# Supplementary material for: Theoretical Study of Sphingomyelinases from Entamoeba histolytica and Trichomonas vaginalis Sheds Light on the Evolution of Enzymes Needed for Survival and Colonization
Source: Pathogens. 2025 Jan 5;14(1):32. doi: 10.3390/pathogens14010032 (PMC11768322; doi:10.3390/pathogens14010032)
Supplement: Supplementary file 1 [file pathogens-14-00032-s001.zip › Supplementary structural Files/Trichomonas vaginalis/Trichomonas A2EE69/fold_a2ee692xmg/fold_a2ee692xmg_model.cif]

# By using this file you agree to the legally binding terms of use found at alphafoldserver.com/output-terms
data_22521c899cbc1292
#
_entry.id 22521c899cbc1292
#
loop_
_atom_type.symbol
C  
MG 
N  
O  
S  
#
loop_
_audit_author.name
_audit_author.pdbx_ordinal
"Google DeepMind" 1 
"Isomorphic Labs" 2 
#
_audit_conform.dict_location https://raw.githubusercontent.com/ihmwg/ModelCIF/master/dist/mmcif_ma.dic
_audit_conform.dict_name     mmcif_ma.dic
_audit_conform.dict_version  1.4.5
#
loop_
_chem_comp.formula
_chem_comp.formula_weight
_chem_comp.id
_chem_comp.mon_nstd_flag
_chem_comp.name
_chem_comp.pdbx_smiles
_chem_comp.pdbx_synonyms
_chem_comp.type
"C3 H7 N O2"    89.093  ALA y ALANINE         C[C@H](N)C(O)=O                  ? "L-PEPTIDE LINKING" 
"C6 H15 N4 O2"  175.209 ARG y ARGININE        N[C@@H](CCCNC(N)=[NH2+])C(O)=O   ? "L-PEPTIDE LINKING" 
"C4 H8 N2 O3"   132.118 ASN y ASPARAGINE      N[C@@H](CC(N)=O)C(O)=O           ? "L-PEPTIDE LINKING" 
"C4 H7 N O4"    133.103 ASP y "ASPARTIC ACID" N[C@@H](CC(O)=O)C(O)=O           ? "L-PEPTIDE LINKING" 
"C3 H7 N O2 S"  121.158 CYS y CYSTEINE        N[C@@H](CS)C(O)=O                ? "L-PEPTIDE LINKING" 
"C5 H10 N2 O3"  146.144 GLN y GLUTAMINE       N[C@@H](CCC(N)=O)C(O)=O          ? "L-PEPTIDE LINKING" 
"C5 H9 N O4"    147.129 GLU y "GLUTAMIC ACID" N[C@@H](CCC(O)=O)C(O)=O          ? "L-PEPTIDE LINKING" 
"C2 H5 N O2"    75.067  GLY y GLYCINE         NCC(O)=O                         ? "PEPTIDE LINKING"   
"C6 H10 N3 O2"  156.162 HIS y HISTIDINE       N[C@@H](Cc1c[nH]c[nH+]1)C(O)=O   ? "L-PEPTIDE LINKING" 
"C6 H13 N O2"   131.173 ILE y ISOLEUCINE      CC[C@H](C)[C@H](N)C(O)=O         ? "L-PEPTIDE LINKING" 
"C6 H13 N O2"   131.173 LEU y LEUCINE         CC(C)C[C@H](N)C(O)=O             ? "L-PEPTIDE LINKING" 
"C6 H15 N2 O2"  147.195 LYS y LYSINE          N[C@@H](CCCC[NH3+])C(O)=O        ? "L-PEPTIDE LINKING" 
"C5 H11 N O2 S" 149.211 MET y METHIONINE      CSCC[C@H](N)C(O)=O               ? "L-PEPTIDE LINKING" 
Mg              24.305  MG  . "MAGNESIUM ION" "[Mg++]"                         ? NON-POLYMER         
"C9 H11 N O2"   165.189 PHE y PHENYLALANINE   N[C@@H](Cc1ccccc1)C(O)=O         ? "L-PEPTIDE LINKING" 
"C5 H9 N O2"    115.130 PRO y PROLINE         OC(=O)[C@@H]1CCCN1               ? "L-PEPTIDE LINKING" 
"C3 H7 N O3"    105.093 SER y SERINE          N[C@@H](CO)C(O)=O                ? "L-PEPTIDE LINKING" 
"C4 H9 N O3"    119.119 THR y THREONINE       C[C@@H](O)[C@H](N)C(O)=O         ? "L-PEPTIDE LINKING" 
"C11 H12 N2 O2" 204.225 TRP y TRYPTOPHAN      N[C@@H](Cc1c[nH]c2ccccc12)C(O)=O ? "L-PEPTIDE LINKING" 
"C9 H11 N O3"   181.189 TYR y TYROSINE        N[C@@H](Cc1ccc(O)cc1)C(O)=O      ? "L-PEPTIDE LINKING" 
"C5 H11 N O2"   117.146 VAL y VALINE          CC(C)[C@H](N)C(O)=O              ? "L-PEPTIDE LINKING" 
#
_citation.book_publisher          ?
_citation.country                 UK
_citation.id                      primary
_citation.journal_full            Nature
_citation.journal_id_ASTM         NATUAS
_citation.journal_id_CSD          0006
_citation.journal_id_ISSN         0028-0836
_citation.journal_volume          ?
_citation.page_first              ?
_citation.page_last               ?
_citation.pdbx_database_id_DOI    ?
_citation.pdbx_database_id_PubMed ?
_citation.title                   "Accurate structure prediction of biomolecular interactions with AlphaFold 3"
_citation.year                    2024
#
loop_
_citation_author.citation_id
_citation_author.name
_citation_author.ordinal
primary "Google DeepMind" 1 
primary "Isomorphic Labs" 2 
#
loop_
_entity.id
_entity.pdbx_description
_entity.type
1 . polymer     
2 . non-polymer 
3 . non-polymer 
#
_entity_poly.entity_id      1
_entity_poly.pdbx_strand_id A
_entity_poly.type           polypeptide(L)
#
loop_
_entity_poly_seq.entity_id
_entity_poly_seq.hetero
_entity_poly_seq.mon_id
_entity_poly_seq.num
1 n MET 1   
1 n ASN 2   
1 n PHE 3   
1 n LYS 4   
1 n SER 5   
1 n ILE 6   
1 n LEU 7   
1 n THR 8   
1 n PHE 9   
1 n GLY 10  
1 n VAL 11  
1 n GLY 12  
1 n VAL 13  
1 n PRO 14  
1 n ILE 15  
1 n GLY 16  
1 n VAL 17  
1 n LEU 18  
1 n GLY 19  
1 n THR 20  
1 n LEU 21  
1 n MET 22  
1 n CYS 23  
1 n VAL 24  
1 n LEU 25  
1 n LYS 26  
1 n ARG 27  
1 n VAL 28  
1 n LEU 29  
1 n SER 30  
1 n LYS 31  
1 n THR 32  
1 n ALA 33  
1 n LYS 34  
1 n GLN 35  
1 n TYR 36  
1 n LYS 37  
1 n GLN 38  
1 n ILE 39  
1 n ALA 40  
1 n ASP 41  
1 n GLY 42  
1 n ARG 43  
1 n GLN 44  
1 n ALA 45  
1 n ASP 46  
1 n PHE 47  
1 n GLN 48  
1 n THR 49  
1 n LYS 50  
1 n LYS 51  
1 n LEU 52  
1 n LYS 53  
1 n ILE 54  
1 n LEU 55  
1 n ASP 56  
1 n PHE 57  
1 n ASN 58  
1 n ALA 59  
1 n PHE 60  
1 n TRP 61  
1 n ARG 62  
1 n PRO 63  
1 n GLN 64  
1 n LEU 65  
1 n LEU 66  
1 n HIS 67  
1 n LEU 68  
1 n PHE 69  
1 n LYS 70  
1 n GLU 71  
1 n GLU 72  
1 n TYR 73  
1 n MET 74  
1 n ARG 75  
1 n ASP 76  
1 n ARG 77  
1 n SER 78  
1 n LYS 79  
1 n ILE 80  
1 n LEU 81  
1 n LEU 82  
1 n GLU 83  
1 n ARG 84  
1 n ILE 85  
1 n SER 86  
1 n GLU 87  
1 n TYR 88  
1 n ASP 89  
1 n VAL 90  
1 n VAL 91  
1 n CYS 92  
1 n LEU 93  
1 n GLN 94  
1 n GLU 95  
1 n GLY 96  
1 n PHE 97  
1 n GLN 98  
1 n PHE 99  
1 n GLY 100 
1 n SER 101 
1 n ASP 102 
1 n ILE 103 
1 n SER 104 
1 n LYS 105 
1 n ASN 106 
1 n PHE 107 
1 n ILE 108 
1 n GLU 109 
1 n ALA 110 
1 n ALA 111 
1 n ASN 112 
1 n ALA 113 
1 n LEU 114 
1 n GLY 115 
1 n PHE 116 
1 n LYS 117 
1 n TYR 118 
1 n VAL 119 
1 n LEU 120 
1 n THR 121 
1 n SER 122 
1 n LYS 123 
1 n LEU 124 
1 n PRO 125 
1 n PRO 126 
1 n LEU 127 
1 n LEU 128 
1 n ASN 129 
1 n HIS 130 
1 n GLN 131 
1 n VAL 132 
1 n ILE 133 
1 n ASP 134 
1 n SER 135 
1 n GLY 136 
1 n LEU 137 
1 n VAL 138 
1 n ILE 139 
1 n ILE 140 
1 n SER 141 
1 n LYS 142 
1 n PHE 143 
1 n PRO 144 
1 n ILE 145 
1 n LEU 146 
1 n GLU 147 
1 n SER 148 
1 n ASP 149 
1 n CYS 150 
1 n VAL 151 
1 n ARG 152 
1 n TYR 153 
1 n THR 154 
1 n ALA 155 
1 n GLY 156 
1 n CYS 157 
1 n GLY 158 
1 n PHE 159 
1 n ASP 160 
1 n ALA 161 
1 n PHE 162 
1 n ALA 163 
1 n ALA 164 
1 n LYS 165 
1 n GLY 166 
1 n ALA 167 
1 n LEU 168 
1 n TYR 169 
1 n ALA 170 
1 n LYS 171 
1 n ILE 172 
1 n GLN 173 
1 n LEU 174 
1 n ASP 175 
1 n GLU 176 
1 n LYS 177 
1 n ASN 178 
1 n HIS 179 
1 n VAL 180 
1 n HIS 181 
1 n LEU 182 
1 n PHE 183 
1 n SER 184 
1 n THR 185 
1 n HIS 186 
1 n LEU 187 
1 n GLN 188 
1 n ALA 189 
1 n SER 190 
1 n TYR 191 
1 n GLN 192 
1 n TYR 193 
1 n GLY 194 
1 n LYS 195 
1 n ASP 196 
1 n PRO 197 
1 n THR 198 
1 n ASP 199 
1 n VAL 200 
1 n ASP 201 
1 n VAL 202 
1 n LYS 203 
1 n VAL 204 
1 n ARG 205 
1 n GLN 206 
1 n SER 207 
1 n GLN 208 
1 n PHE 209 
1 n ASP 210 
1 n GLU 211 
1 n LEU 212 
1 n SER 213 
1 n ALA 214 
1 n LEU 215 
1 n MET 216 
1 n ALA 217 
1 n GLN 218 
1 n LYS 219 
1 n VAL 220 
1 n THR 221 
1 n ASP 222 
1 n GLY 223 
1 n TYR 224 
1 n PRO 225 
1 n ALA 226 
1 n ILE 227 
1 n VAL 228 
1 n VAL 229 
1 n GLY 230 
1 n ASP 231 
1 n LEU 232 
1 n ASN 233 
1 n VAL 234 
1 n ASN 235 
1 n ALA 236 
1 n ARG 237 
1 n PHE 238 
1 n GLY 239 
1 n ASP 240 
1 n GLU 241 
1 n TYR 242 
1 n LEU 243 
1 n ASN 244 
1 n LEU 245 
1 n LEU 246 
1 n LYS 247 
1 n HIS 248 
1 n PHE 249 
1 n THR 250 
1 n ILE 251 
1 n PRO 252 
1 n ASN 253 
1 n TYR 254 
1 n GLU 255 
1 n SER 256 
1 n VAL 257 
1 n ASP 258 
1 n THR 259 
1 n LEU 260 
1 n LEU 261 
1 n LYS 262 
1 n ASP 263 
1 n TYR 264 
1 n GLY 265 
1 n GLU 266 
1 n HIS 267 
1 n PRO 268 
1 n ILE 269 
1 n THR 270 
1 n PHE 271 
1 n GLY 272 
1 n ASN 273 
1 n MET 274 
1 n GLU 275 
1 n ASP 276 
1 n VAL 277 
1 n THR 278 
1 n LEU 279 
1 n THR 280 
1 n GLU 281 
1 n PRO 282 
1 n TYR 283 
1 n PHE 284 
1 n GLN 285 
1 n LYS 286 
1 n THR 287 
1 n VAL 288 
1 n GLN 289 
1 n SER 290 
1 n ILE 291 
1 n ASP 292 
1 n TYR 293 
1 n ILE 294 
1 n PHE 295 
1 n LEU 296 
1 n PHE 297 
1 n GLU 298 
1 n LYS 299 
1 n GLU 300 
1 n GLN 301 
1 n SER 302 
1 n PRO 303 
1 n LEU 304 
1 n LYS 305 
1 n VAL 306 
1 n GLU 307 
1 n TYR 308 
1 n LYS 309 
1 n SER 310 
1 n LYS 311 
1 n VAL 312 
1 n ASN 313 
1 n GLU 314 
1 n MET 315 
1 n ARG 316 
1 n VAL 317 
1 n GLN 318 
1 n ASN 319 
1 n GLN 320 
1 n PRO 321 
1 n TYR 322 
1 n GLY 323 
1 n PHE 324 
1 n LEU 325 
1 n SER 326 
1 n ASP 327 
1 n HIS 328 
1 n PHE 329 
1 n ALA 330 
1 n VAL 331 
1 n GLU 332 
1 n SER 333 
1 n GLU 334 
1 n PHE 335 
1 n THR 336 
1 n PHE 337 
1 n THR 338 
1 n GLN 339 
#
_ma_data.content_type "model coordinates"
_ma_data.id           1
_ma_data.name         Model
#
_ma_model_list.data_id          1
_ma_model_list.model_group_id   1
_ma_model_list.model_group_name "AlphaFold-beta-20231127 (7a14c934-fe78-43c1-a552-7fb305b0ebd1 @ 2024-09-16 17:00:45)"
_ma_model_list.model_id         1
_ma_model_list.model_name       "Top ranked model"
_ma_model_list.model_type       "Ab initio model"
_ma_model_list.ordinal_id       1
#
loop_
_ma_protocol_step.method_type
_ma_protocol_step.ordinal_id
_ma_protocol_step.protocol_id
_ma_protocol_step.step_id
"coevolution MSA" 1 1 1 
"template search" 2 1 2 
modeling          3 1 3 
#
loop_
_ma_qa_metric.id
_ma_qa_metric.mode
_ma_qa_metric.name
_ma_qa_metric.software_group_id
_ma_qa_metric.type
1 global pLDDT 1 pLDDT 
2 local  pLDDT 1 pLDDT 
#
_ma_qa_metric_global.metric_id    1
_ma_qa_metric_global.metric_value 91.20
_ma_qa_metric_global.model_id     1
_ma_qa_metric_global.ordinal_id   1
#
_ma_software_group.group_id    1
_ma_software_group.ordinal_id  1
_ma_software_group.software_id 1
#
loop_
_ma_target_entity.data_id
_ma_target_entity.entity_id
_ma_target_entity.origin
1 1 . 
1 2 . 
1 3 . 
#
loop_
_ma_target_entity_instance.asym_id
_ma_target_entity_instance.details
_ma_target_entity_instance.entity_id
A . 1 
B . 2 
C . 3 
#
loop_
_pdbx_data_usage.details
_pdbx_data_usage.id
_pdbx_data_usage.type
_pdbx_data_usage.url
;NON-COMMERCIAL USE ONLY, BY USING THIS FILE YOU AGREE TO THE TERMS OF USE FOUND
AT alphafoldserver.com/output-terms.
;
1 license    ? 
;THE INFORMATION IS NOT INTENDED FOR, HAS NOT BEEN VALIDATED FOR, AND IS NOT
APPROVED FOR CLINICAL USE. IT SHOULD NOT BE USED FOR CLINICAL PURPOSE OR RELIED
ON FOR MEDICAL OR OTHER PROFESSIONAL ADVICE. IT IS THEORETICAL MODELLING ONLY
AND CAUTION SHOULD BE EXERCISED IN ITS USE. IT IS PROVIDED "AS-IS" WITHOUT ANY
WARRANTY OF ANY KIND, WHETHER EXPRESSED OR IMPLIED. NO WARRANTY IS GIVEN THAT
USE OF THE INFORMATION SHALL NOT INFRINGE THE RIGHTS OF ANY THIRD PARTY.
;
2 disclaimer ? 
#
loop_
_pdbx_nonpoly_scheme.asym_id
_pdbx_nonpoly_scheme.auth_seq_num
_pdbx_nonpoly_scheme.entity_id
_pdbx_nonpoly_scheme.mon_id
_pdbx_nonpoly_scheme.pdb_ins_code
_pdbx_nonpoly_scheme.pdb_seq_num
_pdbx_nonpoly_scheme.pdb_strand_id
B 1 2 MG . 1 B 
C 1 3 MG . 1 C 
#
loop_
_pdbx_poly_seq_scheme.asym_id
_pdbx_poly_seq_scheme.auth_seq_num
_pdbx_poly_seq_scheme.entity_id
_pdbx_poly_seq_scheme.hetero
_pdbx_poly_seq_scheme.mon_id
_pdbx_poly_seq_scheme.pdb_ins_code
_pdbx_poly_seq_scheme.pdb_seq_num
_pdbx_poly_seq_scheme.pdb_strand_id
_pdbx_poly_seq_scheme.seq_id
A 1   1 n MET . 1   A 1   
A 2   1 n ASN . 2   A 2   
A 3   1 n PHE . 3   A 3   
A 4   1 n LYS . 4   A 4   
A 5   1 n SER . 5   A 5   
A 6   1 n ILE . 6   A 6   
A 7   1 n LEU . 7   A 7   
A 8   1 n THR . 8   A 8   
A 9   1 n PHE . 9   A 9   
A 10  1 n GLY . 10  A 10  
A 11  1 n VAL . 11  A 11  
A 12  1 n GLY . 12  A 12  
A 13  1 n VAL . 13  A 13  
A 14  1 n PRO . 14  A 14  
A 15  1 n ILE . 15  A 15  
A 16  1 n GLY . 16  A 16  
A 17  1 n VAL . 17  A 17  
A 18  1 n LEU . 18  A 18  
A 19  1 n GLY . 19  A 19  
A 20  1 n THR . 20  A 20  
A 21  1 n LEU . 21  A 21  
A 22  1 n MET . 22  A 22  
A 23  1 n CYS . 23  A 23  
A 24  1 n VAL . 24  A 24  
A 25  1 n LEU . 25  A 25  
A 26  1 n LYS . 26  A 26  
A 27  1 n ARG . 27  A 27  
A 28  1 n VAL . 28  A 28  
A 29  1 n LEU . 29  A 29  
A 30  1 n SER . 30  A 30  
A 31  1 n LYS . 31  A 31  
A 32  1 n THR . 32  A 32  
A 33  1 n ALA . 33  A 33  
A 34  1 n LYS . 34  A 34  
A 35  1 n GLN . 35  A 35  
A 36  1 n TYR . 36  A 36  
A 37  1 n LYS . 37  A 37  
A 38  1 n GLN . 38  A 38  
A 39  1 n ILE . 39  A 39  
A 40  1 n ALA . 40  A 40  
A 41  1 n ASP . 41  A 41  
A 42  1 n GLY . 42  A 42  
A 43  1 n ARG . 43  A 43  
A 44  1 n GLN . 44  A 44  
A 45  1 n ALA . 45  A 45  
A 46  1 n ASP . 46  A 46  
A 47  1 n PHE . 47  A 47  
A 48  1 n GLN . 48  A 48  
A 49  1 n THR . 49  A 49  
A 50  1 n LYS . 50  A 50  
A 51  1 n LYS . 51  A 51  
A 52  1 n LEU . 52  A 52  
A 53  1 n LYS . 53  A 53  
A 54  1 n ILE . 54  A 54  
A 55  1 n LEU . 55  A 55  
A 56  1 n ASP . 56  A 56  
A 57  1 n PHE . 57  A 57  
A 58  1 n ASN . 58  A 58  
A 59  1 n ALA . 59  A 59  
A 60  1 n PHE . 60  A 60  
A 61  1 n TRP . 61  A 61  
A 62  1 n ARG . 62  A 62  
A 63  1 n PRO . 63  A 63  
A 64  1 n GLN . 64  A 64  
A 65  1 n LEU . 65  A 65  
A 66  1 n LEU . 66  A 66  
A 67  1 n HIS . 67  A 67  
A 68  1 n LEU . 68  A 68  
A 69  1 n PHE . 69  A 69  
A 70  1 n LYS . 70  A 70  
A 71  1 n GLU . 71  A 71  
A 72  1 n GLU . 72  A 72  
A 73  1 n TYR . 73  A 73  
A 74  1 n MET . 74  A 74  
A 75  1 n ARG . 75  A 75  
A 76  1 n ASP . 76  A 76  
A 77  1 n ARG . 77  A 77  
A 78  1 n SER . 78  A 78  
A 79  1 n LYS . 79  A 79  
A 80  1 n ILE . 80  A 80  
A 81  1 n LEU . 81  A 81  
A 82  1 n LEU . 82  A 82  
A 83  1 n GLU . 83  A 83  
A 84  1 n ARG . 84  A 84  
A 85  1 n ILE . 85  A 85  
A 86  1 n SER . 86  A 86  
A 87  1 n GLU . 87  A 87  
A 88  1 n TYR . 88  A 88  
A 89  1 n ASP . 89  A 89  
A 90  1 n VAL . 90  A 90  
A 91  1 n VAL . 91  A 91  
A 92  1 n CYS . 92  A 92  
A 93  1 n LEU . 93  A 93  
A 94  1 n GLN . 94  A 94  
A 95  1 n GLU . 95  A 95  
A 96  1 n GLY . 96  A 96  
A 97  1 n PHE . 97  A 97  
A 98  1 n GLN . 98  A 98  
A 99  1 n PHE . 99  A 99  
A 100 1 n GLY . 100 A 100 
A 101 1 n SER . 101 A 101 
A 102 1 n ASP . 102 A 102 
A 103 1 n ILE . 103 A 103 
A 104 1 n SER . 104 A 104 
A 105 1 n LYS . 105 A 105 
A 106 1 n ASN . 106 A 106 
A 107 1 n PHE . 107 A 107 
A 108 1 n ILE . 108 A 108 
A 109 1 n GLU . 109 A 109 
A 110 1 n ALA . 110 A 110 
A 111 1 n ALA . 111 A 111 
A 112 1 n ASN . 112 A 112 
A 113 1 n ALA . 113 A 113 
A 114 1 n LEU . 114 A 114 
A 115 1 n GLY . 115 A 115 
A 116 1 n PHE . 116 A 116 
A 117 1 n LYS . 117 A 117 
A 118 1 n TYR . 118 A 118 
A 119 1 n VAL . 119 A 119 
A 120 1 n LEU . 120 A 120 
A 121 1 n THR . 121 A 121 
A 122 1 n SER . 122 A 122 
A 123 1 n LYS . 123 A 123 
A 124 1 n LEU . 124 A 124 
A 125 1 n PRO . 125 A 125 
A 126 1 n PRO . 126 A 126 
A 127 1 n LEU . 127 A 127 
A 128 1 n LEU . 128 A 128 
A 129 1 n ASN . 129 A 129 
A 130 1 n HIS . 130 A 130 
A 131 1 n GLN . 131 A 131 
A 132 1 n VAL . 132 A 132 
A 133 1 n ILE . 133 A 133 
A 134 1 n ASP . 134 A 134 
A 135 1 n SER . 135 A 135 
A 136 1 n GLY . 136 A 136 
A 137 1 n LEU . 137 A 137 
A 138 1 n VAL . 138 A 138 
A 139 1 n ILE . 139 A 139 
A 140 1 n ILE . 140 A 140 
A 141 1 n SER . 141 A 141 
A 142 1 n LYS . 142 A 142 
A 143 1 n PHE . 143 A 143 
A 144 1 n PRO . 144 A 144 
A 145 1 n ILE . 145 A 145 
A 146 1 n LEU . 146 A 146 
A 147 1 n GLU . 147 A 147 
A 148 1 n SER . 148 A 148 
A 149 1 n ASP . 149 A 149 
A 150 1 n CYS . 150 A 150 
A 151 1 n VAL . 151 A 151 
A 152 1 n ARG . 152 A 152 
A 153 1 n TYR . 153 A 153 
A 154 1 n THR . 154 A 154 
A 155 1 n ALA . 155 A 155 
A 156 1 n GLY . 156 A 156 
A 157 1 n CYS . 157 A 157 
A 158 1 n GLY . 158 A 158 
A 159 1 n PHE . 159 A 159 
A 160 1 n ASP . 160 A 160 
A 161 1 n ALA . 161 A 161 
A 162 1 n PHE . 162 A 162 
A 163 1 n ALA . 163 A 163 
A 164 1 n ALA . 164 A 164 
A 165 1 n LYS . 165 A 165 
A 166 1 n GLY . 166 A 166 
A 167 1 n ALA . 167 A 167 
A 168 1 n LEU . 168 A 168 
A 169 1 n TYR . 169 A 169 
A 170 1 n ALA . 170 A 170 
A 171 1 n LYS . 171 A 171 
A 172 1 n ILE . 172 A 172 
A 173 1 n GLN . 173 A 173 
A 174 1 n LEU . 174 A 174 
A 175 1 n ASP . 175 A 175 
A 176 1 n GLU . 176 A 176 
A 177 1 n LYS . 177 A 177 
A 178 1 n ASN . 178 A 178 
A 179 1 n HIS . 179 A 179 
A 180 1 n VAL . 180 A 180 
A 181 1 n HIS . 181 A 181 
A 182 1 n LEU . 182 A 182 
A 183 1 n PHE . 183 A 183 
A 184 1 n SER . 184 A 184 
A 185 1 n THR . 185 A 185 
A 186 1 n HIS . 186 A 186 
A 187 1 n LEU . 187 A 187 
A 188 1 n GLN . 188 A 188 
A 189 1 n ALA . 189 A 189 
A 190 1 n SER . 190 A 190 
A 191 1 n TYR . 191 A 191 
A 192 1 n GLN . 192 A 192 
A 193 1 n TYR . 193 A 193 
A 194 1 n GLY . 194 A 194 
A 195 1 n LYS . 195 A 195 
A 196 1 n ASP . 196 A 196 
A 197 1 n PRO . 197 A 197 
A 198 1 n THR . 198 A 198 
A 199 1 n ASP . 199 A 199 
A 200 1 n VAL . 200 A 200 
A 201 1 n ASP . 201 A 201 
A 202 1 n VAL . 202 A 202 
A 203 1 n LYS . 203 A 203 
A 204 1 n VAL . 204 A 204 
A 205 1 n ARG . 205 A 205 
A 206 1 n GLN . 206 A 206 
A 207 1 n SER . 207 A 207 
A 208 1 n GLN . 208 A 208 
A 209 1 n PHE . 209 A 209 
A 210 1 n ASP . 210 A 210 
A 211 1 n GLU . 211 A 211 
A 212 1 n LEU . 212 A 212 
A 213 1 n SER . 213 A 213 
A 214 1 n ALA . 214 A 214 
A 215 1 n LEU . 215 A 215 
A 216 1 n MET . 216 A 216 
A 217 1 n ALA . 217 A 217 
A 218 1 n GLN . 218 A 218 
A 219 1 n LYS . 219 A 219 
A 220 1 n VAL . 220 A 220 
A 221 1 n THR . 221 A 221 
A 222 1 n ASP . 222 A 222 
A 223 1 n GLY . 223 A 223 
A 224 1 n TYR . 224 A 224 
A 225 1 n PRO . 225 A 225 
A 226 1 n ALA . 226 A 226 
A 227 1 n ILE . 227 A 227 
A 228 1 n VAL . 228 A 228 
A 229 1 n VAL . 229 A 229 
A 230 1 n GLY . 230 A 230 
A 231 1 n ASP . 231 A 231 
A 232 1 n LEU . 232 A 232 
A 233 1 n ASN . 233 A 233 
A 234 1 n VAL . 234 A 234 
A 235 1 n ASN . 235 A 235 
A 236 1 n ALA . 236 A 236 
A 237 1 n ARG . 237 A 237 
A 238 1 n PHE . 238 A 238 
A 239 1 n GLY . 239 A 239 
A 240 1 n ASP . 240 A 240 
A 241 1 n GLU . 241 A 241 
A 242 1 n TYR . 242 A 242 
A 243 1 n LEU . 243 A 243 
A 244 1 n ASN . 244 A 244 
A 245 1 n LEU . 245 A 245 
A 246 1 n LEU . 246 A 246 
A 247 1 n LYS . 247 A 247 
A 248 1 n HIS . 248 A 248 
A 249 1 n PHE . 249 A 249 
A 250 1 n THR . 250 A 250 
A 251 1 n ILE . 251 A 251 
A 252 1 n PRO . 252 A 252 
A 253 1 n ASN . 253 A 253 
A 254 1 n TYR . 254 A 254 
A 255 1 n GLU . 255 A 255 
A 256 1 n SER . 256 A 256 
A 257 1 n VAL . 257 A 257 
A 258 1 n ASP . 258 A 258 
A 259 1 n THR . 259 A 259 
A 260 1 n LEU . 260 A 260 
A 261 1 n LEU . 261 A 261 
A 262 1 n LYS . 262 A 262 
A 263 1 n ASP . 263 A 263 
A 264 1 n TYR . 264 A 264 
A 265 1 n GLY . 265 A 265 
A 266 1 n GLU . 266 A 266 
A 267 1 n HIS . 267 A 267 
A 268 1 n PRO . 268 A 268 
A 269 1 n ILE . 269 A 269 
A 270 1 n THR . 270 A 270 
A 271 1 n PHE . 271 A 271 
A 272 1 n GLY . 272 A 272 
A 273 1 n ASN . 273 A 273 
A 274 1 n MET . 274 A 274 
A 275 1 n GLU . 275 A 275 
A 276 1 n ASP . 276 A 276 
A 277 1 n VAL . 277 A 277 
A 278 1 n THR . 278 A 278 
A 279 1 n LEU . 279 A 279 
A 280 1 n THR . 280 A 280 
A 281 1 n GLU . 281 A 281 
A 282 1 n PRO . 282 A 282 
A 283 1 n TYR . 283 A 283 
A 284 1 n PHE . 284 A 284 
A 285 1 n GLN . 285 A 285 
A 286 1 n LYS . 286 A 286 
A 287 1 n THR . 287 A 287 
A 288 1 n VAL . 288 A 288 
A 289 1 n GLN . 289 A 289 
A 290 1 n SER . 290 A 290 
A 291 1 n ILE . 291 A 291 
A 292 1 n ASP . 292 A 292 
A 293 1 n TYR . 293 A 293 
A 294 1 n ILE . 294 A 294 
A 295 1 n PHE . 295 A 295 
A 296 1 n LEU . 296 A 296 
A 297 1 n PHE . 297 A 297 
A 298 1 n GLU . 298 A 298 
A 299 1 n LYS . 299 A 299 
A 300 1 n GLU . 300 A 300 
A 301 1 n GLN . 301 A 301 
A 302 1 n SER . 302 A 302 
A 303 1 n PRO . 303 A 303 
A 304 1 n LEU . 304 A 304 
A 305 1 n LYS . 305 A 305 
A 306 1 n VAL . 306 A 306 
A 307 1 n GLU . 307 A 307 
A 308 1 n TYR . 308 A 308 
A 309 1 n LYS . 309 A 309 
A 310 1 n SER . 310 A 310 
A 311 1 n LYS . 311 A 311 
A 312 1 n VAL . 312 A 312 
A 313 1 n ASN . 313 A 313 
A 314 1 n GLU . 314 A 314 
A 315 1 n MET . 315 A 315 
A 316 1 n ARG . 316 A 316 
A 317 1 n VAL . 317 A 317 
A 318 1 n GLN . 318 A 318 
A 319 1 n ASN . 319 A 319 
A 320 1 n GLN . 320 A 320 
A 321 1 n PRO . 321 A 321 
A 322 1 n TYR . 322 A 322 
A 323 1 n GLY . 323 A 323 
A 324 1 n PHE . 324 A 324 
A 325 1 n LEU . 325 A 325 
A 326 1 n SER . 326 A 326 
A 327 1 n ASP . 327 A 327 
A 328 1 n HIS . 328 A 328 
A 329 1 n PHE . 329 A 329 
A 330 1 n ALA . 330 A 330 
A 331 1 n VAL . 331 A 331 
A 332 1 n GLU . 332 A 332 
A 333 1 n SER . 333 A 333 
A 334 1 n GLU . 334 A 334 
A 335 1 n PHE . 335 A 335 
A 336 1 n THR . 336 A 336 
A 337 1 n PHE . 337 A 337 
A 338 1 n THR . 338 A 338 
A 339 1 n GLN . 339 A 339 
#
_software.classification other
_software.date           ?
_software.description    "Structure prediction"
_software.name           AlphaFold
_software.pdbx_ordinal   1
_software.type           package
_software.version        "AlphaFold-beta-20231127 (7a14c934-fe78-43c1-a552-7fb305b0ebd1 @ 2024-09-16 17:00:45)"
#
loop_
_struct_asym.entity_id
_struct_asym.id
1 A 
2 B 
3 C 
#
loop_
_atom_site.group_PDB
_atom_site.id
_atom_site.type_symbol
_atom_site.label_atom_id
_atom_site.label_alt_id
_atom_site.label_comp_id
_atom_site.label_asym_id
_atom_site.label_entity_id
_atom_site.label_seq_id
_atom_site.pdbx_PDB_ins_code
_atom_site.Cartn_x
_atom_site.Cartn_y
_atom_site.Cartn_z
_atom_site.occupancy
_atom_site.B_iso_or_equiv
_atom_site.auth_seq_id
_atom_site.auth_asym_id
_atom_site.pdbx_PDB_model_num
ATOM   1    N  N   . MET A 1 1   ? -21.948 -4.291  -8.531  1.00 30.02 1   A 1 
ATOM   2    C  CA  . MET A 1 1   ? -21.782 -5.667  -8.015  1.00 35.57 1   A 1 
ATOM   3    C  C   . MET A 1 1   ? -23.097 -6.400  -8.228  1.00 38.00 1   A 1 
ATOM   4    O  O   . MET A 1 1   ? -24.121 -5.953  -7.713  1.00 36.16 1   A 1 
ATOM   5    C  CB  . MET A 1 1   ? -21.361 -5.615  -6.539  1.00 35.75 1   A 1 
ATOM   6    C  CG  . MET A 1 1   ? -20.679 -6.901  -6.072  1.00 33.08 1   A 1 
ATOM   7    S  SD  . MET A 1 1   ? -20.201 -6.864  -4.325  1.00 30.23 1   A 1 
ATOM   8    C  CE  . MET A 1 1   ? -18.803 -5.700  -4.354  1.00 27.87 1   A 1 
ATOM   9    N  N   . ASN A 1 2   ? -23.117 -7.434  -9.071  1.00 35.44 2   A 1 
ATOM   10   C  CA  . ASN A 1 2   ? -24.373 -8.082  -9.437  1.00 37.52 2   A 1 
ATOM   11   C  C   . ASN A 1 2   ? -24.802 -9.018  -8.290  1.00 37.78 2   A 1 
ATOM   12   O  O   . ASN A 1 2   ? -23.991 -9.805  -7.806  1.00 36.84 2   A 1 
ATOM   13   C  CB  . ASN A 1 2   ? -24.209 -8.775  -10.808 1.00 37.21 2   A 1 
ATOM   14   C  CG  . ASN A 1 2   ? -25.489 -8.787  -11.635 1.00 31.92 2   A 1 
ATOM   15   O  OD1 . ASN A 1 2   ? -26.586 -8.543  -11.156 1.00 29.99 2   A 1 
ATOM   16   N  ND2 . ASN A 1 2   ? -25.384 -9.078  -12.911 1.00 29.42 2   A 1 
ATOM   17   N  N   . PHE A 1 3   ? -26.037 -8.946  -7.861  1.00 37.21 3   A 1 
ATOM   18   C  CA  . PHE A 1 3   ? -26.551 -9.720  -6.708  1.00 36.57 3   A 1 
ATOM   19   C  C   . PHE A 1 3   ? -26.340 -11.238 -6.889  1.00 37.23 3   A 1 
ATOM   20   O  O   . PHE A 1 3   ? -26.155 -11.971 -5.920  1.00 35.86 3   A 1 
ATOM   21   C  CB  . PHE A 1 3   ? -28.044 -9.384  -6.549  1.00 35.68 3   A 1 
ATOM   22   C  CG  . PHE A 1 3   ? -28.551 -9.424  -5.128  1.00 32.80 3   A 1 
ATOM   23   C  CD1 . PHE A 1 3   ? -29.171 -10.583 -4.614  1.00 30.24 3   A 1 
ATOM   24   C  CD2 . PHE A 1 3   ? -28.438 -8.280  -4.310  1.00 31.00 3   A 1 
ATOM   25   C  CE1 . PHE A 1 3   ? -29.682 -10.587 -3.300  1.00 28.80 3   A 1 
ATOM   26   C  CE2 . PHE A 1 3   ? -28.938 -8.283  -2.999  1.00 28.21 3   A 1 
ATOM   27   C  CZ  . PHE A 1 3   ? -29.563 -9.433  -2.494  1.00 31.18 3   A 1 
ATOM   28   N  N   . LYS A 1 4   ? -26.286 -11.701 -8.167  1.00 34.51 4   A 1 
ATOM   29   C  CA  . LYS A 1 4   ? -26.000 -13.088 -8.539  1.00 36.85 4   A 1 
ATOM   30   C  C   . LYS A 1 4   ? -24.646 -13.598 -8.026  1.00 37.03 4   A 1 
ATOM   31   O  O   . LYS A 1 4   ? -24.588 -14.762 -7.648  1.00 36.92 4   A 1 
ATOM   32   C  CB  . LYS A 1 4   ? -26.056 -13.264 -10.068 1.00 37.69 4   A 1 
ATOM   33   C  CG  . LYS A 1 4   ? -27.490 -13.243 -10.613 1.00 33.12 4   A 1 
ATOM   34   C  CD  . LYS A 1 4   ? -27.503 -13.599 -12.103 1.00 30.73 4   A 1 
ATOM   35   C  CE  . LYS A 1 4   ? -28.943 -13.697 -12.626 1.00 28.02 4   A 1 
ATOM   36   N  NZ  . LYS A 1 4   ? -28.986 -14.128 -14.044 1.00 26.55 4   A 1 
ATOM   37   N  N   . SER A 1 5   ? -23.585 -12.793 -7.995  1.00 38.87 5   A 1 
ATOM   38   C  CA  . SER A 1 5   ? -22.256 -13.258 -7.588  1.00 40.66 5   A 1 
ATOM   39   C  C   . SER A 1 5   ? -22.132 -13.464 -6.074  1.00 41.15 5   A 1 
ATOM   40   O  O   . SER A 1 5   ? -21.420 -14.363 -5.645  1.00 41.06 5   A 1 
ATOM   41   C  CB  . SER A 1 5   ? -21.142 -12.341 -8.109  1.00 40.30 5   A 1 
ATOM   42   O  OG  . SER A 1 5   ? -21.429 -10.969 -7.893  1.00 36.25 5   A 1 
ATOM   43   N  N   . ILE A 1 6   ? -22.869 -12.711 -5.267  1.00 39.16 6   A 1 
ATOM   44   C  CA  . ILE A 1 6   ? -22.996 -12.988 -3.824  1.00 40.14 6   A 1 
ATOM   45   C  C   . ILE A 1 6   ? -23.789 -14.291 -3.620  1.00 40.34 6   A 1 
ATOM   46   O  O   . ILE A 1 6   ? -23.411 -15.131 -2.804  1.00 39.29 6   A 1 
ATOM   47   C  CB  . ILE A 1 6   ? -23.640 -11.800 -3.083  1.00 39.49 6   A 1 
ATOM   48   C  CG1 . ILE A 1 6   ? -22.759 -10.538 -3.215  1.00 35.71 6   A 1 
ATOM   49   C  CG2 . ILE A 1 6   ? -23.869 -12.148 -1.596  1.00 37.76 6   A 1 
ATOM   50   C  CD1 . ILE A 1 6   ? -23.370 -9.274  -2.608  1.00 35.69 6   A 1 
ATOM   51   N  N   . LEU A 1 7   ? -24.853 -14.478 -4.409  1.00 40.14 7   A 1 
ATOM   52   C  CA  . LEU A 1 7   ? -25.668 -15.685 -4.352  1.00 41.18 7   A 1 
ATOM   53   C  C   . LEU A 1 7   ? -24.878 -16.942 -4.718  1.00 41.59 7   A 1 
ATOM   54   O  O   . LEU A 1 7   ? -25.077 -17.950 -4.057  1.00 40.69 7   A 1 
ATOM   55   C  CB  . LEU A 1 7   ? -26.908 -15.531 -5.253  1.00 40.42 7   A 1 
ATOM   56   C  CG  . LEU A 1 7   ? -28.073 -14.813 -4.562  1.00 36.05 7   A 1 
ATOM   57   C  CD1 . LEU A 1 7   ? -29.056 -14.276 -5.609  1.00 34.25 7   A 1 
ATOM   58   C  CD2 . LEU A 1 7   ? -28.844 -15.751 -3.639  1.00 37.18 7   A 1 
ATOM   59   N  N   . THR A 1 8   ? -23.975 -16.932 -5.703  1.00 40.70 8   A 1 
ATOM   60   C  CA  . THR A 1 8   ? -23.269 -18.151 -6.133  1.00 42.36 8   A 1 
ATOM   61   C  C   . THR A 1 8   ? -22.417 -18.789 -5.047  1.00 42.28 8   A 1 
ATOM   62   O  O   . THR A 1 8   ? -22.386 -20.014 -4.969  1.00 40.69 8   A 1 
ATOM   63   C  CB  . THR A 1 8   ? -22.398 -17.943 -7.388  1.00 40.68 8   A 1 
ATOM   64   O  OG1 . THR A 1 8   ? -21.907 -16.634 -7.496  1.00 35.72 8   A 1 
ATOM   65   C  CG2 . THR A 1 8   ? -23.189 -18.235 -8.658  1.00 36.27 8   A 1 
ATOM   66   N  N   . PHE A 1 9   ? -21.783 -18.025 -4.158  1.00 45.40 9   A 1 
ATOM   67   C  CA  . PHE A 1 9   ? -21.124 -18.593 -2.971  1.00 47.46 9   A 1 
ATOM   68   C  C   . PHE A 1 9   ? -22.124 -19.008 -1.872  1.00 47.60 9   A 1 
ATOM   69   O  O   . PHE A 1 9   ? -21.819 -19.879 -1.060  1.00 46.28 9   A 1 
ATOM   70   C  CB  . PHE A 1 9   ? -20.075 -17.614 -2.433  1.00 45.94 9   A 1 
ATOM   71   C  CG  . PHE A 1 9   ? -18.717 -17.765 -3.096  1.00 43.04 9   A 1 
ATOM   72   C  CD1 . PHE A 1 9   ? -17.851 -18.778 -2.654  1.00 39.02 9   A 1 
ATOM   73   C  CD2 . PHE A 1 9   ? -18.337 -16.926 -4.144  1.00 38.98 9   A 1 
ATOM   74   C  CE1 . PHE A 1 9   ? -16.590 -18.946 -3.263  1.00 36.45 9   A 1 
ATOM   75   C  CE2 . PHE A 1 9   ? -17.083 -17.092 -4.761  1.00 36.17 9   A 1 
ATOM   76   C  CZ  . PHE A 1 9   ? -16.208 -18.099 -4.326  1.00 36.91 9   A 1 
ATOM   77   N  N   . GLY A 1 10  ? -23.299 -18.393 -1.851  1.00 46.39 10  A 1 
ATOM   78   C  CA  . GLY A 1 10  ? -24.268 -18.503 -0.763  1.00 47.24 10  A 1 
ATOM   79   C  C   . GLY A 1 10  ? -25.469 -19.404 -1.010  1.00 47.36 10  A 1 
ATOM   80   O  O   . GLY A 1 10  ? -26.321 -19.480 -0.123  1.00 46.29 10  A 1 
ATOM   81   N  N   . VAL A 1 11  ? -25.593 -20.087 -2.175  1.00 52.76 11  A 1 
ATOM   82   C  CA  . VAL A 1 11  ? -26.821 -20.842 -2.535  1.00 54.84 11  A 1 
ATOM   83   C  C   . VAL A 1 11  ? -27.253 -21.818 -1.442  1.00 55.53 11  A 1 
ATOM   84   O  O   . VAL A 1 11  ? -28.423 -21.838 -1.059  1.00 52.53 11  A 1 
ATOM   85   C  CB  . VAL A 1 11  ? -26.673 -21.639 -3.855  1.00 51.94 11  A 1 
ATOM   86   C  CG1 . VAL A 1 11  ? -27.933 -22.460 -4.194  1.00 46.19 11  A 1 
ATOM   87   C  CG2 . VAL A 1 11  ? -26.428 -20.736 -5.070  1.00 47.14 11  A 1 
ATOM   88   N  N   . GLY A 1 12  ? -26.314 -22.646 -0.952  1.00 58.41 12  A 1 
ATOM   89   C  CA  . GLY A 1 12  ? -26.615 -23.712 0.003   1.00 59.54 12  A 1 
ATOM   90   C  C   . GLY A 1 12  ? -26.379 -23.351 1.472   1.00 59.82 12  A 1 
ATOM   91   O  O   . GLY A 1 12  ? -26.703 -24.154 2.347   1.00 58.22 12  A 1 
ATOM   92   N  N   . VAL A 1 13  ? -25.786 -22.207 1.756   1.00 62.35 13  A 1 
ATOM   93   C  CA  . VAL A 1 13  ? -25.469 -21.832 3.141   1.00 63.97 13  A 1 
ATOM   94   C  C   . VAL A 1 13  ? -26.666 -21.068 3.716   1.00 64.95 13  A 1 
ATOM   95   O  O   . VAL A 1 13  ? -26.983 -19.982 3.229   1.00 63.88 13  A 1 
ATOM   96   C  CB  . VAL A 1 13  ? -24.160 -21.033 3.253   1.00 59.89 13  A 1 
ATOM   97   C  CG1 . VAL A 1 13  ? -23.813 -20.811 4.728   1.00 54.20 13  A 1 
ATOM   98   C  CG2 . VAL A 1 13  ? -22.983 -21.796 2.627   1.00 55.42 13  A 1 
ATOM   99   N  N   . PRO A 1 14  ? -27.347 -21.605 4.736   1.00 73.01 14  A 1 
ATOM   100  C  CA  . PRO A 1 14  ? -28.461 -20.904 5.350   1.00 78.90 14  A 1 
ATOM   101  C  C   . PRO A 1 14  ? -28.048 -19.493 5.778   1.00 81.32 14  A 1 
ATOM   102  O  O   . PRO A 1 14  ? -26.959 -19.311 6.329   1.00 78.83 14  A 1 
ATOM   103  C  CB  . PRO A 1 14  ? -28.878 -21.757 6.553   1.00 72.12 14  A 1 
ATOM   104  C  CG  . PRO A 1 14  ? -28.370 -23.153 6.210   1.00 68.51 14  A 1 
ATOM   105  C  CD  . PRO A 1 14  ? -27.122 -22.881 5.375   1.00 71.90 14  A 1 
ATOM   106  N  N   . ILE A 1 15  ? -28.920 -18.501 5.591   1.00 78.80 15  A 1 
ATOM   107  C  CA  . ILE A 1 15  ? -28.659 -17.091 5.952   1.00 82.66 15  A 1 
ATOM   108  C  C   . ILE A 1 15  ? -28.121 -16.968 7.390   1.00 84.64 15  A 1 
ATOM   109  O  O   . ILE A 1 15  ? -27.205 -16.184 7.644   1.00 82.58 15  A 1 
ATOM   110  C  CB  . ILE A 1 15  ? -29.950 -16.256 5.762   1.00 77.09 15  A 1 
ATOM   111  C  CG1 . ILE A 1 15  ? -30.376 -16.236 4.277   1.00 68.87 15  A 1 
ATOM   112  C  CG2 . ILE A 1 15  ? -29.769 -14.822 6.294   1.00 67.29 15  A 1 
ATOM   113  C  CD1 . ILE A 1 15  ? -31.732 -15.566 4.018   1.00 59.73 15  A 1 
ATOM   114  N  N   . GLY A 1 16  ? -28.628 -17.797 8.296   1.00 80.71 16  A 1 
ATOM   115  C  CA  . GLY A 1 16  ? -28.159 -17.855 9.678   1.00 85.31 16  A 1 
ATOM   116  C  C   . GLY A 1 16  ? -26.688 -18.267 9.817   1.00 87.24 16  A 1 
ATOM   117  O  O   . GLY A 1 16  ? -25.977 -17.699 10.646  1.00 85.77 16  A 1 
ATOM   118  N  N   . VAL A 1 17  ? -26.208 -19.201 8.989   1.00 89.53 17  A 1 
ATOM   119  C  CA  . VAL A 1 17  ? -24.802 -19.634 9.003   1.00 90.77 17  A 1 
ATOM   120  C  C   . VAL A 1 17  ? -23.902 -18.531 8.441   1.00 90.36 17  A 1 
ATOM   121  O  O   . VAL A 1 17  ? -22.885 -18.217 9.051   1.00 89.89 17  A 1 
ATOM   122  C  CB  . VAL A 1 17  ? -24.594 -20.957 8.244   1.00 88.47 17  A 1 
ATOM   123  C  CG1 . VAL A 1 17  ? -23.123 -21.376 8.211   1.00 80.36 17  A 1 
ATOM   124  C  CG2 . VAL A 1 17  ? -25.381 -22.089 8.908   1.00 82.78 17  A 1 
ATOM   125  N  N   . LEU A 1 18  ? -24.316 -17.892 7.352   1.00 90.33 18  A 1 
ATOM   126  C  CA  . LEU A 1 18  ? -23.570 -16.775 6.776   1.00 89.65 18  A 1 
ATOM   127  C  C   . LEU A 1 18  ? -23.483 -15.588 7.758   1.00 90.10 18  A 1 
ATOM   128  O  O   . LEU A 1 18  ? -22.417 -15.008 7.943   1.00 90.27 18  A 1 
ATOM   129  C  CB  . LEU A 1 18  ? -24.228 -16.347 5.445   1.00 86.86 18  A 1 
ATOM   130  C  CG  . LEU A 1 18  ? -23.178 -15.834 4.436   1.00 75.88 18  A 1 
ATOM   131  C  CD1 . LEU A 1 18  ? -22.767 -16.972 3.492   1.00 72.45 18  A 1 
ATOM   132  C  CD2 . LEU A 1 18  ? -23.724 -14.682 3.593   1.00 73.67 18  A 1 
ATOM   133  N  N   . GLY A 1 19  ? -24.586 -15.284 8.423   1.00 88.74 19  A 1 
ATOM   134  C  CA  . GLY A 1 19  ? -24.642 -14.260 9.468   1.00 89.57 19  A 1 
ATOM   135  C  C   . GLY A 1 19  ? -23.744 -14.596 10.661  1.00 90.78 19  A 1 
ATOM   136  O  O   . GLY A 1 19  ? -22.986 -13.745 11.129  1.00 89.82 19  A 1 
ATOM   137  N  N   . THR A 1 20  ? -23.755 -15.860 11.103  1.00 92.17 20  A 1 
ATOM   138  C  CA  . THR A 1 20  ? -22.895 -16.332 12.197  1.00 93.68 20  A 1 
ATOM   139  C  C   . THR A 1 20  ? -21.420 -16.248 11.808  1.00 93.73 20  A 1 
ATOM   140  O  O   . THR A 1 20  ? -20.622 -15.721 12.585  1.00 92.88 20  A 1 
ATOM   141  C  CB  . THR A 1 20  ? -23.250 -17.774 12.609  1.00 92.23 20  A 1 
ATOM   142  O  OG1 . THR A 1 20  ? -24.606 -17.846 12.976  1.00 83.97 20  A 1 
ATOM   143  C  CG2 . THR A 1 20  ? -22.444 -18.234 13.820  1.00 83.31 20  A 1 
ATOM   144  N  N   . LEU A 1 21  ? -21.053 -16.690 10.602  1.00 93.45 21  A 1 
ATOM   145  C  CA  . LEU A 1 21  ? -19.685 -16.581 10.080  1.00 93.40 21  A 1 
ATOM   146  C  C   . LEU A 1 21  ? -19.224 -15.124 10.040  1.00 93.80 21  A 1 
ATOM   147  O  O   . LEU A 1 21  ? -18.153 -14.807 10.547  1.00 93.90 21  A 1 
ATOM   148  C  CB  . LEU A 1 21  ? -19.616 -17.249 8.700   1.00 92.38 21  A 1 
ATOM   149  C  CG  . LEU A 1 21  ? -18.214 -17.211 8.057   1.00 88.70 21  A 1 
ATOM   150  C  CD1 . LEU A 1 21  ? -17.172 -17.952 8.892   1.00 84.28 21  A 1 
ATOM   151  C  CD2 . LEU A 1 21  ? -18.269 -17.840 6.665   1.00 84.01 21  A 1 
ATOM   152  N  N   . MET A 1 22  ? -20.066 -14.219 9.525   1.00 92.49 22  A 1 
ATOM   153  C  CA  . MET A 1 22  ? -19.758 -12.790 9.485   1.00 92.37 22  A 1 
ATOM   154  C  C   . MET A 1 22  ? -19.519 -12.224 10.892  1.00 93.27 22  A 1 
ATOM   155  O  O   . MET A 1 22  ? -18.548 -11.491 11.101  1.00 93.26 22  A 1 
ATOM   156  C  CB  . MET A 1 22  ? -20.901 -12.055 8.769   1.00 90.59 22  A 1 
ATOM   157  C  CG  . MET A 1 22  ? -20.579 -10.579 8.508   1.00 79.72 22  A 1 
ATOM   158  S  SD  . MET A 1 22  ? -19.129 -10.264 7.459   1.00 77.84 22  A 1 
ATOM   159  C  CE  . MET A 1 22  ? -19.672 -10.954 5.880   1.00 67.74 22  A 1 
ATOM   160  N  N   . CYS A 1 23  ? -20.350 -12.600 11.871  1.00 92.91 23  A 1 
ATOM   161  C  CA  . CYS A 1 23  ? -20.163 -12.200 13.267  1.00 93.62 23  A 1 
ATOM   162  C  C   . CYS A 1 23  ? -18.841 -12.726 13.849  1.00 94.44 23  A 1 
ATOM   163  O  O   . CYS A 1 23  ? -18.143 -11.978 14.543  1.00 94.55 23  A 1 
ATOM   164  C  CB  . CYS A 1 23  ? -21.348 -12.692 14.105  1.00 92.84 23  A 1 
ATOM   165  S  SG  . CYS A 1 23  ? -22.823 -11.702 13.764  1.00 81.58 23  A 1 
ATOM   166  N  N   . VAL A 1 24  ? -18.482 -13.985 13.553  1.00 94.65 24  A 1 
ATOM   167  C  CA  . VAL A 1 24  ? -17.209 -14.577 13.994  1.00 95.29 24  A 1 
ATOM   168  C  C   . VAL A 1 24  ? -16.022 -13.828 13.378  1.00 95.72 24  A 1 
ATOM   169  O  O   . VAL A 1 24  ? -15.137 -13.403 14.120  1.00 95.95 24  A 1 
ATOM   170  C  CB  . VAL A 1 24  ? -17.147 -16.085 13.673  1.00 94.85 24  A 1 
ATOM   171  C  CG1 . VAL A 1 24  ? -15.764 -16.680 13.929  1.00 92.01 24  A 1 
ATOM   172  C  CG2 . VAL A 1 24  ? -18.141 -16.854 14.560  1.00 92.63 24  A 1 
ATOM   173  N  N   . LEU A 1 25  ? -16.037 -13.583 12.071  1.00 95.12 25  A 1 
ATOM   174  C  CA  . LEU A 1 25  ? -14.960 -12.868 11.378  1.00 95.58 25  A 1 
ATOM   175  C  C   . LEU A 1 25  ? -14.814 -11.427 11.898  1.00 96.02 25  A 1 
ATOM   176  O  O   . LEU A 1 25  ? -13.712 -10.987 12.207  1.00 96.22 25  A 1 
ATOM   177  C  CB  . LEU A 1 25  ? -15.221 -12.896 9.861   1.00 95.09 25  A 1 
ATOM   178  C  CG  . LEU A 1 25  ? -15.163 -14.293 9.212   1.00 94.10 25  A 1 
ATOM   179  C  CD1 . LEU A 1 25  ? -15.569 -14.186 7.738   1.00 92.82 25  A 1 
ATOM   180  C  CD2 . LEU A 1 25  ? -13.772 -14.926 9.285   1.00 92.38 25  A 1 
ATOM   181  N  N   . LYS A 1 26  ? -15.921 -10.710 12.109  1.00 95.79 26  A 1 
ATOM   182  C  CA  . LYS A 1 26  ? -15.907 -9.379  12.730  1.00 96.25 26  A 1 
ATOM   183  C  C   . LYS A 1 26  ? -15.360 -9.412  14.164  1.00 96.68 26  A 1 
ATOM   184  O  O   . LYS A 1 26  ? -14.640 -8.492  14.570  1.00 96.14 26  A 1 
ATOM   185  C  CB  . LYS A 1 26  ? -17.328 -8.779  12.725  1.00 95.48 26  A 1 
ATOM   186  C  CG  . LYS A 1 26  ? -17.797 -8.312  11.332  1.00 93.51 26  A 1 
ATOM   187  C  CD  . LYS A 1 26  ? -17.023 -7.080  10.846  1.00 92.61 26  A 1 
ATOM   188  C  CE  . LYS A 1 26  ? -17.659 -6.575  9.554   1.00 92.35 26  A 1 
ATOM   189  N  NZ  . LYS A 1 26  ? -17.005 -5.342  9.065   1.00 90.61 26  A 1 
ATOM   190  N  N   . ARG A 1 27  ? -15.659 -10.471 14.914  1.00 95.91 27  A 1 
ATOM   191  C  CA  . ARG A 1 27  ? -15.116 -10.654 16.258  1.00 96.08 27  A 1 
ATOM   192  C  C   . ARG A 1 27  ? -13.602 -10.860 16.213  1.00 96.46 27  A 1 
ATOM   193  O  O   . ARG A 1 27  ? -12.906 -10.233 17.010  1.00 96.48 27  A 1 
ATOM   194  C  CB  . ARG A 1 27  ? -15.840 -11.813 16.961  1.00 95.85 27  A 1 
ATOM   195  C  CG  . ARG A 1 27  ? -15.409 -12.026 18.427  1.00 86.76 27  A 1 
ATOM   196  C  CD  . ARG A 1 27  ? -15.721 -10.819 19.313  1.00 81.05 27  A 1 
ATOM   197  N  NE  . ARG A 1 27  ? -15.532 -11.129 20.737  1.00 71.24 27  A 1 
ATOM   198  C  CZ  . ARG A 1 27  ? -15.904 -10.383 21.764  1.00 63.53 27  A 1 
ATOM   199  N  NH1 . ARG A 1 27  ? -16.459 -9.215  21.580  1.00 55.27 27  A 1 
ATOM   200  N  NH2 . ARG A 1 27  ? -15.734 -10.803 22.975  1.00 58.08 27  A 1 
ATOM   201  N  N   . VAL A 1 28  ? -13.100 -11.701 15.294  1.00 96.40 28  A 1 
ATOM   202  C  CA  . VAL A 1 28  ? -11.658 -11.897 15.060  1.00 96.48 28  A 1 
ATOM   203  C  C   . VAL A 1 28  ? -10.994 -10.565 14.719  1.00 96.92 28  A 1 
ATOM   204  O  O   . VAL A 1 28  ? -10.079 -10.163 15.434  1.00 96.94 28  A 1 
ATOM   205  C  CB  . VAL A 1 28  ? -11.401 -12.953 13.972  1.00 96.06 28  A 1 
ATOM   206  C  CG1 . VAL A 1 28  ? -9.915  -13.047 13.601  1.00 94.50 28  A 1 
ATOM   207  C  CG2 . VAL A 1 28  ? -11.835 -14.345 14.452  1.00 95.21 28  A 1 
ATOM   208  N  N   . LEU A 1 29  ? -11.513 -9.819  13.745  1.00 96.33 29  A 1 
ATOM   209  C  CA  . LEU A 1 29  ? -11.004 -8.495  13.373  1.00 96.04 29  A 1 
ATOM   210  C  C   . LEU A 1 29  ? -10.905 -7.562  14.592  1.00 96.06 29  A 1 
ATOM   211  O  O   . LEU A 1 29  ? -9.847  -7.017  14.878  1.00 96.55 29  A 1 
ATOM   212  C  CB  . LEU A 1 29  ? -11.906 -7.891  12.286  1.00 96.22 29  A 1 
ATOM   213  C  CG  . LEU A 1 29  ? -11.433 -6.514  11.765  1.00 96.31 29  A 1 
ATOM   214  C  CD1 . LEU A 1 29  ? -10.131 -6.621  10.972  1.00 95.74 29  A 1 
ATOM   215  C  CD2 . LEU A 1 29  ? -12.502 -5.897  10.871  1.00 95.99 29  A 1 
ATOM   216  N  N   . SER A 1 30  ? -11.983 -7.453  15.366  1.00 96.94 30  A 1 
ATOM   217  C  CA  . SER A 1 30  ? -12.007 -6.581  16.546  1.00 96.50 30  A 1 
ATOM   218  C  C   . SER A 1 30  ? -11.022 -6.969  17.655  1.00 96.62 30  A 1 
ATOM   219  O  O   . SER A 1 30  ? -10.722 -6.156  18.528  1.00 96.04 30  A 1 
ATOM   220  C  CB  . SER A 1 30  ? -13.429 -6.528  17.131  1.00 95.43 30  A 1 
ATOM   221  O  OG  . SER A 1 30  ? -13.776 -7.730  17.814  1.00 82.52 30  A 1 
ATOM   222  N  N   . LYS A 1 31  ? -10.581 -8.238  17.680  1.00 97.20 31  A 1 
ATOM   223  C  CA  . LYS A 1 31  ? -9.653  -8.765  18.690  1.00 97.25 31  A 1 
ATOM   224  C  C   . LYS A 1 31  ? -8.196  -8.673  18.264  1.00 97.30 31  A 1 
ATOM   225  O  O   . LYS A 1 31  ? -7.338  -8.593  19.144  1.00 96.85 31  A 1 
ATOM   226  C  CB  . LYS A 1 31  ? -10.028 -10.223 19.001  1.00 96.98 31  A 1 
ATOM   227  C  CG  . LYS A 1 31  ? -11.267 -10.362 19.911  1.00 88.83 31  A 1 
ATOM   228  C  CD  . LYS A 1 31  ? -10.925 -9.956  21.340  1.00 79.47 31  A 1 
ATOM   229  C  CE  . LYS A 1 31  ? -12.084 -10.257 22.287  1.00 70.75 31  A 1 
ATOM   230  N  NZ  . LYS A 1 31  ? -11.675 -9.993  23.696  1.00 62.79 31  A 1 
ATOM   231  N  N   . THR A 1 32  ? -7.918  -8.709  16.961  1.00 97.33 32  A 1 
ATOM   232  C  CA  . THR A 1 32  ? -6.562  -8.796  16.421  1.00 97.31 32  A 1 
ATOM   233  C  C   . THR A 1 32  ? -6.100  -7.516  15.732  1.00 97.56 32  A 1 
ATOM   234  O  O   . THR A 1 32  ? -4.906  -7.225  15.755  1.00 97.33 32  A 1 
ATOM   235  C  CB  . THR A 1 32  ? -6.434  -9.981  15.450  1.00 97.00 32  A 1 
ATOM   236  O  OG1 . THR A 1 32  ? -7.384  -9.871  14.408  1.00 95.83 32  A 1 
ATOM   237  C  CG2 . THR A 1 32  ? -6.686  -11.309 16.160  1.00 95.81 32  A 1 
ATOM   238  N  N   . ALA A 1 33  ? -7.020  -6.722  15.181  1.00 97.51 33  A 1 
ATOM   239  C  CA  . ALA A 1 33  ? -6.702  -5.486  14.494  1.00 97.43 33  A 1 
ATOM   240  C  C   . ALA A 1 33  ? -7.072  -4.252  15.323  1.00 97.48 33  A 1 
ATOM   241  O  O   . ALA A 1 33  ? -8.064  -4.220  16.054  1.00 97.16 33  A 1 
ATOM   242  C  CB  . ALA A 1 33  ? -7.370  -5.491  13.115  1.00 97.03 33  A 1 
ATOM   243  N  N   . LYS A 1 34  ? -6.267  -3.195  15.177  1.00 98.00 34  A 1 
ATOM   244  C  CA  . LYS A 1 34  ? -6.545  -1.863  15.716  1.00 98.04 34  A 1 
ATOM   245  C  C   . LYS A 1 34  ? -6.005  -0.784  14.780  1.00 98.35 34  A 1 
ATOM   246  O  O   . LYS A 1 34  ? -5.073  -1.017  14.015  1.00 98.12 34  A 1 
ATOM   247  C  CB  . LYS A 1 34  ? -5.976  -1.719  17.146  1.00 96.93 34  A 1 
ATOM   248  C  CG  . LYS A 1 34  ? -4.442  -1.800  17.204  1.00 93.48 34  A 1 
ATOM   249  C  CD  . LYS A 1 34  ? -3.932  -1.604  18.640  1.00 91.98 34  A 1 
ATOM   250  C  CE  . LYS A 1 34  ? -2.404  -1.630  18.590  1.00 82.91 34  A 1 
ATOM   251  N  NZ  . LYS A 1 34  ? -1.749  -1.341  19.894  1.00 77.32 34  A 1 
ATOM   252  N  N   . GLN A 1 35  ? -6.548  0.429   14.892  1.00 98.27 35  A 1 
ATOM   253  C  CA  . GLN A 1 35  ? -5.935  1.602   14.290  1.00 98.49 35  A 1 
ATOM   254  C  C   . GLN A 1 35  ? -4.764  2.055   15.158  1.00 98.56 35  A 1 
ATOM   255  O  O   . GLN A 1 35  ? -4.944  2.344   16.341  1.00 98.24 35  A 1 
ATOM   256  C  CB  . GLN A 1 35  ? -6.984  2.704   14.114  1.00 98.16 35  A 1 
ATOM   257  C  CG  . GLN A 1 35  ? -6.419  3.893   13.327  1.00 97.70 35  A 1 
ATOM   258  C  CD  . GLN A 1 35  ? -7.422  5.027   13.114  1.00 97.58 35  A 1 
ATOM   259  O  OE1 . GLN A 1 35  ? -8.452  5.117   13.763  1.00 94.26 35  A 1 
ATOM   260  N  NE2 . GLN A 1 35  ? -7.142  5.931   12.207  1.00 92.94 35  A 1 
ATOM   261  N  N   . TYR A 1 36  ? -3.575  2.150   14.566  1.00 98.60 36  A 1 
ATOM   262  C  CA  . TYR A 1 36  ? -2.454  2.883   15.142  1.00 98.67 36  A 1 
ATOM   263  C  C   . TYR A 1 36  ? -2.518  4.321   14.636  1.00 98.73 36  A 1 
ATOM   264  O  O   . TYR A 1 36  ? -2.707  4.566   13.449  1.00 98.58 36  A 1 
ATOM   265  C  CB  . TYR A 1 36  ? -1.124  2.219   14.787  1.00 98.58 36  A 1 
ATOM   266  C  CG  . TYR A 1 36  ? -0.895  0.847   15.388  1.00 98.54 36  A 1 
ATOM   267  C  CD1 . TYR A 1 36  ? 0.035   0.683   16.442  1.00 98.05 36  A 1 
ATOM   268  C  CD2 . TYR A 1 36  ? -1.565  -0.279  14.880  1.00 98.05 36  A 1 
ATOM   269  C  CE1 . TYR A 1 36  ? 0.296   -0.593  16.964  1.00 97.44 36  A 1 
ATOM   270  C  CE2 . TYR A 1 36  ? -1.310  -1.562  15.403  1.00 97.47 36  A 1 
ATOM   271  C  CZ  . TYR A 1 36  ? -0.371  -1.708  16.440  1.00 97.50 36  A 1 
ATOM   272  O  OH  . TYR A 1 36  ? -0.113  -2.964  16.946  1.00 96.03 36  A 1 
ATOM   273  N  N   . LYS A 1 37  ? -2.351  5.274   15.551  1.00 98.61 37  A 1 
ATOM   274  C  CA  . LYS A 1 37  ? -2.281  6.701   15.259  1.00 98.69 37  A 1 
ATOM   275  C  C   . LYS A 1 37  ? -1.302  7.345   16.253  1.00 98.53 37  A 1 
ATOM   276  O  O   . LYS A 1 37  ? -1.689  8.124   17.117  1.00 97.96 37  A 1 
ATOM   277  C  CB  . LYS A 1 37  ? -3.695  7.312   15.259  1.00 98.29 37  A 1 
ATOM   278  C  CG  . LYS A 1 37  ? -3.682  8.736   14.693  1.00 95.08 37  A 1 
ATOM   279  C  CD  . LYS A 1 37  ? -5.086  9.358   14.622  1.00 93.17 37  A 1 
ATOM   280  C  CE  . LYS A 1 37  ? -4.940  10.755  14.029  1.00 83.34 37  A 1 
ATOM   281  N  NZ  . LYS A 1 37  ? -6.230  11.464  13.855  1.00 76.94 37  A 1 
ATOM   282  N  N   . GLN A 1 38  ? -0.035  6.952   16.157  1.00 98.79 38  A 1 
ATOM   283  C  CA  . GLN A 1 38  ? 1.049   7.454   16.991  1.00 98.63 38  A 1 
ATOM   284  C  C   . GLN A 1 38  ? 1.753   8.586   16.236  1.00 98.64 38  A 1 
ATOM   285  O  O   . GLN A 1 38  ? 2.680   8.347   15.464  1.00 98.41 38  A 1 
ATOM   286  C  CB  . GLN A 1 38  ? 2.020   6.316   17.360  1.00 98.21 38  A 1 
ATOM   287  C  CG  . GLN A 1 38  ? 1.350   5.214   18.200  1.00 86.83 38  A 1 
ATOM   288  C  CD  . GLN A 1 38  ? 2.287   4.038   18.485  1.00 83.13 38  A 1 
ATOM   289  O  OE1 . GLN A 1 38  ? 3.438   3.998   18.114  1.00 75.66 38  A 1 
ATOM   290  N  NE2 . GLN A 1 38  ? 1.811   3.004   19.134  1.00 72.80 38  A 1 
ATOM   291  N  N   . ILE A 1 39  ? 1.274   9.810   16.424  1.00 98.60 39  A 1 
ATOM   292  C  CA  . ILE A 1 39  ? 1.770   11.017  15.763  1.00 98.57 39  A 1 
ATOM   293  C  C   . ILE A 1 39  ? 2.428   11.950  16.770  1.00 98.57 39  A 1 
ATOM   294  O  O   . ILE A 1 39  ? 2.279   11.768  17.981  1.00 97.87 39  A 1 
ATOM   295  C  CB  . ILE A 1 39  ? 0.647   11.706  14.946  1.00 97.88 39  A 1 
ATOM   296  C  CG1 . ILE A 1 39  ? -0.490  12.252  15.848  1.00 91.39 39  A 1 
ATOM   297  C  CG2 . ILE A 1 39  ? 0.102   10.731  13.887  1.00 90.68 39  A 1 
ATOM   298  C  CD1 . ILE A 1 39  ? -1.508  13.116  15.078  1.00 89.95 39  A 1 
ATOM   299  N  N   . ALA A 1 40  ? 3.179   12.934  16.278  1.00 98.62 40  A 1 
ATOM   300  C  CA  . ALA A 1 40  ? 3.773   13.966  17.116  1.00 98.33 40  A 1 
ATOM   301  C  C   . ALA A 1 40  ? 2.708   14.962  17.601  1.00 98.03 40  A 1 
ATOM   302  O  O   . ALA A 1 40  ? 1.755   15.261  16.890  1.00 96.27 40  A 1 
ATOM   303  C  CB  . ALA A 1 40  ? 4.893   14.660  16.333  1.00 98.06 40  A 1 
ATOM   304  N  N   . ASP A 1 41  ? 2.918   15.514  18.789  1.00 97.59 41  A 1 
ATOM   305  C  CA  . ASP A 1 41  ? 2.119   16.613  19.324  1.00 96.68 41  A 1 
ATOM   306  C  C   . ASP A 1 41  ? 2.722   17.961  18.893  1.00 96.20 41  A 1 
ATOM   307  O  O   . ASP A 1 41  ? 3.309   18.706  19.678  1.00 90.92 41  A 1 
ATOM   308  C  CB  . ASP A 1 41  ? 1.964   16.443  20.843  1.00 94.15 41  A 1 
ATOM   309  C  CG  . ASP A 1 41  ? 0.848   17.317  21.432  1.00 82.47 41  A 1 
ATOM   310  O  OD1 . ASP A 1 41  ? -0.009  17.783  20.651  1.00 73.98 41  A 1 
ATOM   311  O  OD2 . ASP A 1 41  ? 0.824   17.451  22.669  1.00 75.08 41  A 1 
ATOM   312  N  N   . GLY A 1 42  ? 2.675   18.216  17.580  1.00 96.59 42  A 1 
ATOM   313  C  CA  . GLY A 1 42  ? 3.309   19.371  16.942  1.00 96.66 42  A 1 
ATOM   314  C  C   . GLY A 1 42  ? 4.745   19.122  16.484  1.00 97.30 42  A 1 
ATOM   315  O  O   . GLY A 1 42  ? 5.303   18.030  16.622  1.00 96.37 42  A 1 
ATOM   316  N  N   . ARG A 1 43  ? 5.368   20.160  15.892  1.00 97.35 43  A 1 
ATOM   317  C  CA  . ARG A 1 43  ? 6.744   20.092  15.383  1.00 97.06 43  A 1 
ATOM   318  C  C   . ARG A 1 43  ? 7.733   19.874  16.524  1.00 96.74 43  A 1 
ATOM   319  O  O   . ARG A 1 43  ? 7.633   20.491  17.582  1.00 95.06 43  A 1 
ATOM   320  C  CB  . ARG A 1 43  ? 7.111   21.352  14.581  1.00 95.87 43  A 1 
ATOM   321  C  CG  . ARG A 1 43  ? 6.374   21.406  13.236  1.00 91.83 43  A 1 
ATOM   322  C  CD  . ARG A 1 43  ? 6.789   22.625  12.413  1.00 92.08 43  A 1 
ATOM   323  N  NE  . ARG A 1 43  ? 6.051   22.674  11.137  1.00 92.74 43  A 1 
ATOM   324  C  CZ  . ARG A 1 43  ? 6.438   22.183  9.961   1.00 95.16 43  A 1 
ATOM   325  N  NH1 . ARG A 1 43  ? 7.598   21.610  9.791   1.00 88.12 43  A 1 
ATOM   326  N  NH2 . ARG A 1 43  ? 5.655   22.260  8.938   1.00 89.23 43  A 1 
ATOM   327  N  N   . GLN A 1 44  ? 8.706   19.018  16.278  1.00 97.14 44  A 1 
ATOM   328  C  CA  . GLN A 1 44  ? 9.809   18.780  17.199  1.00 96.90 44  A 1 
ATOM   329  C  C   . GLN A 1 44  ? 10.903  19.820  16.925  1.00 96.86 44  A 1 
ATOM   330  O  O   . GLN A 1 44  ? 11.454  19.835  15.823  1.00 95.54 44  A 1 
ATOM   331  C  CB  . GLN A 1 44  ? 10.322  17.343  17.047  1.00 95.86 44  A 1 
ATOM   332  C  CG  . GLN A 1 44  ? 9.227   16.272  17.206  1.00 91.76 44  A 1 
ATOM   333  C  CD  . GLN A 1 44  ? 8.559   16.300  18.581  1.00 86.18 44  A 1 
ATOM   334  O  OE1 . GLN A 1 44  ? 9.157   15.945  19.574  1.00 75.77 44  A 1 
ATOM   335  N  NE2 . GLN A 1 44  ? 7.317   16.715  18.671  1.00 72.46 44  A 1 
ATOM   336  N  N   . ALA A 1 45  ? 11.208  20.686  17.898  1.00 95.64 45  A 1 
ATOM   337  C  CA  . ALA A 1 45  ? 12.097  21.836  17.723  1.00 94.44 45  A 1 
ATOM   338  C  C   . ALA A 1 45  ? 13.525  21.460  17.296  1.00 93.32 45  A 1 
ATOM   339  O  O   . ALA A 1 45  ? 14.110  22.111  16.436  1.00 86.33 45  A 1 
ATOM   340  C  CB  . ALA A 1 45  ? 12.107  22.632  19.039  1.00 91.92 45  A 1 
ATOM   341  N  N   . ASP A 1 46  ? 14.060  20.365  17.844  1.00 94.23 46  A 1 
ATOM   342  C  CA  . ASP A 1 46  ? 15.428  19.907  17.573  1.00 93.76 46  A 1 
ATOM   343  C  C   . ASP A 1 46  ? 15.520  18.960  16.362  1.00 94.62 46  A 1 
ATOM   344  O  O   . ASP A 1 46  ? 16.571  18.372  16.097  1.00 91.83 46  A 1 
ATOM   345  C  CB  . ASP A 1 46  ? 16.010  19.252  18.840  1.00 89.72 46  A 1 
ATOM   346  C  CG  . ASP A 1 46  ? 15.959  20.163  20.072  1.00 78.26 46  A 1 
ATOM   347  O  OD1 . ASP A 1 46  ? 16.217  21.373  19.930  1.00 70.16 46  A 1 
ATOM   348  O  OD2 . ASP A 1 46  ? 15.656  19.626  21.163  1.00 72.09 46  A 1 
ATOM   349  N  N   . PHE A 1 47  ? 14.429  18.755  15.627  1.00 96.43 47  A 1 
ATOM   350  C  CA  . PHE A 1 47  ? 14.412  17.851  14.479  1.00 97.05 47  A 1 
ATOM   351  C  C   . PHE A 1 47  ? 14.716  18.614  13.185  1.00 97.03 47  A 1 
ATOM   352  O  O   . PHE A 1 47  ? 13.969  19.514  12.792  1.00 96.06 47  A 1 
ATOM   353  C  CB  . PHE A 1 47  ? 13.082  17.103  14.398  1.00 97.00 47  A 1 
ATOM   354  C  CG  . PHE A 1 47  ? 13.067  16.102  13.264  1.00 97.92 47  A 1 
ATOM   355  C  CD1 . PHE A 1 47  ? 12.542  16.460  12.012  1.00 97.61 47  A 1 
ATOM   356  C  CD2 . PHE A 1 47  ? 13.653  14.835  13.431  1.00 97.69 47  A 1 
ATOM   357  C  CE1 . PHE A 1 47  ? 12.616  15.565  10.932  1.00 97.39 47  A 1 
ATOM   358  C  CE2 . PHE A 1 47  ? 13.730  13.939  12.362  1.00 97.52 47  A 1 
ATOM   359  C  CZ  . PHE A 1 47  ? 13.221  14.310  11.113  1.00 97.72 47  A 1 
ATOM   360  N  N   . GLN A 1 48  ? 15.785  18.200  12.493  1.00 97.81 48  A 1 
ATOM   361  C  CA  . GLN A 1 48  ? 16.158  18.747  11.203  1.00 97.62 48  A 1 
ATOM   362  C  C   . GLN A 1 48  ? 16.772  17.665  10.314  1.00 97.97 48  A 1 
ATOM   363  O  O   . GLN A 1 48  ? 17.735  17.003  10.691  1.00 97.05 48  A 1 
ATOM   364  C  CB  . GLN A 1 48  ? 17.117  19.930  11.401  1.00 95.44 48  A 1 
ATOM   365  C  CG  . GLN A 1 48  ? 17.362  20.680  10.080  1.00 86.13 48  A 1 
ATOM   366  C  CD  . GLN A 1 48  ? 18.231  21.921  10.257  1.00 82.47 48  A 1 
ATOM   367  O  OE1 . GLN A 1 48  ? 19.107  22.004  11.095  1.00 73.66 48  A 1 
ATOM   368  N  NE2 . GLN A 1 48  ? 18.040  22.921  9.433   1.00 69.91 48  A 1 
ATOM   369  N  N   . THR A 1 49  ? 16.250  17.542  9.094   1.00 97.83 49  A 1 
ATOM   370  C  CA  . THR A 1 49  ? 16.805  16.681  8.052   1.00 97.93 49  A 1 
ATOM   371  C  C   . THR A 1 49  ? 16.701  17.347  6.690   1.00 98.01 49  A 1 
ATOM   372  O  O   . THR A 1 49  ? 15.777  18.120  6.422   1.00 97.59 49  A 1 
ATOM   373  C  CB  . THR A 1 49  ? 16.126  15.309  8.042   1.00 97.41 49  A 1 
ATOM   374  O  OG1 . THR A 1 49  ? 16.778  14.487  7.098   1.00 93.74 49  A 1 
ATOM   375  C  CG2 . THR A 1 49  ? 14.644  15.364  7.680   1.00 94.08 49  A 1 
ATOM   376  N  N   . LYS A 1 50  ? 17.655  17.040  5.794   1.00 97.80 50  A 1 
ATOM   377  C  CA  . LYS A 1 50  ? 17.595  17.375  4.370   1.00 97.72 50  A 1 
ATOM   378  C  C   . LYS A 1 50  ? 17.322  16.152  3.497   1.00 98.25 50  A 1 
ATOM   379  O  O   . LYS A 1 50  ? 17.232  16.283  2.291   1.00 97.44 50  A 1 
ATOM   380  C  CB  . LYS A 1 50  ? 18.889  18.069  3.930   1.00 96.11 50  A 1 
ATOM   381  C  CG  . LYS A 1 50  ? 19.062  19.425  4.624   1.00 88.39 50  A 1 
ATOM   382  C  CD  . LYS A 1 50  ? 20.237  20.184  3.998   1.00 81.51 50  A 1 
ATOM   383  C  CE  . LYS A 1 50  ? 20.327  21.560  4.636   1.00 69.95 50  A 1 
ATOM   384  N  NZ  . LYS A 1 50  ? 21.295  22.433  3.929   1.00 60.04 50  A 1 
ATOM   385  N  N   . LYS A 1 51  ? 17.249  14.978  4.108   1.00 98.32 51  A 1 
ATOM   386  C  CA  . LYS A 1 51  ? 17.085  13.706  3.410   1.00 98.50 51  A 1 
ATOM   387  C  C   . LYS A 1 51  ? 15.915  12.932  3.986   1.00 98.64 51  A 1 
ATOM   388  O  O   . LYS A 1 51  ? 15.658  13.002  5.184   1.00 98.41 51  A 1 
ATOM   389  C  CB  . LYS A 1 51  ? 18.371  12.876  3.476   1.00 97.93 51  A 1 
ATOM   390  C  CG  . LYS A 1 51  ? 19.508  13.507  2.660   1.00 91.15 51  A 1 
ATOM   391  C  CD  . LYS A 1 51  ? 20.678  12.520  2.582   1.00 87.10 51  A 1 
ATOM   392  C  CE  . LYS A 1 51  ? 21.699  12.991  1.548   1.00 77.87 51  A 1 
ATOM   393  N  NZ  . LYS A 1 51  ? 22.418  11.825  0.975   1.00 68.53 51  A 1 
ATOM   394  N  N   . LEU A 1 52  ? 15.253  12.180  3.113   1.00 98.89 52  A 1 
ATOM   395  C  CA  . LEU A 1 52  ? 14.192  11.256  3.480   1.00 98.80 52  A 1 
ATOM   396  C  C   . LEU A 1 52  ? 14.351  10.003  2.627   1.00 98.99 52  A 1 
ATOM   397  O  O   . LEU A 1 52  ? 14.211  10.064  1.407   1.00 98.82 52  A 1 
ATOM   398  C  CB  . LEU A 1 52  ? 12.841  11.950  3.261   1.00 98.74 52  A 1 
ATOM   399  C  CG  . LEU A 1 52  ? 11.616  11.036  3.382   1.00 98.27 52  A 1 
ATOM   400  C  CD1 . LEU A 1 52  ? 11.446  10.471  4.791   1.00 97.12 52  A 1 
ATOM   401  C  CD2 . LEU A 1 52  ? 10.348  11.828  3.031   1.00 96.94 52  A 1 
ATOM   402  N  N   . LYS A 1 53  ? 14.634  8.865   3.257   1.00 98.96 53  A 1 
ATOM   403  C  CA  . LYS A 1 53  ? 14.733  7.566   2.589   1.00 98.94 53  A 1 
ATOM   404  C  C   . LYS A 1 53  ? 13.488  6.742   2.901   1.00 98.93 53  A 1 
ATOM   405  O  O   . LYS A 1 53  ? 13.251  6.396   4.059   1.00 98.91 53  A 1 
ATOM   406  C  CB  . LYS A 1 53  ? 16.044  6.884   2.970   1.00 98.83 53  A 1 
ATOM   407  C  CG  . LYS A 1 53  ? 16.335  5.699   2.037   1.00 94.39 53  A 1 
ATOM   408  C  CD  . LYS A 1 53  ? 17.684  5.060   2.380   1.00 93.20 53  A 1 
ATOM   409  C  CE  . LYS A 1 53  ? 17.943  3.886   1.436   1.00 84.96 53  A 1 
ATOM   410  N  NZ  . LYS A 1 53  ? 19.180  3.160   1.797   1.00 77.81 53  A 1 
ATOM   411  N  N   . ILE A 1 54  ? 12.708  6.447   1.871   1.00 98.97 54  A 1 
ATOM   412  C  CA  . ILE A 1 54  ? 11.449  5.705   1.971   1.00 98.94 54  A 1 
ATOM   413  C  C   . ILE A 1 54  ? 11.633  4.322   1.364   1.00 98.94 54  A 1 
ATOM   414  O  O   . ILE A 1 54  ? 12.140  4.198   0.251   1.00 98.91 54  A 1 
ATOM   415  C  CB  . ILE A 1 54  ? 10.282  6.473   1.307   1.00 98.85 54  A 1 
ATOM   416  C  CG1 . ILE A 1 54  ? 10.140  7.882   1.927   1.00 94.12 54  A 1 
ATOM   417  C  CG2 . ILE A 1 54  ? 8.971   5.671   1.434   1.00 95.63 54  A 1 
ATOM   418  C  CD1 . ILE A 1 54  ? 8.984   8.719   1.362   1.00 93.40 54  A 1 
ATOM   419  N  N   . LEU A 1 55  ? 11.175  3.291   2.078   1.00 98.90 55  A 1 
ATOM   420  C  CA  . LEU A 1 55  ? 10.901  1.963   1.547   1.00 98.90 55  A 1 
ATOM   421  C  C   . LEU A 1 55  ? 9.390   1.795   1.413   1.00 98.93 55  A 1 
ATOM   422  O  O   . LEU A 1 55  ? 8.667   2.005   2.384   1.00 98.97 55  A 1 
ATOM   423  C  CB  . LEU A 1 55  ? 11.495  0.913   2.502   1.00 98.97 55  A 1 
ATOM   424  C  CG  . LEU A 1 55  ? 11.276  -0.553  2.056   1.00 98.86 55  A 1 
ATOM   425  C  CD1 . LEU A 1 55  ? 12.137  -0.898  0.844   1.00 98.66 55  A 1 
ATOM   426  C  CD2 . LEU A 1 55  ? 11.666  -1.500  3.195   1.00 98.64 55  A 1 
ATOM   427  N  N   . ASP A 1 56  ? 8.935   1.364   0.238   1.00 98.99 56  A 1 
ATOM   428  C  CA  . ASP A 1 56  ? 7.566   0.919   0.014   1.00 98.92 56  A 1 
ATOM   429  C  C   . ASP A 1 56  ? 7.565   -0.559  -0.375  1.00 98.93 56  A 1 
ATOM   430  O  O   . ASP A 1 56  ? 8.355   -0.994  -1.207  1.00 98.92 56  A 1 
ATOM   431  C  CB  . ASP A 1 56  ? 6.896   1.787   -1.051  1.00 98.92 56  A 1 
ATOM   432  C  CG  . ASP A 1 56  ? 5.435   1.372   -1.205  1.00 98.49 56  A 1 
ATOM   433  O  OD1 . ASP A 1 56  ? 4.664   1.646   -0.257  1.00 94.86 56  A 1 
ATOM   434  O  OD2 . ASP A 1 56  ? 5.074   0.767   -2.224  1.00 94.99 56  A 1 
ATOM   435  N  N   . PHE A 1 57  ? 6.716   -1.369  0.276   1.00 98.93 57  A 1 
ATOM   436  C  CA  . PHE A 1 57  ? 6.767   -2.819  0.122   1.00 98.94 57  A 1 
ATOM   437  C  C   . PHE A 1 57  ? 5.423   -3.484  0.382   1.00 98.92 57  A 1 
ATOM   438  O  O   . PHE A 1 57  ? 4.909   -3.455  1.504   1.00 98.84 57  A 1 
ATOM   439  C  CB  . PHE A 1 57  ? 7.850   -3.368  1.063   1.00 98.95 57  A 1 
ATOM   440  C  CG  . PHE A 1 57  ? 8.187   -4.839  0.875   1.00 98.96 57  A 1 
ATOM   441  C  CD1 . PHE A 1 57  ? 8.404   -5.658  2.001   1.00 98.88 57  A 1 
ATOM   442  C  CD2 . PHE A 1 57  ? 8.348   -5.373  -0.408  1.00 98.88 57  A 1 
ATOM   443  C  CE1 . PHE A 1 57  ? 8.798   -7.001  1.834   1.00 98.75 57  A 1 
ATOM   444  C  CE2 . PHE A 1 57  ? 8.736   -6.715  -0.581  1.00 98.74 57  A 1 
ATOM   445  C  CZ  . PHE A 1 57  ? 8.963   -7.523  0.537   1.00 98.78 57  A 1 
ATOM   446  N  N   . ASN A 1 58  ? 4.893   -4.183  -0.639  1.00 98.95 58  A 1 
ATOM   447  C  CA  . ASN A 1 58  ? 3.849   -5.169  -0.421  1.00 98.97 58  A 1 
ATOM   448  C  C   . ASN A 1 58  ? 4.467   -6.391  0.276   1.00 98.89 58  A 1 
ATOM   449  O  O   . ASN A 1 58  ? 5.178   -7.202  -0.320  1.00 98.68 58  A 1 
ATOM   450  C  CB  . ASN A 1 58  ? 3.134   -5.505  -1.743  1.00 98.78 58  A 1 
ATOM   451  C  CG  . ASN A 1 58  ? 1.945   -6.429  -1.525  1.00 98.52 58  A 1 
ATOM   452  O  OD1 . ASN A 1 58  ? 1.940   -7.293  -0.657  1.00 97.26 58  A 1 
ATOM   453  N  ND2 . ASN A 1 58  ? 0.896   -6.269  -2.294  1.00 96.42 58  A 1 
ATOM   454  N  N   . ALA A 1 59  ? 4.221   -6.528  1.586   1.00 98.88 59  A 1 
ATOM   455  C  CA  . ALA A 1 59  ? 4.894   -7.504  2.432   1.00 98.88 59  A 1 
ATOM   456  C  C   . ALA A 1 59  ? 4.346   -8.934  2.293   1.00 98.79 59  A 1 
ATOM   457  O  O   . ALA A 1 59  ? 4.966   -9.879  2.798   1.00 98.23 59  A 1 
ATOM   458  C  CB  . ALA A 1 59  ? 4.817   -7.014  3.883   1.00 98.65 59  A 1 
ATOM   459  N  N   . PHE A 1 60  ? 3.192   -9.109  1.646   1.00 98.54 60  A 1 
ATOM   460  C  CA  . PHE A 1 60  ? 2.548   -10.405 1.447   1.00 98.35 60  A 1 
ATOM   461  C  C   . PHE A 1 60  ? 2.349   -11.194 2.762   1.00 98.26 60  A 1 
ATOM   462  O  O   . PHE A 1 60  ? 2.646   -12.384 2.878   1.00 97.65 60  A 1 
ATOM   463  C  CB  . PHE A 1 60  ? 3.302   -11.171 0.355   1.00 97.80 60  A 1 
ATOM   464  C  CG  . PHE A 1 60  ? 2.580   -12.395 -0.176  1.00 97.48 60  A 1 
ATOM   465  C  CD1 . PHE A 1 60  ? 3.209   -13.659 -0.129  1.00 96.74 60  A 1 
ATOM   466  C  CD2 . PHE A 1 60  ? 1.312   -12.265 -0.769  1.00 96.60 60  A 1 
ATOM   467  C  CE1 . PHE A 1 60  ? 2.582   -14.784 -0.684  1.00 95.72 60  A 1 
ATOM   468  C  CE2 . PHE A 1 60  ? 0.680   -13.391 -1.324  1.00 95.59 60  A 1 
ATOM   469  C  CZ  . PHE A 1 60  ? 1.315   -14.645 -1.293  1.00 95.56 60  A 1 
ATOM   470  N  N   . TRP A 1 61  ? 1.861   -10.517 3.815   1.00 98.16 61  A 1 
ATOM   471  C  CA  . TRP A 1 61  ? 1.542   -11.137 5.105   1.00 97.84 61  A 1 
ATOM   472  C  C   . TRP A 1 61  ? 0.054   -11.483 5.189   1.00 97.05 61  A 1 
ATOM   473  O  O   . TRP A 1 61  ? -0.668  -11.053 6.097   1.00 95.46 61  A 1 
ATOM   474  C  CB  . TRP A 1 61  ? 2.013   -10.266 6.269   1.00 98.02 61  A 1 
ATOM   475  C  CG  . TRP A 1 61  ? 3.482   -9.978  6.345   1.00 98.42 61  A 1 
ATOM   476  C  CD1 . TRP A 1 61  ? 4.478   -10.640 5.703   1.00 97.78 61  A 1 
ATOM   477  C  CD2 . TRP A 1 61  ? 4.126   -8.916  7.104   1.00 98.54 61  A 1 
ATOM   478  N  NE1 . TRP A 1 61  ? 5.698   -10.050 6.003   1.00 98.05 61  A 1 
ATOM   479  C  CE2 . TRP A 1 61  ? 5.525   -8.988  6.853   1.00 98.49 61  A 1 
ATOM   480  C  CE3 . TRP A 1 61  ? 3.661   -7.900  7.971   1.00 98.33 61  A 1 
ATOM   481  C  CZ2 . TRP A 1 61  ? 6.431   -8.069  7.425   1.00 98.39 61  A 1 
ATOM   482  C  CZ3 . TRP A 1 61  ? 4.569   -6.990  8.539   1.00 98.09 61  A 1 
ATOM   483  C  CH2 . TRP A 1 61  ? 5.929   -7.077  8.265   1.00 98.24 61  A 1 
ATOM   484  N  N   . ARG A 1 62  ? -0.433  -12.274 4.233   1.00 95.85 62  A 1 
ATOM   485  C  CA  . ARG A 1 62  ? -1.851  -12.604 4.096   1.00 94.56 62  A 1 
ATOM   486  C  C   . ARG A 1 62  ? -2.402  -13.332 5.327   1.00 94.16 62  A 1 
ATOM   487  O  O   . ARG A 1 62  ? -1.703  -14.154 5.917   1.00 92.17 62  A 1 
ATOM   488  C  CB  . ARG A 1 62  ? -2.094  -13.436 2.835   1.00 90.91 62  A 1 
ATOM   489  C  CG  . ARG A 1 62  ? -1.689  -12.690 1.561   1.00 86.24 62  A 1 
ATOM   490  C  CD  . ARG A 1 62  ? -2.224  -13.370 0.309   1.00 85.26 62  A 1 
ATOM   491  N  NE  . ARG A 1 62  ? -1.684  -14.733 0.120   1.00 83.69 62  A 1 
ATOM   492  C  CZ  . ARG A 1 62  ? -2.076  -15.594 -0.812  1.00 85.15 62  A 1 
ATOM   493  N  NH1 . ARG A 1 62  ? -2.999  -15.298 -1.671  1.00 78.74 62  A 1 
ATOM   494  N  NH2 . ARG A 1 62  ? -1.535  -16.768 -0.892  1.00 76.37 62  A 1 
ATOM   495  N  N   . PRO A 1 63  ? -3.671  -13.096 5.704   1.00 93.29 63  A 1 
ATOM   496  C  CA  . PRO A 1 63  ? -4.331  -13.901 6.726   1.00 91.95 63  A 1 
ATOM   497  C  C   . PRO A 1 63  ? -4.277  -15.395 6.390   1.00 91.71 63  A 1 
ATOM   498  O  O   . PRO A 1 63  ? -4.585  -15.778 5.262   1.00 89.34 63  A 1 
ATOM   499  C  CB  . PRO A 1 63  ? -5.776  -13.400 6.770   1.00 89.94 63  A 1 
ATOM   500  C  CG  . PRO A 1 63  ? -5.696  -11.972 6.253   1.00 88.40 63  A 1 
ATOM   501  C  CD  . PRO A 1 63  ? -4.554  -12.045 5.224   1.00 90.57 63  A 1 
ATOM   502  N  N   . GLN A 1 64  ? -3.987  -16.257 7.383   1.00 91.18 64  A 1 
ATOM   503  C  CA  . GLN A 1 64  ? -3.903  -17.713 7.191   1.00 90.06 64  A 1 
ATOM   504  C  C   . GLN A 1 64  ? -5.174  -18.313 6.569   1.00 90.29 64  A 1 
ATOM   505  O  O   . GLN A 1 64  ? -5.103  -19.290 5.835   1.00 87.41 64  A 1 
ATOM   506  C  CB  . GLN A 1 64  ? -3.640  -18.406 8.532   1.00 88.18 64  A 1 
ATOM   507  C  CG  . GLN A 1 64  ? -2.198  -18.201 9.014   1.00 77.95 64  A 1 
ATOM   508  C  CD  . GLN A 1 64  ? -1.915  -18.926 10.324  1.00 73.10 64  A 1 
ATOM   509  O  OE1 . GLN A 1 64  ? -2.794  -19.354 11.064  1.00 66.05 64  A 1 
ATOM   510  N  NE2 . GLN A 1 64  ? -0.662  -19.084 10.691  1.00 62.65 64  A 1 
ATOM   511  N  N   . LEU A 1 65  ? -6.325  -17.704 6.803   1.00 88.62 65  A 1 
ATOM   512  C  CA  . LEU A 1 65  ? -7.598  -18.110 6.198   1.00 87.67 65  A 1 
ATOM   513  C  C   . LEU A 1 65  ? -7.555  -18.123 4.655   1.00 87.54 65  A 1 
ATOM   514  O  O   . LEU A 1 65  ? -8.302  -18.872 4.037   1.00 83.89 65  A 1 
ATOM   515  C  CB  . LEU A 1 65  ? -8.696  -17.164 6.712   1.00 84.84 65  A 1 
ATOM   516  C  CG  . LEU A 1 65  ? -10.128 -17.582 6.311   1.00 78.28 65  A 1 
ATOM   517  C  CD1 . LEU A 1 65  ? -10.562 -18.866 7.014   1.00 73.25 65  A 1 
ATOM   518  C  CD2 . LEU A 1 65  ? -11.110 -16.469 6.693   1.00 74.17 65  A 1 
ATOM   519  N  N   . LEU A 1 66  ? -6.687  -17.323 4.040   1.00 87.71 66  A 1 
ATOM   520  C  CA  . LEU A 1 66  ? -6.537  -17.224 2.589   1.00 86.54 66  A 1 
ATOM   521  C  C   . LEU A 1 66  ? -5.517  -18.220 2.016   1.00 86.86 66  A 1 
ATOM   522  O  O   . LEU A 1 66  ? -5.431  -18.359 0.796   1.00 82.76 66  A 1 
ATOM   523  C  CB  . LEU A 1 66  ? -6.175  -15.776 2.201   1.00 84.78 66  A 1 
ATOM   524  C  CG  . LEU A 1 66  ? -7.184  -14.709 2.649   1.00 82.97 66  A 1 
ATOM   525  C  CD1 . LEU A 1 66  ? -6.707  -13.331 2.206   1.00 79.32 66  A 1 
ATOM   526  C  CD2 . LEU A 1 66  ? -8.587  -14.944 2.076   1.00 78.51 66  A 1 
ATOM   527  N  N   . HIS A 1 67  ? -4.760  -18.910 2.868   1.00 88.00 67  A 1 
ATOM   528  C  CA  . HIS A 1 67  ? -3.709  -19.841 2.453   1.00 87.96 67  A 1 
ATOM   529  C  C   . HIS A 1 67  ? -3.587  -21.040 3.416   1.00 87.73 67  A 1 
ATOM   530  O  O   . HIS A 1 67  ? -2.495  -21.465 3.786   1.00 85.87 67  A 1 
ATOM   531  C  CB  . HIS A 1 67  ? -2.390  -19.081 2.248   1.00 85.92 67  A 1 
ATOM   532  C  CG  . HIS A 1 67  ? -1.853  -18.466 3.507   1.00 84.96 67  A 1 
ATOM   533  N  ND1 . HIS A 1 67  ? -0.996  -19.075 4.402   1.00 77.79 67  A 1 
ATOM   534  C  CD2 . HIS A 1 67  ? -2.090  -17.192 3.979   1.00 75.95 67  A 1 
ATOM   535  C  CE1 . HIS A 1 67  ? -0.728  -18.195 5.378   1.00 77.78 67  A 1 
ATOM   536  N  NE2 . HIS A 1 67  ? -1.369  -17.050 5.152   1.00 79.51 67  A 1 
ATOM   537  N  N   . LEU A 1 68  ? -4.726  -21.644 3.797   1.00 89.59 68  A 1 
ATOM   538  C  CA  . LEU A 1 68  ? -4.803  -22.719 4.801   1.00 89.45 68  A 1 
ATOM   539  C  C   . LEU A 1 68  ? -3.897  -23.938 4.534   1.00 88.28 68  A 1 
ATOM   540  O  O   . LEU A 1 68  ? -3.534  -24.640 5.475   1.00 82.63 68  A 1 
ATOM   541  C  CB  . LEU A 1 68  ? -6.261  -23.215 4.894   1.00 87.96 68  A 1 
ATOM   542  C  CG  . LEU A 1 68  ? -7.239  -22.218 5.539   1.00 84.91 68  A 1 
ATOM   543  C  CD1 . LEU A 1 68  ? -8.665  -22.764 5.432   1.00 80.71 68  A 1 
ATOM   544  C  CD2 . LEU A 1 68  ? -6.930  -21.985 7.015   1.00 80.33 68  A 1 
ATOM   545  N  N   . PHE A 1 69  ? -3.563  -24.202 3.267   1.00 88.98 69  A 1 
ATOM   546  C  CA  . PHE A 1 69  ? -2.773  -25.359 2.832   1.00 89.02 69  A 1 
ATOM   547  C  C   . PHE A 1 69  ? -1.420  -24.973 2.224   1.00 89.25 69  A 1 
ATOM   548  O  O   . PHE A 1 69  ? -0.733  -25.823 1.664   1.00 85.39 69  A 1 
ATOM   549  C  CB  . PHE A 1 69  ? -3.613  -26.202 1.866   1.00 86.51 69  A 1 
ATOM   550  C  CG  . PHE A 1 69  ? -4.979  -26.576 2.396   1.00 82.94 69  A 1 
ATOM   551  C  CD1 . PHE A 1 69  ? -5.104  -27.462 3.490   1.00 76.62 69  A 1 
ATOM   552  C  CD2 . PHE A 1 69  ? -6.139  -26.012 1.828   1.00 77.58 69  A 1 
ATOM   553  C  CE1 . PHE A 1 69  ? -6.365  -27.789 3.996   1.00 73.09 69  A 1 
ATOM   554  C  CE2 . PHE A 1 69  ? -7.401  -26.342 2.332   1.00 72.78 69  A 1 
ATOM   555  C  CZ  . PHE A 1 69  ? -7.520  -27.232 3.416   1.00 73.31 69  A 1 
ATOM   556  N  N   . LYS A 1 70  ? -1.023  -23.702 2.314   1.00 89.83 70  A 1 
ATOM   557  C  CA  . LYS A 1 70  ? 0.237   -23.180 1.797   1.00 90.58 70  A 1 
ATOM   558  C  C   . LYS A 1 70  ? 0.992   -22.493 2.933   1.00 91.43 70  A 1 
ATOM   559  O  O   . LYS A 1 70  ? 0.479   -21.556 3.539   1.00 90.40 70  A 1 
ATOM   560  C  CB  . LYS A 1 70  ? -0.036  -22.238 0.615   1.00 86.64 70  A 1 
ATOM   561  C  CG  . LYS A 1 70  ? 1.246   -21.696 -0.035  1.00 83.04 70  A 1 
ATOM   562  C  CD  . LYS A 1 70  ? 0.916   -20.669 -1.140  1.00 81.36 70  A 1 
ATOM   563  C  CE  . LYS A 1 70  ? 2.174   -20.002 -1.674  1.00 75.45 70  A 1 
ATOM   564  N  NZ  . LYS A 1 70  ? 1.876   -18.825 -2.531  1.00 69.81 70  A 1 
ATOM   565  N  N   . GLU A 1 71  ? 2.214   -22.964 3.207   1.00 92.60 71  A 1 
ATOM   566  C  CA  . GLU A 1 71  ? 3.118   -22.263 4.107   1.00 93.69 71  A 1 
ATOM   567  C  C   . GLU A 1 71  ? 3.720   -21.053 3.385   1.00 94.62 71  A 1 
ATOM   568  O  O   . GLU A 1 71  ? 4.268   -21.173 2.291   1.00 93.38 71  A 1 
ATOM   569  C  CB  . GLU A 1 71  ? 4.186   -23.231 4.629   1.00 91.74 71  A 1 
ATOM   570  C  CG  . GLU A 1 71  ? 5.178   -22.594 5.616   1.00 84.42 71  A 1 
ATOM   571  C  CD  . GLU A 1 71  ? 4.469   -21.898 6.792   1.00 82.70 71  A 1 
ATOM   572  O  OE1 . GLU A 1 71  ? 4.482   -20.651 6.802   1.00 74.70 71  A 1 
ATOM   573  O  OE2 . GLU A 1 71  ? 3.893   -22.598 7.642   1.00 76.68 71  A 1 
ATOM   574  N  N   . GLU A 1 72  ? 3.598   -19.889 4.000   1.00 95.78 72  A 1 
ATOM   575  C  CA  . GLU A 1 72  ? 4.072   -18.610 3.458   1.00 96.38 72  A 1 
ATOM   576  C  C   . GLU A 1 72  ? 5.149   -17.968 4.339   1.00 97.03 72  A 1 
ATOM   577  O  O   . GLU A 1 72  ? 5.548   -16.829 4.094   1.00 96.48 72  A 1 
ATOM   578  C  CB  . GLU A 1 72  ? 2.898   -17.667 3.176   1.00 95.45 72  A 1 
ATOM   579  C  CG  . GLU A 1 72  ? 2.017   -18.194 2.042   1.00 93.95 72  A 1 
ATOM   580  C  CD  . GLU A 1 72  ? 0.892   -17.237 1.615   1.00 94.05 72  A 1 
ATOM   581  O  OE1 . GLU A 1 72  ? 0.282   -17.516 0.568   1.00 89.84 72  A 1 
ATOM   582  O  OE2 . GLU A 1 72  ? 0.596   -16.258 2.334   1.00 91.28 72  A 1 
ATOM   583  N  N   . TYR A 1 73  ? 5.633   -18.681 5.353   1.00 96.98 73  A 1 
ATOM   584  C  CA  . TYR A 1 73  ? 6.793   -18.302 6.178   1.00 97.37 73  A 1 
ATOM   585  C  C   . TYR A 1 73  ? 6.730   -16.869 6.754   1.00 97.87 73  A 1 
ATOM   586  O  O   . TYR A 1 73  ? 7.755   -16.254 7.041   1.00 97.48 73  A 1 
ATOM   587  C  CB  . TYR A 1 73  ? 8.083   -18.568 5.393   1.00 97.00 73  A 1 
ATOM   588  C  CG  . TYR A 1 73  ? 8.154   -19.947 4.778   1.00 96.76 73  A 1 
ATOM   589  C  CD1 . TYR A 1 73  ? 8.560   -21.056 5.553   1.00 95.67 73  A 1 
ATOM   590  C  CD2 . TYR A 1 73  ? 7.793   -20.138 3.429   1.00 95.82 73  A 1 
ATOM   591  C  CE1 . TYR A 1 73  ? 8.610   -22.336 4.990   1.00 94.80 73  A 1 
ATOM   592  C  CE2 . TYR A 1 73  ? 7.837   -21.425 2.859   1.00 94.81 73  A 1 
ATOM   593  C  CZ  . TYR A 1 73  ? 8.248   -22.518 3.638   1.00 94.59 73  A 1 
ATOM   594  O  OH  . TYR A 1 73  ? 8.297   -23.777 3.087   1.00 92.72 73  A 1 
ATOM   595  N  N   . MET A 1 74  ? 5.523   -16.318 6.945   1.00 96.80 74  A 1 
ATOM   596  C  CA  . MET A 1 74  ? 5.309   -14.903 7.261   1.00 97.10 74  A 1 
ATOM   597  C  C   . MET A 1 74  ? 6.097   -14.430 8.480   1.00 97.96 74  A 1 
ATOM   598  O  O   . MET A 1 74  ? 6.644   -13.333 8.481   1.00 97.76 74  A 1 
ATOM   599  C  CB  . MET A 1 74  ? 3.821   -14.650 7.535   1.00 94.93 74  A 1 
ATOM   600  C  CG  . MET A 1 74  ? 2.931   -14.858 6.315   1.00 90.00 74  A 1 
ATOM   601  S  SD  . MET A 1 74  ? 1.201   -14.447 6.665   1.00 88.06 74  A 1 
ATOM   602  C  CE  . MET A 1 74  ? 0.720   -15.866 7.671   1.00 78.21 74  A 1 
ATOM   603  N  N   . ARG A 1 75  ? 6.172   -15.242 9.545   1.00 97.54 75  A 1 
ATOM   604  C  CA  . ARG A 1 75  ? 6.869   -14.877 10.776  1.00 97.43 75  A 1 
ATOM   605  C  C   . ARG A 1 75  ? 8.373   -14.715 10.567  1.00 97.97 75  A 1 
ATOM   606  O  O   . ARG A 1 75  ? 8.956   -13.785 11.112  1.00 97.86 75  A 1 
ATOM   607  C  CB  . ARG A 1 75  ? 6.549   -15.898 11.880  1.00 96.32 75  A 1 
ATOM   608  C  CG  . ARG A 1 75  ? 7.036   -15.427 13.261  1.00 90.56 75  A 1 
ATOM   609  C  CD  . ARG A 1 75  ? 6.631   -16.395 14.385  1.00 88.63 75  A 1 
ATOM   610  N  NE  . ARG A 1 75  ? 5.166   -16.485 14.560  1.00 86.97 75  A 1 
ATOM   611  C  CZ  . ARG A 1 75  ? 4.360   -15.656 15.236  1.00 86.07 75  A 1 
ATOM   612  N  NH1 . ARG A 1 75  ? 4.800   -14.627 15.910  1.00 74.18 75  A 1 
ATOM   613  N  NH2 . ARG A 1 75  ? 3.081   -15.853 15.249  1.00 80.72 75  A 1 
ATOM   614  N  N   . ASP A 1 76  ? 8.982   -15.580 9.767   1.00 97.92 76  A 1 
ATOM   615  C  CA  . ASP A 1 76  ? 10.416  -15.495 9.486   1.00 98.06 76  A 1 
ATOM   616  C  C   . ASP A 1 76  ? 10.707  -14.398 8.457   1.00 98.44 76  A 1 
ATOM   617  O  O   . ASP A 1 76  ? 11.612  -13.591 8.678   1.00 98.44 76  A 1 
ATOM   618  C  CB  . ASP A 1 76  ? 10.950  -16.872 9.080   1.00 97.14 76  A 1 
ATOM   619  C  CG  . ASP A 1 76  ? 10.855  -17.877 10.237  1.00 87.11 76  A 1 
ATOM   620  O  OD1 . ASP A 1 76  ? 10.899  -17.445 11.424  1.00 82.10 76  A 1 
ATOM   621  O  OD2 . ASP A 1 76  ? 10.702  -19.078 9.935   1.00 79.70 76  A 1 
ATOM   622  N  N   . ARG A 1 77  ? 9.871   -14.254 7.418   1.00 98.38 77  A 1 
ATOM   623  C  CA  . ARG A 1 77  ? 9.960   -13.139 6.461   1.00 98.68 77  A 1 
ATOM   624  C  C   . ARG A 1 77  ? 9.853   -11.780 7.151   1.00 98.82 77  A 1 
ATOM   625  O  O   . ARG A 1 77  ? 10.640  -10.892 6.850   1.00 98.83 77  A 1 
ATOM   626  C  CB  . ARG A 1 77  ? 8.889   -13.271 5.368   1.00 98.33 77  A 1 
ATOM   627  C  CG  . ARG A 1 77  ? 9.149   -14.466 4.437   1.00 97.60 77  A 1 
ATOM   628  C  CD  . ARG A 1 77  ? 8.238   -14.462 3.207   1.00 97.38 77  A 1 
ATOM   629  N  NE  . ARG A 1 77  ? 6.813   -14.636 3.514   1.00 96.65 77  A 1 
ATOM   630  C  CZ  . ARG A 1 77  ? 5.820   -13.795 3.237   1.00 97.78 77  A 1 
ATOM   631  N  NH1 . ARG A 1 77  ? 5.998   -12.606 2.745   1.00 92.29 77  A 1 
ATOM   632  N  NH2 . ARG A 1 77  ? 4.576   -14.172 3.424   1.00 92.53 77  A 1 
ATOM   633  N  N   . SER A 1 78  ? 8.950   -11.621 8.124   1.00 98.66 78  A 1 
ATOM   634  C  CA  . SER A 1 78  ? 8.814   -10.369 8.869   1.00 98.79 78  A 1 
ATOM   635  C  C   . SER A 1 78  ? 10.034  -10.040 9.735   1.00 98.85 78  A 1 
ATOM   636  O  O   . SER A 1 78  ? 10.404  -8.873  9.851   1.00 98.79 78  A 1 
ATOM   637  C  CB  . SER A 1 78  ? 7.542   -10.376 9.724   1.00 98.54 78  A 1 
ATOM   638  O  OG  . SER A 1 78  ? 7.645   -11.226 10.847  1.00 96.39 78  A 1 
ATOM   639  N  N   . LYS A 1 79  ? 10.704  -11.049 10.317  1.00 98.70 79  A 1 
ATOM   640  C  CA  . LYS A 1 79  ? 11.946  -10.856 11.077  1.00 98.74 79  A 1 
ATOM   641  C  C   . LYS A 1 79  ? 13.097  -10.447 10.162  1.00 98.76 79  A 1 
ATOM   642  O  O   . LYS A 1 79  ? 13.830  -9.518  10.498  1.00 98.61 79  A 1 
ATOM   643  C  CB  . LYS A 1 79  ? 12.328  -12.129 11.833  1.00 98.41 79  A 1 
ATOM   644  C  CG  . LYS A 1 79  ? 11.386  -12.467 13.001  1.00 94.21 79  A 1 
ATOM   645  C  CD  . LYS A 1 79  ? 11.777  -13.857 13.505  1.00 88.90 79  A 1 
ATOM   646  C  CE  . LYS A 1 79  ? 10.833  -14.380 14.567  1.00 79.10 79  A 1 
ATOM   647  N  NZ  . LYS A 1 79  ? 11.103  -15.835 14.757  1.00 67.99 79  A 1 
ATOM   648  N  N   . ILE A 1 80  ? 13.235  -11.089 9.007   1.00 98.76 80  A 1 
ATOM   649  C  CA  . ILE A 1 80  ? 14.269  -10.731 8.028   1.00 98.80 80  A 1 
ATOM   650  C  C   . ILE A 1 80  ? 14.032  -9.312  7.500   1.00 98.80 80  A 1 
ATOM   651  O  O   . ILE A 1 80  ? 14.989  -8.553  7.350   1.00 98.76 80  A 1 
ATOM   652  C  CB  . ILE A 1 80  ? 14.328  -11.767 6.890   1.00 98.73 80  A 1 
ATOM   653  C  CG1 . ILE A 1 80  ? 14.737  -13.169 7.435   1.00 98.40 80  A 1 
ATOM   654  C  CG2 . ILE A 1 80  ? 15.326  -11.322 5.805   1.00 98.46 80  A 1 
ATOM   655  C  CD1 . ILE A 1 80  ? 14.511  -14.303 6.428   1.00 97.27 80  A 1 
ATOM   656  N  N   . LEU A 1 81  ? 12.788  -8.906  7.257   1.00 98.92 81  A 1 
ATOM   657  C  CA  . LEU A 1 81  ? 12.479  -7.526  6.878   1.00 98.95 81  A 1 
ATOM   658  C  C   . LEU A 1 81  ? 12.904  -6.541  7.974   1.00 98.97 81  A 1 
ATOM   659  O  O   . LEU A 1 81  ? 13.543  -5.537  7.677   1.00 98.88 81  A 1 
ATOM   660  C  CB  . LEU A 1 81  ? 10.988  -7.384  6.537   1.00 98.94 81  A 1 
ATOM   661  C  CG  . LEU A 1 81  ? 10.604  -5.961  6.062   1.00 98.87 81  A 1 
ATOM   662  C  CD1 . LEU A 1 81  ? 11.305  -5.566  4.765   1.00 98.79 81  A 1 
ATOM   663  C  CD2 . LEU A 1 81  ? 9.093   -5.880  5.829   1.00 98.77 81  A 1 
ATOM   664  N  N   . LEU A 1 82  ? 12.623  -6.857  9.238   1.00 98.99 82  A 1 
ATOM   665  C  CA  . LEU A 1 82  ? 13.014  -6.028  10.377  1.00 98.88 82  A 1 
ATOM   666  C  C   . LEU A 1 82  ? 14.527  -5.772  10.434  1.00 98.89 82  A 1 
ATOM   667  O  O   . LEU A 1 82  ? 14.943  -4.659  10.735  1.00 98.59 82  A 1 
ATOM   668  C  CB  . LEU A 1 82  ? 12.517  -6.706  11.666  1.00 98.68 82  A 1 
ATOM   669  C  CG  . LEU A 1 82  ? 12.688  -5.845  12.923  1.00 95.87 82  A 1 
ATOM   670  C  CD1 . LEU A 1 82  ? 11.630  -4.743  12.994  1.00 94.83 82  A 1 
ATOM   671  C  CD2 . LEU A 1 82  ? 12.559  -6.730  14.161  1.00 94.94 82  A 1 
ATOM   672  N  N   . GLU A 1 83  ? 15.351  -6.763  10.081  1.00 98.87 83  A 1 
ATOM   673  C  CA  . GLU A 1 83  ? 16.813  -6.642  10.022  1.00 98.69 83  A 1 
ATOM   674  C  C   . GLU A 1 83  ? 17.296  -5.691  8.907   1.00 98.62 83  A 1 
ATOM   675  O  O   . GLU A 1 83  ? 18.431  -5.219  8.948   1.00 98.03 83  A 1 
ATOM   676  C  CB  . GLU A 1 83  ? 17.431  -8.034  9.828   1.00 98.15 83  A 1 
ATOM   677  C  CG  . GLU A 1 83  ? 17.242  -8.946  11.060  1.00 94.02 83  A 1 
ATOM   678  C  CD  . GLU A 1 83  ? 17.610  -10.415 10.811  1.00 89.74 83  A 1 
ATOM   679  O  OE1 . GLU A 1 83  ? 17.347  -11.232 11.719  1.00 83.50 83  A 1 
ATOM   680  O  OE2 . GLU A 1 83  ? 18.136  -10.733 9.715   1.00 85.51 83  A 1 
ATOM   681  N  N   . ARG A 1 84  ? 16.445  -5.380  7.923   1.00 98.87 84  A 1 
ATOM   682  C  CA  . ARG A 1 84  ? 16.793  -4.583  6.735   1.00 98.71 84  A 1 
ATOM   683  C  C   . ARG A 1 84  ? 16.271  -3.143  6.767   1.00 98.79 84  A 1 
ATOM   684  O  O   . ARG A 1 84  ? 16.733  -2.325  5.979   1.00 97.97 84  A 1 
ATOM   685  C  CB  . ARG A 1 84  ? 16.295  -5.299  5.470   1.00 98.55 84  A 1 
ATOM   686  C  CG  . ARG A 1 84  ? 16.993  -6.650  5.260   1.00 98.13 84  A 1 
ATOM   687  C  CD  . ARG A 1 84  ? 16.462  -7.324  3.996   1.00 97.96 84  A 1 
ATOM   688  N  NE  . ARG A 1 84  ? 17.031  -8.664  3.838   1.00 97.91 84  A 1 
ATOM   689  C  CZ  . ARG A 1 84  ? 16.999  -9.407  2.750   1.00 98.02 84  A 1 
ATOM   690  N  NH1 . ARG A 1 84  ? 16.448  -8.992  1.646   1.00 96.91 84  A 1 
ATOM   691  N  NH2 . ARG A 1 84  ? 17.519  -10.600 2.759   1.00 96.59 84  A 1 
ATOM   692  N  N   . ILE A 1 85  ? 15.332  -2.816  7.638   1.00 98.84 85  A 1 
ATOM   693  C  CA  . ILE A 1 85  ? 14.659  -1.506  7.598   1.00 98.85 85  A 1 
ATOM   694  C  C   . ILE A 1 85  ? 15.424  -0.384  8.315   1.00 98.85 85  A 1 
ATOM   695  O  O   . ILE A 1 85  ? 15.059  0.781   8.174   1.00 98.55 85  A 1 
ATOM   696  C  CB  . ILE A 1 85  ? 13.207  -1.593  8.102   1.00 98.75 85  A 1 
ATOM   697  C  CG1 . ILE A 1 85  ? 13.142  -2.020  9.579   1.00 98.48 85  A 1 
ATOM   698  C  CG2 . ILE A 1 85  ? 12.378  -2.500  7.174   1.00 98.05 85  A 1 
ATOM   699  C  CD1 . ILE A 1 85  ? 11.764  -1.852  10.214  1.00 98.16 85  A 1 
ATOM   700  N  N   . SER A 1 86  ? 16.488  -0.691  9.062   1.00 98.73 86  A 1 
ATOM   701  C  CA  . SER A 1 86  ? 17.204  0.312   9.868   1.00 98.45 86  A 1 
ATOM   702  C  C   . SER A 1 86  ? 17.811  1.466   9.059   1.00 98.55 86  A 1 
ATOM   703  O  O   . SER A 1 86  ? 18.020  2.542   9.615   1.00 97.82 86  A 1 
ATOM   704  C  CB  . SER A 1 86  ? 18.329  -0.353  10.666  1.00 97.29 86  A 1 
ATOM   705  O  OG  . SER A 1 86  ? 17.782  -1.242  11.622  1.00 83.31 86  A 1 
ATOM   706  N  N   . GLU A 1 87  ? 18.090  1.262   7.763   1.00 98.43 87  A 1 
ATOM   707  C  CA  . GLU A 1 87  ? 18.649  2.290   6.878   1.00 98.20 87  A 1 
ATOM   708  C  C   . GLU A 1 87  ? 17.603  3.275   6.331   1.00 98.69 87  A 1 
ATOM   709  O  O   . GLU A 1 87  ? 17.975  4.299   5.766   1.00 98.15 87  A 1 
ATOM   710  C  CB  . GLU A 1 87  ? 19.422  1.607   5.740   1.00 96.56 87  A 1 
ATOM   711  C  CG  . GLU A 1 87  ? 18.517  0.841   4.762   1.00 86.08 87  A 1 
ATOM   712  C  CD  . GLU A 1 87  ? 19.346  0.238   3.610   1.00 85.41 87  A 1 
ATOM   713  O  OE1 . GLU A 1 87  ? 19.558  -0.984  3.622   1.00 78.72 87  A 1 
ATOM   714  O  OE2 . GLU A 1 87  ? 19.778  1.028   2.728   1.00 82.09 87  A 1 
ATOM   715  N  N   . TYR A 1 88  ? 16.303  2.983   6.493   1.00 98.82 88  A 1 
ATOM   716  C  CA  . TYR A 1 88  ? 15.215  3.839   6.034   1.00 98.96 88  A 1 
ATOM   717  C  C   . TYR A 1 88  ? 14.729  4.763   7.150   1.00 98.98 88  A 1 
ATOM   718  O  O   . TYR A 1 88  ? 14.845  4.461   8.340   1.00 98.79 88  A 1 
ATOM   719  C  CB  . TYR A 1 88  ? 14.076  2.991   5.461   1.00 98.93 88  A 1 
ATOM   720  C  CG  . TYR A 1 88  ? 14.521  2.062   4.347   1.00 98.94 88  A 1 
ATOM   721  C  CD1 . TYR A 1 88  ? 14.684  2.529   3.038   1.00 98.87 88  A 1 
ATOM   722  C  CD2 . TYR A 1 88  ? 14.826  0.718   4.647   1.00 98.86 88  A 1 
ATOM   723  C  CE1 . TYR A 1 88  ? 15.158  1.675   2.028   1.00 98.77 88  A 1 
ATOM   724  C  CE2 . TYR A 1 88  ? 15.301  -0.148  3.652   1.00 98.78 88  A 1 
ATOM   725  C  CZ  . TYR A 1 88  ? 15.480  0.335   2.340   1.00 98.83 88  A 1 
ATOM   726  O  OH  . TYR A 1 88  ? 15.980  -0.504  1.384   1.00 98.57 88  A 1 
ATOM   727  N  N   . ASP A 1 89  ? 14.161  5.900   6.751   1.00 98.99 89  A 1 
ATOM   728  C  CA  . ASP A 1 89  ? 13.531  6.872   7.653   1.00 98.98 89  A 1 
ATOM   729  C  C   . ASP A 1 89  ? 12.032  6.615   7.783   1.00 98.93 89  A 1 
ATOM   730  O  O   . ASP A 1 89  ? 11.453  6.799   8.858   1.00 98.88 89  A 1 
ATOM   731  C  CB  . ASP A 1 89  ? 13.780  8.279   7.112   1.00 98.89 89  A 1 
ATOM   732  C  CG  . ASP A 1 89  ? 15.267  8.584   6.949   1.00 98.77 89  A 1 
ATOM   733  O  OD1 . ASP A 1 89  ? 16.007  8.383   7.947   1.00 98.23 89  A 1 
ATOM   734  O  OD2 . ASP A 1 89  ? 15.642  9.027   5.838   1.00 98.15 89  A 1 
ATOM   735  N  N   . VAL A 1 90  ? 11.404  6.166   6.693   1.00 98.93 90  A 1 
ATOM   736  C  CA  . VAL A 1 90  ? 9.988   5.806   6.619   1.00 98.93 90  A 1 
ATOM   737  C  C   . VAL A 1 90  ? 9.843   4.477   5.877   1.00 98.93 90  A 1 
ATOM   738  O  O   . VAL A 1 90  ? 10.491  4.259   4.853   1.00 98.96 90  A 1 
ATOM   739  C  CB  . VAL A 1 90  ? 9.163   6.907   5.928   1.00 98.94 90  A 1 
ATOM   740  C  CG1 . VAL A 1 90  ? 7.688   6.533   5.802   1.00 98.63 90  A 1 
ATOM   741  C  CG2 . VAL A 1 90  ? 9.239   8.230   6.698   1.00 98.71 90  A 1 
ATOM   742  N  N   . VAL A 1 91  ? 8.985   3.598   6.380   1.00 98.95 91  A 1 
ATOM   743  C  CA  . VAL A 1 91  ? 8.601   2.362   5.701   1.00 98.91 91  A 1 
ATOM   744  C  C   . VAL A 1 91  ? 7.088   2.341   5.539   1.00 98.93 91  A 1 
ATOM   745  O  O   . VAL A 1 91  ? 6.353   2.467   6.524   1.00 98.97 91  A 1 
ATOM   746  C  CB  . VAL A 1 91  ? 9.105   1.110   6.442   1.00 98.97 91  A 1 
ATOM   747  C  CG1 . VAL A 1 91  ? 8.738   -0.181  5.703   1.00 98.83 91  A 1 
ATOM   748  C  CG2 . VAL A 1 91  ? 10.628  1.135   6.640   1.00 98.86 91  A 1 
ATOM   749  N  N   . CYS A 1 92  ? 6.630   2.177   4.307   1.00 98.98 92  A 1 
ATOM   750  C  CA  . CYS A 1 92  ? 5.236   1.959   3.947   1.00 98.94 92  A 1 
ATOM   751  C  C   . CYS A 1 92  ? 5.047   0.487   3.569   1.00 98.92 92  A 1 
ATOM   752  O  O   . CYS A 1 92  ? 5.809   -0.050  2.766   1.00 98.93 92  A 1 
ATOM   753  C  CB  . CYS A 1 92  ? 4.859   2.891   2.788   1.00 98.98 92  A 1 
ATOM   754  S  SG  . CYS A 1 92  ? 5.039   4.627   3.285   1.00 98.89 92  A 1 
ATOM   755  N  N   . LEU A 1 93  ? 4.056   -0.166  4.153   1.00 98.95 93  A 1 
ATOM   756  C  CA  . LEU A 1 93  ? 3.714   -1.545  3.814   1.00 98.91 93  A 1 
ATOM   757  C  C   . LEU A 1 93  ? 2.289   -1.625  3.283   1.00 98.95 93  A 1 
ATOM   758  O  O   . LEU A 1 93  ? 1.368   -1.018  3.847   1.00 98.85 93  A 1 
ATOM   759  C  CB  . LEU A 1 93  ? 3.876   -2.485  5.030   1.00 98.93 93  A 1 
ATOM   760  C  CG  . LEU A 1 93  ? 5.264   -2.488  5.708   1.00 98.72 93  A 1 
ATOM   761  C  CD1 . LEU A 1 93  ? 5.238   -3.459  6.892   1.00 98.60 93  A 1 
ATOM   762  C  CD2 . LEU A 1 93  ? 6.382   -2.927  4.764   1.00 98.52 93  A 1 
ATOM   763  N  N   . GLN A 1 94  ? 2.103   -2.465  2.266   1.00 98.85 94  A 1 
ATOM   764  C  CA  . GLN A 1 94  ? 0.827   -3.056  1.906   1.00 98.89 94  A 1 
ATOM   765  C  C   . GLN A 1 94  ? 0.832   -4.529  2.321   1.00 98.73 94  A 1 
ATOM   766  O  O   . GLN A 1 94  ? 1.881   -5.127  2.575   1.00 98.45 94  A 1 
ATOM   767  C  CB  . GLN A 1 94  ? 0.530   -2.895  0.406   1.00 98.77 94  A 1 
ATOM   768  C  CG  . GLN A 1 94  ? 0.569   -1.442  -0.091  1.00 98.46 94  A 1 
ATOM   769  C  CD  . GLN A 1 94  ? 1.997   -0.960  -0.350  1.00 98.39 94  A 1 
ATOM   770  O  OE1 . GLN A 1 94  ? 2.814   -1.679  -0.894  1.00 95.03 94  A 1 
ATOM   771  N  NE2 . GLN A 1 94  ? 2.345   0.240   0.055   1.00 94.71 94  A 1 
ATOM   772  N  N   . GLU A 1 95  ? -0.353  -5.117  2.461   1.00 98.63 95  A 1 
ATOM   773  C  CA  . GLU A 1 95  ? -0.553  -6.501  2.924   1.00 98.47 95  A 1 
ATOM   774  C  C   . GLU A 1 95  ? 0.096   -6.821  4.289   1.00 98.39 95  A 1 
ATOM   775  O  O   . GLU A 1 95  ? 0.288   -7.982  4.651   1.00 97.93 95  A 1 
ATOM   776  C  CB  . GLU A 1 95  ? -0.215  -7.531  1.837   1.00 98.02 95  A 1 
ATOM   777  C  CG  . GLU A 1 95  ? -1.057  -7.334  0.574   1.00 97.17 95  A 1 
ATOM   778  C  CD  . GLU A 1 95  ? -1.026  -8.552  -0.357  1.00 96.67 95  A 1 
ATOM   779  O  OE1 . GLU A 1 95  ? -1.498  -8.417  -1.501  1.00 93.74 95  A 1 
ATOM   780  O  OE2 . GLU A 1 95  ? -0.598  -9.648  0.094   1.00 93.95 95  A 1 
ATOM   781  N  N   . GLY A 1 96  ? 0.331   -5.807  5.098   1.00 98.50 96  A 1 
ATOM   782  C  CA  . GLY A 1 96  ? 0.666   -5.941  6.508   1.00 98.56 96  A 1 
ATOM   783  C  C   . GLY A 1 96  ? -0.572  -6.244  7.367   1.00 98.51 96  A 1 
ATOM   784  O  O   . GLY A 1 96  ? -0.782  -5.601  8.398   1.00 98.08 96  A 1 
ATOM   785  N  N   . PHE A 1 97  ? -1.415  -7.181  6.927   1.00 98.20 97  A 1 
ATOM   786  C  CA  . PHE A 1 97  ? -2.731  -7.444  7.518   1.00 98.14 97  A 1 
ATOM   787  C  C   . PHE A 1 97  ? -2.648  -7.812  9.002   1.00 98.08 97  A 1 
ATOM   788  O  O   . PHE A 1 97  ? -1.846  -8.642  9.428   1.00 97.76 97  A 1 
ATOM   789  C  CB  . PHE A 1 97  ? -3.452  -8.542  6.739   1.00 97.75 97  A 1 
ATOM   790  C  CG  . PHE A 1 97  ? -3.812  -8.178  5.313   1.00 97.72 97  A 1 
ATOM   791  C  CD1 . PHE A 1 97  ? -4.768  -7.182  5.056   1.00 97.27 97  A 1 
ATOM   792  C  CD2 . PHE A 1 97  ? -3.196  -8.843  4.237   1.00 97.19 97  A 1 
ATOM   793  C  CE1 . PHE A 1 97  ? -5.113  -6.845  3.743   1.00 96.76 97  A 1 
ATOM   794  C  CE2 . PHE A 1 97  ? -3.542  -8.520  2.921   1.00 96.64 97  A 1 
ATOM   795  C  CZ  . PHE A 1 97  ? -4.500  -7.517  2.659   1.00 96.74 97  A 1 
ATOM   796  N  N   . GLN A 1 98  ? -3.553  -7.240  9.794   1.00 98.04 98  A 1 
ATOM   797  C  CA  . GLN A 1 98  ? -3.692  -7.529  11.221  1.00 97.97 98  A 1 
ATOM   798  C  C   . GLN A 1 98  ? -4.759  -8.597  11.504  1.00 97.84 98  A 1 
ATOM   799  O  O   . GLN A 1 98  ? -4.711  -9.253  12.540  1.00 97.34 98  A 1 
ATOM   800  C  CB  . GLN A 1 98  ? -4.021  -6.240  11.977  1.00 97.95 98  A 1 
ATOM   801  C  CG  . GLN A 1 98  ? -2.902  -5.180  11.912  1.00 97.68 98  A 1 
ATOM   802  C  CD  . GLN A 1 98  ? -3.328  -3.918  12.662  1.00 97.79 98  A 1 
ATOM   803  O  OE1 . GLN A 1 98  ? -3.566  -3.919  13.865  1.00 92.53 98  A 1 
ATOM   804  N  NE2 . GLN A 1 98  ? -3.491  -2.819  11.978  1.00 92.64 98  A 1 
ATOM   805  N  N   . PHE A 1 99  ? -5.719  -8.792  10.596  1.00 97.57 99  A 1 
ATOM   806  C  CA  . PHE A 1 99  ? -6.807  -9.747  10.780  1.00 97.31 99  A 1 
ATOM   807  C  C   . PHE A 1 99  ? -6.282  -11.165 11.059  1.00 97.00 99  A 1 
ATOM   808  O  O   . PHE A 1 99  ? -5.625  -11.777 10.222  1.00 96.37 99  A 1 
ATOM   809  C  CB  . PHE A 1 99  ? -7.718  -9.755  9.549   1.00 96.98 99  A 1 
ATOM   810  C  CG  . PHE A 1 99  ? -8.791  -10.825 9.613   1.00 97.03 99  A 1 
ATOM   811  C  CD1 . PHE A 1 99  ? -8.541  -12.130 9.129   1.00 96.66 99  A 1 
ATOM   812  C  CD2 . PHE A 1 99  ? -10.039 -10.553 10.203  1.00 96.60 99  A 1 
ATOM   813  C  CE1 . PHE A 1 99  ? -9.506  -13.139 9.243   1.00 95.78 99  A 1 
ATOM   814  C  CE2 . PHE A 1 99  ? -11.017 -11.560 10.319  1.00 95.66 99  A 1 
ATOM   815  C  CZ  . PHE A 1 99  ? -10.745 -12.846 9.836   1.00 95.53 99  A 1 
ATOM   816  N  N   . GLY A 1 100 ? -6.616  -11.694 12.235  1.00 97.08 100 A 1 
ATOM   817  C  CA  . GLY A 1 100 ? -6.261  -13.055 12.625  1.00 96.41 100 A 1 
ATOM   818  C  C   . GLY A 1 100 ? -4.759  -13.309 12.785  1.00 96.36 100 A 1 
ATOM   819  O  O   . GLY A 1 100 ? -4.339  -14.465 12.798  1.00 94.86 100 A 1 
ATOM   820  N  N   . SER A 1 101 ? -3.940  -12.255 12.899  1.00 96.27 101 A 1 
ATOM   821  C  CA  . SER A 1 101 ? -2.485  -12.339 12.924  1.00 96.15 101 A 1 
ATOM   822  C  C   . SER A 1 101 ? -1.867  -11.398 13.951  1.00 96.99 101 A 1 
ATOM   823  O  O   . SER A 1 101 ? -2.412  -10.337 14.262  1.00 96.20 101 A 1 
ATOM   824  C  CB  . SER A 1 101 ? -1.950  -12.031 11.519  1.00 93.50 101 A 1 
ATOM   825  O  OG  . SER A 1 101 ? -0.545  -12.205 11.479  1.00 88.03 101 A 1 
ATOM   826  N  N   . ASP A 1 102 ? -0.709  -11.786 14.481  1.00 97.19 102 A 1 
ATOM   827  C  CA  . ASP A 1 102 ? 0.151   -10.964 15.333  1.00 97.42 102 A 1 
ATOM   828  C  C   . ASP A 1 102 ? 1.415   -10.464 14.611  1.00 98.06 102 A 1 
ATOM   829  O  O   . ASP A 1 102 ? 2.206   -9.728  15.203  1.00 97.77 102 A 1 
ATOM   830  C  CB  . ASP A 1 102 ? 0.491   -11.740 16.628  1.00 96.40 102 A 1 
ATOM   831  C  CG  . ASP A 1 102 ? 1.397   -12.971 16.430  1.00 95.75 102 A 1 
ATOM   832  O  OD1 . ASP A 1 102 ? 1.559   -13.461 15.288  1.00 93.89 102 A 1 
ATOM   833  O  OD2 . ASP A 1 102 ? 1.969   -13.463 17.420  1.00 92.20 102 A 1 
ATOM   834  N  N   . ILE A 1 103 ? 1.613   -10.824 13.337  1.00 98.00 103 A 1 
ATOM   835  C  CA  . ILE A 1 103 ? 2.826   -10.542 12.563  1.00 98.19 103 A 1 
ATOM   836  C  C   . ILE A 1 103 ? 3.074   -9.036  12.451  1.00 98.57 103 A 1 
ATOM   837  O  O   . ILE A 1 103 ? 4.128   -8.558  12.881  1.00 98.43 103 A 1 
ATOM   838  C  CB  . ILE A 1 103 ? 2.752   -11.206 11.167  1.00 97.48 103 A 1 
ATOM   839  C  CG1 . ILE A 1 103 ? 2.639   -12.756 11.247  1.00 94.82 103 A 1 
ATOM   840  C  CG2 . ILE A 1 103 ? 3.949   -10.817 10.298  1.00 95.42 103 A 1 
ATOM   841  C  CD1 . ILE A 1 103 ? 3.820   -13.469 11.902  1.00 84.76 103 A 1 
ATOM   842  N  N   . SER A 1 104 ? 2.107   -8.270  11.952  1.00 98.48 104 A 1 
ATOM   843  C  CA  . SER A 1 104 ? 2.236   -6.817  11.801  1.00 98.57 104 A 1 
ATOM   844  C  C   . SER A 1 104 ? 2.370   -6.116  13.150  1.00 98.76 104 A 1 
ATOM   845  O  O   . SER A 1 104 ? 3.167   -5.189  13.285  1.00 98.63 104 A 1 
ATOM   846  C  CB  . SER A 1 104 ? 1.022   -6.239  11.061  1.00 98.16 104 A 1 
ATOM   847  O  OG  . SER A 1 104 ? 0.873   -6.940  9.852   1.00 90.47 104 A 1 
ATOM   848  N  N   . LYS A 1 105 ? 1.650   -6.582  14.180  1.00 98.62 105 A 1 
ATOM   849  C  CA  . LYS A 1 105 ? 1.778   -6.058  15.538  1.00 98.56 105 A 1 
ATOM   850  C  C   . LYS A 1 105 ? 3.206   -6.217  16.051  1.00 98.75 105 A 1 
ATOM   851  O  O   . LYS A 1 105 ? 3.803   -5.243  16.498  1.00 98.63 105 A 1 
ATOM   852  C  CB  . LYS A 1 105 ? 0.764   -6.749  16.456  1.00 98.19 105 A 1 
ATOM   853  C  CG  . LYS A 1 105 ? 0.905   -6.272  17.905  1.00 95.72 105 A 1 
ATOM   854  C  CD  . LYS A 1 105 ? 0.066   -7.104  18.867  1.00 92.81 105 A 1 
ATOM   855  C  CE  . LYS A 1 105 ? 0.544   -6.739  20.274  1.00 82.03 105 A 1 
ATOM   856  N  NZ  . LYS A 1 105 ? 0.070   -7.679  21.308  1.00 75.41 105 A 1 
ATOM   857  N  N   . ASN A 1 106 ? 3.759   -7.436  15.979  1.00 98.74 106 A 1 
ATOM   858  C  CA  . ASN A 1 106 ? 5.106   -7.730  16.461  1.00 98.76 106 A 1 
ATOM   859  C  C   . ASN A 1 106 ? 6.164   -6.970  15.661  1.00 98.83 106 A 1 
ATOM   860  O  O   . ASN A 1 106 ? 7.115   -6.459  16.239  1.00 98.72 106 A 1 
ATOM   861  C  CB  . ASN A 1 106 ? 5.333   -9.251  16.390  1.00 98.48 106 A 1 
ATOM   862  C  CG  . ASN A 1 106 ? 4.464   -10.047 17.340  1.00 97.25 106 A 1 
ATOM   863  O  OD1 . ASN A 1 106 ? 3.856   -9.561  18.276  1.00 91.46 106 A 1 
ATOM   864  N  ND2 . ASN A 1 106 ? 4.369   -11.347 17.121  1.00 90.68 106 A 1 
ATOM   865  N  N   . PHE A 1 107 ? 5.985   -6.827  14.341  1.00 98.82 107 A 1 
ATOM   866  C  CA  . PHE A 1 107 ? 6.852   -6.021  13.487  1.00 98.97 107 A 1 
ATOM   867  C  C   . PHE A 1 107 ? 6.842   -4.547  13.910  1.00 98.91 107 A 1 
ATOM   868  O  O   . PHE A 1 107 ? 7.905   -3.975  14.114  1.00 98.89 107 A 1 
ATOM   869  C  CB  . PHE A 1 107 ? 6.430   -6.195  12.026  1.00 98.92 107 A 1 
ATOM   870  C  CG  . PHE A 1 107 ? 7.238   -5.365  11.068  1.00 98.94 107 A 1 
ATOM   871  C  CD1 . PHE A 1 107 ? 6.799   -4.081  10.676  1.00 98.89 107 A 1 
ATOM   872  C  CD2 . PHE A 1 107 ? 8.459   -5.854  10.560  1.00 98.89 107 A 1 
ATOM   873  C  CE1 . PHE A 1 107 ? 7.562   -3.312  9.792   1.00 98.83 107 A 1 
ATOM   874  C  CE2 . PHE A 1 107 ? 9.215   -5.092  9.663   1.00 98.83 107 A 1 
ATOM   875  C  CZ  . PHE A 1 107 ? 8.769   -3.817  9.283   1.00 98.87 107 A 1 
ATOM   876  N  N   . ILE A 1 108 ? 5.672   -3.942  14.117  1.00 98.84 108 A 1 
ATOM   877  C  CA  . ILE A 1 108 ? 5.532   -2.550  14.558  1.00 98.88 108 A 1 
ATOM   878  C  C   . ILE A 1 108 ? 6.187   -2.326  15.925  1.00 98.85 108 A 1 
ATOM   879  O  O   . ILE A 1 108 ? 6.904   -1.338  16.115  1.00 98.69 108 A 1 
ATOM   880  C  CB  . ILE A 1 108 ? 4.043   -2.148  14.568  1.00 98.80 108 A 1 
ATOM   881  C  CG1 . ILE A 1 108 ? 3.497   -2.015  13.125  1.00 98.52 108 A 1 
ATOM   882  C  CG2 . ILE A 1 108 ? 3.807   -0.836  15.339  1.00 98.53 108 A 1 
ATOM   883  C  CD1 . ILE A 1 108 ? 1.961   -2.010  13.044  1.00 97.86 108 A 1 
ATOM   884  N  N   . GLU A 1 109 ? 5.963   -3.226  16.882  1.00 98.77 109 A 1 
ATOM   885  C  CA  . GLU A 1 109 ? 6.549   -3.140  18.221  1.00 98.60 109 A 1 
ATOM   886  C  C   . GLU A 1 109 ? 8.084   -3.252  18.182  1.00 98.63 109 A 1 
ATOM   887  O  O   . GLU A 1 109 ? 8.781   -2.470  18.829  1.00 98.35 109 A 1 
ATOM   888  C  CB  . GLU A 1 109 ? 5.927   -4.209  19.143  1.00 98.11 109 A 1 
ATOM   889  C  CG  . GLU A 1 109 ? 4.479   -3.871  19.543  1.00 92.44 109 A 1 
ATOM   890  C  CD  . GLU A 1 109 ? 3.760   -4.954  20.369  1.00 87.34 109 A 1 
ATOM   891  O  OE1 . GLU A 1 109 ? 2.590   -4.712  20.767  1.00 82.18 109 A 1 
ATOM   892  O  OE2 . GLU A 1 109 ? 4.295   -6.053  20.599  1.00 83.17 109 A 1 
ATOM   893  N  N   . ALA A 1 110 ? 8.623   -4.167  17.369  1.00 98.77 110 A 1 
ATOM   894  C  CA  . ALA A 1 110 ? 10.063  -4.309  17.204  1.00 98.73 110 A 1 
ATOM   895  C  C   . ALA A 1 110 ? 10.693  -3.130  16.436  1.00 98.84 110 A 1 
ATOM   896  O  O   . ALA A 1 110 ? 11.769  -2.657  16.802  1.00 98.57 110 A 1 
ATOM   897  C  CB  . ALA A 1 110 ? 10.326  -5.658  16.534  1.00 98.65 110 A 1 
ATOM   898  N  N   . ALA A 1 111 ? 10.005  -2.586  15.422  1.00 98.84 111 A 1 
ATOM   899  C  CA  . ALA A 1 111 ? 10.447  -1.404  14.689  1.00 98.85 111 A 1 
ATOM   900  C  C   . ALA A 1 111 ? 10.487  -0.150  15.577  1.00 98.89 111 A 1 
ATOM   901  O  O   . ALA A 1 111 ? 11.355  0.707   15.397  1.00 98.57 111 A 1 
ATOM   902  C  CB  . ALA A 1 111 ? 9.526   -1.215  13.479  1.00 98.78 111 A 1 
ATOM   903  N  N   . ASN A 1 112 ? 9.613   -0.055  16.583  1.00 98.66 112 A 1 
ATOM   904  C  CA  . ASN A 1 112 ? 9.656   1.029   17.565  1.00 98.31 112 A 1 
ATOM   905  C  C   . ASN A 1 112 ? 11.004  1.078   18.293  1.00 98.20 112 A 1 
ATOM   906  O  O   . ASN A 1 112 ? 11.575  2.163   18.466  1.00 97.38 112 A 1 
ATOM   907  C  CB  . ASN A 1 112 ? 8.483   0.852   18.541  1.00 97.49 112 A 1 
ATOM   908  C  CG  . ASN A 1 112 ? 8.301   2.078   19.415  1.00 91.06 112 A 1 
ATOM   909  O  OD1 . ASN A 1 112 ? 8.908   2.250   20.454  1.00 79.29 112 A 1 
ATOM   910  N  ND2 . ASN A 1 112 ? 7.440   2.987   19.005  1.00 76.77 112 A 1 
ATOM   911  N  N   . ALA A 1 113 ? 11.573  -0.081  18.636  1.00 97.90 113 A 1 
ATOM   912  C  CA  . ALA A 1 113 ? 12.893  -0.171  19.264  1.00 97.51 113 A 1 
ATOM   913  C  C   . ALA A 1 113 ? 14.042  0.265   18.331  1.00 97.59 113 A 1 
ATOM   914  O  O   . ALA A 1 113 ? 15.100  0.666   18.815  1.00 96.23 113 A 1 
ATOM   915  C  CB  . ALA A 1 113 ? 13.093  -1.598  19.778  1.00 96.61 113 A 1 
ATOM   916  N  N   . LEU A 1 114 ? 13.838  0.261   17.012  1.00 98.11 114 A 1 
ATOM   917  C  CA  . LEU A 1 114 ? 14.778  0.771   16.013  1.00 98.02 114 A 1 
ATOM   918  C  C   . LEU A 1 114 ? 14.626  2.281   15.750  1.00 98.21 114 A 1 
ATOM   919  O  O   . LEU A 1 114 ? 15.343  2.843   14.927  1.00 97.38 114 A 1 
ATOM   920  C  CB  . LEU A 1 114 ? 14.631  -0.025  14.700  1.00 97.71 114 A 1 
ATOM   921  C  CG  . LEU A 1 114 ? 14.808  -1.547  14.824  1.00 96.51 114 A 1 
ATOM   922  C  CD1 . LEU A 1 114 ? 14.585  -2.192  13.452  1.00 94.89 114 A 1 
ATOM   923  C  CD2 . LEU A 1 114 ? 16.204  -1.929  15.321  1.00 94.60 114 A 1 
ATOM   924  N  N   . GLY A 1 115 ? 13.690  2.952   16.432  1.00 98.40 115 A 1 
ATOM   925  C  CA  . GLY A 1 115 ? 13.433  4.386   16.306  1.00 98.43 115 A 1 
ATOM   926  C  C   . GLY A 1 115 ? 12.188  4.761   15.495  1.00 98.64 115 A 1 
ATOM   927  O  O   . GLY A 1 115 ? 11.854  5.949   15.432  1.00 98.29 115 A 1 
ATOM   928  N  N   . PHE A 1 116 ? 11.472  3.801   14.932  1.00 98.79 116 A 1 
ATOM   929  C  CA  . PHE A 1 116 ? 10.204  4.025   14.235  1.00 98.83 116 A 1 
ATOM   930  C  C   . PHE A 1 116 ? 9.055   4.244   15.236  1.00 98.62 116 A 1 
ATOM   931  O  O   . PHE A 1 116 ? 8.126   3.441   15.356  1.00 98.22 116 A 1 
ATOM   932  C  CB  . PHE A 1 116 ? 9.913   2.876   13.263  1.00 98.86 116 A 1 
ATOM   933  C  CG  . PHE A 1 116 ? 10.912  2.733   12.138  1.00 98.92 116 A 1 
ATOM   934  C  CD1 . PHE A 1 116 ? 10.744  3.454   10.947  1.00 98.84 116 A 1 
ATOM   935  C  CD2 . PHE A 1 116 ? 11.989  1.839   12.262  1.00 98.84 116 A 1 
ATOM   936  C  CE1 . PHE A 1 116 ? 11.640  3.278   9.881   1.00 98.77 116 A 1 
ATOM   937  C  CE2 . PHE A 1 116 ? 12.887  1.662   11.197  1.00 98.76 116 A 1 
ATOM   938  C  CZ  . PHE A 1 116 ? 12.710  2.378   10.001  1.00 98.83 116 A 1 
ATOM   939  N  N   . LYS A 1 117 ? 9.119   5.336   15.993  1.00 98.59 117 A 1 
ATOM   940  C  CA  . LYS A 1 117 ? 8.161   5.648   17.057  1.00 98.15 117 A 1 
ATOM   941  C  C   . LYS A 1 117 ? 6.823   6.211   16.577  1.00 98.46 117 A 1 
ATOM   942  O  O   . LYS A 1 117 ? 5.857   6.217   17.339  1.00 97.63 117 A 1 
ATOM   943  C  CB  . LYS A 1 117 ? 8.824   6.560   18.107  1.00 95.74 117 A 1 
ATOM   944  C  CG  . LYS A 1 117 ? 9.264   7.918   17.535  1.00 83.07 117 A 1 
ATOM   945  C  CD  . LYS A 1 117 ? 9.908   8.786   18.628  1.00 82.38 117 A 1 
ATOM   946  C  CE  . LYS A 1 117 ? 10.377  10.091  18.003  1.00 70.58 117 A 1 
ATOM   947  N  NZ  . LYS A 1 117 ? 10.901  11.068  18.988  1.00 63.85 117 A 1 
ATOM   948  N  N   . TYR A 1 118 ? 6.757   6.703   15.328  1.00 98.85 118 A 1 
ATOM   949  C  CA  . TYR A 1 118 ? 5.536   7.205   14.719  1.00 98.91 118 A 1 
ATOM   950  C  C   . TYR A 1 118 ? 4.928   6.130   13.823  1.00 98.90 118 A 1 
ATOM   951  O  O   . TYR A 1 118 ? 5.625   5.557   12.993  1.00 98.86 118 A 1 
ATOM   952  C  CB  . TYR A 1 118 ? 5.811   8.494   13.953  1.00 98.88 118 A 1 
ATOM   953  C  CG  . TYR A 1 118 ? 6.476   9.564   14.788  1.00 98.83 118 A 1 
ATOM   954  C  CD1 . TYR A 1 118 ? 5.724   10.313  15.711  1.00 98.58 118 A 1 
ATOM   955  C  CD2 . TYR A 1 118 ? 7.858   9.801   14.655  1.00 98.55 118 A 1 
ATOM   956  C  CE1 . TYR A 1 118 ? 6.345   11.299  16.497  1.00 98.24 118 A 1 
ATOM   957  C  CE2 . TYR A 1 118 ? 8.485   10.781  15.434  1.00 98.26 118 A 1 
ATOM   958  C  CZ  . TYR A 1 118 ? 7.724   11.536  16.354  1.00 98.29 118 A 1 
ATOM   959  O  OH  . TYR A 1 118 ? 8.334   12.504  17.113  1.00 97.58 118 A 1 
ATOM   960  N  N   . VAL A 1 119 ? 3.647   5.828   14.017  1.00 98.96 119 A 1 
ATOM   961  C  CA  . VAL A 1 119 ? 2.982   4.686   13.368  1.00 98.97 119 A 1 
ATOM   962  C  C   . VAL A 1 119 ? 1.568   5.062   12.958  1.00 98.97 119 A 1 
ATOM   963  O  O   . VAL A 1 119 ? 0.804   5.593   13.767  1.00 98.81 119 A 1 
ATOM   964  C  CB  . VAL A 1 119 ? 2.934   3.450   14.283  1.00 98.79 119 A 1 
ATOM   965  C  CG1 . VAL A 1 119 ? 2.371   2.230   13.546  1.00 97.45 119 A 1 
ATOM   966  C  CG2 . VAL A 1 119 ? 4.314   3.071   14.833  1.00 97.57 119 A 1 
ATOM   967  N  N   . LEU A 1 120 ? 1.201   4.704   11.727  1.00 98.93 120 A 1 
ATOM   968  C  CA  . LEU A 1 120 ? -0.156  4.809   11.222  1.00 98.92 120 A 1 
ATOM   969  C  C   . LEU A 1 120 ? -0.636  3.478   10.652  1.00 98.92 120 A 1 
ATOM   970  O  O   . LEU A 1 120 ? 0.082   2.805   9.926   1.00 98.86 120 A 1 
ATOM   971  C  CB  . LEU A 1 120 ? -0.268  5.905   10.145  1.00 98.83 120 A 1 
ATOM   972  C  CG  . LEU A 1 120 ? 0.158   7.312   10.590  1.00 97.92 120 A 1 
ATOM   973  C  CD1 . LEU A 1 120 ? 0.048   8.257   9.396   1.00 97.67 120 A 1 
ATOM   974  C  CD2 . LEU A 1 120 ? -0.730  7.846   11.716  1.00 97.73 120 A 1 
ATOM   975  N  N   . THR A 1 121 ? -1.888  3.143   10.947  1.00 98.84 121 A 1 
ATOM   976  C  CA  . THR A 1 121 ? -2.668  2.153   10.192  1.00 98.71 121 A 1 
ATOM   977  C  C   . THR A 1 121 ? -4.077  2.695   9.964   1.00 98.78 121 A 1 
ATOM   978  O  O   . THR A 1 121 ? -4.511  3.645   10.630  1.00 98.44 121 A 1 
ATOM   979  C  CB  . THR A 1 121 ? -2.725  0.777   10.883  1.00 98.68 121 A 1 
ATOM   980  O  OG1 . THR A 1 121 ? -3.397  0.856   12.118  1.00 97.60 121 A 1 
ATOM   981  C  CG2 . THR A 1 121 ? -1.347  0.183   11.151  1.00 97.71 121 A 1 
ATOM   982  N  N   . SER A 1 122 ? -4.810  2.113   9.022   1.00 98.40 122 A 1 
ATOM   983  C  CA  . SER A 1 122 ? -6.146  2.587   8.682   1.00 98.34 122 A 1 
ATOM   984  C  C   . SER A 1 122 ? -7.150  2.423   9.824   1.00 98.35 122 A 1 
ATOM   985  O  O   . SER A 1 122 ? -7.058  1.516   10.648  1.00 97.71 122 A 1 
ATOM   986  C  CB  . SER A 1 122 ? -6.674  1.867   7.442   1.00 97.35 122 A 1 
ATOM   987  O  OG  . SER A 1 122 ? -5.817  2.092   6.350   1.00 92.20 122 A 1 
ATOM   988  N  N   . LYS A 1 123 ? -8.175  3.281   9.824   1.00 97.92 123 A 1 
ATOM   989  C  CA  . LYS A 1 123 ? -9.371  3.053   10.629  1.00 97.78 123 A 1 
ATOM   990  C  C   . LYS A 1 123 ? -10.007 1.725   10.222  1.00 97.73 123 A 1 
ATOM   991  O  O   . LYS A 1 123 ? -10.185 1.462   9.035   1.00 97.02 123 A 1 
ATOM   992  C  CB  . LYS A 1 123 ? -10.331 4.234   10.447  1.00 97.09 123 A 1 
ATOM   993  C  CG  . LYS A 1 123 ? -11.549 4.138   11.381  1.00 90.93 123 A 1 
ATOM   994  C  CD  . LYS A 1 123 ? -12.438 5.367   11.210  1.00 88.34 123 A 1 
ATOM   995  C  CE  . LYS A 1 123 ? -13.644 5.296   12.137  1.00 77.83 123 A 1 
ATOM   996  N  NZ  . LYS A 1 123 ? -14.486 6.509   12.013  1.00 70.23 123 A 1 
ATOM   997  N  N   . LEU A 1 124 ? -10.405 0.917   11.203  1.00 97.38 124 A 1 
ATOM   998  C  CA  . LEU A 1 124 ? -11.078 -0.352  10.932  1.00 97.19 124 A 1 
ATOM   999  C  C   . LEU A 1 124 ? -12.411 -0.135  10.195  1.00 97.16 124 A 1 
ATOM   1000 O  O   . LEU A 1 124 ? -13.084 0.876   10.424  1.00 96.17 124 A 1 
ATOM   1001 C  CB  . LEU A 1 124 ? -11.297 -1.137  12.240  1.00 96.32 124 A 1 
ATOM   1002 C  CG  . LEU A 1 124 ? -10.008 -1.562  12.977  1.00 94.77 124 A 1 
ATOM   1003 C  CD1 . LEU A 1 124 ? -10.387 -2.431  14.181  1.00 91.80 124 A 1 
ATOM   1004 C  CD2 . LEU A 1 124 ? -9.046  -2.356  12.095  1.00 90.80 124 A 1 
ATOM   1005 N  N   . PRO A 1 125 ? -12.823 -1.084  9.326   1.00 96.92 125 A 1 
ATOM   1006 C  CA  . PRO A 1 125 ? -14.101 -0.992  8.643   1.00 96.33 125 A 1 
ATOM   1007 C  C   . PRO A 1 125 ? -15.276 -0.993  9.641   1.00 96.15 125 A 1 
ATOM   1008 O  O   . PRO A 1 125 ? -15.170 -1.554  10.738  1.00 95.27 125 A 1 
ATOM   1009 C  CB  . PRO A 1 125 ? -14.143 -2.192  7.698   1.00 95.14 125 A 1 
ATOM   1010 C  CG  . PRO A 1 125 ? -13.215 -3.209  8.359   1.00 94.65 125 A 1 
ATOM   1011 C  CD  . PRO A 1 125 ? -12.143 -2.326  8.981   1.00 96.18 125 A 1 
ATOM   1012 N  N   . PRO A 1 126 ? -16.431 -0.413  9.264   1.00 95.85 126 A 1 
ATOM   1013 C  CA  . PRO A 1 126 ? -17.612 -0.390  10.122  1.00 95.06 126 A 1 
ATOM   1014 C  C   . PRO A 1 126 ? -18.054 -1.793  10.536  1.00 94.77 126 A 1 
ATOM   1015 O  O   . PRO A 1 126 ? -17.925 -2.753  9.777   1.00 92.58 126 A 1 
ATOM   1016 C  CB  . PRO A 1 126 ? -18.712 0.309   9.315   1.00 93.11 126 A 1 
ATOM   1017 C  CG  . PRO A 1 126 ? -17.938 1.116   8.280   1.00 90.99 126 A 1 
ATOM   1018 C  CD  . PRO A 1 126 ? -16.695 0.274   8.021   1.00 94.38 126 A 1 
ATOM   1019 N  N   . LEU A 1 127 ? -18.654 -1.908  11.720  1.00 92.08 127 A 1 
ATOM   1020 C  CA  . LEU A 1 127 ? -19.129 -3.192  12.249  1.00 90.75 127 A 1 
ATOM   1021 C  C   . LEU A 1 127 ? -20.148 -3.890  11.341  1.00 90.14 127 A 1 
ATOM   1022 O  O   . LEU A 1 127 ? -20.132 -5.112  11.248  1.00 86.81 127 A 1 
ATOM   1023 C  CB  . LEU A 1 127 ? -19.729 -2.939  13.644  1.00 88.02 127 A 1 
ATOM   1024 C  CG  . LEU A 1 127 ? -18.739 -3.292  14.763  1.00 77.05 127 A 1 
ATOM   1025 C  CD1 . LEU A 1 127 ? -18.777 -2.263  15.890  1.00 73.11 127 A 1 
ATOM   1026 C  CD2 . LEU A 1 127 ? -19.053 -4.661  15.357  1.00 73.41 127 A 1 
ATOM   1027 N  N   . LEU A 1 128 ? -21.006 -3.136  10.660  1.00 90.80 128 A 1 
ATOM   1028 C  CA  . LEU A 1 128 ? -22.151 -3.670  9.914   1.00 90.87 128 A 1 
ATOM   1029 C  C   . LEU A 1 128 ? -21.906 -3.826  8.403   1.00 90.58 128 A 1 
ATOM   1030 O  O   . LEU A 1 128 ? -22.839 -4.141  7.670   1.00 87.13 128 A 1 
ATOM   1031 C  CB  . LEU A 1 128 ? -23.385 -2.788  10.186  1.00 89.05 128 A 1 
ATOM   1032 C  CG  . LEU A 1 128 ? -23.839 -2.734  11.656  1.00 84.45 128 A 1 
ATOM   1033 C  CD1 . LEU A 1 128 ? -25.018 -1.775  11.786  1.00 79.50 128 A 1 
ATOM   1034 C  CD2 . LEU A 1 128 ? -24.263 -4.101  12.180  1.00 79.38 128 A 1 
ATOM   1035 N  N   . ASN A 1 129 ? -20.682 -3.609  7.899   1.00 90.06 129 A 1 
ATOM   1036 C  CA  . ASN A 1 129 ? -20.385 -3.836  6.486   1.00 90.63 129 A 1 
ATOM   1037 C  C   . ASN A 1 129 ? -19.777 -5.230  6.248   1.00 91.99 129 A 1 
ATOM   1038 O  O   . ASN A 1 129 ? -19.446 -5.960  7.193   1.00 90.20 129 A 1 
ATOM   1039 C  CB  . ASN A 1 129 ? -19.578 -2.650  5.906   1.00 86.03 129 A 1 
ATOM   1040 C  CG  . ASN A 1 129 ? -18.080 -2.732  6.164   1.00 87.58 129 A 1 
ATOM   1041 O  OD1 . ASN A 1 129 ? -17.578 -3.557  6.899   1.00 76.46 129 A 1 
ATOM   1042 N  ND2 . ASN A 1 129 ? -17.325 -1.872  5.531   1.00 82.14 129 A 1 
ATOM   1043 N  N   . HIS A 1 130 ? -19.613 -5.595  4.966   1.00 90.82 130 A 1 
ATOM   1044 C  CA  . HIS A 1 130 ? -19.061 -6.883  4.538   1.00 90.85 130 A 1 
ATOM   1045 C  C   . HIS A 1 130 ? -17.529 -6.985  4.653   1.00 91.77 130 A 1 
ATOM   1046 O  O   . HIS A 1 130 ? -16.981 -8.070  4.512   1.00 90.57 130 A 1 
ATOM   1047 C  CB  . HIS A 1 130 ? -19.518 -7.153  3.096   1.00 88.47 130 A 1 
ATOM   1048 C  CG  . HIS A 1 130 ? -19.062 -6.093  2.127   1.00 84.93 130 A 1 
ATOM   1049 N  ND1 . HIS A 1 130 ? -19.690 -4.879  1.888   1.00 75.89 130 A 1 
ATOM   1050 C  CD2 . HIS A 1 130 ? -17.942 -6.125  1.341   1.00 75.03 130 A 1 
ATOM   1051 C  CE1 . HIS A 1 130 ? -18.957 -4.202  0.995   1.00 74.81 130 A 1 
ATOM   1052 N  NE2 . HIS A 1 130 ? -17.897 -4.932  0.642   1.00 76.06 130 A 1 
ATOM   1053 N  N   . GLN A 1 131 ? -16.834 -5.887  4.945   1.00 93.57 131 A 1 
ATOM   1054 C  CA  . GLN A 1 131 ? -15.377 -5.876  5.070   1.00 94.75 131 A 1 
ATOM   1055 C  C   . GLN A 1 131 ? -14.967 -6.447  6.427   1.00 94.98 131 A 1 
ATOM   1056 O  O   . GLN A 1 131 ? -15.220 -5.848  7.478   1.00 94.05 131 A 1 
ATOM   1057 C  CB  . GLN A 1 131 ? -14.847 -4.455  4.872   1.00 94.61 131 A 1 
ATOM   1058 C  CG  . GLN A 1 131 ? -15.054 -3.958  3.441   1.00 93.35 131 A 1 
ATOM   1059 C  CD  . GLN A 1 131 ? -14.745 -2.485  3.274   1.00 92.95 131 A 1 
ATOM   1060 O  OE1 . GLN A 1 131 ? -14.863 -1.685  4.188   1.00 86.75 131 A 1 
ATOM   1061 N  NE2 . GLN A 1 131 ? -14.371 -2.065  2.080   1.00 84.88 131 A 1 
ATOM   1062 N  N   . VAL A 1 132 ? -14.357 -7.636  6.396   1.00 95.61 132 A 1 
ATOM   1063 C  CA  . VAL A 1 132 ? -13.918 -8.366  7.592   1.00 95.36 132 A 1 
ATOM   1064 C  C   . VAL A 1 132 ? -12.410 -8.316  7.795   1.00 95.93 132 A 1 
ATOM   1065 O  O   . VAL A 1 132 ? -11.940 -8.605  8.890   1.00 94.95 132 A 1 
ATOM   1066 C  CB  . VAL A 1 132 ? -14.409 -9.827  7.570   1.00 93.47 132 A 1 
ATOM   1067 C  CG1 . VAL A 1 132 ? -15.943 -9.882  7.661   1.00 88.40 132 A 1 
ATOM   1068 C  CG2 . VAL A 1 132 ? -13.953 -10.597 6.322   1.00 89.35 132 A 1 
ATOM   1069 N  N   . ILE A 1 133 ? -11.655 -7.929  6.768   1.00 95.86 133 A 1 
ATOM   1070 C  CA  . ILE A 1 133 ? -10.198 -7.791  6.785   1.00 95.99 133 A 1 
ATOM   1071 C  C   . ILE A 1 133 ? -9.868  -6.301  6.799   1.00 96.31 133 A 1 
ATOM   1072 O  O   . ILE A 1 133 ? -10.543 -5.494  6.149   1.00 96.41 133 A 1 
ATOM   1073 C  CB  . ILE A 1 133 ? -9.570  -8.577  5.610   1.00 95.50 133 A 1 
ATOM   1074 C  CG1 . ILE A 1 133 ? -10.028 -10.057 5.627   1.00 93.48 133 A 1 
ATOM   1075 C  CG2 . ILE A 1 133 ? -8.036  -8.498  5.658   1.00 93.47 133 A 1 
ATOM   1076 C  CD1 . ILE A 1 133 ? -9.555  -10.890 4.419   1.00 86.84 133 A 1 
ATOM   1077 N  N   . ASP A 1 134 ? -8.864  -5.913  7.582   1.00 96.97 134 A 1 
ATOM   1078 C  CA  . ASP A 1 134 ? -8.335  -4.557  7.600   1.00 96.96 134 A 1 
ATOM   1079 C  C   . ASP A 1 134 ? -7.623  -4.197  6.281   1.00 97.18 134 A 1 
ATOM   1080 O  O   . ASP A 1 134 ? -7.483  -5.034  5.397   1.00 96.61 134 A 1 
ATOM   1081 C  CB  . ASP A 1 134 ? -7.417  -4.379  8.827   1.00 96.38 134 A 1 
ATOM   1082 C  CG  . ASP A 1 134 ? -6.267  -5.384  8.888   1.00 97.20 134 A 1 
ATOM   1083 O  OD1 . ASP A 1 134 ? -6.564  -6.593  9.073   1.00 95.41 134 A 1 
ATOM   1084 O  OD2 . ASP A 1 134 ? -5.098  -4.951  8.842   1.00 96.06 134 A 1 
ATOM   1085 N  N   . SER A 1 135 ? -7.196  -2.936  6.124   1.00 97.55 135 A 1 
ATOM   1086 C  CA  . SER A 1 135 ? -6.587  -2.483  4.869   1.00 97.75 135 A 1 
ATOM   1087 C  C   . SER A 1 135 ? -5.241  -3.134  4.565   1.00 97.92 135 A 1 
ATOM   1088 O  O   . SER A 1 135 ? -4.803  -3.099  3.420   1.00 97.57 135 A 1 
ATOM   1089 C  CB  . SER A 1 135 ? -6.404  -0.966  4.884   1.00 97.53 135 A 1 
ATOM   1090 O  OG  . SER A 1 135 ? -5.479  -0.585  5.882   1.00 97.04 135 A 1 
ATOM   1091 N  N   . GLY A 1 136 ? -4.533  -3.647  5.583   1.00 98.26 136 A 1 
ATOM   1092 C  CA  . GLY A 1 136 ? -3.151  -4.099  5.466   1.00 98.32 136 A 1 
ATOM   1093 C  C   . GLY A 1 136 ? -2.115  -2.974  5.341   1.00 98.58 136 A 1 
ATOM   1094 O  O   . GLY A 1 136 ? -0.921  -3.263  5.297   1.00 98.49 136 A 1 
ATOM   1095 N  N   . LEU A 1 137 ? -2.549  -1.710  5.317   1.00 98.73 137 A 1 
ATOM   1096 C  CA  . LEU A 1 137 ? -1.649  -0.565  5.205   1.00 98.82 137 A 1 
ATOM   1097 C  C   . LEU A 1 137 ? -0.979  -0.255  6.547   1.00 98.86 137 A 1 
ATOM   1098 O  O   . LEU A 1 137 ? -1.648  -0.146  7.581   1.00 98.73 137 A 1 
ATOM   1099 C  CB  . LEU A 1 137 ? -2.401  0.670   4.689   1.00 98.76 137 A 1 
ATOM   1100 C  CG  . LEU A 1 137 ? -3.074  0.509   3.321   1.00 98.53 137 A 1 
ATOM   1101 C  CD1 . LEU A 1 137 ? -3.856  1.777   2.993   1.00 98.37 137 A 1 
ATOM   1102 C  CD2 . LEU A 1 137 ? -2.064  0.257   2.207   1.00 98.22 137 A 1 
ATOM   1103 N  N   . VAL A 1 138 ? 0.336   -0.048  6.511   1.00 98.96 138 A 1 
ATOM   1104 C  CA  . VAL A 1 138 ? 1.146   0.376   7.648   1.00 98.94 138 A 1 
ATOM   1105 C  C   . VAL A 1 138 ? 2.104   1.475   7.186   1.00 98.97 138 A 1 
ATOM   1106 O  O   . VAL A 1 138 ? 2.778   1.313   6.179   1.00 98.94 138 A 1 
ATOM   1107 C  CB  . VAL A 1 138 ? 1.942   -0.804  8.250   1.00 98.89 138 A 1 
ATOM   1108 C  CG1 . VAL A 1 138 ? 2.716   -0.385  9.505   1.00 98.63 138 A 1 
ATOM   1109 C  CG2 . VAL A 1 138 ? 1.034   -1.986  8.636   1.00 98.68 138 A 1 
ATOM   1110 N  N   . ILE A 1 139 ? 2.196   2.574   7.929   1.00 98.96 139 A 1 
ATOM   1111 C  CA  . ILE A 1 139 ? 3.319   3.513   7.850   1.00 98.97 139 A 1 
ATOM   1112 C  C   . ILE A 1 139 ? 4.023   3.502   9.198   1.00 98.92 139 A 1 
ATOM   1113 O  O   . ILE A 1 139 ? 3.388   3.743   10.228  1.00 98.94 139 A 1 
ATOM   1114 C  CB  . ILE A 1 139 ? 2.876   4.934   7.433   1.00 98.98 139 A 1 
ATOM   1115 C  CG1 . ILE A 1 139 ? 2.230   4.923   6.031   1.00 98.87 139 A 1 
ATOM   1116 C  CG2 . ILE A 1 139 ? 4.080   5.902   7.487   1.00 98.89 139 A 1 
ATOM   1117 C  CD1 . ILE A 1 139 ? 1.701   6.288   5.561   1.00 98.78 139 A 1 
ATOM   1118 N  N   . ILE A 1 140 ? 5.328   3.249   9.199   1.00 98.93 140 A 1 
ATOM   1119 C  CA  . ILE A 1 140 ? 6.201   3.492   10.348  1.00 98.94 140 A 1 
ATOM   1120 C  C   . ILE A 1 140 ? 7.227   4.554   9.975   1.00 98.93 140 A 1 
ATOM   1121 O  O   . ILE A 1 140 ? 7.766   4.544   8.866   1.00 98.94 140 A 1 
ATOM   1122 C  CB  . ILE A 1 140 ? 6.849   2.195   10.885  1.00 98.90 140 A 1 
ATOM   1123 C  CG1 . ILE A 1 140 ? 7.696   1.468   9.820   1.00 98.14 140 A 1 
ATOM   1124 C  CG2 . ILE A 1 140 ? 5.778   1.273   11.464  1.00 97.93 140 A 1 
ATOM   1125 C  CD1 . ILE A 1 140 ? 8.499   0.280   10.363  1.00 97.97 140 A 1 
ATOM   1126 N  N   . SER A 1 141 ? 7.502   5.486   10.885  1.00 98.98 141 A 1 
ATOM   1127 C  CA  . SER A 1 141 ? 8.401   6.602   10.628  1.00 98.97 141 A 1 
ATOM   1128 C  C   . SER A 1 141 ? 9.306   6.892   11.822  1.00 98.96 141 A 1 
ATOM   1129 O  O   . SER A 1 141 ? 8.852   6.937   12.967  1.00 98.88 141 A 1 
ATOM   1130 C  CB  . SER A 1 141 ? 7.585   7.839   10.246  1.00 98.95 141 A 1 
ATOM   1131 O  OG  . SER A 1 141 ? 8.449   8.918   9.923   1.00 98.69 141 A 1 
ATOM   1132 N  N   . LYS A 1 142 ? 10.606  7.141   11.545  1.00 98.84 142 A 1 
ATOM   1133 C  CA  . LYS A 1 142 ? 11.536  7.751   12.501  1.00 98.79 142 A 1 
ATOM   1134 C  C   . LYS A 1 142 ? 11.302  9.258   12.609  1.00 98.77 142 A 1 
ATOM   1135 O  O   . LYS A 1 142 ? 11.504  9.834   13.672  1.00 98.41 142 A 1 
ATOM   1136 C  CB  . LYS A 1 142 ? 12.986  7.495   12.063  1.00 98.74 142 A 1 
ATOM   1137 C  CG  . LYS A 1 142 ? 13.383  6.013   12.149  1.00 98.40 142 A 1 
ATOM   1138 C  CD  . LYS A 1 142 ? 14.801  5.832   11.606  1.00 97.76 142 A 1 
ATOM   1139 C  CE  . LYS A 1 142 ? 15.187  4.354   11.598  1.00 96.52 142 A 1 
ATOM   1140 N  NZ  . LYS A 1 142 ? 16.399  4.125   10.782  1.00 95.40 142 A 1 
ATOM   1141 N  N   . PHE A 1 143 ? 10.867  9.876   11.507  1.00 98.88 143 A 1 
ATOM   1142 C  CA  . PHE A 1 143 ? 10.614  11.304  11.423  1.00 98.86 143 A 1 
ATOM   1143 C  C   . PHE A 1 143 ? 9.220   11.642  11.964  1.00 98.87 143 A 1 
ATOM   1144 O  O   . PHE A 1 143 ? 8.296   10.843  11.802  1.00 98.73 143 A 1 
ATOM   1145 C  CB  . PHE A 1 143 ? 10.774  11.777  9.972   1.00 98.68 143 A 1 
ATOM   1146 C  CG  . PHE A 1 143 ? 12.169  11.667  9.369   1.00 98.55 143 A 1 
ATOM   1147 C  CD1 . PHE A 1 143 ? 13.274  11.196  10.099  1.00 97.64 143 A 1 
ATOM   1148 C  CD2 . PHE A 1 143 ? 12.351  12.078  8.031   1.00 97.56 143 A 1 
ATOM   1149 C  CE1 . PHE A 1 143 ? 14.545  11.122  9.504   1.00 96.86 143 A 1 
ATOM   1150 C  CE2 . PHE A 1 143 ? 13.616  12.010  7.437   1.00 96.92 143 A 1 
ATOM   1151 C  CZ  . PHE A 1 143 ? 14.718  11.531  8.174   1.00 97.15 143 A 1 
ATOM   1152 N  N   . PRO A 1 144 ? 9.039   12.811  12.593  1.00 98.78 144 A 1 
ATOM   1153 C  CA  . PRO A 1 144 ? 7.760   13.172  13.190  1.00 98.84 144 A 1 
ATOM   1154 C  C   . PRO A 1 144 ? 6.633   13.224  12.158  1.00 98.84 144 A 1 
ATOM   1155 O  O   . PRO A 1 144 ? 6.731   13.931  11.163  1.00 98.82 144 A 1 
ATOM   1156 C  CB  . PRO A 1 144 ? 7.983   14.528  13.866  1.00 98.66 144 A 1 
ATOM   1157 C  CG  . PRO A 1 144 ? 9.496   14.574  14.096  1.00 97.87 144 A 1 
ATOM   1158 C  CD  . PRO A 1 144 ? 10.050  13.808  12.909  1.00 98.59 144 A 1 
ATOM   1159 N  N   . ILE A 1 145 ? 5.544   12.522  12.440  1.00 98.85 145 A 1 
ATOM   1160 C  CA  . ILE A 1 145 ? 4.285   12.671  11.710  1.00 98.95 145 A 1 
ATOM   1161 C  C   . ILE A 1 145 ? 3.480   13.778  12.398  1.00 98.84 145 A 1 
ATOM   1162 O  O   . ILE A 1 145 ? 3.085   13.625  13.555  1.00 98.72 145 A 1 
ATOM   1163 C  CB  . ILE A 1 145 ? 3.500   11.347  11.626  1.00 98.91 145 A 1 
ATOM   1164 C  CG1 . ILE A 1 145 ? 4.352   10.250  10.928  1.00 98.76 145 A 1 
ATOM   1165 C  CG2 . ILE A 1 145 ? 2.173   11.582  10.883  1.00 98.81 145 A 1 
ATOM   1166 C  CD1 . ILE A 1 145 ? 3.684   8.870   10.865  1.00 98.58 145 A 1 
ATOM   1167 N  N   . LEU A 1 146 ? 3.255   14.890  11.703  1.00 98.81 146 A 1 
ATOM   1168 C  CA  . LEU A 1 146 ? 2.580   16.074  12.233  1.00 98.85 146 A 1 
ATOM   1169 C  C   . LEU A 1 146 ? 1.063   15.993  12.110  1.00 98.70 146 A 1 
ATOM   1170 O  O   . LEU A 1 146 ? 0.333   16.411  13.004  1.00 98.37 146 A 1 
ATOM   1171 C  CB  . LEU A 1 146 ? 3.086   17.314  11.485  1.00 98.69 146 A 1 
ATOM   1172 C  CG  . LEU A 1 146 ? 4.597   17.562  11.594  1.00 98.45 146 A 1 
ATOM   1173 C  CD1 . LEU A 1 146 ? 4.959   18.798  10.760  1.00 98.05 146 A 1 
ATOM   1174 C  CD2 . LEU A 1 146 ? 5.041   17.798  13.044  1.00 97.91 146 A 1 
ATOM   1175 N  N   . GLU A 1 147 ? 0.602   15.465  10.992  1.00 98.81 147 A 1 
ATOM   1176 C  CA  . GLU A 1 147 ? -0.815  15.255  10.689  1.00 98.88 147 A 1 
ATOM   1177 C  C   . GLU A 1 147 ? -0.985  13.892  10.038  1.00 98.82 147 A 1 
ATOM   1178 O  O   . GLU A 1 147 ? -0.064  13.352  9.422   1.00 98.79 147 A 1 
ATOM   1179 C  CB  . GLU A 1 147 ? -1.354  16.362  9.769   1.00 98.42 147 A 1 
ATOM   1180 C  CG  . GLU A 1 147 ? -1.376  17.760  10.401  1.00 87.31 147 A 1 
ATOM   1181 C  CD  . GLU A 1 147 ? -1.760  18.851  9.384   1.00 84.42 147 A 1 
ATOM   1182 O  OE1 . GLU A 1 147 ? -1.149  19.954  9.437   1.00 78.55 147 A 1 
ATOM   1183 O  OE2 . GLU A 1 147 ? -2.606  18.573  8.507   1.00 80.00 147 A 1 
ATOM   1184 N  N   . SER A 1 148 ? -2.180  13.325  10.171  1.00 98.81 148 A 1 
ATOM   1185 C  CA  . SER A 1 148 ? -2.501  12.045  9.549   1.00 98.88 148 A 1 
ATOM   1186 C  C   . SER A 1 148 ? -3.973  11.957  9.207   1.00 98.88 148 A 1 
ATOM   1187 O  O   . SER A 1 148 ? -4.811  12.455  9.959   1.00 98.57 148 A 1 
ATOM   1188 C  CB  . SER A 1 148 ? -2.147  10.884  10.491  1.00 98.58 148 A 1 
ATOM   1189 O  OG  . SER A 1 148 ? -3.005  10.914  11.624  1.00 97.29 148 A 1 
ATOM   1190 N  N   . ASP A 1 149 ? -4.282  11.211  8.157   1.00 98.88 149 A 1 
ATOM   1191 C  CA  . ASP A 1 149 ? -5.652  10.831  7.820   1.00 98.81 149 A 1 
ATOM   1192 C  C   . ASP A 1 149 ? -5.667  9.465   7.132   1.00 98.88 149 A 1 
ATOM   1193 O  O   . ASP A 1 149 ? -4.627  8.863   6.854   1.00 98.72 149 A 1 
ATOM   1194 C  CB  . ASP A 1 149 ? -6.282  11.923  6.948   1.00 98.67 149 A 1 
ATOM   1195 C  CG  . ASP A 1 149 ? -7.793  12.074  7.138   1.00 98.23 149 A 1 
ATOM   1196 O  OD1 . ASP A 1 149 ? -8.446  11.104  7.607   1.00 96.87 149 A 1 
ATOM   1197 O  OD2 . ASP A 1 149 ? -8.299  13.183  6.841   1.00 96.46 149 A 1 
ATOM   1198 N  N   . CYS A 1 150 ? -6.860  8.942   6.877   1.00 98.66 150 A 1 
ATOM   1199 C  CA  . CYS A 1 150 ? -7.044  7.762   6.059   1.00 98.43 150 A 1 
ATOM   1200 C  C   . CYS A 1 150 ? -8.376  7.819   5.315   1.00 98.51 150 A 1 
ATOM   1201 O  O   . CYS A 1 150 ? -9.375  8.308   5.839   1.00 97.78 150 A 1 
ATOM   1202 C  CB  . CYS A 1 150 ? -6.915  6.496   6.919   1.00 96.89 150 A 1 
ATOM   1203 S  SG  . CYS A 1 150 ? -8.193  6.393   8.209   1.00 95.41 150 A 1 
ATOM   1204 N  N   . VAL A 1 151 ? -8.403  7.241   4.114   1.00 98.41 151 A 1 
ATOM   1205 C  CA  . VAL A 1 151 ? -9.627  6.995   3.357   1.00 98.21 151 A 1 
ATOM   1206 C  C   . VAL A 1 151 ? -9.833  5.492   3.221   1.00 98.47 151 A 1 
ATOM   1207 O  O   . VAL A 1 151 ? -8.872  4.720   3.185   1.00 98.08 151 A 1 
ATOM   1208 C  CB  . VAL A 1 151 ? -9.599  7.741   2.007   1.00 96.82 151 A 1 
ATOM   1209 C  CG1 . VAL A 1 151 ? -8.564  7.197   1.029   1.00 89.30 151 A 1 
ATOM   1210 C  CG2 . VAL A 1 151 ? -10.973 7.721   1.342   1.00 89.56 151 A 1 
ATOM   1211 N  N   . ARG A 1 152 ? -11.085 5.052   3.201   1.00 98.01 152 A 1 
ATOM   1212 C  CA  . ARG A 1 152 ? -11.482 3.689   2.849   1.00 97.72 152 A 1 
ATOM   1213 C  C   . ARG A 1 152 ? -12.268 3.760   1.557   1.00 97.57 152 A 1 
ATOM   1214 O  O   . ARG A 1 152 ? -13.316 4.405   1.542   1.00 96.64 152 A 1 
ATOM   1215 C  CB  . ARG A 1 152 ? -12.300 3.059   3.986   1.00 96.91 152 A 1 
ATOM   1216 C  CG  . ARG A 1 152 ? -12.606 1.594   3.690   1.00 93.43 152 A 1 
ATOM   1217 C  CD  . ARG A 1 152 ? -13.499 0.950   4.766   1.00 91.88 152 A 1 
ATOM   1218 N  NE  . ARG A 1 152 ? -14.892 1.420   4.650   1.00 86.75 152 A 1 
ATOM   1219 C  CZ  . ARG A 1 152 ? -15.532 2.228   5.475   1.00 86.24 152 A 1 
ATOM   1220 N  NH1 . ARG A 1 152 ? -14.973 2.671   6.562   1.00 75.37 152 A 1 
ATOM   1221 N  NH2 . ARG A 1 152 ? -16.750 2.600   5.217   1.00 77.63 152 A 1 
ATOM   1222 N  N   . TYR A 1 153 ? -11.792 3.078   0.525   1.00 97.48 153 A 1 
ATOM   1223 C  CA  . TYR A 1 153 ? -12.433 3.084   -0.784  1.00 97.15 153 A 1 
ATOM   1224 C  C   . TYR A 1 153 ? -13.847 2.506   -0.726  1.00 96.30 153 A 1 
ATOM   1225 O  O   . TYR A 1 153 ? -14.113 1.507   -0.042  1.00 94.72 153 A 1 
ATOM   1226 C  CB  . TYR A 1 153 ? -11.546 2.364   -1.803  1.00 97.12 153 A 1 
ATOM   1227 C  CG  . TYR A 1 153 ? -10.184 3.005   -2.002  1.00 97.68 153 A 1 
ATOM   1228 C  CD1 . TYR A 1 153 ? -10.070 4.400   -2.187  1.00 97.48 153 A 1 
ATOM   1229 C  CD2 . TYR A 1 153 ? -9.012  2.217   -2.005  1.00 97.40 153 A 1 
ATOM   1230 C  CE1 . TYR A 1 153 ? -8.818  5.006   -2.377  1.00 97.37 153 A 1 
ATOM   1231 C  CE2 . TYR A 1 153 ? -7.751  2.816   -2.197  1.00 97.41 153 A 1 
ATOM   1232 C  CZ  . TYR A 1 153 ? -7.662  4.213   -2.377  1.00 97.74 153 A 1 
ATOM   1233 O  OH  . TYR A 1 153 ? -6.448  4.810   -2.558  1.00 97.44 153 A 1 
ATOM   1234 N  N   . THR A 1 154 ? -14.775 3.159   -1.428  1.00 95.78 154 A 1 
ATOM   1235 C  CA  . THR A 1 154 ? -16.170 2.728   -1.495  1.00 94.64 154 A 1 
ATOM   1236 C  C   . THR A 1 154 ? -16.385 1.655   -2.549  1.00 94.46 154 A 1 
ATOM   1237 O  O   . THR A 1 154 ? -17.222 0.762   -2.359  1.00 91.06 154 A 1 
ATOM   1238 C  CB  . THR A 1 154 ? -17.113 3.909   -1.754  1.00 92.94 154 A 1 
ATOM   1239 O  OG1 . THR A 1 154 ? -16.871 4.487   -3.007  1.00 84.28 154 A 1 
ATOM   1240 C  CG2 . THR A 1 154 ? -17.011 4.990   -0.681  1.00 82.44 154 A 1 
ATOM   1241 N  N   . ALA A 1 155 ? -15.622 1.693   -3.631  1.00 93.60 155 A 1 
ATOM   1242 C  CA  . ALA A 1 155 ? -15.631 0.681   -4.673  1.00 93.68 155 A 1 
ATOM   1243 C  C   . ALA A 1 155 ? -14.684 -0.482  -4.322  1.00 94.37 155 A 1 
ATOM   1244 O  O   . ALA A 1 155 ? -13.628 -0.303  -3.735  1.00 92.54 155 A 1 
ATOM   1245 C  CB  . ALA A 1 155 ? -15.291 1.327   -6.018  1.00 91.74 155 A 1 
ATOM   1246 N  N   . GLY A 1 156 ? -15.077 -1.687  -4.729  1.00 93.75 156 A 1 
ATOM   1247 C  CA  . GLY A 1 156 ? -14.305 -2.922  -4.591  1.00 93.33 156 A 1 
ATOM   1248 C  C   . GLY A 1 156 ? -15.054 -4.078  -5.260  1.00 93.78 156 A 1 
ATOM   1249 O  O   . GLY A 1 156 ? -16.284 -4.066  -5.344  1.00 91.44 156 A 1 
ATOM   1250 N  N   . CYS A 1 157 ? -14.325 -5.083  -5.750  1.00 93.16 157 A 1 
ATOM   1251 C  CA  . CYS A 1 157 ? -14.925 -6.267  -6.363  1.00 92.19 157 A 1 
ATOM   1252 C  C   . CYS A 1 157 ? -14.123 -7.534  -6.046  1.00 90.56 157 A 1 
ATOM   1253 O  O   . CYS A 1 157 ? -13.002 -7.474  -5.540  1.00 87.92 157 A 1 
ATOM   1254 C  CB  . CYS A 1 157 ? -15.121 -6.028  -7.875  1.00 90.08 157 A 1 
ATOM   1255 S  SG  . CYS A 1 157 ? -13.535 -5.899  -8.749  1.00 86.40 157 A 1 
ATOM   1256 N  N   . GLY A 1 158 ? -14.723 -8.705  -6.316  1.00 90.53 158 A 1 
ATOM   1257 C  CA  . GLY A 1 158 ? -14.091 -9.988  -6.060  1.00 88.44 158 A 1 
ATOM   1258 C  C   . GLY A 1 158 ? -13.704 -10.184 -4.586  1.00 89.31 158 A 1 
ATOM   1259 O  O   . GLY A 1 158 ? -14.422 -9.758  -3.688  1.00 86.25 158 A 1 
ATOM   1260 N  N   . PHE A 1 159 ? -12.569 -10.851 -4.350  1.00 88.61 159 A 1 
ATOM   1261 C  CA  . PHE A 1 159 ? -12.056 -11.108 -3.001  1.00 87.82 159 A 1 
ATOM   1262 C  C   . PHE A 1 159 ? -11.622 -9.828  -2.284  1.00 89.83 159 A 1 
ATOM   1263 O  O   . PHE A 1 159 ? -11.810 -9.719  -1.072  1.00 87.23 159 A 1 
ATOM   1264 C  CB  . PHE A 1 159 ? -10.898 -12.112 -3.082  1.00 83.95 159 A 1 
ATOM   1265 C  CG  . PHE A 1 159 ? -11.335 -13.509 -3.466  1.00 76.77 159 A 1 
ATOM   1266 C  CD1 . PHE A 1 159 ? -11.985 -14.316 -2.513  1.00 70.31 159 A 1 
ATOM   1267 C  CD2 . PHE A 1 159 ? -11.114 -14.005 -4.758  1.00 69.00 159 A 1 
ATOM   1268 C  CE1 . PHE A 1 159 ? -12.400 -15.615 -2.848  1.00 64.23 159 A 1 
ATOM   1269 C  CE2 . PHE A 1 159 ? -11.525 -15.304 -5.098  1.00 62.96 159 A 1 
ATOM   1270 C  CZ  . PHE A 1 159 ? -12.170 -16.109 -4.143  1.00 61.79 159 A 1 
ATOM   1271 N  N   . ASP A 1 160 ? -11.132 -8.834  -3.022  1.00 87.88 160 A 1 
ATOM   1272 C  CA  . ASP A 1 160 ? -10.678 -7.557  -2.470  1.00 88.70 160 A 1 
ATOM   1273 C  C   . ASP A 1 160 ? -11.794 -6.779  -1.775  1.00 90.36 160 A 1 
ATOM   1274 O  O   . ASP A 1 160 ? -11.545 -6.035  -0.831  1.00 87.53 160 A 1 
ATOM   1275 C  CB  . ASP A 1 160 ? -10.097 -6.705  -3.600  1.00 85.43 160 A 1 
ATOM   1276 C  CG  . ASP A 1 160 ? -8.702  -7.140  -4.020  1.00 82.79 160 A 1 
ATOM   1277 O  OD1 . ASP A 1 160 ? -8.326  -8.301  -3.778  1.00 77.36 160 A 1 
ATOM   1278 O  OD2 . ASP A 1 160 ? -7.999  -6.264  -4.563  1.00 77.69 160 A 1 
ATOM   1279 N  N   . ALA A 1 161 ? -13.059 -7.008  -2.162  1.00 90.40 161 A 1 
ATOM   1280 C  CA  . ALA A 1 161 ? -14.208 -6.381  -1.525  1.00 90.97 161 A 1 
ATOM   1281 C  C   . ALA A 1 161 ? -14.369 -6.757  -0.036  1.00 92.28 161 A 1 
ATOM   1282 O  O   . ALA A 1 161 ? -15.065 -6.053  0.698   1.00 90.43 161 A 1 
ATOM   1283 C  CB  . ALA A 1 161 ? -15.469 -6.740  -2.324  1.00 88.71 161 A 1 
ATOM   1284 N  N   . PHE A 1 162 ? -13.733 -7.856  0.417   1.00 92.82 162 A 1 
ATOM   1285 C  CA  . PHE A 1 162 ? -13.736 -8.251  1.821   1.00 93.19 162 A 1 
ATOM   1286 C  C   . PHE A 1 162 ? -12.655 -7.551  2.660   1.00 94.15 162 A 1 
ATOM   1287 O  O   . PHE A 1 162 ? -12.762 -7.540  3.889   1.00 93.02 162 A 1 
ATOM   1288 C  CB  . PHE A 1 162 ? -13.606 -9.774  1.939   1.00 91.97 162 A 1 
ATOM   1289 C  CG  . PHE A 1 162 ? -14.779 -10.531 1.349   1.00 89.25 162 A 1 
ATOM   1290 C  CD1 . PHE A 1 162 ? -16.011 -10.556 2.019   1.00 84.21 162 A 1 
ATOM   1291 C  CD2 . PHE A 1 162 ? -14.646 -11.201 0.117   1.00 83.65 162 A 1 
ATOM   1292 C  CE1 . PHE A 1 162 ? -17.111 -11.244 1.473   1.00 80.79 162 A 1 
ATOM   1293 C  CE2 . PHE A 1 162 ? -15.734 -11.887 -0.437  1.00 80.57 162 A 1 
ATOM   1294 C  CZ  . PHE A 1 162 ? -16.968 -11.911 0.237   1.00 80.30 162 A 1 
ATOM   1295 N  N   . ALA A 1 163 ? -11.644 -6.952  2.019   1.00 93.59 163 A 1 
ATOM   1296 C  CA  . ALA A 1 163 ? -10.631 -6.131  2.662   1.00 94.14 163 A 1 
ATOM   1297 C  C   . ALA A 1 163 ? -11.012 -4.645  2.590   1.00 95.05 163 A 1 
ATOM   1298 O  O   . ALA A 1 163 ? -11.557 -4.165  1.600   1.00 94.19 163 A 1 
ATOM   1299 C  CB  . ALA A 1 163 ? -9.263  -6.416  2.032   1.00 92.81 163 A 1 
ATOM   1300 N  N   . ALA A 1 164 ? -10.721 -3.902  3.655   1.00 95.28 164 A 1 
ATOM   1301 C  CA  . ALA A 1 164 ? -11.011 -2.479  3.737   1.00 95.71 164 A 1 
ATOM   1302 C  C   . ALA A 1 164 ? -9.932  -1.622  3.042   1.00 96.52 164 A 1 
ATOM   1303 O  O   . ALA A 1 164 ? -9.371  -0.714  3.664   1.00 95.64 164 A 1 
ATOM   1304 C  CB  . ALA A 1 164 ? -11.242 -2.110  5.210   1.00 94.68 164 A 1 
ATOM   1305 N  N   . LYS A 1 165 ? -9.643  -1.907  1.762   1.00 96.42 165 A 1 
ATOM   1306 C  CA  . LYS A 1 165 ? -8.644  -1.182  0.967   1.00 96.53 165 A 1 
ATOM   1307 C  C   . LYS A 1 165 ? -8.882  0.333   0.993   1.00 96.83 165 A 1 
ATOM   1308 O  O   . LYS A 1 165 ? -10.018 0.798   1.138   1.00 95.90 165 A 1 
ATOM   1309 C  CB  . LYS A 1 165 ? -8.593  -1.717  -0.480  1.00 95.04 165 A 1 
ATOM   1310 C  CG  . LYS A 1 165 ? -7.922  -3.104  -0.565  1.00 93.32 165 A 1 
ATOM   1311 C  CD  . LYS A 1 165 ? -7.589  -3.490  -2.011  1.00 91.30 165 A 1 
ATOM   1312 C  CE  . LYS A 1 165 ? -6.658  -4.704  -2.050  1.00 89.91 165 A 1 
ATOM   1313 N  NZ  . LYS A 1 165 ? -6.096  -4.965  -3.404  1.00 86.36 165 A 1 
ATOM   1314 N  N   . GLY A 1 166 ? -7.803  1.091   0.904   1.00 98.19 166 A 1 
ATOM   1315 C  CA  . GLY A 1 166 ? -7.840  2.534   1.059   1.00 98.27 166 A 1 
ATOM   1316 C  C   . GLY A 1 166 ? -6.462  3.184   0.929   1.00 98.62 166 A 1 
ATOM   1317 O  O   . GLY A 1 166 ? -5.567  2.635   0.301   1.00 98.44 166 A 1 
ATOM   1318 N  N   . ALA A 1 167 ? -6.294  4.348   1.554   1.00 98.78 167 A 1 
ATOM   1319 C  CA  . ALA A 1 167 ? -5.032  5.064   1.617   1.00 98.74 167 A 1 
ATOM   1320 C  C   . ALA A 1 167 ? -4.774  5.626   3.021   1.00 98.84 167 A 1 
ATOM   1321 O  O   . ALA A 1 167 ? -5.708  5.913   3.775   1.00 98.76 167 A 1 
ATOM   1322 C  CB  . ALA A 1 167 ? -5.003  6.159   0.553   1.00 98.60 167 A 1 
ATOM   1323 N  N   . LEU A 1 168 ? -3.496  5.800   3.352   1.00 98.91 168 A 1 
ATOM   1324 C  CA  . LEU A 1 168 ? -3.010  6.551   4.510   1.00 98.94 168 A 1 
ATOM   1325 C  C   . LEU A 1 168 ? -2.406  7.873   4.042   1.00 98.99 168 A 1 
ATOM   1326 O  O   . LEU A 1 168 ? -1.749  7.922   3.013   1.00 98.85 168 A 1 
ATOM   1327 C  CB  . LEU A 1 168 ? -1.963  5.734   5.278   1.00 98.89 168 A 1 
ATOM   1328 C  CG  . LEU A 1 168 ? -2.476  4.433   5.909   1.00 98.57 168 A 1 
ATOM   1329 C  CD1 . LEU A 1 168 ? -1.322  3.702   6.592   1.00 98.38 168 A 1 
ATOM   1330 C  CD2 . LEU A 1 168 ? -3.559  4.704   6.958   1.00 98.33 168 A 1 
ATOM   1331 N  N   . TYR A 1 169 ? -2.576  8.922   4.836   1.00 98.90 169 A 1 
ATOM   1332 C  CA  . TYR A 1 169 ? -1.885  10.196  4.706   1.00 98.94 169 A 1 
ATOM   1333 C  C   . TYR A 1 169 ? -1.039  10.468  5.947   1.00 98.98 169 A 1 
ATOM   1334 O  O   . TYR A 1 169 ? -1.508  10.295  7.075   1.00 98.94 169 A 1 
ATOM   1335 C  CB  . TYR A 1 169 ? -2.903  11.314  4.470   1.00 98.95 169 A 1 
ATOM   1336 C  CG  . TYR A 1 169 ? -2.340  12.703  4.661   1.00 98.94 169 A 1 
ATOM   1337 C  CD1 . TYR A 1 169 ? -2.790  13.522  5.722   1.00 98.88 169 A 1 
ATOM   1338 C  CD2 . TYR A 1 169 ? -1.330  13.185  3.803   1.00 98.88 169 A 1 
ATOM   1339 C  CE1 . TYR A 1 169 ? -2.268  14.813  5.906   1.00 98.81 169 A 1 
ATOM   1340 C  CE2 . TYR A 1 169 ? -0.796  14.480  3.980   1.00 98.80 169 A 1 
ATOM   1341 C  CZ  . TYR A 1 169 ? -1.276  15.294  5.031   1.00 98.80 169 A 1 
ATOM   1342 O  OH  . TYR A 1 169 ? -0.783  16.557  5.189   1.00 98.56 169 A 1 
ATOM   1343 N  N   . ALA A 1 170 ? 0.192   10.932  5.739   1.00 98.99 170 A 1 
ATOM   1344 C  CA  . ALA A 1 170 ? 1.093   11.406  6.776   1.00 98.91 170 A 1 
ATOM   1345 C  C   . ALA A 1 170 ? 1.780   12.704  6.330   1.00 98.93 170 A 1 
ATOM   1346 O  O   . ALA A 1 170 ? 2.419   12.745  5.287   1.00 98.91 170 A 1 
ATOM   1347 C  CB  . ALA A 1 170 ? 2.121   10.307  7.066   1.00 98.94 170 A 1 
ATOM   1348 N  N   . LYS A 1 171 ? 1.695   13.756  7.148   1.00 98.96 171 A 1 
ATOM   1349 C  CA  . LYS A 1 171 ? 2.528   14.955  6.997   1.00 98.93 171 A 1 
ATOM   1350 C  C   . LYS A 1 171 ? 3.823   14.747  7.768   1.00 98.94 171 A 1 
ATOM   1351 O  O   . LYS A 1 171 ? 3.809   14.733  9.007   1.00 98.86 171 A 1 
ATOM   1352 C  CB  . LYS A 1 171 ? 1.736   16.166  7.480   1.00 98.85 171 A 1 
ATOM   1353 C  CG  . LYS A 1 171 ? 2.438   17.503  7.188   1.00 98.51 171 A 1 
ATOM   1354 C  CD  . LYS A 1 171 ? 1.516   18.595  7.754   1.00 97.37 171 A 1 
ATOM   1355 C  CE  . LYS A 1 171 ? 1.868   20.007  7.340   1.00 93.47 171 A 1 
ATOM   1356 N  NZ  . LYS A 1 171 ? 0.758   20.903  7.764   1.00 90.34 171 A 1 
ATOM   1357 N  N   . ILE A 1 172 ? 4.931   14.563  7.051   1.00 98.94 172 A 1 
ATOM   1358 C  CA  . ILE A 1 172 ? 6.242   14.259  7.622   1.00 98.91 172 A 1 
ATOM   1359 C  C   . ILE A 1 172 ? 7.022   15.557  7.832   1.00 98.84 172 A 1 
ATOM   1360 O  O   . ILE A 1 172 ? 7.253   16.300  6.882   1.00 98.72 172 A 1 
ATOM   1361 C  CB  . ILE A 1 172 ? 7.011   13.270  6.720   1.00 98.82 172 A 1 
ATOM   1362 C  CG1 . ILE A 1 172 ? 6.230   11.966  6.404   1.00 97.08 172 A 1 
ATOM   1363 C  CG2 . ILE A 1 172 ? 8.373   12.927  7.334   1.00 98.37 172 A 1 
ATOM   1364 C  CD1 . ILE A 1 172 ? 5.857   11.118  7.621   1.00 86.76 172 A 1 
ATOM   1365 N  N   . GLN A 1 173 ? 7.462   15.817  9.065   1.00 98.85 173 A 1 
ATOM   1366 C  CA  . GLN A 1 173 ? 8.342   16.944  9.369   1.00 98.84 173 A 1 
ATOM   1367 C  C   . GLN A 1 173 ? 9.729   16.742  8.748   1.00 98.84 173 A 1 
ATOM   1368 O  O   . GLN A 1 173 ? 10.296  15.661  8.850   1.00 98.68 173 A 1 
ATOM   1369 C  CB  . GLN A 1 173 ? 8.434   17.124  10.896  1.00 98.69 173 A 1 
ATOM   1370 C  CG  . GLN A 1 173 ? 9.258   18.358  11.286  1.00 98.47 173 A 1 
ATOM   1371 C  CD  . GLN A 1 173 ? 9.362   18.593  12.795  1.00 98.48 173 A 1 
ATOM   1372 O  OE1 . GLN A 1 173 ? 8.661   18.017  13.605  1.00 97.01 173 A 1 
ATOM   1373 N  NE2 . GLN A 1 173 ? 10.244  19.471  13.220  1.00 96.90 173 A 1 
ATOM   1374 N  N   . LEU A 1 174 ? 10.296  17.805  8.162   1.00 98.55 174 A 1 
ATOM   1375 C  CA  . LEU A 1 174 ? 11.683  17.849  7.685   1.00 98.45 174 A 1 
ATOM   1376 C  C   . LEU A 1 174 ? 12.555  18.753  8.564   1.00 98.12 174 A 1 
ATOM   1377 O  O   . LEU A 1 174 ? 13.703  18.419  8.844   1.00 97.35 174 A 1 
ATOM   1378 C  CB  . LEU A 1 174 ? 11.702  18.322  6.223   1.00 98.46 174 A 1 
ATOM   1379 C  CG  . LEU A 1 174 ? 10.979  17.391  5.233   1.00 98.37 174 A 1 
ATOM   1380 C  CD1 . LEU A 1 174 ? 10.990  18.033  3.848   1.00 98.12 174 A 1 
ATOM   1381 C  CD2 . LEU A 1 174 ? 11.638  16.011  5.134   1.00 98.00 174 A 1 
ATOM   1382 N  N   . ASP A 1 175 ? 12.010  19.877  9.031   1.00 97.93 175 A 1 
ATOM   1383 C  CA  . ASP A 1 175 ? 12.661  20.803  9.958   1.00 97.63 175 A 1 
ATOM   1384 C  C   . ASP A 1 175 ? 11.628  21.661  10.709  1.00 97.82 175 A 1 
ATOM   1385 O  O   . ASP A 1 175 ? 10.437  21.314  10.790  1.00 97.05 175 A 1 
ATOM   1386 C  CB  . ASP A 1 175 ? 13.706  21.638  9.188   1.00 96.20 175 A 1 
ATOM   1387 C  CG  . ASP A 1 175 ? 13.132  22.497  8.064   1.00 95.24 175 A 1 
ATOM   1388 O  OD1 . ASP A 1 175 ? 12.080  23.132  8.291   1.00 93.04 175 A 1 
ATOM   1389 O  OD2 . ASP A 1 175 ? 13.750  22.581  6.992   1.00 91.98 175 A 1 
ATOM   1390 N  N   . GLU A 1 176 ? 12.054  22.784  11.287  1.00 96.57 176 A 1 
ATOM   1391 C  CA  . GLU A 1 176 ? 11.201  23.682  12.057  1.00 95.89 176 A 1 
ATOM   1392 C  C   . GLU A 1 176 ? 10.024  24.281  11.240  1.00 95.96 176 A 1 
ATOM   1393 O  O   . GLU A 1 176 ? 8.989   24.623  11.805  1.00 93.93 176 A 1 
ATOM   1394 C  CB  . GLU A 1 176 ? 12.088  24.801  12.619  1.00 94.01 176 A 1 
ATOM   1395 C  CG  . GLU A 1 176 ? 11.406  25.576  13.762  1.00 79.21 176 A 1 
ATOM   1396 C  CD  . GLU A 1 176 ? 12.234  26.766  14.267  1.00 70.47 176 A 1 
ATOM   1397 O  OE1 . GLU A 1 176 ? 11.822  27.345  15.295  1.00 64.65 176 A 1 
ATOM   1398 O  OE2 . GLU A 1 176 ? 13.214  27.153  13.589  1.00 64.69 176 A 1 
ATOM   1399 N  N   . LYS A 1 177 ? 10.167  24.397  9.906   1.00 96.51 177 A 1 
ATOM   1400 C  CA  . LYS A 1 177 ? 9.171   25.026  9.020   1.00 96.21 177 A 1 
ATOM   1401 C  C   . LYS A 1 177 ? 8.687   24.119  7.902   1.00 96.96 177 A 1 
ATOM   1402 O  O   . LYS A 1 177 ? 7.519   24.202  7.522   1.00 95.99 177 A 1 
ATOM   1403 C  CB  . LYS A 1 177 ? 9.757   26.318  8.438   1.00 93.58 177 A 1 
ATOM   1404 C  CG  . LYS A 1 177 ? 10.020  27.359  9.535   1.00 80.97 177 A 1 
ATOM   1405 C  CD  . LYS A 1 177 ? 10.607  28.626  8.938   1.00 78.69 177 A 1 
ATOM   1406 C  CE  . LYS A 1 177 ? 10.919  29.606  10.070  1.00 64.72 177 A 1 
ATOM   1407 N  NZ  . LYS A 1 177 ? 11.599  30.819  9.559   1.00 57.05 177 A 1 
ATOM   1408 N  N   . ASN A 1 178 ? 9.568   23.269  7.398   1.00 97.48 178 A 1 
ATOM   1409 C  CA  . ASN A 1 178 ? 9.340   22.472  6.209   1.00 97.86 178 A 1 
ATOM   1410 C  C   . ASN A 1 178 ? 8.785   21.078  6.533   1.00 98.36 178 A 1 
ATOM   1411 O  O   . ASN A 1 178 ? 8.965   20.531  7.627   1.00 98.24 178 A 1 
ATOM   1412 C  CB  . ASN A 1 178 ? 10.635  22.424  5.387   1.00 97.67 178 A 1 
ATOM   1413 C  CG  . ASN A 1 178 ? 11.086  23.817  4.955   1.00 97.04 178 A 1 
ATOM   1414 O  OD1 . ASN A 1 178 ? 10.352  24.558  4.339   1.00 93.18 178 A 1 
ATOM   1415 N  ND2 . ASN A 1 178 ? 12.290  24.210  5.286   1.00 92.74 178 A 1 
ATOM   1416 N  N   . HIS A 1 179 ? 8.075   20.518  5.569   1.00 98.35 179 A 1 
ATOM   1417 C  CA  . HIS A 1 179 ? 7.488   19.187  5.640   1.00 98.45 179 A 1 
ATOM   1418 C  C   . HIS A 1 179 ? 7.217   18.651  4.238   1.00 98.51 179 A 1 
ATOM   1419 O  O   . HIS A 1 179 ? 7.289   19.383  3.252   1.00 98.41 179 A 1 
ATOM   1420 C  CB  . HIS A 1 179 ? 6.192   19.224  6.465   1.00 98.29 179 A 1 
ATOM   1421 C  CG  . HIS A 1 179 ? 5.180   20.216  5.976   1.00 98.19 179 A 1 
ATOM   1422 N  ND1 . HIS A 1 179 ? 5.072   21.544  6.390   1.00 93.67 179 A 1 
ATOM   1423 C  CD2 . HIS A 1 179 ? 4.200   19.980  5.050   1.00 93.58 179 A 1 
ATOM   1424 C  CE1 . HIS A 1 179 ? 4.057   22.084  5.714   1.00 94.17 179 A 1 
ATOM   1425 N  NE2 . HIS A 1 179 ? 3.507   21.168  4.899   1.00 95.48 179 A 1 
ATOM   1426 N  N   . VAL A 1 180 ? 6.874   17.377  4.145   1.00 98.66 180 A 1 
ATOM   1427 C  CA  . VAL A 1 180 ? 6.423   16.729  2.918   1.00 98.73 180 A 1 
ATOM   1428 C  C   . VAL A 1 180 ? 5.138   15.961  3.197   1.00 98.86 180 A 1 
ATOM   1429 O  O   . VAL A 1 180 ? 4.938   15.431  4.297   1.00 98.76 180 A 1 
ATOM   1430 C  CB  . VAL A 1 180 ? 7.541   15.838  2.333   1.00 98.59 180 A 1 
ATOM   1431 C  CG1 . VAL A 1 180 ? 7.926   14.665  3.245   1.00 96.29 180 A 1 
ATOM   1432 C  CG2 . VAL A 1 180 ? 7.177   15.301  0.955   1.00 96.40 180 A 1 
ATOM   1433 N  N   . HIS A 1 181 ? 4.242   15.915  2.217   1.00 98.89 181 A 1 
ATOM   1434 C  CA  . HIS A 1 181 ? 3.027   15.124  2.284   1.00 98.83 181 A 1 
ATOM   1435 C  C   . HIS A 1 181 ? 3.301   13.719  1.749   1.00 98.84 181 A 1 
ATOM   1436 O  O   . HIS A 1 181 ? 3.770   13.564  0.632   1.00 98.78 181 A 1 
ATOM   1437 C  CB  . HIS A 1 181 ? 1.926   15.815  1.484   1.00 98.69 181 A 1 
ATOM   1438 C  CG  . HIS A 1 181 ? 1.600   17.191  1.995   1.00 98.56 181 A 1 
ATOM   1439 N  ND1 . HIS A 1 181 ? 0.848   17.499  3.118   1.00 95.48 181 A 1 
ATOM   1440 C  CD2 . HIS A 1 181 ? 2.007   18.383  1.435   1.00 96.16 181 A 1 
ATOM   1441 C  CE1 . HIS A 1 181 ? 0.798   18.839  3.216   1.00 96.21 181 A 1 
ATOM   1442 N  NE2 . HIS A 1 181 ? 1.494   19.402  2.216   1.00 96.61 181 A 1 
ATOM   1443 N  N   . LEU A 1 182 ? 3.003   12.674  2.520   1.00 98.99 182 A 1 
ATOM   1444 C  CA  . LEU A 1 182 ? 3.158   11.287  2.111   1.00 98.98 182 A 1 
ATOM   1445 C  C   . LEU A 1 182 ? 1.798   10.595  2.064   1.00 98.99 182 A 1 
ATOM   1446 O  O   . LEU A 1 182 ? 1.031   10.657  3.024   1.00 98.92 182 A 1 
ATOM   1447 C  CB  . LEU A 1 182 ? 4.136   10.586  3.070   1.00 98.96 182 A 1 
ATOM   1448 C  CG  . LEU A 1 182 ? 4.319   9.071   2.818   1.00 98.89 182 A 1 
ATOM   1449 C  CD1 . LEU A 1 182 ? 4.944   8.784   1.458   1.00 98.74 182 A 1 
ATOM   1450 C  CD2 . LEU A 1 182 ? 5.227   8.497   3.903   1.00 98.73 182 A 1 
ATOM   1451 N  N   . PHE A 1 183 ? 1.542   9.891   0.964   1.00 98.90 183 A 1 
ATOM   1452 C  CA  . PHE A 1 183 ? 0.382   9.021   0.799   1.00 98.92 183 A 1 
ATOM   1453 C  C   . PHE A 1 183 ? 0.856   7.604   0.488   1.00 98.93 183 A 1 
ATOM   1454 O  O   . PHE A 1 183 ? 1.753   7.422   -0.323  1.00 98.80 183 A 1 
ATOM   1455 C  CB  . PHE A 1 183 ? -0.532  9.555   -0.302  1.00 98.82 183 A 1 
ATOM   1456 C  CG  . PHE A 1 183 ? -1.025  10.970  -0.071  1.00 98.79 183 A 1 
ATOM   1457 C  CD1 . PHE A 1 183 ? -2.275  11.199  0.544   1.00 98.61 183 A 1 
ATOM   1458 C  CD2 . PHE A 1 183 ? -0.232  12.065  -0.444  1.00 98.61 183 A 1 
ATOM   1459 C  CE1 . PHE A 1 183 ? -2.720  12.506  0.782   1.00 98.37 183 A 1 
ATOM   1460 C  CE2 . PHE A 1 183 ? -0.666  13.375  -0.206  1.00 98.38 183 A 1 
ATOM   1461 C  CZ  . PHE A 1 183 ? -1.910  13.597  0.411   1.00 98.37 183 A 1 
ATOM   1462 N  N   . SER A 1 184 ? 0.241   6.602   1.125   1.00 98.94 184 A 1 
ATOM   1463 C  CA  . SER A 1 184 ? 0.470   5.187   0.831   1.00 98.92 184 A 1 
ATOM   1464 C  C   . SER A 1 184 ? -0.861  4.502   0.576   1.00 98.99 184 A 1 
ATOM   1465 O  O   . SER A 1 184 ? -1.827  4.736   1.304   1.00 98.77 184 A 1 
ATOM   1466 C  CB  . SER A 1 184 ? 1.232   4.511   1.971   1.00 98.82 184 A 1 
ATOM   1467 O  OG  . SER A 1 184 ? 1.319   3.111   1.764   1.00 95.69 184 A 1 
ATOM   1468 N  N   . THR A 1 185 ? -0.926  3.656   -0.452  1.00 98.85 185 A 1 
ATOM   1469 C  CA  . THR A 1 185 ? -2.183  3.014   -0.856  1.00 98.70 185 A 1 
ATOM   1470 C  C   . THR A 1 185 ? -1.984  1.603   -1.395  1.00 98.75 185 A 1 
ATOM   1471 O  O   . THR A 1 185 ? -0.892  1.205   -1.772  1.00 98.46 185 A 1 
ATOM   1472 C  CB  . THR A 1 185 ? -2.937  3.899   -1.864  1.00 98.46 185 A 1 
ATOM   1473 O  OG1 . THR A 1 185 ? -4.253  3.437   -2.003  1.00 96.99 185 A 1 
ATOM   1474 C  CG2 . THR A 1 185 ? -2.299  3.938   -3.250  1.00 97.33 185 A 1 
ATOM   1475 N  N   . HIS A 1 186 ? -3.080  0.847   -1.437  1.00 98.48 186 A 1 
ATOM   1476 C  CA  . HIS A 1 186 ? -3.198  -0.435  -2.113  1.00 98.31 186 A 1 
ATOM   1477 C  C   . HIS A 1 186 ? -4.540  -0.471  -2.849  1.00 98.00 186 A 1 
ATOM   1478 O  O   . HIS A 1 186 ? -5.600  -0.397  -2.219  1.00 97.40 186 A 1 
ATOM   1479 C  CB  . HIS A 1 186 ? -3.062  -1.561  -1.082  1.00 98.00 186 A 1 
ATOM   1480 C  CG  . HIS A 1 186 ? -3.032  -2.960  -1.639  1.00 97.82 186 A 1 
ATOM   1481 N  ND1 . HIS A 1 186 ? -3.119  -4.118  -0.880  1.00 95.97 186 A 1 
ATOM   1482 C  CD2 . HIS A 1 186 ? -2.850  -3.353  -2.938  1.00 95.61 186 A 1 
ATOM   1483 C  CE1 . HIS A 1 186 ? -2.983  -5.170  -1.702  1.00 95.66 186 A 1 
ATOM   1484 N  NE2 . HIS A 1 186 ? -2.840  -4.746  -2.959  1.00 95.71 186 A 1 
ATOM   1485 N  N   . LEU A 1 187 ? -4.509  -0.535  -4.182  1.00 97.87 187 A 1 
ATOM   1486 C  CA  . LEU A 1 187 ? -5.707  -0.515  -5.017  1.00 97.52 187 A 1 
ATOM   1487 C  C   . LEU A 1 187 ? -6.249  -1.922  -5.303  1.00 97.22 187 A 1 
ATOM   1488 O  O   . LEU A 1 187 ? -5.674  -2.944  -4.912  1.00 95.99 187 A 1 
ATOM   1489 C  CB  . LEU A 1 187 ? -5.461  0.291   -6.311  1.00 97.20 187 A 1 
ATOM   1490 C  CG  . LEU A 1 187 ? -5.054  1.761   -6.126  1.00 95.61 187 A 1 
ATOM   1491 C  CD1 . LEU A 1 187 ? -5.187  2.468   -7.468  1.00 93.03 187 A 1 
ATOM   1492 C  CD2 . LEU A 1 187 ? -5.927  2.518   -5.130  1.00 91.98 187 A 1 
ATOM   1493 N  N   . GLN A 1 188 ? -7.388  -1.970  -5.990  1.00 97.14 188 A 1 
ATOM   1494 C  CA  . GLN A 1 188 ? -8.040  -3.209  -6.413  1.00 96.84 188 A 1 
ATOM   1495 C  C   . GLN A 1 188 ? -7.101  -4.060  -7.277  1.00 96.56 188 A 1 
ATOM   1496 O  O   . GLN A 1 188 ? -6.658  -3.615  -8.330  1.00 95.77 188 A 1 
ATOM   1497 C  CB  . GLN A 1 188 ? -9.308  -2.831  -7.191  1.00 96.13 188 A 1 
ATOM   1498 C  CG  . GLN A 1 188 ? -10.045 -4.003  -7.849  1.00 94.72 188 A 1 
ATOM   1499 C  CD  . GLN A 1 188 ? -10.664 -4.972  -6.849  1.00 94.36 188 A 1 
ATOM   1500 O  OE1 . GLN A 1 188 ? -11.428 -4.595  -5.980  1.00 89.35 188 A 1 
ATOM   1501 N  NE2 . GLN A 1 188 ? -10.366 -6.241  -6.968  1.00 85.20 188 A 1 
ATOM   1502 N  N   . ALA A 1 189 ? -6.873  -5.318  -6.871  1.00 95.67 189 A 1 
ATOM   1503 C  CA  . ALA A 1 189 ? -6.117  -6.290  -7.649  1.00 94.74 189 A 1 
ATOM   1504 C  C   . ALA A 1 189 ? -6.908  -6.823  -8.850  1.00 94.24 189 A 1 
ATOM   1505 O  O   . ALA A 1 189 ? -8.142  -6.848  -8.868  1.00 92.03 189 A 1 
ATOM   1506 C  CB  . ALA A 1 189 ? -5.663  -7.422  -6.728  1.00 93.20 189 A 1 
ATOM   1507 N  N   . SER A 1 190 ? -6.165  -7.304  -9.862  1.00 93.03 190 A 1 
ATOM   1508 C  CA  . SER A 1 190 ? -6.681  -8.031  -11.016 1.00 92.09 190 A 1 
ATOM   1509 C  C   . SER A 1 190 ? -6.181  -9.475  -11.005 1.00 91.12 190 A 1 
ATOM   1510 O  O   . SER A 1 190 ? -5.044  -9.744  -10.639 1.00 87.93 190 A 1 
ATOM   1511 C  CB  . SER A 1 190 ? -6.267  -7.341  -12.310 1.00 90.20 190 A 1 
ATOM   1512 O  OG  . SER A 1 190 ? -7.017  -6.152  -12.472 1.00 86.31 190 A 1 
ATOM   1513 N  N   . TYR A 1 191 ? -7.029  -10.416 -11.464 1.00 88.38 191 A 1 
ATOM   1514 C  CA  . TYR A 1 191 ? -6.754  -11.851 -11.395 1.00 85.72 191 A 1 
ATOM   1515 C  C   . TYR A 1 191 ? -6.759  -12.522 -12.775 1.00 83.61 191 A 1 
ATOM   1516 O  O   . TYR A 1 191 ? -7.093  -13.698 -12.919 1.00 77.26 191 A 1 
ATOM   1517 C  CB  . TYR A 1 191 ? -7.718  -12.504 -10.394 1.00 82.82 191 A 1 
ATOM   1518 C  CG  . TYR A 1 191 ? -7.618  -11.950 -8.983  1.00 78.64 191 A 1 
ATOM   1519 C  CD1 . TYR A 1 191 ? -6.699  -12.493 -8.062  1.00 75.47 191 A 1 
ATOM   1520 C  CD2 . TYR A 1 191 ? -8.430  -10.876 -8.589  1.00 75.69 191 A 1 
ATOM   1521 C  CE1 . TYR A 1 191 ? -6.592  -11.973 -6.767  1.00 71.84 191 A 1 
ATOM   1522 C  CE2 . TYR A 1 191 ? -8.332  -10.339 -7.296  1.00 70.81 191 A 1 
ATOM   1523 C  CZ  . TYR A 1 191 ? -7.410  -10.889 -6.381  1.00 71.16 191 A 1 
ATOM   1524 O  OH  . TYR A 1 191 ? -7.296  -10.364 -5.112  1.00 66.46 191 A 1 
ATOM   1525 N  N   . GLN A 1 192 ? -6.364  -11.784 -13.829 1.00 84.33 192 A 1 
ATOM   1526 C  CA  . GLN A 1 192 ? -6.380  -12.251 -15.218 1.00 80.78 192 A 1 
ATOM   1527 C  C   . GLN A 1 192 ? -5.020  -12.809 -15.680 1.00 79.12 192 A 1 
ATOM   1528 O  O   . GLN A 1 192 ? -4.732  -12.852 -16.869 1.00 72.68 192 A 1 
ATOM   1529 C  CB  . GLN A 1 192 ? -6.912  -11.152 -16.163 1.00 77.28 192 A 1 
ATOM   1530 C  CG  . GLN A 1 192 ? -8.388  -10.810 -15.912 1.00 71.58 192 A 1 
ATOM   1531 C  CD  . GLN A 1 192 ? -8.614  -9.974  -14.657 1.00 67.39 192 A 1 
ATOM   1532 O  OE1 . GLN A 1 192 ? -7.760  -9.227  -14.225 1.00 63.48 192 A 1 
ATOM   1533 N  NE2 . GLN A 1 192 ? -9.753  -10.084 -14.015 1.00 61.61 192 A 1 
ATOM   1534 N  N   . TYR A 1 193 ? -4.188  -13.284 -14.740 1.00 77.32 193 A 1 
ATOM   1535 C  CA  . TYR A 1 193 ? -2.916  -13.961 -15.056 1.00 73.56 193 A 1 
ATOM   1536 C  C   . TYR A 1 193 ? -1.956  -13.079 -15.882 1.00 75.11 193 A 1 
ATOM   1537 O  O   . TYR A 1 193 ? -1.348  -13.545 -16.846 1.00 68.99 193 A 1 
ATOM   1538 C  CB  . TYR A 1 193 ? -3.191  -15.325 -15.716 1.00 67.11 193 A 1 
ATOM   1539 C  CG  . TYR A 1 193 ? -4.187  -16.226 -15.001 1.00 61.51 193 A 1 
ATOM   1540 C  CD1 . TYR A 1 193 ? -3.727  -17.308 -14.237 1.00 56.18 193 A 1 
ATOM   1541 C  CD2 . TYR A 1 193 ? -5.573  -16.012 -15.109 1.00 56.29 193 A 1 
ATOM   1542 C  CE1 . TYR A 1 193 ? -4.635  -18.164 -13.586 1.00 50.02 193 A 1 
ATOM   1543 C  CE2 . TYR A 1 193 ? -6.490  -16.851 -14.455 1.00 50.12 193 A 1 
ATOM   1544 C  CZ  . TYR A 1 193 ? -6.016  -17.929 -13.688 1.00 49.54 193 A 1 
ATOM   1545 O  OH  . TYR A 1 193 ? -6.897  -18.751 -13.030 1.00 42.67 193 A 1 
ATOM   1546 N  N   . GLY A 1 194 ? -1.849  -11.785 -15.539 1.00 73.67 194 A 1 
ATOM   1547 C  CA  . GLY A 1 194 ? -1.001  -10.808 -16.241 1.00 71.58 194 A 1 
ATOM   1548 C  C   . GLY A 1 194 ? -1.506  -10.400 -17.632 1.00 74.88 194 A 1 
ATOM   1549 O  O   . GLY A 1 194 ? -0.786  -9.715  -18.360 1.00 70.61 194 A 1 
ATOM   1550 N  N   . LYS A 1 195 ? -2.717  -10.816 -18.012 1.00 79.66 195 A 1 
ATOM   1551 C  CA  . LYS A 1 195 ? -3.404  -10.376 -19.235 1.00 80.94 195 A 1 
ATOM   1552 C  C   . LYS A 1 195 ? -4.185  -9.087  -18.975 1.00 83.89 195 A 1 
ATOM   1553 O  O   . LYS A 1 195 ? -4.166  -8.569  -17.861 1.00 79.32 195 A 1 
ATOM   1554 C  CB  . LYS A 1 195 ? -4.324  -11.494 -19.754 1.00 74.88 195 A 1 
ATOM   1555 C  CG  . LYS A 1 195 ? -3.548  -12.767 -20.095 1.00 68.12 195 A 1 
ATOM   1556 C  CD  . LYS A 1 195 ? -4.509  -13.813 -20.649 1.00 62.04 195 A 1 
ATOM   1557 C  CE  . LYS A 1 195 ? -3.737  -15.094 -20.953 1.00 55.42 195 A 1 
ATOM   1558 N  NZ  . LYS A 1 195 ? -4.644  -16.155 -21.458 1.00 47.19 195 A 1 
ATOM   1559 N  N   . ASP A 1 196 ? -4.909  -8.621  -20.003 1.00 84.27 196 A 1 
ATOM   1560 C  CA  . ASP A 1 196 ? -5.796  -7.472  -19.879 1.00 85.84 196 A 1 
ATOM   1561 C  C   . ASP A 1 196 ? -6.697  -7.582  -18.641 1.00 88.42 196 A 1 
ATOM   1562 O  O   . ASP A 1 196 ? -7.381  -8.594  -18.457 1.00 86.98 196 A 1 
ATOM   1563 C  CB  . ASP A 1 196 ? -6.677  -7.317  -21.128 1.00 81.32 196 A 1 
ATOM   1564 C  CG  . ASP A 1 196 ? -5.881  -6.806  -22.324 1.00 74.82 196 A 1 
ATOM   1565 O  OD1 . ASP A 1 196 ? -5.210  -5.768  -22.152 1.00 70.62 196 A 1 
ATOM   1566 O  OD2 . ASP A 1 196 ? -5.915  -7.477  -23.378 1.00 70.03 196 A 1 
ATOM   1567 N  N   . PRO A 1 197 ? -6.712  -6.557  -17.782 1.00 89.02 197 A 1 
ATOM   1568 C  CA  . PRO A 1 197 ? -7.623  -6.500  -16.656 1.00 90.02 197 A 1 
ATOM   1569 C  C   . PRO A 1 197 ? -9.069  -6.428  -17.154 1.00 91.03 197 A 1 
ATOM   1570 O  O   . PRO A 1 197 ? -9.354  -5.957  -18.255 1.00 90.17 197 A 1 
ATOM   1571 C  CB  . PRO A 1 197 ? -7.222  -5.260  -15.861 1.00 87.78 197 A 1 
ATOM   1572 C  CG  . PRO A 1 197 ? -6.640  -4.334  -16.932 1.00 86.39 197 A 1 
ATOM   1573 C  CD  . PRO A 1 197 ? -5.965  -5.305  -17.886 1.00 89.65 197 A 1 
ATOM   1574 N  N   . THR A 1 198 ? -10.025 -6.865  -16.324 1.00 91.70 198 A 1 
ATOM   1575 C  CA  . THR A 1 198 ? -11.433 -6.706  -16.680 1.00 91.85 198 A 1 
ATOM   1576 C  C   . THR A 1 198 ? -11.840 -5.232  -16.636 1.00 92.62 198 A 1 
ATOM   1577 O  O   . THR A 1 198 ? -11.373 -4.472  -15.778 1.00 92.48 198 A 1 
ATOM   1578 C  CB  . THR A 1 198 ? -12.377 -7.529  -15.785 1.00 90.54 198 A 1 
ATOM   1579 O  OG1 . THR A 1 198 ? -12.405 -7.066  -14.464 1.00 85.38 198 A 1 
ATOM   1580 C  CG2 . THR A 1 198 ? -12.030 -9.021  -15.760 1.00 85.54 198 A 1 
ATOM   1581 N  N   . ASP A 1 199 ? -12.803 -4.838  -17.467 1.00 92.95 199 A 1 
ATOM   1582 C  CA  . ASP A 1 199 ? -13.387 -3.485  -17.418 1.00 93.02 199 A 1 
ATOM   1583 C  C   . ASP A 1 199 ? -13.912 -3.100  -16.030 1.00 93.71 199 A 1 
ATOM   1584 O  O   . ASP A 1 199 ? -14.001 -1.920  -15.681 1.00 93.21 199 A 1 
ATOM   1585 C  CB  . ASP A 1 199 ? -14.602 -3.414  -18.357 1.00 91.71 199 A 1 
ATOM   1586 C  CG  . ASP A 1 199 ? -14.291 -3.533  -19.848 1.00 83.63 199 A 1 
ATOM   1587 O  OD1 . ASP A 1 199 ? -13.116 -3.418  -20.223 1.00 78.62 199 A 1 
ATOM   1588 O  OD2 . ASP A 1 199 ? -15.287 -3.711  -20.586 1.00 77.99 199 A 1 
ATOM   1589 N  N   . VAL A 1 200 ? -14.328 -4.104  -15.237 1.00 94.60 200 A 1 
ATOM   1590 C  CA  . VAL A 1 200 ? -14.799 -3.895  -13.870 1.00 94.97 200 A 1 
ATOM   1591 C  C   . VAL A 1 200 ? -13.635 -3.508  -12.965 1.00 95.28 200 A 1 
ATOM   1592 O  O   . VAL A 1 200 ? -13.769 -2.524  -12.242 1.00 94.85 200 A 1 
ATOM   1593 C  CB  . VAL A 1 200 ? -15.542 -5.129  -13.318 1.00 94.06 200 A 1 
ATOM   1594 C  CG1 . VAL A 1 200 ? -16.007 -4.911  -11.875 1.00 89.16 200 A 1 
ATOM   1595 C  CG2 . VAL A 1 200 ? -16.784 -5.432  -14.162 1.00 90.13 200 A 1 
ATOM   1596 N  N   . ASP A 1 201 ? -12.508 -4.219  -13.041 1.00 94.66 201 A 1 
ATOM   1597 C  CA  . ASP A 1 201 ? -11.331 -3.908  -12.230 1.00 94.44 201 A 1 
ATOM   1598 C  C   . ASP A 1 201 ? -10.784 -2.519  -12.570 1.00 94.93 201 A 1 
ATOM   1599 O  O   . ASP A 1 201 ? -10.516 -1.730  -11.671 1.00 95.00 201 A 1 
ATOM   1600 C  CB  . ASP A 1 201 ? -10.227 -4.958  -12.435 1.00 93.34 201 A 1 
ATOM   1601 C  CG  . ASP A 1 201 ? -10.651 -6.383  -12.082 1.00 91.59 201 A 1 
ATOM   1602 O  OD1 . ASP A 1 201 ? -11.460 -6.569  -11.152 1.00 88.48 201 A 1 
ATOM   1603 O  OD2 . ASP A 1 201 ? -10.173 -7.310  -12.783 1.00 88.19 201 A 1 
ATOM   1604 N  N   . VAL A 1 202 ? -10.708 -2.182  -13.857 1.00 94.57 202 A 1 
ATOM   1605 C  CA  . VAL A 1 202 ? -10.262 -0.864  -14.330 1.00 94.46 202 A 1 
ATOM   1606 C  C   . VAL A 1 202 ? -11.156 0.247   -13.783 1.00 94.86 202 A 1 
ATOM   1607 O  O   . VAL A 1 202 ? -10.657 1.227   -13.229 1.00 94.81 202 A 1 
ATOM   1608 C  CB  . VAL A 1 202 ? -10.217 -0.814  -15.875 1.00 93.73 202 A 1 
ATOM   1609 C  CG1 . VAL A 1 202 ? -9.832  0.578   -16.395 1.00 91.80 202 A 1 
ATOM   1610 C  CG2 . VAL A 1 202 ? -9.187  -1.811  -16.425 1.00 92.36 202 A 1 
ATOM   1611 N  N   . LYS A 1 203 ? -12.481 0.090   -13.861 1.00 94.88 203 A 1 
ATOM   1612 C  CA  . LYS A 1 203 ? -13.433 1.075   -13.318 1.00 94.64 203 A 1 
ATOM   1613 C  C   . LYS A 1 203 ? -13.342 1.202   -11.797 1.00 94.90 203 A 1 
ATOM   1614 O  O   . LYS A 1 203 ? -13.481 2.303   -11.270 1.00 94.78 203 A 1 
ATOM   1615 C  CB  . LYS A 1 203 ? -14.862 0.705   -13.714 1.00 94.42 203 A 1 
ATOM   1616 C  CG  . LYS A 1 203 ? -15.131 1.049   -15.182 1.00 82.51 203 A 1 
ATOM   1617 C  CD  . LYS A 1 203 ? -16.512 0.537   -15.599 1.00 76.44 203 A 1 
ATOM   1618 C  CE  . LYS A 1 203 ? -16.695 0.832   -17.088 1.00 66.05 203 A 1 
ATOM   1619 N  NZ  . LYS A 1 203 ? -17.915 0.207   -17.633 1.00 58.31 203 A 1 
ATOM   1620 N  N   . VAL A 1 204 ? -13.137 0.088   -11.092 1.00 95.60 204 A 1 
ATOM   1621 C  CA  . VAL A 1 204 ? -12.954 0.111   -9.640  1.00 95.84 204 A 1 
ATOM   1622 C  C   . VAL A 1 204 ? -11.676 0.865   -9.283  1.00 95.93 204 A 1 
ATOM   1623 O  O   . VAL A 1 204 ? -11.744 1.762   -8.446  1.00 95.85 204 A 1 
ATOM   1624 C  CB  . VAL A 1 204 ? -12.970 -1.300  -9.038  1.00 95.90 204 A 1 
ATOM   1625 C  CG1 . VAL A 1 204 ? -12.541 -1.307  -7.576  1.00 94.94 204 A 1 
ATOM   1626 C  CG2 . VAL A 1 204 ? -14.391 -1.881  -9.095  1.00 95.27 204 A 1 
ATOM   1627 N  N   . ARG A 1 205 ? -10.546 0.578   -9.942  1.00 95.33 205 A 1 
ATOM   1628 C  CA  . ARG A 1 205 ? -9.291  1.308   -9.726  1.00 95.39 205 A 1 
ATOM   1629 C  C   . ARG A 1 205 ? -9.428  2.795   -10.030 1.00 95.29 205 A 1 
ATOM   1630 O  O   . ARG A 1 205 ? -9.006  3.602   -9.211  1.00 95.12 205 A 1 
ATOM   1631 C  CB  . ARG A 1 205 ? -8.147  0.684   -10.532 1.00 95.23 205 A 1 
ATOM   1632 C  CG  . ARG A 1 205 ? -7.651  -0.620  -9.887  1.00 94.26 205 A 1 
ATOM   1633 C  CD  . ARG A 1 205 ? -6.333  -1.071  -10.506 1.00 94.34 205 A 1 
ATOM   1634 N  NE  . ARG A 1 205 ? -6.503  -1.552  -11.882 1.00 93.77 205 A 1 
ATOM   1635 C  CZ  . ARG A 1 205 ? -6.727  -2.800  -12.270 1.00 95.07 205 A 1 
ATOM   1636 N  NH1 . ARG A 1 205 ? -6.858  -3.786  -11.427 1.00 89.78 205 A 1 
ATOM   1637 N  NH2 . ARG A 1 205 ? -6.805  -3.088  -13.529 1.00 91.10 205 A 1 
ATOM   1638 N  N   . GLN A 1 206 ? -10.085 3.176   -11.121 1.00 95.13 206 A 1 
ATOM   1639 C  CA  . GLN A 1 206 ? -10.372 4.580   -11.425 1.00 94.79 206 A 1 
ATOM   1640 C  C   . GLN A 1 206 ? -11.159 5.260   -10.297 1.00 94.90 206 A 1 
ATOM   1641 O  O   . GLN A 1 206 ? -10.736 6.303   -9.807  1.00 94.74 206 A 1 
ATOM   1642 C  CB  . GLN A 1 206 ? -11.138 4.696   -12.748 1.00 93.79 206 A 1 
ATOM   1643 C  CG  . GLN A 1 206 ? -10.216 4.498   -13.955 1.00 80.74 206 A 1 
ATOM   1644 C  CD  . GLN A 1 206 ? -10.961 4.512   -15.294 1.00 74.99 206 A 1 
ATOM   1645 O  OE1 . GLN A 1 206 ? -12.174 4.396   -15.388 1.00 69.56 206 A 1 
ATOM   1646 N  NE2 . GLN A 1 206 ? -10.248 4.644   -16.377 1.00 65.82 206 A 1 
ATOM   1647 N  N   . SER A 1 207 ? -12.221 4.634   -9.807  1.00 94.55 207 A 1 
ATOM   1648 C  CA  . SER A 1 207 ? -12.980 5.180   -8.674  1.00 94.71 207 A 1 
ATOM   1649 C  C   . SER A 1 207 ? -12.134 5.324   -7.404  1.00 95.09 207 A 1 
ATOM   1650 O  O   . SER A 1 207 ? -12.318 6.276   -6.644  1.00 94.95 207 A 1 
ATOM   1651 C  CB  . SER A 1 207 ? -14.189 4.291   -8.388  1.00 94.60 207 A 1 
ATOM   1652 O  OG  . SER A 1 207 ? -14.913 4.744   -7.257  1.00 87.45 207 A 1 
ATOM   1653 N  N   . GLN A 1 208 ? -11.225 4.380   -7.142  1.00 95.83 208 A 1 
ATOM   1654 C  CA  . GLN A 1 208 ? -10.313 4.437   -6.003  1.00 96.16 208 A 1 
ATOM   1655 C  C   . GLN A 1 208 ? -9.276  5.561   -6.178  1.00 96.04 208 A 1 
ATOM   1656 O  O   . GLN A 1 208 ? -8.963  6.264   -5.213  1.00 96.07 208 A 1 
ATOM   1657 C  CB  . GLN A 1 208 ? -9.628  3.076   -5.842  1.00 96.50 208 A 1 
ATOM   1658 C  CG  . GLN A 1 208 ? -10.607 1.990   -5.341  1.00 96.48 208 A 1 
ATOM   1659 C  CD  . GLN A 1 208 ? -9.992  0.597   -5.273  1.00 96.53 208 A 1 
ATOM   1660 O  OE1 . GLN A 1 208 ? -8.926  0.297   -5.779  1.00 94.89 208 A 1 
ATOM   1661 N  NE2 . GLN A 1 208 ? -10.664 -0.336  -4.629  1.00 94.52 208 A 1 
ATOM   1662 N  N   . PHE A 1 209 ? -8.791  5.773   -7.402  1.00 95.87 209 A 1 
ATOM   1663 C  CA  . PHE A 1 209 ? -7.909  6.883   -7.741  1.00 95.46 209 A 1 
ATOM   1664 C  C   . PHE A 1 209 ? -8.574  8.243   -7.564  1.00 95.28 209 A 1 
ATOM   1665 O  O   . PHE A 1 209 ? -7.941  9.157   -7.049  1.00 94.84 209 A 1 
ATOM   1666 C  CB  . PHE A 1 209 ? -7.405  6.740   -9.183  1.00 94.62 209 A 1 
ATOM   1667 C  CG  . PHE A 1 209 ? -5.984  6.253   -9.195  1.00 88.45 209 A 1 
ATOM   1668 C  CD1 . PHE A 1 209 ? -4.937  7.166   -8.995  1.00 84.18 209 A 1 
ATOM   1669 C  CD2 . PHE A 1 209 ? -5.708  4.886   -9.340  1.00 83.24 209 A 1 
ATOM   1670 C  CE1 . PHE A 1 209 ? -3.612  6.721   -8.947  1.00 79.04 209 A 1 
ATOM   1671 C  CE2 . PHE A 1 209 ? -4.378  4.439   -9.290  1.00 77.75 209 A 1 
ATOM   1672 C  CZ  . PHE A 1 209 ? -3.326  5.350   -9.095  1.00 75.26 209 A 1 
ATOM   1673 N  N   . ASP A 1 210 ? -9.846  8.377   -7.932  1.00 94.93 210 A 1 
ATOM   1674 C  CA  . ASP A 1 210 ? -10.607 9.602   -7.732  1.00 94.75 210 A 1 
ATOM   1675 C  C   . ASP A 1 210 ? -10.737 9.929   -6.235  1.00 95.23 210 A 1 
ATOM   1676 O  O   . ASP A 1 210 ? -10.514 11.070  -5.820  1.00 95.27 210 A 1 
ATOM   1677 C  CB  . ASP A 1 210 ? -11.993 9.478   -8.385  1.00 93.88 210 A 1 
ATOM   1678 C  CG  . ASP A 1 210 ? -11.982 9.404   -9.914  1.00 91.39 210 A 1 
ATOM   1679 O  OD1 . ASP A 1 210 ? -11.012 9.896   -10.537 1.00 88.89 210 A 1 
ATOM   1680 O  OD2 . ASP A 1 210 ? -12.987 8.886   -10.461 1.00 88.29 210 A 1 
ATOM   1681 N  N   . GLU A 1 211 ? -10.994 8.920   -5.393  1.00 96.17 211 A 1 
ATOM   1682 C  CA  . GLU A 1 211 ? -11.049 9.098   -3.934  1.00 96.44 211 A 1 
ATOM   1683 C  C   . GLU A 1 211 ? -9.676  9.438   -3.328  1.00 96.72 211 A 1 
ATOM   1684 O  O   . GLU A 1 211 ? -9.585  10.298  -2.443  1.00 96.73 211 A 1 
ATOM   1685 C  CB  . GLU A 1 211 ? -11.635 7.841   -3.256  1.00 96.47 211 A 1 
ATOM   1686 C  CG  . GLU A 1 211 ? -13.141 7.663   -3.512  1.00 94.92 211 A 1 
ATOM   1687 C  CD  . GLU A 1 211 ? -13.764 6.467   -2.768  1.00 94.08 211 A 1 
ATOM   1688 O  OE1 . GLU A 1 211 ? -14.964 6.187   -2.976  1.00 90.22 211 A 1 
ATOM   1689 O  OE2 . GLU A 1 211 ? -13.095 5.813   -1.938  1.00 90.26 211 A 1 
ATOM   1690 N  N   . LEU A 1 212 ? -8.596  8.820   -3.823  1.00 96.78 212 A 1 
ATOM   1691 C  CA  . LEU A 1 212 ? -7.230  9.162   -3.423  1.00 96.82 212 A 1 
ATOM   1692 C  C   . LEU A 1 212 ? -6.879  10.597  -3.842  1.00 96.75 212 A 1 
ATOM   1693 O  O   . LEU A 1 212 ? -6.377  11.369  -3.023  1.00 96.76 212 A 1 
ATOM   1694 C  CB  . LEU A 1 212 ? -6.249  8.136   -4.017  1.00 97.09 212 A 1 
ATOM   1695 C  CG  . LEU A 1 212 ? -4.754  8.457   -3.769  1.00 97.08 212 A 1 
ATOM   1696 C  CD1 . LEU A 1 212 ? -4.418  8.563   -2.284  1.00 96.70 212 A 1 
ATOM   1697 C  CD2 . LEU A 1 212 ? -3.891  7.358   -4.372  1.00 96.55 212 A 1 
ATOM   1698 N  N   . SER A 1 213 ? -7.182  10.979  -5.082  1.00 96.61 213 A 1 
ATOM   1699 C  CA  . SER A 1 213 ? -6.930  12.324  -5.604  1.00 96.19 213 A 1 
ATOM   1700 C  C   . SER A 1 213 ? -7.714  13.388  -4.838  1.00 96.27 213 A 1 
ATOM   1701 O  O   . SER A 1 213 ? -7.183  14.461  -4.550  1.00 96.08 213 A 1 
ATOM   1702 C  CB  . SER A 1 213 ? -7.262  12.390  -7.098  1.00 95.11 213 A 1 
ATOM   1703 O  OG  . SER A 1 213 ? -6.378  11.557  -7.817  1.00 84.31 213 A 1 
ATOM   1704 N  N   . ALA A 1 214 ? -8.941  13.085  -4.422  1.00 96.47 214 A 1 
ATOM   1705 C  CA  . ALA A 1 214 ? -9.718  13.961  -3.560  1.00 96.60 214 A 1 
ATOM   1706 C  C   . ALA A 1 214 ? -9.058  14.153  -2.180  1.00 96.95 214 A 1 
ATOM   1707 O  O   . ALA A 1 214 ? -8.980  15.286  -1.689  1.00 96.88 214 A 1 
ATOM   1708 C  CB  . ALA A 1 214 ? -11.139 13.397  -3.439  1.00 96.35 214 A 1 
ATOM   1709 N  N   . LEU A 1 215 ? -8.522  13.084  -1.576  1.00 97.39 215 A 1 
ATOM   1710 C  CA  . LEU A 1 215 ? -7.753  13.182  -0.336  1.00 97.68 215 A 1 
ATOM   1711 C  C   . LEU A 1 215 ? -6.491  14.030  -0.534  1.00 97.77 215 A 1 
ATOM   1712 O  O   . LEU A 1 215 ? -6.230  14.927  0.273   1.00 97.73 215 A 1 
ATOM   1713 C  CB  . LEU A 1 215 ? -7.419  11.770  0.187   1.00 97.99 215 A 1 
ATOM   1714 C  CG  . LEU A 1 215 ? -6.607  11.764  1.500   1.00 97.90 215 A 1 
ATOM   1715 C  CD1 . LEU A 1 215 ? -7.430  12.293  2.677   1.00 97.66 215 A 1 
ATOM   1716 C  CD2 . LEU A 1 215 ? -6.154  10.346  1.836   1.00 97.56 215 A 1 
ATOM   1717 N  N   . MET A 1 216 ? -5.738  13.799  -1.613  1.00 97.86 216 A 1 
ATOM   1718 C  CA  . MET A 1 216 ? -4.537  14.571  -1.938  1.00 97.72 216 A 1 
ATOM   1719 C  C   . MET A 1 216 ? -4.860  16.062  -2.108  1.00 97.64 216 A 1 
ATOM   1720 O  O   . MET A 1 216 ? -4.246  16.891  -1.447  1.00 97.44 216 A 1 
ATOM   1721 C  CB  . MET A 1 216 ? -3.853  14.021  -3.195  1.00 97.59 216 A 1 
ATOM   1722 C  CG  . MET A 1 216 ? -3.297  12.612  -2.992  1.00 96.57 216 A 1 
ATOM   1723 S  SD  . MET A 1 216 ? -2.219  12.002  -4.317  1.00 95.03 216 A 1 
ATOM   1724 C  CE  . MET A 1 216 ? -3.298  12.067  -5.756  1.00 86.55 216 A 1 
ATOM   1725 N  N   . ALA A 1 217 ? -5.878  16.397  -2.891  1.00 97.28 217 A 1 
ATOM   1726 C  CA  . ALA A 1 217 ? -6.309  17.777  -3.097  1.00 96.79 217 A 1 
ATOM   1727 C  C   . ALA A 1 217 ? -6.747  18.472  -1.791  1.00 96.92 217 A 1 
ATOM   1728 O  O   . ALA A 1 217 ? -6.541  19.674  -1.624  1.00 96.37 217 A 1 
ATOM   1729 C  CB  . ALA A 1 217 ? -7.441  17.783  -4.125  1.00 95.93 217 A 1 
ATOM   1730 N  N   . GLN A 1 218 ? -7.319  17.711  -0.844  1.00 97.46 218 A 1 
ATOM   1731 C  CA  . GLN A 1 218 ? -7.713  18.240  0.459   1.00 97.59 218 A 1 
ATOM   1732 C  C   . GLN A 1 218 ? -6.504  18.549  1.362   1.00 97.85 218 A 1 
ATOM   1733 O  O   . GLN A 1 218 ? -6.566  19.484  2.166   1.00 97.48 218 A 1 
ATOM   1734 C  CB  . GLN A 1 218 ? -8.651  17.231  1.135   1.00 97.26 218 A 1 
ATOM   1735 C  CG  . GLN A 1 218 ? -9.285  17.809  2.417   1.00 85.11 218 A 1 
ATOM   1736 C  CD  . GLN A 1 218 ? -10.081 16.787  3.223   1.00 82.46 218 A 1 
ATOM   1737 O  OE1 . GLN A 1 218 ? -9.923  15.583  3.127   1.00 73.99 218 A 1 
ATOM   1738 N  NE2 . GLN A 1 218 ? -10.940 17.232  4.103   1.00 70.60 218 A 1 
ATOM   1739 N  N   . LYS A 1 219 ? -5.433  17.746  1.277   1.00 97.88 219 A 1 
ATOM   1740 C  CA  . LYS A 1 219 ? -4.279  17.836  2.187   1.00 97.93 219 A 1 
ATOM   1741 C  C   . LYS A 1 219 ? -3.144  18.692  1.634   1.00 97.62 219 A 1 
ATOM   1742 O  O   . LYS A 1 219 ? -2.501  19.411  2.401   1.00 97.14 219 A 1 
ATOM   1743 C  CB  . LYS A 1 219 ? -3.778  16.420  2.529   1.00 98.30 219 A 1 
ATOM   1744 C  CG  . LYS A 1 219 ? -4.808  15.516  3.230   1.00 98.02 219 A 1 
ATOM   1745 C  CD  . LYS A 1 219 ? -5.368  16.081  4.536   1.00 97.38 219 A 1 
ATOM   1746 C  CE  . LYS A 1 219 ? -6.368  15.070  5.090   1.00 96.47 219 A 1 
ATOM   1747 N  NZ  . LYS A 1 219 ? -7.012  15.525  6.337   1.00 94.93 219 A 1 
ATOM   1748 N  N   . VAL A 1 220 ? -2.901  18.640  0.329   1.00 97.80 220 A 1 
ATOM   1749 C  CA  . VAL A 1 220 ? -1.777  19.287  -0.345  1.00 97.57 220 A 1 
ATOM   1750 C  C   . VAL A 1 220 ? -2.212  20.654  -0.873  1.00 96.74 220 A 1 
ATOM   1751 O  O   . VAL A 1 220 ? -2.434  20.849  -2.066  1.00 95.28 220 A 1 
ATOM   1752 C  CB  . VAL A 1 220 ? -1.174  18.380  -1.439  1.00 97.38 220 A 1 
ATOM   1753 C  CG1 . VAL A 1 220 ? 0.126   18.962  -1.957  1.00 96.61 220 A 1 
ATOM   1754 C  CG2 . VAL A 1 220 ? -0.869  16.973  -0.896  1.00 96.94 220 A 1 
ATOM   1755 N  N   . THR A 1 221 ? -2.368  21.613  0.033   1.00 96.83 221 A 1 
ATOM   1756 C  CA  . THR A 1 221 ? -2.874  22.961  -0.271  1.00 96.15 221 A 1 
ATOM   1757 C  C   . THR A 1 221 ? -1.854  24.071  -0.022  1.00 95.85 221 A 1 
ATOM   1758 O  O   . THR A 1 221 ? -2.117  25.227  -0.341  1.00 93.44 221 A 1 
ATOM   1759 C  CB  . THR A 1 221 ? -4.153  23.249  0.533   1.00 95.34 221 A 1 
ATOM   1760 O  OG1 . THR A 1 221 ? -3.905  23.146  1.914   1.00 92.84 221 A 1 
ATOM   1761 C  CG2 . THR A 1 221 ? -5.285  22.283  0.189   1.00 91.96 221 A 1 
ATOM   1762 N  N   . ASP A 1 222 ? -0.679  23.745  0.535   1.00 96.55 222 A 1 
ATOM   1763 C  CA  . ASP A 1 222 ? 0.295   24.697  1.057   1.00 96.54 222 A 1 
ATOM   1764 C  C   . ASP A 1 222 ? 1.515   24.908  0.144   1.00 96.72 222 A 1 
ATOM   1765 O  O   . ASP A 1 222 ? 2.407   25.697  0.459   1.00 95.36 222 A 1 
ATOM   1766 C  CB  . ASP A 1 222 ? 0.702   24.263  2.476   1.00 96.16 222 A 1 
ATOM   1767 C  CG  . ASP A 1 222 ? 1.264   22.846  2.553   1.00 96.75 222 A 1 
ATOM   1768 O  OD1 . ASP A 1 222 ? 1.596   22.247  1.503   1.00 95.85 222 A 1 
ATOM   1769 O  OD2 . ASP A 1 222 ? 1.346   22.330  3.690   1.00 95.26 222 A 1 
ATOM   1770 N  N   . GLY A 1 223 ? 1.563   24.237  -1.027  1.00 96.99 223 A 1 
ATOM   1771 C  CA  . GLY A 1 223 ? 2.655   24.347  -1.994  1.00 96.80 223 A 1 
ATOM   1772 C  C   . GLY A 1 223 ? 3.832   23.402  -1.739  1.00 97.42 223 A 1 
ATOM   1773 O  O   . GLY A 1 223 ? 4.723   23.330  -2.585  1.00 96.88 223 A 1 
ATOM   1774 N  N   . TYR A 1 224 ? 3.850   22.673  -0.622  1.00 97.68 224 A 1 
ATOM   1775 C  CA  . TYR A 1 224 ? 4.890   21.676  -0.332  1.00 97.80 224 A 1 
ATOM   1776 C  C   . TYR A 1 224 ? 4.752   20.436  -1.232  1.00 97.94 224 A 1 
ATOM   1777 O  O   . TYR A 1 224 ? 3.651   20.139  -1.701  1.00 97.56 224 A 1 
ATOM   1778 C  CB  . TYR A 1 224 ? 4.857   21.307  1.148   1.00 97.89 224 A 1 
ATOM   1779 C  CG  . TYR A 1 224 ? 5.520   22.349  2.020   1.00 97.92 224 A 1 
ATOM   1780 C  CD1 . TYR A 1 224 ? 6.893   22.255  2.307   1.00 97.32 224 A 1 
ATOM   1781 C  CD2 . TYR A 1 224 ? 4.780   23.439  2.522   1.00 97.27 224 A 1 
ATOM   1782 C  CE1 . TYR A 1 224 ? 7.527   23.230  3.087   1.00 96.87 224 A 1 
ATOM   1783 C  CE2 . TYR A 1 224 ? 5.408   24.424  3.301   1.00 96.95 224 A 1 
ATOM   1784 C  CZ  . TYR A 1 224 ? 6.776   24.322  3.588   1.00 97.21 224 A 1 
ATOM   1785 O  OH  . TYR A 1 224 ? 7.392   25.278  4.347   1.00 96.50 224 A 1 
ATOM   1786 N  N   . PRO A 1 225 ? 5.850   19.703  -1.485  1.00 98.15 225 A 1 
ATOM   1787 C  CA  . PRO A 1 225 ? 5.799   18.508  -2.318  1.00 98.35 225 A 1 
ATOM   1788 C  C   . PRO A 1 225 ? 4.976   17.393  -1.673  1.00 98.58 225 A 1 
ATOM   1789 O  O   . PRO A 1 225 ? 4.849   17.303  -0.446  1.00 98.47 225 A 1 
ATOM   1790 C  CB  . PRO A 1 225 ? 7.257   18.111  -2.552  1.00 97.96 225 A 1 
ATOM   1791 C  CG  . PRO A 1 225 ? 7.970   18.652  -1.307  1.00 96.27 225 A 1 
ATOM   1792 C  CD  . PRO A 1 225 ? 7.205   19.932  -1.006  1.00 97.96 225 A 1 
ATOM   1793 N  N   . ALA A 1 226 ? 4.461   16.506  -2.518  1.00 98.36 226 A 1 
ATOM   1794 C  CA  . ALA A 1 226 ? 3.792   15.292  -2.093  1.00 98.47 226 A 1 
ATOM   1795 C  C   . ALA A 1 226 ? 4.441   14.053  -2.725  1.00 98.56 226 A 1 
ATOM   1796 O  O   . ALA A 1 226 ? 4.845   14.078  -3.885  1.00 98.37 226 A 1 
ATOM   1797 C  CB  . ALA A 1 226 ? 2.294   15.384  -2.414  1.00 98.25 226 A 1 
ATOM   1798 N  N   . ILE A 1 227 ? 4.521   12.976  -1.961  1.00 98.70 227 A 1 
ATOM   1799 C  CA  . ILE A 1 227 ? 5.008   11.666  -2.406  1.00 98.85 227 A 1 
ATOM   1800 C  C   . ILE A 1 227 ? 3.844   10.690  -2.270  1.00 98.76 227 A 1 
ATOM   1801 O  O   . ILE A 1 227 ? 3.192   10.635  -1.233  1.00 98.73 227 A 1 
ATOM   1802 C  CB  . ILE A 1 227 ? 6.244   11.236  -1.589  1.00 98.87 227 A 1 
ATOM   1803 C  CG1 . ILE A 1 227 ? 7.402   12.248  -1.738  1.00 98.78 227 A 1 
ATOM   1804 C  CG2 . ILE A 1 227 ? 6.695   9.831   -2.021  1.00 98.80 227 A 1 
ATOM   1805 C  CD1 . ILE A 1 227 ? 8.501   12.076  -0.675  1.00 98.41 227 A 1 
ATOM   1806 N  N   . VAL A 1 228 ? 3.592   9.910   -3.327  1.00 98.66 228 A 1 
ATOM   1807 C  CA  . VAL A 1 228 ? 2.591   8.845   -3.301  1.00 98.65 228 A 1 
ATOM   1808 C  C   . VAL A 1 228 ? 3.274   7.530   -3.620  1.00 98.62 228 A 1 
ATOM   1809 O  O   . VAL A 1 228 ? 3.918   7.412   -4.654  1.00 98.54 228 A 1 
ATOM   1810 C  CB  . VAL A 1 228 ? 1.422   9.097   -4.263  1.00 98.23 228 A 1 
ATOM   1811 C  CG1 . VAL A 1 228 ? 0.324   8.042   -4.042  1.00 97.25 228 A 1 
ATOM   1812 C  CG2 . VAL A 1 228 ? 0.819   10.488  -4.067  1.00 97.55 228 A 1 
ATOM   1813 N  N   . VAL A 1 229 ? 3.135   6.559   -2.725  1.00 98.87 229 A 1 
ATOM   1814 C  CA  . VAL A 1 229 ? 3.721   5.227   -2.851  1.00 98.89 229 A 1 
ATOM   1815 C  C   . VAL A 1 229 ? 2.641   4.162   -2.737  1.00 98.84 229 A 1 
ATOM   1816 O  O   . VAL A 1 229 ? 1.578   4.398   -2.146  1.00 98.66 229 A 1 
ATOM   1817 C  CB  . VAL A 1 229 ? 4.845   4.993   -1.830  1.00 98.87 229 A 1 
ATOM   1818 C  CG1 . VAL A 1 229 ? 5.932   6.072   -1.914  1.00 98.66 229 A 1 
ATOM   1819 C  CG2 . VAL A 1 229 ? 4.342   4.942   -0.382  1.00 98.54 229 A 1 
ATOM   1820 N  N   . GLY A 1 230 ? 2.921   2.978   -3.269  1.00 98.62 230 A 1 
ATOM   1821 C  CA  . GLY A 1 230 ? 2.108   1.798   -3.016  1.00 98.66 230 A 1 
ATOM   1822 C  C   . GLY A 1 230 ? 1.918   0.889   -4.214  1.00 98.69 230 A 1 
ATOM   1823 O  O   . GLY A 1 230 ? 2.347   1.170   -5.338  1.00 98.13 230 A 1 
ATOM   1824 N  N   . ASP A 1 231 ? 1.227   -0.206  -3.943  1.00 98.60 231 A 1 
ATOM   1825 C  CA  . ASP A 1 231 ? 0.749   -1.144  -4.952  1.00 98.59 231 A 1 
ATOM   1826 C  C   . ASP A 1 231 ? -0.548  -0.589  -5.568  1.00 98.38 231 A 1 
ATOM   1827 O  O   . ASP A 1 231 ? -1.634  -0.631  -4.977  1.00 97.66 231 A 1 
ATOM   1828 C  CB  . ASP A 1 231 ? 0.583   -2.527  -4.316  1.00 98.34 231 A 1 
ATOM   1829 C  CG  . ASP A 1 231 ? -0.002  -3.579  -5.257  1.00 97.96 231 A 1 
ATOM   1830 O  OD1 . ASP A 1 231 ? -0.311  -3.261  -6.431  1.00 96.93 231 A 1 
ATOM   1831 O  OD2 . ASP A 1 231 ? -0.245  -4.708  -4.768  1.00 96.34 231 A 1 
ATOM   1832 N  N   . LEU A 1 232 ? -0.413  -0.048  -6.775  1.00 98.15 232 A 1 
ATOM   1833 C  CA  . LEU A 1 232 ? -1.528  0.535   -7.517  1.00 97.87 232 A 1 
ATOM   1834 C  C   . LEU A 1 232 ? -2.287  -0.516  -8.338  1.00 97.47 232 A 1 
ATOM   1835 O  O   . LEU A 1 232 ? -3.344  -0.203  -8.880  1.00 96.60 232 A 1 
ATOM   1836 C  CB  . LEU A 1 232 ? -1.045  1.706   -8.390  1.00 97.83 232 A 1 
ATOM   1837 C  CG  . LEU A 1 232 ? -0.267  2.814   -7.648  1.00 97.34 232 A 1 
ATOM   1838 C  CD1 . LEU A 1 232 ? -0.070  4.003   -8.583  1.00 96.34 232 A 1 
ATOM   1839 C  CD2 . LEU A 1 232 ? -0.985  3.318   -6.394  1.00 96.02 232 A 1 
ATOM   1840 N  N   . ASN A 1 233 ? -1.768  -1.742  -8.443  1.00 97.33 233 A 1 
ATOM   1841 C  CA  . ASN A 1 233 ? -2.341  -2.818  -9.255  1.00 96.89 233 A 1 
ATOM   1842 C  C   . ASN A 1 233 ? -2.617  -2.430  -10.724 1.00 96.54 233 A 1 
ATOM   1843 O  O   . ASN A 1 233 ? -3.378  -3.100  -11.422 1.00 95.58 233 A 1 
ATOM   1844 C  CB  . ASN A 1 233 ? -3.536  -3.432  -8.508  1.00 96.64 233 A 1 
ATOM   1845 C  CG  . ASN A 1 233 ? -3.101  -4.560  -7.593  1.00 95.70 233 A 1 
ATOM   1846 O  OD1 . ASN A 1 233 ? -2.611  -5.579  -8.048  1.00 91.11 233 A 1 
ATOM   1847 N  ND2 . ASN A 1 233 ? -3.285  -4.430  -6.308  1.00 89.57 233 A 1 
ATOM   1848 N  N   . VAL A 1 234 ? -1.992  -1.362  -11.223 1.00 96.59 234 A 1 
ATOM   1849 C  CA  . VAL A 1 234 ? -2.001  -0.941  -12.622 1.00 96.56 234 A 1 
ATOM   1850 C  C   . VAL A 1 234 ? -0.680  -1.377  -13.232 1.00 96.58 234 A 1 
ATOM   1851 O  O   . VAL A 1 234 ? 0.368   -0.849  -12.865 1.00 96.19 234 A 1 
ATOM   1852 C  CB  . VAL A 1 234 ? -2.180  0.575   -12.756 1.00 96.25 234 A 1 
ATOM   1853 C  CG1 . VAL A 1 234 ? -2.055  1.047   -14.210 1.00 95.14 234 A 1 
ATOM   1854 C  CG2 . VAL A 1 234 ? -3.563  0.982   -12.230 1.00 95.49 234 A 1 
ATOM   1855 N  N   . ASN A 1 235 ? -0.707  -2.332  -14.162 1.00 95.81 235 A 1 
ATOM   1856 C  CA  . ASN A 1 235 ? 0.504   -2.839  -14.795 1.00 95.57 235 A 1 
ATOM   1857 C  C   . ASN A 1 235 ? 1.002   -1.873  -15.880 1.00 95.42 235 A 1 
ATOM   1858 O  O   . ASN A 1 235 ? 0.488   -1.872  -16.995 1.00 95.00 235 A 1 
ATOM   1859 C  CB  . ASN A 1 235 ? 0.250   -4.251  -15.327 1.00 95.00 235 A 1 
ATOM   1860 C  CG  . ASN A 1 235 ? 1.497   -4.873  -15.938 1.00 94.64 235 A 1 
ATOM   1861 O  OD1 . ASN A 1 235 ? 2.622   -4.417  -15.772 1.00 93.16 235 A 1 
ATOM   1862 N  ND2 . ASN A 1 235 ? 1.337   -5.961  -16.652 1.00 92.87 235 A 1 
ATOM   1863 N  N   . ALA A 1 236 ? 2.039   -1.102  -15.576 1.00 95.60 236 A 1 
ATOM   1864 C  CA  . ALA A 1 236 ? 2.613   -0.149  -16.519 1.00 95.42 236 A 1 
ATOM   1865 C  C   . ALA A 1 236 ? 3.308   -0.803  -17.722 1.00 94.73 236 A 1 
ATOM   1866 O  O   . ALA A 1 236 ? 3.533   -0.147  -18.735 1.00 93.15 236 A 1 
ATOM   1867 C  CB  . ALA A 1 236 ? 3.582   0.752   -15.756 1.00 95.52 236 A 1 
ATOM   1868 N  N   . ARG A 1 237 ? 3.632   -2.103  -17.645 1.00 94.45 237 A 1 
ATOM   1869 C  CA  . ARG A 1 237 ? 4.322   -2.834  -18.720 1.00 93.65 237 A 1 
ATOM   1870 C  C   . ARG A 1 237 ? 3.378   -3.363  -19.794 1.00 92.15 237 A 1 
ATOM   1871 O  O   . ARG A 1 237 ? 3.857   -3.942  -20.770 1.00 88.73 237 A 1 
ATOM   1872 C  CB  . ARG A 1 237 ? 5.183   -3.963  -18.134 1.00 93.54 237 A 1 
ATOM   1873 C  CG  . ARG A 1 237 ? 6.258   -3.459  -17.148 1.00 92.12 237 A 1 
ATOM   1874 C  CD  . ARG A 1 237 ? 7.147   -4.600  -16.646 1.00 91.21 237 A 1 
ATOM   1875 N  NE  . ARG A 1 237 ? 8.065   -5.111  -17.686 1.00 90.51 237 A 1 
ATOM   1876 C  CZ  . ARG A 1 237 ? 9.268   -4.605  -18.002 1.00 91.94 237 A 1 
ATOM   1877 N  NH1 . ARG A 1 237 ? 9.785   -3.595  -17.384 1.00 84.84 237 A 1 
ATOM   1878 N  NH2 . ARG A 1 237 ? 9.976   -5.112  -18.955 1.00 85.15 237 A 1 
ATOM   1879 N  N   . PHE A 1 238 ? 2.067   -3.225  -19.636 1.00 91.95 238 A 1 
ATOM   1880 C  CA  . PHE A 1 238 ? 1.082   -3.786  -20.560 1.00 90.17 238 A 1 
ATOM   1881 C  C   . PHE A 1 238 ? -0.210  -2.954  -20.630 1.00 89.57 238 A 1 
ATOM   1882 O  O   . PHE A 1 238 ? -0.786  -2.602  -19.601 1.00 83.32 238 A 1 
ATOM   1883 C  CB  . PHE A 1 238 ? 0.786   -5.231  -20.148 1.00 86.58 238 A 1 
ATOM   1884 C  CG  . PHE A 1 238 ? -0.073  -5.963  -21.146 1.00 82.61 238 A 1 
ATOM   1885 C  CD1 . PHE A 1 238 ? -1.456  -6.081  -20.931 1.00 78.07 238 A 1 
ATOM   1886 C  CD2 . PHE A 1 238 ? 0.498   -6.508  -22.308 1.00 76.85 238 A 1 
ATOM   1887 C  CE1 . PHE A 1 238 ? -2.262  -6.736  -21.872 1.00 71.49 238 A 1 
ATOM   1888 C  CE2 . PHE A 1 238 ? -0.299  -7.161  -23.253 1.00 70.86 238 A 1 
ATOM   1889 C  CZ  . PHE A 1 238 ? -1.682  -7.277  -23.039 1.00 70.13 238 A 1 
ATOM   1890 N  N   . GLY A 1 239 ? -0.690  -2.699  -21.841 1.00 87.96 239 A 1 
ATOM   1891 C  CA  . GLY A 1 239 ? -1.934  -1.974  -22.096 1.00 87.68 239 A 1 
ATOM   1892 C  C   . GLY A 1 239 ? -1.849  -0.468  -21.828 1.00 89.53 239 A 1 
ATOM   1893 O  O   . GLY A 1 239 ? -0.783  0.093   -21.605 1.00 86.82 239 A 1 
ATOM   1894 N  N   . ASP A 1 240 ? -3.019  0.184   -21.845 1.00 90.74 240 A 1 
ATOM   1895 C  CA  . ASP A 1 240 ? -3.141  1.646   -21.768 1.00 91.23 240 A 1 
ATOM   1896 C  C   . ASP A 1 240 ? -3.633  2.152   -20.405 1.00 92.69 240 A 1 
ATOM   1897 O  O   . ASP A 1 240 ? -3.876  3.344   -20.228 1.00 90.70 240 A 1 
ATOM   1898 C  CB  . ASP A 1 240 ? -4.069  2.140   -22.890 1.00 87.98 240 A 1 
ATOM   1899 C  CG  . ASP A 1 240 ? -3.534  1.855   -24.295 1.00 81.38 240 A 1 
ATOM   1900 O  OD1 . ASP A 1 240 ? -2.309  1.995   -24.493 1.00 75.63 240 A 1 
ATOM   1901 O  OD2 . ASP A 1 240 ? -4.371  1.556   -25.172 1.00 76.55 240 A 1 
ATOM   1902 N  N   . GLU A 1 241 ? -3.820  1.257   -19.427 1.00 93.05 241 A 1 
ATOM   1903 C  CA  . GLU A 1 241 ? -4.384  1.639   -18.131 1.00 94.15 241 A 1 
ATOM   1904 C  C   . GLU A 1 241 ? -3.503  2.659   -17.410 1.00 94.32 241 A 1 
ATOM   1905 O  O   . GLU A 1 241 ? -4.026  3.657   -16.914 1.00 93.36 241 A 1 
ATOM   1906 C  CB  . GLU A 1 241 ? -4.634  0.402   -17.258 1.00 93.81 241 A 1 
ATOM   1907 C  CG  . GLU A 1 241 ? -5.467  0.792   -16.021 1.00 92.59 241 A 1 
ATOM   1908 C  CD  . GLU A 1 241 ? -5.776  -0.366  -15.082 1.00 94.01 241 A 1 
ATOM   1909 O  OE1 . GLU A 1 241 ? -6.457  -0.117  -14.057 1.00 92.15 241 A 1 
ATOM   1910 O  OE2 . GLU A 1 241 ? -5.368  -1.526  -15.312 1.00 92.73 241 A 1 
ATOM   1911 N  N   . TYR A 1 242 ? -2.175  2.477   -17.441 1.00 95.05 242 A 1 
ATOM   1912 C  CA  . TYR A 1 242 ? -1.219  3.412   -16.851 1.00 95.43 242 A 1 
ATOM   1913 C  C   . TYR A 1 242 ? -1.362  4.835   -17.422 1.00 94.80 242 A 1 
ATOM   1914 O  O   . TYR A 1 242 ? -1.486  5.806   -16.670 1.00 93.58 242 A 1 
ATOM   1915 C  CB  . TYR A 1 242 ? 0.196   2.881   -17.081 1.00 95.69 242 A 1 
ATOM   1916 C  CG  . TYR A 1 242 ? 1.280   3.830   -16.626 1.00 96.55 242 A 1 
ATOM   1917 C  CD1 . TYR A 1 242 ? 1.902   4.701   -17.542 1.00 96.33 242 A 1 
ATOM   1918 C  CD2 . TYR A 1 242 ? 1.667   3.865   -15.271 1.00 96.29 242 A 1 
ATOM   1919 C  CE1 . TYR A 1 242 ? 2.904   5.586   -17.112 1.00 95.80 242 A 1 
ATOM   1920 C  CE2 . TYR A 1 242 ? 2.674   4.741   -14.835 1.00 95.96 242 A 1 
ATOM   1921 C  CZ  . TYR A 1 242 ? 3.283   5.598   -15.763 1.00 96.27 242 A 1 
ATOM   1922 O  OH  . TYR A 1 242 ? 4.281   6.456   -15.346 1.00 95.71 242 A 1 
ATOM   1923 N  N   . LEU A 1 243 ? -1.438  4.982   -18.747 1.00 94.97 243 A 1 
ATOM   1924 C  CA  . LEU A 1 243 ? -1.583  6.287   -19.400 1.00 93.82 243 A 1 
ATOM   1925 C  C   . LEU A 1 243 ? -2.918  6.958   -19.065 1.00 92.94 243 A 1 
ATOM   1926 O  O   . LEU A 1 243 ? -2.998  8.183   -18.978 1.00 91.23 243 A 1 
ATOM   1927 C  CB  . LEU A 1 243 ? -1.463  6.122   -20.922 1.00 92.81 243 A 1 
ATOM   1928 C  CG  . LEU A 1 243 ? -0.071  5.706   -21.421 1.00 86.53 243 A 1 
ATOM   1929 C  CD1 . LEU A 1 243 ? -0.132  5.510   -22.940 1.00 83.68 243 A 1 
ATOM   1930 C  CD2 . LEU A 1 243 ? 0.990   6.767   -21.121 1.00 83.70 243 A 1 
ATOM   1931 N  N   . ASN A 1 244 ? -3.983  6.170   -18.892 1.00 92.79 244 A 1 
ATOM   1932 C  CA  . ASN A 1 244 ? -5.280  6.684   -18.479 1.00 90.85 244 A 1 
ATOM   1933 C  C   . ASN A 1 244 ? -5.283  7.075   -16.999 1.00 89.87 244 A 1 
ATOM   1934 O  O   . ASN A 1 244 ? -5.819  8.125   -16.659 1.00 87.72 244 A 1 
ATOM   1935 C  CB  . ASN A 1 244 ? -6.364  5.659   -18.819 1.00 89.21 244 A 1 
ATOM   1936 C  CG  . ASN A 1 244 ? -6.613  5.587   -20.320 1.00 81.94 244 A 1 
ATOM   1937 O  OD1 . ASN A 1 244 ? -6.612  6.587   -21.026 1.00 76.04 244 A 1 
ATOM   1938 N  ND2 . ASN A 1 244 ? -6.859  4.406   -20.829 1.00 74.34 244 A 1 
ATOM   1939 N  N   . LEU A 1 245 ? -4.617  6.294   -16.159 1.00 88.98 245 A 1 
ATOM   1940 C  CA  . LEU A 1 245 ? -4.459  6.553   -14.733 1.00 86.24 245 A 1 
ATOM   1941 C  C   . LEU A 1 245 ? -3.813  7.911   -14.467 1.00 86.24 245 A 1 
ATOM   1942 O  O   . LEU A 1 245 ? -4.326  8.684   -13.668 1.00 84.13 245 A 1 
ATOM   1943 C  CB  . LEU A 1 245 ? -3.586  5.434   -14.148 1.00 82.84 245 A 1 
ATOM   1944 C  CG  . LEU A 1 245 ? -3.610  5.420   -12.621 1.00 76.97 245 A 1 
ATOM   1945 C  CD1 . LEU A 1 245 ? -4.905  4.753   -12.165 1.00 70.67 245 A 1 
ATOM   1946 C  CD2 . LEU A 1 245 ? -2.379  4.670   -12.100 1.00 71.75 245 A 1 
ATOM   1947 N  N   . LEU A 1 246 ? -2.728  8.234   -15.181 1.00 85.27 246 A 1 
ATOM   1948 C  CA  . LEU A 1 246 ? -2.008  9.503   -15.032 1.00 83.65 246 A 1 
ATOM   1949 C  C   . LEU A 1 246 ? -2.886  10.739  -15.270 1.00 83.23 246 A 1 
ATOM   1950 O  O   . LEU A 1 246 ? -2.632  11.789  -14.690 1.00 81.91 246 A 1 
ATOM   1951 C  CB  . LEU A 1 246 ? -0.818  9.530   -15.998 1.00 82.35 246 A 1 
ATOM   1952 C  CG  . LEU A 1 246 ? 0.351   8.593   -15.649 1.00 80.13 246 A 1 
ATOM   1953 C  CD1 . LEU A 1 246 ? 1.431   8.769   -16.722 1.00 77.41 246 A 1 
ATOM   1954 C  CD2 . LEU A 1 246 ? 0.967   8.902   -14.288 1.00 77.56 246 A 1 
ATOM   1955 N  N   . LYS A 1 247 ? -3.941  10.626  -16.096 1.00 83.52 247 A 1 
ATOM   1956 C  CA  . LYS A 1 247 ? -4.895  11.730  -16.330 1.00 81.26 247 A 1 
ATOM   1957 C  C   . LYS A 1 247 ? -5.767  12.019  -15.110 1.00 80.85 247 A 1 
ATOM   1958 O  O   . LYS A 1 247 ? -6.227  13.144  -14.961 1.00 78.31 247 A 1 
ATOM   1959 C  CB  . LYS A 1 247 ? -5.796  11.408  -17.527 1.00 79.47 247 A 1 
ATOM   1960 C  CG  . LYS A 1 247 ? -5.022  11.214  -18.837 1.00 72.45 247 A 1 
ATOM   1961 C  CD  . LYS A 1 247 ? -5.968  10.689  -19.920 1.00 69.19 247 A 1 
ATOM   1962 C  CE  . LYS A 1 247 ? -5.171  10.320  -21.180 1.00 61.00 247 A 1 
ATOM   1963 N  NZ  . LYS A 1 247 ? -5.971  9.449   -22.072 1.00 54.20 247 A 1 
ATOM   1964 N  N   . HIS A 1 248 ? -5.993  11.015  -14.272 1.00 81.61 248 A 1 
ATOM   1965 C  CA  . HIS A 1 248 ? -6.806  11.100  -13.056 1.00 79.49 248 A 1 
ATOM   1966 C  C   . HIS A 1 248 ? -5.952  11.321  -11.809 1.00 81.43 248 A 1 
ATOM   1967 O  O   . HIS A 1 248 ? -6.446  11.799  -10.784 1.00 79.09 248 A 1 
ATOM   1968 C  CB  . HIS A 1 248 ? -7.651  9.826   -12.932 1.00 75.84 248 A 1 
ATOM   1969 C  CG  . HIS A 1 248 ? -8.689  9.725   -14.013 1.00 72.69 248 A 1 
ATOM   1970 N  ND1 . HIS A 1 248 ? -9.976  10.199  -13.934 1.00 64.11 248 A 1 
ATOM   1971 C  CD2 . HIS A 1 248 ? -8.549  9.203   -15.278 1.00 64.22 248 A 1 
ATOM   1972 C  CE1 . HIS A 1 248 ? -10.587 9.959   -15.102 1.00 62.95 248 A 1 
ATOM   1973 N  NE2 . HIS A 1 248 ? -9.745  9.360   -15.958 1.00 63.83 248 A 1 
ATOM   1974 N  N   . PHE A 1 249 ? -4.650  11.008  -11.886 1.00 83.40 249 A 1 
ATOM   1975 C  CA  . PHE A 1 249 ? -3.722  11.103  -10.765 1.00 85.15 249 A 1 
ATOM   1976 C  C   . PHE A 1 249 ? -3.091  12.493  -10.671 1.00 86.07 249 A 1 
ATOM   1977 O  O   . PHE A 1 249 ? -1.920  12.706  -10.998 1.00 84.17 249 A 1 
ATOM   1978 C  CB  . PHE A 1 249 ? -2.697  9.977   -10.886 1.00 83.68 249 A 1 
ATOM   1979 C  CG  . PHE A 1 249 ? -1.975  9.691   -9.587  1.00 87.82 249 A 1 
ATOM   1980 C  CD1 . PHE A 1 249 ? -0.574  9.555   -9.570  1.00 83.47 249 A 1 
ATOM   1981 C  CD2 . PHE A 1 249 ? -2.715  9.489   -8.402  1.00 84.10 249 A 1 
ATOM   1982 C  CE1 . PHE A 1 249 ? 0.072   9.183   -8.394  1.00 81.37 249 A 1 
ATOM   1983 C  CE2 . PHE A 1 249 ? -2.064  9.124   -7.223  1.00 81.73 249 A 1 
ATOM   1984 C  CZ  . PHE A 1 249 ? -0.670  8.956   -7.222  1.00 82.47 249 A 1 
ATOM   1985 N  N   . THR A 1 250 ? -3.897  13.474  -10.261 1.00 88.09 250 A 1 
ATOM   1986 C  CA  . THR A 1 250 ? -3.511  14.884  -10.292 1.00 87.42 250 A 1 
ATOM   1987 C  C   . THR A 1 250 ? -3.803  15.597  -8.979  1.00 89.20 250 A 1 
ATOM   1988 O  O   . THR A 1 250 ? -4.803  15.331  -8.300  1.00 88.54 250 A 1 
ATOM   1989 C  CB  . THR A 1 250 ? -4.187  15.630  -11.456 1.00 82.77 250 A 1 
ATOM   1990 O  OG1 . THR A 1 250 ? -5.585  15.631  -11.344 1.00 77.57 250 A 1 
ATOM   1991 C  CG2 . THR A 1 250 ? -3.841  15.031  -12.823 1.00 76.04 250 A 1 
ATOM   1992 N  N   . ILE A 1 251 ? -2.937  16.552  -8.644  1.00 89.73 251 A 1 
ATOM   1993 C  CA  . ILE A 1 251 ? -3.194  17.586  -7.639  1.00 91.27 251 A 1 
ATOM   1994 C  C   . ILE A 1 251 ? -3.264  18.924  -8.390  1.00 91.57 251 A 1 
ATOM   1995 O  O   . ILE A 1 251 ? -2.400  19.188  -9.224  1.00 91.00 251 A 1 
ATOM   1996 C  CB  . ILE A 1 251 ? -2.107  17.591  -6.547  1.00 91.61 251 A 1 
ATOM   1997 C  CG1 . ILE A 1 251 ? -2.025  16.224  -5.828  1.00 89.87 251 A 1 
ATOM   1998 C  CG2 . ILE A 1 251 ? -2.382  18.715  -5.527  1.00 89.43 251 A 1 
ATOM   1999 C  CD1 . ILE A 1 251 ? -0.819  16.083  -4.895  1.00 89.17 251 A 1 
ATOM   2000 N  N   . PRO A 1 252 ? -4.260  19.785  -8.125  1.00 90.58 252 A 1 
ATOM   2001 C  CA  . PRO A 1 252 ? -4.384  21.060  -8.812  1.00 89.81 252 A 1 
ATOM   2002 C  C   . PRO A 1 252 ? -3.103  21.903  -8.737  1.00 90.28 252 A 1 
ATOM   2003 O  O   . PRO A 1 252 ? -2.622  22.229  -7.653  1.00 88.30 252 A 1 
ATOM   2004 C  CB  . PRO A 1 252 ? -5.568  21.762  -8.153  1.00 87.71 252 A 1 
ATOM   2005 C  CG  . PRO A 1 252 ? -6.431  20.604  -7.654  1.00 85.70 252 A 1 
ATOM   2006 C  CD  . PRO A 1 252 ? -5.396  19.561  -7.245  1.00 88.82 252 A 1 
ATOM   2007 N  N   . ASN A 1 253 ? -2.569  22.307  -9.899  1.00 91.73 253 A 1 
ATOM   2008 C  CA  . ASN A 1 253 ? -1.332  23.096  -10.059 1.00 92.15 253 A 1 
ATOM   2009 C  C   . ASN A 1 253 ? -0.040  22.384  -9.610  1.00 93.17 253 A 1 
ATOM   2010 O  O   . ASN A 1 253 ? 0.955   23.067  -9.353  1.00 90.91 253 A 1 
ATOM   2011 C  CB  . ASN A 1 253 ? -1.474  24.479  -9.400  1.00 89.72 253 A 1 
ATOM   2012 C  CG  . ASN A 1 253 ? -2.771  25.183  -9.715  1.00 83.00 253 A 1 
ATOM   2013 O  OD1 . ASN A 1 253 ? -3.088  25.480  -10.845 1.00 75.26 253 A 1 
ATOM   2014 N  ND2 . ASN A 1 253 ? -3.568  25.489  -8.714  1.00 73.18 253 A 1 
ATOM   2015 N  N   . TYR A 1 254 ? -0.046  21.059  -9.515  1.00 93.47 254 A 1 
ATOM   2016 C  CA  . TYR A 1 254 ? 1.147   20.242  -9.325  1.00 94.63 254 A 1 
ATOM   2017 C  C   . TYR A 1 254 ? 1.432   19.424  -10.580 1.00 94.04 254 A 1 
ATOM   2018 O  O   . TYR A 1 254 ? 0.511   18.981  -11.262 1.00 91.43 254 A 1 
ATOM   2019 C  CB  . TYR A 1 254 ? 0.993   19.321  -8.111  1.00 95.21 254 A 1 
ATOM   2020 C  CG  . TYR A 1 254 ? 1.128   19.997  -6.759  1.00 96.17 254 A 1 
ATOM   2021 C  CD1 . TYR A 1 254 ? 2.236   19.713  -5.943  1.00 94.94 254 A 1 
ATOM   2022 C  CD2 . TYR A 1 254 ? 0.150   20.898  -6.305  1.00 95.23 254 A 1 
ATOM   2023 C  CE1 . TYR A 1 254 ? 2.363   20.311  -4.677  1.00 94.53 254 A 1 
ATOM   2024 C  CE2 . TYR A 1 254 ? 0.271   21.511  -5.044  1.00 94.95 254 A 1 
ATOM   2025 C  CZ  . TYR A 1 254 ? 1.377   21.205  -4.229  1.00 95.72 254 A 1 
ATOM   2026 O  OH  . TYR A 1 254 ? 1.493   21.785  -2.996  1.00 94.93 254 A 1 
ATOM   2027 N  N   . GLU A 1 255 ? 2.720   19.200  -10.858 1.00 94.89 255 A 1 
ATOM   2028 C  CA  . GLU A 1 255 ? 3.181   18.220  -11.828 1.00 94.68 255 A 1 
ATOM   2029 C  C   . GLU A 1 255 ? 3.540   16.917  -11.112 1.00 95.48 255 A 1 
ATOM   2030 O  O   . GLU A 1 255 ? 4.046   16.933  -9.993  1.00 95.02 255 A 1 
ATOM   2031 C  CB  . GLU A 1 255 ? 4.362   18.766  -12.639 1.00 92.93 255 A 1 
ATOM   2032 C  CG  . GLU A 1 255 ? 3.945   19.959  -13.503 1.00 81.44 255 A 1 
ATOM   2033 C  CD  . GLU A 1 255 ? 5.038   20.425  -14.486 1.00 73.79 255 A 1 
ATOM   2034 O  OE1 . GLU A 1 255 ? 4.709   21.292  -15.314 1.00 67.01 255 A 1 
ATOM   2035 O  OE2 . GLU A 1 255 ? 6.168   19.895  -14.419 1.00 67.22 255 A 1 
ATOM   2036 N  N   . SER A 1 256 ? 3.260   15.791  -11.764 1.00 95.16 256 A 1 
ATOM   2037 C  CA  . SER A 1 256 ? 3.598   14.462  -11.253 1.00 94.93 256 A 1 
ATOM   2038 C  C   . SER A 1 256 ? 4.765   13.861  -12.022 1.00 95.45 256 A 1 
ATOM   2039 O  O   . SER A 1 256 ? 4.796   13.921  -13.250 1.00 94.88 256 A 1 
ATOM   2040 C  CB  . SER A 1 256 ? 2.390   13.521  -11.320 1.00 92.53 256 A 1 
ATOM   2041 O  OG  . SER A 1 256 ? 2.005   13.299  -12.658 1.00 85.92 256 A 1 
ATOM   2042 N  N   . VAL A 1 257 ? 5.667   13.192  -11.310 1.00 96.23 257 A 1 
ATOM   2043 C  CA  . VAL A 1 257 ? 6.768   12.416  -11.881 1.00 96.53 257 A 1 
ATOM   2044 C  C   . VAL A 1 257 ? 6.706   10.990  -11.348 1.00 97.12 257 A 1 
ATOM   2045 O  O   . VAL A 1 257 ? 6.741   10.783  -10.136 1.00 97.07 257 A 1 
ATOM   2046 C  CB  . VAL A 1 257 ? 8.122   13.074  -11.566 1.00 95.71 257 A 1 
ATOM   2047 C  CG1 . VAL A 1 257 ? 9.262   12.287  -12.203 1.00 89.74 257 A 1 
ATOM   2048 C  CG2 . VAL A 1 257 ? 8.189   14.513  -12.094 1.00 89.92 257 A 1 
ATOM   2049 N  N   . ASP A 1 258 ? 6.662   10.025  -12.266 1.00 97.32 258 A 1 
ATOM   2050 C  CA  . ASP A 1 258 ? 6.939   8.622   -11.949 1.00 97.54 258 A 1 
ATOM   2051 C  C   . ASP A 1 258 ? 8.456   8.462   -11.801 1.00 97.83 258 A 1 
ATOM   2052 O  O   . ASP A 1 258 ? 9.210   8.509   -12.776 1.00 97.81 258 A 1 
ATOM   2053 C  CB  . ASP A 1 258 ? 6.356   7.726   -13.048 1.00 97.41 258 A 1 
ATOM   2054 C  CG  . ASP A 1 258 ? 6.509   6.231   -12.770 1.00 97.32 258 A 1 
ATOM   2055 O  OD1 . ASP A 1 258 ? 7.458   5.840   -12.044 1.00 96.69 258 A 1 
ATOM   2056 O  OD2 . ASP A 1 258 ? 5.681   5.470   -13.318 1.00 96.18 258 A 1 
ATOM   2057 N  N   . THR A 1 259 ? 8.922   8.351   -10.556 1.00 97.99 259 A 1 
ATOM   2058 C  CA  . THR A 1 259 ? 10.353  8.412   -10.241 1.00 98.30 259 A 1 
ATOM   2059 C  C   . THR A 1 259 ? 11.098  7.175   -10.717 1.00 98.49 259 A 1 
ATOM   2060 O  O   . THR A 1 259 ? 12.227  7.288   -11.179 1.00 98.36 259 A 1 
ATOM   2061 C  CB  . THR A 1 259 ? 10.602  8.639   -8.747  1.00 98.54 259 A 1 
ATOM   2062 O  OG1 . THR A 1 259 ? 10.188  7.543   -7.974  1.00 98.03 259 A 1 
ATOM   2063 C  CG2 . THR A 1 259 ? 9.904   9.891   -8.204  1.00 97.98 259 A 1 
ATOM   2064 N  N   . LEU A 1 260 ? 10.474  5.995   -10.653 1.00 98.42 260 A 1 
ATOM   2065 C  CA  . LEU A 1 260 ? 11.061  4.746   -11.126 1.00 98.51 260 A 1 
ATOM   2066 C  C   . LEU A 1 260 ? 11.196  4.760   -12.653 1.00 98.35 260 A 1 
ATOM   2067 O  O   . LEU A 1 260 ? 12.273  4.477   -13.167 1.00 98.13 260 A 1 
ATOM   2068 C  CB  . LEU A 1 260 ? 10.210  3.553   -10.665 1.00 98.63 260 A 1 
ATOM   2069 C  CG  . LEU A 1 260 ? 10.262  3.287   -9.152  1.00 98.37 260 A 1 
ATOM   2070 C  CD1 . LEU A 1 260 ? 9.152   2.311   -8.765  1.00 97.91 260 A 1 
ATOM   2071 C  CD2 . LEU A 1 260 ? 11.602  2.660   -8.734  1.00 97.71 260 A 1 
ATOM   2072 N  N   . LEU A 1 261 ? 10.151  5.159   -13.377 1.00 98.18 261 A 1 
ATOM   2073 C  CA  . LEU A 1 261 ? 10.203  5.308   -14.830 1.00 97.85 261 A 1 
ATOM   2074 C  C   . LEU A 1 261 ? 11.321  6.261   -15.254 1.00 98.01 261 A 1 
ATOM   2075 O  O   . LEU A 1 261 ? 12.070  5.972   -16.183 1.00 97.71 261 A 1 
ATOM   2076 C  CB  . LEU A 1 261 ? 8.843   5.806   -15.342 1.00 97.23 261 A 1 
ATOM   2077 C  CG  . LEU A 1 261 ? 8.808   6.110   -16.858 1.00 96.46 261 A 1 
ATOM   2078 C  CD1 . LEU A 1 261 ? 9.096   4.871   -17.699 1.00 95.54 261 A 1 
ATOM   2079 C  CD2 . LEU A 1 261 ? 7.440   6.663   -17.246 1.00 95.25 261 A 1 
ATOM   2080 N  N   . LYS A 1 262 ? 11.469  7.391   -14.562 1.00 98.06 262 A 1 
ATOM   2081 C  CA  . LYS A 1 262 ? 12.488  8.376   -14.911 1.00 97.90 262 A 1 
ATOM   2082 C  C   . LYS A 1 262 ? 13.903  7.875   -14.647 1.00 98.29 262 A 1 
ATOM   2083 O  O   . LYS A 1 262 ? 14.783  8.130   -15.471 1.00 97.78 262 A 1 
ATOM   2084 C  CB  . LYS A 1 262 ? 12.186  9.686   -14.180 1.00 97.24 262 A 1 
ATOM   2085 C  CG  . LYS A 1 262 ? 13.171  10.795  -14.592 1.00 90.19 262 A 1 
ATOM   2086 C  CD  . LYS A 1 262 ? 12.624  12.150  -14.150 1.00 83.51 262 A 1 
ATOM   2087 C  CE  . LYS A 1 262 ? 13.678  13.247  -14.165 1.00 78.11 262 A 1 
ATOM   2088 N  NZ  . LYS A 1 262 ? 13.208  14.425  -13.374 1.00 68.61 262 A 1 
ATOM   2089 N  N   . ASP A 1 263 ? 14.143  7.188   -13.535 1.00 98.43 263 A 1 
ATOM   2090 C  CA  . ASP A 1 263 ? 15.480  6.721   -13.163 1.00 98.57 263 A 1 
ATOM   2091 C  C   . ASP A 1 263 ? 15.921  5.474   -13.948 1.00 98.58 263 A 1 
ATOM   2092 O  O   . ASP A 1 263 ? 17.100  5.333   -14.261 1.00 97.81 263 A 1 
ATOM   2093 C  CB  . ASP A 1 263 ? 15.554  6.488   -11.648 1.00 98.41 263 A 1 
ATOM   2094 C  CG  . ASP A 1 263 ? 15.713  7.774   -10.813 1.00 97.91 263 A 1 
ATOM   2095 O  OD1 . ASP A 1 263 ? 15.858  8.882   -11.382 1.00 95.75 263 A 1 
ATOM   2096 O  OD2 . ASP A 1 263 ? 15.781  7.643   -9.568  1.00 95.65 263 A 1 
ATOM   2097 N  N   . TYR A 1 264 ? 14.998  4.577   -14.306 1.00 98.50 264 A 1 
ATOM   2098 C  CA  . TYR A 1 264 ? 15.292  3.380   -15.096 1.00 98.51 264 A 1 
ATOM   2099 C  C   . TYR A 1 264 ? 15.193  3.604   -16.613 1.00 98.41 264 A 1 
ATOM   2100 O  O   . TYR A 1 264 ? 15.801  2.861   -17.379 1.00 97.12 264 A 1 
ATOM   2101 C  CB  . TYR A 1 264 ? 14.382  2.222   -14.663 1.00 98.40 264 A 1 
ATOM   2102 C  CG  . TYR A 1 264 ? 14.798  1.572   -13.361 1.00 98.60 264 A 1 
ATOM   2103 C  CD1 . TYR A 1 264 ? 15.630  0.436   -13.374 1.00 98.17 264 A 1 
ATOM   2104 C  CD2 . TYR A 1 264 ? 14.367  2.099   -12.129 1.00 98.29 264 A 1 
ATOM   2105 C  CE1 . TYR A 1 264 ? 16.029  -0.166  -12.174 1.00 97.92 264 A 1 
ATOM   2106 C  CE2 . TYR A 1 264 ? 14.761  1.505   -10.921 1.00 98.08 264 A 1 
ATOM   2107 C  CZ  . TYR A 1 264 ? 15.596  0.368   -10.943 1.00 98.25 264 A 1 
ATOM   2108 O  OH  . TYR A 1 264 ? 15.969  -0.212  -9.764  1.00 97.55 264 A 1 
ATOM   2109 N  N   . GLY A 1 265 ? 14.419  4.600   -17.057 1.00 98.38 265 A 1 
ATOM   2110 C  CA  . GLY A 1 265 ? 14.076  4.780   -18.474 1.00 98.12 265 A 1 
ATOM   2111 C  C   . GLY A 1 265 ? 13.024  3.786   -18.996 1.00 98.13 265 A 1 
ATOM   2112 O  O   . GLY A 1 265 ? 12.645  3.852   -20.164 1.00 97.01 265 A 1 
ATOM   2113 N  N   . GLU A 1 266 ? 12.544  2.887   -18.136 1.00 97.98 266 A 1 
ATOM   2114 C  CA  . GLU A 1 266 ? 11.454  1.952   -18.387 1.00 97.84 266 A 1 
ATOM   2115 C  C   . GLU A 1 266 ? 10.699  1.669   -17.084 1.00 98.11 266 A 1 
ATOM   2116 O  O   . GLU A 1 266 ? 11.181  1.987   -15.995 1.00 97.86 266 A 1 
ATOM   2117 C  CB  . GLU A 1 266 ? 11.967  0.641   -19.019 1.00 96.50 266 A 1 
ATOM   2118 C  CG  . GLU A 1 266 ? 12.874  -0.212  -18.109 1.00 91.55 266 A 1 
ATOM   2119 C  CD  . GLU A 1 266 ? 13.141  -1.634  -18.645 1.00 90.82 266 A 1 
ATOM   2120 O  OE1 . GLU A 1 266 ? 14.170  -2.216  -18.264 1.00 83.75 266 A 1 
ATOM   2121 O  OE2 . GLU A 1 266 ? 12.276  -2.180  -19.371 1.00 86.57 266 A 1 
ATOM   2122 N  N   . HIS A 1 267 ? 9.529   1.032   -17.167 1.00 98.12 267 A 1 
ATOM   2123 C  CA  . HIS A 1 267 ? 8.818   0.537   -15.993 1.00 98.01 267 A 1 
ATOM   2124 C  C   . HIS A 1 267 ? 9.490   -0.747  -15.480 1.00 98.12 267 A 1 
ATOM   2125 O  O   . HIS A 1 267 ? 9.433   -1.778  -16.157 1.00 97.83 267 A 1 
ATOM   2126 C  CB  . HIS A 1 267 ? 7.355   0.299   -16.345 1.00 97.54 267 A 1 
ATOM   2127 C  CG  . HIS A 1 267 ? 6.628   1.569   -16.674 1.00 97.16 267 A 1 
ATOM   2128 N  ND1 . HIS A 1 267 ? 6.330   2.586   -15.787 1.00 93.65 267 A 1 
ATOM   2129 C  CD2 . HIS A 1 267 ? 6.129   1.956   -17.904 1.00 94.07 267 A 1 
ATOM   2130 C  CE1 . HIS A 1 267 ? 5.672   3.537   -16.471 1.00 93.87 267 A 1 
ATOM   2131 N  NE2 . HIS A 1 267 ? 5.531   3.187   -17.749 1.00 94.08 267 A 1 
ATOM   2132 N  N   . PRO A 1 268 ? 10.140  -0.740  -14.299 1.00 98.56 268 A 1 
ATOM   2133 C  CA  . PRO A 1 268 ? 10.831  -1.907  -13.784 1.00 98.66 268 A 1 
ATOM   2134 C  C   . PRO A 1 268 ? 9.835   -2.972  -13.302 1.00 98.69 268 A 1 
ATOM   2135 O  O   . PRO A 1 268 ? 8.715   -2.673  -12.905 1.00 98.38 268 A 1 
ATOM   2136 C  CB  . PRO A 1 268 ? 11.724  -1.387  -12.661 1.00 98.48 268 A 1 
ATOM   2137 C  CG  . PRO A 1 268 ? 10.925  -0.203  -12.116 1.00 97.87 268 A 1 
ATOM   2138 C  CD  . PRO A 1 268 ? 10.281  0.379   -13.372 1.00 98.50 268 A 1 
ATOM   2139 N  N   . ILE A 1 269 ? 10.269  -4.237  -13.303 1.00 98.52 269 A 1 
ATOM   2140 C  CA  . ILE A 1 269 ? 9.483   -5.338  -12.737 1.00 98.51 269 A 1 
ATOM   2141 C  C   . ILE A 1 269 ? 9.396   -5.146  -11.221 1.00 98.79 269 A 1 
ATOM   2142 O  O   . ILE A 1 269 ? 10.428  -4.960  -10.581 1.00 98.65 269 A 1 
ATOM   2143 C  CB  . ILE A 1 269 ? 10.118  -6.701  -13.088 1.00 98.20 269 A 1 
ATOM   2144 C  CG1 . ILE A 1 269 ? 10.244  -6.898  -14.615 1.00 96.40 269 A 1 
ATOM   2145 C  CG2 . ILE A 1 269 ? 9.309   -7.854  -12.457 1.00 96.62 269 A 1 
ATOM   2146 C  CD1 . ILE A 1 269 ? 11.232  -8.007  -14.995 1.00 90.81 269 A 1 
ATOM   2147 N  N   . THR A 1 270 ? 8.197   -5.262  -10.665 1.00 98.59 270 A 1 
ATOM   2148 C  CA  . THR A 1 270 ? 7.972   -5.261  -9.216  1.00 98.63 270 A 1 
ATOM   2149 C  C   . THR A 1 270 ? 7.186   -6.482  -8.738  1.00 98.65 270 A 1 
ATOM   2150 O  O   . THR A 1 270 ? 7.241   -6.815  -7.559  1.00 98.56 270 A 1 
ATOM   2151 C  CB  . THR A 1 270 ? 7.263   -3.983  -8.754  1.00 98.64 270 A 1 
ATOM   2152 O  OG1 . THR A 1 270 ? 5.962   -3.928  -9.285  1.00 98.22 270 A 1 
ATOM   2153 C  CG2 . THR A 1 270 ? 8.014   -2.715  -9.177  1.00 98.00 270 A 1 
ATOM   2154 N  N   . PHE A 1 271 ? 6.503   -7.203  -9.633  1.00 98.12 271 A 1 
ATOM   2155 C  CA  . PHE A 1 271 ? 5.663   -8.351  -9.300  1.00 97.95 271 A 1 
ATOM   2156 C  C   . PHE A 1 271 ? 5.722   -9.446  -10.366 1.00 97.74 271 A 1 
ATOM   2157 O  O   . PHE A 1 271 ? 5.858   -9.179  -11.560 1.00 97.01 271 A 1 
ATOM   2158 C  CB  . PHE A 1 271 ? 4.231   -7.855  -9.104  1.00 97.66 271 A 1 
ATOM   2159 C  CG  . PHE A 1 271 ? 3.242   -8.955  -8.797  1.00 97.60 271 A 1 
ATOM   2160 C  CD1 . PHE A 1 271 ? 2.380   -9.434  -9.792  1.00 96.94 271 A 1 
ATOM   2161 C  CD2 . PHE A 1 271 ? 3.184   -9.501  -7.501  1.00 96.92 271 A 1 
ATOM   2162 C  CE1 . PHE A 1 271 ? 1.449   -10.445 -9.495  1.00 96.13 271 A 1 
ATOM   2163 C  CE2 . PHE A 1 271 ? 2.256   -10.509 -7.205  1.00 96.06 271 A 1 
ATOM   2164 C  CZ  . PHE A 1 271 ? 1.380   -10.982 -8.198  1.00 96.04 271 A 1 
ATOM   2165 N  N   . GLY A 1 272 ? 5.589   -10.705 -9.937  1.00 97.55 272 A 1 
ATOM   2166 C  CA  . GLY A 1 272 ? 5.593   -11.854 -10.838 1.00 97.10 272 A 1 
ATOM   2167 C  C   . GLY A 1 272 ? 6.940   -12.040 -11.539 1.00 97.28 272 A 1 
ATOM   2168 O  O   . GLY A 1 272 ? 6.991   -12.259 -12.748 1.00 96.07 272 A 1 
ATOM   2169 N  N   . ASN A 1 273 ? 8.035   -11.943 -10.774 1.00 97.56 273 A 1 
ATOM   2170 C  CA  . ASN A 1 273 ? 9.393   -12.076 -11.293 1.00 97.40 273 A 1 
ATOM   2171 C  C   . ASN A 1 273 ? 9.644   -13.459 -11.928 1.00 97.42 273 A 1 
ATOM   2172 O  O   . ASN A 1 273 ? 8.889   -14.416 -11.733 1.00 96.60 273 A 1 
ATOM   2173 C  CB  . ASN A 1 273 ? 10.405  -11.722 -10.180 1.00 96.78 273 A 1 
ATOM   2174 C  CG  . ASN A 1 273 ? 10.559  -12.827 -9.154  1.00 96.21 273 A 1 
ATOM   2175 O  OD1 . ASN A 1 273 ? 11.181  -13.842 -9.414  1.00 91.54 273 A 1 
ATOM   2176 N  ND2 . ASN A 1 273 ? 10.020  -12.658 -7.971  1.00 90.86 273 A 1 
ATOM   2177 N  N   . MET A 1 274 ? 10.729  -13.586 -12.695 1.00 97.57 274 A 1 
ATOM   2178 C  CA  . MET A 1 274 ? 11.003  -14.786 -13.483 1.00 97.38 274 A 1 
ATOM   2179 C  C   . MET A 1 274 ? 11.509  -15.990 -12.666 1.00 97.34 274 A 1 
ATOM   2180 O  O   . MET A 1 274 ? 11.587  -17.099 -13.211 1.00 95.47 274 A 1 
ATOM   2181 C  CB  . MET A 1 274 ? 11.996  -14.446 -14.595 1.00 96.57 274 A 1 
ATOM   2182 C  CG  . MET A 1 274 ? 11.357  -13.560 -15.681 1.00 93.80 274 A 1 
ATOM   2183 S  SD  . MET A 1 274 ? 9.974   -14.337 -16.590 1.00 91.27 274 A 1 
ATOM   2184 C  CE  . MET A 1 274 ? 10.846  -15.648 -17.481 1.00 82.71 274 A 1 
ATOM   2185 N  N   . GLU A 1 275 ? 11.862  -15.796 -11.392 1.00 97.42 275 A 1 
ATOM   2186 C  CA  . GLU A 1 275 ? 12.540  -16.793 -10.550 1.00 97.24 275 A 1 
ATOM   2187 C  C   . GLU A 1 275 ? 11.632  -17.380 -9.469  1.00 97.01 275 A 1 
ATOM   2188 O  O   . GLU A 1 275 ? 11.720  -18.575 -9.188  1.00 95.19 275 A 1 
ATOM   2189 C  CB  . GLU A 1 275 ? 13.781  -16.155 -9.902  1.00 96.39 275 A 1 
ATOM   2190 C  CG  . GLU A 1 275 ? 14.863  -15.761 -10.910 1.00 93.01 275 A 1 
ATOM   2191 C  CD  . GLU A 1 275 ? 16.019  -15.014 -10.224 1.00 92.97 275 A 1 
ATOM   2192 O  OE1 . GLU A 1 275 ? 16.336  -13.892 -10.654 1.00 85.82 275 A 1 
ATOM   2193 O  OE2 . GLU A 1 275 ? 16.592  -15.501 -9.219  1.00 88.70 275 A 1 
ATOM   2194 N  N   . ASP A 1 276 ? 10.762  -16.583 -8.857  1.00 96.92 276 A 1 
ATOM   2195 C  CA  . ASP A 1 276 ? 9.945   -17.050 -7.747  1.00 96.69 276 A 1 
ATOM   2196 C  C   . ASP A 1 276 ? 8.812   -17.975 -8.193  1.00 96.43 276 A 1 
ATOM   2197 O  O   . ASP A 1 276 ? 7.918   -17.618 -8.966  1.00 95.48 276 A 1 
ATOM   2198 C  CB  . ASP A 1 276 ? 9.410   -15.902 -6.882  1.00 96.05 276 A 1 
ATOM   2199 C  CG  . ASP A 1 276 ? 8.654   -16.468 -5.670  1.00 95.44 276 A 1 
ATOM   2200 O  OD1 . ASP A 1 276 ? 9.096   -17.505 -5.111  1.00 93.01 276 A 1 
ATOM   2201 O  OD2 . ASP A 1 276 ? 7.579   -15.937 -5.330  1.00 92.92 276 A 1 
ATOM   2202 N  N   . VAL A 1 277 ? 8.853   -19.197 -7.647  1.00 96.18 277 A 1 
ATOM   2203 C  CA  . VAL A 1 277 ? 7.826   -20.226 -7.818  1.00 95.10 277 A 1 
ATOM   2204 C  C   . VAL A 1 277 ? 7.334   -20.754 -6.467  1.00 94.99 277 A 1 
ATOM   2205 O  O   . VAL A 1 277 ? 6.656   -21.771 -6.406  1.00 92.18 277 A 1 
ATOM   2206 C  CB  . VAL A 1 277 ? 8.322   -21.364 -8.738  1.00 93.53 277 A 1 
ATOM   2207 C  CG1 . VAL A 1 277 ? 8.650   -20.847 -10.147 1.00 89.36 277 A 1 
ATOM   2208 C  CG2 . VAL A 1 277 ? 9.560   -22.069 -8.174  1.00 90.21 277 A 1 
ATOM   2209 N  N   . THR A 1 278 ? 7.692   -20.077 -5.361  1.00 96.08 278 A 1 
ATOM   2210 C  CA  . THR A 1 278 ? 7.428   -20.513 -3.991  1.00 95.83 278 A 1 
ATOM   2211 C  C   . THR A 1 278 ? 6.353   -19.659 -3.328  1.00 95.88 278 A 1 
ATOM   2212 O  O   . THR A 1 278 ? 5.347   -20.200 -2.862  1.00 94.18 278 A 1 
ATOM   2213 C  CB  . THR A 1 278 ? 8.715   -20.499 -3.154  1.00 94.73 278 A 1 
ATOM   2214 O  OG1 . THR A 1 278 ? 9.700   -21.288 -3.776  1.00 85.97 278 A 1 
ATOM   2215 C  CG2 . THR A 1 278 ? 8.491   -21.081 -1.751  1.00 85.36 278 A 1 
ATOM   2216 N  N   . LEU A 1 279 ? 6.545   -18.342 -3.276  1.00 96.91 279 A 1 
ATOM   2217 C  CA  . LEU A 1 279 ? 5.577   -17.409 -2.695  1.00 96.81 279 A 1 
ATOM   2218 C  C   . LEU A 1 279 ? 4.534   -16.984 -3.728  1.00 96.25 279 A 1 
ATOM   2219 O  O   . LEU A 1 279 ? 3.344   -17.119 -3.455  1.00 95.14 279 A 1 
ATOM   2220 C  CB  . LEU A 1 279 ? 6.287   -16.197 -2.075  1.00 96.96 279 A 1 
ATOM   2221 C  CG  . LEU A 1 279 ? 7.183   -16.527 -0.878  1.00 96.76 279 A 1 
ATOM   2222 C  CD1 . LEU A 1 279 ? 7.773   -15.233 -0.326  1.00 96.41 279 A 1 
ATOM   2223 C  CD2 . LEU A 1 279 ? 6.434   -17.222 0.267   1.00 96.20 279 A 1 
ATOM   2224 N  N   . THR A 1 280 ? 4.973   -16.528 -4.902  1.00 96.56 280 A 1 
ATOM   2225 C  CA  . THR A 1 280 ? 4.077   -16.092 -5.968  1.00 96.25 280 A 1 
ATOM   2226 C  C   . THR A 1 280 ? 3.109   -17.215 -6.342  1.00 95.83 280 A 1 
ATOM   2227 O  O   . THR A 1 280 ? 3.511   -18.342 -6.627  1.00 95.36 280 A 1 
ATOM   2228 C  CB  . THR A 1 280 ? 4.849   -15.612 -7.202  1.00 96.21 280 A 1 
ATOM   2229 O  OG1 . THR A 1 280 ? 5.744   -14.589 -6.846  1.00 94.34 280 A 1 
ATOM   2230 C  CG2 . THR A 1 280 ? 3.933   -15.035 -8.277  1.00 94.92 280 A 1 
ATOM   2231 N  N   . GLU A 1 281 ? 1.811   -16.905 -6.335  1.00 94.72 281 A 1 
ATOM   2232 C  CA  . GLU A 1 281 ? 0.776   -17.860 -6.714  1.00 93.73 281 A 1 
ATOM   2233 C  C   . GLU A 1 281 ? 0.988   -18.368 -8.155  1.00 94.27 281 A 1 
ATOM   2234 O  O   . GLU A 1 281 ? 1.358   -17.585 -9.026  1.00 94.01 281 A 1 
ATOM   2235 C  CB  . GLU A 1 281 ? -0.608  -17.232 -6.568  1.00 92.22 281 A 1 
ATOM   2236 C  CG  . GLU A 1 281 ? -1.063  -17.033 -5.108  1.00 85.89 281 A 1 
ATOM   2237 C  CD  . GLU A 1 281 ? -1.347  -18.332 -4.348  1.00 80.79 281 A 1 
ATOM   2238 O  OE1 . GLU A 1 281 ? -1.520  -18.262 -3.119  1.00 73.69 281 A 1 
ATOM   2239 O  OE2 . GLU A 1 281 ? -1.393  -19.410 -4.975  1.00 73.16 281 A 1 
ATOM   2240 N  N   . PRO A 1 282 ? 0.700   -19.657 -8.451  1.00 93.61 282 A 1 
ATOM   2241 C  CA  . PRO A 1 282 ? 1.006   -20.240 -9.765  1.00 93.07 282 A 1 
ATOM   2242 C  C   . PRO A 1 282 ? 0.489   -19.442 -10.967 1.00 93.03 282 A 1 
ATOM   2243 O  O   . PRO A 1 282 ? 1.135   -19.416 -12.011 1.00 91.65 282 A 1 
ATOM   2244 C  CB  . PRO A 1 282 ? 0.378   -21.637 -9.729  1.00 91.95 282 A 1 
ATOM   2245 C  CG  . PRO A 1 282 ? 0.446   -22.008 -8.255  1.00 90.69 282 A 1 
ATOM   2246 C  CD  . PRO A 1 282 ? 0.215   -20.677 -7.541  1.00 93.15 282 A 1 
ATOM   2247 N  N   . TYR A 1 283 ? -0.657  -18.788 -10.824 1.00 92.51 283 A 1 
ATOM   2248 C  CA  . TYR A 1 283 ? -1.288  -17.991 -11.876 1.00 91.78 283 A 1 
ATOM   2249 C  C   . TYR A 1 283 ? -0.675  -16.589 -12.052 1.00 92.65 283 A 1 
ATOM   2250 O  O   . TYR A 1 283 ? -0.961  -15.942 -13.051 1.00 91.94 283 A 1 
ATOM   2251 C  CB  . TYR A 1 283 ? -2.796  -17.933 -11.619 1.00 89.78 283 A 1 
ATOM   2252 C  CG  . TYR A 1 283 ? -3.194  -17.524 -10.216 1.00 82.06 283 A 1 
ATOM   2253 C  CD1 . TYR A 1 283 ? -3.525  -18.512 -9.260  1.00 78.24 283 A 1 
ATOM   2254 C  CD2 . TYR A 1 283 ? -3.267  -16.172 -9.864  1.00 78.23 283 A 1 
ATOM   2255 C  CE1 . TYR A 1 283 ? -3.917  -18.144 -7.968  1.00 73.04 283 A 1 
ATOM   2256 C  CE2 . TYR A 1 283 ? -3.652  -15.795 -8.566  1.00 71.94 283 A 1 
ATOM   2257 C  CZ  . TYR A 1 283 ? -3.975  -16.780 -7.618  1.00 70.50 283 A 1 
ATOM   2258 O  OH  . TYR A 1 283 ? -4.349  -16.415 -6.347  1.00 64.25 283 A 1 
ATOM   2259 N  N   . PHE A 1 284 ? 0.172   -16.136 -11.133 1.00 93.86 284 A 1 
ATOM   2260 C  CA  . PHE A 1 284 ? 0.910   -14.882 -11.242 1.00 94.64 284 A 1 
ATOM   2261 C  C   . PHE A 1 284 ? 2.401   -15.080 -11.528 1.00 95.38 284 A 1 
ATOM   2262 O  O   . PHE A 1 284 ? 3.095   -14.111 -11.842 1.00 95.04 284 A 1 
ATOM   2263 C  CB  . PHE A 1 284 ? 0.727   -14.065 -9.961  1.00 93.85 284 A 1 
ATOM   2264 C  CG  . PHE A 1 284 ? -0.647  -13.475 -9.762  1.00 92.90 284 A 1 
ATOM   2265 C  CD1 . PHE A 1 284 ? -1.254  -12.712 -10.775 1.00 90.73 284 A 1 
ATOM   2266 C  CD2 . PHE A 1 284 ? -1.301  -13.631 -8.526  1.00 90.51 284 A 1 
ATOM   2267 C  CE1 . PHE A 1 284 ? -2.492  -12.097 -10.558 1.00 88.86 284 A 1 
ATOM   2268 C  CE2 . PHE A 1 284 ? -2.540  -13.014 -8.303  1.00 88.59 284 A 1 
ATOM   2269 C  CZ  . PHE A 1 284 ? -3.136  -12.249 -9.318  1.00 88.23 284 A 1 
ATOM   2270 N  N   . GLN A 1 285 ? 2.915   -16.310 -11.435 1.00 95.36 285 A 1 
ATOM   2271 C  CA  . GLN A 1 285 ? 4.323   -16.594 -11.693 1.00 95.66 285 A 1 
ATOM   2272 C  C   . GLN A 1 285 ? 4.717   -16.146 -13.098 1.00 95.71 285 A 1 
ATOM   2273 O  O   . GLN A 1 285 ? 4.035   -16.427 -14.086 1.00 95.40 285 A 1 
ATOM   2274 C  CB  . GLN A 1 285 ? 4.624   -18.081 -11.504 1.00 95.53 285 A 1 
ATOM   2275 C  CG  . GLN A 1 285 ? 4.572   -18.478 -10.034 1.00 94.71 285 A 1 
ATOM   2276 C  CD  . GLN A 1 285 ? 4.697   -19.978 -9.791  1.00 94.84 285 A 1 
ATOM   2277 O  OE1 . GLN A 1 285 ? 5.036   -20.764 -10.670 1.00 90.41 285 A 1 
ATOM   2278 N  NE2 . GLN A 1 285 ? 4.419   -20.429 -8.593  1.00 89.84 285 A 1 
ATOM   2279 N  N   . LYS A 1 286 ? 5.856   -15.453 -13.199 1.00 96.07 286 A 1 
ATOM   2280 C  CA  . LYS A 1 286 ? 6.458   -15.008 -14.461 1.00 96.28 286 A 1 
ATOM   2281 C  C   . LYS A 1 286 ? 5.558   -14.075 -15.288 1.00 95.79 286 A 1 
ATOM   2282 O  O   . LYS A 1 286 ? 5.723   -13.975 -16.496 1.00 94.42 286 A 1 
ATOM   2283 C  CB  . LYS A 1 286 ? 6.956   -16.221 -15.271 1.00 96.27 286 A 1 
ATOM   2284 C  CG  . LYS A 1 286 ? 7.841   -17.156 -14.437 1.00 95.49 286 A 1 
ATOM   2285 C  CD  . LYS A 1 286 ? 8.244   -18.395 -15.235 1.00 93.25 286 A 1 
ATOM   2286 C  CE  . LYS A 1 286 ? 9.075   -19.274 -14.308 1.00 88.30 286 A 1 
ATOM   2287 N  NZ  . LYS A 1 286 ? 9.517   -20.520 -14.966 1.00 78.84 286 A 1 
ATOM   2288 N  N   . THR A 1 287 ? 4.625   -13.383 -14.647 1.00 95.98 287 A 1 
ATOM   2289 C  CA  . THR A 1 287 ? 3.765   -12.389 -15.318 1.00 95.46 287 A 1 
ATOM   2290 C  C   . THR A 1 287 ? 4.479   -11.061 -15.573 1.00 95.26 287 A 1 
ATOM   2291 O  O   . THR A 1 287 ? 4.036   -10.308 -16.434 1.00 94.51 287 A 1 
ATOM   2292 C  CB  . THR A 1 287 ? 2.464   -12.139 -14.546 1.00 94.90 287 A 1 
ATOM   2293 O  OG1 . THR A 1 287 ? 2.726   -11.787 -13.207 1.00 93.88 287 A 1 
ATOM   2294 C  CG2 . THR A 1 287 ? 1.565   -13.377 -14.544 1.00 93.97 287 A 1 
ATOM   2295 N  N   . VAL A 1 288 ? 5.606   -10.800 -14.890 1.00 96.26 288 A 1 
ATOM   2296 C  CA  . VAL A 1 288 ? 6.545   -9.701  -15.176 1.00 96.19 288 A 1 
ATOM   2297 C  C   . VAL A 1 288 ? 5.850   -8.334  -15.197 1.00 95.97 288 A 1 
ATOM   2298 O  O   . VAL A 1 288 ? 5.893   -7.601  -16.194 1.00 94.59 288 A 1 
ATOM   2299 C  CB  . VAL A 1 288 ? 7.363   -9.981  -16.457 1.00 95.16 288 A 1 
ATOM   2300 C  CG1 . VAL A 1 288 ? 8.607   -9.106  -16.524 1.00 92.34 288 A 1 
ATOM   2301 C  CG2 . VAL A 1 288 ? 7.864   -11.426 -16.541 1.00 92.19 288 A 1 
ATOM   2302 N  N   . GLN A 1 289 ? 5.176   -8.004  -14.110 1.00 96.49 289 A 1 
ATOM   2303 C  CA  . GLN A 1 289 ? 4.372   -6.793  -13.974 1.00 96.72 289 A 1 
ATOM   2304 C  C   . GLN A 1 289 ? 5.147   -5.665  -13.277 1.00 97.33 289 A 1 
ATOM   2305 O  O   . GLN A 1 289 ? 6.087   -5.901  -12.519 1.00 97.52 289 A 1 
ATOM   2306 C  CB  . GLN A 1 289 ? 3.054   -7.104  -13.246 1.00 96.31 289 A 1 
ATOM   2307 C  CG  . GLN A 1 289 ? 2.261   -8.231  -13.917 1.00 95.29 289 A 1 
ATOM   2308 C  CD  . GLN A 1 289 ? 0.863   -8.423  -13.329 1.00 94.77 289 A 1 
ATOM   2309 O  OE1 . GLN A 1 289 ? 0.134   -7.471  -13.079 1.00 89.53 289 A 1 
ATOM   2310 N  NE2 . GLN A 1 289 ? 0.437   -9.632  -13.108 1.00 87.33 289 A 1 
ATOM   2311 N  N   . SER A 1 290 ? 4.734   -4.423  -13.554 1.00 96.97 290 A 1 
ATOM   2312 C  CA  . SER A 1 290 ? 5.173   -3.219  -12.846 1.00 97.21 290 A 1 
ATOM   2313 C  C   . SER A 1 290 ? 3.934   -2.557  -12.260 1.00 97.00 290 A 1 
ATOM   2314 O  O   . SER A 1 290 ? 3.183   -1.916  -12.991 1.00 96.62 290 A 1 
ATOM   2315 C  CB  . SER A 1 290 ? 5.902   -2.288  -13.814 1.00 97.43 290 A 1 
ATOM   2316 O  OG  . SER A 1 290 ? 6.434   -1.175  -13.150 1.00 95.25 290 A 1 
ATOM   2317 N  N   . ILE A 1 291 ? 3.689   -2.777  -10.963 1.00 97.81 291 A 1 
ATOM   2318 C  CA  . ILE A 1 291 ? 2.449   -2.382  -10.276 1.00 97.71 291 A 1 
ATOM   2319 C  C   . ILE A 1 291 ? 2.698   -1.600  -8.978  1.00 97.96 291 A 1 
ATOM   2320 O  O   . ILE A 1 291 ? 1.757   -1.024  -8.436  1.00 97.90 291 A 1 
ATOM   2321 C  CB  . ILE A 1 291 ? 1.523   -3.595  -10.039 1.00 97.44 291 A 1 
ATOM   2322 C  CG1 . ILE A 1 291 ? 2.155   -4.659  -9.120  1.00 96.97 291 A 1 
ATOM   2323 C  CG2 . ILE A 1 291 ? 1.086   -4.197  -11.390 1.00 96.07 291 A 1 
ATOM   2324 C  CD1 . ILE A 1 291 ? 1.197   -5.813  -8.777  1.00 95.97 291 A 1 
ATOM   2325 N  N   . ASP A 1 292 ? 3.956   -1.529  -8.528  1.00 98.42 292 A 1 
ATOM   2326 C  CA  . ASP A 1 292 ? 4.387   -0.767  -7.362  1.00 98.63 292 A 1 
ATOM   2327 C  C   . ASP A 1 292 ? 5.095   0.514   -7.816  1.00 98.69 292 A 1 
ATOM   2328 O  O   . ASP A 1 292 ? 5.954   0.478   -8.697  1.00 98.30 292 A 1 
ATOM   2329 C  CB  . ASP A 1 292 ? 5.302   -1.614  -6.474  1.00 98.72 292 A 1 
ATOM   2330 C  CG  . ASP A 1 292 ? 4.670   -2.958  -6.110  1.00 98.62 292 A 1 
ATOM   2331 O  OD1 . ASP A 1 292 ? 3.983   -3.033  -5.070  1.00 97.26 292 A 1 
ATOM   2332 O  OD2 . ASP A 1 292 ? 4.861   -3.923  -6.890  1.00 97.49 292 A 1 
ATOM   2333 N  N   . TYR A 1 293 ? 4.741   1.662   -7.220  1.00 98.65 293 A 1 
ATOM   2334 C  CA  . TYR A 1 293 ? 5.137   2.985   -7.699  1.00 98.67 293 A 1 
ATOM   2335 C  C   . TYR A 1 293 ? 5.618   3.910   -6.590  1.00 98.72 293 A 1 
ATOM   2336 O  O   . TYR A 1 293 ? 5.198   3.818   -5.437  1.00 98.64 293 A 1 
ATOM   2337 C  CB  . TYR A 1 293 ? 3.965   3.635   -8.438  1.00 98.36 293 A 1 
ATOM   2338 C  CG  . TYR A 1 293 ? 3.486   2.883   -9.666  1.00 98.19 293 A 1 
ATOM   2339 C  CD1 . TYR A 1 293 ? 3.986   3.207   -10.939 1.00 97.75 293 A 1 
ATOM   2340 C  CD2 . TYR A 1 293 ? 2.527   1.866   -9.532  1.00 97.73 293 A 1 
ATOM   2341 C  CE1 . TYR A 1 293 ? 3.521   2.535   -12.074 1.00 97.19 293 A 1 
ATOM   2342 C  CE2 . TYR A 1 293 ? 2.058   1.179   -10.668 1.00 97.18 293 A 1 
ATOM   2343 C  CZ  . TYR A 1 293 ? 2.547   1.518   -11.937 1.00 97.21 293 A 1 
ATOM   2344 O  OH  . TYR A 1 293 ? 2.084   0.872   -13.041 1.00 96.25 293 A 1 
ATOM   2345 N  N   . ILE A 1 294 ? 6.440   4.895   -6.999  1.00 98.63 294 A 1 
ATOM   2346 C  CA  . ILE A 1 294 ? 6.797   6.068   -6.201  1.00 98.71 294 A 1 
ATOM   2347 C  C   . ILE A 1 294 ? 6.609   7.305   -7.086  1.00 98.65 294 A 1 
ATOM   2348 O  O   . ILE A 1 294 ? 7.454   7.610   -7.935  1.00 98.43 294 A 1 
ATOM   2349 C  CB  . ILE A 1 294 ? 8.231   5.975   -5.641  1.00 98.86 294 A 1 
ATOM   2350 C  CG1 . ILE A 1 294 ? 8.439   4.679   -4.822  1.00 98.68 294 A 1 
ATOM   2351 C  CG2 . ILE A 1 294 ? 8.529   7.224   -4.783  1.00 98.70 294 A 1 
ATOM   2352 C  CD1 . ILE A 1 294 ? 9.860   4.489   -4.283  1.00 98.02 294 A 1 
ATOM   2353 N  N   . PHE A 1 295 ? 5.505   8.024   -6.899  1.00 98.41 295 A 1 
ATOM   2354 C  CA  . PHE A 1 295 ? 5.248   9.294   -7.561  1.00 98.37 295 A 1 
ATOM   2355 C  C   . PHE A 1 295 ? 5.684   10.464  -6.690  1.00 98.56 295 A 1 
ATOM   2356 O  O   . PHE A 1 295 ? 5.391   10.507  -5.492  1.00 98.47 295 A 1 
ATOM   2357 C  CB  . PHE A 1 295 ? 3.771   9.421   -7.942  1.00 98.07 295 A 1 
ATOM   2358 C  CG  . PHE A 1 295 ? 3.376   8.555   -9.107  1.00 97.61 295 A 1 
ATOM   2359 C  CD1 . PHE A 1 295 ? 3.523   9.042   -10.423 1.00 96.38 295 A 1 
ATOM   2360 C  CD2 . PHE A 1 295 ? 2.860   7.267   -8.900  1.00 96.26 295 A 1 
ATOM   2361 C  CE1 . PHE A 1 295 ? 3.147   8.248   -11.523 1.00 94.96 295 A 1 
ATOM   2362 C  CE2 . PHE A 1 295 ? 2.487   6.463   -9.998  1.00 95.13 295 A 1 
ATOM   2363 C  CZ  . PHE A 1 295 ? 2.636   6.955   -11.305 1.00 95.24 295 A 1 
ATOM   2364 N  N   . LEU A 1 296 ? 6.334   11.459  -7.309  1.00 98.12 296 A 1 
ATOM   2365 C  CA  . LEU A 1 296 ? 6.611   12.762  -6.722  1.00 98.06 296 A 1 
ATOM   2366 C  C   . LEU A 1 296 ? 5.714   13.809  -7.389  1.00 97.75 296 A 1 
ATOM   2367 O  O   . LEU A 1 296 ? 5.670   13.904  -8.610  1.00 97.35 296 A 1 
ATOM   2368 C  CB  . LEU A 1 296 ? 8.102   13.067  -6.891  1.00 98.17 296 A 1 
ATOM   2369 C  CG  . LEU A 1 296 ? 8.522   14.468  -6.411  1.00 98.06 296 A 1 
ATOM   2370 C  CD1 . LEU A 1 296 ? 8.337   14.641  -4.904  1.00 97.70 296 A 1 
ATOM   2371 C  CD2 . LEU A 1 296 ? 9.992   14.679  -6.750  1.00 97.67 296 A 1 
ATOM   2372 N  N   . PHE A 1 297 ? 5.026   14.605  -6.569  1.00 98.08 297 A 1 
ATOM   2373 C  CA  . PHE A 1 297 ? 4.254   15.752  -6.994  1.00 97.80 297 A 1 
ATOM   2374 C  C   . PHE A 1 297 ? 4.948   17.021  -6.527  1.00 97.87 297 A 1 
ATOM   2375 O  O   . PHE A 1 297 ? 5.152   17.209  -5.325  1.00 97.54 297 A 1 
ATOM   2376 C  CB  . PHE A 1 297 ? 2.827   15.682  -6.453  1.00 97.55 297 A 1 
ATOM   2377 C  CG  . PHE A 1 297 ? 1.974   14.601  -7.071  1.00 97.30 297 A 1 
ATOM   2378 C  CD1 . PHE A 1 297 ? 1.023   14.930  -8.051  1.00 96.25 297 A 1 
ATOM   2379 C  CD2 . PHE A 1 297 ? 2.124   13.262  -6.666  1.00 96.30 297 A 1 
ATOM   2380 C  CE1 . PHE A 1 297 ? 0.232   13.938  -8.630  1.00 95.22 297 A 1 
ATOM   2381 C  CE2 . PHE A 1 297 ? 1.342   12.267  -7.252  1.00 95.25 297 A 1 
ATOM   2382 C  CZ  . PHE A 1 297 ? 0.391   12.607  -8.232  1.00 95.30 297 A 1 
ATOM   2383 N  N   . GLU A 1 298 ? 5.281   17.912  -7.465  1.00 97.21 298 A 1 
ATOM   2384 C  CA  . GLU A 1 298 ? 5.926   19.186  -7.189  1.00 96.82 298 A 1 
ATOM   2385 C  C   . GLU A 1 298 ? 5.136   20.337  -7.806  1.00 96.44 298 A 1 
ATOM   2386 O  O   . GLU A 1 298 ? 4.536   20.221  -8.876  1.00 95.54 298 A 1 
ATOM   2387 C  CB  . GLU A 1 298 ? 7.377   19.184  -7.686  1.00 95.41 298 A 1 
ATOM   2388 C  CG  . GLU A 1 298 ? 8.254   18.205  -6.905  1.00 89.28 298 A 1 
ATOM   2389 C  CD  . GLU A 1 298 ? 9.721   18.329  -7.310  1.00 89.80 298 A 1 
ATOM   2390 O  OE1 . GLU A 1 298 ? 10.422  19.154  -6.688  1.00 83.10 298 A 1 
ATOM   2391 O  OE2 . GLU A 1 298 ? 10.141  17.625  -8.255  1.00 85.04 298 A 1 
ATOM   2392 N  N   . LYS A 1 299 ? 5.149   21.472  -7.132  1.00 96.17 299 A 1 
ATOM   2393 C  CA  . LYS A 1 299 ? 4.622   22.728  -7.646  1.00 95.54 299 A 1 
ATOM   2394 C  C   . LYS A 1 299 ? 5.790   23.609  -8.075  1.00 95.17 299 A 1 
ATOM   2395 O  O   . LYS A 1 299 ? 6.778   23.689  -7.355  1.00 92.99 299 A 1 
ATOM   2396 C  CB  . LYS A 1 299 ? 3.758   23.380  -6.568  1.00 93.63 299 A 1 
ATOM   2397 C  CG  . LYS A 1 299 ? 2.952   24.564  -7.104  1.00 89.05 299 A 1 
ATOM   2398 C  CD  . LYS A 1 299 ? 2.047   25.090  -5.992  1.00 86.28 299 A 1 
ATOM   2399 C  CE  . LYS A 1 299 ? 1.190   26.225  -6.530  1.00 78.83 299 A 1 
ATOM   2400 N  NZ  . LYS A 1 299 ? 0.240   26.687  -5.501  1.00 70.29 299 A 1 
ATOM   2401 N  N   . GLU A 1 300 ? 5.657   24.331  -9.185  1.00 92.34 300 A 1 
ATOM   2402 C  CA  . GLU A 1 300 ? 6.708   25.212  -9.709  1.00 90.66 300 A 1 
ATOM   2403 C  C   . GLU A 1 300 ? 7.218   26.227  -8.662  1.00 89.65 300 A 1 
ATOM   2404 O  O   . GLU A 1 300 ? 8.413   26.487  -8.544  1.00 84.98 300 A 1 
ATOM   2405 C  CB  . GLU A 1 300 ? 6.131   25.937  -10.933 1.00 87.80 300 A 1 
ATOM   2406 C  CG  . GLU A 1 300 ? 7.190   26.719  -11.717 1.00 77.23 300 A 1 
ATOM   2407 C  CD  . GLU A 1 300 ? 6.609   27.509  -12.906 1.00 69.93 300 A 1 
ATOM   2408 O  OE1 . GLU A 1 300 ? 7.426   28.059  -13.672 1.00 63.36 300 A 1 
ATOM   2409 O  OE2 . GLU A 1 300 ? 5.369   27.617  -12.992 1.00 64.53 300 A 1 
ATOM   2410 N  N   . GLN A 1 301 ? 6.314   26.767  -7.847  1.00 90.55 301 A 1 
ATOM   2411 C  CA  . GLN A 1 301 ? 6.614   27.698  -6.753  1.00 90.88 301 A 1 
ATOM   2412 C  C   . GLN A 1 301 ? 6.701   26.993  -5.392  1.00 91.94 301 A 1 
ATOM   2413 O  O   . GLN A 1 301 ? 6.286   27.553  -4.377  1.00 88.64 301 A 1 
ATOM   2414 C  CB  . GLN A 1 301 ? 5.610   28.856  -6.750  1.00 86.99 301 A 1 
ATOM   2415 C  CG  . GLN A 1 301 ? 5.621   29.641  -8.055  1.00 77.70 301 A 1 
ATOM   2416 C  CD  . GLN A 1 301 ? 4.668   30.837  -8.023  1.00 69.24 301 A 1 
ATOM   2417 O  OE1 . GLN A 1 301 ? 3.910   31.083  -7.086  1.00 62.22 301 A 1 
ATOM   2418 N  NE2 . GLN A 1 301 ? 4.662   31.635  -9.069  1.00 59.58 301 A 1 
ATOM   2419 N  N   . SER A 1 302 ? 7.211   25.771  -5.368  1.00 91.65 302 A 1 
ATOM   2420 C  CA  . SER A 1 302 ? 7.449   25.052  -4.114  1.00 92.60 302 A 1 
ATOM   2421 C  C   . SER A 1 302 ? 8.513   25.777  -3.275  1.00 94.19 302 A 1 
ATOM   2422 O  O   . SER A 1 302 ? 9.515   26.227  -3.826  1.00 92.55 302 A 1 
ATOM   2423 C  CB  . SER A 1 302 ? 7.907   23.619  -4.394  1.00 89.80 302 A 1 
ATOM   2424 O  OG  . SER A 1 302 ? 8.107   22.920  -3.174  1.00 85.86 302 A 1 
ATOM   2425 N  N   . PRO A 1 303 ? 8.346   25.844  -1.933  1.00 93.88 303 A 1 
ATOM   2426 C  CA  . PRO A 1 303 ? 9.386   26.343  -1.047  1.00 93.85 303 A 1 
ATOM   2427 C  C   . PRO A 1 303 ? 10.617  25.428  -0.982  1.00 94.49 303 A 1 
ATOM   2428 O  O   . PRO A 1 303 ? 11.643  25.825  -0.444  1.00 91.31 303 A 1 
ATOM   2429 C  CB  . PRO A 1 303 ? 8.700   26.471  0.319   1.00 91.22 303 A 1 
ATOM   2430 C  CG  . PRO A 1 303 ? 7.623   25.397  0.281   1.00 88.87 303 A 1 
ATOM   2431 C  CD  . PRO A 1 303 ? 7.189   25.393  -1.182  1.00 92.40 303 A 1 
ATOM   2432 N  N   . LEU A 1 304 ? 10.528  24.209  -1.517  1.00 95.95 304 A 1 
ATOM   2433 C  CA  . LEU A 1 304 ? 11.601  23.228  -1.543  1.00 96.11 304 A 1 
ATOM   2434 C  C   . LEU A 1 304 ? 11.861  22.758  -2.972  1.00 96.26 304 A 1 
ATOM   2435 O  O   . LEU A 1 304 ? 10.933  22.441  -3.708  1.00 94.78 304 A 1 
ATOM   2436 C  CB  . LEU A 1 304 ? 11.240  22.016  -0.658  1.00 94.79 304 A 1 
ATOM   2437 C  CG  . LEU A 1 304 ? 11.063  22.341  0.837   1.00 94.02 304 A 1 
ATOM   2438 C  CD1 . LEU A 1 304 ? 10.612  21.085  1.572   1.00 92.94 304 A 1 
ATOM   2439 C  CD2 . LEU A 1 304 ? 12.360  22.840  1.471   1.00 93.37 304 A 1 
ATOM   2440 N  N   . LYS A 1 305 ? 13.155  22.631  -3.340  1.00 96.62 305 A 1 
ATOM   2441 C  CA  . LYS A 1 305 ? 13.571  21.804  -4.461  1.00 96.28 305 A 1 
ATOM   2442 C  C   . LYS A 1 305 ? 13.775  20.375  -3.977  1.00 96.90 305 A 1 
ATOM   2443 O  O   . LYS A 1 305 ? 14.352  20.172  -2.907  1.00 96.29 305 A 1 
ATOM   2444 C  CB  . LYS A 1 305 ? 14.855  22.336  -5.093  1.00 94.60 305 A 1 
ATOM   2445 C  CG  . LYS A 1 305 ? 14.593  23.664  -5.820  1.00 79.87 305 A 1 
ATOM   2446 C  CD  . LYS A 1 305 ? 15.875  24.110  -6.523  1.00 71.26 305 A 1 
ATOM   2447 C  CE  . LYS A 1 305 ? 15.580  25.380  -7.299  1.00 60.79 305 A 1 
ATOM   2448 N  NZ  . LYS A 1 305 ? 16.783  25.834  -8.028  1.00 52.39 305 A 1 
ATOM   2449 N  N   . VAL A 1 306 ? 13.333  19.421  -4.779  1.00 97.37 306 A 1 
ATOM   2450 C  CA  . VAL A 1 306 ? 13.429  18.001  -4.481  1.00 97.70 306 A 1 
ATOM   2451 C  C   . VAL A 1 306 ? 14.290  17.323  -5.535  1.00 97.78 306 A 1 
ATOM   2452 O  O   . VAL A 1 306 ? 14.001  17.373  -6.726  1.00 97.33 306 A 1 
ATOM   2453 C  CB  . VAL A 1 306 ? 12.048  17.339  -4.373  1.00 97.53 306 A 1 
ATOM   2454 C  CG1 . VAL A 1 306 ? 12.180  15.933  -3.774  1.00 95.79 306 A 1 
ATOM   2455 C  CG2 . VAL A 1 306 ? 11.100  18.141  -3.471  1.00 96.15 306 A 1 
ATOM   2456 N  N   . GLU A 1 307 ? 15.365  16.673  -5.093  1.00 98.21 307 A 1 
ATOM   2457 C  CA  . GLU A 1 307 ? 16.098  15.681  -5.863  1.00 98.36 307 A 1 
ATOM   2458 C  C   . GLU A 1 307 ? 15.763  14.299  -5.319  1.00 98.58 307 A 1 
ATOM   2459 O  O   . GLU A 1 307 ? 15.501  14.144  -4.128  1.00 98.37 307 A 1 
ATOM   2460 C  CB  . GLU A 1 307 ? 17.607  15.947  -5.807  1.00 97.67 307 A 1 
ATOM   2461 C  CG  . GLU A 1 307 ? 18.004  17.266  -6.487  1.00 90.56 307 A 1 
ATOM   2462 C  CD  . GLU A 1 307 ? 19.519  17.533  -6.453  1.00 82.81 307 A 1 
ATOM   2463 O  OE1 . GLU A 1 307 ? 19.931  18.536  -7.084  1.00 74.94 307 A 1 
ATOM   2464 O  OE2 . GLU A 1 307 ? 20.257  16.772  -5.798  1.00 74.16 307 A 1 
ATOM   2465 N  N   . TYR A 1 308 ? 15.790  13.277  -6.187  1.00 98.64 308 A 1 
ATOM   2466 C  CA  . TYR A 1 308 ? 15.492  11.915  -5.772  1.00 98.68 308 A 1 
ATOM   2467 C  C   . TYR A 1 308 ? 16.344  10.901  -6.517  1.00 98.70 308 A 1 
ATOM   2468 O  O   . TYR A 1 308 ? 16.832  11.152  -7.614  1.00 98.37 308 A 1 
ATOM   2469 C  CB  . TYR A 1 308 ? 14.007  11.611  -5.943  1.00 98.48 308 A 1 
ATOM   2470 C  CG  . TYR A 1 308 ? 13.505  11.805  -7.353  1.00 98.44 308 A 1 
ATOM   2471 C  CD1 . TYR A 1 308 ? 12.960  13.051  -7.738  1.00 97.89 308 A 1 
ATOM   2472 C  CD2 . TYR A 1 308 ? 13.610  10.769  -8.303  1.00 97.89 308 A 1 
ATOM   2473 C  CE1 . TYR A 1 308 ? 12.506  13.256  -9.039  1.00 97.06 308 A 1 
ATOM   2474 C  CE2 . TYR A 1 308 ? 13.159  10.972  -9.616  1.00 97.12 308 A 1 
ATOM   2475 C  CZ  . TYR A 1 308 ? 12.597  12.213  -9.980  1.00 96.94 308 A 1 
ATOM   2476 O  OH  . TYR A 1 308 ? 12.129  12.412  -11.235 1.00 95.02 308 A 1 
ATOM   2477 N  N   . LYS A 1 309 ? 16.475  9.719   -5.905  1.00 98.70 309 A 1 
ATOM   2478 C  CA  . LYS A 1 309 ? 17.046  8.545   -6.533  1.00 98.79 309 A 1 
ATOM   2479 C  C   . LYS A 1 309 ? 16.227  7.330   -6.133  1.00 98.82 309 A 1 
ATOM   2480 O  O   . LYS A 1 309 ? 16.273  6.911   -4.974  1.00 98.53 309 A 1 
ATOM   2481 C  CB  . LYS A 1 309 ? 18.522  8.442   -6.142  1.00 98.42 309 A 1 
ATOM   2482 C  CG  . LYS A 1 309 ? 19.237  7.479   -7.077  1.00 85.89 309 A 1 
ATOM   2483 C  CD  . LYS A 1 309 ? 20.747  7.550   -6.822  1.00 79.00 309 A 1 
ATOM   2484 C  CE  . LYS A 1 309 ? 21.457  6.724   -7.889  1.00 66.28 309 A 1 
ATOM   2485 N  NZ  . LYS A 1 309 ? 22.927  6.894   -7.775  1.00 56.85 309 A 1 
ATOM   2486 N  N   . SER A 1 310 ? 15.486  6.783   -7.086  1.00 98.80 310 A 1 
ATOM   2487 C  CA  . SER A 1 310 ? 14.571  5.669   -6.885  1.00 98.89 310 A 1 
ATOM   2488 C  C   . SER A 1 310 ? 15.141  4.388   -7.480  1.00 98.88 310 A 1 
ATOM   2489 O  O   . SER A 1 310 ? 15.846  4.408   -8.483  1.00 98.60 310 A 1 
ATOM   2490 C  CB  . SER A 1 310 ? 13.192  5.976   -7.472  1.00 98.72 310 A 1 
ATOM   2491 O  OG  . SER A 1 310 ? 12.673  7.151   -6.874  1.00 97.36 310 A 1 
ATOM   2492 N  N   . LYS A 1 311 ? 14.853  3.251   -6.847  1.00 98.80 311 A 1 
ATOM   2493 C  CA  . LYS A 1 311 ? 15.242  1.942   -7.366  1.00 98.81 311 A 1 
ATOM   2494 C  C   . LYS A 1 311 ? 14.319  0.840   -6.849  1.00 98.92 311 A 1 
ATOM   2495 O  O   . LYS A 1 311 ? 13.699  0.961   -5.791  1.00 98.82 311 A 1 
ATOM   2496 C  CB  . LYS A 1 311 ? 16.718  1.633   -7.053  1.00 98.28 311 A 1 
ATOM   2497 C  CG  . LYS A 1 311 ? 16.995  1.576   -5.551  1.00 95.28 311 A 1 
ATOM   2498 C  CD  . LYS A 1 311 ? 18.423  1.130   -5.198  1.00 93.83 311 A 1 
ATOM   2499 C  CE  . LYS A 1 311 ? 18.376  1.085   -3.668  1.00 84.18 311 A 1 
ATOM   2500 N  NZ  . LYS A 1 311 ? 19.491  0.399   -2.989  1.00 78.10 311 A 1 
ATOM   2501 N  N   . VAL A 1 312 ? 14.318  -0.266  -7.575  1.00 98.95 312 A 1 
ATOM   2502 C  CA  . VAL A 1 312 ? 13.751  -1.531  -7.100  1.00 98.99 312 A 1 
ATOM   2503 C  C   . VAL A 1 312 ? 14.754  -2.206  -6.166  1.00 98.90 312 A 1 
ATOM   2504 O  O   . VAL A 1 312 ? 15.966  -2.224  -6.421  1.00 98.76 312 A 1 
ATOM   2505 C  CB  . VAL A 1 312 ? 13.379  -2.434  -8.286  1.00 98.81 312 A 1 
ATOM   2506 C  CG1 . VAL A 1 312 ? 12.867  -3.806  -7.844  1.00 97.93 312 A 1 
ATOM   2507 C  CG2 . VAL A 1 312 ? 12.285  -1.769  -9.133  1.00 98.22 312 A 1 
ATOM   2508 N  N   . ASN A 1 313 ? 14.249  -2.789  -5.075  1.00 98.93 313 A 1 
ATOM   2509 C  CA  . ASN A 1 313 ? 14.981  -3.680  -4.188  1.00 98.96 313 A 1 
ATOM   2510 C  C   . ASN A 1 313 ? 14.297  -5.046  -4.234  1.00 98.97 313 A 1 
ATOM   2511 O  O   . ASN A 1 313 ? 13.204  -5.231  -3.703  1.00 98.82 313 A 1 
ATOM   2512 C  CB  . ASN A 1 313 ? 15.011  -3.053  -2.792  1.00 98.80 313 A 1 
ATOM   2513 C  CG  . ASN A 1 313 ? 15.820  -3.848  -1.785  1.00 98.52 313 A 1 
ATOM   2514 O  OD1 . ASN A 1 313 ? 16.084  -5.036  -1.919  1.00 96.60 313 A 1 
ATOM   2515 N  ND2 . ASN A 1 313 ? 16.238  -3.191  -0.723  1.00 95.74 313 A 1 
ATOM   2516 N  N   . GLU A 1 314 ? 14.941  -6.016  -4.861  1.00 98.80 314 A 1 
ATOM   2517 C  CA  . GLU A 1 314 ? 14.364  -7.350  -5.079  1.00 98.81 314 A 1 
ATOM   2518 C  C   . GLU A 1 314 ? 14.076  -8.116  -3.771  1.00 98.82 314 A 1 
ATOM   2519 O  O   . GLU A 1 314 ? 13.381  -9.129  -3.788  1.00 98.55 314 A 1 
ATOM   2520 C  CB  . GLU A 1 314 ? 15.298  -8.183  -5.965  1.00 98.73 314 A 1 
ATOM   2521 C  CG  . GLU A 1 314 ? 15.533  -7.596  -7.358  1.00 98.31 314 A 1 
ATOM   2522 C  CD  . GLU A 1 314 ? 16.375  -8.525  -8.252  1.00 97.85 314 A 1 
ATOM   2523 O  OE1 . GLU A 1 314 ? 16.394  -8.333  -9.473  1.00 95.17 314 A 1 
ATOM   2524 O  OE2 . GLU A 1 314 ? 17.023  -9.459  -7.719  1.00 95.51 314 A 1 
ATOM   2525 N  N   . MET A 1 315 ? 14.602  -7.652  -2.634  1.00 98.81 315 A 1 
ATOM   2526 C  CA  . MET A 1 315 ? 14.442  -8.292  -1.332  1.00 98.84 315 A 1 
ATOM   2527 C  C   . MET A 1 315 ? 14.802  -9.786  -1.347  1.00 98.73 315 A 1 
ATOM   2528 O  O   . MET A 1 315 ? 14.132  -10.606 -0.712  1.00 98.37 315 A 1 
ATOM   2529 C  CB  . MET A 1 315 ? 13.048  -7.984  -0.760  1.00 98.81 315 A 1 
ATOM   2530 C  CG  . MET A 1 315 ? 12.908  -6.521  -0.330  1.00 98.46 315 A 1 
ATOM   2531 S  SD  . MET A 1 315 ? 13.942  -6.077  1.097   1.00 98.25 315 A 1 
ATOM   2532 C  CE  . MET A 1 315 ? 13.390  -4.373  1.354   1.00 95.86 315 A 1 
ATOM   2533 N  N   . ARG A 1 316 ? 15.889  -10.145 -2.054  1.00 98.73 316 A 1 
ATOM   2534 C  CA  . ARG A 1 316 ? 16.377  -11.527 -2.138  1.00 98.66 316 A 1 
ATOM   2535 C  C   . ARG A 1 316 ? 16.775  -12.071 -0.770  1.00 98.68 316 A 1 
ATOM   2536 O  O   . ARG A 1 316 ? 17.317  -11.361 0.077   1.00 98.22 316 A 1 
ATOM   2537 C  CB  . ARG A 1 316 ? 17.551  -11.649 -3.121  1.00 98.41 316 A 1 
ATOM   2538 C  CG  . ARG A 1 316 ? 17.103  -11.475 -4.574  1.00 96.17 316 A 1 
ATOM   2539 C  CD  . ARG A 1 316 ? 18.291  -11.666 -5.520  1.00 94.98 316 A 1 
ATOM   2540 N  NE  . ARG A 1 316 ? 17.873  -11.524 -6.917  1.00 92.67 316 A 1 
ATOM   2541 C  CZ  . ARG A 1 316 ? 17.531  -12.485 -7.778  1.00 92.52 316 A 1 
ATOM   2542 N  NH1 . ARG A 1 316 ? 17.521  -13.750 -7.467  1.00 85.80 316 A 1 
ATOM   2543 N  NH2 . ARG A 1 316 ? 17.170  -12.167 -8.967  1.00 87.92 316 A 1 
ATOM   2544 N  N   . VAL A 1 317 ? 16.539  -13.364 -0.590  1.00 98.45 317 A 1 
ATOM   2545 C  CA  . VAL A 1 317 ? 16.884  -14.110 0.621   1.00 98.24 317 A 1 
ATOM   2546 C  C   . VAL A 1 317 ? 17.723  -15.320 0.253   1.00 98.11 317 A 1 
ATOM   2547 O  O   . VAL A 1 317 ? 17.496  -15.969 -0.768  1.00 96.71 317 A 1 
ATOM   2548 C  CB  . VAL A 1 317 ? 15.616  -14.524 1.392   1.00 96.60 317 A 1 
ATOM   2549 C  CG1 . VAL A 1 317 ? 15.965  -15.163 2.744   1.00 88.90 317 A 1 
ATOM   2550 C  CG2 . VAL A 1 317 ? 14.724  -13.316 1.694   1.00 89.97 317 A 1 
ATOM   2551 N  N   . GLN A 1 318 ? 18.709  -15.643 1.094   1.00 97.30 318 A 1 
ATOM   2552 C  CA  . GLN A 1 318 ? 19.540  -16.833 0.962   1.00 96.76 318 A 1 
ATOM   2553 C  C   . GLN A 1 318 ? 19.266  -17.798 2.118   1.00 96.37 318 A 1 
ATOM   2554 O  O   . GLN A 1 318 ? 18.887  -17.384 3.207   1.00 92.90 318 A 1 
ATOM   2555 C  CB  . GLN A 1 318 ? 21.022  -16.446 0.898   1.00 95.16 318 A 1 
ATOM   2556 C  CG  . GLN A 1 318 ? 21.348  -15.588 -0.338  1.00 88.35 318 A 1 
ATOM   2557 C  CD  . GLN A 1 318 ? 22.846  -15.286 -0.470  1.00 81.00 318 A 1 
ATOM   2558 O  OE1 . GLN A 1 318 ? 23.664  -15.670 0.352   1.00 72.25 318 A 1 
ATOM   2559 N  NE2 . GLN A 1 318 ? 23.242  -14.609 -1.505  1.00 68.02 318 A 1 
ATOM   2560 N  N   . ASN A 1 319 ? 19.522  -19.100 1.873   1.00 95.51 319 A 1 
ATOM   2561 C  CA  . ASN A 1 319 ? 19.423  -20.162 2.885   1.00 95.59 319 A 1 
ATOM   2562 C  C   . ASN A 1 319 ? 18.022  -20.285 3.528   1.00 96.00 319 A 1 
ATOM   2563 O  O   . ASN A 1 319 ? 17.902  -20.598 4.708   1.00 93.78 319 A 1 
ATOM   2564 C  CB  . ASN A 1 319 ? 20.545  -20.013 3.916   1.00 93.95 319 A 1 
ATOM   2565 C  CG  . ASN A 1 319 ? 21.922  -19.960 3.283   1.00 87.80 319 A 1 
ATOM   2566 O  OD1 . ASN A 1 319 ? 22.227  -20.630 2.322   1.00 79.92 319 A 1 
ATOM   2567 N  ND2 . ASN A 1 319 ? 22.810  -19.143 3.820   1.00 77.33 319 A 1 
ATOM   2568 N  N   . GLN A 1 320 ? 16.971  -20.038 2.748   1.00 96.93 320 A 1 
ATOM   2569 C  CA  . GLN A 1 320 ? 15.582  -20.205 3.143   1.00 97.25 320 A 1 
ATOM   2570 C  C   . GLN A 1 320 ? 14.835  -21.052 2.100   1.00 97.48 320 A 1 
ATOM   2571 O  O   . GLN A 1 320 ? 15.301  -21.165 0.965   1.00 96.46 320 A 1 
ATOM   2572 C  CB  . GLN A 1 320 ? 14.927  -18.824 3.314   1.00 96.72 320 A 1 
ATOM   2573 C  CG  . GLN A 1 320 ? 15.503  -17.987 4.468   1.00 94.63 320 A 1 
ATOM   2574 C  CD  . GLN A 1 320 ? 15.300  -18.606 5.853   1.00 94.20 320 A 1 
ATOM   2575 O  OE1 . GLN A 1 320 ? 14.493  -19.499 6.057   1.00 87.23 320 A 1 
ATOM   2576 N  NE2 . GLN A 1 320 ? 16.023  -18.151 6.845   1.00 84.89 320 A 1 
ATOM   2577 N  N   . PRO A 1 321 ? 13.657  -21.617 2.436   1.00 97.09 321 A 1 
ATOM   2578 C  CA  . PRO A 1 321 ? 12.813  -22.317 1.457   1.00 96.68 321 A 1 
ATOM   2579 C  C   . PRO A 1 321 ? 12.234  -21.410 0.354   1.00 96.87 321 A 1 
ATOM   2580 O  O   . PRO A 1 321 ? 11.584  -21.903 -0.569  1.00 95.41 321 A 1 
ATOM   2581 C  CB  . PRO A 1 321 ? 11.684  -22.955 2.281   1.00 95.54 321 A 1 
ATOM   2582 C  CG  . PRO A 1 321 ? 12.226  -22.997 3.711   1.00 94.19 321 A 1 
ATOM   2583 C  CD  . PRO A 1 321 ? 13.099  -21.756 3.769   1.00 96.30 321 A 1 
ATOM   2584 N  N   . TYR A 1 322 ? 12.440  -20.103 0.462   1.00 97.49 322 A 1 
ATOM   2585 C  CA  . TYR A 1 322 ? 11.973  -19.075 -0.461  1.00 97.74 322 A 1 
ATOM   2586 C  C   . TYR A 1 322 ? 13.136  -18.158 -0.841  1.00 97.83 322 A 1 
ATOM   2587 O  O   . TYR A 1 322 ? 14.034  -17.923 -0.030  1.00 97.27 322 A 1 
ATOM   2588 C  CB  . TYR A 1 322 ? 10.806  -18.302 0.168   1.00 97.64 322 A 1 
ATOM   2589 C  CG  . TYR A 1 322 ? 11.076  -17.786 1.564   1.00 98.05 322 A 1 
ATOM   2590 C  CD1 . TYR A 1 322 ? 10.811  -18.604 2.686   1.00 97.72 322 A 1 
ATOM   2591 C  CD2 . TYR A 1 322 ? 11.620  -16.507 1.772   1.00 97.78 322 A 1 
ATOM   2592 C  CE1 . TYR A 1 322 ? 11.102  -18.157 3.984   1.00 97.39 322 A 1 
ATOM   2593 C  CE2 . TYR A 1 322 ? 11.918  -16.049 3.063   1.00 97.44 322 A 1 
ATOM   2594 C  CZ  . TYR A 1 322 ? 11.664  -16.882 4.169   1.00 97.52 322 A 1 
ATOM   2595 O  OH  . TYR A 1 322 ? 11.986  -16.450 5.429   1.00 96.90 322 A 1 
ATOM   2596 N  N   . GLY A 1 323 ? 13.127  -17.639 -2.067  1.00 98.04 323 A 1 
ATOM   2597 C  CA  . GLY A 1 323 ? 14.208  -16.803 -2.610  1.00 98.16 323 A 1 
ATOM   2598 C  C   . GLY A 1 323 ? 14.034  -15.298 -2.393  1.00 98.49 323 A 1 
ATOM   2599 O  O   . GLY A 1 323 ? 14.991  -14.548 -2.573  1.00 97.82 323 A 1 
ATOM   2600 N  N   . PHE A 1 324 ? 12.838  -14.865 -2.010  1.00 98.50 324 A 1 
ATOM   2601 C  CA  . PHE A 1 324 ? 12.454  -13.466 -1.885  1.00 98.59 324 A 1 
ATOM   2602 C  C   . PHE A 1 324 ? 11.594  -13.248 -0.629  1.00 98.52 324 A 1 
ATOM   2603 O  O   . PHE A 1 324 ? 10.967  -14.183 -0.132  1.00 98.01 324 A 1 
ATOM   2604 C  CB  . PHE A 1 324 ? 11.690  -13.028 -3.144  1.00 98.52 324 A 1 
ATOM   2605 C  CG  . PHE A 1 324 ? 12.460  -13.222 -4.436  1.00 98.62 324 A 1 
ATOM   2606 C  CD1 . PHE A 1 324 ? 13.285  -12.199 -4.939  1.00 98.32 324 A 1 
ATOM   2607 C  CD2 . PHE A 1 324 ? 12.361  -14.433 -5.139  1.00 98.34 324 A 1 
ATOM   2608 C  CE1 . PHE A 1 324 ? 14.007  -12.381 -6.127  1.00 98.09 324 A 1 
ATOM   2609 C  CE2 . PHE A 1 324 ? 13.090  -14.630 -6.336  1.00 98.14 324 A 1 
ATOM   2610 C  CZ  . PHE A 1 324 ? 13.907  -13.597 -6.821  1.00 98.25 324 A 1 
ATOM   2611 N  N   . LEU A 1 325 ? 11.542  -12.014 -0.101  1.00 98.62 325 A 1 
ATOM   2612 C  CA  . LEU A 1 325 ? 10.718  -11.681 1.075   1.00 98.68 325 A 1 
ATOM   2613 C  C   . LEU A 1 325 ? 9.214   -11.562 0.789   1.00 98.68 325 A 1 
ATOM   2614 O  O   . LEU A 1 325 ? 8.434   -11.544 1.740   1.00 98.04 325 A 1 
ATOM   2615 C  CB  . LEU A 1 325 ? 11.224  -10.393 1.732   1.00 98.34 325 A 1 
ATOM   2616 C  CG  . LEU A 1 325 ? 12.526  -10.541 2.519   1.00 96.63 325 A 1 
ATOM   2617 C  CD1 . LEU A 1 325 ? 12.860  -9.207  3.186   1.00 96.70 325 A 1 
ATOM   2618 C  CD2 . LEU A 1 325 ? 12.413  -11.588 3.633   1.00 96.67 325 A 1 
ATOM   2619 N  N   . SER A 1 326 ? 8.831   -11.446 -0.474  1.00 98.71 326 A 1 
ATOM   2620 C  CA  . SER A 1 326 ? 7.449   -11.319 -0.938  1.00 98.77 326 A 1 
ATOM   2621 C  C   . SER A 1 326 ? 7.338   -11.853 -2.363  1.00 98.69 326 A 1 
ATOM   2622 O  O   . SER A 1 326 ? 8.349   -12.126 -3.008  1.00 98.34 326 A 1 
ATOM   2623 C  CB  . SER A 1 326 ? 7.033   -9.837  -0.897  1.00 98.69 326 A 1 
ATOM   2624 O  OG  . SER A 1 326 ? 5.668   -9.692  -1.204  1.00 98.39 326 A 1 
ATOM   2625 N  N   . ASP A 1 327 ? 6.110   -11.988 -2.857  1.00 98.42 327 A 1 
ATOM   2626 C  CA  . ASP A 1 327 ? 5.812   -12.096 -4.285  1.00 98.23 327 A 1 
ATOM   2627 C  C   . ASP A 1 327 ? 6.001   -10.768 -5.034  1.00 98.39 327 A 1 
ATOM   2628 O  O   . ASP A 1 327 ? 6.171   -10.772 -6.253  1.00 97.92 327 A 1 
ATOM   2629 C  CB  . ASP A 1 327 ? 4.409   -12.686 -4.477  1.00 97.61 327 A 1 
ATOM   2630 C  CG  . ASP A 1 327 ? 3.261   -11.893 -3.835  1.00 97.20 327 A 1 
ATOM   2631 O  OD1 . ASP A 1 327 ? 3.516   -11.095 -2.900  1.00 96.42 327 A 1 
ATOM   2632 O  OD2 . ASP A 1 327 ? 2.108   -12.166 -4.220  1.00 95.19 327 A 1 
ATOM   2633 N  N   . HIS A 1 328 ? 6.089   -9.654  -4.303  1.00 98.67 328 A 1 
ATOM   2634 C  CA  . HIS A 1 328 ? 6.520   -8.353  -4.801  1.00 98.76 328 A 1 
ATOM   2635 C  C   . HIS A 1 328 ? 8.001   -8.087  -4.493  1.00 98.84 328 A 1 
ATOM   2636 O  O   . HIS A 1 328 ? 8.542   -8.526  -3.478  1.00 98.64 328 A 1 
ATOM   2637 C  CB  . HIS A 1 328 ? 5.665   -7.233  -4.199  1.00 98.60 328 A 1 
ATOM   2638 C  CG  . HIS A 1 328 ? 4.257   -7.206  -4.721  1.00 98.51 328 A 1 
ATOM   2639 N  ND1 . HIS A 1 328 ? 3.708   -6.201  -5.498  1.00 96.92 328 A 1 
ATOM   2640 C  CD2 . HIS A 1 328 ? 3.269   -8.128  -4.506  1.00 97.36 328 A 1 
ATOM   2641 C  CE1 . HIS A 1 328 ? 2.429   -6.509  -5.729  1.00 96.92 328 A 1 
ATOM   2642 N  NE2 . HIS A 1 328 ? 2.130   -7.683  -5.149  1.00 97.29 328 A 1 
ATOM   2643 N  N   . PHE A 1 329 ? 8.650   -7.298  -5.346  1.00 98.84 329 A 1 
ATOM   2644 C  CA  . PHE A 1 329 ? 9.840   -6.547  -4.980  1.00 98.85 329 A 1 
ATOM   2645 C  C   . PHE A 1 329 ? 9.446   -5.304  -4.178  1.00 98.82 329 A 1 
ATOM   2646 O  O   . PHE A 1 329 ? 8.325   -4.804  -4.284  1.00 98.78 329 A 1 
ATOM   2647 C  CB  . PHE A 1 329 ? 10.639  -6.182  -6.236  1.00 98.83 329 A 1 
ATOM   2648 C  CG  . PHE A 1 329 ? 11.179  -7.336  -7.050  1.00 98.82 329 A 1 
ATOM   2649 C  CD1 . PHE A 1 329 ? 11.441  -8.586  -6.468  1.00 98.55 329 A 1 
ATOM   2650 C  CD2 . PHE A 1 329 ? 11.462  -7.140  -8.418  1.00 98.46 329 A 1 
ATOM   2651 C  CE1 . PHE A 1 329 ? 11.988  -9.632  -7.235  1.00 98.21 329 A 1 
ATOM   2652 C  CE2 . PHE A 1 329 ? 12.019  -8.174  -9.183  1.00 98.19 329 A 1 
ATOM   2653 C  CZ  . PHE A 1 329 ? 12.285  -9.427  -8.596  1.00 98.32 329 A 1 
ATOM   2654 N  N   . ALA A 1 330 ? 10.373  -4.782  -3.378  1.00 98.93 330 A 1 
ATOM   2655 C  CA  . ALA A 1 330 ? 10.200  -3.465  -2.806  1.00 98.90 330 A 1 
ATOM   2656 C  C   . ALA A 1 330 ? 10.622  -2.390  -3.806  1.00 98.94 330 A 1 
ATOM   2657 O  O   . ALA A 1 330 ? 11.466  -2.616  -4.679  1.00 98.93 330 A 1 
ATOM   2658 C  CB  . ALA A 1 330 ? 10.971  -3.363  -1.487  1.00 98.93 330 A 1 
ATOM   2659 N  N   . VAL A 1 331 ? 10.095  -1.191  -3.638  1.00 98.99 331 A 1 
ATOM   2660 C  CA  . VAL A 1 331 ? 10.592  0.023   -4.282  1.00 98.98 331 A 1 
ATOM   2661 C  C   . VAL A 1 331 ? 11.060  0.990   -3.211  1.00 98.97 331 A 1 
ATOM   2662 O  O   . VAL A 1 331 ? 10.489  1.071   -2.125  1.00 98.93 331 A 1 
ATOM   2663 C  CB  . VAL A 1 331 ? 9.559   0.627   -5.250  1.00 98.89 331 A 1 
ATOM   2664 C  CG1 . VAL A 1 331 ? 9.272   -0.344  -6.406  1.00 98.52 331 A 1 
ATOM   2665 C  CG2 . VAL A 1 331 ? 8.232   0.984   -4.581  1.00 98.39 331 A 1 
ATOM   2666 N  N   . GLU A 1 332 ? 12.158  1.702   -3.478  1.00 98.92 332 A 1 
ATOM   2667 C  CA  . GLU A 1 332 ? 12.716  2.646   -2.521  1.00 98.98 332 A 1 
ATOM   2668 C  C   . GLU A 1 332 ? 13.194  3.921   -3.203  1.00 98.96 332 A 1 
ATOM   2669 O  O   . GLU A 1 332 ? 13.601  3.921   -4.364  1.00 98.78 332 A 1 
ATOM   2670 C  CB  . GLU A 1 332 ? 13.816  1.985   -1.661  1.00 98.23 332 A 1 
ATOM   2671 C  CG  . GLU A 1 332 ? 15.064  1.538   -2.426  1.00 94.22 332 A 1 
ATOM   2672 C  CD  . GLU A 1 332 ? 16.101  0.849   -1.508  1.00 97.48 332 A 1 
ATOM   2673 O  OE1 . GLU A 1 332 ? 17.264  1.312   -1.446  1.00 93.92 332 A 1 
ATOM   2674 O  OE2 . GLU A 1 332 ? 15.786  -0.170  -0.866  1.00 95.60 332 A 1 
ATOM   2675 N  N   . SER A 1 333 ? 13.166  5.033   -2.460  1.00 98.96 333 A 1 
ATOM   2676 C  CA  . SER A 1 333 ? 13.667  6.310   -2.938  1.00 98.92 333 A 1 
ATOM   2677 C  C   . SER A 1 333 ? 14.351  7.084   -1.821  1.00 98.98 333 A 1 
ATOM   2678 O  O   . SER A 1 333 ? 13.856  7.150   -0.696  1.00 98.80 333 A 1 
ATOM   2679 C  CB  . SER A 1 333 ? 12.535  7.122   -3.559  1.00 98.68 333 A 1 
ATOM   2680 O  OG  . SER A 1 333 ? 13.060  8.192   -4.301  1.00 90.82 333 A 1 
ATOM   2681 N  N   . GLU A 1 334 ? 15.507  7.691   -2.143  1.00 98.97 334 A 1 
ATOM   2682 C  CA  . GLU A 1 334 ? 16.162  8.695   -1.321  1.00 98.82 334 A 1 
ATOM   2683 C  C   . GLU A 1 334 ? 15.857  10.074  -1.904  1.00 98.86 334 A 1 
ATOM   2684 O  O   . GLU A 1 334 ? 16.309  10.407  -2.994  1.00 98.66 334 A 1 
ATOM   2685 C  CB  . GLU A 1 334 ? 17.672  8.425   -1.230  1.00 98.51 334 A 1 
ATOM   2686 C  CG  . GLU A 1 334 ? 18.358  9.360   -0.226  1.00 91.06 334 A 1 
ATOM   2687 C  CD  . GLU A 1 334 ? 19.876  9.071   -0.053  1.00 86.75 334 A 1 
ATOM   2688 O  OE1 . GLU A 1 334 ? 20.657  10.033  0.107   1.00 80.00 334 A 1 
ATOM   2689 O  OE2 . GLU A 1 334 ? 20.284  7.891   -0.044  1.00 80.82 334 A 1 
ATOM   2690 N  N   . PHE A 1 335 ? 15.100  10.884  -1.160  1.00 98.80 335 A 1 
ATOM   2691 C  CA  . PHE A 1 335 ? 14.788  12.268  -1.474  1.00 98.96 335 A 1 
ATOM   2692 C  C   . PHE A 1 335 ? 15.756  13.203  -0.763  1.00 98.85 335 A 1 
ATOM   2693 O  O   . PHE A 1 335 ? 16.093  12.998  0.401   1.00 98.68 335 A 1 
ATOM   2694 C  CB  . PHE A 1 335 ? 13.335  12.586  -1.102  1.00 98.89 335 A 1 
ATOM   2695 C  CG  . PHE A 1 335 ? 12.320  11.760  -1.853  1.00 98.90 335 A 1 
ATOM   2696 C  CD1 . PHE A 1 335 ? 11.816  12.207  -3.090  1.00 98.77 335 A 1 
ATOM   2697 C  CD2 . PHE A 1 335 ? 11.885  10.525  -1.340  1.00 98.76 335 A 1 
ATOM   2698 C  CE1 . PHE A 1 335 ? 10.890  11.439  -3.804  1.00 98.61 335 A 1 
ATOM   2699 C  CE2 . PHE A 1 335 ? 10.961  9.748   -2.053  1.00 98.60 335 A 1 
ATOM   2700 C  CZ  . PHE A 1 335 ? 10.464  10.200  -3.287  1.00 98.66 335 A 1 
ATOM   2701 N  N   . THR A 1 336 ? 16.198  14.259  -1.454  1.00 98.79 336 A 1 
ATOM   2702 C  CA  . THR A 1 336 ? 17.000  15.352  -0.894  1.00 98.79 336 A 1 
ATOM   2703 C  C   . THR A 1 336 ? 16.264  16.668  -1.101  1.00 98.64 336 A 1 
ATOM   2704 O  O   . THR A 1 336 ? 15.897  17.004  -2.230  1.00 98.21 336 A 1 
ATOM   2705 C  CB  . THR A 1 336 ? 18.405  15.400  -1.513  1.00 98.51 336 A 1 
ATOM   2706 O  OG1 . THR A 1 336 ? 19.050  14.163  -1.321  1.00 95.85 336 A 1 
ATOM   2707 C  CG2 . THR A 1 336 ? 19.290  16.458  -0.855  1.00 95.38 336 A 1 
ATOM   2708 N  N   . PHE A 1 337 ? 16.065  17.425  -0.025  1.00 98.26 337 A 1 
ATOM   2709 C  CA  . PHE A 1 337 ? 15.337  18.688  -0.020  1.00 98.05 337 A 1 
ATOM   2710 C  C   . PHE A 1 337 ? 16.307  19.853  0.176   1.00 97.43 337 A 1 
ATOM   2711 O  O   . PHE A 1 337 ? 17.103  19.870  1.120   1.00 96.24 337 A 1 
ATOM   2712 C  CB  . PHE A 1 337 ? 14.247  18.664  1.062   1.00 97.89 337 A 1 
ATOM   2713 C  CG  . PHE A 1 337 ? 13.290  17.501  0.944   1.00 98.21 337 A 1 
ATOM   2714 C  CD1 . PHE A 1 337 ? 12.144  17.591  0.131   1.00 97.82 337 A 1 
ATOM   2715 C  CD2 . PHE A 1 337 ? 13.546  16.300  1.631   1.00 97.86 337 A 1 
ATOM   2716 C  CE1 . PHE A 1 337 ? 11.266  16.510  0.006   1.00 97.47 337 A 1 
ATOM   2717 C  CE2 . PHE A 1 337 ? 12.672  15.207  1.507   1.00 97.51 337 A 1 
ATOM   2718 C  CZ  . PHE A 1 337 ? 11.525  15.310  0.695   1.00 97.72 337 A 1 
ATOM   2719 N  N   . THR A 1 338 ? 16.206  20.862  -0.706  1.00 96.79 338 A 1 
ATOM   2720 C  CA  . THR A 1 338 ? 16.982  22.105  -0.624  1.00 95.95 338 A 1 
ATOM   2721 C  C   . THR A 1 338 ? 16.057  23.317  -0.789  1.00 94.81 338 A 1 
ATOM   2722 O  O   . THR A 1 338 ? 14.955  23.195  -1.314  1.00 90.42 338 A 1 
ATOM   2723 C  CB  . THR A 1 338 ? 18.131  22.138  -1.653  1.00 94.02 338 A 1 
ATOM   2724 O  OG1 . THR A 1 338 ? 17.657  21.963  -2.966  1.00 86.91 338 A 1 
ATOM   2725 C  CG2 . THR A 1 338 ? 19.146  21.028  -1.397  1.00 85.66 338 A 1 
ATOM   2726 N  N   . GLN A 1 339 ? 16.485  24.482  -0.300  1.00 90.32 339 A 1 
ATOM   2727 C  CA  . GLN A 1 339 ? 15.780  25.747  -0.497  1.00 87.42 339 A 1 
ATOM   2728 C  C   . GLN A 1 339 ? 16.279  26.479  -1.750  1.00 80.57 339 A 1 
ATOM   2729 O  O   . GLN A 1 339 ? 17.470  26.339  -2.085  1.00 70.68 339 A 1 
ATOM   2730 C  CB  . GLN A 1 339 ? 15.868  26.639  0.752   1.00 79.84 339 A 1 
ATOM   2731 C  CG  . GLN A 1 339 ? 15.056  26.040  1.919   1.00 72.76 339 A 1 
ATOM   2732 C  CD  . GLN A 1 339 ? 14.953  26.963  3.146   1.00 68.06 339 A 1 
ATOM   2733 O  OE1 . GLN A 1 339 ? 15.569  28.015  3.255   1.00 62.95 339 A 1 
ATOM   2734 N  NE2 . GLN A 1 339 ? 14.145  26.603  4.111   1.00 61.37 339 A 1 
ATOM   2735 O  OXT . GLN A 1 339 ? 15.437  27.185  -2.357  1.00 66.82 339 A 1 
HETATM 2736 MG MG  . MG  B 2 .   ? -0.937  -9.801  -3.067  1.00 91.10 1   B 1 
HETATM 2737 MG MG  . MG  C 3 .   ? -2.075  -6.233  -4.911  1.00 66.68 1   C 1 
#
