# Supplementary material for: Theoretical Study of Sphingomyelinases from Entamoeba histolytica and Trichomonas vaginalis Sheds Light on the Evolution of Enzymes Needed for Survival and Colonization
Source: Pathogens. 2025 Jan 5;14(1):32. doi: 10.3390/pathogens14010032 (PMC11768322; doi:10.3390/pathogens14010032)
Supplement: Supplementary file 1 [file pathogens-14-00032-s001.zip › Supplementary structural Files/Trichomonas vaginalis/Trichomonas A2EE69/fold_a2ee69cox2oleicx50/fold_a2ee69cox2oleicx50_model_0.cif]

# By using this file you agree to the legally binding terms of use found at alphafoldserver.com/output-terms
data_3d24730339754b28
#
_entry.id 3d24730339754b28
#
loop_
_atom_type.symbol
C  
CO 
N  
O  
S  
#
loop_
_audit_author.name
_audit_author.pdbx_ordinal
"Google DeepMind" 1 
"Isomorphic Labs" 2 
#
_audit_conform.dict_location https://raw.githubusercontent.com/ihmwg/ModelCIF/master/dist/mmcif_ma.dic
_audit_conform.dict_name     mmcif_ma.dic
_audit_conform.dict_version  1.4.5
#
loop_
_chem_comp.formula
_chem_comp.formula_weight
_chem_comp.id
_chem_comp.mon_nstd_flag
_chem_comp.name
_chem_comp.pdbx_smiles
_chem_comp.pdbx_synonyms
_chem_comp.type
"C3 H7 N O2"    89.093  ALA y ALANINE           C[C@H](N)C(O)=O                  ? "L-PEPTIDE LINKING" 
"C6 H15 N4 O2"  175.209 ARG y ARGININE          N[C@@H](CCCNC(N)=[NH2+])C(O)=O   ? "L-PEPTIDE LINKING" 
"C4 H8 N2 O3"   132.118 ASN y ASPARAGINE        N[C@@H](CC(N)=O)C(O)=O           ? "L-PEPTIDE LINKING" 
"C4 H7 N O4"    133.103 ASP y "ASPARTIC ACID"   N[C@@H](CC(O)=O)C(O)=O           ? "L-PEPTIDE LINKING" 
Co              58.933  CO  . "COBALT (II) ION" "[Co++]"                         ? NON-POLYMER         
"C3 H7 N O2 S"  121.158 CYS y CYSTEINE          N[C@@H](CS)C(O)=O                ? "L-PEPTIDE LINKING" 
"C5 H10 N2 O3"  146.144 GLN y GLUTAMINE         N[C@@H](CCC(N)=O)C(O)=O          ? "L-PEPTIDE LINKING" 
"C5 H9 N O4"    147.129 GLU y "GLUTAMIC ACID"   N[C@@H](CCC(O)=O)C(O)=O          ? "L-PEPTIDE LINKING" 
"C2 H5 N O2"    75.067  GLY y GLYCINE           NCC(O)=O                         ? "PEPTIDE LINKING"   
"C6 H10 N3 O2"  156.162 HIS y HISTIDINE         N[C@@H](Cc1c[nH]c[nH+]1)C(O)=O   ? "L-PEPTIDE LINKING" 
"C6 H13 N O2"   131.173 ILE y ISOLEUCINE        CC[C@H](C)[C@H](N)C(O)=O         ? "L-PEPTIDE LINKING" 
"C6 H13 N O2"   131.173 LEU y LEUCINE           CC(C)C[C@H](N)C(O)=O             ? "L-PEPTIDE LINKING" 
"C6 H15 N2 O2"  147.195 LYS y LYSINE            N[C@@H](CCCC[NH3+])C(O)=O        ? "L-PEPTIDE LINKING" 
"C5 H11 N O2 S" 149.211 MET y METHIONINE        CSCC[C@H](N)C(O)=O               ? "L-PEPTIDE LINKING" 
"C18 H34 O2"    282.461 OLA . "OLEIC ACID"      CCCCCCCC\C=C/CCCCCCCC(O)=O       ? NON-POLYMER         
"C9 H11 N O2"   165.189 PHE y PHENYLALANINE     N[C@@H](Cc1ccccc1)C(O)=O         ? "L-PEPTIDE LINKING" 
"C5 H9 N O2"    115.130 PRO y PROLINE           OC(=O)[C@@H]1CCCN1               ? "L-PEPTIDE LINKING" 
"C3 H7 N O3"    105.093 SER y SERINE            N[C@@H](CO)C(O)=O                ? "L-PEPTIDE LINKING" 
"C4 H9 N O3"    119.119 THR y THREONINE         C[C@@H](O)[C@H](N)C(O)=O         ? "L-PEPTIDE LINKING" 
"C11 H12 N2 O2" 204.225 TRP y TRYPTOPHAN        N[C@@H](Cc1c[nH]c2ccccc12)C(O)=O ? "L-PEPTIDE LINKING" 
"C9 H11 N O3"   181.189 TYR y TYROSINE          N[C@@H](Cc1ccc(O)cc1)C(O)=O      ? "L-PEPTIDE LINKING" 
"C5 H11 N O2"   117.146 VAL y VALINE            CC(C)[C@H](N)C(O)=O              ? "L-PEPTIDE LINKING" 
#
_citation.book_publisher          ?
_citation.country                 UK
_citation.id                      primary
_citation.journal_full            Nature
_citation.journal_id_ASTM         NATUAS
_citation.journal_id_CSD          0006
_citation.journal_id_ISSN         0028-0836
_citation.journal_volume          ?
_citation.page_first              ?
_citation.page_last               ?
_citation.pdbx_database_id_DOI    ?
_citation.pdbx_database_id_PubMed ?
_citation.title                   "Accurate structure prediction of biomolecular interactions with AlphaFold 3"
_citation.year                    2024
#
loop_
_citation_author.citation_id
_citation_author.name
_citation_author.ordinal
primary "Google DeepMind" 1 
primary "Isomorphic Labs" 2 
#
loop_
_entity.id
_entity.pdbx_description
_entity.type
1  . polymer     
2  . non-polymer 
3  . non-polymer 
4  . non-polymer 
5  . non-polymer 
6  . non-polymer 
7  . non-polymer 
8  . non-polymer 
9  . non-polymer 
10 . non-polymer 
11 . non-polymer 
12 . non-polymer 
13 . non-polymer 
14 . non-polymer 
15 . non-polymer 
16 . non-polymer 
17 . non-polymer 
18 . non-polymer 
19 . non-polymer 
20 . non-polymer 
21 . non-polymer 
22 . non-polymer 
23 . non-polymer 
24 . non-polymer 
25 . non-polymer 
26 . non-polymer 
27 . non-polymer 
28 . non-polymer 
29 . non-polymer 
30 . non-polymer 
31 . non-polymer 
32 . non-polymer 
33 . non-polymer 
34 . non-polymer 
35 . non-polymer 
36 . non-polymer 
37 . non-polymer 
38 . non-polymer 
39 . non-polymer 
40 . non-polymer 
41 . non-polymer 
42 . non-polymer 
43 . non-polymer 
44 . non-polymer 
45 . non-polymer 
46 . non-polymer 
47 . non-polymer 
48 . non-polymer 
49 . non-polymer 
50 . non-polymer 
51 . non-polymer 
52 . non-polymer 
53 . non-polymer 
#
_entity_poly.entity_id      1
_entity_poly.pdbx_strand_id A
_entity_poly.type           polypeptide(L)
#
loop_
_entity_poly_seq.entity_id
_entity_poly_seq.hetero
_entity_poly_seq.mon_id
_entity_poly_seq.num
1 n MET 1   
1 n ASN 2   
1 n PHE 3   
1 n LYS 4   
1 n SER 5   
1 n ILE 6   
1 n LEU 7   
1 n THR 8   
1 n PHE 9   
1 n GLY 10  
1 n VAL 11  
1 n GLY 12  
1 n VAL 13  
1 n PRO 14  
1 n ILE 15  
1 n GLY 16  
1 n VAL 17  
1 n LEU 18  
1 n GLY 19  
1 n THR 20  
1 n LEU 21  
1 n MET 22  
1 n CYS 23  
1 n VAL 24  
1 n LEU 25  
1 n LYS 26  
1 n ARG 27  
1 n VAL 28  
1 n LEU 29  
1 n SER 30  
1 n LYS 31  
1 n THR 32  
1 n ALA 33  
1 n LYS 34  
1 n GLN 35  
1 n TYR 36  
1 n LYS 37  
1 n GLN 38  
1 n ILE 39  
1 n ALA 40  
1 n ASP 41  
1 n GLY 42  
1 n ARG 43  
1 n GLN 44  
1 n ALA 45  
1 n ASP 46  
1 n PHE 47  
1 n GLN 48  
1 n THR 49  
1 n LYS 50  
1 n LYS 51  
1 n LEU 52  
1 n LYS 53  
1 n ILE 54  
1 n LEU 55  
1 n ASP 56  
1 n PHE 57  
1 n ASN 58  
1 n ALA 59  
1 n PHE 60  
1 n TRP 61  
1 n ARG 62  
1 n PRO 63  
1 n GLN 64  
1 n LEU 65  
1 n LEU 66  
1 n HIS 67  
1 n LEU 68  
1 n PHE 69  
1 n LYS 70  
1 n GLU 71  
1 n GLU 72  
1 n TYR 73  
1 n MET 74  
1 n ARG 75  
1 n ASP 76  
1 n ARG 77  
1 n SER 78  
1 n LYS 79  
1 n ILE 80  
1 n LEU 81  
1 n LEU 82  
1 n GLU 83  
1 n ARG 84  
1 n ILE 85  
1 n SER 86  
1 n GLU 87  
1 n TYR 88  
1 n ASP 89  
1 n VAL 90  
1 n VAL 91  
1 n CYS 92  
1 n LEU 93  
1 n GLN 94  
1 n GLU 95  
1 n GLY 96  
1 n PHE 97  
1 n GLN 98  
1 n PHE 99  
1 n GLY 100 
1 n SER 101 
1 n ASP 102 
1 n ILE 103 
1 n SER 104 
1 n LYS 105 
1 n ASN 106 
1 n PHE 107 
1 n ILE 108 
1 n GLU 109 
1 n ALA 110 
1 n ALA 111 
1 n ASN 112 
1 n ALA 113 
1 n LEU 114 
1 n GLY 115 
1 n PHE 116 
1 n LYS 117 
1 n TYR 118 
1 n VAL 119 
1 n LEU 120 
1 n THR 121 
1 n SER 122 
1 n LYS 123 
1 n LEU 124 
1 n PRO 125 
1 n PRO 126 
1 n LEU 127 
1 n LEU 128 
1 n ASN 129 
1 n HIS 130 
1 n GLN 131 
1 n VAL 132 
1 n ILE 133 
1 n ASP 134 
1 n SER 135 
1 n GLY 136 
1 n LEU 137 
1 n VAL 138 
1 n ILE 139 
1 n ILE 140 
1 n SER 141 
1 n LYS 142 
1 n PHE 143 
1 n PRO 144 
1 n ILE 145 
1 n LEU 146 
1 n GLU 147 
1 n SER 148 
1 n ASP 149 
1 n CYS 150 
1 n VAL 151 
1 n ARG 152 
1 n TYR 153 
1 n THR 154 
1 n ALA 155 
1 n GLY 156 
1 n CYS 157 
1 n GLY 158 
1 n PHE 159 
1 n ASP 160 
1 n ALA 161 
1 n PHE 162 
1 n ALA 163 
1 n ALA 164 
1 n LYS 165 
1 n GLY 166 
1 n ALA 167 
1 n LEU 168 
1 n TYR 169 
1 n ALA 170 
1 n LYS 171 
1 n ILE 172 
1 n GLN 173 
1 n LEU 174 
1 n ASP 175 
1 n GLU 176 
1 n LYS 177 
1 n ASN 178 
1 n HIS 179 
1 n VAL 180 
1 n HIS 181 
1 n LEU 182 
1 n PHE 183 
1 n SER 184 
1 n THR 185 
1 n HIS 186 
1 n LEU 187 
1 n GLN 188 
1 n ALA 189 
1 n SER 190 
1 n TYR 191 
1 n GLN 192 
1 n TYR 193 
1 n GLY 194 
1 n LYS 195 
1 n ASP 196 
1 n PRO 197 
1 n THR 198 
1 n ASP 199 
1 n VAL 200 
1 n ASP 201 
1 n VAL 202 
1 n LYS 203 
1 n VAL 204 
1 n ARG 205 
1 n GLN 206 
1 n SER 207 
1 n GLN 208 
1 n PHE 209 
1 n ASP 210 
1 n GLU 211 
1 n LEU 212 
1 n SER 213 
1 n ALA 214 
1 n LEU 215 
1 n MET 216 
1 n ALA 217 
1 n GLN 218 
1 n LYS 219 
1 n VAL 220 
1 n THR 221 
1 n ASP 222 
1 n GLY 223 
1 n TYR 224 
1 n PRO 225 
1 n ALA 226 
1 n ILE 227 
1 n VAL 228 
1 n VAL 229 
1 n GLY 230 
1 n ASP 231 
1 n LEU 232 
1 n ASN 233 
1 n VAL 234 
1 n ASN 235 
1 n ALA 236 
1 n ARG 237 
1 n PHE 238 
1 n GLY 239 
1 n ASP 240 
1 n GLU 241 
1 n TYR 242 
1 n LEU 243 
1 n ASN 244 
1 n LEU 245 
1 n LEU 246 
1 n LYS 247 
1 n HIS 248 
1 n PHE 249 
1 n THR 250 
1 n ILE 251 
1 n PRO 252 
1 n ASN 253 
1 n TYR 254 
1 n GLU 255 
1 n SER 256 
1 n VAL 257 
1 n ASP 258 
1 n THR 259 
1 n LEU 260 
1 n LEU 261 
1 n LYS 262 
1 n ASP 263 
1 n TYR 264 
1 n GLY 265 
1 n GLU 266 
1 n HIS 267 
1 n PRO 268 
1 n ILE 269 
1 n THR 270 
1 n PHE 271 
1 n GLY 272 
1 n ASN 273 
1 n MET 274 
1 n GLU 275 
1 n ASP 276 
1 n VAL 277 
1 n THR 278 
1 n LEU 279 
1 n THR 280 
1 n GLU 281 
1 n PRO 282 
1 n TYR 283 
1 n PHE 284 
1 n GLN 285 
1 n LYS 286 
1 n THR 287 
1 n VAL 288 
1 n GLN 289 
1 n SER 290 
1 n ILE 291 
1 n ASP 292 
1 n TYR 293 
1 n ILE 294 
1 n PHE 295 
1 n LEU 296 
1 n PHE 297 
1 n GLU 298 
1 n LYS 299 
1 n GLU 300 
1 n GLN 301 
1 n SER 302 
1 n PRO 303 
1 n LEU 304 
1 n LYS 305 
1 n VAL 306 
1 n GLU 307 
1 n TYR 308 
1 n LYS 309 
1 n SER 310 
1 n LYS 311 
1 n VAL 312 
1 n ASN 313 
1 n GLU 314 
1 n MET 315 
1 n ARG 316 
1 n VAL 317 
1 n GLN 318 
1 n ASN 319 
1 n GLN 320 
1 n PRO 321 
1 n TYR 322 
1 n GLY 323 
1 n PHE 324 
1 n LEU 325 
1 n SER 326 
1 n ASP 327 
1 n HIS 328 
1 n PHE 329 
1 n ALA 330 
1 n VAL 331 
1 n GLU 332 
1 n SER 333 
1 n GLU 334 
1 n PHE 335 
1 n THR 336 
1 n PHE 337 
1 n THR 338 
1 n GLN 339 
#
_ma_data.content_type "model coordinates"
_ma_data.id           1
_ma_data.name         Model
#
_ma_model_list.data_id          1
_ma_model_list.model_group_id   1
_ma_model_list.model_group_name "AlphaFold-beta-20231127 (7a14c934-fe78-43c1-a552-7fb305b0ebd1 @ 2024-09-16 17:09:28)"
_ma_model_list.model_id         1
_ma_model_list.model_name       "Top ranked model"
_ma_model_list.model_type       "Ab initio model"
_ma_model_list.ordinal_id       1
#
loop_
_ma_protocol_step.method_type
_ma_protocol_step.ordinal_id
_ma_protocol_step.protocol_id
_ma_protocol_step.step_id
"coevolution MSA" 1 1 1 
"template search" 2 1 2 
modeling          3 1 3 
#
loop_
_ma_qa_metric.id
_ma_qa_metric.mode
_ma_qa_metric.name
_ma_qa_metric.software_group_id
_ma_qa_metric.type
1 global pLDDT 1 pLDDT 
2 local  pLDDT 1 pLDDT 
#
_ma_qa_metric_global.metric_id    1
_ma_qa_metric_global.metric_value 73.97
_ma_qa_metric_global.model_id     1
_ma_qa_metric_global.ordinal_id   1
#
_ma_software_group.group_id    1
_ma_software_group.ordinal_id  1
_ma_software_group.software_id 1
#
loop_
_ma_target_entity.data_id
_ma_target_entity.entity_id
_ma_target_entity.origin
1 1  . 
1 2  . 
1 3  . 
1 4  . 
1 5  . 
1 6  . 
1 7  . 
1 8  . 
1 9  . 
1 10 . 
1 11 . 
1 12 . 
1 13 . 
1 14 . 
1 15 . 
1 16 . 
1 17 . 
1 18 . 
1 19 . 
1 20 . 
1 21 . 
1 22 . 
1 23 . 
1 24 . 
1 25 . 
1 26 . 
1 27 . 
1 28 . 
1 29 . 
1 30 . 
1 31 . 
1 32 . 
1 33 . 
1 34 . 
1 35 . 
1 36 . 
1 37 . 
1 38 . 
1 39 . 
1 40 . 
1 41 . 
1 42 . 
1 43 . 
1 44 . 
1 45 . 
1 46 . 
1 47 . 
1 48 . 
1 49 . 
1 50 . 
1 51 . 
1 52 . 
1 53 . 
#
loop_
_ma_target_entity_instance.asym_id
_ma_target_entity_instance.details
_ma_target_entity_instance.entity_id
A  . 1  
B  . 2  
C  . 3  
D  . 4  
E  . 5  
F  . 6  
G  . 7  
H  . 8  
I  . 9  
J  . 10 
K  . 11 
L  . 12 
M  . 13 
N  . 14 
O  . 15 
P  . 16 
Q  . 17 
R  . 18 
S  . 19 
T  . 20 
U  . 21 
V  . 22 
W  . 23 
X  . 24 
Y  . 25 
Z  . 26 
AA . 27 
BA . 28 
CA . 29 
DA . 30 
EA . 31 
FA . 32 
GA . 33 
HA . 34 
IA . 35 
JA . 36 
KA . 37 
LA . 38 
MA . 39 
NA . 40 
OA . 41 
PA . 42 
QA . 43 
RA . 44 
SA . 45 
TA . 46 
UA . 47 
VA . 48 
WA . 49 
XA . 50 
YA . 51 
ZA . 52 
AB . 53 
#
loop_
_pdbx_data_usage.details
_pdbx_data_usage.id
_pdbx_data_usage.type
_pdbx_data_usage.url
;NON-COMMERCIAL USE ONLY, BY USING THIS FILE YOU AGREE TO THE TERMS OF USE FOUND
AT alphafoldserver.com/output-terms.
;
1 license    ? 
;THE INFORMATION IS NOT INTENDED FOR, HAS NOT BEEN VALIDATED FOR, AND IS NOT
APPROVED FOR CLINICAL USE. IT SHOULD NOT BE USED FOR CLINICAL PURPOSE OR RELIED
ON FOR MEDICAL OR OTHER PROFESSIONAL ADVICE. IT IS THEORETICAL MODELLING ONLY
AND CAUTION SHOULD BE EXERCISED IN ITS USE. IT IS PROVIDED "AS-IS" WITHOUT ANY
WARRANTY OF ANY KIND, WHETHER EXPRESSED OR IMPLIED. NO WARRANTY IS GIVEN THAT
USE OF THE INFORMATION SHALL NOT INFRINGE THE RIGHTS OF ANY THIRD PARTY.
;
2 disclaimer ? 
#
loop_
_pdbx_nonpoly_scheme.asym_id
_pdbx_nonpoly_scheme.auth_seq_num
_pdbx_nonpoly_scheme.entity_id
_pdbx_nonpoly_scheme.mon_id
_pdbx_nonpoly_scheme.pdb_ins_code
_pdbx_nonpoly_scheme.pdb_seq_num
_pdbx_nonpoly_scheme.pdb_strand_id
B  1 2  OLA . 1 B  
C  1 3  OLA . 1 C  
D  1 4  OLA . 1 D  
E  1 5  OLA . 1 E  
F  1 6  OLA . 1 F  
G  1 7  OLA . 1 G  
H  1 8  OLA . 1 H  
I  1 9  OLA . 1 I  
J  1 10 OLA . 1 J  
K  1 11 OLA . 1 K  
L  1 12 OLA . 1 L  
M  1 13 OLA . 1 M  
N  1 14 OLA . 1 N  
O  1 15 OLA . 1 O  
P  1 16 OLA . 1 P  
Q  1 17 OLA . 1 Q  
R  1 18 OLA . 1 R  
S  1 19 OLA . 1 S  
T  1 20 OLA . 1 T  
U  1 21 OLA . 1 U  
V  1 22 OLA . 1 V  
W  1 23 OLA . 1 W  
X  1 24 OLA . 1 X  
Y  1 25 OLA . 1 Y  
Z  1 26 OLA . 1 Z  
AA 1 27 OLA . 1 AA 
BA 1 28 OLA . 1 BA 
CA 1 29 OLA . 1 CA 
DA 1 30 OLA . 1 DA 
EA 1 31 OLA . 1 EA 
FA 1 32 OLA . 1 FA 
GA 1 33 OLA . 1 GA 
HA 1 34 OLA . 1 HA 
IA 1 35 OLA . 1 IA 
JA 1 36 OLA . 1 JA 
KA 1 37 OLA . 1 KA 
LA 1 38 OLA . 1 LA 
MA 1 39 OLA . 1 MA 
NA 1 40 OLA . 1 NA 
OA 1 41 OLA . 1 OA 
PA 1 42 OLA . 1 PA 
QA 1 43 OLA . 1 QA 
RA 1 44 OLA . 1 RA 
SA 1 45 OLA . 1 SA 
TA 1 46 OLA . 1 TA 
UA 1 47 OLA . 1 UA 
VA 1 48 OLA . 1 VA 
WA 1 49 OLA . 1 WA 
XA 1 50 OLA . 1 XA 
YA 1 51 OLA . 1 YA 
ZA 1 52 CO  . 1 ZA 
AB 1 53 CO  . 1 AB 
#
loop_
_pdbx_poly_seq_scheme.asym_id
_pdbx_poly_seq_scheme.auth_seq_num
_pdbx_poly_seq_scheme.entity_id
_pdbx_poly_seq_scheme.hetero
_pdbx_poly_seq_scheme.mon_id
_pdbx_poly_seq_scheme.pdb_ins_code
_pdbx_poly_seq_scheme.pdb_seq_num
_pdbx_poly_seq_scheme.pdb_strand_id
_pdbx_poly_seq_scheme.seq_id
A 1   1 n MET . 1   A 1   
A 2   1 n ASN . 2   A 2   
A 3   1 n PHE . 3   A 3   
A 4   1 n LYS . 4   A 4   
A 5   1 n SER . 5   A 5   
A 6   1 n ILE . 6   A 6   
A 7   1 n LEU . 7   A 7   
A 8   1 n THR . 8   A 8   
A 9   1 n PHE . 9   A 9   
A 10  1 n GLY . 10  A 10  
A 11  1 n VAL . 11  A 11  
A 12  1 n GLY . 12  A 12  
A 13  1 n VAL . 13  A 13  
A 14  1 n PRO . 14  A 14  
A 15  1 n ILE . 15  A 15  
A 16  1 n GLY . 16  A 16  
A 17  1 n VAL . 17  A 17  
A 18  1 n LEU . 18  A 18  
A 19  1 n GLY . 19  A 19  
A 20  1 n THR . 20  A 20  
A 21  1 n LEU . 21  A 21  
A 22  1 n MET . 22  A 22  
A 23  1 n CYS . 23  A 23  
A 24  1 n VAL . 24  A 24  
A 25  1 n LEU . 25  A 25  
A 26  1 n LYS . 26  A 26  
A 27  1 n ARG . 27  A 27  
A 28  1 n VAL . 28  A 28  
A 29  1 n LEU . 29  A 29  
A 30  1 n SER . 30  A 30  
A 31  1 n LYS . 31  A 31  
A 32  1 n THR . 32  A 32  
A 33  1 n ALA . 33  A 33  
A 34  1 n LYS . 34  A 34  
A 35  1 n GLN . 35  A 35  
A 36  1 n TYR . 36  A 36  
A 37  1 n LYS . 37  A 37  
A 38  1 n GLN . 38  A 38  
A 39  1 n ILE . 39  A 39  
A 40  1 n ALA . 40  A 40  
A 41  1 n ASP . 41  A 41  
A 42  1 n GLY . 42  A 42  
A 43  1 n ARG . 43  A 43  
A 44  1 n GLN . 44  A 44  
A 45  1 n ALA . 45  A 45  
A 46  1 n ASP . 46  A 46  
A 47  1 n PHE . 47  A 47  
A 48  1 n GLN . 48  A 48  
A 49  1 n THR . 49  A 49  
A 50  1 n LYS . 50  A 50  
A 51  1 n LYS . 51  A 51  
A 52  1 n LEU . 52  A 52  
A 53  1 n LYS . 53  A 53  
A 54  1 n ILE . 54  A 54  
A 55  1 n LEU . 55  A 55  
A 56  1 n ASP . 56  A 56  
A 57  1 n PHE . 57  A 57  
A 58  1 n ASN . 58  A 58  
A 59  1 n ALA . 59  A 59  
A 60  1 n PHE . 60  A 60  
A 61  1 n TRP . 61  A 61  
A 62  1 n ARG . 62  A 62  
A 63  1 n PRO . 63  A 63  
A 64  1 n GLN . 64  A 64  
A 65  1 n LEU . 65  A 65  
A 66  1 n LEU . 66  A 66  
A 67  1 n HIS . 67  A 67  
A 68  1 n LEU . 68  A 68  
A 69  1 n PHE . 69  A 69  
A 70  1 n LYS . 70  A 70  
A 71  1 n GLU . 71  A 71  
A 72  1 n GLU . 72  A 72  
A 73  1 n TYR . 73  A 73  
A 74  1 n MET . 74  A 74  
A 75  1 n ARG . 75  A 75  
A 76  1 n ASP . 76  A 76  
A 77  1 n ARG . 77  A 77  
A 78  1 n SER . 78  A 78  
A 79  1 n LYS . 79  A 79  
A 80  1 n ILE . 80  A 80  
A 81  1 n LEU . 81  A 81  
A 82  1 n LEU . 82  A 82  
A 83  1 n GLU . 83  A 83  
A 84  1 n ARG . 84  A 84  
A 85  1 n ILE . 85  A 85  
A 86  1 n SER . 86  A 86  
A 87  1 n GLU . 87  A 87  
A 88  1 n TYR . 88  A 88  
A 89  1 n ASP . 89  A 89  
A 90  1 n VAL . 90  A 90  
A 91  1 n VAL . 91  A 91  
A 92  1 n CYS . 92  A 92  
A 93  1 n LEU . 93  A 93  
A 94  1 n GLN . 94  A 94  
A 95  1 n GLU . 95  A 95  
A 96  1 n GLY . 96  A 96  
A 97  1 n PHE . 97  A 97  
A 98  1 n GLN . 98  A 98  
A 99  1 n PHE . 99  A 99  
A 100 1 n GLY . 100 A 100 
A 101 1 n SER . 101 A 101 
A 102 1 n ASP . 102 A 102 
A 103 1 n ILE . 103 A 103 
A 104 1 n SER . 104 A 104 
A 105 1 n LYS . 105 A 105 
A 106 1 n ASN . 106 A 106 
A 107 1 n PHE . 107 A 107 
A 108 1 n ILE . 108 A 108 
A 109 1 n GLU . 109 A 109 
A 110 1 n ALA . 110 A 110 
A 111 1 n ALA . 111 A 111 
A 112 1 n ASN . 112 A 112 
A 113 1 n ALA . 113 A 113 
A 114 1 n LEU . 114 A 114 
A 115 1 n GLY . 115 A 115 
A 116 1 n PHE . 116 A 116 
A 117 1 n LYS . 117 A 117 
A 118 1 n TYR . 118 A 118 
A 119 1 n VAL . 119 A 119 
A 120 1 n LEU . 120 A 120 
A 121 1 n THR . 121 A 121 
A 122 1 n SER . 122 A 122 
A 123 1 n LYS . 123 A 123 
A 124 1 n LEU . 124 A 124 
A 125 1 n PRO . 125 A 125 
A 126 1 n PRO . 126 A 126 
A 127 1 n LEU . 127 A 127 
A 128 1 n LEU . 128 A 128 
A 129 1 n ASN . 129 A 129 
A 130 1 n HIS . 130 A 130 
A 131 1 n GLN . 131 A 131 
A 132 1 n VAL . 132 A 132 
A 133 1 n ILE . 133 A 133 
A 134 1 n ASP . 134 A 134 
A 135 1 n SER . 135 A 135 
A 136 1 n GLY . 136 A 136 
A 137 1 n LEU . 137 A 137 
A 138 1 n VAL . 138 A 138 
A 139 1 n ILE . 139 A 139 
A 140 1 n ILE . 140 A 140 
A 141 1 n SER . 141 A 141 
A 142 1 n LYS . 142 A 142 
A 143 1 n PHE . 143 A 143 
A 144 1 n PRO . 144 A 144 
A 145 1 n ILE . 145 A 145 
A 146 1 n LEU . 146 A 146 
A 147 1 n GLU . 147 A 147 
A 148 1 n SER . 148 A 148 
A 149 1 n ASP . 149 A 149 
A 150 1 n CYS . 150 A 150 
A 151 1 n VAL . 151 A 151 
A 152 1 n ARG . 152 A 152 
A 153 1 n TYR . 153 A 153 
A 154 1 n THR . 154 A 154 
A 155 1 n ALA . 155 A 155 
A 156 1 n GLY . 156 A 156 
A 157 1 n CYS . 157 A 157 
A 158 1 n GLY . 158 A 158 
A 159 1 n PHE . 159 A 159 
A 160 1 n ASP . 160 A 160 
A 161 1 n ALA . 161 A 161 
A 162 1 n PHE . 162 A 162 
A 163 1 n ALA . 163 A 163 
A 164 1 n ALA . 164 A 164 
A 165 1 n LYS . 165 A 165 
A 166 1 n GLY . 166 A 166 
A 167 1 n ALA . 167 A 167 
A 168 1 n LEU . 168 A 168 
A 169 1 n TYR . 169 A 169 
A 170 1 n ALA . 170 A 170 
A 171 1 n LYS . 171 A 171 
A 172 1 n ILE . 172 A 172 
A 173 1 n GLN . 173 A 173 
A 174 1 n LEU . 174 A 174 
A 175 1 n ASP . 175 A 175 
A 176 1 n GLU . 176 A 176 
A 177 1 n LYS . 177 A 177 
A 178 1 n ASN . 178 A 178 
A 179 1 n HIS . 179 A 179 
A 180 1 n VAL . 180 A 180 
A 181 1 n HIS . 181 A 181 
A 182 1 n LEU . 182 A 182 
A 183 1 n PHE . 183 A 183 
A 184 1 n SER . 184 A 184 
A 185 1 n THR . 185 A 185 
A 186 1 n HIS . 186 A 186 
A 187 1 n LEU . 187 A 187 
A 188 1 n GLN . 188 A 188 
A 189 1 n ALA . 189 A 189 
A 190 1 n SER . 190 A 190 
A 191 1 n TYR . 191 A 191 
A 192 1 n GLN . 192 A 192 
A 193 1 n TYR . 193 A 193 
A 194 1 n GLY . 194 A 194 
A 195 1 n LYS . 195 A 195 
A 196 1 n ASP . 196 A 196 
A 197 1 n PRO . 197 A 197 
A 198 1 n THR . 198 A 198 
A 199 1 n ASP . 199 A 199 
A 200 1 n VAL . 200 A 200 
A 201 1 n ASP . 201 A 201 
A 202 1 n VAL . 202 A 202 
A 203 1 n LYS . 203 A 203 
A 204 1 n VAL . 204 A 204 
A 205 1 n ARG . 205 A 205 
A 206 1 n GLN . 206 A 206 
A 207 1 n SER . 207 A 207 
A 208 1 n GLN . 208 A 208 
A 209 1 n PHE . 209 A 209 
A 210 1 n ASP . 210 A 210 
A 211 1 n GLU . 211 A 211 
A 212 1 n LEU . 212 A 212 
A 213 1 n SER . 213 A 213 
A 214 1 n ALA . 214 A 214 
A 215 1 n LEU . 215 A 215 
A 216 1 n MET . 216 A 216 
A 217 1 n ALA . 217 A 217 
A 218 1 n GLN . 218 A 218 
A 219 1 n LYS . 219 A 219 
A 220 1 n VAL . 220 A 220 
A 221 1 n THR . 221 A 221 
A 222 1 n ASP . 222 A 222 
A 223 1 n GLY . 223 A 223 
A 224 1 n TYR . 224 A 224 
A 225 1 n PRO . 225 A 225 
A 226 1 n ALA . 226 A 226 
A 227 1 n ILE . 227 A 227 
A 228 1 n VAL . 228 A 228 
A 229 1 n VAL . 229 A 229 
A 230 1 n GLY . 230 A 230 
A 231 1 n ASP . 231 A 231 
A 232 1 n LEU . 232 A 232 
A 233 1 n ASN . 233 A 233 
A 234 1 n VAL . 234 A 234 
A 235 1 n ASN . 235 A 235 
A 236 1 n ALA . 236 A 236 
A 237 1 n ARG . 237 A 237 
A 238 1 n PHE . 238 A 238 
A 239 1 n GLY . 239 A 239 
A 240 1 n ASP . 240 A 240 
A 241 1 n GLU . 241 A 241 
A 242 1 n TYR . 242 A 242 
A 243 1 n LEU . 243 A 243 
A 244 1 n ASN . 244 A 244 
A 245 1 n LEU . 245 A 245 
A 246 1 n LEU . 246 A 246 
A 247 1 n LYS . 247 A 247 
A 248 1 n HIS . 248 A 248 
A 249 1 n PHE . 249 A 249 
A 250 1 n THR . 250 A 250 
A 251 1 n ILE . 251 A 251 
A 252 1 n PRO . 252 A 252 
A 253 1 n ASN . 253 A 253 
A 254 1 n TYR . 254 A 254 
A 255 1 n GLU . 255 A 255 
A 256 1 n SER . 256 A 256 
A 257 1 n VAL . 257 A 257 
A 258 1 n ASP . 258 A 258 
A 259 1 n THR . 259 A 259 
A 260 1 n LEU . 260 A 260 
A 261 1 n LEU . 261 A 261 
A 262 1 n LYS . 262 A 262 
A 263 1 n ASP . 263 A 263 
A 264 1 n TYR . 264 A 264 
A 265 1 n GLY . 265 A 265 
A 266 1 n GLU . 266 A 266 
A 267 1 n HIS . 267 A 267 
A 268 1 n PRO . 268 A 268 
A 269 1 n ILE . 269 A 269 
A 270 1 n THR . 270 A 270 
A 271 1 n PHE . 271 A 271 
A 272 1 n GLY . 272 A 272 
A 273 1 n ASN . 273 A 273 
A 274 1 n MET . 274 A 274 
A 275 1 n GLU . 275 A 275 
A 276 1 n ASP . 276 A 276 
A 277 1 n VAL . 277 A 277 
A 278 1 n THR . 278 A 278 
A 279 1 n LEU . 279 A 279 
A 280 1 n THR . 280 A 280 
A 281 1 n GLU . 281 A 281 
A 282 1 n PRO . 282 A 282 
A 283 1 n TYR . 283 A 283 
A 284 1 n PHE . 284 A 284 
A 285 1 n GLN . 285 A 285 
A 286 1 n LYS . 286 A 286 
A 287 1 n THR . 287 A 287 
A 288 1 n VAL . 288 A 288 
A 289 1 n GLN . 289 A 289 
A 290 1 n SER . 290 A 290 
A 291 1 n ILE . 291 A 291 
A 292 1 n ASP . 292 A 292 
A 293 1 n TYR . 293 A 293 
A 294 1 n ILE . 294 A 294 
A 295 1 n PHE . 295 A 295 
A 296 1 n LEU . 296 A 296 
A 297 1 n PHE . 297 A 297 
A 298 1 n GLU . 298 A 298 
A 299 1 n LYS . 299 A 299 
A 300 1 n GLU . 300 A 300 
A 301 1 n GLN . 301 A 301 
A 302 1 n SER . 302 A 302 
A 303 1 n PRO . 303 A 303 
A 304 1 n LEU . 304 A 304 
A 305 1 n LYS . 305 A 305 
A 306 1 n VAL . 306 A 306 
A 307 1 n GLU . 307 A 307 
A 308 1 n TYR . 308 A 308 
A 309 1 n LYS . 309 A 309 
A 310 1 n SER . 310 A 310 
A 311 1 n LYS . 311 A 311 
A 312 1 n VAL . 312 A 312 
A 313 1 n ASN . 313 A 313 
A 314 1 n GLU . 314 A 314 
A 315 1 n MET . 315 A 315 
A 316 1 n ARG . 316 A 316 
A 317 1 n VAL . 317 A 317 
A 318 1 n GLN . 318 A 318 
A 319 1 n ASN . 319 A 319 
A 320 1 n GLN . 320 A 320 
A 321 1 n PRO . 321 A 321 
A 322 1 n TYR . 322 A 322 
A 323 1 n GLY . 323 A 323 
A 324 1 n PHE . 324 A 324 
A 325 1 n LEU . 325 A 325 
A 326 1 n SER . 326 A 326 
A 327 1 n ASP . 327 A 327 
A 328 1 n HIS . 328 A 328 
A 329 1 n PHE . 329 A 329 
A 330 1 n ALA . 330 A 330 
A 331 1 n VAL . 331 A 331 
A 332 1 n GLU . 332 A 332 
A 333 1 n SER . 333 A 333 
A 334 1 n GLU . 334 A 334 
A 335 1 n PHE . 335 A 335 
A 336 1 n THR . 336 A 336 
A 337 1 n PHE . 337 A 337 
A 338 1 n THR . 338 A 338 
A 339 1 n GLN . 339 A 339 
#
_software.classification other
_software.date           ?
_software.description    "Structure prediction"
_software.name           AlphaFold
_software.pdbx_ordinal   1
_software.type           package
_software.version        "AlphaFold-beta-20231127 (7a14c934-fe78-43c1-a552-7fb305b0ebd1 @ 2024-09-16 17:09:28)"
#
loop_
_struct_asym.entity_id
_struct_asym.id
1  A  
2  B  
3  C  
4  D  
5  E  
6  F  
7  G  
8  H  
9  I  
10 J  
11 K  
12 L  
13 M  
14 N  
15 O  
16 P  
17 Q  
18 R  
19 S  
20 T  
21 U  
22 V  
23 W  
24 X  
25 Y  
26 Z  
27 AA 
28 BA 
29 CA 
30 DA 
31 EA 
32 FA 
33 GA 
34 HA 
35 IA 
36 JA 
37 KA 
38 LA 
39 MA 
40 NA 
41 OA 
42 PA 
43 QA 
44 RA 
45 SA 
46 TA 
47 UA 
48 VA 
49 WA 
50 XA 
51 YA 
52 ZA 
53 AB 
#
loop_
_atom_site.group_PDB
_atom_site.id
_atom_site.type_symbol
_atom_site.label_atom_id
_atom_site.label_alt_id
_atom_site.label_comp_id
_atom_site.label_asym_id
_atom_site.label_entity_id
_atom_site.label_seq_id
_atom_site.pdbx_PDB_ins_code
_atom_site.Cartn_x
_atom_site.Cartn_y
_atom_site.Cartn_z
_atom_site.occupancy
_atom_site.B_iso_or_equiv
_atom_site.auth_seq_id
_atom_site.auth_asym_id
_atom_site.pdbx_PDB_model_num
ATOM   1    N  N   . MET A  1  1   ? -12.508 -35.233 -3.860  1.00 55.44 1   A  1 
ATOM   2    C  CA  . MET A  1  1   ? -13.046 -34.206 -4.756  1.00 64.97 1   A  1 
ATOM   3    C  C   . MET A  1  1   ? -12.659 -34.530 -6.183  1.00 69.32 1   A  1 
ATOM   4    O  O   . MET A  1  1   ? -11.472 -34.690 -6.475  1.00 63.92 1   A  1 
ATOM   5    C  CB  . MET A  1  1   ? -12.521 -32.823 -4.372  1.00 58.88 1   A  1 
ATOM   6    C  CG  . MET A  1  1   ? -13.195 -31.688 -5.117  1.00 56.14 1   A  1 
ATOM   7    S  SD  . MET A  1  1   ? -12.610 -30.081 -4.598  1.00 51.51 1   A  1 
ATOM   8    C  CE  . MET A  1  1   ? -13.076 -30.087 -2.864  1.00 45.68 1   A  1 
ATOM   9    N  N   . ASN A  1  2   ? -13.649 -34.649 -7.053  1.00 76.81 2   A  1 
ATOM   10   C  CA  . ASN A  1  2   ? -13.352 -35.004 -8.425  1.00 82.32 2   A  1 
ATOM   11   C  C   . ASN A  1  2   ? -12.852 -33.797 -9.209  1.00 83.47 2   A  1 
ATOM   12   O  O   . ASN A  1  2   ? -12.867 -32.658 -8.724  1.00 81.40 2   A  1 
ATOM   13   C  CB  . ASN A  1  2   ? -14.564 -35.654 -9.104  1.00 76.42 2   A  1 
ATOM   14   C  CG  . ASN A  1  2   ? -15.786 -34.765 -9.155  1.00 69.41 2   A  1 
ATOM   15   O  OD1 . ASN A  1  2   ? -15.684 -33.546 -9.256  1.00 62.89 2   A  1 
ATOM   16   N  ND2 . ASN A  1  2   ? -16.962 -35.372 -9.105  1.00 60.51 2   A  1 
ATOM   17   N  N   . PHE A  1  3   ? -12.422 -34.064 -10.413 1.00 87.73 3   A  1 
ATOM   18   C  CA  . PHE A  1  3   ? -11.824 -33.011 -11.222 1.00 90.65 3   A  1 
ATOM   19   C  C   . PHE A  1  3   ? -12.817 -31.894 -11.527 1.00 91.50 3   A  1 
ATOM   20   O  O   . PHE A  1  3   ? -12.457 -30.713 -11.516 1.00 90.10 3   A  1 
ATOM   21   C  CB  . PHE A  1  3   ? -11.272 -33.595 -12.517 1.00 88.38 3   A  1 
ATOM   22   C  CG  . PHE A  1  3   ? -10.539 -32.596 -13.348 1.00 84.76 3   A  1 
ATOM   23   C  CD1 . PHE A  1  3   ? -9.222  -32.269 -13.064 1.00 77.04 3   A  1 
ATOM   24   C  CD2 . PHE A  1  3   ? -11.157 -31.973 -14.410 1.00 77.52 3   A  1 
ATOM   25   C  CE1 . PHE A  1  3   ? -8.548  -31.345 -13.822 1.00 71.71 3   A  1 
ATOM   26   C  CE2 . PHE A  1  3   ? -10.477 -31.040 -15.176 1.00 68.63 3   A  1 
ATOM   27   C  CZ  . PHE A  1  3   ? -9.185  -30.732 -14.873 1.00 70.95 3   A  1 
ATOM   28   N  N   . LYS A  1  4   ? -14.044 -32.267 -11.793 1.00 90.31 4   A  1 
ATOM   29   C  CA  . LYS A  1  4   ? -15.064 -31.272 -12.096 1.00 89.99 4   A  1 
ATOM   30   C  C   . LYS A  1  4   ? -15.269 -30.328 -10.913 1.00 89.44 4   A  1 
ATOM   31   O  O   . LYS A  1  4   ? -15.424 -29.116 -11.096 1.00 89.93 4   A  1 
ATOM   32   C  CB  . LYS A  1  4   ? -16.373 -31.969 -12.451 1.00 88.84 4   A  1 
ATOM   33   C  CG  . LYS A  1  4   ? -17.452 -31.032 -12.962 1.00 78.11 4   A  1 
ATOM   34   C  CD  . LYS A  1  4   ? -18.799 -31.721 -12.981 1.00 73.53 4   A  1 
ATOM   35   C  CE  . LYS A  1  4   ? -18.801 -32.954 -13.848 1.00 64.34 4   A  1 
ATOM   36   N  NZ  . LYS A  1  4   ? -20.124 -33.636 -13.822 1.00 58.40 4   A  1 
ATOM   37   N  N   . SER A  1  5   ? -15.269 -30.882 -9.726  1.00 87.98 5   A  1 
ATOM   38   C  CA  . SER A  1  5   ? -15.424 -30.068 -8.527  1.00 89.36 5   A  1 
ATOM   39   C  C   . SER A  1  5   ? -14.245 -29.123 -8.357  1.00 89.58 5   A  1 
ATOM   40   O  O   . SER A  1  5   ? -14.418 -27.960 -7.978  1.00 88.80 5   A  1 
ATOM   41   C  CB  . SER A  1  5   ? -15.564 -30.953 -7.295  1.00 87.69 5   A  1 
ATOM   42   O  OG  . SER A  1  5   ? -16.736 -31.748 -7.370  1.00 77.70 5   A  1 
ATOM   43   N  N   . ILE A  1  6   ? -13.072 -29.623 -8.625  1.00 91.45 6   A  1 
ATOM   44   C  CA  . ILE A  1  6   ? -11.884 -28.785 -8.527  1.00 90.81 6   A  1 
ATOM   45   C  C   . ILE A  1  6   ? -11.952 -27.653 -9.543  1.00 91.23 6   A  1 
ATOM   46   O  O   . ILE A  1  6   ? -11.665 -26.494 -9.225  1.00 90.86 6   A  1 
ATOM   47   C  CB  . ILE A  1  6   ? -10.611 -29.623 -8.718  1.00 89.22 6   A  1 
ATOM   48   C  CG1 . ILE A  1  6   ? -10.467 -30.630 -7.581  1.00 84.42 6   A  1 
ATOM   49   C  CG2 . ILE A  1  6   ? -9.393  -28.723 -8.812  1.00 83.94 6   A  1 
ATOM   50   C  CD1 . ILE A  1  6   ? -9.337  -31.621 -7.768  1.00 76.53 6   A  1 
ATOM   51   N  N   . LEU A  1  7   ? -12.332 -27.990 -10.755 1.00 92.04 7   A  1 
ATOM   52   C  CA  . LEU A  1  7   ? -12.426 -26.993 -11.807 1.00 92.95 7   A  1 
ATOM   53   C  C   . LEU A  1  7   ? -13.446 -25.922 -11.454 1.00 92.99 7   A  1 
ATOM   54   O  O   . LEU A  1  7   ? -13.191 -24.728 -11.629 1.00 93.51 7   A  1 
ATOM   55   C  CB  . LEU A  1  7   ? -12.800 -27.671 -13.120 1.00 92.77 7   A  1 
ATOM   56   C  CG  . LEU A  1  7   ? -13.041 -26.745 -14.312 1.00 84.53 7   A  1 
ATOM   57   C  CD1 . LEU A  1  7   ? -11.780 -25.980 -14.653 1.00 79.38 7   A  1 
ATOM   58   C  CD2 . LEU A  1  7   ? -13.528 -27.548 -15.510 1.00 81.87 7   A  1 
ATOM   59   N  N   . THR A  1  8   ? -14.573 -26.346 -10.960 1.00 89.02 8   A  1 
ATOM   60   C  CA  . THR A  1  8   ? -15.668 -25.423 -10.697 1.00 88.56 8   A  1 
ATOM   61   C  C   . THR A  1  8   ? -15.424 -24.587 -9.451  1.00 89.26 8   A  1 
ATOM   62   O  O   . THR A  1  8   ? -15.442 -23.357 -9.503  1.00 88.70 8   A  1 
ATOM   63   C  CB  . THR A  1  8   ? -16.988 -26.185 -10.546 1.00 85.91 8   A  1 
ATOM   64   O  OG1 . THR A  1  8   ? -17.242 -26.923 -11.732 1.00 79.80 8   A  1 
ATOM   65   C  CG2 . THR A  1  8   ? -18.135 -25.221 -10.271 1.00 78.96 8   A  1 
ATOM   66   N  N   . PHE A  1  9   ? -15.228 -25.256 -8.339  1.00 90.13 9   A  1 
ATOM   67   C  CA  . PHE A  1  9   ? -15.164 -24.573 -7.054  1.00 91.09 9   A  1 
ATOM   68   C  C   . PHE A  1  9   ? -13.741 -24.301 -6.597  1.00 91.24 9   A  1 
ATOM   69   O  O   . PHE A  1  9   ? -13.513 -23.343 -5.850  1.00 90.30 9   A  1 
ATOM   70   C  CB  . PHE A  1  9   ? -15.909 -25.396 -6.002  1.00 89.13 9   A  1 
ATOM   71   C  CG  . PHE A  1  9   ? -17.356 -25.604 -6.328  1.00 83.97 9   A  1 
ATOM   72   C  CD1 . PHE A  1  9   ? -18.204 -24.525 -6.484  1.00 77.84 9   A  1 
ATOM   73   C  CD2 . PHE A  1  9   ? -17.873 -26.877 -6.488  1.00 76.76 9   A  1 
ATOM   74   C  CE1 . PHE A  1  9   ? -19.537 -24.706 -6.784  1.00 74.47 9   A  1 
ATOM   75   C  CE2 . PHE A  1  9   ? -19.207 -27.064 -6.790  1.00 70.36 9   A  1 
ATOM   76   C  CZ  . PHE A  1  9   ? -20.036 -25.976 -6.937  1.00 72.86 9   A  1 
ATOM   77   N  N   . GLY A  1  10  ? -12.821 -25.122 -7.005  1.00 89.16 10  A  1 
ATOM   78   C  CA  . GLY A  1  10  ? -11.443 -24.914 -6.628  1.00 90.42 10  A  1 
ATOM   79   C  C   . GLY A  1  10  ? -10.751 -23.863 -7.464  1.00 91.55 10  A  1 
ATOM   80   O  O   . GLY A  1  10  ? -9.832  -23.195 -6.995  1.00 90.34 10  A  1 
ATOM   81   N  N   . VAL A  1  11  ? -11.191 -23.725 -8.694  1.00 91.88 11  A  1 
ATOM   82   C  CA  . VAL A  1  11  ? -10.520 -22.815 -9.613  1.00 92.82 11  A  1 
ATOM   83   C  C   . VAL A  1  11  ? -11.482 -21.769 -10.161 1.00 93.11 11  A  1 
ATOM   84   O  O   . VAL A  1  11  ? -11.264 -20.564 -9.990  1.00 92.93 11  A  1 
ATOM   85   C  CB  . VAL A  1  11  ? -9.850  -23.593 -10.761 1.00 90.79 11  A  1 
ATOM   86   C  CG1 . VAL A  1  11  ? -9.155  -22.631 -11.703 1.00 84.54 11  A  1 
ATOM   87   C  CG2 . VAL A  1  11  ? -8.868  -24.611 -10.217 1.00 84.66 11  A  1 
ATOM   88   N  N   . GLY A  1  12  ? -12.534 -22.205 -10.837 1.00 92.90 12  A  1 
ATOM   89   C  CA  . GLY A  1  12  ? -13.396 -21.272 -11.538 1.00 94.03 12  A  1 
ATOM   90   C  C   . GLY A  1  12  ? -14.045 -20.238 -10.650 1.00 94.74 12  A  1 
ATOM   91   O  O   . GLY A  1  12  ? -13.987 -19.035 -10.938 1.00 94.19 12  A  1 
ATOM   92   N  N   . VAL A  1  13  ? -14.674 -20.681 -9.585  1.00 94.48 13  A  1 
ATOM   93   C  CA  . VAL A  1  13  ? -15.376 -19.748 -8.710  1.00 94.56 13  A  1 
ATOM   94   C  C   . VAL A  1  13  ? -14.398 -18.786 -8.031  1.00 94.76 13  A  1 
ATOM   95   O  O   . VAL A  1  13  ? -14.623 -17.570 -8.048  1.00 94.62 13  A  1 
ATOM   96   C  CB  . VAL A  1  13  ? -16.248 -20.496 -7.688  1.00 93.05 13  A  1 
ATOM   97   C  CG1 . VAL A  1  13  ? -16.835 -19.521 -6.675  1.00 87.80 13  A  1 
ATOM   98   C  CG2 . VAL A  1  13  ? -17.357 -21.241 -8.407  1.00 88.81 13  A  1 
ATOM   99   N  N   . PRO A  1  14  ? -13.339 -19.294 -7.433  1.00 94.71 14  A  1 
ATOM   100  C  CA  . PRO A  1  14  ? -12.391 -18.356 -6.823  1.00 94.84 14  A  1 
ATOM   101  C  C   . PRO A  1  14  ? -11.829 -17.344 -7.804  1.00 95.13 14  A  1 
ATOM   102  O  O   . PRO A  1  14  ? -11.686 -16.164 -7.456  1.00 94.16 14  A  1 
ATOM   103  C  CB  . PRO A  1  14  ? -11.290 -19.269 -6.281  1.00 92.69 14  A  1 
ATOM   104  C  CG  . PRO A  1  14  ? -11.981 -20.554 -6.034  1.00 90.68 14  A  1 
ATOM   105  C  CD  . PRO A  1  14  ? -12.999 -20.684 -7.132  1.00 93.18 14  A  1 
ATOM   106  N  N   . ILE A  1  15  ? -11.510 -17.762 -9.001  1.00 96.20 15  A  1 
ATOM   107  C  CA  . ILE A  1  15  ? -10.973 -16.836 -9.991  1.00 95.95 15  A  1 
ATOM   108  C  C   . ILE A  1  15  ? -12.011 -15.775 -10.339 1.00 96.02 15  A  1 
ATOM   109  O  O   . ILE A  1  15  ? -11.686 -14.587 -10.439 1.00 96.00 15  A  1 
ATOM   110  C  CB  . ILE A  1  15  ? -10.511 -17.582 -11.248 1.00 94.66 15  A  1 
ATOM   111  C  CG1 . ILE A  1  15  ? -9.261  -18.404 -10.937 1.00 90.17 15  A  1 
ATOM   112  C  CG2 . ILE A  1  15  ? -10.234 -16.602 -12.381 1.00 89.29 15  A  1 
ATOM   113  C  CD1 . ILE A  1  15  ? -8.768  -19.243 -12.102 1.00 81.73 15  A  1 
ATOM   114  N  N   . GLY A  1  16  ? -13.248 -16.193 -10.523 1.00 96.10 16  A  1 
ATOM   115  C  CA  . GLY A  1  16  ? -14.289 -15.238 -10.843 1.00 96.24 16  A  1 
ATOM   116  C  C   . GLY A  1  16  ? -14.518 -14.229 -9.732  1.00 96.51 16  A  1 
ATOM   117  O  O   . GLY A  1  16  ? -14.637 -13.023 -9.984  1.00 95.92 16  A  1 
ATOM   118  N  N   . VAL A  1  17  ? -14.582 -14.719 -8.521  1.00 96.93 17  A  1 
ATOM   119  C  CA  . VAL A  1  17  ? -14.801 -13.845 -7.376  1.00 96.77 17  A  1 
ATOM   120  C  C   . VAL A  1  17  ? -13.630 -12.897 -7.188  1.00 96.86 17  A  1 
ATOM   121  O  O   . VAL A  1  17  ? -13.807 -11.678 -7.054  1.00 96.58 17  A  1 
ATOM   122  C  CB  . VAL A  1  17  ? -15.043 -14.667 -6.107  1.00 96.02 17  A  1 
ATOM   123  C  CG1 . VAL A  1  17  ? -15.096 -13.763 -4.895  1.00 93.07 17  A  1 
ATOM   124  C  CG2 . VAL A  1  17  ? -16.336 -15.460 -6.235  1.00 93.56 17  A  1 
ATOM   125  N  N   . LEU A  1  18  ? -12.444 -13.451 -7.187  1.00 96.00 18  A  1 
ATOM   126  C  CA  . LEU A  1  18  ? -11.259 -12.635 -6.979  1.00 95.46 18  A  1 
ATOM   127  C  C   . LEU A  1  18  ? -11.065 -11.645 -8.117  1.00 95.52 18  A  1 
ATOM   128  O  O   . LEU A  1  18  ? -10.663 -10.504 -7.886  1.00 95.48 18  A  1 
ATOM   129  C  CB  . LEU A  1  18  ? -10.028 -13.516 -6.820  1.00 94.20 18  A  1 
ATOM   130  C  CG  . LEU A  1  18  ? -9.951  -14.307 -5.512  1.00 87.02 18  A  1 
ATOM   131  C  CD1 . LEU A  1  18  ? -8.818  -15.312 -5.551  1.00 84.34 18  A  1 
ATOM   132  C  CD2 . LEU A  1  18  ? -9.785  -13.359 -4.338  1.00 84.86 18  A  1 
ATOM   133  N  N   . GLY A  1  19  ? -11.326 -12.076 -9.326  1.00 96.51 19  A  1 
ATOM   134  C  CA  . GLY A  1  19  ? -11.197 -11.184 -10.464 1.00 96.16 19  A  1 
ATOM   135  C  C   . GLY A  1  19  ? -12.140 -10.003 -10.366 1.00 96.56 19  A  1 
ATOM   136  O  O   . GLY A  1  19  ? -11.743 -8.856  -10.594 1.00 95.89 19  A  1 
ATOM   137  N  N   . THR A  1  20  ? -13.376 -10.286 -10.023 1.00 97.56 20  A  1 
ATOM   138  C  CA  . THR A  1  20  ? -14.359 -9.226  -9.872  1.00 97.67 20  A  1 
ATOM   139  C  C   . THR A  1  20  ? -13.952 -8.276  -8.753  1.00 97.51 20  A  1 
ATOM   140  O  O   . THR A  1  20  ? -14.021 -7.051  -8.909  1.00 96.97 20  A  1 
ATOM   141  C  CB  . THR A  1  20  ? -15.749 -9.805  -9.589  1.00 97.10 20  A  1 
ATOM   142  O  OG1 . THR A  1  20  ? -16.123 -10.690 -10.644 1.00 91.66 20  A  1 
ATOM   143  C  CG2 . THR A  1  20  ? -16.778 -8.694  -9.470  1.00 92.29 20  A  1 
ATOM   144  N  N   . LEU A  1  21  ? -13.537 -8.840  -7.635  1.00 97.08 21  A  1 
ATOM   145  C  CA  . LEU A  1  21  ? -13.126 -8.019  -6.506  1.00 96.63 21  A  1 
ATOM   146  C  C   . LEU A  1  21  ? -11.952 -7.131  -6.874  1.00 96.72 21  A  1 
ATOM   147  O  O   . LEU A  1  21  ? -11.929 -5.940  -6.525  1.00 96.58 21  A  1 
ATOM   148  C  CB  . LEU A  1  21  ? -12.772 -8.914  -5.320  1.00 95.82 21  A  1 
ATOM   149  C  CG  . LEU A  1  21  ? -12.298 -8.191  -4.062  1.00 94.02 21  A  1 
ATOM   150  C  CD1 . LEU A  1  21  ? -13.353 -7.221  -3.572  1.00 91.26 21  A  1 
ATOM   151  C  CD2 . LEU A  1  21  ? -11.965 -9.202  -2.971  1.00 90.93 21  A  1 
ATOM   152  N  N   . MET A  1  22  ? -10.980 -7.689  -7.570  1.00 97.36 22  A  1 
ATOM   153  C  CA  . MET A  1  22  ? -9.826  -6.899  -7.970  1.00 97.08 22  A  1 
ATOM   154  C  C   . MET A  1  22  ? -10.241 -5.746  -8.881  1.00 97.19 22  A  1 
ATOM   155  O  O   . MET A  1  22  ? -9.721  -4.638  -8.758  1.00 96.80 22  A  1 
ATOM   156  C  CB  . MET A  1  22  ? -8.796  -7.786  -8.672  1.00 95.91 22  A  1 
ATOM   157  C  CG  . MET A  1  22  ? -8.074  -8.738  -7.740  1.00 87.95 22  A  1 
ATOM   158  S  SD  . MET A  1  22  ? -7.071  -7.898  -6.498  1.00 86.46 22  A  1 
ATOM   159  C  CE  . MET A  1  22  ? -5.840  -7.120  -7.530  1.00 78.63 22  A  1 
ATOM   160  N  N   . CYS A  1  23  ? -11.156 -5.999  -9.775  1.00 97.44 23  A  1 
ATOM   161  C  CA  . CYS A  1  23  ? -11.635 -4.943  -10.655 1.00 97.21 23  A  1 
ATOM   162  C  C   . CYS A  1  23  ? -12.302 -3.833  -9.859  1.00 97.31 23  A  1 
ATOM   163  O  O   . CYS A  1  23  ? -12.080 -2.649  -10.123 1.00 97.01 23  A  1 
ATOM   164  C  CB  . CYS A  1  23  ? -12.609 -5.508  -11.688 1.00 96.71 23  A  1 
ATOM   165  S  SG  . CYS A  1  23  ? -11.824 -6.551  -12.924 1.00 92.16 23  A  1 
ATOM   166  N  N   . VAL A  1  24  ? -13.122 -4.216  -8.901  1.00 97.65 24  A  1 
ATOM   167  C  CA  . VAL A  1  24  ? -13.805 -3.225  -8.085  1.00 97.75 24  A  1 
ATOM   168  C  C   . VAL A  1  24  ? -12.801 -2.395  -7.295  1.00 97.81 24  A  1 
ATOM   169  O  O   . VAL A  1  24  ? -12.888 -1.160  -7.254  1.00 97.69 24  A  1 
ATOM   170  C  CB  . VAL A  1  24  ? -14.814 -3.910  -7.141  1.00 97.49 24  A  1 
ATOM   171  C  CG1 . VAL A  1  24  ? -15.370 -2.909  -6.145  1.00 95.64 24  A  1 
ATOM   172  C  CG2 . VAL A  1  24  ? -15.933 -4.540  -7.951  1.00 96.27 24  A  1 
ATOM   173  N  N   . LEU A  1  25  ? -11.846 -3.063  -6.672  1.00 97.50 25  A  1 
ATOM   174  C  CA  . LEU A  1  25  ? -10.868 -2.358  -5.852  1.00 97.59 25  A  1 
ATOM   175  C  C   . LEU A  1  25  ? -9.980  -1.453  -6.698  1.00 97.74 25  A  1 
ATOM   176  O  O   . LEU A  1  25  ? -9.661  -0.336  -6.290  1.00 97.44 25  A  1 
ATOM   177  C  CB  . LEU A  1  25  ? -10.030 -3.352  -5.052  1.00 97.01 25  A  1 
ATOM   178  C  CG  . LEU A  1  25  ? -10.818 -4.175  -4.018  1.00 96.19 25  A  1 
ATOM   179  C  CD1 . LEU A  1  25  ? -9.919  -5.215  -3.388  1.00 94.87 25  A  1 
ATOM   180  C  CD2 . LEU A  1  25  ? -11.426 -3.279  -2.961  1.00 94.38 25  A  1 
ATOM   181  N  N   . LYS A  1  26  ? -9.597  -1.917  -7.868  1.00 98.07 26  A  1 
ATOM   182  C  CA  . LYS A  1  26  ? -8.818  -1.080  -8.771  1.00 98.09 26  A  1 
ATOM   183  C  C   . LYS A  1  26  ? -9.613  0.146   -9.199  1.00 98.09 26  A  1 
ATOM   184  O  O   . LYS A  1  26  ? -9.061  1.236   -9.344  1.00 97.54 26  A  1 
ATOM   185  C  CB  . LYS A  1  26  ? -8.391  -1.885  -10.004 1.00 97.47 26  A  1 
ATOM   186  C  CG  . LYS A  1  26  ? -7.234  -2.843  -9.752  1.00 95.31 26  A  1 
ATOM   187  C  CD  . LYS A  1  26  ? -5.926  -2.100  -9.603  1.00 94.21 26  A  1 
ATOM   188  C  CE  . LYS A  1  26  ? -4.739  -3.043  -9.547  1.00 93.61 26  A  1 
ATOM   189  N  NZ  . LYS A  1  26  ? -3.449  -2.318  -9.488  1.00 91.67 26  A  1 
ATOM   190  N  N   . ARG A  1  27  ? -10.889 -0.036  -9.390  1.00 98.14 27  A  1 
ATOM   191  C  CA  . ARG A  1  27  ? -11.752 1.072   -9.753  1.00 98.18 27  A  1 
ATOM   192  C  C   . ARG A  1  27  ? -11.783 2.105   -8.630  1.00 98.16 27  A  1 
ATOM   193  O  O   . ARG A  1  27  ? -11.659 3.309   -8.877  1.00 97.65 27  A  1 
ATOM   194  C  CB  . ARG A  1  27  ? -13.161 0.556   -10.061 1.00 97.81 27  A  1 
ATOM   195  C  CG  . ARG A  1  27  ? -14.119 1.605   -10.604 1.00 94.28 27  A  1 
ATOM   196  C  CD  . ARG A  1  27  ? -13.722 2.064   -11.987 1.00 91.14 27  A  1 
ATOM   197  N  NE  . ARG A  1  27  ? -14.781 2.813   -12.638 1.00 85.30 27  A  1 
ATOM   198  C  CZ  . ARG A  1  27  ? -14.648 3.482   -13.771 1.00 79.52 27  A  1 
ATOM   199  N  NH1 . ARG A  1  27  ? -13.480 3.500   -14.394 1.00 73.20 27  A  1 
ATOM   200  N  NH2 . ARG A  1  27  ? -15.678 4.142   -14.291 1.00 73.68 27  A  1 
ATOM   201  N  N   . VAL A  1  28  ? -11.944 1.639   -7.404  1.00 98.01 28  A  1 
ATOM   202  C  CA  . VAL A  1  28  ? -11.945 2.538   -6.256  1.00 97.87 28  A  1 
ATOM   203  C  C   . VAL A  1  28  ? -10.627 3.299   -6.180  1.00 97.82 28  A  1 
ATOM   204  O  O   . VAL A  1  28  ? -10.601 4.514   -5.953  1.00 97.51 28  A  1 
ATOM   205  C  CB  . VAL A  1  28  ? -12.201 1.750   -4.954  1.00 97.51 28  A  1 
ATOM   206  C  CG1 . VAL A  1  28  ? -12.000 2.648   -3.743  1.00 96.43 28  A  1 
ATOM   207  C  CG2 . VAL A  1  28  ? -13.605 1.167   -4.960  1.00 96.81 28  A  1 
ATOM   208  N  N   . LEU A  1  29  ? -9.520  2.594   -6.372  1.00 98.11 29  A  1 
ATOM   209  C  CA  . LEU A  1  29  ? -8.212  3.229   -6.337  1.00 98.04 29  A  1 
ATOM   210  C  C   . LEU A  1  29  ? -8.108  4.331   -7.383  1.00 97.95 29  A  1 
ATOM   211  O  O   . LEU A  1  29  ? -7.678  5.447   -7.087  1.00 97.65 29  A  1 
ATOM   212  C  CB  . LEU A  1  29  ? -7.114  2.190   -6.554  1.00 97.95 29  A  1 
ATOM   213  C  CG  . LEU A  1  29  ? -5.679  2.733   -6.563  1.00 97.72 29  A  1 
ATOM   214  C  CD1 . LEU A  1  29  ? -5.287  3.223   -5.189  1.00 97.12 29  A  1 
ATOM   215  C  CD2 . LEU A  1  29  ? -4.707  1.662   -7.046  1.00 96.96 29  A  1 
ATOM   216  N  N   . SER A  1  30  ? -8.514  4.018   -8.601  1.00 98.11 30  A  1 
ATOM   217  C  CA  . SER A  1  30  ? -8.378  4.986   -9.685  1.00 97.83 30  A  1 
ATOM   218  C  C   . SER A  1  30  ? -9.232  6.229   -9.445  1.00 97.70 30  A  1 
ATOM   219  O  O   . SER A  1  30  ? -8.887  7.319   -9.906  1.00 96.85 30  A  1 
ATOM   220  C  CB  . SER A  1  30  ? -8.750  4.342   -11.022 1.00 96.78 30  A  1 
ATOM   221  O  OG  . SER A  1  30  ? -10.141 4.115   -11.116 1.00 83.42 30  A  1 
ATOM   222  N  N   . LYS A  1  31  ? -10.317 6.061   -8.722  1.00 97.91 31  A  1 
ATOM   223  C  CA  . LYS A  1  31  ? -11.226 7.180   -8.491  1.00 97.77 31  A  1 
ATOM   224  C  C   . LYS A  1  31  ? -10.809 8.052   -7.311  1.00 97.72 31  A  1 
ATOM   225  O  O   . LYS A  1  31  ? -11.187 9.220   -7.251  1.00 97.11 31  A  1 
ATOM   226  C  CB  . LYS A  1  31  ? -12.646 6.661   -8.259  1.00 97.43 31  A  1 
ATOM   227  C  CG  . LYS A  1  31  ? -13.287 6.030   -9.485  1.00 90.85 31  A  1 
ATOM   228  C  CD  . LYS A  1  31  ? -13.548 7.063   -10.560 1.00 84.65 31  A  1 
ATOM   229  C  CE  . LYS A  1  31  ? -14.323 6.478   -11.718 1.00 78.26 31  A  1 
ATOM   230  N  NZ  . LYS A  1  31  ? -14.589 7.486   -12.784 1.00 71.58 31  A  1 
ATOM   231  N  N   . THR A  1  32  ? -10.057 7.496   -6.369  1.00 97.92 32  A  1 
ATOM   232  C  CA  . THR A  1  32  ? -9.778  8.205   -5.129  1.00 97.83 32  A  1 
ATOM   233  C  C   . THR A  1  32  ? -8.318  8.567   -4.913  1.00 97.89 32  A  1 
ATOM   234  O  O   . THR A  1  32  ? -8.025  9.385   -4.038  1.00 97.42 32  A  1 
ATOM   235  C  CB  . THR A  1  32  ? -10.253 7.388   -3.912  1.00 97.54 32  A  1 
ATOM   236  O  OG1 . THR A  1  32  ? -9.579  6.125   -3.883  1.00 95.60 32  A  1 
ATOM   237  C  CG2 . THR A  1  32  ? -11.759 7.161   -3.970  1.00 96.10 32  A  1 
ATOM   238  N  N   . ALA A  1  33  ? -7.395  7.995   -5.677  1.00 98.33 33  A  1 
ATOM   239  C  CA  . ALA A  1  33  ? -5.974  8.219   -5.443  1.00 98.33 33  A  1 
ATOM   240  C  C   . ALA A  1  33  ? -5.300  8.800   -6.675  1.00 98.28 33  A  1 
ATOM   241  O  O   . ALA A  1  33  ? -5.704  8.526   -7.808  1.00 97.58 33  A  1 
ATOM   242  C  CB  . ALA A  1  33  ? -5.284  6.925   -5.028  1.00 98.07 33  A  1 
ATOM   243  N  N   . LYS A  1  34  ? -4.257  9.578   -6.437  1.00 98.44 34  A  1 
ATOM   244  C  CA  . LYS A  1  34  ? -3.450  10.127  -7.506  1.00 98.33 34  A  1 
ATOM   245  C  C   . LYS A  1  34  ? -2.050  10.402  -6.983  1.00 98.56 34  A  1 
ATOM   246  O  O   . LYS A  1  34  ? -1.819  10.434  -5.772  1.00 98.34 34  A  1 
ATOM   247  C  CB  . LYS A  1  34  ? -4.058  11.421  -8.067  1.00 97.57 34  A  1 
ATOM   248  C  CG  . LYS A  1  34  ? -3.986  12.606  -7.108  1.00 94.82 34  A  1 
ATOM   249  C  CD  . LYS A  1  34  ? -4.499  13.872  -7.772  1.00 92.75 34  A  1 
ATOM   250  C  CE  . LYS A  1  34  ? -4.376  15.077  -6.867  1.00 85.22 34  A  1 
ATOM   251  N  NZ  . LYS A  1  34  ? -4.853  16.326  -7.526  1.00 80.39 34  A  1 
ATOM   252  N  N   . GLN A  1  35  ? -1.119  10.598  -7.905  1.00 98.57 35  A  1 
ATOM   253  C  CA  . GLN A  1  35  ? 0.238   10.968  -7.534  1.00 98.67 35  A  1 
ATOM   254  C  C   . GLN A  1  35  ? 0.347   12.484  -7.438  1.00 98.66 35  A  1 
ATOM   255  O  O   . GLN A  1  35  ? -0.054  13.202  -8.357  1.00 98.27 35  A  1 
ATOM   256  C  CB  . GLN A  1  35  ? 1.244   10.454  -8.556  1.00 98.45 35  A  1 
ATOM   257  C  CG  . GLN A  1  35  ? 2.689   10.829  -8.207  1.00 98.04 35  A  1 
ATOM   258  C  CD  . GLN A  1  35  ? 3.684   10.466  -9.281  1.00 97.84 35  A  1 
ATOM   259  O  OE1 . GLN A  1  35  ? 3.325   10.316  -10.452 1.00 94.76 35  A  1 
ATOM   260  N  NE2 . GLN A  1  35  ? 4.943   10.332  -8.900  1.00 93.52 35  A  1 
ATOM   261  N  N   . TYR A  1  36  ? 0.888   12.962  -6.323  1.00 98.81 36  A  1 
ATOM   262  C  CA  . TYR A  1  36  ? 1.253   14.363  -6.180  1.00 98.88 36  A  1 
ATOM   263  C  C   . TYR A  1  36  ? 2.738   14.504  -6.484  1.00 98.84 36  A  1 
ATOM   264  O  O   . TYR A  1  36  ? 3.561   13.760  -5.954  1.00 98.59 36  A  1 
ATOM   265  C  CB  . TYR A  1  36  ? 0.976   14.868  -4.761  1.00 98.74 36  A  1 
ATOM   266  C  CG  . TYR A  1  36  ? -0.485  14.994  -4.388  1.00 98.67 36  A  1 
ATOM   267  C  CD1 . TYR A  1  36  ? -1.227  13.880  -4.052  1.00 98.17 36  A  1 
ATOM   268  C  CD2 . TYR A  1  36  ? -1.105  16.231  -4.339  1.00 98.14 36  A  1 
ATOM   269  C  CE1 . TYR A  1  36  ? -2.560  13.987  -3.693  1.00 97.78 36  A  1 
ATOM   270  C  CE2 . TYR A  1  36  ? -2.434  16.355  -3.976  1.00 97.75 36  A  1 
ATOM   271  C  CZ  . TYR A  1  36  ? -3.160  15.232  -3.652  1.00 98.01 36  A  1 
ATOM   272  O  OH  . TYR A  1  36  ? -4.479  15.346  -3.293  1.00 97.12 36  A  1 
ATOM   273  N  N   . LYS A  1  37  ? 3.065   15.466  -7.314  1.00 98.62 37  A  1 
ATOM   274  C  CA  . LYS A  1  37  ? 4.455   15.757  -7.642  1.00 98.67 37  A  1 
ATOM   275  C  C   . LYS A  1  37  ? 4.574   17.260  -7.828  1.00 98.51 37  A  1 
ATOM   276  O  O   . LYS A  1  37  ? 4.737   17.765  -8.944  1.00 97.83 37  A  1 
ATOM   277  C  CB  . LYS A  1  37  ? 4.902   14.988  -8.890  1.00 98.35 37  A  1 
ATOM   278  C  CG  . LYS A  1  37  ? 6.403   15.024  -9.131  1.00 95.77 37  A  1 
ATOM   279  C  CD  . LYS A  1  37  ? 6.789   14.181  -10.335 1.00 94.29 37  A  1 
ATOM   280  C  CE  . LYS A  1  37  ? 8.279   14.201  -10.580 1.00 87.07 37  A  1 
ATOM   281  N  NZ  . LYS A  1  37  ? 8.664   13.379  -11.760 1.00 80.55 37  A  1 
ATOM   282  N  N   . GLN A  1  38  ? 4.482   17.960  -6.727  1.00 98.65 38  A  1 
ATOM   283  C  CA  . GLN A  1  38  ? 4.457   19.415  -6.711  1.00 98.51 38  A  1 
ATOM   284  C  C   . GLN A  1  38  ? 5.808   19.901  -6.198  1.00 98.53 38  A  1 
ATOM   285  O  O   . GLN A  1  38  ? 6.019   20.026  -4.991  1.00 98.23 38  A  1 
ATOM   286  C  CB  . GLN A  1  38  ? 3.308   19.902  -5.822  1.00 98.18 38  A  1 
ATOM   287  C  CG  . GLN A  1  38  ? 3.057   21.395  -5.849  1.00 89.28 38  A  1 
ATOM   288  C  CD  . GLN A  1  38  ? 1.813   21.760  -5.066  1.00 86.26 38  A  1 
ATOM   289  O  OE1 . GLN A  1  38  ? 0.853   20.982  -4.998  1.00 79.21 38  A  1 
ATOM   290  N  NE2 . GLN A  1  38  ? 1.822   22.947  -4.454  1.00 75.64 38  A  1 
ATOM   291  N  N   . ILE A  1  39  ? 6.732   20.153  -7.114  1.00 98.74 39  A  1 
ATOM   292  C  CA  . ILE A  1  39  ? 8.103   20.509  -6.769  1.00 98.65 39  A  1 
ATOM   293  C  C   . ILE A  1  39  ? 8.484   21.842  -7.396  1.00 98.55 39  A  1 
ATOM   294  O  O   . ILE A  1  39  ? 7.763   22.385  -8.224  1.00 97.17 39  A  1 
ATOM   295  C  CB  . ILE A  1  39  ? 9.096   19.403  -7.196  1.00 98.12 39  A  1 
ATOM   296  C  CG1 . ILE A  1  39  ? 9.183   19.317  -8.711  1.00 92.92 39  A  1 
ATOM   297  C  CG2 . ILE A  1  39  ? 8.679   18.068  -6.600  1.00 91.95 39  A  1 
ATOM   298  C  CD1 . ILE A  1  39  ? 10.252  18.337  -9.194  1.00 92.47 39  A  1 
ATOM   299  N  N   . ALA A  1  40  ? 9.646   22.354  -6.982  1.00 98.41 40  A  1 
ATOM   300  C  CA  . ALA A  1  40  ? 10.124  23.637  -7.483  1.00 98.13 40  A  1 
ATOM   301  C  C   . ALA A  1  40  ? 10.688  23.494  -8.890  1.00 97.82 40  A  1 
ATOM   302  O  O   . ALA A  1  40  ? 11.182  22.437  -9.268  1.00 96.15 40  A  1 
ATOM   303  C  CB  . ALA A  1  40  ? 11.184  24.204  -6.537  1.00 97.77 40  A  1 
ATOM   304  N  N   . ASP A  1  41  ? 10.623  24.577  -9.658  1.00 97.38 41  A  1 
ATOM   305  C  CA  . ASP A  1  41  ? 11.195  24.580  -10.996 1.00 96.37 41  A  1 
ATOM   306  C  C   . ASP A  1  41  ? 12.716  24.568  -10.957 1.00 95.63 41  A  1 
ATOM   307  O  O   . ASP A  1  41  ? 13.360  24.111  -11.905 1.00 90.16 41  A  1 
ATOM   308  C  CB  . ASP A  1  41  ? 10.710  25.800  -11.782 1.00 94.15 41  A  1 
ATOM   309  C  CG  . ASP A  1  41  ? 9.231   25.760  -12.082 1.00 84.86 41  A  1 
ATOM   310  O  OD1 . ASP A  1  41  ? 8.683   24.648  -12.224 1.00 76.83 41  A  1 
ATOM   311  O  OD2 . ASP A  1  41  ? 8.620   26.842  -12.177 1.00 75.67 41  A  1 
ATOM   312  N  N   . GLY A  1  42  ? 13.284  25.073  -9.885  1.00 96.18 42  A  1 
ATOM   313  C  CA  . GLY A  1  42  ? 14.722  25.147  -9.708  1.00 96.19 42  A  1 
ATOM   314  C  C   . GLY A  1  42  ? 15.009  25.781  -8.363  1.00 96.91 42  A  1 
ATOM   315  O  O   . GLY A  1  42  ? 14.089  26.099  -7.603  1.00 95.14 42  A  1 
ATOM   316  N  N   . ARG A  1  43  ? 16.286  25.996  -8.081  1.00 97.07 43  A  1 
ATOM   317  C  CA  . ARG A  1  43  ? 16.659  26.607  -6.811  1.00 96.89 43  A  1 
ATOM   318  C  C   . ARG A  1  43  ? 16.036  27.996  -6.698  1.00 96.53 43  A  1 
ATOM   319  O  O   . ARG A  1  43  ? 16.035  28.777  -7.655  1.00 94.40 43  A  1 
ATOM   320  C  CB  . ARG A  1  43  ? 18.178  26.698  -6.676  1.00 95.82 43  A  1 
ATOM   321  C  CG  . ARG A  1  43  ? 18.839  25.351  -6.465  1.00 92.04 43  A  1 
ATOM   322  C  CD  . ARG A  1  43  ? 20.347  25.477  -6.260  1.00 91.70 43  A  1 
ATOM   323  N  NE  . ARG A  1  43  ? 20.963  24.170  -6.049  1.00 91.73 43  A  1 
ATOM   324  C  CZ  . ARG A  1  43  ? 21.123  23.598  -4.866  1.00 94.28 43  A  1 
ATOM   325  N  NH1 . ARG A  1  43  ? 20.722  24.216  -3.769  1.00 85.57 43  A  1 
ATOM   326  N  NH2 . ARG A  1  43  ? 21.688  22.401  -4.771  1.00 88.35 43  A  1 
ATOM   327  N  N   . GLN A  1  44  ? 15.521  28.283  -5.523  1.00 96.80 44  A  1 
ATOM   328  C  CA  . GLN A  1  44  ? 14.900  29.571  -5.258  1.00 96.63 44  A  1 
ATOM   329  C  C   . GLN A  1  44  ? 15.967  30.547  -4.767  1.00 96.56 44  A  1 
ATOM   330  O  O   . GLN A  1  44  ? 16.597  30.319  -3.740  1.00 94.61 44  A  1 
ATOM   331  C  CB  . GLN A  1  44  ? 13.784  29.413  -4.226  1.00 95.46 44  A  1 
ATOM   332  C  CG  . GLN A  1  44  ? 12.733  28.384  -4.641  1.00 91.45 44  A  1 
ATOM   333  C  CD  . GLN A  1  44  ? 12.054  28.751  -5.938  1.00 86.20 44  A  1 
ATOM   334  O  OE1 . GLN A  1  44  ? 11.346  29.751  -6.016  1.00 76.93 44  A  1 
ATOM   335  N  NE2 . GLN A  1  44  ? 12.275  27.945  -6.968  1.00 73.67 44  A  1 
ATOM   336  N  N   . ALA A  1  45  ? 16.172  31.631  -5.509  1.00 95.64 45  A  1 
ATOM   337  C  CA  . ALA A  1  45  ? 17.294  32.537  -5.285  1.00 94.22 45  A  1 
ATOM   338  C  C   . ALA A  1  45  ? 17.302  33.131  -3.882  1.00 92.80 45  A  1 
ATOM   339  O  O   . ALA A  1  45  ? 18.364  33.279  -3.280  1.00 85.01 45  A  1 
ATOM   340  C  CB  . ALA A  1  45  ? 17.267  33.660  -6.328  1.00 91.91 45  A  1 
ATOM   341  N  N   . ASP A  1  46  ? 16.141  33.454  -3.349  1.00 94.72 46  A  1 
ATOM   342  C  CA  . ASP A  1  46  ? 16.062  34.137  -2.067  1.00 94.16 46  A  1 
ATOM   343  C  C   . ASP A  1  46  ? 15.934  33.189  -0.891  1.00 94.80 46  A  1 
ATOM   344  O  O   . ASP A  1  46  ? 15.846  33.636  0.253   1.00 91.85 46  A  1 
ATOM   345  C  CB  . ASP A  1  46  ? 14.885  35.114  -2.064  1.00 91.02 46  A  1 
ATOM   346  C  CG  . ASP A  1  46  ? 15.044  36.210  -3.093  1.00 79.87 46  A  1 
ATOM   347  O  OD1 . ASP A  1  46  ? 16.194  36.591  -3.387  1.00 70.81 46  A  1 
ATOM   348  O  OD2 . ASP A  1  46  ? 14.017  36.700  -3.607  1.00 71.69 46  A  1 
ATOM   349  N  N   . PHE A  1  47  ? 15.950  31.894  -1.143  1.00 96.03 47  A  1 
ATOM   350  C  CA  . PHE A  1  47  ? 15.753  30.931  -0.074  1.00 96.68 47  A  1 
ATOM   351  C  C   . PHE A  1  47  ? 17.085  30.528  0.546   1.00 96.52 47  A  1 
ATOM   352  O  O   . PHE A  1  47  ? 18.035  30.177  -0.159  1.00 94.85 47  A  1 
ATOM   353  C  CB  . PHE A  1  47  ? 15.031  29.682  -0.579  1.00 96.39 47  A  1 
ATOM   354  C  CG  . PHE A  1  47  ? 14.804  28.662  0.498   1.00 97.51 47  A  1 
ATOM   355  C  CD1 . PHE A  1  47  ? 13.754  28.787  1.382   1.00 96.85 47  A  1 
ATOM   356  C  CD2 . PHE A  1  47  ? 15.665  27.581  0.635   1.00 96.93 47  A  1 
ATOM   357  C  CE1 . PHE A  1  47  ? 13.557  27.857  2.387   1.00 96.58 47  A  1 
ATOM   358  C  CE2 . PHE A  1  47  ? 15.471  26.651  1.642   1.00 96.66 47  A  1 
ATOM   359  C  CZ  . PHE A  1  47  ? 14.419  26.790  2.518   1.00 97.24 47  A  1 
ATOM   360  N  N   . GLN A  1  48  ? 17.157  30.566  1.873   1.00 97.63 48  A  1 
ATOM   361  C  CA  . GLN A  1  48  ? 18.322  30.079  2.585   1.00 97.31 48  A  1 
ATOM   362  C  C   . GLN A  1  48  ? 17.934  29.702  4.004   1.00 97.56 48  A  1 
ATOM   363  O  O   . GLN A  1  48  ? 17.162  30.404  4.655   1.00 95.94 48  A  1 
ATOM   364  C  CB  . GLN A  1  48  ? 19.447  31.122  2.613   1.00 94.74 48  A  1 
ATOM   365  C  CG  . GLN A  1  48  ? 19.052  32.458  3.224   1.00 86.59 48  A  1 
ATOM   366  C  CD  . GLN A  1  48  ? 20.204  33.451  3.207   1.00 83.37 48  A  1 
ATOM   367  O  OE1 . GLN A  1  48  ? 21.368  33.063  3.193   1.00 75.09 48  A  1 
ATOM   368  N  NE2 . GLN A  1  48  ? 19.877  34.735  3.217   1.00 71.75 48  A  1 
ATOM   369  N  N   . THR A  1  49  ? 18.483  28.597  4.481   1.00 97.51 49  A  1 
ATOM   370  C  CA  . THR A  1  49  ? 18.254  28.142  5.836   1.00 97.73 49  A  1 
ATOM   371  C  C   . THR A  1  49  ? 19.429  27.291  6.282   1.00 97.72 49  A  1 
ATOM   372  O  O   . THR A  1  49  ? 20.086  26.641  5.463   1.00 96.77 49  A  1 
ATOM   373  C  CB  . THR A  1  49  ? 16.959  27.317  5.959   1.00 97.08 49  A  1 
ATOM   374  O  OG1 . THR A  1  49  ? 16.755  26.956  7.321   1.00 92.19 49  A  1 
ATOM   375  C  CG2 . THR A  1  49  ? 17.052  26.048  5.118   1.00 93.03 49  A  1 
ATOM   376  N  N   . LYS A  1  50  ? 19.695  27.302  7.578   1.00 97.71 50  A  1 
ATOM   377  C  CA  . LYS A  1  50  ? 20.691  26.425  8.173   1.00 97.52 50  A  1 
ATOM   378  C  C   . LYS A  1  50  ? 20.053  25.367  9.056   1.00 97.98 50  A  1 
ATOM   379  O  O   . LYS A  1  50  ? 20.757  24.549  9.650   1.00 96.64 50  A  1 
ATOM   380  C  CB  . LYS A  1  50  ? 21.705  27.239  8.992   1.00 95.99 50  A  1 
ATOM   381  C  CG  . LYS A  1  50  ? 22.565  28.169  8.155   1.00 88.87 50  A  1 
ATOM   382  C  CD  . LYS A  1  50  ? 23.599  28.880  9.012   1.00 81.11 50  A  1 
ATOM   383  C  CE  . LYS A  1  50  ? 24.479  29.775  8.168   1.00 70.60 50  A  1 
ATOM   384  N  NZ  . LYS A  1  50  ? 25.510  30.485  8.988   1.00 61.04 50  A  1 
ATOM   385  N  N   . LYS A  1  51  ? 18.738  25.384  9.133   1.00 98.20 51  A  1 
ATOM   386  C  CA  . LYS A  1  51  ? 18.028  24.441  9.981   1.00 98.32 51  A  1 
ATOM   387  C  C   . LYS A  1  51  ? 16.925  23.743  9.210   1.00 98.51 51  A  1 
ATOM   388  O  O   . LYS A  1  51  ? 16.326  24.318  8.296   1.00 98.10 51  A  1 
ATOM   389  C  CB  . LYS A  1  51  ? 17.438  25.150  11.208  1.00 97.43 51  A  1 
ATOM   390  C  CG  . LYS A  1  51  ? 18.459  25.532  12.254  1.00 89.59 51  A  1 
ATOM   391  C  CD  . LYS A  1  51  ? 17.792  26.153  13.475  1.00 86.24 51  A  1 
ATOM   392  C  CE  . LYS A  1  51  ? 18.763  26.292  14.623  1.00 76.80 51  A  1 
ATOM   393  N  NZ  . LYS A  1  51  ? 19.232  24.973  15.123  1.00 69.22 51  A  1 
ATOM   394  N  N   . LEU A  1  52  ? 16.675  22.512  9.603   1.00 98.66 52  A  1 
ATOM   395  C  CA  . LEU A  1  52  ? 15.623  21.707  8.990   1.00 98.70 52  A  1 
ATOM   396  C  C   . LEU A  1  52  ? 14.990  20.860  10.079  1.00 98.89 52  A  1 
ATOM   397  O  O   . LEU A  1  52  ? 15.666  20.027  10.681  1.00 98.72 52  A  1 
ATOM   398  C  CB  . LEU A  1  52  ? 16.198  20.822  7.887   1.00 98.64 52  A  1 
ATOM   399  C  CG  . LEU A  1  52  ? 15.270  19.758  7.297   1.00 98.14 52  A  1 
ATOM   400  C  CD1 . LEU A  1  52  ? 14.089  20.404  6.596   1.00 96.99 52  A  1 
ATOM   401  C  CD2 . LEU A  1  52  ? 16.038  18.852  6.349   1.00 96.93 52  A  1 
ATOM   402  N  N   . LYS A  1  53  ? 13.710  21.076  10.321  1.00 98.87 53  A  1 
ATOM   403  C  CA  . LYS A  1  53  ? 12.983  20.317  11.335  1.00 98.81 53  A  1 
ATOM   404  C  C   . LYS A  1  53  ? 12.001  19.393  10.639  1.00 98.92 53  A  1 
ATOM   405  O  O   . LYS A  1  53  ? 11.100  19.852  9.926   1.00 98.85 53  A  1 
ATOM   406  C  CB  . LYS A  1  53  ? 12.265  21.246  12.306  1.00 98.78 53  A  1 
ATOM   407  C  CG  . LYS A  1  53  ? 11.695  20.520  13.515  1.00 94.74 53  A  1 
ATOM   408  C  CD  . LYS A  1  53  ? 11.130  21.498  14.536  1.00 93.98 53  A  1 
ATOM   409  C  CE  . LYS A  1  53  ? 10.657  20.770  15.787  1.00 88.13 53  A  1 
ATOM   410  N  NZ  . LYS A  1  53  ? 10.107  21.701  16.801  1.00 82.02 53  A  1 
ATOM   411  N  N   . ILE A  1  54  ? 12.182  18.096  10.860  1.00 98.95 54  A  1 
ATOM   412  C  CA  . ILE A  1  54  ? 11.394  17.074  10.175  1.00 98.94 54  A  1 
ATOM   413  C  C   . ILE A  1  54  ? 10.530  16.322  11.173  1.00 98.91 54  A  1 
ATOM   414  O  O   . ILE A  1  54  ? 11.018  15.901  12.228  1.00 98.85 54  A  1 
ATOM   415  C  CB  . ILE A  1  54  ? 12.292  16.070  9.431   1.00 98.80 54  A  1 
ATOM   416  C  CG1 . ILE A  1  54  ? 13.152  16.790  8.394   1.00 92.15 54  A  1 
ATOM   417  C  CG2 . ILE A  1  54  ? 11.449  14.976  8.780   1.00 93.87 54  A  1 
ATOM   418  C  CD1 . ILE A  1  54  ? 14.099  15.864  7.639   1.00 94.12 54  A  1 
ATOM   419  N  N   . LEU A  1  55  ? 9.274   16.145  10.828  1.00 98.94 55  A  1 
ATOM   420  C  CA  . LEU A  1  55  ? 8.382   15.249  11.542  1.00 98.92 55  A  1 
ATOM   421  C  C   . LEU A  1  55  ? 8.128   14.022  10.682  1.00 98.93 55  A  1 
ATOM   422  O  O   . LEU A  1  55  ? 7.781   14.163  9.503   1.00 98.95 55  A  1 
ATOM   423  C  CB  . LEU A  1  55  ? 7.049   15.935  11.859  1.00 98.96 55  A  1 
ATOM   424  C  CG  . LEU A  1  55  ? 5.993   15.053  12.549  1.00 98.84 55  A  1 
ATOM   425  C  CD1 . LEU A  1  55  ? 6.413   14.746  13.971  1.00 98.56 55  A  1 
ATOM   426  C  CD2 . LEU A  1  55  ? 4.632   15.737  12.526  1.00 98.55 55  A  1 
ATOM   427  N  N   . ASP A  1  56  ? 8.306   12.837  11.251  1.00 98.98 56  A  1 
ATOM   428  C  CA  . ASP A  1  56  ? 7.984   11.593  10.570  1.00 98.92 56  A  1 
ATOM   429  C  C   . ASP A  1  56  ? 6.952   10.848  11.393  1.00 98.92 56  A  1 
ATOM   430  O  O   . ASP A  1  56  ? 7.130   10.660  12.596  1.00 98.88 56  A  1 
ATOM   431  C  CB  . ASP A  1  56  ? 9.231   10.736  10.370  1.00 98.92 56  A  1 
ATOM   432  C  CG  . ASP A  1  56  ? 8.919   9.444   9.648   1.00 98.70 56  A  1 
ATOM   433  O  OD1 . ASP A  1  56  ? 8.601   9.505   8.450   1.00 96.11 56  A  1 
ATOM   434  O  OD2 . ASP A  1  56  ? 8.977   8.379   10.281  1.00 96.27 56  A  1 
ATOM   435  N  N   . PHE A  1  57  ? 5.866   10.427  10.747  1.00 98.90 57  A  1 
ATOM   436  C  CA  . PHE A  1  57  ? 4.717   9.946   11.500  1.00 98.93 57  A  1 
ATOM   437  C  C   . PHE A  1  57  ? 3.937   8.924   10.687  1.00 98.90 57  A  1 
ATOM   438  O  O   . PHE A  1  57  ? 3.467   9.232   9.591   1.00 98.68 57  A  1 
ATOM   439  C  CB  . PHE A  1  57  ? 3.813   11.128  11.869  1.00 98.93 57  A  1 
ATOM   440  C  CG  . PHE A  1  57  ? 2.740   10.818  12.883  1.00 98.94 57  A  1 
ATOM   441  C  CD1 . PHE A  1  57  ? 2.945   9.910   13.902  1.00 98.68 57  A  1 
ATOM   442  C  CD2 . PHE A  1  57  ? 1.523   11.495  12.835  1.00 98.64 57  A  1 
ATOM   443  C  CE1 . PHE A  1  57  ? 1.963   9.661   14.849  1.00 98.48 57  A  1 
ATOM   444  C  CE2 . PHE A  1  57  ? 0.546   11.255  13.772  1.00 98.33 57  A  1 
ATOM   445  C  CZ  . PHE A  1  57  ? 0.756   10.337  14.787  1.00 98.71 57  A  1 
ATOM   446  N  N   . ASN A  1  58  ? 3.807   7.728   11.226  1.00 98.98 58  A  1 
ATOM   447  C  CA  . ASN A  1  58  ? 2.861   6.769   10.688  1.00 98.95 58  A  1 
ATOM   448  C  C   . ASN A  1  58  ? 1.480   7.185   11.190  1.00 98.96 58  A  1 
ATOM   449  O  O   . ASN A  1  58  ? 1.171   7.033   12.374  1.00 98.67 58  A  1 
ATOM   450  C  CB  . ASN A  1  58  ? 3.204   5.345   11.123  1.00 98.87 58  A  1 
ATOM   451  C  CG  . ASN A  1  58  ? 2.299   4.305   10.508  1.00 98.70 58  A  1 
ATOM   452  O  OD1 . ASN A  1  58  ? 1.098   4.501   10.408  1.00 97.39 58  A  1 
ATOM   453  N  ND2 . ASN A  1  58  ? 2.876   3.178   10.102  1.00 96.69 58  A  1 
ATOM   454  N  N   . ALA A  1  59  ? 0.659   7.726   10.289  1.00 98.97 59  A  1 
ATOM   455  C  CA  . ALA A  1  59  ? -0.561  8.405   10.687  1.00 98.86 59  A  1 
ATOM   456  C  C   . ALA A  1  59  ? -1.732  7.463   10.949  1.00 98.87 59  A  1 
ATOM   457  O  O   . ALA A  1  59  ? -2.711  7.872   11.568  1.00 97.96 59  A  1 
ATOM   458  C  CB  . ALA A  1  59  ? -0.956  9.434   9.623   1.00 98.76 59  A  1 
ATOM   459  N  N   . PHE A  1  60  ? -1.641  6.228   10.465  1.00 98.72 60  A  1 
ATOM   460  C  CA  . PHE A  1  60  ? -2.681  5.232   10.719  1.00 98.55 60  A  1 
ATOM   461  C  C   . PHE A  1  60  ? -4.043  5.713   10.196  1.00 98.46 60  A  1 
ATOM   462  O  O   . PHE A  1  60  ? -5.063  5.641   10.891  1.00 97.67 60  A  1 
ATOM   463  C  CB  . PHE A  1  60  ? -2.740  4.900   12.213  1.00 98.08 60  A  1 
ATOM   464  C  CG  . PHE A  1  60  ? -3.531  3.667   12.559  1.00 97.92 60  A  1 
ATOM   465  C  CD1 . PHE A  1  60  ? -3.223  2.445   12.010  1.00 97.20 60  A  1 
ATOM   466  C  CD2 . PHE A  1  60  ? -4.572  3.732   13.467  1.00 97.17 60  A  1 
ATOM   467  C  CE1 . PHE A  1  60  ? -3.939  1.302   12.344  1.00 96.59 60  A  1 
ATOM   468  C  CE2 . PHE A  1  60  ? -5.290  2.599   13.817  1.00 96.41 60  A  1 
ATOM   469  C  CZ  . PHE A  1  60  ? -4.975  1.385   13.250  1.00 96.57 60  A  1 
ATOM   470  N  N   . TRP A  1  61  ? -4.061  6.204   8.968   1.00 98.59 61  A  1 
ATOM   471  C  CA  . TRP A  1  61  ? -5.305  6.622   8.318   1.00 98.34 61  A  1 
ATOM   472  C  C   . TRP A  1  61  ? -5.760  5.510   7.373   1.00 97.75 61  A  1 
ATOM   473  O  O   . TRP A  1  61  ? -5.767  5.670   6.156   1.00 95.89 61  A  1 
ATOM   474  C  CB  . TRP A  1  61  ? -5.134  7.933   7.560   1.00 98.43 61  A  1 
ATOM   475  C  CG  . TRP A  1  61  ? -4.758  9.102   8.421   1.00 98.64 61  A  1 
ATOM   476  C  CD1 . TRP A  1  61  ? -4.872  9.203   9.783   1.00 98.04 61  A  1 
ATOM   477  C  CD2 . TRP A  1  61  ? -4.210  10.354  7.979   1.00 98.71 61  A  1 
ATOM   478  N  NE1 . TRP A  1  61  ? -4.431  10.426  10.205  1.00 98.32 61  A  1 
ATOM   479  C  CE2 . TRP A  1  61  ? -4.017  11.157  9.130   1.00 98.66 61  A  1 
ATOM   480  C  CE3 . TRP A  1  61  ? -3.867  10.869  6.723   1.00 98.57 61  A  1 
ATOM   481  C  CZ2 . TRP A  1  61  ? -3.490  12.448  9.042   1.00 98.55 61  A  1 
ATOM   482  C  CZ3 . TRP A  1  61  ? -3.352  12.152  6.649   1.00 98.28 61  A  1 
ATOM   483  C  CH2 . TRP A  1  61  ? -3.165  12.918  7.797   1.00 98.41 61  A  1 
ATOM   484  N  N   . ARG A  1  62  ? -6.135  4.374   7.946   1.00 97.35 62  A  1 
ATOM   485  C  CA  . ARG A  1  62  ? -6.431  3.204   7.147   1.00 96.36 62  A  1 
ATOM   486  C  C   . ARG A  1  62  ? -7.791  3.315   6.463   1.00 96.07 62  A  1 
ATOM   487  O  O   . ARG A  1  62  ? -8.733  3.866   7.038   1.00 94.29 62  A  1 
ATOM   488  C  CB  . ARG A  1  62  ? -6.399  1.938   8.000   1.00 93.96 62  A  1 
ATOM   489  C  CG  . ARG A  1  62  ? -5.059  1.686   8.665   1.00 89.35 62  A  1 
ATOM   490  C  CD  . ARG A  1  62  ? -4.965  0.256   9.190   1.00 89.02 62  A  1 
ATOM   491  N  NE  . ARG A  1  62  ? -5.985  -0.046  10.179  1.00 87.07 62  A  1 
ATOM   492  C  CZ  . ARG A  1  62  ? -6.150  -1.245  10.733  1.00 88.52 62  A  1 
ATOM   493  N  NH1 . ARG A  1  62  ? -5.356  -2.256  10.391  1.00 82.43 62  A  1 
ATOM   494  N  NH2 . ARG A  1  62  ? -7.108  -1.434  11.628  1.00 80.30 62  A  1 
ATOM   495  N  N   . PRO A  1  63  ? -7.920  2.777   5.261   1.00 94.15 63  A  1 
ATOM   496  C  CA  . PRO A  1  63  ? -9.234  2.740   4.620   1.00 92.45 63  A  1 
ATOM   497  C  C   . PRO A  1  63  ? -10.205 1.873   5.413   1.00 92.62 63  A  1 
ATOM   498  O  O   . PRO A  1  63  ? -9.796  0.936   6.104   1.00 90.33 63  A  1 
ATOM   499  C  CB  . PRO A  1  63  ? -8.946  2.133   3.244   1.00 89.87 63  A  1 
ATOM   500  C  CG  . PRO A  1  63  ? -7.659  1.408   3.400   1.00 86.83 63  A  1 
ATOM   501  C  CD  . PRO A  1  63  ? -6.873  2.167   4.423   1.00 90.64 63  A  1 
ATOM   502  N  N   . GLN A  1  64  ? -11.482 2.184   5.293   1.00 92.59 64  A  1 
ATOM   503  C  CA  . GLN A  1  64  ? -12.498 1.531   6.100   1.00 91.76 64  A  1 
ATOM   504  C  C   . GLN A  1  64  ? -12.501 0.019   5.931   1.00 92.26 64  A  1 
ATOM   505  O  O   . GLN A  1  64  ? -12.832 -0.715  6.869   1.00 89.93 64  A  1 
ATOM   506  C  CB  . GLN A  1  64  ? -13.879 2.091   5.761   1.00 89.75 64  A  1 
ATOM   507  C  CG  . GLN A  1  64  ? -14.982 1.632   6.699   1.00 81.06 64  A  1 
ATOM   508  C  CD  . GLN A  1  64  ? -14.792 2.142   8.108   1.00 77.56 64  A  1 
ATOM   509  O  OE1 . GLN A  1  64  ? -14.531 3.327   8.311   1.00 70.19 64  A  1 
ATOM   510  N  NE2 . GLN A  1  64  ? -14.911 1.249   9.080   1.00 67.11 64  A  1 
ATOM   511  N  N   . LEU A  1  65  ? -12.137 -0.448  4.751   1.00 91.44 65  A  1 
ATOM   512  C  CA  . LEU A  1  65  ? -12.131 -1.886  4.503   1.00 90.59 65  A  1 
ATOM   513  C  C   . LEU A  1  65  ? -11.185 -2.640  5.425   1.00 90.13 65  A  1 
ATOM   514  O  O   . LEU A  1  65  ? -11.324 -3.853  5.584   1.00 87.40 65  A  1 
ATOM   515  C  CB  . LEU A  1  65  ? -11.756 -2.178  3.052   1.00 88.89 65  A  1 
ATOM   516  C  CG  . LEU A  1  65  ? -12.860 -2.018  2.011   1.00 82.64 65  A  1 
ATOM   517  C  CD1 . LEU A  1  65  ? -12.320 -2.275  0.616   1.00 77.64 65  A  1 
ATOM   518  C  CD2 . LEU A  1  65  ? -14.026 -2.951  2.315   1.00 78.27 65  A  1 
ATOM   519  N  N   . LEU A  1  66  ? -10.236 -1.945  6.023   1.00 90.63 66  A  1 
ATOM   520  C  CA  . LEU A  1  66  ? -9.289  -2.590  6.919   1.00 90.14 66  A  1 
ATOM   521  C  C   . LEU A  1  66  ? -9.707  -2.517  8.377   1.00 90.49 66  A  1 
ATOM   522  O  O   . LEU A  1  66  ? -9.007  -3.041  9.245   1.00 87.07 66  A  1 
ATOM   523  C  CB  . LEU A  1  66  ? -7.890  -1.982  6.746   1.00 88.45 66  A  1 
ATOM   524  C  CG  . LEU A  1  66  ? -7.278  -2.132  5.357   1.00 86.68 66  A  1 
ATOM   525  C  CD1 . LEU A  1  66  ? -5.878  -1.547  5.320   1.00 81.32 66  A  1 
ATOM   526  C  CD2 . LEU A  1  66  ? -7.265  -3.591  4.925   1.00 81.25 66  A  1 
ATOM   527  N  N   . HIS A  1  67  ? -10.830 -1.880  8.660   1.00 89.91 67  A  1 
ATOM   528  C  CA  . HIS A  1  67  ? -11.332 -1.824  10.029  1.00 89.88 67  A  1 
ATOM   529  C  C   . HIS A  1  67  ? -12.852 -1.722  10.015  1.00 89.13 67  A  1 
ATOM   530  O  O   . HIS A  1  67  ? -13.445 -0.783  10.528  1.00 86.07 67  A  1 
ATOM   531  C  CB  . HIS A  1  67  ? -10.688 -0.669  10.811  1.00 89.72 67  A  1 
ATOM   532  C  CG  . HIS A  1  67  ? -10.821 0.666   10.154  1.00 90.22 67  A  1 
ATOM   533  N  ND1 . HIS A  1  67  ? -11.821 1.555   10.468  1.00 83.27 67  A  1 
ATOM   534  C  CD2 . HIS A  1  67  ? -10.054 1.284   9.223   1.00 83.99 67  A  1 
ATOM   535  C  CE1 . HIS A  1  67  ? -11.681 2.651   9.749   1.00 86.72 67  A  1 
ATOM   536  N  NE2 . HIS A  1  67  ? -10.615 2.511   8.985   1.00 87.26 67  A  1 
ATOM   537  N  N   . LEU A  1  68  ? -13.473 -2.733  9.441   1.00 90.96 68  A  1 
ATOM   538  C  CA  . LEU A  1  68  ? -14.921 -2.721  9.225   1.00 89.98 68  A  1 
ATOM   539  C  C   . LEU A  1  68  ? -15.722 -2.678  10.510  1.00 87.75 68  A  1 
ATOM   540  O  O   . LEU A  1  68  ? -16.858 -2.213  10.516  1.00 81.29 68  A  1 
ATOM   541  C  CB  . LEU A  1  68  ? -15.329 -3.949  8.409   1.00 89.10 68  A  1 
ATOM   542  C  CG  . LEU A  1  68  ? -14.861 -3.972  6.958   1.00 86.63 68  A  1 
ATOM   543  C  CD1 . LEU A  1  68  ? -15.161 -5.318  6.315   1.00 82.99 68  A  1 
ATOM   544  C  CD2 . LEU A  1  68  ? -15.514 -2.845  6.173   1.00 83.02 68  A  1 
ATOM   545  N  N   . PHE A  1  69  ? -15.156 -3.158  11.600  1.00 89.08 69  A  1 
ATOM   546  C  CA  . PHE A  1  69  ? -15.879 -3.267  12.858  1.00 88.84 69  A  1 
ATOM   547  C  C   . PHE A  1  69  ? -15.252 -2.423  13.954  1.00 88.69 69  A  1 
ATOM   548  O  O   . PHE A  1  69  ? -15.389 -2.723  15.141  1.00 85.20 69  A  1 
ATOM   549  C  CB  . PHE A  1  69  ? -15.949 -4.730  13.294  1.00 87.12 69  A  1 
ATOM   550  C  CG  . PHE A  1  69  ? -16.282 -5.667  12.178  1.00 85.54 69  A  1 
ATOM   551  C  CD1 . PHE A  1  69  ? -17.562 -5.707  11.645  1.00 81.05 69  A  1 
ATOM   552  C  CD2 . PHE A  1  69  ? -15.321 -6.503  11.641  1.00 81.98 69  A  1 
ATOM   553  C  CE1 . PHE A  1  69  ? -17.869 -6.562  10.606  1.00 79.57 69  A  1 
ATOM   554  C  CE2 . PHE A  1  69  ? -15.623 -7.362  10.606  1.00 78.46 69  A  1 
ATOM   555  C  CZ  . PHE A  1  69  ? -16.901 -7.393  10.085  1.00 79.50 69  A  1 
ATOM   556  N  N   . LYS A  1  70  ? -14.585 -1.357  13.563  1.00 90.83 70  A  1 
ATOM   557  C  CA  . LYS A  1  70  ? -13.851 -0.556  14.527  1.00 90.75 70  A  1 
ATOM   558  C  C   . LYS A  1  70  ? -13.764 0.884   14.039  1.00 91.71 70  A  1 
ATOM   559  O  O   . LYS A  1  70  ? -13.397 1.128   12.896  1.00 90.82 70  A  1 
ATOM   560  C  CB  . LYS A  1  70  ? -12.452 -1.147  14.732  1.00 87.78 70  A  1 
ATOM   561  C  CG  . LYS A  1  70  ? -11.536 -0.346  15.634  1.00 83.63 70  A  1 
ATOM   562  C  CD  . LYS A  1  70  ? -10.163 -0.987  15.673  1.00 81.17 70  A  1 
ATOM   563  C  CE  . LYS A  1  70  ? -9.156  -0.136  16.415  1.00 74.69 70  A  1 
ATOM   564  N  NZ  . LYS A  1  70  ? -7.777  -0.694  16.327  1.00 69.75 70  A  1 
ATOM   565  N  N   . GLU A  1  71  ? -14.090 1.828   14.917  1.00 93.12 71  A  1 
ATOM   566  C  CA  . GLU A  1  71  ? -13.934 3.234   14.612  1.00 93.88 71  A  1 
ATOM   567  C  C   . GLU A  1  71  ? -12.499 3.655   14.860  1.00 94.90 71  A  1 
ATOM   568  O  O   . GLU A  1  71  ? -11.924 3.331   15.901  1.00 93.90 71  A  1 
ATOM   569  C  CB  . GLU A  1  71  ? -14.874 4.085   15.467  1.00 91.91 71  A  1 
ATOM   570  C  CG  . GLU A  1  71  ? -16.238 4.314   14.856  1.00 85.06 71  A  1 
ATOM   571  C  CD  . GLU A  1  71  ? -16.174 5.208   13.625  1.00 84.17 71  A  1 
ATOM   572  O  OE1 . GLU A  1  71  ? -15.174 5.944   13.476  1.00 76.71 71  A  1 
ATOM   573  O  OE2 . GLU A  1  71  ? -17.117 5.166   12.822  1.00 78.33 71  A  1 
ATOM   574  N  N   . GLU A  1  72  ? -11.931 4.381   13.909  1.00 96.67 72  A  1 
ATOM   575  C  CA  . GLU A  1  72  ? -10.552 4.825   14.049  1.00 97.05 72  A  1 
ATOM   576  C  C   . GLU A  1  72  ? -10.387 6.334   13.909  1.00 97.44 72  A  1 
ATOM   577  O  O   . GLU A  1  72  ? -9.266  6.841   13.949  1.00 96.62 72  A  1 
ATOM   578  C  CB  . GLU A  1  72  ? -9.646  4.062   13.073  1.00 96.48 72  A  1 
ATOM   579  C  CG  . GLU A  1  72  ? -9.517  2.595   13.458  1.00 95.31 72  A  1 
ATOM   580  C  CD  . GLU A  1  72  ? -8.610  1.776   12.555  1.00 95.59 72  A  1 
ATOM   581  O  OE1 . GLU A  1  72  ? -8.143  2.302   11.529  1.00 91.72 72  A  1 
ATOM   582  O  OE2 . GLU A  1  72  ? -8.375  0.595   12.885  1.00 92.69 72  A  1 
ATOM   583  N  N   . TYR A  1  73  ? -11.486 7.055   13.759  1.00 97.49 73  A  1 
ATOM   584  C  CA  . TYR A  1  73  ? -11.487 8.514   13.904  1.00 97.55 73  A  1 
ATOM   585  C  C   . TYR A  1  73  ? -10.470 9.215   13.015  1.00 97.77 73  A  1 
ATOM   586  O  O   . TYR A  1  73  ? -9.856  10.211  13.420  1.00 97.14 73  A  1 
ATOM   587  C  CB  . TYR A  1  73  ? -11.255 8.897   15.373  1.00 97.25 73  A  1 
ATOM   588  C  CG  . TYR A  1  73  ? -12.092 8.106   16.344  1.00 97.13 73  A  1 
ATOM   589  C  CD1 . TYR A  1  73  ? -13.420 8.413   16.567  1.00 96.28 73  A  1 
ATOM   590  C  CD2 . TYR A  1  73  ? -11.543 7.031   17.034  1.00 96.43 73  A  1 
ATOM   591  C  CE1 . TYR A  1  73  ? -14.193 7.681   17.457  1.00 95.76 73  A  1 
ATOM   592  C  CE2 . TYR A  1  73  ? -12.307 6.290   17.927  1.00 95.67 73  A  1 
ATOM   593  C  CZ  . TYR A  1  73  ? -13.629 6.622   18.130  1.00 95.73 73  A  1 
ATOM   594  O  OH  . TYR A  1  73  ? -14.388 5.885   19.021  1.00 94.40 73  A  1 
ATOM   595  N  N   . MET A  1  74  ? -10.269 8.724   11.807  1.00 97.53 74  A  1 
ATOM   596  C  CA  . MET A  1  74  ? -9.217  9.253   10.940  1.00 97.63 74  A  1 
ATOM   597  C  C   . MET A  1  74  ? -9.417  10.732  10.615  1.00 98.17 74  A  1 
ATOM   598  O  O   . MET A  1  74  ? -8.450  11.495  10.604  1.00 97.77 74  A  1 
ATOM   599  C  CB  . MET A  1  74  ? -9.126  8.456   9.635   1.00 96.04 74  A  1 
ATOM   600  C  CG  . MET A  1  74  ? -8.926  6.967   9.819   1.00 93.16 74  A  1 
ATOM   601  S  SD  . MET A  1  74  ? -10.502 6.092   9.980   1.00 91.15 74  A  1 
ATOM   602  C  CE  . MET A  1  74  ? -11.009 6.014   8.258   1.00 83.61 74  A  1 
ATOM   603  N  N   . ARG A  1  75  ? -10.641 11.135  10.348  1.00 97.52 75  A  1 
ATOM   604  C  CA  . ARG A  1  75  ? -10.886 12.515  9.958   1.00 97.40 75  A  1 
ATOM   605  C  C   . ARG A  1  75  ? -10.546 13.475  11.096  1.00 97.97 75  A  1 
ATOM   606  O  O   . ARG A  1  75  ? -9.858  14.478  10.890  1.00 97.80 75  A  1 
ATOM   607  C  CB  . ARG A  1  75  ? -12.339 12.697  9.511   1.00 96.54 75  A  1 
ATOM   608  C  CG  . ARG A  1  75  ? -12.595 14.003  8.779   1.00 91.65 75  A  1 
ATOM   609  C  CD  . ARG A  1  75  ? -13.987 14.040  8.172   1.00 90.87 75  A  1 
ATOM   610  N  NE  . ARG A  1  75  ? -14.209 12.973  7.191   1.00 89.11 75  A  1 
ATOM   611  C  CZ  . ARG A  1  75  ? -13.842 13.030  5.917   1.00 89.27 75  A  1 
ATOM   612  N  NH1 . ARG A  1  75  ? -13.231 14.100  5.447   1.00 78.55 75  A  1 
ATOM   613  N  NH2 . ARG A  1  75  ? -14.085 12.002  5.113   1.00 84.15 75  A  1 
ATOM   614  N  N   . ASP A  1  76  ? -10.998 13.163  12.297  1.00 98.13 76  A  1 
ATOM   615  C  CA  . ASP A  1  76  ? -10.689 14.017  13.438  1.00 98.17 76  A  1 
ATOM   616  C  C   . ASP A  1  76  ? -9.199  14.003  13.756  1.00 98.50 76  A  1 
ATOM   617  O  O   . ASP A  1  76  ? -8.617  15.053  14.051  1.00 98.34 76  A  1 
ATOM   618  C  CB  . ASP A  1  76  ? -11.489 13.571  14.666  1.00 97.35 76  A  1 
ATOM   619  C  CG  . ASP A  1  76  ? -12.969 13.878  14.547  1.00 87.17 76  A  1 
ATOM   620  O  OD1 . ASP A  1  76  ? -13.333 14.777  13.754  1.00 82.32 76  A  1 
ATOM   621  O  OD2 . ASP A  1  76  ? -13.774 13.234  15.258  1.00 80.82 76  A  1 
ATOM   622  N  N   . ARG A  1  77  ? -8.576  12.837  13.701  1.00 98.55 77  A  1 
ATOM   623  C  CA  . ARG A  1  77  ? -7.150  12.749  14.004  1.00 98.69 77  A  1 
ATOM   624  C  C   . ARG A  1  77  ? -6.322  13.534  12.994  1.00 98.72 77  A  1 
ATOM   625  O  O   . ARG A  1  77  ? -5.319  14.149  13.365  1.00 98.67 77  A  1 
ATOM   626  C  CB  . ARG A  1  77  ? -6.711  11.280  14.048  1.00 98.36 77  A  1 
ATOM   627  C  CG  . ARG A  1  77  ? -7.282  10.519  15.242  1.00 97.41 77  A  1 
ATOM   628  C  CD  . ARG A  1  77  ? -6.637  9.141   15.433  1.00 97.37 77  A  1 
ATOM   629  N  NE  . ARG A  1  77  ? -7.053  8.164   14.432  1.00 97.11 77  A  1 
ATOM   630  C  CZ  . ARG A  1  77  ? -6.268  7.648   13.502  1.00 98.06 77  A  1 
ATOM   631  N  NH1 . ARG A  1  77  ? -5.004  8.030   13.417  1.00 93.27 77  A  1 
ATOM   632  N  NH2 . ARG A  1  77  ? -6.739  6.748   12.656  1.00 94.04 77  A  1 
ATOM   633  N  N   . SER A  1  78  ? -6.734  13.523  11.736  1.00 98.76 78  A  1 
ATOM   634  C  CA  . SER A  1  78  ? -6.005  14.276  10.721  1.00 98.79 78  A  1 
ATOM   635  C  C   . SER A  1  78  ? -6.107  15.778  10.967  1.00 98.88 78  A  1 
ATOM   636  O  O   . SER A  1  78  ? -5.143  16.516  10.745  1.00 98.73 78  A  1 
ATOM   637  C  CB  . SER A  1  78  ? -6.512  13.916  9.322   1.00 98.64 78  A  1 
ATOM   638  O  OG  . SER A  1  78  ? -7.784  14.476  9.069   1.00 96.91 78  A  1 
ATOM   639  N  N   . LYS A  1  79  ? -7.260  16.236  11.444  1.00 98.72 79  A  1 
ATOM   640  C  CA  . LYS A  1  79  ? -7.430  17.654  11.729  1.00 98.61 79  A  1 
ATOM   641  C  C   . LYS A  1  79  ? -6.570  18.092  12.904  1.00 98.65 79  A  1 
ATOM   642  O  O   . LYS A  1  79  ? -5.996  19.187  12.891  1.00 98.43 79  A  1 
ATOM   643  C  CB  . LYS A  1  79  ? -8.905  17.959  12.004  1.00 98.35 79  A  1 
ATOM   644  C  CG  . LYS A  1  79  ? -9.805  17.808  10.789  1.00 94.31 79  A  1 
ATOM   645  C  CD  . LYS A  1  79  ? -11.260 18.084  11.140  1.00 90.65 79  A  1 
ATOM   646  C  CE  . LYS A  1  79  ? -12.153 17.937  9.926   1.00 82.40 79  A  1 
ATOM   647  N  NZ  . LYS A  1  79  ? -13.590 18.172  10.261  1.00 72.87 79  A  1 
ATOM   648  N  N   . ILE A  1  80  ? -6.464  17.241  13.916  1.00 98.75 80  A  1 
ATOM   649  C  CA  . ILE A  1  80  ? -5.622  17.563  15.061  1.00 98.72 80  A  1 
ATOM   650  C  C   . ILE A  1  80  ? -4.156  17.605  14.640  1.00 98.82 80  A  1 
ATOM   651  O  O   . ILE A  1  80  ? -3.401  18.495  15.049  1.00 98.64 80  A  1 
ATOM   652  C  CB  . ILE A  1  80  ? -5.840  16.567  16.209  1.00 98.73 80  A  1 
ATOM   653  C  CG1 . ILE A  1  80  ? -7.275  16.680  16.734  1.00 98.33 80  A  1 
ATOM   654  C  CG2 . ILE A  1  80  ? -4.838  16.808  17.338  1.00 98.42 80  A  1 
ATOM   655  C  CD1 . ILE A  1  80  ? -7.649  15.625  17.762  1.00 97.45 80  A  1 
ATOM   656  N  N   . LEU A  1  81  ? -3.736  16.666  13.821  1.00 98.83 81  A  1 
ATOM   657  C  CA  . LEU A  1  81  ? -2.361  16.666  13.334  1.00 98.98 81  A  1 
ATOM   658  C  C   . LEU A  1  81  ? -2.064  17.952  12.569  1.00 98.89 81  A  1 
ATOM   659  O  O   . LEU A  1  81  ? -0.994  18.546  12.719  1.00 98.78 81  A  1 
ATOM   660  C  CB  . LEU A  1  81  ? -2.090  15.450  12.446  1.00 98.92 81  A  1 
ATOM   661  C  CG  . LEU A  1  81  ? -0.671  15.368  11.891  1.00 98.82 81  A  1 
ATOM   662  C  CD1 . LEU A  1  81  ? 0.347   15.252  13.021  1.00 98.66 81  A  1 
ATOM   663  C  CD2 . LEU A  1  81  ? -0.525  14.189  10.931  1.00 98.62 81  A  1 
ATOM   664  N  N   . LEU A  1  82  ? -3.012  18.385  11.762  1.00 98.87 82  A  1 
ATOM   665  C  CA  . LEU A  1  82  ? -2.839  19.620  11.003  1.00 98.87 82  A  1 
ATOM   666  C  C   . LEU A  1  82  ? -2.533  20.799  11.917  1.00 98.89 82  A  1 
ATOM   667  O  O   . LEU A  1  82  ? -1.729  21.669  11.576  1.00 98.42 82  A  1 
ATOM   668  C  CB  . LEU A  1  82  ? -4.098  19.904  10.181  1.00 98.56 82  A  1 
ATOM   669  C  CG  . LEU A  1  82  ? -4.033  21.095  9.219   1.00 95.99 82  A  1 
ATOM   670  C  CD1 . LEU A  1  82  ? -3.113  20.779  8.057   1.00 94.98 82  A  1 
ATOM   671  C  CD2 . LEU A  1  82  ? -5.423  21.452  8.736   1.00 94.48 82  A  1 
ATOM   672  N  N   . GLU A  1  83  ? -3.147  20.814  13.098  1.00 98.77 83  A  1 
ATOM   673  C  CA  . GLU A  1  83  ? -2.942  21.887  14.062  1.00 98.57 83  A  1 
ATOM   674  C  C   . GLU A  1  83  ? -1.561  21.851  14.698  1.00 98.51 83  A  1 
ATOM   675  O  O   . GLU A  1  83  ? -1.172  22.803  15.380  1.00 97.64 83  A  1 
ATOM   676  C  CB  . GLU A  1  83  ? -4.010  21.825  15.158  1.00 97.96 83  A  1 
ATOM   677  C  CG  . GLU A  1  83  ? -5.428  22.016  14.648  1.00 93.37 83  A  1 
ATOM   678  C  CD  . GLU A  1  83  ? -6.482  21.766  15.728  1.00 89.97 83  A  1 
ATOM   679  O  OE1 . GLU A  1  83  ? -6.104  21.297  16.822  1.00 85.25 83  A  1 
ATOM   680  O  OE2 . GLU A  1  83  ? -7.661  22.034  15.464  1.00 86.68 83  A  1 
ATOM   681  N  N   . ARG A  1  84  ? -0.813  20.770  14.488  1.00 98.76 84  A  1 
ATOM   682  C  CA  . ARG A  1  84  ? 0.459   20.583  15.178  1.00 98.62 84  A  1 
ATOM   683  C  C   . ARG A  1  84  ? 1.677   20.603  14.263  1.00 98.55 84  A  1 
ATOM   684  O  O   . ARG A  1  84  ? 2.802   20.436  14.743  1.00 97.57 84  A  1 
ATOM   685  C  CB  . ARG A  1  84  ? 0.444   19.267  15.958  1.00 98.29 84  A  1 
ATOM   686  C  CG  . ARG A  1  84  ? -0.642  19.187  17.019  1.00 97.59 84  A  1 
ATOM   687  C  CD  . ARG A  1  84  ? -0.515  17.926  17.855  1.00 97.41 84  A  1 
ATOM   688  N  NE  . ARG A  1  84  ? -1.551  17.864  18.888  1.00 97.72 84  A  1 
ATOM   689  C  CZ  . ARG A  1  84  ? -1.611  16.924  19.829  1.00 97.95 84  A  1 
ATOM   690  N  NH1 . ARG A  1  84  ? -0.699  15.963  19.876  1.00 96.69 84  A  1 
ATOM   691  N  NH2 . ARG A  1  84  ? -2.587  16.950  20.727  1.00 96.57 84  A  1 
ATOM   692  N  N   . ILE A  1  85  ? 1.495   20.811  12.976  1.00 98.80 85  A  1 
ATOM   693  C  CA  . ILE A  1  85  ? 2.620   20.677  12.052  1.00 98.89 85  A  1 
ATOM   694  C  C   . ILE A  1  85  ? 3.243   22.003  11.628  1.00 98.76 85  A  1 
ATOM   695  O  O   . ILE A  1  85  ? 4.254   22.001  10.919  1.00 98.39 85  A  1 
ATOM   696  C  CB  . ILE A  1  85  ? 2.218   19.891  10.787  1.00 98.67 85  A  1 
ATOM   697  C  CG1 . ILE A  1  85  ? 1.119   20.624  10.021  1.00 98.15 85  A  1 
ATOM   698  C  CG2 . ILE A  1  85  ? 1.794   18.474  11.156  1.00 97.37 85  A  1 
ATOM   699  C  CD1 . ILE A  1  85  ? 0.823   20.033  8.650   1.00 97.85 85  A  1 
ATOM   700  N  N   . SER A  1  86  ? 2.696   23.133  12.067  1.00 98.70 86  A  1 
ATOM   701  C  CA  . SER A  1  86  ? 3.184   24.420  11.580  1.00 98.55 86  A  1 
ATOM   702  C  C   . SER A  1  86  ? 4.646   24.678  11.963  1.00 98.59 86  A  1 
ATOM   703  O  O   . SER A  1  86  ? 5.337   25.415  11.273  1.00 97.41 86  A  1 
ATOM   704  C  CB  . SER A  1  86  ? 2.302   25.564  12.104  1.00 97.41 86  A  1 
ATOM   705  O  OG  . SER A  1  86  ? 2.341   25.640  13.504  1.00 84.63 86  A  1 
ATOM   706  N  N   . GLU A  1  87  ? 5.113   24.074  13.058  1.00 98.51 87  A  1 
ATOM   707  C  CA  . GLU A  1  87  ? 6.479   24.313  13.508  1.00 98.33 87  A  1 
ATOM   708  C  C   . GLU A  1  87  ? 7.512   23.523  12.713  1.00 98.68 87  A  1 
ATOM   709  O  O   . GLU A  1  87  ? 8.710   23.762  12.852  1.00 98.05 87  A  1 
ATOM   710  C  CB  . GLU A  1  87  ? 6.617   23.972  14.994  1.00 96.84 87  A  1 
ATOM   711  C  CG  . GLU A  1  87  ? 6.426   22.507  15.326  1.00 88.00 87  A  1 
ATOM   712  C  CD  . GLU A  1  87  ? 6.659   22.211  16.795  1.00 87.74 87  A  1 
ATOM   713  O  OE1 . GLU A  1  87  ? 7.818   22.291  17.234  1.00 81.25 87  A  1 
ATOM   714  O  OE2 . GLU A  1  87  ? 5.671   21.913  17.503  1.00 84.78 87  A  1 
ATOM   715  N  N   . TYR A  1  88  ? 7.061   22.592  11.891  1.00 98.84 88  A  1 
ATOM   716  C  CA  . TYR A  1  88  ? 7.983   21.758  11.124  1.00 98.98 88  A  1 
ATOM   717  C  C   . TYR A  1  88  ? 8.200   22.322  9.732   1.00 98.97 88  A  1 
ATOM   718  O  O   . TYR A  1  88  ? 7.351   23.033  9.189   1.00 98.70 88  A  1 
ATOM   719  C  CB  . TYR A  1  88  ? 7.464   20.324  11.048  1.00 98.91 88  A  1 
ATOM   720  C  CG  . TYR A  1  88  ? 7.312   19.685  12.404  1.00 98.92 88  A  1 
ATOM   721  C  CD1 . TYR A  1  88  ? 8.394   19.106  13.044  1.00 98.69 88  A  1 
ATOM   722  C  CD2 . TYR A  1  88  ? 6.089   19.684  13.060  1.00 98.69 88  A  1 
ATOM   723  C  CE1 . TYR A  1  88  ? 8.272   18.539  14.304  1.00 98.61 88  A  1 
ATOM   724  C  CE2 . TYR A  1  88  ? 5.951   19.122  14.317  1.00 98.58 88  A  1 
ATOM   725  C  CZ  . TYR A  1  88  ? 7.046   18.548  14.935  1.00 98.79 88  A  1 
ATOM   726  O  OH  . TYR A  1  88  ? 6.915   17.991  16.170  1.00 98.50 88  A  1 
ATOM   727  N  N   . ASP A  1  89  ? 9.351   21.987  9.164   1.00 98.95 89  A  1 
ATOM   728  C  CA  . ASP A  1  89  ? 9.675   22.389  7.802   1.00 98.98 89  A  1 
ATOM   729  C  C   . ASP A  1  89  ? 9.282   21.319  6.797   1.00 98.91 89  A  1 
ATOM   730  O  O   . ASP A  1  89  ? 8.911   21.634  5.667   1.00 98.81 89  A  1 
ATOM   731  C  CB  . ASP A  1  89  ? 11.171  22.677  7.696   1.00 98.84 89  A  1 
ATOM   732  C  CG  . ASP A  1  89  ? 11.629  23.719  8.695   1.00 98.68 89  A  1 
ATOM   733  O  OD1 . ASP A  1  89  ? 10.980  24.783  8.786   1.00 97.62 89  A  1 
ATOM   734  O  OD2 . ASP A  1  89  ? 12.635  23.464  9.390   1.00 97.68 89  A  1 
ATOM   735  N  N   . VAL A  1  90  ? 9.382   20.075  7.210   1.00 98.94 90  A  1 
ATOM   736  C  CA  . VAL A  1  90  ? 9.036   18.938  6.362   1.00 98.94 90  A  1 
ATOM   737  C  C   . VAL A  1  90  ? 8.277   17.928  7.213   1.00 98.93 90  A  1 
ATOM   738  O  O   . VAL A  1  90  ? 8.662   17.660  8.348   1.00 98.92 90  A  1 
ATOM   739  C  CB  . VAL A  1  90  ? 10.283  18.270  5.747   1.00 98.92 90  A  1 
ATOM   740  C  CG1 . VAL A  1  90  ? 9.905   17.019  4.968   1.00 98.34 90  A  1 
ATOM   741  C  CG2 . VAL A  1  90  ? 11.022  19.256  4.846   1.00 98.43 90  A  1 
ATOM   742  N  N   . VAL A  1  91  ? 7.213   17.377  6.663   1.00 98.96 91  A  1 
ATOM   743  C  CA  . VAL A  1  91  ? 6.447   16.328  7.332   1.00 98.94 91  A  1 
ATOM   744  C  C   . VAL A  1  91  ? 6.382   15.123  6.408   1.00 98.91 91  A  1 
ATOM   745  O  O   . VAL A  1  91  ? 5.987   15.245  5.248   1.00 98.93 91  A  1 
ATOM   746  C  CB  . VAL A  1  91  ? 5.026   16.796  7.694   1.00 98.94 91  A  1 
ATOM   747  C  CG1 . VAL A  1  91  ? 4.236   15.651  8.324   1.00 98.55 91  A  1 
ATOM   748  C  CG2 . VAL A  1  91  ? 5.079   17.992  8.630   1.00 98.62 91  A  1 
ATOM   749  N  N   . CYS A  1  92  ? 6.789   13.973  6.932   1.00 98.95 92  A  1 
ATOM   750  C  CA  . CYS A  1  92  ? 6.715   12.712  6.211   1.00 98.91 92  A  1 
ATOM   751  C  C   . CYS A  1  92  ? 5.705   11.811  6.897   1.00 98.93 92  A  1 
ATOM   752  O  O   . CYS A  1  92  ? 5.793   11.584  8.103   1.00 98.90 92  A  1 
ATOM   753  C  CB  . CYS A  1  92  ? 8.087   12.019  6.175   1.00 98.97 92  A  1 
ATOM   754  S  SG  . CYS A  1  92  ? 9.381   12.996  5.397   1.00 98.86 92  A  1 
ATOM   755  N  N   . LEU A  1  93  ? 4.759   11.301  6.127   1.00 98.99 93  A  1 
ATOM   756  C  CA  . LEU A  1  93  ? 3.738   10.417  6.669   1.00 98.92 93  A  1 
ATOM   757  C  C   . LEU A  1  93  ? 3.817   9.045   6.037   1.00 98.96 93  A  1 
ATOM   758  O  O   . LEU A  1  93  ? 4.111   8.911   4.847   1.00 98.81 93  A  1 
ATOM   759  C  CB  . LEU A  1  93  ? 2.327   10.973  6.425   1.00 98.92 93  A  1 
ATOM   760  C  CG  . LEU A  1  93  ? 1.991   12.358  6.973   1.00 98.66 93  A  1 
ATOM   761  C  CD1 . LEU A  1  93  ? 0.550   12.705  6.615   1.00 98.31 93  A  1 
ATOM   762  C  CD2 . LEU A  1  93  ? 2.199   12.415  8.474   1.00 98.31 93  A  1 
ATOM   763  N  N   . GLN A  1  94  ? 3.549   8.029   6.849   1.00 98.97 94  A  1 
ATOM   764  C  CA  . GLN A  1  94  ? 3.200   6.714   6.358   1.00 98.95 94  A  1 
ATOM   765  C  C   . GLN A  1  94  ? 1.738   6.452   6.698   1.00 98.80 94  A  1 
ATOM   766  O  O   . GLN A  1  94  ? 1.184   7.064   7.625   1.00 98.60 94  A  1 
ATOM   767  C  CB  . GLN A  1  94  ? 4.080   5.620   6.971   1.00 98.87 94  A  1 
ATOM   768  C  CG  . GLN A  1  94  ? 5.570   5.770   6.687   1.00 98.63 94  A  1 
ATOM   769  C  CD  . GLN A  1  94  ? 6.263   6.697   7.667   1.00 98.55 94  A  1 
ATOM   770  O  OE1 . GLN A  1  94  ? 6.128   6.546   8.880   1.00 94.62 94  A  1 
ATOM   771  N  NE2 . GLN A  1  94  ? 7.007   7.663   7.144   1.00 94.10 94  A  1 
ATOM   772  N  N   . GLU A  1  95  ? 1.120   5.575   5.935   1.00 98.81 95  A  1 
ATOM   773  C  CA  . GLU A  1  95  ? -0.284  5.204   6.100   1.00 98.77 95  A  1 
ATOM   774  C  C   . GLU A  1  95  ? -1.215  6.407   5.974   1.00 98.69 95  A  1 
ATOM   775  O  O   . GLU A  1  95  ? -2.292  6.451   6.582   1.00 98.06 95  A  1 
ATOM   776  C  CB  . GLU A  1  95  ? -0.514  4.436   7.408   1.00 98.51 95  A  1 
ATOM   777  C  CG  . GLU A  1  95  ? 0.259   3.128   7.433   1.00 97.88 95  A  1 
ATOM   778  C  CD  . GLU A  1  95  ? -0.186  2.160   8.520   1.00 97.53 95  A  1 
ATOM   779  O  OE1 . GLU A  1  95  ? -1.326  2.287   9.010   1.00 94.67 95  A  1 
ATOM   780  O  OE2 . GLU A  1  95  ? 0.603   1.262   8.864   1.00 95.13 95  A  1 
ATOM   781  N  N   . GLY A  1  96  ? -0.811  7.358   5.156   1.00 98.81 96  A  1 
ATOM   782  C  CA  . GLY A  1  96  ? -1.702  8.416   4.737   1.00 98.85 96  A  1 
ATOM   783  C  C   . GLY A  1  96  ? -2.423  7.992   3.471   1.00 98.73 96  A  1 
ATOM   784  O  O   . GLY A  1  96  ? -2.346  8.665   2.441   1.00 98.15 96  A  1 
ATOM   785  N  N   . PHE A  1  97  ? -3.105  6.865   3.559   1.00 98.60 97  A  1 
ATOM   786  C  CA  . PHE A  1  97  ? -3.671  6.232   2.381   1.00 98.53 97  A  1 
ATOM   787  C  C   . PHE A  1  97  ? -4.711  7.110   1.691   1.00 98.49 97  A  1 
ATOM   788  O  O   . PHE A  1  97  ? -5.525  7.769   2.340   1.00 97.89 97  A  1 
ATOM   789  C  CB  . PHE A  1  97  ? -4.324  4.902   2.749   1.00 98.24 97  A  1 
ATOM   790  C  CG  . PHE A  1  97  ? -3.357  3.866   3.253   1.00 98.24 97  A  1 
ATOM   791  C  CD1 . PHE A  1  97  ? -2.418  3.311   2.413   1.00 97.68 97  A  1 
ATOM   792  C  CD2 . PHE A  1  97  ? -3.407  3.445   4.570   1.00 97.72 97  A  1 
ATOM   793  C  CE1 . PHE A  1  97  ? -1.529  2.348   2.867   1.00 97.45 97  A  1 
ATOM   794  C  CE2 . PHE A  1  97  ? -2.526  2.479   5.040   1.00 97.28 97  A  1 
ATOM   795  C  CZ  . PHE A  1  97  ? -1.588  1.932   4.182   1.00 97.46 97  A  1 
ATOM   796  N  N   . GLN A  1  98  ? -4.682  7.086   0.367   1.00 98.52 98  A  1 
ATOM   797  C  CA  . GLN A  1  98  ? -5.694  7.768   -0.429  1.00 98.47 98  A  1 
ATOM   798  C  C   . GLN A  1  98  ? -6.820  6.830   -0.847  1.00 98.34 98  A  1 
ATOM   799  O  O   . GLN A  1  98  ? -7.938  7.285   -1.109  1.00 97.53 98  A  1 
ATOM   800  C  CB  . GLN A  1  98  ? -5.063  8.378   -1.679  1.00 98.38 98  A  1 
ATOM   801  C  CG  . GLN A  1  98  ? -4.030  9.458   -1.406  1.00 97.97 98  A  1 
ATOM   802  C  CD  . GLN A  1  98  ? -3.471  10.038  -2.686  1.00 97.94 98  A  1 
ATOM   803  O  OE1 . GLN A  1  98  ? -4.222  10.548  -3.518  1.00 91.54 98  A  1 
ATOM   804  N  NE2 . GLN A  1  98  ? -2.168  9.953   -2.866  1.00 92.33 98  A  1 
ATOM   805  N  N   . PHE A  1  99  ? -6.537  5.537   -0.907  1.00 98.18 99  A  1 
ATOM   806  C  CA  . PHE A  1  99  ? -7.529  4.565   -1.350  1.00 97.93 99  A  1 
ATOM   807  C  C   . PHE A  1  99  ? -8.825  4.691   -0.557  1.00 97.60 99  A  1 
ATOM   808  O  O   . PHE A  1  99  ? -8.822  4.575   0.668   1.00 96.65 99  A  1 
ATOM   809  C  CB  . PHE A  1  99  ? -6.974  3.149   -1.218  1.00 97.68 99  A  1 
ATOM   810  C  CG  . PHE A  1  99  ? -7.982  2.075   -1.516  1.00 97.70 99  A  1 
ATOM   811  C  CD1 . PHE A  1  99  ? -8.826  1.590   -0.528  1.00 97.27 99  A  1 
ATOM   812  C  CD2 . PHE A  1  99  ? -8.098  1.553   -2.792  1.00 97.20 99  A  1 
ATOM   813  C  CE1 . PHE A  1  99  ? -9.763  0.617   -0.808  1.00 96.77 99  A  1 
ATOM   814  C  CE2 . PHE A  1  99  ? -9.026  0.575   -3.077  1.00 96.55 99  A  1 
ATOM   815  C  CZ  . PHE A  1  99  ? -9.865  0.107   -2.084  1.00 96.66 99  A  1 
ATOM   816  N  N   . GLY A  1  100 ? -9.923  4.916   -1.267  1.00 97.46 100 A  1 
ATOM   817  C  CA  . GLY A  1  100 ? -11.230 4.943   -0.653  1.00 96.74 100 A  1 
ATOM   818  C  C   . GLY A  1  100 ? -11.404 6.023   0.398   1.00 96.56 100 A  1 
ATOM   819  O  O   . GLY A  1  100 ? -12.216 5.863   1.312   1.00 94.89 100 A  1 
ATOM   820  N  N   . SER A  1  101 ? -10.669 7.114   0.278   1.00 97.16 101 A  1 
ATOM   821  C  CA  . SER A  1  101 ? -10.668 8.142   1.309   1.00 97.18 101 A  1 
ATOM   822  C  C   . SER A  1  101 ? -10.271 9.489   0.734   1.00 97.58 101 A  1 
ATOM   823  O  O   . SER A  1  101 ? -9.462  9.557   -0.196  1.00 96.98 101 A  1 
ATOM   824  C  CB  . SER A  1  101 ? -9.712  7.763   2.438   1.00 96.20 101 A  1 
ATOM   825  O  OG  . SER A  1  101 ? -9.575  8.809   3.386   1.00 93.59 101 A  1 
ATOM   826  N  N   . ASP A  1  102 ? -10.811 10.559  1.301   1.00 97.55 102 A  1 
ATOM   827  C  CA  . ASP A  1  102 ? -10.410 11.906  0.937   1.00 97.73 102 A  1 
ATOM   828  C  C   . ASP A  1  102 ? -9.628  12.584  2.052   1.00 98.19 102 A  1 
ATOM   829  O  O   . ASP A  1  102 ? -9.382  13.789  1.991   1.00 98.07 102 A  1 
ATOM   830  C  CB  . ASP A  1  102 ? -11.638 12.751  0.562   1.00 97.16 102 A  1 
ATOM   831  C  CG  . ASP A  1  102 ? -12.569 13.005  1.728   1.00 96.50 102 A  1 
ATOM   832  O  OD1 . ASP A  1  102 ? -12.347 12.457  2.825   1.00 94.65 102 A  1 
ATOM   833  O  OD2 . ASP A  1  102 ? -13.539 13.767  1.544   1.00 93.35 102 A  1 
ATOM   834  N  N   . ILE A  1  103 ? -9.226  11.832  3.063   1.00 98.00 103 A  1 
ATOM   835  C  CA  . ILE A  1  103 ? -8.591  12.419  4.237   1.00 98.17 103 A  1 
ATOM   836  C  C   . ILE A  1  103 ? -7.212  12.975  3.910   1.00 98.57 103 A  1 
ATOM   837  O  O   . ILE A  1  103 ? -6.891  14.112  4.268   1.00 98.36 103 A  1 
ATOM   838  C  CB  . ILE A  1  103 ? -8.531  11.387  5.379   1.00 97.50 103 A  1 
ATOM   839  C  CG1 . ILE A  1  103 ? -9.944  11.138  5.908   1.00 94.54 103 A  1 
ATOM   840  C  CG2 . ILE A  1  103 ? -7.612  11.866  6.500   1.00 95.50 103 A  1 
ATOM   841  C  CD1 . ILE A  1  103 ? -10.047 9.989   6.883   1.00 86.16 103 A  1 
ATOM   842  N  N   . SER A  1  104 ? -6.383  12.192  3.239   1.00 98.68 104 A  1 
ATOM   843  C  CA  . SER A  1  104 ? -5.062  12.677  2.871   1.00 98.67 104 A  1 
ATOM   844  C  C   . SER A  1  104 ? -5.156  13.866  1.922   1.00 98.85 104 A  1 
ATOM   845  O  O   . SER A  1  104 ? -4.400  14.830  2.047   1.00 98.69 104 A  1 
ATOM   846  C  CB  . SER A  1  104 ? -4.232  11.559  2.237   1.00 98.37 104 A  1 
ATOM   847  O  OG  . SER A  1  104 ? -3.770  10.663  3.229   1.00 91.85 104 A  1 
ATOM   848  N  N   . LYS A  1  105 ? -6.076  13.805  0.983   1.00 98.52 105 A  1 
ATOM   849  C  CA  . LYS A  1  105 ? -6.286  14.908  0.059   1.00 98.58 105 A  1 
ATOM   850  C  C   . LYS A  1  105 ? -6.608  16.197  0.807   1.00 98.68 105 A  1 
ATOM   851  O  O   . LYS A  1  105 ? -6.013  17.247  0.546   1.00 98.60 105 A  1 
ATOM   852  C  CB  . LYS A  1  105 ? -7.417  14.563  -0.917  1.00 98.11 105 A  1 
ATOM   853  C  CG  . LYS A  1  105 ? -7.807  15.681  -1.872  1.00 96.23 105 A  1 
ATOM   854  C  CD  . LYS A  1  105 ? -8.892  15.208  -2.830  1.00 93.97 105 A  1 
ATOM   855  C  CE  . LYS A  1  105 ? -9.320  16.302  -3.778  1.00 85.38 105 A  1 
ATOM   856  N  NZ  . LYS A  1  105 ? -10.058 17.396  -3.089  1.00 79.35 105 A  1 
ATOM   857  N  N   . ASN A  1  106 ? -7.532  16.114  1.750   1.00 98.61 106 A  1 
ATOM   858  C  CA  . ASN A  1  106 ? -7.919  17.296  2.513   1.00 98.67 106 A  1 
ATOM   859  C  C   . ASN A  1  106 ? -6.774  17.795  3.385   1.00 98.71 106 A  1 
ATOM   860  O  O   . ASN A  1  106 ? -6.576  19.008  3.536   1.00 98.67 106 A  1 
ATOM   861  C  CB  . ASN A  1  106 ? -9.145  16.987  3.367   1.00 98.43 106 A  1 
ATOM   862  C  CG  . ASN A  1  106 ? -10.390 16.760  2.538   1.00 97.15 106 A  1 
ATOM   863  O  OD1 . ASN A  1  106 ? -10.490 17.232  1.407   1.00 90.05 106 A  1 
ATOM   864  N  ND2 . ASN A  1  106 ? -11.361 16.038  3.093   1.00 89.44 106 A  1 
ATOM   865  N  N   . PHE A  1  107 ? -6.019  16.879  3.967   1.00 98.83 107 A  1 
ATOM   866  C  CA  . PHE A  1  107 ? -4.870  17.243  4.791   1.00 98.98 107 A  1 
ATOM   867  C  C   . PHE A  1  107 ? -3.821  17.982  3.967   1.00 98.92 107 A  1 
ATOM   868  O  O   . PHE A  1  107 ? -3.294  19.015  4.393   1.00 98.87 107 A  1 
ATOM   869  C  CB  . PHE A  1  107 ? -4.279  15.981  5.431   1.00 98.93 107 A  1 
ATOM   870  C  CG  . PHE A  1  107 ? -3.049  16.232  6.260   1.00 98.94 107 A  1 
ATOM   871  C  CD1 . PHE A  1  107 ? -1.787  16.146  5.691   1.00 98.86 107 A  1 
ATOM   872  C  CD2 . PHE A  1  107 ? -3.149  16.536  7.606   1.00 98.85 107 A  1 
ATOM   873  C  CE1 . PHE A  1  107 ? -0.656  16.368  6.449   1.00 98.80 107 A  1 
ATOM   874  C  CE2 . PHE A  1  107 ? -2.016  16.754  8.367   1.00 98.78 107 A  1 
ATOM   875  C  CZ  . PHE A  1  107 ? -0.770  16.671  7.790   1.00 98.84 107 A  1 
ATOM   876  N  N   . ILE A  1  108 ? -3.515  17.464  2.791   1.00 98.90 108 A  1 
ATOM   877  C  CA  . ILE A  1  108 ? -2.519  18.079  1.921   1.00 98.89 108 A  1 
ATOM   878  C  C   . ILE A  1  108 ? -2.956  19.482  1.507   1.00 98.85 108 A  1 
ATOM   879  O  O   . ILE A  1  108 ? -2.159  20.426  1.529   1.00 98.66 108 A  1 
ATOM   880  C  CB  . ILE A  1  108 ? -2.278  17.187  0.688   1.00 98.79 108 A  1 
ATOM   881  C  CG1 . ILE A  1  108 ? -1.519  15.926  1.095   1.00 98.39 108 A  1 
ATOM   882  C  CG2 . ILE A  1  108 ? -1.516  17.958  -0.396  1.00 98.43 108 A  1 
ATOM   883  C  CD1 . ILE A  1  108 ? -1.492  14.850  0.023   1.00 97.89 108 A  1 
ATOM   884  N  N   . GLU A  1  109 ? -4.215  19.631  1.148   1.00 98.76 109 A  1 
ATOM   885  C  CA  . GLU A  1  109 ? -4.717  20.935  0.726   1.00 98.60 109 A  1 
ATOM   886  C  C   . GLU A  1  109 ? -4.683  21.942  1.870   1.00 98.74 109 A  1 
ATOM   887  O  O   . GLU A  1  109 ? -4.314  23.105  1.674   1.00 98.37 109 A  1 
ATOM   888  C  CB  . GLU A  1  109 ? -6.135  20.784  0.168   1.00 98.05 109 A  1 
ATOM   889  C  CG  . GLU A  1  109 ? -6.195  20.000  -1.133  1.00 91.99 109 A  1 
ATOM   890  C  CD  . GLU A  1  109 ? -7.607  19.774  -1.630  1.00 87.83 109 A  1 
ATOM   891  O  OE1 . GLU A  1  109 ? -8.564  20.148  -0.910  1.00 84.12 109 A  1 
ATOM   892  O  OE2 . GLU A  1  109 ? -7.765  19.220  -2.737  1.00 84.98 109 A  1 
ATOM   893  N  N   . ALA A  1  110 ? -5.037  21.500  3.064   1.00 98.77 110 A  1 
ATOM   894  C  CA  . ALA A  1  110 ? -5.013  22.390  4.216   1.00 98.71 110 A  1 
ATOM   895  C  C   . ALA A  1  110 ? -3.579  22.747  4.602   1.00 98.73 110 A  1 
ATOM   896  O  O   . ALA A  1  110 ? -3.299  23.877  5.013   1.00 98.44 110 A  1 
ATOM   897  C  CB  . ALA A  1  110 ? -5.743  21.757  5.389   1.00 98.57 110 A  1 
ATOM   898  N  N   . ALA A  1  111 ? -2.661  21.787  4.484   1.00 98.81 111 A  1 
ATOM   899  C  CA  . ALA A  1  111 ? -1.266  22.043  4.808   1.00 98.89 111 A  1 
ATOM   900  C  C   . ALA A  1  111 ? -0.654  23.048  3.836   1.00 98.86 111 A  1 
ATOM   901  O  O   . ALA A  1  111 ? 0.243   23.805  4.207   1.00 98.47 111 A  1 
ATOM   902  C  CB  . ALA A  1  111 ? -0.473  20.742  4.800   1.00 98.75 111 A  1 
ATOM   903  N  N   . ASN A  1  112 ? -1.124  23.058  2.603   1.00 98.56 112 A  1 
ATOM   904  C  CA  . ASN A  1  112 ? -0.648  24.025  1.630   1.00 98.24 112 A  1 
ATOM   905  C  C   . ASN A  1  112 ? -0.855  25.442  2.138   1.00 98.13 112 A  1 
ATOM   906  O  O   . ASN A  1  112 ? 0.005   26.311  1.975   1.00 97.08 112 A  1 
ATOM   907  C  CB  . ASN A  1  112 ? -1.365  23.819  0.299   1.00 97.30 112 A  1 
ATOM   908  C  CG  . ASN A  1  112 ? -0.809  24.687  -0.802  1.00 91.99 112 A  1 
ATOM   909  O  OD1 . ASN A  1  112 ? -1.155  25.869  -0.919  1.00 79.51 112 A  1 
ATOM   910  N  ND2 . ASN A  1  112 ? 0.056   24.121  -1.628  1.00 77.11 112 A  1 
ATOM   911  N  N   . ALA A  1  113 ? -1.986  25.685  2.790   1.00 97.82 113 A  1 
ATOM   912  C  CA  . ALA A  1  113 ? -2.283  27.008  3.331   1.00 97.42 113 A  1 
ATOM   913  C  C   . ALA A  1  113 ? -1.348  27.372  4.477   1.00 97.59 113 A  1 
ATOM   914  O  O   . ALA A  1  113 ? -1.211  28.557  4.802   1.00 95.76 113 A  1 
ATOM   915  C  CB  . ALA A  1  113 ? -3.735  27.068  3.800   1.00 96.30 113 A  1 
ATOM   916  N  N   . LEU A  1  114 ? -0.699  26.386  5.088   1.00 98.23 114 A  1 
ATOM   917  C  CA  . LEU A  1  114 ? 0.261   26.623  6.158   1.00 98.12 114 A  1 
ATOM   918  C  C   . LEU A  1  114 ? 1.676   26.816  5.623   1.00 98.14 114 A  1 
ATOM   919  O  O   . LEU A  1  114 ? 2.607   26.998  6.407   1.00 97.19 114 A  1 
ATOM   920  C  CB  . LEU A  1  114 ? 0.246   25.470  7.155   1.00 97.93 114 A  1 
ATOM   921  C  CG  . LEU A  1  114 ? -1.077  25.204  7.870   1.00 96.74 114 A  1 
ATOM   922  C  CD1 . LEU A  1  114 ? -0.959  23.971  8.772   1.00 94.61 114 A  1 
ATOM   923  C  CD2 . LEU A  1  114 ? -1.499  26.412  8.681   1.00 94.17 114 A  1 
ATOM   924  N  N   . GLY A  1  115 ? 1.856   26.767  4.318   1.00 98.42 115 A  1 
ATOM   925  C  CA  . GLY A  1  115 ? 3.154   26.960  3.709   1.00 98.34 115 A  1 
ATOM   926  C  C   . GLY A  1  115 ? 3.786   25.708  3.141   1.00 98.62 115 A  1 
ATOM   927  O  O   . GLY A  1  115 ? 4.869   25.784  2.555   1.00 97.99 115 A  1 
ATOM   928  N  N   . PHE A  1  116 ? 3.145   24.585  3.303   1.00 98.78 116 A  1 
ATOM   929  C  CA  . PHE A  1  116 ? 3.653   23.327  2.756   1.00 98.71 116 A  1 
ATOM   930  C  C   . PHE A  1  116 ? 3.228   23.212  1.290   1.00 98.60 116 A  1 
ATOM   931  O  O   . PHE A  1  116 ? 2.343   22.433  0.932   1.00 97.85 116 A  1 
ATOM   932  C  CB  . PHE A  1  116 ? 3.134   22.130  3.557   1.00 98.81 116 A  1 
ATOM   933  C  CG  . PHE A  1  116 ? 3.636   22.076  4.970   1.00 98.89 116 A  1 
ATOM   934  C  CD1 . PHE A  1  116 ? 4.852   21.479  5.272   1.00 98.53 116 A  1 
ATOM   935  C  CD2 . PHE A  1  116 ? 2.891   22.616  6.006   1.00 98.59 116 A  1 
ATOM   936  C  CE1 . PHE A  1  116 ? 5.318   21.427  6.572   1.00 98.48 116 A  1 
ATOM   937  C  CE2 . PHE A  1  116 ? 3.354   22.558  7.317   1.00 98.39 116 A  1 
ATOM   938  C  CZ  . PHE A  1  116 ? 4.564   21.960  7.590   1.00 98.82 116 A  1 
ATOM   939  N  N   . LYS A  1  117 ? 3.868   24.013  0.447   1.00 98.59 117 A  1 
ATOM   940  C  CA  . LYS A  1  117 ? 3.446   24.089  -0.940  1.00 98.19 117 A  1 
ATOM   941  C  C   . LYS A  1  117 ? 4.138   23.079  -1.850  1.00 98.46 117 A  1 
ATOM   942  O  O   . LYS A  1  117 ? 3.823   23.020  -3.037  1.00 97.33 117 A  1 
ATOM   943  C  CB  . LYS A  1  117 ? 3.653   25.505  -1.482  1.00 95.83 117 A  1 
ATOM   944  C  CG  . LYS A  1  117 ? 5.086   26.006  -1.451  1.00 82.72 117 A  1 
ATOM   945  C  CD  . LYS A  1  117 ? 5.148   27.432  -1.993  1.00 81.57 117 A  1 
ATOM   946  C  CE  . LYS A  1  117 ? 6.537   28.011  -1.927  1.00 69.16 117 A  1 
ATOM   947  N  NZ  . LYS A  1  117 ? 6.572   29.400  -2.459  1.00 62.52 117 A  1 
ATOM   948  N  N   . TYR A  1  118 ? 5.068   22.296  -1.305  1.00 98.86 118 A  1 
ATOM   949  C  CA  . TYR A  1  118 ? 5.712   21.234  -2.074  1.00 98.91 118 A  1 
ATOM   950  C  C   . TYR A  1  118 ? 5.240   19.894  -1.534  1.00 98.91 118 A  1 
ATOM   951  O  O   . TYR A  1  118 ? 5.283   19.658  -0.329  1.00 98.83 118 A  1 
ATOM   952  C  CB  . TYR A  1  118 ? 7.237   21.354  -1.992  1.00 98.88 118 A  1 
ATOM   953  C  CG  . TYR A  1  118 ? 7.732   22.706  -2.431  1.00 98.83 118 A  1 
ATOM   954  C  CD1 . TYR A  1  118 ? 7.850   23.018  -3.778  1.00 98.48 118 A  1 
ATOM   955  C  CD2 . TYR A  1  118 ? 8.074   23.678  -1.502  1.00 98.46 118 A  1 
ATOM   956  C  CE1 . TYR A  1  118 ? 8.289   24.260  -4.190  1.00 98.21 118 A  1 
ATOM   957  C  CE2 . TYR A  1  118 ? 8.518   24.930  -1.909  1.00 98.20 118 A  1 
ATOM   958  C  CZ  . TYR A  1  118 ? 8.626   25.211  -3.251  1.00 98.32 118 A  1 
ATOM   959  O  OH  . TYR A  1  118 ? 9.060   26.444  -3.657  1.00 97.64 118 A  1 
ATOM   960  N  N   . VAL A  1  119 ? 4.782   19.032  -2.431  1.00 98.95 119 A  1 
ATOM   961  C  CA  . VAL A  1  119 ? 4.094   17.808  -2.038  1.00 98.98 119 A  1 
ATOM   962  C  C   . VAL A  1  119 ? 4.526   16.653  -2.920  1.00 98.96 119 A  1 
ATOM   963  O  O   . VAL A  1  119 ? 4.619   16.797  -4.144  1.00 98.65 119 A  1 
ATOM   964  C  CB  . VAL A  1  119 ? 2.560   17.955  -2.127  1.00 98.73 119 A  1 
ATOM   965  C  CG1 . VAL A  1  119 ? 1.876   16.691  -1.634  1.00 97.27 119 A  1 
ATOM   966  C  CG2 . VAL A  1  119 ? 2.092   19.168  -1.343  1.00 97.20 119 A  1 
ATOM   967  N  N   . LEU A  1  120 ? 4.763   15.497  -2.297  1.00 98.92 120 A  1 
ATOM   968  C  CA  . LEU A  1  120 ? 5.070   14.274  -3.027  1.00 98.94 120 A  1 
ATOM   969  C  C   . LEU A  1  120 ? 4.248   13.118  -2.491  1.00 98.94 120 A  1 
ATOM   970  O  O   . LEU A  1  120 ? 4.116   12.948  -1.281  1.00 98.84 120 A  1 
ATOM   971  C  CB  . LEU A  1  120 ? 6.549   13.897  -2.903  1.00 98.79 120 A  1 
ATOM   972  C  CG  . LEU A  1  120 ? 7.595   14.875  -3.424  1.00 97.84 120 A  1 
ATOM   973  C  CD1 . LEU A  1  120 ? 8.989   14.335  -3.114  1.00 97.20 120 A  1 
ATOM   974  C  CD2 . LEU A  1  120 ? 7.430   15.097  -4.917  1.00 97.38 120 A  1 
ATOM   975  N  N   . THR A  1  121 ? 3.709   12.321  -3.391  1.00 98.90 121 A  1 
ATOM   976  C  CA  . THR A  1  121 ? 3.220   10.986  -3.071  1.00 98.94 121 A  1 
ATOM   977  C  C   . THR A  1  121 ? 3.708   10.046  -4.166  1.00 98.85 121 A  1 
ATOM   978  O  O   . THR A  1  121 ? 4.270   10.485  -5.177  1.00 98.40 121 A  1 
ATOM   979  C  CB  . THR A  1  121 ? 1.692   10.915  -2.951  1.00 98.77 121 A  1 
ATOM   980  O  OG1 . THR A  1  121 ? 1.089   11.241  -4.201  1.00 96.28 121 A  1 
ATOM   981  C  CG2 . THR A  1  121 ? 1.180   11.863  -1.873  1.00 96.86 121 A  1 
ATOM   982  N  N   . SER A  1  122 ? 3.509   8.753   -3.971  1.00 98.84 122 A  1 
ATOM   983  C  CA  . SER A  1  122 ? 4.062   7.764   -4.883  1.00 98.61 122 A  1 
ATOM   984  C  C   . SER A  1  122 ? 3.243   7.626   -6.162  1.00 98.69 122 A  1 
ATOM   985  O  O   . SER A  1  122 ? 2.059   7.962   -6.202  1.00 97.91 122 A  1 
ATOM   986  C  CB  . SER A  1  122 ? 4.133   6.396   -4.202  1.00 98.06 122 A  1 
ATOM   987  O  OG  . SER A  1  122 ? 4.885   6.446   -3.014  1.00 93.28 122 A  1 
ATOM   988  N  N   . LYS A  1  123 ? 3.886   7.112   -7.196  1.00 98.51 123 A  1 
ATOM   989  C  CA  . LYS A  1  123 ? 3.152   6.656   -8.372  1.00 98.29 123 A  1 
ATOM   990  C  C   . LYS A  1  123 ? 2.163   5.583   -7.939  1.00 98.34 123 A  1 
ATOM   991  O  O   . LYS A  1  123 ? 2.434   4.789   -7.033  1.00 97.71 123 A  1 
ATOM   992  C  CB  . LYS A  1  123 ? 4.091   6.059   -9.410  1.00 97.57 123 A  1 
ATOM   993  C  CG  . LYS A  1  123 ? 4.999   7.046   -10.115 1.00 92.63 123 A  1 
ATOM   994  C  CD  . LYS A  1  123 ? 5.828   6.318   -11.160 1.00 90.08 123 A  1 
ATOM   995  C  CE  . LYS A  1  123 ? 6.775   7.251   -11.880 1.00 82.47 123 A  1 
ATOM   996  N  NZ  . LYS A  1  123 ? 7.611   6.519   -12.873 1.00 75.12 123 A  1 
ATOM   997  N  N   . LEU A  1  124 ? 1.020   5.544   -8.602  1.00 98.35 124 A  1 
ATOM   998  C  CA  . LEU A  1  124 ? 0.065   4.487   -8.334  1.00 98.17 124 A  1 
ATOM   999  C  C   . LEU A  1  124 ? 0.534   3.187   -8.976  1.00 98.08 124 A  1 
ATOM   1000 O  O   . LEU A  1  124 ? 1.252   3.208   -9.978  1.00 97.05 124 A  1 
ATOM   1001 C  CB  . LEU A  1  124 ? -1.321  4.860   -8.865  1.00 97.66 124 A  1 
ATOM   1002 C  CG  . LEU A  1  124 ? -1.942  6.110   -8.251  1.00 96.46 124 A  1 
ATOM   1003 C  CD1 . LEU A  1  124 ? -3.334  6.342   -8.831  1.00 94.58 124 A  1 
ATOM   1004 C  CD2 . LEU A  1  124 ? -2.012  6.002   -6.738  1.00 93.70 124 A  1 
ATOM   1005 N  N   . PRO A  1  125 ? 0.142   2.044   -8.409  1.00 97.81 125 A  1 
ATOM   1006 C  CA  . PRO A  1  125 ? 0.533   0.770   -9.007  1.00 97.41 125 A  1 
ATOM   1007 C  C   . PRO A  1  125 ? -0.126  0.587   -10.370 1.00 97.37 125 A  1 
ATOM   1008 O  O   . PRO A  1  125 ? -1.157  1.203   -10.656 1.00 96.26 125 A  1 
ATOM   1009 C  CB  . PRO A  1  125 ? 0.027   -0.263  -7.998  1.00 96.60 125 A  1 
ATOM   1010 C  CG  . PRO A  1  125 ? -1.078  0.428   -7.281  1.00 95.91 125 A  1 
ATOM   1011 C  CD  . PRO A  1  125 ? -0.656  1.864   -7.190  1.00 97.20 125 A  1 
ATOM   1012 N  N   . PRO A  1  126 ? 0.451   -0.261  -11.215 1.00 97.25 126 A  1 
ATOM   1013 C  CA  . PRO A  1  126 ? -0.135  -0.510  -12.535 1.00 96.75 126 A  1 
ATOM   1014 C  C   . PRO A  1  126 ? -1.550  -1.062  -12.441 1.00 96.69 126 A  1 
ATOM   1015 O  O   . PRO A  1  126 ? -1.937  -1.642  -11.428 1.00 95.05 126 A  1 
ATOM   1016 C  CB  . PRO A  1  126 ? 0.812   -1.541  -13.151 1.00 95.63 126 A  1 
ATOM   1017 C  CG  . PRO A  1  126 ? 2.096   -1.360  -12.422 1.00 93.55 126 A  1 
ATOM   1018 C  CD  . PRO A  1  126 ? 1.720   -0.973  -11.028 1.00 96.24 126 A  1 
ATOM   1019 N  N   . LEU A  1  127 ? -2.300  -0.880  -13.515 1.00 95.79 127 A  1 
ATOM   1020 C  CA  . LEU A  1  127 ? -3.685  -1.339  -13.539 1.00 94.97 127 A  1 
ATOM   1021 C  C   . LEU A  1  127 ? -3.789  -2.853  -13.403 1.00 94.91 127 A  1 
ATOM   1022 O  O   . LEU A  1  127 ? -4.644  -3.356  -12.678 1.00 92.52 127 A  1 
ATOM   1023 C  CB  . LEU A  1  127 ? -4.369  -0.895  -14.827 1.00 92.99 127 A  1 
ATOM   1024 C  CG  . LEU A  1  127 ? -4.678  0.594   -14.958 1.00 84.47 127 A  1 
ATOM   1025 C  CD1 . LEU A  1  127 ? -5.252  0.884   -16.340 1.00 80.54 127 A  1 
ATOM   1026 C  CD2 . LEU A  1  127 ? -5.657  1.030   -13.882 1.00 81.09 127 A  1 
ATOM   1027 N  N   . LEU A  1  128 ? -2.935  -3.559  -14.110 1.00 95.43 128 A  1 
ATOM   1028 C  CA  . LEU A  1  128 ? -3.035  -5.009  -14.157 1.00 95.18 128 A  1 
ATOM   1029 C  C   . LEU A  1  128 ? -2.023  -5.663  -13.230 1.00 94.86 128 A  1 
ATOM   1030 O  O   . LEU A  1  128 ? -1.062  -6.288  -13.668 1.00 92.72 128 A  1 
ATOM   1031 C  CB  . LEU A  1  128 ? -2.857  -5.508  -15.594 1.00 93.88 128 A  1 
ATOM   1032 C  CG  . LEU A  1  128 ? -3.958  -5.106  -16.567 1.00 90.53 128 A  1 
ATOM   1033 C  CD1 . LEU A  1  128 ? -3.632  -5.576  -17.978 1.00 86.39 128 A  1 
ATOM   1034 C  CD2 . LEU A  1  128 ? -5.290  -5.659  -16.116 1.00 86.28 128 A  1 
ATOM   1035 N  N   . ASN A  1  129 ? -2.246  -5.490  -11.956 1.00 94.49 129 A  1 
ATOM   1036 C  CA  . ASN A  1  129 ? -1.504  -6.243  -10.960 1.00 94.52 129 A  1 
ATOM   1037 C  C   . ASN A  1  129 ? -2.346  -6.336  -9.698  1.00 95.48 129 A  1 
ATOM   1038 O  O   . ASN A  1  129 ? -3.471  -5.839  -9.645  1.00 94.79 129 A  1 
ATOM   1039 C  CB  . ASN A  1  129 ? -0.111  -5.637  -10.708 1.00 92.20 129 A  1 
ATOM   1040 C  CG  . ASN A  1  129 ? -0.141  -4.422  -9.800  1.00 91.89 129 A  1 
ATOM   1041 O  OD1 . ASN A  1  129 ? -1.198  -3.885  -9.470  1.00 84.06 129 A  1 
ATOM   1042 N  ND2 . ASN A  1  129 ? 1.031   -3.984  -9.379  1.00 85.55 129 A  1 
ATOM   1043 N  N   . HIS A  1  130 ? -1.794  -6.973  -8.684  1.00 95.12 130 A  1 
ATOM   1044 C  CA  . HIS A  1  130 ? -2.558  -7.294  -7.488  1.00 95.27 130 A  1 
ATOM   1045 C  C   . HIS A  1  130 ? -2.608  -6.158  -6.481  1.00 95.87 130 A  1 
ATOM   1046 O  O   . HIS A  1  130 ? -3.346  -6.249  -5.498  1.00 95.31 130 A  1 
ATOM   1047 C  CB  . HIS A  1  130 ? -1.954  -8.526  -6.815  1.00 94.42 130 A  1 
ATOM   1048 C  CG  . HIS A  1  130 ? -0.537  -8.335  -6.397  1.00 93.86 130 A  1 
ATOM   1049 N  ND1 . HIS A  1  130 ? 0.514   -8.422  -7.279  1.00 85.77 130 A  1 
ATOM   1050 C  CD2 . HIS A  1  130 ? 0.005   -8.046  -5.192  1.00 85.73 130 A  1 
ATOM   1051 C  CE1 . HIS A  1  130 ? 1.639   -8.189  -6.639  1.00 87.55 130 A  1 
ATOM   1052 N  NE2 . HIS A  1  130 ? 1.361   -7.961  -5.373  1.00 88.55 130 A  1 
ATOM   1053 N  N   . GLN A  1  131 ? -1.843  -5.096  -6.690  1.00 96.56 131 A  1 
ATOM   1054 C  CA  . GLN A  1  131 ? -1.763  -4.017  -5.716  1.00 97.19 131 A  1 
ATOM   1055 C  C   . GLN A  1  131 ? -2.932  -3.059  -5.900  1.00 97.26 131 A  1 
ATOM   1056 O  O   . GLN A  1  131 ? -3.061  -2.419  -6.938  1.00 96.27 131 A  1 
ATOM   1057 C  CB  . GLN A  1  131 ? -0.435  -3.288  -5.845  1.00 96.90 131 A  1 
ATOM   1058 C  CG  . GLN A  1  131 ? 0.757   -4.168  -5.496  1.00 95.95 131 A  1 
ATOM   1059 C  CD  . GLN A  1  131 ? 2.083   -3.526  -5.819  1.00 95.26 131 A  1 
ATOM   1060 O  OE1 . GLN A  1  131 ? 2.170   -2.662  -6.689  1.00 89.99 131 A  1 
ATOM   1061 N  NE2 . GLN A  1  131 ? 3.130   -3.954  -5.131  1.00 88.17 131 A  1 
ATOM   1062 N  N   . VAL A  1  132 ? -3.777  -2.976  -4.882  1.00 97.00 132 A  1 
ATOM   1063 C  CA  . VAL A  1  132 ? -4.977  -2.168  -4.959  1.00 96.75 132 A  1 
ATOM   1064 C  C   . VAL A  1  132 ? -4.963  -0.990  -3.998  1.00 97.21 132 A  1 
ATOM   1065 O  O   . VAL A  1  132 ? -5.842  -0.131  -4.075  1.00 96.45 132 A  1 
ATOM   1066 C  CB  . VAL A  1  132 ? -6.246  -3.019  -4.705  1.00 95.31 132 A  1 
ATOM   1067 C  CG1 . VAL A  1  132 ? -6.395  -4.064  -5.807  1.00 91.48 132 A  1 
ATOM   1068 C  CG2 . VAL A  1  132 ? -6.185  -3.680  -3.337  1.00 91.64 132 A  1 
ATOM   1069 N  N   . ILE A  1  133 ? -3.989  -0.942  -3.107  1.00 97.69 133 A  1 
ATOM   1070 C  CA  . ILE A  1  133 ? -3.867  0.152   -2.151  1.00 97.59 133 A  1 
ATOM   1071 C  C   . ILE A  1  133 ? -2.619  0.951   -2.494  1.00 97.81 133 A  1 
ATOM   1072 O  O   . ILE A  1  133 ? -1.576  0.376   -2.806  1.00 97.54 133 A  1 
ATOM   1073 C  CB  . ILE A  1  133 ? -3.778  -0.369  -0.696  1.00 96.69 133 A  1 
ATOM   1074 C  CG1 . ILE A  1  133 ? -4.878  -1.394  -0.409  1.00 93.46 133 A  1 
ATOM   1075 C  CG2 . ILE A  1  133 ? -3.839  0.789   0.292   1.00 93.98 133 A  1 
ATOM   1076 C  CD1 . ILE A  1  133 ? -6.269  -0.835  -0.473  1.00 85.47 133 A  1 
ATOM   1077 N  N   . ASP A  1  134 ? -2.723  2.277   -2.443  1.00 98.29 134 A  1 
ATOM   1078 C  CA  . ASP A  1  134 ? -1.574  3.123   -2.689  1.00 98.35 134 A  1 
ATOM   1079 C  C   . ASP A  1  134 ? -0.554  3.004   -1.556  1.00 98.37 134 A  1 
ATOM   1080 O  O   . ASP A  1  134 ? -0.806  2.365   -0.539  1.00 97.89 134 A  1 
ATOM   1081 C  CB  . ASP A  1  134 ? -2.013  4.580   -2.857  1.00 98.16 134 A  1 
ATOM   1082 C  CG  . ASP A  1  134 ? -2.767  5.093   -1.643  1.00 98.23 134 A  1 
ATOM   1083 O  OD1 . ASP A  1  134 ? -3.902  4.626   -1.408  1.00 97.13 134 A  1 
ATOM   1084 O  OD2 . ASP A  1  134 ? -2.233  5.984   -0.943  1.00 97.09 134 A  1 
ATOM   1085 N  N   . SER A  1  135 ? 0.614   3.621   -1.740  1.00 98.57 135 A  1 
ATOM   1086 C  CA  . SER A  1  135 ? 1.703   3.442   -0.788  1.00 98.69 135 A  1 
ATOM   1087 C  C   . SER A  1  135 ? 1.402   4.025   0.585   1.00 98.61 135 A  1 
ATOM   1088 O  O   . SER A  1  135 ? 1.969   3.573   1.582   1.00 98.24 135 A  1 
ATOM   1089 C  CB  . SER A  1  135 ? 2.979   4.086   -1.322  1.00 98.45 135 A  1 
ATOM   1090 O  OG  . SER A  1  135 ? 2.895   5.502   -1.264  1.00 97.83 135 A  1 
ATOM   1091 N  N   . GLY A  1  136 ? 0.544   5.040   0.636   1.00 98.76 136 A  1 
ATOM   1092 C  CA  . GLY A  1  136 ? 0.297   5.731   1.879   1.00 98.70 136 A  1 
ATOM   1093 C  C   . GLY A  1  136 ? 1.381   6.708   2.271   1.00 98.88 136 A  1 
ATOM   1094 O  O   . GLY A  1  136 ? 1.312   7.308   3.347   1.00 98.58 136 A  1 
ATOM   1095 N  N   . LEU A  1  137 ? 2.386   6.888   1.425   1.00 98.94 137 A  1 
ATOM   1096 C  CA  . LEU A  1  137 ? 3.484   7.795   1.709   1.00 98.92 137 A  1 
ATOM   1097 C  C   . LEU A  1  137 ? 3.145   9.216   1.276   1.00 98.99 137 A  1 
ATOM   1098 O  O   . LEU A  1  137 ? 2.609   9.425   0.181   1.00 98.83 137 A  1 
ATOM   1099 C  CB  . LEU A  1  137 ? 4.758   7.348   0.995   1.00 98.88 137 A  1 
ATOM   1100 C  CG  . LEU A  1  137 ? 5.299   5.969   1.375   1.00 98.61 137 A  1 
ATOM   1101 C  CD1 . LEU A  1  137 ? 6.481   5.617   0.484   1.00 98.37 137 A  1 
ATOM   1102 C  CD2 . LEU A  1  137 ? 5.702   5.937   2.838   1.00 98.26 137 A  1 
ATOM   1103 N  N   . VAL A  1  138 ? 3.470   10.179  2.125   1.00 98.99 138 A  1 
ATOM   1104 C  CA  . VAL A  1  138 ? 3.261   11.588  1.832   1.00 98.90 138 A  1 
ATOM   1105 C  C   . VAL A  1  138 ? 4.461   12.377  2.336   1.00 98.96 138 A  1 
ATOM   1106 O  O   . VAL A  1  138 ? 4.909   12.163  3.461   1.00 98.92 138 A  1 
ATOM   1107 C  CB  . VAL A  1  138 ? 1.981   12.131  2.505   1.00 98.89 138 A  1 
ATOM   1108 C  CG1 . VAL A  1  138 ? 1.786   13.607  2.175   1.00 98.39 138 A  1 
ATOM   1109 C  CG2 . VAL A  1  138 ? 0.756   11.324  2.097   1.00 98.40 138 A  1 
ATOM   1110 N  N   . ILE A  1  139 ? 4.974   13.270  1.511   1.00 98.95 139 A  1 
ATOM   1111 C  CA  . ILE A  1  139 ? 5.935   14.268  1.962   1.00 98.96 139 A  1 
ATOM   1112 C  C   . ILE A  1  139 ? 5.355   15.632  1.637   1.00 98.94 139 A  1 
ATOM   1113 O  O   . ILE A  1  139 ? 5.011   15.902  0.479   1.00 98.92 139 A  1 
ATOM   1114 C  CB  . ILE A  1  139 ? 7.309   14.117  1.294   1.00 98.97 139 A  1 
ATOM   1115 C  CG1 . ILE A  1  139 ? 7.983   12.821  1.726   1.00 98.67 139 A  1 
ATOM   1116 C  CG2 . ILE A  1  139 ? 8.199   15.329  1.635   1.00 98.77 139 A  1 
ATOM   1117 C  CD1 . ILE A  1  139 ? 9.347   12.589  1.092   1.00 98.69 139 A  1 
ATOM   1118 N  N   . ILE A  1  140 ? 5.234   16.488  2.641   1.00 98.94 140 A  1 
ATOM   1119 C  CA  . ILE A  1  140 ? 4.896   17.882  2.421   1.00 98.90 140 A  1 
ATOM   1120 C  C   . ILE A  1  140 ? 6.032   18.725  2.968   1.00 98.92 140 A  1 
ATOM   1121 O  O   . ILE A  1  140 ? 6.609   18.413  4.012   1.00 98.90 140 A  1 
ATOM   1122 C  CB  . ILE A  1  140 ? 3.556   18.283  3.066   1.00 98.89 140 A  1 
ATOM   1123 C  CG1 . ILE A  1  140 ? 3.552   17.990  4.571   1.00 97.95 140 A  1 
ATOM   1124 C  CG2 . ILE A  1  140 ? 2.396   17.573  2.383   1.00 97.73 140 A  1 
ATOM   1125 C  CD1 . ILE A  1  140 ? 2.320   18.489  5.293   1.00 98.10 140 A  1 
ATOM   1126 N  N   . SER A  1  141 ? 6.385   19.790  2.253   1.00 98.96 141 A  1 
ATOM   1127 C  CA  . SER A  1  141 ? 7.562   20.569  2.593   1.00 98.97 141 A  1 
ATOM   1128 C  C   . SER A  1  141 ? 7.328   22.058  2.393   1.00 98.99 141 A  1 
ATOM   1129 O  O   . SER A  1  141 ? 6.757   22.471  1.381   1.00 98.84 141 A  1 
ATOM   1130 C  CB  . SER A  1  141 ? 8.760   20.128  1.752   1.00 98.93 141 A  1 
ATOM   1131 O  OG  . SER A  1  141 ? 9.912   20.895  2.063   1.00 98.62 141 A  1 
ATOM   1132 N  N   . LYS A  1  142 ? 7.794   22.850  3.365   1.00 98.80 142 A  1 
ATOM   1133 C  CA  . LYS A  1  142 ? 7.858   24.292  3.198   1.00 98.88 142 A  1 
ATOM   1134 C  C   . LYS A  1  142 ? 9.079   24.688  2.383   1.00 98.77 142 A  1 
ATOM   1135 O  O   . LYS A  1  142 ? 9.076   25.733  1.732   1.00 98.29 142 A  1 
ATOM   1136 C  CB  . LYS A  1  142 ? 7.911   24.995  4.554   1.00 98.71 142 A  1 
ATOM   1137 C  CG  . LYS A  1  142 ? 6.675   24.834  5.415   1.00 98.34 142 A  1 
ATOM   1138 C  CD  . LYS A  1  142 ? 6.864   25.545  6.745   1.00 97.77 142 A  1 
ATOM   1139 C  CE  . LYS A  1  142 ? 5.646   25.398  7.641   1.00 97.09 142 A  1 
ATOM   1140 N  NZ  . LYS A  1  142 ? 5.880   26.015  8.974   1.00 96.42 142 A  1 
ATOM   1141 N  N   . PHE A  1  143 ? 10.119  23.872  2.441   1.00 98.86 143 A  1 
ATOM   1142 C  CA  . PHE A  1  143 ? 11.358  24.143  1.717   1.00 98.87 143 A  1 
ATOM   1143 C  C   . PHE A  1  143 ? 11.256  23.606  0.295   1.00 98.86 143 A  1 
ATOM   1144 O  O   . PHE A  1  143 ? 10.624  22.578  0.062   1.00 98.58 143 A  1 
ATOM   1145 C  CB  . PHE A  1  143 ? 12.549  23.490  2.424   1.00 98.69 143 A  1 
ATOM   1146 C  CG  . PHE A  1  143 ? 12.844  24.051  3.792   1.00 98.62 143 A  1 
ATOM   1147 C  CD1 . PHE A  1  143 ? 12.158  25.133  4.297   1.00 97.64 143 A  1 
ATOM   1148 C  CD2 . PHE A  1  143 ? 13.844  23.477  4.572   1.00 97.70 143 A  1 
ATOM   1149 C  CE1 . PHE A  1  143 ? 12.451  25.639  5.556   1.00 97.26 143 A  1 
ATOM   1150 C  CE2 . PHE A  1  143 ? 14.136  23.980  5.826   1.00 97.27 143 A  1 
ATOM   1151 C  CZ  . PHE A  1  143 ? 13.440  25.059  6.321   1.00 97.71 143 A  1 
ATOM   1152 N  N   . PRO A  1  144 ? 11.887  24.275  -0.663  1.00 98.88 144 A  1 
ATOM   1153 C  CA  . PRO A  1  144 ? 11.775  23.825  -2.050  1.00 98.82 144 A  1 
ATOM   1154 C  C   . PRO A  1  144 ? 12.282  22.400  -2.250  1.00 98.80 144 A  1 
ATOM   1155 O  O   . PRO A  1  144 ? 13.357  22.045  -1.767  1.00 98.66 144 A  1 
ATOM   1156 C  CB  . PRO A  1  144 ? 12.642  24.835  -2.815  1.00 98.61 144 A  1 
ATOM   1157 C  CG  . PRO A  1  144 ? 12.634  26.051  -1.953  1.00 97.73 144 A  1 
ATOM   1158 C  CD  . PRO A  1  144 ? 12.622  25.535  -0.541  1.00 98.60 144 A  1 
ATOM   1159 N  N   . ILE A  1  145 ? 11.498  21.613  -2.956  1.00 98.86 145 A  1 
ATOM   1160 C  CA  . ILE A  1  145 ? 11.928  20.293  -3.386  1.00 98.88 145 A  1 
ATOM   1161 C  C   . ILE A  1  145 ? 12.466  20.439  -4.799  1.00 98.84 145 A  1 
ATOM   1162 O  O   . ILE A  1  145 ? 11.724  20.799  -5.718  1.00 98.53 145 A  1 
ATOM   1163 C  CB  . ILE A  1  145 ? 10.774  19.279  -3.336  1.00 98.89 145 A  1 
ATOM   1164 C  CG1 . ILE A  1  145 ? 10.274  19.114  -1.899  1.00 98.52 145 A  1 
ATOM   1165 C  CG2 . ILE A  1  145 ? 11.227  17.941  -3.914  1.00 98.64 145 A  1 
ATOM   1166 C  CD1 . ILE A  1  145 ? 9.097   18.159  -1.750  1.00 98.52 145 A  1 
ATOM   1167 N  N   . LEU A  1  146 ? 13.764  20.181  -4.969  1.00 98.81 146 A  1 
ATOM   1168 C  CA  . LEU A  1  146 ? 14.429  20.398  -6.247  1.00 98.78 146 A  1 
ATOM   1169 C  C   . LEU A  1  146 ? 14.303  19.204  -7.181  1.00 98.62 146 A  1 
ATOM   1170 O  O   . LEU A  1  146 ? 14.224  19.371  -8.402  1.00 98.00 146 A  1 
ATOM   1171 C  CB  . LEU A  1  146 ? 15.906  20.705  -6.013  1.00 98.57 146 A  1 
ATOM   1172 C  CG  . LEU A  1  146 ? 16.193  21.914  -5.125  1.00 98.18 146 A  1 
ATOM   1173 C  CD1 . LEU A  1  146 ? 17.692  22.044  -4.884  1.00 97.51 146 A  1 
ATOM   1174 C  CD2 . LEU A  1  146 ? 15.630  23.185  -5.747  1.00 97.44 146 A  1 
ATOM   1175 N  N   . GLU A  1  147 ? 14.321  18.016  -6.618  1.00 98.82 147 A  1 
ATOM   1176 C  CA  . GLU A  1  147 ? 14.189  16.782  -7.386  1.00 98.77 147 A  1 
ATOM   1177 C  C   . GLU A  1  147 ? 13.363  15.804  -6.574  1.00 98.81 147 A  1 
ATOM   1178 O  O   . GLU A  1  147 ? 13.308  15.890  -5.346  1.00 98.73 147 A  1 
ATOM   1179 C  CB  . GLU A  1  147 ? 15.556  16.155  -7.698  1.00 98.13 147 A  1 
ATOM   1180 C  CG  . GLU A  1  147 ? 16.487  17.033  -8.499  1.00 87.55 147 A  1 
ATOM   1181 C  CD  . GLU A  1  147 ? 17.830  16.363  -8.771  1.00 87.57 147 A  1 
ATOM   1182 O  OE1 . GLU A  1  147 ? 17.923  15.130  -8.626  1.00 82.41 147 A  1 
ATOM   1183 O  OE2 . GLU A  1  147 ? 18.782  17.084  -9.116  1.00 83.17 147 A  1 
ATOM   1184 N  N   . SER A  1  148 ? 12.742  14.868  -7.260  1.00 98.80 148 A  1 
ATOM   1185 C  CA  . SER A  1  148 ? 11.963  13.848  -6.580  1.00 98.88 148 A  1 
ATOM   1186 C  C   . SER A  1  148 ? 11.993  12.554  -7.375  1.00 98.89 148 A  1 
ATOM   1187 O  O   . SER A  1  148 ? 12.272  12.548  -8.576  1.00 98.39 148 A  1 
ATOM   1188 C  CB  . SER A  1  148 ? 10.516  14.292  -6.373  1.00 98.50 148 A  1 
ATOM   1189 O  OG  . SER A  1  148 ? 9.829   14.377  -7.601  1.00 97.19 148 A  1 
ATOM   1190 N  N   . ASP A  1  149 ? 11.710  11.486  -6.689  1.00 98.96 149 A  1 
ATOM   1191 C  CA  . ASP A  1  149 ? 11.588  10.179  -7.312  1.00 98.94 149 A  1 
ATOM   1192 C  C   . ASP A  1  149 ? 10.843  9.274   -6.353  1.00 98.97 149 A  1 
ATOM   1193 O  O   . ASP A  1  149 ? 10.560  9.644   -5.215  1.00 98.77 149 A  1 
ATOM   1194 C  CB  . ASP A  1  149 ? 12.961  9.598   -7.658  1.00 98.75 149 A  1 
ATOM   1195 C  CG  . ASP A  1  149 ? 12.932  8.691   -8.867  1.00 98.41 149 A  1 
ATOM   1196 O  OD1 . ASP A  1  149 ? 11.852  8.152   -9.196  1.00 96.97 149 A  1 
ATOM   1197 O  OD2 . ASP A  1  149 ? 13.996  8.503   -9.492  1.00 96.66 149 A  1 
ATOM   1198 N  N   . CYS A  1  150 ? 10.511  8.098   -6.822  1.00 98.87 150 A  1 
ATOM   1199 C  CA  . CYS A  1  150 ? 9.879   7.116   -5.953  1.00 98.74 150 A  1 
ATOM   1200 C  C   . CYS A  1  150 ? 10.144  5.730   -6.502  1.00 98.73 150 A  1 
ATOM   1201 O  O   . CYS A  1  150 ? 10.463  5.561   -7.684  1.00 97.79 150 A  1 
ATOM   1202 C  CB  . CYS A  1  150 ? 8.374   7.361   -5.811  1.00 97.67 150 A  1 
ATOM   1203 S  SG  . CYS A  1  150 ? 7.437   7.228   -7.341  1.00 96.70 150 A  1 
ATOM   1204 N  N   . VAL A  1  151 ? 10.031  4.749   -5.641  1.00 98.61 151 A  1 
ATOM   1205 C  CA  . VAL A  1  151 ? 10.188  3.363   -6.031  1.00 98.50 151 A  1 
ATOM   1206 C  C   . VAL A  1  151 ? 9.064   2.560   -5.402  1.00 98.65 151 A  1 
ATOM   1207 O  O   . VAL A  1  151 ? 8.620   2.863   -4.290  1.00 98.35 151 A  1 
ATOM   1208 C  CB  . VAL A  1  151 ? 11.571  2.802   -5.621  1.00 97.54 151 A  1 
ATOM   1209 C  CG1 . VAL A  1  151 ? 11.719  2.777   -4.113  1.00 92.04 151 A  1 
ATOM   1210 C  CG2 . VAL A  1  151 ? 11.773  1.406   -6.206  1.00 91.88 151 A  1 
ATOM   1211 N  N   . ARG A  1  152 ? 8.591   1.561   -6.132  1.00 98.50 152 A  1 
ATOM   1212 C  CA  . ARG A  1  152 ? 7.600   0.627   -5.633  1.00 98.33 152 A  1 
ATOM   1213 C  C   . ARG A  1  152 ? 8.296   -0.703  -5.426  1.00 98.36 152 A  1 
ATOM   1214 O  O   . ARG A  1  152 ? 8.883   -1.244  -6.360  1.00 97.38 152 A  1 
ATOM   1215 C  CB  . ARG A  1  152 ? 6.442   0.487   -6.629  1.00 97.57 152 A  1 
ATOM   1216 C  CG  . ARG A  1  152 ? 5.275   -0.323  -6.118  1.00 95.17 152 A  1 
ATOM   1217 C  CD  . ARG A  1  152 ? 4.154   -0.441  -7.152  1.00 93.73 152 A  1 
ATOM   1218 N  NE  . ARG A  1  152 ? 4.447   -1.453  -8.160  1.00 90.59 152 A  1 
ATOM   1219 C  CZ  . ARG A  1  152 ? 4.893   -1.204  -9.381  1.00 91.71 152 A  1 
ATOM   1220 N  NH1 . ARG A  1  152 ? 5.110   0.049   -9.776  1.00 82.90 152 A  1 
ATOM   1221 N  NH2 . ARG A  1  152 ? 5.125   -2.199  -10.224 1.00 85.51 152 A  1 
ATOM   1222 N  N   . TYR A  1  153 ? 8.251   -1.221  -4.209  1.00 98.26 153 A  1 
ATOM   1223 C  CA  . TYR A  1  153 ? 8.984   -2.441  -3.910  1.00 98.08 153 A  1 
ATOM   1224 C  C   . TYR A  1  153 ? 8.398   -3.629  -4.668  1.00 97.44 153 A  1 
ATOM   1225 O  O   . TYR A  1  153 ? 7.176   -3.773  -4.783  1.00 95.87 153 A  1 
ATOM   1226 C  CB  . TYR A  1  153 ? 8.961   -2.720  -2.408  1.00 98.02 153 A  1 
ATOM   1227 C  CG  . TYR A  1  153 ? 9.695   -1.679  -1.595  1.00 98.29 153 A  1 
ATOM   1228 C  CD1 . TYR A  1  153 ? 10.944  -1.205  -1.992  1.00 97.93 153 A  1 
ATOM   1229 C  CD2 . TYR A  1  153 ? 9.151   -1.159  -0.422  1.00 97.88 153 A  1 
ATOM   1230 C  CE1 . TYR A  1  153 ? 11.618  -0.256  -1.255  1.00 97.87 153 A  1 
ATOM   1231 C  CE2 . TYR A  1  153 ? 9.820   -0.212  0.317   1.00 97.77 153 A  1 
ATOM   1232 C  CZ  . TYR A  1  153 ? 11.056  0.243   -0.098  1.00 98.12 153 A  1 
ATOM   1233 O  OH  . TYR A  1  153 ? 11.726  1.188   0.634   1.00 97.69 153 A  1 
ATOM   1234 N  N   . THR A  1  154 ? 9.291   -4.459  -5.176  1.00 96.87 154 A  1 
ATOM   1235 C  CA  . THR A  1  154 ? 8.858   -5.621  -5.943  1.00 95.81 154 A  1 
ATOM   1236 C  C   . THR A  1  154 ? 8.468   -6.786  -5.054  1.00 96.06 154 A  1 
ATOM   1237 O  O   . THR A  1  154 ? 7.657   -7.621  -5.458  1.00 93.97 154 A  1 
ATOM   1238 C  CB  . THR A  1  154 ? 9.964   -6.077  -6.906  1.00 94.50 154 A  1 
ATOM   1239 O  OG1 . THR A  1  154 ? 11.133  -6.417  -6.166  1.00 88.94 154 A  1 
ATOM   1240 C  CG2 . THR A  1  154 ? 10.296  -4.964  -7.896  1.00 88.20 154 A  1 
ATOM   1241 N  N   . ALA A  1  155 ? 9.029   -6.846  -3.861  1.00 95.64 155 A  1 
ATOM   1242 C  CA  . ALA A  1  155 ? 8.741   -7.936  -2.942  1.00 96.25 155 A  1 
ATOM   1243 C  C   . ALA A  1  155 ? 7.663   -7.530  -1.945  1.00 96.97 155 A  1 
ATOM   1244 O  O   . ALA A  1  155 ? 7.548   -6.361  -1.577  1.00 95.81 155 A  1 
ATOM   1245 C  CB  . ALA A  1  155 ? 10.005  -8.364  -2.200  1.00 95.25 155 A  1 
ATOM   1246 N  N   . GLY A  1  156 ? 6.891   -8.504  -1.512  1.00 96.56 156 A  1 
ATOM   1247 C  CA  . GLY A  1  156 ? 5.852   -8.291  -0.525  1.00 96.62 156 A  1 
ATOM   1248 C  C   . GLY A  1  156 ? 5.211   -9.614  -0.191  1.00 96.99 156 A  1 
ATOM   1249 O  O   . GLY A  1  156 ? 5.307   -10.570 -0.954  1.00 94.93 156 A  1 
ATOM   1250 N  N   . CYS A  1  157 ? 4.551   -9.682  0.958   1.00 95.86 157 A  1 
ATOM   1251 C  CA  . CYS A  1  157 ? 3.861   -10.898 1.352   1.00 95.26 157 A  1 
ATOM   1252 C  C   . CYS A  1  157 ? 2.685   -10.550 2.242   1.00 94.66 157 A  1 
ATOM   1253 O  O   . CYS A  1  157 ? 2.583   -9.442  2.761   1.00 92.35 157 A  1 
ATOM   1254 C  CB  . CYS A  1  157 ? 4.806   -11.879 2.054   1.00 93.64 157 A  1 
ATOM   1255 S  SG  . CYS A  1  157 ? 5.492   -11.293 3.618   1.00 91.43 157 A  1 
ATOM   1256 N  N   . GLY A  1  158 ? 1.790   -11.518 2.408   1.00 94.04 158 A  1 
ATOM   1257 C  CA  . GLY A  1  158 ? 0.626   -11.313 3.233   1.00 92.70 158 A  1 
ATOM   1258 C  C   . GLY A  1  158 ? -0.271  -10.208 2.709   1.00 93.52 158 A  1 
ATOM   1259 O  O   . GLY A  1  158 ? -0.253  -9.882  1.523   1.00 91.74 158 A  1 
ATOM   1260 N  N   . PHE A  1  159 ? -1.060  -9.638  3.605   1.00 92.01 159 A  1 
ATOM   1261 C  CA  . PHE A  1  159 ? -1.956  -8.563  3.209   1.00 91.72 159 A  1 
ATOM   1262 C  C   . PHE A  1  159 ? -1.191  -7.346  2.700   1.00 93.01 159 A  1 
ATOM   1263 O  O   . PHE A  1  159 ? -1.686  -6.615  1.836   1.00 91.33 159 A  1 
ATOM   1264 C  CB  . PHE A  1  159 ? -2.846  -8.167  4.385   1.00 89.25 159 A  1 
ATOM   1265 C  CG  . PHE A  1  159 ? -3.859  -9.203  4.762   1.00 85.58 159 A  1 
ATOM   1266 C  CD1 . PHE A  1  159 ? -4.744  -9.699  3.827   1.00 80.54 159 A  1 
ATOM   1267 C  CD2 . PHE A  1  159 ? -3.932  -9.688  6.059   1.00 78.67 159 A  1 
ATOM   1268 C  CE1 . PHE A  1  159 ? -5.684  -10.663 4.176   1.00 77.25 159 A  1 
ATOM   1269 C  CE2 . PHE A  1  159 ? -4.863  -10.643 6.412   1.00 75.01 159 A  1 
ATOM   1270 C  CZ  . PHE A  1  159 ? -5.740  -11.132 5.472   1.00 74.56 159 A  1 
ATOM   1271 N  N   . ASP A  1  160 ? 0.005   -7.125  3.235   1.00 92.15 160 A  1 
ATOM   1272 C  CA  . ASP A  1  160 ? 0.811   -5.984  2.815   1.00 93.61 160 A  1 
ATOM   1273 C  C   . ASP A  1  160 ? 1.085   -5.992  1.322   1.00 95.45 160 A  1 
ATOM   1274 O  O   . ASP A  1  160 ? 1.273   -4.933  0.719   1.00 93.97 160 A  1 
ATOM   1275 C  CB  . ASP A  1  160 ? 2.144   -5.961  3.570   1.00 90.90 160 A  1 
ATOM   1276 C  CG  . ASP A  1  160 ? 2.028   -5.344  4.944   1.00 88.36 160 A  1 
ATOM   1277 O  OD1 . ASP A  1  160 ? 0.950   -5.437  5.560   1.00 82.44 160 A  1 
ATOM   1278 O  OD2 . ASP A  1  160 ? 3.034   -4.758  5.412   1.00 82.75 160 A  1 
ATOM   1279 N  N   . ALA A  1  161 ? 1.121   -7.167  0.726   1.00 95.01 161 A  1 
ATOM   1280 C  CA  . ALA A  1  161 ? 1.428   -7.276  -0.692  1.00 95.79 161 A  1 
ATOM   1281 C  C   . ALA A  1  161 ? 0.388   -6.571  -1.562  1.00 96.48 161 A  1 
ATOM   1282 O  O   . ALA A  1  161 ? 0.654   -6.286  -2.726  1.00 95.53 161 A  1 
ATOM   1283 C  CB  . ALA A  1  161 ? 1.550   -8.737  -1.108  1.00 94.93 161 A  1 
ATOM   1284 N  N   . PHE A  1  162 ? -0.785  -6.310  -1.016  1.00 96.03 162 A  1 
ATOM   1285 C  CA  . PHE A  1  162 ? -1.828  -5.633  -1.770  1.00 96.19 162 A  1 
ATOM   1286 C  C   . PHE A  1  162 ? -1.698  -4.119  -1.730  1.00 96.58 162 A  1 
ATOM   1287 O  O   . PHE A  1  162 ? -2.463  -3.417  -2.387  1.00 95.67 162 A  1 
ATOM   1288 C  CB  . PHE A  1  162 ? -3.209  -6.062  -1.265  1.00 95.54 162 A  1 
ATOM   1289 C  CG  . PHE A  1  162 ? -3.546  -7.489  -1.592  1.00 94.88 162 A  1 
ATOM   1290 C  CD1 . PHE A  1  162 ? -4.082  -7.818  -2.818  1.00 92.35 162 A  1 
ATOM   1291 C  CD2 . PHE A  1  162 ? -3.313  -8.505  -0.678  1.00 92.12 162 A  1 
ATOM   1292 C  CE1 . PHE A  1  162 ? -4.389  -9.128  -3.130  1.00 91.30 162 A  1 
ATOM   1293 C  CE2 . PHE A  1  162 ? -3.610  -9.816  -0.981  1.00 90.96 162 A  1 
ATOM   1294 C  CZ  . PHE A  1  162 ? -4.159  -10.129 -2.212  1.00 91.74 162 A  1 
ATOM   1295 N  N   . ALA A  1  163 ? -0.755  -3.621  -0.958  1.00 96.97 163 A  1 
ATOM   1296 C  CA  . ALA A  1  163 ? -0.452  -2.200  -0.926  1.00 97.10 163 A  1 
ATOM   1297 C  C   . ALA A  1  163 ? 0.866   -1.962  -1.650  1.00 97.55 163 A  1 
ATOM   1298 O  O   . ALA A  1  163 ? 1.790   -2.768  -1.562  1.00 97.04 163 A  1 
ATOM   1299 C  CB  . ALA A  1  163 ? -0.366  -1.693  0.509   1.00 96.45 163 A  1 
ATOM   1300 N  N   . ALA A  1  164 ? 0.943   -0.842  -2.372  1.00 97.96 164 A  1 
ATOM   1301 C  CA  . ALA A  1  164 ? 2.118   -0.538  -3.175  1.00 98.04 164 A  1 
ATOM   1302 C  C   . ALA A  1  164 ? 3.205   0.119   -2.332  1.00 98.23 164 A  1 
ATOM   1303 O  O   . ALA A  1  164 ? 3.613   1.255   -2.585  1.00 97.38 164 A  1 
ATOM   1304 C  CB  . ALA A  1  164 ? 1.728   0.358   -4.349  1.00 97.53 164 A  1 
ATOM   1305 N  N   . LYS A  1  165 ? 3.697   -0.607  -1.344  1.00 98.10 165 A  1 
ATOM   1306 C  CA  . LYS A  1  165 ? 4.728   -0.067  -0.473  1.00 98.14 165 A  1 
ATOM   1307 C  C   . LYS A  1  165 ? 5.984   0.269   -1.270  1.00 98.21 165 A  1 
ATOM   1308 O  O   . LYS A  1  165 ? 6.297   -0.376  -2.281  1.00 97.62 165 A  1 
ATOM   1309 C  CB  . LYS A  1  165 ? 5.047   -1.046  0.653   1.00 97.35 165 A  1 
ATOM   1310 C  CG  . LYS A  1  165 ? 3.963   -1.099  1.721   1.00 95.41 165 A  1 
ATOM   1311 C  CD  . LYS A  1  165 ? 4.378   -1.880  2.948   1.00 93.49 165 A  1 
ATOM   1312 C  CE  . LYS A  1  165 ? 3.388   -1.672  4.081   1.00 92.43 165 A  1 
ATOM   1313 N  NZ  . LYS A  1  165 ? 3.794   -2.380  5.337   1.00 90.73 165 A  1 
ATOM   1314 N  N   . GLY A  1  166 ? 6.697   1.278   -0.810  1.00 98.67 166 A  1 
ATOM   1315 C  CA  . GLY A  1  166 ? 7.873   1.739   -1.517  1.00 98.67 166 A  1 
ATOM   1316 C  C   . GLY A  1  166 ? 8.552   2.861   -0.761  1.00 98.81 166 A  1 
ATOM   1317 O  O   . GLY A  1  166 ? 8.535   2.895   0.467   1.00 98.52 166 A  1 
ATOM   1318 N  N   . ALA A  1  167 ? 9.143   3.795   -1.507  1.00 98.88 167 A  1 
ATOM   1319 C  CA  . ALA A  1  167 ? 9.863   4.902   -0.899  1.00 98.80 167 A  1 
ATOM   1320 C  C   . ALA A  1  167 ? 9.727   6.147   -1.750  1.00 98.82 167 A  1 
ATOM   1321 O  O   . ALA A  1  167 ? 9.552   6.070   -2.973  1.00 98.71 167 A  1 
ATOM   1322 C  CB  . ALA A  1  167 ? 11.344  4.567   -0.715  1.00 98.63 167 A  1 
ATOM   1323 N  N   . LEU A  1  168 ? 9.809   7.304   -1.093  1.00 98.93 168 A  1 
ATOM   1324 C  CA  . LEU A  1  168 ? 9.866   8.600   -1.753  1.00 98.90 168 A  1 
ATOM   1325 C  C   . LEU A  1  168 ? 11.251  9.202   -1.573  1.00 98.95 168 A  1 
ATOM   1326 O  O   . LEU A  1  168 ? 11.884  9.017   -0.537  1.00 98.85 168 A  1 
ATOM   1327 C  CB  . LEU A  1  168 ? 8.841   9.565   -1.155  1.00 98.88 168 A  1 
ATOM   1328 C  CG  . LEU A  1  168 ? 7.358   9.252   -1.342  1.00 98.37 168 A  1 
ATOM   1329 C  CD1 . LEU A  1  168 ? 6.516   10.236  -0.541  1.00 97.87 168 A  1 
ATOM   1330 C  CD2 . LEU A  1  168 ? 6.993   9.305   -2.813  1.00 98.01 168 A  1 
ATOM   1331 N  N   . TYR A  1  169 ? 11.696  9.939   -2.582  1.00 98.91 169 A  1 
ATOM   1332 C  CA  . TYR A  1  169 ? 12.940  10.686  -2.525  1.00 98.94 169 A  1 
ATOM   1333 C  C   . TYR A  1  169 ? 12.664  12.152  -2.810  1.00 98.99 169 A  1 
ATOM   1334 O  O   . TYR A  1  169 ? 11.911  12.481  -3.735  1.00 98.90 169 A  1 
ATOM   1335 C  CB  . TYR A  1  169 ? 13.954  10.150  -3.543  1.00 98.93 169 A  1 
ATOM   1336 C  CG  . TYR A  1  169 ? 15.094  11.105  -3.814  1.00 98.91 169 A  1 
ATOM   1337 C  CD1 . TYR A  1  169 ? 16.014  11.412  -2.828  1.00 98.76 169 A  1 
ATOM   1338 C  CD2 . TYR A  1  169 ? 15.244  11.710  -5.058  1.00 98.77 169 A  1 
ATOM   1339 C  CE1 . TYR A  1  169 ? 17.060  12.293  -3.067  1.00 98.68 169 A  1 
ATOM   1340 C  CE2 . TYR A  1  169 ? 16.286  12.588  -5.309  1.00 98.62 169 A  1 
ATOM   1341 C  CZ  . TYR A  1  169 ? 17.189  12.879  -4.310  1.00 98.66 169 A  1 
ATOM   1342 O  OH  . TYR A  1  169 ? 18.226  13.746  -4.553  1.00 98.27 169 A  1 
ATOM   1343 N  N   . ALA A  1  170 ? 13.286  13.034  -2.028  1.00 98.96 170 A  1 
ATOM   1344 C  CA  . ALA A  1  170 ? 13.184  14.467  -2.232  1.00 98.94 170 A  1 
ATOM   1345 C  C   . ALA A  1  170 ? 14.539  15.104  -1.988  1.00 98.94 170 A  1 
ATOM   1346 O  O   . ALA A  1  170 ? 15.165  14.859  -0.964  1.00 98.84 170 A  1 
ATOM   1347 C  CB  . ALA A  1  170 ? 12.147  15.086  -1.291  1.00 98.91 170 A  1 
ATOM   1348 N  N   . LYS A  1  171 ? 14.995  15.919  -2.944  1.00 98.97 171 A  1 
ATOM   1349 C  CA  . LYS A  1  171 ? 16.174  16.748  -2.732  1.00 98.94 171 A  1 
ATOM   1350 C  C   . LYS A  1  171 ? 15.695  18.092  -2.213  1.00 98.93 171 A  1 
ATOM   1351 O  O   . LYS A  1  171 ? 15.038  18.849  -2.932  1.00 98.77 171 A  1 
ATOM   1352 C  CB  . LYS A  1  171 ? 16.972  16.922  -4.017  1.00 98.80 171 A  1 
ATOM   1353 C  CG  . LYS A  1  171 ? 18.219  17.791  -3.827  1.00 98.38 171 A  1 
ATOM   1354 C  CD  . LYS A  1  171 ? 18.920  18.093  -5.133  1.00 97.26 171 A  1 
ATOM   1355 C  CE  . LYS A  1  171 ? 19.715  16.919  -5.638  1.00 94.17 171 A  1 
ATOM   1356 N  NZ  . LYS A  1  171 ? 20.501  17.273  -6.866  1.00 91.46 171 A  1 
ATOM   1357 N  N   . ILE A  1  172 ? 16.032  18.391  -0.956  1.00 98.90 172 A  1 
ATOM   1358 C  CA  . ILE A  1  172 ? 15.528  19.581  -0.276  1.00 98.84 172 A  1 
ATOM   1359 C  C   . ILE A  1  172 ? 16.570  20.694  -0.362  1.00 98.80 172 A  1 
ATOM   1360 O  O   . ILE A  1  172 ? 17.708  20.518  0.077   1.00 98.55 172 A  1 
ATOM   1361 C  CB  . ILE A  1  172 ? 15.215  19.279  1.202   1.00 98.74 172 A  1 
ATOM   1362 C  CG1 . ILE A  1  172 ? 14.247  18.103  1.330   1.00 96.66 172 A  1 
ATOM   1363 C  CG2 . ILE A  1  172 ? 14.666  20.519  1.899   1.00 98.13 172 A  1 
ATOM   1364 C  CD1 . ILE A  1  172 ? 12.873  18.370  0.768   1.00 90.59 172 A  1 
ATOM   1365 N  N   . GLN A  1  173 ? 16.178  21.841  -0.894  1.00 98.86 173 A  1 
ATOM   1366 C  CA  . GLN A  1  173 ? 17.080  22.983  -0.971  1.00 98.71 173 A  1 
ATOM   1367 C  C   . GLN A  1  173 ? 17.334  23.581  0.406   1.00 98.74 173 A  1 
ATOM   1368 O  O   . GLN A  1  173 ? 16.412  23.719  1.211   1.00 98.46 173 A  1 
ATOM   1369 C  CB  . GLN A  1  173 ? 16.501  24.066  -1.892  1.00 98.65 173 A  1 
ATOM   1370 C  CG  . GLN A  1  173 ? 17.394  25.295  -2.018  1.00 98.45 173 A  1 
ATOM   1371 C  CD  . GLN A  1  173 ? 16.805  26.384  -2.881  1.00 98.44 173 A  1 
ATOM   1372 O  OE1 . GLN A  1  173 ? 15.769  26.204  -3.527  1.00 96.56 173 A  1 
ATOM   1373 N  NE2 . GLN A  1  173 ? 17.462  27.541  -2.905  1.00 96.22 173 A  1 
ATOM   1374 N  N   . LEU A  1  174 ? 18.601  23.937  0.672   1.00 98.57 174 A  1 
ATOM   1375 C  CA  . LEU A  1  174 ? 18.960  24.646  1.889   1.00 98.37 174 A  1 
ATOM   1376 C  C   . LEU A  1  174 ? 19.383  26.084  1.603   1.00 97.90 174 A  1 
ATOM   1377 O  O   . LEU A  1  174 ? 19.119  26.971  2.409   1.00 96.35 174 A  1 
ATOM   1378 C  CB  . LEU A  1  174 ? 20.087  23.910  2.621   1.00 98.22 174 A  1 
ATOM   1379 C  CG  . LEU A  1  174 ? 19.746  22.508  3.123   1.00 98.06 174 A  1 
ATOM   1380 C  CD1 . LEU A  1  174 ? 20.984  21.854  3.723   1.00 97.42 174 A  1 
ATOM   1381 C  CD2 . LEU A  1  174 ? 18.622  22.559  4.146   1.00 97.32 174 A  1 
ATOM   1382 N  N   . ASP A  1  175 ? 20.041  26.317  0.479   1.00 97.82 175 A  1 
ATOM   1383 C  CA  . ASP A  1  175 ? 20.391  27.663  0.038   1.00 97.40 175 A  1 
ATOM   1384 C  C   . ASP A  1  175 ? 20.776  27.614  -1.433  1.00 97.60 175 A  1 
ATOM   1385 O  O   . ASP A  1  175 ? 20.434  26.655  -2.132  1.00 96.46 175 A  1 
ATOM   1386 C  CB  . ASP A  1  175 ? 21.499  28.269  0.918   1.00 96.11 175 A  1 
ATOM   1387 C  CG  . ASP A  1  175 ? 22.756  27.425  0.943   1.00 95.13 175 A  1 
ATOM   1388 O  OD1 . ASP A  1  175 ? 23.154  26.879  -0.102  1.00 92.10 175 A  1 
ATOM   1389 O  OD2 . ASP A  1  175 ? 23.368  27.326  2.026   1.00 91.06 175 A  1 
ATOM   1390 N  N   . GLU A  1  176 ? 21.476  28.651  -1.917  1.00 96.68 176 A  1 
ATOM   1391 C  CA  . GLU A  1  176 ? 21.817  28.734  -3.329  1.00 95.76 176 A  1 
ATOM   1392 C  C   . GLU A  1  176 ? 22.688  27.571  -3.794  1.00 95.66 176 A  1 
ATOM   1393 O  O   . GLU A  1  176 ? 22.651  27.215  -4.975  1.00 92.80 176 A  1 
ATOM   1394 C  CB  . GLU A  1  176 ? 22.526  30.054  -3.623  1.00 94.22 176 A  1 
ATOM   1395 C  CG  . GLU A  1  176 ? 21.609  31.268  -3.687  1.00 80.19 176 A  1 
ATOM   1396 C  CD  . GLU A  1  176 ? 20.893  31.400  -5.018  1.00 69.98 176 A  1 
ATOM   1397 O  OE1 . GLU A  1  176 ? 20.792  30.402  -5.752  1.00 64.33 176 A  1 
ATOM   1398 O  OE2 . GLU A  1  176 ? 20.449  32.523  -5.333  1.00 64.09 176 A  1 
ATOM   1399 N  N   . LYS A  1  177 ? 23.479  26.996  -2.897  1.00 96.30 177 A  1 
ATOM   1400 C  CA  . LYS A  1  177 ? 24.441  25.963  -3.274  1.00 95.82 177 A  1 
ATOM   1401 C  C   . LYS A  1  177 ? 24.161  24.609  -2.632  1.00 96.48 177 A  1 
ATOM   1402 O  O   . LYS A  1  177 ? 24.520  23.578  -3.208  1.00 94.75 177 A  1 
ATOM   1403 C  CB  . LYS A  1  177 ? 25.852  26.400  -2.881  1.00 93.24 177 A  1 
ATOM   1404 C  CG  . LYS A  1  177 ? 26.286  27.739  -3.451  1.00 80.31 177 A  1 
ATOM   1405 C  CD  . LYS A  1  177 ? 27.647  28.136  -2.908  1.00 77.53 177 A  1 
ATOM   1406 C  CE  . LYS A  1  177 ? 28.059  29.507  -3.396  1.00 64.21 177 A  1 
ATOM   1407 N  NZ  . LYS A  1  177 ? 29.368  29.933  -2.821  1.00 57.15 177 A  1 
ATOM   1408 N  N   . ASN A  1  178 ? 23.546  24.600  -1.471  1.00 97.48 178 A  1 
ATOM   1409 C  CA  . ASN A  1  178 ? 23.474  23.402  -0.653  1.00 97.79 178 A  1 
ATOM   1410 C  C   . ASN A  1  178 ? 22.089  22.781  -0.626  1.00 98.18 178 A  1 
ATOM   1411 O  O   . ASN A  1  178 ? 21.072  23.430  -0.882  1.00 97.85 178 A  1 
ATOM   1412 C  CB  . ASN A  1  178 ? 23.935  23.718  0.768   1.00 97.48 178 A  1 
ATOM   1413 C  CG  . ASN A  1  178 ? 25.356  24.227  0.803   1.00 96.83 178 A  1 
ATOM   1414 O  OD1 . ASN A  1  178 ? 26.272  23.567  0.317   1.00 91.49 178 A  1 
ATOM   1415 N  ND2 . ASN A  1  178 ? 25.553  25.418  1.355   1.00 90.81 178 A  1 
ATOM   1416 N  N   . HIS A  1  179 ? 22.065  21.502  -0.293  1.00 98.39 179 A  1 
ATOM   1417 C  CA  . HIS A  1  179 ? 20.831  20.742  -0.226  1.00 98.49 179 A  1 
ATOM   1418 C  C   . HIS A  1  179 ? 21.056  19.498  0.617   1.00 98.51 179 A  1 
ATOM   1419 O  O   . HIS A  1  179 ? 22.184  19.190  1.008   1.00 98.28 179 A  1 
ATOM   1420 C  CB  . HIS A  1  179 ? 20.351  20.338  -1.629  1.00 98.22 179 A  1 
ATOM   1421 C  CG  . HIS A  1  179 ? 21.396  19.615  -2.421  1.00 98.13 179 A  1 
ATOM   1422 N  ND1 . HIS A  1  179 ? 22.226  20.271  -3.312  1.00 92.73 179 A  1 
ATOM   1423 C  CD2 . HIS A  1  179 ? 21.747  18.321  -2.461  1.00 92.26 179 A  1 
ATOM   1424 C  CE1 . HIS A  1  179 ? 23.046  19.394  -3.864  1.00 93.54 179 A  1 
ATOM   1425 N  NE2 . HIS A  1  179 ? 22.776  18.210  -3.358  1.00 94.70 179 A  1 
ATOM   1426 N  N   . VAL A  1  180 ? 19.992  18.794  0.893   1.00 98.66 180 A  1 
ATOM   1427 C  CA  . VAL A  1  180 ? 20.061  17.537  1.624   1.00 98.72 180 A  1 
ATOM   1428 C  C   . VAL A  1  180 ? 19.136  16.538  0.944   1.00 98.85 180 A  1 
ATOM   1429 O  O   . VAL A  1  180 ? 18.084  16.907  0.416   1.00 98.73 180 A  1 
ATOM   1430 C  CB  . VAL A  1  180 ? 19.686  17.716  3.114   1.00 98.55 180 A  1 
ATOM   1431 C  CG1 . VAL A  1  180 ? 18.253  18.210  3.266   1.00 96.75 180 A  1 
ATOM   1432 C  CG2 . VAL A  1  180 ? 19.893  16.411  3.883   1.00 96.17 180 A  1 
ATOM   1433 N  N   . HIS A  1  181 ? 19.553  15.275  0.940   1.00 98.86 181 A  1 
ATOM   1434 C  CA  . HIS A  1  181 ? 18.751  14.214  0.347   1.00 98.71 181 A  1 
ATOM   1435 C  C   . HIS A  1  181 ? 17.850  13.598  1.416   1.00 98.84 181 A  1 
ATOM   1436 O  O   . HIS A  1  181 ? 18.317  13.247  2.495   1.00 98.74 181 A  1 
ATOM   1437 C  CB  . HIS A  1  181 ? 19.648  13.135  -0.256  1.00 98.59 181 A  1 
ATOM   1438 C  CG  . HIS A  1  181 ? 20.637  13.656  -1.253  1.00 98.37 181 A  1 
ATOM   1439 N  ND1 . HIS A  1  181 ? 20.283  14.000  -2.542  1.00 94.20 181 A  1 
ATOM   1440 C  CD2 . HIS A  1  181 ? 21.964  13.887  -1.158  1.00 95.22 181 A  1 
ATOM   1441 C  CE1 . HIS A  1  181 ? 21.350  14.416  -3.195  1.00 95.77 181 A  1 
ATOM   1442 N  NE2 . HIS A  1  181 ? 22.385  14.363  -2.381  1.00 96.03 181 A  1 
ATOM   1443 N  N   . LEU A  1  182 ? 16.579  13.456  1.093   1.00 98.96 182 A  1 
ATOM   1444 C  CA  . LEU A  1  182 ? 15.613  12.928  2.043   1.00 98.99 182 A  1 
ATOM   1445 C  C   . LEU A  1  182 ? 14.889  11.729  1.433   1.00 98.98 182 A  1 
ATOM   1446 O  O   . LEU A  1  182 ? 14.420  11.804  0.294   1.00 98.92 182 A  1 
ATOM   1447 C  CB  . LEU A  1  182 ? 14.595  13.997  2.442   1.00 98.96 182 A  1 
ATOM   1448 C  CG  . LEU A  1  182 ? 13.420  13.544  3.321   1.00 98.86 182 A  1 
ATOM   1449 C  CD1 . LEU A  1  182 ? 13.920  13.074  4.673   1.00 98.51 182 A  1 
ATOM   1450 C  CD2 . LEU A  1  182 ? 12.419  14.681  3.483   1.00 98.54 182 A  1 
ATOM   1451 N  N   . PHE A  1  183 ? 14.812  10.650  2.206   1.00 98.91 183 A  1 
ATOM   1452 C  CA  . PHE A  1  183 ? 14.087  9.458   1.800   1.00 98.80 183 A  1 
ATOM   1453 C  C   . PHE A  1  183 ? 13.083  9.086   2.878   1.00 98.80 183 A  1 
ATOM   1454 O  O   . PHE A  1  183 ? 13.396  9.148   4.068   1.00 98.73 183 A  1 
ATOM   1455 C  CB  . PHE A  1  183 ? 15.042  8.272   1.572   1.00 98.76 183 A  1 
ATOM   1456 C  CG  . PHE A  1  183 ? 16.093  8.530   0.530   1.00 98.69 183 A  1 
ATOM   1457 C  CD1 . PHE A  1  183 ? 17.260  9.204   0.857   1.00 98.19 183 A  1 
ATOM   1458 C  CD2 . PHE A  1  183 ? 15.912  8.113   -0.780  1.00 98.26 183 A  1 
ATOM   1459 C  CE1 . PHE A  1  183 ? 18.232  9.449   -0.104  1.00 97.99 183 A  1 
ATOM   1460 C  CE2 . PHE A  1  183 ? 16.874  8.356   -1.738  1.00 97.95 183 A  1 
ATOM   1461 C  CZ  . PHE A  1  183 ? 18.038  9.024   -1.401  1.00 98.07 183 A  1 
ATOM   1462 N  N   . SER A  1  184 ? 11.882  8.700   2.460   1.00 98.93 184 A  1 
ATOM   1463 C  CA  . SER A  1  184 ? 10.832  8.295   3.385   1.00 98.90 184 A  1 
ATOM   1464 C  C   . SER A  1  184 ? 10.245  6.979   2.901   1.00 98.97 184 A  1 
ATOM   1465 O  O   . SER A  1  184 ? 9.968   6.832   1.707   1.00 98.79 184 A  1 
ATOM   1466 C  CB  . SER A  1  184 ? 9.735   9.352   3.478   1.00 98.87 184 A  1 
ATOM   1467 O  OG  . SER A  1  184 ? 8.685   8.931   4.326   1.00 97.44 184 A  1 
ATOM   1468 N  N   . THR A  1  185 ? 10.050  6.033   3.809   1.00 98.86 185 A  1 
ATOM   1469 C  CA  . THR A  1  185 ? 9.613   4.710   3.383   1.00 98.81 185 A  1 
ATOM   1470 C  C   . THR A  1  185 ? 8.757   4.016   4.432   1.00 98.88 185 A  1 
ATOM   1471 O  O   . THR A  1  185 ? 8.668   4.460   5.583   1.00 98.63 185 A  1 
ATOM   1472 C  CB  . THR A  1  185 ? 10.824  3.820   3.023   1.00 98.53 185 A  1 
ATOM   1473 O  OG1 . THR A  1  185 ? 10.387  2.637   2.353   1.00 96.36 185 A  1 
ATOM   1474 C  CG2 . THR A  1  185 ? 11.594  3.438   4.287   1.00 96.51 185 A  1 
ATOM   1475 N  N   . HIS A  1  186 ? 8.129   2.939   4.013   1.00 98.89 186 A  1 
ATOM   1476 C  CA  . HIS A  1  186 ? 7.340   2.076   4.870   1.00 98.70 186 A  1 
ATOM   1477 C  C   . HIS A  1  186 ? 7.575   0.654   4.374   1.00 98.60 186 A  1 
ATOM   1478 O  O   . HIS A  1  186 ? 7.251   0.338   3.227   1.00 97.98 186 A  1 
ATOM   1479 C  CB  . HIS A  1  186 ? 5.864   2.449   4.801   1.00 98.56 186 A  1 
ATOM   1480 C  CG  . HIS A  1  186 ? 4.992   1.728   5.793   1.00 98.47 186 A  1 
ATOM   1481 N  ND1 . HIS A  1  186 ? 3.623   1.844   5.785   1.00 97.16 186 A  1 
ATOM   1482 C  CD2 . HIS A  1  186 ? 5.297   0.915   6.826   1.00 97.18 186 A  1 
ATOM   1483 C  CE1 . HIS A  1  186 ? 3.115   1.116   6.777   1.00 97.17 186 A  1 
ATOM   1484 N  NE2 . HIS A  1  186 ? 4.110   0.540   7.417   1.00 97.14 186 A  1 
ATOM   1485 N  N   . LEU A  1  187 ? 8.146   -0.191  5.228   1.00 98.47 187 A  1 
ATOM   1486 C  CA  . LEU A  1  187 ? 8.521   -1.533  4.811   1.00 98.11 187 A  1 
ATOM   1487 C  C   . LEU A  1  187 ? 7.498   -2.577  5.241   1.00 97.72 187 A  1 
ATOM   1488 O  O   . LEU A  1  187 ? 6.543   -2.286  5.971   1.00 96.73 187 A  1 
ATOM   1489 C  CB  . LEU A  1  187 ? 9.902   -1.908  5.363   1.00 97.88 187 A  1 
ATOM   1490 C  CG  . LEU A  1  187 ? 11.062  -0.988  4.984   1.00 97.03 187 A  1 
ATOM   1491 C  CD1 . LEU A  1  187 ? 12.376  -1.601  5.438   1.00 95.69 187 A  1 
ATOM   1492 C  CD2 . LEU A  1  187 ? 11.105  -0.720  3.490   1.00 95.41 187 A  1 
ATOM   1493 N  N   . GLN A  1  188 ? 7.722   -3.796  4.775   1.00 98.02 188 A  1 
ATOM   1494 C  CA  . GLN A  1  188 ? 6.868   -4.942  5.060   1.00 97.74 188 A  1 
ATOM   1495 C  C   . GLN A  1  188 ? 6.656   -5.107  6.563   1.00 97.56 188 A  1 
ATOM   1496 O  O   . GLN A  1  188 ? 7.603   -5.075  7.335   1.00 96.79 188 A  1 
ATOM   1497 C  CB  . GLN A  1  188 ? 7.514   -6.204  4.500   1.00 97.19 188 A  1 
ATOM   1498 C  CG  . GLN A  1  188 ? 6.824   -7.501  4.878   1.00 96.35 188 A  1 
ATOM   1499 C  CD  . GLN A  1  188 ? 5.501   -7.688  4.165   1.00 96.33 188 A  1 
ATOM   1500 O  OE1 . GLN A  1  188 ? 5.386   -7.425  2.968   1.00 92.21 188 A  1 
ATOM   1501 N  NE2 . GLN A  1  188 ? 4.501   -8.156  4.898   1.00 89.90 188 A  1 
ATOM   1502 N  N   . ALA A  1  189 ? 5.400   -5.303  6.961   1.00 96.96 189 A  1 
ATOM   1503 C  CA  . ALA A  1  189 ? 5.067   -5.492  8.364   1.00 96.20 189 A  1 
ATOM   1504 C  C   . ALA A  1  189 ? 5.127   -6.966  8.750   1.00 95.90 189 A  1 
ATOM   1505 O  O   . ALA A  1  189 ? 5.119   -7.855  7.898   1.00 93.71 189 A  1 
ATOM   1506 C  CB  . ALA A  1  189 ? 3.680   -4.941  8.655   1.00 95.25 189 A  1 
ATOM   1507 N  N   . SER A  1  190 ? 5.175   -7.200  10.062  1.00 94.92 190 A  1 
ATOM   1508 C  CA  . SER A  1  190 ? 5.093   -8.538  10.635  1.00 94.39 190 A  1 
ATOM   1509 C  C   . SER A  1  190 ? 3.894   -8.603  11.568  1.00 93.44 190 A  1 
ATOM   1510 O  O   . SER A  1  190 ? 3.486   -7.590  12.139  1.00 89.63 190 A  1 
ATOM   1511 C  CB  . SER A  1  190 ? 6.371   -8.886  11.395  1.00 93.39 190 A  1 
ATOM   1512 O  OG  . SER A  1  190 ? 7.476   -8.994  10.524  1.00 88.96 190 A  1 
ATOM   1513 N  N   . TYR A  1  191 ? 3.349   -9.810  11.725  1.00 91.08 191 A  1 
ATOM   1514 C  CA  . TYR A  1  191 ? 2.122   -9.981  12.493  1.00 89.62 191 A  1 
ATOM   1515 C  C   . TYR A  1  191 ? 2.241   -11.120 13.496  1.00 88.40 191 A  1 
ATOM   1516 O  O   . TYR A  1  191 ? 1.303   -11.909 13.671  1.00 82.75 191 A  1 
ATOM   1517 C  CB  . TYR A  1  191 ? 0.941   -10.214 11.550  1.00 87.64 191 A  1 
ATOM   1518 C  CG  . TYR A  1  191 ? 0.728   -9.086  10.573  1.00 85.73 191 A  1 
ATOM   1519 C  CD1 . TYR A  1  191 ? 0.005   -7.960  10.928  1.00 82.94 191 A  1 
ATOM   1520 C  CD2 . TYR A  1  191 ? 1.271   -9.139  9.300   1.00 83.04 191 A  1 
ATOM   1521 C  CE1 . TYR A  1  191 ? -0.182  -6.915  10.046  1.00 81.89 191 A  1 
ATOM   1522 C  CE2 . TYR A  1  191 ? 1.086   -8.099  8.401   1.00 80.84 191 A  1 
ATOM   1523 C  CZ  . TYR A  1  191 ? 0.366   -6.989  8.777   1.00 81.62 191 A  1 
ATOM   1524 O  OH  . TYR A  1  191 ? 0.179   -5.954  7.896   1.00 77.12 191 A  1 
ATOM   1525 N  N   . GLN A  1  192 ? 3.372   -11.195 14.177  1.00 87.20 192 A  1 
ATOM   1526 C  CA  . GLN A  1  192 ? 3.611   -12.243 15.155  1.00 85.08 192 A  1 
ATOM   1527 C  C   . GLN A  1  192 ? 3.690   -11.629 16.554  1.00 83.61 192 A  1 
ATOM   1528 O  O   . GLN A  1  192 ? 4.731   -11.104 16.954  1.00 76.52 192 A  1 
ATOM   1529 C  CB  . GLN A  1  192 ? 4.895   -13.009 14.846  1.00 82.24 192 A  1 
ATOM   1530 C  CG  . GLN A  1  192 ? 4.821   -13.829 13.566  1.00 77.26 192 A  1 
ATOM   1531 C  CD  . GLN A  1  192 ? 4.942   -12.991 12.319  1.00 75.46 192 A  1 
ATOM   1532 O  OE1 . GLN A  1  192 ? 5.773   -12.086 12.255  1.00 69.23 192 A  1 
ATOM   1533 N  NE2 . GLN A  1  192 ? 4.101   -13.269 11.331  1.00 67.92 192 A  1 
ATOM   1534 N  N   . TYR A  1  193 ? 2.574   -11.700 17.272  1.00 81.31 193 A  1 
ATOM   1535 C  CA  . TYR A  1  193 ? 2.530   -11.155 18.624  1.00 77.69 193 A  1 
ATOM   1536 C  C   . TYR A  1  193 ? 3.455   -11.943 19.538  1.00 78.01 193 A  1 
ATOM   1537 O  O   . TYR A  1  193 ? 3.295   -13.154 19.698  1.00 72.12 193 A  1 
ATOM   1538 C  CB  . TYR A  1  193 ? 1.103   -11.183 19.161  1.00 72.23 193 A  1 
ATOM   1539 C  CG  . TYR A  1  193 ? 0.992   -10.786 20.605  1.00 65.97 193 A  1 
ATOM   1540 C  CD1 . TYR A  1  193 ? 1.004   -9.452  20.982  1.00 60.92 193 A  1 
ATOM   1541 C  CD2 . TYR A  1  193 ? 0.882   -11.739 21.610  1.00 61.48 193 A  1 
ATOM   1542 C  CE1 . TYR A  1  193 ? 0.907   -9.076  22.303  1.00 56.95 193 A  1 
ATOM   1543 C  CE2 . TYR A  1  193 ? 0.792   -11.375 22.940  1.00 56.77 193 A  1 
ATOM   1544 C  CZ  . TYR A  1  193 ? 0.801   -10.040 23.278  1.00 56.95 193 A  1 
ATOM   1545 O  OH  . TYR A  1  193 ? 0.709   -9.670  24.602  1.00 48.83 193 A  1 
ATOM   1546 N  N   . GLY A  1  194 ? 4.405   -11.259 20.131  1.00 71.05 194 A  1 
ATOM   1547 C  CA  . GLY A  1  194 ? 5.312   -11.888 21.067  1.00 68.55 194 A  1 
ATOM   1548 C  C   . GLY A  1  194 ? 6.223   -12.921 20.444  1.00 71.89 194 A  1 
ATOM   1549 O  O   . GLY A  1  194 ? 6.751   -13.779 21.155  1.00 66.71 194 A  1 
ATOM   1550 N  N   . LYS A  1  195 ? 6.424   -12.848 19.141  1.00 79.36 195 A  1 
ATOM   1551 C  CA  . LYS A  1  195 ? 7.239   -13.819 18.435  1.00 79.60 195 A  1 
ATOM   1552 C  C   . LYS A  1  195 ? 8.232   -13.115 17.523  1.00 83.28 195 A  1 
ATOM   1553 O  O   . LYS A  1  195 ? 8.078   -11.935 17.200  1.00 78.92 195 A  1 
ATOM   1554 C  CB  . LYS A  1  195 ? 6.375   -14.766 17.596  1.00 72.82 195 A  1 
ATOM   1555 C  CG  . LYS A  1  195 ? 5.344   -15.554 18.383  1.00 65.38 195 A  1 
ATOM   1556 C  CD  . LYS A  1  195 ? 4.527   -16.437 17.442  1.00 59.49 195 A  1 
ATOM   1557 C  CE  . LYS A  1  195 ? 3.455   -17.205 18.187  1.00 52.12 195 A  1 
ATOM   1558 N  NZ  . LYS A  1  195 ? 2.639   -18.037 17.259  1.00 45.00 195 A  1 
ATOM   1559 N  N   . ASP A  1  196 ? 9.235   -13.858 17.106  1.00 84.57 196 A  1 
ATOM   1560 C  CA  . ASP A  1  196 ? 10.146  -13.372 16.087  1.00 86.44 196 A  1 
ATOM   1561 C  C   . ASP A  1  196 ? 9.400   -13.243 14.763  1.00 88.93 196 A  1 
ATOM   1562 O  O   . ASP A  1  196 ? 8.433   -13.964 14.514  1.00 87.24 196 A  1 
ATOM   1563 C  CB  . ASP A  1  196 ? 11.323  -14.328 15.902  1.00 82.61 196 A  1 
ATOM   1564 C  CG  . ASP A  1  196 ? 12.303  -14.282 17.054  1.00 76.81 196 A  1 
ATOM   1565 O  OD1 . ASP A  1  196 ? 12.717  -13.177 17.440  1.00 72.38 196 A  1 
ATOM   1566 O  OD2 . ASP A  1  196 ? 12.666  -15.358 17.560  1.00 71.78 196 A  1 
ATOM   1567 N  N   . PRO A  1  197 ? 9.820   -12.326 13.901  1.00 90.62 197 A  1 
ATOM   1568 C  CA  . PRO A  1  197 ? 9.220   -12.259 12.570  1.00 91.63 197 A  1 
ATOM   1569 C  C   . PRO A  1  197 ? 9.492   -13.536 11.794  1.00 92.61 197 A  1 
ATOM   1570 O  O   . PRO A  1  197 ? 10.460  -14.251 12.071  1.00 90.58 197 A  1 
ATOM   1571 C  CB  . PRO A  1  197 ? 9.912   -11.052 11.928  1.00 89.83 197 A  1 
ATOM   1572 C  CG  . PRO A  1  197 ? 11.206  -10.936 12.664  1.00 88.21 197 A  1 
ATOM   1573 C  CD  . PRO A  1  197 ? 10.908  -11.348 14.069  1.00 90.84 197 A  1 
ATOM   1574 N  N   . THR A  1  198 ? 8.631   -13.829 10.825  1.00 91.91 198 A  1 
ATOM   1575 C  CA  . THR A  1  198 ? 8.834   -15.014 10.013  1.00 91.96 198 A  1 
ATOM   1576 C  C   . THR A  1  198 ? 10.051  -14.848 9.119   1.00 93.30 198 A  1 
ATOM   1577 O  O   . THR A  1  198 ? 10.498  -13.727 8.849   1.00 93.07 198 A  1 
ATOM   1578 C  CB  . THR A  1  198 ? 7.604   -15.315 9.140   1.00 90.52 198 A  1 
ATOM   1579 O  OG1 . THR A  1  198 ? 7.460   -14.291 8.154   1.00 85.68 198 A  1 
ATOM   1580 C  CG2 . THR A  1  198 ? 6.336   -15.393 9.984   1.00 86.15 198 A  1 
ATOM   1581 N  N   . ASP A  1  199 ? 10.573  -15.967 8.657   1.00 92.98 199 A  1 
ATOM   1582 C  CA  . ASP A  1  199 ? 11.694  -15.921 7.722   1.00 93.54 199 A  1 
ATOM   1583 C  C   . ASP A  1  199 ? 11.311  -15.158 6.464   1.00 94.93 199 A  1 
ATOM   1584 O  O   . ASP A  1  199 ? 12.123  -14.412 5.911   1.00 94.66 199 A  1 
ATOM   1585 C  CB  . ASP A  1  199 ? 12.142  -17.333 7.357   1.00 92.11 199 A  1 
ATOM   1586 C  CG  . ASP A  1  199 ? 12.775  -18.073 8.524   1.00 83.39 199 A  1 
ATOM   1587 O  OD1 . ASP A  1  199 ? 13.204  -17.410 9.490   1.00 78.20 199 A  1 
ATOM   1588 O  OD2 . ASP A  1  199 ? 12.839  -19.315 8.470   1.00 77.12 199 A  1 
ATOM   1589 N  N   . VAL A  1  200 ? 10.077  -15.323 6.008   1.00 94.80 200 A  1 
ATOM   1590 C  CA  . VAL A  1  200 ? 9.621   -14.623 4.810   1.00 95.46 200 A  1 
ATOM   1591 C  C   . VAL A  1  200 ? 9.601   -13.119 5.049   1.00 96.17 200 A  1 
ATOM   1592 O  O   . VAL A  1  200 ? 10.061  -12.348 4.206   1.00 95.64 200 A  1 
ATOM   1593 C  CB  . VAL A  1  200 ? 8.230   -15.132 4.379   1.00 94.78 200 A  1 
ATOM   1594 C  CG1 . VAL A  1  200 ? 7.697   -14.299 3.225   1.00 90.14 200 A  1 
ATOM   1595 C  CG2 . VAL A  1  200 ? 8.308   -16.598 3.982   1.00 91.55 200 A  1 
ATOM   1596 N  N   . ASP A  1  201 ? 9.068   -12.694 6.199   1.00 96.06 201 A  1 
ATOM   1597 C  CA  . ASP A  1  201 ? 9.055   -11.268 6.533   1.00 95.62 201 A  1 
ATOM   1598 C  C   . ASP A  1  201 ? 10.453  -10.680 6.442   1.00 96.43 201 A  1 
ATOM   1599 O  O   . ASP A  1  201 ? 10.665  -9.616  5.850   1.00 96.26 201 A  1 
ATOM   1600 C  CB  . ASP A  1  201 ? 8.530   -11.043 7.953   1.00 93.95 201 A  1 
ATOM   1601 C  CG  . ASP A  1  201 ? 7.060   -11.383 8.111   1.00 91.70 201 A  1 
ATOM   1602 O  OD1 . ASP A  1  201 ? 6.328   -11.422 7.104   1.00 87.44 201 A  1 
ATOM   1603 O  OD2 . ASP A  1  201 ? 6.634   -11.599 9.270   1.00 86.97 201 A  1 
ATOM   1604 N  N   . VAL A  1  202 ? 11.410  -11.365 7.041   1.00 95.47 202 A  1 
ATOM   1605 C  CA  . VAL A  1  202 ? 12.777  -10.863 7.085   1.00 95.56 202 A  1 
ATOM   1606 C  C   . VAL A  1  202 ? 13.377  -10.791 5.688   1.00 96.08 202 A  1 
ATOM   1607 O  O   . VAL A  1  202 ? 14.040  -9.810  5.333   1.00 95.91 202 A  1 
ATOM   1608 C  CB  . VAL A  1  202 ? 13.640  -11.742 8.016   1.00 94.69 202 A  1 
ATOM   1609 C  CG1 . VAL A  1  202 ? 15.107  -11.330 7.944   1.00 92.26 202 A  1 
ATOM   1610 C  CG2 . VAL A  1  202 ? 13.129  -11.642 9.443   1.00 92.76 202 A  1 
ATOM   1611 N  N   . LYS A  1  203 ? 13.141  -11.820 4.886   1.00 95.85 203 A  1 
ATOM   1612 C  CA  . LYS A  1  203 ? 13.677  -11.836 3.528   1.00 96.01 203 A  1 
ATOM   1613 C  C   . LYS A  1  203 ? 13.041  -10.753 2.666   1.00 96.42 203 A  1 
ATOM   1614 O  O   . LYS A  1  203 ? 13.714  -10.123 1.848   1.00 96.32 203 A  1 
ATOM   1615 C  CB  . LYS A  1  203 ? 13.483  -13.212 2.895   1.00 95.92 203 A  1 
ATOM   1616 C  CG  . LYS A  1  203 ? 14.359  -14.296 3.510   1.00 85.73 203 A  1 
ATOM   1617 C  CD  . LYS A  1  203 ? 14.171  -15.626 2.810   1.00 81.17 203 A  1 
ATOM   1618 C  CE  . LYS A  1  203 ? 15.075  -16.696 3.408   1.00 72.10 203 A  1 
ATOM   1619 N  NZ  . LYS A  1  203 ? 14.913  -18.016 2.735   1.00 64.22 203 A  1 
ATOM   1620 N  N   . VAL A  1  204 ? 11.744  -10.524 2.845   1.00 97.43 204 A  1 
ATOM   1621 C  CA  . VAL A  1  204 ? 11.068  -9.479  2.092   1.00 97.44 204 A  1 
ATOM   1622 C  C   . VAL A  1  204 ? 11.631  -8.114  2.475   1.00 97.33 204 A  1 
ATOM   1623 O  O   . VAL A  1  204 ? 11.932  -7.294  1.599   1.00 97.17 204 A  1 
ATOM   1624 C  CB  . VAL A  1  204 ? 9.543   -9.541  2.303   1.00 97.31 204 A  1 
ATOM   1625 C  CG1 . VAL A  1  204 ? 8.876   -8.285  1.750   1.00 96.03 204 A  1 
ATOM   1626 C  CG2 . VAL A  1  204 ? 8.971   -10.784 1.638   1.00 96.45 204 A  1 
ATOM   1627 N  N   . ARG A  1  205 ? 11.774  -7.861  3.761   1.00 97.42 205 A  1 
ATOM   1628 C  CA  . ARG A  1  205 ? 12.336  -6.581  4.188   1.00 97.16 205 A  1 
ATOM   1629 C  C   . ARG A  1  205 ? 13.763  -6.410  3.672   1.00 96.88 205 A  1 
ATOM   1630 O  O   . ARG A  1  205 ? 14.153  -5.309  3.286   1.00 96.42 205 A  1 
ATOM   1631 C  CB  . ARG A  1  205 ? 12.287  -6.435  5.708   1.00 96.84 205 A  1 
ATOM   1632 C  CG  . ARG A  1  205 ? 10.911  -6.042  6.234   1.00 95.96 205 A  1 
ATOM   1633 C  CD  . ARG A  1  205 ? 10.965  -5.564  7.691   1.00 95.80 205 A  1 
ATOM   1634 N  NE  . ARG A  1  205 ? 11.193  -6.660  8.618   1.00 95.55 205 A  1 
ATOM   1635 C  CZ  . ARG A  1  205 ? 10.217  -7.370  9.188   1.00 96.51 205 A  1 
ATOM   1636 N  NH1 . ARG A  1  205 ? 8.949   -7.108  8.918   1.00 91.78 205 A  1 
ATOM   1637 N  NH2 . ARG A  1  205 ? 10.513  -8.352  10.031  1.00 92.59 205 A  1 
ATOM   1638 N  N   . GLN A  1  206 ? 14.531  -7.484  3.651   1.00 96.31 206 A  1 
ATOM   1639 C  CA  . GLN A  1  206 ? 15.885  -7.401  3.119   1.00 95.78 206 A  1 
ATOM   1640 C  C   . GLN A  1  206 ? 15.861  -6.988  1.650   1.00 96.03 206 A  1 
ATOM   1641 O  O   . GLN A  1  206 ? 16.653  -6.146  1.213   1.00 95.82 206 A  1 
ATOM   1642 C  CB  . GLN A  1  206 ? 16.619  -8.738  3.271   1.00 94.69 206 A  1 
ATOM   1643 C  CG  . GLN A  1  206 ? 18.032  -8.732  2.704   1.00 84.96 206 A  1 
ATOM   1644 C  CD  . GLN A  1  206 ? 18.969  -7.852  3.508   1.00 78.16 206 A  1 
ATOM   1645 O  OE1 . GLN A  1  206 ? 19.473  -8.270  4.550   1.00 72.06 206 A  1 
ATOM   1646 N  NE2 . GLN A  1  206 ? 19.204  -6.641  3.033   1.00 67.47 206 A  1 
ATOM   1647 N  N   . SER A  1  207 ? 14.947  -7.581  0.893   1.00 96.05 207 A  1 
ATOM   1648 C  CA  . SER A  1  207 ? 14.809  -7.214  -0.514  1.00 96.33 207 A  1 
ATOM   1649 C  C   . SER A  1  207 ? 14.429  -5.744  -0.655  1.00 96.59 207 A  1 
ATOM   1650 O  O   . SER A  1  207 ? 14.944  -5.032  -1.522  1.00 96.32 207 A  1 
ATOM   1651 C  CB  . SER A  1  207 ? 13.765  -8.102  -1.184  1.00 96.65 207 A  1 
ATOM   1652 O  OG  . SER A  1  207 ? 13.511  -7.690  -2.512  1.00 92.93 207 A  1 
ATOM   1653 N  N   . GLN A  1  208 ? 13.520  -5.277  0.203   1.00 97.32 208 A  1 
ATOM   1654 C  CA  . GLN A  1  208 ? 13.101  -3.886  0.167   1.00 97.39 208 A  1 
ATOM   1655 C  C   . GLN A  1  208 ? 14.249  -2.960  0.562   1.00 97.02 208 A  1 
ATOM   1656 O  O   . GLN A  1  208 ? 14.430  -1.903  -0.045  1.00 96.65 208 A  1 
ATOM   1657 C  CB  . GLN A  1  208 ? 11.880  -3.694  1.060   1.00 97.59 208 A  1 
ATOM   1658 C  CG  . GLN A  1  208 ? 10.657  -4.441  0.543   1.00 97.58 208 A  1 
ATOM   1659 C  CD  . GLN A  1  208 ? 9.462   -4.371  1.479   1.00 97.62 208 A  1 
ATOM   1660 O  OE1 . GLN A  1  208 ? 9.591   -4.001  2.640   1.00 95.39 208 A  1 
ATOM   1661 N  NE2 . GLN A  1  208 ? 8.286   -4.741  0.963   1.00 95.38 208 A  1 
ATOM   1662 N  N   . PHE A  1  209 ? 15.020  -3.354  1.564   1.00 96.58 209 A  1 
ATOM   1663 C  CA  . PHE A  1  209 ? 16.219  -2.592  1.918   1.00 95.58 209 A  1 
ATOM   1664 C  C   . PHE A  1  209 ? 17.158  -2.484  0.726   1.00 95.35 209 A  1 
ATOM   1665 O  O   . PHE A  1  209 ? 17.743  -1.429  0.482   1.00 94.52 209 A  1 
ATOM   1666 C  CB  . PHE A  1  209 ? 16.962  -3.256  3.086   1.00 93.96 209 A  1 
ATOM   1667 C  CG  . PHE A  1  209 ? 16.404  -2.936  4.447   1.00 91.32 209 A  1 
ATOM   1668 C  CD1 . PHE A  1  209 ? 16.249  -1.624  4.859   1.00 86.84 209 A  1 
ATOM   1669 C  CD2 . PHE A  1  209 ? 16.051  -3.951  5.321   1.00 85.47 209 A  1 
ATOM   1670 C  CE1 . PHE A  1  209 ? 15.742  -1.337  6.111   1.00 82.85 209 A  1 
ATOM   1671 C  CE2 . PHE A  1  209 ? 15.544  -3.667  6.572   1.00 81.18 209 A  1 
ATOM   1672 C  CZ  . PHE A  1  209 ? 15.387  -2.361  6.967   1.00 80.39 209 A  1 
ATOM   1673 N  N   . ASP A  1  210 ? 17.314  -3.575  -0.005  1.00 95.22 210 A  1 
ATOM   1674 C  CA  . ASP A  1  210 ? 18.201  -3.565  -1.162  1.00 94.98 210 A  1 
ATOM   1675 C  C   . ASP A  1  210 ? 17.719  -2.577  -2.215  1.00 95.42 210 A  1 
ATOM   1676 O  O   . ASP A  1  210 ? 18.519  -1.852  -2.813  1.00 95.28 210 A  1 
ATOM   1677 C  CB  . ASP A  1  210 ? 18.304  -4.968  -1.766  1.00 94.20 210 A  1 
ATOM   1678 C  CG  . ASP A  1  210 ? 19.045  -5.942  -0.870  1.00 91.65 210 A  1 
ATOM   1679 O  OD1 . ASP A  1  210 ? 19.754  -5.490  0.056   1.00 88.94 210 A  1 
ATOM   1680 O  OD2 . ASP A  1  210 ? 18.922  -7.159  -1.093  1.00 88.74 210 A  1 
ATOM   1681 N  N   . GLU A  1  211 ? 16.412  -2.533  -2.446  1.00 96.35 211 A  1 
ATOM   1682 C  CA  . GLU A  1  211 ? 15.873  -1.608  -3.441  1.00 96.51 211 A  1 
ATOM   1683 C  C   . GLU A  1  211 ? 15.994  -0.164  -2.969  1.00 96.62 211 A  1 
ATOM   1684 O  O   . GLU A  1  211 ? 16.310  0.727   -3.765  1.00 96.48 211 A  1 
ATOM   1685 C  CB  . GLU A  1  211 ? 14.419  -1.960  -3.762  1.00 96.79 211 A  1 
ATOM   1686 C  CG  . GLU A  1  211 ? 14.280  -3.250  -4.555  1.00 95.22 211 A  1 
ATOM   1687 C  CD  . GLU A  1  211 ? 12.892  -3.432  -5.130  1.00 94.51 211 A  1 
ATOM   1688 O  OE1 . GLU A  1  211 ? 11.959  -3.712  -4.360  1.00 90.43 211 A  1 
ATOM   1689 O  OE2 . GLU A  1  211 ? 12.739  -3.275  -6.361  1.00 90.95 211 A  1 
ATOM   1690 N  N   . LEU A  1  212 ? 15.738  0.076   -1.688  1.00 96.95 212 A  1 
ATOM   1691 C  CA  . LEU A  1  212 ? 15.925  1.416   -1.144  1.00 96.81 212 A  1 
ATOM   1692 C  C   . LEU A  1  212 ? 17.382  1.839   -1.238  1.00 96.57 212 A  1 
ATOM   1693 O  O   . LEU A  1  212 ? 17.695  2.966   -1.632  1.00 96.41 212 A  1 
ATOM   1694 C  CB  . LEU A  1  212 ? 15.441  1.467   0.307   1.00 96.98 212 A  1 
ATOM   1695 C  CG  . LEU A  1  212 ? 15.695  2.780   1.060   1.00 96.91 212 A  1 
ATOM   1696 C  CD1 . LEU A  1  212 ? 15.018  3.943   0.354   1.00 96.43 212 A  1 
ATOM   1697 C  CD2 . LEU A  1  212 ? 15.208  2.666   2.495   1.00 96.32 212 A  1 
ATOM   1698 N  N   . SER A  1  213 ? 18.289  0.931   -0.892  1.00 96.11 213 A  1 
ATOM   1699 C  CA  . SER A  1  213 ? 19.711  1.233   -0.956  1.00 95.39 213 A  1 
ATOM   1700 C  C   . SER A  1  213 ? 20.147  1.541   -2.383  1.00 95.37 213 A  1 
ATOM   1701 O  O   . SER A  1  213 ? 20.984  2.415   -2.609  1.00 94.80 213 A  1 
ATOM   1702 C  CB  . SER A  1  213 ? 20.523  0.069   -0.390  1.00 94.14 213 A  1 
ATOM   1703 O  OG  . SER A  1  213 ? 20.280  -0.096  0.991   1.00 84.26 213 A  1 
ATOM   1704 N  N   . ALA A  1  214 ? 19.577  0.829   -3.346  1.00 95.16 214 A  1 
ATOM   1705 C  CA  . ALA A  1  214 ? 19.888  1.089   -4.741  1.00 95.32 214 A  1 
ATOM   1706 C  C   . ALA A  1  214 ? 19.439  2.490   -5.144  1.00 95.69 214 A  1 
ATOM   1707 O  O   . ALA A  1  214 ? 20.172  3.216   -5.821  1.00 95.46 214 A  1 
ATOM   1708 C  CB  . ALA A  1  214 ? 19.235  0.040   -5.634  1.00 95.26 214 A  1 
ATOM   1709 N  N   . LEU A  1  215 ? 18.233  2.875   -4.724  1.00 96.76 215 A  1 
ATOM   1710 C  CA  . LEU A  1  215 ? 17.750  4.221   -4.998  1.00 97.16 215 A  1 
ATOM   1711 C  C   . LEU A  1  215 ? 18.661  5.266   -4.370  1.00 96.99 215 A  1 
ATOM   1712 O  O   . LEU A  1  215 ? 19.009  6.268   -5.001  1.00 96.82 215 A  1 
ATOM   1713 C  CB  . LEU A  1  215 ? 16.315  4.379   -4.484  1.00 97.53 215 A  1 
ATOM   1714 C  CG  . LEU A  1  215 ? 15.693  5.765   -4.662  1.00 97.54 215 A  1 
ATOM   1715 C  CD1 . LEU A  1  215 ? 15.494  6.074   -6.134  1.00 97.29 215 A  1 
ATOM   1716 C  CD2 . LEU A  1  215 ? 14.376  5.866   -3.906  1.00 97.10 215 A  1 
ATOM   1717 N  N   . MET A  1  216 ? 19.062  5.025   -3.123  1.00 97.18 216 A  1 
ATOM   1718 C  CA  . MET A  1  216 ? 19.935  5.958   -2.432  1.00 96.70 216 A  1 
ATOM   1719 C  C   . MET A  1  216 ? 21.284  6.090   -3.131  1.00 96.43 216 A  1 
ATOM   1720 O  O   . MET A  1  216 ? 21.814  7.190   -3.274  1.00 95.92 216 A  1 
ATOM   1721 C  CB  . MET A  1  216 ? 20.118  5.518   -0.979  1.00 96.60 216 A  1 
ATOM   1722 C  CG  . MET A  1  216 ? 18.834  5.611   -0.156  1.00 95.51 216 A  1 
ATOM   1723 S  SD  . MET A  1  216 ? 18.924  4.748   1.419   1.00 94.34 216 A  1 
ATOM   1724 C  CE  . MET A  1  216 ? 20.177  5.701   2.264   1.00 88.71 216 A  1 
ATOM   1725 N  N   . ALA A  1  217 ? 21.824  4.971   -3.577  1.00 95.37 217 A  1 
ATOM   1726 C  CA  . ALA A  1  217 ? 23.096  4.996   -4.275  1.00 94.48 217 A  1 
ATOM   1727 C  C   . ALA A  1  217 ? 22.995  5.788   -5.579  1.00 94.42 217 A  1 
ATOM   1728 O  O   . ALA A  1  217 ? 23.957  6.437   -5.995  1.00 93.45 217 A  1 
ATOM   1729 C  CB  . ALA A  1  217 ? 23.578  3.575   -4.554  1.00 93.40 217 A  1 
ATOM   1730 N  N   . GLN A  1  218 ? 21.840  5.734   -6.227  1.00 95.87 218 A  1 
ATOM   1731 C  CA  . GLN A  1  218 ? 21.631  6.486   -7.454  1.00 96.05 218 A  1 
ATOM   1732 C  C   . GLN A  1  218 ? 21.567  7.987   -7.206  1.00 96.28 218 A  1 
ATOM   1733 O  O   . GLN A  1  218 ? 22.056  8.777   -8.016  1.00 95.73 218 A  1 
ATOM   1734 C  CB  . GLN A  1  218 ? 20.336  6.046   -8.136  1.00 95.96 218 A  1 
ATOM   1735 C  CG  . GLN A  1  218 ? 20.309  4.634   -8.666  1.00 86.86 218 A  1 
ATOM   1736 C  CD  . GLN A  1  218 ? 18.960  4.274   -9.250  1.00 84.27 218 A  1 
ATOM   1737 O  OE1 . GLN A  1  218 ? 18.298  3.346   -8.798  1.00 76.61 218 A  1 
ATOM   1738 N  NE2 . GLN A  1  218 ? 18.539  5.037   -10.242 1.00 73.29 218 A  1 
ATOM   1739 N  N   . LYS A  1  219 ? 20.956  8.387   -6.095  1.00 96.97 219 A  1 
ATOM   1740 C  CA  . LYS A  1  219 ? 20.676  9.795   -5.846  1.00 97.21 219 A  1 
ATOM   1741 C  C   . LYS A  1  219 ? 21.759  10.498  -5.036  1.00 96.71 219 A  1 
ATOM   1742 O  O   . LYS A  1  219 ? 22.030  11.680  -5.262  1.00 95.95 219 A  1 
ATOM   1743 C  CB  . LYS A  1  219 ? 19.330  9.937   -5.123  1.00 97.75 219 A  1 
ATOM   1744 C  CG  . LYS A  1  219 ? 18.149  9.325   -5.853  1.00 97.46 219 A  1 
ATOM   1745 C  CD  . LYS A  1  219 ? 17.942  9.954   -7.214  1.00 96.81 219 A  1 
ATOM   1746 C  CE  . LYS A  1  219 ? 16.729  9.348   -7.912  1.00 96.02 219 A  1 
ATOM   1747 N  NZ  . LYS A  1  219 ? 16.517  9.906   -9.271  1.00 95.08 219 A  1 
ATOM   1748 N  N   . VAL A  1  220 ? 22.363  9.799   -4.096  1.00 97.00 220 A  1 
ATOM   1749 C  CA  . VAL A  1  220 ? 23.320  10.414  -3.175  1.00 96.57 220 A  1 
ATOM   1750 C  C   . VAL A  1  220 ? 24.725  10.198  -3.724  1.00 95.52 220 A  1 
ATOM   1751 O  O   . VAL A  1  220 ? 25.463  9.316   -3.285  1.00 93.24 220 A  1 
ATOM   1752 C  CB  . VAL A  1  220 ? 23.180  9.847   -1.754  1.00 96.28 220 A  1 
ATOM   1753 C  CG1 . VAL A  1  220 ? 24.059  10.622  -0.785  1.00 95.04 220 A  1 
ATOM   1754 C  CG2 . VAL A  1  220 ? 21.725  9.899   -1.305  1.00 95.60 220 A  1 
ATOM   1755 N  N   . THR A  1  221 ? 25.085  11.018  -4.700  1.00 95.50 221 A  1 
ATOM   1756 C  CA  . THR A  1  221 ? 26.367  10.886  -5.383  1.00 94.79 221 A  1 
ATOM   1757 C  C   . THR A  1  221 ? 27.219  12.142  -5.281  1.00 94.15 221 A  1 
ATOM   1758 O  O   . THR A  1  221 ? 28.327  12.171  -5.835  1.00 90.86 221 A  1 
ATOM   1759 C  CB  . THR A  1  221 ? 26.158  10.565  -6.868  1.00 93.76 221 A  1 
ATOM   1760 O  OG1 . THR A  1  221 ? 25.436  11.636  -7.487  1.00 89.90 221 A  1 
ATOM   1761 C  CG2 . THR A  1  221 ? 25.374  9.267   -7.043  1.00 89.54 221 A  1 
ATOM   1762 N  N   . ASP A  1  222 ? 26.751  13.171  -4.589  1.00 95.39 222 A  1 
ATOM   1763 C  CA  . ASP A  1  222 ? 27.395  14.474  -4.613  1.00 95.34 222 A  1 
ATOM   1764 C  C   . ASP A  1  222 ? 28.082  14.842  -3.301  1.00 95.43 222 A  1 
ATOM   1765 O  O   . ASP A  1  222 ? 28.541  15.969  -3.145  1.00 93.57 222 A  1 
ATOM   1766 C  CB  . ASP A  1  222 ? 26.383  15.561  -4.988  1.00 94.76 222 A  1 
ATOM   1767 C  CG  . ASP A  1  222 ? 25.172  15.563  -4.089  1.00 95.23 222 A  1 
ATOM   1768 O  OD1 . ASP A  1  222 ? 25.194  14.905  -3.026  1.00 93.17 222 A  1 
ATOM   1769 O  OD2 . ASP A  1  222 ? 24.168  16.225  -4.448  1.00 92.78 222 A  1 
ATOM   1770 N  N   . GLY A  1  223 ? 28.149  13.905  -2.353  1.00 95.97 223 A  1 
ATOM   1771 C  CA  . GLY A  1  223 ? 28.817  14.163  -1.095  1.00 95.60 223 A  1 
ATOM   1772 C  C   . GLY A  1  223 ? 27.957  14.832  -0.041  1.00 96.30 223 A  1 
ATOM   1773 O  O   . GLY A  1  223 ? 28.389  14.974  1.105   1.00 95.15 223 A  1 
ATOM   1774 N  N   . TYR A  1  224 ? 26.754  15.251  -0.410  1.00 97.15 224 A  1 
ATOM   1775 C  CA  . TYR A  1  224 ? 25.867  15.901  0.541   1.00 97.52 224 A  1 
ATOM   1776 C  C   . TYR A  1  224 ? 25.203  14.872  1.452   1.00 97.50 224 A  1 
ATOM   1777 O  O   . TYR A  1  224 ? 25.085  13.696  1.093   1.00 96.89 224 A  1 
ATOM   1778 C  CB  . TYR A  1  224 ? 24.813  16.735  -0.181  1.00 97.59 224 A  1 
ATOM   1779 C  CG  . TYR A  1  224 ? 25.353  18.068  -0.650  1.00 97.67 224 A  1 
ATOM   1780 C  CD1 . TYR A  1  224 ? 25.318  19.182  0.182   1.00 96.87 224 A  1 
ATOM   1781 C  CD2 . TYR A  1  224 ? 25.917  18.210  -1.904  1.00 96.85 224 A  1 
ATOM   1782 C  CE1 . TYR A  1  224 ? 25.826  20.401  -0.230  1.00 96.48 224 A  1 
ATOM   1783 C  CE2 . TYR A  1  224 ? 26.432  19.424  -2.324  1.00 96.58 224 A  1 
ATOM   1784 C  CZ  . TYR A  1  224 ? 26.377  20.508  -1.483  1.00 97.00 224 A  1 
ATOM   1785 O  OH  . TYR A  1  224 ? 26.882  21.729  -1.887  1.00 96.27 224 A  1 
ATOM   1786 N  N   . PRO A  1  225 ? 24.787  15.298  2.639   1.00 98.09 225 A  1 
ATOM   1787 C  CA  . PRO A  1  225 ? 24.200  14.343  3.577   1.00 98.19 225 A  1 
ATOM   1788 C  C   . PRO A  1  225 ? 22.836  13.847  3.115   1.00 98.49 225 A  1 
ATOM   1789 O  O   . PRO A  1  225 ? 22.170  14.476  2.288   1.00 98.23 225 A  1 
ATOM   1790 C  CB  . PRO A  1  225 ? 24.079  15.148  4.876   1.00 97.73 225 A  1 
ATOM   1791 C  CG  . PRO A  1  225 ? 24.012  16.561  4.423   1.00 95.82 225 A  1 
ATOM   1792 C  CD  . PRO A  1  225 ? 24.889  16.646  3.213   1.00 97.67 225 A  1 
ATOM   1793 N  N   . ALA A  1  226 ? 22.453  12.709  3.670   1.00 98.19 226 A  1 
ATOM   1794 C  CA  . ALA A  1  226 ? 21.167  12.126  3.371   1.00 98.28 226 A  1 
ATOM   1795 C  C   . ALA A  1  226 ? 20.472  11.748  4.666   1.00 98.36 226 A  1 
ATOM   1796 O  O   . ALA A  1  226 ? 21.122  11.358  5.643   1.00 98.02 226 A  1 
ATOM   1797 C  CB  . ALA A  1  226 ? 21.312  10.904  2.469   1.00 98.01 226 A  1 
ATOM   1798 N  N   . ILE A  1  227 ? 19.153  11.867  4.670   1.00 98.60 227 A  1 
ATOM   1799 C  CA  . ILE A  1  227 ? 18.319  11.519  5.820   1.00 98.88 227 A  1 
ATOM   1800 C  C   . ILE A  1  227 ? 17.306  10.486  5.360   1.00 98.79 227 A  1 
ATOM   1801 O  O   . ILE A  1  227 ? 16.661  10.663  4.326   1.00 98.73 227 A  1 
ATOM   1802 C  CB  . ILE A  1  227 ? 17.606  12.758  6.387   1.00 98.85 227 A  1 
ATOM   1803 C  CG1 . ILE A  1  227 ? 18.625  13.805  6.836   1.00 98.60 227 A  1 
ATOM   1804 C  CG2 . ILE A  1  227 ? 16.688  12.368  7.538   1.00 98.56 227 A  1 
ATOM   1805 C  CD1 . ILE A  1  227 ? 18.022  15.176  7.093   1.00 98.31 227 A  1 
ATOM   1806 N  N   . VAL A  1  228 ? 17.175  9.405   6.122   1.00 98.79 228 A  1 
ATOM   1807 C  CA  . VAL A  1  228 ? 16.192  8.368   5.831   1.00 98.69 228 A  1 
ATOM   1808 C  C   . VAL A  1  228 ? 15.258  8.251   7.021   1.00 98.73 228 A  1 
ATOM   1809 O  O   . VAL A  1  228 ? 15.710  8.037   8.143   1.00 98.55 228 A  1 
ATOM   1810 C  CB  . VAL A  1  228 ? 16.847  7.011   5.547   1.00 98.29 228 A  1 
ATOM   1811 C  CG1 . VAL A  1  228 ? 15.786  5.954   5.246   1.00 97.12 228 A  1 
ATOM   1812 C  CG2 . VAL A  1  228 ? 17.835  7.124   4.393   1.00 97.43 228 A  1 
ATOM   1813 N  N   . VAL A  1  229 ? 13.964  8.403   6.773   1.00 98.85 229 A  1 
ATOM   1814 C  CA  . VAL A  1  229 ? 12.962  8.305   7.826   1.00 98.97 229 A  1 
ATOM   1815 C  C   . VAL A  1  229 ? 11.906  7.297   7.427   1.00 98.83 229 A  1 
ATOM   1816 O  O   . VAL A  1  229 ? 11.740  6.976   6.248   1.00 98.65 229 A  1 
ATOM   1817 C  CB  . VAL A  1  229 ? 12.298  9.663   8.121   1.00 98.86 229 A  1 
ATOM   1818 C  CG1 . VAL A  1  229 ? 13.346  10.716  8.461   1.00 98.40 229 A  1 
ATOM   1819 C  CG2 . VAL A  1  229 ? 11.441  10.118  6.938   1.00 98.11 229 A  1 
ATOM   1820 N  N   . GLY A  1  230 ? 11.193  6.799   8.422   1.00 98.72 230 A  1 
ATOM   1821 C  CA  . GLY A  1  230 ? 10.052  5.973   8.122   1.00 98.68 230 A  1 
ATOM   1822 C  C   . GLY A  1  230 ? 9.835   4.830   9.089   1.00 98.68 230 A  1 
ATOM   1823 O  O   . GLY A  1  230 ? 10.614  4.614   10.021  1.00 97.82 230 A  1 
ATOM   1824 N  N   . ASP A  1  231 ? 8.766   4.128   8.840   1.00 98.71 231 A  1 
ATOM   1825 C  CA  . ASP A  1  231 ? 8.409   2.934   9.577   1.00 98.65 231 A  1 
ATOM   1826 C  C   . ASP A  1  231 ? 9.077   1.761   8.872   1.00 98.58 231 A  1 
ATOM   1827 O  O   . ASP A  1  231 ? 8.600   1.298   7.831   1.00 97.91 231 A  1 
ATOM   1828 C  CB  . ASP A  1  231 ? 6.891   2.787   9.610   1.00 98.48 231 A  1 
ATOM   1829 C  CG  . ASP A  1  231 ? 6.422   1.491   10.243  1.00 98.20 231 A  1 
ATOM   1830 O  OD1 . ASP A  1  231 ? 7.267   0.690   10.682  1.00 97.24 231 A  1 
ATOM   1831 O  OD2 . ASP A  1  231 ? 5.192   1.282   10.283  1.00 96.83 231 A  1 
ATOM   1832 N  N   . LEU A  1  232 ? 10.176  1.290   9.431   1.00 98.45 232 A  1 
ATOM   1833 C  CA  . LEU A  1  232 ? 10.941  0.227   8.808   1.00 98.26 232 A  1 
ATOM   1834 C  C   . LEU A  1  232 ? 10.474  -1.157  9.249   1.00 97.79 232 A  1 
ATOM   1835 O  O   . LEU A  1  232 ? 10.940  -2.159  8.712   1.00 96.73 232 A  1 
ATOM   1836 C  CB  . LEU A  1  232 ? 12.439  0.389   9.101   1.00 98.12 232 A  1 
ATOM   1837 C  CG  . LEU A  1  232 ? 13.042  1.735   8.710   1.00 97.54 232 A  1 
ATOM   1838 C  CD1 . LEU A  1  232 ? 14.563  1.707   8.841   1.00 96.10 232 A  1 
ATOM   1839 C  CD2 . LEU A  1  232 ? 12.662  2.132   7.298   1.00 95.76 232 A  1 
ATOM   1840 N  N   . ASN A  1  233 ? 9.581   -1.208  10.216  1.00 98.03 233 A  1 
ATOM   1841 C  CA  . ASN A  1  233 ? 9.012   -2.460  10.689  1.00 97.57 233 A  1 
ATOM   1842 C  C   . ASN A  1  233 ? 10.067  -3.468  11.135  1.00 96.94 233 A  1 
ATOM   1843 O  O   . ASN A  1  233 ? 9.816   -4.670  11.150  1.00 95.48 233 A  1 
ATOM   1844 C  CB  . ASN A  1  233 ? 8.072   -3.059  9.642   1.00 97.31 233 A  1 
ATOM   1845 C  CG  . ASN A  1  233 ? 6.629   -2.647  9.855   1.00 96.86 233 A  1 
ATOM   1846 O  OD1 . ASN A  1  233 ? 6.108   -2.757  10.957  1.00 93.21 233 A  1 
ATOM   1847 N  ND2 . ASN A  1  233 ? 5.981   -2.176  8.805   1.00 93.26 233 A  1 
ATOM   1848 N  N   . VAL A  1  234 ? 11.234  -2.970  11.501  1.00 97.26 234 A  1 
ATOM   1849 C  CA  . VAL A  1  234 ? 12.266  -3.782  12.135  1.00 97.18 234 A  1 
ATOM   1850 C  C   . VAL A  1  234 ? 12.289  -3.378  13.599  1.00 97.07 234 A  1 
ATOM   1851 O  O   . VAL A  1  234 ? 12.618  -2.234  13.920  1.00 96.47 234 A  1 
ATOM   1852 C  CB  . VAL A  1  234 ? 13.649  -3.546  11.495  1.00 96.87 234 A  1 
ATOM   1853 C  CG1 . VAL A  1  234 ? 14.725  -4.289  12.271  1.00 95.66 234 A  1 
ATOM   1854 C  CG2 . VAL A  1  234 ? 13.636  -3.984  10.041  1.00 96.10 234 A  1 
ATOM   1855 N  N   . ASN A  1  235 ? 11.921  -4.304  14.476  1.00 96.20 235 A  1 
ATOM   1856 C  CA  . ASN A  1  235 ? 11.832  -3.992  15.890  1.00 95.89 235 A  1 
ATOM   1857 C  C   . ASN A  1  235 ? 13.200  -4.067  16.537  1.00 95.63 235 A  1 
ATOM   1858 O  O   . ASN A  1  235 ? 13.748  -5.153  16.733  1.00 94.80 235 A  1 
ATOM   1859 C  CB  . ASN A  1  235 ? 10.863  -4.935  16.594  1.00 95.42 235 A  1 
ATOM   1860 C  CG  . ASN A  1  235 ? 10.692  -4.605  18.057  1.00 95.28 235 A  1 
ATOM   1861 O  OD1 . ASN A  1  235 ? 11.094  -3.535  18.514  1.00 93.32 235 A  1 
ATOM   1862 N  ND2 . ASN A  1  235 ? 10.094  -5.519  18.803  1.00 93.13 235 A  1 
ATOM   1863 N  N   . ALA A  1  236 ? 13.753  -2.906  16.880  1.00 95.92 236 A  1 
ATOM   1864 C  CA  . ALA A  1  236 ? 15.086  -2.853  17.449  1.00 95.80 236 A  1 
ATOM   1865 C  C   . ALA A  1  236 ? 15.129  -3.324  18.895  1.00 95.23 236 A  1 
ATOM   1866 O  O   . ALA A  1  236 ? 16.209  -3.532  19.445  1.00 93.43 236 A  1 
ATOM   1867 C  CB  . ALA A  1  236 ? 15.646  -1.435  17.354  1.00 95.85 236 A  1 
ATOM   1868 N  N   . ARG A  1  237 ? 13.954  -3.501  19.517  1.00 95.09 237 A  1 
ATOM   1869 C  CA  . ARG A  1  237 ? 13.897  -3.857  20.929  1.00 94.57 237 A  1 
ATOM   1870 C  C   . ARG A  1  237 ? 13.786  -5.353  21.160  1.00 93.25 237 A  1 
ATOM   1871 O  O   . ARG A  1  237 ? 13.738  -5.796  22.315  1.00 89.78 237 A  1 
ATOM   1872 C  CB  . ARG A  1  237 ? 12.722  -3.140  21.601  1.00 94.44 237 A  1 
ATOM   1873 C  CG  . ARG A  1  237 ? 12.849  -1.628  21.605  1.00 92.76 237 A  1 
ATOM   1874 C  CD  . ARG A  1  237 ? 11.598  -0.958  22.169  1.00 92.24 237 A  1 
ATOM   1875 N  NE  . ARG A  1  237 ? 11.348  -1.302  23.560  1.00 91.03 237 A  1 
ATOM   1876 C  CZ  . ARG A  1  237 ? 11.874  -0.662  24.601  1.00 92.67 237 A  1 
ATOM   1877 N  NH1 . ARG A  1  237 ? 12.682  0.373   24.410  1.00 85.70 237 A  1 
ATOM   1878 N  NH2 . ARG A  1  237 ? 11.591  -1.057  25.835  1.00 86.92 237 A  1 
ATOM   1879 N  N   . PHE A  1  238 ? 13.751  -6.142  20.093  1.00 92.67 238 A  1 
ATOM   1880 C  CA  . PHE A  1  238 ? 13.608  -7.573  20.243  1.00 91.06 238 A  1 
ATOM   1881 C  C   . PHE A  1  238 ? 14.247  -8.291  19.060  1.00 89.78 238 A  1 
ATOM   1882 O  O   . PHE A  1  238 ? 14.084  -7.872  17.916  1.00 81.88 238 A  1 
ATOM   1883 C  CB  . PHE A  1  238 ? 12.133  -7.973  20.350  1.00 88.03 238 A  1 
ATOM   1884 C  CG  . PHE A  1  238 ? 11.920  -9.444  20.545  1.00 85.01 238 A  1 
ATOM   1885 C  CD1 . PHE A  1  238 ? 12.042  -10.013 21.798  1.00 80.96 238 A  1 
ATOM   1886 C  CD2 . PHE A  1  238 ? 11.603  -10.264 19.470  1.00 79.50 238 A  1 
ATOM   1887 C  CE1 . PHE A  1  238 ? 11.848  -11.375 21.980  1.00 74.90 238 A  1 
ATOM   1888 C  CE2 . PHE A  1  238 ? 11.413  -11.614 19.644  1.00 74.35 238 A  1 
ATOM   1889 C  CZ  . PHE A  1  238 ? 11.533  -12.172 20.902  1.00 73.49 238 A  1 
ATOM   1890 N  N   . GLY A  1  239 ? 14.944  -9.373  19.339  1.00 88.17 239 A  1 
ATOM   1891 C  CA  . GLY A  1  239 ? 15.583  -10.132 18.285  1.00 87.76 239 A  1 
ATOM   1892 C  C   . GLY A  1  239 ? 16.823  -9.445  17.760  1.00 89.64 239 A  1 
ATOM   1893 O  O   . GLY A  1  239 ? 17.310  -8.468  18.337  1.00 86.78 239 A  1 
ATOM   1894 N  N   . ASP A  1  240 ? 17.323  -9.945  16.642  1.00 91.53 240 A  1 
ATOM   1895 C  CA  . ASP A  1  240 ? 18.565  -9.426  16.092  1.00 91.73 240 A  1 
ATOM   1896 C  C   . ASP A  1  240 ? 18.423  -8.933  14.653  1.00 92.85 240 A  1 
ATOM   1897 O  O   . ASP A  1  240 ? 19.434  -8.757  13.971  1.00 90.21 240 A  1 
ATOM   1898 C  CB  . ASP A  1  240 ? 19.676  -10.480 16.187  1.00 88.63 240 A  1 
ATOM   1899 C  CG  . ASP A  1  240 ? 19.325  -11.779 15.494  1.00 83.23 240 A  1 
ATOM   1900 O  OD1 . ASP A  1  240 ? 18.325  -11.816 14.759  1.00 76.94 240 A  1 
ATOM   1901 O  OD2 . ASP A  1  240 ? 20.060  -12.766 15.699  1.00 77.85 240 A  1 
ATOM   1902 N  N   . GLU A  1  241 ? 17.186  -8.690  14.204  1.00 94.46 241 A  1 
ATOM   1903 C  CA  . GLU A  1  241 ? 17.020  -8.200  12.837  1.00 95.18 241 A  1 
ATOM   1904 C  C   . GLU A  1  241 ? 17.618  -6.807  12.682  1.00 95.44 241 A  1 
ATOM   1905 O  O   . GLU A  1  241 ? 18.211  -6.488  11.644  1.00 94.11 241 A  1 
ATOM   1906 C  CB  . GLU A  1  241 ? 15.551  -8.199  12.429  1.00 94.77 241 A  1 
ATOM   1907 C  CG  . GLU A  1  241 ? 15.361  -7.912  10.941  1.00 93.86 241 A  1 
ATOM   1908 C  CD  . GLU A  1  241 ? 13.909  -7.908  10.504  1.00 95.37 241 A  1 
ATOM   1909 O  OE1 . GLU A  1  241 ? 13.023  -8.073  11.372  1.00 93.78 241 A  1 
ATOM   1910 O  OE2 . GLU A  1  241 ? 13.656  -7.733  9.299   1.00 94.31 241 A  1 
ATOM   1911 N  N   . TYR A  1  242 ? 17.474  -5.971  13.705  1.00 95.36 242 A  1 
ATOM   1912 C  CA  . TYR A  1  242 ? 18.097  -4.652  13.668  1.00 95.93 242 A  1 
ATOM   1913 C  C   . TYR A  1  242 ? 19.601  -4.778  13.477  1.00 95.22 242 A  1 
ATOM   1914 O  O   . TYR A  1  242 ? 20.194  -4.115  12.623  1.00 93.66 242 A  1 
ATOM   1915 C  CB  . TYR A  1  242 ? 17.790  -3.868  14.947  1.00 96.25 242 A  1 
ATOM   1916 C  CG  . TYR A  1  242 ? 18.517  -2.548  15.021  1.00 96.85 242 A  1 
ATOM   1917 C  CD1 . TYR A  1  242 ? 17.932  -1.391  14.524  1.00 96.42 242 A  1 
ATOM   1918 C  CD2 . TYR A  1  242 ? 19.784  -2.457  15.569  1.00 96.40 242 A  1 
ATOM   1919 C  CE1 . TYR A  1  242 ? 18.602  -0.173  14.576  1.00 96.18 242 A  1 
ATOM   1920 C  CE2 . TYR A  1  242 ? 20.460  -1.255  15.619  1.00 96.24 242 A  1 
ATOM   1921 C  CZ  . TYR A  1  242 ? 19.869  -0.109  15.123  1.00 96.61 242 A  1 
ATOM   1922 O  OH  . TYR A  1  242 ? 20.535  1.087   15.164  1.00 96.04 242 A  1 
ATOM   1923 N  N   . LEU A  1  243 ? 20.204  -5.637  14.273  1.00 94.97 243 A  1 
ATOM   1924 C  CA  . LEU A  1  243 ? 21.650  -5.822  14.213  1.00 93.93 243 A  1 
ATOM   1925 C  C   . LEU A  1  243 ? 22.082  -6.335  12.847  1.00 93.00 243 A  1 
ATOM   1926 O  O   . LEU A  1  243 ? 23.109  -5.913  12.312  1.00 90.41 243 A  1 
ATOM   1927 C  CB  . LEU A  1  243 ? 22.095  -6.786  15.307  1.00 92.75 243 A  1 
ATOM   1928 C  CG  . LEU A  1  243 ? 23.594  -6.988  15.496  1.00 86.08 243 A  1 
ATOM   1929 C  CD1 . LEU A  1  243 ? 24.238  -5.694  15.956  1.00 83.79 243 A  1 
ATOM   1930 C  CD2 . LEU A  1  243 ? 23.856  -8.106  16.489  1.00 83.87 243 A  1 
ATOM   1931 N  N   . ASN A  1  244 ? 21.295  -7.227  12.271  1.00 92.96 244 A  1 
ATOM   1932 C  CA  . ASN A  1  244 ? 21.678  -7.856  11.015  1.00 91.16 244 A  1 
ATOM   1933 C  C   . ASN A  1  244 ? 21.382  -7.002  9.794   1.00 90.26 244 A  1 
ATOM   1934 O  O   . ASN A  1  244 ? 22.087  -7.105  8.787   1.00 87.31 244 A  1 
ATOM   1935 C  CB  . ASN A  1  244 ? 20.972  -9.211  10.873  1.00 90.13 244 A  1 
ATOM   1936 C  CG  . ASN A  1  244 ? 21.444  -10.224 11.893  1.00 86.22 244 A  1 
ATOM   1937 O  OD1 . ASN A  1  244 ? 22.583  -10.164 12.362  1.00 80.63 244 A  1 
ATOM   1938 N  ND2 . ASN A  1  244 ? 20.583  -11.183 12.222  1.00 78.59 244 A  1 
ATOM   1939 N  N   . LEU A  1  245 ? 20.363  -6.154  9.864   1.00 90.29 245 A  1 
ATOM   1940 C  CA  . LEU A  1  245 ? 19.912  -5.423  8.688   1.00 88.40 245 A  1 
ATOM   1941 C  C   . LEU A  1  245 ? 20.160  -3.919  8.786   1.00 88.00 245 A  1 
ATOM   1942 O  O   . LEU A  1  245 ? 20.763  -3.329  7.884   1.00 86.64 245 A  1 
ATOM   1943 C  CB  . LEU A  1  245 ? 18.430  -5.682  8.417   1.00 86.70 245 A  1 
ATOM   1944 C  CG  . LEU A  1  245 ? 18.012  -7.139  8.212   1.00 85.39 245 A  1 
ATOM   1945 C  CD1 . LEU A  1  245 ? 16.534  -7.210  7.847   1.00 83.77 245 A  1 
ATOM   1946 C  CD2 . LEU A  1  245 ? 18.859  -7.812  7.150   1.00 82.86 245 A  1 
ATOM   1947 N  N   . LEU A  1  246 ? 19.689  -3.296  9.857   1.00 89.09 246 A  1 
ATOM   1948 C  CA  . LEU A  1  246 ? 19.741  -1.838  9.930   1.00 88.48 246 A  1 
ATOM   1949 C  C   . LEU A  1  246 ? 21.099  -1.303  10.357  1.00 87.02 246 A  1 
ATOM   1950 O  O   . LEU A  1  246 ? 21.496  -0.220  9.931   1.00 84.86 246 A  1 
ATOM   1951 C  CB  . LEU A  1  246 ? 18.654  -1.303  10.863  1.00 87.13 246 A  1 
ATOM   1952 C  CG  . LEU A  1  246 ? 17.224  -1.475  10.361  1.00 86.84 246 A  1 
ATOM   1953 C  CD1 . LEU A  1  246 ? 16.243  -0.804  11.316  1.00 85.78 246 A  1 
ATOM   1954 C  CD2 . LEU A  1  246 ? 17.067  -0.905  8.963   1.00 84.13 246 A  1 
ATOM   1955 N  N   . LYS A  1  247 ? 21.810  -2.039  11.192  1.00 83.70 247 A  1 
ATOM   1956 C  CA  . LYS A  1  247 ? 23.126  -1.576  11.623  1.00 79.99 247 A  1 
ATOM   1957 C  C   . LYS A  1  247 ? 24.082  -1.473  10.438  1.00 80.66 247 A  1 
ATOM   1958 O  O   . LYS A  1  247 ? 25.032  -0.676  10.466  1.00 78.39 247 A  1 
ATOM   1959 C  CB  . LYS A  1  247 ? 23.703  -2.497  12.696  1.00 78.52 247 A  1 
ATOM   1960 C  CG  . LYS A  1  247 ? 24.985  -1.978  13.321  1.00 77.56 247 A  1 
ATOM   1961 C  CD  . LYS A  1  247 ? 25.435  -2.841  14.483  1.00 75.40 247 A  1 
ATOM   1962 C  CE  . LYS A  1  247 ? 26.694  -2.286  15.122  1.00 67.68 247 A  1 
ATOM   1963 N  NZ  . LYS A  1  247 ? 27.130  -3.099  16.293  1.00 62.74 247 A  1 
ATOM   1964 N  N   . HIS A  1  248 ? 23.828  -2.253  9.398   1.00 82.92 248 A  1 
ATOM   1965 C  CA  . HIS A  1  248 ? 24.660  -2.262  8.207   1.00 78.96 248 A  1 
ATOM   1966 C  C   . HIS A  1  248 ? 23.975  -1.601  7.011   1.00 79.73 248 A  1 
ATOM   1967 O  O   . HIS A  1  248 ? 24.333  -1.862  5.863   1.00 75.59 248 A  1 
ATOM   1968 C  CB  . HIS A  1  248 ? 25.071  -3.686  7.866   1.00 76.19 248 A  1 
ATOM   1969 C  CG  . HIS A  1  248 ? 25.800  -4.360  8.984   1.00 73.46 248 A  1 
ATOM   1970 N  ND1 . HIS A  1  248 ? 25.229  -5.315  9.788   1.00 66.08 248 A  1 
ATOM   1971 C  CD2 . HIS A  1  248 ? 27.063  -4.197  9.454   1.00 63.72 248 A  1 
ATOM   1972 C  CE1 . HIS A  1  248 ? 26.098  -5.711  10.690  1.00 65.18 248 A  1 
ATOM   1973 N  NE2 . HIS A  1  248 ? 27.216  -5.059  10.511  1.00 65.19 248 A  1 
ATOM   1974 N  N   . PHE A  1  249 ? 23.001  -0.761  7.299   1.00 84.21 249 A  1 
ATOM   1975 C  CA  . PHE A  1  249 ? 22.304  0.008   6.277   1.00 83.09 249 A  1 
ATOM   1976 C  C   . PHE A  1  249 ? 23.173  1.215   5.922   1.00 82.17 249 A  1 
ATOM   1977 O  O   . PHE A  1  249 ? 23.270  2.156   6.710   1.00 78.12 249 A  1 
ATOM   1978 C  CB  . PHE A  1  249 ? 20.937  0.430   6.826   1.00 81.85 249 A  1 
ATOM   1979 C  CG  . PHE A  1  249 ? 20.064  1.172   5.858   1.00 86.24 249 A  1 
ATOM   1980 C  CD1 . PHE A  1  249 ? 19.970  0.790   4.533   1.00 82.25 249 A  1 
ATOM   1981 C  CD2 . PHE A  1  249 ? 19.296  2.242   6.293   1.00 83.15 249 A  1 
ATOM   1982 C  CE1 . PHE A  1  249 ? 19.145  1.468   3.658   1.00 81.18 249 A  1 
ATOM   1983 C  CE2 . PHE A  1  249 ? 18.466  2.918   5.427   1.00 81.36 249 A  1 
ATOM   1984 C  CZ  . PHE A  1  249 ? 18.389  2.537   4.105   1.00 83.07 249 A  1 
ATOM   1985 N  N   . THR A  1  250 ? 23.802  1.173   4.757   1.00 81.35 250 A  1 
ATOM   1986 C  CA  . THR A  1  250 ? 24.812  2.168   4.427   1.00 79.63 250 A  1 
ATOM   1987 C  C   . THR A  1  250 ? 24.737  2.623   2.982   1.00 81.84 250 A  1 
ATOM   1988 O  O   . THR A  1  250 ? 24.142  1.962   2.119   1.00 80.04 250 A  1 
ATOM   1989 C  CB  . THR A  1  250 ? 26.237  1.624   4.665   1.00 74.15 250 A  1 
ATOM   1990 O  OG1 . THR A  1  250 ? 26.473  0.512   3.802   1.00 66.69 250 A  1 
ATOM   1991 C  CG2 . THR A  1  250 ? 26.425  1.198   6.109   1.00 64.17 250 A  1 
ATOM   1992 N  N   . ILE A  1  251 ? 25.327  3.776   2.739   1.00 84.40 251 A  1 
ATOM   1993 C  CA  . ILE A  1  251 ? 25.625  4.266   1.407   1.00 85.68 251 A  1 
ATOM   1994 C  C   . ILE A  1  251 ? 27.141  4.166   1.236   1.00 86.37 251 A  1 
ATOM   1995 O  O   . ILE A  1  251 ? 27.874  4.461   2.184   1.00 85.68 251 A  1 
ATOM   1996 C  CB  . ILE A  1  251 ? 25.181  5.729   1.230   1.00 85.61 251 A  1 
ATOM   1997 C  CG1 . ILE A  1  251 ? 23.688  5.882   1.508   1.00 83.16 251 A  1 
ATOM   1998 C  CG2 . ILE A  1  251 ? 25.531  6.237   -0.172  1.00 82.15 251 A  1 
ATOM   1999 C  CD1 . ILE A  1  251 ? 23.234  7.323   1.575   1.00 81.34 251 A  1 
ATOM   2000 N  N   . PRO A  1  252 ? 27.631  3.757   0.066   1.00 84.47 252 A  1 
ATOM   2001 C  CA  . PRO A  1  252 ? 29.072  3.668   -0.126  1.00 83.70 252 A  1 
ATOM   2002 C  C   . PRO A  1  252 ? 29.784  4.973   0.225   1.00 85.26 252 A  1 
ATOM   2003 O  O   . PRO A  1  252 ? 29.380  6.050   -0.219  1.00 82.60 252 A  1 
ATOM   2004 C  CB  . PRO A  1  252 ? 29.199  3.344   -1.615  1.00 81.19 252 A  1 
ATOM   2005 C  CG  . PRO A  1  252 ? 27.942  2.611   -1.936  1.00 78.49 252 A  1 
ATOM   2006 C  CD  . PRO A  1  252 ? 26.880  3.267   -1.099  1.00 81.50 252 A  1 
ATOM   2007 N  N   . ASN A  1  253 ? 30.826  4.856   1.042   1.00 87.94 253 A  1 
ATOM   2008 C  CA  . ASN A  1  253 ? 31.651  5.984   1.471   1.00 88.77 253 A  1 
ATOM   2009 C  C   . ASN A  1  253 ? 30.945  6.920   2.442   1.00 90.09 253 A  1 
ATOM   2010 O  O   . ASN A  1  253 ? 31.464  7.993   2.745   1.00 87.51 253 A  1 
ATOM   2011 C  CB  . ASN A  1  253 ? 32.172  6.771   0.260   1.00 86.09 253 A  1 
ATOM   2012 C  CG  . ASN A  1  253 ? 32.967  5.911   -0.686  1.00 78.85 253 A  1 
ATOM   2013 O  OD1 . ASN A  1  253 ? 33.821  5.124   -0.269  1.00 70.53 253 A  1 
ATOM   2014 N  ND2 . ASN A  1  253 ? 32.707  6.046   -1.978  1.00 68.50 253 A  1 
ATOM   2015 N  N   . TYR A  1  254 ? 29.789  6.531   2.945   1.00 91.19 254 A  1 
ATOM   2016 C  CA  . TYR A  1  254 ? 29.064  7.308   3.936   1.00 92.44 254 A  1 
ATOM   2017 C  C   . TYR A  1  254 ? 29.020  6.570   5.263   1.00 91.74 254 A  1 
ATOM   2018 O  O   . TYR A  1  254 ? 29.012  5.337   5.305   1.00 88.95 254 A  1 
ATOM   2019 C  CB  . TYR A  1  254 ? 27.626  7.591   3.485   1.00 92.88 254 A  1 
ATOM   2020 C  CG  . TYR A  1  254 ? 27.470  8.757   2.523   1.00 93.90 254 A  1 
ATOM   2021 C  CD1 . TYR A  1  254 ? 27.945  8.685   1.229   1.00 91.71 254 A  1 
ATOM   2022 C  CD2 . TYR A  1  254 ? 26.818  9.916   2.921   1.00 92.03 254 A  1 
ATOM   2023 C  CE1 . TYR A  1  254 ? 27.789  9.741   0.350   1.00 91.09 254 A  1 
ATOM   2024 C  CE2 . TYR A  1  254 ? 26.653  10.977  2.044   1.00 91.39 254 A  1 
ATOM   2025 C  CZ  . TYR A  1  254 ? 27.137  10.892  0.761   1.00 92.85 254 A  1 
ATOM   2026 O  OH  . TYR A  1  254 ? 26.980  11.938  -0.106  1.00 91.90 254 A  1 
ATOM   2027 N  N   . GLU A  1  255 ? 28.976  7.331   6.338   1.00 92.96 255 A  1 
ATOM   2028 C  CA  . GLU A  1  255 ? 28.734  6.787   7.665   1.00 92.58 255 A  1 
ATOM   2029 C  C   . GLU A  1  255 ? 27.280  7.013   8.024   1.00 93.99 255 A  1 
ATOM   2030 O  O   . GLU A  1  255 ? 26.721  8.070   7.714   1.00 93.32 255 A  1 
ATOM   2031 C  CB  . GLU A  1  255 ? 29.638  7.451   8.705   1.00 90.02 255 A  1 
ATOM   2032 C  CG  . GLU A  1  255 ? 31.123  7.209   8.493   1.00 77.38 255 A  1 
ATOM   2033 C  CD  . GLU A  1  255 ? 31.534  5.784   8.813   1.00 70.75 255 A  1 
ATOM   2034 O  OE1 . GLU A  1  255 ? 30.833  5.137   9.604   1.00 63.77 255 A  1 
ATOM   2035 O  OE2 . GLU A  1  255 ? 32.554  5.334   8.265   1.00 63.28 255 A  1 
ATOM   2036 N  N   . SER A  1  256 ? 26.668  6.050   8.684   1.00 94.48 256 A  1 
ATOM   2037 C  CA  . SER A  1  256 ? 25.274  6.161   9.078   1.00 94.33 256 A  1 
ATOM   2038 C  C   . SER A  1  256 ? 25.153  6.273   10.592  1.00 95.07 256 A  1 
ATOM   2039 O  O   . SER A  1  256 ? 25.946  5.690   11.338  1.00 94.12 256 A  1 
ATOM   2040 C  CB  . SER A  1  256 ? 24.471  4.962   8.586   1.00 91.69 256 A  1 
ATOM   2041 O  OG  . SER A  1  256 ? 24.900  3.777   9.218   1.00 82.92 256 A  1 
ATOM   2042 N  N   . VAL A  1  257 ? 24.157  7.043   11.019  1.00 95.72 257 A  1 
ATOM   2043 C  CA  . VAL A  1  257 ? 23.869  7.212   12.437  1.00 96.12 257 A  1 
ATOM   2044 C  C   . VAL A  1  257 ? 22.381  7.009   12.654  1.00 96.84 257 A  1 
ATOM   2045 O  O   . VAL A  1  257 ? 21.557  7.648   12.002  1.00 96.66 257 A  1 
ATOM   2046 C  CB  . VAL A  1  257 ? 24.281  8.604   12.955  1.00 95.04 257 A  1 
ATOM   2047 C  CG1 . VAL A  1  257 ? 23.911  8.752   14.419  1.00 88.62 257 A  1 
ATOM   2048 C  CG2 . VAL A  1  257 ? 25.772  8.832   12.751  1.00 88.73 257 A  1 
ATOM   2049 N  N   . ASP A  1  258 ? 22.053  6.112   13.565  1.00 97.24 258 A  1 
ATOM   2050 C  CA  . ASP A  1  258 ? 20.683  5.945   14.050  1.00 97.50 258 A  1 
ATOM   2051 C  C   . ASP A  1  258 ? 20.477  7.031   15.096  1.00 97.82 258 A  1 
ATOM   2052 O  O   . ASP A  1  258 ? 20.898  6.881   16.247  1.00 97.74 258 A  1 
ATOM   2053 C  CB  . ASP A  1  258 ? 20.517  4.541   14.622  1.00 97.48 258 A  1 
ATOM   2054 C  CG  . ASP A  1  258 ? 19.107  4.258   15.119  1.00 97.47 258 A  1 
ATOM   2055 O  OD1 . ASP A  1  258 ? 18.355  5.211   15.386  1.00 96.65 258 A  1 
ATOM   2056 O  OD2 . ASP A  1  258 ? 18.773  3.062   15.258  1.00 96.35 258 A  1 
ATOM   2057 N  N   . THR A  1  259 ? 19.857  8.144   14.698  1.00 98.28 259 A  1 
ATOM   2058 C  CA  . THR A  1  259 ? 19.867  9.338   15.542  1.00 98.50 259 A  1 
ATOM   2059 C  C   . THR A  1  259 ? 19.079  9.150   16.826  1.00 98.47 259 A  1 
ATOM   2060 O  O   . THR A  1  259 ? 19.455  9.696   17.867  1.00 98.25 259 A  1 
ATOM   2061 C  CB  . THR A  1  259 ? 19.332  10.559  14.785  1.00 98.55 259 A  1 
ATOM   2062 O  OG1 . THR A  1  259 ? 17.944  10.388  14.487  1.00 96.82 259 A  1 
ATOM   2063 C  CG2 . THR A  1  259 ? 20.118  10.781  13.499  1.00 96.77 259 A  1 
ATOM   2064 N  N   . LEU A  1  260 ? 17.989  8.392   16.782  1.00 98.61 260 A  1 
ATOM   2065 C  CA  . LEU A  1  260 ? 17.204  8.157   17.988  1.00 98.60 260 A  1 
ATOM   2066 C  C   . LEU A  1  260 ? 17.994  7.302   18.978  1.00 98.55 260 A  1 
ATOM   2067 O  O   . LEU A  1  260 ? 18.005  7.581   20.178  1.00 98.13 260 A  1 
ATOM   2068 C  CB  . LEU A  1  260 ? 15.875  7.489   17.645  1.00 98.70 260 A  1 
ATOM   2069 C  CG  . LEU A  1  260 ? 14.874  8.389   16.921  1.00 98.28 260 A  1 
ATOM   2070 C  CD1 . LEU A  1  260 ? 13.764  7.566   16.294  1.00 97.46 260 A  1 
ATOM   2071 C  CD2 . LEU A  1  260 ? 14.294  9.425   17.877  1.00 97.19 260 A  1 
ATOM   2072 N  N   . LEU A  1  261 ? 18.654  6.275   18.481  1.00 98.37 261 A  1 
ATOM   2073 C  CA  . LEU A  1  261 ? 19.496  5.454   19.343  1.00 97.98 261 A  1 
ATOM   2074 C  C   . LEU A  1  261 ? 20.603  6.299   19.965  1.00 97.92 261 A  1 
ATOM   2075 O  O   . LEU A  1  261 ? 20.891  6.187   21.155  1.00 97.34 261 A  1 
ATOM   2076 C  CB  . LEU A  1  261 ? 20.104  4.294   18.543  1.00 97.32 261 A  1 
ATOM   2077 C  CG  . LEU A  1  261 ? 21.139  3.453   19.280  1.00 96.46 261 A  1 
ATOM   2078 C  CD1 . LEU A  1  261 ? 20.527  2.760   20.483  1.00 95.28 261 A  1 
ATOM   2079 C  CD2 . LEU A  1  261 ? 21.766  2.428   18.335  1.00 94.90 261 A  1 
ATOM   2080 N  N   . LYS A  1  262 ? 21.223  7.154   19.158  1.00 97.96 262 A  1 
ATOM   2081 C  CA  . LYS A  1  262 ? 22.320  7.979   19.640  1.00 97.72 262 A  1 
ATOM   2082 C  C   . LYS A  1  262 ? 21.859  8.944   20.729  1.00 97.95 262 A  1 
ATOM   2083 O  O   . LYS A  1  262 ? 22.529  9.091   21.751  1.00 97.02 262 A  1 
ATOM   2084 C  CB  . LYS A  1  262 ? 22.945  8.749   18.475  1.00 96.72 262 A  1 
ATOM   2085 C  CG  . LYS A  1  262 ? 24.132  9.613   18.847  1.00 89.75 262 A  1 
ATOM   2086 C  CD  . LYS A  1  262 ? 25.331  8.769   19.254  1.00 82.90 262 A  1 
ATOM   2087 C  CE  . LYS A  1  262 ? 26.548  9.630   19.504  1.00 76.48 262 A  1 
ATOM   2088 N  NZ  . LYS A  1  262 ? 27.746  8.829   19.893  1.00 67.26 262 A  1 
ATOM   2089 N  N   . ASP A  1  263 ? 20.722  9.584   20.522  1.00 98.32 263 A  1 
ATOM   2090 C  CA  . ASP A  1  263 ? 20.261  10.604  21.459  1.00 98.39 263 A  1 
ATOM   2091 C  C   . ASP A  1  263 ? 19.648  10.008  22.721  1.00 98.39 263 A  1 
ATOM   2092 O  O   . ASP A  1  263 ? 19.780  10.587  23.801  1.00 97.19 263 A  1 
ATOM   2093 C  CB  . ASP A  1  263 ? 19.265  11.539  20.778  1.00 98.15 263 A  1 
ATOM   2094 C  CG  . ASP A  1  263 ? 19.935  12.575  19.899  1.00 97.65 263 A  1 
ATOM   2095 O  OD1 . ASP A  1  263 ? 21.177  12.654  19.923  1.00 95.03 263 A  1 
ATOM   2096 O  OD2 . ASP A  1  263 ? 19.221  13.315  19.200  1.00 95.08 263 A  1 
ATOM   2097 N  N   . TYR A  1  264 ? 18.982  8.865   22.608  1.00 98.21 264 A  1 
ATOM   2098 C  CA  . TYR A  1  264 ? 18.358  8.243   23.773  1.00 98.24 264 A  1 
ATOM   2099 C  C   . TYR A  1  264 ? 19.289  7.290   24.498  1.00 98.01 264 A  1 
ATOM   2100 O  O   . TYR A  1  264 ? 19.071  7.000   25.678  1.00 95.12 264 A  1 
ATOM   2101 C  CB  . TYR A  1  264 ? 17.089  7.490   23.365  1.00 97.99 264 A  1 
ATOM   2102 C  CG  . TYR A  1  264 ? 15.881  8.384   23.180  1.00 98.31 264 A  1 
ATOM   2103 C  CD1 . TYR A  1  264 ? 15.018  8.640   24.233  1.00 97.40 264 A  1 
ATOM   2104 C  CD2 . TYR A  1  264 ? 15.611  8.968   21.952  1.00 97.62 264 A  1 
ATOM   2105 C  CE1 . TYR A  1  264 ? 13.913  9.454   24.070  1.00 97.24 264 A  1 
ATOM   2106 C  CE2 . TYR A  1  264 ? 14.509  9.788   21.783  1.00 97.41 264 A  1 
ATOM   2107 C  CZ  . TYR A  1  264 ? 13.656  10.026  22.846  1.00 97.90 264 A  1 
ATOM   2108 O  OH  . TYR A  1  264 ? 12.564  10.832  22.678  1.00 97.04 264 A  1 
ATOM   2109 N  N   . GLY A  1  265 ? 20.301  6.798   23.816  1.00 98.35 265 A  1 
ATOM   2110 C  CA  . GLY A  1  265 ? 21.149  5.772   24.391  1.00 98.14 265 A  1 
ATOM   2111 C  C   . GLY A  1  265 ? 20.506  4.398   24.393  1.00 98.14 265 A  1 
ATOM   2112 O  O   . GLY A  1  265 ? 21.059  3.456   24.964  1.00 96.76 265 A  1 
ATOM   2113 N  N   . GLU A  1  266 ? 19.353  4.284   23.776  1.00 97.96 266 A  1 
ATOM   2114 C  CA  . GLU A  1  266 ? 18.624  3.040   23.652  1.00 97.91 266 A  1 
ATOM   2115 C  C   . GLU A  1  266 ? 17.599  3.222   22.544  1.00 98.12 266 A  1 
ATOM   2116 O  O   . GLU A  1  266 ? 17.413  4.331   22.037  1.00 97.73 266 A  1 
ATOM   2117 C  CB  . GLU A  1  266 ? 17.928  2.658   24.969  1.00 96.59 266 A  1 
ATOM   2118 C  CG  . GLU A  1  266 ? 16.827  3.624   25.372  1.00 90.80 266 A  1 
ATOM   2119 C  CD  . GLU A  1  266 ? 16.133  3.231   26.673  1.00 90.27 266 A  1 
ATOM   2120 O  OE1 . GLU A  1  266 ? 16.738  2.466   27.455  1.00 82.59 266 A  1 
ATOM   2121 O  OE2 . GLU A  1  266 ? 15.001  3.688   26.903  1.00 85.73 266 A  1 
ATOM   2122 N  N   . HIS A  1  267 ? 16.932  2.146   22.163  1.00 98.02 267 A  1 
ATOM   2123 C  CA  . HIS A  1  267 ? 15.893  2.215   21.147  1.00 98.02 267 A  1 
ATOM   2124 C  C   . HIS A  1  267 ? 14.569  2.568   21.817  1.00 98.02 267 A  1 
ATOM   2125 O  O   . HIS A  1  267 ? 13.995  1.738   22.524  1.00 97.55 267 A  1 
ATOM   2126 C  CB  . HIS A  1  267 ? 15.777  0.891   20.398  1.00 97.61 267 A  1 
ATOM   2127 C  CG  . HIS A  1  267 ? 17.010  0.519   19.625  1.00 97.37 267 A  1 
ATOM   2128 N  ND1 . HIS A  1  267 ? 17.406  1.196   18.497  1.00 93.31 267 A  1 
ATOM   2129 C  CD2 . HIS A  1  267 ? 17.924  -0.454  19.813  1.00 93.84 267 A  1 
ATOM   2130 C  CE1 . HIS A  1  267 ? 18.515  0.653   18.026  1.00 93.88 267 A  1 
ATOM   2131 N  NE2 . HIS A  1  267 ? 18.854  -0.350  18.809  1.00 94.11 267 A  1 
ATOM   2132 N  N   . PRO A  1  268 ? 14.070  3.786   21.606  1.00 98.46 268 A  1 
ATOM   2133 C  CA  . PRO A  1  268 ? 12.840  4.194   22.281  1.00 98.59 268 A  1 
ATOM   2134 C  C   . PRO A  1  268 ? 11.606  3.544   21.672  1.00 98.45 268 A  1 
ATOM   2135 O  O   . PRO A  1  268 ? 11.583  3.209   20.484  1.00 98.02 268 A  1 
ATOM   2136 C  CB  . PRO A  1  268 ? 12.822  5.712   22.087  1.00 98.37 268 A  1 
ATOM   2137 C  CG  . PRO A  1  268 ? 13.544  5.916   20.799  1.00 97.88 268 A  1 
ATOM   2138 C  CD  . PRO A  1  268 ? 14.630  4.874   20.781  1.00 98.45 268 A  1 
ATOM   2139 N  N   . ILE A  1  269 ? 10.573  3.392   22.482  1.00 98.33 269 A  1 
ATOM   2140 C  CA  . ILE A  1  269 ? 9.314   2.831   22.021  1.00 98.34 269 A  1 
ATOM   2141 C  C   . ILE A  1  269 ? 8.663   3.787   21.029  1.00 98.58 269 A  1 
ATOM   2142 O  O   . ILE A  1  269 ? 8.564   4.992   21.289  1.00 98.40 269 A  1 
ATOM   2143 C  CB  . ILE A  1  269 ? 8.364   2.573   23.205  1.00 97.88 269 A  1 
ATOM   2144 C  CG1 . ILE A  1  269 ? 8.979   1.562   24.170  1.00 96.30 269 A  1 
ATOM   2145 C  CG2 . ILE A  1  269 ? 6.998   2.112   22.714  1.00 96.73 269 A  1 
ATOM   2146 C  CD1 . ILE A  1  269 ? 8.248   1.454   25.496  1.00 92.40 269 A  1 
ATOM   2147 N  N   . THR A  1  270 ? 8.213   3.251   19.894  1.00 98.37 270 A  1 
ATOM   2148 C  CA  . THR A  1  270 ? 7.458   4.043   18.931  1.00 98.52 270 A  1 
ATOM   2149 C  C   . THR A  1  270 ? 6.151   3.379   18.526  1.00 98.58 270 A  1 
ATOM   2150 O  O   . THR A  1  270 ? 5.377   3.969   17.774  1.00 98.24 270 A  1 
ATOM   2151 C  CB  . THR A  1  270 ? 8.283   4.318   17.657  1.00 98.50 270 A  1 
ATOM   2152 O  OG1 . THR A  1  270 ? 8.501   3.093   16.953  1.00 97.40 270 A  1 
ATOM   2153 C  CG2 . THR A  1  270 ? 9.616   4.965   17.998  1.00 97.18 270 A  1 
ATOM   2154 N  N   . PHE A  1  271 ? 5.886   2.170   19.018  1.00 98.12 271 A  1 
ATOM   2155 C  CA  . PHE A  1  271 ? 4.712   1.426   18.582  1.00 97.89 271 A  1 
ATOM   2156 C  C   . PHE A  1  271 ? 4.327   0.419   19.647  1.00 97.53 271 A  1 
ATOM   2157 O  O   . PHE A  1  271 ? 5.197   -0.186  20.281  1.00 95.84 271 A  1 
ATOM   2158 C  CB  . PHE A  1  271 ? 4.999   0.718   17.250  1.00 97.38 271 A  1 
ATOM   2159 C  CG  . PHE A  1  271 ? 3.868   -0.129  16.746  1.00 97.48 271 A  1 
ATOM   2160 C  CD1 . PHE A  1  271 ? 2.743   0.451   16.179  1.00 96.67 271 A  1 
ATOM   2161 C  CD2 . PHE A  1  271 ? 3.936   -1.504  16.810  1.00 96.73 271 A  1 
ATOM   2162 C  CE1 . PHE A  1  271 ? 1.707   -0.323  15.702  1.00 96.02 271 A  1 
ATOM   2163 C  CE2 . PHE A  1  271 ? 2.899   -2.292  16.333  1.00 95.96 271 A  1 
ATOM   2164 C  CZ  . PHE A  1  271 ? 1.785   -1.696  15.779  1.00 96.20 271 A  1 
ATOM   2165 N  N   . GLY A  1  272 ? 3.026   0.239   19.835  1.00 97.08 272 A  1 
ATOM   2166 C  CA  . GLY A  1  272 ? 2.554   -0.715  20.819  1.00 96.61 272 A  1 
ATOM   2167 C  C   . GLY A  1  272 ? 2.853   -0.266  22.236  1.00 96.76 272 A  1 
ATOM   2168 O  O   . GLY A  1  272 ? 3.304   -1.071  23.058  1.00 94.75 272 A  1 
ATOM   2169 N  N   . ASN A  1  273 ? 2.603   1.006   22.530  1.00 96.76 273 A  1 
ATOM   2170 C  CA  . ASN A  1  273 ? 2.895   1.538   23.848  1.00 96.23 273 A  1 
ATOM   2171 C  C   . ASN A  1  273 ? 2.009   0.898   24.910  1.00 95.90 273 A  1 
ATOM   2172 O  O   . ASN A  1  273 ? 1.018   0.226   24.602  1.00 93.97 273 A  1 
ATOM   2173 C  CB  . ASN A  1  273 ? 2.743   3.057   23.862  1.00 95.55 273 A  1 
ATOM   2174 C  CG  . ASN A  1  273 ? 1.306   3.514   23.773  1.00 95.20 273 A  1 
ATOM   2175 O  OD1 . ASN A  1  273 ? 0.571   3.489   24.763  1.00 89.81 273 A  1 
ATOM   2176 N  ND2 . ASN A  1  273 ? 0.897   3.959   22.594  1.00 89.41 273 A  1 
ATOM   2177 N  N   . MET A  1  274 ? 2.348   1.126   26.176  1.00 96.08 274 A  1 
ATOM   2178 C  CA  . MET A  1  274 ? 1.698   0.437   27.281  1.00 95.57 274 A  1 
ATOM   2179 C  C   . MET A  1  274 ? 0.316   0.984   27.628  1.00 95.32 274 A  1 
ATOM   2180 O  O   . MET A  1  274 ? -0.382  0.395   28.463  1.00 91.80 274 A  1 
ATOM   2181 C  CB  . MET A  1  274 ? 2.584   0.498   28.531  1.00 94.35 274 A  1 
ATOM   2182 C  CG  . MET A  1  274 ? 3.871   -0.296  28.404  1.00 90.25 274 A  1 
ATOM   2183 S  SD  . MET A  1  274 ? 3.577   -2.066  28.241  1.00 87.02 274 A  1 
ATOM   2184 C  CE  . MET A  1  274 ? 2.856   -2.455  29.830  1.00 77.38 274 A  1 
ATOM   2185 N  N   . GLU A  1  275 ? -0.108  2.077   26.991  1.00 96.32 275 A  1 
ATOM   2186 C  CA  . GLU A  1  275 ? -1.354  2.738   27.378  1.00 95.93 275 A  1 
ATOM   2187 C  C   . GLU A  1  275 ? -2.471  2.588   26.360  1.00 95.61 275 A  1 
ATOM   2188 O  O   . GLU A  1  275 ? -3.643  2.488   26.741  1.00 92.01 275 A  1 
ATOM   2189 C  CB  . GLU A  1  275 ? -1.095  4.226   27.624  1.00 94.86 275 A  1 
ATOM   2190 C  CG  . GLU A  1  275 ? -0.089  4.501   28.728  1.00 91.02 275 A  1 
ATOM   2191 C  CD  . GLU A  1  275 ? 0.182   5.984   28.914  1.00 91.34 275 A  1 
ATOM   2192 O  OE1 . GLU A  1  275 ? -0.736  6.792   28.650  1.00 84.49 275 A  1 
ATOM   2193 O  OE2 . GLU A  1  275 ? 1.299   6.329   29.313  1.00 87.24 275 A  1 
ATOM   2194 N  N   . ASP A  1  276 ? -2.146  2.583   25.077  1.00 95.64 276 A  1 
ATOM   2195 C  CA  . ASP A  1  276 ? -3.175  2.632   24.051  1.00 95.25 276 A  1 
ATOM   2196 C  C   . ASP A  1  276 ? -3.851  1.283   23.847  1.00 94.83 276 A  1 
ATOM   2197 O  O   . ASP A  1  276 ? -3.220  0.317   23.412  1.00 92.99 276 A  1 
ATOM   2198 C  CB  . ASP A  1  276 ? -2.612  3.114   22.723  1.00 94.60 276 A  1 
ATOM   2199 C  CG  . ASP A  1  276 ? -3.662  3.152   21.637  1.00 95.13 276 A  1 
ATOM   2200 O  OD1 . ASP A  1  276 ? -4.817  3.495   21.949  1.00 92.04 276 A  1 
ATOM   2201 O  OD2 . ASP A  1  276 ? -3.348  2.828   20.469  1.00 92.51 276 A  1 
ATOM   2202 N  N   . VAL A  1  277 ? -5.147  1.241   24.149  1.00 94.55 277 A  1 
ATOM   2203 C  CA  . VAL A  1  277 ? -5.962  0.066   23.874  1.00 92.80 277 A  1 
ATOM   2204 C  C   . VAL A  1  277 ? -7.150  0.451   22.996  1.00 92.57 277 A  1 
ATOM   2205 O  O   . VAL A  1  277 ? -8.131  -0.295  22.921  1.00 88.72 277 A  1 
ATOM   2206 C  CB  . VAL A  1  277 ? -6.440  -0.611  25.168  1.00 91.00 277 A  1 
ATOM   2207 C  CG1 . VAL A  1  277 ? -5.255  -1.156  25.952  1.00 84.26 277 A  1 
ATOM   2208 C  CG2 . VAL A  1  277 ? -7.239  0.375   26.020  1.00 86.44 277 A  1 
ATOM   2209 N  N   . THR A  1  278 ? -7.064  1.599   22.333  1.00 94.77 278 A  1 
ATOM   2210 C  CA  . THR A  1  278 ? -8.152  2.088   21.506  1.00 94.23 278 A  1 
ATOM   2211 C  C   . THR A  1  278 ? -7.826  1.961   20.018  1.00 94.25 278 A  1 
ATOM   2212 O  O   . THR A  1  278 ? -8.600  1.370   19.264  1.00 92.29 278 A  1 
ATOM   2213 C  CB  . THR A  1  278 ? -8.474  3.554   21.839  1.00 93.24 278 A  1 
ATOM   2214 O  OG1 . THR A  1  278 ? -8.846  3.660   23.206  1.00 84.43 278 A  1 
ATOM   2215 C  CG2 . THR A  1  278 ? -9.608  4.063   20.958  1.00 85.67 278 A  1 
ATOM   2216 N  N   . LEU A  1  279 ? -6.699  2.529   19.608  1.00 96.31 279 A  1 
ATOM   2217 C  CA  . LEU A  1  279 ? -6.318  2.477   18.204  1.00 96.33 279 A  1 
ATOM   2218 C  C   . LEU A  1  279 ? -5.476  1.247   17.880  1.00 95.78 279 A  1 
ATOM   2219 O  O   . LEU A  1  279 ? -5.699  0.591   16.857  1.00 93.83 279 A  1 
ATOM   2220 C  CB  . LEU A  1  279 ? -5.552  3.741   17.809  1.00 96.36 279 A  1 
ATOM   2221 C  CG  . LEU A  1  279 ? -6.348  5.045   17.829  1.00 96.19 279 A  1 
ATOM   2222 C  CD1 . LEU A  1  279 ? -5.464  6.205   17.404  1.00 95.67 279 A  1 
ATOM   2223 C  CD2 . LEU A  1  279 ? -7.567  4.950   16.925  1.00 95.58 279 A  1 
ATOM   2224 N  N   . THR A  1  280 ? -4.518  0.939   18.724  1.00 96.17 280 A  1 
ATOM   2225 C  CA  . THR A  1  280 ? -3.646  -0.198  18.471  1.00 95.86 280 A  1 
ATOM   2226 C  C   . THR A  1  280 ? -4.452  -1.490  18.461  1.00 95.63 280 A  1 
ATOM   2227 O  O   . THR A  1  280 ? -5.238  -1.741  19.373  1.00 95.03 280 A  1 
ATOM   2228 C  CB  . THR A  1  280 ? -2.537  -0.282  19.517  1.00 95.83 280 A  1 
ATOM   2229 O  OG1 . THR A  1  280 ? -1.796  0.939   19.529  1.00 92.99 280 A  1 
ATOM   2230 C  CG2 . THR A  1  280 ? -1.590  -1.431  19.211  1.00 94.13 280 A  1 
ATOM   2231 N  N   . GLU A  1  281 ? -4.258  -2.295  17.425  1.00 94.61 281 A  1 
ATOM   2232 C  CA  . GLU A  1  281 ? -4.959  -3.568  17.342  1.00 93.53 281 A  1 
ATOM   2233 C  C   . GLU A  1  281 ? -4.619  -4.444  18.545  1.00 93.88 281 A  1 
ATOM   2234 O  O   . GLU A  1  281 ? -3.502  -4.381  19.058  1.00 93.07 281 A  1 
ATOM   2235 C  CB  . GLU A  1  281 ? -4.593  -4.296  16.051  1.00 92.14 281 A  1 
ATOM   2236 C  CG  . GLU A  1  281 ? -5.069  -3.602  14.777  1.00 86.04 281 A  1 
ATOM   2237 C  CD  . GLU A  1  281 ? -6.549  -3.761  14.526  1.00 83.14 281 A  1 
ATOM   2238 O  OE1 . GLU A  1  281 ? -7.243  -4.392  15.352  1.00 76.24 281 A  1 
ATOM   2239 O  OE2 . GLU A  1  281 ? -7.023  -3.250  13.494  1.00 76.42 281 A  1 
ATOM   2240 N  N   . PRO A  1  282 ? -5.572  -5.261  18.985  1.00 92.80 282 A  1 
ATOM   2241 C  CA  . PRO A  1  282 ? -5.323  -6.091  20.174  1.00 91.55 282 A  1 
ATOM   2242 C  C   . PRO A  1  282 ? -4.038  -6.895  20.107  1.00 91.64 282 A  1 
ATOM   2243 O  O   . PRO A  1  282 ? -3.322  -6.999  21.108  1.00 88.62 282 A  1 
ATOM   2244 C  CB  . PRO A  1  282 ? -6.558  -7.005  20.212  1.00 89.84 282 A  1 
ATOM   2245 C  CG  . PRO A  1  282 ? -7.625  -6.183  19.586  1.00 88.57 282 A  1 
ATOM   2246 C  CD  . PRO A  1  282 ? -6.954  -5.388  18.503  1.00 92.12 282 A  1 
ATOM   2247 N  N   . TYR A  1  283 ? -3.726  -7.460  18.959  1.00 92.40 283 A  1 
ATOM   2248 C  CA  . TYR A  1  283 ? -2.543  -8.308  18.840  1.00 91.47 283 A  1 
ATOM   2249 C  C   . TYR A  1  283 ? -1.244  -7.503  18.777  1.00 92.06 283 A  1 
ATOM   2250 O  O   . TYR A  1  283 ? -0.166  -8.103  18.705  1.00 90.71 283 A  1 
ATOM   2251 C  CB  . TYR A  1  283 ? -2.658  -9.236  17.629  1.00 89.16 283 A  1 
ATOM   2252 C  CG  . TYR A  1  283 ? -3.192  -8.580  16.380  1.00 82.45 283 A  1 
ATOM   2253 C  CD1 . TYR A  1  283 ? -4.555  -8.568  16.111  1.00 79.93 283 A  1 
ATOM   2254 C  CD2 . TYR A  1  283 ? -2.346  -7.993  15.460  1.00 79.54 283 A  1 
ATOM   2255 C  CE1 . TYR A  1  283 ? -5.055  -7.982  14.967  1.00 76.87 283 A  1 
ATOM   2256 C  CE2 . TYR A  1  283 ? -2.837  -7.396  14.303  1.00 75.30 283 A  1 
ATOM   2257 C  CZ  . TYR A  1  283 ? -4.189  -7.397  14.069  1.00 74.41 283 A  1 
ATOM   2258 O  OH  . TYR A  1  283 ? -4.681  -6.808  12.931  1.00 68.83 283 A  1 
ATOM   2259 N  N   . PHE A  1  284 ? -1.331  -6.179  18.802  1.00 94.39 284 A  1 
ATOM   2260 C  CA  . PHE A  1  284 ? -0.149  -5.329  18.868  1.00 95.03 284 A  1 
ATOM   2261 C  C   . PHE A  1  284 ? -0.061  -4.539  20.163  1.00 95.59 284 A  1 
ATOM   2262 O  O   . PHE A  1  284 ? 0.951   -3.885  20.410  1.00 94.36 284 A  1 
ATOM   2263 C  CB  . PHE A  1  284 ? -0.116  -4.352  17.690  1.00 94.07 284 A  1 
ATOM   2264 C  CG  . PHE A  1  284 ? 0.303   -4.962  16.383  1.00 93.51 284 A  1 
ATOM   2265 C  CD1 . PHE A  1  284 ? 1.458   -5.711  16.286  1.00 91.22 284 A  1 
ATOM   2266 C  CD2 . PHE A  1  284 ? -0.441  -4.754  15.231  1.00 90.71 284 A  1 
ATOM   2267 C  CE1 . PHE A  1  284 ? 1.859   -6.265  15.081  1.00 89.65 284 A  1 
ATOM   2268 C  CE2 . PHE A  1  284 ? -0.050  -5.295  14.027  1.00 88.88 284 A  1 
ATOM   2269 C  CZ  . PHE A  1  284 ? 1.102   -6.054  13.949  1.00 89.05 284 A  1 
ATOM   2270 N  N   . GLN A  1  285 ? -1.105  -4.566  20.980  1.00 93.78 285 A  1 
ATOM   2271 C  CA  . GLN A  1  285 ? -1.123  -3.752  22.179  1.00 93.87 285 A  1 
ATOM   2272 C  C   . GLN A  1  285 ? -0.016  -4.153  23.143  1.00 93.81 285 A  1 
ATOM   2273 O  O   . GLN A  1  285 ? 0.229   -5.343  23.380  1.00 92.77 285 A  1 
ATOM   2274 C  CB  . GLN A  1  285 ? -2.482  -3.848  22.871  1.00 93.87 285 A  1 
ATOM   2275 C  CG  . GLN A  1  285 ? -3.593  -3.169  22.101  1.00 93.25 285 A  1 
ATOM   2276 C  CD  . GLN A  1  285 ? -4.965  -3.385  22.719  1.00 94.13 285 A  1 
ATOM   2277 O  OE1 . GLN A  1  285 ? -5.077  -3.913  23.828  1.00 88.44 285 A  1 
ATOM   2278 N  NE2 . GLN A  1  285 ? -6.001  -2.987  21.999  1.00 88.73 285 A  1 
ATOM   2279 N  N   . LYS A  1  286 ? 0.648   -3.149  23.684  1.00 93.59 286 A  1 
ATOM   2280 C  CA  . LYS A  1  286 ? 1.655   -3.333  24.724  1.00 93.19 286 A  1 
ATOM   2281 C  C   . LYS A  1  286 ? 2.831   -4.187  24.260  1.00 93.16 286 A  1 
ATOM   2282 O  O   . LYS A  1  286 ? 3.498   -4.832  25.070  1.00 91.28 286 A  1 
ATOM   2283 C  CB  . LYS A  1  286 ? 1.027   -3.923  25.991  1.00 93.13 286 A  1 
ATOM   2284 C  CG  . LYS A  1  286 ? -0.150  -3.116  26.519  1.00 92.97 286 A  1 
ATOM   2285 C  CD  . LYS A  1  286 ? -0.735  -3.720  27.786  1.00 90.03 286 A  1 
ATOM   2286 C  CE  . LYS A  1  286 ? -1.912  -2.893  28.292  1.00 84.83 286 A  1 
ATOM   2287 N  NZ  . LYS A  1  286 ? -2.511  -3.470  29.518  1.00 74.89 286 A  1 
ATOM   2288 N  N   . THR A  1  287 ? 3.108   -4.179  22.975  1.00 95.36 287 A  1 
ATOM   2289 C  CA  . THR A  1  287 ? 4.257   -4.918  22.464  1.00 94.66 287 A  1 
ATOM   2290 C  C   . THR A  1  287 ? 5.549   -4.110  22.533  1.00 94.75 287 A  1 
ATOM   2291 O  O   . THR A  1  287 ? 6.625   -4.660  22.277  1.00 93.48 287 A  1 
ATOM   2292 C  CB  . THR A  1  287 ? 4.020   -5.369  21.010  1.00 93.80 287 A  1 
ATOM   2293 O  OG1 . THR A  1  287 ? 3.703   -4.240  20.190  1.00 91.33 287 A  1 
ATOM   2294 C  CG2 . THR A  1  287 ? 2.883   -6.375  20.947  1.00 91.80 287 A  1 
ATOM   2295 N  N   . VAL A  1  288 ? 5.449   -2.829  22.871  1.00 95.56 288 A  1 
ATOM   2296 C  CA  . VAL A  1  288 ? 6.581   -1.934  23.115  1.00 95.39 288 A  1 
ATOM   2297 C  C   . VAL A  1  288 ? 7.696   -2.110  22.087  1.00 95.19 288 A  1 
ATOM   2298 O  O   . VAL A  1  288 ? 8.838   -2.433  22.418  1.00 93.17 288 A  1 
ATOM   2299 C  CB  . VAL A  1  288 ? 7.125   -2.077  24.555  1.00 94.25 288 A  1 
ATOM   2300 C  CG1 . VAL A  1  288 ? 6.079   -1.567  25.538  1.00 89.88 288 A  1 
ATOM   2301 C  CG2 . VAL A  1  288 ? 7.496   -3.510  24.884  1.00 90.48 288 A  1 
ATOM   2302 N  N   . GLN A  1  289 ? 7.363   -1.850  20.842  1.00 96.59 289 A  1 
ATOM   2303 C  CA  . GLN A  1  289 ? 8.306   -1.988  19.742  1.00 96.70 289 A  1 
ATOM   2304 C  C   . GLN A  1  289 ? 8.968   -0.662  19.395  1.00 97.23 289 A  1 
ATOM   2305 O  O   . GLN A  1  289 ? 8.443   0.415   19.703  1.00 97.20 289 A  1 
ATOM   2306 C  CB  . GLN A  1  289 ? 7.601   -2.548  18.502  1.00 96.12 289 A  1 
ATOM   2307 C  CG  . GLN A  1  289 ? 6.878   -3.857  18.743  1.00 95.05 289 A  1 
ATOM   2308 C  CD  . GLN A  1  289 ? 6.332   -4.466  17.462  1.00 94.83 289 A  1 
ATOM   2309 O  OE1 . GLN A  1  289 ? 6.988   -4.394  16.422  1.00 90.09 289 A  1 
ATOM   2310 N  NE2 . GLN A  1  289 ? 5.160   -5.058  17.535  1.00 88.74 289 A  1 
ATOM   2311 N  N   . SER A  1  290 ? 10.113  -0.752  18.747  1.00 97.25 290 A  1 
ATOM   2312 C  CA  . SER A  1  290 ? 10.823  0.395   18.210  1.00 97.64 290 A  1 
ATOM   2313 C  C   . SER A  1  290 ? 11.033  0.135   16.728  1.00 97.42 290 A  1 
ATOM   2314 O  O   . SER A  1  290 ? 11.957  -0.589  16.349  1.00 96.92 290 A  1 
ATOM   2315 C  CB  . SER A  1  290 ? 12.158  0.596   18.924  1.00 97.77 290 A  1 
ATOM   2316 O  OG  . SER A  1  290 ? 12.821  1.754   18.465  1.00 96.01 290 A  1 
ATOM   2317 N  N   . ILE A  1  291 ? 10.167  0.713   15.899  1.00 97.94 291 A  1 
ATOM   2318 C  CA  . ILE A  1  291 ? 10.170  0.404   14.472  1.00 97.80 291 A  1 
ATOM   2319 C  C   . ILE A  1  291 ? 10.188  1.637   13.585  1.00 98.09 291 A  1 
ATOM   2320 O  O   . ILE A  1  291 ? 10.202  1.512   12.359  1.00 97.87 291 A  1 
ATOM   2321 C  CB  . ILE A  1  291 ? 8.964   -0.484  14.094  1.00 97.55 291 A  1 
ATOM   2322 C  CG1 . ILE A  1  291 ? 7.647   0.222   14.409  1.00 96.91 291 A  1 
ATOM   2323 C  CG2 . ILE A  1  291 ? 9.052   -1.830  14.801  1.00 95.46 291 A  1 
ATOM   2324 C  CD1 . ILE A  1  291 ? 6.410   -0.580  13.992  1.00 96.15 291 A  1 
ATOM   2325 N  N   . ASP A  1  292 ? 10.200  2.829   14.187  1.00 98.31 292 A  1 
ATOM   2326 C  CA  . ASP A  1  292 ? 10.238  4.081   13.439  1.00 98.61 292 A  1 
ATOM   2327 C  C   . ASP A  1  292 ? 11.600  4.726   13.645  1.00 98.66 292 A  1 
ATOM   2328 O  O   . ASP A  1  292 ? 12.054  4.868   14.783  1.00 98.28 292 A  1 
ATOM   2329 C  CB  . ASP A  1  292 ? 9.120   5.012   13.887  1.00 98.67 292 A  1 
ATOM   2330 C  CG  . ASP A  1  292 ? 7.748   4.375   13.751  1.00 98.60 292 A  1 
ATOM   2331 O  OD1 . ASP A  1  292 ? 7.193   4.425   12.635  1.00 97.07 292 A  1 
ATOM   2332 O  OD2 . ASP A  1  292 ? 7.241   3.829   14.749  1.00 97.33 292 A  1 
ATOM   2333 N  N   . TYR A  1  293 ? 12.241  5.145   12.554  1.00 98.77 293 A  1 
ATOM   2334 C  CA  . TYR A  1  293 ? 13.647  5.543   12.588  1.00 98.78 293 A  1 
ATOM   2335 C  C   . TYR A  1  293 ? 13.902  6.865   11.876  1.00 98.84 293 A  1 
ATOM   2336 O  O   . TYR A  1  293 ? 13.148  7.276   10.999  1.00 98.58 293 A  1 
ATOM   2337 C  CB  . TYR A  1  293 ? 14.522  4.474   11.934  1.00 98.45 293 A  1 
ATOM   2338 C  CG  . TYR A  1  293 ? 14.518  3.138   12.641  1.00 98.33 293 A  1 
ATOM   2339 C  CD1 . TYR A  1  293 ? 13.526  2.203   12.381  1.00 97.75 293 A  1 
ATOM   2340 C  CD2 . TYR A  1  293 ? 15.506  2.819   13.546  1.00 97.80 293 A  1 
ATOM   2341 C  CE1 . TYR A  1  293 ? 13.519  0.976   13.016  1.00 97.35 293 A  1 
ATOM   2342 C  CE2 . TYR A  1  293 ? 15.511  1.588   14.189  1.00 97.31 293 A  1 
ATOM   2343 C  CZ  . TYR A  1  293 ? 14.520  0.673   13.921  1.00 97.46 293 A  1 
ATOM   2344 O  OH  . TYR A  1  293 ? 14.524  -0.551  14.554  1.00 96.61 293 A  1 
ATOM   2345 N  N   . ILE A  1  294 ? 15.007  7.489   12.272  1.00 98.61 294 A  1 
ATOM   2346 C  CA  . ILE A  1  294 ? 15.580  8.623   11.559  1.00 98.72 294 A  1 
ATOM   2347 C  C   . ILE A  1  294 ? 17.071  8.350   11.446  1.00 98.55 294 A  1 
ATOM   2348 O  O   . ILE A  1  294 ? 17.804  8.441   12.430  1.00 98.30 294 A  1 
ATOM   2349 C  CB  . ILE A  1  294 ? 15.347  9.960   12.283  1.00 98.87 294 A  1 
ATOM   2350 C  CG1 . ILE A  1  294 ? 13.847  10.213  12.483  1.00 98.60 294 A  1 
ATOM   2351 C  CG2 . ILE A  1  294 ? 15.986  11.100  11.504  1.00 98.58 294 A  1 
ATOM   2352 C  CD1 . ILE A  1  294 ? 13.533  11.478  13.269  1.00 98.31 294 A  1 
ATOM   2353 N  N   . PHE A  1  295 ? 17.526  8.007   10.241  1.00 98.52 295 A  1 
ATOM   2354 C  CA  . PHE A  1  295 ? 18.933  7.758   9.982   1.00 98.35 295 A  1 
ATOM   2355 C  C   . PHE A  1  295 ? 19.556  8.959   9.298   1.00 98.45 295 A  1 
ATOM   2356 O  O   . PHE A  1  295 ? 18.959  9.559   8.403   1.00 98.21 295 A  1 
ATOM   2357 C  CB  . PHE A  1  295 ? 19.126  6.527   9.100   1.00 97.95 295 A  1 
ATOM   2358 C  CG  . PHE A  1  295 ? 19.015  5.217   9.837   1.00 97.59 295 A  1 
ATOM   2359 C  CD1 . PHE A  1  295 ? 20.112  4.682   10.484  1.00 96.21 295 A  1 
ATOM   2360 C  CD2 . PHE A  1  295 ? 17.817  4.532   9.871   1.00 96.17 295 A  1 
ATOM   2361 C  CE1 . PHE A  1  295 ? 20.020  3.483   11.159  1.00 95.20 295 A  1 
ATOM   2362 C  CE2 . PHE A  1  295 ? 17.715  3.332   10.550  1.00 95.23 295 A  1 
ATOM   2363 C  CZ  . PHE A  1  295 ? 18.816  2.805   11.195  1.00 95.70 295 A  1 
ATOM   2364 N  N   . LEU A  1  296 ? 20.774  9.299   9.709   1.00 98.03 296 A  1 
ATOM   2365 C  CA  . LEU A  1  296 ? 21.550  10.346  9.079   1.00 97.95 296 A  1 
ATOM   2366 C  C   . LEU A  1  296 ? 22.782  9.726   8.431   1.00 97.55 296 A  1 
ATOM   2367 O  O   . LEU A  1  296 ? 23.504  8.972   9.079   1.00 97.01 296 A  1 
ATOM   2368 C  CB  . LEU A  1  296 ? 21.968  11.404  10.104  1.00 97.94 296 A  1 
ATOM   2369 C  CG  . LEU A  1  296 ? 22.948  12.476  9.610   1.00 97.75 296 A  1 
ATOM   2370 C  CD1 . LEU A  1  296 ? 22.314  13.322  8.528   1.00 97.20 296 A  1 
ATOM   2371 C  CD2 . LEU A  1  296 ? 23.407  13.342  10.778  1.00 97.17 296 A  1 
ATOM   2372 N  N   . PHE A  1  297 ? 23.003  10.051  7.158   1.00 97.78 297 A  1 
ATOM   2373 C  CA  . PHE A  1  297 ? 24.151  9.549   6.414   1.00 97.54 297 A  1 
ATOM   2374 C  C   . PHE A  1  297 ? 25.052  10.720  6.068   1.00 97.45 297 A  1 
ATOM   2375 O  O   . PHE A  1  297 ? 24.617  11.688  5.441   1.00 96.91 297 A  1 
ATOM   2376 C  CB  . PHE A  1  297 ? 23.704  8.838   5.133   1.00 97.09 297 A  1 
ATOM   2377 C  CG  . PHE A  1  297 ? 22.937  7.568   5.373   1.00 96.79 297 A  1 
ATOM   2378 C  CD1 . PHE A  1  297 ? 21.599  7.599   5.728   1.00 95.19 297 A  1 
ATOM   2379 C  CD2 . PHE A  1  297 ? 23.567  6.345   5.239   1.00 95.24 297 A  1 
ATOM   2380 C  CE1 . PHE A  1  297 ? 20.897  6.432   5.958   1.00 93.94 297 A  1 
ATOM   2381 C  CE2 . PHE A  1  297 ? 22.869  5.165   5.460   1.00 93.90 297 A  1 
ATOM   2382 C  CZ  . PHE A  1  297 ? 21.537  5.214   5.823   1.00 94.31 297 A  1 
ATOM   2383 N  N   . GLU A  1  298 ? 26.317  10.646  6.484   1.00 96.73 298 A  1 
ATOM   2384 C  CA  . GLU A  1  298 ? 27.286  11.706  6.245   1.00 96.03 298 A  1 
ATOM   2385 C  C   . GLU A  1  298 ? 28.555  11.142  5.637   1.00 95.60 298 A  1 
ATOM   2386 O  O   . GLU A  1  298 ? 29.020  10.075  6.030   1.00 94.13 298 A  1 
ATOM   2387 C  CB  . GLU A  1  298 ? 27.636  12.432  7.545   1.00 94.42 298 A  1 
ATOM   2388 C  CG  . GLU A  1  298 ? 26.521  13.273  8.120   1.00 88.80 298 A  1 
ATOM   2389 C  CD  . GLU A  1  298 ? 26.954  13.988  9.380   1.00 88.95 298 A  1 
ATOM   2390 O  OE1 . GLU A  1  298 ? 26.859  13.374  10.458  1.00 82.57 298 A  1 
ATOM   2391 O  OE2 . GLU A  1  298 ? 27.399  15.144  9.272   1.00 84.11 298 A  1 
ATOM   2392 N  N   . LYS A  1  299 ? 29.115  11.876  4.702   1.00 95.38 299 A  1 
ATOM   2393 C  CA  . LYS A  1  299 ? 30.383  11.516  4.098   1.00 94.50 299 A  1 
ATOM   2394 C  C   . LYS A  1  299 ? 31.495  12.315  4.746   1.00 93.66 299 A  1 
ATOM   2395 O  O   . LYS A  1  299 ? 31.318  13.480  5.104   1.00 90.93 299 A  1 
ATOM   2396 C  CB  . LYS A  1  299 ? 30.357  11.776  2.594   1.00 92.86 299 A  1 
ATOM   2397 C  CG  . LYS A  1  299 ? 31.605  11.319  1.861   1.00 88.92 299 A  1 
ATOM   2398 C  CD  . LYS A  1  299 ? 31.526  11.617  0.379   1.00 86.28 299 A  1 
ATOM   2399 C  CE  . LYS A  1  299 ? 32.776  11.138  -0.344  1.00 79.88 299 A  1 
ATOM   2400 N  NZ  . LYS A  1  299 ? 32.724  11.430  -1.794  1.00 72.17 299 A  1 
ATOM   2401 N  N   . GLU A  1  300 ? 32.652  11.693  4.902   1.00 90.03 300 A  1 
ATOM   2402 C  CA  . GLU A  1  300 ? 33.816  12.413  5.385   1.00 87.59 300 A  1 
ATOM   2403 C  C   . GLU A  1  300 ? 34.150  13.530  4.406   1.00 86.38 300 A  1 
ATOM   2404 O  O   . GLU A  1  300 ? 34.092  13.340  3.190   1.00 80.48 300 A  1 
ATOM   2405 C  CB  . GLU A  1  300 ? 34.999  11.458  5.538   1.00 84.36 300 A  1 
ATOM   2406 C  CG  . GLU A  1  300 ? 36.180  12.047  6.289   1.00 74.36 300 A  1 
ATOM   2407 C  CD  . GLU A  1  300 ? 37.290  11.034  6.480   1.00 67.01 300 A  1 
ATOM   2408 O  OE1 . GLU A  1  300 ? 37.575  10.280  5.530   1.00 60.30 300 A  1 
ATOM   2409 O  OE2 . GLU A  1  300 ? 37.867  10.995  7.584   1.00 60.37 300 A  1 
ATOM   2410 N  N   . GLN A  1  301 ? 34.477  14.697  4.945   1.00 88.08 301 A  1 
ATOM   2411 C  CA  . GLN A  1  301 ? 34.790  15.858  4.123   1.00 87.59 301 A  1 
ATOM   2412 C  C   . GLN A  1  301 ? 33.583  16.301  3.294   1.00 88.50 301 A  1 
ATOM   2413 O  O   . GLN A  1  301 ? 33.725  16.801  2.176   1.00 83.78 301 A  1 
ATOM   2414 C  CB  . GLN A  1  301 ? 35.993  15.579  3.225   1.00 83.52 301 A  1 
ATOM   2415 C  CG  . GLN A  1  301 ? 37.259  15.228  3.999   1.00 75.28 301 A  1 
ATOM   2416 C  CD  . GLN A  1  301 ? 38.373  14.717  3.116   1.00 67.72 301 A  1 
ATOM   2417 O  OE1 . GLN A  1  301 ? 38.246  14.684  1.897   1.00 61.17 301 A  1 
ATOM   2418 N  NE2 . GLN A  1  301 ? 39.480  14.309  3.736   1.00 58.69 301 A  1 
ATOM   2419 N  N   . SER A  1  302 ? 32.398  16.122  3.848   1.00 90.27 302 A  1 
ATOM   2420 C  CA  . SER A  1  302 ? 31.184  16.589  3.204   1.00 91.03 302 A  1 
ATOM   2421 C  C   . SER A  1  302 ? 31.185  18.110  3.118   1.00 92.17 302 A  1 
ATOM   2422 O  O   . SER A  1  302 ? 31.786  18.786  3.958   1.00 89.70 302 A  1 
ATOM   2423 C  CB  . SER A  1  302 ? 29.966  16.126  3.994   1.00 88.57 302 A  1 
ATOM   2424 O  OG  . SER A  1  302 ? 28.792  16.810  3.597   1.00 84.11 302 A  1 
ATOM   2425 N  N   . PRO A  1  303 ? 30.505  18.681  2.109   1.00 93.15 303 A  1 
ATOM   2426 C  CA  . PRO A  1  303 ? 30.381  20.139  2.051   1.00 93.06 303 A  1 
ATOM   2427 C  C   . PRO A  1  303 ? 29.653  20.723  3.255   1.00 93.55 303 A  1 
ATOM   2428 O  O   . PRO A  1  303 ? 29.755  21.927  3.500   1.00 89.64 303 A  1 
ATOM   2429 C  CB  . PRO A  1  303 ? 29.576  20.373  0.766   1.00 90.49 303 A  1 
ATOM   2430 C  CG  . PRO A  1  303 ? 29.753  19.125  -0.035  1.00 88.15 303 A  1 
ATOM   2431 C  CD  . PRO A  1  303 ? 29.881  18.021  0.959   1.00 91.62 303 A  1 
ATOM   2432 N  N   . LEU A  1  304 ? 28.932  19.889  3.992   1.00 95.07 304 A  1 
ATOM   2433 C  CA  . LEU A  1  304 ? 28.165  20.349  5.131   1.00 95.21 304 A  1 
ATOM   2434 C  C   . LEU A  1  304 ? 28.467  19.506  6.363   1.00 95.29 304 A  1 
ATOM   2435 O  O   . LEU A  1  304 ? 28.567  18.280  6.278   1.00 93.20 304 A  1 
ATOM   2436 C  CB  . LEU A  1  304 ? 26.664  20.285  4.850   1.00 93.85 304 A  1 
ATOM   2437 C  CG  . LEU A  1  304 ? 26.116  21.206  3.770   1.00 92.88 304 A  1 
ATOM   2438 C  CD1 . LEU A  1  304 ? 24.637  20.910  3.532   1.00 90.54 304 A  1 
ATOM   2439 C  CD2 . LEU A  1  304 ? 26.308  22.661  4.161   1.00 90.81 304 A  1 
ATOM   2440 N  N   . LYS A  1  305 ? 28.598  20.174  7.503   1.00 95.91 305 A  1 
ATOM   2441 C  CA  . LYS A  1  305 ? 28.619  19.503  8.792   1.00 95.57 305 A  1 
ATOM   2442 C  C   . LYS A  1  305 ? 27.205  19.518  9.344   1.00 96.33 305 A  1 
ATOM   2443 O  O   . LYS A  1  305 ? 26.512  20.530  9.263   1.00 95.37 305 A  1 
ATOM   2444 C  CB  . LYS A  1  305 ? 29.570  20.209  9.755   1.00 93.49 305 A  1 
ATOM   2445 C  CG  . LYS A  1  305 ? 30.995  20.327  9.248   1.00 79.45 305 A  1 
ATOM   2446 C  CD  . LYS A  1  305 ? 31.631  18.963  9.042   1.00 71.79 305 A  1 
ATOM   2447 C  CE  . LYS A  1  305 ? 33.080  19.095  8.616   1.00 62.26 305 A  1 
ATOM   2448 N  NZ  . LYS A  1  305 ? 33.701  17.770  8.365   1.00 54.47 305 A  1 
ATOM   2449 N  N   . VAL A  1  306 ? 26.779  18.399  9.909   1.00 97.37 306 A  1 
ATOM   2450 C  CA  . VAL A  1  306 ? 25.403  18.254  10.353  1.00 97.63 306 A  1 
ATOM   2451 C  C   . VAL A  1  306 ? 25.352  17.962  11.841  1.00 97.69 306 A  1 
ATOM   2452 O  O   . VAL A  1  306 ? 25.992  17.019  12.326  1.00 96.81 306 A  1 
ATOM   2453 C  CB  . VAL A  1  306 ? 24.665  17.144  9.589   1.00 97.19 306 A  1 
ATOM   2454 C  CG1 . VAL A  1  306 ? 23.188  17.146  9.954   1.00 94.70 306 A  1 
ATOM   2455 C  CG2 . VAL A  1  306 ? 24.848  17.317  8.091   1.00 95.09 306 A  1 
ATOM   2456 N  N   . GLU A  1  307 ? 24.606  18.777  12.565  1.00 98.01 307 A  1 
ATOM   2457 C  CA  . GLU A  1  307 ? 24.241  18.494  13.943  1.00 98.06 307 A  1 
ATOM   2458 C  C   . GLU A  1  307 ? 22.763  18.172  13.982  1.00 98.37 307 A  1 
ATOM   2459 O  O   . GLU A  1  307 ? 21.999  18.618  13.121  1.00 97.97 307 A  1 
ATOM   2460 C  CB  . GLU A  1  307 ? 24.560  19.677  14.847  1.00 97.13 307 A  1 
ATOM   2461 C  CG  . GLU A  1  307 ? 26.036  20.023  14.922  1.00 87.24 307 A  1 
ATOM   2462 C  CD  . GLU A  1  307 ? 26.310  21.220  15.811  1.00 80.44 307 A  1 
ATOM   2463 O  OE1 . GLU A  1  307 ? 25.412  22.064  15.964  1.00 73.45 307 A  1 
ATOM   2464 O  OE2 . GLU A  1  307 ? 27.423  21.317  16.348  1.00 74.10 307 A  1 
ATOM   2465 N  N   . TYR A  1  308 ? 22.348  17.411  14.983  1.00 98.41 308 A  1 
ATOM   2466 C  CA  . TYR A  1  308 ? 20.953  16.993  15.035  1.00 98.45 308 A  1 
ATOM   2467 C  C   . TYR A  1  308 ? 20.513  16.785  16.474  1.00 98.43 308 A  1 
ATOM   2468 O  O   . TYR A  1  308 ? 21.329  16.567  17.372  1.00 97.67 308 A  1 
ATOM   2469 C  CB  . TYR A  1  308 ? 20.738  15.695  14.247  1.00 98.13 308 A  1 
ATOM   2470 C  CG  . TYR A  1  308 ? 21.542  14.536  14.792  1.00 98.12 308 A  1 
ATOM   2471 C  CD1 . TYR A  1  308 ? 21.062  13.745  15.822  1.00 97.06 308 A  1 
ATOM   2472 C  CD2 . TYR A  1  308 ? 22.799  14.242  14.273  1.00 97.20 308 A  1 
ATOM   2473 C  CE1 . TYR A  1  308 ? 21.806  12.698  16.325  1.00 96.30 308 A  1 
ATOM   2474 C  CE2 . TYR A  1  308 ? 23.549  13.198  14.777  1.00 96.13 308 A  1 
ATOM   2475 C  CZ  . TYR A  1  308 ? 23.053  12.424  15.798  1.00 96.28 308 A  1 
ATOM   2476 O  OH  . TYR A  1  308 ? 23.789  11.389  16.299  1.00 94.28 308 A  1 
ATOM   2477 N  N   . LYS A  1  309 ? 19.212  16.858  16.662  1.00 98.51 309 A  1 
ATOM   2478 C  CA  . LYS A  1  309 ? 18.588  16.481  17.920  1.00 98.59 309 A  1 
ATOM   2479 C  C   . LYS A  1  309 ? 17.282  15.779  17.579  1.00 98.62 309 A  1 
ATOM   2480 O  O   . LYS A  1  309 ? 16.366  16.402  17.038  1.00 98.06 309 A  1 
ATOM   2481 C  CB  . LYS A  1  309 ? 18.331  17.700  18.797  1.00 97.80 309 A  1 
ATOM   2482 C  CG  . LYS A  1  309 ? 17.589  17.386  20.085  1.00 83.98 309 A  1 
ATOM   2483 C  CD  . LYS A  1  309 ? 18.309  16.323  20.908  1.00 79.18 309 A  1 
ATOM   2484 C  CE  . LYS A  1  309 ? 17.536  15.979  22.165  1.00 66.74 309 A  1 
ATOM   2485 N  NZ  . LYS A  1  309 ? 18.167  14.858  22.915  1.00 59.12 309 A  1 
ATOM   2486 N  N   . SER A  1  310 ? 17.204  14.495  17.897  1.00 98.72 310 A  1 
ATOM   2487 C  CA  . SER A  1  310 ? 16.051  13.670  17.561  1.00 98.67 310 A  1 
ATOM   2488 C  C   . SER A  1  310 ? 15.308  13.267  18.824  1.00 98.69 310 A  1 
ATOM   2489 O  O   . SER A  1  310 ? 15.905  13.104  19.887  1.00 97.92 310 A  1 
ATOM   2490 C  CB  . SER A  1  310 ? 16.476  12.414  16.796  1.00 98.37 310 A  1 
ATOM   2491 O  OG  . SER A  1  310 ? 17.148  12.763  15.601  1.00 95.15 310 A  1 
ATOM   2492 N  N   . LYS A  1  311 ? 13.996  13.099  18.691  1.00 98.74 311 A  1 
ATOM   2493 C  CA  . LYS A  1  311 ? 13.198  12.689  19.826  1.00 98.71 311 A  1 
ATOM   2494 C  C   . LYS A  1  311 ? 11.906  12.046  19.361  1.00 98.82 311 A  1 
ATOM   2495 O  O   . LYS A  1  311 ? 11.484  12.199  18.212  1.00 98.67 311 A  1 
ATOM   2496 C  CB  . LYS A  1  311 ? 12.884  13.880  20.744  1.00 97.69 311 A  1 
ATOM   2497 C  CG  . LYS A  1  311 ? 11.932  14.900  20.143  1.00 92.94 311 A  1 
ATOM   2498 C  CD  . LYS A  1  311 ? 11.621  16.008  21.137  1.00 91.74 311 A  1 
ATOM   2499 C  CE  . LYS A  1  311 ? 10.628  16.996  20.574  1.00 81.49 311 A  1 
ATOM   2500 N  NZ  . LYS A  1  311 ? 10.308  18.074  21.546  1.00 77.63 311 A  1 
ATOM   2501 N  N   . VAL A  1  312 ? 11.290  11.324  20.293  1.00 98.88 312 A  1 
ATOM   2502 C  CA  . VAL A  1  312 ? 9.982   10.745  20.075  1.00 98.88 312 A  1 
ATOM   2503 C  C   . VAL A  1  312 ? 8.925   11.743  20.536  1.00 98.80 312 A  1 
ATOM   2504 O  O   . VAL A  1  312 ? 9.061   12.367  21.591  1.00 98.45 312 A  1 
ATOM   2505 C  CB  . VAL A  1  312 ? 9.831   9.423   20.848  1.00 98.69 312 A  1 
ATOM   2506 C  CG1 . VAL A  1  312 ? 8.395   8.912   20.785  1.00 97.47 312 A  1 
ATOM   2507 C  CG2 . VAL A  1  312 ? 10.796  8.384   20.301  1.00 97.78 312 A  1 
ATOM   2508 N  N   . ASN A  1  313 ? 7.877   11.897  19.735  1.00 98.81 313 A  1 
ATOM   2509 C  CA  . ASN A  1  313 ? 6.731   12.724  20.082  1.00 98.88 313 A  1 
ATOM   2510 C  C   . ASN A  1  313 ? 5.532   11.798  20.200  1.00 98.86 313 A  1 
ATOM   2511 O  O   . ASN A  1  313 ? 5.065   11.242  19.199  1.00 98.67 313 A  1 
ATOM   2512 C  CB  . ASN A  1  313 ? 6.502   13.790  19.013  1.00 98.65 313 A  1 
ATOM   2513 C  CG  . ASN A  1  313 ? 5.400   14.772  19.386  1.00 98.30 313 A  1 
ATOM   2514 O  OD1 . ASN A  1  313 ? 4.489   14.438  20.149  1.00 95.97 313 A  1 
ATOM   2515 N  ND2 . ASN A  1  313 ? 5.476   15.976  18.843  1.00 95.01 313 A  1 
ATOM   2516 N  N   . GLU A  1  314 ? 5.031   11.627  21.412  1.00 98.70 314 A  1 
ATOM   2517 C  CA  . GLU A  1  314 ? 3.975   10.644  21.647  1.00 98.74 314 A  1 
ATOM   2518 C  C   . GLU A  1  314 ? 2.644   11.042  21.027  1.00 98.62 314 A  1 
ATOM   2519 O  O   . GLU A  1  314 ? 1.762   10.199  20.879  1.00 98.06 314 A  1 
ATOM   2520 C  CB  . GLU A  1  314 ? 3.804   10.401  23.150  1.00 98.48 314 A  1 
ATOM   2521 C  CG  . GLU A  1  314 ? 5.027   9.786   23.800  1.00 97.81 314 A  1 
ATOM   2522 C  CD  . GLU A  1  314 ? 4.831   9.462   25.270  1.00 97.23 314 A  1 
ATOM   2523 O  OE1 . GLU A  1  314 ? 3.743   9.755   25.808  1.00 94.12 314 A  1 
ATOM   2524 O  OE2 . GLU A  1  314 ? 5.765   8.919   25.880  1.00 94.65 314 A  1 
ATOM   2525 N  N   . MET A  1  315 ? 2.502   12.313  20.660  1.00 98.63 315 A  1 
ATOM   2526 C  CA  . MET A  1  315 ? 1.274   12.802  20.033  1.00 98.62 315 A  1 
ATOM   2527 C  C   . MET A  1  315 ? 0.039   12.476  20.867  1.00 98.54 315 A  1 
ATOM   2528 O  O   . MET A  1  315 ? -0.984  12.014  20.347  1.00 97.74 315 A  1 
ATOM   2529 C  CB  . MET A  1  315 ? 1.139   12.234  18.613  1.00 98.62 315 A  1 
ATOM   2530 C  CG  . MET A  1  315 ? 2.125   12.836  17.622  1.00 98.16 315 A  1 
ATOM   2531 S  SD  . MET A  1  315 ? 1.808   14.580  17.315  1.00 97.89 315 A  1 
ATOM   2532 C  CE  . MET A  1  315 ? 3.064   14.960  16.087  1.00 95.01 315 A  1 
ATOM   2533 N  N   . ARG A  1  316 ? 0.134   12.736  22.154  1.00 98.50 316 A  1 
ATOM   2534 C  CA  . ARG A  1  316 ? -1.000  12.536  23.047  1.00 98.45 316 A  1 
ATOM   2535 C  C   . ARG A  1  316 ? -2.092  13.557  22.753  1.00 98.37 316 A  1 
ATOM   2536 O  O   . ARG A  1  316 ? -1.823  14.686  22.326  1.00 97.68 316 A  1 
ATOM   2537 C  CB  . ARG A  1  316 ? -0.570  12.658  24.509  1.00 97.84 316 A  1 
ATOM   2538 C  CG  . ARG A  1  316 ? 0.337   11.543  24.993  1.00 93.59 316 A  1 
ATOM   2539 C  CD  . ARG A  1  316 ? 0.748   11.772  26.443  1.00 92.61 316 A  1 
ATOM   2540 N  NE  . ARG A  1  316 ? 1.624   10.717  26.930  1.00 90.79 316 A  1 
ATOM   2541 C  CZ  . ARG A  1  316 ? 1.198   9.616   27.539  1.00 91.09 316 A  1 
ATOM   2542 N  NH1 . ARG A  1  316 ? -0.102  9.410   27.736  1.00 83.05 316 A  1 
ATOM   2543 N  NH2 . ARG A  1  316 ? 2.066   8.706   27.951  1.00 86.60 316 A  1 
ATOM   2544 N  N   . VAL A  1  317 ? -3.332  13.157  22.999  1.00 98.15 317 A  1 
ATOM   2545 C  CA  . VAL A  1  317 ? -4.463  14.062  22.847  1.00 97.90 317 A  1 
ATOM   2546 C  C   . VAL A  1  317 ? -5.347  13.950  24.075  1.00 97.74 317 A  1 
ATOM   2547 O  O   . VAL A  1  317 ? -5.361  12.934  24.773  1.00 95.32 317 A  1 
ATOM   2548 C  CB  . VAL A  1  317 ? -5.285  13.762  21.574  1.00 96.14 317 A  1 
ATOM   2549 C  CG1 . VAL A  1  317 ? -4.453  14.012  20.334  1.00 88.32 317 A  1 
ATOM   2550 C  CG2 . VAL A  1  317 ? -5.803  12.335  21.598  1.00 89.36 317 A  1 
ATOM   2551 N  N   . GLN A  1  318 ? -6.107  15.019  24.325  1.00 96.80 318 A  1 
ATOM   2552 C  CA  . GLN A  1  318 ? -7.006  15.081  25.459  1.00 95.96 318 A  1 
ATOM   2553 C  C   . GLN A  1  318 ? -8.445  15.209  24.976  1.00 95.59 318 A  1 
ATOM   2554 O  O   . GLN A  1  318 ? -8.705  15.738  23.896  1.00 91.19 318 A  1 
ATOM   2555 C  CB  . GLN A  1  318 ? -6.673  16.270  26.359  1.00 93.89 318 A  1 
ATOM   2556 C  CG  . GLN A  1  318 ? -5.230  16.307  26.847  1.00 86.59 318 A  1 
ATOM   2557 C  CD  . GLN A  1  318 ? -4.922  15.220  27.843  1.00 80.09 318 A  1 
ATOM   2558 O  OE1 . GLN A  1  318 ? -5.818  14.681  28.487  1.00 71.72 318 A  1 
ATOM   2559 N  NE2 . GLN A  1  318 ? -3.653  14.889  27.976  1.00 68.80 318 A  1 
ATOM   2560 N  N   . ASN A  1  319 ? -9.369  14.738  25.801  1.00 94.92 319 A  1 
ATOM   2561 C  CA  . ASN A  1  319 ? -10.795 14.910  25.549  1.00 95.07 319 A  1 
ATOM   2562 C  C   . ASN A  1  319 ? -11.232 14.346  24.202  1.00 95.30 319 A  1 
ATOM   2563 O  O   . ASN A  1  319 ? -12.020 14.950  23.483  1.00 92.57 319 A  1 
ATOM   2564 C  CB  . ASN A  1  319 ? -11.179 16.385  25.661  1.00 93.61 319 A  1 
ATOM   2565 C  CG  . ASN A  1  319 ? -10.818 16.976  27.000  1.00 87.32 319 A  1 
ATOM   2566 O  OD1 . ASN A  1  319 ? -10.060 17.955  27.083  1.00 78.15 319 A  1 
ATOM   2567 N  ND2 . ASN A  1  319 ? -11.338 16.392  28.066  1.00 75.38 319 A  1 
ATOM   2568 N  N   . GLN A  1  320 ? -10.702 13.176  23.870  1.00 96.90 320 A  1 
ATOM   2569 C  CA  . GLN A  1  320 ? -11.091 12.454  22.675  1.00 97.05 320 A  1 
ATOM   2570 C  C   . GLN A  1  320 ? -11.345 10.999  23.063  1.00 97.18 320 A  1 
ATOM   2571 O  O   . GLN A  1  320 ? -10.903 10.553  24.123  1.00 95.68 320 A  1 
ATOM   2572 C  CB  . GLN A  1  320 ? -9.999  12.526  21.603  1.00 96.49 320 A  1 
ATOM   2573 C  CG  . GLN A  1  320 ? -9.667  13.938  21.137  1.00 94.91 320 A  1 
ATOM   2574 C  CD  . GLN A  1  320 ? -10.770 14.557  20.308  1.00 94.62 320 A  1 
ATOM   2575 O  OE1 . GLN A  1  320 ? -11.662 13.861  19.829  1.00 87.80 320 A  1 
ATOM   2576 N  NE2 . GLN A  1  320 ? -10.702 15.871  20.121  1.00 86.07 320 A  1 
ATOM   2577 N  N   . PRO A  1  321 ? -12.046 10.248  22.217  1.00 97.05 321 A  1 
ATOM   2578 C  CA  . PRO A  1  321 ? -12.235 8.820   22.507  1.00 96.66 321 A  1 
ATOM   2579 C  C   . PRO A  1  321 ? -10.928 8.025   22.468  1.00 96.57 321 A  1 
ATOM   2580 O  O   . PRO A  1  321 ? -10.934 6.845   22.833  1.00 94.53 321 A  1 
ATOM   2581 C  CB  . PRO A  1  321 ? -13.180 8.350   21.393  1.00 95.67 321 A  1 
ATOM   2582 C  CG  . PRO A  1  321 ? -13.820 9.602   20.879  1.00 94.69 321 A  1 
ATOM   2583 C  CD  . PRO A  1  321 ? -12.786 10.676  21.030  1.00 96.68 321 A  1 
ATOM   2584 N  N   . TYR A  1  322 ? -9.849  8.654   22.052  1.00 97.28 322 A  1 
ATOM   2585 C  CA  . TYR A  1  322 ? -8.549  8.016   21.930  1.00 97.33 322 A  1 
ATOM   2586 C  C   . TYR A  1  322 ? -7.514  8.924   22.584  1.00 97.30 322 A  1 
ATOM   2587 O  O   . TYR A  1  322 ? -7.686  10.146  22.631  1.00 96.36 322 A  1 
ATOM   2588 C  CB  . TYR A  1  322 ? -8.200  7.785   20.451  1.00 97.18 322 A  1 
ATOM   2589 C  CG  . TYR A  1  322 ? -8.473  9.001   19.608  1.00 97.72 322 A  1 
ATOM   2590 C  CD1 . TYR A  1  322 ? -9.741  9.251   19.088  1.00 97.31 322 A  1 
ATOM   2591 C  CD2 . TYR A  1  322 ? -7.469  9.932   19.329  1.00 97.36 322 A  1 
ATOM   2592 C  CE1 . TYR A  1  322 ? -10.004 10.378  18.332  1.00 97.05 322 A  1 
ATOM   2593 C  CE2 . TYR A  1  322 ? -7.723  11.060  18.576  1.00 97.04 322 A  1 
ATOM   2594 C  CZ  . TYR A  1  322 ? -8.989  11.282  18.083  1.00 97.40 322 A  1 
ATOM   2595 O  OH  . TYR A  1  322 ? -9.246  12.402  17.336  1.00 96.87 322 A  1 
ATOM   2596 N  N   . GLY A  1  323 ? -6.453  8.327   23.099  1.00 97.72 323 A  1 
ATOM   2597 C  CA  . GLY A  1  323 ? -5.451  9.078   23.824  1.00 97.75 323 A  1 
ATOM   2598 C  C   . GLY A  1  323 ? -4.223  9.453   23.024  1.00 98.17 323 A  1 
ATOM   2599 O  O   . GLY A  1  323 ? -3.362  10.176  23.524  1.00 97.11 323 A  1 
ATOM   2600 N  N   . PHE A  1  324 ? -4.131  8.977   21.791  1.00 98.23 324 A  1 
ATOM   2601 C  CA  . PHE A  1  324 ? -2.985  9.234   20.927  1.00 98.39 324 A  1 
ATOM   2602 C  C   . PHE A  1  324 ? -3.473  9.448   19.505  1.00 98.23 324 A  1 
ATOM   2603 O  O   . PHE A  1  324 ? -4.539  8.964   19.125  1.00 97.26 324 A  1 
ATOM   2604 C  CB  . PHE A  1  324 ? -1.987  8.067   20.968  1.00 98.21 324 A  1 
ATOM   2605 C  CG  . PHE A  1  324 ? -1.470  7.761   22.341  1.00 98.40 324 A  1 
ATOM   2606 C  CD1 . PHE A  1  324 ? -0.317  8.369   22.818  1.00 97.80 324 A  1 
ATOM   2607 C  CD2 . PHE A  1  324 ? -2.124  6.855   23.158  1.00 97.86 324 A  1 
ATOM   2608 C  CE1 . PHE A  1  324 ? 0.166   8.086   24.082  1.00 97.55 324 A  1 
ATOM   2609 C  CE2 . PHE A  1  324 ? -1.642  6.571   24.432  1.00 97.62 324 A  1 
ATOM   2610 C  CZ  . PHE A  1  324 ? -0.499  7.188   24.888  1.00 97.94 324 A  1 
ATOM   2611 N  N   . LEU A  1  325 ? -2.677  10.165  18.704  1.00 98.53 325 A  1 
ATOM   2612 C  CA  . LEU A  1  325 ? -3.065  10.452  17.329  1.00 98.56 325 A  1 
ATOM   2613 C  C   . LEU A  1  325 ? -2.877  9.275   16.377  1.00 98.59 325 A  1 
ATOM   2614 O  O   . LEU A  1  325 ? -3.300  9.353   15.222  1.00 97.60 325 A  1 
ATOM   2615 C  CB  . LEU A  1  325 ? -2.283  11.657  16.792  1.00 98.18 325 A  1 
ATOM   2616 C  CG  . LEU A  1  325 ? -2.768  13.037  17.228  1.00 96.56 325 A  1 
ATOM   2617 C  CD1 . LEU A  1  325 ? -1.949  14.116  16.541  1.00 96.62 325 A  1 
ATOM   2618 C  CD2 . LEU A  1  325 ? -4.248  13.214  16.908  1.00 96.66 325 A  1 
ATOM   2619 N  N   . SER A  1  326 ? -2.246  8.213   16.852  1.00 98.62 326 A  1 
ATOM   2620 C  CA  . SER A  1  326 ? -1.979  7.057   16.009  1.00 98.68 326 A  1 
ATOM   2621 C  C   . SER A  1  326 ? -1.612  5.887   16.906  1.00 98.55 326 A  1 
ATOM   2622 O  O   . SER A  1  326 ? -1.377  6.071   18.107  1.00 98.09 326 A  1 
ATOM   2623 C  CB  . SER A  1  326 ? -0.832  7.355   15.036  1.00 98.59 326 A  1 
ATOM   2624 O  OG  . SER A  1  326 ? -0.433  6.198   14.318  1.00 98.25 326 A  1 
ATOM   2625 N  N   . ASP A  1  327 ? -1.573  4.691   16.336  1.00 98.42 327 A  1 
ATOM   2626 C  CA  . ASP A  1  327 ? -1.013  3.571   17.065  1.00 98.11 327 A  1 
ATOM   2627 C  C   . ASP A  1  327 ? 0.509   3.647   17.122  1.00 98.26 327 A  1 
ATOM   2628 O  O   . ASP A  1  327 ? 1.135   2.902   17.869  1.00 97.31 327 A  1 
ATOM   2629 C  CB  . ASP A  1  327 ? -1.493  2.230   16.485  1.00 97.53 327 A  1 
ATOM   2630 C  CG  . ASP A  1  327 ? -1.105  2.038   15.029  1.00 97.22 327 A  1 
ATOM   2631 O  OD1 . ASP A  1  327 ? -0.682  3.012   14.382  1.00 95.82 327 A  1 
ATOM   2632 O  OD2 . ASP A  1  327 ? -1.245  0.902   14.540  1.00 94.81 327 A  1 
ATOM   2633 N  N   . HIS A  1  328 ? 1.094   4.575   16.369  1.00 98.57 328 A  1 
ATOM   2634 C  CA  . HIS A  1  328 ? 2.514   4.895   16.456  1.00 98.75 328 A  1 
ATOM   2635 C  C   . HIS A  1  328 ? 2.714   6.221   17.175  1.00 98.70 328 A  1 
ATOM   2636 O  O   . HIS A  1  328 ? 1.868   7.114   17.111  1.00 98.50 328 A  1 
ATOM   2637 C  CB  . HIS A  1  328 ? 3.146   5.033   15.068  1.00 98.56 328 A  1 
ATOM   2638 C  CG  . HIS A  1  328 ? 3.348   3.755   14.342  1.00 98.55 328 A  1 
ATOM   2639 N  ND1 . HIS A  1  328 ? 4.599   3.257   14.067  1.00 97.17 328 A  1 
ATOM   2640 C  CD2 . HIS A  1  328 ? 2.468   2.888   13.801  1.00 97.66 328 A  1 
ATOM   2641 C  CE1 . HIS A  1  328 ? 4.477   2.129   13.385  1.00 97.41 328 A  1 
ATOM   2642 N  NE2 . HIS A  1  328 ? 3.193   1.879   13.215  1.00 97.63 328 A  1 
ATOM   2643 N  N   . PHE A  1  329 ? 3.856   6.358   17.824  1.00 98.74 329 A  1 
ATOM   2644 C  CA  . PHE A  1  329 ? 4.371   7.668   18.178  1.00 98.79 329 A  1 
ATOM   2645 C  C   . PHE A  1  329 ? 5.024   8.272   16.945  1.00 98.83 329 A  1 
ATOM   2646 O  O   . PHE A  1  329 ? 5.454   7.561   16.037  1.00 98.59 329 A  1 
ATOM   2647 C  CB  . PHE A  1  329 ? 5.409   7.575   19.295  1.00 98.67 329 A  1 
ATOM   2648 C  CG  . PHE A  1  329 ? 4.884   7.083   20.620  1.00 98.66 329 A  1 
ATOM   2649 C  CD1 . PHE A  1  329 ? 3.554   7.234   20.972  1.00 98.07 329 A  1 
ATOM   2650 C  CD2 . PHE A  1  329 ? 5.744   6.487   21.531  1.00 97.91 329 A  1 
ATOM   2651 C  CE1 . PHE A  1  329 ? 3.086   6.790   22.199  1.00 97.66 329 A  1 
ATOM   2652 C  CE2 . PHE A  1  329 ? 5.293   6.045   22.753  1.00 97.53 329 A  1 
ATOM   2653 C  CZ  . PHE A  1  329 ? 3.965   6.196   23.084  1.00 97.97 329 A  1 
ATOM   2654 N  N   . ALA A  1  330 ? 5.115   9.593   16.921  1.00 98.90 330 A  1 
ATOM   2655 C  CA  . ALA A  1  330 ? 5.880   10.246  15.881  1.00 98.91 330 A  1 
ATOM   2656 C  C   . ALA A  1  330 ? 7.340   10.326  16.299  1.00 98.94 330 A  1 
ATOM   2657 O  O   . ALA A  1  330 ? 7.668   10.244  17.489  1.00 98.83 330 A  1 
ATOM   2658 C  CB  . ALA A  1  330 ? 5.340   11.649  15.613  1.00 98.86 330 A  1 
ATOM   2659 N  N   . VAL A  1  331 ? 8.231   10.483  15.331  1.00 98.99 331 A  1 
ATOM   2660 C  CA  . VAL A  1  331 ? 9.628   10.771  15.603  1.00 98.98 331 A  1 
ATOM   2661 C  C   . VAL A  1  331 ? 9.986   12.035  14.850  1.00 98.99 331 A  1 
ATOM   2662 O  O   . VAL A  1  331 ? 9.468   12.298  13.764  1.00 98.84 331 A  1 
ATOM   2663 C  CB  . VAL A  1  331 ? 10.556  9.605   15.213  1.00 98.84 331 A  1 
ATOM   2664 C  CG1 . VAL A  1  331 ? 10.280  8.396   16.116  1.00 97.99 331 A  1 
ATOM   2665 C  CG2 . VAL A  1  331 ? 10.387  9.227   13.753  1.00 97.66 331 A  1 
ATOM   2666 N  N   . GLU A  1  332 ? 10.861  12.834  15.446  1.00 98.94 332 A  1 
ATOM   2667 C  CA  . GLU A  1  332 ? 11.202  14.108  14.833  1.00 98.95 332 A  1 
ATOM   2668 C  C   . GLU A  1  332 ? 12.652  14.431  15.085  1.00 98.98 332 A  1 
ATOM   2669 O  O   . GLU A  1  332 ? 13.276  13.916  16.014  1.00 98.72 332 A  1 
ATOM   2670 C  CB  . GLU A  1  332 ? 10.306  15.232  15.374  1.00 98.13 332 A  1 
ATOM   2671 C  CG  . GLU A  1  332 ? 10.443  15.484  16.863  1.00 93.57 332 A  1 
ATOM   2672 C  CD  . GLU A  1  332 ? 9.486   16.558  17.339  1.00 97.22 332 A  1 
ATOM   2673 O  OE1 . GLU A  1  332 ? 8.281   16.283  17.445  1.00 93.31 332 A  1 
ATOM   2674 O  OE2 . GLU A  1  332 ? 9.946   17.695  17.582  1.00 95.03 332 A  1 
ATOM   2675 N  N   . SER A  1  333 ? 13.202  15.304  14.245  1.00 98.96 333 A  1 
ATOM   2676 C  CA  . SER A  1  333 ? 14.597  15.694  14.389  1.00 98.92 333 A  1 
ATOM   2677 C  C   . SER A  1  333 ? 14.791  17.091  13.836  1.00 98.95 333 A  1 
ATOM   2678 O  O   . SER A  1  333 ? 14.220  17.449  12.805  1.00 98.67 333 A  1 
ATOM   2679 C  CB  . SER A  1  333 ? 15.519  14.716  13.666  1.00 98.59 333 A  1 
ATOM   2680 O  OG  . SER A  1  333 ? 16.865  14.955  14.002  1.00 92.48 333 A  1 
ATOM   2681 N  N   . GLU A  1  334 ? 15.606  17.874  14.537  1.00 98.95 334 A  1 
ATOM   2682 C  CA  . GLU A  1  334 ? 16.003  19.184  14.063  1.00 98.80 334 A  1 
ATOM   2683 C  C   . GLU A  1  334 ? 17.464  19.109  13.651  1.00 98.88 334 A  1 
ATOM   2684 O  O   . GLU A  1  334 ? 18.328  18.808  14.474  1.00 98.45 334 A  1 
ATOM   2685 C  CB  . GLU A  1  334 ? 15.801  20.258  15.131  1.00 98.45 334 A  1 
ATOM   2686 C  CG  . GLU A  1  334 ? 16.113  21.658  14.633  1.00 90.87 334 A  1 
ATOM   2687 C  CD  . GLU A  1  334 ? 15.806  22.726  15.665  1.00 87.60 334 A  1 
ATOM   2688 O  OE1 . GLU A  1  334 ? 15.830  22.418  16.873  1.00 81.65 334 A  1 
ATOM   2689 O  OE2 . GLU A  1  334 ? 15.540  23.877  15.263  1.00 82.55 334 A  1 
ATOM   2690 N  N   . PHE A  1  335 ? 17.732  19.391  12.387  1.00 98.82 335 A  1 
ATOM   2691 C  CA  . PHE A  1  335 ? 19.079  19.343  11.830  1.00 98.86 335 A  1 
ATOM   2692 C  C   . PHE A  1  335 ? 19.611  20.751  11.641  1.00 98.76 335 A  1 
ATOM   2693 O  O   . PHE A  1  335 ? 18.880  21.656  11.237  1.00 98.28 335 A  1 
ATOM   2694 C  CB  . PHE A  1  335 ? 19.078  18.606  10.488  1.00 98.82 335 A  1 
ATOM   2695 C  CG  . PHE A  1  335 ? 18.670  17.163  10.578  1.00 98.86 335 A  1 
ATOM   2696 C  CD1 . PHE A  1  335 ? 19.609  16.178  10.819  1.00 98.55 335 A  1 
ATOM   2697 C  CD2 . PHE A  1  335 ? 17.342  16.793  10.424  1.00 98.58 335 A  1 
ATOM   2698 C  CE1 . PHE A  1  335 ? 19.238  14.850  10.906  1.00 98.45 335 A  1 
ATOM   2699 C  CE2 . PHE A  1  335 ? 16.968  15.466  10.512  1.00 98.38 335 A  1 
ATOM   2700 C  CZ  . PHE A  1  335 ? 17.915  14.493  10.753  1.00 98.61 335 A  1 
ATOM   2701 N  N   . THR A  1  336 ? 20.899  20.923  11.938  1.00 98.69 336 A  1 
ATOM   2702 C  CA  . THR A  1  336 ? 21.589  22.195  11.725  1.00 98.55 336 A  1 
ATOM   2703 C  C   . THR A  1  336 ? 22.774  21.947  10.808  1.00 98.44 336 A  1 
ATOM   2704 O  O   . THR A  1  336 ? 23.585  21.053  11.067  1.00 97.49 336 A  1 
ATOM   2705 C  CB  . THR A  1  336 ? 22.063  22.808  13.049  1.00 98.28 336 A  1 
ATOM   2706 O  OG1 . THR A  1  336 ? 20.946  22.994  13.916  1.00 94.38 336 A  1 
ATOM   2707 C  CG2 . THR A  1  336 ? 22.733  24.152  12.799  1.00 93.35 336 A  1 
ATOM   2708 N  N   . PHE A  1  337 ? 22.878  22.746  9.753   1.00 97.98 337 A  1 
ATOM   2709 C  CA  . PHE A  1  337 ? 23.905  22.562  8.730   1.00 97.55 337 A  1 
ATOM   2710 C  C   . PHE A  1  337 ? 24.864  23.736  8.733   1.00 96.71 337 A  1 
ATOM   2711 O  O   . PHE A  1  337 ? 24.444  24.898  8.728   1.00 94.81 337 A  1 
ATOM   2712 C  CB  . PHE A  1  337 ? 23.270  22.416  7.349   1.00 97.23 337 A  1 
ATOM   2713 C  CG  . PHE A  1  337 ? 22.243  21.326  7.250   1.00 97.78 337 A  1 
ATOM   2714 C  CD1 . PHE A  1  337 ? 20.920  21.575  7.556   1.00 96.89 337 A  1 
ATOM   2715 C  CD2 . PHE A  1  337 ? 22.605  20.052  6.859   1.00 97.06 337 A  1 
ATOM   2716 C  CE1 . PHE A  1  337 ? 19.968  20.573  7.471   1.00 96.68 337 A  1 
ATOM   2717 C  CE2 . PHE A  1  337 ? 21.664  19.045  6.774   1.00 96.58 337 A  1 
ATOM   2718 C  CZ  . PHE A  1  337 ? 20.343  19.307  7.075   1.00 97.27 337 A  1 
ATOM   2719 N  N   . THR A  1  338 ? 26.167  23.427  8.734   1.00 96.47 338 A  1 
ATOM   2720 C  CA  . THR A  1  338 ? 27.199  24.456  8.651   1.00 95.45 338 A  1 
ATOM   2721 C  C   . THR A  1  338 ? 28.261  24.018  7.652   1.00 94.41 338 A  1 
ATOM   2722 O  O   . THR A  1  338 ? 28.505  22.826  7.469   1.00 90.38 338 A  1 
ATOM   2723 C  CB  . THR A  1  338 ? 27.860  24.719  10.011  1.00 93.31 338 A  1 
ATOM   2724 O  OG1 . THR A  1  338 ? 28.434  23.512  10.513  1.00 83.86 338 A  1 
ATOM   2725 C  CG2 . THR A  1  338 ? 26.842  25.247  11.003  1.00 81.64 338 A  1 
ATOM   2726 N  N   . GLN A  1  339 ? 28.899  24.989  7.008   1.00 90.00 339 A  1 
ATOM   2727 C  CA  . GLN A  1  339 ? 29.960  24.696  6.067   1.00 87.83 339 A  1 
ATOM   2728 C  C   . GLN A  1  339 ? 31.311  24.592  6.778   1.00 83.48 339 A  1 
ATOM   2729 O  O   . GLN A  1  339 ? 31.457  25.082  7.895   1.00 75.87 339 A  1 
ATOM   2730 C  CB  . GLN A  1  339 ? 30.033  25.764  4.980   1.00 81.41 339 A  1 
ATOM   2731 C  CG  . GLN A  1  339 ? 28.846  25.740  4.032   1.00 71.59 339 A  1 
ATOM   2732 C  CD  . GLN A  1  339 ? 29.013  26.701  2.868   1.00 67.06 339 A  1 
ATOM   2733 O  OE1 . GLN A  1  339 ? 29.960  27.491  2.832   1.00 61.58 339 A  1 
ATOM   2734 N  NE2 . GLN A  1  339 ? 28.110  26.637  1.914   1.00 60.95 339 A  1 
ATOM   2735 O  OXT . GLN A  1  339 ? 32.240  24.020  6.199   1.00 64.72 339 A  1 
HETATM 2736 C  C1  . OLA B  2  .   ? -0.528  -1.728  5.356   1.00 80.66 1   B  1 
HETATM 2737 O  O1  . OLA B  2  .   ? 0.033   -1.224  4.384   1.00 72.53 1   B  1 
HETATM 2738 O  O2  . OLA B  2  .   ? -0.278  -1.379  6.486   1.00 71.28 1   B  1 
HETATM 2739 C  C2  . OLA B  2  .   ? -1.459  -2.751  5.137   1.00 77.10 1   B  1 
HETATM 2740 C  C3  . OLA B  2  .   ? -1.996  -2.733  3.840   1.00 76.59 1   B  1 
HETATM 2741 C  C4  . OLA B  2  .   ? -2.889  -3.812  3.740   1.00 75.26 1   B  1 
HETATM 2742 C  C5  . OLA B  2  .   ? -3.590  -3.804  2.525   1.00 74.56 1   B  1 
HETATM 2743 C  C6  . OLA B  2  .   ? -4.563  -4.823  2.589   1.00 73.14 1   B  1 
HETATM 2744 C  C7  . OLA B  2  .   ? -5.329  -4.828  1.440   1.00 71.67 1   B  1 
HETATM 2745 C  C8  . OLA B  2  .   ? -6.429  -5.683  1.563   1.00 69.63 1   B  1 
HETATM 2746 C  C9  . OLA B  2  .   ? -7.115  -5.680  0.390   1.00 66.60 1   B  1 
HETATM 2747 C  C10 . OLA B  2  .   ? -8.222  -6.111  0.166   1.00 64.59 1   B  1 
HETATM 2748 C  C11 . OLA B  2  .   ? -9.040  -6.624  1.112   1.00 62.56 1   B  1 
HETATM 2749 C  C12 . OLA B  2  .   ? -10.273 -6.784  0.500   1.00 60.12 1   B  1 
HETATM 2750 C  C13 . OLA B  2  .   ? -11.115 -7.454  1.359   1.00 58.47 1   B  1 
HETATM 2751 C  C14 . OLA B  2  .   ? -12.398 -7.468  0.866   1.00 56.48 1   B  1 
HETATM 2752 C  C15 . OLA B  2  .   ? -13.186 -8.133  1.805   1.00 53.59 1   B  1 
HETATM 2753 C  C16 . OLA B  2  .   ? -14.520 -8.052  1.446   1.00 52.04 1   B  1 
HETATM 2754 C  C17 . OLA B  2  .   ? -15.325 -8.692  2.443   1.00 45.99 1   B  1 
HETATM 2755 C  C18 . OLA B  2  .   ? -16.720 -8.575  2.164   1.00 41.65 1   B  1 
HETATM 2756 C  C1  . OLA C  3  .   ? -9.684  0.383   -13.501 1.00 63.13 1   C  1 
HETATM 2757 O  O1  . OLA C  3  .   ? -10.739 0.919   -13.718 1.00 57.18 1   C  1 
HETATM 2758 O  O2  . OLA C  3  .   ? -8.908  0.737   -12.639 1.00 57.16 1   C  1 
HETATM 2759 C  C2  . OLA C  3  .   ? -9.337  -0.752  -14.233 1.00 60.45 1   C  1 
HETATM 2760 C  C3  . OLA C  3  .   ? -9.077  -1.782  -13.363 1.00 59.28 1   C  1 
HETATM 2761 C  C4  . OLA C  3  .   ? -8.784  -2.943  -14.088 1.00 59.40 1   C  1 
HETATM 2762 C  C5  . OLA C  3  .   ? -8.372  -3.947  -13.225 1.00 59.07 1   C  1 
HETATM 2763 C  C6  . OLA C  3  .   ? -8.344  -5.151  -13.892 1.00 58.85 1   C  1 
HETATM 2764 C  C7  . OLA C  3  .   ? -7.950  -6.175  -13.034 1.00 58.20 1   C  1 
HETATM 2765 C  C8  . OLA C  3  .   ? -8.249  -7.376  -13.634 1.00 57.05 1   C  1 
HETATM 2766 C  C9  . OLA C  3  .   ? -7.840  -8.369  -12.823 1.00 54.42 1   C  1 
HETATM 2767 C  C10 . OLA C  3  .   ? -8.194  -9.483  -12.958 1.00 52.62 1   C  1 
HETATM 2768 C  C11 . OLA C  3  .   ? -9.165  -9.833  -13.840 1.00 52.47 1   C  1 
HETATM 2769 C  C12 . OLA C  3  .   ? -9.333  -11.190 -13.673 1.00 50.23 1   C  1 
HETATM 2770 C  C13 . OLA C  3  .   ? -10.370 -11.623 -14.447 1.00 49.36 1   C  1 
HETATM 2771 C  C14 . OLA C  3  .   ? -10.653 -12.911 -14.130 1.00 47.11 1   C  1 
HETATM 2772 C  C15 . OLA C  3  .   ? -11.630 -13.354 -15.002 1.00 44.65 1   C  1 
HETATM 2773 C  C16 . OLA C  3  .   ? -12.124 -14.598 -14.601 1.00 41.95 1   C  1 
HETATM 2774 C  C17 . OLA C  3  .   ? -13.007 -15.107 -15.564 1.00 38.55 1   C  1 
HETATM 2775 C  C18 . OLA C  3  .   ? -13.584 -16.339 -15.153 1.00 35.94 1   C  1 
HETATM 2776 C  C1  . OLA D  4  .   ? -12.921 1.995   1.600   1.00 64.83 1   D  1 
HETATM 2777 O  O1  . OLA D  4  .   ? -12.735 2.684   2.589   1.00 59.12 1   D  1 
HETATM 2778 O  O2  . OLA D  4  .   ? -12.179 1.104   1.258   1.00 58.03 1   D  1 
HETATM 2779 C  C2  . OLA D  4  .   ? -14.064 2.238   0.830   1.00 63.61 1   D  1 
HETATM 2780 C  C3  . OLA D  4  .   ? -14.180 1.355   -0.226  1.00 61.49 1   D  1 
HETATM 2781 C  C4  . OLA D  4  .   ? -15.416 1.524   -0.880  1.00 60.79 1   D  1 
HETATM 2782 C  C5  . OLA D  4  .   ? -15.542 0.546   -1.869  1.00 60.27 1   D  1 
HETATM 2783 C  C6  . OLA D  4  .   ? -15.996 -0.645  -1.284  1.00 59.45 1   D  1 
HETATM 2784 C  C7  . OLA D  4  .   ? -15.899 -1.691  -2.197  1.00 57.31 1   D  1 
HETATM 2785 C  C8  . OLA D  4  .   ? -16.382 -2.883  -1.663  1.00 55.63 1   D  1 
HETATM 2786 C  C9  . OLA D  4  .   ? -16.005 -3.853  -2.457  1.00 53.32 1   D  1 
HETATM 2787 C  C10 . OLA D  4  .   ? -16.283 -4.994  -2.433  1.00 51.98 1   D  1 
HETATM 2788 C  C11 . OLA D  4  .   ? -17.236 -5.607  -1.766  1.00 50.69 1   D  1 
HETATM 2789 C  C12 . OLA D  4  .   ? -16.890 -6.953  -1.783  1.00 49.31 1   D  1 
HETATM 2790 C  C13 . OLA D  4  .   ? -17.795 -7.678  -2.511  1.00 47.56 1   D  1 
HETATM 2791 C  C14 . OLA D  4  .   ? -18.022 -8.920  -1.982  1.00 44.92 1   D  1 
HETATM 2792 C  C15 . OLA D  4  .   ? -16.936 -9.753  -2.182  1.00 43.62 1   D  1 
HETATM 2793 C  C16 . OLA D  4  .   ? -17.343 -11.077 -1.989  1.00 41.60 1   D  1 
HETATM 2794 C  C17 . OLA D  4  .   ? -16.247 -11.926 -1.840  1.00 39.47 1   D  1 
HETATM 2795 C  C18 . OLA D  4  .   ? -16.664 -13.286 -1.630  1.00 35.48 1   D  1 
HETATM 2796 C  C1  . OLA E  5  .   ? 0.448   -11.863 -2.016  1.00 66.77 1   E  1 
HETATM 2797 O  O1  . OLA E  5  .   ? -0.454  -11.997 -1.218  1.00 60.43 1   E  1 
HETATM 2798 O  O2  . OLA E  5  .   ? 1.590   -12.184 -1.800  1.00 60.29 1   E  1 
HETATM 2799 C  C2  . OLA E  5  .   ? 0.112   -11.372 -3.287  1.00 65.07 1   E  1 
HETATM 2800 C  C3  . OLA E  5  .   ? -0.178  -12.426 -4.138  1.00 62.53 1   E  1 
HETATM 2801 C  C4  . OLA E  5  .   ? -0.767  -11.961 -5.297  1.00 62.55 1   E  1 
HETATM 2802 C  C5  . OLA E  5  .   ? -2.138  -12.112 -5.228  1.00 60.98 1   E  1 
HETATM 2803 C  C6  . OLA E  5  .   ? -2.669  -12.159 -6.487  1.00 59.40 1   E  1 
HETATM 2804 C  C7  . OLA E  5  .   ? -4.062  -12.041 -6.424  1.00 57.26 1   E  1 
HETATM 2805 C  C8  . OLA E  5  .   ? -4.604  -12.270 -7.683  1.00 55.42 1   E  1 
HETATM 2806 C  C9  . OLA E  5  .   ? -5.933  -11.986 -7.710  1.00 52.57 1   E  1 
HETATM 2807 C  C10 . OLA E  5  .   ? -6.618  -12.210 -8.663  1.00 51.20 1   E  1 
HETATM 2808 C  C11 . OLA E  5  .   ? -6.075  -12.734 -9.812  1.00 50.93 1   E  1 
HETATM 2809 C  C12 . OLA E  5  .   ? -7.122  -13.188 -10.602 1.00 49.03 1   E  1 
HETATM 2810 C  C13 . OLA E  5  .   ? -6.631  -13.807 -11.752 1.00 48.72 1   E  1 
HETATM 2811 C  C14 . OLA E  5  .   ? -6.051  -15.026 -11.417 1.00 47.21 1   E  1 
HETATM 2812 C  C15 . OLA E  5  .   ? -5.800  -15.763 -12.568 1.00 45.21 1   E  1 
HETATM 2813 C  C16 . OLA E  5  .   ? -5.324  -17.036 -12.201 1.00 43.54 1   E  1 
HETATM 2814 C  C17 . OLA E  5  .   ? -5.384  -17.913 -13.294 1.00 39.47 1   E  1 
HETATM 2815 C  C18 . OLA E  5  .   ? -5.198  -19.259 -12.862 1.00 35.23 1   E  1 
HETATM 2816 C  C1  . OLA F  6  .   ? -16.328 3.657   -7.270  1.00 57.15 1   F  1 
HETATM 2817 O  O1  . OLA F  6  .   ? -16.423 3.311   -8.431  1.00 52.47 1   F  1 
HETATM 2818 O  O2  . OLA F  6  .   ? -15.845 4.688   -6.919  1.00 52.20 1   F  1 
HETATM 2819 C  C2  . OLA F  6  .   ? -16.817 2.786   -6.290  1.00 55.06 1   F  1 
HETATM 2820 C  C3  . OLA F  6  .   ? -17.483 1.741   -6.878  1.00 55.53 1   F  1 
HETATM 2821 C  C4  . OLA F  6  .   ? -17.818 0.776   -5.928  1.00 53.32 1   F  1 
HETATM 2822 C  C5  . OLA F  6  .   ? -18.582 -0.211  -6.516  1.00 52.05 1   F  1 
HETATM 2823 C  C6  . OLA F  6  .   ? -18.769 -1.248  -5.643  1.00 51.67 1   F  1 
HETATM 2824 C  C7  . OLA F  6  .   ? -19.565 -2.221  -6.247  1.00 49.80 1   F  1 
HETATM 2825 C  C8  . OLA F  6  .   ? -19.448 -3.402  -5.568  1.00 49.19 1   F  1 
HETATM 2826 C  C9  . OLA F  6  .   ? -20.312 -4.262  -6.025  1.00 45.92 1   F  1 
HETATM 2827 C  C10 . OLA F  6  .   ? -20.264 -5.432  -6.053  1.00 45.20 1   F  1 
HETATM 2828 C  C11 . OLA F  6  .   ? -19.209 -6.107  -6.390  1.00 45.84 1   F  1 
HETATM 2829 C  C12 . OLA F  6  .   ? -19.307 -7.339  -5.789  1.00 43.94 1   F  1 
HETATM 2830 C  C13 . OLA F  6  .   ? -19.331 -8.322  -6.720  1.00 43.98 1   F  1 
HETATM 2831 C  C14 . OLA F  6  .   ? -18.923 -9.509  -6.199  1.00 42.76 1   F  1 
HETATM 2832 C  C15 . OLA F  6  .   ? -19.658 -10.510 -6.801  1.00 40.66 1   F  1 
HETATM 2833 C  C16 . OLA F  6  .   ? -19.030 -11.734 -6.739  1.00 39.46 1   F  1 
HETATM 2834 C  C17 . OLA F  6  .   ? -19.900 -12.724 -7.220  1.00 36.54 1   F  1 
HETATM 2835 C  C18 . OLA F  6  .   ? -19.209 -13.897 -7.613  1.00 33.32 1   F  1 
HETATM 2836 C  C1  . OLA G  7  .   ? -21.083 -27.996 -2.315  1.00 35.47 1   G  1 
HETATM 2837 O  O1  . OLA G  7  .   ? -20.649 -28.302 -3.398  1.00 36.74 1   G  1 
HETATM 2838 O  O2  . OLA G  7  .   ? -21.913 -28.623 -1.732  1.00 34.47 1   G  1 
HETATM 2839 C  C2  . OLA G  7  .   ? -20.575 -26.852 -1.684  1.00 36.31 1   G  1 
HETATM 2840 C  C3  . OLA G  7  .   ? -20.039 -25.967 -2.605  1.00 38.92 1   G  1 
HETATM 2841 C  C4  . OLA G  7  .   ? -19.387 -24.919 -1.912  1.00 38.76 1   G  1 
HETATM 2842 C  C5  . OLA G  7  .   ? -18.839 -24.037 -2.819  1.00 40.63 1   G  1 
HETATM 2843 C  C6  . OLA G  7  .   ? -18.019 -23.114 -2.139  1.00 41.78 1   G  1 
HETATM 2844 C  C7  . OLA G  7  .   ? -17.462 -22.269 -3.055  1.00 41.98 1   G  1 
HETATM 2845 C  C8  . OLA G  7  .   ? -16.600 -21.398 -2.494  1.00 43.01 1   G  1 
HETATM 2846 C  C9  . OLA G  7  .   ? -16.700 -20.261 -3.158  1.00 41.33 1   G  1 
HETATM 2847 C  C10 . OLA G  7  .   ? -16.069 -19.310 -3.125  1.00 41.83 1   G  1 
HETATM 2848 C  C11 . OLA G  7  .   ? -14.928 -19.166 -2.506  1.00 43.22 1   G  1 
HETATM 2849 C  C12 . OLA G  7  .   ? -14.689 -17.852 -2.704  1.00 42.54 1   G  1 
HETATM 2850 C  C13 . OLA G  7  .   ? -13.608 -17.436 -2.005  1.00 42.92 1   G  1 
HETATM 2851 C  C14 . OLA G  7  .   ? -13.567 -16.079 -2.069  1.00 42.81 1   G  1 
HETATM 2852 C  C15 . OLA G  7  .   ? -12.440 -15.612 -1.424  1.00 42.00 1   G  1 
HETATM 2853 C  C16 . OLA G  7  .   ? -12.447 -14.212 -1.441  1.00 41.58 1   G  1 
HETATM 2854 C  C17 . OLA G  7  .   ? -11.287 -13.694 -0.815  1.00 39.81 1   G  1 
HETATM 2855 C  C18 . OLA G  7  .   ? -11.304 -12.263 -0.774  1.00 37.53 1   G  1 
HETATM 2856 C  C1  . OLA H  8  .   ? -11.078 -6.358  7.528   1.00 52.38 1   H  1 
HETATM 2857 O  O1  . OLA H  8  .   ? -10.498 -5.544  8.233   1.00 50.57 1   H  1 
HETATM 2858 O  O2  . OLA H  8  .   ? -12.042 -6.961  7.884   1.00 48.94 1   H  1 
HETATM 2859 C  C2  . OLA H  8  .   ? -10.540 -6.645  6.268   1.00 52.15 1   H  1 
HETATM 2860 C  C3  . OLA H  8  .   ? -9.654  -7.695  6.392   1.00 50.83 1   H  1 
HETATM 2861 C  C4  . OLA H  8  .   ? -8.846  -7.806  5.218   1.00 51.45 1   H  1 
HETATM 2862 C  C5  . OLA H  8  .   ? -9.364  -8.716  4.319   1.00 49.97 1   H  1 
HETATM 2863 C  C6  . OLA H  8  .   ? -9.565  -9.993  4.896   1.00 48.51 1   H  1 
HETATM 2864 C  C7  . OLA H  8  .   ? -9.806  -10.966 3.940   1.00 46.87 1   H  1 
HETATM 2865 C  C8  . OLA H  8  .   ? -11.170 -11.242 3.763   1.00 45.02 1   H  1 
HETATM 2866 C  C9  . OLA H  8  .   ? -11.322 -12.463 3.248   1.00 42.65 1   H  1 
HETATM 2867 C  C10 . OLA H  8  .   ? -12.331 -12.963 2.880   1.00 40.78 1   H  1 
HETATM 2868 C  C11 . OLA H  8  .   ? -13.563 -12.421 2.967   1.00 40.81 1   H  1 
HETATM 2869 C  C12 . OLA H  8  .   ? -14.300 -13.123 2.038   1.00 38.27 1   H  1 
HETATM 2870 C  C13 . OLA H  8  .   ? -15.323 -13.795 2.634   1.00 37.10 1   H  1 
HETATM 2871 C  C14 . OLA H  8  .   ? -16.117 -14.412 1.682   1.00 35.26 1   H  1 
HETATM 2872 C  C15 . OLA H  8  .   ? -16.261 -15.757 2.017   1.00 33.80 1   H  1 
HETATM 2873 C  C16 . OLA H  8  .   ? -17.226 -16.369 1.203   1.00 31.96 1   H  1 
HETATM 2874 C  C17 . OLA H  8  .   ? -17.275 -17.749 1.486   1.00 28.70 1   H  1 
HETATM 2875 C  C18 . OLA H  8  .   ? -18.326 -18.422 0.773   1.00 25.85 1   H  1 
HETATM 2876 C  C1  . OLA I  9  .   ? -19.215 3.055   -1.867  1.00 41.60 1   I  1 
HETATM 2877 O  O1  . OLA I  9  .   ? -18.878 3.030   -0.691  1.00 41.39 1   I  1 
HETATM 2878 O  O2  . OLA I  9  .   ? -18.910 3.929   -2.613  1.00 40.33 1   I  1 
HETATM 2879 C  C2  . OLA I  9  .   ? -20.007 2.023   -2.351  1.00 40.39 1   I  1 
HETATM 2880 C  C3  . OLA I  9  .   ? -20.052 1.012   -1.425  1.00 41.44 1   I  1 
HETATM 2881 C  C4  . OLA I  9  .   ? -20.759 -0.069  -1.960  1.00 40.44 1   I  1 
HETATM 2882 C  C5  . OLA I  9  .   ? -20.656 -1.122  -1.090  1.00 40.51 1   I  1 
HETATM 2883 C  C6  . OLA I  9  .   ? -21.283 -2.250  -1.620  1.00 41.00 1   I  1 
HETATM 2884 C  C7  . OLA I  9  .   ? -20.996 -3.320  -0.798  1.00 40.30 1   I  1 
HETATM 2885 C  C8  . OLA I  9  .   ? -21.587 -4.474  -1.206  1.00 38.99 1   I  1 
HETATM 2886 C  C9  . OLA I  9  .   ? -21.184 -5.435  -0.353  1.00 37.75 1   I  1 
HETATM 2887 C  C10 . OLA I  9  .   ? -21.475 -6.557  -0.333  1.00 35.59 1   I  1 
HETATM 2888 C  C11 . OLA I  9  .   ? -22.344 -7.155  -1.126  1.00 35.04 1   I  1 
HETATM 2889 C  C12 . OLA I  9  .   ? -22.297 -8.485  -0.733  1.00 32.03 1   I  1 
HETATM 2890 C  C13 . OLA I  9  .   ? -23.473 -9.121  -1.047  1.00 32.37 1   I  1 
HETATM 2891 C  C14 . OLA I  9  .   ? -23.442 -10.419 -0.580  1.00 29.67 1   I  1 
HETATM 2892 C  C15 . OLA I  9  .   ? -24.721 -10.957 -0.704  1.00 27.25 1   I  1 
HETATM 2893 C  C16 . OLA I  9  .   ? -24.742 -12.248 -0.164  1.00 24.33 1   I  1 
HETATM 2894 C  C17 . OLA I  9  .   ? -26.065 -12.747 -0.140  1.00 19.88 1   I  1 
HETATM 2895 C  C18 . OLA I  9  .   ? -26.122 -14.053 0.415   1.00 18.12 1   I  1 
HETATM 2896 C  C1  . OLA J  10 .   ? -1.583  -13.549 5.598   1.00 48.63 1   J  1 
HETATM 2897 O  O1  . OLA J  10 .   ? -1.921  -12.427 5.953   1.00 45.72 1   J  1 
HETATM 2898 O  O2  . OLA J  10 .   ? -0.438  -13.864 5.400   1.00 45.63 1   J  1 
HETATM 2899 C  C2  . OLA J  10 .   ? -2.578  -14.507 5.419   1.00 45.02 1   J  1 
HETATM 2900 C  C3  . OLA J  10 .   ? -3.585  -14.031 4.609   1.00 44.61 1   J  1 
HETATM 2901 C  C4  . OLA J  10 .   ? -4.501  -15.035 4.424   1.00 42.66 1   J  1 
HETATM 2902 C  C5  . OLA J  10 .   ? -5.649  -14.567 3.768   1.00 42.44 1   J  1 
HETATM 2903 C  C6  . OLA J  10 .   ? -6.517  -15.635 3.584   1.00 41.44 1   J  1 
HETATM 2904 C  C7  . OLA J  10 .   ? -7.728  -15.213 3.038   1.00 40.34 1   J  1 
HETATM 2905 C  C8  . OLA J  10 .   ? -8.546  -16.305 2.822   1.00 39.39 1   J  1 
HETATM 2906 C  C9  . OLA J  10 .   ? -9.721  -15.895 2.342   1.00 38.29 1   J  1 
HETATM 2907 C  C10 . OLA J  10 .   ? -10.585 -16.598 2.000   1.00 36.30 1   J  1 
HETATM 2908 C  C11 . OLA J  10 .   ? -10.508 -17.951 2.036   1.00 36.22 1   J  1 
HETATM 2909 C  C12 . OLA J  10 .   ? -11.709 -18.354 1.511   1.00 33.99 1   J  1 
HETATM 2910 C  C13 . OLA J  10 .   ? -11.900 -19.698 1.722   1.00 34.30 1   J  1 
HETATM 2911 C  C14 . OLA J  10 .   ? -13.134 -20.020 1.195   1.00 32.92 1   J  1 
HETATM 2912 C  C15 . OLA J  10 .   ? -13.486 -21.279 1.642   1.00 31.73 1   J  1 
HETATM 2913 C  C16 . OLA J  10 .   ? -14.791 -21.557 1.202   1.00 30.46 1   J  1 
HETATM 2914 C  C17 . OLA J  10 .   ? -15.238 -22.775 1.745   1.00 27.79 1   J  1 
HETATM 2915 C  C18 . OLA J  10 .   ? -16.543 -23.085 1.304   1.00 25.86 1   J  1 
HETATM 2916 C  C1  . OLA K  11 .   ? -12.866 0.889   -16.519 1.00 44.90 1   K  1 
HETATM 2917 O  O1  . OLA K  11 .   ? -14.042 1.057   -16.722 1.00 41.42 1   K  1 
HETATM 2918 O  O2  . OLA K  11 .   ? -12.060 1.767   -16.558 1.00 44.40 1   K  1 
HETATM 2919 C  C2  . OLA K  11 .   ? -12.407 -0.401  -16.219 1.00 45.74 1   K  1 
HETATM 2920 C  C3  . OLA K  11 .   ? -13.468 -1.284  -16.184 1.00 45.42 1   K  1 
HETATM 2921 C  C4  . OLA K  11 .   ? -13.003 -2.564  -15.852 1.00 46.69 1   K  1 
HETATM 2922 C  C5  . OLA K  11 .   ? -14.072 -3.445  -15.851 1.00 45.32 1   K  1 
HETATM 2923 C  C6  . OLA K  11 .   ? -13.660 -4.736  -15.553 1.00 45.61 1   K  1 
HETATM 2924 C  C7  . OLA K  11 .   ? -14.781 -5.562  -15.512 1.00 45.11 1   K  1 
HETATM 2925 C  C8  . OLA K  11 .   ? -14.415 -6.841  -15.213 1.00 44.94 1   K  1 
HETATM 2926 C  C9  . OLA K  11 .   ? -15.503 -7.571  -15.193 1.00 42.51 1   K  1 
HETATM 2927 C  C10 . OLA K  11 .   ? -15.585 -8.697  -14.866 1.00 41.95 1   K  1 
HETATM 2928 C  C11 . OLA K  11 .   ? -14.612 -9.329  -14.217 1.00 42.70 1   K  1 
HETATM 2929 C  C12 . OLA K  11 .   ? -14.810 -10.688 -14.403 1.00 41.00 1   K  1 
HETATM 2930 C  C13 . OLA K  11 .   ? -15.866 -11.168 -13.674 1.00 39.76 1   K  1 
HETATM 2931 C  C14 . OLA K  11 .   ? -15.885 -12.534 -13.772 1.00 38.99 1   K  1 
HETATM 2932 C  C15 . OLA K  11 .   ? -16.889 -13.030 -12.968 1.00 37.15 1   K  1 
HETATM 2933 C  C16 . OLA K  11 .   ? -16.968 -14.430 -13.122 1.00 36.14 1   K  1 
HETATM 2934 C  C17 . OLA K  11 .   ? -17.811 -14.989 -12.134 1.00 34.10 1   K  1 
HETATM 2935 C  C18 . OLA K  11 .   ? -17.934 -16.402 -12.254 1.00 30.69 1   K  1 
HETATM 2936 C  C1  . OLA L  12 .   ? 0.230   -13.700 -9.608  1.00 33.75 1   L  1 
HETATM 2937 O  O1  . OLA L  12 .   ? -0.313  -13.351 -10.640 1.00 31.60 1   L  1 
HETATM 2938 O  O2  . OLA L  12 .   ? 1.209   -13.159 -9.171  1.00 31.78 1   L  1 
HETATM 2939 C  C2  . OLA L  12 .   ? -0.286  -14.776 -8.892  1.00 35.35 1   L  1 
HETATM 2940 C  C3  . OLA L  12 .   ? -1.485  -15.248 -9.443  1.00 34.54 1   L  1 
HETATM 2941 C  C4  . OLA L  12 .   ? -1.878  -16.375 -8.732  1.00 34.28 1   L  1 
HETATM 2942 C  C5  . OLA L  12 .   ? -3.174  -16.727 -9.050  1.00 35.23 1   L  1 
HETATM 2943 C  C6  . OLA L  12 .   ? -3.484  -17.915 -8.397  1.00 36.81 1   L  1 
HETATM 2944 C  C7  . OLA L  12 .   ? -4.839  -18.119 -8.458  1.00 36.57 1   L  1 
HETATM 2945 C  C8  . OLA L  12 .   ? -5.154  -19.342 -7.878  1.00 37.38 1   L  1 
HETATM 2946 C  C9  . OLA L  12 .   ? -6.478  -19.412 -7.652  1.00 35.69 1   L  1 
HETATM 2947 C  C10 . OLA L  12 .   ? -6.987  -20.353 -7.166  1.00 36.78 1   L  1 
HETATM 2948 C  C11 . OLA L  12 .   ? -6.277  -21.472 -6.902  1.00 37.49 1   L  1 
HETATM 2949 C  C12 . OLA L  12 .   ? -7.126  -22.300 -6.202  1.00 37.06 1   L  1 
HETATM 2950 C  C13 . OLA L  12 .   ? -6.572  -23.535 -6.044  1.00 36.61 1   L  1 
HETATM 2951 C  C14 . OLA L  12 .   ? -7.439  -24.307 -5.313  1.00 35.60 1   L  1 
HETATM 2952 C  C15 . OLA L  12 .   ? -7.006  -25.629 -5.330  1.00 33.91 1   L  1 
HETATM 2953 C  C16 . OLA L  12 .   ? -7.973  -26.436 -4.681  1.00 32.45 1   L  1 
HETATM 2954 C  C17 . OLA L  12 .   ? -7.611  -27.801 -4.740  1.00 30.09 1   L  1 
HETATM 2955 C  C18 . OLA L  12 .   ? -8.622  -28.631 -4.135  1.00 27.42 1   L  1 
HETATM 2956 C  C1  . OLA M  13 .   ? -27.299 -29.243 0.920   1.00 18.07 1   M  1 
HETATM 2957 O  O1  . OLA M  13 .   ? -27.022 -30.221 0.267   1.00 14.64 1   M  1 
HETATM 2958 O  O2  . OLA M  13 .   ? -27.558 -29.274 2.100   1.00 11.06 1   M  1 
HETATM 2959 C  C2  . OLA M  13 .   ? -27.245 -28.000 0.334   1.00 15.01 1   M  1 
HETATM 2960 C  C3  . OLA M  13 .   ? -26.215 -27.285 0.901   1.00 17.88 1   M  1 
HETATM 2961 C  C4  . OLA M  13 .   ? -26.269 -25.969 0.435   1.00 18.67 1   M  1 
HETATM 2962 C  C5  . OLA M  13 .   ? -25.110 -25.338 0.765   1.00 20.42 1   M  1 
HETATM 2963 C  C6  . OLA M  13 .   ? -25.226 -24.005 0.489   1.00 22.10 1   M  1 
HETATM 2964 C  C7  . OLA M  13 .   ? -24.024 -23.425 0.684   1.00 22.44 1   M  1 
HETATM 2965 C  C8  . OLA M  13 .   ? -24.154 -22.089 0.595   1.00 24.00 1   M  1 
HETATM 2966 C  C9  . OLA M  13 .   ? -22.961 -21.614 0.367   1.00 24.08 1   M  1 
HETATM 2967 C  C10 . OLA M  13 .   ? -22.617 -20.530 0.444   1.00 23.37 1   M  1 
HETATM 2968 C  C11 . OLA M  13 .   ? -23.321 -19.554 0.943   1.00 22.89 1   M  1 
HETATM 2969 C  C12 . OLA M  13 .   ? -22.432 -18.538 0.859   1.00 22.59 1   M  1 
HETATM 2970 C  C13 . OLA M  13 .   ? -22.910 -17.428 1.451   1.00 24.16 1   M  1 
HETATM 2971 C  C14 . OLA M  13 .   ? -21.924 -16.510 1.368   1.00 24.81 1   M  1 
HETATM 2972 C  C15 . OLA M  13 .   ? -22.367 -15.300 1.818   1.00 24.43 1   M  1 
HETATM 2973 C  C16 . OLA M  13 .   ? -21.390 -14.368 1.566   1.00 24.74 1   M  1 
HETATM 2974 C  C17 . OLA M  13 .   ? -21.799 -13.101 1.979   1.00 23.17 1   M  1 
HETATM 2975 C  C18 . OLA M  13 .   ? -20.872 -12.122 1.593   1.00 23.39 1   M  1 
HETATM 2976 C  C1  . OLA N  14 .   ? 0.161   -8.270  -16.061 1.00 39.40 1   N  1 
HETATM 2977 O  O1  . OLA N  14 .   ? 0.898   -9.134  -15.637 1.00 36.77 1   N  1 
HETATM 2978 O  O2  . OLA N  14 .   ? 0.514   -7.157  -16.326 1.00 36.90 1   N  1 
HETATM 2979 C  C2  . OLA N  14 .   ? -1.178  -8.572  -16.243 1.00 41.61 1   N  1 
HETATM 2980 C  C3  . OLA N  14 .   ? -1.519  -9.780  -15.663 1.00 41.24 1   N  1 
HETATM 2981 C  C4  . OLA N  14 .   ? -2.902  -9.986  -15.792 1.00 41.68 1   N  1 
HETATM 2982 C  C5  . OLA N  14 .   ? -3.263  -11.244 -15.355 1.00 41.87 1   N  1 
HETATM 2983 C  C6  . OLA N  14 .   ? -4.649  -11.406 -15.449 1.00 42.93 1   N  1 
HETATM 2984 C  C7  . OLA N  14 .   ? -4.947  -12.610 -16.008 1.00 41.72 1   N  1 
HETATM 2985 C  C8  . OLA N  14 .   ? -6.177  -13.093 -15.683 1.00 41.75 1   N  1 
HETATM 2986 C  C9  . OLA N  14 .   ? -6.671  -13.692 -16.748 1.00 38.78 1   N  1 
HETATM 2987 C  C10 . OLA N  14 .   ? -7.328  -14.633 -16.859 1.00 37.73 1   N  1 
HETATM 2988 C  C11 . OLA N  14 .   ? -7.717  -15.455 -15.897 1.00 37.23 1   N  1 
HETATM 2989 C  C12 . OLA N  14 .   ? -7.978  -16.638 -16.542 1.00 34.95 1   N  1 
HETATM 2990 C  C13 . OLA N  14 .   ? -9.138  -17.201 -16.101 1.00 34.41 1   N  1 
HETATM 2991 C  C14 . OLA N  14 .   ? -9.097  -18.563 -16.262 1.00 32.74 1   N  1 
HETATM 2992 C  C15 . OLA N  14 .   ? -10.361 -19.084 -15.960 1.00 31.37 1   N  1 
HETATM 2993 C  C16 . OLA N  14 .   ? -10.312 -20.476 -15.847 1.00 28.92 1   N  1 
HETATM 2994 C  C17 . OLA N  14 .   ? -11.612 -21.001 -15.556 1.00 26.03 1   N  1 
HETATM 2995 C  C18 . OLA N  14 .   ? -11.609 -22.407 -15.402 1.00 24.58 1   N  1 
HETATM 2996 C  C1  . OLA O  15 .   ? -2.330  -13.336 0.635   1.00 34.83 1   O  1 
HETATM 2997 O  O1  . OLA O  15 .   ? -1.870  -12.212 0.711   1.00 32.53 1   O  1 
HETATM 2998 O  O2  . OLA O  15 .   ? -1.657  -14.329 0.499   1.00 32.39 1   O  1 
HETATM 2999 C  C2  . OLA O  15 .   ? -3.708  -13.480 0.729   1.00 33.93 1   O  1 
HETATM 3000 C  C3  . OLA O  15 .   ? -4.233  -14.025 -0.428  1.00 34.31 1   O  1 
HETATM 3001 C  C4  . OLA O  15 .   ? -5.639  -13.891 -0.410  1.00 34.11 1   O  1 
HETATM 3002 C  C5  . OLA O  15 .   ? -6.237  -14.567 -1.464  1.00 34.28 1   O  1 
HETATM 3003 C  C6  . OLA O  15 .   ? -6.711  -15.793 -1.004  1.00 35.09 1   O  1 
HETATM 3004 C  C7  . OLA O  15 .   ? -7.652  -16.292 -1.906  1.00 34.76 1   O  1 
HETATM 3005 C  C8  . OLA O  15 .   ? -7.972  -17.601 -1.604  1.00 35.10 1   O  1 
HETATM 3006 C  C9  . OLA O  15 .   ? -9.008  -17.967 -2.368  1.00 33.61 1   O  1 
HETATM 3007 C  C10 . OLA O  15 .   ? -9.422  -19.065 -2.517  1.00 33.00 1   O  1 
HETATM 3008 C  C11 . OLA O  15 .   ? -8.879  -20.156 -1.939  1.00 32.84 1   O  1 
HETATM 3009 C  C12 . OLA O  15 .   ? -9.352  -21.265 -2.578  1.00 31.53 1   O  1 
HETATM 3010 C  C13 . OLA O  15 .   ? -10.637 -21.607 -2.241  1.00 31.72 1   O  1 
HETATM 3011 C  C14 . OLA O  15 .   ? -10.786 -22.967 -2.397  1.00 30.18 1   O  1 
HETATM 3012 C  C15 . OLA O  15 .   ? -12.128 -23.292 -2.296  1.00 29.60 1   O  1 
HETATM 3013 C  C16 . OLA O  15 .   ? -12.271 -24.698 -2.363  1.00 28.39 1   O  1 
HETATM 3014 C  C17 . OLA O  15 .   ? -13.647 -25.069 -2.312  1.00 26.91 1   O  1 
HETATM 3015 C  C18 . OLA O  15 .   ? -13.821 -26.492 -2.340  1.00 24.40 1   O  1 
HETATM 3016 C  C1  . OLA P  16 .   ? -18.513 2.867   -11.938 1.00 37.76 1   P  1 
HETATM 3017 O  O1  . OLA P  16 .   ? -18.936 2.599   -13.046 1.00 35.85 1   P  1 
HETATM 3018 O  O2  . OLA P  16 .   ? -18.325 3.977   -11.548 1.00 36.87 1   P  1 
HETATM 3019 C  C2  . OLA P  16 .   ? -18.276 1.832   -11.050 1.00 36.08 1   P  1 
HETATM 3020 C  C3  . OLA P  16 .   ? -18.088 0.635   -11.723 1.00 36.90 1   P  1 
HETATM 3021 C  C4  . OLA P  16 .   ? -17.925 -0.391  -10.788 1.00 37.17 1   P  1 
HETATM 3022 C  C5  . OLA P  16 .   ? -17.945 -1.627  -11.415 1.00 37.79 1   P  1 
HETATM 3023 C  C6  . OLA P  16 .   ? -18.660 -2.483  -10.606 1.00 38.26 1   P  1 
HETATM 3024 C  C7  . OLA P  16 .   ? -18.783 -3.711  -11.203 1.00 37.58 1   P  1 
HETATM 3025 C  C8  . OLA P  16 .   ? -19.535 -4.540  -10.408 1.00 37.91 1   P  1 
HETATM 3026 C  C9  . OLA P  16 .   ? -19.666 -5.613  -10.943 1.00 35.87 1   P  1 
HETATM 3027 C  C10 . OLA P  16 .   ? -20.134 -6.653  -10.678 1.00 35.13 1   P  1 
HETATM 3028 C  C11 . OLA P  16 .   ? -20.253 -7.645  -11.427 1.00 34.48 1   P  1 
HETATM 3029 C  C12 . OLA P  16 .   ? -20.590 -8.707  -10.656 1.00 33.47 1   P  1 
HETATM 3030 C  C13 . OLA P  16 .   ? -20.443 -9.827  -11.383 1.00 33.51 1   P  1 
HETATM 3031 C  C14 . OLA P  16 .   ? -20.789 -10.907 -10.644 1.00 32.60 1   P  1 
HETATM 3032 C  C15 . OLA P  16 .   ? -20.602 -12.019 -11.428 1.00 31.61 1   P  1 
HETATM 3033 C  C16 . OLA P  16 .   ? -21.034 -13.163 -10.741 1.00 30.75 1   P  1 
HETATM 3034 C  C17 . OLA P  16 .   ? -20.911 -14.299 -11.558 1.00 28.92 1   P  1 
HETATM 3035 C  C18 . OLA P  16 .   ? -21.379 -15.479 -10.910 1.00 25.70 1   P  1 
HETATM 3036 C  C1  . OLA Q  17 .   ? -21.151 4.588   -8.472  1.00 27.47 1   Q  1 
HETATM 3037 O  O1  . OLA Q  17 .   ? -20.050 4.326   -8.890  1.00 27.46 1   Q  1 
HETATM 3038 O  O2  . OLA Q  17 .   ? -21.446 5.642   -7.959  1.00 24.84 1   Q  1 
HETATM 3039 C  C2  . OLA Q  17 .   ? -22.107 3.600   -8.510  1.00 25.79 1   Q  1 
HETATM 3040 C  C3  . OLA Q  17 .   ? -21.849 2.674   -7.514  1.00 27.87 1   Q  1 
HETATM 3041 C  C4  . OLA Q  17 .   ? -22.773 1.622   -7.602  1.00 28.00 1   Q  1 
HETATM 3042 C  C5  . OLA Q  17 .   ? -22.652 0.779   -6.500  1.00 28.91 1   Q  1 
HETATM 3043 C  C6  . OLA Q  17 .   ? -23.544 -0.295  -6.626  1.00 29.34 1   Q  1 
HETATM 3044 C  C7  . OLA Q  17 .   ? -23.398 -1.108  -5.521  1.00 29.57 1   Q  1 
HETATM 3045 C  C8  . OLA Q  17 .   ? -24.183 -2.237  -5.620  1.00 29.29 1   Q  1 
HETATM 3046 C  C9  . OLA Q  17 .   ? -23.865 -3.008  -4.579  1.00 27.89 1   Q  1 
HETATM 3047 C  C10 . OLA Q  17 .   ? -24.236 -4.068  -4.279  1.00 26.11 1   Q  1 
HETATM 3048 C  C11 . OLA Q  17 .   ? -25.196 -4.787  -4.867  1.00 25.41 1   Q  1 
HETATM 3049 C  C12 . OLA Q  17 .   ? -25.106 -6.002  -4.231  1.00 23.49 1   Q  1 
HETATM 3050 C  C13 . OLA Q  17 .   ? -26.248 -6.715  -4.436  1.00 22.90 1   Q  1 
HETATM 3051 C  C14 . OLA Q  17 .   ? -26.142 -7.950  -3.831  1.00 20.69 1   Q  1 
HETATM 3052 C  C15 . OLA Q  17 .   ? -27.378 -8.574  -3.894  1.00 19.01 1   Q  1 
HETATM 3053 C  C16 . OLA Q  17 .   ? -27.276 -9.871  -3.384  1.00 16.91 1   Q  1 
HETATM 3054 C  C17 . OLA Q  17 .   ? -28.565 -10.464 -3.310  1.00 13.69 1   Q  1 
HETATM 3055 C  C18 . OLA Q  17 .   ? -28.513 -11.797 -2.871  1.00 13.62 1   Q  1 
HETATM 3056 C  C1  . OLA R  18 .   ? -7.425  -2.446  -18.719 1.00 30.17 1   R  1 
HETATM 3057 O  O1  . OLA R  18 .   ? -7.979  -1.601  -18.047 1.00 28.47 1   R  1 
HETATM 3058 O  O2  . OLA R  18 .   ? -6.390  -2.256  -19.305 1.00 27.29 1   R  1 
HETATM 3059 C  C2  . OLA R  18 .   ? -8.023  -3.699  -18.838 1.00 30.97 1   R  1 
HETATM 3060 C  C3  . OLA R  18 .   ? -8.769  -3.991  -17.713 1.00 32.10 1   R  1 
HETATM 3061 C  C4  . OLA R  18 .   ? -9.747  -4.914  -18.034 1.00 31.99 1   R  1 
HETATM 3062 C  C5  . OLA R  18 .   ? -9.334  -6.201  -17.852 1.00 32.97 1   R  1 
HETATM 3063 C  C6  . OLA R  18 .   ? -10.456 -6.971  -17.945 1.00 33.00 1   R  1 
HETATM 3064 C  C7  . OLA R  18 .   ? -10.182 -8.312  -17.918 1.00 32.50 1   R  1 
HETATM 3065 C  C8  . OLA R  18 .   ? -11.371 -9.004  -17.984 1.00 33.48 1   R  1 
HETATM 3066 C  C9  . OLA R  18 .   ? -11.122 -10.275 -18.021 1.00 31.94 1   R  1 
HETATM 3067 C  C10 . OLA R  18 .   ? -11.922 -11.120 -18.062 1.00 32.39 1   R  1 
HETATM 3068 C  C11 . OLA R  18 .   ? -13.217 -10.919 -18.167 1.00 32.23 1   R  1 
HETATM 3069 C  C12 . OLA R  18 .   ? -13.764 -12.146 -17.930 1.00 32.12 1   R  1 
HETATM 3070 C  C13 . OLA R  18 .   ? -15.047 -12.205 -18.341 1.00 31.84 1   R  1 
HETATM 3071 C  C14 . OLA R  18 .   ? -15.792 -12.942 -17.463 1.00 31.40 1   R  1 
HETATM 3072 C  C15 . OLA R  18 .   ? -16.334 -14.009 -18.115 1.00 29.96 1   R  1 
HETATM 3073 C  C16 . OLA R  18 .   ? -17.250 -14.662 -17.297 1.00 29.77 1   R  1 
HETATM 3074 C  C17 . OLA R  18 .   ? -17.761 -15.813 -17.948 1.00 26.74 1   R  1 
HETATM 3075 C  C18 . OLA R  18 .   ? -18.668 -16.538 -17.119 1.00 24.63 1   R  1 
HETATM 3076 C  C1  . OLA S  19 .   ? 2.337   -19.217 -2.146  1.00 28.07 1   S  1 
HETATM 3077 O  O1  . OLA S  19 .   ? 1.534   -18.348 -2.383  1.00 26.33 1   S  1 
HETATM 3078 O  O2  . OLA S  19 .   ? 3.522   -19.101 -2.322  1.00 24.76 1   S  1 
HETATM 3079 C  C2  . OLA S  19 .   ? 1.876   -20.427 -1.654  1.00 25.08 1   S  1 
HETATM 3080 C  C3  . OLA S  19 .   ? 0.518   -20.385 -1.401  1.00 26.93 1   S  1 
HETATM 3081 C  C4  . OLA S  19 .   ? 0.082   -21.693 -1.168  1.00 26.08 1   S  1 
HETATM 3082 C  C5  . OLA S  19 .   ? -1.266  -21.742 -0.856  1.00 26.01 1   S  1 
HETATM 3083 C  C6  . OLA S  19 .   ? -1.638  -23.079 -0.848  1.00 26.91 1   S  1 
HETATM 3084 C  C7  . OLA S  19 .   ? -2.910  -23.194 -0.365  1.00 27.01 1   S  1 
HETATM 3085 C  C8  . OLA S  19 .   ? -3.308  -24.513 -0.406  1.00 27.28 1   S  1 
HETATM 3086 C  C9  . OLA S  19 .   ? -4.450  -24.679 0.292   1.00 24.92 1   S  1 
HETATM 3087 C  C10 . OLA S  19 .   ? -5.068  -25.694 0.344   1.00 25.17 1   S  1 
HETATM 3088 C  C11 . OLA S  19 .   ? -4.717  -26.784 -0.381  1.00 25.37 1   S  1 
HETATM 3089 C  C12 . OLA S  19 .   ? -5.552  -27.818 -0.040  1.00 23.47 1   S  1 
HETATM 3090 C  C13 . OLA S  19 .   ? -4.879  -28.976 -0.275  1.00 24.30 1   S  1 
HETATM 3091 C  C14 . OLA S  19 .   ? -5.685  -30.069 -0.335  1.00 23.56 1   S  1 
HETATM 3092 C  C15 . OLA S  19 .   ? -4.882  -31.193 -0.204  1.00 22.34 1   S  1 
HETATM 3093 C  C16 . OLA S  19 .   ? -4.918  -31.961 -1.349  1.00 20.59 1   S  1 
HETATM 3094 C  C17 . OLA S  19 .   ? -4.056  -33.066 -1.239  1.00 18.40 1   S  1 
HETATM 3095 C  C18 . OLA S  19 .   ? -4.105  -33.887 -2.390  1.00 18.05 1   S  1 
HETATM 3096 C  C1  . OLA T  20 .   ? -6.770  0.520   -23.114 1.00 24.93 1   T  1 
HETATM 3097 O  O1  . OLA T  20 .   ? -7.360  1.351   -22.444 1.00 26.30 1   T  1 
HETATM 3098 O  O2  . OLA T  20 .   ? -5.661  0.661   -23.522 1.00 23.35 1   T  1 
HETATM 3099 C  C2  . OLA T  20 .   ? -7.428  -0.651  -23.424 1.00 24.11 1   T  1 
HETATM 3100 C  C3  . OLA T  20 .   ? -8.622  -0.761  -22.721 1.00 26.68 1   T  1 
HETATM 3101 C  C4  . OLA T  20 .   ? -9.292  -1.860  -23.225 1.00 25.81 1   T  1 
HETATM 3102 C  C5  . OLA T  20 .   ? -10.371 -2.208  -22.445 1.00 27.22 1   T  1 
HETATM 3103 C  C6  . OLA T  20 .   ? -10.841 -3.422  -22.925 1.00 29.83 1   T  1 
HETATM 3104 C  C7  . OLA T  20 .   ? -11.773 -3.917  -22.101 1.00 30.28 1   T  1 
HETATM 3105 C  C8  . OLA T  20 .   ? -12.018 -5.209  -22.455 1.00 30.24 1   T  1 
HETATM 3106 C  C9  . OLA T  20 .   ? -13.028 -5.653  -21.753 1.00 28.94 1   T  1 
HETATM 3107 C  C10 . OLA T  20 .   ? -13.346 -6.757  -21.706 1.00 27.12 1   T  1 
HETATM 3108 C  C11 . OLA T  20 .   ? -12.712 -7.703  -22.339 1.00 27.15 1   T  1 
HETATM 3109 C  C12 . OLA T  20 .   ? -13.244 -8.789  -21.771 1.00 25.89 1   T  1 
HETATM 3110 C  C13 . OLA T  20 .   ? -13.175 -9.841  -22.568 1.00 25.61 1   T  1 
HETATM 3111 C  C14 . OLA T  20 .   ? -13.704 -10.877 -21.872 1.00 24.82 1   T  1 
HETATM 3112 C  C15 . OLA T  20 .   ? -14.139 -11.836 -22.730 1.00 21.64 1   T  1 
HETATM 3113 C  C16 . OLA T  20 .   ? -14.843 -12.771 -21.998 1.00 22.51 1   T  1 
HETATM 3114 C  C17 . OLA T  20 .   ? -15.360 -13.749 -22.827 1.00 19.29 1   T  1 
HETATM 3115 C  C18 . OLA T  20 .   ? -16.091 -14.724 -22.099 1.00 17.56 1   T  1 
HETATM 3116 C  C1  . OLA U  21 .   ? 5.567   -11.150 -13.192 1.00 32.37 1   U  1 
HETATM 3117 O  O1  . OLA U  21 .   ? 4.676   -10.339 -13.099 1.00 30.33 1   U  1 
HETATM 3118 O  O2  . OLA U  21 .   ? 6.734   -10.922 -12.897 1.00 28.66 1   U  1 
HETATM 3119 C  C2  . OLA U  21 .   ? 5.235   -12.459 -13.569 1.00 29.54 1   U  1 
HETATM 3120 C  C3  . OLA U  21 .   ? 4.937   -13.193 -12.425 1.00 31.75 1   U  1 
HETATM 3121 C  C4  . OLA U  21 .   ? 4.529   -14.477 -12.780 1.00 29.29 1   U  1 
HETATM 3122 C  C5  . OLA U  21 .   ? 3.157   -14.521 -12.950 1.00 29.18 1   U  1 
HETATM 3123 C  C6  . OLA U  21 .   ? 2.728   -15.847 -12.983 1.00 29.67 1   U  1 
HETATM 3124 C  C7  . OLA U  21 .   ? 1.391   -15.874 -13.328 1.00 29.41 1   U  1 
HETATM 3125 C  C8  . OLA U  21 .   ? 0.913   -17.169 -13.294 1.00 29.53 1   U  1 
HETATM 3126 C  C9  . OLA U  21 .   ? -0.368  -17.139 -13.672 1.00 28.26 1   U  1 
HETATM 3127 C  C10 . OLA U  21 .   ? -1.076  -18.075 -13.742 1.00 27.77 1   U  1 
HETATM 3128 C  C11 . OLA U  21 .   ? -0.687  -19.326 -13.402 1.00 26.54 1   U  1 
HETATM 3129 C  C12 . OLA U  21 .   ? -1.784  -20.115 -13.684 1.00 25.66 1   U  1 
HETATM 3130 C  C13 . OLA U  21 .   ? -1.505  -21.427 -13.404 1.00 24.94 1   U  1 
HETATM 3131 C  C14 . OLA U  21 .   ? -2.558  -22.187 -13.851 1.00 23.45 1   U  1 
HETATM 3132 C  C15 . OLA U  21 .   ? -2.240  -23.515 -13.702 1.00 21.91 1   U  1 
HETATM 3133 C  C16 . OLA U  21 .   ? -3.253  -24.277 -14.283 1.00 21.01 1   U  1 
HETATM 3134 C  C17 . OLA U  21 .   ? -2.973  -25.651 -14.157 1.00 18.66 1   U  1 
HETATM 3135 C  C18 . OLA U  21 .   ? -3.976  -26.456 -14.791 1.00 17.03 1   U  1 
HETATM 3136 C  C1  . OLA V  22 .   ? -32.375 -24.160 -6.361  1.00 9.38  1   V  1 
HETATM 3137 O  O1  . OLA V  22 .   ? -31.642 -25.125 -6.509  1.00 9.25  1   V  1 
HETATM 3138 O  O2  . OLA V  22 .   ? -33.507 -24.265 -6.013  1.00 5.58  1   V  1 
HETATM 3139 C  C2  . OLA V  22 .   ? -31.872 -22.876 -6.600  1.00 8.42  1   V  1 
HETATM 3140 C  C3  . OLA V  22 .   ? -30.483 -22.857 -6.738  1.00 13.49 1   V  1 
HETATM 3141 C  C4  . OLA V  22 .   ? -30.087 -21.539 -7.010  1.00 14.38 1   V  1 
HETATM 3142 C  C5  . OLA V  22 .   ? -28.719 -21.437 -7.130  1.00 16.68 1   V  1 
HETATM 3143 C  C6  . OLA V  22 .   ? -28.405 -20.125 -7.438  1.00 19.30 1   V  1 
HETATM 3144 C  C7  . OLA V  22 .   ? -27.035 -19.969 -7.520  1.00 21.73 1   V  1 
HETATM 3145 C  C8  . OLA V  22 .   ? -26.766 -18.681 -7.865  1.00 24.16 1   V  1 
HETATM 3146 C  C9  . OLA V  22 .   ? -25.444 -18.538 -7.996  1.00 24.03 1   V  1 
HETATM 3147 C  C10 . OLA V  22 .   ? -24.892 -17.543 -8.310  1.00 24.85 1   V  1 
HETATM 3148 C  C11 . OLA V  22 .   ? -25.553 -16.392 -8.451  1.00 24.28 1   V  1 
HETATM 3149 C  C12 . OLA V  22 .   ? -24.680 -15.522 -9.034  1.00 25.02 1   V  1 
HETATM 3150 C  C13 . OLA V  22 .   ? -25.222 -14.277 -9.006  1.00 24.73 1   V  1 
HETATM 3151 C  C14 . OLA V  22 .   ? -24.575 -13.441 -9.888  1.00 23.87 1   V  1 
HETATM 3152 C  C15 . OLA V  22 .   ? -25.124 -12.184 -9.766  1.00 24.26 1   V  1 
HETATM 3153 C  C16 . OLA V  22 .   ? -24.651 -11.371 -10.801 1.00 23.51 1   V  1 
HETATM 3154 C  C17 . OLA V  22 .   ? -25.129 -10.061 -10.632 1.00 21.07 1   V  1 
HETATM 3155 C  C18 . OLA V  22 .   ? -24.730 -9.227  -11.711 1.00 19.37 1   V  1 
HETATM 3156 C  C1  . OLA W  23 .   ? -30.322 -25.801 -1.693  1.00 10.63 1   W  1 
HETATM 3157 O  O1  . OLA W  23 .   ? -29.575 -26.606 -2.201  1.00 11.73 1   W  1 
HETATM 3158 O  O2  . OLA W  23 .   ? -31.095 -26.083 -0.824  1.00 7.27  1   W  1 
HETATM 3159 C  C2  . OLA W  23 .   ? -30.241 -24.462 -2.097  1.00 10.05 1   W  1 
HETATM 3160 C  C3  . OLA W  23 .   ? -28.945 -23.959 -1.958  1.00 14.22 1   W  1 
HETATM 3161 C  C4  . OLA W  23 .   ? -28.925 -22.600 -2.374  1.00 15.10 1   W  1 
HETATM 3162 C  C5  . OLA W  23 .   ? -27.665 -22.031 -2.198  1.00 16.20 1   W  1 
HETATM 3163 C  C6  . OLA W  23 .   ? -27.678 -20.689 -2.637  1.00 18.21 1   W  1 
HETATM 3164 C  C7  . OLA W  23 .   ? -26.436 -20.104 -2.424  1.00 17.64 1   W  1 
HETATM 3165 C  C8  . OLA W  23 .   ? -26.421 -18.822 -2.895  1.00 19.61 1   W  1 
HETATM 3166 C  C9  . OLA W  23 .   ? -25.184 -18.339 -2.702  1.00 19.34 1   W  1 
HETATM 3167 C  C10 . OLA W  23 .   ? -24.725 -17.326 -3.019  1.00 20.02 1   W  1 
HETATM 3168 C  C11 . OLA W  23 .   ? -25.341 -16.316 -3.613  1.00 19.60 1   W  1 
HETATM 3169 C  C12 . OLA W  23 .   ? -24.315 -15.489 -4.022  1.00 20.12 1   W  1 
HETATM 3170 C  C13 . OLA W  23 .   ? -24.778 -14.245 -4.265  1.00 21.83 1   W  1 
HETATM 3171 C  C14 . OLA W  23 .   ? -23.818 -13.492 -4.897  1.00 21.73 1   W  1 
HETATM 3172 C  C15 . OLA W  23 .   ? -24.208 -12.165 -4.850  1.00 22.03 1   W  1 
HETATM 3173 C  C16 . OLA W  23 .   ? -23.422 -11.377 -5.685  1.00 23.15 1   W  1 
HETATM 3174 C  C17 . OLA W  23 .   ? -23.701 -10.005 -5.454  1.00 21.63 1   W  1 
HETATM 3175 C  C18 . OLA W  23 .   ? -23.084 -9.147  -6.394  1.00 21.70 1   W  1 
HETATM 3176 C  C1  . OLA X  24 .   ? 1.454   -7.140  -20.474 1.00 21.43 1   X  1 
HETATM 3177 O  O1  . OLA X  24 .   ? 0.500   -6.388  -20.429 1.00 19.97 1   X  1 
HETATM 3178 O  O2  . OLA X  24 .   ? 2.589   -6.771  -20.329 1.00 17.43 1   X  1 
HETATM 3179 C  C2  . OLA X  24 .   ? 1.224   -8.503  -20.681 1.00 17.47 1   X  1 
HETATM 3180 C  C3  . OLA X  24 .   ? 0.066   -8.848  -20.033 1.00 21.50 1   X  1 
HETATM 3181 C  C4  . OLA X  24 .   ? -0.250  -10.181 -20.294 1.00 21.71 1   X  1 
HETATM 3182 C  C5  . OLA X  24 .   ? -1.589  -10.358 -20.022 1.00 23.59 1   X  1 
HETATM 3183 C  C6  . OLA X  24 .   ? -1.993  -11.665 -20.256 1.00 23.73 1   X  1 
HETATM 3184 C  C7  . OLA X  24 .   ? -3.377  -11.687 -20.313 1.00 24.67 1   X  1 
HETATM 3185 C  C8  . OLA X  24 .   ? -3.858  -12.969 -20.422 1.00 24.50 1   X  1 
HETATM 3186 C  C9  . OLA X  24 .   ? -5.143  -12.869 -20.721 1.00 23.05 1   X  1 
HETATM 3187 C  C10 . OLA X  24 .   ? -5.904  -13.741 -20.815 1.00 22.54 1   X  1 
HETATM 3188 C  C11 . OLA X  24 .   ? -5.655  -15.012 -20.527 1.00 21.51 1   X  1 
HETATM 3189 C  C12 . OLA X  24 .   ? -6.862  -15.612 -20.738 1.00 20.30 1   X  1 
HETATM 3190 C  C13 . OLA X  24 .   ? -6.835  -16.931 -20.410 1.00 21.92 1   X  1 
HETATM 3191 C  C14 . OLA X  24 .   ? -8.072  -17.466 -20.680 1.00 20.58 1   X  1 
HETATM 3192 C  C15 . OLA X  24 .   ? -8.099  -18.784 -20.265 1.00 20.78 1   X  1 
HETATM 3193 C  C16 . OLA X  24 .   ? -9.354  -19.346 -20.562 1.00 20.97 1   X  1 
HETATM 3194 C  C17 . OLA X  24 .   ? -9.429  -20.666 -20.055 1.00 19.43 1   X  1 
HETATM 3195 C  C18 . OLA X  24 .   ? -10.665 -21.303 -20.382 1.00 17.16 1   X  1 
HETATM 3196 C  C1  . OLA Y  25 .   ? -29.375 -29.264 -8.326  1.00 15.54 1   Y  1 
HETATM 3197 O  O1  . OLA Y  25 .   ? -28.782 -30.024 -9.054  1.00 16.38 1   Y  1 
HETATM 3198 O  O2  . OLA Y  25 .   ? -30.465 -29.484 -7.887  1.00 13.10 1   Y  1 
HETATM 3199 C  C2  . OLA Y  25 .   ? -28.783 -28.035 -8.017  1.00 14.36 1   Y  1 
HETATM 3200 C  C3  . OLA Y  25 .   ? -28.367 -27.429 -9.186  1.00 17.61 1   Y  1 
HETATM 3201 C  C4  . OLA Y  25 .   ? -27.372 -26.477 -8.898  1.00 19.22 1   Y  1 
HETATM 3202 C  C5  . OLA Y  25 .   ? -26.845 -26.020 -10.097 1.00 20.46 1   Y  1 
HETATM 3203 C  C6  . OLA Y  25 .   ? -26.098 -24.906 -9.885  1.00 22.34 1   Y  1 
HETATM 3204 C  C7  . OLA Y  25 .   ? -24.817 -25.258 -9.463  1.00 22.97 1   Y  1 
HETATM 3205 C  C8  . OLA Y  25 .   ? -24.013 -24.239 -9.848  1.00 25.74 1   Y  1 
HETATM 3206 C  C9  . OLA Y  25 .   ? -22.914 -24.188 -9.080  1.00 24.64 1   Y  1 
HETATM 3207 C  C10 . OLA Y  25 .   ? -22.152 -23.318 -9.108  1.00 24.99 1   Y  1 
HETATM 3208 C  C11 . OLA Y  25 .   ? -22.304 -22.310 -9.924  1.00 24.78 1   Y  1 
HETATM 3209 C  C12 . OLA Y  25 .   ? -21.420 -21.365 -9.532  1.00 24.50 1   Y  1 
HETATM 3210 C  C13 . OLA Y  25 .   ? -21.652 -20.226 -10.222 1.00 25.24 1   Y  1 
HETATM 3211 C  C14 . OLA Y  25 .   ? -20.788 -19.241 -9.819  1.00 24.86 1   Y  1 
HETATM 3212 C  C15 . OLA Y  25 .   ? -21.171 -18.812 -8.538  1.00 24.82 1   Y  1 
HETATM 3213 C  C16 . OLA Y  25 .   ? -20.470 -17.660 -8.227  1.00 25.28 1   Y  1 
HETATM 3214 C  C17 . OLA Y  25 .   ? -20.790 -17.238 -6.926  1.00 23.80 1   Y  1 
HETATM 3215 C  C18 . OLA Y  25 .   ? -20.064 -16.083 -6.573  1.00 22.74 1   Y  1 
HETATM 3216 C  C1  . OLA Z  26 .   ? -27.555 -29.445 -3.931  1.00 9.44  1   Z  1 
HETATM 3217 O  O1  . OLA Z  26 .   ? -27.691 -29.556 -5.124  1.00 8.94  1   Z  1 
HETATM 3218 O  O2  . OLA Z  26 .   ? -28.205 -30.051 -3.145  1.00 6.80  1   Z  1 
HETATM 3219 C  C2  . OLA Z  26 .   ? -26.589 -28.573 -3.444  1.00 8.96  1   Z  1 
HETATM 3220 C  C3  . OLA Z  26 .   ? -25.756 -28.125 -4.441  1.00 12.04 1   Z  1 
HETATM 3221 C  C4  . OLA Z  26 .   ? -24.853 -27.197 -3.902  1.00 13.64 1   Z  1 
HETATM 3222 C  C5  . OLA Z  26 .   ? -24.694 -26.157 -4.769  1.00 14.00 1   Z  1 
HETATM 3223 C  C6  . OLA Z  26 .   ? -23.827 -25.242 -4.249  1.00 16.53 1   Z  1 
HETATM 3224 C  C7  . OLA Z  26 .   ? -23.851 -24.143 -5.037  1.00 15.91 1   Z  1 
HETATM 3225 C  C8  . OLA Z  26 .   ? -22.948 -23.255 -4.575  1.00 18.20 1   Z  1 
HETATM 3226 C  C9  . OLA Z  26 .   ? -23.028 -22.165 -5.333  1.00 18.20 1   Z  1 
HETATM 3227 C  C10 . OLA Z  26 .   ? -22.431 -21.195 -5.180  1.00 18.27 1   Z  1 
HETATM 3228 C  C11 . OLA Z  26 .   ? -21.653 -21.025 -4.147  1.00 18.28 1   Z  1 
HETATM 3229 C  C12 . OLA Z  26 .   ? -21.106 -19.839 -4.355  1.00 17.81 1   Z  1 
HETATM 3230 C  C13 . OLA Z  26 .   ? -20.675 -19.341 -3.211  1.00 19.73 1   Z  1 
HETATM 3231 C  C14 . OLA Z  26 .   ? -20.028 -18.169 -3.464  1.00 19.59 1   Z  1 
HETATM 3232 C  C15 . OLA Z  26 .   ? -20.520 -17.223 -2.610  1.00 20.11 1   Z  1 
HETATM 3233 C  C16 . OLA Z  26 .   ? -19.908 -15.999 -2.878  1.00 21.33 1   Z  1 
HETATM 3234 C  C17 . OLA Z  26 .   ? -20.443 -14.996 -2.048  1.00 20.37 1   Z  1 
HETATM 3235 C  C18 . OLA Z  26 .   ? -19.877 -13.746 -2.321  1.00 20.73 1   Z  1 
HETATM 3236 C  C1  . OLA AA 27 .   ? -18.554 4.742   -16.330 1.00 25.67 1   AA 1 
HETATM 3237 O  O1  . OLA AA 27 .   ? -18.135 4.326   -15.279 1.00 26.74 1   AA 1 
HETATM 3238 O  O2  . OLA AA 27 .   ? -18.246 5.823   -16.766 1.00 24.15 1   AA 1 
HETATM 3239 C  C2  . OLA AA 27 .   ? -19.434 3.966   -17.061 1.00 20.56 1   AA 1 
HETATM 3240 C  C3  . OLA AA 27 .   ? -19.491 2.691   -16.550 1.00 23.67 1   AA 1 
HETATM 3241 C  C4  . OLA AA 27 .   ? -20.275 1.901   -17.373 1.00 22.24 1   AA 1 
HETATM 3242 C  C5  . OLA AA 27 .   ? -20.345 0.628   -16.869 1.00 23.68 1   AA 1 
HETATM 3243 C  C6  . OLA AA 27 .   ? -21.006 -0.189  -17.774 1.00 24.05 1   AA 1 
HETATM 3244 C  C7  . OLA AA 27 .   ? -21.249 -1.358  -17.182 1.00 24.94 1   AA 1 
HETATM 3245 C  C8  . OLA AA 27 .   ? -21.740 -2.291  -18.060 1.00 24.38 1   AA 1 
HETATM 3246 C  C9  . OLA AA 27 .   ? -22.516 -3.051  -17.395 1.00 22.28 1   AA 1 
HETATM 3247 C  C10 . OLA AA 27 .   ? -22.951 -4.114  -17.584 1.00 20.61 1   AA 1 
HETATM 3248 C  C11 . OLA AA 27 .   ? -22.448 -5.094  -18.251 1.00 20.61 1   AA 1 
HETATM 3249 C  C12 . OLA AA 27 .   ? -23.410 -6.028  -18.091 1.00 19.25 1   AA 1 
HETATM 3250 C  C13 . OLA AA 27 .   ? -22.979 -7.267  -18.385 1.00 19.83 1   AA 1 
HETATM 3251 C  C14 . OLA AA 27 .   ? -23.940 -8.144  -17.941 1.00 16.75 1   AA 1 
HETATM 3252 C  C15 . OLA AA 27 .   ? -23.519 -9.433  -18.172 1.00 18.08 1   AA 1 
HETATM 3253 C  C16 . OLA AA 27 .   ? -24.344 -10.326 -17.480 1.00 16.14 1   AA 1 
HETATM 3254 C  C17 . OLA AA 27 .   ? -23.929 -11.648 -17.691 1.00 13.89 1   AA 1 
HETATM 3255 C  C18 . OLA AA 27 .   ? -24.668 -12.568 -16.887 1.00 12.84 1   AA 1 
HETATM 3256 C  C1  . OLA BA 28 .   ? 3.539   -12.050 -17.193 1.00 16.22 1   BA 1 
HETATM 3257 O  O1  . OLA BA 28 .   ? 4.000   -12.912 -17.925 1.00 13.92 1   BA 1 
HETATM 3258 O  O2  . OLA BA 28 .   ? 4.121   -11.028 -16.961 1.00 15.52 1   BA 1 
HETATM 3259 C  C2  . OLA BA 28 .   ? 2.310   -12.286 -16.572 1.00 16.34 1   BA 1 
HETATM 3260 C  C3  . OLA BA 28 .   ? 1.519   -13.116 -17.334 1.00 18.50 1   BA 1 
HETATM 3261 C  C4  . OLA BA 28 .   ? 0.439   -13.584 -16.580 1.00 20.63 1   BA 1 
HETATM 3262 C  C5  . OLA BA 28 .   ? -0.473  -14.199 -17.408 1.00 20.30 1   BA 1 
HETATM 3263 C  C6  . OLA BA 28 .   ? -1.293  -15.034 -16.671 1.00 21.39 1   BA 1 
HETATM 3264 C  C7  . OLA BA 28 .   ? -2.188  -15.629 -17.531 1.00 21.41 1   BA 1 
HETATM 3265 C  C8  . OLA BA 28 .   ? -2.828  -16.686 -16.940 1.00 23.03 1   BA 1 
HETATM 3266 C  C9  . OLA BA 28 .   ? -3.741  -17.111 -17.796 1.00 21.50 1   BA 1 
HETATM 3267 C  C10 . OLA BA 28 .   ? -4.369  -18.104 -17.775 1.00 20.39 1   BA 1 
HETATM 3268 C  C11 . OLA BA 28 .   ? -4.224  -19.112 -16.912 1.00 20.66 1   BA 1 
HETATM 3269 C  C12 . OLA BA 28 .   ? -5.163  -20.039 -17.305 1.00 19.53 1   BA 1 
HETATM 3270 C  C13 . OLA BA 28 .   ? -5.307  -20.994 -16.367 1.00 21.34 1   BA 1 
HETATM 3271 C  C14 . OLA BA 28 .   ? -6.255  -21.896 -16.781 1.00 19.34 1   BA 1 
HETATM 3272 C  C15 . OLA BA 28 .   ? -6.470  -22.806 -15.755 1.00 20.46 1   BA 1 
HETATM 3273 C  C16 . OLA BA 28 .   ? -7.378  -23.813 -16.182 1.00 20.20 1   BA 1 
HETATM 3274 C  C17 . OLA BA 28 .   ? -7.590  -24.757 -15.148 1.00 18.74 1   BA 1 
HETATM 3275 C  C18 . OLA BA 28 .   ? -8.403  -25.853 -15.583 1.00 15.90 1   BA 1 
HETATM 3276 C  C1  . OLA CA 29 .   ? -20.184 -31.246 -6.565  1.00 18.72 1   CA 1 
HETATM 3277 O  O1  . OLA CA 29 .   ? -19.974 -30.501 -5.645  1.00 18.01 1   CA 1 
HETATM 3278 O  O2  . OLA CA 29 .   ? -20.954 -32.170 -6.478  1.00 16.62 1   CA 1 
HETATM 3279 C  C2  . OLA CA 29 .   ? -19.556 -31.004 -7.780  1.00 16.65 1   CA 1 
HETATM 3280 C  C3  . OLA CA 29 .   ? -20.356 -30.209 -8.602  1.00 18.78 1   CA 1 
HETATM 3281 C  C4  . OLA CA 29 .   ? -19.654 -29.993 -9.832  1.00 19.10 1   CA 1 
HETATM 3282 C  C5  . OLA CA 29 .   ? -20.120 -28.887 -10.548 1.00 19.40 1   CA 1 
HETATM 3283 C  C6  . OLA CA 29 .   ? -21.408 -29.053 -11.030 1.00 20.73 1   CA 1 
HETATM 3284 C  C7  . OLA CA 29 .   ? -21.853 -28.128 -11.970 1.00 19.85 1   CA 1 
HETATM 3285 C  C8  . OLA CA 29 .   ? -21.023 -27.065 -12.202 1.00 21.42 1   CA 1 
HETATM 3286 C  C9  . OLA CA 29 .   ? -21.711 -26.133 -12.862 1.00 20.22 1   CA 1 
HETATM 3287 C  C10 . OLA CA 29 .   ? -21.331 -25.107 -13.243 1.00 20.15 1   CA 1 
HETATM 3288 C  C11 . OLA CA 29 .   ? -20.063 -24.752 -13.196 1.00 19.79 1   CA 1 
HETATM 3289 C  C12 . OLA CA 29 .   ? -19.994 -23.439 -13.484 1.00 19.71 1   CA 1 
HETATM 3290 C  C13 . OLA CA 29 .   ? -18.709 -23.055 -13.420 1.00 20.93 1   CA 1 
HETATM 3291 C  C14 . OLA CA 29 .   ? -18.599 -21.712 -13.540 1.00 20.12 1   CA 1 
HETATM 3292 C  C15 . OLA CA 29 .   ? -17.271 -21.393 -13.517 1.00 22.07 1   CA 1 
HETATM 3293 C  C16 . OLA CA 29 .   ? -17.112 -20.022 -13.534 1.00 22.29 1   CA 1 
HETATM 3294 C  C17 . OLA CA 29 .   ? -15.770 -19.686 -13.755 1.00 21.30 1   CA 1 
HETATM 3295 C  C18 . OLA CA 29 .   ? -15.552 -18.315 -13.624 1.00 20.45 1   CA 1 
HETATM 3296 C  C1  . OLA DA 30 .   ? -16.781 5.102   -20.189 1.00 18.37 1   DA 1 
HETATM 3297 O  O1  . OLA DA 30 .   ? -17.862 5.177   -20.741 1.00 14.00 1   DA 1 
HETATM 3298 O  O2  . OLA DA 30 .   ? -16.211 6.059   -19.748 1.00 15.42 1   DA 1 
HETATM 3299 C  C2  . OLA DA 30 .   ? -16.159 3.868   -20.078 1.00 16.56 1   DA 1 
HETATM 3300 C  C3  . OLA DA 30 .   ? -17.089 2.866   -19.944 1.00 18.30 1   DA 1 
HETATM 3301 C  C4  . OLA DA 30 .   ? -16.456 1.663   -20.186 1.00 19.59 1   DA 1 
HETATM 3302 C  C5  . OLA DA 30 .   ? -17.095 0.609   -19.598 1.00 20.54 1   DA 1 
HETATM 3303 C  C6  . OLA DA 30 .   ? -16.594 -0.553  -20.127 1.00 22.06 1   DA 1 
HETATM 3304 C  C7  . OLA DA 30 .   ? -16.777 -1.581  -19.274 1.00 21.56 1   DA 1 
HETATM 3305 C  C8  . OLA DA 30 .   ? -16.607 -2.766  -19.900 1.00 22.90 1   DA 1 
HETATM 3306 C  C9  . OLA DA 30 .   ? -16.213 -3.633  -19.012 1.00 22.37 1   DA 1 
HETATM 3307 C  C10 . OLA DA 30 .   ? -16.214 -4.790  -19.093 1.00 21.95 1   DA 1 
HETATM 3308 C  C11 . OLA DA 30 .   ? -16.931 -5.477  -19.936 1.00 20.29 1   DA 1 
HETATM 3309 C  C12 . OLA DA 30 .   ? -16.544 -6.767  -19.762 1.00 20.45 1   DA 1 
HETATM 3310 C  C13 . OLA DA 30 .   ? -17.457 -7.589  -20.286 1.00 19.66 1   DA 1 
HETATM 3311 C  C14 . OLA DA 30 .   ? -17.226 -8.869  -19.921 1.00 19.27 1   DA 1 
HETATM 3312 C  C15 . OLA DA 30 .   ? -18.216 -9.612  -20.494 1.00 18.52 1   DA 1 
HETATM 3313 C  C16 . OLA DA 30 .   ? -18.215 -10.908 -20.026 1.00 18.00 1   DA 1 
HETATM 3314 C  C17 . OLA DA 30 .   ? -19.261 -11.629 -20.622 1.00 15.81 1   DA 1 
HETATM 3315 C  C18 . OLA DA 30 .   ? -19.367 -12.937 -20.105 1.00 14.59 1   DA 1 
HETATM 3316 C  C1  . OLA EA 31 .   ? 7.666   -14.693 -6.805  1.00 24.32 1   EA 1 
HETATM 3317 O  O1  . OLA EA 31 .   ? 7.645   -14.261 -7.945  1.00 19.77 1   EA 1 
HETATM 3318 O  O2  . OLA EA 31 .   ? 8.604   -14.482 -6.054  1.00 19.98 1   EA 1 
HETATM 3319 C  C2  . OLA EA 31 .   ? 6.600   -15.482 -6.348  1.00 20.38 1   EA 1 
HETATM 3320 C  C3  . OLA EA 31 .   ? 5.379   -14.921 -6.704  1.00 22.19 1   EA 1 
HETATM 3321 C  C4  . OLA EA 31 .   ? 4.578   -15.874 -7.342  1.00 21.06 1   EA 1 
HETATM 3322 C  C5  . OLA EA 31 .   ? 3.576   -16.348 -6.508  1.00 21.24 1   EA 1 
HETATM 3323 C  C6  . OLA EA 31 .   ? 2.800   -17.282 -7.220  1.00 21.84 1   EA 1 
HETATM 3324 C  C7  . OLA EA 31 .   ? 1.883   -17.913 -6.368  1.00 21.64 1   EA 1 
HETATM 3325 C  C8  . OLA EA 31 .   ? 1.119   -18.849 -7.074  1.00 22.01 1   EA 1 
HETATM 3326 C  C9  . OLA EA 31 .   ? 0.306   -19.498 -6.203  1.00 20.76 1   EA 1 
HETATM 3327 C  C10 . OLA EA 31 .   ? -0.478  -20.360 -6.460  1.00 20.57 1   EA 1 
HETATM 3328 C  C11 . OLA EA 31 .   ? -0.718  -20.848 -7.699  1.00 19.28 1   EA 1 
HETATM 3329 C  C12 . OLA EA 31 .   ? -1.656  -21.842 -7.489  1.00 18.83 1   EA 1 
HETATM 3330 C  C13 . OLA EA 31 .   ? -2.024  -22.445 -8.649  1.00 19.00 1   EA 1 
HETATM 3331 C  C14 . OLA EA 31 .   ? -2.951  -23.434 -8.345  1.00 18.14 1   EA 1 
HETATM 3332 C  C15 . OLA EA 31 .   ? -3.363  -24.075 -9.509  1.00 18.64 1   EA 1 
HETATM 3333 C  C16 . OLA EA 31 .   ? -4.274  -25.116 -9.170  1.00 18.33 1   EA 1 
HETATM 3334 C  C17 . OLA EA 31 .   ? -4.674  -25.838 -10.332 1.00 16.91 1   EA 1 
HETATM 3335 C  C18 . OLA EA 31 .   ? -5.554  -26.917 -10.007 1.00 15.37 1   EA 1 
HETATM 3336 C  C1  . OLA FA 32 .   ? -36.704 -17.382 -5.112  1.00 3.96  1   FA 1 
HETATM 3337 O  O1  . OLA FA 32 .   ? -35.929 -18.238 -4.735  1.00 2.91  1   FA 1 
HETATM 3338 O  O2  . OLA FA 32 .   ? -37.881 -17.586 -5.171  1.00 2.19  1   FA 1 
HETATM 3339 C  C2  . OLA FA 32 .   ? -36.238 -16.115 -5.468  1.00 3.05  1   FA 1 
HETATM 3340 C  C3  . OLA FA 32 .   ? -34.845 -16.031 -5.364  1.00 3.78  1   FA 1 
HETATM 3341 C  C4  . OLA FA 32 .   ? -34.442 -14.751 -5.804  1.00 4.59  1   FA 1 
HETATM 3342 C  C5  . OLA FA 32 .   ? -33.064 -14.627 -5.743  1.00 5.12  1   FA 1 
HETATM 3343 C  C6  . OLA FA 32 .   ? -32.723 -13.384 -6.245  1.00 6.83  1   FA 1 
HETATM 3344 C  C7  . OLA FA 32 .   ? -31.363 -13.228 -6.160  1.00 6.87  1   FA 1 
HETATM 3345 C  C8  . OLA FA 32 .   ? -31.020 -12.041 -6.745  1.00 9.33  1   FA 1 
HETATM 3346 C  C9  . OLA FA 32 .   ? -29.690 -11.882 -6.645  1.00 9.62  1   FA 1 
HETATM 3347 C  C10 . OLA FA 32 .   ? -29.024 -11.052 -7.138  1.00 9.84  1   FA 1 
HETATM 3348 C  C11 . OLA FA 32 .   ? -29.496 -10.135 -7.966  1.00 9.59  1   FA 1 
HETATM 3349 C  C12 . OLA FA 32 .   ? -28.373 -9.460  -8.364  1.00 9.41  1   FA 1 
HETATM 3350 C  C13 . OLA FA 32 .   ? -28.728 -8.312  -9.001  1.00 10.88 1   FA 1 
HETATM 3351 C  C14 . OLA FA 32 .   ? -27.583 -7.671  -9.414  1.00 11.20 1   FA 1 
HETATM 3352 C  C15 . OLA FA 32 .   ? -27.920 -6.433  -9.901  1.00 11.79 1   FA 1 
HETATM 3353 C  C16 . OLA FA 32 .   ? -26.755 -5.761  -10.301 1.00 12.83 1   FA 1 
HETATM 3354 C  C17 . OLA FA 32 .   ? -27.065 -4.431  -10.655 1.00 11.40 1   FA 1 
HETATM 3355 C  C18 . OLA FA 32 .   ? -25.889 -3.721  -11.029 1.00 12.44 1   FA 1 
HETATM 3356 C  C1  . OLA GA 33 .   ? -2.141  -4.699  -26.168 1.00 9.08  1   GA 1 
HETATM 3357 O  O1  . OLA GA 33 .   ? -1.319  -4.827  -25.283 1.00 8.95  1   GA 1 
HETATM 3358 O  O2  . OLA GA 33 .   ? -2.060  -3.826  -26.990 1.00 6.33  1   GA 1 
HETATM 3359 C  C2  . OLA GA 33 .   ? -3.203  -5.581  -26.241 1.00 8.18  1   GA 1 
HETATM 3360 C  C3  . OLA GA 33 .   ? -3.261  -6.412  -25.136 1.00 10.96 1   GA 1 
HETATM 3361 C  C4  . OLA GA 33 .   ? -4.215  -7.401  -25.383 1.00 12.71 1   GA 1 
HETATM 3362 C  C5  . OLA GA 33 .   ? -4.571  -8.090  -24.248 1.00 14.89 1   GA 1 
HETATM 3363 C  C6  . OLA GA 33 .   ? -5.469  -9.111  -24.598 1.00 15.35 1   GA 1 
HETATM 3364 C  C7  . OLA GA 33 .   ? -6.307  -9.345  -23.578 1.00 16.65 1   GA 1 
HETATM 3365 C  C8  . OLA GA 33 .   ? -7.093  -10.433 -23.876 1.00 16.90 1   GA 1 
HETATM 3366 C  C9  . OLA GA 33 .   ? -8.098  -10.429 -23.016 1.00 15.85 1   GA 1 
HETATM 3367 C  C10 . OLA GA 33 .   ? -8.864  -11.308 -22.883 1.00 14.78 1   GA 1 
HETATM 3368 C  C11 . OLA GA 33 .   ? -8.703  -12.514 -23.471 1.00 13.97 1   GA 1 
HETATM 3369 C  C12 . OLA GA 33 .   ? -9.808  -13.233 -23.083 1.00 12.68 1   GA 1 
HETATM 3370 C  C13 . OLA GA 33 .   ? -9.582  -14.552 -23.264 1.00 12.94 1   GA 1 
HETATM 3371 C  C14 . OLA GA 33 .   ? -10.725 -15.262 -22.961 1.00 11.32 1   GA 1 
HETATM 3372 C  C15 . OLA GA 33 .   ? -10.951 -15.188 -21.587 1.00 14.75 1   GA 1 
HETATM 3373 C  C16 . OLA GA 33 .   ? -12.166 -15.801 -21.297 1.00 15.40 1   GA 1 
HETATM 3374 C  C17 . OLA GA 33 .   ? -12.438 -15.713 -19.923 1.00 16.18 1   GA 1 
HETATM 3375 C  C18 . OLA GA 33 .   ? -13.726 -16.252 -19.624 1.00 13.93 1   GA 1 
HETATM 3376 C  C1  . OLA HA 34 .   ? -35.832 -20.894 -13.904 1.00 2.41  1   HA 1 
HETATM 3377 O  O1  . OLA HA 34 .   ? -35.040 -21.525 -13.233 1.00 1.90  1   HA 1 
HETATM 3378 O  O2  . OLA HA 34 .   ? -36.921 -21.328 -14.171 1.00 1.58  1   HA 1 
HETATM 3379 C  C2  . OLA HA 34 .   ? -35.495 -19.632 -14.367 1.00 1.98  1   HA 1 
HETATM 3380 C  C3  . OLA HA 34 .   ? -34.152 -19.326 -14.147 1.00 2.43  1   HA 1 
HETATM 3381 C  C4  . OLA HA 34 .   ? -33.955 -17.982 -14.468 1.00 2.53  1   HA 1 
HETATM 3382 C  C5  . OLA HA 34 .   ? -32.629 -17.591 -14.334 1.00 2.92  1   HA 1 
HETATM 3383 C  C6  . OLA HA 34 .   ? -32.579 -16.213 -14.516 1.00 3.66  1   HA 1 
HETATM 3384 C  C7  . OLA HA 34 .   ? -31.289 -15.754 -14.530 1.00 3.64  1   HA 1 
HETATM 3385 C  C8  . OLA HA 34 .   ? -31.263 -14.399 -14.524 1.00 4.73  1   HA 1 
HETATM 3386 C  C9  . OLA HA 34 .   ? -30.162 -14.022 -15.081 1.00 3.81  1   HA 1 
HETATM 3387 C  C10 . OLA HA 34 .   ? -29.585 -13.034 -15.185 1.00 4.29  1   HA 1 
HETATM 3388 C  C11 . OLA HA 34 .   ? -29.575 -12.012 -14.455 1.00 5.40  1   HA 1 
HETATM 3389 C  C12 . OLA HA 34 .   ? -28.579 -11.264 -15.021 1.00 5.81  1   HA 1 
HETATM 3390 C  C13 . OLA HA 34 .   ? -28.483 -10.083 -14.400 1.00 7.37  1   HA 1 
HETATM 3391 C  C14 . OLA HA 34 .   ? -27.590 -9.285  -15.072 1.00 7.00  1   HA 1 
HETATM 3392 C  C15 . OLA HA 34 .   ? -27.740 -8.014  -14.607 1.00 7.99  1   HA 1 
HETATM 3393 C  C16 . OLA HA 34 .   ? -26.886 -7.145  -15.295 1.00 8.09  1   HA 1 
HETATM 3394 C  C17 . OLA HA 34 .   ? -27.084 -5.818  -14.860 1.00 7.72  1   HA 1 
HETATM 3395 C  C18 . OLA HA 34 .   ? -26.224 -4.902  -15.524 1.00 8.67  1   HA 1 
HETATM 3396 C  C1  . OLA IA 35 .   ? -13.873 -34.709 -17.001 1.00 12.74 1   IA 1 
HETATM 3397 O  O1  . OLA IA 35 .   ? -14.972 -34.490 -17.475 1.00 12.34 1   IA 1 
HETATM 3398 O  O2  . OLA IA 35 .   ? -13.699 -35.583 -16.205 1.00 11.45 1   IA 1 
HETATM 3399 C  C2  . OLA IA 35 .   ? -12.783 -33.924 -17.388 1.00 12.48 1   IA 1 
HETATM 3400 C  C3  . OLA IA 35 .   ? -13.159 -32.640 -17.808 1.00 14.91 1   IA 1 
HETATM 3401 C  C4  . OLA IA 35 .   ? -11.997 -31.934 -18.188 1.00 15.04 1   IA 1 
HETATM 3402 C  C5  . OLA IA 35 .   ? -12.274 -30.605 -18.480 1.00 15.15 1   IA 1 
HETATM 3403 C  C6  . OLA IA 35 .   ? -11.090 -29.947 -18.803 1.00 15.85 1   IA 1 
HETATM 3404 C  C7  . OLA IA 35 .   ? -11.369 -28.645 -19.113 1.00 14.87 1   IA 1 
HETATM 3405 C  C8  . OLA IA 35 .   ? -10.229 -27.985 -19.465 1.00 15.57 1   IA 1 
HETATM 3406 C  C9  . OLA IA 35 .   ? -10.603 -26.774 -19.864 1.00 13.39 1   IA 1 
HETATM 3407 C  C10 . OLA IA 35 .   ? -9.963  -25.906 -20.244 1.00 12.52 1   IA 1 
HETATM 3408 C  C11 . OLA IA 35 .   ? -8.654  -25.871 -20.265 1.00 12.88 1   IA 1 
HETATM 3409 C  C12 . OLA IA 35 .   ? -8.387  -24.684 -20.886 1.00 11.14 1   IA 1 
HETATM 3410 C  C13 . OLA IA 35 .   ? -7.065  -24.396 -20.822 1.00 11.84 1   IA 1 
HETATM 3411 C  C14 . OLA IA 35 .   ? -6.873  -23.144 -21.355 1.00 10.32 1   IA 1 
HETATM 3412 C  C15 . OLA IA 35 .   ? -5.560  -22.767 -21.224 1.00 9.72  1   IA 1 
HETATM 3413 C  C16 . OLA IA 35 .   ? -5.416  -21.478 -21.723 1.00 9.29  1   IA 1 
HETATM 3414 C  C17 . OLA IA 35 .   ? -4.083  -21.038 -21.582 1.00 7.49  1   IA 1 
HETATM 3415 C  C18 . OLA IA 35 .   ? -3.929  -19.713 -22.073 1.00 7.30  1   IA 1 
HETATM 3416 C  C1  . OLA JA 36 .   ? -7.280  -3.836  -26.198 1.00 6.95  1   JA 1 
HETATM 3417 O  O1  . OLA JA 36 .   ? -8.186  -3.181  -26.697 1.00 5.45  1   JA 1 
HETATM 3418 O  O2  . OLA JA 36 .   ? -6.199  -3.369  -25.958 1.00 5.45  1   JA 1 
HETATM 3419 C  C2  . OLA JA 36 .   ? -7.497  -5.163  -25.902 1.00 6.58  1   JA 1 
HETATM 3420 C  C3  . OLA JA 36 .   ? -8.796  -5.547  -26.169 1.00 7.81  1   JA 1 
HETATM 3421 C  C4  . OLA JA 36 .   ? -8.927  -6.910  -25.892 1.00 9.24  1   JA 1 
HETATM 3422 C  C5  . OLA JA 36 .   ? -10.182 -7.391  -26.225 1.00 9.75  1   JA 1 
HETATM 3423 C  C6  . OLA JA 36 .   ? -10.216 -8.769  -26.016 1.00 11.23 1   JA 1 
HETATM 3424 C  C7  . OLA JA 36 .   ? -11.444 -9.263  -26.359 1.00 9.81  1   JA 1 
HETATM 3425 C  C8  . OLA JA 36 .   ? -11.496 -10.642 -26.189 1.00 9.23  1   JA 1 
HETATM 3426 C  C9  . OLA JA 36 .   ? -12.653 -11.052 -26.637 1.00 6.45  1   JA 1 
HETATM 3427 C  C10 . OLA JA 36 .   ? -13.134 -12.124 -26.668 1.00 5.58  1   JA 1 
HETATM 3428 C  C11 . OLA JA 36 .   ? -12.706 -13.219 -26.113 1.00 6.10  1   JA 1 
HETATM 3429 C  C12 . OLA JA 36 .   ? -13.624 -14.168 -26.515 1.00 4.45  1   JA 1 
HETATM 3430 C  C13 . OLA JA 36 .   ? -13.606 -15.262 -25.693 1.00 5.60  1   JA 1 
HETATM 3431 C  C14 . OLA JA 36 .   ? -14.590 -16.154 -26.083 1.00 4.32  1   JA 1 
HETATM 3432 C  C15 . OLA JA 36 .   ? -14.762 -17.135 -25.104 1.00 5.06  1   JA 1 
HETATM 3433 C  C16 . OLA JA 36 .   ? -15.770 -18.035 -25.468 1.00 4.05  1   JA 1 
HETATM 3434 C  C17 . OLA JA 36 .   ? -15.997 -18.990 -24.442 1.00 5.05  1   JA 1 
HETATM 3435 C  C18 . OLA JA 36 .   ? -16.956 -19.995 -24.796 1.00 3.83  1   JA 1 
HETATM 3436 C  C1  . OLA KA 37 .   ? -27.091 -31.516 -15.936 1.00 8.51  1   KA 1 
HETATM 3437 O  O1  . OLA KA 37 .   ? -27.458 -31.457 -14.796 1.00 7.79  1   KA 1 
HETATM 3438 O  O2  . OLA KA 37 .   ? -27.600 -32.237 -16.733 1.00 5.84  1   KA 1 
HETATM 3439 C  C2  . OLA KA 37 .   ? -26.085 -30.654 -16.359 1.00 7.18  1   KA 1 
HETATM 3440 C  C3  . OLA KA 37 .   ? -26.411 -29.335 -16.111 1.00 8.30  1   KA 1 
HETATM 3441 C  C4  . OLA KA 37 .   ? -25.279 -28.589 -15.931 1.00 8.79  1   KA 1 
HETATM 3442 C  C5  . OLA KA 37 .   ? -25.094 -27.627 -16.852 1.00 8.14  1   KA 1 
HETATM 3443 C  C6  . OLA KA 37 .   ? -24.717 -26.450 -16.249 1.00 8.79  1   KA 1 
HETATM 3444 C  C7  . OLA KA 37 .   ? -23.794 -25.871 -17.019 1.00 8.36  1   KA 1 
HETATM 3445 C  C8  . OLA KA 37 .   ? -23.656 -24.592 -16.721 1.00 9.84  1   KA 1 
HETATM 3446 C  C9  . OLA KA 37 .   ? -22.479 -24.263 -17.181 1.00 10.20 1   KA 1 
HETATM 3447 C  C10 . OLA KA 37 .   ? -21.996 -23.249 -17.265 1.00 10.51 1   KA 1 
HETATM 3448 C  C11 . OLA KA 37 .   ? -22.547 -22.162 -16.916 1.00 9.93  1   KA 1 
HETATM 3449 C  C12 . OLA KA 37 .   ? -21.652 -21.243 -17.353 1.00 10.54 1   KA 1 
HETATM 3450 C  C13 . OLA KA 37 .   ? -21.810 -20.120 -16.675 1.00 11.68 1   KA 1 
HETATM 3451 C  C14 . OLA KA 37 .   ? -21.249 -19.102 -17.368 1.00 11.11 1   KA 1 
HETATM 3452 C  C15 . OLA KA 37 .   ? -22.165 -18.089 -17.429 1.00 11.70 1   KA 1 
HETATM 3453 C  C16 . OLA KA 37 .   ? -21.670 -17.075 -18.220 1.00 12.25 1   KA 1 
HETATM 3454 C  C17 . OLA KA 37 .   ? -22.540 -15.990 -18.194 1.00 10.89 1   KA 1 
HETATM 3455 C  C18 . OLA KA 37 .   ? -22.028 -14.900 -18.945 1.00 10.63 1   KA 1 
HETATM 3456 C  C1  . OLA LA 38 .   ? -9.166  -4.282  -30.696 1.00 2.31  1   LA 1 
HETATM 3457 O  O1  . OLA LA 38 .   ? -10.145 -4.477  -31.384 1.00 1.61  1   LA 1 
HETATM 3458 O  O2  . OLA LA 38 .   ? -8.717  -3.205  -30.506 1.00 1.57  1   LA 1 
HETATM 3459 C  C2  . OLA LA 38 .   ? -8.553  -5.351  -30.087 1.00 1.95  1   LA 1 
HETATM 3460 C  C3  . OLA LA 38 .   ? -8.814  -6.512  -30.768 1.00 2.16  1   LA 1 
HETATM 3461 C  C4  . OLA LA 38 .   ? -8.504  -7.575  -29.949 1.00 2.87  1   LA 1 
HETATM 3462 C  C5  . OLA LA 38 .   ? -8.603  -8.747  -30.611 1.00 2.71  1   LA 1 
HETATM 3463 C  C6  . OLA LA 38 .   ? -8.531  -9.790  -29.712 1.00 3.42  1   LA 1 
HETATM 3464 C  C7  . OLA LA 38 .   ? -8.414  -10.944 -30.408 1.00 2.90  1   LA 1 
HETATM 3465 C  C8  . OLA LA 38 .   ? -8.231  -12.013 -29.577 1.00 3.20  1   LA 1 
HETATM 3466 C  C9  . OLA LA 38 .   ? -9.424  -12.323 -29.044 1.00 2.76  1   LA 1 
HETATM 3467 C  C10 . OLA LA 38 .   ? -9.626  -13.327 -28.471 1.00 2.79  1   LA 1 
HETATM 3468 C  C11 . OLA LA 38 .   ? -8.670  -14.238 -28.349 1.00 3.02  1   LA 1 
HETATM 3469 C  C12 . OLA LA 38 .   ? -9.234  -15.307 -27.715 1.00 2.63  1   LA 1 
HETATM 3470 C  C13 . OLA LA 38 .   ? -8.249  -16.193 -27.417 1.00 2.74  1   LA 1 
HETATM 3471 C  C14 . OLA LA 38 .   ? -8.813  -17.291 -26.859 1.00 2.33  1   LA 1 
HETATM 3472 C  C15 . OLA LA 38 .   ? -7.818  -18.047 -26.299 1.00 2.61  1   LA 1 
HETATM 3473 C  C16 . OLA LA 38 .   ? -8.384  -19.186 -25.699 1.00 2.61  1   LA 1 
HETATM 3474 C  C17 . OLA LA 38 .   ? -7.426  -19.898 -24.984 1.00 2.95  1   LA 1 
HETATM 3475 C  C18 . OLA LA 38 .   ? -7.973  -21.092 -24.419 1.00 3.61  1   LA 1 
HETATM 3476 C  C1  . OLA MA 39 .   ? -30.425 -29.215 -14.492 1.00 3.65  1   MA 1 
HETATM 3477 O  O1  . OLA MA 39 .   ? -30.112 -29.823 -15.483 1.00 3.19  1   MA 1 
HETATM 3478 O  O2  . OLA MA 39 .   ? -30.671 -29.755 -13.450 1.00 2.79  1   MA 1 
HETATM 3479 C  C2  . OLA MA 39 .   ? -30.448 -27.833 -14.534 1.00 2.34  1   MA 1 
HETATM 3480 C  C3  . OLA MA 39 .   ? -29.172 -27.289 -14.446 1.00 2.91  1   MA 1 
HETATM 3481 C  C4  . OLA MA 39 .   ? -29.278 -25.915 -14.662 1.00 3.28  1   MA 1 
HETATM 3482 C  C5  . OLA MA 39 .   ? -28.080 -25.275 -14.623 1.00 3.46  1   MA 1 
HETATM 3483 C  C6  . OLA MA 39 .   ? -28.277 -23.945 -14.986 1.00 4.20  1   MA 1 
HETATM 3484 C  C7  . OLA MA 39 .   ? -27.092 -23.278 -14.937 1.00 4.06  1   MA 1 
HETATM 3485 C  C8  . OLA MA 39 .   ? -27.273 -22.004 -15.379 1.00 4.65  1   MA 1 
HETATM 3486 C  C9  . OLA MA 39 .   ? -26.091 -21.407 -15.391 1.00 4.78  1   MA 1 
HETATM 3487 C  C10 . OLA MA 39 .   ? -25.860 -20.330 -15.760 1.00 4.78  1   MA 1 
HETATM 3488 C  C11 . OLA MA 39 .   ? -26.827 -19.538 -16.202 1.00 4.11  1   MA 1 
HETATM 3489 C  C12 . OLA MA 39 .   ? -26.234 -18.385 -16.626 1.00 4.02  1   MA 1 
HETATM 3490 C  C13 . OLA MA 39 .   ? -27.220 -17.503 -16.880 1.00 3.63  1   MA 1 
HETATM 3491 C  C14 . OLA MA 39 .   ? -26.739 -16.398 -17.487 1.00 3.26  1   MA 1 
HETATM 3492 C  C15 . OLA MA 39 .   ? -27.804 -15.579 -17.706 1.00 3.08  1   MA 1 
HETATM 3493 C  C16 . OLA MA 39 .   ? -27.417 -14.446 -18.380 1.00 2.81  1   MA 1 
HETATM 3494 C  C17 . OLA MA 39 .   ? -28.529 -13.633 -18.628 1.00 2.32  1   MA 1 
HETATM 3495 C  C18 . OLA MA 39 .   ? -28.182 -12.419 -19.253 1.00 2.35  1   MA 1 
HETATM 3496 C  C1  . OLA NA 40 .   ? -23.322 -33.168 -15.591 1.00 10.12 1   NA 1 
HETATM 3497 O  O1  . OLA NA 40 .   ? -24.168 -33.902 -15.987 1.00 8.35  1   NA 1 
HETATM 3498 O  O2  . OLA NA 40 .   ? -22.732 -33.358 -14.553 1.00 8.38  1   NA 1 
HETATM 3499 C  C2  . OLA NA 40 .   ? -22.988 -32.014 -16.325 1.00 7.60  1   NA 1 
HETATM 3500 C  C3  . OLA NA 40 .   ? -21.940 -31.340 -15.744 1.00 9.50  1   NA 1 
HETATM 3501 C  C4  . OLA NA 40 .   ? -21.672 -30.153 -16.432 1.00 9.43  1   NA 1 
HETATM 3502 C  C5  . OLA NA 40 .   ? -20.555 -29.626 -15.911 1.00 9.72  1   NA 1 
HETATM 3503 C  C6  . OLA NA 40 .   ? -20.232 -28.430 -16.512 1.00 10.23 1   NA 1 
HETATM 3504 C  C7  . OLA NA 40 .   ? -19.058 -28.068 -15.948 1.00 9.97  1   NA 1 
HETATM 3505 C  C8  . OLA NA 40 .   ? -18.644 -26.888 -16.437 1.00 11.16 1   NA 1 
HETATM 3506 C  C9  . OLA NA 40 .   ? -17.487 -26.665 -15.839 1.00 10.74 1   NA 1 
HETATM 3507 C  C10 . OLA NA 40 .   ? -16.801 -25.774 -16.018 1.00 10.94 1   NA 1 
HETATM 3508 C  C11 . OLA NA 40 .   ? -17.065 -24.879 -16.890 1.00 11.87 1   NA 1 
HETATM 3509 C  C12 . OLA NA 40 .   ? -16.093 -23.981 -16.686 1.00 11.97 1   NA 1 
HETATM 3510 C  C13 . OLA NA 40 .   ? -16.249 -23.044 -17.566 1.00 12.38 1   NA 1 
HETATM 3511 C  C14 . OLA NA 40 .   ? -15.542 -21.957 -17.278 1.00 11.55 1   NA 1 
HETATM 3512 C  C15 . OLA NA 40 .   ? -16.206 -20.971 -17.890 1.00 12.11 1   NA 1 
HETATM 3513 C  C16 . OLA NA 40 .   ? -15.550 -19.794 -17.755 1.00 13.75 1   NA 1 
HETATM 3514 C  C17 . OLA NA 40 .   ? -16.263 -18.814 -18.376 1.00 12.31 1   NA 1 
HETATM 3515 C  C18 . OLA NA 40 .   ? -15.589 -17.603 -18.330 1.00 11.60 1   NA 1 
HETATM 3516 C  C1  . OLA OA 41 .   ? -24.548 0.969   -21.089 1.00 2.79  1   OA 1 
HETATM 3517 O  O1  . OLA OA 41 .   ? -25.085 0.994   -22.179 1.00 1.80  1   OA 1 
HETATM 3518 O  O2  . OLA OA 41 .   ? -23.993 1.917   -20.630 1.00 2.11  1   OA 1 
HETATM 3519 C  C2  . OLA OA 41 .   ? -24.585 -0.193  -20.365 1.00 2.44  1   OA 1 
HETATM 3520 C  C3  . OLA OA 41 .   ? -25.668 -0.958  -20.720 1.00 2.20  1   OA 1 
HETATM 3521 C  C4  . OLA OA 41 .   ? -25.539 -2.214  -20.158 1.00 2.97  1   OA 1 
HETATM 3522 C  C5  . OLA OA 41 .   ? -26.522 -3.059  -20.624 1.00 2.62  1   OA 1 
HETATM 3523 C  C6  . OLA OA 41 .   ? -26.120 -4.353  -20.421 1.00 3.43  1   OA 1 
HETATM 3524 C  C7  . OLA OA 41 .   ? -26.999 -5.229  -21.033 1.00 2.63  1   OA 1 
HETATM 3525 C  C8  . OLA OA 41 .   ? -26.431 -6.476  -21.093 1.00 3.24  1   OA 1 
HETATM 3526 C  C9  . OLA OA 41 .   ? -27.215 -7.268  -21.749 1.00 2.41  1   OA 1 
HETATM 3527 C  C10 . OLA OA 41 .   ? -26.963 -8.340  -22.135 1.00 2.11  1   OA 1 
HETATM 3528 C  C11 . OLA OA 41 .   ? -25.802 -8.935  -21.969 1.00 2.56  1   OA 1 
HETATM 3529 C  C12 . OLA OA 41 .   ? -25.898 -10.094 -22.709 1.00 2.08  1   OA 1 
HETATM 3530 C  C13 . OLA OA 41 .   ? -25.386 -11.153 -22.002 1.00 2.27  1   OA 1 
HETATM 3531 C  C14 . OLA OA 41 .   ? -25.543 -12.311 -22.734 1.00 1.88  1   OA 1 
HETATM 3532 C  C15 . OLA OA 41 .   ? -25.436 -13.393 -21.855 1.00 2.18  1   OA 1 
HETATM 3533 C  C16 . OLA OA 41 .   ? -25.737 -14.591 -22.517 1.00 1.84  1   OA 1 
HETATM 3534 C  C17 . OLA OA 41 .   ? -25.843 -15.652 -21.591 1.00 1.98  1   OA 1 
HETATM 3535 C  C18 . OLA OA 41 .   ? -26.185 -16.905 -22.182 1.00 1.95  1   OA 1 
HETATM 3536 C  C1  . OLA PA 42 .   ? -29.879 -27.544 -22.765 1.00 1.73  1   PA 1 
HETATM 3537 O  O1  . OLA PA 42 .   ? -30.090 -27.821 -23.936 1.00 1.43  1   PA 1 
HETATM 3538 O  O2  . OLA PA 42 .   ? -29.899 -28.381 -21.916 1.00 1.37  1   PA 1 
HETATM 3539 C  C2  . OLA PA 42 .   ? -29.609 -26.217 -22.417 1.00 1.37  1   PA 1 
HETATM 3540 C  C3  . OLA PA 42 .   ? -29.000 -25.526 -23.434 1.00 1.48  1   PA 1 
HETATM 3541 C  C4  . OLA PA 42 .   ? -28.722 -24.203 -23.049 1.00 1.55  1   PA 1 
HETATM 3542 C  C5  . OLA PA 42 .   ? -27.733 -23.671 -23.839 1.00 1.57  1   PA 1 
HETATM 3543 C  C6  . OLA PA 42 .   ? -27.456 -22.364 -23.501 1.00 1.86  1   PA 1 
HETATM 3544 C  C7  . OLA PA 42 .   ? -26.208 -22.097 -23.949 1.00 1.73  1   PA 1 
HETATM 3545 C  C8  . OLA PA 42 .   ? -25.921 -20.775 -23.859 1.00 1.96  1   PA 1 
HETATM 3546 C  C9  . OLA PA 42 .   ? -24.597 -20.676 -23.841 1.00 1.75  1   PA 1 
HETATM 3547 C  C10 . OLA PA 42 .   ? -23.939 -19.756 -24.043 1.00 1.69  1   PA 1 
HETATM 3548 C  C11 . OLA PA 42 .   ? -24.364 -18.690 -24.675 1.00 1.75  1   PA 1 
HETATM 3549 C  C12 . OLA PA 42 .   ? -23.377 -17.791 -24.555 1.00 1.67  1   PA 1 
HETATM 3550 C  C13 . OLA PA 42 .   ? -23.578 -16.829 -25.468 1.00 1.63  1   PA 1 
HETATM 3551 C  C14 . OLA PA 42 .   ? -22.685 -15.831 -25.294 1.00 1.58  1   PA 1 
HETATM 3552 C  C15 . OLA PA 42 .   ? -22.875 -14.910 -26.270 1.00 1.61  1   PA 1 
HETATM 3553 C  C16 . OLA PA 42 .   ? -22.016 -13.844 -26.086 1.00 1.66  1   PA 1 
HETATM 3554 C  C17 . OLA PA 42 .   ? -22.128 -12.909 -27.109 1.00 1.53  1   PA 1 
HETATM 3555 C  C18 . OLA PA 42 .   ? -21.243 -11.829 -26.935 1.00 1.68  1   PA 1 
HETATM 3556 C  C1  . OLA QA 43 .   ? -22.650 -32.084 -20.453 1.00 4.69  1   QA 1 
HETATM 3557 O  O1  . OLA QA 43 .   ? -21.467 -32.281 -20.323 1.00 4.43  1   QA 1 
HETATM 3558 O  O2  . OLA QA 43 .   ? -23.443 -32.988 -20.415 1.00 3.51  1   QA 1 
HETATM 3559 C  C2  . OLA QA 43 .   ? -23.108 -30.776 -20.622 1.00 2.70  1   QA 1 
HETATM 3560 C  C3  . OLA QA 43 .   ? -22.094 -29.872 -20.819 1.00 3.32  1   QA 1 
HETATM 3561 C  C4  . OLA QA 43 .   ? -22.592 -28.562 -20.921 1.00 2.83  1   QA 1 
HETATM 3562 C  C5  . OLA QA 43 .   ? -21.544 -27.698 -21.149 1.00 2.67  1   QA 1 
HETATM 3563 C  C6  . OLA QA 43 .   ? -21.971 -26.371 -21.201 1.00 2.83  1   QA 1 
HETATM 3564 C  C7  . OLA QA 43 .   ? -20.832 -25.622 -21.234 1.00 2.83  1   QA 1 
HETATM 3565 C  C8  . OLA QA 43 .   ? -21.069 -24.302 -21.274 1.00 3.25  1   QA 1 
HETATM 3566 C  C9  . OLA QA 43 .   ? -19.850 -23.763 -21.046 1.00 3.51  1   QA 1 
HETATM 3567 C  C10 . OLA QA 43 .   ? -19.509 -22.687 -21.140 1.00 3.90  1   QA 1 
HETATM 3568 C  C11 . OLA QA 43 .   ? -20.267 -21.706 -21.531 1.00 3.41  1   QA 1 
HETATM 3569 C  C12 . OLA QA 43 .   ? -19.377 -20.683 -21.628 1.00 3.93  1   QA 1 
HETATM 3570 C  C13 . OLA QA 43 .   ? -20.045 -19.544 -21.820 1.00 3.49  1   QA 1 
HETATM 3571 C  C14 . OLA QA 43 .   ? -19.165 -18.575 -22.225 1.00 3.33  1   QA 1 
HETATM 3572 C  C15 . OLA QA 43 .   ? -19.772 -17.357 -22.083 1.00 3.54  1   QA 1 
HETATM 3573 C  C16 . OLA QA 43 .   ? -19.244 -16.467 -22.993 1.00 3.30  1   QA 1 
HETATM 3574 C  C17 . OLA QA 43 .   ? -19.646 -15.166 -22.692 1.00 3.43  1   QA 1 
HETATM 3575 C  C18 . OLA QA 43 .   ? -19.250 -14.246 -23.683 1.00 3.34  1   QA 1 
HETATM 3576 C  C1  . OLA RA 44 .   ? -18.796 -33.722 -22.470 1.00 4.35  1   RA 1 
HETATM 3577 O  O1  . OLA RA 44 .   ? -17.643 -33.947 -22.184 1.00 3.69  1   RA 1 
HETATM 3578 O  O2  . OLA RA 44 .   ? -19.674 -34.523 -22.249 1.00 3.00  1   RA 1 
HETATM 3579 C  C2  . OLA RA 44 .   ? -19.127 -32.520 -23.083 1.00 2.46  1   RA 1 
HETATM 3580 C  C3  . OLA RA 44 .   ? -18.129 -31.545 -22.932 1.00 2.92  1   RA 1 
HETATM 3581 C  C4  . OLA RA 44 .   ? -18.532 -30.367 -23.561 1.00 2.50  1   RA 1 
HETATM 3582 C  C5  . OLA RA 44 .   ? -17.582 -29.378 -23.476 1.00 2.51  1   RA 1 
HETATM 3583 C  C6  . OLA RA 44 .   ? -17.975 -28.261 -24.208 1.00 2.62  1   RA 1 
HETATM 3584 C  C7  . OLA RA 44 .   ? -17.018 -27.321 -24.108 1.00 2.49  1   RA 1 
HETATM 3585 C  C8  . OLA RA 44 .   ? -17.258 -26.254 -24.935 1.00 2.47  1   RA 1 
HETATM 3586 C  C9  . OLA RA 44 .   ? -16.258 -25.429 -24.796 1.00 2.36  1   RA 1 
HETATM 3587 C  C10 . OLA RA 44 .   ? -15.988 -24.495 -25.404 1.00 2.19  1   RA 1 
HETATM 3588 C  C11 . OLA RA 44 .   ? -16.649 -24.005 -26.427 1.00 1.98  1   RA 1 
HETATM 3589 C  C12 . OLA RA 44 .   ? -15.815 -23.059 -26.887 1.00 1.79  1   RA 1 
HETATM 3590 C  C13 . OLA RA 44 .   ? -16.396 -22.288 -27.843 1.00 1.67  1   RA 1 
HETATM 3591 C  C14 . OLA RA 44 .   ? -15.479 -21.356 -28.250 1.00 1.51  1   RA 1 
HETATM 3592 C  C15 . OLA RA 44 .   ? -16.091 -20.417 -29.027 1.00 1.64  1   RA 1 
HETATM 3593 C  C16 . OLA RA 44 .   ? -15.192 -19.381 -29.284 1.00 1.51  1   RA 1 
HETATM 3594 C  C17 . OLA RA 44 .   ? -15.797 -18.351 -30.006 1.00 1.46  1   RA 1 
HETATM 3595 C  C18 . OLA RA 44 .   ? -14.932 -17.242 -30.175 1.00 1.51  1   RA 1 
HETATM 3596 C  C1  . OLA SA 45 .   ? -22.885 -31.848 -24.638 1.00 1.80  1   SA 1 
HETATM 3597 O  O1  . OLA SA 45 .   ? -23.873 -31.458 -24.047 1.00 1.45  1   SA 1 
HETATM 3598 O  O2  . OLA SA 45 .   ? -22.593 -33.018 -24.695 1.00 1.33  1   SA 1 
HETATM 3599 C  C2  . OLA SA 45 .   ? -22.064 -30.925 -25.268 1.00 1.32  1   SA 1 
HETATM 3600 C  C3  . OLA SA 45 .   ? -22.526 -29.636 -25.089 1.00 1.41  1   SA 1 
HETATM 3601 C  C4  . OLA SA 45 .   ? -21.665 -28.725 -25.724 1.00 1.43  1   SA 1 
HETATM 3602 C  C5  . OLA SA 45 .   ? -21.992 -27.445 -25.385 1.00 1.44  1   SA 1 
HETATM 3603 C  C6  . OLA SA 45 .   ? -21.209 -26.515 -26.051 1.00 1.61  1   SA 1 
HETATM 3604 C  C7  . OLA SA 45 .   ? -21.462 -25.317 -25.497 1.00 1.57  1   SA 1 
HETATM 3605 C  C8  . OLA SA 45 .   ? -20.838 -24.334 -26.165 1.00 1.67  1   SA 1 
HETATM 3606 C  C9  . OLA SA 45 .   ? -20.929 -23.301 -25.403 1.00 1.57  1   SA 1 
HETATM 3607 C  C10 . OLA SA 45 .   ? -20.744 -22.208 -25.608 1.00 1.53  1   SA 1 
HETATM 3608 C  C11 . OLA SA 45 .   ? -20.485 -21.699 -26.744 1.00 1.57  1   SA 1 
HETATM 3609 C  C12 . OLA SA 45 .   ? -20.547 -20.397 -26.475 1.00 1.50  1   SA 1 
HETATM 3610 C  C13 . OLA SA 45 .   ? -19.949 -19.677 -27.429 1.00 1.51  1   SA 1 
HETATM 3611 C  C14 . OLA SA 45 .   ? -19.892 -18.398 -27.002 1.00 1.49  1   SA 1 
HETATM 3612 C  C15 . OLA SA 45 .   ? -19.203 -17.644 -27.896 1.00 1.61  1   SA 1 
HETATM 3613 C  C16 . OLA SA 45 .   ? -19.017 -16.381 -27.377 1.00 1.59  1   SA 1 
HETATM 3614 C  C17 . OLA SA 45 .   ? -18.267 -15.586 -28.233 1.00 1.48  1   SA 1 
HETATM 3615 C  C18 . OLA SA 45 .   ? -18.017 -14.314 -27.689 1.00 1.66  1   SA 1 
HETATM 3616 C  C1  . OLA TA 46 .   ? -18.949 -34.906 -17.647 1.00 3.26  1   TA 1 
HETATM 3617 O  O1  . OLA TA 46 .   ? -19.879 -34.364 -17.115 1.00 3.24  1   TA 1 
HETATM 3618 O  O2  . OLA TA 46 .   ? -18.889 -36.111 -17.741 1.00 3.11  1   TA 1 
HETATM 3619 C  C2  . OLA TA 46 .   ? -17.902 -34.134 -18.150 1.00 2.51  1   TA 1 
HETATM 3620 C  C3  . OLA TA 46 .   ? -18.265 -32.799 -18.307 1.00 2.85  1   TA 1 
HETATM 3621 C  C4  . OLA TA 46 .   ? -17.126 -32.036 -18.604 1.00 2.67  1   TA 1 
HETATM 3622 C  C5  . OLA TA 46 .   ? -17.472 -30.749 -18.882 1.00 2.70  1   TA 1 
HETATM 3623 C  C6  . OLA TA 46 .   ? -16.330 -29.976 -19.049 1.00 2.96  1   TA 1 
HETATM 3624 C  C7  . OLA TA 46 .   ? -16.670 -28.890 -19.745 1.00 2.80  1   TA 1 
HETATM 3625 C  C8  . OLA TA 46 .   ? -15.907 -27.819 -19.469 1.00 3.68  1   TA 1 
HETATM 3626 C  C9  . OLA TA 46 .   ? -14.923 -27.697 -20.330 1.00 3.41  1   TA 1 
HETATM 3627 C  C10 . OLA TA 46 .   ? -14.549 -26.729 -20.816 1.00 3.61  1   TA 1 
HETATM 3628 C  C11 . OLA TA 46 .   ? -15.218 -25.631 -20.745 1.00 3.80  1   TA 1 
HETATM 3629 C  C12 . OLA TA 46 .   ? -14.469 -24.771 -21.436 1.00 3.98  1   TA 1 
HETATM 3630 C  C13 . OLA TA 46 .   ? -14.731 -23.574 -20.956 1.00 4.28  1   TA 1 
HETATM 3631 C  C14 . OLA TA 46 .   ? -14.320 -22.619 -21.795 1.00 3.81  1   TA 1 
HETATM 3632 C  C15 . OLA TA 46 .   ? -14.273 -21.503 -21.062 1.00 4.61  1   TA 1 
HETATM 3633 C  C16 . OLA TA 46 .   ? -14.090 -20.415 -21.860 1.00 4.97  1   TA 1 
HETATM 3634 C  C17 . OLA TA 46 .   ? -13.892 -19.319 -21.078 1.00 5.74  1   TA 1 
HETATM 3635 C  C18 . OLA TA 46 .   ? -13.842 -18.127 -21.835 1.00 4.99  1   TA 1 
HETATM 3636 C  C1  . OLA UA 47 .   ? -14.165 -36.611 -21.117 1.00 1.99  1   UA 1 
HETATM 3637 O  O1  . OLA UA 47 .   ? -13.076 -36.987 -21.503 1.00 1.88  1   UA 1 
HETATM 3638 O  O2  . OLA UA 47 .   ? -14.857 -37.318 -20.429 1.00 1.85  1   UA 1 
HETATM 3639 C  C2  . OLA UA 47 .   ? -14.609 -35.343 -21.461 1.00 1.60  1   UA 1 
HETATM 3640 C  C3  . OLA UA 47 .   ? -13.591 -34.526 -21.912 1.00 1.81  1   UA 1 
HETATM 3641 C  C4  . OLA UA 47 .   ? -14.086 -33.246 -22.221 1.00 1.83  1   UA 1 
HETATM 3642 C  C5  . OLA UA 47 .   ? -13.055 -32.420 -22.603 1.00 1.69  1   UA 1 
HETATM 3643 C  C6  . OLA UA 47 .   ? -13.519 -31.162 -22.940 1.00 1.93  1   UA 1 
HETATM 3644 C  C7  . OLA UA 47 .   ? -12.429 -30.407 -23.188 1.00 1.84  1   UA 1 
HETATM 3645 C  C8  . OLA UA 47 .   ? -12.731 -29.138 -23.537 1.00 2.03  1   UA 1 
HETATM 3646 C  C9  . OLA UA 47 .   ? -11.578 -28.528 -23.620 1.00 1.93  1   UA 1 
HETATM 3647 C  C10 . OLA UA 47 .   ? -11.325 -27.455 -23.934 1.00 2.03  1   UA 1 
HETATM 3648 C  C11 . OLA UA 47 .   ? -12.164 -26.577 -24.358 1.00 2.06  1   UA 1 
HETATM 3649 C  C12 . OLA UA 47 .   ? -11.387 -25.481 -24.501 1.00 2.04  1   UA 1 
HETATM 3650 C  C13 . OLA UA 47 .   ? -12.152 -24.463 -24.858 1.00 1.85  1   UA 1 
HETATM 3651 C  C14 . OLA UA 47 .   ? -11.400 -23.353 -24.968 1.00 1.77  1   UA 1 
HETATM 3652 C  C15 . OLA UA 47 .   ? -12.239 -22.312 -25.223 1.00 1.92  1   UA 1 
HETATM 3653 C  C16 . OLA UA 47 .   ? -11.524 -21.146 -25.299 1.00 2.03  1   UA 1 
HETATM 3654 C  C17 . OLA UA 47 .   ? -12.384 -20.056 -25.448 1.00 2.10  1   UA 1 
HETATM 3655 C  C18 . OLA UA 47 .   ? -11.695 -18.834 -25.566 1.00 2.20  1   UA 1 
HETATM 3656 C  C1  . OLA VA 48 .   ? -10.072 -36.124 -23.628 1.00 1.52  1   VA 1 
HETATM 3657 O  O1  . OLA VA 48 .   ? -10.894 -35.937 -24.507 1.00 1.49  1   VA 1 
HETATM 3658 O  O2  . OLA VA 48 .   ? -9.994  -37.149 -23.035 1.00 1.44  1   VA 1 
HETATM 3659 C  C2  . OLA VA 48 .   ? -9.161  -35.103 -23.296 1.00 1.30  1   VA 1 
HETATM 3660 C  C3  . OLA VA 48 .   ? -9.463  -33.901 -23.930 1.00 1.39  1   VA 1 
HETATM 3661 C  C4  . OLA VA 48 .   ? -8.446  -32.975 -23.658 1.00 1.44  1   VA 1 
HETATM 3662 C  C5  . OLA VA 48 .   ? -8.719  -31.709 -24.180 1.00 1.47  1   VA 1 
HETATM 3663 C  C6  . OLA VA 48 .   ? -7.609  -30.917 -24.044 1.00 1.56  1   VA 1 
HETATM 3664 C  C7  . OLA VA 48 .   ? -7.920  -29.635 -24.333 1.00 1.50  1   VA 1 
HETATM 3665 C  C8  . OLA VA 48 .   ? -6.827  -28.902 -24.609 1.00 1.56  1   VA 1 
HETATM 3666 C  C9  . OLA VA 48 .   ? -6.924  -27.765 -23.988 1.00 1.56  1   VA 1 
HETATM 3667 C  C10 . OLA VA 48 .   ? -6.517  -26.719 -24.244 1.00 1.57  1   VA 1 
HETATM 3668 C  C11 . OLA VA 48 .   ? -6.289  -26.242 -25.426 1.00 1.45  1   VA 1 
HETATM 3669 C  C12 . OLA VA 48 .   ? -5.731  -25.025 -25.204 1.00 1.49  1   VA 1 
HETATM 3670 C  C13 . OLA VA 48 .   ? -5.636  -24.308 -26.349 1.00 1.39  1   VA 1 
HETATM 3671 C  C14 . OLA VA 48 .   ? -5.046  -23.111 -26.069 1.00 1.31  1   VA 1 
HETATM 3672 C  C15 . OLA VA 48 .   ? -4.977  -22.364 -27.207 1.00 1.35  1   VA 1 
HETATM 3673 C  C16 . OLA VA 48 .   ? -4.390  -21.136 -26.932 1.00 1.34  1   VA 1 
HETATM 3674 C  C17 . OLA VA 48 .   ? -4.313  -20.336 -28.079 1.00 1.29  1   VA 1 
HETATM 3675 C  C18 . OLA VA 48 .   ? -3.701  -19.092 -27.822 1.00 1.33  1   VA 1 
HETATM 3676 C  C1  . OLA WA 49 .   ? -8.973  -33.992 -28.433 1.00 1.21  1   WA 1 
HETATM 3677 O  O1  . OLA WA 49 .   ? -7.950  -34.020 -27.779 1.00 1.15  1   WA 1 
HETATM 3678 O  O2  . OLA WA 49 .   ? -9.627  -34.968 -28.635 1.00 1.11  1   WA 1 
HETATM 3679 C  C2  . OLA WA 49 .   ? -9.395  -32.772 -28.945 1.00 1.14  1   WA 1 
HETATM 3680 C  C3  . OLA WA 49 .   ? -8.680  -31.700 -28.480 1.00 1.15  1   WA 1 
HETATM 3681 C  C4  . OLA WA 49 .   ? -9.198  -30.524 -29.015 1.00 1.16  1   WA 1 
HETATM 3682 C  C5  . OLA WA 49 .   ? -8.435  -29.421 -28.691 1.00 1.19  1   WA 1 
HETATM 3683 C  C6  . OLA WA 49 .   ? -8.962  -28.258 -29.274 1.00 1.24  1   WA 1 
HETATM 3684 C  C7  . OLA WA 49 .   ? -8.120  -27.209 -29.043 1.00 1.20  1   WA 1 
HETATM 3685 C  C8  . OLA WA 49 .   ? -8.574  -26.040 -29.578 1.00 1.27  1   WA 1 
HETATM 3686 C  C9  . OLA WA 49 .   ? -7.572  -25.192 -29.520 1.00 1.21  1   WA 1 
HETATM 3687 C  C10 . OLA WA 49 .   ? -7.488  -24.076 -29.779 1.00 1.20  1   WA 1 
HETATM 3688 C  C11 . OLA WA 49 .   ? -8.453  -23.282 -30.117 1.00 1.26  1   WA 1 
HETATM 3689 C  C12 . OLA WA 49 .   ? -7.829  -22.084 -30.255 1.00 1.23  1   WA 1 
HETATM 3690 C  C13 . OLA WA 49 .   ? -8.702  -21.126 -30.645 1.00 1.25  1   WA 1 
HETATM 3691 C  C14 . OLA WA 49 .   ? -8.005  -19.967 -30.859 1.00 1.20  1   WA 1 
HETATM 3692 C  C15 . OLA WA 49 .   ? -8.887  -19.011 -31.282 1.00 1.28  1   WA 1 
HETATM 3693 C  C16 . OLA WA 49 .   ? -8.200  -17.853 -31.610 1.00 1.22  1   WA 1 
HETATM 3694 C  C17 . OLA WA 49 .   ? -9.083  -16.852 -32.069 1.00 1.21  1   WA 1 
HETATM 3695 C  C18 . OLA WA 49 .   ? -8.402  -15.670 -32.463 1.00 1.26  1   WA 1 
HETATM 3696 C  C1  . OLA XA 50 .   ? -9.972  -37.379 -17.627 1.00 1.42  1   XA 1 
HETATM 3697 O  O1  . OLA XA 50 .   ? -10.823 -37.208 -18.469 1.00 1.41  1   XA 1 
HETATM 3698 O  O2  . OLA XA 50 .   ? -9.829  -38.417 -17.060 1.00 1.33  1   XA 1 
HETATM 3699 C  C2  . OLA XA 50 .   ? -9.096  -36.335 -17.299 1.00 1.27  1   XA 1 
HETATM 3700 C  C3  . OLA XA 50 .   ? -9.082  -35.316 -18.238 1.00 1.38  1   XA 1 
HETATM 3701 C  C4  . OLA XA 50 .   ? -8.136  -34.354 -17.858 1.00 1.39  1   XA 1 
HETATM 3702 C  C5  . OLA XA 50 .   ? -8.083  -33.318 -18.775 1.00 1.38  1   XA 1 
HETATM 3703 C  C6  . OLA XA 50 .   ? -7.110  -32.381 -18.395 1.00 1.45  1   XA 1 
HETATM 3704 C  C7  . OLA XA 50 .   ? -7.059  -31.376 -19.312 1.00 1.39  1   XA 1 
HETATM 3705 C  C8  . OLA XA 50 .   ? -6.111  -30.445 -18.986 1.00 1.54  1   XA 1 
HETATM 3706 C  C9  . OLA XA 50 .   ? -6.263  -29.433 -19.811 1.00 1.51  1   XA 1 
HETATM 3707 C  C10 . OLA XA 50 .   ? -5.642  -28.473 -19.907 1.00 1.53  1   XA 1 
HETATM 3708 C  C11 . OLA XA 50 .   ? -4.513  -28.264 -19.309 1.00 1.56  1   XA 1 
HETATM 3709 C  C12 . OLA XA 50 .   ? -4.386  -26.915 -19.343 1.00 1.67  1   XA 1 
HETATM 3710 C  C13 . OLA XA 50 .   ? -3.194  -26.552 -19.806 1.00 1.56  1   XA 1 
HETATM 3711 C  C14 . OLA XA 50 .   ? -2.950  -25.253 -19.474 1.00 1.63  1   XA 1 
HETATM 3712 C  C15 . OLA XA 50 .   ? -1.780  -24.852 -20.071 1.00 1.71  1   XA 1 
HETATM 3713 C  C16 . OLA XA 50 .   ? -1.403  -23.601 -19.605 1.00 1.85  1   XA 1 
HETATM 3714 C  C17 . OLA XA 50 .   ? -0.238  -23.156 -20.249 1.00 1.57  1   XA 1 
HETATM 3715 C  C18 . OLA XA 50 .   ? 0.232   -21.936 -19.704 1.00 1.66  1   XA 1 
HETATM 3716 C  C1  . OLA YA 51 .   ? -6.202  -38.458 -20.060 1.00 1.19  1   YA 1 
HETATM 3717 O  O1  . OLA YA 51 .   ? -7.297  -38.288 -19.584 1.00 1.17  1   YA 1 
HETATM 3718 O  O2  . OLA YA 51 .   ? -5.902  -39.484 -20.624 1.00 1.11  1   YA 1 
HETATM 3719 C  C2  . OLA YA 51 .   ? -5.276  -37.410 -19.996 1.00 1.12  1   YA 1 
HETATM 3720 C  C3  . OLA YA 51 .   ? -5.584  -36.409 -20.915 1.00 1.16  1   YA 1 
HETATM 3721 C  C4  . OLA YA 51 .   ? -4.587  -35.414 -20.845 1.00 1.16  1   YA 1 
HETATM 3722 C  C5  . OLA YA 51 .   ? -4.861  -34.373 -21.684 1.00 1.17  1   YA 1 
HETATM 3723 C  C6  . OLA YA 51 .   ? -3.811  -33.420 -21.624 1.00 1.19  1   YA 1 
HETATM 3724 C  C7  . OLA YA 51 .   ? -4.150  -32.325 -22.392 1.00 1.15  1   YA 1 
HETATM 3725 C  C8  . OLA YA 51 .   ? -3.166  -31.383 -22.412 1.00 1.20  1   YA 1 
HETATM 3726 C  C9  . OLA YA 51 .   ? -3.687  -30.310 -22.910 1.00 1.19  1   YA 1 
HETATM 3727 C  C10 . OLA YA 51 .   ? -3.327  -29.282 -23.257 1.00 1.18  1   YA 1 
HETATM 3728 C  C11 . OLA YA 51 .   ? -2.156  -28.873 -23.465 1.00 1.16  1   YA 1 
HETATM 3729 C  C12 . OLA YA 51 .   ? -2.324  -27.567 -23.856 1.00 1.17  1   YA 1 
HETATM 3730 C  C13 . OLA YA 51 .   ? -1.152  -27.048 -24.275 1.00 1.15  1   YA 1 
HETATM 3731 C  C14 . OLA YA 51 .   ? -1.327  -25.734 -24.664 1.00 1.15  1   YA 1 
HETATM 3732 C  C15 . OLA YA 51 .   ? -0.125  -25.294 -25.147 1.00 1.18  1   YA 1 
HETATM 3733 C  C16 . OLA YA 51 .   ? -0.269  -24.016 -25.670 1.00 1.17  1   YA 1 
HETATM 3734 C  C17 . OLA YA 51 .   ? 0.953   -23.564 -26.187 1.00 1.16  1   YA 1 
HETATM 3735 C  C18 . OLA YA 51 .   ? 0.857   -22.261 -26.732 1.00 1.18  1   YA 1 
HETATM 3736 CO CO  . CO  ZA 52 .   ? 0.150   0.171   10.641  1.00 94.59 1   ZA 1 
HETATM 3737 CO CO  . CO  AB 53 .   ? 4.170   -0.495  9.476   1.00 90.19 1   AB 1 
#
