# Supplementary material for: Theoretical Study of Sphingomyelinases from Entamoeba histolytica and Trichomonas vaginalis Sheds Light on the Evolution of Enzymes Needed for Survival and Colonization
Source: Pathogens. 2025 Jan 5;14(1):32. doi: 10.3390/pathogens14010032 (PMC11768322; doi:10.3390/pathogens14010032)
Supplement: Supplementary file 1 [file pathogens-14-00032-s001.zip › Supplementary structural Files/Trichomonas vaginalis/Trichomonas A2EE69/fold_a2ee69x50oleics/fold_a2ee69x50oleics_model.cif]

# By using this file you agree to the legally binding terms of use found at alphafoldserver.com/output-terms
data_65f9a93f3a61793a
#
_entry.id 65f9a93f3a61793a
#
loop_
_atom_type.symbol
C 
N 
O 
S 
#
loop_
_audit_author.name
_audit_author.pdbx_ordinal
"Google DeepMind" 1 
"Isomorphic Labs" 2 
#
_audit_conform.dict_location https://raw.githubusercontent.com/ihmwg/ModelCIF/master/dist/mmcif_ma.dic
_audit_conform.dict_name     mmcif_ma.dic
_audit_conform.dict_version  1.4.5
#
loop_
_chem_comp.formula
_chem_comp.formula_weight
_chem_comp.id
_chem_comp.mon_nstd_flag
_chem_comp.name
_chem_comp.pdbx_smiles
_chem_comp.pdbx_synonyms
_chem_comp.type
"C3 H7 N O2"    89.093  ALA y ALANINE         C[C@H](N)C(O)=O                  ? "L-PEPTIDE LINKING" 
"C6 H15 N4 O2"  175.209 ARG y ARGININE        N[C@@H](CCCNC(N)=[NH2+])C(O)=O   ? "L-PEPTIDE LINKING" 
"C4 H8 N2 O3"   132.118 ASN y ASPARAGINE      N[C@@H](CC(N)=O)C(O)=O           ? "L-PEPTIDE LINKING" 
"C4 H7 N O4"    133.103 ASP y "ASPARTIC ACID" N[C@@H](CC(O)=O)C(O)=O           ? "L-PEPTIDE LINKING" 
"C3 H7 N O2 S"  121.158 CYS y CYSTEINE        N[C@@H](CS)C(O)=O                ? "L-PEPTIDE LINKING" 
"C5 H10 N2 O3"  146.144 GLN y GLUTAMINE       N[C@@H](CCC(N)=O)C(O)=O          ? "L-PEPTIDE LINKING" 
"C5 H9 N O4"    147.129 GLU y "GLUTAMIC ACID" N[C@@H](CCC(O)=O)C(O)=O          ? "L-PEPTIDE LINKING" 
"C2 H5 N O2"    75.067  GLY y GLYCINE         NCC(O)=O                         ? "PEPTIDE LINKING"   
"C6 H10 N3 O2"  156.162 HIS y HISTIDINE       N[C@@H](Cc1c[nH]c[nH+]1)C(O)=O   ? "L-PEPTIDE LINKING" 
"C6 H13 N O2"   131.173 ILE y ISOLEUCINE      CC[C@H](C)[C@H](N)C(O)=O         ? "L-PEPTIDE LINKING" 
"C6 H13 N O2"   131.173 LEU y LEUCINE         CC(C)C[C@H](N)C(O)=O             ? "L-PEPTIDE LINKING" 
"C6 H15 N2 O2"  147.195 LYS y LYSINE          N[C@@H](CCCC[NH3+])C(O)=O        ? "L-PEPTIDE LINKING" 
"C5 H11 N O2 S" 149.211 MET y METHIONINE      CSCC[C@H](N)C(O)=O               ? "L-PEPTIDE LINKING" 
"C18 H34 O2"    282.461 OLA . "OLEIC ACID"    CCCCCCCC\C=C/CCCCCCCC(O)=O       ? NON-POLYMER         
"C9 H11 N O2"   165.189 PHE y PHENYLALANINE   N[C@@H](Cc1ccccc1)C(O)=O         ? "L-PEPTIDE LINKING" 
"C5 H9 N O2"    115.130 PRO y PROLINE         OC(=O)[C@@H]1CCCN1               ? "L-PEPTIDE LINKING" 
"C3 H7 N O3"    105.093 SER y SERINE          N[C@@H](CO)C(O)=O                ? "L-PEPTIDE LINKING" 
"C4 H9 N O3"    119.119 THR y THREONINE       C[C@@H](O)[C@H](N)C(O)=O         ? "L-PEPTIDE LINKING" 
"C11 H12 N2 O2" 204.225 TRP y TRYPTOPHAN      N[C@@H](Cc1c[nH]c2ccccc12)C(O)=O ? "L-PEPTIDE LINKING" 
"C9 H11 N O3"   181.189 TYR y TYROSINE        N[C@@H](Cc1ccc(O)cc1)C(O)=O      ? "L-PEPTIDE LINKING" 
"C5 H11 N O2"   117.146 VAL y VALINE          CC(C)[C@H](N)C(O)=O              ? "L-PEPTIDE LINKING" 
#
_citation.book_publisher          ?
_citation.country                 UK
_citation.id                      primary
_citation.journal_full            Nature
_citation.journal_id_ASTM         NATUAS
_citation.journal_id_CSD          0006
_citation.journal_id_ISSN         0028-0836
_citation.journal_volume          ?
_citation.page_first              ?
_citation.page_last               ?
_citation.pdbx_database_id_DOI    ?
_citation.pdbx_database_id_PubMed ?
_citation.title                   "Accurate structure prediction of biomolecular interactions with AlphaFold 3"
_citation.year                    2024
#
loop_
_citation_author.citation_id
_citation_author.name
_citation_author.ordinal
primary "Google DeepMind" 1 
primary "Isomorphic Labs" 2 
#
loop_
_entity.id
_entity.pdbx_description
_entity.type
1  . polymer     
2  . non-polymer 
3  . non-polymer 
4  . non-polymer 
5  . non-polymer 
6  . non-polymer 
7  . non-polymer 
8  . non-polymer 
9  . non-polymer 
10 . non-polymer 
11 . non-polymer 
12 . non-polymer 
13 . non-polymer 
14 . non-polymer 
15 . non-polymer 
16 . non-polymer 
17 . non-polymer 
18 . non-polymer 
19 . non-polymer 
20 . non-polymer 
21 . non-polymer 
22 . non-polymer 
23 . non-polymer 
24 . non-polymer 
25 . non-polymer 
26 . non-polymer 
27 . non-polymer 
28 . non-polymer 
29 . non-polymer 
30 . non-polymer 
31 . non-polymer 
32 . non-polymer 
33 . non-polymer 
34 . non-polymer 
35 . non-polymer 
36 . non-polymer 
37 . non-polymer 
38 . non-polymer 
39 . non-polymer 
40 . non-polymer 
41 . non-polymer 
42 . non-polymer 
43 . non-polymer 
44 . non-polymer 
45 . non-polymer 
46 . non-polymer 
47 . non-polymer 
48 . non-polymer 
49 . non-polymer 
50 . non-polymer 
51 . non-polymer 
#
_entity_poly.entity_id      1
_entity_poly.pdbx_strand_id A
_entity_poly.type           polypeptide(L)
#
loop_
_entity_poly_seq.entity_id
_entity_poly_seq.hetero
_entity_poly_seq.mon_id
_entity_poly_seq.num
1 n MET 1   
1 n ASN 2   
1 n PHE 3   
1 n LYS 4   
1 n SER 5   
1 n ILE 6   
1 n LEU 7   
1 n THR 8   
1 n PHE 9   
1 n GLY 10  
1 n VAL 11  
1 n GLY 12  
1 n VAL 13  
1 n PRO 14  
1 n ILE 15  
1 n GLY 16  
1 n VAL 17  
1 n LEU 18  
1 n GLY 19  
1 n THR 20  
1 n LEU 21  
1 n MET 22  
1 n CYS 23  
1 n VAL 24  
1 n LEU 25  
1 n LYS 26  
1 n ARG 27  
1 n VAL 28  
1 n LEU 29  
1 n SER 30  
1 n LYS 31  
1 n THR 32  
1 n ALA 33  
1 n LYS 34  
1 n GLN 35  
1 n TYR 36  
1 n LYS 37  
1 n GLN 38  
1 n ILE 39  
1 n ALA 40  
1 n ASP 41  
1 n GLY 42  
1 n ARG 43  
1 n GLN 44  
1 n ALA 45  
1 n ASP 46  
1 n PHE 47  
1 n GLN 48  
1 n THR 49  
1 n LYS 50  
1 n LYS 51  
1 n LEU 52  
1 n LYS 53  
1 n ILE 54  
1 n LEU 55  
1 n ASP 56  
1 n PHE 57  
1 n ASN 58  
1 n ALA 59  
1 n PHE 60  
1 n TRP 61  
1 n ARG 62  
1 n PRO 63  
1 n GLN 64  
1 n LEU 65  
1 n LEU 66  
1 n HIS 67  
1 n LEU 68  
1 n PHE 69  
1 n LYS 70  
1 n GLU 71  
1 n GLU 72  
1 n TYR 73  
1 n MET 74  
1 n ARG 75  
1 n ASP 76  
1 n ARG 77  
1 n SER 78  
1 n LYS 79  
1 n ILE 80  
1 n LEU 81  
1 n LEU 82  
1 n GLU 83  
1 n ARG 84  
1 n ILE 85  
1 n SER 86  
1 n GLU 87  
1 n TYR 88  
1 n ASP 89  
1 n VAL 90  
1 n VAL 91  
1 n CYS 92  
1 n LEU 93  
1 n GLN 94  
1 n GLU 95  
1 n GLY 96  
1 n PHE 97  
1 n GLN 98  
1 n PHE 99  
1 n GLY 100 
1 n SER 101 
1 n ASP 102 
1 n ILE 103 
1 n SER 104 
1 n LYS 105 
1 n ASN 106 
1 n PHE 107 
1 n ILE 108 
1 n GLU 109 
1 n ALA 110 
1 n ALA 111 
1 n ASN 112 
1 n ALA 113 
1 n LEU 114 
1 n GLY 115 
1 n PHE 116 
1 n LYS 117 
1 n TYR 118 
1 n VAL 119 
1 n LEU 120 
1 n THR 121 
1 n SER 122 
1 n LYS 123 
1 n LEU 124 
1 n PRO 125 
1 n PRO 126 
1 n LEU 127 
1 n LEU 128 
1 n ASN 129 
1 n HIS 130 
1 n GLN 131 
1 n VAL 132 
1 n ILE 133 
1 n ASP 134 
1 n SER 135 
1 n GLY 136 
1 n LEU 137 
1 n VAL 138 
1 n ILE 139 
1 n ILE 140 
1 n SER 141 
1 n LYS 142 
1 n PHE 143 
1 n PRO 144 
1 n ILE 145 
1 n LEU 146 
1 n GLU 147 
1 n SER 148 
1 n ASP 149 
1 n CYS 150 
1 n VAL 151 
1 n ARG 152 
1 n TYR 153 
1 n THR 154 
1 n ALA 155 
1 n GLY 156 
1 n CYS 157 
1 n GLY 158 
1 n PHE 159 
1 n ASP 160 
1 n ALA 161 
1 n PHE 162 
1 n ALA 163 
1 n ALA 164 
1 n LYS 165 
1 n GLY 166 
1 n ALA 167 
1 n LEU 168 
1 n TYR 169 
1 n ALA 170 
1 n LYS 171 
1 n ILE 172 
1 n GLN 173 
1 n LEU 174 
1 n ASP 175 
1 n GLU 176 
1 n LYS 177 
1 n ASN 178 
1 n HIS 179 
1 n VAL 180 
1 n HIS 181 
1 n LEU 182 
1 n PHE 183 
1 n SER 184 
1 n THR 185 
1 n HIS 186 
1 n LEU 187 
1 n GLN 188 
1 n ALA 189 
1 n SER 190 
1 n TYR 191 
1 n GLN 192 
1 n TYR 193 
1 n GLY 194 
1 n LYS 195 
1 n ASP 196 
1 n PRO 197 
1 n THR 198 
1 n ASP 199 
1 n VAL 200 
1 n ASP 201 
1 n VAL 202 
1 n LYS 203 
1 n VAL 204 
1 n ARG 205 
1 n GLN 206 
1 n SER 207 
1 n GLN 208 
1 n PHE 209 
1 n ASP 210 
1 n GLU 211 
1 n LEU 212 
1 n SER 213 
1 n ALA 214 
1 n LEU 215 
1 n MET 216 
1 n ALA 217 
1 n GLN 218 
1 n LYS 219 
1 n VAL 220 
1 n THR 221 
1 n ASP 222 
1 n GLY 223 
1 n TYR 224 
1 n PRO 225 
1 n ALA 226 
1 n ILE 227 
1 n VAL 228 
1 n VAL 229 
1 n GLY 230 
1 n ASP 231 
1 n LEU 232 
1 n ASN 233 
1 n VAL 234 
1 n ASN 235 
1 n ALA 236 
1 n ARG 237 
1 n PHE 238 
1 n GLY 239 
1 n ASP 240 
1 n GLU 241 
1 n TYR 242 
1 n LEU 243 
1 n ASN 244 
1 n LEU 245 
1 n LEU 246 
1 n LYS 247 
1 n HIS 248 
1 n PHE 249 
1 n THR 250 
1 n ILE 251 
1 n PRO 252 
1 n ASN 253 
1 n TYR 254 
1 n GLU 255 
1 n SER 256 
1 n VAL 257 
1 n ASP 258 
1 n THR 259 
1 n LEU 260 
1 n LEU 261 
1 n LYS 262 
1 n ASP 263 
1 n TYR 264 
1 n GLY 265 
1 n GLU 266 
1 n HIS 267 
1 n PRO 268 
1 n ILE 269 
1 n THR 270 
1 n PHE 271 
1 n GLY 272 
1 n ASN 273 
1 n MET 274 
1 n GLU 275 
1 n ASP 276 
1 n VAL 277 
1 n THR 278 
1 n LEU 279 
1 n THR 280 
1 n GLU 281 
1 n PRO 282 
1 n TYR 283 
1 n PHE 284 
1 n GLN 285 
1 n LYS 286 
1 n THR 287 
1 n VAL 288 
1 n GLN 289 
1 n SER 290 
1 n ILE 291 
1 n ASP 292 
1 n TYR 293 
1 n ILE 294 
1 n PHE 295 
1 n LEU 296 
1 n PHE 297 
1 n GLU 298 
1 n LYS 299 
1 n GLU 300 
1 n GLN 301 
1 n SER 302 
1 n PRO 303 
1 n LEU 304 
1 n LYS 305 
1 n VAL 306 
1 n GLU 307 
1 n TYR 308 
1 n LYS 309 
1 n SER 310 
1 n LYS 311 
1 n VAL 312 
1 n ASN 313 
1 n GLU 314 
1 n MET 315 
1 n ARG 316 
1 n VAL 317 
1 n GLN 318 
1 n ASN 319 
1 n GLN 320 
1 n PRO 321 
1 n TYR 322 
1 n GLY 323 
1 n PHE 324 
1 n LEU 325 
1 n SER 326 
1 n ASP 327 
1 n HIS 328 
1 n PHE 329 
1 n ALA 330 
1 n VAL 331 
1 n GLU 332 
1 n SER 333 
1 n GLU 334 
1 n PHE 335 
1 n THR 336 
1 n PHE 337 
1 n THR 338 
1 n GLN 339 
#
_ma_data.content_type "model coordinates"
_ma_data.id           1
_ma_data.name         Model
#
_ma_model_list.data_id          1
_ma_model_list.model_group_id   1
_ma_model_list.model_group_name "AlphaFold-beta-20231127 (7a14c934-fe78-43c1-a552-7fb305b0ebd1 @ 2024-09-16 17:14:23)"
_ma_model_list.model_id         1
_ma_model_list.model_name       "Top ranked model"
_ma_model_list.model_type       "Ab initio model"
_ma_model_list.ordinal_id       1
#
loop_
_ma_protocol_step.method_type
_ma_protocol_step.ordinal_id
_ma_protocol_step.protocol_id
_ma_protocol_step.step_id
"coevolution MSA" 1 1 1 
"template search" 2 1 2 
modeling          3 1 3 
#
loop_
_ma_qa_metric.id
_ma_qa_metric.mode
_ma_qa_metric.name
_ma_qa_metric.software_group_id
_ma_qa_metric.type
1 global pLDDT 1 pLDDT 
2 local  pLDDT 1 pLDDT 
#
_ma_qa_metric_global.metric_id    1
_ma_qa_metric_global.metric_value 72.59
_ma_qa_metric_global.model_id     1
_ma_qa_metric_global.ordinal_id   1
#
_ma_software_group.group_id    1
_ma_software_group.ordinal_id  1
_ma_software_group.software_id 1
#
loop_
_ma_target_entity.data_id
_ma_target_entity.entity_id
_ma_target_entity.origin
1 1  . 
1 2  . 
1 3  . 
1 4  . 
1 5  . 
1 6  . 
1 7  . 
1 8  . 
1 9  . 
1 10 . 
1 11 . 
1 12 . 
1 13 . 
1 14 . 
1 15 . 
1 16 . 
1 17 . 
1 18 . 
1 19 . 
1 20 . 
1 21 . 
1 22 . 
1 23 . 
1 24 . 
1 25 . 
1 26 . 
1 27 . 
1 28 . 
1 29 . 
1 30 . 
1 31 . 
1 32 . 
1 33 . 
1 34 . 
1 35 . 
1 36 . 
1 37 . 
1 38 . 
1 39 . 
1 40 . 
1 41 . 
1 42 . 
1 43 . 
1 44 . 
1 45 . 
1 46 . 
1 47 . 
1 48 . 
1 49 . 
1 50 . 
1 51 . 
#
loop_
_ma_target_entity_instance.asym_id
_ma_target_entity_instance.details
_ma_target_entity_instance.entity_id
A  . 1  
B  . 2  
C  . 3  
D  . 4  
E  . 5  
F  . 6  
G  . 7  
H  . 8  
I  . 9  
J  . 10 
K  . 11 
L  . 12 
M  . 13 
N  . 14 
O  . 15 
P  . 16 
Q  . 17 
R  . 18 
S  . 19 
T  . 20 
U  . 21 
V  . 22 
W  . 23 
X  . 24 
Y  . 25 
Z  . 26 
AA . 27 
BA . 28 
CA . 29 
DA . 30 
EA . 31 
FA . 32 
GA . 33 
HA . 34 
IA . 35 
JA . 36 
KA . 37 
LA . 38 
MA . 39 
NA . 40 
OA . 41 
PA . 42 
QA . 43 
RA . 44 
SA . 45 
TA . 46 
UA . 47 
VA . 48 
WA . 49 
XA . 50 
YA . 51 
#
loop_
_pdbx_data_usage.details
_pdbx_data_usage.id
_pdbx_data_usage.type
_pdbx_data_usage.url
;NON-COMMERCIAL USE ONLY, BY USING THIS FILE YOU AGREE TO THE TERMS OF USE FOUND
AT alphafoldserver.com/output-terms.
;
1 license    ? 
;THE INFORMATION IS NOT INTENDED FOR, HAS NOT BEEN VALIDATED FOR, AND IS NOT
APPROVED FOR CLINICAL USE. IT SHOULD NOT BE USED FOR CLINICAL PURPOSE OR RELIED
ON FOR MEDICAL OR OTHER PROFESSIONAL ADVICE. IT IS THEORETICAL MODELLING ONLY
AND CAUTION SHOULD BE EXERCISED IN ITS USE. IT IS PROVIDED "AS-IS" WITHOUT ANY
WARRANTY OF ANY KIND, WHETHER EXPRESSED OR IMPLIED. NO WARRANTY IS GIVEN THAT
USE OF THE INFORMATION SHALL NOT INFRINGE THE RIGHTS OF ANY THIRD PARTY.
;
2 disclaimer ? 
#
loop_
_pdbx_nonpoly_scheme.asym_id
_pdbx_nonpoly_scheme.auth_seq_num
_pdbx_nonpoly_scheme.entity_id
_pdbx_nonpoly_scheme.mon_id
_pdbx_nonpoly_scheme.pdb_ins_code
_pdbx_nonpoly_scheme.pdb_seq_num
_pdbx_nonpoly_scheme.pdb_strand_id
B  1 2  OLA . 1 B  
C  1 3  OLA . 1 C  
D  1 4  OLA . 1 D  
E  1 5  OLA . 1 E  
F  1 6  OLA . 1 F  
G  1 7  OLA . 1 G  
H  1 8  OLA . 1 H  
I  1 9  OLA . 1 I  
J  1 10 OLA . 1 J  
K  1 11 OLA . 1 K  
L  1 12 OLA . 1 L  
M  1 13 OLA . 1 M  
N  1 14 OLA . 1 N  
O  1 15 OLA . 1 O  
P  1 16 OLA . 1 P  
Q  1 17 OLA . 1 Q  
R  1 18 OLA . 1 R  
S  1 19 OLA . 1 S  
T  1 20 OLA . 1 T  
U  1 21 OLA . 1 U  
V  1 22 OLA . 1 V  
W  1 23 OLA . 1 W  
X  1 24 OLA . 1 X  
Y  1 25 OLA . 1 Y  
Z  1 26 OLA . 1 Z  
AA 1 27 OLA . 1 AA 
BA 1 28 OLA . 1 BA 
CA 1 29 OLA . 1 CA 
DA 1 30 OLA . 1 DA 
EA 1 31 OLA . 1 EA 
FA 1 32 OLA . 1 FA 
GA 1 33 OLA . 1 GA 
HA 1 34 OLA . 1 HA 
IA 1 35 OLA . 1 IA 
JA 1 36 OLA . 1 JA 
KA 1 37 OLA . 1 KA 
LA 1 38 OLA . 1 LA 
MA 1 39 OLA . 1 MA 
NA 1 40 OLA . 1 NA 
OA 1 41 OLA . 1 OA 
PA 1 42 OLA . 1 PA 
QA 1 43 OLA . 1 QA 
RA 1 44 OLA . 1 RA 
SA 1 45 OLA . 1 SA 
TA 1 46 OLA . 1 TA 
UA 1 47 OLA . 1 UA 
VA 1 48 OLA . 1 VA 
WA 1 49 OLA . 1 WA 
XA 1 50 OLA . 1 XA 
YA 1 51 OLA . 1 YA 
#
loop_
_pdbx_poly_seq_scheme.asym_id
_pdbx_poly_seq_scheme.auth_seq_num
_pdbx_poly_seq_scheme.entity_id
_pdbx_poly_seq_scheme.hetero
_pdbx_poly_seq_scheme.mon_id
_pdbx_poly_seq_scheme.pdb_ins_code
_pdbx_poly_seq_scheme.pdb_seq_num
_pdbx_poly_seq_scheme.pdb_strand_id
_pdbx_poly_seq_scheme.seq_id
A 1   1 n MET . 1   A 1   
A 2   1 n ASN . 2   A 2   
A 3   1 n PHE . 3   A 3   
A 4   1 n LYS . 4   A 4   
A 5   1 n SER . 5   A 5   
A 6   1 n ILE . 6   A 6   
A 7   1 n LEU . 7   A 7   
A 8   1 n THR . 8   A 8   
A 9   1 n PHE . 9   A 9   
A 10  1 n GLY . 10  A 10  
A 11  1 n VAL . 11  A 11  
A 12  1 n GLY . 12  A 12  
A 13  1 n VAL . 13  A 13  
A 14  1 n PRO . 14  A 14  
A 15  1 n ILE . 15  A 15  
A 16  1 n GLY . 16  A 16  
A 17  1 n VAL . 17  A 17  
A 18  1 n LEU . 18  A 18  
A 19  1 n GLY . 19  A 19  
A 20  1 n THR . 20  A 20  
A 21  1 n LEU . 21  A 21  
A 22  1 n MET . 22  A 22  
A 23  1 n CYS . 23  A 23  
A 24  1 n VAL . 24  A 24  
A 25  1 n LEU . 25  A 25  
A 26  1 n LYS . 26  A 26  
A 27  1 n ARG . 27  A 27  
A 28  1 n VAL . 28  A 28  
A 29  1 n LEU . 29  A 29  
A 30  1 n SER . 30  A 30  
A 31  1 n LYS . 31  A 31  
A 32  1 n THR . 32  A 32  
A 33  1 n ALA . 33  A 33  
A 34  1 n LYS . 34  A 34  
A 35  1 n GLN . 35  A 35  
A 36  1 n TYR . 36  A 36  
A 37  1 n LYS . 37  A 37  
A 38  1 n GLN . 38  A 38  
A 39  1 n ILE . 39  A 39  
A 40  1 n ALA . 40  A 40  
A 41  1 n ASP . 41  A 41  
A 42  1 n GLY . 42  A 42  
A 43  1 n ARG . 43  A 43  
A 44  1 n GLN . 44  A 44  
A 45  1 n ALA . 45  A 45  
A 46  1 n ASP . 46  A 46  
A 47  1 n PHE . 47  A 47  
A 48  1 n GLN . 48  A 48  
A 49  1 n THR . 49  A 49  
A 50  1 n LYS . 50  A 50  
A 51  1 n LYS . 51  A 51  
A 52  1 n LEU . 52  A 52  
A 53  1 n LYS . 53  A 53  
A 54  1 n ILE . 54  A 54  
A 55  1 n LEU . 55  A 55  
A 56  1 n ASP . 56  A 56  
A 57  1 n PHE . 57  A 57  
A 58  1 n ASN . 58  A 58  
A 59  1 n ALA . 59  A 59  
A 60  1 n PHE . 60  A 60  
A 61  1 n TRP . 61  A 61  
A 62  1 n ARG . 62  A 62  
A 63  1 n PRO . 63  A 63  
A 64  1 n GLN . 64  A 64  
A 65  1 n LEU . 65  A 65  
A 66  1 n LEU . 66  A 66  
A 67  1 n HIS . 67  A 67  
A 68  1 n LEU . 68  A 68  
A 69  1 n PHE . 69  A 69  
A 70  1 n LYS . 70  A 70  
A 71  1 n GLU . 71  A 71  
A 72  1 n GLU . 72  A 72  
A 73  1 n TYR . 73  A 73  
A 74  1 n MET . 74  A 74  
A 75  1 n ARG . 75  A 75  
A 76  1 n ASP . 76  A 76  
A 77  1 n ARG . 77  A 77  
A 78  1 n SER . 78  A 78  
A 79  1 n LYS . 79  A 79  
A 80  1 n ILE . 80  A 80  
A 81  1 n LEU . 81  A 81  
A 82  1 n LEU . 82  A 82  
A 83  1 n GLU . 83  A 83  
A 84  1 n ARG . 84  A 84  
A 85  1 n ILE . 85  A 85  
A 86  1 n SER . 86  A 86  
A 87  1 n GLU . 87  A 87  
A 88  1 n TYR . 88  A 88  
A 89  1 n ASP . 89  A 89  
A 90  1 n VAL . 90  A 90  
A 91  1 n VAL . 91  A 91  
A 92  1 n CYS . 92  A 92  
A 93  1 n LEU . 93  A 93  
A 94  1 n GLN . 94  A 94  
A 95  1 n GLU . 95  A 95  
A 96  1 n GLY . 96  A 96  
A 97  1 n PHE . 97  A 97  
A 98  1 n GLN . 98  A 98  
A 99  1 n PHE . 99  A 99  
A 100 1 n GLY . 100 A 100 
A 101 1 n SER . 101 A 101 
A 102 1 n ASP . 102 A 102 
A 103 1 n ILE . 103 A 103 
A 104 1 n SER . 104 A 104 
A 105 1 n LYS . 105 A 105 
A 106 1 n ASN . 106 A 106 
A 107 1 n PHE . 107 A 107 
A 108 1 n ILE . 108 A 108 
A 109 1 n GLU . 109 A 109 
A 110 1 n ALA . 110 A 110 
A 111 1 n ALA . 111 A 111 
A 112 1 n ASN . 112 A 112 
A 113 1 n ALA . 113 A 113 
A 114 1 n LEU . 114 A 114 
A 115 1 n GLY . 115 A 115 
A 116 1 n PHE . 116 A 116 
A 117 1 n LYS . 117 A 117 
A 118 1 n TYR . 118 A 118 
A 119 1 n VAL . 119 A 119 
A 120 1 n LEU . 120 A 120 
A 121 1 n THR . 121 A 121 
A 122 1 n SER . 122 A 122 
A 123 1 n LYS . 123 A 123 
A 124 1 n LEU . 124 A 124 
A 125 1 n PRO . 125 A 125 
A 126 1 n PRO . 126 A 126 
A 127 1 n LEU . 127 A 127 
A 128 1 n LEU . 128 A 128 
A 129 1 n ASN . 129 A 129 
A 130 1 n HIS . 130 A 130 
A 131 1 n GLN . 131 A 131 
A 132 1 n VAL . 132 A 132 
A 133 1 n ILE . 133 A 133 
A 134 1 n ASP . 134 A 134 
A 135 1 n SER . 135 A 135 
A 136 1 n GLY . 136 A 136 
A 137 1 n LEU . 137 A 137 
A 138 1 n VAL . 138 A 138 
A 139 1 n ILE . 139 A 139 
A 140 1 n ILE . 140 A 140 
A 141 1 n SER . 141 A 141 
A 142 1 n LYS . 142 A 142 
A 143 1 n PHE . 143 A 143 
A 144 1 n PRO . 144 A 144 
A 145 1 n ILE . 145 A 145 
A 146 1 n LEU . 146 A 146 
A 147 1 n GLU . 147 A 147 
A 148 1 n SER . 148 A 148 
A 149 1 n ASP . 149 A 149 
A 150 1 n CYS . 150 A 150 
A 151 1 n VAL . 151 A 151 
A 152 1 n ARG . 152 A 152 
A 153 1 n TYR . 153 A 153 
A 154 1 n THR . 154 A 154 
A 155 1 n ALA . 155 A 155 
A 156 1 n GLY . 156 A 156 
A 157 1 n CYS . 157 A 157 
A 158 1 n GLY . 158 A 158 
A 159 1 n PHE . 159 A 159 
A 160 1 n ASP . 160 A 160 
A 161 1 n ALA . 161 A 161 
A 162 1 n PHE . 162 A 162 
A 163 1 n ALA . 163 A 163 
A 164 1 n ALA . 164 A 164 
A 165 1 n LYS . 165 A 165 
A 166 1 n GLY . 166 A 166 
A 167 1 n ALA . 167 A 167 
A 168 1 n LEU . 168 A 168 
A 169 1 n TYR . 169 A 169 
A 170 1 n ALA . 170 A 170 
A 171 1 n LYS . 171 A 171 
A 172 1 n ILE . 172 A 172 
A 173 1 n GLN . 173 A 173 
A 174 1 n LEU . 174 A 174 
A 175 1 n ASP . 175 A 175 
A 176 1 n GLU . 176 A 176 
A 177 1 n LYS . 177 A 177 
A 178 1 n ASN . 178 A 178 
A 179 1 n HIS . 179 A 179 
A 180 1 n VAL . 180 A 180 
A 181 1 n HIS . 181 A 181 
A 182 1 n LEU . 182 A 182 
A 183 1 n PHE . 183 A 183 
A 184 1 n SER . 184 A 184 
A 185 1 n THR . 185 A 185 
A 186 1 n HIS . 186 A 186 
A 187 1 n LEU . 187 A 187 
A 188 1 n GLN . 188 A 188 
A 189 1 n ALA . 189 A 189 
A 190 1 n SER . 190 A 190 
A 191 1 n TYR . 191 A 191 
A 192 1 n GLN . 192 A 192 
A 193 1 n TYR . 193 A 193 
A 194 1 n GLY . 194 A 194 
A 195 1 n LYS . 195 A 195 
A 196 1 n ASP . 196 A 196 
A 197 1 n PRO . 197 A 197 
A 198 1 n THR . 198 A 198 
A 199 1 n ASP . 199 A 199 
A 200 1 n VAL . 200 A 200 
A 201 1 n ASP . 201 A 201 
A 202 1 n VAL . 202 A 202 
A 203 1 n LYS . 203 A 203 
A 204 1 n VAL . 204 A 204 
A 205 1 n ARG . 205 A 205 
A 206 1 n GLN . 206 A 206 
A 207 1 n SER . 207 A 207 
A 208 1 n GLN . 208 A 208 
A 209 1 n PHE . 209 A 209 
A 210 1 n ASP . 210 A 210 
A 211 1 n GLU . 211 A 211 
A 212 1 n LEU . 212 A 212 
A 213 1 n SER . 213 A 213 
A 214 1 n ALA . 214 A 214 
A 215 1 n LEU . 215 A 215 
A 216 1 n MET . 216 A 216 
A 217 1 n ALA . 217 A 217 
A 218 1 n GLN . 218 A 218 
A 219 1 n LYS . 219 A 219 
A 220 1 n VAL . 220 A 220 
A 221 1 n THR . 221 A 221 
A 222 1 n ASP . 222 A 222 
A 223 1 n GLY . 223 A 223 
A 224 1 n TYR . 224 A 224 
A 225 1 n PRO . 225 A 225 
A 226 1 n ALA . 226 A 226 
A 227 1 n ILE . 227 A 227 
A 228 1 n VAL . 228 A 228 
A 229 1 n VAL . 229 A 229 
A 230 1 n GLY . 230 A 230 
A 231 1 n ASP . 231 A 231 
A 232 1 n LEU . 232 A 232 
A 233 1 n ASN . 233 A 233 
A 234 1 n VAL . 234 A 234 
A 235 1 n ASN . 235 A 235 
A 236 1 n ALA . 236 A 236 
A 237 1 n ARG . 237 A 237 
A 238 1 n PHE . 238 A 238 
A 239 1 n GLY . 239 A 239 
A 240 1 n ASP . 240 A 240 
A 241 1 n GLU . 241 A 241 
A 242 1 n TYR . 242 A 242 
A 243 1 n LEU . 243 A 243 
A 244 1 n ASN . 244 A 244 
A 245 1 n LEU . 245 A 245 
A 246 1 n LEU . 246 A 246 
A 247 1 n LYS . 247 A 247 
A 248 1 n HIS . 248 A 248 
A 249 1 n PHE . 249 A 249 
A 250 1 n THR . 250 A 250 
A 251 1 n ILE . 251 A 251 
A 252 1 n PRO . 252 A 252 
A 253 1 n ASN . 253 A 253 
A 254 1 n TYR . 254 A 254 
A 255 1 n GLU . 255 A 255 
A 256 1 n SER . 256 A 256 
A 257 1 n VAL . 257 A 257 
A 258 1 n ASP . 258 A 258 
A 259 1 n THR . 259 A 259 
A 260 1 n LEU . 260 A 260 
A 261 1 n LEU . 261 A 261 
A 262 1 n LYS . 262 A 262 
A 263 1 n ASP . 263 A 263 
A 264 1 n TYR . 264 A 264 
A 265 1 n GLY . 265 A 265 
A 266 1 n GLU . 266 A 266 
A 267 1 n HIS . 267 A 267 
A 268 1 n PRO . 268 A 268 
A 269 1 n ILE . 269 A 269 
A 270 1 n THR . 270 A 270 
A 271 1 n PHE . 271 A 271 
A 272 1 n GLY . 272 A 272 
A 273 1 n ASN . 273 A 273 
A 274 1 n MET . 274 A 274 
A 275 1 n GLU . 275 A 275 
A 276 1 n ASP . 276 A 276 
A 277 1 n VAL . 277 A 277 
A 278 1 n THR . 278 A 278 
A 279 1 n LEU . 279 A 279 
A 280 1 n THR . 280 A 280 
A 281 1 n GLU . 281 A 281 
A 282 1 n PRO . 282 A 282 
A 283 1 n TYR . 283 A 283 
A 284 1 n PHE . 284 A 284 
A 285 1 n GLN . 285 A 285 
A 286 1 n LYS . 286 A 286 
A 287 1 n THR . 287 A 287 
A 288 1 n VAL . 288 A 288 
A 289 1 n GLN . 289 A 289 
A 290 1 n SER . 290 A 290 
A 291 1 n ILE . 291 A 291 
A 292 1 n ASP . 292 A 292 
A 293 1 n TYR . 293 A 293 
A 294 1 n ILE . 294 A 294 
A 295 1 n PHE . 295 A 295 
A 296 1 n LEU . 296 A 296 
A 297 1 n PHE . 297 A 297 
A 298 1 n GLU . 298 A 298 
A 299 1 n LYS . 299 A 299 
A 300 1 n GLU . 300 A 300 
A 301 1 n GLN . 301 A 301 
A 302 1 n SER . 302 A 302 
A 303 1 n PRO . 303 A 303 
A 304 1 n LEU . 304 A 304 
A 305 1 n LYS . 305 A 305 
A 306 1 n VAL . 306 A 306 
A 307 1 n GLU . 307 A 307 
A 308 1 n TYR . 308 A 308 
A 309 1 n LYS . 309 A 309 
A 310 1 n SER . 310 A 310 
A 311 1 n LYS . 311 A 311 
A 312 1 n VAL . 312 A 312 
A 313 1 n ASN . 313 A 313 
A 314 1 n GLU . 314 A 314 
A 315 1 n MET . 315 A 315 
A 316 1 n ARG . 316 A 316 
A 317 1 n VAL . 317 A 317 
A 318 1 n GLN . 318 A 318 
A 319 1 n ASN . 319 A 319 
A 320 1 n GLN . 320 A 320 
A 321 1 n PRO . 321 A 321 
A 322 1 n TYR . 322 A 322 
A 323 1 n GLY . 323 A 323 
A 324 1 n PHE . 324 A 324 
A 325 1 n LEU . 325 A 325 
A 326 1 n SER . 326 A 326 
A 327 1 n ASP . 327 A 327 
A 328 1 n HIS . 328 A 328 
A 329 1 n PHE . 329 A 329 
A 330 1 n ALA . 330 A 330 
A 331 1 n VAL . 331 A 331 
A 332 1 n GLU . 332 A 332 
A 333 1 n SER . 333 A 333 
A 334 1 n GLU . 334 A 334 
A 335 1 n PHE . 335 A 335 
A 336 1 n THR . 336 A 336 
A 337 1 n PHE . 337 A 337 
A 338 1 n THR . 338 A 338 
A 339 1 n GLN . 339 A 339 
#
_software.classification other
_software.date           ?
_software.description    "Structure prediction"
_software.name           AlphaFold
_software.pdbx_ordinal   1
_software.type           package
_software.version        "AlphaFold-beta-20231127 (7a14c934-fe78-43c1-a552-7fb305b0ebd1 @ 2024-09-16 17:14:23)"
#
loop_
_struct_asym.entity_id
_struct_asym.id
1  A  
2  B  
3  C  
4  D  
5  E  
6  F  
7  G  
8  H  
9  I  
10 J  
11 K  
12 L  
13 M  
14 N  
15 O  
16 P  
17 Q  
18 R  
19 S  
20 T  
21 U  
22 V  
23 W  
24 X  
25 Y  
26 Z  
27 AA 
28 BA 
29 CA 
30 DA 
31 EA 
32 FA 
33 GA 
34 HA 
35 IA 
36 JA 
37 KA 
38 LA 
39 MA 
40 NA 
41 OA 
42 PA 
43 QA 
44 RA 
45 SA 
46 TA 
47 UA 
48 VA 
49 WA 
50 XA 
51 YA 
#
loop_
_atom_site.group_PDB
_atom_site.id
_atom_site.type_symbol
_atom_site.label_atom_id
_atom_site.label_alt_id
_atom_site.label_comp_id
_atom_site.label_asym_id
_atom_site.label_entity_id
_atom_site.label_seq_id
_atom_site.pdbx_PDB_ins_code
_atom_site.Cartn_x
_atom_site.Cartn_y
_atom_site.Cartn_z
_atom_site.occupancy
_atom_site.B_iso_or_equiv
_atom_site.auth_seq_id
_atom_site.auth_asym_id
_atom_site.pdbx_PDB_model_num
ATOM   1    N N   . MET A  1  1   ? 39.479  15.900  -6.004  1.00 51.22 1   A  1 
ATOM   2    C CA  . MET A  1  1   ? 38.913  15.187  -4.861  1.00 64.56 1   A  1 
ATOM   3    C C   . MET A  1  1   ? 39.759  13.957  -4.547  1.00 70.73 1   A  1 
ATOM   4    O O   . MET A  1  1   ? 39.979  13.123  -5.424  1.00 65.05 1   A  1 
ATOM   5    C CB  . MET A  1  1   ? 37.473  14.761  -5.161  1.00 57.86 1   A  1 
ATOM   6    C CG  . MET A  1  1   ? 36.686  14.366  -3.928  1.00 55.09 1   A  1 
ATOM   7    S SD  . MET A  1  1   ? 34.971  14.000  -4.299  1.00 50.68 1   A  1 
ATOM   8    C CE  . MET A  1  1   ? 34.379  15.584  -4.895  1.00 44.33 1   A  1 
ATOM   9    N N   . ASN A  1  2   ? 40.233  13.880  -3.317  1.00 71.93 2   A  1 
ATOM   10   C CA  . ASN A  1  2   ? 41.087  12.764  -2.943  1.00 80.01 2   A  1 
ATOM   11   C C   . ASN A  1  2   ? 40.305  11.531  -2.498  1.00 81.99 2   A  1 
ATOM   12   O O   . ASN A  1  2   ? 39.083  11.574  -2.338  1.00 78.49 2   A  1 
ATOM   13   C CB  . ASN A  1  2   ? 42.079  13.190  -1.853  1.00 73.23 2   A  1 
ATOM   14   C CG  . ASN A  1  2   ? 41.406  13.709  -0.605  1.00 66.69 2   A  1 
ATOM   15   O OD1 . ASN A  1  2   ? 40.405  13.172  -0.151  1.00 60.09 2   A  1 
ATOM   16   N ND2 . ASN A  1  2   ? 41.975  14.757  -0.024  1.00 57.57 2   A  1 
ATOM   17   N N   . PHE A  1  3   ? 41.033  10.459  -2.297  1.00 86.22 3   A  1 
ATOM   18   C CA  . PHE A  1  3   ? 40.432  9.186   -1.906  1.00 89.09 3   A  1 
ATOM   19   C C   . PHE A  1  3   ? 39.595  9.271   -0.629  1.00 90.03 3   A  1 
ATOM   20   O O   . PHE A  1  3   ? 38.469  8.777   -0.586  1.00 88.29 3   A  1 
ATOM   21   C CB  . PHE A  1  3   ? 41.524  8.136   -1.722  1.00 85.83 3   A  1 
ATOM   22   C CG  . PHE A  1  3   ? 41.023  6.839   -1.173  1.00 82.91 3   A  1 
ATOM   23   C CD1 . PHE A  1  3   ? 40.345  5.937   -1.985  1.00 75.24 3   A  1 
ATOM   24   C CD2 . PHE A  1  3   ? 41.194  6.529   0.166   1.00 75.40 3   A  1 
ATOM   25   C CE1 . PHE A  1  3   ? 39.853  4.748   -1.469  1.00 69.69 3   A  1 
ATOM   26   C CE2 . PHE A  1  3   ? 40.702  5.341   0.695   1.00 66.27 3   A  1 
ATOM   27   C CZ  . PHE A  1  3   ? 40.034  4.454   -0.130  1.00 68.56 3   A  1 
ATOM   28   N N   . LYS A  1  4   ? 40.161  9.890   0.395   1.00 87.51 4   A  1 
ATOM   29   C CA  . LYS A  1  4   ? 39.455  9.984   1.668   1.00 87.57 4   A  1 
ATOM   30   C C   . LYS A  1  4   ? 38.126  10.725  1.522   1.00 87.12 4   A  1 
ATOM   31   O O   . LYS A  1  4   ? 37.122  10.316  2.109   1.00 88.09 4   A  1 
ATOM   32   C CB  . LYS A  1  4   ? 40.327  10.699  2.704   1.00 86.57 4   A  1 
ATOM   33   C CG  . LYS A  1  4   ? 39.727  10.700  4.101   1.00 77.11 4   A  1 
ATOM   34   C CD  . LYS A  1  4   ? 40.675  11.296  5.109   1.00 71.84 4   A  1 
ATOM   35   C CE  . LYS A  1  4   ? 40.079  11.250  6.506   1.00 62.79 4   A  1 
ATOM   36   N NZ  . LYS A  1  4   ? 40.999  11.824  7.526   1.00 56.81 4   A  1 
ATOM   37   N N   . SER A  1  5   ? 38.128  11.792  0.752   1.00 87.47 5   A  1 
ATOM   38   C CA  . SER A  1  5   ? 36.906  12.554  0.528   1.00 88.88 5   A  1 
ATOM   39   C C   . SER A  1  5   ? 35.879  11.730  -0.248  1.00 88.96 5   A  1 
ATOM   40   O O   . SER A  1  5   ? 34.694  11.737  0.075   1.00 88.40 5   A  1 
ATOM   41   C CB  . SER A  1  5   ? 37.211  13.836  -0.240  1.00 87.10 5   A  1 
ATOM   42   O OG  . SER A  1  5   ? 38.037  14.688  0.527   1.00 78.23 5   A  1 
ATOM   43   N N   . ILE A  1  6   ? 36.357  11.037  -1.246  1.00 90.09 6   A  1 
ATOM   44   C CA  . ILE A  1  6   ? 35.465  10.211  -2.055  1.00 88.83 6   A  1 
ATOM   45   C C   . ILE A  1  6   ? 34.848  9.112   -1.196  1.00 89.32 6   A  1 
ATOM   46   O O   . ILE A  1  6   ? 33.650  8.845   -1.282  1.00 88.94 6   A  1 
ATOM   47   C CB  . ILE A  1  6   ? 36.230  9.578   -3.243  1.00 86.69 6   A  1 
ATOM   48   C CG1 . ILE A  1  6   ? 36.685  10.673  -4.204  1.00 82.03 6   A  1 
ATOM   49   C CG2 . ILE A  1  6   ? 35.347  8.556   -3.950  1.00 80.88 6   A  1 
ATOM   50   C CD1 . ILE A  1  6   ? 37.572  10.179  -5.320  1.00 73.02 6   A  1 
ATOM   51   N N   . LEU A  1  7   ? 35.665  8.489   -0.372  1.00 89.90 7   A  1 
ATOM   52   C CA  . LEU A  1  7   ? 35.193  7.416   0.484   1.00 90.99 7   A  1 
ATOM   53   C C   . LEU A  1  7   ? 34.187  7.936   1.513   1.00 91.17 7   A  1 
ATOM   54   O O   . LEU A  1  7   ? 33.137  7.326   1.727   1.00 92.61 7   A  1 
ATOM   55   C CB  . LEU A  1  7   ? 36.372  6.761   1.212   1.00 90.49 7   A  1 
ATOM   56   C CG  . LEU A  1  7   ? 36.033  5.565   2.100   1.00 80.99 7   A  1 
ATOM   57   C CD1 . LEU A  1  7   ? 35.471  4.443   1.257   1.00 75.53 7   A  1 
ATOM   58   C CD2 . LEU A  1  7   ? 37.278  5.107   2.844   1.00 78.47 7   A  1 
ATOM   59   N N   . THR A  1  8   ? 34.514  9.049   2.122   1.00 87.83 8   A  1 
ATOM   60   C CA  . THR A  1  8   ? 33.654  9.629   3.147   1.00 87.47 8   A  1 
ATOM   61   C C   . THR A  1  8   ? 32.309  10.099  2.599   1.00 88.05 8   A  1 
ATOM   62   O O   . THR A  1  8   ? 31.254  9.715   3.115   1.00 88.03 8   A  1 
ATOM   63   C CB  . THR A  1  8   ? 34.342  10.814  3.834   1.00 84.79 8   A  1 
ATOM   64   O OG1 . THR A  1  8   ? 35.538  10.369  4.457   1.00 79.79 8   A  1 
ATOM   65   C CG2 . THR A  1  8   ? 33.420  11.434  4.881   1.00 77.76 8   A  1 
ATOM   66   N N   . PHE A  1  9   ? 32.356  10.920  1.593   1.00 90.32 9   A  1 
ATOM   67   C CA  . PHE A  1  9   ? 31.125  11.479  1.041   1.00 90.99 9   A  1 
ATOM   68   C C   . PHE A  1  9   ? 30.439  10.611  0.000   1.00 91.03 9   A  1 
ATOM   69   O O   . PHE A  1  9   ? 29.213  10.663  -0.136  1.00 90.20 9   A  1 
ATOM   70   C CB  . PHE A  1  9   ? 31.423  12.862  0.469   1.00 88.78 9   A  1 
ATOM   71   C CG  . PHE A  1  9   ? 31.884  13.854  1.500   1.00 83.76 9   A  1 
ATOM   72   C CD1 . PHE A  1  9   ? 30.971  14.413  2.387   1.00 77.41 9   A  1 
ATOM   73   C CD2 . PHE A  1  9   ? 33.221  14.187  1.617   1.00 76.01 9   A  1 
ATOM   74   C CE1 . PHE A  1  9   ? 31.389  15.299  3.369   1.00 73.79 9   A  1 
ATOM   75   C CE2 . PHE A  1  9   ? 33.645  15.071  2.603   1.00 69.15 9   A  1 
ATOM   76   C CZ  . PHE A  1  9   ? 32.727  15.626  3.475   1.00 71.91 9   A  1 
ATOM   77   N N   . GLY A  1  10  ? 31.215  9.845   -0.722  1.00 90.06 10  A  1 
ATOM   78   C CA  . GLY A  1  10  ? 30.645  9.000   -1.750  1.00 90.52 10  A  1 
ATOM   79   C C   . GLY A  1  10  ? 30.120  7.684   -1.211  1.00 91.56 10  A  1 
ATOM   80   O O   . GLY A  1  10  ? 29.214  7.086   -1.794  1.00 90.62 10  A  1 
ATOM   81   N N   . VAL A  1  11  ? 30.676  7.235   -0.102  1.00 91.66 11  A  1 
ATOM   82   C CA  . VAL A  1  11  ? 30.276  5.957   0.465   1.00 92.20 11  A  1 
ATOM   83   C C   . VAL A  1  11  ? 29.790  6.074   1.909   1.00 92.93 11  A  1 
ATOM   84   O O   . VAL A  1  11  ? 28.668  5.673   2.234   1.00 92.63 11  A  1 
ATOM   85   C CB  . VAL A  1  11  ? 31.435  4.943   0.395   1.00 89.46 11  A  1 
ATOM   86   C CG1 . VAL A  1  11  ? 30.981  3.597   0.936   1.00 83.54 11  A  1 
ATOM   87   C CG2 . VAL A  1  11  ? 31.926  4.802   -1.036  1.00 83.14 11  A  1 
ATOM   88   N N   . GLY A  1  12  ? 30.631  6.613   2.765   1.00 94.14 12  A  1 
ATOM   89   C CA  . GLY A  1  12  ? 30.290  6.727   4.167   1.00 94.80 12  A  1 
ATOM   90   C C   . GLY A  1  12  ? 29.003  7.467   4.483   1.00 95.34 12  A  1 
ATOM   91   O O   . GLY A  1  12  ? 28.143  6.951   5.194   1.00 94.88 12  A  1 
ATOM   92   N N   . VAL A  1  13  ? 28.875  8.665   3.969   1.00 95.76 13  A  1 
ATOM   93   C CA  . VAL A  1  13  ? 27.677  9.452   4.230   1.00 95.68 13  A  1 
ATOM   94   C C   . VAL A  1  13  ? 26.407  8.774   3.697   1.00 95.75 13  A  1 
ATOM   95   O O   . VAL A  1  13  ? 25.421  8.646   4.429   1.00 95.50 13  A  1 
ATOM   96   C CB  . VAL A  1  13  ? 27.811  10.877  3.667   1.00 94.39 13  A  1 
ATOM   97   C CG1 . VAL A  1  13  ? 26.500  11.629  3.796   1.00 90.06 13  A  1 
ATOM   98   C CG2 . VAL A  1  13  ? 28.910  11.617  4.425   1.00 90.36 13  A  1 
ATOM   99   N N   . PRO A  1  14  ? 26.422  8.343   2.456   1.00 95.41 14  A  1 
ATOM   100  C CA  . PRO A  1  14  ? 25.218  7.687   1.931   1.00 95.33 14  A  1 
ATOM   101  C C   . PRO A  1  14  ? 24.811  6.468   2.750   1.00 95.42 14  A  1 
ATOM   102  O O   . PRO A  1  14  ? 23.625  6.258   3.019   1.00 94.74 14  A  1 
ATOM   103  C CB  . PRO A  1  14  ? 25.616  7.300   0.511   1.00 93.43 14  A  1 
ATOM   104  C CG  . PRO A  1  14  ? 26.580  8.370   0.133   1.00 91.80 14  A  1 
ATOM   105  C CD  . PRO A  1  14  ? 27.409  8.555   1.389   1.00 93.92 14  A  1 
ATOM   106  N N   . ILE A  1  15  ? 25.789  5.677   3.155   1.00 96.52 15  A  1 
ATOM   107  C CA  . ILE A  1  15  ? 25.506  4.481   3.948   1.00 96.18 15  A  1 
ATOM   108  C C   . ILE A  1  15  ? 24.906  4.872   5.294   1.00 96.11 15  A  1 
ATOM   109  O O   . ILE A  1  15  ? 23.931  4.271   5.751   1.00 95.91 15  A  1 
ATOM   110  C CB  . ILE A  1  15  ? 26.784  3.649   4.167   1.00 94.83 15  A  1 
ATOM   111  C CG1 . ILE A  1  15  ? 27.211  3.008   2.842   1.00 91.07 15  A  1 
ATOM   112  C CG2 . ILE A  1  15  ? 26.537  2.573   5.219   1.00 90.06 15  A  1 
ATOM   113  C CD1 . ILE A  1  15  ? 28.507  2.216   2.924   1.00 82.65 15  A  1 
ATOM   114  N N   . GLY A  1  16  ? 25.479  5.873   5.927   1.00 96.82 16  A  1 
ATOM   115  C CA  . GLY A  1  16  ? 24.986  6.324   7.211   1.00 96.74 16  A  1 
ATOM   116  C C   . GLY A  1  16  ? 23.569  6.864   7.123   1.00 96.94 16  A  1 
ATOM   117  O O   . GLY A  1  16  ? 22.720  6.548   7.964   1.00 96.38 16  A  1 
ATOM   118  N N   . VAL A  1  17  ? 23.320  7.661   6.118   1.00 97.10 17  A  1 
ATOM   119  C CA  . VAL A  1  17  ? 21.996  8.251   5.930   1.00 96.98 17  A  1 
ATOM   120  C C   . VAL A  1  17  ? 20.960  7.170   5.621   1.00 96.86 17  A  1 
ATOM   121  O O   . VAL A  1  17  ? 19.893  7.130   6.240   1.00 96.42 17  A  1 
ATOM   122  C CB  . VAL A  1  17  ? 22.013  9.286   4.789   1.00 96.19 17  A  1 
ATOM   123  C CG1 . VAL A  1  17  ? 20.604  9.756   4.489   1.00 93.22 17  A  1 
ATOM   124  C CG2 . VAL A  1  17  ? 22.885  10.470  5.188   1.00 93.45 17  A  1 
ATOM   125  N N   . LEU A  1  18  ? 21.282  6.309   4.687   1.00 95.83 18  A  1 
ATOM   126  C CA  . LEU A  1  18  ? 20.350  5.258   4.312   1.00 95.08 18  A  1 
ATOM   127  C C   . LEU A  1  18  ? 20.109  4.277   5.454   1.00 94.91 18  A  1 
ATOM   128  O O   . LEU A  1  18  ? 18.993  3.794   5.631   1.00 94.69 18  A  1 
ATOM   129  C CB  . LEU A  1  18  ? 20.856  4.519   3.071   1.00 93.78 18  A  1 
ATOM   130  C CG  . LEU A  1  18  ? 20.811  5.339   1.778   1.00 86.61 18  A  1 
ATOM   131  C CD1 . LEU A  1  18  ? 21.476  4.577   0.649   1.00 83.06 18  A  1 
ATOM   132  C CD2 . LEU A  1  18  ? 19.368  5.657   1.425   1.00 83.43 18  A  1 
ATOM   133  N N   . GLY A  1  19  ? 21.148  3.991   6.211   1.00 96.22 19  A  1 
ATOM   134  C CA  . GLY A  1  19  ? 21.010  3.087   7.333   1.00 95.89 19  A  1 
ATOM   135  C C   . GLY A  1  19  ? 20.079  3.666   8.384   1.00 96.25 19  A  1 
ATOM   136  O O   . GLY A  1  19  ? 19.215  2.973   8.912   1.00 95.61 19  A  1 
ATOM   137  N N   . THR A  1  20  ? 20.254  4.931   8.652   1.00 97.59 20  A  1 
ATOM   138  C CA  . THR A  1  20  ? 19.426  5.611   9.636   1.00 97.69 20  A  1 
ATOM   139  C C   . THR A  1  20  ? 17.986  5.677   9.152   1.00 97.52 20  A  1 
ATOM   140  O O   . THR A  1  20  ? 17.048  5.401   9.906   1.00 96.86 20  A  1 
ATOM   141  C CB  . THR A  1  20  ? 19.940  7.042   9.897   1.00 97.22 20  A  1 
ATOM   142  O OG1 . THR A  1  20  ? 21.284  6.979   10.374  1.00 91.81 20  A  1 
ATOM   143  C CG2 . THR A  1  20  ? 19.069  7.743   10.931  1.00 91.61 20  A  1 
ATOM   144  N N   . LEU A  1  21  ? 17.811  6.036   7.891   1.00 96.57 21  A  1 
ATOM   145  C CA  . LEU A  1  21  ? 16.478  6.131   7.313   1.00 95.93 21  A  1 
ATOM   146  C C   . LEU A  1  21  ? 15.771  4.784   7.370   1.00 95.92 21  A  1 
ATOM   147  O O   . LEU A  1  21  ? 14.578  4.710   7.682   1.00 95.63 21  A  1 
ATOM   148  C CB  . LEU A  1  21  ? 16.569  6.619   5.864   1.00 94.87 21  A  1 
ATOM   149  C CG  . LEU A  1  21  ? 15.243  6.726   5.107   1.00 92.05 21  A  1 
ATOM   150  C CD1 . LEU A  1  21  ? 14.297  7.653   5.843   1.00 88.35 21  A  1 
ATOM   151  C CD2 . LEU A  1  21  ? 15.498  7.234   3.697   1.00 88.21 21  A  1 
ATOM   152  N N   . MET A  1  22  ? 16.501  3.730   7.089   1.00 96.56 22  A  1 
ATOM   153  C CA  . MET A  1  22  ? 15.925  2.391   7.114   1.00 96.05 22  A  1 
ATOM   154  C C   . MET A  1  22  ? 15.406  2.067   8.513   1.00 96.25 22  A  1 
ATOM   155  O O   . MET A  1  22  ? 14.311  1.529   8.671   1.00 95.85 22  A  1 
ATOM   156  C CB  . MET A  1  22  ? 16.967  1.353   6.693   1.00 94.66 22  A  1 
ATOM   157  C CG  . MET A  1  22  ? 16.481  -0.086  6.770   1.00 84.99 22  A  1 
ATOM   158  S SD  . MET A  1  22  ? 15.125  -0.438  5.639   1.00 82.68 22  A  1 
ATOM   159  C CE  . MET A  1  22  ? 15.973  -0.473  4.072   1.00 73.78 22  A  1 
ATOM   160  N N   . CYS A  1  23  ? 16.187  2.410   9.524   1.00 96.84 23  A  1 
ATOM   161  C CA  . CYS A  1  23  ? 15.785  2.150   10.891  1.00 96.51 23  A  1 
ATOM   162  C C   . CYS A  1  23  ? 14.520  2.919   11.243  1.00 96.91 23  A  1 
ATOM   163  O O   . CYS A  1  23  ? 13.609  2.392   11.879  1.00 96.71 23  A  1 
ATOM   164  C CB  . CYS A  1  23  ? 16.903  2.534   11.862  1.00 96.20 23  A  1 
ATOM   165  S SG  . CYS A  1  23  ? 18.330  1.434   11.784  1.00 90.96 23  A  1 
ATOM   166  N N   . VAL A  1  24  ? 14.484  4.166   10.833  1.00 97.08 24  A  1 
ATOM   167  C CA  . VAL A  1  24  ? 13.325  5.004   11.118  1.00 97.25 24  A  1 
ATOM   168  C C   . VAL A  1  24  ? 12.077  4.447   10.444  1.00 97.31 24  A  1 
ATOM   169  O O   . VAL A  1  24  ? 11.024  4.305   11.078  1.00 97.18 24  A  1 
ATOM   170  C CB  . VAL A  1  24  ? 13.562  6.452   10.648  1.00 96.96 24  A  1 
ATOM   171  C CG1 . VAL A  1  24  ? 12.290  7.270   10.801  1.00 94.79 24  A  1 
ATOM   172  C CG2 . VAL A  1  24  ? 14.688  7.079   11.453  1.00 95.48 24  A  1 
ATOM   173  N N   . LEU A  1  25  ? 12.188  4.134   9.165   1.00 97.03 25  A  1 
ATOM   174  C CA  . LEU A  1  25  ? 11.042  3.619   8.426   1.00 96.97 25  A  1 
ATOM   175  C C   . LEU A  1  25  ? 10.579  2.267   8.964   1.00 97.24 25  A  1 
ATOM   176  O O   . LEU A  1  25  ? 9.380   1.997   9.022   1.00 96.93 25  A  1 
ATOM   177  C CB  . LEU A  1  25  ? 11.377  3.523   6.933   1.00 96.25 25  A  1 
ATOM   178  C CG  . LEU A  1  25  ? 11.653  4.871   6.255   1.00 95.21 25  A  1 
ATOM   179  C CD1 . LEU A  1  25  ? 12.049  4.650   4.809   1.00 93.68 25  A  1 
ATOM   180  C CD2 . LEU A  1  25  ? 10.437  5.770   6.344   1.00 93.25 25  A  1 
ATOM   181  N N   . LYS A  1  26  ? 11.515  1.431   9.361   1.00 97.48 26  A  1 
ATOM   182  C CA  . LYS A  1  26  ? 11.154  0.123   9.908   1.00 97.55 26  A  1 
ATOM   183  C C   . LYS A  1  26  ? 10.401  0.301   11.221  1.00 97.69 26  A  1 
ATOM   184  O O   . LYS A  1  26  ? 9.461   -0.440  11.510  1.00 97.07 26  A  1 
ATOM   185  C CB  . LYS A  1  26  ? 12.411  -0.723  10.134  1.00 96.89 26  A  1 
ATOM   186  C CG  . LYS A  1  26  ? 12.981  -1.341  8.863   1.00 94.43 26  A  1 
ATOM   187  C CD  . LYS A  1  26  ? 12.059  -2.426  8.325   1.00 93.31 26  A  1 
ATOM   188  C CE  . LYS A  1  26  ? 12.682  -3.136  7.128   1.00 92.61 26  A  1 
ATOM   189  N NZ  . LYS A  1  26  ? 11.841  -4.258  6.649   1.00 90.39 26  A  1 
ATOM   190  N N   . ARG A  1  27  ? 10.815  1.262   12.013  1.00 97.74 27  A  1 
ATOM   191  C CA  . ARG A  1  27  ? 10.148  1.527   13.279  1.00 97.75 27  A  1 
ATOM   192  C C   . ARG A  1  27  ? 8.726   2.026   13.016  1.00 97.79 27  A  1 
ATOM   193  O O   . ARG A  1  27  ? 7.778   1.598   13.672  1.00 97.25 27  A  1 
ATOM   194  C CB  . ARG A  1  27  ? 10.936  2.554   14.102  1.00 97.51 27  A  1 
ATOM   195  C CG  . ARG A  1  27  ? 10.230  3.081   15.348  1.00 93.01 27  A  1 
ATOM   196  C CD  . ARG A  1  27  ? 9.741   1.980   16.276  1.00 89.65 27  A  1 
ATOM   197  N NE  . ARG A  1  27  ? 10.815  1.167   16.821  1.00 82.83 27  A  1 
ATOM   198  C CZ  . ARG A  1  27  ? 10.645  0.247   17.763  1.00 77.31 27  A  1 
ATOM   199  N NH1 . ARG A  1  27  ? 9.444   0.021   18.273  1.00 69.10 27  A  1 
ATOM   200  N NH2 . ARG A  1  27  ? 11.675  -0.465  18.214  1.00 70.11 27  A  1 
ATOM   201  N N   . VAL A  1  28  ? 8.584   2.913   12.052  1.00 97.52 28  A  1 
ATOM   202  C CA  . VAL A  1  28  ? 7.266   3.433   11.710  1.00 97.15 28  A  1 
ATOM   203  C C   . VAL A  1  28  ? 6.362   2.277   11.276  1.00 97.31 28  A  1 
ATOM   204  O O   . VAL A  1  28  ? 5.194   2.196   11.676  1.00 96.96 28  A  1 
ATOM   205  C CB  . VAL A  1  28  ? 7.352   4.477   10.577  1.00 96.64 28  A  1 
ATOM   206  C CG1 . VAL A  1  28  ? 5.959   4.833   10.072  1.00 95.19 28  A  1 
ATOM   207  C CG2 . VAL A  1  28  ? 8.058   5.724   11.072  1.00 95.72 28  A  1 
ATOM   208  N N   . LEU A  1  29  ? 6.902   1.383   10.472  1.00 97.71 29  A  1 
ATOM   209  C CA  . LEU A  1  29  ? 6.136   0.237   9.993   1.00 97.62 29  A  1 
ATOM   210  C C   . LEU A  1  29  ? 5.689   -0.630  11.167  1.00 97.57 29  A  1 
ATOM   211  O O   . LEU A  1  29  ? 4.521   -1.008  11.256  1.00 97.33 29  A  1 
ATOM   212  C CB  . LEU A  1  29  ? 6.978   -0.602  9.026   1.00 97.53 29  A  1 
ATOM   213  C CG  . LEU A  1  29  ? 6.301   -1.872  8.488   1.00 97.25 29  A  1 
ATOM   214  C CD1 . LEU A  1  29  ? 5.139   -1.499  7.595   1.00 96.47 29  A  1 
ATOM   215  C CD2 . LEU A  1  29  ? 7.312   -2.715  7.728   1.00 96.27 29  A  1 
ATOM   216  N N   . SER A  1  30  ? 6.616   -0.938  12.058  1.00 97.84 30  A  1 
ATOM   217  C CA  . SER A  1  30  ? 6.294   -1.796  13.194  1.00 97.42 30  A  1 
ATOM   218  C C   . SER A  1  30  ? 5.248   -1.169  14.118  1.00 97.44 30  A  1 
ATOM   219  O O   . SER A  1  30  ? 4.470   -1.880  14.751  1.00 96.64 30  A  1 
ATOM   220  C CB  . SER A  1  30  ? 7.562   -2.123  13.995  1.00 96.55 30  A  1 
ATOM   221  O OG  . SER A  1  30  ? 8.020   -0.995  14.710  1.00 83.91 30  A  1 
ATOM   222  N N   . LYS A  1  31  ? 5.246   0.146   14.180  1.00 97.62 31  A  1 
ATOM   223  C CA  . LYS A  1  31  ? 4.302   0.844   15.044  1.00 97.47 31  A  1 
ATOM   224  C C   . LYS A  1  31  ? 2.913   1.009   14.443  1.00 97.44 31  A  1 
ATOM   225  O O   . LYS A  1  31  ? 1.936   1.118   15.181  1.00 96.86 31  A  1 
ATOM   226  C CB  . LYS A  1  31  ? 4.857   2.239   15.379  1.00 97.27 31  A  1 
ATOM   227  C CG  . LYS A  1  31  ? 6.057   2.242   16.308  1.00 90.97 31  A  1 
ATOM   228  C CD  . LYS A  1  31  ? 5.654   1.906   17.724  1.00 84.49 31  A  1 
ATOM   229  C CE  . LYS A  1  31  ? 6.820   2.072   18.688  1.00 77.61 31  A  1 
ATOM   230  N NZ  . LYS A  1  31  ? 6.424   1.822   20.094  1.00 70.76 31  A  1 
ATOM   231  N N   . THR A  1  32  ? 2.815   1.033   13.121  1.00 97.42 32  A  1 
ATOM   232  C CA  . THR A  1  32  ? 1.535   1.281   12.474  1.00 97.11 32  A  1 
ATOM   233  C C   . THR A  1  32  ? 0.927   0.133   11.678  1.00 97.37 32  A  1 
ATOM   234  O O   . THR A  1  32  ? -0.241  0.202   11.294  1.00 96.85 32  A  1 
ATOM   235  C CB  . THR A  1  32  ? 1.646   2.498   11.530  1.00 96.60 32  A  1 
ATOM   236  O OG1 . THR A  1  32  ? 2.612   2.225   10.512  1.00 93.86 32  A  1 
ATOM   237  C CG2 . THR A  1  32  ? 2.071   3.742   12.304  1.00 94.21 32  A  1 
ATOM   238  N N   . ALA A  1  33  ? 1.695   -0.914  11.427  1.00 97.91 33  A  1 
ATOM   239  C CA  . ALA A  1  33  ? 1.184   -2.016  10.633  1.00 97.83 33  A  1 
ATOM   240  C C   . ALA A  1  33  ? 1.285   -3.355  11.351  1.00 97.89 33  A  1 
ATOM   241  O O   . ALA A  1  33  ? 2.148   -3.555  12.196  1.00 97.05 33  A  1 
ATOM   242  C CB  . ALA A  1  33  ? 1.924   -2.086  9.302   1.00 97.56 33  A  1 
ATOM   243  N N   . LYS A  1  34  ? 0.396   -4.263  10.991  1.00 98.04 34  A  1 
ATOM   244  C CA  . LYS A  1  34  ? 0.396   -5.601  11.553  1.00 97.90 34  A  1 
ATOM   245  C C   . LYS A  1  34  ? -0.300  -6.535  10.579  1.00 98.15 34  A  1 
ATOM   246  O O   . LYS A  1  34  ? -0.993  -6.085  9.662   1.00 97.90 34  A  1 
ATOM   247  C CB  . LYS A  1  34  ? -0.332  -5.635  12.904  1.00 97.03 34  A  1 
ATOM   248  C CG  . LYS A  1  34  ? -1.844  -5.501  12.813  1.00 94.31 34  A  1 
ATOM   249  C CD  . LYS A  1  34  ? -2.493  -5.696  14.180  1.00 92.45 34  A  1 
ATOM   250  C CE  . LYS A  1  34  ? -4.002  -5.649  14.101  1.00 85.15 34  A  1 
ATOM   251  N NZ  . LYS A  1  34  ? -4.641  -5.886  15.430  1.00 79.89 34  A  1 
ATOM   252  N N   . GLN A  1  35  ? -0.113  -7.827  10.785  1.00 97.99 35  A  1 
ATOM   253  C CA  . GLN A  1  35  ? -0.769  -8.807  9.932   1.00 98.09 35  A  1 
ATOM   254  C C   . GLN A  1  35  ? -2.082  -9.210  10.582  1.00 98.06 35  A  1 
ATOM   255  O O   . GLN A  1  35  ? -2.113  -9.607  11.742  1.00 97.38 35  A  1 
ATOM   256  C CB  . GLN A  1  35  ? 0.100   -10.054 9.749   1.00 97.77 35  A  1 
ATOM   257  C CG  . GLN A  1  35  ? -0.640  -11.177 9.006   1.00 97.29 35  A  1 
ATOM   258  C CD  . GLN A  1  35  ? 0.163   -12.450 8.871   1.00 97.16 35  A  1 
ATOM   259  O OE1 . GLN A  1  35  ? 1.001   -12.757 9.727   1.00 93.78 35  A  1 
ATOM   260  N NE2 . GLN A  1  35  ? -0.102  -13.208 7.819   1.00 92.74 35  A  1 
ATOM   261  N N   . TYR A  1  36  ? -3.159  -9.113  9.820   1.00 98.43 36  A  1 
ATOM   262  C CA  . TYR A  1  36  ? -4.465  -9.546  10.292  1.00 98.48 36  A  1 
ATOM   263  C C   . TYR A  1  36  ? -4.645  -10.957 9.743   1.00 98.44 36  A  1 
ATOM   264  O O   . TYR A  1  36  ? -4.432  -11.199 8.559   1.00 98.05 36  A  1 
ATOM   265  C CB  . TYR A  1  36  ? -5.583  -8.660  9.751   1.00 98.38 36  A  1 
ATOM   266  C CG  . TYR A  1  36  ? -5.684  -7.284  10.369  1.00 98.34 36  A  1 
ATOM   267  C CD1 . TYR A  1  36  ? -4.792  -6.271  10.020  1.00 97.59 36  A  1 
ATOM   268  C CD2 . TYR A  1  36  ? -6.691  -6.994  11.288  1.00 97.59 36  A  1 
ATOM   269  C CE1 . TYR A  1  36  ? -4.899  -5.005  10.578  1.00 97.17 36  A  1 
ATOM   270  C CE2 . TYR A  1  36  ? -6.806  -5.725  11.842  1.00 97.11 36  A  1 
ATOM   271  C CZ  . TYR A  1  36  ? -5.911  -4.736  11.486  1.00 97.58 36  A  1 
ATOM   272  O OH  . TYR A  1  36  ? -6.022  -3.479  12.036  1.00 96.60 36  A  1 
ATOM   273  N N   . LYS A  1  37  ? -5.027  -11.861 10.600  1.00 97.84 37  A  1 
ATOM   274  C CA  . LYS A  1  37  ? -5.259  -13.241 10.189  1.00 98.06 37  A  1 
ATOM   275  C C   . LYS A  1  37  ? -6.430  -13.757 11.020  1.00 97.82 37  A  1 
ATOM   276  O O   . LYS A  1  37  ? -6.280  -14.653 11.851  1.00 96.80 37  A  1 
ATOM   277  C CB  . LYS A  1  37  ? -4.006  -14.095 10.416  1.00 97.70 37  A  1 
ATOM   278  C CG  . LYS A  1  37  ? -4.078  -15.462 9.763   1.00 94.42 37  A  1 
ATOM   279  C CD  . LYS A  1  37  ? -2.775  -16.229 9.928   1.00 92.88 37  A  1 
ATOM   280  C CE  . LYS A  1  37  ? -2.837  -17.580 9.247   1.00 85.22 37  A  1 
ATOM   281  N NZ  . LYS A  1  37  ? -1.569  -18.332 9.392   1.00 78.47 37  A  1 
ATOM   282  N N   . GLN A  1  38  ? -7.582  -13.163 10.794  1.00 97.99 38  A  1 
ATOM   283  C CA  . GLN A  1  38  ? -8.790  -13.511 11.518  1.00 97.64 38  A  1 
ATOM   284  C C   . GLN A  1  38  ? -9.641  -14.444 10.657  1.00 97.63 38  A  1 
ATOM   285  O O   . GLN A  1  38  ? -10.478 -13.993 9.873   1.00 97.44 38  A  1 
ATOM   286  C CB  . GLN A  1  38  ? -9.561  -12.227 11.860  1.00 97.45 38  A  1 
ATOM   287  C CG  . GLN A  1  38  ? -8.778  -11.287 12.766  1.00 88.55 38  A  1 
ATOM   288  C CD  . GLN A  1  38  ? -9.408  -9.909  12.880  1.00 85.03 38  A  1 
ATOM   289  O OE1 . GLN A  1  38  ? -10.578 -9.720  12.559  1.00 77.60 38  A  1 
ATOM   290  N NE2 . GLN A  1  38  ? -8.629  -8.946  13.342  1.00 74.66 38  A  1 
ATOM   291  N N   . ILE A  1  39  ? -9.406  -15.738 10.809  1.00 98.24 39  A  1 
ATOM   292  C CA  . ILE A  1  39  ? -10.126 -16.735 10.031  1.00 98.09 39  A  1 
ATOM   293  C C   . ILE A  1  39  ? -10.958 -17.634 10.940  1.00 97.95 39  A  1 
ATOM   294  O O   . ILE A  1  39  ? -10.837 -17.586 12.160  1.00 96.48 39  A  1 
ATOM   295  C CB  . ILE A  1  39  ? -9.146  -17.599 9.209   1.00 97.49 39  A  1 
ATOM   296  C CG1 . ILE A  1  39  ? -8.248  -18.418 10.137  1.00 92.13 39  A  1 
ATOM   297  C CG2 . ILE A  1  39  ? -8.297  -16.706 8.314   1.00 91.15 39  A  1 
ATOM   298  C CD1 . ILE A  1  39  ? -7.302  -19.356 9.392   1.00 91.29 39  A  1 
ATOM   299  N N   . ALA A  1  40  ? -11.799 -18.460 10.320  1.00 97.91 40  A  1 
ATOM   300  C CA  . ALA A  1  40  ? -12.660 -19.363 11.071  1.00 97.52 40  A  1 
ATOM   301  C C   . ALA A  1  40  ? -11.865 -20.537 11.626  1.00 97.22 40  A  1 
ATOM   302  O O   . ALA A  1  40  ? -10.842 -20.923 11.071  1.00 95.30 40  A  1 
ATOM   303  C CB  . ALA A  1  40  ? -13.784 -19.871 10.165  1.00 96.95 40  A  1 
ATOM   304  N N   . ASP A  1  41  ? -12.353 -21.109 12.720  1.00 96.97 41  A  1 
ATOM   305  C CA  . ASP A  1  41  ? -11.677 -22.251 13.330  1.00 95.87 41  A  1 
ATOM   306  C C   . ASP A  1  41  ? -11.952 -23.513 12.527  1.00 95.34 41  A  1 
ATOM   307  O O   . ASP A  1  41  ? -11.233 -24.505 12.639  1.00 90.21 41  A  1 
ATOM   308  C CB  . ASP A  1  41  ? -12.152 -22.447 14.771  1.00 93.48 41  A  1 
ATOM   309  C CG  . ASP A  1  41  ? -11.766 -21.301 15.686  1.00 82.82 41  A  1 
ATOM   310  O OD1 . ASP A  1  41  ? -10.644 -20.774 15.538  1.00 74.40 41  A  1 
ATOM   311  O OD2 . ASP A  1  41  ? -12.581 -20.936 16.551  1.00 74.09 41  A  1 
ATOM   312  N N   . GLY A  1  42  ? -13.006 -23.475 11.724  1.00 95.68 42  A  1 
ATOM   313  C CA  . GLY A  1  42  ? -13.384 -24.609 10.912  1.00 95.55 42  A  1 
ATOM   314  C C   . GLY A  1  42  ? -14.661 -24.259 10.170  1.00 96.40 42  A  1 
ATOM   315  O O   . GLY A  1  42  ? -15.176 -23.154 10.316  1.00 94.45 42  A  1 
ATOM   316  N N   . ARG A  1  43  ? -15.172 -25.199 9.389   1.00 96.36 43  A  1 
ATOM   317  C CA  . ARG A  1  43  ? -16.402 -24.945 8.653   1.00 96.19 43  A  1 
ATOM   318  C C   . ARG A  1  43  ? -17.541 -24.649 9.624   1.00 95.94 43  A  1 
ATOM   319  O O   . ARG A  1  43  ? -17.675 -25.297 10.657  1.00 93.67 43  A  1 
ATOM   320  C CB  . ARG A  1  43  ? -16.776 -26.149 7.781   1.00 94.97 43  A  1 
ATOM   321  C CG  . ARG A  1  43  ? -15.889 -26.325 6.561   1.00 91.12 43  A  1 
ATOM   322  C CD  . ARG A  1  43  ? -16.297 -27.532 5.718   1.00 90.94 43  A  1 
ATOM   323  N NE  . ARG A  1  43  ? -15.420 -27.695 4.554   1.00 90.86 43  A  1 
ATOM   324  C CZ  . ARG A  1  43  ? -15.596 -27.087 3.393   1.00 93.27 43  A  1 
ATOM   325  N NH1 . ARG A  1  43  ? -16.621 -26.270 3.208   1.00 84.44 43  A  1 
ATOM   326  N NH2 . ARG A  1  43  ? -14.745 -27.291 2.394   1.00 86.89 43  A  1 
ATOM   327  N N   . GLN A  1  44  ? -18.339 -23.669 9.272   1.00 96.22 44  A  1 
ATOM   328  C CA  . GLN A  1  44  ? -19.471 -23.278 10.100  1.00 96.10 44  A  1 
ATOM   329  C C   . GLN A  1  44  ? -20.693 -24.079 9.648   1.00 96.07 44  A  1 
ATOM   330  O O   . GLN A  1  44  ? -21.142 -23.948 8.512   1.00 94.03 44  A  1 
ATOM   331  C CB  . GLN A  1  44  ? -19.721 -21.777 9.957   1.00 94.91 44  A  1 
ATOM   332  C CG  . GLN A  1  44  ? -18.501 -20.918 10.291  1.00 90.54 44  A  1 
ATOM   333  C CD  . GLN A  1  44  ? -18.015 -21.136 11.705  1.00 84.91 44  A  1 
ATOM   334  O OE1 . GLN A  1  44  ? -18.720 -20.832 12.663  1.00 75.14 44  A  1 
ATOM   335  N NE2 . GLN A  1  44  ? -16.807 -21.666 11.851  1.00 72.02 44  A  1 
ATOM   336  N N   . ALA A  1  45  ? -21.207 -24.913 10.537  1.00 95.02 45  A  1 
ATOM   337  C CA  . ALA A  1  45  ? -22.344 -25.775 10.238  1.00 93.52 45  A  1 
ATOM   338  C C   . ALA A  1  45  ? -23.605 -25.034 9.800   1.00 92.14 45  A  1 
ATOM   339  O O   . ALA A  1  45  ? -24.375 -25.545 8.992   1.00 84.56 45  A  1 
ATOM   340  C CB  . ALA A  1  45  ? -22.654 -26.655 11.446  1.00 91.24 45  A  1 
ATOM   341  N N   . ASP A  1  46  ? -23.798 -23.845 10.313  1.00 93.83 46  A  1 
ATOM   342  C CA  . ASP A  1  46  ? -24.986 -23.072 9.975   1.00 93.06 46  A  1 
ATOM   343  C C   . ASP A  1  46  ? -24.796 -22.113 8.803   1.00 93.82 46  A  1 
ATOM   344  O O   . ASP A  1  46  ? -25.628 -21.241 8.569   1.00 90.56 46  A  1 
ATOM   345  C CB  . ASP A  1  46  ? -25.461 -22.289 11.212  1.00 89.80 46  A  1 
ATOM   346  C CG  . ASP A  1  46  ? -24.401 -21.354 11.748  1.00 79.02 46  A  1 
ATOM   347  O OD1 . ASP A  1  46  ? -23.248 -21.396 11.275  1.00 70.80 46  A  1 
ATOM   348  O OD2 . ASP A  1  46  ? -24.724 -20.565 12.669  1.00 70.83 46  A  1 
ATOM   349  N N   . PHE A  1  47  ? -23.718 -22.283 8.062   1.00 95.11 47  A  1 
ATOM   350  C CA  . PHE A  1  47  ? -23.460 -21.408 6.923   1.00 95.65 47  A  1 
ATOM   351  C C   . PHE A  1  47  ? -23.641 -22.129 5.596   1.00 95.82 47  A  1 
ATOM   352  O O   . PHE A  1  47  ? -23.103 -23.221 5.394   1.00 93.84 47  A  1 
ATOM   353  C CB  . PHE A  1  47  ? -22.045 -20.835 6.985   1.00 95.19 47  A  1 
ATOM   354  C CG  . PHE A  1  47  ? -21.730 -19.902 5.857   1.00 96.68 47  A  1 
ATOM   355  C CD1 . PHE A  1  47  ? -22.196 -18.584 5.872   1.00 95.81 47  A  1 
ATOM   356  C CD2 . PHE A  1  47  ? -21.014 -20.334 4.742   1.00 95.78 47  A  1 
ATOM   357  C CE1 . PHE A  1  47  ? -21.949 -17.729 4.810   1.00 95.42 47  A  1 
ATOM   358  C CE2 . PHE A  1  47  ? -20.768 -19.480 3.677   1.00 95.52 47  A  1 
ATOM   359  C CZ  . PHE A  1  47  ? -21.235 -18.173 3.708   1.00 96.24 47  A  1 
ATOM   360  N N   . GLN A  1  48  ? -24.389 -21.500 4.701   1.00 96.91 48  A  1 
ATOM   361  C CA  . GLN A  1  48  ? -24.616 -22.071 3.380   1.00 96.61 48  A  1 
ATOM   362  C C   . GLN A  1  48  ? -25.021 -20.983 2.400   1.00 96.95 48  A  1 
ATOM   363  O O   . GLN A  1  48  ? -25.881 -20.155 2.695   1.00 95.19 48  A  1 
ATOM   364  C CB  . GLN A  1  48  ? -25.706 -23.147 3.438   1.00 94.21 48  A  1 
ATOM   365  C CG  . GLN A  1  48  ? -25.937 -23.858 2.114   1.00 86.18 48  A  1 
ATOM   366  C CD  . GLN A  1  48  ? -26.919 -25.010 2.243   1.00 82.67 48  A  1 
ATOM   367  O OE1 . GLN A  1  48  ? -27.413 -25.313 3.324   1.00 74.43 48  A  1 
ATOM   368  N NE2 . GLN A  1  48  ? -27.202 -25.667 1.122   1.00 71.29 48  A  1 
ATOM   369  N N   . THR A  1  49  ? -24.392 -20.985 1.228   1.00 96.90 49  A  1 
ATOM   370  C CA  . THR A  1  49  ? -24.691 -20.000 0.202   1.00 97.20 49  A  1 
ATOM   371  C C   . THR A  1  49  ? -24.371 -20.560 -1.175  1.00 97.23 49  A  1 
ATOM   372  O O   . THR A  1  49  ? -23.500 -21.424 -1.321  1.00 96.14 49  A  1 
ATOM   373  C CB  . THR A  1  49  ? -23.877 -18.703 0.399   1.00 96.53 49  A  1 
ATOM   374  O OG1 . THR A  1  49  ? -24.268 -17.754 -0.597  1.00 91.23 49  A  1 
ATOM   375  C CG2 . THR A  1  49  ? -22.384 -18.979 0.252   1.00 92.12 49  A  1 
ATOM   376  N N   . LYS A  1  50  ? -25.094 -20.069 -2.176  1.00 97.22 50  A  1 
ATOM   377  C CA  . LYS A  1  50  ? -24.859 -20.473 -3.557  1.00 97.13 50  A  1 
ATOM   378  C C   . LYS A  1  50  ? -24.343 -19.282 -4.348  1.00 97.75 50  A  1 
ATOM   379  O O   . LYS A  1  50  ? -24.059 -19.392 -5.534  1.00 96.23 50  A  1 
ATOM   380  C CB  . LYS A  1  50  ? -26.148 -20.997 -4.196  1.00 95.79 50  A  1 
ATOM   381  C CG  . LYS A  1  50  ? -26.614 -22.333 -3.641  1.00 89.16 50  A  1 
ATOM   382  C CD  . LYS A  1  50  ? -27.812 -22.854 -4.422  1.00 81.21 50  A  1 
ATOM   383  C CE  . LYS A  1  50  ? -28.239 -24.218 -3.909  1.00 71.49 50  A  1 
ATOM   384  N NZ  . LYS A  1  50  ? -29.398 -24.756 -4.685  1.00 61.41 50  A  1 
ATOM   385  N N   . LYS A  1  51  ? -24.226 -18.145 -3.681  1.00 97.61 51  A  1 
ATOM   386  C CA  . LYS A  1  51  ? -23.747 -16.940 -4.337  1.00 97.81 51  A  1 
ATOM   387  C C   . LYS A  1  51  ? -22.606 -16.281 -3.576  1.00 98.10 51  A  1 
ATOM   388  O O   . LYS A  1  51  ? -22.523 -16.378 -2.357  1.00 97.55 51  A  1 
ATOM   389  C CB  . LYS A  1  51  ? -24.887 -15.934 -4.513  1.00 96.72 51  A  1 
ATOM   390  C CG  . LYS A  1  51  ? -25.947 -16.359 -5.503  1.00 88.67 51  A  1 
ATOM   391  C CD  . LYS A  1  51  ? -26.955 -15.246 -5.752  1.00 85.04 51  A  1 
ATOM   392  C CE  . LYS A  1  51  ? -27.951 -15.634 -6.824  1.00 75.42 51  A  1 
ATOM   393  N NZ  . LYS A  1  51  ? -28.907 -14.518 -7.125  1.00 67.35 51  A  1 
ATOM   394  N N   . LEU A  1  52  ? -21.753 -15.621 -4.337  1.00 98.47 52  A  1 
ATOM   395  C CA  . LEU A  1  52  ? -20.614 -14.922 -3.756  1.00 98.64 52  A  1 
ATOM   396  C C   . LEU A  1  52  ? -20.393 -13.662 -4.574  1.00 98.78 52  A  1 
ATOM   397  O O   . LEU A  1  52  ? -20.093 -13.730 -5.764  1.00 98.49 52  A  1 
ATOM   398  C CB  . LEU A  1  52  ? -19.359 -15.798 -3.821  1.00 98.39 52  A  1 
ATOM   399  C CG  . LEU A  1  52  ? -18.029 -15.136 -3.452  1.00 97.81 52  A  1 
ATOM   400  C CD1 . LEU A  1  52  ? -18.064 -14.671 -2.007  1.00 96.12 52  A  1 
ATOM   401  C CD2 . LEU A  1  52  ? -16.891 -16.118 -3.674  1.00 96.01 52  A  1 
ATOM   402  N N   . LYS A  1  53  ? -20.559 -12.516 -3.936  1.00 98.76 53  A  1 
ATOM   403  C CA  . LYS A  1  53  ? -20.361 -11.245 -4.622  1.00 98.72 53  A  1 
ATOM   404  C C   . LYS A  1  53  ? -19.067 -10.619 -4.110  1.00 98.81 53  A  1 
ATOM   405  O O   . LYS A  1  53  ? -18.938 -10.330 -2.919  1.00 98.68 53  A  1 
ATOM   406  C CB  . LYS A  1  53  ? -21.542 -10.311 -4.382  1.00 98.61 53  A  1 
ATOM   407  C CG  . LYS A  1  53  ? -21.511 -9.065  -5.258  1.00 94.36 53  A  1 
ATOM   408  C CD  . LYS A  1  53  ? -22.767 -8.238  -5.098  1.00 93.19 53  A  1 
ATOM   409  C CE  . LYS A  1  53  ? -22.758 -7.040  -6.047  1.00 87.08 53  A  1 
ATOM   410  N NZ  . LYS A  1  53  ? -23.976 -6.204  -5.898  1.00 80.56 53  A  1 
ATOM   411  N N   . ILE A  1  54  ? -18.136 -10.428 -5.019  1.00 98.88 54  A  1 
ATOM   412  C CA  . ILE A  1  54  ? -16.831 -9.888  -4.669  1.00 98.93 54  A  1 
ATOM   413  C C   . ILE A  1  54  ? -16.564 -8.508  -5.260  1.00 98.94 54  A  1 
ATOM   414  O O   . ILE A  1  54  ? -16.863 -8.259  -6.430  1.00 98.72 54  A  1 
ATOM   415  C CB  . ILE A  1  54  ? -15.701 -10.825 -5.146  1.00 98.68 54  A  1 
ATOM   416  C CG1 . ILE A  1  54  ? -15.865 -12.211 -4.522  1.00 93.83 54  A  1 
ATOM   417  C CG2 . ILE A  1  54  ? -14.333 -10.235 -4.811  1.00 95.08 54  A  1 
ATOM   418  C CD1 . ILE A  1  54  ? -14.842 -13.225 -5.007  1.00 94.18 54  A  1 
ATOM   419  N N   . LEU A  1  55  ? -16.007 -7.637  -4.444  1.00 98.92 55  A  1 
ATOM   420  C CA  . LEU A  1  55  ? -15.595 -6.316  -4.894  1.00 98.90 55  A  1 
ATOM   421  C C   . LEU A  1  55  ? -14.079 -6.289  -4.803  1.00 98.90 55  A  1 
ATOM   422  O O   . LEU A  1  55  ? -13.514 -6.624  -3.758  1.00 98.85 55  A  1 
ATOM   423  C CB  . LEU A  1  55  ? -16.163 -5.209  -3.999  1.00 98.88 55  A  1 
ATOM   424  C CG  . LEU A  1  55  ? -15.661 -3.792  -4.330  1.00 98.68 55  A  1 
ATOM   425  C CD1 . LEU A  1  55  ? -16.244 -3.341  -5.661  1.00 98.16 55  A  1 
ATOM   426  C CD2 . LEU A  1  55  ? -16.048 -2.821  -3.226  1.00 98.16 55  A  1 
ATOM   427  N N   . ASP A  1  56  ? -13.427 -5.920  -5.895  1.00 98.95 56  A  1 
ATOM   428  C CA  . ASP A  1  56  ? -11.980 -5.802  -5.900  1.00 98.92 56  A  1 
ATOM   429  C C   . ASP A  1  56  ? -11.680 -4.346  -6.232  1.00 98.90 56  A  1 
ATOM   430  O O   . ASP A  1  56  ? -12.189 -3.810  -7.214  1.00 98.80 56  A  1 
ATOM   431  C CB  . ASP A  1  56  ? -11.358 -6.715  -6.963  1.00 98.84 56  A  1 
ATOM   432  C CG  . ASP A  1  56  ? -9.853  -6.589  -6.996  1.00 98.50 56  A  1 
ATOM   433  O OD1 . ASP A  1  56  ? -9.208  -6.943  -5.985  1.00 95.17 56  A  1 
ATOM   434  O OD2 . ASP A  1  56  ? -9.315  -6.116  -8.014  1.00 95.38 56  A  1 
ATOM   435  N N   . PHE A  1  57  ? -10.861 -3.718  -5.400  1.00 98.81 57  A  1 
ATOM   436  C CA  . PHE A  1  57  ? -10.649 -2.279  -5.549  1.00 98.81 57  A  1 
ATOM   437  C C   . PHE A  1  57  ? -9.280  -1.810  -5.088  1.00 98.83 57  A  1 
ATOM   438  O O   . PHE A  1  57  ? -8.878  -2.070  -3.961  1.00 98.55 57  A  1 
ATOM   439  C CB  . PHE A  1  57  ? -11.740 -1.577  -4.737  1.00 98.77 57  A  1 
ATOM   440  C CG  . PHE A  1  57  ? -11.863 -0.087  -4.968  1.00 98.81 57  A  1 
ATOM   441  C CD1 . PHE A  1  57  ? -11.700 0.472   -6.229  1.00 98.23 57  A  1 
ATOM   442  C CD2 . PHE A  1  57  ? -12.245 0.742   -3.913  1.00 98.06 57  A  1 
ATOM   443  C CE1 . PHE A  1  57  ? -11.899 1.839   -6.432  1.00 97.76 57  A  1 
ATOM   444  C CE2 . PHE A  1  57  ? -12.448 2.098   -4.110  1.00 97.37 57  A  1 
ATOM   445  C CZ  . PHE A  1  57  ? -12.277 2.651   -5.372  1.00 98.28 57  A  1 
ATOM   446  N N   . ASN A  1  58  ? -8.582  -1.127  -5.986  1.00 98.87 58  A  1 
ATOM   447  C CA  . ASN A  1  58  ? -7.318  -0.517  -5.608  1.00 98.86 58  A  1 
ATOM   448  C C   . ASN A  1  58  ? -7.819  0.778   -4.973  1.00 98.89 58  A  1 
ATOM   449  O O   . ASN A  1  58  ? -8.243  1.701   -5.677  1.00 98.45 58  A  1 
ATOM   450  C CB  . ASN A  1  58  ? -6.447  -0.223  -6.823  1.00 98.74 58  A  1 
ATOM   451  C CG  . ASN A  1  58  ? -5.137  0.436   -6.445  1.00 98.54 58  A  1 
ATOM   452  O OD1 . ASN A  1  58  ? -5.113  1.326   -5.606  1.00 96.90 58  A  1 
ATOM   453  N ND2 . ASN A  1  58  ? -4.048  0.001   -7.070  1.00 96.00 58  A  1 
ATOM   454  N N   . ALA A  1  59  ? -7.788  0.839   -3.657  1.00 98.79 59  A  1 
ATOM   455  C CA  . ALA A  1  59  ? -8.333  1.964   -2.913  1.00 98.68 59  A  1 
ATOM   456  C C   . ALA A  1  59  ? -7.537  3.260   -2.943  1.00 98.46 59  A  1 
ATOM   457  O O   . ALA A  1  59  ? -8.078  4.319   -2.630  1.00 97.28 59  A  1 
ATOM   458  C CB  . ALA A  1  59  ? -8.567  1.540   -1.461  1.00 98.49 59  A  1 
ATOM   459  N N   . PHE A  1  60  ? -6.272  3.174   -3.318  1.00 98.31 60  A  1 
ATOM   460  C CA  . PHE A  1  60  ? -5.433  4.366   -3.419  1.00 97.95 60  A  1 
ATOM   461  C C   . PHE A  1  60  ? -5.390  5.142   -2.099  1.00 97.78 60  A  1 
ATOM   462  O O   . PHE A  1  60  ? -5.578  6.360   -2.067  1.00 96.67 60  A  1 
ATOM   463  C CB  . PHE A  1  60  ? -5.957  5.260   -4.554  1.00 97.28 60  A  1 
ATOM   464  C CG  . PHE A  1  60  ? -5.017  6.373   -4.956  1.00 97.14 60  A  1 
ATOM   465  C CD1 . PHE A  1  60  ? -3.721  6.093   -5.351  1.00 96.07 60  A  1 
ATOM   466  C CD2 . PHE A  1  60  ? -5.456  7.686   -4.983  1.00 96.06 60  A  1 
ATOM   467  C CE1 . PHE A  1  60  ? -2.863  7.111   -5.754  1.00 95.25 60  A  1 
ATOM   468  C CE2 . PHE A  1  60  ? -4.610  8.715   -5.386  1.00 95.02 60  A  1 
ATOM   469  C CZ  . PHE A  1  60  ? -3.308  8.434   -5.771  1.00 95.53 60  A  1 
ATOM   470  N N   . TRP A  1  61  ? -5.142  4.420   -1.012  1.00 98.07 61  A  1 
ATOM   471  C CA  . TRP A  1  61  ? -5.046  5.061   0.300   1.00 97.62 61  A  1 
ATOM   472  C C   . TRP A  1  61  ? -3.571  5.220   0.657   1.00 96.78 61  A  1 
ATOM   473  O O   . TRP A  1  61  ? -3.083  4.639   1.627   1.00 94.45 61  A  1 
ATOM   474  C CB  . TRP A  1  61  ? -5.746  4.222   1.375   1.00 97.69 61  A  1 
ATOM   475  C CG  . TRP A  1  61  ? -7.225  4.089   1.181   1.00 98.09 61  A  1 
ATOM   476  C CD1 . TRP A  1  61  ? -8.037  4.863   0.396   1.00 96.93 61  A  1 
ATOM   477  C CD2 . TRP A  1  61  ? -8.090  3.131   1.817   1.00 98.25 61  A  1 
ATOM   478  N NE1 . TRP A  1  61  ? -9.329  4.447   0.492   1.00 97.42 61  A  1 
ATOM   479  C CE2 . TRP A  1  61  ? -9.401  3.387   1.362   1.00 98.18 61  A  1 
ATOM   480  C CE3 . TRP A  1  61  ? -7.878  2.090   2.731   1.00 97.90 61  A  1 
ATOM   481  C CZ2 . TRP A  1  61  ? -10.500 2.629   1.783   1.00 98.08 61  A  1 
ATOM   482  C CZ3 . TRP A  1  61  ? -8.967  1.345   3.146   1.00 97.57 61  A  1 
ATOM   483  C CH2 . TRP A  1  61  ? -10.257 1.612   2.672   1.00 97.81 61  A  1 
ATOM   484  N N   . ARG A  1  62  ? -2.870  6.003   -0.137  1.00 96.25 62  A  1 
ATOM   485  C CA  . ARG A  1  62  ? -1.450  6.203   0.076   1.00 94.75 62  A  1 
ATOM   486  C C   . ARG A  1  62  ? -1.171  7.071   1.299   1.00 94.28 62  A  1 
ATOM   487  O O   . ARG A  1  62  ? -1.838  8.088   1.509   1.00 91.89 62  A  1 
ATOM   488  C CB  . ARG A  1  62  ? -0.811  6.847   -1.155  1.00 91.95 62  A  1 
ATOM   489  C CG  . ARG A  1  62  ? -0.947  6.028   -2.426  1.00 87.08 62  A  1 
ATOM   490  C CD  . ARG A  1  62  ? -0.020  6.545   -3.516  1.00 86.89 62  A  1 
ATOM   491  N NE  . ARG A  1  62  ? -0.292  7.923   -3.875  1.00 84.72 62  A  1 
ATOM   492  C CZ  . ARG A  1  62  ? 0.418   8.616   -4.760  1.00 86.28 62  A  1 
ATOM   493  N NH1 . ARG A  1  62  ? 1.449   8.046   -5.380  1.00 80.00 62  A  1 
ATOM   494  N NH2 . ARG A  1  62  ? 0.105   9.869   -5.035  1.00 77.66 62  A  1 
ATOM   495  N N   . PRO A  1  63  ? -0.179  6.689   2.098   1.00 92.09 63  A  1 
ATOM   496  C CA  . PRO A  1  63  ? 0.189   7.483   3.271   1.00 89.85 63  A  1 
ATOM   497  C C   . PRO A  1  63  ? 0.591   8.891   2.830   1.00 90.02 63  A  1 
ATOM   498  O O   . PRO A  1  63  ? 1.142   9.071   1.741   1.00 87.68 63  A  1 
ATOM   499  C CB  . PRO A  1  63  ? 1.378   6.719   3.843   1.00 87.13 63  A  1 
ATOM   500  C CG  . PRO A  1  63  ? 1.091   5.299   3.466   1.00 84.49 63  A  1 
ATOM   501  C CD  . PRO A  1  63  ? 0.583   5.426   2.047   1.00 87.82 63  A  1 
ATOM   502  N N   . GLN A  1  64  ? 0.320   9.871   3.679   1.00 90.77 64  A  1 
ATOM   503  C CA  . GLN A  1  64  ? 0.630   11.256  3.373   1.00 89.89 64  A  1 
ATOM   504  C C   . GLN A  1  64  ? 2.069   11.473  2.902   1.00 90.06 64  A  1 
ATOM   505  O O   . GLN A  1  64  ? 2.322   12.286  2.012   1.00 87.52 64  A  1 
ATOM   506  C CB  . GLN A  1  64  ? 0.372   12.133  4.605   1.00 87.97 64  A  1 
ATOM   507  C CG  . GLN A  1  64  ? 0.544   13.628  4.371   1.00 79.36 64  A  1 
ATOM   508  C CD  . GLN A  1  64  ? -0.510  14.200  3.454   1.00 75.27 64  A  1 
ATOM   509  O OE1 . GLN A  1  64  ? -1.695  13.916  3.606   1.00 67.58 64  A  1 
ATOM   510  N NE2 . GLN A  1  64  ? -0.084  15.008  2.493   1.00 64.64 64  A  1 
ATOM   511  N N   . LEU A  1  65  ? 2.993   10.757  3.501   1.00 88.50 65  A  1 
ATOM   512  C CA  . LEU A  1  65  ? 4.399   10.906  3.140   1.00 87.55 65  A  1 
ATOM   513  C C   . LEU A  1  65  ? 4.707   10.571  1.681   1.00 87.34 65  A  1 
ATOM   514  O O   . LEU A  1  65  ? 5.737   10.969  1.163   1.00 84.35 65  A  1 
ATOM   515  C CB  . LEU A  1  65  ? 5.276   10.048  4.049   1.00 85.19 65  A  1 
ATOM   516  C CG  . LEU A  1  65  ? 5.433   10.543  5.483   1.00 78.73 65  A  1 
ATOM   517  C CD1 . LEU A  1  65  ? 6.241   9.539   6.291   1.00 73.06 65  A  1 
ATOM   518  C CD2 . LEU A  1  65  ? 6.117   11.903  5.493   1.00 74.01 65  A  1 
ATOM   519  N N   . LEU A  1  66  ? 3.800   9.844   1.040   1.00 87.82 66  A  1 
ATOM   520  C CA  . LEU A  1  66  ? 4.022   9.471   -0.350  1.00 87.01 66  A  1 
ATOM   521  C C   . LEU A  1  66  ? 3.398   10.453  -1.334  1.00 87.66 66  A  1 
ATOM   522  O O   . LEU A  1  66  ? 3.512   10.278  -2.549  1.00 84.12 66  A  1 
ATOM   523  C CB  . LEU A  1  66  ? 3.482   8.064   -0.618  1.00 85.11 66  A  1 
ATOM   524  C CG  . LEU A  1  66  ? 4.082   6.948   0.240   1.00 83.52 66  A  1 
ATOM   525  C CD1 . LEU A  1  66  ? 3.534   5.600   -0.201  1.00 78.29 66  A  1 
ATOM   526  C CD2 . LEU A  1  66  ? 5.604   6.964   0.147   1.00 78.53 66  A  1 
ATOM   527  N N   . HIS A  1  67  ? 2.753   11.483  -0.821  1.00 87.23 67  A  1 
ATOM   528  C CA  . HIS A  1  67  ? 2.144   12.482  -1.692  1.00 86.87 67  A  1 
ATOM   529  C C   . HIS A  1  67  ? 2.106   13.837  -0.995  1.00 86.10 67  A  1 
ATOM   530  O O   . HIS A  1  67  ? 1.060   14.452  -0.821  1.00 82.79 67  A  1 
ATOM   531  C CB  . HIS A  1  67  ? 0.740   12.046  -2.131  1.00 86.38 67  A  1 
ATOM   532  C CG  . HIS A  1  67  ? -0.193  11.737  -1.005  1.00 86.72 67  A  1 
ATOM   533  N ND1 . HIS A  1  67  ? -0.988  12.687  -0.416  1.00 79.57 67  A  1 
ATOM   534  C CD2 . HIS A  1  67  ? -0.489  10.571  -0.387  1.00 78.99 67  A  1 
ATOM   535  C CE1 . HIS A  1  67  ? -1.717  12.129  0.531   1.00 82.78 67  A  1 
ATOM   536  N NE2 . HIS A  1  67  ? -1.434  10.839  0.568   1.00 83.17 67  A  1 
ATOM   537  N N   . LEU A  1  68  ? 3.282   14.305  -0.608  1.00 87.85 68  A  1 
ATOM   538  C CA  . LEU A  1  68  ? 3.391   15.598  0.038   1.00 86.19 68  A  1 
ATOM   539  C C   . LEU A  1  68  ? 2.877   16.689  -0.895  1.00 83.66 68  A  1 
ATOM   540  O O   . LEU A  1  68  ? 3.068   16.618  -2.110  1.00 77.44 68  A  1 
ATOM   541  C CB  . LEU A  1  68  ? 4.852   15.884  0.401   1.00 84.64 68  A  1 
ATOM   542  C CG  . LEU A  1  68  ? 5.508   14.886  1.359   1.00 81.01 68  A  1 
ATOM   543  C CD1 . LEU A  1  68  ? 6.969   15.247  1.561   1.00 76.89 68  A  1 
ATOM   544  C CD2 . LEU A  1  68  ? 4.766   14.879  2.692   1.00 77.61 68  A  1 
ATOM   545  N N   . PHE A  1  69  ? 2.217   17.692  -0.314  1.00 86.99 69  A  1 
ATOM   546  C CA  . PHE A  1  69  ? 1.685   18.817  -1.069  1.00 87.43 69  A  1 
ATOM   547  C C   . PHE A  1  69  ? 0.524   18.453  -1.982  1.00 87.97 69  A  1 
ATOM   548  O O   . PHE A  1  69  ? 0.171   19.211  -2.884  1.00 84.68 69  A  1 
ATOM   549  C CB  . PHE A  1  69  ? 2.790   19.483  -1.894  1.00 85.25 69  A  1 
ATOM   550  C CG  . PHE A  1  69  ? 4.008   19.845  -1.091  1.00 83.06 69  A  1 
ATOM   551  C CD1 . PHE A  1  69  ? 3.919   20.756  -0.054  1.00 78.97 69  A  1 
ATOM   552  C CD2 . PHE A  1  69  ? 5.240   19.258  -1.365  1.00 79.56 69  A  1 
ATOM   553  C CE1 . PHE A  1  69  ? 5.037   21.079  0.703   1.00 76.53 69  A  1 
ATOM   554  C CE2 . PHE A  1  69  ? 6.360   19.581  -0.617  1.00 75.27 69  A  1 
ATOM   555  C CZ  . PHE A  1  69  ? 6.259   20.491  0.422   1.00 76.51 69  A  1 
ATOM   556  N N   . LYS A  1  70  ? -0.066  17.299  -1.750  1.00 89.13 70  A  1 
ATOM   557  C CA  . LYS A  1  70  ? -1.220  16.887  -2.536  1.00 89.75 70  A  1 
ATOM   558  C C   . LYS A  1  70  ? -2.200  16.171  -1.614  1.00 90.61 70  A  1 
ATOM   559  O O   . LYS A  1  70  ? -1.866  15.157  -1.017  1.00 89.59 70  A  1 
ATOM   560  C CB  . LYS A  1  70  ? -0.825  15.950  -3.674  1.00 86.79 70  A  1 
ATOM   561  C CG  . LYS A  1  70  ? -2.018  15.457  -4.490  1.00 83.46 70  A  1 
ATOM   562  C CD  . LYS A  1  70  ? -1.615  14.439  -5.549  1.00 81.41 70  A  1 
ATOM   563  C CE  . LYS A  1  70  ? -2.834  13.928  -6.301  1.00 75.57 70  A  1 
ATOM   564  N NZ  . LYS A  1  70  ? -2.491  12.878  -7.296  1.00 70.78 70  A  1 
ATOM   565  N N   . GLU A  1  71  ? -3.409  16.715  -1.519  1.00 91.21 71  A  1 
ATOM   566  C CA  . GLU A  1  71  ? -4.433  16.115  -0.686  1.00 92.18 71  A  1 
ATOM   567  C C   . GLU A  1  71  ? -5.133  15.024  -1.482  1.00 93.13 71  A  1 
ATOM   568  O O   . GLU A  1  71  ? -5.579  15.262  -2.605  1.00 91.44 71  A  1 
ATOM   569  C CB  . GLU A  1  71  ? -5.455  17.179  -0.254  1.00 90.17 71  A  1 
ATOM   570  C CG  . GLU A  1  71  ? -6.617  16.632  0.560   1.00 84.74 71  A  1 
ATOM   571  C CD  . GLU A  1  71  ? -6.154  15.918  1.820   1.00 83.31 71  A  1 
ATOM   572  O OE1 . GLU A  1  71  ? -5.478  16.560  2.648   1.00 75.55 71  A  1 
ATOM   573  O OE2 . GLU A  1  71  ? -6.462  14.718  1.969   1.00 77.94 71  A  1 
ATOM   574  N N   . GLU A  1  72  ? -5.224  13.842  -0.895  1.00 95.59 72  A  1 
ATOM   575  C CA  . GLU A  1  72  ? -5.878  12.738  -1.582  1.00 95.96 72  A  1 
ATOM   576  C C   . GLU A  1  72  ? -7.117  12.220  -0.849  1.00 96.53 72  A  1 
ATOM   577  O O   . GLU A  1  72  ? -7.699  11.203  -1.241  1.00 95.31 72  A  1 
ATOM   578  C CB  . GLU A  1  72  ? -4.871  11.609  -1.848  1.00 95.10 72  A  1 
ATOM   579  C CG  . GLU A  1  72  ? -3.816  12.034  -2.863  1.00 93.76 72  A  1 
ATOM   580  C CD  . GLU A  1  72  ? -2.779  10.965  -3.187  1.00 94.37 72  A  1 
ATOM   581  O OE1 . GLU A  1  72  ? -2.767  9.918   -2.509  1.00 89.92 72  A  1 
ATOM   582  O OE2 . GLU A  1  72  ? -1.973  11.199  -4.110  1.00 91.34 72  A  1 
ATOM   583  N N   . TYR A  1  73  ? -7.524  12.947  0.177   1.00 95.95 73  A  1 
ATOM   584  C CA  . TYR A  1  73  ? -8.766  12.644  0.878   1.00 96.19 73  A  1 
ATOM   585  C C   . TYR A  1  73  ? -8.985  11.179  1.252   1.00 96.65 73  A  1 
ATOM   586  O O   . TYR A  1  73  ? -10.109 10.673  1.179   1.00 95.55 73  A  1 
ATOM   587  C CB  . TYR A  1  73  ? -9.937  13.122  0.012   1.00 95.59 73  A  1 
ATOM   588  C CG  . TYR A  1  73  ? -9.760  14.521  -0.531  1.00 95.54 73  A  1 
ATOM   589  C CD1 . TYR A  1  73  ? -10.032 15.638  0.253   1.00 94.43 73  A  1 
ATOM   590  C CD2 . TYR A  1  73  ? -9.283  14.727  -1.829  1.00 94.83 73  A  1 
ATOM   591  C CE1 . TYR A  1  73  ? -9.843  16.925  -0.235  1.00 93.81 73  A  1 
ATOM   592  C CE2 . TYR A  1  73  ? -9.089  16.016  -2.330  1.00 93.71 73  A  1 
ATOM   593  C CZ  . TYR A  1  73  ? -9.371  17.110  -1.524  1.00 93.91 73  A  1 
ATOM   594  O OH  . TYR A  1  73  ? -9.179  18.379  -2.010  1.00 92.43 73  A  1 
ATOM   595  N N   . MET A  1  74  ? -7.927  10.492  1.651   1.00 96.34 74  A  1 
ATOM   596  C CA  . MET A  1  74  ? -8.015  9.080   1.979   1.00 96.41 74  A  1 
ATOM   597  C C   . MET A  1  74  ? -9.022  8.767   3.080   1.00 97.19 74  A  1 
ATOM   598  O O   . MET A  1  74  ? -9.781  7.804   2.967   1.00 96.49 74  A  1 
ATOM   599  C CB  . MET A  1  74  ? -6.648  8.523   2.389   1.00 94.31 74  A  1 
ATOM   600  C CG  . MET A  1  74  ? -5.528  8.765   1.391   1.00 90.54 74  A  1 
ATOM   601  S SD  . MET A  1  74  ? -4.783  10.393  1.606   1.00 87.29 74  A  1 
ATOM   602  C CE  . MET A  1  74  ? -3.721  10.085  3.022   1.00 77.90 74  A  1 
ATOM   603  N N   . ARG A  1  75  ? -9.016  9.561   4.135   1.00 96.64 75  A  1 
ATOM   604  C CA  . ARG A  1  75  ? -9.929  9.305   5.243   1.00 96.44 75  A  1 
ATOM   605  C C   . ARG A  1  75  ? -11.391 9.417   4.814   1.00 97.19 75  A  1 
ATOM   606  O O   . ARG A  1  75  ? -12.194 8.540   5.115   1.00 96.80 75  A  1 
ATOM   607  C CB  . ARG A  1  75  ? -9.639  10.256  6.406   1.00 95.27 75  A  1 
ATOM   608  C CG  . ARG A  1  75  ? -10.247 9.819   7.728   1.00 90.28 75  A  1 
ATOM   609  C CD  . ARG A  1  75  ? -9.760  10.693  8.873   1.00 89.12 75  A  1 
ATOM   610  N NE  . ARG A  1  75  ? -8.311  10.618  9.068   1.00 87.52 75  A  1 
ATOM   611  C CZ  . ARG A  1  75  ? -7.679  9.620   9.657   1.00 87.41 75  A  1 
ATOM   612  N NH1 . ARG A  1  75  ? -8.349  8.588   10.149  1.00 76.18 75  A  1 
ATOM   613  N NH2 . ARG A  1  75  ? -6.352  9.637   9.764   1.00 81.73 75  A  1 
ATOM   614  N N   . ASP A  1  76  ? -11.719 10.485  4.098   1.00 97.21 76  A  1 
ATOM   615  C CA  . ASP A  1  76  ? -13.091 10.655  3.635   1.00 97.37 76  A  1 
ATOM   616  C C   . ASP A  1  76  ? -13.473 9.580   2.621   1.00 98.01 76  A  1 
ATOM   617  O O   . ASP A  1  76  ? -14.577 9.037   2.673   1.00 97.80 76  A  1 
ATOM   618  C CB  . ASP A  1  76  ? -13.285 12.041  3.002   1.00 96.32 76  A  1 
ATOM   619  C CG  . ASP A  1  76  ? -13.238 13.168  4.021   1.00 84.52 76  A  1 
ATOM   620  O OD1 . ASP A  1  76  ? -13.520 12.911  5.209   1.00 79.31 76  A  1 
ATOM   621  O OD2 . ASP A  1  76  ? -12.935 14.309  3.629   1.00 77.75 76  A  1 
ATOM   622  N N   . ARG A  1  77  ? -12.568 9.275   1.708   1.00 97.87 77  A  1 
ATOM   623  C CA  . ARG A  1  77  ? -12.849 8.266   0.689   1.00 98.17 77  A  1 
ATOM   624  C C   . ARG A  1  77  ? -13.067 6.889   1.315   1.00 98.40 77  A  1 
ATOM   625  O O   . ARG A  1  77  ? -13.902 6.117   0.840   1.00 98.29 77  A  1 
ATOM   626  C CB  . ARG A  1  77  ? -11.714 8.223   -0.350  1.00 97.60 77  A  1 
ATOM   627  C CG  . ARG A  1  77  ? -11.687 9.451   -1.247  1.00 96.31 77  A  1 
ATOM   628  C CD  . ARG A  1  77  ? -10.719 9.295   -2.432  1.00 96.25 77  A  1 
ATOM   629  N NE  . ARG A  1  77  ? -9.321  9.329   -2.038  1.00 95.83 77  A  1 
ATOM   630  C CZ  . ARG A  1  77  ? -8.487  8.294   -2.106  1.00 97.39 77  A  1 
ATOM   631  N NH1 . ARG A  1  77  ? -8.912  7.118   -2.540  1.00 91.68 77  A  1 
ATOM   632  N NH2 . ARG A  1  77  ? -7.216  8.443   -1.743  1.00 92.35 77  A  1 
ATOM   633  N N   . SER A  1  78  ? -12.313 6.592   2.361   1.00 98.39 78  A  1 
ATOM   634  C CA  . SER A  1  78  ? -12.453 5.288   3.007   1.00 98.47 78  A  1 
ATOM   635  C C   . SER A  1  78  ? -13.820 5.178   3.688   1.00 98.56 78  A  1 
ATOM   636  O O   . SER A  1  78  ? -14.431 4.108   3.699   1.00 98.41 78  A  1 
ATOM   637  C CB  . SER A  1  78  ? -11.334 5.069   4.035   1.00 98.23 78  A  1 
ATOM   638  O OG  . SER A  1  78  ? -11.497 5.893   5.173   1.00 95.82 78  A  1 
ATOM   639  N N   . LYS A  1  79  ? -14.297 6.281   4.229   1.00 98.31 79  A  1 
ATOM   640  C CA  . LYS A  1  79  ? -15.595 6.281   4.898   1.00 98.20 79  A  1 
ATOM   641  C C   . LYS A  1  79  ? -16.727 6.111   3.896   1.00 98.38 79  A  1 
ATOM   642  O O   . LYS A  1  79  ? -17.711 5.430   4.172   1.00 97.93 79  A  1 
ATOM   643  C CB  . LYS A  1  79  ? -15.782 7.575   5.698   1.00 97.85 79  A  1 
ATOM   644  C CG  . LYS A  1  79  ? -14.861 7.672   6.905   1.00 93.80 79  A  1 
ATOM   645  C CD  . LYS A  1  79  ? -15.084 8.959   7.687   1.00 89.92 79  A  1 
ATOM   646  C CE  . LYS A  1  79  ? -14.174 9.015   8.900   1.00 81.80 79  A  1 
ATOM   647  N NZ  . LYS A  1  79  ? -14.346 10.279  9.668   1.00 72.24 79  A  1 
ATOM   648  N N   . ILE A  1  80  ? -16.581 6.735   2.734   1.00 98.49 80  A  1 
ATOM   649  C CA  . ILE A  1  80  ? -17.601 6.607   1.700   1.00 98.41 80  A  1 
ATOM   650  C C   . ILE A  1  80  ? -17.617 5.176   1.174   1.00 98.52 80  A  1 
ATOM   651  O O   . ILE A  1  80  ? -18.680 4.604   0.926   1.00 98.16 80  A  1 
ATOM   652  C CB  . ILE A  1  80  ? -17.359 7.603   0.546   1.00 98.32 80  A  1 
ATOM   653  C CG1 . ILE A  1  80  ? -17.536 9.039   1.058   1.00 97.70 80  A  1 
ATOM   654  C CG2 . ILE A  1  80  ? -18.322 7.330   -0.611  1.00 97.85 80  A  1 
ATOM   655  C CD1 . ILE A  1  80  ? -17.215 10.104  0.038   1.00 96.55 80  A  1 
ATOM   656  N N   . LEU A  1  81  ? -16.445 4.579   1.013   1.00 98.64 81  A  1 
ATOM   657  C CA  . LEU A  1  81  ? -16.364 3.206   0.531   1.00 98.76 81  A  1 
ATOM   658  C C   . LEU A  1  81  ? -17.059 2.280   1.535   1.00 98.68 81  A  1 
ATOM   659  O O   . LEU A  1  81  ? -17.768 1.352   1.152   1.00 98.53 81  A  1 
ATOM   660  C CB  . LEU A  1  81  ? -14.914 2.762   0.349   1.00 98.77 81  A  1 
ATOM   661  C CG  . LEU A  1  81  ? -14.739 1.314   -0.103  1.00 98.63 81  A  1 
ATOM   662  C CD1 . LEU A  1  81  ? -15.394 1.107   -1.467  1.00 98.30 81  A  1 
ATOM   663  C CD2 . LEU A  1  81  ? -13.254 0.955   -0.182  1.00 98.22 81  A  1 
ATOM   664  N N   . LEU A  1  82  ? -16.854 2.562   2.805   1.00 98.78 82  A  1 
ATOM   665  C CA  . LEU A  1  82  ? -17.459 1.752   3.857   1.00 98.65 82  A  1 
ATOM   666  C C   . LEU A  1  82  ? -18.976 1.731   3.706   1.00 98.66 82  A  1 
ATOM   667  O O   . LEU A  1  82  ? -19.619 0.709   3.957   1.00 98.07 82  A  1 
ATOM   668  C CB  . LEU A  1  82  ? -17.086 2.323   5.231   1.00 98.28 82  A  1 
ATOM   669  C CG  . LEU A  1  82  ? -17.550 1.514   6.455   1.00 95.70 82  A  1 
ATOM   670  C CD1 . LEU A  1  82  ? -16.760 0.223   6.545   1.00 94.37 82  A  1 
ATOM   671  C CD2 . LEU A  1  82  ? -17.354 2.352   7.714   1.00 93.83 82  A  1 
ATOM   672  N N   . GLU A  1  83  ? -19.539 2.852   3.274   1.00 98.56 83  A  1 
ATOM   673  C CA  . GLU A  1  83  ? -20.983 2.968   3.086   1.00 98.18 83  A  1 
ATOM   674  C C   . GLU A  1  83  ? -21.489 2.215   1.863   1.00 98.22 83  A  1 
ATOM   675  O O   . GLU A  1  83  ? -22.694 2.084   1.664   1.00 96.93 83  A  1 
ATOM   676  C CB  . GLU A  1  83  ? -21.379 4.450   2.964   1.00 97.34 83  A  1 
ATOM   677  C CG  . GLU A  1  83  ? -20.987 5.298   4.158   1.00 92.32 83  A  1 
ATOM   678  C CD  . GLU A  1  83  ? -21.257 6.781   3.939   1.00 88.19 83  A  1 
ATOM   679  O OE1 . GLU A  1  83  ? -21.539 7.180   2.790   1.00 82.73 83  A  1 
ATOM   680  O OE2 . GLU A  1  83  ? -21.173 7.558   4.924   1.00 84.47 83  A  1 
ATOM   681  N N   . ARG A  1  84  ? -20.564 1.731   1.040   1.00 98.47 84  A  1 
ATOM   682  C CA  . ARG A  1  84  ? -20.957 1.050   -0.189  1.00 98.33 84  A  1 
ATOM   683  C C   . ARG A  1  84  ? -20.614 -0.435  -0.272  1.00 98.26 84  A  1 
ATOM   684  O O   . ARG A  1  84  ? -20.853 -1.067  -1.302  1.00 96.87 84  A  1 
ATOM   685  C CB  . ARG A  1  84  ? -20.331 1.757   -1.395  1.00 97.70 84  A  1 
ATOM   686  C CG  . ARG A  1  84  ? -20.695 3.224   -1.519  1.00 96.81 84  A  1 
ATOM   687  C CD  . ARG A  1  84  ? -20.121 3.817   -2.794  1.00 96.55 84  A  1 
ATOM   688  N NE  . ARG A  1  84  ? -20.477 5.220   -2.947  1.00 96.84 84  A  1 
ATOM   689  C CZ  . ARG A  1  84  ? -20.198 5.950   -4.024  1.00 97.24 84  A  1 
ATOM   690  N NH1 . ARG A  1  84  ? -19.545 5.411   -5.045  1.00 95.43 84  A  1 
ATOM   691  N NH2 . ARG A  1  84  ? -20.561 7.217   -4.069  1.00 95.17 84  A  1 
ATOM   692  N N   . ILE A  1  85  ? -20.068 -1.000  0.784   1.00 98.61 85  A  1 
ATOM   693  C CA  . ILE A  1  85  ? -19.661 -2.399  0.728   1.00 98.65 85  A  1 
ATOM   694  C C   . ILE A  1  85  ? -20.636 -3.417  1.353   1.00 98.58 85  A  1 
ATOM   695  O O   . ILE A  1  85  ? -20.384 -4.613  1.282   1.00 98.07 85  A  1 
ATOM   696  C CB  . ILE A  1  85  ? -18.282 -2.602  1.377   1.00 98.44 85  A  1 
ATOM   697  C CG1 . ILE A  1  85  ? -18.331 -2.224  2.857   1.00 97.79 85  A  1 
ATOM   698  C CG2 . ILE A  1  85  ? -17.240 -1.777  0.636   1.00 96.78 85  A  1 
ATOM   699  C CD1 . ILE A  1  85  ? -17.055 -2.533  3.618   1.00 97.45 85  A  1 
ATOM   700  N N   . SER A  1  86  ? -21.720 -2.933  1.928   1.00 98.54 86  A  1 
ATOM   701  C CA  . SER A  1  86  ? -22.679 -3.829  2.565   1.00 98.18 86  A  1 
ATOM   702  C C   . SER A  1  86  ? -23.242 -4.932  1.665   1.00 98.19 86  A  1 
ATOM   703  O O   . SER A  1  86  ? -23.489 -6.038  2.132   1.00 96.75 86  A  1 
ATOM   704  C CB  . SER A  1  86  ? -23.847 -3.027  3.155   1.00 96.74 86  A  1 
ATOM   705  O OG  . SER A  1  86  ? -23.419 -2.224  4.227   1.00 83.11 86  A  1 
ATOM   706  N N   . GLU A  1  87  ? -23.437 -4.623  0.378   1.00 98.11 87  A  1 
ATOM   707  C CA  . GLU A  1  87  ? -24.000 -5.606  -0.534  1.00 97.83 87  A  1 
ATOM   708  C C   . GLU A  1  87  ? -23.016 -6.684  -0.990  1.00 98.27 87  A  1 
ATOM   709  O O   . GLU A  1  87  ? -23.406 -7.645  -1.643  1.00 97.40 87  A  1 
ATOM   710  C CB  . GLU A  1  87  ? -24.595 -4.914  -1.766  1.00 95.82 87  A  1 
ATOM   711  C CG  . GLU A  1  87  ? -23.570 -4.257  -2.678  1.00 85.84 87  A  1 
ATOM   712  C CD  . GLU A  1  87  ? -23.464 -2.760  -2.456  1.00 84.79 87  A  1 
ATOM   713  O OE1 . GLU A  1  87  ? -23.499 -2.324  -1.287  1.00 77.90 87  A  1 
ATOM   714  O OE2 . GLU A  1  87  ? -23.366 -2.020  -3.453  1.00 81.40 87  A  1 
ATOM   715  N N   . TYR A  1  88  ? -21.753 -6.515  -0.650  1.00 98.74 88  A  1 
ATOM   716  C CA  . TYR A  1  88  ? -20.746 -7.490  -1.049  1.00 98.86 88  A  1 
ATOM   717  C C   . TYR A  1  88  ? -20.482 -8.507  0.046   1.00 98.75 88  A  1 
ATOM   718  O O   . TYR A  1  88  ? -20.676 -8.232  1.233   1.00 98.40 88  A  1 
ATOM   719  C CB  . TYR A  1  88  ? -19.440 -6.779  -1.410  1.00 98.79 88  A  1 
ATOM   720  C CG  . TYR A  1  88  ? -19.587 -5.817  -2.569  1.00 98.83 88  A  1 
ATOM   721  C CD1 . TYR A  1  88  ? -19.605 -6.278  -3.879  1.00 98.47 88  A  1 
ATOM   722  C CD2 . TYR A  1  88  ? -19.754 -4.452  -2.337  1.00 98.47 88  A  1 
ATOM   723  C CE1 . TYR A  1  88  ? -19.790 -5.403  -4.945  1.00 98.37 88  A  1 
ATOM   724  C CE2 . TYR A  1  88  ? -19.938 -3.569  -3.397  1.00 98.32 88  A  1 
ATOM   725  C CZ  . TYR A  1  88  ? -19.958 -4.044  -4.700  1.00 98.64 88  A  1 
ATOM   726  O OH  . TYR A  1  88  ? -20.148 -3.176  -5.740  1.00 98.28 88  A  1 
ATOM   727  N N   . ASP A  1  89  ? -20.053 -9.687  -0.367  1.00 98.89 89  A  1 
ATOM   728  C CA  . ASP A  1  89  ? -19.752 -10.751 0.579   1.00 98.89 89  A  1 
ATOM   729  C C   . ASP A  1  89  ? -18.270 -10.740 0.913   1.00 98.81 89  A  1 
ATOM   730  O O   . ASP A  1  89  ? -17.869 -11.097 2.022   1.00 98.63 89  A  1 
ATOM   731  C CB  . ASP A  1  89  ? -20.134 -12.102 -0.022  1.00 98.68 89  A  1 
ATOM   732  C CG  . ASP A  1  89  ? -21.596 -12.163 -0.410  1.00 98.44 89  A  1 
ATOM   733  O OD1 . ASP A  1  89  ? -22.447 -11.787 0.431   1.00 96.91 89  A  1 
ATOM   734  O OD2 . ASP A  1  89  ? -21.890 -12.582 -1.547  1.00 97.07 89  A  1 
ATOM   735  N N   . VAL A  1  90  ? -17.473 -10.336 -0.056  1.00 98.81 90  A  1 
ATOM   736  C CA  . VAL A  1  90  ? -16.028 -10.264 0.116   1.00 98.91 90  A  1 
ATOM   737  C C   . VAL A  1  90  ? -15.515 -9.006  -0.570  1.00 98.94 90  A  1 
ATOM   738  O O   . VAL A  1  90  ? -15.943 -8.671  -1.669  1.00 98.81 90  A  1 
ATOM   739  C CB  . VAL A  1  90  ? -15.320 -11.490 -0.511  1.00 98.82 90  A  1 
ATOM   740  C CG1 . VAL A  1  90  ? -13.806 -11.334 -0.408  1.00 97.93 90  A  1 
ATOM   741  C CG2 . VAL A  1  90  ? -15.764 -12.771 0.193   1.00 98.01 90  A  1 
ATOM   742  N N   . VAL A  1  91  ? -14.610 -8.316  0.099   1.00 98.99 91  A  1 
ATOM   743  C CA  . VAL A  1  91  ? -14.007 -7.114  -0.465  1.00 98.91 91  A  1 
ATOM   744  C C   . VAL A  1  91  ? -12.494 -7.289  -0.443  1.00 98.91 91  A  1 
ATOM   745  O O   . VAL A  1  91  ? -11.912 -7.581  0.605   1.00 98.82 91  A  1 
ATOM   746  C CB  . VAL A  1  91  ? -14.381 -5.852  0.340   1.00 98.86 91  A  1 
ATOM   747  C CG1 . VAL A  1  91  ? -13.652 -4.636  -0.230  1.00 98.22 91  A  1 
ATOM   748  C CG2 . VAL A  1  91  ? -15.884 -5.631  0.296   1.00 98.32 91  A  1 
ATOM   749  N N   . CYS A  1  92  ? -11.886 -7.134  -1.602  1.00 98.98 92  A  1 
ATOM   750  C CA  . CYS A  1  92  ? -10.438 -7.243  -1.721  1.00 98.90 92  A  1 
ATOM   751  C C   . CYS A  1  92  ? -9.901  -5.869  -2.096  1.00 98.91 92  A  1 
ATOM   752  O O   . CYS A  1  92  ? -10.354 -5.264  -3.061  1.00 98.76 92  A  1 
ATOM   753  C CB  . CYS A  1  92  ? -10.062 -8.251  -2.806  1.00 98.90 92  A  1 
ATOM   754  S SG  . CYS A  1  92  ? -10.637 -9.928  -2.477  1.00 98.71 92  A  1 
ATOM   755  N N   . LEU A  1  93  ? -8.938  -5.397  -1.324  1.00 98.97 93  A  1 
ATOM   756  C CA  . LEU A  1  93  ? -8.354  -4.091  -1.586  1.00 98.90 93  A  1 
ATOM   757  C C   . LEU A  1  93  ? -6.860  -4.169  -1.875  1.00 98.88 93  A  1 
ATOM   758  O O   . LEU A  1  93  ? -6.163  -5.042  -1.354  1.00 98.70 93  A  1 
ATOM   759  C CB  . LEU A  1  93  ? -8.534  -3.154  -0.383  1.00 98.81 93  A  1 
ATOM   760  C CG  . LEU A  1  93  ? -9.933  -2.872  0.159   1.00 98.39 93  A  1 
ATOM   761  C CD1 . LEU A  1  93  ? -9.810  -1.934  1.353   1.00 97.93 93  A  1 
ATOM   762  C CD2 . LEU A  1  93  ? -10.802 -2.244  -0.922  1.00 97.96 93  A  1 
ATOM   763  N N   . GLN A  1  94  ? -6.414  -3.261  -2.722  1.00 98.98 94  A  1 
ATOM   764  C CA  . GLN A  1  94  ? -4.997  -3.074  -2.968  1.00 98.87 94  A  1 
ATOM   765  C C   . GLN A  1  94  ? -4.767  -1.632  -2.519  1.00 98.73 94  A  1 
ATOM   766  O O   . GLN A  1  94  ? -5.704  -0.819  -2.506  1.00 98.37 94  A  1 
ATOM   767  C CB  . GLN A  1  94  ? -4.633  -3.214  -4.450  1.00 98.77 94  A  1 
ATOM   768  C CG  . GLN A  1  94  ? -4.792  -4.614  -5.021  1.00 98.40 94  A  1 
ATOM   769  C CD  . GLN A  1  94  ? -6.203  -4.875  -5.507  1.00 98.28 94  A  1 
ATOM   770  O OE1 . GLN A  1  94  ? -6.738  -4.103  -6.310  1.00 93.27 94  A  1 
ATOM   771  N NE2 . GLN A  1  94  ? -6.798  -5.954  -5.036  1.00 92.98 94  A  1 
ATOM   772  N N   . GLU A  1  95  ? -3.552  -1.343  -2.113  1.00 98.72 95  A  1 
ATOM   773  C CA  . GLU A  1  95  ? -3.174  -0.013  -1.635  1.00 98.65 95  A  1 
ATOM   774  C C   . GLU A  1  95  ? -3.979  0.432   -0.422  1.00 98.59 95  A  1 
ATOM   775  O O   . GLU A  1  95  ? -4.269  1.614   -0.235  1.00 97.88 95  A  1 
ATOM   776  C CB  . GLU A  1  95  ? -3.258  1.024   -2.768  1.00 98.28 95  A  1 
ATOM   777  C CG  . GLU A  1  95  ? -2.237  0.744   -3.853  1.00 97.42 95  A  1 
ATOM   778  C CD  . GLU A  1  95  ? -1.986  1.919   -4.793  1.00 96.95 95  A  1 
ATOM   779  O OE1 . GLU A  1  95  ? -2.241  3.063   -4.386  1.00 92.81 95  A  1 
ATOM   780  O OE2 . GLU A  1  95  ? -1.506  1.683   -5.915  1.00 93.49 95  A  1 
ATOM   781  N N   . GLY A  1  96  ? -4.298  -0.540  0.419   1.00 98.71 96  A  1 
ATOM   782  C CA  . GLY A  1  96  ? -4.951  -0.247  1.675   1.00 98.65 96  A  1 
ATOM   783  C C   . GLY A  1  96  ? -3.807  -0.247  2.681   1.00 98.62 96  A  1 
ATOM   784  O O   . GLY A  1  96  ? -3.843  -0.952  3.690   1.00 97.85 96  A  1 
ATOM   785  N N   . PHE A  1  97  ? -2.787  0.529   2.362   1.00 98.41 97  A  1 
ATOM   786  C CA  . PHE A  1  97  ? -1.570  0.585   3.167   1.00 98.12 97  A  1 
ATOM   787  C C   . PHE A  1  97  ? -1.776  0.916   4.641   1.00 98.08 97  A  1 
ATOM   788  O O   . PHE A  1  97  ? -2.599  1.758   4.995   1.00 97.25 97  A  1 
ATOM   789  C CB  . PHE A  1  97  ? -0.596  1.597   2.575   1.00 97.72 97  A  1 
ATOM   790  C CG  . PHE A  1  97  ? -0.113  1.259   1.195   1.00 97.68 97  A  1 
ATOM   791  C CD1 . PHE A  1  97  ? 0.671   0.143   0.973   1.00 97.00 97  A  1 
ATOM   792  C CD2 . PHE A  1  97  ? -0.436  2.080   0.116   1.00 97.04 97  A  1 
ATOM   793  C CE1 . PHE A  1  97  ? 1.121   -0.176  -0.304  1.00 96.74 97  A  1 
ATOM   794  C CE2 . PHE A  1  97  ? 0.013   1.771   -1.160  1.00 96.46 97  A  1 
ATOM   795  C CZ  . PHE A  1  97  ? 0.792   0.646   -1.367  1.00 96.69 97  A  1 
ATOM   796  N N   . GLN A  1  98  ? -1.003  0.246   5.478   1.00 98.24 98  A  1 
ATOM   797  C CA  . GLN A  1  98  ? -1.053  0.484   6.907   1.00 98.07 98  A  1 
ATOM   798  C C   . GLN A  1  98  ? 0.116   1.367   7.343   1.00 97.81 98  A  1 
ATOM   799  O O   . GLN A  1  98  ? 0.025   2.080   8.341   1.00 96.73 98  A  1 
ATOM   800  C CB  . GLN A  1  98  ? -0.997  -0.836  7.679   1.00 97.93 98  A  1 
ATOM   801  C CG  . GLN A  1  98  ? -2.191  -1.749  7.459   1.00 97.43 98  A  1 
ATOM   802  C CD  . GLN A  1  98  ? -2.083  -3.014  8.284   1.00 97.53 98  A  1 
ATOM   803  O OE1 . GLN A  1  98  ? -1.992  -2.965  9.515   1.00 91.15 98  A  1 
ATOM   804  N NE2 . GLN A  1  98  ? -2.080  -4.155  7.617   1.00 92.10 98  A  1 
ATOM   805  N N   . PHE A  1  99  ? 1.209   1.316   6.591   1.00 97.69 99  A  1 
ATOM   806  C CA  . PHE A  1  99  ? 2.391   2.098   6.919   1.00 97.24 99  A  1 
ATOM   807  C C   . PHE A  1  99  ? 2.061   3.577   7.132   1.00 96.81 99  A  1 
ATOM   808  O O   . PHE A  1  99  ? 1.522   4.235   6.243   1.00 95.47 99  A  1 
ATOM   809  C CB  . PHE A  1  99  ? 3.448   1.961   5.823   1.00 96.80 99  A  1 
ATOM   810  C CG  . PHE A  1  99  ? 4.659   2.834   6.042   1.00 96.81 99  A  1 
ATOM   811  C CD1 . PHE A  1  99  ? 4.675   4.161   5.614   1.00 96.33 99  A  1 
ATOM   812  C CD2 . PHE A  1  99  ? 5.770   2.336   6.702   1.00 96.25 99  A  1 
ATOM   813  C CE1 . PHE A  1  99  ? 5.778   4.971   5.850   1.00 95.58 99  A  1 
ATOM   814  C CE2 . PHE A  1  99  ? 6.876   3.143   6.941   1.00 95.27 99  A  1 
ATOM   815  C CZ  . PHE A  1  99  ? 6.882   4.463   6.520   1.00 95.40 99  A  1 
ATOM   816  N N   . GLY A  1  100 ? 2.411   4.078   8.305   1.00 97.06 100 A  1 
ATOM   817  C CA  . GLY A  1  100 ? 2.189   5.468   8.627   1.00 96.12 100 A  1 
ATOM   818  C C   . GLY A  1  100 ? 0.756   5.951   8.488   1.00 95.96 100 A  1 
ATOM   819  O O   . GLY A  1  100 ? 0.516   7.129   8.236   1.00 94.23 100 A  1 
ATOM   820  N N   . SER A  1  101 ? -0.186  5.047   8.664   1.00 96.65 101 A  1 
ATOM   821  C CA  . SER A  1  101 ? -1.595  5.391   8.499   1.00 96.56 101 A  1 
ATOM   822  C C   . SER A  1  101 ? -2.507  4.511   9.339   1.00 96.99 101 A  1 
ATOM   823  O O   . SER A  1  101 ? -2.187  3.354   9.613   1.00 96.36 101 A  1 
ATOM   824  C CB  . SER A  1  101 ? -1.987  5.258   7.024   1.00 95.37 101 A  1 
ATOM   825  O OG  . SER A  1  101 ? -3.377  5.415   6.840   1.00 92.41 101 A  1 
ATOM   826  N N   . ASP A  1  102 ? -3.637  5.064   9.744   1.00 97.28 102 A  1 
ATOM   827  C CA  . ASP A  1  102 ? -4.611  4.317   10.526  1.00 97.30 102 A  1 
ATOM   828  C C   . ASP A  1  102 ? -5.898  4.121   9.727   1.00 97.87 102 A  1 
ATOM   829  O O   . ASP A  1  102 ? -6.900  3.643   10.256  1.00 97.62 102 A  1 
ATOM   830  C CB  . ASP A  1  102 ? -4.919  5.054   11.844  1.00 96.63 102 A  1 
ATOM   831  C CG  . ASP A  1  102 ? -5.680  6.349   11.632  1.00 96.05 102 A  1 
ATOM   832  O OD1 . ASP A  1  102 ? -5.680  6.880   10.500  1.00 94.36 102 A  1 
ATOM   833  O OD2 . ASP A  1  102 ? -6.279  6.854   12.599  1.00 92.70 102 A  1 
ATOM   834  N N   . ILE A  1  103 ? -5.868  4.494   8.458   1.00 97.51 103 A  1 
ATOM   835  C CA  . ILE A  1  103 ? -7.051  4.399   7.612   1.00 97.75 103 A  1 
ATOM   836  C C   . ILE A  1  103 ? -7.528  2.969   7.377   1.00 98.27 103 A  1 
ATOM   837  O O   . ILE A  1  103 ? -8.714  2.680   7.540   1.00 97.97 103 A  1 
ATOM   838  C CB  . ILE A  1  103 ? -6.806  5.122   6.269   1.00 96.84 103 A  1 
ATOM   839  C CG1 . ILE A  1  103 ? -6.653  6.620   6.542   1.00 93.75 103 A  1 
ATOM   840  C CG2 . ILE A  1  103 ? -7.960  4.860   5.300   1.00 94.62 103 A  1 
ATOM   841  C CD1 . ILE A  1  103 ? -6.273  7.439   5.331   1.00 84.94 103 A  1 
ATOM   842  N N   . SER A  1  104 ? -6.622  2.085   7.008   1.00 98.27 104 A  1 
ATOM   843  C CA  . SER A  1  104 ? -7.013  0.698   6.785   1.00 98.45 104 A  1 
ATOM   844  C C   . SER A  1  104 ? -7.488  0.057   8.083   1.00 98.66 104 A  1 
ATOM   845  O O   . SER A  1  104 ? -8.459  -0.697  8.096   1.00 98.39 104 A  1 
ATOM   846  C CB  . SER A  1  104 ? -5.853  -0.113  6.197   1.00 97.97 104 A  1 
ATOM   847  O OG  . SER A  1  104 ? -5.696  0.188   4.828   1.00 90.77 104 A  1 
ATOM   848  N N   . LYS A  1  105 ? -6.805  0.377   9.170   1.00 98.23 105 A  1 
ATOM   849  C CA  . LYS A  1  105 ? -7.185  -0.161  10.470  1.00 98.19 105 A  1 
ATOM   850  C C   . LYS A  1  105 ? -8.615  0.240   10.811  1.00 98.35 105 A  1 
ATOM   851  O O   . LYS A  1  105 ? -9.426  -0.599  11.208  1.00 98.27 105 A  1 
ATOM   852  C CB  . LYS A  1  105 ? -6.233  0.354   11.552  1.00 97.74 105 A  1 
ATOM   853  C CG  . LYS A  1  105 ? -6.610  -0.092  12.960  1.00 95.81 105 A  1 
ATOM   854  C CD  . LYS A  1  105 ? -5.663  0.491   13.993  1.00 93.39 105 A  1 
ATOM   855  C CE  . LYS A  1  105 ? -6.076  0.082   15.400  1.00 85.52 105 A  1 
ATOM   856  N NZ  . LYS A  1  105 ? -5.181  0.662   16.431  1.00 79.32 105 A  1 
ATOM   857  N N   . ASN A  1  106 ? -8.922  1.522   10.641  1.00 98.40 106 A  1 
ATOM   858  C CA  . ASN A  1  106 ? -10.256 2.014   10.945  1.00 98.47 106 A  1 
ATOM   859  C C   . ASN A  1  106 ? -11.302 1.412   10.012  1.00 98.63 106 A  1 
ATOM   860  O O   . ASN A  1  106 ? -12.413 1.097   10.438  1.00 98.42 106 A  1 
ATOM   861  C CB  . ASN A  1  106 ? -10.295 3.543   10.850  1.00 98.09 106 A  1 
ATOM   862  C CG  . ASN A  1  106 ? -9.476  4.216   11.940  1.00 96.56 106 A  1 
ATOM   863  O OD1 . ASN A  1  106 ? -9.241  3.637   13.001  1.00 89.54 106 A  1 
ATOM   864  N ND2 . ASN A  1  106 ? -9.054  5.442   11.695  1.00 88.77 106 A  1 
ATOM   865  N N   . PHE A  1  107 ? -10.945 1.250   8.748   1.00 98.62 107 A  1 
ATOM   866  C CA  . PHE A  1  107 ? -11.858 0.670   7.771   1.00 98.76 107 A  1 
ATOM   867  C C   . PHE A  1  107 ? -12.182 -0.775  8.153   1.00 98.80 107 A  1 
ATOM   868  O O   . PHE A  1  107 ? -13.349 -1.183  8.141   1.00 98.69 107 A  1 
ATOM   869  C CB  . PHE A  1  107 ? -11.218 0.709   6.383   1.00 98.79 107 A  1 
ATOM   870  C CG  . PHE A  1  107 ? -12.068 0.095   5.290   1.00 98.83 107 A  1 
ATOM   871  C CD1 . PHE A  1  107 ? -13.087 0.825   4.701   1.00 98.66 107 A  1 
ATOM   872  C CD2 . PHE A  1  107 ? -11.838 -1.208  4.879   1.00 98.64 107 A  1 
ATOM   873  C CE1 . PHE A  1  107 ? -13.875 0.263   3.698   1.00 98.57 107 A  1 
ATOM   874  C CE2 . PHE A  1  107 ? -12.619 -1.776  3.873   1.00 98.51 107 A  1 
ATOM   875  C CZ  . PHE A  1  107 ? -13.640 -1.044  3.284   1.00 98.68 107 A  1 
ATOM   876  N N   . ILE A  1  108 ? -11.155 -1.533  8.492   1.00 98.72 108 A  1 
ATOM   877  C CA  . ILE A  1  108 ? -11.329 -2.931  8.870   1.00 98.79 108 A  1 
ATOM   878  C C   . ILE A  1  108 ? -12.205 -3.068  10.116  1.00 98.66 108 A  1 
ATOM   879  O O   . ILE A  1  108 ? -13.108 -3.901  10.163  1.00 98.28 108 A  1 
ATOM   880  C CB  . ILE A  1  108 ? -9.957  -3.594  9.122   1.00 98.57 108 A  1 
ATOM   881  C CG1 . ILE A  1  108 ? -9.206  -3.751  7.793   1.00 98.07 108 A  1 
ATOM   882  C CG2 . ILE A  1  108 ? -10.121 -4.949  9.809   1.00 98.13 108 A  1 
ATOM   883  C CD1 . ILE A  1  108 ? -7.753  -4.178  7.939   1.00 97.51 108 A  1 
ATOM   884  N N   . GLU A  1  109 ? -11.942 -2.240  11.111  1.00 98.58 109 A  1 
ATOM   885  C CA  . GLU A  1  109 ? -12.712 -2.295  12.342  1.00 98.31 109 A  1 
ATOM   886  C C   . GLU A  1  109 ? -14.174 -1.912  12.114  1.00 98.41 109 A  1 
ATOM   887  O O   . GLU A  1  109 ? -15.076 -2.521  12.676  1.00 97.96 109 A  1 
ATOM   888  C CB  . GLU A  1  109 ? -12.075 -1.381  13.404  1.00 97.54 109 A  1 
ATOM   889  C CG  . GLU A  1  109 ? -10.693 -1.846  13.832  1.00 90.88 109 A  1 
ATOM   890  C CD  . GLU A  1  109 ? -10.065 -0.952  14.890  1.00 86.30 109 A  1 
ATOM   891  O OE1 . GLU A  1  109 ? -10.604 0.149   15.138  1.00 81.74 109 A  1 
ATOM   892  O OE2 . GLU A  1  109 ? -9.030  -1.360  15.464  1.00 82.72 109 A  1 
ATOM   893  N N   . ALA A  1  110 ? -14.391 -0.916  11.264  1.00 98.47 110 A  1 
ATOM   894  C CA  . ALA A  1  110 ? -15.752 -0.483  10.974  1.00 98.41 110 A  1 
ATOM   895  C C   . ALA A  1  110 ? -16.488 -1.528  10.142  1.00 98.54 110 A  1 
ATOM   896  O O   . ALA A  1  110 ? -17.687 -1.747  10.317  1.00 97.99 110 A  1 
ATOM   897  C CB  . ALA A  1  110 ? -15.731 0.858   10.249  1.00 98.19 110 A  1 
ATOM   898  N N   . ALA A  1  111 ? -15.768 -2.171  9.230   1.00 98.53 111 A  1 
ATOM   899  C CA  . ALA A  1  111 ? -16.368 -3.189  8.374   1.00 98.59 111 A  1 
ATOM   900  C C   . ALA A  1  111 ? -16.820 -4.396  9.192   1.00 98.55 111 A  1 
ATOM   901  O O   . ALA A  1  111 ? -17.759 -5.098  8.810   1.00 98.08 111 A  1 
ATOM   902  C CB  . ALA A  1  111 ? -15.378 -3.622  7.299   1.00 98.49 111 A  1 
ATOM   903  N N   . ASN A  1  112 ? -16.154 -4.637  10.300  1.00 98.37 112 A  1 
ATOM   904  C CA  . ASN A  1  112 ? -16.507 -5.766  11.152  1.00 97.92 112 A  1 
ATOM   905  C C   . ASN A  1  112 ? -17.955 -5.637  11.612  1.00 97.81 112 A  1 
ATOM   906  O O   . ASN A  1  112 ? -18.686 -6.628  11.692  1.00 96.55 112 A  1 
ATOM   907  C CB  . ASN A  1  112 ? -15.585 -5.810  12.371  1.00 96.94 112 A  1 
ATOM   908  C CG  . ASN A  1  112 ? -15.826 -7.034  13.231  1.00 91.84 112 A  1 
ATOM   909  O OD1 . ASN A  1  112 ? -15.522 -8.157  12.838  1.00 79.59 112 A  1 
ATOM   910  N ND2 . ASN A  1  112 ? -16.380 -6.815  14.413  1.00 77.20 112 A  1 
ATOM   911  N N   . ALA A  1  113 ? -18.372 -4.412  11.884  1.00 97.54 113 A  1 
ATOM   912  C CA  . ALA A  1  113 ? -19.737 -4.158  12.330  1.00 96.93 113 A  1 
ATOM   913  C C   . ALA A  1  113 ? -20.748 -4.429  11.221  1.00 97.16 113 A  1 
ATOM   914  O O   . ALA A  1  113 ? -21.938 -4.606  11.486  1.00 95.23 113 A  1 
ATOM   915  C CB  . ALA A  1  113 ? -19.872 -2.714  12.816  1.00 95.79 113 A  1 
ATOM   916  N N   . LEU A  1  114 ? -20.278 -4.472  9.980   1.00 97.91 114 A  1 
ATOM   917  C CA  . LEU A  1  114 ? -21.150 -4.726  8.843   1.00 97.84 114 A  1 
ATOM   918  C C   . LEU A  1  114 ? -21.208 -6.222  8.510   1.00 97.94 114 A  1 
ATOM   919  O O   . LEU A  1  114 ? -21.865 -6.627  7.557   1.00 96.71 114 A  1 
ATOM   920  C CB  . LEU A  1  114 ? -20.663 -3.951  7.614   1.00 97.58 114 A  1 
ATOM   921  C CG  . LEU A  1  114 ? -20.623 -2.426  7.745   1.00 96.32 114 A  1 
ATOM   922  C CD1 . LEU A  1  114 ? -20.075 -1.817  6.456   1.00 93.83 114 A  1 
ATOM   923  C CD2 . LEU A  1  114 ? -22.013 -1.890  8.033   1.00 93.54 114 A  1 
ATOM   924  N N   . GLY A  1  115 ? -20.507 -7.022  9.291   1.00 98.13 115 A  1 
ATOM   925  C CA  . GLY A  1  115 ? -20.508 -8.459  9.060   1.00 98.04 115 A  1 
ATOM   926  C C   . GLY A  1  115 ? -19.211 -9.039  8.521   1.00 98.32 115 A  1 
ATOM   927  O O   . GLY A  1  115 ? -19.083 -10.257 8.408   1.00 97.53 115 A  1 
ATOM   928  N N   . PHE A  1  116 ? -18.277 -8.189  8.193   1.00 98.57 116 A  1 
ATOM   929  C CA  . PHE A  1  116 ? -16.997 -8.643  7.666   1.00 98.50 116 A  1 
ATOM   930  C C   . PHE A  1  116 ? -16.073 -9.006  8.832   1.00 98.34 116 A  1 
ATOM   931  O O   . PHE A  1  116 ? -15.117 -8.295  9.138   1.00 97.22 116 A  1 
ATOM   932  C CB  . PHE A  1  116 ? -16.351 -7.530  6.821   1.00 98.61 116 A  1 
ATOM   933  C CG  . PHE A  1  116 ? -17.119 -7.201  5.575   1.00 98.76 116 A  1 
ATOM   934  C CD1 . PHE A  1  116 ? -16.964 -7.957  4.419   1.00 98.07 116 A  1 
ATOM   935  C CD2 . PHE A  1  116 ? -18.007 -6.124  5.555   1.00 98.15 116 A  1 
ATOM   936  C CE1 . PHE A  1  116 ? -17.671 -7.645  3.259   1.00 98.04 116 A  1 
ATOM   937  C CE2 . PHE A  1  116 ? -18.720 -5.812  4.402   1.00 97.82 116 A  1 
ATOM   938  C CZ  . PHE A  1  116 ? -18.550 -6.574  3.248   1.00 98.62 116 A  1 
ATOM   939  N N   . LYS A  1  117 ? -16.384 -10.114 9.484   1.00 98.37 117 A  1 
ATOM   940  C CA  . LYS A  1  117 ? -15.613 -10.526 10.647  1.00 97.75 117 A  1 
ATOM   941  C C   . LYS A  1  117 ? -14.358 -11.337 10.342  1.00 98.15 117 A  1 
ATOM   942  O O   . LYS A  1  117 ? -13.573 -11.617 11.244  1.00 96.82 117 A  1 
ATOM   943  C CB  . LYS A  1  117 ? -16.505 -11.291 11.626  1.00 95.03 117 A  1 
ATOM   944  C CG  . LYS A  1  117 ? -17.052 -12.601 11.125  1.00 82.29 117 A  1 
ATOM   945  C CD  . LYS A  1  117 ? -17.904 -13.261 12.211  1.00 81.37 117 A  1 
ATOM   946  C CE  . LYS A  1  117 ? -18.459 -14.600 11.776  1.00 69.20 117 A  1 
ATOM   947  N NZ  . LYS A  1  117 ? -19.262 -15.235 12.860  1.00 62.47 117 A  1 
ATOM   948  N N   . TYR A  1  118 ? -14.180 -11.700 9.077   1.00 98.79 118 A  1 
ATOM   949  C CA  . TYR A  1  118 ? -12.987 -12.439 8.692   1.00 98.80 118 A  1 
ATOM   950  C C   . TYR A  1  118 ? -12.084 -11.475 7.933   1.00 98.84 118 A  1 
ATOM   951  O O   . TYR A  1  118 ? -12.509 -10.851 6.966   1.00 98.62 118 A  1 
ATOM   952  C CB  . TYR A  1  118 ? -13.364 -13.640 7.826   1.00 98.75 118 A  1 
ATOM   953  C CG  . TYR A  1  118 ? -14.305 -14.587 8.530   1.00 98.68 118 A  1 
ATOM   954  C CD1 . TYR A  1  118 ? -13.849 -15.439 9.534   1.00 98.14 118 A  1 
ATOM   955  C CD2 . TYR A  1  118 ? -15.668 -14.595 8.233   1.00 98.11 118 A  1 
ATOM   956  C CE1 . TYR A  1  118 ? -14.723 -16.280 10.222  1.00 97.79 118 A  1 
ATOM   957  C CE2 . TYR A  1  118 ? -16.552 -15.430 8.916   1.00 97.74 118 A  1 
ATOM   958  C CZ  . TYR A  1  118 ? -16.065 -16.266 9.905   1.00 97.96 118 A  1 
ATOM   959  O OH  . TYR A  1  118 ? -16.937 -17.083 10.592  1.00 97.18 118 A  1 
ATOM   960  N N   . VAL A  1  119 ? -10.850 -11.364 8.395   1.00 98.77 119 A  1 
ATOM   961  C CA  . VAL A  1  119 ? -9.917  -10.399 7.820   1.00 98.77 119 A  1 
ATOM   962  C C   . VAL A  1  119 ? -8.553  -11.007 7.549   1.00 98.79 119 A  1 
ATOM   963  O O   . VAL A  1  119 ? -8.059  -11.821 8.332   1.00 98.29 119 A  1 
ATOM   964  C CB  . VAL A  1  119 ? -9.741  -9.193  8.763   1.00 98.43 119 A  1 
ATOM   965  C CG1 . VAL A  1  119 ? -8.863  -8.137  8.114   1.00 96.33 119 A  1 
ATOM   966  C CG2 . VAL A  1  119 ? -11.093 -8.618  9.141   1.00 96.39 119 A  1 
ATOM   967  N N   . LEU A  1  120 ? -7.961  -10.594 6.451   1.00 98.81 120 A  1 
ATOM   968  C CA  . LEU A  1  120 ? -6.649  -11.092 6.086   1.00 98.80 120 A  1 
ATOM   969  C C   . LEU A  1  120 ? -5.805  -10.006 5.434   1.00 98.82 120 A  1 
ATOM   970  O O   . LEU A  1  120 ? -6.251  -9.320  4.528   1.00 98.62 120 A  1 
ATOM   971  C CB  . LEU A  1  120 ? -6.801  -12.273 5.118   1.00 98.52 120 A  1 
ATOM   972  C CG  . LEU A  1  120 ? -5.552  -13.071 4.735   1.00 97.22 120 A  1 
ATOM   973  C CD1 . LEU A  1  120 ? -4.996  -13.769 5.969   1.00 96.27 120 A  1 
ATOM   974  C CD2 . LEU A  1  120 ? -5.915  -14.097 3.671   1.00 96.61 120 A  1 
ATOM   975  N N   . THR A  1  121 ? -4.592  -9.849  5.937   1.00 98.84 121 A  1 
ATOM   976  C CA  . THR A  1  121 ? -3.633  -8.922  5.345   1.00 98.73 121 A  1 
ATOM   977  C C   . THR A  1  121 ? -2.315  -9.692  5.323   1.00 98.65 121 A  1 
ATOM   978  O O   . THR A  1  121 ? -2.200  -10.760 5.938   1.00 97.98 121 A  1 
ATOM   979  C CB  . THR A  1  121 ? -3.457  -7.604  6.138   1.00 98.49 121 A  1 
ATOM   980  O OG1 . THR A  1  121 ? -2.972  -7.874  7.449   1.00 95.75 121 A  1 
ATOM   981  C CG2 . THR A  1  121 ? -4.771  -6.842  6.201   1.00 96.36 121 A  1 
ATOM   982  N N   . SER A  1  122 ? -1.343  -9.171  4.605   1.00 98.63 122 A  1 
ATOM   983  C CA  . SER A  1  122 ? -0.064  -9.849  4.463   1.00 98.40 122 A  1 
ATOM   984  C C   . SER A  1  122 ? 0.855   -9.812  5.670   1.00 98.36 122 A  1 
ATOM   985  O O   . SER A  1  122 ? 0.769   -8.916  6.511   1.00 97.40 122 A  1 
ATOM   986  C CB  . SER A  1  122 ? 0.694   -9.279  3.271   1.00 97.53 122 A  1 
ATOM   987  O OG  . SER A  1  122 ? -0.068  -9.343  2.089   1.00 92.32 122 A  1 
ATOM   988  N N   . LYS A  1  123 ? 1.732   -10.793 5.730   1.00 98.20 123 A  1 
ATOM   989  C CA  . LYS A  1  123 ? 2.735   -10.852 6.779   1.00 97.85 123 A  1 
ATOM   990  C C   . LYS A  1  123 ? 3.672   -9.686  6.488   1.00 97.80 123 A  1 
ATOM   991  O O   . LYS A  1  123 ? 3.974   -9.401  5.330   1.00 97.10 123 A  1 
ATOM   992  C CB  . LYS A  1  123 ? 3.498   -12.180 6.685   1.00 97.08 123 A  1 
ATOM   993  C CG  . LYS A  1  123 ? 4.546   -12.379 7.770   1.00 91.97 123 A  1 
ATOM   994  C CD  . LYS A  1  123 ? 5.203   -13.742 7.641   1.00 89.61 123 A  1 
ATOM   995  C CE  . LYS A  1  123 ? 6.179   -14.019 8.775   1.00 81.18 123 A  1 
ATOM   996  N NZ  . LYS A  1  123 ? 7.302   -13.049 8.801   1.00 73.40 123 A  1 
ATOM   997  N N   . LEU A  1  124 ? 4.113   -8.999  7.527   1.00 98.06 124 A  1 
ATOM   998  C CA  . LEU A  1  124 ? 4.997   -7.859  7.321   1.00 97.85 124 A  1 
ATOM   999  C C   . LEU A  1  124 ? 6.372   -8.331  6.868   1.00 97.67 124 A  1 
ATOM   1000 O O   . LEU A  1  124 ? 6.792   -9.443  7.183   1.00 96.37 124 A  1 
ATOM   1001 C CB  . LEU A  1  124 ? 5.130   -7.044  8.610   1.00 97.22 124 A  1 
ATOM   1002 C CG  . LEU A  1  124 ? 3.849   -6.410  9.141   1.00 95.91 124 A  1 
ATOM   1003 C CD1 . LEU A  1  124 ? 4.155   -5.612  10.405  1.00 93.66 124 A  1 
ATOM   1004 C CD2 . LEU A  1  124 ? 3.222   -5.514  8.091   1.00 92.85 124 A  1 
ATOM   1005 N N   . PRO A  1  125 ? 7.082   -7.490  6.120   1.00 97.51 125 A  1 
ATOM   1006 C CA  . PRO A  1  125 ? 8.409   -7.884  5.657   1.00 97.00 125 A  1 
ATOM   1007 C C   . PRO A  1  125 ? 9.373   -8.008  6.833   1.00 96.95 125 A  1 
ATOM   1008 O O   . PRO A  1  125 ? 9.184   -7.363  7.871   1.00 95.72 125 A  1 
ATOM   1009 C CB  . PRO A  1  125 ? 8.790   -6.743  4.714   1.00 96.08 125 A  1 
ATOM   1010 C CG  . PRO A  1  125 ? 8.052   -5.568  5.272   1.00 95.31 125 A  1 
ATOM   1011 C CD  . PRO A  1  125 ? 6.712   -6.153  5.635   1.00 96.67 125 A  1 
ATOM   1012 N N   . PRO A  1  126 ? 10.414  -8.835  6.692   1.00 96.66 126 A  1 
ATOM   1013 C CA  . PRO A  1  126 ? 11.403  -9.021  7.760   1.00 95.99 126 A  1 
ATOM   1014 C C   . PRO A  1  126 ? 12.083  -7.714  8.124   1.00 95.67 126 A  1 
ATOM   1015 O O   . PRO A  1  126 ? 12.159  -6.796  7.298   1.00 93.82 126 A  1 
ATOM   1016 C CB  . PRO A  1  126 ? 12.391  -10.008 7.150   1.00 94.64 126 A  1 
ATOM   1017 C CG  . PRO A  1  126 ? 11.563  -10.764 6.158   1.00 92.72 126 A  1 
ATOM   1018 C CD  . PRO A  1  126 ? 10.695  -9.696  5.542   1.00 95.52 126 A  1 
ATOM   1019 N N   . LEU A  1  127 ? 12.585  -7.625  9.337   1.00 94.68 127 A  1 
ATOM   1020 C CA  . LEU A  1  127 ? 13.272  -6.422  9.786   1.00 93.78 127 A  1 
ATOM   1021 C C   . LEU A  1  127 ? 14.513  -6.142  8.947   1.00 93.81 127 A  1 
ATOM   1022 O O   . LEU A  1  127 ? 14.749  -5.009  8.548   1.00 91.29 127 A  1 
ATOM   1023 C CB  . LEU A  1  127 ? 13.673  -6.551  11.255  1.00 91.67 127 A  1 
ATOM   1024 C CG  . LEU A  1  127 ? 12.530  -6.534  12.270  1.00 82.93 127 A  1 
ATOM   1025 C CD1 . LEU A  1  127 ? 13.095  -6.748  13.674  1.00 78.65 127 A  1 
ATOM   1026 C CD2 . LEU A  1  127 ? 11.795  -5.207  12.199  1.00 79.51 127 A  1 
ATOM   1027 N N   . LEU A  1  128 ? 15.283  -7.169  8.681   1.00 94.12 128 A  1 
ATOM   1028 C CA  . LEU A  1  128 ? 16.485  -7.008  7.874   1.00 93.86 128 A  1 
ATOM   1029 C C   . LEU A  1  128 ? 16.150  -7.198  6.404   1.00 93.28 128 A  1 
ATOM   1030 O O   . LEU A  1  128 ? 16.529  -8.199  5.782   1.00 90.89 128 A  1 
ATOM   1031 C CB  . LEU A  1  128 ? 17.550  -8.014  8.324   1.00 92.63 128 A  1 
ATOM   1032 C CG  . LEU A  1  128 ? 17.973  -7.899  9.790   1.00 88.90 128 A  1 
ATOM   1033 C CD1 . LEU A  1  128 ? 19.014  -8.953  10.116  1.00 84.76 128 A  1 
ATOM   1034 C CD2 . LEU A  1  128 ? 18.509  -6.508  10.069  1.00 84.90 128 A  1 
ATOM   1035 N N   . ASN A  1  129 ? 15.439  -6.235  5.883   1.00 93.25 129 A  1 
ATOM   1036 C CA  . ASN A  1  129 ? 14.980  -6.285  4.505   1.00 93.31 129 A  1 
ATOM   1037 C C   . ASN A  1  129 ? 14.705  -4.852  4.056   1.00 94.56 129 A  1 
ATOM   1038 O O   . ASN A  1  129 ? 14.314  -4.012  4.861   1.00 93.23 129 A  1 
ATOM   1039 C CB  . ASN A  1  129 ? 13.708  -7.142  4.428   1.00 89.87 129 A  1 
ATOM   1040 C CG  . ASN A  1  129 ? 13.142  -7.242  3.038   1.00 89.68 129 A  1 
ATOM   1041 O OD1 . ASN A  1  129 ? 12.354  -6.398  2.615   1.00 78.98 129 A  1 
ATOM   1042 N ND2 . ASN A  1  129 ? 13.534  -8.282  2.331   1.00 82.53 129 A  1 
ATOM   1043 N N   . HIS A  1  130 ? 14.921  -4.576  2.775   1.00 93.82 130 A  1 
ATOM   1044 C CA  . HIS A  1  130 ? 14.730  -3.226  2.267   1.00 94.28 130 A  1 
ATOM   1045 C C   . HIS A  1  130 ? 13.271  -2.786  2.186   1.00 95.08 130 A  1 
ATOM   1046 O O   . HIS A  1  130 ? 12.991  -1.596  2.043   1.00 94.61 130 A  1 
ATOM   1047 C CB  . HIS A  1  130 ? 15.360  -3.088  0.878   1.00 93.45 130 A  1 
ATOM   1048 C CG  . HIS A  1  130 ? 14.710  -3.943  -0.158  1.00 92.96 130 A  1 
ATOM   1049 N ND1 . HIS A  1  130 ? 14.992  -5.277  -0.297  1.00 85.61 130 A  1 
ATOM   1050 C CD2 . HIS A  1  130 ? 13.782  -3.643  -1.092  1.00 84.87 130 A  1 
ATOM   1051 C CE1 . HIS A  1  130 ? 14.244  -5.775  -1.266  1.00 86.80 130 A  1 
ATOM   1052 N NE2 . HIS A  1  130 ? 13.502  -4.811  -1.769  1.00 87.41 130 A  1 
ATOM   1053 N N   . GLN A  1  131 ? 12.343  -3.725  2.266   1.00 96.08 131 A  1 
ATOM   1054 C CA  . GLN A  1  131 ? 10.929  -3.385  2.176   1.00 96.69 131 A  1 
ATOM   1055 C C   . GLN A  1  131 ? 10.449  -2.756  3.478   1.00 96.87 131 A  1 
ATOM   1056 O O   . GLN A  1  131 ? 10.470  -3.388  4.531   1.00 95.63 131 A  1 
ATOM   1057 C CB  . GLN A  1  131 ? 10.117  -4.628  1.832   1.00 96.56 131 A  1 
ATOM   1058 C CG  . GLN A  1  131 ? 10.537  -5.241  0.496   1.00 95.63 131 A  1 
ATOM   1059 C CD  . GLN A  1  131 ? 9.846   -6.541  0.190   1.00 95.14 131 A  1 
ATOM   1060 O OE1 . GLN A  1  131 ? 9.534   -7.319  1.093   1.00 89.96 131 A  1 
ATOM   1061 N NE2 . GLN A  1  131 ? 9.613   -6.801  -1.085  1.00 88.54 131 A  1 
ATOM   1062 N N   . VAL A  1  132 ? 10.037  -1.499  3.387   1.00 96.33 132 A  1 
ATOM   1063 C CA  . VAL A  1  132 ? 9.603   -0.759  4.555   1.00 96.19 132 A  1 
ATOM   1064 C C   . VAL A  1  132 ? 8.111   -0.456  4.578   1.00 96.73 132 A  1 
ATOM   1065 O O   . VAL A  1  132 ? 7.605   0.086   5.558   1.00 95.95 132 A  1 
ATOM   1066 C CB  . VAL A  1  132 ? 10.369  0.577   4.676   1.00 94.53 132 A  1 
ATOM   1067 C CG1 . VAL A  1  132 ? 11.862  0.312   4.844   1.00 90.64 132 A  1 
ATOM   1068 C CG2 . VAL A  1  132 ? 10.125  1.440   3.440   1.00 90.67 132 A  1 
ATOM   1069 N N   . ILE A  1  133 ? 7.419   -0.801  3.508   1.00 97.19 133 A  1 
ATOM   1070 C CA  . ILE A  1  133 ? 5.985   -0.563  3.439   1.00 97.05 133 A  1 
ATOM   1071 C C   . ILE A  1  133 ? 5.269   -1.899  3.263   1.00 97.43 133 A  1 
ATOM   1072 O O   . ILE A  1  133 ? 5.738   -2.760  2.519   1.00 97.12 133 A  1 
ATOM   1073 C CB  . ILE A  1  133 ? 5.637   0.391   2.275   1.00 95.99 133 A  1 
ATOM   1074 C CG1 . ILE A  1  133 ? 6.321   1.747   2.513   1.00 92.90 133 A  1 
ATOM   1075 C CG2 . ILE A  1  133 ? 4.130   0.563   2.145   1.00 93.29 133 A  1 
ATOM   1076 C CD1 . ILE A  1  133 ? 6.054   2.786   1.446   1.00 84.58 133 A  1 
ATOM   1077 N N   . ASP A  1  134 ? 4.156   -2.061  3.959   1.00 97.98 134 A  1 
ATOM   1078 C CA  . ASP A  1  134 ? 3.373   -3.284  3.864   1.00 97.96 134 A  1 
ATOM   1079 C C   . ASP A  1  134 ? 2.784   -3.459  2.462   1.00 98.09 134 A  1 
ATOM   1080 O O   . ASP A  1  134 ? 2.823   -2.537  1.646   1.00 97.51 134 A  1 
ATOM   1081 C CB  . ASP A  1  134 ? 2.252   -3.276  4.910   1.00 97.75 134 A  1 
ATOM   1082 C CG  . ASP A  1  134 ? 1.340   -2.073  4.785   1.00 97.92 134 A  1 
ATOM   1083 O OD1 . ASP A  1  134 ? 1.816   -0.945  5.034   1.00 96.36 134 A  1 
ATOM   1084 O OD2 . ASP A  1  134 ? 0.147   -2.258  4.469   1.00 96.37 134 A  1 
ATOM   1085 N N   . SER A  1  135 ? 2.243   -4.635  2.197   1.00 98.29 135 A  1 
ATOM   1086 C CA  . SER A  1  135 ? 1.697   -4.939  0.877   1.00 98.39 135 A  1 
ATOM   1087 C C   . SER A  1  135 ? 0.518   -4.078  0.447   1.00 98.41 135 A  1 
ATOM   1088 O O   . SER A  1  135 ? 0.310   -3.852  -0.744  1.00 97.89 135 A  1 
ATOM   1089 C CB  . SER A  1  135 ? 1.264   -6.401  0.816   1.00 98.12 135 A  1 
ATOM   1090 O OG  . SER A  1  135 ? 0.078   -6.603  1.557   1.00 97.05 135 A  1 
ATOM   1091 N N   . GLY A  1  136 ? -0.258  -3.610  1.418   1.00 98.45 136 A  1 
ATOM   1092 C CA  . GLY A  1  136 ? -1.421  -2.812  1.087   1.00 98.51 136 A  1 
ATOM   1093 C C   . GLY A  1  136 ? -2.610  -3.691  0.726   1.00 98.76 136 A  1 
ATOM   1094 O O   . GLY A  1  136 ? -3.679  -3.183  0.384   1.00 98.40 136 A  1 
ATOM   1095 N N   . LEU A  1  137 ? -2.432  -5.002  0.813   1.00 98.83 137 A  1 
ATOM   1096 C CA  . LEU A  1  137 ? -3.500  -5.938  0.490   1.00 98.81 137 A  1 
ATOM   1097 C C   . LEU A  1  137 ? -4.402  -6.181  1.690   1.00 98.89 137 A  1 
ATOM   1098 O O   . LEU A  1  137 ? -3.929  -6.330  2.815   1.00 98.67 137 A  1 
ATOM   1099 C CB  . LEU A  1  137 ? -2.918  -7.279  0.028   1.00 98.79 137 A  1 
ATOM   1100 C CG  . LEU A  1  137 ? -2.055  -7.260  -1.232  1.00 98.48 137 A  1 
ATOM   1101 C CD1 . LEU A  1  137 ? -1.479  -8.651  -1.466  1.00 98.15 137 A  1 
ATOM   1102 C CD2 . LEU A  1  137 ? -2.887  -6.822  -2.422  1.00 98.05 137 A  1 
ATOM   1103 N N   . VAL A  1  138 ? -5.697  -6.225  1.430   1.00 98.88 138 A  1 
ATOM   1104 C CA  . VAL A  1  138 ? -6.678  -6.467  2.474   1.00 98.80 138 A  1 
ATOM   1105 C C   . VAL A  1  138 ? -7.813  -7.307  1.913   1.00 98.99 138 A  1 
ATOM   1106 O O   . VAL A  1  138 ? -8.297  -7.053  0.811   1.00 98.82 138 A  1 
ATOM   1107 C CB  . VAL A  1  138 ? -7.297  -5.145  2.999   1.00 98.76 138 A  1 
ATOM   1108 C CG1 . VAL A  1  138 ? -8.326  -5.448  4.086   1.00 98.08 138 A  1 
ATOM   1109 C CG2 . VAL A  1  138 ? -6.222  -4.219  3.531   1.00 98.13 138 A  1 
ATOM   1110 N N   . ILE A  1  139 ? -8.218  -8.305  2.664   1.00 98.96 139 A  1 
ATOM   1111 C CA  . ILE A  1  139 ? -9.384  -9.101  2.307   1.00 98.98 139 A  1 
ATOM   1112 C C   . ILE A  1  139 ? -10.265 -9.106  3.545   1.00 98.92 139 A  1 
ATOM   1113 O O   . ILE A  1  139 ? -9.814  -9.498  4.625   1.00 98.77 139 A  1 
ATOM   1114 C CB  . ILE A  1  139 ? -9.044  -10.570 1.951   1.00 98.90 139 A  1 
ATOM   1115 C CG1 . ILE A  1  139 ? -8.306  -10.645 0.625   1.00 98.45 139 A  1 
ATOM   1116 C CG2 . ILE A  1  139 ? -10.348 -11.387 1.879   1.00 98.65 139 A  1 
ATOM   1117 C CD1 . ILE A  1  139 ? -7.965  -12.063 0.176   1.00 98.37 139 A  1 
ATOM   1118 N N   . ILE A  1  140 ? -11.501 -8.658  3.387   1.00 98.94 140 A  1 
ATOM   1119 C CA  . ILE A  1  140 ? -12.460 -8.716  4.480   1.00 98.83 140 A  1 
ATOM   1120 C C   . ILE A  1  140 ? -13.605 -9.550  3.922   1.00 98.94 140 A  1 
ATOM   1121 O O   . ILE A  1  140 ? -14.009 -9.368  2.771   1.00 98.77 140 A  1 
ATOM   1122 C CB  . ILE A  1  140 ? -12.962 -7.329  4.943   1.00 98.73 140 A  1 
ATOM   1123 C CG1 . ILE A  1  140 ? -13.507 -6.516  3.776   1.00 97.55 140 A  1 
ATOM   1124 C CG2 . ILE A  1  140 ? -11.836 -6.582  5.655   1.00 97.34 140 A  1 
ATOM   1125 C CD1 . ILE A  1  140 ? -14.137 -5.199  4.202   1.00 97.54 140 A  1 
ATOM   1126 N N   . SER A  1  141 ? -14.105 -10.466 4.729   1.00 98.95 141 A  1 
ATOM   1127 C CA  . SER A  1  141 ? -15.146 -11.366 4.264   1.00 98.98 141 A  1 
ATOM   1128 C C   . SER A  1  141 ? -16.243 -11.635 5.274   1.00 98.89 141 A  1 
ATOM   1129 O O   . SER A  1  141 ? -15.981 -11.763 6.472   1.00 98.67 141 A  1 
ATOM   1130 C CB  . SER A  1  141 ? -14.509 -12.697 3.854   1.00 98.84 141 A  1 
ATOM   1131 O OG  . SER A  1  141 ? -15.482 -13.650 3.471   1.00 98.41 141 A  1 
ATOM   1132 N N   . LYS A  1  142 ? -17.474 -11.725 4.773   1.00 98.71 142 A  1 
ATOM   1133 C CA  . LYS A  1  142 ? -18.608 -12.059 5.612   1.00 98.68 142 A  1 
ATOM   1134 C C   . LYS A  1  142 ? -18.681 -13.585 5.678   1.00 98.49 142 A  1 
ATOM   1135 O O   . LYS A  1  142 ? -19.185 -14.150 6.643   1.00 97.86 142 A  1 
ATOM   1136 C CB  . LYS A  1  142 ? -19.910 -11.529 5.016   1.00 98.50 142 A  1 
ATOM   1137 C CG  . LYS A  1  142 ? -20.070 -10.019 5.057   1.00 97.99 142 A  1 
ATOM   1138 C CD  . LYS A  1  142 ? -21.398 -9.607  4.447   1.00 97.31 142 A  1 
ATOM   1139 C CE  . LYS A  1  142 ? -21.596 -8.102  4.477   1.00 96.46 142 A  1 
ATOM   1140 N NZ  . LYS A  1  142 ? -22.863 -7.699  3.820   1.00 95.66 142 A  1 
ATOM   1141 N N   . PHE A  1  143 ? -18.168 -14.230 4.636   1.00 98.65 143 A  1 
ATOM   1142 C CA  . PHE A  1  143 ? -18.162 -15.690 4.562   1.00 98.67 143 A  1 
ATOM   1143 C C   . PHE A  1  143 ? -16.933 -16.239 5.285   1.00 98.67 143 A  1 
ATOM   1144 O O   . PHE A  1  143 ? -15.858 -15.634 5.233   1.00 98.20 143 A  1 
ATOM   1145 C CB  . PHE A  1  143 ? -18.129 -16.150 3.097   1.00 98.38 143 A  1 
ATOM   1146 C CG  . PHE A  1  143 ? -19.380 -15.800 2.315   1.00 98.30 143 A  1 
ATOM   1147 C CD1 . PHE A  1  143 ? -20.446 -15.135 2.909   1.00 96.75 143 A  1 
ATOM   1148 C CD2 . PHE A  1  143 ? -19.473 -16.145 0.970   1.00 96.80 143 A  1 
ATOM   1149 C CE1 . PHE A  1  143 ? -21.593 -14.825 2.171   1.00 96.23 143 A  1 
ATOM   1150 C CE2 . PHE A  1  143 ? -20.613 -15.843 0.236   1.00 96.19 143 A  1 
ATOM   1151 C CZ  . PHE A  1  143 ? -21.675 -15.178 0.833   1.00 96.90 143 A  1 
ATOM   1152 N N   . PRO A  1  144 ? -17.064 -17.377 5.933   1.00 98.76 144 A  1 
ATOM   1153 C CA  . PRO A  1  144 ? -15.940 -17.964 6.668   1.00 98.62 144 A  1 
ATOM   1154 C C   . PRO A  1  144 ? -14.713 -18.232 5.809   1.00 98.73 144 A  1 
ATOM   1155 O O   . PRO A  1  144 ? -14.817 -18.798 4.724   1.00 98.40 144 A  1 
ATOM   1156 C CB  . PRO A  1  144 ? -16.533 -19.270 7.218   1.00 98.36 144 A  1 
ATOM   1157 C CG  . PRO A  1  144 ? -17.991 -18.964 7.342   1.00 97.31 144 A  1 
ATOM   1158 C CD  . PRO A  1  144 ? -18.286 -18.187 6.093   1.00 98.38 144 A  1 
ATOM   1159 N N   . ILE A  1  145 ? -13.571 -17.822 6.315   1.00 98.75 145 A  1 
ATOM   1160 C CA  . ILE A  1  145 ? -12.309 -18.090 5.639   1.00 98.77 145 A  1 
ATOM   1161 C C   . ILE A  1  145 ? -11.758 -19.294 6.387   1.00 98.61 145 A  1 
ATOM   1162 O O   . ILE A  1  145 ? -11.413 -19.199 7.566   1.00 98.22 145 A  1 
ATOM   1163 C CB  . ILE A  1  145 ? -11.329 -16.893 5.742   1.00 98.75 145 A  1 
ATOM   1164 C CG1 . ILE A  1  145 ? -11.896 -15.699 4.966   1.00 98.16 145 A  1 
ATOM   1165 C CG2 . ILE A  1  145 ? -9.965  -17.301 5.194   1.00 98.39 145 A  1 
ATOM   1166 C CD1 . ILE A  1  145 ? -11.015 -14.458 5.000   1.00 98.15 145 A  1 
ATOM   1167 N N   . LEU A  1  146 ? -11.711 -20.436 5.706   1.00 98.71 146 A  1 
ATOM   1168 C CA  . LEU A  1  146 ? -11.255 -21.682 6.308   1.00 98.67 146 A  1 
ATOM   1169 C C   . LEU A  1  146 ? -9.742  -21.820 6.389   1.00 98.50 146 A  1 
ATOM   1170 O O   . LEU A  1  146 ? -9.218  -22.395 7.344   1.00 97.62 146 A  1 
ATOM   1171 C CB  . LEU A  1  146 ? -11.835 -22.858 5.515   1.00 98.34 146 A  1 
ATOM   1172 C CG  . LEU A  1  146 ? -13.358 -22.858 5.368   1.00 97.87 146 A  1 
ATOM   1173 C CD1 . LEU A  1  146 ? -13.786 -24.006 4.461   1.00 96.97 146 A  1 
ATOM   1174 C CD2 . LEU A  1  146 ? -14.012 -22.974 6.734   1.00 96.93 146 A  1 
ATOM   1175 N N   . GLU A  1  147 ? -9.063  -21.311 5.394   1.00 98.64 147 A  1 
ATOM   1176 C CA  . GLU A  1  147 ? -7.611  -21.367 5.347   1.00 98.66 147 A  1 
ATOM   1177 C C   . GLU A  1  147 ? -7.101  -20.073 4.738   1.00 98.73 147 A  1 
ATOM   1178 O O   . GLU A  1  147 ? -7.817  -19.412 3.988   1.00 98.53 147 A  1 
ATOM   1179 C CB  . GLU A  1  147 ? -7.134  -22.546 4.480   1.00 97.74 147 A  1 
ATOM   1180 C CG  . GLU A  1  147 ? -7.417  -23.917 5.071   1.00 87.35 147 A  1 
ATOM   1181 C CD  . GLU A  1  147 ? -6.958  -25.040 4.146   1.00 86.53 147 A  1 
ATOM   1182 O OE1 . GLU A  1  147 ? -5.992  -24.826 3.373   1.00 80.94 147 A  1 
ATOM   1183 O OE2 . GLU A  1  147 ? -7.555  -26.133 4.194   1.00 81.51 147 A  1 
ATOM   1184 N N   . SER A  1  148 ? -5.878  -19.730 5.058   1.00 98.62 148 A  1 
ATOM   1185 C CA  . SER A  1  148 ? -5.284  -18.522 4.505   1.00 98.65 148 A  1 
ATOM   1186 C C   . SER A  1  148 ? -3.783  -18.678 4.392   1.00 98.65 148 A  1 
ATOM   1187 O O   . SER A  1  148 ? -3.176  -19.531 5.039   1.00 98.12 148 A  1 
ATOM   1188 C CB  . SER A  1  148 ? -5.603  -17.310 5.384   1.00 98.27 148 A  1 
ATOM   1189 O OG  . SER A  1  148 ? -4.915  -17.381 6.618   1.00 96.77 148 A  1 
ATOM   1190 N N   . ASP A  1  149 ? -3.214  -17.861 3.553   1.00 98.78 149 A  1 
ATOM   1191 C CA  . ASP A  1  149 ? -1.774  -17.858 3.359   1.00 98.70 149 A  1 
ATOM   1192 C C   . ASP A  1  149 ? -1.435  -16.582 2.603   1.00 98.89 149 A  1 
ATOM   1193 O O   . ASP A  1  149 ? -2.322  -15.845 2.174   1.00 98.61 149 A  1 
ATOM   1194 C CB  . ASP A  1  149 ? -1.331  -19.085 2.552   1.00 98.57 149 A  1 
ATOM   1195 C CG  . ASP A  1  149 ? 0.099   -19.498 2.840   1.00 98.15 149 A  1 
ATOM   1196 O OD1 . ASP A  1  149 ? 0.881   -18.652 3.337   1.00 96.53 149 A  1 
ATOM   1197 O OD2 . ASP A  1  149 ? 0.441   -20.669 2.590   1.00 96.09 149 A  1 
ATOM   1198 N N   . CYS A  1  150 ? -0.159  -16.336 2.459   1.00 98.65 150 A  1 
ATOM   1199 C CA  . CYS A  1  150 ? 0.269   -15.152 1.725   1.00 98.51 150 A  1 
ATOM   1200 C C   . CYS A  1  150 ? 1.692   -15.350 1.264   1.00 98.54 150 A  1 
ATOM   1201 O O   . CYS A  1  150 ? 2.440   -16.159 1.823   1.00 97.72 150 A  1 
ATOM   1202 C CB  . CYS A  1  150 ? 0.167   -13.897 2.596   1.00 97.41 150 A  1 
ATOM   1203 S SG  . CYS A  1  150 ? 1.257   -13.860 4.037   1.00 96.69 150 A  1 
ATOM   1204 N N   . VAL A  1  151 ? 2.054   -14.638 0.219   1.00 98.51 151 A  1 
ATOM   1205 C CA  . VAL A  1  151 ? 3.406   -14.693 -0.299  1.00 98.42 151 A  1 
ATOM   1206 C C   . VAL A  1  151 ? 3.872   -13.267 -0.496  1.00 98.58 151 A  1 
ATOM   1207 O O   . VAL A  1  151 ? 3.071   -12.370 -0.777  1.00 98.11 151 A  1 
ATOM   1208 C CB  . VAL A  1  151 ? 3.508   -15.439 -1.657  1.00 97.49 151 A  1 
ATOM   1209 C CG1 . VAL A  1  151 ? 3.205   -16.915 -1.451  1.00 91.86 151 A  1 
ATOM   1210 C CG2 . VAL A  1  151 ? 2.565   -14.827 -2.685  1.00 91.49 151 A  1 
ATOM   1211 N N   . ARG A  1  152 ? 5.152   -13.066 -0.315  1.00 98.34 152 A  1 
ATOM   1212 C CA  . ARG A  1  152 ? 5.759   -11.760 -0.503  1.00 98.11 152 A  1 
ATOM   1213 C C   . ARG A  1  152 ? 6.684   -11.930 -1.700  1.00 97.95 152 A  1 
ATOM   1214 O O   . ARG A  1  152 ? 7.610   -12.736 -1.658  1.00 96.81 152 A  1 
ATOM   1215 C CB  . ARG A  1  152 ? 6.544   -11.361 0.749   1.00 97.30 152 A  1 
ATOM   1216 C CG  . ARG A  1  152 ? 7.336   -10.075 0.639   1.00 95.05 152 A  1 
ATOM   1217 C CD  . ARG A  1  152 ? 7.901   -9.649  1.994   1.00 93.57 152 A  1 
ATOM   1218 N NE  . ARG A  1  152 ? 8.718   -10.690 2.597   1.00 89.97 152 A  1 
ATOM   1219 C CZ  . ARG A  1  152 ? 10.006  -10.901 2.321   1.00 91.25 152 A  1 
ATOM   1220 N NH1 . ARG A  1  152 ? 10.636  -10.126 1.449   1.00 81.89 152 A  1 
ATOM   1221 N NH2 . ARG A  1  152 ? 10.659  -11.889 2.918   1.00 84.81 152 A  1 
ATOM   1222 N N   . TYR A  1  153 ? 6.418   -11.201 -2.761  1.00 98.17 153 A  1 
ATOM   1223 C CA  . TYR A  1  153 ? 7.223   -11.317 -3.967  1.00 97.95 153 A  1 
ATOM   1224 C C   . TYR A  1  153 ? 8.674   -10.930 -3.713  1.00 97.21 153 A  1 
ATOM   1225 O O   . TYR A  1  153 ? 8.953   -9.919  -3.067  1.00 95.64 153 A  1 
ATOM   1226 C CB  . TYR A  1  153 ? 6.637   -10.455 -5.084  1.00 97.89 153 A  1 
ATOM   1227 C CG  . TYR A  1  153 ? 5.239   -10.862 -5.495  1.00 98.23 153 A  1 
ATOM   1228 C CD1 . TYR A  1  153 ? 4.904   -12.200 -5.691  1.00 97.86 153 A  1 
ATOM   1229 C CD2 . TYR A  1  153 ? 4.240   -9.903  -5.701  1.00 97.74 153 A  1 
ATOM   1230 C CE1 . TYR A  1  153 ? 3.619   -12.579 -6.071  1.00 97.82 153 A  1 
ATOM   1231 C CE2 . TYR A  1  153 ? 2.957   -10.271 -6.085  1.00 97.66 153 A  1 
ATOM   1232 C CZ  . TYR A  1  153 ? 2.652   -11.609 -6.271  1.00 98.11 153 A  1 
ATOM   1233 O OH  . TYR A  1  153 ? 1.386   -11.981 -6.648  1.00 97.70 153 A  1 
ATOM   1234 N N   . THR A  1  154 ? 9.572   -11.745 -4.226  1.00 96.39 154 A  1 
ATOM   1235 C CA  . THR A  1  154 ? 10.990  -11.493 -4.042  1.00 95.04 154 A  1 
ATOM   1236 C C   . THR A  1  154 ? 11.535  -10.508 -5.064  1.00 95.16 154 A  1 
ATOM   1237 O O   . THR A  1  154 ? 12.527  -9.825  -4.804  1.00 92.36 154 A  1 
ATOM   1238 C CB  . THR A  1  154 ? 11.803  -12.797 -4.139  1.00 93.42 154 A  1 
ATOM   1239 O OG1 . THR A  1  154 ? 11.596  -13.395 -5.419  1.00 86.97 154 A  1 
ATOM   1240 C CG2 . THR A  1  154 ? 11.363  -13.770 -3.053  1.00 85.84 154 A  1 
ATOM   1241 N N   . ALA A  1  155 ? 10.890  -10.428 -6.216  1.00 94.90 155 A  1 
ATOM   1242 C CA  . ALA A  1  155 ? 11.331  -9.510  -7.259  1.00 95.16 155 A  1 
ATOM   1243 C C   . ALA A  1  155 ? 10.607  -8.179  -7.160  1.00 96.16 155 A  1 
ATOM   1244 O O   . ALA A  1  155 ? 9.445   -8.112  -6.757  1.00 94.96 155 A  1 
ATOM   1245 C CB  . ALA A  1  155 ? 11.101  -10.128 -8.632  1.00 93.99 155 A  1 
ATOM   1246 N N   . GLY A  1  156 ? 11.315  -7.123  -7.529  1.00 95.95 156 A  1 
ATOM   1247 C CA  . GLY A  1  156 ? 10.740  -5.799  -7.489  1.00 95.90 156 A  1 
ATOM   1248 C C   . GLY A  1  156 ? 11.758  -4.811  -8.038  1.00 96.56 156 A  1 
ATOM   1249 O O   . GLY A  1  156 ? 12.948  -5.098  -8.060  1.00 94.74 156 A  1 
ATOM   1250 N N   . CYS A  1  157 ? 11.295  -3.658  -8.484  1.00 95.57 157 A  1 
ATOM   1251 C CA  . CYS A  1  157 ? 12.188  -2.638  -8.996  1.00 94.99 157 A  1 
ATOM   1252 C C   . CYS A  1  157 ? 11.591  -1.265  -8.748  1.00 94.27 157 A  1 
ATOM   1253 O O   . CYS A  1  157 ? 10.405  -1.135  -8.457  1.00 91.89 157 A  1 
ATOM   1254 C CB  . CYS A  1  157 ? 12.450  -2.844  -10.495 1.00 93.40 157 A  1 
ATOM   1255 S SG  . CYS A  1  157 ? 11.003  -2.654  -11.561 1.00 91.37 157 A  1 
ATOM   1256 N N   . GLY A  1  158 ? 12.442  -0.256  -8.868  1.00 93.94 158 A  1 
ATOM   1257 C CA  . GLY A  1  158 ? 11.976  1.092   -8.635  1.00 92.31 158 A  1 
ATOM   1258 C C   . GLY A  1  158 ? 11.509  1.289   -7.211  1.00 92.93 158 A  1 
ATOM   1259 O O   . GLY A  1  158 ? 11.888  0.541   -6.309  1.00 91.25 158 A  1 
ATOM   1260 N N   . PHE A  1  159 ? 10.685  2.292   -7.007  1.00 91.00 159 A  1 
ATOM   1261 C CA  . PHE A  1  159 ? 10.176  2.556   -5.673  1.00 90.42 159 A  1 
ATOM   1262 C C   . PHE A  1  159 ? 9.238   1.470   -5.163  1.00 91.54 159 A  1 
ATOM   1263 O O   . PHE A  1  159 ? 9.105   1.284   -3.947  1.00 89.55 159 A  1 
ATOM   1264 C CB  . PHE A  1  159 ? 9.480   3.923   -5.634  1.00 87.51 159 A  1 
ATOM   1265 C CG  . PHE A  1  159 ? 10.430  5.076   -5.634  1.00 83.39 159 A  1 
ATOM   1266 C CD1 . PHE A  1  159 ? 10.989  5.538   -6.816  1.00 78.22 159 A  1 
ATOM   1267 C CD2 . PHE A  1  159 ? 10.806  5.683   -4.445  1.00 76.73 159 A  1 
ATOM   1268 C CE1 . PHE A  1  159 ? 11.913  6.577   -6.809  1.00 74.83 159 A  1 
ATOM   1269 C CE2 . PHE A  1  159 ? 11.722  6.727   -4.424  1.00 72.58 159 A  1 
ATOM   1270 C CZ  . PHE A  1  159 ? 12.276  7.180   -5.609  1.00 71.86 159 A  1 
ATOM   1271 N N   . ASP A  1  160 ? 8.607   0.749   -6.069  1.00 91.47 160 A  1 
ATOM   1272 C CA  . ASP A  1  160 ? 7.710   -0.329  -5.674  1.00 92.82 160 A  1 
ATOM   1273 C C   . ASP A  1  160 ? 8.454   -1.395  -4.873  1.00 94.79 160 A  1 
ATOM   1274 O O   . ASP A  1  160 ? 7.858   -2.081  -4.044  1.00 93.14 160 A  1 
ATOM   1275 C CB  . ASP A  1  160 ? 7.078   -0.990  -6.908  1.00 89.91 160 A  1 
ATOM   1276 C CG  . ASP A  1  160 ? 5.798   -0.308  -7.334  1.00 87.58 160 A  1 
ATOM   1277 O OD1 . ASP A  1  160 ? 5.544   0.830   -6.904  1.00 81.76 160 A  1 
ATOM   1278 O OD2 . ASP A  1  160 ? 5.033   -0.927  -8.116  1.00 81.89 160 A  1 
ATOM   1279 N N   . ALA A  1  161 ? 9.747   -1.524  -5.122  1.00 94.24 161 A  1 
ATOM   1280 C CA  . ALA A  1  161 ? 10.551  -2.531  -4.442  1.00 95.17 161 A  1 
ATOM   1281 C C   . ALA A  1  161 ? 10.598  -2.324  -2.932  1.00 95.98 161 A  1 
ATOM   1282 O O   . ALA A  1  161 ? 10.945  -3.243  -2.194  1.00 95.15 161 A  1 
ATOM   1283 C CB  . ALA A  1  161 ? 11.972  -2.537  -5.010  1.00 94.32 161 A  1 
ATOM   1284 N N   . PHE A  1  162 ? 10.267  -1.131  -2.482  1.00 95.43 162 A  1 
ATOM   1285 C CA  . PHE A  1  162 ? 10.285  -0.851  -1.055  1.00 95.55 162 A  1 
ATOM   1286 C C   . PHE A  1  162 ? 8.986   -1.231  -0.367  1.00 96.09 162 A  1 
ATOM   1287 O O   . PHE A  1  162 ? 8.862   -1.107  0.851   1.00 95.23 162 A  1 
ATOM   1288 C CB  . PHE A  1  162 ? 10.592  0.629   -0.819  1.00 94.82 162 A  1 
ATOM   1289 C CG  . PHE A  1  162 ? 12.011  1.004   -1.138  1.00 93.95 162 A  1 
ATOM   1290 C CD1 . PHE A  1  162 ? 13.031  0.747   -0.224  1.00 90.98 162 A  1 
ATOM   1291 C CD2 . PHE A  1  162 ? 12.338  1.580   -2.357  1.00 90.70 162 A  1 
ATOM   1292 C CE1 . PHE A  1  162 ? 14.351  1.063   -0.524  1.00 89.76 162 A  1 
ATOM   1293 C CE2 . PHE A  1  162 ? 13.659  1.897   -2.662  1.00 89.43 162 A  1 
ATOM   1294 C CZ  . PHE A  1  162 ? 14.660  1.636   -1.740  1.00 90.20 162 A  1 
ATOM   1295 N N   . ALA A  1  163 ? 8.019   -1.694  -1.145  1.00 96.69 163 A  1 
ATOM   1296 C CA  . ALA A  1  163 ? 6.749   -2.143  -0.597  1.00 96.83 163 A  1 
ATOM   1297 C C   . ALA A  1  163 ? 6.748   -3.664  -0.695  1.00 97.27 163 A  1 
ATOM   1298 O O   . ALA A  1  163 ? 7.225   -4.231  -1.679  1.00 96.72 163 A  1 
ATOM   1299 C CB  . ALA A  1  163 ? 5.582   -1.558  -1.387  1.00 95.98 163 A  1 
ATOM   1300 N N   . ALA A  1  164 ? 6.234   -4.313  0.337   1.00 97.56 164 A  1 
ATOM   1301 C CA  . ALA A  1  164 ? 6.192   -5.769  0.363   1.00 97.74 164 A  1 
ATOM   1302 C C   . ALA A  1  164 ? 5.043   -6.347  -0.459  1.00 97.90 164 A  1 
ATOM   1303 O O   . ALA A  1  164 ? 4.168   -7.044  0.061   1.00 96.98 164 A  1 
ATOM   1304 C CB  . ALA A  1  164 ? 6.092   -6.250  1.815   1.00 97.12 164 A  1 
ATOM   1305 N N   . LYS A  1  165 ? 5.061   -6.085  -1.753  1.00 97.81 165 A  1 
ATOM   1306 C CA  . LYS A  1  165 ? 4.007   -6.581  -2.625  1.00 97.82 165 A  1 
ATOM   1307 C C   . LYS A  1  165 ? 3.973   -8.106  -2.639  1.00 98.00 165 A  1 
ATOM   1308 O O   . LYS A  1  165 ? 5.002   -8.763  -2.467  1.00 97.18 165 A  1 
ATOM   1309 C CB  . LYS A  1  165 ? 4.179   -6.037  -4.041  1.00 96.82 165 A  1 
ATOM   1310 C CG  . LYS A  1  165 ? 3.818   -4.567  -4.160  1.00 94.68 165 A  1 
ATOM   1311 C CD  . LYS A  1  165 ? 3.743   -4.099  -5.600  1.00 92.45 165 A  1 
ATOM   1312 C CE  . LYS A  1  165 ? 3.132   -2.700  -5.682  1.00 91.06 165 A  1 
ATOM   1313 N NZ  . LYS A  1  165 ? 2.955   -2.243  -7.086  1.00 88.75 165 A  1 
ATOM   1314 N N   . GLY A  1  166 ? 2.795   -8.640  -2.830  1.00 98.48 166 A  1 
ATOM   1315 C CA  . GLY A  1  166 ? 2.637   -10.081 -2.821  1.00 98.56 166 A  1 
ATOM   1316 C C   . GLY A  1  166 ? 1.208   -10.471 -3.127  1.00 98.73 166 A  1 
ATOM   1317 O O   . GLY A  1  166 ? 0.531   -9.808  -3.902  1.00 98.37 166 A  1 
ATOM   1318 N N   . ALA A  1  167 ? 0.745   -11.552 -2.493  1.00 98.76 167 A  1 
ATOM   1319 C CA  . ALA A  1  167 ? -0.602  -12.032 -2.722  1.00 98.71 167 A  1 
ATOM   1320 C C   . ALA A  1  167 ? -1.176  -12.664 -1.468  1.00 98.83 167 A  1 
ATOM   1321 O O   . ALA A  1  167 ? -0.437  -13.141 -0.607  1.00 98.61 167 A  1 
ATOM   1322 C CB  . ALA A  1  167 ? -0.613  -13.055 -3.860  1.00 98.53 167 A  1 
ATOM   1323 N N   . LEU A  1  168 ? -2.498  -12.649 -1.379  1.00 98.80 168 A  1 
ATOM   1324 C CA  . LEU A  1  168 ? -3.199  -13.252 -0.264  1.00 98.81 168 A  1 
ATOM   1325 C C   . LEU A  1  168 ? -4.011  -14.424 -0.801  1.00 98.87 168 A  1 
ATOM   1326 O O   . LEU A  1  168 ? -4.483  -14.385 -1.940  1.00 98.74 168 A  1 
ATOM   1327 C CB  . LEU A  1  168 ? -4.174  -12.259 0.376   1.00 98.77 168 A  1 
ATOM   1328 C CG  . LEU A  1  168 ? -3.610  -11.015 1.061   1.00 98.17 168 A  1 
ATOM   1329 C CD1 . LEU A  1  168 ? -4.768  -10.151 1.559   1.00 97.37 168 A  1 
ATOM   1330 C CD2 . LEU A  1  168 ? -2.711  -11.423 2.214   1.00 97.66 168 A  1 
ATOM   1331 N N   . TYR A  1  169 ? -4.157  -15.445 0.018   1.00 98.90 169 A  1 
ATOM   1332 C CA  . TYR A  1  169 ? -4.958  -16.611 -0.335  1.00 98.91 169 A  1 
ATOM   1333 C C   . TYR A  1  169 ? -5.992  -16.836 0.754   1.00 98.97 169 A  1 
ATOM   1334 O O   . TYR A  1  169 ? -5.682  -16.731 1.944   1.00 98.82 169 A  1 
ATOM   1335 C CB  . TYR A  1  169 ? -4.090  -17.866 -0.468  1.00 98.88 169 A  1 
ATOM   1336 C CG  . TYR A  1  169 ? -4.895  -19.154 -0.425  1.00 98.86 169 A  1 
ATOM   1337 C CD1 . TYR A  1  169 ? -5.827  -19.444 -1.424  1.00 98.68 169 A  1 
ATOM   1338 C CD2 . TYR A  1  169 ? -4.756  -20.051 0.624   1.00 98.69 169 A  1 
ATOM   1339 C CE1 . TYR A  1  169 ? -6.598  -20.602 -1.374  1.00 98.62 169 A  1 
ATOM   1340 C CE2 . TYR A  1  169 ? -5.516  -21.221 0.683   1.00 98.53 169 A  1 
ATOM   1341 C CZ  . TYR A  1  169 ? -6.437  -21.486 -0.315  1.00 98.63 169 A  1 
ATOM   1342 O OH  . TYR A  1  169 ? -7.189  -22.634 -0.262  1.00 98.27 169 A  1 
ATOM   1343 N N   . ALA A  1  170 ? -7.207  -17.147 0.342   1.00 98.86 170 A  1 
ATOM   1344 C CA  . ALA A  1  170 ? -8.282  -17.421 1.282   1.00 98.84 170 A  1 
ATOM   1345 C C   . ALA A  1  170 ? -9.170  -18.520 0.730   1.00 98.84 170 A  1 
ATOM   1346 O O   . ALA A  1  170 ? -9.657  -18.429 -0.395  1.00 98.69 170 A  1 
ATOM   1347 C CB  . ALA A  1  170 ? -9.111  -16.160 1.527   1.00 98.81 170 A  1 
ATOM   1348 N N   . LYS A  1  171 ? -9.369  -19.572 1.532   1.00 98.85 171 A  1 
ATOM   1349 C CA  . LYS A  1  171 ? -10.284 -20.642 1.145   1.00 98.84 171 A  1 
ATOM   1350 C C   . LYS A  1  171 ? -11.607 -20.230 1.788   1.00 98.82 171 A  1 
ATOM   1351 O O   . LYS A  1  171 ? -11.738 -20.236 3.012   1.00 98.60 171 A  1 
ATOM   1352 C CB  . LYS A  1  171 ? -9.841  -21.995 1.689   1.00 98.68 171 A  1 
ATOM   1353 C CG  . LYS A  1  171 ? -10.833 -23.107 1.342   1.00 98.20 171 A  1 
ATOM   1354 C CD  . LYS A  1  171 ? -10.439 -24.456 1.933   1.00 97.07 171 A  1 
ATOM   1355 C CE  . LYS A  1  171 ? -9.226  -25.033 1.245   1.00 94.21 171 A  1 
ATOM   1356 N NZ  . LYS A  1  171 ? -8.907  -26.391 1.761   1.00 91.19 171 A  1 
ATOM   1357 N N   . ILE A  1  172 ? -12.559 -19.873 0.947   1.00 98.80 172 A  1 
ATOM   1358 C CA  . ILE A  1  172 ? -13.854 -19.394 1.430   1.00 98.80 172 A  1 
ATOM   1359 C C   . ILE A  1  172 ? -14.932 -20.473 1.407   1.00 98.74 172 A  1 
ATOM   1360 O O   . ILE A  1  172 ? -15.183 -21.099 0.369   1.00 98.37 172 A  1 
ATOM   1361 C CB  . ILE A  1  172 ? -14.307 -18.184 0.597   1.00 98.58 172 A  1 
ATOM   1362 C CG1 . ILE A  1  172 ? -13.281 -17.055 0.766   1.00 96.29 172 A  1 
ATOM   1363 C CG2 . ILE A  1  172 ? -15.698 -17.721 1.010   1.00 97.78 172 A  1 
ATOM   1364 C CD1 . ILE A  1  172 ? -13.522 -15.852 -0.113  1.00 89.95 172 A  1 
ATOM   1365 N N   . GLN A  1  173 ? -15.564 -20.666 2.544   1.00 98.77 173 A  1 
ATOM   1366 C CA  . GLN A  1  173 ? -16.619 -21.668 2.678   1.00 98.60 173 A  1 
ATOM   1367 C C   . GLN A  1  173 ? -17.890 -21.255 1.935   1.00 98.51 173 A  1 
ATOM   1368 O O   . GLN A  1  173 ? -18.281 -20.096 1.958   1.00 98.15 173 A  1 
ATOM   1369 C CB  . GLN A  1  173 ? -16.958 -21.872 4.156   1.00 98.43 173 A  1 
ATOM   1370 C CG  . GLN A  1  173 ? -18.058 -22.909 4.394   1.00 98.11 173 A  1 
ATOM   1371 C CD  . GLN A  1  173 ? -18.444 -23.047 5.852   1.00 98.14 173 A  1 
ATOM   1372 O OE1 . GLN A  1  173 ? -17.765 -22.523 6.748   1.00 95.89 173 A  1 
ATOM   1373 N NE2 . GLN A  1  173 ? -19.529 -23.751 6.114   1.00 95.50 173 A  1 
ATOM   1374 N N   . LEU A  1  174 ? -18.522 -22.238 1.276   1.00 98.36 174 A  1 
ATOM   1375 C CA  . LEU A  1  174 ? -19.778 -21.998 0.583   1.00 98.08 174 A  1 
ATOM   1376 C C   . LEU A  1  174 ? -20.895 -22.771 1.287   1.00 97.62 174 A  1 
ATOM   1377 O O   . LEU A  1  174 ? -22.036 -22.320 1.346   1.00 96.10 174 A  1 
ATOM   1378 C CB  . LEU A  1  174 ? -19.678 -22.418 -0.884  1.00 97.92 174 A  1 
ATOM   1379 C CG  . LEU A  1  174 ? -18.733 -21.589 -1.756  1.00 97.70 174 A  1 
ATOM   1380 C CD1 . LEU A  1  174 ? -18.698 -22.164 -3.164  1.00 96.79 174 A  1 
ATOM   1381 C CD2 . LEU A  1  174 ? -19.179 -20.137 -1.780  1.00 96.76 174 A  1 
ATOM   1382 N N   . ASP A  1  175 ? -20.564 -23.938 1.818   1.00 97.40 175 A  1 
ATOM   1383 C CA  . ASP A  1  175 ? -21.509 -24.741 2.586   1.00 97.02 175 A  1 
ATOM   1384 C C   . ASP A  1  175 ? -20.739 -25.807 3.367   1.00 97.13 175 A  1 
ATOM   1385 O O   . ASP A  1  175 ? -19.521 -25.698 3.517   1.00 95.89 175 A  1 
ATOM   1386 C CB  . ASP A  1  175 ? -22.589 -25.369 1.685   1.00 95.69 175 A  1 
ATOM   1387 C CG  . ASP A  1  175 ? -22.022 -26.242 0.585   1.00 94.62 175 A  1 
ATOM   1388 O OD1 . ASP A  1  175 ? -21.092 -27.031 0.853   1.00 91.12 175 A  1 
ATOM   1389 O OD2 . ASP A  1  175 ? -22.548 -26.169 -0.546  1.00 90.25 175 A  1 
ATOM   1390 N N   . GLU A  1  176 ? -21.442 -26.818 3.862   1.00 96.37 176 A  1 
ATOM   1391 C CA  . GLU A  1  176 ? -20.820 -27.868 4.657   1.00 95.57 176 A  1 
ATOM   1392 C C   . GLU A  1  176 ? -19.689 -28.612 3.952   1.00 95.55 176 A  1 
ATOM   1393 O O   . GLU A  1  176 ? -18.740 -29.067 4.598   1.00 92.96 176 A  1 
ATOM   1394 C CB  . GLU A  1  176 ? -21.882 -28.867 5.121   1.00 94.01 176 A  1 
ATOM   1395 C CG  . GLU A  1  176 ? -21.335 -29.995 5.993   1.00 80.21 176 A  1 
ATOM   1396 C CD  . GLU A  1  176 ? -22.430 -30.956 6.448   1.00 70.68 176 A  1 
ATOM   1397 O OE1 . GLU A  1  176 ? -23.538 -30.901 5.889   1.00 64.50 176 A  1 
ATOM   1398 O OE2 . GLU A  1  176 ? -22.155 -31.764 7.358   1.00 64.04 176 A  1 
ATOM   1399 N N   . LYS A  1  177 ? -19.779 -28.741 2.633   1.00 96.01 177 A  1 
ATOM   1400 C CA  . LYS A  1  177 ? -18.758 -29.473 1.880   1.00 95.63 177 A  1 
ATOM   1401 C C   . LYS A  1  177 ? -18.014 -28.678 0.819   1.00 96.16 177 A  1 
ATOM   1402 O O   . LYS A  1  177 ? -16.883 -29.013 0.466   1.00 94.56 177 A  1 
ATOM   1403 C CB  . LYS A  1  177 ? -19.400 -30.689 1.206   1.00 93.28 177 A  1 
ATOM   1404 C CG  . LYS A  1  177 ? -20.049 -31.679 2.157   1.00 80.56 177 A  1 
ATOM   1405 C CD  . LYS A  1  177 ? -20.679 -32.830 1.392   1.00 77.92 177 A  1 
ATOM   1406 C CE  . LYS A  1  177 ? -21.329 -33.830 2.334   1.00 64.49 177 A  1 
ATOM   1407 N NZ  . LYS A  1  177 ? -21.965 -34.961 1.598   1.00 57.36 177 A  1 
ATOM   1408 N N   . ASN A  1  178 ? -18.638 -27.642 0.319   1.00 97.09 178 A  1 
ATOM   1409 C CA  . ASN A  1  178 ? -18.040 -26.862 -0.755  1.00 97.46 178 A  1 
ATOM   1410 C C   . ASN A  1  178 ? -17.350 -25.565 -0.348  1.00 97.97 178 A  1 
ATOM   1411 O O   . ASN A  1  178 ? -17.643 -24.981 0.697   1.00 97.51 178 A  1 
ATOM   1412 C CB  . ASN A  1  178 ? -19.110 -26.572 -1.810  1.00 97.11 178 A  1 
ATOM   1413 C CG  . ASN A  1  178 ? -19.741 -27.834 -2.351  1.00 96.50 178 A  1 
ATOM   1414 O OD1 . ASN A  1  178 ? -19.052 -28.706 -2.881  1.00 90.96 178 A  1 
ATOM   1415 N ND2 . ASN A  1  178 ? -21.053 -27.956 -2.214  1.00 90.26 178 A  1 
ATOM   1416 N N   . HIS A  1  179 ? -16.445 -25.138 -1.192  1.00 98.16 179 A  1 
ATOM   1417 C CA  . HIS A  1  179 ? -15.687 -23.917 -0.962  1.00 98.39 179 A  1 
ATOM   1418 C C   . HIS A  1  179 ? -15.110 -23.426 -2.274  1.00 98.44 179 A  1 
ATOM   1419 O O   . HIS A  1  179 ? -15.202 -24.100 -3.301  1.00 98.06 179 A  1 
ATOM   1420 C CB  . HIS A  1  179 ? -14.543 -24.173 0.028   1.00 98.00 179 A  1 
ATOM   1421 C CG  . HIS A  1  179 ? -13.617 -25.274 -0.391  1.00 97.84 179 A  1 
ATOM   1422 N ND1 . HIS A  1  179 ? -13.779 -26.580 0.046   1.00 91.50 179 A  1 
ATOM   1423 C CD2 . HIS A  1  179 ? -12.541 -25.280 -1.198  1.00 90.67 179 A  1 
ATOM   1424 C CE1 . HIS A  1  179 ? -12.837 -27.330 -0.491  1.00 92.61 179 A  1 
ATOM   1425 N NE2 . HIS A  1  179 ? -12.072 -26.568 -1.251  1.00 93.87 179 A  1 
ATOM   1426 N N   . VAL A  1  180 ? -14.527 -22.254 -2.241  1.00 98.58 180 A  1 
ATOM   1427 C CA  . VAL A  1  180 ? -13.902 -21.678 -3.417  1.00 98.63 180 A  1 
ATOM   1428 C C   . VAL A  1  180 ? -12.579 -21.062 -2.982  1.00 98.76 180 A  1 
ATOM   1429 O O   . VAL A  1  180 ? -12.457 -20.551 -1.861  1.00 98.54 180 A  1 
ATOM   1430 C CB  . VAL A  1  180 ? -14.804 -20.599 -4.076  1.00 98.33 180 A  1 
ATOM   1431 C CG1 . VAL A  1  180 ? -15.056 -19.440 -3.119  1.00 96.03 180 A  1 
ATOM   1432 C CG2 . VAL A  1  180 ? -14.159 -20.083 -5.368  1.00 95.23 180 A  1 
ATOM   1433 N N   . HIS A  1  181 ? -11.593 -21.139 -3.857  1.00 98.77 181 A  1 
ATOM   1434 C CA  . HIS A  1  181 ? -10.279 -20.574 -3.556  1.00 98.73 181 A  1 
ATOM   1435 C C   . HIS A  1  181 ? -10.218 -19.146 -4.082  1.00 98.82 181 A  1 
ATOM   1436 O O   . HIS A  1  181 ? -10.584 -18.884 -5.221  1.00 98.64 181 A  1 
ATOM   1437 C CB  . HIS A  1  181 ? -9.190  -21.415 -4.215  1.00 98.59 181 A  1 
ATOM   1438 C CG  . HIS A  1  181 ? -9.207  -22.859 -3.814  1.00 98.46 181 A  1 
ATOM   1439 N ND1 . HIS A  1  181 ? -8.767  -23.288 -2.587  1.00 94.38 181 A  1 
ATOM   1440 C CD2 . HIS A  1  181 ? -9.611  -23.965 -4.475  1.00 94.92 181 A  1 
ATOM   1441 C CE1 . HIS A  1  181 ? -8.902  -24.608 -2.505  1.00 95.71 181 A  1 
ATOM   1442 N NE2 . HIS A  1  181 ? -9.409  -25.047 -3.636  1.00 95.99 181 A  1 
ATOM   1443 N N   . LEU A  1  182 ? -9.756  -18.237 -3.253  1.00 98.88 182 A  1 
ATOM   1444 C CA  . LEU A  1  182 ? -9.647  -16.842 -3.651  1.00 98.98 182 A  1 
ATOM   1445 C C   . LEU A  1  182 ? -8.231  -16.316 -3.465  1.00 98.95 182 A  1 
ATOM   1446 O O   . LEU A  1  182 ? -7.603  -16.551 -2.431  1.00 98.85 182 A  1 
ATOM   1447 C CB  . LEU A  1  182 ? -10.612 -15.978 -2.824  1.00 98.90 182 A  1 
ATOM   1448 C CG  . LEU A  1  182 ? -10.521 -14.457 -3.028  1.00 98.74 182 A  1 
ATOM   1449 C CD1 . LEU A  1  182 ? -10.944 -14.096 -4.440  1.00 98.15 182 A  1 
ATOM   1450 C CD2 . LEU A  1  182 ? -11.406 -13.752 -2.008  1.00 98.19 182 A  1 
ATOM   1451 N N   . PHE A  1  183 ? -7.749  -15.628 -4.483  1.00 98.80 183 A  1 
ATOM   1452 C CA  . PHE A  1  183 ? -6.424  -15.023 -4.432  1.00 98.83 183 A  1 
ATOM   1453 C C   . PHE A  1  183 ? -6.553  -13.555 -4.791  1.00 98.80 183 A  1 
ATOM   1454 O O   . PHE A  1  183 ? -7.295  -13.198 -5.705  1.00 98.65 183 A  1 
ATOM   1455 C CB  . PHE A  1  183 ? -5.466  -15.708 -5.412  1.00 98.75 183 A  1 
ATOM   1456 C CG  . PHE A  1  183 ? -5.277  -17.177 -5.161  1.00 98.70 183 A  1 
ATOM   1457 C CD1 . PHE A  1  183 ? -6.180  -18.106 -5.669  1.00 98.23 183 A  1 
ATOM   1458 C CD2 . PHE A  1  183 ? -4.202  -17.631 -4.401  1.00 98.27 183 A  1 
ATOM   1459 C CE1 . PHE A  1  183 ? -6.014  -19.464 -5.417  1.00 98.07 183 A  1 
ATOM   1460 C CE2 . PHE A  1  183 ? -4.033  -18.988 -4.147  1.00 98.02 183 A  1 
ATOM   1461 C CZ  . PHE A  1  183 ? -4.941  -19.905 -4.653  1.00 98.23 183 A  1 
ATOM   1462 N N   . SER A  1  184 ? -5.829  -12.712 -4.072  1.00 98.90 184 A  1 
ATOM   1463 C CA  . SER A  1  184 ? -5.855  -11.273 -4.313  1.00 98.91 184 A  1 
ATOM   1464 C C   . SER A  1  184 ? -4.412  -10.791 -4.359  1.00 98.87 184 A  1 
ATOM   1465 O O   . SER A  1  184 ? -3.605  -11.163 -3.516  1.00 98.64 184 A  1 
ATOM   1466 C CB  . SER A  1  184 ? -6.612  -10.553 -3.199  1.00 98.78 184 A  1 
ATOM   1467 O OG  . SER A  1  184 ? -6.612  -9.158  -3.405  1.00 97.02 184 A  1 
ATOM   1468 N N   . THR A  1  185 ? -4.108  -9.954  -5.332  1.00 98.85 185 A  1 
ATOM   1469 C CA  . THR A  1  185 ? -2.732  -9.488  -5.464  1.00 98.72 185 A  1 
ATOM   1470 C C   . THR A  1  185 ? -2.594  -8.091  -6.054  1.00 98.78 185 A  1 
ATOM   1471 O O   . THR A  1  185 ? -3.570  -7.498  -6.527  1.00 98.44 185 A  1 
ATOM   1472 C CB  . THR A  1  185 ? -1.920  -10.477 -6.333  1.00 98.39 185 A  1 
ATOM   1473 O OG1 . THR A  1  185 ? -0.527  -10.182 -6.249  1.00 95.80 185 A  1 
ATOM   1474 C CG2 . THR A  1  185 ? -2.366  -10.384 -7.794  1.00 95.81 185 A  1 
ATOM   1475 N N   . HIS A  1  186 ? -1.379  -7.584  -5.994  1.00 98.75 186 A  1 
ATOM   1476 C CA  . HIS A  1  186 ? -1.041  -6.282  -6.550  1.00 98.63 186 A  1 
ATOM   1477 C C   . HIS A  1  186 ? 0.387   -6.463  -7.059  1.00 98.40 186 A  1 
ATOM   1478 O O   . HIS A  1  186 ? 1.290   -6.765  -6.284  1.00 97.81 186 A  1 
ATOM   1479 C CB  . HIS A  1  186 ? -1.089  -5.194  -5.474  1.00 98.32 186 A  1 
ATOM   1480 C CG  . HIS A  1  186 ? -0.894  -3.810  -6.010  1.00 98.18 186 A  1 
ATOM   1481 N ND1 . HIS A  1  186 ? -0.733  -2.707  -5.195  1.00 95.51 186 A  1 
ATOM   1482 C CD2 . HIS A  1  186 ? -0.848  -3.347  -7.279  1.00 95.13 186 A  1 
ATOM   1483 C CE1 . HIS A  1  186 ? -0.598  -1.627  -5.944  1.00 95.74 186 A  1 
ATOM   1484 N NE2 . HIS A  1  186 ? -0.663  -1.986  -7.213  1.00 95.84 186 A  1 
ATOM   1485 N N   . LEU A  1  187 ? 0.570   -6.292  -8.354  1.00 98.26 187 A  1 
ATOM   1486 C CA  . LEU A  1  187 ? 1.881   -6.495  -8.956  1.00 97.93 187 A  1 
ATOM   1487 C C   . LEU A  1  187 ? 2.661   -5.214  -9.224  1.00 97.61 187 A  1 
ATOM   1488 O O   . LEU A  1  187 ? 2.145   -4.102  -9.073  1.00 96.51 187 A  1 
ATOM   1489 C CB  . LEU A  1  187 ? 1.729   -7.291  -10.257 1.00 97.45 187 A  1 
ATOM   1490 C CG  . LEU A  1  187 ? 0.957   -8.609  -10.150 1.00 95.73 187 A  1 
ATOM   1491 C CD1 . LEU A  1  187 ? 0.949   -9.309  -11.496 1.00 92.95 187 A  1 
ATOM   1492 C CD2 . LEU A  1  187 ? 1.578   -9.509  -9.095  1.00 92.49 187 A  1 
ATOM   1493 N N   . GLN A  1  188 ? 3.909   -5.401  -9.624  1.00 97.64 188 A  1 
ATOM   1494 C CA  . GLN A  1  188 ? 4.824   -4.307  -9.937  1.00 97.32 188 A  1 
ATOM   1495 C C   . GLN A  1  188 ? 4.181   -3.302  -10.894 1.00 97.15 188 A  1 
ATOM   1496 O O   . GLN A  1  188 ? 3.597   -3.678  -11.898 1.00 96.22 188 A  1 
ATOM   1497 C CB  . GLN A  1  188 ? 6.085   -4.880  -10.586 1.00 96.71 188 A  1 
ATOM   1498 C CG  . GLN A  1  188 ? 7.063   -3.850  -11.124 1.00 95.78 188 A  1 
ATOM   1499 C CD  . GLN A  1  188 ? 7.775   -3.090  -10.019 1.00 95.91 188 A  1 
ATOM   1500 O OE1 . GLN A  1  188 ? 8.242   -3.674  -9.045  1.00 91.24 188 A  1 
ATOM   1501 N NE2 . GLN A  1  188 ? 7.874   -1.781  -10.184 1.00 88.81 188 A  1 
ATOM   1502 N N   . ALA A  1  189 ? 4.305   -2.035  -10.560 1.00 96.69 189 A  1 
ATOM   1503 C CA  . ALA A  1  189 ? 3.742   -0.976  -11.391 1.00 95.93 189 A  1 
ATOM   1504 C C   . ALA A  1  189 ? 4.751   -0.474  -12.418 1.00 95.52 189 A  1 
ATOM   1505 O O   . ALA A  1  189 ? 5.950   -0.711  -12.292 1.00 93.29 189 A  1 
ATOM   1506 C CB  . ALA A  1  189 ? 3.281   0.186   -10.518 1.00 94.84 189 A  1 
ATOM   1507 N N   . SER A  1  190 ? 4.246   0.221   -13.431 1.00 94.61 190 A  1 
ATOM   1508 C CA  . SER A  1  190 ? 5.079   0.808   -14.467 1.00 93.55 190 A  1 
ATOM   1509 C C   . SER A  1  190 ? 4.756   2.301   -14.490 1.00 92.74 190 A  1 
ATOM   1510 O O   . SER A  1  190 ? 3.662   2.714   -14.114 1.00 89.25 190 A  1 
ATOM   1511 C CB  . SER A  1  190 ? 4.781   0.192   -15.830 1.00 92.21 190 A  1 
ATOM   1512 O OG  . SER A  1  190 ? 5.271   -1.138  -15.896 1.00 87.72 190 A  1 
ATOM   1513 N N   . TYR A  1  191 ? 5.725   3.085   -14.947 1.00 90.26 191 A  1 
ATOM   1514 C CA  . TYR A  1  191 ? 5.543   4.530   -14.968 1.00 88.14 191 A  1 
ATOM   1515 C C   . TYR A  1  191 ? 5.888   5.150   -16.318 1.00 87.03 191 A  1 
ATOM   1516 O O   . TYR A  1  191 ? 6.544   6.190   -16.388 1.00 81.71 191 A  1 
ATOM   1517 C CB  . TYR A  1  191 ? 6.398   5.157   -13.867 1.00 85.80 191 A  1 
ATOM   1518 C CG  . TYR A  1  191 ? 6.091   4.613   -12.493 1.00 82.94 191 A  1 
ATOM   1519 C CD1 . TYR A  1  191 ? 5.022   5.110   -11.754 1.00 80.21 191 A  1 
ATOM   1520 C CD2 . TYR A  1  191 ? 6.840   3.576   -11.950 1.00 80.22 191 A  1 
ATOM   1521 C CE1 . TYR A  1  191 ? 4.707   4.590   -10.505 1.00 78.65 191 A  1 
ATOM   1522 C CE2 . TYR A  1  191 ? 6.528   3.045   -10.705 1.00 77.69 191 A  1 
ATOM   1523 C CZ  . TYR A  1  191 ? 5.465   3.557   -9.982  1.00 78.66 191 A  1 
ATOM   1524 O OH  . TYR A  1  191 ? 5.155   3.040   -8.754  1.00 74.31 191 A  1 
ATOM   1525 N N   . GLN A  1  192 ? 5.429   4.527   -17.381 1.00 86.71 192 A  1 
ATOM   1526 C CA  . GLN A  1  192 ? 5.703   5.003   -18.725 1.00 84.57 192 A  1 
ATOM   1527 C C   . GLN A  1  192 ? 4.529   5.750   -19.363 1.00 83.14 192 A  1 
ATOM   1528 O O   . GLN A  1  192 ? 4.321   5.683   -20.574 1.00 76.60 192 A  1 
ATOM   1529 C CB  . GLN A  1  192 ? 6.126   3.842   -19.622 1.00 82.46 192 A  1 
ATOM   1530 C CG  . GLN A  1  192 ? 7.581   3.419   -19.435 1.00 78.51 192 A  1 
ATOM   1531 C CD  . GLN A  1  192 ? 7.884   2.947   -18.033 1.00 76.52 192 A  1 
ATOM   1532 O OE1 . GLN A  1  192 ? 7.305   1.972   -17.561 1.00 70.84 192 A  1 
ATOM   1533 N NE2 . GLN A  1  192 ? 8.796   3.637   -17.360 1.00 70.51 192 A  1 
ATOM   1534 N N   . TYR A  1  193 ? 3.782   6.480   -18.540 1.00 81.64 193 A  1 
ATOM   1535 C CA  . TYR A  1  193 ? 2.678   7.300   -19.042 1.00 79.19 193 A  1 
ATOM   1536 C C   . TYR A  1  193 ? 1.653   6.515   -19.863 1.00 80.62 193 A  1 
ATOM   1537 O O   . TYR A  1  193 ? 1.078   7.043   -20.812 1.00 75.44 193 A  1 
ATOM   1538 C CB  . TYR A  1  193 ? 3.228   8.453   -19.879 1.00 73.35 193 A  1 
ATOM   1539 C CG  . TYR A  1  193 ? 4.291   9.262   -19.174 1.00 66.81 193 A  1 
ATOM   1540 C CD1 . TYR A  1  193 ? 3.948   10.280  -18.289 1.00 61.54 193 A  1 
ATOM   1541 C CD2 . TYR A  1  193 ? 5.640   8.982   -19.356 1.00 61.80 193 A  1 
ATOM   1542 C CE1 . TYR A  1  193 ? 4.915   11.001  -17.611 1.00 56.61 193 A  1 
ATOM   1543 C CE2 . TYR A  1  193 ? 6.622   9.694   -18.681 1.00 55.78 193 A  1 
ATOM   1544 C CZ  . TYR A  1  193 ? 6.253   10.709  -17.810 1.00 56.05 193 A  1 
ATOM   1545 O OH  . TYR A  1  193 ? 7.222   11.421  -17.138 1.00 48.78 193 A  1 
ATOM   1546 N N   . GLY A  1  194 ? 1.438   5.266   -19.492 1.00 80.47 194 A  1 
ATOM   1547 C CA  . GLY A  1  194 ? 0.469   4.455   -20.207 1.00 79.46 194 A  1 
ATOM   1548 C C   . GLY A  1  194 ? 1.007   3.839   -21.485 1.00 82.37 194 A  1 
ATOM   1549 O O   . GLY A  1  194 ? 0.269   3.152   -22.207 1.00 78.69 194 A  1 
ATOM   1550 N N   . LYS A  1  195 ? 2.285   4.065   -21.756 1.00 83.98 195 A  1 
ATOM   1551 C CA  . LYS A  1  195 ? 2.900   3.519   -22.958 1.00 84.23 195 A  1 
ATOM   1552 C C   . LYS A  1  195 ? 3.556   2.181   -22.631 1.00 85.75 195 A  1 
ATOM   1553 O O   . LYS A  1  195 ? 3.306   1.595   -21.583 1.00 82.30 195 A  1 
ATOM   1554 C CB  . LYS A  1  195 ? 3.945   4.499   -23.498 1.00 80.69 195 A  1 
ATOM   1555 C CG  . LYS A  1  195 ? 3.387   5.857   -23.892 1.00 75.18 195 A  1 
ATOM   1556 C CD  . LYS A  1  195 ? 2.415   5.758   -25.066 1.00 69.08 195 A  1 
ATOM   1557 C CE  . LYS A  1  195 ? 1.937   7.130   -25.501 1.00 61.75 195 A  1 
ATOM   1558 N NZ  . LYS A  1  195 ? 1.047   7.056   -26.689 1.00 53.52 195 A  1 
ATOM   1559 N N   . ASP A  1  196 ? 4.403   1.702   -23.524 1.00 86.59 196 A  1 
ATOM   1560 C CA  . ASP A  1  196 ? 5.053   0.410   -23.346 1.00 87.21 196 A  1 
ATOM   1561 C C   . ASP A  1  196 ? 5.890   0.377   -22.065 1.00 89.10 196 A  1 
ATOM   1562 O O   . ASP A  1  196 ? 6.693   1.282   -21.815 1.00 87.24 196 A  1 
ATOM   1563 C CB  . ASP A  1  196 ? 5.943   0.114   -24.561 1.00 83.55 196 A  1 
ATOM   1564 C CG  . ASP A  1  196 ? 6.168   -1.364  -24.779 1.00 77.10 196 A  1 
ATOM   1565 O OD1 . ASP A  1  196 ? 5.204   -2.144  -24.628 1.00 72.71 196 A  1 
ATOM   1566 O OD2 . ASP A  1  196 ? 7.301   -1.747  -25.136 1.00 72.34 196 A  1 
ATOM   1567 N N   . PRO A  1  197 ? 5.712   -0.646  -21.241 1.00 90.74 197 A  1 
ATOM   1568 C CA  . PRO A  1  197 ? 6.477   -0.740  -19.993 1.00 91.42 197 A  1 
ATOM   1569 C C   . PRO A  1  197 ? 7.930   -1.103  -20.270 1.00 92.52 197 A  1 
ATOM   1570 O O   . PRO A  1  197 ? 8.265   -1.565  -21.361 1.00 90.68 197 A  1 
ATOM   1571 C CB  . PRO A  1  197 ? 5.749   -1.847  -19.233 1.00 89.59 197 A  1 
ATOM   1572 C CG  . PRO A  1  197 ? 5.265   -2.733  -20.333 1.00 88.22 197 A  1 
ATOM   1573 C CD  . PRO A  1  197 ? 4.762   -1.757  -21.372 1.00 90.87 197 A  1 
ATOM   1574 N N   . THR A  1  198 ? 8.799   -0.896  -19.284 1.00 91.03 198 A  1 
ATOM   1575 C CA  . THR A  1  198 ? 10.208  -1.227  -19.458 1.00 90.85 198 A  1 
ATOM   1576 C C   . THR A  1  198 ? 10.357  -2.742  -19.427 1.00 92.31 198 A  1 
ATOM   1577 O O   . THR A  1  198 ? 9.496   -3.451  -18.898 1.00 92.32 198 A  1 
ATOM   1578 C CB  . THR A  1  198 ? 11.080  -0.633  -18.337 1.00 89.81 198 A  1 
ATOM   1579 O OG1 . THR A  1  198 ? 10.757  -1.255  -17.092 1.00 85.76 198 A  1 
ATOM   1580 C CG2 . THR A  1  198 ? 10.863  0.873   -18.219 1.00 86.76 198 A  1 
ATOM   1581 N N   . ASP A  1  199 ? 11.450  -3.226  -19.996 1.00 92.67 199 A  1 
ATOM   1582 C CA  . ASP A  1  199 ? 11.690  -4.668  -20.008 1.00 93.00 199 A  1 
ATOM   1583 C C   . ASP A  1  199 ? 11.820  -5.195  -18.587 1.00 94.12 199 A  1 
ATOM   1584 O O   . ASP A  1  199 ? 11.385  -6.303  -18.285 1.00 94.03 199 A  1 
ATOM   1585 C CB  . ASP A  1  199 ? 12.960  -4.994  -20.795 1.00 91.92 199 A  1 
ATOM   1586 C CG  . ASP A  1  199 ? 12.824  -4.721  -22.285 1.00 82.31 199 A  1 
ATOM   1587 O OD1 . ASP A  1  199 ? 11.683  -4.690  -22.785 1.00 77.27 199 A  1 
ATOM   1588 O OD2 . ASP A  1  199 ? 13.861  -4.538  -22.951 1.00 76.24 199 A  1 
ATOM   1589 N N   . VAL A  1  200 ? 12.418  -4.391  -17.711 1.00 93.94 200 A  1 
ATOM   1590 C CA  . VAL A  1  200 ? 12.581  -4.792  -16.319 1.00 94.56 200 A  1 
ATOM   1591 C C   . VAL A  1  200 ? 11.228  -4.953  -15.640 1.00 95.18 200 A  1 
ATOM   1592 O O   . VAL A  1  200 ? 10.995  -5.928  -14.931 1.00 94.84 200 A  1 
ATOM   1593 C CB  . VAL A  1  200 ? 13.449  -3.776  -15.539 1.00 94.16 200 A  1 
ATOM   1594 C CG1 . VAL A  1  200 ? 13.492  -4.143  -14.065 1.00 90.41 200 A  1 
ATOM   1595 C CG2 . VAL A  1  200 ? 14.861  -3.755  -16.114 1.00 92.11 200 A  1 
ATOM   1596 N N   . ASP A  1  201 ? 10.333  -3.996  -15.864 1.00 95.98 201 A  1 
ATOM   1597 C CA  . ASP A  1  201 ? 9.000   -4.070  -15.273 1.00 95.54 201 A  1 
ATOM   1598 C C   . ASP A  1  201 ? 8.313   -5.367  -15.682 1.00 96.04 201 A  1 
ATOM   1599 O O   . ASP A  1  201 ? 7.717   -6.063  -14.858 1.00 95.88 201 A  1 
ATOM   1600 C CB  . ASP A  1  201 ? 8.120   -2.905  -15.725 1.00 94.32 201 A  1 
ATOM   1601 C CG  . ASP A  1  201 ? 8.557   -1.562  -15.159 1.00 92.72 201 A  1 
ATOM   1602 O OD1 . ASP A  1  201 ? 9.270   -1.538  -14.134 1.00 89.32 201 A  1 
ATOM   1603 O OD2 . ASP A  1  201 ? 8.160   -0.525  -15.736 1.00 89.13 201 A  1 
ATOM   1604 N N   . VAL A  1  202 ? 8.385   -5.671  -16.962 1.00 95.18 202 A  1 
ATOM   1605 C CA  . VAL A  1  202 ? 7.754   -6.870  -17.492 1.00 94.98 202 A  1 
ATOM   1606 C C   . VAL A  1  202 ? 8.344   -8.136  -16.871 1.00 95.38 202 A  1 
ATOM   1607 O O   . VAL A  1  202 ? 7.607   -9.041  -16.470 1.00 95.06 202 A  1 
ATOM   1608 C CB  . VAL A  1  202 ? 7.882   -6.937  -19.028 1.00 94.16 202 A  1 
ATOM   1609 C CG1 . VAL A  1  202 ? 7.325   -8.253  -19.560 1.00 91.98 202 A  1 
ATOM   1610 C CG2 . VAL A  1  202 ? 7.137   -5.764  -19.654 1.00 92.65 202 A  1 
ATOM   1611 N N   . LYS A  1  203 ? 9.678   -8.194  -16.795 1.00 95.17 203 A  1 
ATOM   1612 C CA  . LYS A  1  203 ? 10.339  -9.368  -16.221 1.00 95.14 203 A  1 
ATOM   1613 C C   . LYS A  1  203 ? 9.998   -9.521  -14.747 1.00 95.40 203 A  1 
ATOM   1614 O O   . LYS A  1  203 ? 9.801   -10.641 -14.260 1.00 95.27 203 A  1 
ATOM   1615 C CB  . LYS A  1  203 ? 11.857  -9.261  -16.396 1.00 94.96 203 A  1 
ATOM   1616 C CG  . LYS A  1  203 ? 12.334  -9.455  -17.832 1.00 86.18 203 A  1 
ATOM   1617 C CD  . LYS A  1  203 ? 12.031  -10.861 -18.327 1.00 79.86 203 A  1 
ATOM   1618 C CE  . LYS A  1  203 ? 12.560  -11.081 -19.739 1.00 71.17 203 A  1 
ATOM   1619 N NZ  . LYS A  1  203 ? 12.279  -12.457 -20.231 1.00 63.14 203 A  1 
ATOM   1620 N N   . VAL A  1  204 ? 9.925   -8.413  -14.038 1.00 96.73 204 A  1 
ATOM   1621 C CA  . VAL A  1  204 ? 9.580   -8.463  -12.623 1.00 96.82 204 A  1 
ATOM   1622 C C   . VAL A  1  204 ? 8.156   -8.997  -12.459 1.00 96.60 204 A  1 
ATOM   1623 O O   . VAL A  1  204 ? 7.910   -9.867  -11.620 1.00 96.40 204 A  1 
ATOM   1624 C CB  . VAL A  1  204 ? 9.699   -7.075  -11.955 1.00 96.88 204 A  1 
ATOM   1625 C CG1 . VAL A  1  204 ? 9.068   -7.081  -10.568 1.00 95.73 204 A  1 
ATOM   1626 C CG2 . VAL A  1  204 ? 11.174  -6.676  -11.853 1.00 96.22 204 A  1 
ATOM   1627 N N   . ARG A  1  205 ? 7.238   -8.500  -13.252 1.00 96.82 205 A  1 
ATOM   1628 C CA  . ARG A  1  205 ? 5.862   -8.966  -13.161 1.00 96.48 205 A  1 
ATOM   1629 C C   . ARG A  1  205 ? 5.760   -10.449 -13.527 1.00 96.29 205 A  1 
ATOM   1630 O O   . ARG A  1  205 ? 4.986   -11.184 -12.912 1.00 95.69 205 A  1 
ATOM   1631 C CB  . ARG A  1  205 ? 4.929   -8.130  -14.047 1.00 96.26 205 A  1 
ATOM   1632 C CG  . ARG A  1  205 ? 4.561   -6.776  -13.439 1.00 95.12 205 A  1 
ATOM   1633 C CD  . ARG A  1  205 ? 3.382   -6.120  -14.171 1.00 95.05 205 A  1 
ATOM   1634 N NE  . ARG A  1  205 ? 3.767   -5.598  -15.476 1.00 94.75 205 A  1 
ATOM   1635 C CZ  . ARG A  1  205 ? 4.212   -4.360  -15.699 1.00 96.19 205 A  1 
ATOM   1636 N NH1 . ARG A  1  205 ? 4.346   -3.498  -14.694 1.00 91.21 205 A  1 
ATOM   1637 N NH2 . ARG A  1  205 ? 4.533   -3.973  -16.928 1.00 91.92 205 A  1 
ATOM   1638 N N   . GLN A  1  206 ? 6.549   -10.890 -14.492 1.00 95.61 206 A  1 
ATOM   1639 C CA  . GLN A  1  206 ? 6.515   -12.295 -14.873 1.00 94.99 206 A  1 
ATOM   1640 C C   . GLN A  1  206 ? 6.967   -13.154 -13.700 1.00 95.10 206 A  1 
ATOM   1641 O O   . GLN A  1  206 ? 6.397   -14.214 -13.431 1.00 94.72 206 A  1 
ATOM   1642 C CB  . GLN A  1  206 ? 7.421   -12.547 -16.091 1.00 94.04 206 A  1 
ATOM   1643 C CG  . GLN A  1  206 ? 6.877   -11.935 -17.377 1.00 84.34 206 A  1 
ATOM   1644 C CD  . GLN A  1  206 ? 7.778   -12.170 -18.566 1.00 80.78 206 A  1 
ATOM   1645 O OE1 . GLN A  1  206 ? 8.938   -12.557 -18.420 1.00 75.67 206 A  1 
ATOM   1646 N NE2 . GLN A  1  206 ? 7.253   -11.932 -19.759 1.00 72.17 206 A  1 
ATOM   1647 N N   . SER A  1  207 ? 7.988   -12.680 -12.989 1.00 95.48 207 A  1 
ATOM   1648 C CA  . SER A  1  207 ? 8.490   -13.412 -11.833 1.00 95.61 207 A  1 
ATOM   1649 C C   . SER A  1  207 ? 7.393   -13.456 -10.762 1.00 95.96 207 A  1 
ATOM   1650 O O   . SER A  1  207 ? 7.195   -14.490 -10.108 1.00 95.74 207 A  1 
ATOM   1651 C CB  . SER A  1  207 ? 9.729   -12.718 -11.266 1.00 95.84 207 A  1 
ATOM   1652 O OG  . SER A  1  207 ? 10.158  -13.335 -10.067 1.00 90.75 207 A  1 
ATOM   1653 N N   . GLN A  1  208 ? 6.683   -12.362 -10.607 1.00 96.83 208 A  1 
ATOM   1654 C CA  . GLN A  1  208 ? 5.612   -12.299 -9.620  1.00 96.98 208 A  1 
ATOM   1655 C C   . GLN A  1  208 ? 4.449   -13.204 -10.042 1.00 96.80 208 A  1 
ATOM   1656 O O   . GLN A  1  208 ? 3.836   -13.862 -9.206  1.00 96.45 208 A  1 
ATOM   1657 C CB  . GLN A  1  208 ? 5.157   -10.845 -9.437  1.00 97.16 208 A  1 
ATOM   1658 C CG  . GLN A  1  208 ? 6.261   -9.955  -8.856  1.00 97.07 208 A  1 
ATOM   1659 C CD  . GLN A  1  208 ? 5.871   -8.505  -8.740  1.00 97.22 208 A  1 
ATOM   1660 O OE1 . GLN A  1  208 ? 4.921   -8.045  -9.373  1.00 95.04 208 A  1 
ATOM   1661 N NE2 . GLN A  1  208 ? 6.611   -7.758  -7.931  1.00 95.06 208 A  1 
ATOM   1662 N N   . PHE A  1  209 ? 4.169   -13.252 -11.340 1.00 96.09 209 A  1 
ATOM   1663 C CA  . PHE A  1  209 ? 3.112   -14.124 -11.848 1.00 95.47 209 A  1 
ATOM   1664 C C   . PHE A  1  209 ? 3.468   -15.569 -11.479 1.00 95.57 209 A  1 
ATOM   1665 O O   . PHE A  1  209 ? 2.615   -16.341 -11.046 1.00 94.74 209 A  1 
ATOM   1666 C CB  . PHE A  1  209 ? 2.993   -14.057 -13.383 1.00 93.95 209 A  1 
ATOM   1667 C CG  . PHE A  1  209 ? 2.462   -12.758 -13.924 1.00 88.71 209 A  1 
ATOM   1668 C CD1 . PHE A  1  209 ? 1.430   -12.079 -13.294 1.00 83.20 209 A  1 
ATOM   1669 C CD2 . PHE A  1  209 ? 2.968   -12.252 -15.124 1.00 82.38 209 A  1 
ATOM   1670 C CE1 . PHE A  1  209 ? 0.929   -10.892 -13.838 1.00 79.33 209 A  1 
ATOM   1671 C CE2 . PHE A  1  209 ? 2.470   -11.077 -15.666 1.00 76.91 209 A  1 
ATOM   1672 C CZ  . PHE A  1  209 ? 1.455   -10.393 -15.023 1.00 76.34 209 A  1 
ATOM   1673 N N   . ASP A  1  210 ? 4.735   -15.920 -11.678 1.00 94.80 210 A  1 
ATOM   1674 C CA  . ASP A  1  210 ? 5.182   -17.277 -11.388 1.00 94.87 210 A  1 
ATOM   1675 C C   . ASP A  1  210 ? 5.063   -17.616 -9.909  1.00 95.41 210 A  1 
ATOM   1676 O O   . ASP A  1  210 ? 4.680   -18.726 -9.559  1.00 95.41 210 A  1 
ATOM   1677 C CB  . ASP A  1  210 ? 6.638   -17.465 -11.846 1.00 94.36 210 A  1 
ATOM   1678 C CG  . ASP A  1  210 ? 6.778   -17.482 -13.358 1.00 92.40 210 A  1 
ATOM   1679 O OD1 . ASP A  1  210 ? 5.796   -17.834 -14.052 1.00 89.29 210 A  1 
ATOM   1680 O OD2 . ASP A  1  210 ? 7.877   -17.160 -13.857 1.00 89.15 210 A  1 
ATOM   1681 N N   . GLU A  1  211 ? 5.389   -16.669 -9.043  1.00 96.69 211 A  1 
ATOM   1682 C CA  . GLU A  1  211 ? 5.285   -16.918 -7.609  1.00 96.90 211 A  1 
ATOM   1683 C C   . GLU A  1  211 ? 3.821   -17.065 -7.199  1.00 97.13 211 A  1 
ATOM   1684 O O   . GLU A  1  211 ? 3.492   -17.891 -6.345  1.00 97.02 211 A  1 
ATOM   1685 C CB  . GLU A  1  211 ? 5.973   -15.804 -6.817  1.00 96.91 211 A  1 
ATOM   1686 C CG  . GLU A  1  211 ? 7.497   -15.828 -6.970  1.00 95.45 211 A  1 
ATOM   1687 C CD  . GLU A  1  211 ? 8.214   -14.863 -6.051  1.00 94.70 211 A  1 
ATOM   1688 O OE1 . GLU A  1  211 ? 7.552   -14.208 -5.225  1.00 90.71 211 A  1 
ATOM   1689 O OE2 . GLU A  1  211 ? 9.457   -14.759 -6.157  1.00 91.16 211 A  1 
ATOM   1690 N N   . LEU A  1  212 ? 2.957   -16.277 -7.814  1.00 97.06 212 A  1 
ATOM   1691 C CA  . LEU A  1  212 ? 1.531   -16.371 -7.502  1.00 97.24 212 A  1 
ATOM   1692 C C   . LEU A  1  212 ? 0.998   -17.716 -8.003  1.00 97.26 212 A  1 
ATOM   1693 O O   . LEU A  1  212 ? 0.241   -18.392 -7.307  1.00 97.09 212 A  1 
ATOM   1694 C CB  . LEU A  1  212 ? 0.758   -15.222 -8.166  1.00 97.31 212 A  1 
ATOM   1695 C CG  . LEU A  1  212 ? -0.774  -15.291 -8.075  1.00 97.02 212 A  1 
ATOM   1696 C CD1 . LEU A  1  212 ? -1.217  -15.391 -6.621  1.00 96.27 212 A  1 
ATOM   1697 C CD2 . LEU A  1  212 ? -1.379  -14.060 -8.726  1.00 96.09 212 A  1 
ATOM   1698 N N   . SER A  1  213 ? 1.405   -18.099 -9.206  1.00 96.81 213 A  1 
ATOM   1699 C CA  . SER A  1  213 ? 0.963   -19.366 -9.770  1.00 96.19 213 A  1 
ATOM   1700 C C   . SER A  1  213 ? 1.445   -20.540 -8.917  1.00 96.25 213 A  1 
ATOM   1701 O O   . SER A  1  213 ? 0.749   -21.544 -8.781  1.00 95.78 213 A  1 
ATOM   1702 C CB  . SER A  1  213 ? 1.465   -19.528 -11.205 1.00 95.04 213 A  1 
ATOM   1703 O OG  . SER A  1  213 ? 0.773   -18.646 -12.069 1.00 86.67 213 A  1 
ATOM   1704 N N   . ALA A  1  214 ? 2.637   -20.397 -8.344  1.00 96.48 214 A  1 
ATOM   1705 C CA  . ALA A  1  214 ? 3.173   -21.449 -7.495  1.00 96.64 214 A  1 
ATOM   1706 C C   . ALA A  1  214 ? 2.296   -21.594 -6.254  1.00 96.95 214 A  1 
ATOM   1707 O O   . ALA A  1  214 ? 2.009   -22.708 -5.813  1.00 96.65 214 A  1 
ATOM   1708 C CB  . ALA A  1  214 ? 4.612   -21.114 -7.092  1.00 96.46 214 A  1 
ATOM   1709 N N   . LEU A  1  215 ? 1.872   -20.468 -5.705  1.00 97.28 215 A  1 
ATOM   1710 C CA  . LEU A  1  215 ? 1.003   -20.496 -4.534  1.00 97.67 215 A  1 
ATOM   1711 C C   . LEU A  1  215 ? -0.323  -21.148 -4.904  1.00 97.75 215 A  1 
ATOM   1712 O O   . LEU A  1  215 ? -0.858  -21.973 -4.155  1.00 97.58 215 A  1 
ATOM   1713 C CB  . LEU A  1  215 ? 0.746   -19.069 -4.021  1.00 97.87 215 A  1 
ATOM   1714 C CG  . LEU A  1  215 ? -0.239  -18.959 -2.848  1.00 97.53 215 A  1 
ATOM   1715 C CD1 . LEU A  1  215 ? 0.339   -19.634 -1.615  1.00 96.80 215 A  1 
ATOM   1716 C CD2 . LEU A  1  215 ? -0.548  -17.492 -2.565  1.00 96.70 215 A  1 
ATOM   1717 N N   . MET A  1  216 ? -0.860  -20.789 -6.068  1.00 97.78 216 A  1 
ATOM   1718 C CA  . MET A  1  216 ? -2.128  -21.346 -6.506  1.00 97.44 216 A  1 
ATOM   1719 C C   . MET A  1  216 ? -2.026  -22.859 -6.704  1.00 97.30 216 A  1 
ATOM   1720 O O   . MET A  1  216 ? -2.939  -23.601 -6.341  1.00 96.86 216 A  1 
ATOM   1721 C CB  . MET A  1  216 ? -2.596  -20.675 -7.799  1.00 97.18 216 A  1 
ATOM   1722 C CG  . MET A  1  216 ? -2.914  -19.191 -7.634  1.00 96.25 216 A  1 
ATOM   1723 S SD  . MET A  1  216 ? -3.791  -18.473 -9.031  1.00 95.16 216 A  1 
ATOM   1724 C CE  . MET A  1  216 ? -2.495  -18.381 -10.251 1.00 89.29 216 A  1 
ATOM   1725 N N   . ALA A  1  217 ? -0.909  -23.305 -7.254  1.00 96.95 217 A  1 
ATOM   1726 C CA  . ALA A  1  217 ? -0.704  -24.725 -7.486  1.00 96.36 217 A  1 
ATOM   1727 C C   . ALA A  1  217 ? -0.668  -25.487 -6.160  1.00 96.40 217 A  1 
ATOM   1728 O O   . ALA A  1  217 ? -1.113  -26.629 -6.082  1.00 95.42 217 A  1 
ATOM   1729 C CB  . ALA A  1  217 ? 0.595   -24.954 -8.257  1.00 95.37 217 A  1 
ATOM   1730 N N   . GLN A  1  218 ? -0.132  -24.846 -5.139  1.00 97.19 218 A  1 
ATOM   1731 C CA  . GLN A  1  218 ? -0.042  -25.466 -3.822  1.00 97.16 218 A  1 
ATOM   1732 C C   . GLN A  1  218 ? -1.401  -25.571 -3.138  1.00 97.47 218 A  1 
ATOM   1733 O O   . GLN A  1  218 ? -1.682  -26.554 -2.453  1.00 96.67 218 A  1 
ATOM   1734 C CB  . GLN A  1  218 ? 0.883   -24.636 -2.913  1.00 96.70 218 A  1 
ATOM   1735 C CG  . GLN A  1  218 ? 2.352   -24.698 -3.259  1.00 87.13 218 A  1 
ATOM   1736 C CD  . GLN A  1  218 ? 3.173   -23.750 -2.405  1.00 83.82 218 A  1 
ATOM   1737 O OE1 . GLN A  1  218 ? 2.740   -23.308 -1.337  1.00 76.50 218 A  1 
ATOM   1738 N NE2 . GLN A  1  218 ? 4.377   -23.421 -2.865  1.00 72.46 218 A  1 
ATOM   1739 N N   . LYS A  1  219 ? -2.241  -24.576 -3.327  1.00 97.58 219 A  1 
ATOM   1740 C CA  . LYS A  1  219 ? -3.537  -24.529 -2.662  1.00 97.64 219 A  1 
ATOM   1741 C C   . LYS A  1  219 ? -4.704  -25.150 -3.420  1.00 97.44 219 A  1 
ATOM   1742 O O   . LYS A  1  219 ? -5.579  -25.780 -2.815  1.00 96.55 219 A  1 
ATOM   1743 C CB  . LYS A  1  219 ? -3.886  -23.077 -2.324  1.00 97.98 219 A  1 
ATOM   1744 C CG  . LYS A  1  219 ? -2.827  -22.338 -1.513  1.00 97.55 219 A  1 
ATOM   1745 C CD  . LYS A  1  219 ? -2.553  -23.013 -0.174  1.00 96.77 219 A  1 
ATOM   1746 C CE  . LYS A  1  219 ? -1.491  -22.262 0.592   1.00 95.83 219 A  1 
ATOM   1747 N NZ  . LYS A  1  219 ? -1.189  -22.902 1.908   1.00 94.42 219 A  1 
ATOM   1748 N N   . VAL A  1  220 ? -4.739  -24.963 -4.721  1.00 97.51 220 A  1 
ATOM   1749 C CA  . VAL A  1  220 ? -5.847  -25.470 -5.523  1.00 97.07 220 A  1 
ATOM   1750 C C   . VAL A  1  220 ? -5.545  -26.876 -6.048  1.00 96.13 220 A  1 
ATOM   1751 O O   . VAL A  1  220 ? -5.142  -27.058 -7.198  1.00 94.15 220 A  1 
ATOM   1752 C CB  . VAL A  1  220 ? -6.139  -24.519 -6.709  1.00 96.85 220 A  1 
ATOM   1753 C CG1 . VAL A  1  220 ? -7.422  -24.932 -7.402  1.00 95.30 220 A  1 
ATOM   1754 C CG2 . VAL A  1  220 ? -6.249  -23.087 -6.208  1.00 95.75 220 A  1 
ATOM   1755 N N   . THR A  1  221 ? -5.758  -27.860 -5.193  1.00 96.62 221 A  1 
ATOM   1756 C CA  . THR A  1  221 ? -5.469  -29.246 -5.532  1.00 95.78 221 A  1 
ATOM   1757 C C   . THR A  1  221 ? -6.693  -30.157 -5.411  1.00 95.18 221 A  1 
ATOM   1758 O O   . THR A  1  221 ? -6.590  -31.367 -5.636  1.00 92.03 221 A  1 
ATOM   1759 C CB  . THR A  1  221 ? -4.375  -29.814 -4.605  1.00 94.75 221 A  1 
ATOM   1760 O OG1 . THR A  1  221 ? -4.850  -29.787 -3.253  1.00 90.84 221 A  1 
ATOM   1761 C CG2 . THR A  1  221 ? -3.102  -28.979 -4.701  1.00 89.93 221 A  1 
ATOM   1762 N N   . ASP A  1  222 ? -7.834  -29.591 -5.075  1.00 96.05 222 A  1 
ATOM   1763 C CA  . ASP A  1  222 ? -9.038  -30.380 -4.851  1.00 95.80 222 A  1 
ATOM   1764 C C   . ASP A  1  222 ? -10.106 -30.328 -5.944  1.00 96.01 222 A  1 
ATOM   1765 O O   . ASP A  1  222 ? -11.198 -30.871 -5.768  1.00 94.04 222 A  1 
ATOM   1766 C CB  . ASP A  1  222 ? -9.666  -29.979 -3.511  1.00 94.88 222 A  1 
ATOM   1767 C CG  . ASP A  1  222 ? -9.906  -28.485 -3.412  1.00 95.13 222 A  1 
ATOM   1768 O OD1 . ASP A  1  222 ? -9.984  -27.812 -4.464  1.00 92.46 222 A  1 
ATOM   1769 O OD2 . ASP A  1  222 ? -10.012 -27.981 -2.275  1.00 92.15 222 A  1 
ATOM   1770 N N   . GLY A  1  223 ? -9.794  -29.684 -7.060  1.00 96.68 223 A  1 
ATOM   1771 C CA  . GLY A  1  223 ? -10.754 -29.611 -8.149  1.00 96.32 223 A  1 
ATOM   1772 C C   . GLY A  1  223 ? -11.770 -28.486 -8.037  1.00 96.90 223 A  1 
ATOM   1773 O O   . GLY A  1  223 ? -12.535 -28.248 -8.966  1.00 95.74 223 A  1 
ATOM   1774 N N   . TYR A  1  224 ? -11.782 -27.794 -6.913  1.00 97.55 224 A  1 
ATOM   1775 C CA  . TYR A  1  224 ? -12.718 -26.691 -6.723  1.00 97.80 224 A  1 
ATOM   1776 C C   . TYR A  1  224 ? -12.256 -25.459 -7.500  1.00 97.80 224 A  1 
ATOM   1777 O O   . TYR A  1  224 ? -11.068 -25.298 -7.768  1.00 97.05 224 A  1 
ATOM   1778 C CB  . TYR A  1  224 ? -12.860 -26.363 -5.239  1.00 97.72 224 A  1 
ATOM   1779 C CG  . TYR A  1  224 ? -13.811 -27.293 -4.529  1.00 97.74 224 A  1 
ATOM   1780 C CD1 . TYR A  1  224 ? -15.185 -27.031 -4.492  1.00 96.75 224 A  1 
ATOM   1781 C CD2 . TYR A  1  224 ? -13.350 -28.463 -3.929  1.00 96.70 224 A  1 
ATOM   1782 C CE1 . TYR A  1  224 ? -16.074 -27.903 -3.879  1.00 96.29 224 A  1 
ATOM   1783 C CE2 . TYR A  1  224 ? -14.234 -29.346 -3.317  1.00 96.31 224 A  1 
ATOM   1784 C CZ  . TYR A  1  224 ? -15.593 -29.058 -3.288  1.00 96.81 224 A  1 
ATOM   1785 O OH  . TYR A  1  224 ? -16.471 -29.926 -2.688  1.00 95.97 224 A  1 
ATOM   1786 N N   . PRO A  1  225 ? -13.188 -24.603 -7.873  1.00 98.27 225 A  1 
ATOM   1787 C CA  . PRO A  1  225 ? -12.832 -23.405 -8.635  1.00 98.27 225 A  1 
ATOM   1788 C C   . PRO A  1  225 ? -12.003 -22.408 -7.836  1.00 98.48 225 A  1 
ATOM   1789 O O   . PRO A  1  225 ? -12.020 -22.403 -6.605  1.00 98.18 225 A  1 
ATOM   1790 C CB  . PRO A  1  225 ? -14.190 -22.831 -9.035  1.00 97.77 225 A  1 
ATOM   1791 C CG  . PRO A  1  225 ? -15.075 -23.248 -7.903  1.00 95.74 225 A  1 
ATOM   1792 C CD  . PRO A  1  225 ? -14.638 -24.668 -7.637  1.00 97.65 225 A  1 
ATOM   1793 N N   . ALA A  1  226 ? -11.287 -21.582 -8.567  1.00 98.39 226 A  1 
ATOM   1794 C CA  . ALA A  1  226 ? -10.456 -20.573 -7.947  1.00 98.37 226 A  1 
ATOM   1795 C C   . ALA A  1  226 ? -10.724 -19.234 -8.616  1.00 98.45 226 A  1 
ATOM   1796 O O   . ALA A  1  226 ? -10.953 -19.168 -9.829  1.00 98.04 226 A  1 
ATOM   1797 C CB  . ALA A  1  226 ? -8.976  -20.938 -8.077  1.00 98.13 226 A  1 
ATOM   1798 N N   . ILE A  1  227 ? -10.712 -18.181 -7.824  1.00 98.64 227 A  1 
ATOM   1799 C CA  . ILE A  1  227 ? -10.941 -16.828 -8.321  1.00 98.75 227 A  1 
ATOM   1800 C C   . ILE A  1  227 ? -9.709  -16.008 -7.977  1.00 98.78 227 A  1 
ATOM   1801 O O   . ILE A  1  227 ? -9.219  -16.060 -6.852  1.00 98.64 227 A  1 
ATOM   1802 C CB  . ILE A  1  227 ? -12.180 -16.195 -7.653  1.00 98.78 227 A  1 
ATOM   1803 C CG1 . ILE A  1  227 ? -13.431 -17.015 -7.981  1.00 98.38 227 A  1 
ATOM   1804 C CG2 . ILE A  1  227 ? -12.348 -14.745 -8.116  1.00 98.43 227 A  1 
ATOM   1805 C CD1 . ILE A  1  227 ? -14.649 -16.626 -7.155  1.00 97.95 227 A  1 
ATOM   1806 N N   . VAL A  1  228 ? -9.211  -15.275 -8.964  1.00 98.68 228 A  1 
ATOM   1807 C CA  . VAL A  1  228 ? -8.045  -14.431 -8.739  1.00 98.66 228 A  1 
ATOM   1808 C C   . VAL A  1  228 ? -8.412  -13.007 -9.105  1.00 98.62 228 A  1 
ATOM   1809 O O   . VAL A  1  228 ? -8.865  -12.740 -10.220 1.00 98.44 228 A  1 
ATOM   1810 C CB  . VAL A  1  228 ? -6.835  -14.866 -9.588  1.00 98.22 228 A  1 
ATOM   1811 C CG1 . VAL A  1  228 ? -5.627  -14.027 -9.227  1.00 96.98 228 A  1 
ATOM   1812 C CG2 . VAL A  1  228 ? -6.542  -16.344 -9.363  1.00 97.38 228 A  1 
ATOM   1813 N N   . VAL A  1  229 ? -8.228  -12.095 -8.166  1.00 98.77 229 A  1 
ATOM   1814 C CA  . VAL A  1  229 ? -8.542  -10.691 -8.403  1.00 98.88 229 A  1 
ATOM   1815 C C   . VAL A  1  229 ? -7.356  -9.819  -8.050  1.00 98.74 229 A  1 
ATOM   1816 O O   . VAL A  1  229 ? -6.440  -10.246 -7.345  1.00 98.47 229 A  1 
ATOM   1817 C CB  . VAL A  1  229 ? -9.753  -10.233 -7.546  1.00 98.74 229 A  1 
ATOM   1818 C CG1 . VAL A  1  229 ? -10.959 -11.121 -7.820  1.00 97.88 229 A  1 
ATOM   1819 C CG2 . VAL A  1  229 ? -9.399  -10.261 -6.066  1.00 97.44 229 A  1 
ATOM   1820 N N   . GLY A  1  230 ? -7.381  -8.608  -8.553  1.00 98.63 230 A  1 
ATOM   1821 C CA  . GLY A  1  230 ? -6.334  -7.685  -8.194  1.00 98.56 230 A  1 
ATOM   1822 C C   . GLY A  1  230 ? -5.864  -6.744  -9.284  1.00 98.67 230 A  1 
ATOM   1823 O O   . GLY A  1  230 ? -6.292  -6.835  -10.437 1.00 97.84 230 A  1 
ATOM   1824 N N   . ASP A  1  231 ? -4.983  -5.859  -8.886  1.00 98.64 231 A  1 
ATOM   1825 C CA  . ASP A  1  231 ? -4.387  -4.895  -9.791  1.00 98.68 231 A  1 
ATOM   1826 C C   . ASP A  1  231 ? -3.106  -5.563  -10.280 1.00 98.48 231 A  1 
ATOM   1827 O O   . ASP A  1  231 ? -2.113  -5.620  -9.557  1.00 97.56 231 A  1 
ATOM   1828 C CB  . ASP A  1  231 ? -4.072  -3.602  -9.024  1.00 98.43 231 A  1 
ATOM   1829 C CG  . ASP A  1  231 ? -3.347  -2.574  -9.868  1.00 98.20 231 A  1 
ATOM   1830 O OD1 . ASP A  1  231 ? -2.976  -2.882  -11.016 1.00 96.96 231 A  1 
ATOM   1831 O OD2 . ASP A  1  231 ? -3.147  -1.448  -9.363  1.00 96.69 231 A  1 
ATOM   1832 N N   . LEU A  1  232 ? -3.147  -6.077  -11.494 1.00 98.27 232 A  1 
ATOM   1833 C CA  . LEU A  1  232 ? -2.001  -6.781  -12.045 1.00 97.85 232 A  1 
ATOM   1834 C C   . LEU A  1  232 ? -1.020  -5.858  -12.751 1.00 97.45 232 A  1 
ATOM   1835 O O   . LEU A  1  232 ? 0.056   -6.287  -13.161 1.00 96.33 232 A  1 
ATOM   1836 C CB  . LEU A  1  232 ? -2.470  -7.879  -13.006 1.00 97.69 232 A  1 
ATOM   1837 C CG  . LEU A  1  232 ? -3.492  -8.866  -12.425 1.00 96.91 232 A  1 
ATOM   1838 C CD1 . LEU A  1  232 ? -3.761  -9.983  -13.426 1.00 95.26 232 A  1 
ATOM   1839 C CD2 . LEU A  1  232 ? -2.990  -9.450  -11.122 1.00 95.06 232 A  1 
ATOM   1840 N N   . ASN A  1  233 ? -1.394  -4.598  -12.903 1.00 97.84 233 A  1 
ATOM   1841 C CA  . ASN A  1  233 ? -0.542  -3.612  -13.556 1.00 97.36 233 A  1 
ATOM   1842 C C   . ASN A  1  233 ? -0.082  -4.034  -14.951 1.00 96.84 233 A  1 
ATOM   1843 O O   . ASN A  1  233 ? 0.975   -3.606  -15.419 1.00 95.30 233 A  1 
ATOM   1844 C CB  . ASN A  1  233 ? 0.652   -3.266  -12.671 1.00 97.16 233 A  1 
ATOM   1845 C CG  . ASN A  1  233 ? 0.386   -2.066  -11.784 1.00 96.72 233 A  1 
ATOM   1846 O OD1 . ASN A  1  233 ? -0.053  -1.021  -12.258 1.00 92.11 233 A  1 
ATOM   1847 N ND2 . ASN A  1  233 ? 0.642   -2.209  -10.491 1.00 91.84 233 A  1 
ATOM   1848 N N   . VAL A  1  234 ? -0.895  -4.844  -15.607 1.00 96.78 234 A  1 
ATOM   1849 C CA  . VAL A  1  234 ? -0.626  -5.261  -16.977 1.00 96.77 234 A  1 
ATOM   1850 C C   . VAL A  1  234 ? -1.769  -4.635  -17.758 1.00 96.76 234 A  1 
ATOM   1851 O O   . VAL A  1  234 ? -2.927  -5.027  -17.597 1.00 96.07 234 A  1 
ATOM   1852 C CB  . VAL A  1  234 ? -0.669  -6.795  -17.145 1.00 96.18 234 A  1 
ATOM   1853 C CG1 . VAL A  1  234 ? -0.583  -7.161  -18.621 1.00 94.02 234 A  1 
ATOM   1854 C CG2 . VAL A  1  234 ? 0.486   -7.422  -16.377 1.00 94.72 234 A  1 
ATOM   1855 N N   . ASN A  1  235 ? -1.441  -3.643  -18.582 1.00 95.92 235 A  1 
ATOM   1856 C CA  . ASN A  1  235 ? -2.450  -2.947  -19.354 1.00 95.69 235 A  1 
ATOM   1857 C C   . ASN A  1  235 ? -2.885  -3.758  -20.570 1.00 95.44 235 A  1 
ATOM   1858 O O   . ASN A  1  235 ? -2.171  -3.834  -21.566 1.00 94.48 235 A  1 
ATOM   1859 C CB  . ASN A  1  235 ? -1.917  -1.582  -19.796 1.00 95.01 235 A  1 
ATOM   1860 C CG  . ASN A  1  235 ? -2.948  -0.763  -20.544 1.00 94.77 235 A  1 
ATOM   1861 O OD1 . ASN A  1  235 ? -4.145  -1.077  -20.517 1.00 92.29 235 A  1 
ATOM   1862 N ND2 . ASN A  1  235 ? -2.501  0.300   -21.194 1.00 91.83 235 A  1 
ATOM   1863 N N   . ALA A  1  236 ? -4.059  -4.344  -20.471 1.00 95.72 236 A  1 
ATOM   1864 C CA  . ALA A  1  236 ? -4.582  -5.168  -21.552 1.00 95.54 236 A  1 
ATOM   1865 C C   . ALA A  1  236 ? -5.004  -4.363  -22.779 1.00 95.04 236 A  1 
ATOM   1866 O O   . ALA A  1  236 ? -5.267  -4.943  -23.835 1.00 92.40 236 A  1 
ATOM   1867 C CB  . ALA A  1  236 ? -5.760  -6.001  -21.044 1.00 95.30 236 A  1 
ATOM   1868 N N   . ARG A  1  237 ? -5.064  -3.049  -22.646 1.00 94.39 237 A  1 
ATOM   1869 C CA  . ARG A  1  237 ? -5.489  -2.197  -23.759 1.00 93.38 237 A  1 
ATOM   1870 C C   . ARG A  1  237 ? -4.331  -1.685  -24.607 1.00 91.79 237 A  1 
ATOM   1871 O O   . ARG A  1  237 ? -4.541  -0.947  -25.570 1.00 87.82 237 A  1 
ATOM   1872 C CB  . ARG A  1  237 ? -6.303  -1.016  -23.229 1.00 93.04 237 A  1 
ATOM   1873 C CG  . ARG A  1  237 ? -7.618  -1.404  -22.562 1.00 91.17 237 A  1 
ATOM   1874 C CD  . ARG A  1  237 ? -8.290  -0.203  -21.902 1.00 90.34 237 A  1 
ATOM   1875 N NE  . ARG A  1  237 ? -8.722  0.809   -22.856 1.00 89.20 237 A  1 
ATOM   1876 C CZ  . ARG A  1  237 ? -9.879  0.781   -23.514 1.00 90.46 237 A  1 
ATOM   1877 N NH1 . ARG A  1  237 ? -10.747 -0.205  -23.313 1.00 82.52 237 A  1 
ATOM   1878 N NH2 . ARG A  1  237 ? -10.179 1.745   -24.373 1.00 84.00 237 A  1 
ATOM   1879 N N   . PHE A  1  238 ? -3.113  -2.075  -24.256 1.00 90.99 238 A  1 
ATOM   1880 C CA  . PHE A  1  238 ? -1.944  -1.624  -24.990 1.00 88.97 238 A  1 
ATOM   1881 C C   . PHE A  1  238 ? -0.825  -2.658  -24.935 1.00 88.17 238 A  1 
ATOM   1882 O O   . PHE A  1  238 ? -0.506  -3.182  -23.871 1.00 80.52 238 A  1 
ATOM   1883 C CB  . PHE A  1  238 ? -1.433  -0.298  -24.409 1.00 85.12 238 A  1 
ATOM   1884 C CG  . PHE A  1  238 ? -0.277  0.290   -25.154 1.00 82.51 238 A  1 
ATOM   1885 C CD1 . PHE A  1  238 ? -0.486  1.077   -26.284 1.00 76.97 238 A  1 
ATOM   1886 C CD2 . PHE A  1  238 ? 1.037   0.053   -24.745 1.00 75.68 238 A  1 
ATOM   1887 C CE1 . PHE A  1  238 ? 0.587   1.613   -26.994 1.00 70.61 238 A  1 
ATOM   1888 C CE2 . PHE A  1  238 ? 2.114   0.580   -25.449 1.00 69.86 238 A  1 
ATOM   1889 C CZ  . PHE A  1  238 ? 1.887   1.362   -26.576 1.00 69.80 238 A  1 
ATOM   1890 N N   . GLY A  1  239 ? -0.214  -2.928  -26.073 1.00 86.45 239 A  1 
ATOM   1891 C CA  . GLY A  1  239 ? 0.882   -3.870  -26.117 1.00 86.06 239 A  1 
ATOM   1892 C C   . GLY A  1  239 ? 0.463   -5.328  -26.033 1.00 88.14 239 A  1 
ATOM   1893 O O   . GLY A  1  239 ? -0.726  -5.648  -26.105 1.00 84.38 239 A  1 
ATOM   1894 N N   . ASP A  1  240 ? 1.464   -6.193  -25.864 1.00 90.82 240 A  1 
ATOM   1895 C CA  . ASP A  1  240 ? 1.212   -7.625  -25.807 1.00 90.60 240 A  1 
ATOM   1896 C C   . ASP A  1  240 ? 1.507   -8.291  -24.463 1.00 91.58 240 A  1 
ATOM   1897 O O   . ASP A  1  240 ? 1.476   -9.519  -24.370 1.00 88.47 240 A  1 
ATOM   1898 C CB  . ASP A  1  240 ? 2.023   -8.342  -26.893 1.00 87.27 240 A  1 
ATOM   1899 C CG  . ASP A  1  240 ? 1.725   -7.823  -28.283 1.00 80.95 240 A  1 
ATOM   1900 O OD1 . ASP A  1  240 ? 0.544   -7.580  -28.598 1.00 75.01 240 A  1 
ATOM   1901 O OD2 . ASP A  1  240 ? 2.685   -7.655  -29.063 1.00 74.92 240 A  1 
ATOM   1902 N N   . GLU A  1  241 ? 1.785   -7.504  -23.442 1.00 93.26 241 A  1 
ATOM   1903 C CA  . GLU A  1  241 ? 2.111   -8.101  -22.152 1.00 94.25 241 A  1 
ATOM   1904 C C   . GLU A  1  241 ? 0.985   -8.963  -21.596 1.00 94.62 241 A  1 
ATOM   1905 O O   . GLU A  1  241 ? 1.231   -9.916  -20.857 1.00 93.23 241 A  1 
ATOM   1906 C CB  . GLU A  1  241 ? 2.499   -7.036  -21.120 1.00 93.98 241 A  1 
ATOM   1907 C CG  . GLU A  1  241 ? 3.110   -7.649  -19.864 1.00 93.24 241 A  1 
ATOM   1908 C CD  . GLU A  1  241 ? 3.458   -6.633  -18.791 1.00 94.58 241 A  1 
ATOM   1909 O OE1 . GLU A  1  241 ? 3.280   -5.426  -19.026 1.00 92.75 241 A  1 
ATOM   1910 O OE2 . GLU A  1  241 ? 3.900   -7.059  -17.707 1.00 93.33 241 A  1 
ATOM   1911 N N   . TYR A  1  242 ? -0.243  -8.629  -21.961 1.00 94.16 242 A  1 
ATOM   1912 C CA  . TYR A  1  242 ? -1.388  -9.399  -21.481 1.00 94.44 242 A  1 
ATOM   1913 C C   . TYR A  1  242 ? -1.239  -10.878 -21.822 1.00 93.21 242 A  1 
ATOM   1914 O O   . TYR A  1  242 ? -1.579  -11.745 -21.014 1.00 91.11 242 A  1 
ATOM   1915 C CB  . TYR A  1  242 ? -2.679  -8.852  -22.106 1.00 94.91 242 A  1 
ATOM   1916 C CG  . TYR A  1  242 ? -3.928  -9.578  -21.678 1.00 95.93 242 A  1 
ATOM   1917 C CD1 . TYR A  1  242 ? -4.503  -9.354  -20.425 1.00 95.26 242 A  1 
ATOM   1918 C CD2 . TYR A  1  242 ? -4.542  -10.490 -22.524 1.00 95.26 242 A  1 
ATOM   1919 C CE1 . TYR A  1  242 ? -5.652  -10.018 -20.030 1.00 94.95 242 A  1 
ATOM   1920 C CE2 . TYR A  1  242 ? -5.695  -11.163 -22.136 1.00 94.97 242 A  1 
ATOM   1921 C CZ  . TYR A  1  242 ? -6.253  -10.930 -20.887 1.00 95.60 242 A  1 
ATOM   1922 O OH  . TYR A  1  242 ? -7.394  -11.592 -20.503 1.00 95.03 242 A  1 
ATOM   1923 N N   . LEU A  1  243 ? -0.710  -11.166 -23.010 1.00 91.97 243 A  1 
ATOM   1924 C CA  . LEU A  1  243 ? -0.517  -12.555 -23.422 1.00 90.11 243 A  1 
ATOM   1925 C C   . LEU A  1  243 ? 0.531   -13.235 -22.549 1.00 89.13 243 A  1 
ATOM   1926 O O   . LEU A  1  243 ? 0.406   -14.423 -22.229 1.00 86.05 243 A  1 
ATOM   1927 C CB  . LEU A  1  243 ? -0.102  -12.629 -24.896 1.00 87.97 243 A  1 
ATOM   1928 C CG  . LEU A  1  243 ? -1.144  -12.125 -25.899 1.00 81.58 243 A  1 
ATOM   1929 C CD1 . LEU A  1  243 ? -0.591  -12.232 -27.318 1.00 76.68 243 A  1 
ATOM   1930 C CD2 . LEU A  1  243 ? -2.430  -12.939 -25.769 1.00 77.34 243 A  1 
ATOM   1931 N N   . ASN A  1  244 ? 1.547   -12.493 -22.145 1.00 88.57 244 A  1 
ATOM   1932 C CA  . ASN A  1  244 ? 2.578   -13.047 -21.277 1.00 85.95 244 A  1 
ATOM   1933 C C   . ASN A  1  244 ? 1.993   -13.307 -19.894 1.00 86.67 244 A  1 
ATOM   1934 O O   . ASN A  1  244 ? 2.367   -14.256 -19.215 1.00 84.10 244 A  1 
ATOM   1935 C CB  . ASN A  1  244 ? 3.782   -12.107 -21.168 1.00 82.54 244 A  1 
ATOM   1936 C CG  . ASN A  1  244 ? 4.582   -12.062 -22.447 1.00 76.05 244 A  1 
ATOM   1937 O OD1 . ASN A  1  244 ? 4.716   -13.064 -23.148 1.00 68.12 244 A  1 
ATOM   1938 N ND2 . ASN A  1  244 ? 5.142   -10.901 -22.759 1.00 66.78 244 A  1 
ATOM   1939 N N   . LEU A  1  245 ? 1.067   -12.447 -19.490 1.00 88.85 245 A  1 
ATOM   1940 C CA  . LEU A  1  245 ? 0.417   -12.614 -18.190 1.00 88.10 245 A  1 
ATOM   1941 C C   . LEU A  1  245 ? -0.278  -13.971 -18.183 1.00 88.14 245 A  1 
ATOM   1942 O O   . LEU A  1  245 ? -0.132  -14.738 -17.236 1.00 86.21 245 A  1 
ATOM   1943 C CB  . LEU A  1  245 ? -0.603  -11.486 -17.953 1.00 86.58 245 A  1 
ATOM   1944 C CG  . LEU A  1  245 ? -1.516  -11.576 -16.720 1.00 83.51 245 A  1 
ATOM   1945 C CD1 . LEU A  1  245 ? -2.002  -10.190 -16.333 1.00 78.68 245 A  1 
ATOM   1946 C CD2 . LEU A  1  245 ? -2.713  -12.469 -17.000 1.00 79.66 245 A  1 
ATOM   1947 N N   . LEU A  1  246 ? -1.027  -14.253 -19.244 1.00 89.67 246 A  1 
ATOM   1948 C CA  . LEU A  1  246 ? -1.753  -15.507 -19.335 1.00 88.15 246 A  1 
ATOM   1949 C C   . LEU A  1  246 ? -0.818  -16.711 -19.277 1.00 88.01 246 A  1 
ATOM   1950 O O   . LEU A  1  246 ? -1.176  -17.758 -18.736 1.00 85.49 246 A  1 
ATOM   1951 C CB  . LEU A  1  246 ? -2.570  -15.558 -20.631 1.00 86.34 246 A  1 
ATOM   1952 C CG  . LEU A  1  246 ? -3.681  -14.504 -20.763 1.00 83.73 246 A  1 
ATOM   1953 C CD1 . LEU A  1  246 ? -4.350  -14.635 -22.120 1.00 79.40 246 A  1 
ATOM   1954 C CD2 . LEU A  1  246 ? -4.693  -14.679 -19.644 1.00 79.72 246 A  1 
ATOM   1955 N N   . LYS A  1  247 ? 0.375   -16.563 -19.825 1.00 85.13 247 A  1 
ATOM   1956 C CA  . LYS A  1  247 ? 1.349   -17.643 -19.835 1.00 83.79 247 A  1 
ATOM   1957 C C   . LYS A  1  247 ? 1.932   -17.924 -18.446 1.00 84.09 247 A  1 
ATOM   1958 O O   . LYS A  1  247 ? 2.166   -19.082 -18.093 1.00 81.94 247 A  1 
ATOM   1959 C CB  . LYS A  1  247 ? 2.489   -17.314 -20.802 1.00 81.93 247 A  1 
ATOM   1960 C CG  . LYS A  1  247 ? 3.577   -18.369 -20.879 1.00 78.50 247 A  1 
ATOM   1961 C CD  . LYS A  1  247 ? 4.672   -17.971 -21.867 1.00 74.21 247 A  1 
ATOM   1962 C CE  . LYS A  1  247 ? 5.777   -19.006 -21.918 1.00 68.19 247 A  1 
ATOM   1963 N NZ  . LYS A  1  247 ? 6.852   -18.625 -22.862 1.00 63.34 247 A  1 
ATOM   1964 N N   . HIS A  1  248 ? 2.157   -16.879 -17.672 1.00 86.22 248 A  1 
ATOM   1965 C CA  . HIS A  1  248 ? 2.734   -17.019 -16.335 1.00 84.85 248 A  1 
ATOM   1966 C C   . HIS A  1  248 ? 1.698   -17.041 -15.216 1.00 85.93 248 A  1 
ATOM   1967 O O   . HIS A  1  248 ? 2.052   -17.093 -14.034 1.00 83.95 248 A  1 
ATOM   1968 C CB  . HIS A  1  248 ? 3.716   -15.870 -16.082 1.00 84.37 248 A  1 
ATOM   1969 C CG  . HIS A  1  248 ? 4.937   -15.905 -16.937 1.00 84.54 248 A  1 
ATOM   1970 N ND1 . HIS A  1  248 ? 6.121   -16.487 -16.529 1.00 74.88 248 A  1 
ATOM   1971 C CD2 . HIS A  1  248 ? 5.166   -15.443 -18.182 1.00 73.99 248 A  1 
ATOM   1972 C CE1 . HIS A  1  248 ? 7.019   -16.368 -17.498 1.00 77.15 248 A  1 
ATOM   1973 N NE2 . HIS A  1  248 ? 6.466   -15.745 -18.511 1.00 78.15 248 A  1 
ATOM   1974 N N   . PHE A  1  249 ? 0.438   -16.994 -15.583 1.00 85.53 249 A  1 
ATOM   1975 C CA  . PHE A  1  249 ? -0.650  -16.903 -14.622 1.00 86.99 249 A  1 
ATOM   1976 C C   . PHE A  1  249 ? -1.535  -18.139 -14.778 1.00 88.47 249 A  1 
ATOM   1977 O O   . PHE A  1  249 ? -2.590  -18.083 -15.416 1.00 86.47 249 A  1 
ATOM   1978 C CB  . PHE A  1  249 ? -1.433  -15.624 -14.940 1.00 85.24 249 A  1 
ATOM   1979 C CG  . PHE A  1  249 ? -2.365  -15.165 -13.855 1.00 90.08 249 A  1 
ATOM   1980 C CD1 . PHE A  1  249 ? -1.879  -14.782 -12.619 1.00 85.64 249 A  1 
ATOM   1981 C CD2 . PHE A  1  249 ? -3.717  -15.038 -14.127 1.00 85.78 249 A  1 
ATOM   1982 C CE1 . PHE A  1  249 ? -2.741  -14.274 -11.654 1.00 83.00 249 A  1 
ATOM   1983 C CE2 . PHE A  1  249 ? -4.583  -14.534 -13.169 1.00 83.45 249 A  1 
ATOM   1984 C CZ  . PHE A  1  249 ? -4.098  -14.147 -11.925 1.00 86.51 249 A  1 
ATOM   1985 N N   . THR A  1  250 ? -1.083  -19.252 -14.209 1.00 88.69 250 A  1 
ATOM   1986 C CA  . THR A  1  250 ? -1.788  -20.514 -14.417 1.00 88.24 250 A  1 
ATOM   1987 C C   . THR A  1  250 ? -1.927  -21.414 -13.193 1.00 89.02 250 A  1 
ATOM   1988 O O   . THR A  1  250 ? -1.201  -21.261 -12.204 1.00 88.57 250 A  1 
ATOM   1989 C CB  . THR A  1  250 ? -1.066  -21.358 -15.488 1.00 85.59 250 A  1 
ATOM   1990 O OG1 . THR A  1  250 ? 0.235   -21.723 -14.998 1.00 81.60 250 A  1 
ATOM   1991 C CG2 . THR A  1  250 ? -0.906  -20.584 -16.786 1.00 79.92 250 A  1 
ATOM   1992 N N   . ILE A  1  251 ? -2.871  -22.336 -13.293 1.00 90.90 251 A  1 
ATOM   1993 C CA  . ILE A  1  251 ? -3.088  -23.358 -12.278 1.00 91.67 251 A  1 
ATOM   1994 C C   . ILE A  1  251 ? -3.105  -24.646 -13.091 1.00 91.69 251 A  1 
ATOM   1995 O O   . ILE A  1  251 ? -3.879  -24.765 -14.050 1.00 90.47 251 A  1 
ATOM   1996 C CB  . ILE A  1  251 ? -4.445  -23.210 -11.558 1.00 92.24 251 A  1 
ATOM   1997 C CG1 . ILE A  1  251 ? -4.504  -21.884 -10.792 1.00 90.72 251 A  1 
ATOM   1998 C CG2 . ILE A  1  251 ? -4.636  -24.388 -10.594 1.00 89.51 251 A  1 
ATOM   1999 C CD1 . ILE A  1  251 ? -5.817  -21.653 -10.067 1.00 90.49 251 A  1 
ATOM   2000 N N   . PRO A  1  252 ? -2.261  -25.614 -12.737 1.00 89.38 252 A  1 
ATOM   2001 C CA  . PRO A  1  252 ? -2.192  -26.882 -13.454 1.00 88.24 252 A  1 
ATOM   2002 C C   . PRO A  1  252 ? -3.548  -27.559 -13.634 1.00 88.89 252 A  1 
ATOM   2003 O O   . PRO A  1  252 ? -4.310  -27.720 -12.686 1.00 86.46 252 A  1 
ATOM   2004 C CB  . PRO A  1  252 ? -1.251  -27.717 -12.582 1.00 86.36 252 A  1 
ATOM   2005 C CG  . PRO A  1  252 ? -0.337  -26.691 -11.997 1.00 84.07 252 A  1 
ATOM   2006 C CD  . PRO A  1  252 ? -1.282  -25.574 -11.628 1.00 86.78 252 A  1 
ATOM   2007 N N   . ASN A  1  253 ? -3.851  -27.932 -14.891 1.00 91.64 253 A  1 
ATOM   2008 C CA  . ASN A  1  253 ? -5.089  -28.627 -15.233 1.00 91.57 253 A  1 
ATOM   2009 C C   . ASN A  1  253 ? -6.362  -27.796 -15.083 1.00 92.66 253 A  1 
ATOM   2010 O O   . ASN A  1  253 ? -7.463  -28.335 -15.085 1.00 89.67 253 A  1 
ATOM   2011 C CB  . ASN A  1  253 ? -5.217  -29.917 -14.405 1.00 89.13 253 A  1 
ATOM   2012 C CG  . ASN A  1  253 ? -4.021  -30.827 -14.575 1.00 82.65 253 A  1 
ATOM   2013 O OD1 . ASN A  1  253 ? -3.601  -31.124 -15.696 1.00 73.66 253 A  1 
ATOM   2014 N ND2 . ASN A  1  253 ? -3.458  -31.289 -13.460 1.00 71.24 253 A  1 
ATOM   2015 N N   . TYR A  1  254 ? -6.203  -26.492 -14.971 1.00 93.29 254 A  1 
ATOM   2016 C CA  . TYR A  1  254 ? -7.341  -25.589 -14.872 1.00 94.34 254 A  1 
ATOM   2017 C C   . TYR A  1  254 ? -7.321  -24.648 -16.066 1.00 93.62 254 A  1 
ATOM   2018 O O   . TYR A  1  254 ? -6.259  -24.320 -16.594 1.00 90.52 254 A  1 
ATOM   2019 C CB  . TYR A  1  254 ? -7.280  -24.738 -13.597 1.00 94.78 254 A  1 
ATOM   2020 C CG  . TYR A  1  254 ? -7.805  -25.398 -12.347 1.00 95.65 254 A  1 
ATOM   2021 C CD1 . TYR A  1  254 ? -7.140  -26.468 -11.758 1.00 93.92 254 A  1 
ATOM   2022 C CD2 . TYR A  1  254 ? -8.953  -24.920 -11.722 1.00 94.10 254 A  1 
ATOM   2023 C CE1 . TYR A  1  254 ? -7.608  -27.060 -10.592 1.00 93.54 254 A  1 
ATOM   2024 C CE2 . TYR A  1  254 ? -9.434  -25.493 -10.547 1.00 93.79 254 A  1 
ATOM   2025 C CZ  . TYR A  1  254 ? -8.761  -26.567 -9.989  1.00 95.35 254 A  1 
ATOM   2026 O OH  . TYR A  1  254 ? -9.224  -27.132 -8.826  1.00 94.85 254 A  1 
ATOM   2027 N N   . GLU A  1  255 ? -8.500  -24.231 -16.497 1.00 94.85 255 A  1 
ATOM   2028 C CA  . GLU A  1  255 ? -8.596  -23.264 -17.576 1.00 94.59 255 A  1 
ATOM   2029 C C   . GLU A  1  255 ? -9.038  -21.959 -16.947 1.00 95.48 255 A  1 
ATOM   2030 O O   . GLU A  1  255 ? -9.839  -21.946 -16.016 1.00 94.53 255 A  1 
ATOM   2031 C CB  . GLU A  1  255 ? -9.604  -23.707 -18.637 1.00 92.48 255 A  1 
ATOM   2032 C CG  . GLU A  1  255 ? -9.159  -24.931 -19.420 1.00 80.51 255 A  1 
ATOM   2033 C CD  . GLU A  1  255 ? -10.000 -25.156 -20.664 1.00 72.96 255 A  1 
ATOM   2034 O OE1 . GLU A  1  255 ? -11.104 -24.585 -20.742 1.00 65.47 255 A  1 
ATOM   2035 O OE2 . GLU A  1  255 ? -9.550  -25.899 -21.554 1.00 65.77 255 A  1 
ATOM   2036 N N   . SER A  1  256 ? -8.503  -20.866 -17.467 1.00 95.49 256 A  1 
ATOM   2037 C CA  . SER A  1  256 ? -8.837  -19.555 -16.925 1.00 95.31 256 A  1 
ATOM   2038 C C   . SER A  1  256 ? -9.750  -18.751 -17.838 1.00 95.97 256 A  1 
ATOM   2039 O O   . SER A  1  256 ? -9.749  -18.928 -19.060 1.00 94.83 256 A  1 
ATOM   2040 C CB  . SER A  1  256 ? -7.565  -18.754 -16.662 1.00 92.71 256 A  1 
ATOM   2041 O OG  . SER A  1  256 ? -6.901  -18.458 -17.874 1.00 86.10 256 A  1 
ATOM   2042 N N   . VAL A  1  257 ? -10.523 -17.875 -17.213 1.00 96.52 257 A  1 
ATOM   2043 C CA  . VAL A  1  257 ? -11.424 -16.996 -17.939 1.00 96.93 257 A  1 
ATOM   2044 C C   . VAL A  1  257 ? -11.275 -15.591 -17.373 1.00 97.53 257 A  1 
ATOM   2045 O O   . VAL A  1  257 ? -11.387 -15.390 -16.170 1.00 97.14 257 A  1 
ATOM   2046 C CB  . VAL A  1  257 ? -12.900 -17.424 -17.791 1.00 95.68 257 A  1 
ATOM   2047 C CG1 . VAL A  1  257 ? -13.800 -16.418 -18.490 1.00 88.53 257 A  1 
ATOM   2048 C CG2 . VAL A  1  257 ? -13.106 -18.814 -18.375 1.00 88.84 257 A  1 
ATOM   2049 N N   . ASP A  1  258 ? -11.007 -14.654 -18.264 1.00 97.61 258 A  1 
ATOM   2050 C CA  . ASP A  1  258 ? -10.903 -13.248 -17.869 1.00 98.04 258 A  1 
ATOM   2051 C C   . ASP A  1  258 ? -12.369 -12.809 -17.904 1.00 98.32 258 A  1 
ATOM   2052 O O   . ASP A  1  258 ? -12.903 -12.495 -18.973 1.00 98.06 258 A  1 
ATOM   2053 C CB  . ASP A  1  258 ? -10.070 -12.487 -18.909 1.00 97.84 258 A  1 
ATOM   2054 C CG  . ASP A  1  258 ? -9.889  -11.021 -18.567 1.00 97.81 258 A  1 
ATOM   2055 O OD1 . ASP A  1  258 ? -10.760 -10.452 -17.882 1.00 96.63 258 A  1 
ATOM   2056 O OD2 . ASP A  1  258 ? -8.884  -10.434 -19.016 1.00 96.26 258 A  1 
ATOM   2057 N N   . THR A  1  259 ? -13.024 -12.824 -16.765 1.00 98.39 259 A  1 
ATOM   2058 C CA  . THR A  1  259 ? -14.453 -12.535 -16.689 1.00 98.52 259 A  1 
ATOM   2059 C C   . THR A  1  259 ? -14.880 -11.169 -17.221 1.00 98.57 259 A  1 
ATOM   2060 O O   . THR A  1  259 ? -15.935 -11.052 -17.840 1.00 98.12 259 A  1 
ATOM   2061 C CB  . THR A  1  259 ? -14.988 -12.695 -15.256 1.00 98.48 259 A  1 
ATOM   2062 O OG1 . THR A  1  259 ? -14.456 -11.680 -14.412 1.00 95.59 259 A  1 
ATOM   2063 C CG2 . THR A  1  259 ? -14.611 -14.070 -14.708 1.00 95.78 259 A  1 
ATOM   2064 N N   . LEU A  1  260 ? -14.070 -10.141 -16.989 1.00 98.54 260 A  1 
ATOM   2065 C CA  . LEU A  1  260 ? -14.417 -8.813  -17.476 1.00 98.53 260 A  1 
ATOM   2066 C C   . LEU A  1  260 ? -14.350 -8.782  -18.999 1.00 98.47 260 A  1 
ATOM   2067 O O   . LEU A  1  260 ? -15.216 -8.202  -19.653 1.00 97.81 260 A  1 
ATOM   2068 C CB  . LEU A  1  260 ? -13.479 -7.760  -16.878 1.00 98.57 260 A  1 
ATOM   2069 C CG  . LEU A  1  260 ? -13.688 -7.505  -15.386 1.00 97.99 260 A  1 
ATOM   2070 C CD1 . LEU A  1  260 ? -12.544 -6.670  -14.825 1.00 96.72 260 A  1 
ATOM   2071 C CD2 . LEU A  1  260 ? -15.015 -6.777  -15.159 1.00 96.53 260 A  1 
ATOM   2072 N N   . LEU A  1  261 ? -13.332 -9.403  -19.559 1.00 98.37 261 A  1 
ATOM   2073 C CA  . LEU A  1  261 ? -13.190 -9.447  -21.012 1.00 98.09 261 A  1 
ATOM   2074 C C   . LEU A  1  261 ? -14.364 -10.213 -21.606 1.00 97.94 261 A  1 
ATOM   2075 O O   . LEU A  1  261 ? -14.941 -9.805  -22.616 1.00 97.12 261 A  1 
ATOM   2076 C CB  . LEU A  1  261 ? -11.877 -10.146 -21.394 1.00 97.55 261 A  1 
ATOM   2077 C CG  . LEU A  1  261 ? -11.673 -10.423 -22.890 1.00 96.63 261 A  1 
ATOM   2078 C CD1 . LEU A  1  261 ? -11.642 -9.121  -23.667 1.00 95.02 261 A  1 
ATOM   2079 C CD2 . LEU A  1  261 ? -10.375 -11.190 -23.092 1.00 94.73 261 A  1 
ATOM   2080 N N   . LYS A  1  262 ? -14.719 -11.327 -20.983 1.00 98.05 262 A  1 
ATOM   2081 C CA  . LYS A  1  262 ? -15.813 -12.162 -21.455 1.00 97.73 262 A  1 
ATOM   2082 C C   . LYS A  1  262 ? -17.149 -11.416 -21.430 1.00 97.85 262 A  1 
ATOM   2083 O O   . LYS A  1  262 ? -17.904 -11.470 -22.399 1.00 96.66 262 A  1 
ATOM   2084 C CB  . LYS A  1  262 ? -15.908 -13.419 -20.583 1.00 96.69 262 A  1 
ATOM   2085 C CG  . LYS A  1  262 ? -16.981 -14.409 -21.003 1.00 88.64 262 A  1 
ATOM   2086 C CD  . LYS A  1  262 ? -16.622 -15.108 -22.311 1.00 82.32 262 A  1 
ATOM   2087 C CE  . LYS A  1  262 ? -17.636 -16.186 -22.641 1.00 75.97 262 A  1 
ATOM   2088 N NZ  . LYS A  1  262 ? -17.283 -16.935 -23.869 1.00 66.64 262 A  1 
ATOM   2089 N N   . ASP A  1  263 ? -17.428 -10.731 -20.345 1.00 97.93 263 A  1 
ATOM   2090 C CA  . ASP A  1  263 ? -18.700 -10.020 -20.215 1.00 97.96 263 A  1 
ATOM   2091 C C   . ASP A  1  263 ? -18.790 -8.719  -21.019 1.00 97.99 263 A  1 
ATOM   2092 O O   . ASP A  1  263 ? -19.871 -8.365  -21.484 1.00 96.21 263 A  1 
ATOM   2093 C CB  . ASP A  1  263 ? -19.006 -9.746  -18.743 1.00 97.67 263 A  1 
ATOM   2094 C CG  . ASP A  1  263 ? -19.442 -10.994 -17.997 1.00 97.21 263 A  1 
ATOM   2095 O OD1 . ASP A  1  263 ? -19.681 -12.030 -18.642 1.00 93.97 263 A  1 
ATOM   2096 O OD2 . ASP A  1  263 ? -19.570 -10.929 -16.759 1.00 94.26 263 A  1 
ATOM   2097 N N   . TYR A  1  264 ? -17.686 -8.021  -21.166 1.00 97.84 264 A  1 
ATOM   2098 C CA  . TYR A  1  264 ? -17.697 -6.764  -21.915 1.00 97.63 264 A  1 
ATOM   2099 C C   . TYR A  1  264 ? -17.404 -6.950  -23.396 1.00 97.43 264 A  1 
ATOM   2100 O O   . TYR A  1  264 ? -17.808 -6.130  -24.218 1.00 93.92 264 A  1 
ATOM   2101 C CB  . TYR A  1  264 ? -16.686 -5.777  -21.336 1.00 97.11 264 A  1 
ATOM   2102 C CG  . TYR A  1  264 ? -17.162 -5.040  -20.106 1.00 97.65 264 A  1 
ATOM   2103 C CD1 . TYR A  1  264 ? -17.114 -5.625  -18.852 1.00 95.96 264 A  1 
ATOM   2104 C CD2 . TYR A  1  264 ? -17.669 -3.743  -20.208 1.00 96.37 264 A  1 
ATOM   2105 C CE1 . TYR A  1  264 ? -17.562 -4.956  -17.724 1.00 95.87 264 A  1 
ATOM   2106 C CE2 . TYR A  1  264 ? -18.119 -3.056  -19.089 1.00 96.10 264 A  1 
ATOM   2107 C CZ  . TYR A  1  264 ? -18.063 -3.659  -17.851 1.00 96.99 264 A  1 
ATOM   2108 O OH  . TYR A  1  264 ? -18.505 -2.982  -16.737 1.00 95.76 264 A  1 
ATOM   2109 N N   . GLY A  1  265 ? -16.688 -8.009  -23.729 1.00 97.85 265 A  1 
ATOM   2110 C CA  . GLY A  1  265 ? -16.329 -8.231  -25.114 1.00 97.60 265 A  1 
ATOM   2111 C C   . GLY A  1  265 ? -15.071 -7.446  -25.454 1.00 97.70 265 A  1 
ATOM   2112 O O   . GLY A  1  265 ? -14.629 -7.422  -26.603 1.00 95.92 265 A  1 
ATOM   2113 N N   . GLU A  1  266 ? -14.502 -6.803  -24.452 1.00 97.45 266 A  1 
ATOM   2114 C CA  . GLU A  1  266 ? -13.293 -6.001  -24.609 1.00 97.21 266 A  1 
ATOM   2115 C C   . GLU A  1  266 ? -12.737 -5.745  -23.216 1.00 97.63 266 A  1 
ATOM   2116 O O   . GLU A  1  266 ? -13.404 -6.027  -22.216 1.00 96.96 266 A  1 
ATOM   2117 C CB  . GLU A  1  266 ? -13.589 -4.670  -25.307 1.00 95.42 266 A  1 
ATOM   2118 C CG  . GLU A  1  266 ? -14.408 -3.703  -24.459 1.00 89.16 266 A  1 
ATOM   2119 C CD  . GLU A  1  266 ? -14.648 -2.360  -25.144 1.00 88.67 266 A  1 
ATOM   2120 O OE1 . GLU A  1  266 ? -14.016 -2.101  -26.189 1.00 80.19 266 A  1 
ATOM   2121 O OE2 . GLU A  1  266 ? -15.458 -1.577  -24.627 1.00 84.05 266 A  1 
ATOM   2122 N N   . HIS A  1  267 ? -11.519 -5.222  -23.140 1.00 97.64 267 A  1 
ATOM   2123 C CA  . HIS A  1  267 ? -10.916 -4.911  -21.849 1.00 97.53 267 A  1 
ATOM   2124 C C   . HIS A  1  267 ? -11.397 -3.526  -21.428 1.00 97.61 267 A  1 
ATOM   2125 O O   . HIS A  1  267 ? -10.995 -2.522  -22.019 1.00 96.70 267 A  1 
ATOM   2126 C CB  . HIS A  1  267 ? -9.394  -4.937  -21.968 1.00 97.00 267 A  1 
ATOM   2127 C CG  . HIS A  1  267 ? -8.830  -6.284  -22.280 1.00 96.91 267 A  1 
ATOM   2128 N ND1 . HIS A  1  267 ? -8.866  -7.323  -21.385 1.00 91.81 267 A  1 
ATOM   2129 C CD2 . HIS A  1  267 ? -8.233  -6.767  -23.391 1.00 92.39 267 A  1 
ATOM   2130 C CE1 . HIS A  1  267 ? -8.311  -8.392  -21.941 1.00 93.08 267 A  1 
ATOM   2131 N NE2 . HIS A  1  267 ? -7.916  -8.086  -23.148 1.00 93.26 267 A  1 
ATOM   2132 N N   . PRO A  1  268 ? -12.245 -3.469  -20.414 1.00 97.87 268 A  1 
ATOM   2133 C CA  . PRO A  1  268 ? -12.770 -2.173  -19.962 1.00 97.97 268 A  1 
ATOM   2134 C C   . PRO A  1  268 ? -11.744 -1.329  -19.207 1.00 97.87 268 A  1 
ATOM   2135 O O   . PRO A  1  268 ? -10.824 -1.860  -18.589 1.00 97.02 268 A  1 
ATOM   2136 C CB  . PRO A  1  268 ? -13.941 -2.582  -19.070 1.00 97.71 268 A  1 
ATOM   2137 C CG  . PRO A  1  268 ? -13.458 -3.854  -18.455 1.00 97.10 268 A  1 
ATOM   2138 C CD  . PRO A  1  268 ? -12.819 -4.571  -19.629 1.00 97.95 268 A  1 
ATOM   2139 N N   . ILE A  1  269 ? -11.920 -0.028  -19.268 1.00 97.41 269 A  1 
ATOM   2140 C CA  . ILE A  1  269 ? -11.035 0.902   -18.582 1.00 97.44 269 A  1 
ATOM   2141 C C   . ILE A  1  269 ? -11.215 0.756   -17.071 1.00 97.76 269 A  1 
ATOM   2142 O O   . ILE A  1  269 ? -12.346 0.711   -16.587 1.00 97.46 269 A  1 
ATOM   2143 C CB  . ILE A  1  269 ? -11.351 2.359   -18.982 1.00 96.83 269 A  1 
ATOM   2144 C CG1 . ILE A  1  269 ? -11.123 2.549   -20.486 1.00 94.75 269 A  1 
ATOM   2145 C CG2 . ILE A  1  269 ? -10.497 3.330   -18.173 1.00 95.31 269 A  1 
ATOM   2146 C CD1 . ILE A  1  269 ? -11.601 3.896   -21.009 1.00 90.94 269 A  1 
ATOM   2147 N N   . THR A  1  270 ? -10.104 0.676   -16.356 1.00 97.68 270 A  1 
ATOM   2148 C CA  . THR A  1  270 ? -10.161 0.585   -14.902 1.00 97.92 270 A  1 
ATOM   2149 C C   . THR A  1  270 ? -9.203  1.572   -14.246 1.00 97.89 270 A  1 
ATOM   2150 O O   . THR A  1  270 ? -9.194  1.723   -13.030 1.00 97.28 270 A  1 
ATOM   2151 C CB  . THR A  1  270 ? -9.806  -0.828  -14.390 1.00 97.88 270 A  1 
ATOM   2152 O OG1 . THR A  1  270 ? -8.432  -1.119  -14.682 1.00 95.82 270 A  1 
ATOM   2153 C CG2 . THR A  1  270 ? -10.703 -1.878  -15.024 1.00 95.84 270 A  1 
ATOM   2154 N N   . PHE A  1  271 ? -8.406  2.253   -15.059 1.00 96.83 271 A  1 
ATOM   2155 C CA  . PHE A  1  271 ? -7.408  3.181   -14.536 1.00 96.47 271 A  1 
ATOM   2156 C C   . PHE A  1  271 ? -7.088  4.261   -15.553 1.00 96.03 271 A  1 
ATOM   2157 O O   . PHE A  1  271 ? -7.030  3.992   -16.748 1.00 93.54 271 A  1 
ATOM   2158 C CB  . PHE A  1  271 ? -6.137  2.407   -14.173 1.00 95.71 271 A  1 
ATOM   2159 C CG  . PHE A  1  271 ? -5.017  3.264   -13.648 1.00 96.18 271 A  1 
ATOM   2160 C CD1 . PHE A  1  271 ? -5.096  3.828   -12.384 1.00 94.72 271 A  1 
ATOM   2161 C CD2 . PHE A  1  271 ? -3.889  3.485   -14.411 1.00 94.88 271 A  1 
ATOM   2162 C CE1 . PHE A  1  271 ? -4.057  4.608   -11.888 1.00 93.73 271 A  1 
ATOM   2163 C CE2 . PHE A  1  271 ? -2.842  4.263   -13.923 1.00 93.72 271 A  1 
ATOM   2164 C CZ  . PHE A  1  271 ? -2.926  4.830   -12.661 1.00 94.51 271 A  1 
ATOM   2165 N N   . GLY A  1  272 ? -6.883  5.478   -15.064 1.00 95.39 272 A  1 
ATOM   2166 C CA  . GLY A  1  272 ? -6.565  6.576   -15.948 1.00 94.41 272 A  1 
ATOM   2167 C C   . GLY A  1  272 ? -7.749  6.946   -16.825 1.00 95.15 272 A  1 
ATOM   2168 O O   . GLY A  1  272 ? -7.594  7.146   -18.031 1.00 92.58 272 A  1 
ATOM   2169 N N   . ASN A  1  273 ? -8.920  7.040   -16.220 1.00 94.79 273 A  1 
ATOM   2170 C CA  . ASN A  1  273 ? -10.124 7.382   -16.958 1.00 93.13 273 A  1 
ATOM   2171 C C   . ASN A  1  273 ? -10.060 8.794   -17.543 1.00 92.72 273 A  1 
ATOM   2172 O O   . ASN A  1  273 ? -9.201  9.588   -17.170 1.00 90.31 273 A  1 
ATOM   2173 C CB  . ASN A  1  273 ? -11.364 7.231   -16.060 1.00 91.68 273 A  1 
ATOM   2174 C CG  . ASN A  1  273 ? -11.473 8.310   -15.016 1.00 91.46 273 A  1 
ATOM   2175 O OD1 . ASN A  1  273 ? -11.881 9.435   -15.296 1.00 85.10 273 A  1 
ATOM   2176 N ND2 . ASN A  1  273 ? -11.132 7.969   -13.779 1.00 85.18 273 A  1 
ATOM   2177 N N   . MET A  1  274 ? -10.970 9.100   -18.452 1.00 92.29 274 A  1 
ATOM   2178 C CA  . MET A  1  274 ? -10.981 10.375  -19.155 1.00 91.06 274 A  1 
ATOM   2179 C C   . MET A  1  274 ? -11.458 11.589  -18.363 1.00 91.02 274 A  1 
ATOM   2180 O O   . MET A  1  274 ? -11.364 12.714  -18.849 1.00 86.65 274 A  1 
ATOM   2181 C CB  . MET A  1  274 ? -11.838 10.254  -20.422 1.00 89.61 274 A  1 
ATOM   2182 C CG  . MET A  1  274 ? -11.284 9.300   -21.467 1.00 86.43 274 A  1 
ATOM   2183 S SD  . MET A  1  274 ? -9.683  9.839   -22.108 1.00 81.98 274 A  1 
ATOM   2184 C CE  . MET A  1  274 ? -10.147 11.324  -22.983 1.00 72.42 274 A  1 
ATOM   2185 N N   . GLU A  1  275 ? -11.952 11.377  -17.163 1.00 92.52 275 A  1 
ATOM   2186 C CA  . GLU A  1  275 ? -12.488 12.481  -16.369 1.00 91.44 275 A  1 
ATOM   2187 C C   . GLU A  1  275 ? -11.666 12.939  -15.172 1.00 91.31 275 A  1 
ATOM   2188 O O   . GLU A  1  275 ? -11.570 14.138  -14.904 1.00 86.52 275 A  1 
ATOM   2189 C CB  . GLU A  1  275 ? -13.891 12.126  -15.888 1.00 90.06 275 A  1 
ATOM   2190 C CG  . GLU A  1  275 ? -14.898 11.882  -17.001 1.00 85.67 275 A  1 
ATOM   2191 C CD  . GLU A  1  275 ? -16.238 11.423  -16.461 1.00 85.26 275 A  1 
ATOM   2192 O OE1 . GLU A  1  275 ? -16.746 12.046  -15.499 1.00 77.84 275 A  1 
ATOM   2193 O OE2 . GLU A  1  275 ? -16.781 10.436  -16.994 1.00 83.08 275 A  1 
ATOM   2194 N N   . ASP A  1  276 ? -11.096 12.002  -14.446 1.00 91.71 276 A  1 
ATOM   2195 C CA  . ASP A  1  276 ? -10.372 12.344  -13.232 1.00 90.75 276 A  1 
ATOM   2196 C C   . ASP A  1  276 ? -9.055  13.086  -13.412 1.00 90.33 276 A  1 
ATOM   2197 O O   . ASP A  1  276 ? -8.130  12.596  -14.054 1.00 88.26 276 A  1 
ATOM   2198 C CB  . ASP A  1  276 ? -10.122 11.096  -12.386 1.00 89.62 276 A  1 
ATOM   2199 C CG  . ASP A  1  276 ? -9.447  11.427  -11.071 1.00 90.77 276 A  1 
ATOM   2200 O OD1 . ASP A  1  276 ? -9.853  12.418  -10.435 1.00 87.45 276 A  1 
ATOM   2201 O OD2 . ASP A  1  276 ? -8.513  10.702  -10.671 1.00 87.41 276 A  1 
ATOM   2202 N N   . VAL A  1  277 ? -8.998  14.266  -12.818 1.00 90.06 277 A  1 
ATOM   2203 C CA  . VAL A  1  277 ? -7.789  15.084  -12.842 1.00 86.62 277 A  1 
ATOM   2204 C C   . VAL A  1  277 ? -7.486  15.528  -11.420 1.00 87.26 277 A  1 
ATOM   2205 O O   . VAL A  1  277 ? -6.721  16.461  -11.201 1.00 82.74 277 A  1 
ATOM   2206 C CB  . VAL A  1  277 ? -7.946  16.327  -13.751 1.00 83.86 277 A  1 
ATOM   2207 C CG1 . VAL A  1  277 ? -8.119  15.899  -15.198 1.00 77.31 277 A  1 
ATOM   2208 C CG2 . VAL A  1  277 ? -9.128  17.164  -13.287 1.00 80.58 277 A  1 
ATOM   2209 N N   . THR A  1  278 ? -8.100  14.849  -10.457 1.00 90.08 278 A  1 
ATOM   2210 C CA  . THR A  1  278 ? -7.909  15.191  -9.047  1.00 89.10 278 A  1 
ATOM   2211 C C   . THR A  1  278 ? -7.041  14.169  -8.316  1.00 89.68 278 A  1 
ATOM   2212 O O   . THR A  1  278 ? -6.041  14.532  -7.697  1.00 88.12 278 A  1 
ATOM   2213 C CB  . THR A  1  278 ? -9.260  15.306  -8.324  1.00 88.09 278 A  1 
ATOM   2214 O OG1 . THR A  1  278 ? -10.050 16.310  -8.951  1.00 80.11 278 A  1 
ATOM   2215 C CG2 . THR A  1  278 ? -9.047  15.683  -6.858  1.00 82.46 278 A  1 
ATOM   2216 N N   . LEU A  1  279 ? -7.430  12.912  -8.383  1.00 93.12 279 A  1 
ATOM   2217 C CA  . LEU A  1  279 ? -6.677  11.865  -7.705  1.00 92.80 279 A  1 
ATOM   2218 C C   . LEU A  1  279 ? -5.593  11.247  -8.578  1.00 92.76 279 A  1 
ATOM   2219 O O   . LEU A  1  279 ? -4.468  11.042  -8.128  1.00 90.17 279 A  1 
ATOM   2220 C CB  . LEU A  1  279 ? -7.624  10.761  -7.209  1.00 92.54 279 A  1 
ATOM   2221 C CG  . LEU A  1  279 ? -8.646  11.176  -6.153  1.00 92.17 279 A  1 
ATOM   2222 C CD1 . LEU A  1  279 ? -9.487  9.967   -5.756  1.00 91.51 279 A  1 
ATOM   2223 C CD2 . LEU A  1  279 ? -7.946  11.748  -4.930  1.00 91.32 279 A  1 
ATOM   2224 N N   . THR A  1  280 ? -5.944  10.945  -9.812  1.00 93.17 280 A  1 
ATOM   2225 C CA  . THR A  1  280 ? -4.976  10.335  -10.714 1.00 92.57 280 A  1 
ATOM   2226 C C   . THR A  1  280 ? -3.792  11.277  -10.934 1.00 93.13 280 A  1 
ATOM   2227 O O   . THR A  1  280 ? -3.977  12.454  -11.235 1.00 93.25 280 A  1 
ATOM   2228 C CB  . THR A  1  280 ? -5.618  10.008  -12.074 1.00 92.32 280 A  1 
ATOM   2229 O OG1 . THR A  1  280 ? -6.735  9.148   -11.872 1.00 88.99 280 A  1 
ATOM   2230 C CG2 . THR A  1  280 ? -4.614  9.319   -12.987 1.00 90.98 280 A  1 
ATOM   2231 N N   . GLU A  1  281 ? -2.588  10.754  -10.779 1.00 92.00 281 A  1 
ATOM   2232 C CA  . GLU A  1  281 ? -1.394  11.559  -10.970 1.00 90.30 281 A  1 
ATOM   2233 C C   . GLU A  1  281 ? -1.375  12.099  -12.402 1.00 90.18 281 A  1 
ATOM   2234 O O   . GLU A  1  281 ? -1.845  11.432  -13.324 1.00 90.24 281 A  1 
ATOM   2235 C CB  . GLU A  1  281 ? -0.135  10.726  -10.712 1.00 89.01 281 A  1 
ATOM   2236 C CG  . GLU A  1  281 ? 0.016   10.238  -9.280  1.00 84.34 281 A  1 
ATOM   2237 C CD  . GLU A  1  281 ? 0.439   11.324  -8.312  1.00 81.39 281 A  1 
ATOM   2238 O OE1 . GLU A  1  281 ? 0.368   12.518  -8.668  1.00 73.57 281 A  1 
ATOM   2239 O OE2 . GLU A  1  281 ? 0.842   10.980  -7.179  1.00 74.67 281 A  1 
ATOM   2240 N N   . PRO A  1  282 ? -0.836  13.298  -12.588 1.00 90.33 282 A  1 
ATOM   2241 C CA  . PRO A  1  282 ? -0.784  13.926  -13.911 1.00 87.55 282 A  1 
ATOM   2242 C C   . PRO A  1  282 ? -0.297  13.025  -15.042 1.00 87.62 282 A  1 
ATOM   2243 O O   . PRO A  1  282 ? -0.902  12.992  -16.116 1.00 83.99 282 A  1 
ATOM   2244 C CB  . PRO A  1  282 ? 0.155   15.112  -13.684 1.00 85.16 282 A  1 
ATOM   2245 C CG  . PRO A  1  282 ? -0.128  15.497  -12.275 1.00 85.51 282 A  1 
ATOM   2246 C CD  . PRO A  1  282 ? -0.222  14.165  -11.565 1.00 90.22 282 A  1 
ATOM   2247 N N   . TYR A  1  283 ? 0.778   12.290  -14.793 1.00 91.10 283 A  1 
ATOM   2248 C CA  . TYR A  1  283 ? 1.337   11.420  -15.823 1.00 89.36 283 A  1 
ATOM   2249 C C   . TYR A  1  283 ? 0.514   10.173  -16.132 1.00 90.55 283 A  1 
ATOM   2250 O O   . TYR A  1  283 ? 0.832   9.441   -17.065 1.00 89.26 283 A  1 
ATOM   2251 C CB  . TYR A  1  283 ? 2.778   11.042  -15.458 1.00 86.64 283 A  1 
ATOM   2252 C CG  . TYR A  1  283 ? 2.981   10.711  -13.999 1.00 78.12 283 A  1 
ATOM   2253 C CD1 . TYR A  1  283 ? 2.715   9.436   -13.505 1.00 74.54 283 A  1 
ATOM   2254 C CD2 . TYR A  1  283 ? 3.454   11.677  -13.114 1.00 73.72 283 A  1 
ATOM   2255 C CE1 . TYR A  1  283 ? 2.902   9.144   -12.164 1.00 69.36 283 A  1 
ATOM   2256 C CE2 . TYR A  1  283 ? 3.647   11.387  -11.771 1.00 67.78 283 A  1 
ATOM   2257 C CZ  . TYR A  1  283 ? 3.371   10.120  -11.307 1.00 66.85 283 A  1 
ATOM   2258 O OH  . TYR A  1  283 ? 3.561   9.824   -9.971  1.00 61.11 283 A  1 
ATOM   2259 N N   . PHE A  1  284 ? -0.537  9.939   -15.361 1.00 91.79 284 A  1 
ATOM   2260 C CA  . PHE A  1  284 ? -1.399  8.786   -15.603 1.00 92.93 284 A  1 
ATOM   2261 C C   . PHE A  1  284 ? -2.795  9.201   -16.063 1.00 93.47 284 A  1 
ATOM   2262 O O   . PHE A  1  284 ? -3.589  8.361   -16.474 1.00 91.76 284 A  1 
ATOM   2263 C CB  . PHE A  1  284 ? -1.547  7.936   -14.335 1.00 91.93 284 A  1 
ATOM   2264 C CG  . PHE A  1  284 ? -0.367  7.038   -14.064 1.00 91.82 284 A  1 
ATOM   2265 C CD1 . PHE A  1  284 ? 0.094   6.157   -15.036 1.00 89.87 284 A  1 
ATOM   2266 C CD2 . PHE A  1  284 ? 0.255   7.050   -12.823 1.00 89.64 284 A  1 
ATOM   2267 C CE1 . PHE A  1  284 ? 1.165   5.309   -14.777 1.00 88.49 284 A  1 
ATOM   2268 C CE2 . PHE A  1  284 ? 1.321   6.200   -12.557 1.00 87.46 284 A  1 
ATOM   2269 C CZ  . PHE A  1  284 ? 1.776   5.327   -13.535 1.00 87.85 284 A  1 
ATOM   2270 N N   . GLN A  1  285 ? -3.085  10.487  -15.991 1.00 90.15 285 A  1 
ATOM   2271 C CA  . GLN A  1  285 ? -4.394  10.982  -16.379 1.00 89.27 285 A  1 
ATOM   2272 C C   . GLN A  1  285 ? -4.728  10.690  -17.832 1.00 88.60 285 A  1 
ATOM   2273 O O   . GLN A  1  285 ? -3.908  10.869  -18.731 1.00 88.13 285 A  1 
ATOM   2274 C CB  . GLN A  1  285 ? -4.486  12.489  -16.117 1.00 89.78 285 A  1 
ATOM   2275 C CG  . GLN A  1  285 ? -4.546  12.845  -14.645 1.00 90.00 285 A  1 
ATOM   2276 C CD  . GLN A  1  285 ? -4.484  14.339  -14.394 1.00 91.65 285 A  1 
ATOM   2277 O OE1 . GLN A  1  285 ? -4.652  15.145  -15.313 1.00 84.88 285 A  1 
ATOM   2278 N NE2 . GLN A  1  285 ? -4.233  14.725  -13.150 1.00 85.74 285 A  1 
ATOM   2279 N N   . LYS A  1  286 ? -5.943  10.220  -18.032 1.00 90.26 286 A  1 
ATOM   2280 C CA  . LYS A  1  286 ? -6.459  9.926   -19.366 1.00 89.76 286 A  1 
ATOM   2281 C C   . LYS A  1  286 ? -5.634  8.908   -20.160 1.00 90.07 286 A  1 
ATOM   2282 O O   . LYS A  1  286 ? -5.607  8.955   -21.392 1.00 88.44 286 A  1 
ATOM   2283 C CB  . LYS A  1  286 ? -6.590  11.233  -20.167 1.00 90.46 286 A  1 
ATOM   2284 C CG  . LYS A  1  286 ? -7.447  12.278  -19.465 1.00 91.09 286 A  1 
ATOM   2285 C CD  . LYS A  1  286 ? -7.587  13.552  -20.277 1.00 87.59 286 A  1 
ATOM   2286 C CE  . LYS A  1  286 ? -8.452  14.567  -19.550 1.00 81.91 286 A  1 
ATOM   2287 N NZ  . LYS A  1  286 ? -8.623  15.818  -20.323 1.00 70.34 286 A  1 
ATOM   2288 N N   . THR A  1  287 ? -4.985  7.986   -19.463 1.00 93.79 287 A  1 
ATOM   2289 C CA  . THR A  1  287 ? -4.199  6.972   -20.143 1.00 92.16 287 A  1 
ATOM   2290 C C   . THR A  1  287 ? -5.067  5.752   -20.480 1.00 92.96 287 A  1 
ATOM   2291 O O   . THR A  1  287 ? -4.599  4.819   -21.124 1.00 91.56 287 A  1 
ATOM   2292 C CB  . THR A  1  287 ? -2.996  6.512   -19.289 1.00 91.35 287 A  1 
ATOM   2293 O OG1 . THR A  1  287 ? -3.441  6.100   -17.992 1.00 88.66 287 A  1 
ATOM   2294 C CG2 . THR A  1  287 ? -1.995  7.655   -19.139 1.00 88.90 287 A  1 
ATOM   2295 N N   . VAL A  1  288 ? -6.319  5.792   -20.050 1.00 94.16 288 A  1 
ATOM   2296 C CA  . VAL A  1  288 ? -7.305  4.746   -20.312 1.00 93.55 288 A  1 
ATOM   2297 C C   . VAL A  1  288 ? -6.756  3.319   -20.324 1.00 93.86 288 A  1 
ATOM   2298 O O   . VAL A  1  288 ? -6.755  2.638   -21.354 1.00 91.19 288 A  1 
ATOM   2299 C CB  . VAL A  1  288 ? -8.049  5.022   -21.643 1.00 91.60 288 A  1 
ATOM   2300 C CG1 . VAL A  1  288 ? -8.885  6.285   -21.490 1.00 86.09 288 A  1 
ATOM   2301 C CG2 . VAL A  1  288 ? -7.075  5.190   -22.793 1.00 88.30 288 A  1 
ATOM   2302 N N   . GLN A  1  289 ? -6.307  2.873   -19.171 1.00 94.55 289 A  1 
ATOM   2303 C CA  . GLN A  1  289 ? -5.735  1.538   -19.029 1.00 94.44 289 A  1 
ATOM   2304 C C   . GLN A  1  289 ? -6.717  0.530   -18.429 1.00 95.51 289 A  1 
ATOM   2305 O O   . GLN A  1  289 ? -7.706  0.910   -17.802 1.00 95.60 289 A  1 
ATOM   2306 C CB  . GLN A  1  289 ? -4.493  1.598   -18.142 1.00 94.22 289 A  1 
ATOM   2307 C CG  . GLN A  1  289 ? -3.414  2.547   -18.656 1.00 93.33 289 A  1 
ATOM   2308 C CD  . GLN A  1  289 ? -2.177  2.525   -17.786 1.00 93.58 289 A  1 
ATOM   2309 O OE1 . GLN A  1  289 ? -1.663  1.449   -17.473 1.00 86.77 289 A  1 
ATOM   2310 N NE2 . GLN A  1  289 ? -1.692  3.695   -17.396 1.00 85.84 289 A  1 
ATOM   2311 N N   . SER A  1  290 ? -6.421  -0.739  -18.642 1.00 97.07 290 A  1 
ATOM   2312 C CA  . SER A  1  290 ? -7.215  -1.826  -18.102 1.00 97.43 290 A  1 
ATOM   2313 C C   . SER A  1  290 ? -6.208  -2.701  -17.367 1.00 97.33 290 A  1 
ATOM   2314 O O   . SER A  1  290 ? -5.520  -3.511  -17.984 1.00 96.74 290 A  1 
ATOM   2315 C CB  . SER A  1  290 ? -7.892  -2.620  -19.214 1.00 97.56 290 A  1 
ATOM   2316 O OG  . SER A  1  290 ? -8.711  -3.644  -18.686 1.00 95.60 290 A  1 
ATOM   2317 N N   . ILE A  1  291 ? -6.111  -2.520  -16.055 1.00 97.60 291 A  1 
ATOM   2318 C CA  . ILE A  1  291 ? -5.127  -3.247  -15.265 1.00 97.52 291 A  1 
ATOM   2319 C C   . ILE A  1  291 ? -5.679  -3.976  -14.049 1.00 97.87 291 A  1 
ATOM   2320 O O   . ILE A  1  291 ? -4.924  -4.612  -13.306 1.00 97.54 291 A  1 
ATOM   2321 C CB  . ILE A  1  291 ? -4.003  -2.294  -14.796 1.00 97.16 291 A  1 
ATOM   2322 C CG1 . ILE A  1  291 ? -4.585  -1.159  -13.940 1.00 96.21 291 A  1 
ATOM   2323 C CG2 . ILE A  1  291 ? -3.271  -1.721  -16.003 1.00 94.56 291 A  1 
ATOM   2324 C CD1 . ILE A  1  291 ? -3.534  -0.193  -13.403 1.00 95.14 291 A  1 
ATOM   2325 N N   . ASP A  1  292 ? -6.991  -3.905  -13.853 1.00 98.20 292 A  1 
ATOM   2326 C CA  . ASP A  1  292 ? -7.628  -4.576  -12.727 1.00 98.54 292 A  1 
ATOM   2327 C C   . ASP A  1  292 ? -8.452  -5.733  -13.282 1.00 98.65 292 A  1 
ATOM   2328 O O   . ASP A  1  292 ? -9.265  -5.541  -14.190 1.00 98.08 292 A  1 
ATOM   2329 C CB  . ASP A  1  292 ? -8.507  -3.590  -11.967 1.00 98.54 292 A  1 
ATOM   2330 C CG  . ASP A  1  292 ? -7.716  -2.410  -11.434 1.00 98.45 292 A  1 
ATOM   2331 O OD1 . ASP A  1  292 ? -7.062  -2.571  -10.381 1.00 95.99 292 A  1 
ATOM   2332 O OD2 . ASP A  1  292 ? -7.728  -1.336  -12.068 1.00 96.48 292 A  1 
ATOM   2333 N N   . TYR A  1  293 ? -8.238  -6.923  -12.729 1.00 98.67 293 A  1 
ATOM   2334 C CA  . TYR A  1  293 ? -8.885  -8.126  -13.258 1.00 98.67 293 A  1 
ATOM   2335 C C   . TYR A  1  293 ? -9.616  -9.007  -12.267 1.00 98.61 293 A  1 
ATOM   2336 O O   . TYR A  1  293 ? -9.421  -8.909  -11.050 1.00 98.20 293 A  1 
ATOM   2337 C CB  . TYR A  1  293 ? -7.835  -9.008  -13.938 1.00 98.17 293 A  1 
ATOM   2338 C CG  . TYR A  1  293 ? -7.046  -8.365  -15.049 1.00 98.13 293 A  1 
ATOM   2339 C CD1 . TYR A  1  293 ? -6.002  -7.481  -14.771 1.00 97.29 293 A  1 
ATOM   2340 C CD2 . TYR A  1  293 ? -7.321  -8.669  -16.372 1.00 97.40 293 A  1 
ATOM   2341 C CE1 . TYR A  1  293 ? -5.254  -6.906  -15.797 1.00 96.85 293 A  1 
ATOM   2342 C CE2 . TYR A  1  293 ? -6.582  -8.104  -17.407 1.00 96.80 293 A  1 
ATOM   2343 C CZ  . TYR A  1  293 ? -5.553  -7.225  -17.113 1.00 97.13 293 A  1 
ATOM   2344 O OH  . TYR A  1  293 ? -4.821  -6.671  -18.140 1.00 96.14 293 A  1 
ATOM   2345 N N   . ILE A  1  294 ? -10.443 -9.880  -12.829 1.00 98.70 294 A  1 
ATOM   2346 C CA  . ILE A  1  294 ? -11.152 -10.895 -12.065 1.00 98.81 294 A  1 
ATOM   2347 C C   . ILE A  1  294 ? -11.089 -12.134 -12.955 1.00 98.79 294 A  1 
ATOM   2348 O O   . ILE A  1  294 ? -11.794 -12.225 -13.958 1.00 98.35 294 A  1 
ATOM   2349 C CB  . ILE A  1  294 ? -12.633 -10.539 -11.811 1.00 98.83 294 A  1 
ATOM   2350 C CG1 . ILE A  1  294 ? -12.740 -9.258  -10.979 1.00 98.38 294 A  1 
ATOM   2351 C CG2 . ILE A  1  294 ? -13.311 -11.699 -11.080 1.00 98.48 294 A  1 
ATOM   2352 C CD1 . ILE A  1  294 ? -14.170 -8.828  -10.681 1.00 97.95 294 A  1 
ATOM   2353 N N   . PHE A  1  295 ? -10.229 -13.081 -12.578 1.00 98.64 295 A  1 
ATOM   2354 C CA  . PHE A  1  295 ? -10.082 -14.313 -13.331 1.00 98.49 295 A  1 
ATOM   2355 C C   . PHE A  1  295 ? -10.780 -15.460 -12.613 1.00 98.59 295 A  1 
ATOM   2356 O O   . PHE A  1  295 ? -10.750 -15.545 -11.386 1.00 98.24 295 A  1 
ATOM   2357 C CB  . PHE A  1  295 ? -8.607  -14.685 -13.504 1.00 98.11 295 A  1 
ATOM   2358 C CG  . PHE A  1  295 ? -7.917  -13.960 -14.626 1.00 97.66 295 A  1 
ATOM   2359 C CD1 . PHE A  1  295 ? -7.416  -12.675 -14.439 1.00 95.81 295 A  1 
ATOM   2360 C CD2 . PHE A  1  295 ? -7.759  -14.573 -15.859 1.00 95.77 295 A  1 
ATOM   2361 C CE1 . PHE A  1  295 ? -6.770  -12.005 -15.469 1.00 94.66 295 A  1 
ATOM   2362 C CE2 . PHE A  1  295 ? -7.110  -13.907 -16.896 1.00 94.64 295 A  1 
ATOM   2363 C CZ  . PHE A  1  295 ? -6.613  -12.624 -16.701 1.00 95.31 295 A  1 
ATOM   2364 N N   . LEU A  1  296 ? -11.390 -16.338 -13.397 1.00 98.34 296 A  1 
ATOM   2365 C CA  . LEU A  1  296 ? -12.039 -17.520 -12.856 1.00 98.25 296 A  1 
ATOM   2366 C C   . LEU A  1  296 ? -11.304 -18.735 -13.415 1.00 97.99 296 A  1 
ATOM   2367 O O   . LEU A  1  296 ? -11.143 -18.860 -14.626 1.00 97.39 296 A  1 
ATOM   2368 C CB  . LEU A  1  296 ? -13.514 -17.572 -13.267 1.00 98.16 296 A  1 
ATOM   2369 C CG  . LEU A  1  296 ? -14.253 -18.877 -12.930 1.00 97.85 296 A  1 
ATOM   2370 C CD1 . LEU A  1  296 ? -14.308 -19.083 -11.426 1.00 97.02 296 A  1 
ATOM   2371 C CD2 . LEU A  1  296 ? -15.665 -18.832 -13.507 1.00 97.02 296 A  1 
ATOM   2372 N N   . PHE A  1  297 ? -10.852 -19.614 -12.527 1.00 98.15 297 A  1 
ATOM   2373 C CA  . PHE A  1  297 ? -10.168 -20.833 -12.930 1.00 97.90 297 A  1 
ATOM   2374 C C   . PHE A  1  297 ? -11.080 -22.012 -12.623 1.00 97.98 297 A  1 
ATOM   2375 O O   . PHE A  1  297 ? -11.528 -22.173 -11.495 1.00 97.34 297 A  1 
ATOM   2376 C CB  . PHE A  1  297 ? -8.841  -20.994 -12.178 1.00 97.59 297 A  1 
ATOM   2377 C CG  . PHE A  1  297 ? -7.766  -20.044 -12.614 1.00 97.44 297 A  1 
ATOM   2378 C CD1 . PHE A  1  297 ? -7.794  -18.705 -12.229 1.00 96.07 297 A  1 
ATOM   2379 C CD2 . PHE A  1  297 ? -6.711  -20.486 -13.412 1.00 96.17 297 A  1 
ATOM   2380 C CE1 . PHE A  1  297 ? -6.803  -17.822 -12.635 1.00 95.27 297 A  1 
ATOM   2381 C CE2 . PHE A  1  297 ? -5.713  -19.610 -13.817 1.00 95.19 297 A  1 
ATOM   2382 C CZ  . PHE A  1  297 ? -5.760  -18.279 -13.430 1.00 95.70 297 A  1 
ATOM   2383 N N   . GLU A  1  298 ? -11.350 -22.827 -13.642 1.00 97.22 298 A  1 
ATOM   2384 C CA  . GLU A  1  298 ? -12.213 -23.988 -13.486 1.00 96.72 298 A  1 
ATOM   2385 C C   . GLU A  1  298 ? -11.600 -25.261 -14.053 1.00 96.52 298 A  1 
ATOM   2386 O O   . GLU A  1  298 ? -10.870 -25.219 -15.044 1.00 95.32 298 A  1 
ATOM   2387 C CB  . GLU A  1  298 ? -13.556 -23.744 -14.170 1.00 95.08 298 A  1 
ATOM   2388 C CG  . GLU A  1  298 ? -14.436 -22.709 -13.499 1.00 89.75 298 A  1 
ATOM   2389 C CD  . GLU A  1  298 ? -15.743 -22.522 -14.236 1.00 89.27 298 A  1 
ATOM   2390 O OE1 . GLU A  1  298 ? -15.729 -21.881 -15.296 1.00 82.52 298 A  1 
ATOM   2391 O OE2 . GLU A  1  298 ? -16.777 -23.028 -13.753 1.00 83.88 298 A  1 
ATOM   2392 N N   . LYS A  1  299 ? -11.927 -26.384 -13.436 1.00 96.08 299 A  1 
ATOM   2393 C CA  . LYS A  1  299 ? -11.457 -27.683 -13.884 1.00 95.40 299 A  1 
ATOM   2394 C C   . LYS A  1  299 ? -12.658 -28.378 -14.521 1.00 94.56 299 A  1 
ATOM   2395 O O   . LYS A  1  299 ? -13.795 -28.191 -14.080 1.00 91.86 299 A  1 
ATOM   2396 C CB  . LYS A  1  299 ? -10.934 -28.484 -12.691 1.00 93.96 299 A  1 
ATOM   2397 C CG  . LYS A  1  299 ? -10.044 -29.653 -13.067 1.00 90.68 299 A  1 
ATOM   2398 C CD  . LYS A  1  299 ? -9.394  -30.253 -11.841 1.00 88.38 299 A  1 
ATOM   2399 C CE  . LYS A  1  299 ? -8.407  -31.339 -12.215 1.00 82.28 299 A  1 
ATOM   2400 N NZ  . LYS A  1  299 ? -7.720  -31.909 -11.020 1.00 74.06 299 A  1 
ATOM   2401 N N   . GLU A  1  300 ? -12.405 -29.160 -15.560 1.00 91.91 300 A  1 
ATOM   2402 C CA  . GLU A  1  300 ? -13.475 -29.845 -16.282 1.00 89.77 300 A  1 
ATOM   2403 C C   . GLU A  1  300 ? -14.447 -30.625 -15.399 1.00 88.58 300 A  1 
ATOM   2404 O O   . GLU A  1  300 ? -15.661 -30.496 -15.532 1.00 82.94 300 A  1 
ATOM   2405 C CB  . GLU A  1  300 ? -12.879 -30.800 -17.318 1.00 86.94 300 A  1 
ATOM   2406 C CG  . GLU A  1  300 ? -13.178 -30.423 -18.752 1.00 77.35 300 A  1 
ATOM   2407 C CD  . GLU A  1  300 ? -12.726 -31.472 -19.743 1.00 69.35 300 A  1 
ATOM   2408 O OE1 . GLU A  1  300 ? -11.892 -32.334 -19.384 1.00 62.52 300 A  1 
ATOM   2409 O OE2 . GLU A  1  300 ? -13.211 -31.431 -20.890 1.00 63.47 300 A  1 
ATOM   2410 N N   . GLN A  1  301 ? -13.906 -31.442 -14.512 1.00 89.45 301 A  1 
ATOM   2411 C CA  . GLN A  1  301 ? -14.730 -32.262 -13.633 1.00 89.09 301 A  1 
ATOM   2412 C C   . GLN A  1  301 ? -14.952 -31.659 -12.252 1.00 89.94 301 A  1 
ATOM   2413 O O   . GLN A  1  301 ? -15.037 -32.371 -11.252 1.00 85.22 301 A  1 
ATOM   2414 C CB  . GLN A  1  301 ? -14.102 -33.647 -13.505 1.00 85.05 301 A  1 
ATOM   2415 C CG  . GLN A  1  301 ? -14.992 -34.813 -13.921 1.00 76.54 301 A  1 
ATOM   2416 C CD  . GLN A  1  301 ? -15.474 -34.702 -15.350 1.00 68.23 301 A  1 
ATOM   2417 O OE1 . GLN A  1  301 ? -14.747 -34.249 -16.232 1.00 61.39 301 A  1 
ATOM   2418 N NE2 . GLN A  1  301 ? -16.707 -35.127 -15.592 1.00 59.13 301 A  1 
ATOM   2419 N N   . SER A  1  302 ? -15.048 -30.347 -12.210 1.00 90.45 302 A  1 
ATOM   2420 C CA  . SER A  1  302 ? -15.255 -29.649 -10.947 1.00 91.04 302 A  1 
ATOM   2421 C C   . SER A  1  302 ? -16.561 -30.062 -10.266 1.00 92.35 302 A  1 
ATOM   2422 O O   . SER A  1  302 ? -17.564 -30.290 -10.931 1.00 89.39 302 A  1 
ATOM   2423 C CB  . SER A  1  302 ? -15.278 -28.137 -11.181 1.00 88.02 302 A  1 
ATOM   2424 O OG  . SER A  1  302 ? -15.610 -27.447 -9.993  1.00 83.24 302 A  1 
ATOM   2425 N N   . PRO A  1  303 ? -16.537 -30.160 -8.930  1.00 93.47 303 A  1 
ATOM   2426 C CA  . PRO A  1  303 ? -17.746 -30.518 -8.189  1.00 93.26 303 A  1 
ATOM   2427 C C   . PRO A  1  303 ? -18.775 -29.387 -8.190  1.00 93.67 303 A  1 
ATOM   2428 O O   . PRO A  1  303 ? -19.913 -29.572 -7.762  1.00 89.78 303 A  1 
ATOM   2429 C CB  . PRO A  1  303 ? -17.215 -30.828 -6.788  1.00 90.81 303 A  1 
ATOM   2430 C CG  . PRO A  1  303 ? -16.011 -29.952 -6.683  1.00 88.44 303 A  1 
ATOM   2431 C CD  . PRO A  1  303 ? -15.374 -30.060 -8.039  1.00 91.75 303 A  1 
ATOM   2432 N N   . LEU A  1  304 ? -18.365 -28.235 -8.683  1.00 95.08 304 A  1 
ATOM   2433 C CA  . LEU A  1  304 ? -19.250 -27.074 -8.736  1.00 95.00 304 A  1 
ATOM   2434 C C   . LEU A  1  304 ? -19.262 -26.427 -10.116 1.00 95.17 304 A  1 
ATOM   2435 O O   . LEU A  1  304 ? -18.220 -26.270 -10.742 1.00 92.88 304 A  1 
ATOM   2436 C CB  . LEU A  1  304 ? -18.831 -26.018 -7.720  1.00 93.68 304 A  1 
ATOM   2437 C CG  . LEU A  1  304 ? -19.005 -26.334 -6.233  1.00 92.66 304 A  1 
ATOM   2438 C CD1 . LEU A  1  304 ? -18.426 -25.176 -5.418  1.00 90.09 304 A  1 
ATOM   2439 C CD2 . LEU A  1  304 ? -20.479 -26.510 -5.901  1.00 90.53 304 A  1 
ATOM   2440 N N   . LYS A  1  305 ? -20.447 -26.052 -10.569 1.00 96.03 305 A  1 
ATOM   2441 C CA  . LYS A  1  305 ? -20.592 -25.347 -11.832 1.00 95.66 305 A  1 
ATOM   2442 C C   . LYS A  1  305 ? -20.651 -23.882 -11.433 1.00 96.44 305 A  1 
ATOM   2443 O O   . LYS A  1  305 ? -21.384 -23.503 -10.523 1.00 95.18 305 A  1 
ATOM   2444 C CB  . LYS A  1  305 ? -21.879 -25.750 -12.548 1.00 93.57 305 A  1 
ATOM   2445 C CG  . LYS A  1  305 ? -22.114 -24.995 -13.844 1.00 79.78 305 A  1 
ATOM   2446 C CD  . LYS A  1  305 ? -23.425 -25.403 -14.499 1.00 72.26 305 A  1 
ATOM   2447 C CE  . LYS A  1  305 ? -23.666 -24.631 -15.773 1.00 62.47 305 A  1 
ATOM   2448 N NZ  . LYS A  1  305 ? -24.945 -25.012 -16.418 1.00 54.53 305 A  1 
ATOM   2449 N N   . VAL A  1  306 ? -19.864 -23.060 -12.111 1.00 97.27 306 A  1 
ATOM   2450 C CA  . VAL A  1  306 ? -19.805 -21.646 -11.776 1.00 97.44 306 A  1 
ATOM   2451 C C   . VAL A  1  306 ? -20.287 -20.727 -12.887 1.00 97.45 306 A  1 
ATOM   2452 O O   . VAL A  1  306 ? -19.861 -20.846 -14.037 1.00 96.55 306 A  1 
ATOM   2453 C CB  . VAL A  1  306 ? -18.370 -21.225 -11.399 1.00 96.97 306 A  1 
ATOM   2454 C CG1 . VAL A  1  306 ? -18.364 -19.803 -10.853 1.00 94.17 306 A  1 
ATOM   2455 C CG2 . VAL A  1  306 ? -17.786 -22.188 -10.377 1.00 94.64 306 A  1 
ATOM   2456 N N   . GLU A  1  307 ? -21.189 -19.820 -12.538 1.00 97.81 307 A  1 
ATOM   2457 C CA  . GLU A  1  307 ? -21.677 -18.815 -13.468 1.00 97.89 307 A  1 
ATOM   2458 C C   . GLU A  1  307 ? -21.289 -17.491 -12.823 1.00 98.19 307 A  1 
ATOM   2459 O O   . GLU A  1  307 ? -21.139 -17.402 -11.609 1.00 97.68 307 A  1 
ATOM   2460 C CB  . GLU A  1  307 ? -23.189 -18.905 -13.647 1.00 96.98 307 A  1 
ATOM   2461 C CG  . GLU A  1  307 ? -23.628 -20.173 -14.348 1.00 86.99 307 A  1 
ATOM   2462 C CD  . GLU A  1  307 ? -25.117 -20.199 -14.650 1.00 80.50 307 A  1 
ATOM   2463 O OE1 . GLU A  1  307 ? -25.811 -19.229 -14.307 1.00 73.06 307 A  1 
ATOM   2464 O OE2 . GLU A  1  307 ? -25.583 -21.198 -15.228 1.00 74.13 307 A  1 
ATOM   2465 N N   . TYR A  1  308 ? -21.123 -16.477 -13.649 1.00 98.34 308 A  1 
ATOM   2466 C CA  . TYR A  1  308 ? -20.699 -15.181 -13.119 1.00 98.35 308 A  1 
ATOM   2467 C C   . TYR A  1  308 ? -21.227 -14.011 -13.925 1.00 98.31 308 A  1 
ATOM   2468 O O   . TYR A  1  308 ? -21.647 -14.161 -15.070 1.00 97.41 308 A  1 
ATOM   2469 C CB  . TYR A  1  308 ? -19.165 -15.118 -13.090 1.00 97.90 308 A  1 
ATOM   2470 C CG  . TYR A  1  308 ? -18.553 -15.292 -14.463 1.00 97.99 308 A  1 
ATOM   2471 C CD1 . TYR A  1  308 ? -18.432 -14.213 -15.349 1.00 96.74 308 A  1 
ATOM   2472 C CD2 . TYR A  1  308 ? -18.135 -16.545 -14.908 1.00 96.96 308 A  1 
ATOM   2473 C CE1 . TYR A  1  308 ? -17.925 -14.383 -16.629 1.00 96.18 308 A  1 
ATOM   2474 C CE2 . TYR A  1  308 ? -17.620 -16.729 -16.190 1.00 95.87 308 A  1 
ATOM   2475 C CZ  . TYR A  1  308 ? -17.521 -15.646 -17.050 1.00 96.25 308 A  1 
ATOM   2476 O OH  . TYR A  1  308 ? -17.019 -15.819 -18.314 1.00 94.30 308 A  1 
ATOM   2477 N N   . LYS A  1  309 ? -21.188 -12.858 -13.307 1.00 98.34 309 A  1 
ATOM   2478 C CA  . LYS A  1  309 ? -21.585 -11.613 -13.936 1.00 98.37 309 A  1 
ATOM   2479 C C   . LYS A  1  309 ? -20.620 -10.569 -13.384 1.00 98.43 309 A  1 
ATOM   2480 O O   . LYS A  1  309 ? -20.720 -10.173 -12.224 1.00 97.61 309 A  1 
ATOM   2481 C CB  . LYS A  1  309 ? -23.019 -11.251 -13.565 1.00 97.44 309 A  1 
ATOM   2482 C CG  . LYS A  1  309 ? -23.512 -9.943  -14.164 1.00 84.11 309 A  1 
ATOM   2483 C CD  . LYS A  1  309 ? -23.519 -9.987  -15.693 1.00 77.83 309 A  1 
ATOM   2484 C CE  . LYS A  1  309 ? -24.062 -8.694  -16.269 1.00 65.99 309 A  1 
ATOM   2485 N NZ  . LYS A  1  309 ? -24.128 -8.725  -17.755 1.00 57.78 309 A  1 
ATOM   2486 N N   . SER A  1  310 ? -19.693 -10.145 -14.217 1.00 98.40 310 A  1 
ATOM   2487 C CA  . SER A  1  310 ? -18.684 -9.178  -13.806 1.00 98.38 310 A  1 
ATOM   2488 C C   . SER A  1  310 ? -18.894 -7.819  -14.458 1.00 98.28 310 A  1 
ATOM   2489 O O   . SER A  1  310 ? -19.410 -7.725  -15.566 1.00 97.32 310 A  1 
ATOM   2490 C CB  . SER A  1  310 ? -17.286 -9.695  -14.164 1.00 98.05 310 A  1 
ATOM   2491 O OG  . SER A  1  310 ? -17.043 -10.942 -13.555 1.00 94.89 310 A  1 
ATOM   2492 N N   . LYS A  1  311 ? -18.468 -6.784  -13.766 1.00 98.42 311 A  1 
ATOM   2493 C CA  . LYS A  1  311 ? -18.588 -5.431  -14.296 1.00 98.31 311 A  1 
ATOM   2494 C C   . LYS A  1  311 ? -17.654 -4.464  -13.597 1.00 98.63 311 A  1 
ATOM   2495 O O   . LYS A  1  311 ? -17.103 -4.772  -12.532 1.00 98.32 311 A  1 
ATOM   2496 C CB  . LYS A  1  311 ? -20.029 -4.926  -14.151 1.00 97.10 311 A  1 
ATOM   2497 C CG  . LYS A  1  311 ? -20.439 -4.611  -12.721 1.00 92.99 311 A  1 
ATOM   2498 C CD  . LYS A  1  311 ? -21.833 -3.996  -12.684 1.00 91.80 311 A  1 
ATOM   2499 C CE  . LYS A  1  311 ? -22.223 -3.613  -11.268 1.00 82.50 311 A  1 
ATOM   2500 N NZ  . LYS A  1  311 ? -23.577 -2.976  -11.209 1.00 78.17 311 A  1 
ATOM   2501 N N   . VAL A  1  312 ? -17.491 -3.318  -14.218 1.00 98.58 312 A  1 
ATOM   2502 C CA  . VAL A  1  312 ? -16.654 -2.266  -13.659 1.00 98.58 312 A  1 
ATOM   2503 C C   . VAL A  1  312 ? -17.576 -1.328  -12.883 1.00 98.43 312 A  1 
ATOM   2504 O O   . VAL A  1  312 ? -18.678 -1.016  -13.333 1.00 97.89 312 A  1 
ATOM   2505 C CB  . VAL A  1  312 ? -15.946 -1.470  -14.772 1.00 98.29 312 A  1 
ATOM   2506 C CG1 . VAL A  1  312 ? -15.270 -0.232  -14.191 1.00 96.47 312 A  1 
ATOM   2507 C CG2 . VAL A  1  312 ? -14.932 -2.346  -15.474 1.00 96.88 312 A  1 
ATOM   2508 N N   . ASN A  1  313 ? -17.122 -0.904  -11.719 1.00 98.50 313 A  1 
ATOM   2509 C CA  . ASN A  1  313 ? -17.870 0.030   -10.894 1.00 98.56 313 A  1 
ATOM   2510 C C   . ASN A  1  313 ? -16.989 1.271   -10.798 1.00 98.55 313 A  1 
ATOM   2511 O O   . ASN A  1  313 ? -15.941 1.241   -10.159 1.00 98.22 313 A  1 
ATOM   2512 C CB  . ASN A  1  313 ? -18.121 -0.556  -9.504  1.00 98.31 313 A  1 
ATOM   2513 C CG  . ASN A  1  313 ? -19.000 0.341   -8.644  1.00 98.01 313 A  1 
ATOM   2514 O OD1 . ASN A  1  313 ? -19.017 1.557   -8.814  1.00 95.44 313 A  1 
ATOM   2515 N ND2 . ASN A  1  313 ? -19.722 -0.262  -7.710  1.00 94.45 313 A  1 
ATOM   2516 N N   . GLU A  1  314 ? -17.408 2.339   -11.435 1.00 98.22 314 A  1 
ATOM   2517 C CA  . GLU A  1  314 ? -16.613 3.561   -11.464 1.00 98.11 314 A  1 
ATOM   2518 C C   . GLU A  1  314 ? -16.450 4.247   -10.109 1.00 98.03 314 A  1 
ATOM   2519 O O   . GLU A  1  314 ? -15.563 5.076   -9.937  1.00 96.98 314 A  1 
ATOM   2520 C CB  . GLU A  1  314 ? -17.202 4.554   -12.475 1.00 97.72 314 A  1 
ATOM   2521 C CG  . GLU A  1  314 ? -17.210 4.026   -13.899 1.00 96.87 314 A  1 
ATOM   2522 C CD  . GLU A  1  314 ? -17.697 5.050   -14.911 1.00 96.19 314 A  1 
ATOM   2523 O OE1 . GLU A  1  314 ? -18.090 6.165   -14.504 1.00 92.25 314 A  1 
ATOM   2524 O OE2 . GLU A  1  314 ? -17.695 4.734   -16.110 1.00 93.28 314 A  1 
ATOM   2525 N N   . MET A  1  315 ? -17.297 3.884   -9.155  1.00 98.00 315 A  1 
ATOM   2526 C CA  . MET A  1  315 ? -17.228 4.474   -7.817  1.00 98.00 315 A  1 
ATOM   2527 C C   . MET A  1  315 ? -17.248 5.996   -7.849  1.00 97.84 315 A  1 
ATOM   2528 O O   . MET A  1  315 ? -16.440 6.660   -7.194  1.00 96.50 315 A  1 
ATOM   2529 C CB  . MET A  1  315 ? -15.970 3.980   -7.083  1.00 98.02 315 A  1 
ATOM   2530 C CG  . MET A  1  315 ? -16.030 2.520   -6.661  1.00 97.49 315 A  1 
ATOM   2531 S SD  . MET A  1  315 ? -17.314 2.222   -5.427  1.00 97.12 315 A  1 
ATOM   2532 C CE  . MET A  1  315 ? -17.085 0.473   -5.106  1.00 93.11 315 A  1 
ATOM   2533 N N   . ARG A  1  316 ? -18.177 6.534   -8.610  1.00 97.84 316 A  1 
ATOM   2534 C CA  . ARG A  1  316 ? -18.330 7.984   -8.702  1.00 97.57 316 A  1 
ATOM   2535 C C   . ARG A  1  316 ? -18.900 8.539   -7.398  1.00 97.58 316 A  1 
ATOM   2536 O O   . ARG A  1  316 ? -19.639 7.851   -6.690  1.00 96.32 316 A  1 
ATOM   2537 C CB  . ARG A  1  316 ? -19.283 8.358   -9.848  1.00 96.62 316 A  1 
ATOM   2538 C CG  . ARG A  1  316 ? -18.747 8.110   -11.235 1.00 91.53 316 A  1 
ATOM   2539 C CD  . ARG A  1  316 ? -19.818 8.428   -12.280 1.00 90.37 316 A  1 
ATOM   2540 N NE  . ARG A  1  316 ? -19.337 8.211   -13.650 1.00 88.36 316 A  1 
ATOM   2541 C CZ  . ARG A  1  316 ? -18.632 9.099   -14.341 1.00 87.72 316 A  1 
ATOM   2542 N NH1 . ARG A  1  316 ? -18.308 10.273  -13.817 1.00 79.01 316 A  1 
ATOM   2543 N NH2 . ARG A  1  316 ? -18.235 8.816   -15.580 1.00 82.68 316 A  1 
ATOM   2544 N N   . VAL A  1  317 ? -18.553 9.773   -7.108  1.00 97.48 317 A  1 
ATOM   2545 C CA  . VAL A  1  317 ? -19.066 10.439  -5.914  1.00 97.02 317 A  1 
ATOM   2546 C C   . VAL A  1  317 ? -19.442 11.860  -6.296  1.00 96.60 317 A  1 
ATOM   2547 O O   . VAL A  1  317 ? -18.876 12.446  -7.222  1.00 93.55 317 A  1 
ATOM   2548 C CB  . VAL A  1  317 ? -18.034 10.486  -4.765  1.00 95.11 317 A  1 
ATOM   2549 C CG1 . VAL A  1  317 ? -17.748 9.078   -4.270  1.00 86.76 317 A  1 
ATOM   2550 C CG2 . VAL A  1  317 ? -16.756 11.157  -5.226  1.00 87.84 317 A  1 
ATOM   2551 N N   . GLN A  1  318 ? -20.409 12.417  -5.576  1.00 95.64 318 A  1 
ATOM   2552 C CA  . GLN A  1  318 ? -20.855 13.780  -5.824  1.00 94.69 318 A  1 
ATOM   2553 C C   . GLN A  1  318 ? -20.631 14.641  -4.587  1.00 94.18 318 A  1 
ATOM   2554 O O   . GLN A  1  318 ? -20.499 14.127  -3.478  1.00 89.30 318 A  1 
ATOM   2555 C CB  . GLN A  1  318 ? -22.345 13.802  -6.179  1.00 92.48 318 A  1 
ATOM   2556 C CG  . GLN A  1  318 ? -22.689 13.151  -7.505  1.00 85.13 318 A  1 
ATOM   2557 C CD  . GLN A  1  318 ? -24.162 13.294  -7.835  1.00 78.04 318 A  1 
ATOM   2558 O OE1 . GLN A  1  318 ? -25.028 12.944  -7.035  1.00 69.83 318 A  1 
ATOM   2559 N NE2 . GLN A  1  318 ? -24.457 13.823  -9.012  1.00 67.22 318 A  1 
ATOM   2560 N N   . ASN A  1  319 ? -20.601 15.947  -4.818  1.00 93.11 319 A  1 
ATOM   2561 C CA  . ASN A  1  319 ? -20.425 16.903  -3.733  1.00 93.48 319 A  1 
ATOM   2562 C C   . ASN A  1  319 ? -19.170 16.676  -2.897  1.00 93.93 319 A  1 
ATOM   2563 O O   . ASN A  1  319 ? -19.187 16.777  -1.674  1.00 90.79 319 A  1 
ATOM   2564 C CB  . ASN A  1  319 ? -21.659 16.883  -2.823  1.00 91.93 319 A  1 
ATOM   2565 C CG  . ASN A  1  319 ? -22.942 17.161  -3.583  1.00 85.92 319 A  1 
ATOM   2566 O OD1 . ASN A  1  319 ? -23.019 18.095  -4.376  1.00 76.98 319 A  1 
ATOM   2567 N ND2 . ASN A  1  319 ? -23.957 16.334  -3.361  1.00 74.50 319 A  1 
ATOM   2568 N N   . GLN A  1  320 ? -18.076 16.363  -3.581  1.00 95.14 320 A  1 
ATOM   2569 C CA  . GLN A  1  320 ? -16.791 16.149  -2.937  1.00 95.25 320 A  1 
ATOM   2570 C C   . GLN A  1  320 ? -15.733 16.812  -3.813  1.00 95.45 320 A  1 
ATOM   2571 O O   . GLN A  1  320 ? -15.973 17.065  -4.992  1.00 93.32 320 A  1 
ATOM   2572 C CB  . GLN A  1  320 ? -16.481 14.652  -2.813  1.00 94.54 320 A  1 
ATOM   2573 C CG  . GLN A  1  320 ? -17.444 13.849  -1.952  1.00 92.79 320 A  1 
ATOM   2574 C CD  . GLN A  1  320 ? -17.369 14.220  -0.484  1.00 92.77 320 A  1 
ATOM   2575 O OE1 . GLN A  1  320 ? -16.409 14.852  -0.035  1.00 85.13 320 A  1 
ATOM   2576 N NE2 . GLN A  1  320 ? -18.375 13.818  0.285   1.00 83.81 320 A  1 
ATOM   2577 N N   . PRO A  1  321 ? -14.572 17.111  -3.252  1.00 95.29 321 A  1 
ATOM   2578 C CA  . PRO A  1  321 ? -13.496 17.727  -4.034  1.00 94.37 321 A  1 
ATOM   2579 C C   . PRO A  1  321 ? -12.974 16.782  -5.119  1.00 94.58 321 A  1 
ATOM   2580 O O   . PRO A  1  321 ? -12.202 17.192  -5.993  1.00 91.84 321 A  1 
ATOM   2581 C CB  . PRO A  1  321 ? -12.421 18.017  -2.981  1.00 93.15 321 A  1 
ATOM   2582 C CG  . PRO A  1  321 ? -13.204 18.168  -1.712  1.00 92.42 321 A  1 
ATOM   2583 C CD  . PRO A  1  321 ? -14.241 17.074  -1.827  1.00 94.70 321 A  1 
ATOM   2584 N N   . TYR A  1  322 ? -13.385 15.520  -5.050  1.00 95.76 322 A  1 
ATOM   2585 C CA  . TYR A  1  322 ? -12.963 14.508  -6.007  1.00 95.71 322 A  1 
ATOM   2586 C C   . TYR A  1  322 ? -14.207 13.837  -6.568  1.00 95.94 322 A  1 
ATOM   2587 O O   . TYR A  1  322 ? -15.238 13.759  -5.906  1.00 94.29 322 A  1 
ATOM   2588 C CB  . TYR A  1  322 ? -12.073 13.462  -5.315  1.00 95.39 322 A  1 
ATOM   2589 C CG  . TYR A  1  322 ? -12.625 13.006  -3.982  1.00 96.20 322 A  1 
ATOM   2590 C CD1 . TYR A  1  322 ? -12.426 13.753  -2.819  1.00 95.44 322 A  1 
ATOM   2591 C CD2 . TYR A  1  322 ? -13.389 11.843  -3.882  1.00 95.46 322 A  1 
ATOM   2592 C CE1 . TYR A  1  322 ? -12.970 13.367  -1.603  1.00 94.79 322 A  1 
ATOM   2593 C CE2 . TYR A  1  322 ? -13.940 11.446  -2.676  1.00 94.93 322 A  1 
ATOM   2594 C CZ  . TYR A  1  322 ? -13.733 12.211  -1.542  1.00 95.65 322 A  1 
ATOM   2595 O OH  . TYR A  1  322 ? -14.291 11.827  -0.339  1.00 95.08 322 A  1 
ATOM   2596 N N   . GLY A  1  323 ? -14.111 13.361  -7.801  1.00 96.30 323 A  1 
ATOM   2597 C CA  . GLY A  1  323 ? -15.257 12.745  -8.445  1.00 96.28 323 A  1 
ATOM   2598 C C   . GLY A  1  323 ? -15.301 11.228  -8.425  1.00 96.99 323 A  1 
ATOM   2599 O O   . GLY A  1  323 ? -16.274 10.634  -8.890  1.00 95.26 323 A  1 
ATOM   2600 N N   . PHE A  1  324 ? -14.262 10.607  -7.887  1.00 97.10 324 A  1 
ATOM   2601 C CA  . PHE A  1  324 ? -14.172 9.149   -7.819  1.00 97.27 324 A  1 
ATOM   2602 C C   . PHE A  1  324 ? -13.533 8.743   -6.496  1.00 97.04 324 A  1 
ATOM   2603 O O   . PHE A  1  324 ? -12.795 9.528   -5.900  1.00 95.50 324 A  1 
ATOM   2604 C CB  . PHE A  1  324 ? -13.330 8.617   -8.984  1.00 96.87 324 A  1 
ATOM   2605 C CG  . PHE A  1  324 ? -13.869 8.978   -10.340 1.00 97.31 324 A  1 
ATOM   2606 C CD1 . PHE A  1  324 ? -14.806 8.160   -10.973 1.00 96.00 324 A  1 
ATOM   2607 C CD2 . PHE A  1  324 ? -13.458 10.139  -10.980 1.00 96.06 324 A  1 
ATOM   2608 C CE1 . PHE A  1  324 ? -15.314 8.496   -12.220 1.00 95.50 324 A  1 
ATOM   2609 C CE2 . PHE A  1  324 ? -13.970 10.484  -12.233 1.00 95.71 324 A  1 
ATOM   2610 C CZ  . PHE A  1  324 ? -14.900 9.659   -12.850 1.00 96.54 324 A  1 
ATOM   2611 N N   . LEU A  1  325 ? -13.805 7.527   -6.049  1.00 97.90 325 A  1 
ATOM   2612 C CA  . LEU A  1  325 ? -13.237 7.052   -4.792  1.00 97.97 325 A  1 
ATOM   2613 C C   . LEU A  1  325 ? -11.781 6.608   -4.881  1.00 97.98 325 A  1 
ATOM   2614 O O   . LEU A  1  325 ? -11.174 6.276   -3.867  1.00 96.50 325 A  1 
ATOM   2615 C CB  . LEU A  1  325 ? -14.084 5.900   -4.229  1.00 97.41 325 A  1 
ATOM   2616 C CG  . LEU A  1  325 ? -15.446 6.275   -3.670  1.00 95.90 325 A  1 
ATOM   2617 C CD1 . LEU A  1  325 ? -16.115 5.035   -3.083  1.00 95.53 325 A  1 
ATOM   2618 C CD2 . LEU A  1  325 ? -15.297 7.341   -2.589  1.00 95.59 325 A  1 
ATOM   2619 N N   . SER A  1  326 ? -11.243 6.619   -6.083  1.00 98.00 326 A  1 
ATOM   2620 C CA  . SER A  1  326 ? -9.861  6.201   -6.284  1.00 98.15 326 A  1 
ATOM   2621 C C   . SER A  1  326 ? -9.431  6.592   -7.688  1.00 97.99 326 A  1 
ATOM   2622 O O   . SER A  1  326 ? -10.258 7.005   -8.503  1.00 97.22 326 A  1 
ATOM   2623 C CB  . SER A  1  326 ? -9.732  4.684   -6.115  1.00 98.08 326 A  1 
ATOM   2624 O OG  . SER A  1  326 ? -8.449  4.226   -6.492  1.00 97.42 326 A  1 
ATOM   2625 N N   . ASP A  1  327 ? -8.137  6.473   -7.971  1.00 97.71 327 A  1 
ATOM   2626 C CA  . ASP A  1  327 ? -7.659  6.745   -9.308  1.00 97.42 327 A  1 
ATOM   2627 C C   . ASP A  1  327 ? -7.957  5.514   -10.168 1.00 97.66 327 A  1 
ATOM   2628 O O   . ASP A  1  327 ? -7.792  5.541   -11.381 1.00 96.32 327 A  1 
ATOM   2629 C CB  . ASP A  1  327 ? -6.166  7.108   -9.321  1.00 96.44 327 A  1 
ATOM   2630 C CG  . ASP A  1  327 ? -5.283  6.032   -8.711  1.00 96.01 327 A  1 
ATOM   2631 O OD1 . ASP A  1  327 ? -5.793  5.183   -7.962  1.00 94.06 327 A  1 
ATOM   2632 O OD2 . ASP A  1  327 ? -4.069  6.073   -8.986  1.00 92.79 327 A  1 
ATOM   2633 N N   . HIS A  1  328 ? -8.433  4.457   -9.520  1.00 97.86 328 A  1 
ATOM   2634 C CA  . HIS A  1  328 ? -8.837  3.223   -10.193 1.00 98.29 328 A  1 
ATOM   2635 C C   . HIS A  1  328 ? -10.349 3.082   -10.074 1.00 98.44 328 A  1 
ATOM   2636 O O   . HIS A  1  328 ? -10.957 3.586   -9.121  1.00 97.80 328 A  1 
ATOM   2637 C CB  . HIS A  1  328 ? -8.258  1.982   -9.510  1.00 97.89 328 A  1 
ATOM   2638 C CG  . HIS A  1  328 ? -6.816  1.734   -9.782  1.00 98.00 328 A  1 
ATOM   2639 N ND1 . HIS A  1  328 ? -6.396  0.652   -10.531 1.00 95.26 328 A  1 
ATOM   2640 C CD2 . HIS A  1  328 ? -5.708  2.368   -9.367  1.00 95.86 328 A  1 
ATOM   2641 C CE1 . HIS A  1  328 ? -5.074  0.645   -10.564 1.00 95.64 328 A  1 
ATOM   2642 N NE2 . HIS A  1  328 ? -4.631  1.676   -9.873  1.00 96.17 328 A  1 
ATOM   2643 N N   . PHE A  1  329 ? -10.942 2.394   -11.014 1.00 98.01 329 A  1 
ATOM   2644 C CA  . PHE A  1  329 ? -12.351 2.035   -10.914 1.00 98.19 329 A  1 
ATOM   2645 C C   . PHE A  1  329 ? -12.288 0.705   -10.170 1.00 98.20 329 A  1 
ATOM   2646 O O   . PHE A  1  329 ? -11.254 0.041   -10.151 1.00 97.79 329 A  1 
ATOM   2647 C CB  . PHE A  1  329 ? -12.978 1.781   -12.285 1.00 97.95 329 A  1 
ATOM   2648 C CG  . PHE A  1  329 ? -13.206 3.019   -13.115 1.00 98.02 329 A  1 
ATOM   2649 C CD1 . PHE A  1  329 ? -13.364 4.267   -12.524 1.00 96.61 329 A  1 
ATOM   2650 C CD2 . PHE A  1  329 ? -13.315 2.916   -14.499 1.00 96.30 329 A  1 
ATOM   2651 C CE1 . PHE A  1  329 ? -13.621 5.399   -13.298 1.00 96.02 329 A  1 
ATOM   2652 C CE2 . PHE A  1  329 ? -13.573 4.034   -15.275 1.00 95.69 329 A  1 
ATOM   2653 C CZ  . PHE A  1  329 ? -13.723 5.278   -14.678 1.00 96.80 329 A  1 
ATOM   2654 N N   . ALA A  1  330 ? -13.397 0.309   -9.586  1.00 98.54 330 A  1 
ATOM   2655 C CA  . ALA A  1  330 ? -13.426 -0.974  -8.909  1.00 98.63 330 A  1 
ATOM   2656 C C   . ALA A  1  330 ? -13.949 -1.986  -9.928  1.00 98.74 330 A  1 
ATOM   2657 O O   . ALA A  1  330 ? -14.563 -1.607  -10.930 1.00 98.48 330 A  1 
ATOM   2658 C CB  . ALA A  1  330 ? -14.365 -0.928  -7.707  1.00 98.59 330 A  1 
ATOM   2659 N N   . VAL A  1  331 ? -13.710 -3.259  -9.683  1.00 98.78 331 A  1 
ATOM   2660 C CA  . VAL A  1  331 ? -14.247 -4.315  -10.536 1.00 98.89 331 A  1 
ATOM   2661 C C   . VAL A  1  331 ? -14.958 -5.258  -9.579  1.00 98.89 331 A  1 
ATOM   2662 O O   . VAL A  1  331 ? -14.501 -5.493  -8.463  1.00 98.65 331 A  1 
ATOM   2663 C CB  . VAL A  1  331 ? -13.154 -5.059  -11.341 1.00 98.59 331 A  1 
ATOM   2664 C CG1 . VAL A  1  331 ? -12.577 -4.111  -12.392 1.00 97.00 331 A  1 
ATOM   2665 C CG2 . VAL A  1  331 ? -12.059 -5.580  -10.430 1.00 96.38 331 A  1 
ATOM   2666 N N   . GLU A  1  332 ? -16.082 -5.778  -10.029 1.00 98.83 332 A  1 
ATOM   2667 C CA  . GLU A  1  332 ? -16.849 -6.668  -9.170  1.00 98.89 332 A  1 
ATOM   2668 C C   . GLU A  1  332 ? -17.460 -7.803  -9.955  1.00 98.85 332 A  1 
ATOM   2669 O O   . GLU A  1  332 ? -17.613 -7.736  -11.172 1.00 98.53 332 A  1 
ATOM   2670 C CB  . GLU A  1  332 ? -17.953 -5.876  -8.462  1.00 97.95 332 A  1 
ATOM   2671 C CG  . GLU A  1  332 ? -18.982 -5.265  -9.394  1.00 94.29 332 A  1 
ATOM   2672 C CD  . GLU A  1  332 ? -19.991 -4.400  -8.648  1.00 97.10 332 A  1 
ATOM   2673 O OE1 . GLU A  1  332 ? -19.608 -3.314  -8.184  1.00 92.64 332 A  1 
ATOM   2674 O OE2 . GLU A  1  332 ? -21.155 -4.819  -8.525  1.00 94.49 332 A  1 
ATOM   2675 N N   . SER A  1  333 ? -17.817 -8.867  -9.244  1.00 98.89 333 A  1 
ATOM   2676 C CA  . SER A  1  333 ? -18.420 -10.014 -9.890  1.00 98.83 333 A  1 
ATOM   2677 C C   . SER A  1  333 ? -19.288 -10.774 -8.908  1.00 98.87 333 A  1 
ATOM   2678 O O   . SER A  1  333 ? -18.937 -10.920 -7.737  1.00 98.46 333 A  1 
ATOM   2679 C CB  . SER A  1  333 ? -17.339 -10.945 -10.444 1.00 98.50 333 A  1 
ATOM   2680 O OG  . SER A  1  333 ? -17.919 -11.995 -11.179 1.00 93.79 333 A  1 
ATOM   2681 N N   . GLU A  1  334 ? -20.431 -11.241 -9.414  1.00 98.85 334 A  1 
ATOM   2682 C CA  . GLU A  1  334 ? -21.322 -12.042 -8.589  1.00 98.72 334 A  1 
ATOM   2683 C C   . GLU A  1  334 ? -21.252 -13.446 -9.160  1.00 98.76 334 A  1 
ATOM   2684 O O   . GLU A  1  334 ? -21.609 -13.681 -10.316 1.00 98.14 334 A  1 
ATOM   2685 C CB  . GLU A  1  334 ? -22.761 -11.517 -8.647  1.00 98.26 334 A  1 
ATOM   2686 C CG  . GLU A  1  334 ? -23.692 -12.290 -7.723  1.00 91.34 334 A  1 
ATOM   2687 C CD  . GLU A  1  334 ? -25.104 -11.724 -7.687  1.00 87.95 334 A  1 
ATOM   2688 O OE1 . GLU A  1  334 ? -25.300 -10.572 -8.132  1.00 81.48 334 A  1 
ATOM   2689 O OE2 . GLU A  1  334 ? -26.010 -12.431 -7.206  1.00 82.45 334 A  1 
ATOM   2690 N N   . PHE A  1  335 ? -20.785 -14.387 -8.348  1.00 98.84 335 A  1 
ATOM   2691 C CA  . PHE A  1  335 ? -20.655 -15.778 -8.751  1.00 98.77 335 A  1 
ATOM   2692 C C   . PHE A  1  335 ? -21.804 -16.599 -8.211  1.00 98.67 335 A  1 
ATOM   2693 O O   . PHE A  1  335 ? -22.246 -16.404 -7.077  1.00 97.99 335 A  1 
ATOM   2694 C CB  . PHE A  1  335 ? -19.334 -16.349 -8.232  1.00 98.67 335 A  1 
ATOM   2695 C CG  . PHE A  1  335 ? -18.109 -15.688 -8.814  1.00 98.76 335 A  1 
ATOM   2696 C CD1 . PHE A  1  335 ? -17.569 -16.135 -10.008 1.00 98.23 335 A  1 
ATOM   2697 C CD2 . PHE A  1  335 ? -17.515 -14.609 -8.170  1.00 98.28 335 A  1 
ATOM   2698 C CE1 . PHE A  1  335 ? -16.444 -15.521 -10.554 1.00 98.16 335 A  1 
ATOM   2699 C CE2 . PHE A  1  335 ? -16.394 -13.987 -8.710  1.00 98.01 335 A  1 
ATOM   2700 C CZ  . PHE A  1  335 ? -15.855 -14.446 -9.904  1.00 98.44 335 A  1 
ATOM   2701 N N   . THR A  1  336 ? -22.294 -17.527 -9.040  1.00 98.58 336 A  1 
ATOM   2702 C CA  . THR A  1  336 ? -23.372 -18.418 -8.636  1.00 98.46 336 A  1 
ATOM   2703 C C   . THR A  1  336 ? -22.852 -19.840 -8.772  1.00 98.23 336 A  1 
ATOM   2704 O O   . THR A  1  336 ? -22.376 -20.237 -9.837  1.00 97.25 336 A  1 
ATOM   2705 C CB  . THR A  1  336 ? -24.618 -18.241 -9.516  1.00 98.07 336 A  1 
ATOM   2706 O OG1 . THR A  1  336 ? -25.063 -16.883 -9.439  1.00 93.80 336 A  1 
ATOM   2707 C CG2 . THR A  1  336 ? -25.742 -19.157 -9.045  1.00 92.65 336 A  1 
ATOM   2708 N N   . PHE A  1  337 ? -22.948 -20.597 -7.697  1.00 97.77 337 A  1 
ATOM   2709 C CA  . PHE A  1  337 ? -22.464 -21.970 -7.676  1.00 97.38 337 A  1 
ATOM   2710 C C   . PHE A  1  337 ? -23.599 -22.976 -7.627  1.00 96.63 337 A  1 
ATOM   2711 O O   . PHE A  1  337 ? -24.510 -22.850 -6.806  1.00 94.72 337 A  1 
ATOM   2712 C CB  . PHE A  1  337 ? -21.551 -22.174 -6.462  1.00 96.92 337 A  1 
ATOM   2713 C CG  . PHE A  1  337 ? -20.410 -21.204 -6.378  1.00 97.51 337 A  1 
ATOM   2714 C CD1 . PHE A  1  337 ? -19.217 -21.461 -7.035  1.00 96.32 337 A  1 
ATOM   2715 C CD2 . PHE A  1  337 ? -20.534 -20.027 -5.652  1.00 96.47 337 A  1 
ATOM   2716 C CE1 . PHE A  1  337 ? -18.160 -20.565 -6.961  1.00 96.08 337 A  1 
ATOM   2717 C CE2 . PHE A  1  337 ? -19.480 -19.118 -5.586  1.00 95.85 337 A  1 
ATOM   2718 C CZ  . PHE A  1  337 ? -18.287 -19.390 -6.238  1.00 96.81 337 A  1 
ATOM   2719 N N   . THR A  1  338 ? -23.538 -23.965 -8.518  1.00 96.49 338 A  1 
ATOM   2720 C CA  . THR A  1  338 ? -24.557 -25.013 -8.542  1.00 95.46 338 A  1 
ATOM   2721 C C   . THR A  1  338 ? -23.850 -26.356 -8.550  1.00 94.60 338 A  1 
ATOM   2722 O O   . THR A  1  338 ? -22.775 -26.510 -9.134  1.00 90.50 338 A  1 
ATOM   2723 C CB  . THR A  1  338 ? -25.461 -24.914 -9.786  1.00 93.17 338 A  1 
ATOM   2724 O OG1 . THR A  1  338 ? -24.669 -24.954 -10.967 1.00 83.21 338 A  1 
ATOM   2725 C CG2 . THR A  1  338 ? -26.255 -23.619 -9.754  1.00 80.50 338 A  1 
ATOM   2726 N N   . GLN A  1  339 ? -24.451 -27.325 -7.888  1.00 89.64 339 A  1 
ATOM   2727 C CA  . GLN A  1  339 ? -23.856 -28.651 -7.782  1.00 87.52 339 A  1 
ATOM   2728 C C   . GLN A  1  339 ? -24.387 -29.608 -8.841  1.00 83.49 339 A  1 
ATOM   2729 O O   . GLN A  1  339 ? -25.454 -29.337 -9.413  1.00 76.21 339 A  1 
ATOM   2730 C CB  . GLN A  1  339 ? -24.122 -29.212 -6.382  1.00 80.99 339 A  1 
ATOM   2731 C CG  . GLN A  1  339 ? -22.928 -29.938 -5.784  1.00 70.94 339 A  1 
ATOM   2732 C CD  . GLN A  1  339 ? -23.098 -30.186 -4.290  1.00 65.76 339 A  1 
ATOM   2733 O OE1 . GLN A  1  339 ? -23.691 -29.378 -3.588  1.00 60.76 339 A  1 
ATOM   2734 N NE2 . GLN A  1  339 ? -22.563 -31.298 -3.818  1.00 60.00 339 A  1 
ATOM   2735 O OXT . GLN A  1  339 ? -23.742 -30.640 -9.065  1.00 63.48 339 A  1 
HETATM 2736 C C1  . OLA B  2  .   ? 3.123   1.347   -4.263  1.00 67.67 1   B  1 
HETATM 2737 O O1  . OLA B  2  .   ? 3.405   0.186   -3.976  1.00 59.57 1   B  1 
HETATM 2738 O O2  . OLA B  2  .   ? 2.056   1.619   -4.857  1.00 59.53 1   B  1 
HETATM 2739 C C2  . OLA B  2  .   ? 4.023   2.392   -3.946  1.00 64.99 1   B  1 
HETATM 2740 C C3  . OLA B  2  .   ? 5.066   2.032   -3.045  1.00 66.03 1   B  1 
HETATM 2741 C C4  . OLA B  2  .   ? 5.950   3.132   -2.879  1.00 64.01 1   B  1 
HETATM 2742 C C5  . OLA B  2  .   ? 6.981   2.886   -1.930  1.00 64.13 1   B  1 
HETATM 2743 C C6  . OLA B  2  .   ? 7.841   4.014   -1.843  1.00 61.46 1   B  1 
HETATM 2744 C C7  . OLA B  2  .   ? 8.792   3.876   -0.815  1.00 60.25 1   B  1 
HETATM 2745 C C8  . OLA B  2  .   ? 9.702   4.942   -0.788  1.00 58.19 1   B  1 
HETATM 2746 C C9  . OLA B  2  .   ? 10.499  4.919   0.329   1.00 55.81 1   B  1 
HETATM 2747 C C10 . OLA B  2  .   ? 11.512  5.538   0.549   1.00 53.59 1   B  1 
HETATM 2748 C C11 . OLA B  2  .   ? 12.371  6.058   -0.328  1.00 52.25 1   B  1 
HETATM 2749 C C12 . OLA B  2  .   ? 13.145  7.043   0.296   1.00 50.18 1   B  1 
HETATM 2750 C C13 . OLA B  2  .   ? 14.333  7.275   -0.382  1.00 49.27 1   B  1 
HETATM 2751 C C14 . OLA B  2  .   ? 15.017  8.383   0.168   1.00 47.40 1   B  1 
HETATM 2752 C C15 . OLA B  2  .   ? 16.403  8.206   0.033   1.00 45.55 1   B  1 
HETATM 2753 C C16 . OLA B  2  .   ? 17.144  9.323   0.517   1.00 42.15 1   B  1 
HETATM 2754 C C17 . OLA B  2  .   ? 18.528  9.010   0.678   1.00 39.15 1   B  1 
HETATM 2755 C C18 . OLA B  2  .   ? 19.348  10.145  0.993   1.00 35.50 1   B  1 
HETATM 2756 C C1  . OLA C  3  .   ? 2.989   8.373   11.658  1.00 48.58 1   C  1 
HETATM 2757 O O1  . OLA C  3  .   ? 3.479   8.244   12.774  1.00 45.23 1   C  1 
HETATM 2758 O O2  . OLA C  3  .   ? 1.779   8.408   11.465  1.00 46.39 1   C  1 
HETATM 2759 C C2  . OLA C  3  .   ? 3.856   8.460   10.543  1.00 49.45 1   C  1 
HETATM 2760 C C3  . OLA C  3  .   ? 5.128   8.965   10.889  1.00 48.60 1   C  1 
HETATM 2761 C C4  . OLA C  3  .   ? 6.012   8.915   9.762   1.00 49.08 1   C  1 
HETATM 2762 C C5  . OLA C  3  .   ? 7.309   9.442   10.093  1.00 49.20 1   C  1 
HETATM 2763 C C6  . OLA C  3  .   ? 8.218   9.305   8.983   1.00 49.27 1   C  1 
HETATM 2764 C C7  . OLA C  3  .   ? 9.454   9.880   9.264   1.00 48.16 1   C  1 
HETATM 2765 C C8  . OLA C  3  .   ? 10.353  9.756   8.222   1.00 48.14 1   C  1 
HETATM 2766 C C9  . OLA C  3  .   ? 11.490  10.203  8.565   1.00 46.07 1   C  1 
HETATM 2767 C C10 . OLA C  3  .   ? 12.566  10.377  8.196   1.00 44.62 1   C  1 
HETATM 2768 C C11 . OLA C  3  .   ? 13.083  10.990  7.304   1.00 45.00 1   C  1 
HETATM 2769 C C12 . OLA C  3  .   ? 14.468  11.028  7.410   1.00 42.54 1   C  1 
HETATM 2770 C C13 . OLA C  3  .   ? 14.983  11.716  6.338   1.00 41.99 1   C  1 
HETATM 2771 C C14 . OLA C  3  .   ? 16.384  11.755  6.318   1.00 39.52 1   C  1 
HETATM 2772 C C15 . OLA C  3  .   ? 16.786  12.291  5.085   1.00 37.88 1   C  1 
HETATM 2773 C C16 . OLA C  3  .   ? 18.164  12.488  4.994   1.00 35.78 1   C  1 
HETATM 2774 C C17 . OLA C  3  .   ? 18.500  13.009  3.705   1.00 33.04 1   C  1 
HETATM 2775 C C18 . OLA C  3  .   ? 19.892  13.344  3.545   1.00 29.84 1   C  1 
HETATM 2776 C C1  . OLA D  4  .   ? 15.445  -1.843  -4.566  1.00 58.68 1   D  1 
HETATM 2777 O O1  . OLA D  4  .   ? 14.827  -1.405  -3.613  1.00 52.10 1   D  1 
HETATM 2778 O O2  . OLA D  4  .   ? 15.279  -1.472  -5.709  1.00 53.10 1   D  1 
HETATM 2779 C C2  . OLA D  4  .   ? 16.406  -2.826  -4.326  1.00 57.10 1   D  1 
HETATM 2780 C C3  . OLA D  4  .   ? 16.940  -2.758  -3.025  1.00 56.13 1   D  1 
HETATM 2781 C C4  . OLA D  4  .   ? 18.089  -3.587  -2.901  1.00 55.70 1   D  1 
HETATM 2782 C C5  . OLA D  4  .   ? 18.721  -3.477  -1.622  1.00 55.16 1   D  1 
HETATM 2783 C C6  . OLA D  4  .   ? 19.590  -2.384  -1.615  1.00 52.20 1   D  1 
HETATM 2784 C C7  . OLA D  4  .   ? 20.526  -2.467  -0.566  1.00 50.76 1   D  1 
HETATM 2785 C C8  . OLA D  4  .   ? 21.285  -1.285  -0.504  1.00 49.14 1   D  1 
HETATM 2786 C C9  . OLA D  4  .   ? 22.342  -1.409  0.328   1.00 45.65 1   D  1 
HETATM 2787 C C10 . OLA D  4  .   ? 23.110  -0.523  0.620   1.00 43.56 1   D  1 
HETATM 2788 C C11 . OLA D  4  .   ? 22.971  0.758   0.262   1.00 43.50 1   D  1 
HETATM 2789 C C12 . OLA D  4  .   ? 24.135  1.441   0.548   1.00 39.20 1   D  1 
HETATM 2790 C C13 . OLA D  4  .   ? 24.321  2.483   -0.364  1.00 39.25 1   D  1 
HETATM 2791 C C14 . OLA D  4  .   ? 25.657  2.901   -0.384  1.00 36.63 1   D  1 
HETATM 2792 C C15 . OLA D  4  .   ? 25.928  3.612   -1.575  1.00 35.44 1   D  1 
HETATM 2793 C C16 . OLA D  4  .   ? 27.324  3.751   -1.804  1.00 32.74 1   D  1 
HETATM 2794 C C17 . OLA D  4  .   ? 27.590  4.269   -3.127  1.00 30.58 1   D  1 
HETATM 2795 C C18 . OLA D  4  .   ? 28.997  4.362   -3.448  1.00 27.21 1   D  1 
HETATM 2796 C C1  . OLA E  5  .   ? 12.922  -1.378  14.609  1.00 56.52 1   E  1 
HETATM 2797 O O1  . OLA E  5  .   ? 12.100  -2.031  13.974  1.00 52.39 1   E  1 
HETATM 2798 O O2  . OLA E  5  .   ? 12.681  -0.741  15.598  1.00 52.38 1   E  1 
HETATM 2799 C C2  . OLA E  5  .   ? 14.254  -1.379  14.150  1.00 55.29 1   E  1 
HETATM 2800 C C3  . OLA E  5  .   ? 14.416  -2.019  12.911  1.00 55.93 1   E  1 
HETATM 2801 C C4  . OLA E  5  .   ? 15.797  -2.068  12.581  1.00 54.43 1   E  1 
HETATM 2802 C C5  . OLA E  5  .   ? 16.054  -2.433  11.228  1.00 55.18 1   E  1 
HETATM 2803 C C6  . OLA E  5  .   ? 17.411  -2.408  11.013  1.00 53.77 1   E  1 
HETATM 2804 C C7  . OLA E  5  .   ? 17.744  -2.251  9.669   1.00 52.69 1   E  1 
HETATM 2805 C C8  . OLA E  5  .   ? 19.086  -1.971  9.600   1.00 50.95 1   E  1 
HETATM 2806 C C9  . OLA E  5  .   ? 19.472  -1.472  8.441   1.00 48.96 1   E  1 
HETATM 2807 C C10 . OLA E  5  .   ? 20.532  -0.904  8.291   1.00 46.74 1   E  1 
HETATM 2808 C C11 . OLA E  5  .   ? 21.398  -0.743  9.281   1.00 46.27 1   E  1 
HETATM 2809 C C12 . OLA E  5  .   ? 22.325  0.251   9.076   1.00 43.99 1   E  1 
HETATM 2810 C C13 . OLA E  5  .   ? 23.460  -0.215  8.422   1.00 43.78 1   E  1 
HETATM 2811 C C14 . OLA E  5  .   ? 24.544  0.685   8.540   1.00 41.88 1   E  1 
HETATM 2812 C C15 . OLA E  5  .   ? 25.719  0.088   8.042   1.00 40.05 1   E  1 
HETATM 2813 C C16 . OLA E  5  .   ? 26.887  0.872   8.329   1.00 38.32 1   E  1 
HETATM 2814 C C17 . OLA E  5  .   ? 28.077  0.205   7.919   1.00 35.52 1   E  1 
HETATM 2815 C C18 . OLA E  5  .   ? 29.272  0.977   8.170   1.00 31.90 1   E  1 
HETATM 2816 C C1  . OLA F  6  .   ? 4.340   6.419   -5.261  1.00 46.52 1   F  1 
HETATM 2817 O O1  . OLA F  6  .   ? 3.526   5.484   -5.144  1.00 45.67 1   F  1 
HETATM 2818 O O2  . OLA F  6  .   ? 4.293   7.209   -6.201  1.00 44.92 1   F  1 
HETATM 2819 C C2  . OLA F  6  .   ? 5.349   6.564   -4.300  1.00 46.82 1   F  1 
HETATM 2820 C C3  . OLA F  6  .   ? 6.195   7.655   -4.548  1.00 47.09 1   F  1 
HETATM 2821 C C4  . OLA F  6  .   ? 7.241   7.734   -3.572  1.00 46.57 1   F  1 
HETATM 2822 C C5  . OLA F  6  .   ? 8.083   8.848   -3.816  1.00 45.93 1   F  1 
HETATM 2823 C C6  . OLA F  6  .   ? 9.169   8.886   -2.906  1.00 44.94 1   F  1 
HETATM 2824 C C7  . OLA F  6  .   ? 10.010  9.970   -3.196  1.00 42.54 1   F  1 
HETATM 2825 C C8  . OLA F  6  .   ? 11.129  10.026  -2.383  1.00 42.18 1   F  1 
HETATM 2826 C C9  . OLA F  6  .   ? 11.877  11.057  -2.740  1.00 39.75 1   F  1 
HETATM 2827 C C10 . OLA F  6  .   ? 12.847  11.603  -2.499  1.00 37.42 1   F  1 
HETATM 2828 C C11 . OLA F  6  .   ? 13.759  11.570  -1.660  1.00 37.90 1   F  1 
HETATM 2829 C C12 . OLA F  6  .   ? 14.767  12.459  -1.997  1.00 34.63 1   F  1 
HETATM 2830 C C13 . OLA F  6  .   ? 15.806  12.449  -1.074  1.00 35.33 1   F  1 
HETATM 2831 C C14 . OLA F  6  .   ? 16.900  13.208  -1.534  1.00 32.35 1   F  1 
HETATM 2832 C C15 . OLA F  6  .   ? 17.974  13.088  -0.623  1.00 31.24 1   F  1 
HETATM 2833 C C16 . OLA F  6  .   ? 19.171  13.689  -1.108  1.00 27.99 1   F  1 
HETATM 2834 C C17 . OLA F  6  .   ? 20.264  13.479  -0.201  1.00 26.18 1   F  1 
HETATM 2835 C C18 . OLA F  6  .   ? 21.522  14.044  -0.655  1.00 23.47 1   F  1 
HETATM 2836 C C1  . OLA G  7  .   ? 1.421   12.731  11.352  1.00 39.82 1   G  1 
HETATM 2837 O O1  . OLA G  7  .   ? 0.664   13.139  12.222  1.00 37.78 1   G  1 
HETATM 2838 O O2  . OLA G  7  .   ? 1.038   12.134  10.356  1.00 39.33 1   G  1 
HETATM 2839 C C2  . OLA G  7  .   ? 2.803   12.969  11.499  1.00 39.89 1   G  1 
HETATM 2840 C C3  . OLA G  7  .   ? 3.522   13.004  10.262  1.00 40.33 1   G  1 
HETATM 2841 C C4  . OLA G  7  .   ? 4.899   13.342  10.500  1.00 40.16 1   G  1 
HETATM 2842 C C5  . OLA G  7  .   ? 5.647   13.472  9.292   1.00 40.59 1   G  1 
HETATM 2843 C C6  . OLA G  7  .   ? 6.971   13.869  9.581   1.00 40.83 1   G  1 
HETATM 2844 C C7  . OLA G  7  .   ? 7.775   13.968  8.438   1.00 39.13 1   G  1 
HETATM 2845 C C8  . OLA G  7  .   ? 9.038   14.473  8.762   1.00 38.70 1   G  1 
HETATM 2846 C C9  . OLA G  7  .   ? 9.829   14.576  7.748   1.00 36.54 1   G  1 
HETATM 2847 C C10 . OLA G  7  .   ? 10.819  15.188  7.531   1.00 34.93 1   G  1 
HETATM 2848 C C11 . OLA G  7  .   ? 11.919  14.912  7.125   1.00 35.91 1   G  1 
HETATM 2849 C C12 . OLA G  7  .   ? 12.733  16.014  6.875   1.00 33.28 1   G  1 
HETATM 2850 C C13 . OLA G  7  .   ? 14.019  15.612  6.526   1.00 34.07 1   G  1 
HETATM 2851 C C14 . OLA G  7  .   ? 14.835  16.706  6.189   1.00 31.60 1   G  1 
HETATM 2852 C C15 . OLA G  7  .   ? 16.148  16.246  5.916   1.00 30.25 1   G  1 
HETATM 2853 C C16 . OLA G  7  .   ? 17.031  17.300  5.536   1.00 27.50 1   G  1 
HETATM 2854 C C17 . OLA G  7  .   ? 18.358  16.800  5.324   1.00 25.52 1   G  1 
HETATM 2855 C C18 . OLA G  7  .   ? 19.310  17.818  4.939   1.00 22.18 1   G  1 
HETATM 2856 C C1  . OLA H  8  .   ? 16.958  -7.723  0.858   1.00 56.13 1   H  1 
HETATM 2857 O O1  . OLA H  8  .   ? 16.514  -8.198  1.889   1.00 51.82 1   H  1 
HETATM 2858 O O2  . OLA H  8  .   ? 16.595  -8.069  -0.242  1.00 51.39 1   H  1 
HETATM 2859 C C2  . OLA H  8  .   ? 17.955  -6.738  0.950   1.00 52.85 1   H  1 
HETATM 2860 C C3  . OLA H  8  .   ? 18.067  -6.168  2.237   1.00 52.36 1   H  1 
HETATM 2861 C C4  . OLA H  8  .   ? 19.028  -5.125  2.227   1.00 50.29 1   H  1 
HETATM 2862 C C5  . OLA H  8  .   ? 19.209  -4.457  3.456   1.00 49.77 1   H  1 
HETATM 2863 C C6  . OLA H  8  .   ? 20.148  -3.529  3.277   1.00 48.88 1   H  1 
HETATM 2864 C C7  . OLA H  8  .   ? 20.616  -2.887  4.405   1.00 46.86 1   H  1 
HETATM 2865 C C8  . OLA H  8  .   ? 21.821  -2.316  4.041   1.00 45.57 1   H  1 
HETATM 2866 C C9  . OLA H  8  .   ? 22.501  -1.626  4.932   1.00 43.14 1   H  1 
HETATM 2867 C C10 . OLA H  8  .   ? 23.700  -1.389  4.822   1.00 41.38 1   H  1 
HETATM 2868 C C11 . OLA H  8  .   ? 24.494  -1.979  3.899   1.00 41.25 1   H  1 
HETATM 2869 C C12 . OLA H  8  .   ? 25.852  -1.749  4.090   1.00 37.70 1   H  1 
HETATM 2870 C C13 . OLA H  8  .   ? 26.579  -2.157  2.945   1.00 37.16 1   H  1 
HETATM 2871 C C14 . OLA H  8  .   ? 27.919  -2.455  3.202   1.00 34.49 1   H  1 
HETATM 2872 C C15 . OLA H  8  .   ? 28.650  -1.293  3.545   1.00 33.19 1   H  1 
HETATM 2873 C C16 . OLA H  8  .   ? 30.040  -1.538  3.744   1.00 30.42 1   H  1 
HETATM 2874 C C17 . OLA H  8  .   ? 30.698  -0.397  4.311   1.00 28.93 1   H  1 
HETATM 2875 C C18 . OLA H  8  .   ? 32.132  -0.580  4.475   1.00 25.53 1   H  1 
HETATM 2876 C C1  . OLA I  9  .   ? 5.830   9.359   15.437  1.00 40.43 1   I  1 
HETATM 2877 O O1  . OLA I  9  .   ? 5.478   8.263   15.840  1.00 39.86 1   I  1 
HETATM 2878 O O2  . OLA I  9  .   ? 5.397   10.412  15.879  1.00 38.59 1   I  1 
HETATM 2879 C C2  . OLA I  9  .   ? 6.795   9.409   14.389  1.00 41.17 1   I  1 
HETATM 2880 C C3  . OLA I  9  .   ? 7.802   10.389  14.584  1.00 40.87 1   I  1 
HETATM 2881 C C4  . OLA I  9  .   ? 8.816   10.287  13.566  1.00 41.20 1   I  1 
HETATM 2882 C C5  . OLA I  9  .   ? 9.858   11.239  13.726  1.00 40.81 1   I  1 
HETATM 2883 C C6  . OLA I  9  .   ? 10.908  10.989  12.789  1.00 41.51 1   I  1 
HETATM 2884 C C7  . OLA I  9  .   ? 11.923  11.956  12.849  1.00 40.44 1   I  1 
HETATM 2885 C C8  . OLA I  9  .   ? 13.014  11.638  12.047  1.00 40.58 1   I  1 
HETATM 2886 C C9  . OLA I  9  .   ? 13.885  12.609  11.995  1.00 38.72 1   I  1 
HETATM 2887 C C10 . OLA I  9  .   ? 14.972  12.656  11.563  1.00 38.37 1   I  1 
HETATM 2888 C C11 . OLA I  9  .   ? 15.789  11.719  11.189  1.00 39.75 1   I  1 
HETATM 2889 C C12 . OLA I  9  .   ? 16.919  12.319  10.662  1.00 38.31 1   I  1 
HETATM 2890 C C13 . OLA I  9  .   ? 17.934  11.405  10.350  1.00 39.35 1   I  1 
HETATM 2891 C C14 . OLA I  9  .   ? 19.066  12.079  9.823   1.00 37.89 1   I  1 
HETATM 2892 C C15 . OLA I  9  .   ? 20.137  11.177  9.613   1.00 36.78 1   I  1 
HETATM 2893 C C16 . OLA I  9  .   ? 21.287  11.840  9.076   1.00 35.27 1   I  1 
HETATM 2894 C C17 . OLA I  9  .   ? 22.405  10.953  8.967   1.00 32.75 1   I  1 
HETATM 2895 C C18 . OLA I  9  .   ? 23.576  11.573  8.385   1.00 29.17 1   I  1 
HETATM 2896 C C1  . OLA J  10 .   ? 37.255  21.347  -4.298  1.00 25.80 1   J  1 
HETATM 2897 O O1  . OLA J  10 .   ? 37.628  20.506  -5.103  1.00 25.62 1   J  1 
HETATM 2898 O O2  . OLA J  10 .   ? 37.814  22.417  -4.157  1.00 22.22 1   J  1 
HETATM 2899 C C2  . OLA J  10 .   ? 36.104  21.077  -3.542  1.00 26.18 1   J  1 
HETATM 2900 C C3  . OLA J  10 .   ? 34.949  20.882  -4.332  1.00 27.95 1   J  1 
HETATM 2901 C C4  . OLA J  10 .   ? 33.814  20.602  -3.501  1.00 27.93 1   J  1 
HETATM 2902 C C5  . OLA J  10 .   ? 32.636  20.383  -4.248  1.00 28.77 1   J  1 
HETATM 2903 C C6  . OLA J  10 .   ? 31.546  20.083  -3.399  1.00 30.95 1   J  1 
HETATM 2904 C C7  . OLA J  10 .   ? 30.385  19.851  -4.115  1.00 29.77 1   J  1 
HETATM 2905 C C8  . OLA J  10 .   ? 29.331  19.543  -3.293  1.00 31.10 1   J  1 
HETATM 2906 C C9  . OLA J  10 .   ? 28.259  19.307  -4.023  1.00 28.53 1   J  1 
HETATM 2907 C C10 . OLA J  10 .   ? 27.183  19.007  -3.718  1.00 28.30 1   J  1 
HETATM 2908 C C11 . OLA J  10 .   ? 26.603  18.789  -2.585  1.00 30.79 1   J  1 
HETATM 2909 C C12 . OLA J  10 .   ? 25.288  18.525  -2.886  1.00 29.00 1   J  1 
HETATM 2910 C C13 . OLA J  10 .   ? 24.479  18.290  -1.784  1.00 30.89 1   J  1 
HETATM 2911 C C14 . OLA J  10 .   ? 23.148  18.060  -2.194  1.00 29.09 1   J  1 
HETATM 2912 C C15 . OLA J  10 .   ? 22.292  17.828  -1.110  1.00 28.41 1   J  1 
HETATM 2913 C C16 . OLA J  10 .   ? 20.934  17.655  -1.538  1.00 26.55 1   J  1 
HETATM 2914 C C17 . OLA J  10 .   ? 20.046  17.444  -0.445  1.00 24.27 1   J  1 
HETATM 2915 C C18 . OLA J  10 .   ? 18.666  17.297  -0.846  1.00 21.73 1   J  1 
HETATM 2916 C C1  . OLA K  11 .   ? 10.233  4.204   -10.749 1.00 43.88 1   K  1 
HETATM 2917 O O1  . OLA K  11 .   ? 9.578   3.508   -9.988  1.00 42.28 1   K  1 
HETATM 2918 O O2  . OLA K  11 .   ? 10.543  3.862   -11.888 1.00 41.30 1   K  1 
HETATM 2919 C C2  . OLA K  11 .   ? 10.689  5.472   -10.312 1.00 42.10 1   K  1 
HETATM 2920 C C3  . OLA K  11 .   ? 12.102  5.552   -10.296 1.00 41.60 1   K  1 
HETATM 2921 C C4  . OLA K  11 .   ? 12.541  6.891   -9.965  1.00 40.59 1   K  1 
HETATM 2922 C C5  . OLA K  11 .   ? 13.957  6.998   -9.926  1.00 39.69 1   K  1 
HETATM 2923 C C6  . OLA K  11 .   ? 14.342  8.344   -9.720  1.00 38.53 1   K  1 
HETATM 2924 C C7  . OLA K  11 .   ? 15.735  8.481   -9.625  1.00 36.32 1   K  1 
HETATM 2925 C C8  . OLA K  11 .   ? 16.108  9.817   -9.609  1.00 34.53 1   K  1 
HETATM 2926 C C9  . OLA K  11 .   ? 17.364  9.981   -9.489  1.00 31.04 1   K  1 
HETATM 2927 C C10 . OLA K  11 .   ? 18.087  10.890  -9.649  1.00 27.29 1   K  1 
HETATM 2928 C C11 . OLA K  11 .   ? 19.068  11.240  -9.042  1.00 27.73 1   K  1 
HETATM 2929 C C12 . OLA K  11 .   ? 19.818  12.184  -9.700  1.00 22.59 1   K  1 
HETATM 2930 C C13 . OLA K  11 .   ? 20.880  12.638  -8.941  1.00 23.54 1   K  1 
HETATM 2931 C C14 . OLA K  11 .   ? 21.721  13.495  -9.676  1.00 18.82 1   K  1 
HETATM 2932 C C15 . OLA K  11 .   ? 22.716  14.030  -8.842  1.00 18.67 1   K  1 
HETATM 2933 C C16 . OLA K  11 .   ? 23.642  14.837  -9.568  1.00 15.55 1   K  1 
HETATM 2934 C C17 . OLA K  11 .   ? 24.606  15.433  -8.692  1.00 13.79 1   K  1 
HETATM 2935 C C18 . OLA K  11 .   ? 25.618  16.201  -9.394  1.00 12.15 1   K  1 
HETATM 2936 C C1  . OLA L  12 .   ? 2.938   15.968  -5.499  1.00 38.63 1   L  1 
HETATM 2937 O O1  . OLA L  12 .   ? 2.747   17.168  -5.478  1.00 36.61 1   L  1 
HETATM 2938 O O2  . OLA L  12 .   ? 2.168   15.205  -6.036  1.00 37.12 1   L  1 
HETATM 2939 C C2  . OLA L  12 .   ? 4.109   15.440  -4.904  1.00 36.90 1   L  1 
HETATM 2940 C C3  . OLA L  12 .   ? 4.960   16.429  -4.371  1.00 36.85 1   L  1 
HETATM 2941 C C4  . OLA L  12 .   ? 6.217   15.886  -3.959  1.00 36.55 1   L  1 
HETATM 2942 C C5  . OLA L  12 .   ? 7.047   16.881  -3.402  1.00 36.33 1   L  1 
HETATM 2943 C C6  . OLA L  12 .   ? 8.370   16.416  -3.177  1.00 36.28 1   L  1 
HETATM 2944 C C7  . OLA L  12 .   ? 9.159   17.404  -2.583  1.00 34.78 1   L  1 
HETATM 2945 C C8  . OLA L  12 .   ? 10.501  17.119  -2.577  1.00 33.03 1   L  1 
HETATM 2946 C C9  . OLA L  12 .   ? 11.176  17.925  -1.776  1.00 30.10 1   L  1 
HETATM 2947 C C10 . OLA L  12 .   ? 12.285  18.282  -1.728  1.00 26.36 1   L  1 
HETATM 2948 C C11 . OLA L  12 .   ? 13.178  18.421  -2.639  1.00 26.40 1   L  1 
HETATM 2949 C C12 . OLA L  12 .   ? 14.330  18.924  -2.080  1.00 23.07 1   L  1 
HETATM 2950 C C13 . OLA L  12 .   ? 15.258  19.273  -3.057  1.00 23.19 1   L  1 
HETATM 2951 C C14 . OLA L  12 .   ? 16.453  19.786  -2.474  1.00 19.26 1   L  1 
HETATM 2952 C C15 . OLA L  12 .   ? 17.375  20.158  -3.466  1.00 16.76 1   L  1 
HETATM 2953 C C16 . OLA L  12 .   ? 18.599  20.653  -2.906  1.00 13.44 1   L  1 
HETATM 2954 C C17 . OLA L  12 .   ? 19.537  21.038  -3.925  1.00 10.12 1   L  1 
HETATM 2955 C C18 . OLA L  12 .   ? 20.800  21.502  -3.405  1.00 10.06 1   L  1 
HETATM 2956 C C1  . OLA M  13 .   ? 15.070  -0.983  18.690  1.00 28.12 1   M  1 
HETATM 2957 O O1  . OLA M  13 .   ? 15.571  -0.394  19.627  1.00 26.82 1   M  1 
HETATM 2958 O O2  . OLA M  13 .   ? 13.953  -1.465  18.767  1.00 26.90 1   M  1 
HETATM 2959 C C2  . OLA M  13 .   ? 15.806  -1.161  17.480  1.00 29.95 1   M  1 
HETATM 2960 C C3  . OLA M  13 .   ? 16.967  -0.365  17.413  1.00 31.17 1   M  1 
HETATM 2961 C C4  . OLA M  13 .   ? 17.704  -0.610  16.205  1.00 31.96 1   M  1 
HETATM 2962 C C5  . OLA M  13 .   ? 18.865  0.201   16.129  1.00 32.65 1   M  1 
HETATM 2963 C C6  . OLA M  13 .   ? 19.613  -0.084  14.942  1.00 34.67 1   M  1 
HETATM 2964 C C7  . OLA M  13 .   ? 20.705  0.808   14.785  1.00 35.10 1   M  1 
HETATM 2965 C C8  . OLA M  13 .   ? 21.502  0.507   13.671  1.00 36.36 1   M  1 
HETATM 2966 C C9  . OLA M  13 .   ? 22.413  1.400   13.445  1.00 35.33 1   M  1 
HETATM 2967 C C10 . OLA M  13 .   ? 23.368  1.544   12.756  1.00 36.22 1   M  1 
HETATM 2968 C C11 . OLA M  13 .   ? 23.883  2.595   12.295  1.00 36.76 1   M  1 
HETATM 2969 C C12 . OLA M  13 .   ? 25.161  2.455   11.789  1.00 34.88 1   M  1 
HETATM 2970 C C13 . OLA M  13 .   ? 25.615  3.612   11.142  1.00 35.55 1   M  1 
HETATM 2971 C C14 . OLA M  13 .   ? 26.974  3.525   10.739  1.00 33.27 1   M  1 
HETATM 2972 C C15 . OLA M  13 .   ? 27.348  4.662   9.973   1.00 32.14 1   M  1 
HETATM 2973 C C16 . OLA M  13 .   ? 28.724  4.650   9.581   1.00 30.54 1   M  1 
HETATM 2974 C C17 . OLA M  13 .   ? 29.063  5.777   8.745   1.00 28.51 1   M  1 
HETATM 2975 C C18 . OLA M  13 .   ? 30.452  5.823   8.332   1.00 25.86 1   M  1 
HETATM 2976 C C1  . OLA N  14 .   ? 19.298  1.485   -6.978  1.00 32.03 1   N  1 
HETATM 2977 O O1  . OLA N  14 .   ? 18.845  1.441   -5.854  1.00 31.40 1   N  1 
HETATM 2978 O O2  . OLA N  14 .   ? 18.853  0.839   -7.904  1.00 31.17 1   N  1 
HETATM 2979 C C2  . OLA N  14 .   ? 20.410  2.324   -7.239  1.00 30.97 1   N  1 
HETATM 2980 C C3  . OLA N  14 .   ? 20.951  2.919   -6.068  1.00 32.52 1   N  1 
HETATM 2981 C C4  . OLA N  14 .   ? 22.068  3.750   -6.392  1.00 31.61 1   N  1 
HETATM 2982 C C5  . OLA N  14 .   ? 22.639  4.381   -5.255  1.00 31.72 1   N  1 
HETATM 2983 C C6  . OLA N  14 .   ? 23.708  5.215   -5.639  1.00 32.34 1   N  1 
HETATM 2984 C C7  . OLA N  14 .   ? 24.173  5.960   -4.568  1.00 32.17 1   N  1 
HETATM 2985 C C8  . OLA N  14 .   ? 25.211  6.802   -4.948  1.00 31.47 1   N  1 
HETATM 2986 C C9  . OLA N  14 .   ? 25.471  7.724   -3.980  1.00 29.84 1   N  1 
HETATM 2987 C C10 . OLA N  14 .   ? 26.347  8.538   -3.970  1.00 27.93 1   N  1 
HETATM 2988 C C11 . OLA N  14 .   ? 27.417  8.538   -4.735  1.00 27.58 1   N  1 
HETATM 2989 C C12 . OLA N  14 .   ? 28.133  9.729   -4.600  1.00 24.45 1   N  1 
HETATM 2990 C C13 . OLA N  14 .   ? 29.428  9.586   -5.133  1.00 25.91 1   N  1 
HETATM 2991 C C14 . OLA N  14 .   ? 30.121  10.814  -5.195  1.00 22.90 1   N  1 
HETATM 2992 C C15 . OLA N  14 .   ? 31.470  10.583  -5.559  1.00 21.39 1   N  1 
HETATM 2993 C C16 . OLA N  14 .   ? 32.086  11.719  -6.169  1.00 18.73 1   N  1 
HETATM 2994 C C17 . OLA N  14 .   ? 33.405  11.406  -6.675  1.00 14.55 1   N  1 
HETATM 2995 C C18 . OLA N  14 .   ? 33.981  12.452  -7.494  1.00 12.00 1   N  1 
HETATM 2996 C C1  . OLA O  15 .   ? 12.461  3.497   20.094  1.00 31.93 1   O  1 
HETATM 2997 O O1  . OLA O  15 .   ? 13.226  3.088   20.954  1.00 30.53 1   O  1 
HETATM 2998 O O2  . OLA O  15 .   ? 11.249  3.470   20.226  1.00 31.85 1   O  1 
HETATM 2999 C C2  . OLA O  15 .   ? 12.984  4.050   18.880  1.00 31.05 1   O  1 
HETATM 3000 C C3  . OLA O  15 .   ? 14.248  3.510   18.529  1.00 32.76 1   O  1 
HETATM 3001 C C4  . OLA O  15 .   ? 14.809  4.210   17.392  1.00 33.18 1   O  1 
HETATM 3002 C C5  . OLA O  15 .   ? 16.068  3.683   17.002  1.00 32.37 1   O  1 
HETATM 3003 C C6  . OLA O  15 .   ? 16.688  4.519   16.026  1.00 34.64 1   O  1 
HETATM 3004 C C7  . OLA O  15 .   ? 18.015  4.158   15.810  1.00 33.37 1   O  1 
HETATM 3005 C C8  . OLA O  15 .   ? 18.720  5.069   15.030  1.00 35.30 1   O  1 
HETATM 3006 C C9  . OLA O  15 .   ? 19.998  4.929   15.162  1.00 34.11 1   O  1 
HETATM 3007 C C10 . OLA O  15 .   ? 20.962  5.477   14.790  1.00 33.85 1   O  1 
HETATM 3008 C C11 . OLA O  15 .   ? 21.555  5.535   13.700  1.00 33.65 1   O  1 
HETATM 3009 C C12 . OLA O  15 .   ? 22.664  6.393   13.700  1.00 32.19 1   O  1 
HETATM 3010 C C13 . OLA O  15 .   ? 23.252  6.430   12.436  1.00 32.52 1   O  1 
HETATM 3011 C C14 . OLA O  15 .   ? 24.367  7.292   12.408  1.00 31.23 1   O  1 
HETATM 3012 C C15 . OLA O  15 .   ? 24.879  7.386   11.098  1.00 30.37 1   O  1 
HETATM 3013 C C16 . OLA O  15 .   ? 26.061  8.182   11.032  1.00 28.58 1   O  1 
HETATM 3014 C C17 . OLA O  15 .   ? 26.540  8.298   9.688   1.00 26.34 1   O  1 
HETATM 3015 C C18 . OLA O  15 .   ? 27.793  9.013   9.568   1.00 23.85 1   O  1 
HETATM 3016 C C1  . OLA P  16 .   ? 14.944  2.800   -6.676  1.00 31.36 1   P  1 
HETATM 3017 O O1  . OLA P  16 .   ? 15.099  1.828   -5.945  1.00 30.45 1   P  1 
HETATM 3018 O O2  . OLA P  16 .   ? 14.546  2.728   -7.815  1.00 29.62 1   P  1 
HETATM 3019 C C2  . OLA P  16 .   ? 15.292  4.073   -6.199  1.00 31.88 1   P  1 
HETATM 3020 C C3  . OLA P  16 .   ? 15.466  4.141   -4.822  1.00 32.64 1   P  1 
HETATM 3021 C C4  . OLA P  16 .   ? 15.977  5.431   -4.468  1.00 33.03 1   P  1 
HETATM 3022 C C5  . OLA P  16 .   ? 16.958  5.361   -3.464  1.00 32.48 1   P  1 
HETATM 3023 C C6  . OLA P  16 .   ? 17.771  6.540   -3.448  1.00 32.48 1   P  1 
HETATM 3024 C C7  . OLA P  16 .   ? 18.996  6.278   -2.853  1.00 31.66 1   P  1 
HETATM 3025 C C8  . OLA P  16 .   ? 19.789  7.403   -2.776  1.00 31.50 1   P  1 
HETATM 3026 C C9  . OLA P  16 .   ? 20.997  7.057   -2.278  1.00 30.17 1   P  1 
HETATM 3027 C C10 . OLA P  16 .   ? 21.880  7.800   -1.971  1.00 29.53 1   P  1 
HETATM 3028 C C11 . OLA P  16 .   ? 21.900  9.129   -2.060  1.00 29.70 1   P  1 
HETATM 3029 C C12 . OLA P  16 .   ? 23.000  9.616   -1.361  1.00 28.74 1   P  1 
HETATM 3030 C C13 . OLA P  16 .   ? 23.389  10.874  -1.802  1.00 28.75 1   P  1 
HETATM 3031 C C14 . OLA P  16 .   ? 24.565  11.324  -1.161  1.00 27.92 1   P  1 
HETATM 3032 C C15 . OLA P  16 .   ? 25.275  12.174  -2.011  1.00 27.02 1   P  1 
HETATM 3033 C C16 . OLA P  16 .   ? 26.550  12.572  -1.494  1.00 25.79 1   P  1 
HETATM 3034 C C17 . OLA P  16 .   ? 27.347  13.221  -2.503  1.00 23.06 1   P  1 
HETATM 3035 C C18 . OLA P  16 .   ? 28.646  13.667  -2.047  1.00 21.37 1   P  1 
HETATM 3036 C C1  . OLA Q  17 .   ? 6.211   7.857   -9.633  1.00 33.10 1   Q  1 
HETATM 3037 O O1  . OLA Q  17 .   ? 5.414   7.636   -8.732  1.00 33.76 1   Q  1 
HETATM 3038 O O2  . OLA Q  17 .   ? 5.877   8.087   -10.790 1.00 31.88 1   Q  1 
HETATM 3039 C C2  . OLA Q  17 .   ? 7.584   7.871   -9.333  1.00 31.98 1   Q  1 
HETATM 3040 C C3  . OLA Q  17 .   ? 7.948   8.907   -8.434  1.00 32.06 1   Q  1 
HETATM 3041 C C4  . OLA Q  17 .   ? 9.355   9.081   -8.446  1.00 31.23 1   Q  1 
HETATM 3042 C C5  . OLA Q  17 .   ? 9.838   10.039  -7.507  1.00 31.12 1   Q  1 
HETATM 3043 C C6  . OLA Q  17 .   ? 11.207  10.256  -7.738  1.00 30.81 1   Q  1 
HETATM 3044 C C7  . OLA Q  17 .   ? 11.849  10.998  -6.739  1.00 29.45 1   Q  1 
HETATM 3045 C C8  . OLA Q  17 .   ? 13.158  11.250  -7.091  1.00 29.17 1   Q  1 
HETATM 3046 C C9  . OLA Q  17 .   ? 13.883  11.754  -6.177  1.00 27.74 1   Q  1 
HETATM 3047 C C10 . OLA Q  17 .   ? 15.003  12.169  -6.181  1.00 25.64 1   Q  1 
HETATM 3048 C C11 . OLA Q  17 .   ? 16.010  11.922  -5.526  1.00 26.45 1   Q  1 
HETATM 3049 C C12 . OLA Q  17 .   ? 17.097  12.707  -5.887  1.00 24.17 1   Q  1 
HETATM 3050 C C13 . OLA Q  17 .   ? 18.231  12.488  -5.100  1.00 25.06 1   Q  1 
HETATM 3051 C C14 . OLA Q  17 .   ? 19.279  13.377  -5.462  1.00 22.65 1   Q  1 
HETATM 3052 C C15 . OLA Q  17 .   ? 20.456  13.112  -4.729  1.00 23.25 1   Q  1 
HETATM 3053 C C16 . OLA Q  17 .   ? 21.502  14.003  -5.089  1.00 21.29 1   Q  1 
HETATM 3054 C C17 . OLA Q  17 .   ? 22.722  13.706  -4.382  1.00 20.56 1   Q  1 
HETATM 3055 C C18 . OLA Q  17 .   ? 23.823  14.575  -4.732  1.00 19.34 1   Q  1 
HETATM 3056 C C1  . OLA R  18 .   ? 16.191  3.445   -10.781 1.00 20.54 1   R  1 
HETATM 3057 O O1  . OLA R  18 .   ? 16.307  2.399   -10.163 1.00 20.34 1   R  1 
HETATM 3058 O O2  . OLA R  18 .   ? 15.205  3.725   -11.434 1.00 18.12 1   R  1 
HETATM 3059 C C2  . OLA R  18 .   ? 17.266  4.362   -10.750 1.00 18.98 1   R  1 
HETATM 3060 C C3  . OLA R  18 .   ? 17.591  4.823   -9.448  1.00 21.48 1   R  1 
HETATM 3061 C C4  . OLA R  18 .   ? 18.662  5.768   -9.533  1.00 20.97 1   R  1 
HETATM 3062 C C5  . OLA R  18 .   ? 19.104  6.278   -8.270  1.00 21.18 1   R  1 
HETATM 3063 C C6  . OLA R  18 .   ? 20.181  7.187   -8.493  1.00 22.41 1   R  1 
HETATM 3064 C C7  . OLA R  18 .   ? 20.720  7.726   -7.324  1.00 22.62 1   R  1 
HETATM 3065 C C8  . OLA R  18 .   ? 21.803  8.580   -7.615  1.00 23.35 1   R  1 
HETATM 3066 C C9  . OLA R  18 .   ? 22.324  9.151   -6.521  1.00 22.96 1   R  1 
HETATM 3067 C C10 . OLA R  18 .   ? 23.269  9.902   -6.411  1.00 22.83 1   R  1 
HETATM 3068 C C11 . OLA R  18 .   ? 24.138  10.348  -7.321  1.00 22.19 1   R  1 
HETATM 3069 C C12 . OLA R  18 .   ? 25.077  11.211  -6.734  1.00 21.02 1   R  1 
HETATM 3070 C C13 . OLA R  18 .   ? 26.030  11.697  -7.667  1.00 21.51 1   R  1 
HETATM 3071 C C14 . OLA R  18 .   ? 26.982  12.548  -7.034  1.00 20.82 1   R  1 
HETATM 3072 C C15 . OLA R  18 .   ? 27.922  13.040  -7.985  1.00 19.87 1   R  1 
HETATM 3073 C C16 . OLA R  18 .   ? 28.939  13.863  -7.380  1.00 18.48 1   R  1 
HETATM 3074 C C17 . OLA R  18 .   ? 29.892  14.348  -8.361  1.00 16.49 1   R  1 
HETATM 3075 C C18 . OLA R  18 .   ? 30.967  15.158  -7.786  1.00 14.85 1   R  1 
HETATM 3076 C C1  . OLA S  19 .   ? 0.719   17.760  5.616   1.00 31.45 1   S  1 
HETATM 3077 O O1  . OLA S  19 .   ? 0.981   17.673  6.799   1.00 30.34 1   S  1 
HETATM 3078 O O2  . OLA S  19 .   ? -0.405  17.590  5.156   1.00 30.82 1   S  1 
HETATM 3079 C C2  . OLA S  19 .   ? 1.750   18.056  4.694   1.00 30.25 1   S  1 
HETATM 3080 C C3  . OLA S  19 .   ? 3.003   18.313  5.312   1.00 30.54 1   S  1 
HETATM 3081 C C4  . OLA S  19 .   ? 3.985   18.646  4.311   1.00 29.86 1   S  1 
HETATM 3082 C C5  . OLA S  19 .   ? 5.273   18.949  4.857   1.00 30.54 1   S  1 
HETATM 3083 C C6  . OLA S  19 .   ? 6.149   19.317  3.803   1.00 30.54 1   S  1 
HETATM 3084 C C7  . OLA S  19 .   ? 7.423   19.648  4.229   1.00 29.10 1   S  1 
HETATM 3085 C C8  . OLA S  19 .   ? 8.175   20.090  3.146   1.00 28.91 1   S  1 
HETATM 3086 C C9  . OLA S  19 .   ? 9.340   20.465  3.430   1.00 26.05 1   S  1 
HETATM 3087 C C10 . OLA S  19 .   ? 10.193  21.018  2.795   1.00 23.77 1   S  1 
HETATM 3088 C C11 . OLA S  19 .   ? 11.389  20.870  2.769   1.00 24.18 1   S  1 
HETATM 3089 C C12 . OLA S  19 .   ? 12.087  21.818  2.040   1.00 20.41 1   S  1 
HETATM 3090 C C13 . OLA S  19 .   ? 13.445  21.752  2.295   1.00 20.35 1   S  1 
HETATM 3091 C C14 . OLA S  19 .   ? 14.151  22.864  1.788   1.00 16.31 1   S  1 
HETATM 3092 C C15 . OLA S  19 .   ? 15.453  22.894  2.341   1.00 14.92 1   S  1 
HETATM 3093 C C16 . OLA S  19 .   ? 16.189  24.068  1.970   1.00 10.31 1   S  1 
HETATM 3094 C C17 . OLA S  19 .   ? 17.444  24.131  2.669   1.00 7.89  1   S  1 
HETATM 3095 C C18 . OLA S  19 .   ? 18.244  25.279  2.316   1.00 6.61  1   S  1 
HETATM 3096 C C1  . OLA T  20 .   ? 10.720  6.885   15.717  1.00 25.67 1   T  1 
HETATM 3097 O O1  . OLA T  20 .   ? 11.083  6.212   16.684  1.00 25.32 1   T  1 
HETATM 3098 O O2  . OLA T  20 .   ? 9.583   6.834   15.295  1.00 24.87 1   T  1 
HETATM 3099 C C2  . OLA T  20 .   ? 11.662  7.719   15.049  1.00 25.68 1   T  1 
HETATM 3100 C C3  . OLA T  20 .   ? 12.929  7.760   15.664  1.00 26.42 1   T  1 
HETATM 3101 C C4  . OLA T  20 .   ? 13.828  8.596   14.917  1.00 26.75 1   T  1 
HETATM 3102 C C5  . OLA T  20 .   ? 15.180  8.492   15.368  1.00 26.69 1   T  1 
HETATM 3103 C C6  . OLA T  20 .   ? 16.052  9.274   14.573  1.00 27.81 1   T  1 
HETATM 3104 C C7  . OLA T  20 .   ? 17.413  9.065   14.943  1.00 28.10 1   T  1 
HETATM 3105 C C8  . OLA T  20 .   ? 18.321  9.832   14.208  1.00 29.11 1   T  1 
HETATM 3106 C C9  . OLA T  20 .   ? 19.578  9.530   14.573  1.00 28.14 1   T  1 
HETATM 3107 C C10 . OLA T  20 .   ? 20.658  9.873   14.239  1.00 28.15 1   T  1 
HETATM 3108 C C11 . OLA T  20 .   ? 21.121  10.721  13.408  1.00 28.04 1   T  1 
HETATM 3109 C C12 . OLA T  20 .   ? 22.518  10.673  13.398  1.00 26.56 1   T  1 
HETATM 3110 C C13 . OLA T  20 .   ? 23.080  11.554  12.461  1.00 27.01 1   T  1 
HETATM 3111 C C14 . OLA T  20 .   ? 24.492  11.426  12.389  1.00 26.48 1   T  1 
HETATM 3112 C C15 . OLA T  20 .   ? 25.043  12.227  11.351  1.00 26.34 1   T  1 
HETATM 3113 C C16 . OLA T  20 .   ? 26.452  12.038  11.194  1.00 25.43 1   T  1 
HETATM 3114 C C17 . OLA T  20 .   ? 26.965  12.747  10.038  1.00 23.78 1   T  1 
HETATM 3115 C C18 . OLA T  20 .   ? 28.387  12.537  9.798   1.00 21.88 1   T  1 
HETATM 3116 C C1  . OLA U  21 .   ? 4.185   13.657  -8.808  1.00 29.89 1   U  1 
HETATM 3117 O O1  . OLA U  21 .   ? 3.901   13.454  -7.638  1.00 30.14 1   U  1 
HETATM 3118 O O2  . OLA U  21 .   ? 3.356   13.731  -9.694  1.00 29.63 1   U  1 
HETATM 3119 C C2  . OLA U  21 .   ? 5.542   13.813  -9.164  1.00 27.82 1   U  1 
HETATM 3120 C C3  . OLA U  21 .   ? 6.436   13.908  -8.064  1.00 27.87 1   U  1 
HETATM 3121 C C4  . OLA U  21 .   ? 7.739   14.261  -8.512  1.00 26.58 1   U  1 
HETATM 3122 C C5  . OLA U  21 .   ? 8.678   14.404  -7.457  1.00 25.52 1   U  1 
HETATM 3123 C C6  . OLA U  21 .   ? 9.916   14.901  -7.942  1.00 25.01 1   U  1 
HETATM 3124 C C7  . OLA U  21 .   ? 10.860  15.087  -6.933  1.00 24.08 1   U  1 
HETATM 3125 C C8  . OLA U  21 .   ? 12.038  15.665  -7.411  1.00 23.44 1   U  1 
HETATM 3126 C C9  . OLA U  21 .   ? 12.889  15.954  -6.465  1.00 21.29 1   U  1 
HETATM 3127 C C10 . OLA U  21 .   ? 13.942  16.509  -6.422  1.00 19.09 1   U  1 
HETATM 3128 C C11 . OLA U  21 .   ? 15.098  16.239  -6.803  1.00 18.38 1   U  1 
HETATM 3129 C C12 . OLA U  21 .   ? 16.020  17.242  -6.555  1.00 14.96 1   U  1 
HETATM 3130 C C13 . OLA U  21 .   ? 17.322  16.851  -6.868  1.00 15.50 1   U  1 
HETATM 3131 C C14 . OLA U  21 .   ? 18.257  17.892  -6.641  1.00 11.64 1   U  1 
HETATM 3132 C C15 . OLA U  21 .   ? 19.555  17.459  -6.974  1.00 10.82 1   U  1 
HETATM 3133 C C16 . OLA U  21 .   ? 20.536  18.488  -6.791  1.00 8.65  1   U  1 
HETATM 3134 C C17 . OLA U  21 .   ? 21.847  18.048  -7.180  1.00 7.78  1   U  1 
HETATM 3135 C C18 . OLA U  21 .   ? 22.874  19.077  -7.072  1.00 7.74  1   U  1 
HETATM 3136 C C1  . OLA V  22 .   ? 9.627   7.053   20.952  1.00 22.37 1   V  1 
HETATM 3137 O O1  . OLA V  22 .   ? 10.117  6.273   21.758  1.00 22.08 1   V  1 
HETATM 3138 O O2  . OLA V  22 .   ? 8.429   7.107   20.749  1.00 21.94 1   V  1 
HETATM 3139 C C2  . OLA V  22 .   ? 10.478  7.911   20.204  1.00 19.72 1   V  1 
HETATM 3140 C C3  . OLA V  22 .   ? 11.861  7.729   20.466  1.00 21.21 1   V  1 
HETATM 3141 C C4  . OLA V  22 .   ? 12.646  8.673   19.726  1.00 22.20 1   V  1 
HETATM 3142 C C5  . OLA V  22 .   ? 14.044  8.461   19.862  1.00 22.21 1   V  1 
HETATM 3143 C C6  . OLA V  22 .   ? 14.781  9.469   19.167  1.00 23.08 1   V  1 
HETATM 3144 C C7  . OLA V  22 .   ? 16.165  9.300   19.262  1.00 23.60 1   V  1 
HETATM 3145 C C8  . OLA V  22 .   ? 16.846  10.354  18.628  1.00 23.54 1   V  1 
HETATM 3146 C C9  . OLA V  22 .   ? 18.142  10.227  18.683  1.00 22.17 1   V  1 
HETATM 3147 C C10 . OLA V  22 .   ? 19.052  10.894  18.266  1.00 21.42 1   V  1 
HETATM 3148 C C11 . OLA V  22 .   ? 20.271  10.631  18.229  1.00 21.82 1   V  1 
HETATM 3149 C C12 . OLA V  22 .   ? 21.056  11.611  17.661  1.00 20.60 1   V  1 
HETATM 3150 C C13 . OLA V  22 .   ? 22.392  11.192  17.567  1.00 21.44 1   V  1 
HETATM 3151 C C14 . OLA V  22 .   ? 23.214  12.141  16.911  1.00 20.29 1   V  1 
HETATM 3152 C C15 . OLA V  22 .   ? 24.517  11.632  16.753  1.00 21.03 1   V  1 
HETATM 3153 C C16 . OLA V  22 .   ? 25.373  12.537  16.073  1.00 19.94 1   V  1 
HETATM 3154 C C17 . OLA V  22 .   ? 26.676  11.987  15.888  1.00 18.06 1   V  1 
HETATM 3155 C C18 . OLA V  22 .   ? 27.574  12.862  15.161  1.00 17.41 1   V  1 
HETATM 3156 C C1  . OLA W  23 .   ? 4.863   11.560  20.254  1.00 19.79 1   W  1 
HETATM 3157 O O1  . OLA W  23 .   ? 3.803   12.009  19.837  1.00 18.69 1   W  1 
HETATM 3158 O O2  . OLA W  23 .   ? 4.967   10.452  20.748  1.00 18.66 1   W  1 
HETATM 3159 C C2  . OLA W  23 .   ? 6.032   12.359  20.118  1.00 17.09 1   W  1 
HETATM 3160 C C3  . OLA W  23 .   ? 6.633   12.277  18.830  1.00 21.11 1   W  1 
HETATM 3161 C C4  . OLA W  23 .   ? 7.768   13.146  18.754  1.00 20.16 1   W  1 
HETATM 3162 C C5  . OLA W  23 .   ? 8.628   12.882  17.657  1.00 22.11 1   W  1 
HETATM 3163 C C6  . OLA W  23 .   ? 9.743   13.766  17.692  1.00 22.14 1   W  1 
HETATM 3164 C C7  . OLA W  23 .   ? 10.764  13.420  16.822  1.00 23.10 1   W  1 
HETATM 3165 C C8  . OLA W  23 .   ? 11.829  14.339  16.905  1.00 22.96 1   W  1 
HETATM 3166 C C9  . OLA W  23 .   ? 12.869  13.980  16.231  1.00 22.28 1   W  1 
HETATM 3167 C C10 . OLA W  23 .   ? 13.917  14.530  16.026  1.00 20.93 1   W  1 
HETATM 3168 C C11 . OLA W  23 .   ? 14.933  14.051  15.492  1.00 21.89 1   W  1 
HETATM 3169 C C12 . OLA W  23 .   ? 15.926  14.979  15.253  1.00 19.91 1   W  1 
HETATM 3170 C C13 . OLA W  23 .   ? 16.981  14.376  14.564  1.00 21.55 1   W  1 
HETATM 3171 C C14 . OLA W  23 .   ? 17.947  15.316  14.159  1.00 19.24 1   W  1 
HETATM 3172 C C15 . OLA W  23 .   ? 18.953  14.674  13.395  1.00 20.90 1   W  1 
HETATM 3173 C C16 . OLA W  23 .   ? 19.917  15.589  12.900  1.00 18.46 1   W  1 
HETATM 3174 C C17 . OLA W  23 .   ? 20.911  14.912  12.113  1.00 17.86 1   W  1 
HETATM 3175 C C18 . OLA W  23 .   ? 21.958  15.778  11.595  1.00 15.89 1   W  1 
HETATM 3176 C C1  . OLA X  24 .   ? 1.194   17.758  11.194  1.00 18.35 1   X  1 
HETATM 3177 O O1  . OLA X  24 .   ? 1.656   17.431  12.277  1.00 16.38 1   X  1 
HETATM 3178 O O2  . OLA X  24 .   ? -0.012  17.832  10.976  1.00 16.20 1   X  1 
HETATM 3179 C C2  . OLA X  24 .   ? 2.086   18.025  10.109  1.00 17.80 1   X  1 
HETATM 3180 C C3  . OLA X  24 .   ? 3.228   18.746  10.510  1.00 19.50 1   X  1 
HETATM 3181 C C4  . OLA X  24 .   ? 4.161   18.882  9.426   1.00 20.00 1   X  1 
HETATM 3182 C C5  . OLA X  24 .   ? 5.242   19.733  9.753   1.00 20.13 1   X  1 
HETATM 3183 C C6  . OLA X  24 .   ? 6.211   19.777  8.704   1.00 20.36 1   X  1 
HETATM 3184 C C7  . OLA X  24 .   ? 7.173   20.751  8.929   1.00 19.46 1   X  1 
HETATM 3185 C C8  . OLA X  24 .   ? 8.194   20.734  7.987   1.00 20.64 1   X  1 
HETATM 3186 C C9  . OLA X  24 .   ? 8.874   21.883  7.970   1.00 17.38 1   X  1 
HETATM 3187 C C10 . OLA X  24 .   ? 9.928   22.174  7.518   1.00 15.94 1   X  1 
HETATM 3188 C C11 . OLA X  24 .   ? 10.873  21.397  7.131   1.00 16.48 1   X  1 
HETATM 3189 C C12 . OLA X  24 .   ? 11.979  22.136  6.798   1.00 14.67 1   X  1 
HETATM 3190 C C13 . OLA X  24 .   ? 13.063  21.306  6.549   1.00 16.10 1   X  1 
HETATM 3191 C C14 . OLA X  24 .   ? 14.249  22.034  6.355   1.00 13.76 1   X  1 
HETATM 3192 C C15 . OLA X  24 .   ? 15.331  21.137  6.207   1.00 14.17 1   X  1 
HETATM 3193 C C16 . OLA X  24 .   ? 16.570  21.815  6.055   1.00 11.38 1   X  1 
HETATM 3194 C C17 . OLA X  24 .   ? 17.660  20.880  5.984   1.00 11.71 1   X  1 
HETATM 3195 C C18 . OLA X  24 .   ? 18.956  21.492  5.778   1.00 10.65 1   X  1 
HETATM 3196 C C1  . OLA Y  25 .   ? 38.850  18.031  -1.740  1.00 20.79 1   Y  1 
HETATM 3197 O O1  . OLA Y  25 .   ? 38.741  18.208  -2.953  1.00 19.00 1   Y  1 
HETATM 3198 O O2  . OLA Y  25 .   ? 39.918  18.142  -1.164  1.00 18.84 1   Y  1 
HETATM 3199 C C2  . OLA Y  25 .   ? 37.706  17.661  -0.979  1.00 19.92 1   Y  1 
HETATM 3200 C C3  . OLA Y  25 .   ? 36.479  17.718  -1.705  1.00 22.04 1   Y  1 
HETATM 3201 C C4  . OLA Y  25 .   ? 35.410  17.222  -0.898  1.00 22.47 1   Y  1 
HETATM 3202 C C5  . OLA Y  25 .   ? 34.146  17.321  -1.517  1.00 23.67 1   Y  1 
HETATM 3203 C C6  . OLA Y  25 .   ? 33.123  16.837  -0.641  1.00 23.65 1   Y  1 
HETATM 3204 C C7  . OLA Y  25 .   ? 31.854  17.157  -1.071  1.00 23.32 1   Y  1 
HETATM 3205 C C8  . OLA Y  25 .   ? 30.905  16.770  -0.139  1.00 23.45 1   Y  1 
HETATM 3206 C C9  . OLA Y  25 .   ? 29.744  17.400  -0.325  1.00 21.84 1   Y  1 
HETATM 3207 C C10 . OLA Y  25 .   ? 28.726  17.273  0.271   1.00 21.80 1   Y  1 
HETATM 3208 C C11 . OLA Y  25 .   ? 28.337  16.253  0.957   1.00 21.79 1   Y  1 
HETATM 3209 C C12 . OLA Y  25 .   ? 27.388  16.593  1.884   1.00 21.04 1   Y  1 
HETATM 3210 C C13 . OLA Y  25 .   ? 26.339  15.689  1.896   1.00 21.95 1   Y  1 
HETATM 3211 C C14 . OLA Y  25 .   ? 25.542  15.850  3.034   1.00 21.35 1   Y  1 
HETATM 3212 C C15 . OLA Y  25 .   ? 24.409  15.040  2.950   1.00 21.49 1   Y  1 
HETATM 3213 C C16 . OLA Y  25 .   ? 23.612  15.150  4.118   1.00 21.20 1   Y  1 
HETATM 3214 C C17 . OLA Y  25 .   ? 22.428  14.369  4.003   1.00 20.21 1   Y  1 
HETATM 3215 C C18 . OLA Y  25 .   ? 21.577  14.454  5.156   1.00 19.32 1   Y  1 
HETATM 3216 C C1  . OLA Z  26 .   ? 3.049   15.272  16.368  1.00 16.42 1   Z  1 
HETATM 3217 O O1  . OLA Z  26 .   ? 2.279   15.921  17.077  1.00 13.53 1   Z  1 
HETATM 3218 O O2  . OLA Z  26 .   ? 3.113   14.057  16.406  1.00 15.37 1   Z  1 
HETATM 3219 C C2  . OLA Z  26 .   ? 3.923   15.958  15.484  1.00 15.05 1   Z  1 
HETATM 3220 C C3  . OLA Z  26 .   ? 5.257   15.999  15.933  1.00 16.58 1   Z  1 
HETATM 3221 C C4  . OLA Z  26 .   ? 6.086   16.690  14.985  1.00 17.71 1   Z  1 
HETATM 3222 C C5  . OLA Z  26 .   ? 7.454   16.795  15.386  1.00 17.34 1   Z  1 
HETATM 3223 C C6  . OLA Z  26 .   ? 8.208   17.478  14.386  1.00 18.51 1   Z  1 
HETATM 3224 C C7  . OLA Z  26 .   ? 9.559   17.640  14.736  1.00 16.71 1   Z  1 
HETATM 3225 C C8  . OLA Z  26 .   ? 10.277  18.302  13.729  1.00 17.62 1   Z  1 
HETATM 3226 C C9  . OLA Z  26 .   ? 11.473  18.614  14.052  1.00 14.48 1   Z  1 
HETATM 3227 C C10 . OLA Z  26 .   ? 12.414  19.089  13.498  1.00 13.80 1   Z  1 
HETATM 3228 C C11 . OLA Z  26 .   ? 13.342  18.551  12.861  1.00 15.30 1   Z  1 
HETATM 3229 C C12 . OLA Z  26 .   ? 14.288  19.461  12.418  1.00 13.21 1   Z  1 
HETATM 3230 C C13 . OLA Z  26 .   ? 15.412  18.808  11.926  1.00 15.03 1   Z  1 
HETATM 3231 C C14 . OLA Z  26 .   ? 16.398  19.710  11.493  1.00 12.54 1   Z  1 
HETATM 3232 C C15 . OLA Z  26 .   ? 17.549  19.016  11.067  1.00 14.10 1   Z  1 
HETATM 3233 C C16 . OLA Z  26 .   ? 18.598  19.902  10.655  1.00 12.48 1   Z  1 
HETATM 3234 C C17 . OLA Z  26 .   ? 19.783  19.179  10.277  1.00 12.42 1   Z  1 
HETATM 3235 C C18 . OLA Z  26 .   ? 20.898  20.013  9.882   1.00 11.22 1   Z  1 
HETATM 3236 C C1  . OLA AA 27 .   ? 37.924  14.468  6.253   1.00 17.94 1   AA 1 
HETATM 3237 O O1  . OLA AA 27 .   ? 38.669  14.382  5.295   1.00 19.49 1   AA 1 
HETATM 3238 O O2  . OLA AA 27 .   ? 38.333  14.318  7.397   1.00 18.37 1   AA 1 
HETATM 3239 C C2  . OLA AA 27 .   ? 36.560  14.764  6.051   1.00 17.87 1   AA 1 
HETATM 3240 C C3  . OLA AA 27 .   ? 35.726  14.337  7.128   1.00 20.18 1   AA 1 
HETATM 3241 C C4  . OLA AA 27 .   ? 34.358  14.739  6.938   1.00 20.58 1   AA 1 
HETATM 3242 C C5  . OLA AA 27 .   ? 33.450  14.048  7.813   1.00 21.07 1   AA 1 
HETATM 3243 C C6  . OLA AA 27 .   ? 32.209  14.722  7.969   1.00 22.18 1   AA 1 
HETATM 3244 C C7  . OLA AA 27 .   ? 31.413  14.853  6.857   1.00 21.11 1   AA 1 
HETATM 3245 C C8  . OLA AA 27 .   ? 30.139  15.171  7.264   1.00 21.94 1   AA 1 
HETATM 3246 C C9  . OLA AA 27 .   ? 29.363  15.610  6.264   1.00 20.37 1   AA 1 
HETATM 3247 C C10 . OLA AA 27 .   ? 28.195  15.868  6.316   1.00 19.58 1   AA 1 
HETATM 3248 C C11 . OLA AA 27 .   ? 27.374  15.524  7.295   1.00 19.56 1   AA 1 
HETATM 3249 C C12 . OLA AA 27 .   ? 26.196  16.259  7.215   1.00 18.98 1   AA 1 
HETATM 3250 C C13 . OLA AA 27 .   ? 25.150  15.628  7.906   1.00 19.93 1   AA 1 
HETATM 3251 C C14 . OLA AA 27 .   ? 23.947  16.362  7.853   1.00 18.94 1   AA 1 
HETATM 3252 C C15 . OLA AA 27 .   ? 22.859  15.519  8.185   1.00 19.57 1   AA 1 
HETATM 3253 C C16 . OLA AA 27 .   ? 21.596  16.197  8.190   1.00 19.52 1   AA 1 
HETATM 3254 C C17 . OLA AA 27 .   ? 20.501  15.274  8.338   1.00 18.68 1   AA 1 
HETATM 3255 C C18 . OLA AA 27 .   ? 19.204  15.880  8.431   1.00 17.31 1   AA 1 
HETATM 3256 C C1  . OLA BA 28 .   ? 37.597  17.354  3.022   1.00 13.02 1   BA 1 
HETATM 3257 O O1  . OLA BA 28 .   ? 37.984  16.197  3.021   1.00 13.02 1   BA 1 
HETATM 3258 O O2  . OLA BA 28 .   ? 38.329  18.273  2.657   1.00 11.36 1   BA 1 
HETATM 3259 C C2  . OLA BA 28 .   ? 36.291  17.641  3.453   1.00 13.13 1   BA 1 
HETATM 3260 C C3  . OLA BA 28 .   ? 35.641  18.655  2.720   1.00 14.62 1   BA 1 
HETATM 3261 C C4  . OLA BA 28 .   ? 34.330  18.869  3.233   1.00 16.21 1   BA 1 
HETATM 3262 C C5  . OLA BA 28 .   ? 33.493  19.635  2.369   1.00 15.90 1   BA 1 
HETATM 3263 C C6  . OLA BA 28 .   ? 32.199  19.749  2.929   1.00 17.20 1   BA 1 
HETATM 3264 C C7  . OLA BA 28 .   ? 31.254  20.369  2.101   1.00 16.11 1   BA 1 
HETATM 3265 C C8  . OLA BA 28 .   ? 30.042  20.488  2.743   1.00 17.12 1   BA 1 
HETATM 3266 C C9  . OLA BA 28 .   ? 29.048  20.857  2.008   1.00 15.24 1   BA 1 
HETATM 3267 C C10 . OLA BA 28 .   ? 27.899  20.995  2.305   1.00 13.87 1   BA 1 
HETATM 3268 C C11 . OLA BA 28 .   ? 26.860  20.826  1.660   1.00 14.22 1   BA 1 
HETATM 3269 C C12 . OLA BA 28 .   ? 25.736  20.881  2.426   1.00 12.77 1   BA 1 
HETATM 3270 C C13 . OLA BA 28 .   ? 24.590  20.726  1.663   1.00 14.41 1   BA 1 
HETATM 3271 C C14 . OLA BA 28 .   ? 23.429  20.800  2.451   1.00 13.95 1   BA 1 
HETATM 3272 C C15 . OLA BA 28 .   ? 22.266  20.666  1.652   1.00 13.80 1   BA 1 
HETATM 3273 C C16 . OLA BA 28 .   ? 21.078  20.725  2.423   1.00 13.56 1   BA 1 
HETATM 3274 C C17 . OLA BA 28 .   ? 19.909  20.571  1.611   1.00 12.53 1   BA 1 
HETATM 3275 C C18 . OLA BA 28 .   ? 18.674  20.591  2.371   1.00 12.96 1   BA 1 
HETATM 3276 C C1  . OLA CA 29 .   ? 39.426  19.278  6.714   1.00 4.84  1   CA 1 
HETATM 3277 O O1  . OLA CA 29 .   ? 40.197  18.687  5.977   1.00 6.55  1   CA 1 
HETATM 3278 O O2  . OLA CA 29 .   ? 39.806  20.134  7.495   1.00 5.52  1   CA 1 
HETATM 3279 C C2  . OLA CA 29 .   ? 38.059  18.955  6.684   1.00 4.71  1   CA 1 
HETATM 3280 C C3  . OLA CA 29 .   ? 37.495  18.767  7.975   1.00 6.75  1   CA 1 
HETATM 3281 C C4  . OLA CA 29 .   ? 36.069  18.564  7.898   1.00 7.38  1   CA 1 
HETATM 3282 C C5  . OLA CA 29 .   ? 35.505  18.234  9.154   1.00 7.15  1   CA 1 
HETATM 3283 C C6  . OLA CA 29 .   ? 34.095  18.165  9.054   1.00 9.20  1   CA 1 
HETATM 3284 C C7  . OLA CA 29 .   ? 33.513  17.674  10.228  1.00 8.15  1   CA 1 
HETATM 3285 C C8  . OLA CA 29 .   ? 32.146  17.703  10.165  1.00 9.63  1   CA 1 
HETATM 3286 C C9  . OLA CA 29 .   ? 31.598  17.115  11.200  1.00 8.44  1   CA 1 
HETATM 3287 C C10 . OLA CA 29 .   ? 30.462  16.978  11.470  1.00 9.16  1   CA 1 
HETATM 3288 C C11 . OLA CA 29 .   ? 29.464  17.157  10.703  1.00 9.44  1   CA 1 
HETATM 3289 C C12 . OLA CA 29 .   ? 28.308  17.578  11.305  1.00 8.87  1   CA 1 
HETATM 3290 C C13 . OLA CA 29 .   ? 27.608  16.539  11.915  1.00 10.91 1   CA 1 
HETATM 3291 C C14 . OLA CA 29 .   ? 26.320  16.959  12.343  1.00 10.19 1   CA 1 
HETATM 3292 C C15 . OLA CA 29 .   ? 25.695  15.986  13.155  1.00 10.88 1   CA 1 
HETATM 3293 C C16 . OLA CA 29 .   ? 24.472  16.457  13.745  1.00 10.28 1   CA 1 
HETATM 3294 C C17 . OLA CA 29 .   ? 23.876  15.492  14.624  1.00 10.13 1   CA 1 
HETATM 3295 C C18 . OLA CA 29 .   ? 22.640  15.919  15.222  1.00 9.67  1   CA 1 
HETATM 3296 C C1  . OLA DA 30 .   ? -1.426  21.198  8.312   1.00 18.06 1   DA 1 
HETATM 3297 O O1  . OLA DA 30 .   ? -2.021  21.264  7.237   1.00 17.05 1   DA 1 
HETATM 3298 O O2  . OLA DA 30 .   ? -1.969  20.778  9.325   1.00 15.73 1   DA 1 
HETATM 3299 C C2  . OLA DA 30 .   ? -0.082  21.635  8.393   1.00 15.02 1   DA 1 
HETATM 3300 C C3  . OLA DA 30 .   ? 0.563   21.913  7.150   1.00 17.73 1   DA 1 
HETATM 3301 C C4  . OLA DA 30 .   ? 1.866   22.460  7.375   1.00 17.88 1   DA 1 
HETATM 3302 C C5  . OLA DA 30 .   ? 2.621   22.720  6.198   1.00 18.02 1   DA 1 
HETATM 3303 C C6  . OLA DA 30 .   ? 3.865   23.319  6.553   1.00 18.12 1   DA 1 
HETATM 3304 C C7  . OLA DA 30 .   ? 4.715   23.566  5.469   1.00 17.53 1   DA 1 
HETATM 3305 C C8  . OLA DA 30 .   ? 5.909   24.176  5.907   1.00 17.32 1   DA 1 
HETATM 3306 C C9  . OLA DA 30 .   ? 6.776   24.437  4.988   1.00 15.40 1   DA 1 
HETATM 3307 C C10 . OLA DA 30 .   ? 7.871   24.978  5.043   1.00 12.86 1   DA 1 
HETATM 3308 C C11 . OLA DA 30 .   ? 8.780   25.108  4.209   1.00 13.30 1   DA 1 
HETATM 3309 C C12 . OLA DA 30 .   ? 9.895   25.807  4.659   1.00 10.51 1   DA 1 
HETATM 3310 C C13 . OLA DA 30 .   ? 10.831  26.012  3.637   1.00 10.39 1   DA 1 
HETATM 3311 C C14 . OLA DA 30 .   ? 11.991  26.688  4.071   1.00 7.52  1   DA 1 
HETATM 3312 C C15 . OLA DA 30 .   ? 12.835  26.979  2.976   1.00 6.82  1   DA 1 
HETATM 3313 C C16 . OLA DA 30 .   ? 14.047  27.633  3.347   1.00 3.89  1   DA 1 
HETATM 3314 C C17 . OLA DA 30 .   ? 14.822  28.027  2.196   1.00 3.15  1   DA 1 
HETATM 3315 C C18 . OLA DA 30 .   ? 16.107  28.625  2.501   1.00 2.69  1   DA 1 
HETATM 3316 C C1  . OLA EA 31 .   ? 38.713  23.639  5.534   1.00 6.43  1   EA 1 
HETATM 3317 O O1  . OLA EA 31 .   ? 39.339  22.817  4.860   1.00 6.82  1   EA 1 
HETATM 3318 O O2  . OLA EA 31 .   ? 38.979  24.834  5.431   1.00 5.23  1   EA 1 
HETATM 3319 C C2  . OLA EA 31 .   ? 37.685  23.212  6.384   1.00 5.22  1   EA 1 
HETATM 3320 C C3  . OLA EA 31 .   ? 36.571  22.610  5.682   1.00 7.50  1   EA 1 
HETATM 3321 C C4  . OLA EA 31 .   ? 35.463  22.407  6.547   1.00 8.10  1   EA 1 
HETATM 3322 C C5  . OLA EA 31 .   ? 34.457  21.595  5.948   1.00 8.80  1   EA 1 
HETATM 3323 C C6  . OLA EA 31 .   ? 33.278  21.540  6.739   1.00 9.76  1   EA 1 
HETATM 3324 C C7  . OLA EA 31 .   ? 32.395  20.546  6.300   1.00 10.17 1   EA 1 
HETATM 3325 C C8  . OLA EA 31 .   ? 31.134  20.666  6.847   1.00 10.72 1   EA 1 
HETATM 3326 C C9  . OLA EA 31 .   ? 30.390  19.576  6.573   1.00 10.41 1   EA 1 
HETATM 3327 C C10 . OLA EA 31 .   ? 29.210  19.463  6.608   1.00 10.54 1   EA 1 
HETATM 3328 C C11 . OLA EA 31 .   ? 28.327  20.442  6.679   1.00 9.60  1   EA 1 
HETATM 3329 C C12 . OLA EA 31 .   ? 27.067  19.928  6.759   1.00 10.29 1   EA 1 
HETATM 3330 C C13 . OLA EA 31 .   ? 26.117  20.929  6.581   1.00 10.24 1   EA 1 
HETATM 3331 C C14 . OLA EA 31 .   ? 24.821  20.457  6.739   1.00 10.37 1   EA 1 
HETATM 3332 C C15 . OLA EA 31 .   ? 23.901  21.496  6.512   1.00 9.56  1   EA 1 
HETATM 3333 C C16 . OLA EA 31 .   ? 22.563  21.123  6.761   1.00 9.35  1   EA 1 
HETATM 3334 C C17 . OLA EA 31 .   ? 21.654  22.192  6.538   1.00 8.05  1   EA 1 
HETATM 3335 C C18 . OLA EA 31 .   ? 20.299  21.880  6.829   1.00 8.53  1   EA 1 
HETATM 3336 C C1  . OLA FA 32 .   ? -1.162  21.507  13.472  1.00 8.42  1   FA 1 
HETATM 3337 O O1  . OLA FA 32 .   ? -1.285  20.439  14.051  1.00 7.29  1   FA 1 
HETATM 3338 O O2  . OLA FA 32 .   ? -1.856  22.484  13.758  1.00 5.17  1   FA 1 
HETATM 3339 C C2  . OLA FA 32 .   ? -0.186  21.631  12.452  1.00 9.05  1   FA 1 
HETATM 3340 C C3  . OLA FA 32 .   ? 0.933   22.446  12.801  1.00 9.56  1   FA 1 
HETATM 3341 C C4  . OLA FA 32 .   ? 1.862   22.535  11.707  1.00 10.87 1   FA 1 
HETATM 3342 C C5  . OLA FA 32 .   ? 2.992   23.346  12.013  1.00 10.53 1   FA 1 
HETATM 3343 C C6  . OLA FA 32 .   ? 3.874   23.431  10.892  1.00 11.83 1   FA 1 
HETATM 3344 C C7  . OLA FA 32 .   ? 4.990   24.234  11.125  1.00 9.31  1   FA 1 
HETATM 3345 C C8  . OLA FA 32 .   ? 5.801   24.370  10.007  1.00 11.44 1   FA 1 
HETATM 3346 C C9  . OLA FA 32 .   ? 6.806   25.153  10.184  1.00 8.28  1   FA 1 
HETATM 3347 C C10 . OLA FA 32 .   ? 7.662   25.622  9.509   1.00 7.36  1   FA 1 
HETATM 3348 C C11 . OLA FA 32 .   ? 8.868   25.470  9.534   1.00 7.69  1   FA 1 
HETATM 3349 C C12 . OLA FA 32 .   ? 9.555   26.300  8.674   1.00 6.07  1   FA 1 
HETATM 3350 C C13 . OLA FA 32 .   ? 10.919  26.112  8.770   1.00 5.02  1   FA 1 
HETATM 3351 C C14 . OLA FA 32 .   ? 11.642  26.988  7.931   1.00 3.64  1   FA 1 
HETATM 3352 C C15 . OLA FA 32 .   ? 13.029  26.736  8.038   1.00 3.54  1   FA 1 
HETATM 3353 C C16 . OLA FA 32 .   ? 13.811  27.631  7.243   1.00 2.64  1   FA 1 
HETATM 3354 C C17 . OLA FA 32 .   ? 15.206  27.338  7.345   1.00 2.51  1   FA 1 
HETATM 3355 C C18 . OLA FA 32 .   ? 16.045  28.225  6.558   1.00 2.33  1   FA 1 
HETATM 3356 C C1  . OLA GA 33 .   ? 5.522   15.490  22.549  1.00 4.10  1   GA 1 
HETATM 3357 O O1  . OLA GA 33 .   ? 4.845   16.436  22.183  1.00 3.70  1   GA 1 
HETATM 3358 O O2  . OLA GA 33 .   ? 5.050   14.605  23.257  1.00 3.39  1   GA 1 
HETATM 3359 C C2  . OLA GA 33 .   ? 6.872   15.385  22.153  1.00 3.38  1   GA 1 
HETATM 3360 C C3  . OLA GA 33 .   ? 7.372   16.507  21.418  1.00 4.39  1   GA 1 
HETATM 3361 C C4  . OLA GA 33 .   ? 8.724   16.283  20.976  1.00 5.66  1   GA 1 
HETATM 3362 C C5  . OLA GA 33 .   ? 9.292   17.408  20.308  1.00 5.27  1   GA 1 
HETATM 3363 C C6  . OLA GA 33 .   ? 10.618  17.127  19.842  1.00 6.86  1   GA 1 
HETATM 3364 C C7  . OLA GA 33 .   ? 11.201  18.240  19.211  1.00 5.58  1   GA 1 
HETATM 3365 C C8  . OLA GA 33 .   ? 12.472  17.996  18.705  1.00 7.02  1   GA 1 
HETATM 3366 C C9  . OLA GA 33 .   ? 12.967  19.068  18.124  1.00 5.68  1   GA 1 
HETATM 3367 C C10 . OLA GA 33 .   ? 13.952  19.350  17.559  1.00 4.88  1   GA 1 
HETATM 3368 C C11 . OLA GA 33 .   ? 15.001  18.720  17.222  1.00 6.52  1   GA 1 
HETATM 3369 C C12 . OLA GA 33 .   ? 15.837  19.564  16.480  1.00 4.80  1   GA 1 
HETATM 3370 C C13 . OLA GA 33 .   ? 17.067  18.976  16.160  1.00 6.06  1   GA 1 
HETATM 3371 C C14 . OLA GA 33 .   ? 17.888  19.861  15.409  1.00 4.86  1   GA 1 
HETATM 3372 C C15 . OLA GA 33 .   ? 19.157  19.271  15.137  1.00 5.22  1   GA 1 
HETATM 3373 C C16 . OLA GA 33 .   ? 20.002  20.131  14.393  1.00 4.57  1   GA 1 
HETATM 3374 C C17 . OLA GA 33 .   ? 21.297  19.525  14.143  1.00 4.83  1   GA 1 
HETATM 3375 C C18 . OLA GA 33 .   ? 22.202  20.353  13.383  1.00 4.70  1   GA 1 
HETATM 3376 C C1  . OLA HA 34 .   ? 1.257   19.231  16.066  1.00 4.09  1   HA 1 
HETATM 3377 O O1  . OLA HA 34 .   ? 1.457   19.605  17.209  1.00 3.39  1   HA 1 
HETATM 3378 O O2  . OLA HA 34 .   ? 0.200   18.722  15.730  1.00 3.56  1   HA 1 
HETATM 3379 C C2  . OLA HA 34 .   ? 2.270   19.345  15.087  1.00 4.46  1   HA 1 
HETATM 3380 C C3  . OLA HA 34 .   ? 3.312   20.254  15.398  1.00 4.87  1   HA 1 
HETATM 3381 C C4  . OLA HA 34 .   ? 4.289   20.292  14.338  1.00 5.59  1   HA 1 
HETATM 3382 C C5  . OLA HA 34 .   ? 5.368   21.171  14.562  1.00 5.51  1   HA 1 
HETATM 3383 C C6  . OLA HA 34 .   ? 6.316   21.085  13.506  1.00 7.49  1   HA 1 
HETATM 3384 C C7  . OLA HA 34 .   ? 7.392   21.960  13.632  1.00 5.53  1   HA 1 
HETATM 3385 C C8  . OLA HA 34 .   ? 8.310   21.841  12.602  1.00 7.65  1   HA 1 
HETATM 3386 C C9  . OLA HA 34 .   ? 9.251   22.712  12.600  1.00 4.81  1   HA 1 
HETATM 3387 C C10 . OLA HA 34 .   ? 10.183  23.006  11.941  1.00 4.27  1   HA 1 
HETATM 3388 C C11 . OLA HA 34 .   ? 11.304  22.546  11.772  1.00 4.85  1   HA 1 
HETATM 3389 C C12 . OLA HA 34 .   ? 12.080  23.341  10.934  1.00 4.24  1   HA 1 
HETATM 3390 C C13 . OLA HA 34 .   ? 13.395  22.923  10.917  1.00 4.54  1   HA 1 
HETATM 3391 C C14 . OLA HA 34 .   ? 14.198  23.732  10.069  1.00 3.52  1   HA 1 
HETATM 3392 C C15 . OLA HA 34 .   ? 15.539  23.302  10.110  1.00 3.60  1   HA 1 
HETATM 3393 C C16 . OLA HA 34 .   ? 16.407  24.141  9.323   1.00 2.93  1   HA 1 
HETATM 3394 C C17 . OLA HA 34 .   ? 17.775  23.712  9.408   1.00 3.05  1   HA 1 
HETATM 3395 C C18 . OLA HA 34 .   ? 18.707  24.541  8.656   1.00 3.08  1   HA 1 
HETATM 3396 C C1  . OLA IA 35 .   ? 3.599   18.971  20.303  1.00 2.43  1   IA 1 
HETATM 3397 O O1  . OLA IA 35 .   ? 3.147   19.293  21.402  1.00 2.09  1   IA 1 
HETATM 3398 O O2  . OLA IA 35 .   ? 2.869   18.597  19.402  1.00 2.21  1   IA 1 
HETATM 3399 C C2  . OLA IA 35 .   ? 4.987   19.018  20.079  1.00 2.12  1   IA 1 
HETATM 3400 C C3  . OLA IA 35 .   ? 5.394   19.814  18.982  1.00 2.72  1   IA 1 
HETATM 3401 C C4  . OLA IA 35 .   ? 6.818   19.845  18.889  1.00 3.21  1   IA 1 
HETATM 3402 C C5  . OLA IA 35 .   ? 7.316   20.735  17.896  1.00 3.41  1   IA 1 
HETATM 3403 C C6  . OLA IA 35 .   ? 8.741   20.763  17.887  1.00 3.95  1   IA 1 
HETATM 3404 C C7  . OLA IA 35 .   ? 9.270   21.640  16.951  1.00 3.41  1   IA 1 
HETATM 3405 C C8  . OLA IA 35 .   ? 10.653  21.653  16.922  1.00 3.84  1   IA 1 
HETATM 3406 C C9  . OLA IA 35 .   ? 11.110  22.463  16.022  1.00 3.12  1   IA 1 
HETATM 3407 C C10 . OLA IA 35 .   ? 12.101  22.835  15.563  1.00 2.94  1   IA 1 
HETATM 3408 C C11 . OLA IA 35 .   ? 13.313  22.662  15.676  1.00 3.03  1   IA 1 
HETATM 3409 C C12 . OLA IA 35 .   ? 14.011  23.352  14.700  1.00 2.74  1   IA 1 
HETATM 3410 C C13 . OLA IA 35 .   ? 15.385  23.295  14.856  1.00 2.65  1   IA 1 
HETATM 3411 C C14 . OLA IA 35 .   ? 16.053  24.008  13.825  1.00 2.33  1   IA 1 
HETATM 3412 C C15 . OLA IA 35 .   ? 17.445  23.981  14.020  1.00 2.42  1   IA 1 
HETATM 3413 C C16 . OLA IA 35 .   ? 18.157  24.708  13.010  1.00 2.09  1   IA 1 
HETATM 3414 C C17 . OLA IA 35 .   ? 19.577  24.715  13.252  1.00 1.92  1   IA 1 
HETATM 3415 C C18 . OLA IA 35 .   ? 20.343  25.447  12.248  1.00 2.00  1   IA 1 
HETATM 3416 C C1  . OLA JA 36 .   ? 4.899   19.190  25.075  1.00 1.50  1   JA 1 
HETATM 3417 O O1  . OLA JA 36 .   ? 4.567   20.306  25.426  1.00 1.48  1   JA 1 
HETATM 3418 O O2  . OLA JA 36 .   ? 4.204   18.220  25.327  1.00 1.33  1   JA 1 
HETATM 3419 C C2  . OLA JA 36 .   ? 6.112   19.001  24.358  1.00 1.47  1   JA 1 
HETATM 3420 C C3  . OLA JA 36 .   ? 6.820   20.197  24.073  1.00 1.61  1   JA 1 
HETATM 3421 C C4  . OLA JA 36 .   ? 8.008   19.924  23.320  1.00 1.83  1   JA 1 
HETATM 3422 C C5  . OLA JA 36 .   ? 8.760   21.089  23.071  1.00 1.96  1   JA 1 
HETATM 3423 C C6  . OLA JA 36 .   ? 9.916   20.835  22.283  1.00 2.14  1   JA 1 
HETATM 3424 C C7  . OLA JA 36 .   ? 10.659  21.998  22.083  1.00 1.92  1   JA 1 
HETATM 3425 C C8  . OLA JA 36 .   ? 11.796  21.822  21.327  1.00 2.18  1   JA 1 
HETATM 3426 C C9  . OLA JA 36 .   ? 12.425  22.977  21.212  1.00 1.90  1   JA 1 
HETATM 3427 C C10 . OLA JA 36 .   ? 13.388  23.324  20.649  1.00 1.75  1   JA 1 
HETATM 3428 C C11 . OLA JA 36 .   ? 14.219  22.685  19.932  1.00 1.98  1   JA 1 
HETATM 3429 C C12 . OLA JA 36 .   ? 15.158  23.575  19.426  1.00 1.79  1   JA 1 
HETATM 3430 C C13 . OLA JA 36 .   ? 16.201  22.920  18.782  1.00 1.90  1   JA 1 
HETATM 3431 C C14 . OLA JA 36 .   ? 17.180  23.844  18.307  1.00 1.67  1   JA 1 
HETATM 3432 C C15 . OLA JA 36 .   ? 18.266  23.156  17.748  1.00 1.80  1   JA 1 
HETATM 3433 C C16 . OLA JA 36 .   ? 19.280  24.042  17.271  1.00 1.57  1   JA 1 
HETATM 3434 C C17 . OLA JA 36 .   ? 20.397  23.321  16.731  1.00 1.65  1   JA 1 
HETATM 3435 C C18 . OLA JA 36 .   ? 21.462  24.175  16.226  1.00 1.80  1   JA 1 
HETATM 3436 C C1  . OLA KA 37 .   ? -0.574  24.984  16.122  1.00 2.02  1   KA 1 
HETATM 3437 O O1  . OLA KA 37 .   ? -0.427  25.486  17.224  1.00 1.66  1   KA 1 
HETATM 3438 O O2  . OLA KA 37 .   ? -1.577  24.335  15.849  1.00 1.66  1   KA 1 
HETATM 3439 C C2  . OLA KA 37 .   ? 0.412   25.152  15.110  1.00 1.84  1   KA 1 
HETATM 3440 C C3  . OLA KA 37 .   ? 1.577   25.838  15.526  1.00 2.07  1   KA 1 
HETATM 3441 C C4  . OLA KA 37 .   ? 2.478   26.019  14.426  1.00 2.28  1   KA 1 
HETATM 3442 C C5  . OLA KA 37 .   ? 3.699   26.666  14.772  1.00 2.28  1   KA 1 
HETATM 3443 C C6  . OLA KA 37 .   ? 4.491   26.839  13.617  1.00 2.65  1   KA 1 
HETATM 3444 C C7  . OLA KA 37 .   ? 5.731   27.450  13.858  1.00 2.43  1   KA 1 
HETATM 3445 C C8  . OLA KA 37 .   ? 6.422   27.673  12.685  1.00 2.54  1   KA 1 
HETATM 3446 C C9  . OLA KA 37 .   ? 7.557   28.198  12.819  1.00 2.18  1   KA 1 
HETATM 3447 C C10 . OLA KA 37 .   ? 8.352   28.632  12.003  1.00 1.97  1   KA 1 
HETATM 3448 C C11 . OLA KA 37 .   ? 9.558   28.799  12.075  1.00 2.12  1   KA 1 
HETATM 3449 C C12 . OLA KA 37 .   ? 10.121  29.370  10.958  1.00 1.91  1   KA 1 
HETATM 3450 C C13 . OLA KA 37 .   ? 11.487  29.532  11.095  1.00 1.87  1   KA 1 
HETATM 3451 C C14 . OLA KA 37 .   ? 12.086  30.150  9.977   1.00 1.59  1   KA 1 
HETATM 3452 C C15 . OLA KA 37 .   ? 13.478  30.241  10.149  1.00 1.69  1   KA 1 
HETATM 3453 C C16 . OLA KA 37 .   ? 14.142  30.858  9.044   1.00 1.51  1   KA 1 
HETATM 3454 C C17 . OLA KA 37 .   ? 15.557  30.909  9.232   1.00 1.44  1   KA 1 
HETATM 3455 C C18 . OLA KA 37 .   ? 16.283  31.543  8.138   1.00 1.45  1   KA 1 
HETATM 3456 C C1  . OLA LA 38 .   ? 3.772   22.520  22.562  1.00 1.58  1   LA 1 
HETATM 3457 O O1  . OLA LA 38 .   ? 3.342   22.194  21.492  1.00 1.52  1   LA 1 
HETATM 3458 O O2  . OLA LA 38 .   ? 3.213   22.224  23.616  1.00 1.35  1   LA 1 
HETATM 3459 C C2  . OLA LA 38 .   ? 4.943   23.299  22.622  1.00 1.44  1   LA 1 
HETATM 3460 C C3  . OLA LA 38 .   ? 5.718   23.268  21.436  1.00 1.59  1   LA 1 
HETATM 3461 C C4  . OLA LA 38 .   ? 6.867   24.107  21.548  1.00 1.71  1   LA 1 
HETATM 3462 C C5  . OLA LA 38 .   ? 7.694   24.126  20.390  1.00 1.78  1   LA 1 
HETATM 3463 C C6  . OLA LA 38 .   ? 8.783   24.991  20.572  1.00 1.88  1   LA 1 
HETATM 3464 C C7  . OLA LA 38 .   ? 9.639   25.051  19.476  1.00 1.85  1   LA 1 
HETATM 3465 C C8  . OLA LA 38 .   ? 10.701  25.921  19.692  1.00 1.87  1   LA 1 
HETATM 3466 C C9  . OLA LA 38 .   ? 11.508  26.007  18.713  1.00 1.67  1   LA 1 
HETATM 3467 C C10 . OLA LA 38 .   ? 12.524  26.635  18.503  1.00 1.57  1   LA 1 
HETATM 3468 C C11 . OLA LA 38 .   ? 13.293  26.547  17.538  1.00 1.64  1   LA 1 
HETATM 3469 C C12 . OLA LA 38 .   ? 14.379  27.397  17.573  1.00 1.47  1   LA 1 
HETATM 3470 C C13 . OLA LA 38 .   ? 15.154  27.261  16.429  1.00 1.54  1   LA 1 
HETATM 3471 C C14 . OLA LA 38 .   ? 16.277  28.087  16.404  1.00 1.38  1   LA 1 
HETATM 3472 C C15 . OLA LA 38 .   ? 16.990  27.934  15.213  1.00 1.46  1   LA 1 
HETATM 3473 C C16 . OLA LA 38 .   ? 18.160  28.743  15.118  1.00 1.34  1   LA 1 
HETATM 3474 C C17 . OLA LA 38 .   ? 18.846  28.555  13.881  1.00 1.35  1   LA 1 
HETATM 3475 C C18 . OLA LA 38 .   ? 20.050  29.341  13.702  1.00 1.39  1   LA 1 
HETATM 3476 C C1  . OLA MA 39 .   ? 1.359   22.547  18.803  1.00 1.59  1   MA 1 
HETATM 3477 O O1  . OLA MA 39 .   ? 0.634   23.215  18.098  1.00 1.48  1   MA 1 
HETATM 3478 O O2  . OLA MA 39 .   ? 0.910   21.829  19.685  1.00 1.35  1   MA 1 
HETATM 3479 C C2  . OLA MA 39 .   ? 2.763   22.562  18.590  1.00 1.46  1   MA 1 
HETATM 3480 C C3  . OLA MA 39 .   ? 3.235   23.643  17.810  1.00 1.61  1   MA 1 
HETATM 3481 C C4  . OLA MA 39 .   ? 4.640   23.508  17.583  1.00 1.73  1   MA 1 
HETATM 3482 C C5  . OLA MA 39 .   ? 5.221   24.599  16.893  1.00 1.79  1   MA 1 
HETATM 3483 C C6  . OLA MA 39 .   ? 6.599   24.365  16.628  1.00 1.96  1   MA 1 
HETATM 3484 C C7  . OLA MA 39 .   ? 7.218   25.408  15.991  1.00 1.86  1   MA 1 
HETATM 3485 C C8  . OLA MA 39 .   ? 8.526   25.149  15.680  1.00 2.13  1   MA 1 
HETATM 3486 C C9  . OLA MA 39 .   ? 9.096   26.150  15.181  1.00 1.83  1   MA 1 
HETATM 3487 C C10 . OLA MA 39 .   ? 10.104  26.511  14.737  1.00 1.73  1   MA 1 
HETATM 3488 C C11 . OLA MA 39 .   ? 11.133  26.082  14.258  1.00 1.85  1   MA 1 
HETATM 3489 C C12 . OLA MA 39 .   ? 11.956  27.084  13.787  1.00 1.67  1   MA 1 
HETATM 3490 C C13 . OLA MA 39 .   ? 13.079  26.595  13.150  1.00 1.67  1   MA 1 
HETATM 3491 C C14 . OLA MA 39 .   ? 13.893  27.626  12.615  1.00 1.47  1   MA 1 
HETATM 3492 C C15 . OLA MA 39 .   ? 15.021  27.104  11.977  1.00 1.57  1   MA 1 
HETATM 3493 C C16 . OLA MA 39 .   ? 15.866  28.117  11.416  1.00 1.46  1   MA 1 
HETATM 3494 C C17 . OLA MA 39 .   ? 17.025  27.558  10.781  1.00 1.41  1   MA 1 
HETATM 3495 C C18 . OLA MA 39 .   ? 17.926  28.527  10.181  1.00 1.45  1   MA 1 
HETATM 3496 C C1  . OLA NA 40 .   ? 2.398   26.600  20.864  1.00 1.46  1   NA 1 
HETATM 3497 O O1  . OLA NA 40 .   ? 1.707   27.463  20.359  1.00 1.32  1   NA 1 
HETATM 3498 O O2  . OLA NA 40 .   ? 1.910   25.785  21.638  1.00 1.25  1   NA 1 
HETATM 3499 C C2  . OLA NA 40 .   ? 3.779   26.522  20.571  1.00 1.35  1   NA 1 
HETATM 3500 C C3  . OLA NA 40 .   ? 4.292   27.575  19.791  1.00 1.43  1   NA 1 
HETATM 3501 C C4  . OLA NA 40 .   ? 5.705   27.425  19.591  1.00 1.52  1   NA 1 
HETATM 3502 C C5  . OLA NA 40 .   ? 6.300   28.451  18.831  1.00 1.50  1   NA 1 
HETATM 3503 C C6  . OLA NA 40 .   ? 7.680   28.234  18.710  1.00 1.64  1   NA 1 
HETATM 3504 C C7  . OLA NA 40 .   ? 8.316   29.199  17.914  1.00 1.60  1   NA 1 
HETATM 3505 C C8  . OLA NA 40 .   ? 9.687   28.994  17.858  1.00 1.67  1   NA 1 
HETATM 3506 C C9  . OLA NA 40 .   ? 10.306  29.814  17.135  1.00 1.49  1   NA 1 
HETATM 3507 C C10 . OLA NA 40 .   ? 11.488  30.012  16.946  1.00 1.41  1   NA 1 
HETATM 3508 C C11 . OLA NA 40 .   ? 12.069  30.516  15.995  1.00 1.45  1   NA 1 
HETATM 3509 C C12 . OLA NA 40 .   ? 13.431  30.710  16.136  1.00 1.36  1   NA 1 
HETATM 3510 C C13 . OLA NA 40 .   ? 13.994  31.265  14.992  1.00 1.34  1   NA 1 
HETATM 3511 C C14 . OLA NA 40 .   ? 15.370  31.532  15.093  1.00 1.27  1   NA 1 
HETATM 3512 C C15 . OLA NA 40 .   ? 15.890  32.052  13.887  1.00 1.31  1   NA 1 
HETATM 3513 C C16 . OLA NA 40 .   ? 17.284  32.344  13.939  1.00 1.26  1   NA 1 
HETATM 3514 C C17 . OLA NA 40 .   ? 17.782  32.808  12.684  1.00 1.24  1   NA 1 
HETATM 3515 C C18 . OLA NA 40 .   ? 19.201  33.080  12.638  1.00 1.28  1   NA 1 
HETATM 3516 C C1  . OLA OA 41 .   ? -1.244  25.242  10.117  1.00 2.49  1   OA 1 
HETATM 3517 O O1  . OLA OA 41 .   ? -0.773  24.854  11.172  1.00 1.91  1   OA 1 
HETATM 3518 O O2  . OLA OA 41 .   ? -2.398  24.978  9.781   1.00 1.91  1   OA 1 
HETATM 3519 C C2  . OLA OA 41 .   ? -0.463  26.045  9.235   1.00 1.99  1   OA 1 
HETATM 3520 C C3  . OLA OA 41 .   ? 0.936   26.000  9.480   1.00 2.35  1   OA 1 
HETATM 3521 C C4  . OLA OA 41 .   ? 1.617   26.854  8.563   1.00 2.46  1   OA 1 
HETATM 3522 C C5  . OLA OA 41 .   ? 3.030   26.784  8.664   1.00 2.42  1   OA 1 
HETATM 3523 C C6  . OLA OA 41 .   ? 3.606   27.649  7.731   1.00 2.73  1   OA 1 
HETATM 3524 C C7  . OLA OA 41 .   ? 4.997   27.624  7.751   1.00 2.67  1   OA 1 
HETATM 3525 C C8  . OLA OA 41 .   ? 5.533   28.474  6.782   1.00 2.85  1   OA 1 
HETATM 3526 C C9  . OLA OA 41 .   ? 6.789   28.497  6.759   1.00 2.71  1   OA 1 
HETATM 3527 C C10 . OLA OA 41 .   ? 7.581   29.108  6.064   1.00 2.23  1   OA 1 
HETATM 3528 C C11 . OLA OA 41 .   ? 8.788   29.267  6.223   1.00 2.23  1   OA 1 
HETATM 3529 C C12 . OLA OA 41 .   ? 9.404   29.993  5.234   1.00 1.95  1   OA 1 
HETATM 3530 C C13 . OLA OA 41 .   ? 10.760  30.183  5.500   1.00 1.73  1   OA 1 
HETATM 3531 C C14 . OLA OA 41 .   ? 11.424  30.911  4.484   1.00 1.54  1   OA 1 
HETATM 3532 C C15 . OLA OA 41 .   ? 12.803  31.038  4.783   1.00 1.53  1   OA 1 
HETATM 3533 C C16 . OLA OA 41 .   ? 13.526  31.780  3.795   1.00 1.42  1   OA 1 
HETATM 3534 C C17 . OLA OA 41 .   ? 14.932  31.832  4.084   1.00 1.37  1   OA 1 
HETATM 3535 C C18 . OLA OA 41 .   ? 15.721  32.599  3.106   1.00 1.34  1   OA 1 
HETATM 3536 C C1  . OLA PA 42 .   ? -3.564  27.815  7.174   1.00 1.78  1   PA 1 
HETATM 3537 O O1  . OLA PA 42 .   ? -3.058  27.123  8.039   1.00 1.59  1   PA 1 
HETATM 3538 O O2  . OLA PA 42 .   ? -4.784  27.959  7.086   1.00 1.45  1   PA 1 
HETATM 3539 C C2  . OLA PA 42 .   ? -2.744  28.476  6.231   1.00 1.46  1   PA 1 
HETATM 3540 C C3  . OLA PA 42 .   ? -1.353  28.222  6.373   1.00 1.60  1   PA 1 
HETATM 3541 C C4  . OLA PA 42 .   ? -0.586  29.045  5.454   1.00 1.77  1   PA 1 
HETATM 3542 C C5  . OLA PA 42 .   ? 0.827   28.914  5.602   1.00 1.74  1   PA 1 
HETATM 3543 C C6  . OLA PA 42 .   ? 1.474   29.804  4.726   1.00 1.86  1   PA 1 
HETATM 3544 C C7  . OLA PA 42 .   ? 2.845   29.803  4.896   1.00 1.75  1   PA 1 
HETATM 3545 C C8  . OLA PA 42 .   ? 3.443   30.760  4.083   1.00 1.88  1   PA 1 
HETATM 3546 C C9  . OLA PA 42 .   ? 4.695   30.909  4.254   1.00 1.74  1   PA 1 
HETATM 3547 C C10 . OLA PA 42 .   ? 5.489   31.641  3.704   1.00 1.51  1   PA 1 
HETATM 3548 C C11 . OLA PA 42 .   ? 6.661   31.915  4.003   1.00 1.54  1   PA 1 
HETATM 3549 C C12 . OLA PA 42 .   ? 7.283   32.728  3.087   1.00 1.36  1   PA 1 
HETATM 3550 C C13 . OLA PA 42 .   ? 8.589   33.056  3.476   1.00 1.36  1   PA 1 
HETATM 3551 C C14 . OLA PA 42 .   ? 9.257   33.852  2.514   1.00 1.27  1   PA 1 
HETATM 3552 C C15 . OLA PA 42 .   ? 10.588  34.124  2.922   1.00 1.30  1   PA 1 
HETATM 3553 C C16 . OLA PA 42 .   ? 11.312  34.889  1.958   1.00 1.25  1   PA 1 
HETATM 3554 C C17 . OLA PA 42 .   ? 12.664  35.114  2.359   1.00 1.24  1   PA 1 
HETATM 3555 C C18 . OLA PA 42 .   ? 13.461  35.852  1.382   1.00 1.26  1   PA 1 
HETATM 3556 C C1  . OLA QA 43 .   ? -3.097  29.619  10.326  1.00 1.34  1   QA 1 
HETATM 3557 O O1  . OLA QA 43 .   ? -3.942  30.284  9.751   1.00 1.20  1   QA 1 
HETATM 3558 O O2  . OLA QA 43 .   ? -3.412  28.796  11.164  1.00 1.20  1   QA 1 
HETATM 3559 C C2  . OLA QA 43 .   ? -1.723  29.762  9.996   1.00 1.22  1   QA 1 
HETATM 3560 C C3  . OLA QA 43 .   ? -1.393  30.867  9.172   1.00 1.29  1   QA 1 
HETATM 3561 C C4  . OLA QA 43 .   ? 0.034   30.930  8.933   1.00 1.38  1   QA 1 
HETATM 3562 C C5  . OLA QA 43 .   ? 0.454   32.046  8.174   1.00 1.39  1   QA 1 
HETATM 3563 C C6  . OLA QA 43 .   ? 1.866   32.087  8.082   1.00 1.53  1   QA 1 
HETATM 3564 C C7  . OLA QA 43 .   ? 2.348   33.192  7.387   1.00 1.46  1   QA 1 
HETATM 3565 C C8  . OLA QA 43 .   ? 3.740   33.274  7.349   1.00 1.55  1   QA 1 
HETATM 3566 C C9  . OLA QA 43 .   ? 4.172   34.286  6.731   1.00 1.39  1   QA 1 
HETATM 3567 C C10 . OLA QA 43 .   ? 5.122   34.843  6.360   1.00 1.37  1   QA 1 
HETATM 3568 C C11 . OLA QA 43 .   ? 6.287   35.030  6.630   1.00 1.41  1   QA 1 
HETATM 3569 C C12 . OLA QA 43 .   ? 6.933   35.809  5.685   1.00 1.33  1   QA 1 
HETATM 3570 C C13 . OLA QA 43 .   ? 8.227   36.135  6.045   1.00 1.31  1   QA 1 
HETATM 3571 C C14 . OLA QA 43 .   ? 8.886   36.901  5.048   1.00 1.24  1   QA 1 
HETATM 3572 C C15 . OLA QA 43 .   ? 10.215  37.203  5.417   1.00 1.30  1   QA 1 
HETATM 3573 C C16 . OLA QA 43 .   ? 10.937  37.916  4.403   1.00 1.25  1   QA 1 
HETATM 3574 C C17 . OLA QA 43 .   ? 12.295  38.174  4.790   1.00 1.23  1   QA 1 
HETATM 3575 C C18 . OLA QA 43 .   ? 13.095  38.855  3.773   1.00 1.27  1   QA 1 
HETATM 3576 C C1  . OLA RA 44 .   ? -2.198  27.908  14.214  1.00 1.30  1   RA 1 
HETATM 3577 O O1  . OLA RA 44 .   ? -2.231  26.829  13.687  1.00 1.22  1   RA 1 
HETATM 3578 O O2  . OLA RA 44 .   ? -3.077  28.267  14.998  1.00 1.15  1   RA 1 
HETATM 3579 C C2  . OLA RA 44 .   ? -1.130  28.799  13.913  1.00 1.17  1   RA 1 
HETATM 3580 C C3  . OLA RA 44 .   ? -0.120  28.290  13.059  1.00 1.26  1   RA 1 
HETATM 3581 C C4  . OLA RA 44 .   ? 0.855   29.286  12.758  1.00 1.31  1   RA 1 
HETATM 3582 C C5  . OLA RA 44 .   ? 1.966   28.846  12.002  1.00 1.39  1   RA 1 
HETATM 3583 C C6  . OLA RA 44 .   ? 2.808   29.932  11.684  1.00 1.47  1   RA 1 
HETATM 3584 C C7  . OLA RA 44 .   ? 4.017   29.604  11.045  1.00 1.43  1   RA 1 
HETATM 3585 C C8  . OLA RA 44 .   ? 4.747   30.727  10.665  1.00 1.45  1   RA 1 
HETATM 3586 C C9  . OLA RA 44 .   ? 5.871   30.519  10.136  1.00 1.40  1   RA 1 
HETATM 3587 C C10 . OLA RA 44 .   ? 6.657   31.264  9.573   1.00 1.34  1   RA 1 
HETATM 3588 C C11 . OLA RA 44 .   ? 7.841   31.299  9.507   1.00 1.34  1   RA 1 
HETATM 3589 C C12 . OLA RA 44 .   ? 8.381   32.249  8.670   1.00 1.32  1   RA 1 
HETATM 3590 C C13 . OLA RA 44 .   ? 9.765   32.227  8.665   1.00 1.32  1   RA 1 
HETATM 3591 C C14 . OLA RA 44 .   ? 10.349  33.173  7.801   1.00 1.23  1   RA 1 
HETATM 3592 C C15 . OLA RA 44 .   ? 11.751  33.083  7.841   1.00 1.30  1   RA 1 
HETATM 3593 C C16 . OLA RA 44 .   ? 12.412  34.004  6.975   1.00 1.23  1   RA 1 
HETATM 3594 C C17 . OLA RA 44 .   ? 13.832  33.861  7.035   1.00 1.23  1   RA 1 
HETATM 3595 C C18 . OLA RA 44 .   ? 14.562  34.776  6.180   1.00 1.28  1   RA 1 
HETATM 3596 C C1  . OLA SA 45 .   ? -0.491  28.990  18.097  1.00 1.18  1   SA 1 
HETATM 3597 O O1  . OLA SA 45 .   ? -1.348  29.482  17.388  1.00 1.13  1   SA 1 
HETATM 3598 O O2  . OLA SA 45 .   ? -0.698  28.758  19.282  1.00 1.11  1   SA 1 
HETATM 3599 C C2  . OLA SA 45 .   ? 0.788   28.727  17.558  1.00 1.14  1   SA 1 
HETATM 3600 C C3  . OLA SA 45 .   ? 1.598   29.867  17.373  1.00 1.18  1   SA 1 
HETATM 3601 C C4  . OLA SA 45 .   ? 2.851   29.540  16.763  1.00 1.22  1   SA 1 
HETATM 3602 C C5  . OLA SA 45 .   ? 3.720   30.645  16.571  1.00 1.25  1   SA 1 
HETATM 3603 C C6  . OLA SA 45 .   ? 4.940   30.256  15.953  1.00 1.34  1   SA 1 
HETATM 3604 C C7  . OLA SA 45 .   ? 5.810   31.330  15.679  1.00 1.31  1   SA 1 
HETATM 3605 C C8  . OLA SA 45 .   ? 7.014   30.914  15.152  1.00 1.34  1   SA 1 
HETATM 3606 C C9  . OLA SA 45 .   ? 7.820   31.833  14.909  1.00 1.26  1   SA 1 
HETATM 3607 C C10 . OLA SA 45 .   ? 8.975   31.926  14.584  1.00 1.25  1   SA 1 
HETATM 3608 C C11 . OLA SA 45 .   ? 9.525   32.377  13.618  1.00 1.28  1   SA 1 
HETATM 3609 C C12 . OLA SA 45 .   ? 10.898  32.439  13.679  1.00 1.28  1   SA 1 
HETATM 3610 C C13 . OLA SA 45 .   ? 11.450  32.967  12.528  1.00 1.26  1   SA 1 
HETATM 3611 C C14 . OLA SA 45 .   ? 12.852  33.074  12.584  1.00 1.21  1   SA 1 
HETATM 3612 C C15 . OLA SA 45 .   ? 13.357  33.614  11.390  1.00 1.27  1   SA 1 
HETATM 3613 C C16 . OLA SA 45 .   ? 14.776  33.738  11.369  1.00 1.23  1   SA 1 
HETATM 3614 C C17 . OLA SA 45 .   ? 15.239  34.281  10.144  1.00 1.21  1   SA 1 
HETATM 3615 C C18 . OLA SA 45 .   ? 16.679  34.420  10.042  1.00 1.24  1   SA 1 
HETATM 3616 C C1  . OLA TA 46 .   ? 4.762   27.047  24.737  1.00 1.15  1   TA 1 
HETATM 3617 O O1  . OLA TA 46 .   ? 3.545   26.979  24.578  1.00 1.12  1   TA 1 
HETATM 3618 O O2  . OLA TA 46 .   ? 5.292   26.677  25.774  1.00 1.09  1   TA 1 
HETATM 3619 C C2  . OLA TA 46 .   ? 5.559   27.539  23.681  1.00 1.10  1   TA 1 
HETATM 3620 C C3  . OLA TA 46 .   ? 6.744   28.190  24.067  1.00 1.14  1   TA 1 
HETATM 3621 C C4  . OLA TA 46 .   ? 7.536   28.529  22.904  1.00 1.18  1   TA 1 
HETATM 3622 C C5  . OLA TA 46 .   ? 8.662   29.310  23.191  1.00 1.18  1   TA 1 
HETATM 3623 C C6  . OLA TA 46 .   ? 9.469   29.448  22.033  1.00 1.27  1   TA 1 
HETATM 3624 C C7  . OLA TA 46 .   ? 10.499  30.380  22.198  1.00 1.22  1   TA 1 
HETATM 3625 C C8  . OLA TA 46 .   ? 11.392  30.398  21.140  1.00 1.27  1   TA 1 
HETATM 3626 C C9  . OLA TA 46 .   ? 12.135  31.445  21.132  1.00 1.20  1   TA 1 
HETATM 3627 C C10 . OLA TA 46 .   ? 13.108  31.793  20.567  1.00 1.20  1   TA 1 
HETATM 3628 C C11 . OLA TA 46 .   ? 14.022  31.181  19.978  1.00 1.24  1   TA 1 
HETATM 3629 C C12 . OLA TA 46 .   ? 14.968  32.072  19.476  1.00 1.23  1   TA 1 
HETATM 3630 C C13 . OLA TA 46 .   ? 16.088  31.454  18.934  1.00 1.22  1   TA 1 
HETATM 3631 C C14 . OLA TA 46 .   ? 16.997  32.382  18.395  1.00 1.17  1   TA 1 
HETATM 3632 C C15 . OLA TA 46 .   ? 18.090  31.741  17.794  1.00 1.24  1   TA 1 
HETATM 3633 C C16 . OLA TA 46 .   ? 19.000  32.658  17.181  1.00 1.19  1   TA 1 
HETATM 3634 C C17 . OLA TA 46 .   ? 20.095  31.970  16.551  1.00 1.19  1   TA 1 
HETATM 3635 C C18 . OLA TA 46 .   ? 21.026  32.831  15.839  1.00 1.22  1   TA 1 
HETATM 3636 C C1  . OLA UA 47 .   ? 2.390   30.512  22.241  1.00 1.15  1   UA 1 
HETATM 3637 O O1  . OLA UA 47 .   ? 2.979   30.331  23.304  1.00 1.11  1   UA 1 
HETATM 3638 O O2  . OLA UA 47 .   ? 1.212   30.226  22.113  1.00 1.09  1   UA 1 
HETATM 3639 C C2  . OLA UA 47 .   ? 3.088   31.055  21.143  1.00 1.10  1   UA 1 
HETATM 3640 C C3  . OLA UA 47 .   ? 4.419   31.418  21.414  1.00 1.13  1   UA 1 
HETATM 3641 C C4  . OLA UA 47 .   ? 5.068   31.942  20.250  1.00 1.16  1   UA 1 
HETATM 3642 C C5  . OLA UA 47 .   ? 6.415   32.297  20.477  1.00 1.19  1   UA 1 
HETATM 3643 C C6  . OLA UA 47 .   ? 7.018   32.815  19.300  1.00 1.25  1   UA 1 
HETATM 3644 C C7  . OLA UA 47 .   ? 8.362   33.193  19.479  1.00 1.20  1   UA 1 
HETATM 3645 C C8  . OLA UA 47 .   ? 8.914   33.706  18.327  1.00 1.23  1   UA 1 
HETATM 3646 C C9  . OLA UA 47 .   ? 10.119  34.022  18.440  1.00 1.18  1   UA 1 
HETATM 3647 C C10 . OLA UA 47 .   ? 10.919  34.513  17.681  1.00 1.19  1   UA 1 
HETATM 3648 C C11 . OLA UA 47 .   ? 12.106  34.722  17.822  1.00 1.19  1   UA 1 
HETATM 3649 C C12 . OLA UA 47 .   ? 12.729  35.309  16.760  1.00 1.19  1   UA 1 
HETATM 3650 C C13 . OLA UA 47 .   ? 14.083  35.527  17.005  1.00 1.17  1   UA 1 
HETATM 3651 C C14 . OLA UA 47 .   ? 14.750  36.136  15.928  1.00 1.14  1   UA 1 
HETATM 3652 C C15 . OLA UA 47 .   ? 16.120  36.251  16.181  1.00 1.16  1   UA 1 
HETATM 3653 C C16 . OLA UA 47 .   ? 16.842  36.834  15.116  1.00 1.14  1   UA 1 
HETATM 3654 C C17 . OLA UA 47 .   ? 18.265  36.816  15.336  1.00 1.14  1   UA 1 
HETATM 3655 C C18 . OLA UA 47 .   ? 19.049  37.374  14.264  1.00 1.16  1   UA 1 
HETATM 3656 C C1  . OLA VA 48 .   ? 0.349   33.789  20.778  1.00 1.11  1   VA 1 
HETATM 3657 O O1  . OLA VA 48 .   ? 0.996   33.490  21.769  1.00 1.07  1   VA 1 
HETATM 3658 O O2  . OLA VA 48 .   ? -0.819  33.468  20.658  1.00 1.06  1   VA 1 
HETATM 3659 C C2  . OLA VA 48 .   ? 0.962   34.531  19.741  1.00 1.08  1   VA 1 
HETATM 3660 C C3  . OLA VA 48 .   ? 2.330   34.818  19.961  1.00 1.10  1   VA 1 
HETATM 3661 C C4  . OLA VA 48 .   ? 2.875   35.581  18.863  1.00 1.13  1   VA 1 
HETATM 3662 C C5  . OLA VA 48 .   ? 4.254   35.893  19.020  1.00 1.15  1   VA 1 
HETATM 3663 C C6  . OLA VA 48 .   ? 4.729   36.640  17.908  1.00 1.19  1   VA 1 
HETATM 3664 C C7  . OLA VA 48 .   ? 6.074   37.029  18.044  1.00 1.15  1   VA 1 
HETATM 3665 C C8  . OLA VA 48 .   ? 6.516   37.772  16.954  1.00 1.18  1   VA 1 
HETATM 3666 C C9  . OLA VA 48 .   ? 7.741   38.201  17.141  1.00 1.15  1   VA 1 
HETATM 3667 C C10 . OLA VA 48 .   ? 8.492   38.798  16.436  1.00 1.14  1   VA 1 
HETATM 3668 C C11 . OLA VA 48 .   ? 8.537   39.012  15.173  1.00 1.16  1   VA 1 
HETATM 3669 C C12 . OLA VA 48 .   ? 9.526   39.917  14.851  1.00 1.18  1   VA 1 
HETATM 3670 C C13 . OLA VA 48 .   ? 10.024  39.778  13.571  1.00 1.16  1   VA 1 
HETATM 3671 C C14 . OLA VA 48 .   ? 10.914  40.799  13.166  1.00 1.14  1   VA 1 
HETATM 3672 C C15 . OLA VA 48 .   ? 11.911  40.318  12.307  1.00 1.18  1   VA 1 
HETATM 3673 C C16 . OLA VA 48 .   ? 12.776  41.331  11.807  1.00 1.16  1   VA 1 
HETATM 3674 C C17 . OLA VA 48 .   ? 13.934  40.792  11.177  1.00 1.14  1   VA 1 
HETATM 3675 C C18 . OLA VA 48 .   ? 14.838  41.743  10.573  1.00 1.16  1   VA 1 
HETATM 3676 C C1  . OLA WA 49 .   ? -4.186  35.237  13.728  1.00 1.10  1   WA 1 
HETATM 3677 O O1  . OLA WA 49 .   ? -5.169  34.699  13.252  1.00 1.07  1   WA 1 
HETATM 3678 O O2  . OLA WA 49 .   ? -4.076  35.433  14.923  1.00 1.06  1   WA 1 
HETATM 3679 C C2  . OLA WA 49 .   ? -3.155  35.632  12.839  1.00 1.07  1   WA 1 
HETATM 3680 C C3  . OLA WA 49 .   ? -1.964  36.097  13.435  1.00 1.09  1   WA 1 
HETATM 3681 C C4  . OLA WA 49 .   ? -1.016  36.452  12.412  1.00 1.10  1   WA 1 
HETATM 3682 C C5  . OLA WA 49 .   ? 0.257   36.895  12.879  1.00 1.13  1   WA 1 
HETATM 3683 C C6  . OLA WA 49 .   ? 1.073   37.202  11.755  1.00 1.16  1   WA 1 
HETATM 3684 C C7  . OLA WA 49 .   ? 2.345   37.695  12.054  1.00 1.14  1   WA 1 
HETATM 3685 C C8  . OLA WA 49 .   ? 3.041   37.957  10.878  1.00 1.16  1   WA 1 
HETATM 3686 C C9  . OLA WA 49 .   ? 4.184   38.436  11.017  1.00 1.13  1   WA 1 
HETATM 3687 C C10 . OLA WA 49 .   ? 5.001   38.764  10.174  1.00 1.13  1   WA 1 
HETATM 3688 C C11 . OLA WA 49 .   ? 6.089   39.269  10.259  1.00 1.15  1   WA 1 
HETATM 3689 C C12 . OLA WA 49 .   ? 6.762   39.498  9.086   1.00 1.16  1   WA 1 
HETATM 3690 C C13 . OLA WA 49 .   ? 7.975   40.089  9.304   1.00 1.14  1   WA 1 
HETATM 3691 C C14 . OLA WA 49 .   ? 8.723   40.313  8.140   1.00 1.12  1   WA 1 
HETATM 3692 C C15 . OLA WA 49 .   ? 9.977   40.870  8.471   1.00 1.15  1   WA 1 
HETATM 3693 C C16 . OLA WA 49 .   ? 10.820  41.071  7.342   1.00 1.13  1   WA 1 
HETATM 3694 C C17 . OLA WA 49 .   ? 12.099  41.578  7.716   1.00 1.12  1   WA 1 
HETATM 3695 C C18 . OLA WA 49 .   ? 13.006  41.794  6.616   1.00 1.14  1   WA 1 
HETATM 3696 C C1  . OLA XA 50 .   ? -3.583  31.552  13.722  1.00 1.12  1   XA 1 
HETATM 3697 O O1  . OLA XA 50 .   ? -4.067  30.913  14.646  1.00 1.08  1   XA 1 
HETATM 3698 O O2  . OLA XA 50 .   ? -4.231  31.821  12.720  1.00 1.08  1   XA 1 
HETATM 3699 C C2  . OLA XA 50 .   ? -2.242  31.976  13.819  1.00 1.09  1   XA 1 
HETATM 3700 C C3  . OLA XA 50 .   ? -1.571  32.335  12.623  1.00 1.11  1   XA 1 
HETATM 3701 C C4  . OLA XA 50 .   ? -0.191  32.617  12.885  1.00 1.13  1   XA 1 
HETATM 3702 C C5  . OLA XA 50 .   ? 0.551   33.081  11.797  1.00 1.15  1   XA 1 
HETATM 3703 C C6  . OLA XA 50 .   ? 1.921   33.245  12.146  1.00 1.16  1   XA 1 
HETATM 3704 C C7  . OLA XA 50 .   ? 2.734   33.759  11.154  1.00 1.14  1   XA 1 
HETATM 3705 C C8  . OLA XA 50 .   ? 4.086   33.826  11.543  1.00 1.16  1   XA 1 
HETATM 3706 C C9  . OLA XA 50 .   ? 4.864   34.388  10.738  1.00 1.13  1   XA 1 
HETATM 3707 C C10 . OLA XA 50 .   ? 6.051   34.603  10.716  1.00 1.12  1   XA 1 
HETATM 3708 C C11 . OLA XA 50 .   ? 6.737   35.382  10.087  1.00 1.13  1   XA 1 
HETATM 3709 C C12 . OLA XA 50 .   ? 8.087   35.308  10.287  1.00 1.12  1   XA 1 
HETATM 3710 C C13 . OLA XA 50 .   ? 8.778   36.211  9.507   1.00 1.10  1   XA 1 
HETATM 3711 C C14 . OLA XA 50 .   ? 10.172  36.094  9.673   1.00 1.10  1   XA 1 
HETATM 3712 C C15 . OLA XA 50 .   ? 10.858  36.990  8.839   1.00 1.13  1   XA 1 
HETATM 3713 C C16 . OLA XA 50 .   ? 12.276  36.902  8.948   1.00 1.12  1   XA 1 
HETATM 3714 C C17 . OLA XA 50 .   ? 12.952  37.790  8.078   1.00 1.11  1   XA 1 
HETATM 3715 C C18 . OLA XA 50 .   ? 14.385  37.726  8.139   1.00 1.13  1   XA 1 
HETATM 3716 C C1  . OLA YA 51 .   ? -1.951  32.806  17.264  1.00 1.09  1   YA 1 
HETATM 3717 O O1  . OLA YA 51 .   ? -2.655  33.576  16.611  1.00 1.07  1   YA 1 
HETATM 3718 O O2  . OLA YA 51 .   ? -2.398  32.228  18.233  1.00 1.06  1   YA 1 
HETATM 3719 C C2  . OLA YA 51 .   ? -0.613  32.575  16.872  1.00 1.06  1   YA 1 
HETATM 3720 C C3  . OLA YA 51 .   ? 0.060   33.684  16.327  1.00 1.08  1   YA 1 
HETATM 3721 C C4  . OLA YA 51 .   ? 1.426   33.357  15.982  1.00 1.09  1   YA 1 
HETATM 3722 C C5  . OLA YA 51 .   ? 2.203   34.444  15.537  1.00 1.10  1   YA 1 
HETATM 3723 C C6  . OLA YA 51 .   ? 3.519   34.038  15.222  1.00 1.12  1   YA 1 
HETATM 3724 C C7  . OLA YA 51 .   ? 4.350   35.092  14.817  1.00 1.09  1   YA 1 
HETATM 3725 C C8  . OLA YA 51 .   ? 5.616   34.652  14.478  1.00 1.12  1   YA 1 
HETATM 3726 C C9  . OLA YA 51 .   ? 6.431   35.553  14.192  1.00 1.08  1   YA 1 
HETATM 3727 C C10 . OLA YA 51 .   ? 7.540   35.571  13.730  1.00 1.08  1   YA 1 
HETATM 3728 C C11 . OLA YA 51 .   ? 8.644   36.001  14.067  1.00 1.10  1   YA 1 
HETATM 3729 C C12 . OLA YA 51 .   ? 9.640   35.893  13.141  1.00 1.10  1   YA 1 
HETATM 3730 C C13 . OLA YA 51 .   ? 10.839  36.486  13.537  1.00 1.09  1   YA 1 
HETATM 3731 C C14 . OLA YA 51 .   ? 11.830  36.437  12.536  1.00 1.08  1   YA 1 
HETATM 3732 C C15 . OLA YA 51 .   ? 13.043  36.995  12.960  1.00 1.11  1   YA 1 
HETATM 3733 C C16 . OLA YA 51 .   ? 14.035  36.993  11.941  1.00 1.12  1   YA 1 
HETATM 3734 C C17 . OLA YA 51 .   ? 15.299  37.495  12.377  1.00 1.10  1   YA 1 
HETATM 3735 C C18 . OLA YA 51 .   ? 16.311  37.543  11.352  1.00 1.12  1   YA 1 
#
