# Supplementary material for: Theoretical Study of Sphingomyelinases from Entamoeba histolytica and Trichomonas vaginalis Sheds Light on the Evolution of Enzymes Needed for Survival and Colonization
Source: Pathogens. 2025 Jan 5;14(1):32. doi: 10.3390/pathogens14010032 (PMC11768322; doi:10.3390/pathogens14010032)
Supplement: Supplementary file 1 [file pathogens-14-00032-s001.zip › Supplementary structural Files/Trichomonas vaginalis/Trichomonas A2EEI1/fold_a2eei12xco/fold_a2eei12xco_model.cif]

# By using this file you agree to the legally binding terms of use found at alphafoldserver.com/output-terms
data_425892eb2d09e84a
#
_entry.id 425892eb2d09e84a
#
loop_
_atom_type.symbol
C  
CO 
N  
O  
S  
#
loop_
_audit_author.name
_audit_author.pdbx_ordinal
"Google DeepMind" 1 
"Isomorphic Labs" 2 
#
_audit_conform.dict_location https://raw.githubusercontent.com/ihmwg/ModelCIF/master/dist/mmcif_ma.dic
_audit_conform.dict_name     mmcif_ma.dic
_audit_conform.dict_version  1.4.5
#
loop_
_chem_comp.formula
_chem_comp.formula_weight
_chem_comp.id
_chem_comp.mon_nstd_flag
_chem_comp.name
_chem_comp.pdbx_smiles
_chem_comp.pdbx_synonyms
_chem_comp.type
"C3 H7 N O2"    89.093  ALA y ALANINE           C[C@H](N)C(O)=O                ? "L-PEPTIDE LINKING" 
"C6 H15 N4 O2"  175.209 ARG y ARGININE          N[C@@H](CCCNC(N)=[NH2+])C(O)=O ? "L-PEPTIDE LINKING" 
"C4 H8 N2 O3"   132.118 ASN y ASPARAGINE        N[C@@H](CC(N)=O)C(O)=O         ? "L-PEPTIDE LINKING" 
"C4 H7 N O4"    133.103 ASP y "ASPARTIC ACID"   N[C@@H](CC(O)=O)C(O)=O         ? "L-PEPTIDE LINKING" 
Co              58.933  CO  . "COBALT (II) ION" "[Co++]"                       ? NON-POLYMER         
"C3 H7 N O2 S"  121.158 CYS y CYSTEINE          N[C@@H](CS)C(O)=O              ? "L-PEPTIDE LINKING" 
"C5 H10 N2 O3"  146.144 GLN y GLUTAMINE         N[C@@H](CCC(N)=O)C(O)=O        ? "L-PEPTIDE LINKING" 
"C5 H9 N O4"    147.129 GLU y "GLUTAMIC ACID"   N[C@@H](CCC(O)=O)C(O)=O        ? "L-PEPTIDE LINKING" 
"C2 H5 N O2"    75.067  GLY y GLYCINE           NCC(O)=O                       ? "PEPTIDE LINKING"   
"C6 H10 N3 O2"  156.162 HIS y HISTIDINE         N[C@@H](Cc1c[nH]c[nH+]1)C(O)=O ? "L-PEPTIDE LINKING" 
"C6 H13 N O2"   131.173 ILE y ISOLEUCINE        CC[C@H](C)[C@H](N)C(O)=O       ? "L-PEPTIDE LINKING" 
"C6 H13 N O2"   131.173 LEU y LEUCINE           CC(C)C[C@H](N)C(O)=O           ? "L-PEPTIDE LINKING" 
"C6 H15 N2 O2"  147.195 LYS y LYSINE            N[C@@H](CCCC[NH3+])C(O)=O      ? "L-PEPTIDE LINKING" 
"C5 H11 N O2 S" 149.211 MET y METHIONINE        CSCC[C@H](N)C(O)=O             ? "L-PEPTIDE LINKING" 
"C9 H11 N O2"   165.189 PHE y PHENYLALANINE     N[C@@H](Cc1ccccc1)C(O)=O       ? "L-PEPTIDE LINKING" 
"C5 H9 N O2"    115.130 PRO y PROLINE           OC(=O)[C@@H]1CCCN1             ? "L-PEPTIDE LINKING" 
"C3 H7 N O3"    105.093 SER y SERINE            N[C@@H](CO)C(O)=O              ? "L-PEPTIDE LINKING" 
"C4 H9 N O3"    119.119 THR y THREONINE         C[C@@H](O)[C@H](N)C(O)=O       ? "L-PEPTIDE LINKING" 
"C9 H11 N O3"   181.189 TYR y TYROSINE          N[C@@H](Cc1ccc(O)cc1)C(O)=O    ? "L-PEPTIDE LINKING" 
"C5 H11 N O2"   117.146 VAL y VALINE            CC(C)[C@H](N)C(O)=O            ? "L-PEPTIDE LINKING" 
#
_citation.book_publisher          ?
_citation.country                 UK
_citation.id                      primary
_citation.journal_full            Nature
_citation.journal_id_ASTM         NATUAS
_citation.journal_id_CSD          0006
_citation.journal_id_ISSN         0028-0836
_citation.journal_volume          ?
_citation.page_first              ?
_citation.page_last               ?
_citation.pdbx_database_id_DOI    ?
_citation.pdbx_database_id_PubMed ?
_citation.title                   "Accurate structure prediction of biomolecular interactions with AlphaFold 3"
_citation.year                    2024
#
loop_
_citation_author.citation_id
_citation_author.name
_citation_author.ordinal
primary "Google DeepMind" 1 
primary "Isomorphic Labs" 2 
#
loop_
_entity.id
_entity.pdbx_description
_entity.type
1 . polymer     
2 . non-polymer 
3 . non-polymer 
#
_entity_poly.entity_id      1
_entity_poly.pdbx_strand_id A
_entity_poly.type           polypeptide(L)
#
loop_
_entity_poly_seq.entity_id
_entity_poly_seq.hetero
_entity_poly_seq.mon_id
_entity_poly_seq.num
1 n MET 1   
1 n ASP 2   
1 n ALA 3   
1 n LEU 4   
1 n VAL 5   
1 n ILE 6   
1 n ILE 7   
1 n GLN 8   
1 n ASN 9   
1 n VAL 10  
1 n LEU 11  
1 n ILE 12  
1 n GLY 13  
1 n VAL 14  
1 n PHE 15  
1 n PHE 16  
1 n LEU 17  
1 n VAL 18  
1 n VAL 19  
1 n GLY 20  
1 n GLY 21  
1 n TYR 22  
1 n ILE 23  
1 n TYR 24  
1 n LEU 25  
1 n LYS 26  
1 n ILE 27  
1 n ILE 28  
1 n GLY 29  
1 n ARG 30  
1 n LEU 31  
1 n VAL 32  
1 n HIS 33  
1 n TYR 34  
1 n ASN 35  
1 n ALA 36  
1 n ASN 37  
1 n THR 38  
1 n PRO 39  
1 n VAL 40  
1 n SER 41  
1 n LYS 42  
1 n PRO 43  
1 n ASP 44  
1 n PRO 45  
1 n ASN 46  
1 n VAL 47  
1 n ASN 48  
1 n ILE 49  
1 n ASP 50  
1 n HIS 51  
1 n VAL 52  
1 n SER 53  
1 n PHE 54  
1 n LEU 55  
1 n THR 56  
1 n ILE 57  
1 n ASP 58  
1 n MET 59  
1 n GLN 60  
1 n MET 61  
1 n HIS 62  
1 n PRO 63  
1 n LYS 64  
1 n ILE 65  
1 n PHE 66  
1 n HIS 67  
1 n PRO 68  
1 n PHE 69  
1 n HIS 70  
1 n ASP 71  
1 n GLN 72  
1 n ASN 73  
1 n ASN 74  
1 n GLU 75  
1 n LEU 76  
1 n ARG 77  
1 n ILE 78  
1 n HIS 79  
1 n GLU 80  
1 n LEU 81  
1 n LEU 82  
1 n LYS 83  
1 n HIS 84  
1 n VAL 85  
1 n LYS 86  
1 n GLN 87  
1 n TYR 88  
1 n ASP 89  
1 n VAL 90  
1 n VAL 91  
1 n ALA 92  
1 n ILE 93  
1 n ASN 94  
1 n GLU 95  
1 n ALA 96  
1 n HIS 97  
1 n SER 98  
1 n SER 99  
1 n PRO 100 
1 n PHE 101 
1 n HIS 102 
1 n SER 103 
1 n ILE 104 
1 n LYS 105 
1 n SER 106 
1 n PHE 107 
1 n ALA 108 
1 n ASN 109 
1 n SER 110 
1 n MET 111 
1 n LYS 112 
1 n GLU 113 
1 n LEU 114 
1 n GLY 115 
1 n PHE 116 
1 n ASN 117 
1 n TYR 118 
1 n SER 119 
1 n CYS 120 
1 n GLY 121 
1 n LEU 122 
1 n PRO 123 
1 n ASN 124 
1 n VAL 125 
1 n GLU 126 
1 n MET 127 
1 n ALA 128 
1 n SER 129 
1 n ILE 130 
1 n ALA 131 
1 n VAL 132 
1 n ALA 133 
1 n ASP 134 
1 n GLY 135 
1 n GLY 136 
1 n VAL 137 
1 n ILE 138 
1 n ILE 139 
1 n PHE 140 
1 n SER 141 
1 n LYS 142 
1 n LEU 143 
1 n PRO 144 
1 n ILE 145 
1 n LEU 146 
1 n GLN 147 
1 n HIS 148 
1 n ASP 149 
1 n TYR 150 
1 n THR 151 
1 n ILE 152 
1 n PHE 153 
1 n GLN 154 
1 n LEU 155 
1 n CYS 156 
1 n CYS 157 
1 n GLY 158 
1 n GLN 159 
1 n ASP 160 
1 n TYR 161 
1 n PHE 162 
1 n VAL 163 
1 n SER 164 
1 n LYS 165 
1 n GLY 166 
1 n SER 167 
1 n VAL 168 
1 n TYR 169 
1 n ALA 170 
1 n ARG 171 
1 n ILE 172 
1 n GLN 173 
1 n THR 174 
1 n THR 175 
1 n ALA 176 
1 n THR 177 
1 n GLN 178 
1 n TYR 179 
1 n ILE 180 
1 n HIS 181 
1 n VAL 182 
1 n ILE 183 
1 n ALA 184 
1 n THR 185 
1 n ASN 186 
1 n LEU 187 
1 n GLN 188 
1 n SER 189 
1 n LEU 190 
1 n THR 191 
1 n ASP 192 
1 n ASN 193 
1 n SER 194 
1 n ILE 195 
1 n PRO 196 
1 n GLU 197 
1 n SER 198 
1 n GLN 199 
1 n ALA 200 
1 n VAL 201 
1 n ARG 202 
1 n MET 203 
1 n ASN 204 
1 n GLN 205 
1 n ILE 206 
1 n ARG 207 
1 n GLU 208 
1 n THR 209 
1 n MET 210 
1 n ARG 211 
1 n LEU 212 
1 n ILE 213 
1 n SER 214 
1 n LYS 215 
1 n ASN 216 
1 n HIS 217 
1 n THR 218 
1 n GLN 219 
1 n ASP 220 
1 n GLN 221 
1 n PHE 222 
1 n PRO 223 
1 n VAL 224 
1 n ILE 225 
1 n VAL 226 
1 n LEU 227 
1 n GLY 228 
1 n ASN 229 
1 n LEU 230 
1 n ASN 231 
1 n ILE 232 
1 n ASP 233 
1 n SER 234 
1 n ILE 235 
1 n LYS 236 
1 n PRO 237 
1 n ILE 238 
1 n THR 239 
1 n ALA 240 
1 n GLY 241 
1 n LYS 242 
1 n LEU 243 
1 n THR 244 
1 n ARG 245 
1 n ASN 246 
1 n GLU 247 
1 n TYR 248 
1 n GLU 249 
1 n ARG 250 
1 n LEU 251 
1 n LEU 252 
1 n ASN 253 
1 n SER 254 
1 n PHE 255 
1 n LYS 256 
1 n VAL 257 
1 n ASP 258 
1 n LYS 259 
1 n CYS 260 
1 n GLU 261 
1 n PHE 262 
1 n ILE 263 
1 n ASP 264 
1 n LEU 265 
1 n LEU 266 
1 n TYR 267 
1 n ASP 268 
1 n SER 269 
1 n GLN 270 
1 n HIS 271 
1 n ASP 272 
1 n HIS 273 
1 n VAL 274 
1 n PRO 275 
1 n THR 276 
1 n TYR 277 
1 n GLY 278 
1 n ALA 279 
1 n GLY 280 
1 n ASP 281 
1 n LYS 282 
1 n ILE 283 
1 n ILE 284 
1 n THR 285 
1 n ASP 286 
1 n LYS 287 
1 n ARG 288 
1 n ASP 289 
1 n ILE 290 
1 n ASN 291 
1 n LYS 292 
1 n ASN 293 
1 n LEU 294 
1 n SER 295 
1 n THR 296 
1 n ASP 297 
1 n TYR 298 
1 n VAL 299 
1 n ILE 300 
1 n ALA 301 
1 n PHE 302 
1 n ASN 303 
1 n PRO 304 
1 n LEU 305 
1 n GLU 306 
1 n GLY 307 
1 n PRO 308 
1 n TYR 309 
1 n TYR 310 
1 n ILE 311 
1 n GLY 312 
1 n ALA 313 
1 n HIS 314 
1 n VAL 315 
1 n THR 316 
1 n GLY 317 
1 n VAL 318 
1 n VAL 319 
1 n LYS 320 
1 n LEU 321 
1 n GLU 322 
1 n ALA 323 
1 n ASP 324 
1 n ASN 325 
1 n LYS 326 
1 n LYS 327 
1 n PHE 328 
1 n ASN 329 
1 n TYR 330 
1 n ILE 331 
1 n SER 332 
1 n SER 333 
1 n HIS 334 
1 n PHE 335 
1 n GLY 336 
1 n VAL 337 
1 n GLU 338 
1 n SER 339 
1 n THR 340 
1 n VAL 341 
1 n SER 342 
1 n PHE 343 
1 n ALA 344 
1 n ASN 345 
1 n ARG 346 
1 n ALA 347 
1 n PRO 348 
1 n GLU 349 
1 n ALA 350 
#
_ma_data.content_type "model coordinates"
_ma_data.id           1
_ma_data.name         Model
#
_ma_model_list.data_id          1
_ma_model_list.model_group_id   1
_ma_model_list.model_group_name "AlphaFold-beta-20231127 (7a14c934-fe78-43c1-a552-7fb305b0ebd1 @ 2024-09-16 16:15:15)"
_ma_model_list.model_id         1
_ma_model_list.model_name       "Top ranked model"
_ma_model_list.model_type       "Ab initio model"
_ma_model_list.ordinal_id       1
#
loop_
_ma_protocol_step.method_type
_ma_protocol_step.ordinal_id
_ma_protocol_step.protocol_id
_ma_protocol_step.step_id
"coevolution MSA" 1 1 1 
"template search" 2 1 2 
modeling          3 1 3 
#
loop_
_ma_qa_metric.id
_ma_qa_metric.mode
_ma_qa_metric.name
_ma_qa_metric.software_group_id
_ma_qa_metric.type
1 global pLDDT 1 pLDDT 
2 local  pLDDT 1 pLDDT 
#
_ma_qa_metric_global.metric_id    1
_ma_qa_metric_global.metric_value 91.83
_ma_qa_metric_global.model_id     1
_ma_qa_metric_global.ordinal_id   1
#
_ma_software_group.group_id    1
_ma_software_group.ordinal_id  1
_ma_software_group.software_id 1
#
loop_
_ma_target_entity.data_id
_ma_target_entity.entity_id
_ma_target_entity.origin
1 1 . 
1 2 . 
1 3 . 
#
loop_
_ma_target_entity_instance.asym_id
_ma_target_entity_instance.details
_ma_target_entity_instance.entity_id
A . 1 
B . 2 
C . 3 
#
loop_
_pdbx_data_usage.details
_pdbx_data_usage.id
_pdbx_data_usage.type
_pdbx_data_usage.url
;NON-COMMERCIAL USE ONLY, BY USING THIS FILE YOU AGREE TO THE TERMS OF USE FOUND
AT alphafoldserver.com/output-terms.
;
1 license    ? 
;THE INFORMATION IS NOT INTENDED FOR, HAS NOT BEEN VALIDATED FOR, AND IS NOT
APPROVED FOR CLINICAL USE. IT SHOULD NOT BE USED FOR CLINICAL PURPOSE OR RELIED
ON FOR MEDICAL OR OTHER PROFESSIONAL ADVICE. IT IS THEORETICAL MODELLING ONLY
AND CAUTION SHOULD BE EXERCISED IN ITS USE. IT IS PROVIDED "AS-IS" WITHOUT ANY
WARRANTY OF ANY KIND, WHETHER EXPRESSED OR IMPLIED. NO WARRANTY IS GIVEN THAT
USE OF THE INFORMATION SHALL NOT INFRINGE THE RIGHTS OF ANY THIRD PARTY.
;
2 disclaimer ? 
#
loop_
_pdbx_nonpoly_scheme.asym_id
_pdbx_nonpoly_scheme.auth_seq_num
_pdbx_nonpoly_scheme.entity_id
_pdbx_nonpoly_scheme.mon_id
_pdbx_nonpoly_scheme.pdb_ins_code
_pdbx_nonpoly_scheme.pdb_seq_num
_pdbx_nonpoly_scheme.pdb_strand_id
B 1 2 CO . 1 B 
C 1 3 CO . 1 C 
#
loop_
_pdbx_poly_seq_scheme.asym_id
_pdbx_poly_seq_scheme.auth_seq_num
_pdbx_poly_seq_scheme.entity_id
_pdbx_poly_seq_scheme.hetero
_pdbx_poly_seq_scheme.mon_id
_pdbx_poly_seq_scheme.pdb_ins_code
_pdbx_poly_seq_scheme.pdb_seq_num
_pdbx_poly_seq_scheme.pdb_strand_id
_pdbx_poly_seq_scheme.seq_id
A 1   1 n MET . 1   A 1   
A 2   1 n ASP . 2   A 2   
A 3   1 n ALA . 3   A 3   
A 4   1 n LEU . 4   A 4   
A 5   1 n VAL . 5   A 5   
A 6   1 n ILE . 6   A 6   
A 7   1 n ILE . 7   A 7   
A 8   1 n GLN . 8   A 8   
A 9   1 n ASN . 9   A 9   
A 10  1 n VAL . 10  A 10  
A 11  1 n LEU . 11  A 11  
A 12  1 n ILE . 12  A 12  
A 13  1 n GLY . 13  A 13  
A 14  1 n VAL . 14  A 14  
A 15  1 n PHE . 15  A 15  
A 16  1 n PHE . 16  A 16  
A 17  1 n LEU . 17  A 17  
A 18  1 n VAL . 18  A 18  
A 19  1 n VAL . 19  A 19  
A 20  1 n GLY . 20  A 20  
A 21  1 n GLY . 21  A 21  
A 22  1 n TYR . 22  A 22  
A 23  1 n ILE . 23  A 23  
A 24  1 n TYR . 24  A 24  
A 25  1 n LEU . 25  A 25  
A 26  1 n LYS . 26  A 26  
A 27  1 n ILE . 27  A 27  
A 28  1 n ILE . 28  A 28  
A 29  1 n GLY . 29  A 29  
A 30  1 n ARG . 30  A 30  
A 31  1 n LEU . 31  A 31  
A 32  1 n VAL . 32  A 32  
A 33  1 n HIS . 33  A 33  
A 34  1 n TYR . 34  A 34  
A 35  1 n ASN . 35  A 35  
A 36  1 n ALA . 36  A 36  
A 37  1 n ASN . 37  A 37  
A 38  1 n THR . 38  A 38  
A 39  1 n PRO . 39  A 39  
A 40  1 n VAL . 40  A 40  
A 41  1 n SER . 41  A 41  
A 42  1 n LYS . 42  A 42  
A 43  1 n PRO . 43  A 43  
A 44  1 n ASP . 44  A 44  
A 45  1 n PRO . 45  A 45  
A 46  1 n ASN . 46  A 46  
A 47  1 n VAL . 47  A 47  
A 48  1 n ASN . 48  A 48  
A 49  1 n ILE . 49  A 49  
A 50  1 n ASP . 50  A 50  
A 51  1 n HIS . 51  A 51  
A 52  1 n VAL . 52  A 52  
A 53  1 n SER . 53  A 53  
A 54  1 n PHE . 54  A 54  
A 55  1 n LEU . 55  A 55  
A 56  1 n THR . 56  A 56  
A 57  1 n ILE . 57  A 57  
A 58  1 n ASP . 58  A 58  
A 59  1 n MET . 59  A 59  
A 60  1 n GLN . 60  A 60  
A 61  1 n MET . 61  A 61  
A 62  1 n HIS . 62  A 62  
A 63  1 n PRO . 63  A 63  
A 64  1 n LYS . 64  A 64  
A 65  1 n ILE . 65  A 65  
A 66  1 n PHE . 66  A 66  
A 67  1 n HIS . 67  A 67  
A 68  1 n PRO . 68  A 68  
A 69  1 n PHE . 69  A 69  
A 70  1 n HIS . 70  A 70  
A 71  1 n ASP . 71  A 71  
A 72  1 n GLN . 72  A 72  
A 73  1 n ASN . 73  A 73  
A 74  1 n ASN . 74  A 74  
A 75  1 n GLU . 75  A 75  
A 76  1 n LEU . 76  A 76  
A 77  1 n ARG . 77  A 77  
A 78  1 n ILE . 78  A 78  
A 79  1 n HIS . 79  A 79  
A 80  1 n GLU . 80  A 80  
A 81  1 n LEU . 81  A 81  
A 82  1 n LEU . 82  A 82  
A 83  1 n LYS . 83  A 83  
A 84  1 n HIS . 84  A 84  
A 85  1 n VAL . 85  A 85  
A 86  1 n LYS . 86  A 86  
A 87  1 n GLN . 87  A 87  
A 88  1 n TYR . 88  A 88  
A 89  1 n ASP . 89  A 89  
A 90  1 n VAL . 90  A 90  
A 91  1 n VAL . 91  A 91  
A 92  1 n ALA . 92  A 92  
A 93  1 n ILE . 93  A 93  
A 94  1 n ASN . 94  A 94  
A 95  1 n GLU . 95  A 95  
A 96  1 n ALA . 96  A 96  
A 97  1 n HIS . 97  A 97  
A 98  1 n SER . 98  A 98  
A 99  1 n SER . 99  A 99  
A 100 1 n PRO . 100 A 100 
A 101 1 n PHE . 101 A 101 
A 102 1 n HIS . 102 A 102 
A 103 1 n SER . 103 A 103 
A 104 1 n ILE . 104 A 104 
A 105 1 n LYS . 105 A 105 
A 106 1 n SER . 106 A 106 
A 107 1 n PHE . 107 A 107 
A 108 1 n ALA . 108 A 108 
A 109 1 n ASN . 109 A 109 
A 110 1 n SER . 110 A 110 
A 111 1 n MET . 111 A 111 
A 112 1 n LYS . 112 A 112 
A 113 1 n GLU . 113 A 113 
A 114 1 n LEU . 114 A 114 
A 115 1 n GLY . 115 A 115 
A 116 1 n PHE . 116 A 116 
A 117 1 n ASN . 117 A 117 
A 118 1 n TYR . 118 A 118 
A 119 1 n SER . 119 A 119 
A 120 1 n CYS . 120 A 120 
A 121 1 n GLY . 121 A 121 
A 122 1 n LEU . 122 A 122 
A 123 1 n PRO . 123 A 123 
A 124 1 n ASN . 124 A 124 
A 125 1 n VAL . 125 A 125 
A 126 1 n GLU . 126 A 126 
A 127 1 n MET . 127 A 127 
A 128 1 n ALA . 128 A 128 
A 129 1 n SER . 129 A 129 
A 130 1 n ILE . 130 A 130 
A 131 1 n ALA . 131 A 131 
A 132 1 n VAL . 132 A 132 
A 133 1 n ALA . 133 A 133 
A 134 1 n ASP . 134 A 134 
A 135 1 n GLY . 135 A 135 
A 136 1 n GLY . 136 A 136 
A 137 1 n VAL . 137 A 137 
A 138 1 n ILE . 138 A 138 
A 139 1 n ILE . 139 A 139 
A 140 1 n PHE . 140 A 140 
A 141 1 n SER . 141 A 141 
A 142 1 n LYS . 142 A 142 
A 143 1 n LEU . 143 A 143 
A 144 1 n PRO . 144 A 144 
A 145 1 n ILE . 145 A 145 
A 146 1 n LEU . 146 A 146 
A 147 1 n GLN . 147 A 147 
A 148 1 n HIS . 148 A 148 
A 149 1 n ASP . 149 A 149 
A 150 1 n TYR . 150 A 150 
A 151 1 n THR . 151 A 151 
A 152 1 n ILE . 152 A 152 
A 153 1 n PHE . 153 A 153 
A 154 1 n GLN . 154 A 154 
A 155 1 n LEU . 155 A 155 
A 156 1 n CYS . 156 A 156 
A 157 1 n CYS . 157 A 157 
A 158 1 n GLY . 158 A 158 
A 159 1 n GLN . 159 A 159 
A 160 1 n ASP . 160 A 160 
A 161 1 n TYR . 161 A 161 
A 162 1 n PHE . 162 A 162 
A 163 1 n VAL . 163 A 163 
A 164 1 n SER . 164 A 164 
A 165 1 n LYS . 165 A 165 
A 166 1 n GLY . 166 A 166 
A 167 1 n SER . 167 A 167 
A 168 1 n VAL . 168 A 168 
A 169 1 n TYR . 169 A 169 
A 170 1 n ALA . 170 A 170 
A 171 1 n ARG . 171 A 171 
A 172 1 n ILE . 172 A 172 
A 173 1 n GLN . 173 A 173 
A 174 1 n THR . 174 A 174 
A 175 1 n THR . 175 A 175 
A 176 1 n ALA . 176 A 176 
A 177 1 n THR . 177 A 177 
A 178 1 n GLN . 178 A 178 
A 179 1 n TYR . 179 A 179 
A 180 1 n ILE . 180 A 180 
A 181 1 n HIS . 181 A 181 
A 182 1 n VAL . 182 A 182 
A 183 1 n ILE . 183 A 183 
A 184 1 n ALA . 184 A 184 
A 185 1 n THR . 185 A 185 
A 186 1 n ASN . 186 A 186 
A 187 1 n LEU . 187 A 187 
A 188 1 n GLN . 188 A 188 
A 189 1 n SER . 189 A 189 
A 190 1 n LEU . 190 A 190 
A 191 1 n THR . 191 A 191 
A 192 1 n ASP . 192 A 192 
A 193 1 n ASN . 193 A 193 
A 194 1 n SER . 194 A 194 
A 195 1 n ILE . 195 A 195 
A 196 1 n PRO . 196 A 196 
A 197 1 n GLU . 197 A 197 
A 198 1 n SER . 198 A 198 
A 199 1 n GLN . 199 A 199 
A 200 1 n ALA . 200 A 200 
A 201 1 n VAL . 201 A 201 
A 202 1 n ARG . 202 A 202 
A 203 1 n MET . 203 A 203 
A 204 1 n ASN . 204 A 204 
A 205 1 n GLN . 205 A 205 
A 206 1 n ILE . 206 A 206 
A 207 1 n ARG . 207 A 207 
A 208 1 n GLU . 208 A 208 
A 209 1 n THR . 209 A 209 
A 210 1 n MET . 210 A 210 
A 211 1 n ARG . 211 A 211 
A 212 1 n LEU . 212 A 212 
A 213 1 n ILE . 213 A 213 
A 214 1 n SER . 214 A 214 
A 215 1 n LYS . 215 A 215 
A 216 1 n ASN . 216 A 216 
A 217 1 n HIS . 217 A 217 
A 218 1 n THR . 218 A 218 
A 219 1 n GLN . 219 A 219 
A 220 1 n ASP . 220 A 220 
A 221 1 n GLN . 221 A 221 
A 222 1 n PHE . 222 A 222 
A 223 1 n PRO . 223 A 223 
A 224 1 n VAL . 224 A 224 
A 225 1 n ILE . 225 A 225 
A 226 1 n VAL . 226 A 226 
A 227 1 n LEU . 227 A 227 
A 228 1 n GLY . 228 A 228 
A 229 1 n ASN . 229 A 229 
A 230 1 n LEU . 230 A 230 
A 231 1 n ASN . 231 A 231 
A 232 1 n ILE . 232 A 232 
A 233 1 n ASP . 233 A 233 
A 234 1 n SER . 234 A 234 
A 235 1 n ILE . 235 A 235 
A 236 1 n LYS . 236 A 236 
A 237 1 n PRO . 237 A 237 
A 238 1 n ILE . 238 A 238 
A 239 1 n THR . 239 A 239 
A 240 1 n ALA . 240 A 240 
A 241 1 n GLY . 241 A 241 
A 242 1 n LYS . 242 A 242 
A 243 1 n LEU . 243 A 243 
A 244 1 n THR . 244 A 244 
A 245 1 n ARG . 245 A 245 
A 246 1 n ASN . 246 A 246 
A 247 1 n GLU . 247 A 247 
A 248 1 n TYR . 248 A 248 
A 249 1 n GLU . 249 A 249 
A 250 1 n ARG . 250 A 250 
A 251 1 n LEU . 251 A 251 
A 252 1 n LEU . 252 A 252 
A 253 1 n ASN . 253 A 253 
A 254 1 n SER . 254 A 254 
A 255 1 n PHE . 255 A 255 
A 256 1 n LYS . 256 A 256 
A 257 1 n VAL . 257 A 257 
A 258 1 n ASP . 258 A 258 
A 259 1 n LYS . 259 A 259 
A 260 1 n CYS . 260 A 260 
A 261 1 n GLU . 261 A 261 
A 262 1 n PHE . 262 A 262 
A 263 1 n ILE . 263 A 263 
A 264 1 n ASP . 264 A 264 
A 265 1 n LEU . 265 A 265 
A 266 1 n LEU . 266 A 266 
A 267 1 n TYR . 267 A 267 
A 268 1 n ASP . 268 A 268 
A 269 1 n SER . 269 A 269 
A 270 1 n GLN . 270 A 270 
A 271 1 n HIS . 271 A 271 
A 272 1 n ASP . 272 A 272 
A 273 1 n HIS . 273 A 273 
A 274 1 n VAL . 274 A 274 
A 275 1 n PRO . 275 A 275 
A 276 1 n THR . 276 A 276 
A 277 1 n TYR . 277 A 277 
A 278 1 n GLY . 278 A 278 
A 279 1 n ALA . 279 A 279 
A 280 1 n GLY . 280 A 280 
A 281 1 n ASP . 281 A 281 
A 282 1 n LYS . 282 A 282 
A 283 1 n ILE . 283 A 283 
A 284 1 n ILE . 284 A 284 
A 285 1 n THR . 285 A 285 
A 286 1 n ASP . 286 A 286 
A 287 1 n LYS . 287 A 287 
A 288 1 n ARG . 288 A 288 
A 289 1 n ASP . 289 A 289 
A 290 1 n ILE . 290 A 290 
A 291 1 n ASN . 291 A 291 
A 292 1 n LYS . 292 A 292 
A 293 1 n ASN . 293 A 293 
A 294 1 n LEU . 294 A 294 
A 295 1 n SER . 295 A 295 
A 296 1 n THR . 296 A 296 
A 297 1 n ASP . 297 A 297 
A 298 1 n TYR . 298 A 298 
A 299 1 n VAL . 299 A 299 
A 300 1 n ILE . 300 A 300 
A 301 1 n ALA . 301 A 301 
A 302 1 n PHE . 302 A 302 
A 303 1 n ASN . 303 A 303 
A 304 1 n PRO . 304 A 304 
A 305 1 n LEU . 305 A 305 
A 306 1 n GLU . 306 A 306 
A 307 1 n GLY . 307 A 307 
A 308 1 n PRO . 308 A 308 
A 309 1 n TYR . 309 A 309 
A 310 1 n TYR . 310 A 310 
A 311 1 n ILE . 311 A 311 
A 312 1 n GLY . 312 A 312 
A 313 1 n ALA . 313 A 313 
A 314 1 n HIS . 314 A 314 
A 315 1 n VAL . 315 A 315 
A 316 1 n THR . 316 A 316 
A 317 1 n GLY . 317 A 317 
A 318 1 n VAL . 318 A 318 
A 319 1 n VAL . 319 A 319 
A 320 1 n LYS . 320 A 320 
A 321 1 n LEU . 321 A 321 
A 322 1 n GLU . 322 A 322 
A 323 1 n ALA . 323 A 323 
A 324 1 n ASP . 324 A 324 
A 325 1 n ASN . 325 A 325 
A 326 1 n LYS . 326 A 326 
A 327 1 n LYS . 327 A 327 
A 328 1 n PHE . 328 A 328 
A 329 1 n ASN . 329 A 329 
A 330 1 n TYR . 330 A 330 
A 331 1 n ILE . 331 A 331 
A 332 1 n SER . 332 A 332 
A 333 1 n SER . 333 A 333 
A 334 1 n HIS . 334 A 334 
A 335 1 n PHE . 335 A 335 
A 336 1 n GLY . 336 A 336 
A 337 1 n VAL . 337 A 337 
A 338 1 n GLU . 338 A 338 
A 339 1 n SER . 339 A 339 
A 340 1 n THR . 340 A 340 
A 341 1 n VAL . 341 A 341 
A 342 1 n SER . 342 A 342 
A 343 1 n PHE . 343 A 343 
A 344 1 n ALA . 344 A 344 
A 345 1 n ASN . 345 A 345 
A 346 1 n ARG . 346 A 346 
A 347 1 n ALA . 347 A 347 
A 348 1 n PRO . 348 A 348 
A 349 1 n GLU . 349 A 349 
A 350 1 n ALA . 350 A 350 
#
_software.classification other
_software.date           ?
_software.description    "Structure prediction"
_software.name           AlphaFold
_software.pdbx_ordinal   1
_software.type           package
_software.version        "AlphaFold-beta-20231127 (7a14c934-fe78-43c1-a552-7fb305b0ebd1 @ 2024-09-16 16:15:15)"
#
loop_
_struct_asym.entity_id
_struct_asym.id
1 A 
2 B 
3 C 
#
loop_
_atom_site.group_PDB
_atom_site.id
_atom_site.type_symbol
_atom_site.label_atom_id
_atom_site.label_alt_id
_atom_site.label_comp_id
_atom_site.label_asym_id
_atom_site.label_entity_id
_atom_site.label_seq_id
_atom_site.pdbx_PDB_ins_code
_atom_site.Cartn_x
_atom_site.Cartn_y
_atom_site.Cartn_z
_atom_site.occupancy
_atom_site.B_iso_or_equiv
_atom_site.auth_seq_id
_atom_site.auth_asym_id
_atom_site.pdbx_PDB_model_num
ATOM   1    N  N   . MET A 1 1   ? -50.469 24.637  1.878   1.00 64.39 1   A 1 
ATOM   2    C  CA  . MET A 1 1   ? -49.175 24.609  1.154   1.00 69.96 1   A 1 
ATOM   3    C  C   . MET A 1 1   ? -49.204 23.358  0.301   1.00 72.81 1   A 1 
ATOM   4    O  O   . MET A 1 1   ? -49.602 22.322  0.825   1.00 67.16 1   A 1 
ATOM   5    C  CB  . MET A 1 1   ? -48.007 24.607  2.142   1.00 62.99 1   A 1 
ATOM   6    C  CG  . MET A 1 1   ? -46.669 24.963  1.491   1.00 57.39 1   A 1 
ATOM   7    S  SD  . MET A 1 1   ? -45.284 25.014  2.672   1.00 54.11 1   A 1 
ATOM   8    C  CE  . MET A 1 1   ? -45.681 26.480  3.667   1.00 47.85 1   A 1 
ATOM   9    N  N   . ASP A 1 2   ? -48.910 23.448  -0.979  1.00 75.39 2   A 1 
ATOM   10   C  CA  . ASP A 1 2   ? -49.052 22.311  -1.886  1.00 77.60 2   A 1 
ATOM   11   C  C   . ASP A 1 2   ? -48.043 21.210  -1.509  1.00 80.54 2   A 1 
ATOM   12   O  O   . ASP A 1 2   ? -46.892 21.509  -1.171  1.00 77.18 2   A 1 
ATOM   13   C  CB  . ASP A 1 2   ? -48.888 22.803  -3.334  1.00 69.52 2   A 1 
ATOM   14   C  CG  . ASP A 1 2   ? -49.347 21.780  -4.377  1.00 62.67 2   A 1 
ATOM   15   O  OD1 . ASP A 1 2   ? -49.320 20.576  -4.055  1.00 58.58 2   A 1 
ATOM   16   O  OD2 . ASP A 1 2   ? -49.701 22.233  -5.485  1.00 55.82 2   A 1 
ATOM   17   N  N   . ALA A 1 3   ? -48.488 19.943  -1.524  1.00 86.53 3   A 1 
ATOM   18   C  CA  . ALA A 1 3   ? -47.630 18.814  -1.189  1.00 89.77 3   A 1 
ATOM   19   C  C   . ALA A 1 3   ? -46.373 18.767  -2.070  1.00 91.23 3   A 1 
ATOM   20   O  O   . ALA A 1 3   ? -45.285 18.454  -1.580  1.00 88.96 3   A 1 
ATOM   21   C  CB  . ALA A 1 3   ? -48.465 17.527  -1.336  1.00 86.50 3   A 1 
ATOM   22   N  N   . LEU A 1 4   ? -46.498 19.166  -3.344  1.00 92.65 4   A 1 
ATOM   23   C  CA  . LEU A 1 4   ? -45.367 19.266  -4.269  1.00 92.48 4   A 1 
ATOM   24   C  C   . LEU A 1 4   ? -44.340 20.311  -3.820  1.00 92.82 4   A 1 
ATOM   25   O  O   . LEU A 1 4   ? -43.143 20.060  -3.902  1.00 92.17 4   A 1 
ATOM   26   C  CB  . LEU A 1 4   ? -45.904 19.612  -5.675  1.00 91.14 4   A 1 
ATOM   27   C  CG  . LEU A 1 4   ? -46.614 18.445  -6.367  1.00 79.40 4   A 1 
ATOM   28   C  CD1 . LEU A 1 4   ? -47.373 18.959  -7.601  1.00 73.34 4   A 1 
ATOM   29   C  CD2 . LEU A 1 4   ? -45.620 17.381  -6.836  1.00 74.43 4   A 1 
ATOM   30   N  N   . VAL A 1 5   ? -44.795 21.448  -3.278  1.00 93.19 5   A 1 
ATOM   31   C  CA  . VAL A 1 5   ? -43.907 22.498  -2.753  1.00 92.11 5   A 1 
ATOM   32   C  C   . VAL A 1 5   ? -43.168 22.015  -1.509  1.00 92.99 5   A 1 
ATOM   33   O  O   . VAL A 1 5   ? -41.972 22.279  -1.358  1.00 92.94 5   A 1 
ATOM   34   C  CB  . VAL A 1 5   ? -44.696 23.784  -2.457  1.00 90.38 5   A 1 
ATOM   35   C  CG1 . VAL A 1 5   ? -43.825 24.877  -1.838  1.00 83.74 5   A 1 
ATOM   36   C  CG2 . VAL A 1 5   ? -45.318 24.354  -3.737  1.00 84.98 5   A 1 
ATOM   37   N  N   . ILE A 1 6   ? -43.840 21.259  -0.625  1.00 93.65 6   A 1 
ATOM   38   C  CA  . ILE A 1 6   ? -43.205 20.664  0.550   1.00 92.86 6   A 1 
ATOM   39   C  C   . ILE A 1 6   ? -42.129 19.659  0.127   1.00 93.10 6   A 1 
ATOM   40   O  O   . ILE A 1 6   ? -40.997 19.744  0.607   1.00 93.51 6   A 1 
ATOM   41   C  CB  . ILE A 1 6   ? -44.254 20.017  1.489   1.00 92.33 6   A 1 
ATOM   42   C  CG1 . ILE A 1 6   ? -45.220 21.088  2.039   1.00 86.72 6   A 1 
ATOM   43   C  CG2 . ILE A 1 6   ? -43.559 19.276  2.644   1.00 86.12 6   A 1 
ATOM   44   C  CD1 . ILE A 1 6   ? -46.432 20.522  2.793   1.00 76.04 6   A 1 
ATOM   45   N  N   . ILE A 1 7   ? -42.450 18.752  -0.808  1.00 93.99 7   A 1 
ATOM   46   C  CA  . ILE A 1 7   ? -41.497 17.764  -1.341  1.00 93.38 7   A 1 
ATOM   47   C  C   . ILE A 1 7   ? -40.296 18.478  -1.985  1.00 93.66 7   A 1 
ATOM   48   O  O   . ILE A 1 7   ? -39.148 18.126  -1.691  1.00 94.02 7   A 1 
ATOM   49   C  CB  . ILE A 1 7   ? -42.196 16.806  -2.330  1.00 92.65 7   A 1 
ATOM   50   C  CG1 . ILE A 1 7   ? -43.205 15.906  -1.581  1.00 86.56 7   A 1 
ATOM   51   C  CG2 . ILE A 1 7   ? -41.169 15.937  -3.086  1.00 84.95 7   A 1 
ATOM   52   C  CD1 . ILE A 1 7   ? -44.196 15.183  -2.511  1.00 73.70 7   A 1 
ATOM   53   N  N   . GLN A 1 8   ? -40.552 19.499  -2.804  1.00 95.46 8   A 1 
ATOM   54   C  CA  . GLN A 1 8   ? -39.489 20.280  -3.437  1.00 94.82 8   A 1 
ATOM   55   C  C   . GLN A 1 8   ? -38.566 20.934  -2.402  1.00 95.38 8   A 1 
ATOM   56   O  O   . GLN A 1 8   ? -37.343 20.812  -2.511  1.00 95.82 8   A 1 
ATOM   57   C  CB  . GLN A 1 8   ? -40.122 21.327  -4.360  1.00 93.75 8   A 1 
ATOM   58   C  CG  . GLN A 1 8   ? -39.058 22.133  -5.128  1.00 83.76 8   A 1 
ATOM   59   C  CD  . GLN A 1 8   ? -39.658 23.230  -6.008  1.00 77.80 8   A 1 
ATOM   60   O  OE1 . GLN A 1 8   ? -40.854 23.466  -6.044  1.00 69.43 8   A 1 
ATOM   61   N  NE2 . GLN A 1 8   ? -38.836 23.954  -6.734  1.00 66.65 8   A 1 
ATOM   62   N  N   . ASN A 1 9   ? -39.130 21.568  -1.371  1.00 94.07 9   A 1 
ATOM   63   C  CA  . ASN A 1 9   ? -38.340 22.217  -0.321  1.00 93.72 9   A 1 
ATOM   64   C  C   . ASN A 1 9   ? -37.522 21.204  0.498   1.00 94.44 9   A 1 
ATOM   65   O  O   . ASN A 1 9   ? -36.369 21.482  0.832   1.00 94.09 9   A 1 
ATOM   66   C  CB  . ASN A 1 9   ? -39.276 23.020  0.589   1.00 92.71 9   A 1 
ATOM   67   C  CG  . ASN A 1 9   ? -39.809 24.290  -0.065  1.00 88.00 9   A 1 
ATOM   68   O  OD1 . ASN A 1 9   ? -39.263 24.814  -1.019  1.00 78.83 9   A 1 
ATOM   69   N  ND2 . ASN A 1 9   ? -40.884 24.833  0.442   1.00 79.71 9   A 1 
ATOM   70   N  N   . VAL A 1 10  ? -38.080 20.019  0.788   1.00 94.96 10  A 1 
ATOM   71   C  CA  . VAL A 1 10  ? -37.348 18.934  1.461   1.00 94.61 10  A 1 
ATOM   72   C  C   . VAL A 1 10  ? -36.186 18.443  0.587   1.00 95.14 10  A 1 
ATOM   73   O  O   . VAL A 1 10  ? -35.064 18.342  1.085   1.00 95.06 10  A 1 
ATOM   74   C  CB  . VAL A 1 10  ? -38.289 17.772  1.847   1.00 93.74 10  A 1 
ATOM   75   C  CG1 . VAL A 1 10  ? -37.531 16.539  2.349   1.00 87.92 10  A 1 
ATOM   76   C  CG2 . VAL A 1 10  ? -39.233 18.210  2.977   1.00 87.98 10  A 1 
ATOM   77   N  N   . LEU A 1 11  ? -36.413 18.210  -0.709  1.00 94.32 11  A 1 
ATOM   78   C  CA  . LEU A 1 11  ? -35.357 17.780  -1.631  1.00 93.80 11  A 1 
ATOM   79   C  C   . LEU A 1 11  ? -34.238 18.829  -1.755  1.00 94.20 11  A 1 
ATOM   80   O  O   . LEU A 1 11  ? -33.063 18.464  -1.712  1.00 94.79 11  A 1 
ATOM   81   C  CB  . LEU A 1 11  ? -35.966 17.480  -3.013  1.00 92.94 11  A 1 
ATOM   82   C  CG  . LEU A 1 11  ? -36.819 16.199  -3.074  1.00 84.08 11  A 1 
ATOM   83   C  CD1 . LEU A 1 11  ? -37.504 16.113  -4.447  1.00 80.15 11  A 1 
ATOM   84   C  CD2 . LEU A 1 11  ? -35.979 14.935  -2.876  1.00 81.49 11  A 1 
ATOM   85   N  N   . ILE A 1 12  ? -34.587 20.107  -1.848  1.00 94.60 12  A 1 
ATOM   86   C  CA  . ILE A 1 12  ? -33.621 21.208  -1.861  1.00 94.03 12  A 1 
ATOM   87   C  C   . ILE A 1 12  ? -32.830 21.247  -0.550  1.00 94.42 12  A 1 
ATOM   88   O  O   . ILE A 1 12  ? -31.604 21.365  -0.575  1.00 94.17 12  A 1 
ATOM   89   C  CB  . ILE A 1 12  ? -34.344 22.548  -2.149  1.00 92.73 12  A 1 
ATOM   90   C  CG1 . ILE A 1 12  ? -34.857 22.578  -3.608  1.00 87.28 12  A 1 
ATOM   91   C  CG2 . ILE A 1 12  ? -33.424 23.750  -1.894  1.00 86.86 12  A 1 
ATOM   92   C  CD1 . ILE A 1 12  ? -35.820 23.744  -3.906  1.00 76.94 12  A 1 
ATOM   93   N  N   . GLY A 1 13  ? -33.508 21.102  0.593   1.00 93.72 13  A 1 
ATOM   94   C  CA  . GLY A 1 13  ? -32.859 21.063  1.905   1.00 93.43 13  A 1 
ATOM   95   C  C   . GLY A 1 13  ? -31.859 19.905  2.039   1.00 94.14 13  A 1 
ATOM   96   O  O   . GLY A 1 13  ? -30.722 20.119  2.453   1.00 93.29 13  A 1 
ATOM   97   N  N   . VAL A 1 14  ? -32.266 18.708  1.619   1.00 95.79 14  A 1 
ATOM   98   C  CA  . VAL A 1 14  ? -31.388 17.523  1.608   1.00 95.45 14  A 1 
ATOM   99   C  C   . VAL A 1 14  ? -30.200 17.737  0.669   1.00 95.68 14  A 1 
ATOM   100  O  O   . VAL A 1 14  ? -29.064 17.466  1.053   1.00 95.23 14  A 1 
ATOM   101  C  CB  . VAL A 1 14  ? -32.176 16.247  1.225   1.00 94.03 14  A 1 
ATOM   102  C  CG1 . VAL A 1 14  ? -31.264 15.041  1.010   1.00 88.13 14  A 1 
ATOM   103  C  CG2 . VAL A 1 14  ? -33.167 15.872  2.341   1.00 88.69 14  A 1 
ATOM   104  N  N   . PHE A 1 15  ? -30.444 18.278  -0.529  1.00 95.92 15  A 1 
ATOM   105  C  CA  . PHE A 1 15  ? -29.376 18.589  -1.487  1.00 95.71 15  A 1 
ATOM   106  C  C   . PHE A 1 15  ? -28.337 19.547  -0.882  1.00 96.09 15  A 1 
ATOM   107  O  O   . PHE A 1 15  ? -27.144 19.237  -0.896  1.00 96.19 15  A 1 
ATOM   108  C  CB  . PHE A 1 15  ? -29.986 19.162  -2.765  1.00 95.14 15  A 1 
ATOM   109  C  CG  . PHE A 1 15  ? -28.952 19.610  -3.774  1.00 93.63 15  A 1 
ATOM   110  C  CD1 . PHE A 1 15  ? -28.570 20.967  -3.850  1.00 86.94 15  A 1 
ATOM   111  C  CD2 . PHE A 1 15  ? -28.347 18.674  -4.623  1.00 88.42 15  A 1 
ATOM   112  C  CE1 . PHE A 1 15  ? -27.600 21.374  -4.773  1.00 85.64 15  A 1 
ATOM   113  C  CE2 . PHE A 1 15  ? -27.375 19.084  -5.554  1.00 84.71 15  A 1 
ATOM   114  C  CZ  . PHE A 1 15  ? -27.000 20.434  -5.630  1.00 83.89 15  A 1 
ATOM   115  N  N   . PHE A 1 16  ? -28.765 20.666  -0.286  1.00 95.79 16  A 1 
ATOM   116  C  CA  . PHE A 1 16  ? -27.845 21.607  0.351   1.00 95.69 16  A 1 
ATOM   117  C  C   . PHE A 1 16  ? -27.102 21.004  1.539   1.00 95.86 16  A 1 
ATOM   118  O  O   . PHE A 1 16  ? -25.930 21.321  1.739   1.00 95.12 16  A 1 
ATOM   119  C  CB  . PHE A 1 16  ? -28.591 22.873  0.789   1.00 94.43 16  A 1 
ATOM   120  C  CG  . PHE A 1 16  ? -28.818 23.862  -0.335  1.00 89.10 16  A 1 
ATOM   121  C  CD1 . PHE A 1 16  ? -27.716 24.442  -0.994  1.00 83.01 16  A 1 
ATOM   122  C  CD2 . PHE A 1 16  ? -30.118 24.233  -0.709  1.00 83.18 16  A 1 
ATOM   123  C  CE1 . PHE A 1 16  ? -27.919 25.361  -2.030  1.00 80.75 16  A 1 
ATOM   124  C  CE2 . PHE A 1 16  ? -30.319 25.160  -1.741  1.00 78.21 16  A 1 
ATOM   125  C  CZ  . PHE A 1 16  ? -29.227 25.726  -2.406  1.00 79.20 16  A 1 
ATOM   126  N  N   . LEU A 1 17  ? -27.755 20.115  2.320   1.00 95.99 17  A 1 
ATOM   127  C  CA  . LEU A 1 17  ? -27.118 19.439  3.450   1.00 95.72 17  A 1 
ATOM   128  C  C   . LEU A 1 17  ? -26.025 18.470  2.975   1.00 95.89 17  A 1 
ATOM   129  O  O   . LEU A 1 17  ? -24.925 18.463  3.529   1.00 95.10 17  A 1 
ATOM   130  C  CB  . LEU A 1 17  ? -28.209 18.775  4.303   1.00 94.76 17  A 1 
ATOM   131  C  CG  . LEU A 1 17  ? -27.699 18.280  5.669   1.00 84.49 17  A 1 
ATOM   132  C  CD1 . LEU A 1 17  ? -28.747 18.551  6.754   1.00 79.77 17  A 1 
ATOM   133  C  CD2 . LEU A 1 17  ? -27.425 16.765  5.663   1.00 80.27 17  A 1 
ATOM   134  N  N   . VAL A 1 18  ? -26.286 17.694  1.913   1.00 95.69 18  A 1 
ATOM   135  C  CA  . VAL A 1 18  ? -25.302 16.774  1.323   1.00 95.07 18  A 1 
ATOM   136  C  C   . VAL A 1 18  ? -24.135 17.533  0.692   1.00 95.23 18  A 1 
ATOM   137  O  O   . VAL A 1 18  ? -22.974 17.244  0.990   1.00 94.87 18  A 1 
ATOM   138  C  CB  . VAL A 1 18  ? -25.972 15.832  0.299   1.00 93.72 18  A 1 
ATOM   139  C  CG1 . VAL A 1 18  ? -24.961 14.976  -0.462  1.00 88.90 18  A 1 
ATOM   140  C  CG2 . VAL A 1 18  ? -26.941 14.873  1.010   1.00 89.39 18  A 1 
ATOM   141  N  N   . VAL A 1 19  ? -24.421 18.545  -0.132  1.00 95.98 19  A 1 
ATOM   142  C  CA  . VAL A 1 19  ? -23.387 19.364  -0.780  1.00 95.78 19  A 1 
ATOM   143  C  C   . VAL A 1 19  ? -22.574 20.144  0.259   1.00 95.73 19  A 1 
ATOM   144  O  O   . VAL A 1 19  ? -21.345 20.158  0.188   1.00 95.36 19  A 1 
ATOM   145  C  CB  . VAL A 1 19  ? -24.006 20.310  -1.833  1.00 94.54 19  A 1 
ATOM   146  C  CG1 . VAL A 1 19  ? -22.994 21.302  -2.404  1.00 88.96 19  A 1 
ATOM   147  C  CG2 . VAL A 1 19  ? -24.564 19.504  -3.012  1.00 89.19 19  A 1 
ATOM   148  N  N   . GLY A 1 20  ? -23.231 20.742  1.241   1.00 96.20 20  A 1 
ATOM   149  C  CA  . GLY A 1 20  ? -22.568 21.455  2.330   1.00 96.03 20  A 1 
ATOM   150  C  C   . GLY A 1 20  ? -21.680 20.538  3.171   1.00 95.95 20  A 1 
ATOM   151  O  O   . GLY A 1 20  ? -20.537 20.896  3.469   1.00 94.86 20  A 1 
ATOM   152  N  N   . GLY A 1 21  ? -22.162 19.327  3.479   1.00 95.64 21  A 1 
ATOM   153  C  CA  . GLY A 1 21  ? -21.387 18.301  4.174   1.00 94.77 21  A 1 
ATOM   154  C  C   . GLY A 1 21  ? -20.153 17.869  3.384   1.00 94.86 21  A 1 
ATOM   155  O  O   . GLY A 1 21  ? -19.051 17.819  3.933   1.00 94.11 21  A 1 
ATOM   156  N  N   . TYR A 1 22  ? -20.310 17.635  2.077   1.00 95.52 22  A 1 
ATOM   157  C  CA  . TYR A 1 22  ? -19.180 17.299  1.202   1.00 95.58 22  A 1 
ATOM   158  C  C   . TYR A 1 22  ? -18.134 18.422  1.142   1.00 95.50 22  A 1 
ATOM   159  O  O   . TYR A 1 22  ? -16.943 18.161  1.297   1.00 95.45 22  A 1 
ATOM   160  C  CB  . TYR A 1 22  ? -19.700 16.950  -0.195  1.00 95.31 22  A 1 
ATOM   161  C  CG  . TYR A 1 22  ? -18.575 16.726  -1.189  1.00 95.55 22  A 1 
ATOM   162  C  CD1 . TYR A 1 22  ? -18.153 17.771  -2.038  1.00 93.94 22  A 1 
ATOM   163  C  CD2 . TYR A 1 22  ? -17.892 15.493  -1.213  1.00 94.11 22  A 1 
ATOM   164  C  CE1 . TYR A 1 22  ? -17.063 17.589  -2.897  1.00 93.31 22  A 1 
ATOM   165  C  CE2 . TYR A 1 22  ? -16.803 15.299  -2.070  1.00 93.19 22  A 1 
ATOM   166  C  CZ  . TYR A 1 22  ? -16.380 16.354  -2.911  1.00 93.90 22  A 1 
ATOM   167  O  OH  . TYR A 1 22  ? -15.304 16.184  -3.730  1.00 92.57 22  A 1 
ATOM   168  N  N   . ILE A 1 23  ? -18.565 19.677  0.950   1.00 96.60 23  A 1 
ATOM   169  C  CA  . ILE A 1 23  ? -17.671 20.835  0.924   1.00 96.32 23  A 1 
ATOM   170  C  C   . ILE A 1 23  ? -16.928 20.966  2.258   1.00 96.22 23  A 1 
ATOM   171  O  O   . ILE A 1 23  ? -15.717 21.184  2.268   1.00 96.07 23  A 1 
ATOM   172  C  CB  . ILE A 1 23  ? -18.446 22.122  0.571   1.00 95.85 23  A 1 
ATOM   173  C  CG1 . ILE A 1 23  ? -18.907 22.080  -0.908  1.00 93.49 23  A 1 
ATOM   174  C  CG2 . ILE A 1 23  ? -17.589 23.385  0.810   1.00 93.58 23  A 1 
ATOM   175  C  CD1 . ILE A 1 23  ? -19.890 23.195  -1.285  1.00 85.85 23  A 1 
ATOM   176  N  N   . TYR A 1 24  ? -17.638 20.798  3.385   1.00 96.03 24  A 1 
ATOM   177  C  CA  . TYR A 1 24  ? -17.029 20.816  4.711   1.00 95.41 24  A 1 
ATOM   178  C  C   . TYR A 1 24  ? -15.945 19.743  4.852   1.00 95.36 24  A 1 
ATOM   179  O  O   . TYR A 1 24  ? -14.810 20.065  5.205   1.00 95.37 24  A 1 
ATOM   180  C  CB  . TYR A 1 24  ? -18.125 20.654  5.776   1.00 94.61 24  A 1 
ATOM   181  C  CG  . TYR A 1 24  ? -17.571 20.513  7.171   1.00 93.01 24  A 1 
ATOM   182  C  CD1 . TYR A 1 24  ? -17.412 19.237  7.756   1.00 89.07 24  A 1 
ATOM   183  C  CD2 . TYR A 1 24  ? -17.178 21.655  7.896   1.00 88.90 24  A 1 
ATOM   184  C  CE1 . TYR A 1 24  ? -16.874 19.109  9.043   1.00 87.22 24  A 1 
ATOM   185  C  CE2 . TYR A 1 24  ? -16.640 21.538  9.190   1.00 86.70 24  A 1 
ATOM   186  C  CZ  . TYR A 1 24  ? -16.489 20.257  9.751   1.00 86.37 24  A 1 
ATOM   187  O  OH  . TYR A 1 24  ? -15.957 20.139  11.014  1.00 84.01 24  A 1 
ATOM   188  N  N   . LEU A 1 25  ? -16.243 18.488  4.489   1.00 95.35 25  A 1 
ATOM   189  C  CA  . LEU A 1 25  ? -15.275 17.390  4.536   1.00 95.17 25  A 1 
ATOM   190  C  C   . LEU A 1 25  ? -14.065 17.666  3.632   1.00 95.57 25  A 1 
ATOM   191  O  O   . LEU A 1 25  ? -12.931 17.440  4.046   1.00 95.34 25  A 1 
ATOM   192  C  CB  . LEU A 1 25  ? -15.960 16.084  4.110   1.00 94.27 25  A 1 
ATOM   193  C  CG  . LEU A 1 25  ? -16.960 15.527  5.133   1.00 91.93 25  A 1 
ATOM   194  C  CD1 . LEU A 1 25  ? -17.722 14.362  4.508   1.00 89.96 25  A 1 
ATOM   195  C  CD2 . LEU A 1 25  ? -16.271 15.028  6.413   1.00 89.59 25  A 1 
ATOM   196  N  N   . LYS A 1 26  ? -14.279 18.201  2.434   1.00 96.28 26  A 1 
ATOM   197  C  CA  . LYS A 1 26  ? -13.220 18.577  1.499   1.00 96.53 26  A 1 
ATOM   198  C  C   . LYS A 1 26  ? -12.290 19.646  2.080   1.00 96.53 26  A 1 
ATOM   199  O  O   . LYS A 1 26  ? -11.070 19.511  1.999   1.00 96.05 26  A 1 
ATOM   200  C  CB  . LYS A 1 26  ? -13.873 19.077  0.194   1.00 96.27 26  A 1 
ATOM   201  C  CG  . LYS A 1 26  ? -12.881 19.306  -0.945  1.00 94.63 26  A 1 
ATOM   202  C  CD  . LYS A 1 26  ? -12.382 17.972  -1.513  1.00 92.98 26  A 1 
ATOM   203  C  CE  . LYS A 1 26  ? -11.631 18.205  -2.810  1.00 91.82 26  A 1 
ATOM   204  N  NZ  . LYS A 1 26  ? -11.511 16.952  -3.579  1.00 89.88 26  A 1 
ATOM   205  N  N   . ILE A 1 27  ? -12.860 20.696  2.659   1.00 97.03 27  A 1 
ATOM   206  C  CA  . ILE A 1 27  ? -12.096 21.785  3.272   1.00 96.98 27  A 1 
ATOM   207  C  C   . ILE A 1 27  ? -11.298 21.260  4.466   1.00 97.06 27  A 1 
ATOM   208  O  O   . ILE A 1 27  ? -10.089 21.506  4.527   1.00 96.79 27  A 1 
ATOM   209  C  CB  . ILE A 1 27  ? -13.030 22.959  3.653   1.00 96.51 27  A 1 
ATOM   210  C  CG1 . ILE A 1 27  ? -13.555 23.661  2.370   1.00 94.02 27  A 1 
ATOM   211  C  CG2 . ILE A 1 27  ? -12.300 23.987  4.544   1.00 93.72 27  A 1 
ATOM   212  C  CD1 . ILE A 1 27  ? -14.676 24.669  2.633   1.00 84.32 27  A 1 
ATOM   213  N  N   . ILE A 1 28  ? -11.929 20.535  5.383   1.00 96.28 28  A 1 
ATOM   214  C  CA  . ILE A 1 28  ? -11.261 19.964  6.549   1.00 95.79 28  A 1 
ATOM   215  C  C   . ILE A 1 28  ? -10.145 19.008  6.123   1.00 96.15 28  A 1 
ATOM   216  O  O   . ILE A 1 28  ? -9.018  19.178  6.574   1.00 95.96 28  A 1 
ATOM   217  C  CB  . ILE A 1 28  ? -12.273 19.299  7.507   1.00 94.44 28  A 1 
ATOM   218  C  CG1 . ILE A 1 28  ? -13.236 20.330  8.148   1.00 89.18 28  A 1 
ATOM   219  C  CG2 . ILE A 1 28  ? -11.567 18.489  8.604   1.00 88.93 28  A 1 
ATOM   220  C  CD1 . ILE A 1 28  ? -12.581 21.396  9.046   1.00 77.30 28  A 1 
ATOM   221  N  N   . GLY A 1 29  ? -10.416 18.078  5.203   1.00 95.66 29  A 1 
ATOM   222  C  CA  . GLY A 1 29  ? -9.420  17.135  4.690   1.00 95.68 29  A 1 
ATOM   223  C  C   . GLY A 1 29  ? -8.174  17.826  4.124   1.00 96.45 29  A 1 
ATOM   224  O  O   . GLY A 1 29  ? -7.056  17.415  4.407   1.00 96.24 29  A 1 
ATOM   225  N  N   . ARG A 1 30  ? -8.356  18.935  3.408   1.00 97.11 30  A 1 
ATOM   226  C  CA  . ARG A 1 30  ? -7.229  19.731  2.900   1.00 97.44 30  A 1 
ATOM   227  C  C   . ARG A 1 30  ? -6.498  20.501  3.997   1.00 97.53 30  A 1 
ATOM   228  O  O   . ARG A 1 30  ? -5.276  20.614  3.921   1.00 97.16 30  A 1 
ATOM   229  C  CB  . ARG A 1 30  ? -7.707  20.707  1.824   1.00 97.19 30  A 1 
ATOM   230  C  CG  . ARG A 1 30  ? -8.042  19.996  0.511   1.00 93.97 30  A 1 
ATOM   231  C  CD  . ARG A 1 30  ? -8.407  21.004  -0.585  1.00 92.47 30  A 1 
ATOM   232  N  NE  . ARG A 1 30  ? -7.284  21.893  -0.920  1.00 89.75 30  A 1 
ATOM   233  C  CZ  . ARG A 1 30  ? -6.238  21.620  -1.685  1.00 90.28 30  A 1 
ATOM   234  N  NH1 . ARG A 1 30  ? -6.092  20.472  -2.280  1.00 77.85 30  A 1 
ATOM   235  N  NH2 . ARG A 1 30  ? -5.302  22.503  -1.883  1.00 82.04 30  A 1 
ATOM   236  N  N   . LEU A 1 31  ? -7.206  21.048  4.973   1.00 97.52 31  A 1 
ATOM   237  C  CA  . LEU A 1 31  ? -6.605  21.843  6.055   1.00 97.64 31  A 1 
ATOM   238  C  C   . LEU A 1 31  ? -5.758  20.992  7.003   1.00 97.66 31  A 1 
ATOM   239  O  O   . LEU A 1 31  ? -4.751  21.473  7.506   1.00 97.28 31  A 1 
ATOM   240  C  CB  . LEU A 1 31  ? -7.712  22.568  6.840   1.00 97.49 31  A 1 
ATOM   241  C  CG  . LEU A 1 31  ? -8.333  23.784  6.127   1.00 92.32 31  A 1 
ATOM   242  C  CD1 . LEU A 1 31  ? -9.530  24.284  6.932   1.00 87.67 31  A 1 
ATOM   243  C  CD2 . LEU A 1 31  ? -7.344  24.937  5.971   1.00 88.75 31  A 1 
ATOM   244  N  N   . VAL A 1 32  ? -6.153  19.736  7.243   1.00 96.88 32  A 1 
ATOM   245  C  CA  . VAL A 1 32  ? -5.466  18.849  8.187   1.00 96.60 32  A 1 
ATOM   246  C  C   . VAL A 1 32  ? -4.346  18.040  7.545   1.00 97.12 32  A 1 
ATOM   247  O  O   . VAL A 1 32  ? -3.600  17.389  8.274   1.00 96.85 32  A 1 
ATOM   248  C  CB  . VAL A 1 32  ? -6.445  17.923  8.939   1.00 95.31 32  A 1 
ATOM   249  C  CG1 . VAL A 1 32  ? -7.514  18.732  9.678   1.00 91.59 32  A 1 
ATOM   250  C  CG2 . VAL A 1 32  ? -7.103  16.880  8.019   1.00 92.19 32  A 1 
ATOM   251  N  N   . HIS A 1 33  ? -4.199  18.072  6.219   1.00 97.61 33  A 1 
ATOM   252  C  CA  . HIS A 1 33  ? -3.178  17.304  5.521   1.00 98.09 33  A 1 
ATOM   253  C  C   . HIS A 1 33  ? -1.780  17.584  6.066   1.00 98.04 33  A 1 
ATOM   254  O  O   . HIS A 1 33  ? -1.309  18.733  6.083   1.00 97.76 33  A 1 
ATOM   255  C  CB  . HIS A 1 33  ? -3.223  17.584  4.019   1.00 98.06 33  A 1 
ATOM   256  C  CG  . HIS A 1 33  ? -2.100  16.897  3.283   1.00 98.25 33  A 1 
ATOM   257  N  ND1 . HIS A 1 33  ? -1.953  15.535  3.081   1.00 95.54 33  A 1 
ATOM   258  C  CD2 . HIS A 1 33  ? -0.990  17.496  2.742   1.00 96.05 33  A 1 
ATOM   259  C  CE1 . HIS A 1 33  ? -0.803  15.336  2.426   1.00 96.61 33  A 1 
ATOM   260  N  NE2 . HIS A 1 33  ? -0.183  16.502  2.204   1.00 96.97 33  A 1 
ATOM   261  N  N   . TYR A 1 34  ? -1.091  16.527  6.475   1.00 98.14 34  A 1 
ATOM   262  C  CA  . TYR A 1 34  ? 0.302   16.586  6.863   1.00 98.13 34  A 1 
ATOM   263  C  C   . TYR A 1 34  ? 1.189   16.347  5.639   1.00 98.37 34  A 1 
ATOM   264  O  O   . TYR A 1 34  ? 1.247   15.243  5.093   1.00 98.19 34  A 1 
ATOM   265  C  CB  . TYR A 1 34  ? 0.577   15.578  7.991   1.00 98.04 34  A 1 
ATOM   266  C  CG  . TYR A 1 34  ? 2.044   15.530  8.361   1.00 98.01 34  A 1 
ATOM   267  C  CD1 . TYR A 1 34  ? 2.822   14.403  8.041   1.00 97.27 34  A 1 
ATOM   268  C  CD2 . TYR A 1 34  ? 2.664   16.654  8.950   1.00 97.30 34  A 1 
ATOM   269  C  CE1 . TYR A 1 34  ? 4.189   14.382  8.311   1.00 96.56 34  A 1 
ATOM   270  C  CE2 . TYR A 1 34  ? 4.042   16.644  9.227   1.00 96.57 34  A 1 
ATOM   271  C  CZ  . TYR A 1 34  ? 4.798   15.510  8.902   1.00 96.64 34  A 1 
ATOM   272  O  OH  . TYR A 1 34  ? 6.143   15.509  9.153   1.00 95.44 34  A 1 
ATOM   273  N  N   . ASN A 1 35  ? 1.930   17.380  5.242   1.00 98.36 35  A 1 
ATOM   274  C  CA  . ASN A 1 35  ? 2.957   17.227  4.217   1.00 98.36 35  A 1 
ATOM   275  C  C   . ASN A 1 35  ? 4.198   16.551  4.829   1.00 98.37 35  A 1 
ATOM   276  O  O   . ASN A 1 35  ? 4.950   17.188  5.574   1.00 97.89 35  A 1 
ATOM   277  C  CB  . ASN A 1 35  ? 3.267   18.593  3.606   1.00 97.95 35  A 1 
ATOM   278  C  CG  . ASN A 1 35  ? 4.297   18.497  2.486   1.00 96.16 35  A 1 
ATOM   279  O  OD1 . ASN A 1 35  ? 4.801   17.451  2.137   1.00 91.07 35  A 1 
ATOM   280  N  ND2 . ASN A 1 35  ? 4.639   19.610  1.882   1.00 88.40 35  A 1 
ATOM   281  N  N   . ALA A 1 36  ? 4.401   15.281  4.496   1.00 98.39 36  A 1 
ATOM   282  C  CA  . ALA A 1 36  ? 5.524   14.488  4.976   1.00 98.38 36  A 1 
ATOM   283  C  C   . ALA A 1 36  ? 6.838   14.756  4.224   1.00 98.53 36  A 1 
ATOM   284  O  O   . ALA A 1 36  ? 7.884   14.266  4.637   1.00 97.95 36  A 1 
ATOM   285  C  CB  . ALA A 1 36  ? 5.122   13.006  4.900   1.00 97.64 36  A 1 
ATOM   286  N  N   . ASN A 1 37  ? 6.824   15.522  3.131   1.00 98.55 37  A 1 
ATOM   287  C  CA  . ASN A 1 37  ? 8.001   15.701  2.291   1.00 98.47 37  A 1 
ATOM   288  C  C   . ASN A 1 37  ? 9.077   16.532  2.999   1.00 98.43 37  A 1 
ATOM   289  O  O   . ASN A 1 37  ? 8.902   17.719  3.270   1.00 97.63 37  A 1 
ATOM   290  C  CB  . ASN A 1 37  ? 7.613   16.332  0.946   1.00 98.12 37  A 1 
ATOM   291  C  CG  . ASN A 1 37  ? 6.721   15.445  0.099   1.00 97.60 37  A 1 
ATOM   292  O  OD1 . ASN A 1 37  ? 6.619   14.246  0.282   1.00 93.60 37  A 1 
ATOM   293  N  ND2 . ASN A 1 37  ? 6.053   16.004  -0.875  1.00 92.89 37  A 1 
ATOM   294  N  N   . THR A 1 38  ? 10.241  15.900  3.220   1.00 98.30 38  A 1 
ATOM   295  C  CA  . THR A 1 38  ? 11.466  16.614  3.570   1.00 98.19 38  A 1 
ATOM   296  C  C   . THR A 1 38  ? 12.163  17.127  2.303   1.00 98.17 38  A 1 
ATOM   297  O  O   . THR A 1 38  ? 11.932  16.595  1.218   1.00 97.40 38  A 1 
ATOM   298  C  CB  . THR A 1 38  ? 12.409  15.740  4.411   1.00 97.57 38  A 1 
ATOM   299  O  OG1 . THR A 1 38  ? 12.753  14.557  3.737   1.00 94.60 38  A 1 
ATOM   300  C  CG2 . THR A 1 38  ? 11.770  15.357  5.740   1.00 94.72 38  A 1 
ATOM   301  N  N   . PRO A 1 39  ? 13.023  18.158  2.401   1.00 97.97 39  A 1 
ATOM   302  C  CA  . PRO A 1 39  ? 13.811  18.601  1.260   1.00 97.57 39  A 1 
ATOM   303  C  C   . PRO A 1 39  ? 14.652  17.458  0.683   1.00 97.56 39  A 1 
ATOM   304  O  O   . PRO A 1 39  ? 15.275  16.701  1.433   1.00 95.76 39  A 1 
ATOM   305  C  CB  . PRO A 1 39  ? 14.692  19.739  1.779   1.00 96.32 39  A 1 
ATOM   306  C  CG  . PRO A 1 39  ? 13.931  20.246  3.000   1.00 93.85 39  A 1 
ATOM   307  C  CD  . PRO A 1 39  ? 13.291  18.978  3.562   1.00 96.93 39  A 1 
ATOM   308  N  N   . VAL A 1 40  ? 14.715  17.367  -0.647  1.00 97.58 40  A 1 
ATOM   309  C  CA  . VAL A 1 40  ? 15.581  16.415  -1.346  1.00 97.10 40  A 1 
ATOM   310  C  C   . VAL A 1 40  ? 17.034  16.618  -0.909  1.00 97.38 40  A 1 
ATOM   311  O  O   . VAL A 1 40  ? 17.545  17.740  -0.897  1.00 94.75 40  A 1 
ATOM   312  C  CB  . VAL A 1 40  ? 15.435  16.573  -2.868  1.00 94.36 40  A 1 
ATOM   313  C  CG1 . VAL A 1 40  ? 16.439  15.728  -3.640  1.00 84.45 40  A 1 
ATOM   314  C  CG2 . VAL A 1 40  ? 14.033  16.150  -3.320  1.00 86.25 40  A 1 
ATOM   315  N  N   . SER A 1 41  ? 17.706  15.522  -0.557  1.00 97.44 41  A 1 
ATOM   316  C  CA  . SER A 1 41  ? 19.080  15.537  -0.076  1.00 96.83 41  A 1 
ATOM   317  C  C   . SER A 1 41  ? 20.071  15.410  -1.225  1.00 97.14 41  A 1 
ATOM   318  O  O   . SER A 1 41  ? 19.844  14.714  -2.210  1.00 95.34 41  A 1 
ATOM   319  C  CB  . SER A 1 41  ? 19.290  14.426  0.953   1.00 94.46 41  A 1 
ATOM   320  O  OG  . SER A 1 41  ? 18.435  14.675  2.058   1.00 83.27 41  A 1 
ATOM   321  N  N   . LYS A 1 42  ? 21.239  16.038  -1.060  1.00 97.03 42  A 1 
ATOM   322  C  CA  . LYS A 1 42  ? 22.407  15.692  -1.868  1.00 96.84 42  A 1 
ATOM   323  C  C   . LYS A 1 42  ? 22.989  14.369  -1.364  1.00 97.18 42  A 1 
ATOM   324  O  O   . LYS A 1 42  ? 22.825  14.076  -0.181  1.00 95.83 42  A 1 
ATOM   325  C  CB  . LYS A 1 42  ? 23.456  16.813  -1.816  1.00 95.38 42  A 1 
ATOM   326  C  CG  . LYS A 1 42  ? 22.939  18.082  -2.497  1.00 85.44 42  A 1 
ATOM   327  C  CD  . LYS A 1 42  ? 24.033  19.155  -2.490  1.00 78.50 42  A 1 
ATOM   328  C  CE  . LYS A 1 42  ? 23.515  20.427  -3.171  1.00 67.69 42  A 1 
ATOM   329  N  NZ  . LYS A 1 42  ? 24.550  21.481  -3.190  1.00 58.03 42  A 1 
ATOM   330  N  N   . PRO A 1 43  ? 23.692  13.590  -2.213  1.00 96.97 43  A 1 
ATOM   331  C  CA  . PRO A 1 43  ? 24.392  12.389  -1.767  1.00 96.77 43  A 1 
ATOM   332  C  C   . PRO A 1 43  ? 25.335  12.701  -0.604  1.00 97.15 43  A 1 
ATOM   333  O  O   . PRO A 1 43  ? 26.156  13.624  -0.698  1.00 95.91 43  A 1 
ATOM   334  C  CB  . PRO A 1 43  ? 25.137  11.860  -2.985  1.00 94.98 43  A 1 
ATOM   335  C  CG  . PRO A 1 43  ? 24.339  12.419  -4.162  1.00 91.91 43  A 1 
ATOM   336  C  CD  . PRO A 1 43  ? 23.841  13.769  -3.643  1.00 95.37 43  A 1 
ATOM   337  N  N   . ASP A 1 44  ? 25.231  11.938  0.482   1.00 97.40 44  A 1 
ATOM   338  C  CA  . ASP A 1 44  ? 26.156  11.975  1.608   1.00 97.38 44  A 1 
ATOM   339  C  C   . ASP A 1 44  ? 27.333  11.028  1.319   1.00 97.68 44  A 1 
ATOM   340  O  O   . ASP A 1 44  ? 27.127  9.822   1.206   1.00 97.12 44  A 1 
ATOM   341  C  CB  . ASP A 1 44  ? 25.424  11.616  2.909   1.00 96.62 44  A 1 
ATOM   342  C  CG  . ASP A 1 44  ? 26.305  11.688  4.162   1.00 95.45 44  A 1 
ATOM   343  O  OD1 . ASP A 1 44  ? 27.553  11.794  4.040   1.00 93.30 44  A 1 
ATOM   344  O  OD2 . ASP A 1 44  ? 25.735  11.649  5.273   1.00 91.95 44  A 1 
ATOM   345  N  N   . PRO A 1 45  ? 28.582  11.535  1.193   1.00 97.43 45  A 1 
ATOM   346  C  CA  . PRO A 1 45  ? 29.737  10.688  0.889   1.00 97.03 45  A 1 
ATOM   347  C  C   . PRO A 1 45  ? 30.074  9.672   1.982   1.00 97.12 45  A 1 
ATOM   348  O  O   . PRO A 1 45  ? 30.828  8.746   1.728   1.00 95.15 45  A 1 
ATOM   349  C  CB  . PRO A 1 45  ? 30.891  11.676  0.662   1.00 96.23 45  A 1 
ATOM   350  C  CG  . PRO A 1 45  ? 30.498  12.878  1.517   1.00 94.26 45  A 1 
ATOM   351  C  CD  . PRO A 1 45  ? 28.977  12.914  1.374   1.00 96.75 45  A 1 
ATOM   352  N  N   . ASN A 1 46  ? 29.512  9.820   3.195   1.00 97.32 46  A 1 
ATOM   353  C  CA  . ASN A 1 46  ? 29.752  8.908   4.317   1.00 97.15 46  A 1 
ATOM   354  C  C   . ASN A 1 46  ? 28.745  7.748   4.369   1.00 97.49 46  A 1 
ATOM   355  O  O   . ASN A 1 46  ? 28.930  6.830   5.170   1.00 96.03 46  A 1 
ATOM   356  C  CB  . ASN A 1 46  ? 29.721  9.697   5.630   1.00 96.24 46  A 1 
ATOM   357  C  CG  . ASN A 1 46  ? 30.651  10.887  5.610   1.00 93.12 46  A 1 
ATOM   358  O  OD1 . ASN A 1 46  ? 31.862  10.788  5.511   1.00 84.91 46  A 1 
ATOM   359  N  ND2 . ASN A 1 46  ? 30.101  12.083  5.670   1.00 84.03 46  A 1 
ATOM   360  N  N   . VAL A 1 47  ? 27.700  7.770   3.566   1.00 98.07 47  A 1 
ATOM   361  C  CA  . VAL A 1 47  ? 26.749  6.655   3.491   1.00 98.06 47  A 1 
ATOM   362  C  C   . VAL A 1 47  ? 27.388  5.508   2.719   1.00 97.99 47  A 1 
ATOM   363  O  O   . VAL A 1 47  ? 27.734  5.650   1.541   1.00 97.11 47  A 1 
ATOM   364  C  CB  . VAL A 1 47  ? 25.404  7.073   2.887   1.00 97.74 47  A 1 
ATOM   365  C  CG1 . VAL A 1 47  ? 24.467  5.885   2.688   1.00 96.25 47  A 1 
ATOM   366  C  CG2 . VAL A 1 47  ? 24.693  8.062   3.820   1.00 96.52 47  A 1 
ATOM   367  N  N   . ASN A 1 48  ? 27.547  4.366   3.402   1.00 98.19 48  A 1 
ATOM   368  C  CA  . ASN A 1 48  ? 28.045  3.136   2.810   1.00 97.88 48  A 1 
ATOM   369  C  C   . ASN A 1 48  ? 27.509  1.943   3.598   1.00 97.98 48  A 1 
ATOM   370  O  O   . ASN A 1 48  ? 28.102  1.533   4.594   1.00 96.78 48  A 1 
ATOM   371  C  CB  . ASN A 1 48  ? 29.581  3.170   2.790   1.00 96.48 48  A 1 
ATOM   372  C  CG  . ASN A 1 48  ? 30.142  1.970   2.053   1.00 93.34 48  A 1 
ATOM   373  O  OD1 . ASN A 1 48  ? 29.597  1.492   1.078   1.00 86.75 48  A 1 
ATOM   374  N  ND2 . ASN A 1 48  ? 31.278  1.479   2.471   1.00 84.20 48  A 1 
ATOM   375  N  N   . ILE A 1 49  ? 26.378  1.423   3.159   1.00 98.09 49  A 1 
ATOM   376  C  CA  . ILE A 1 49  ? 25.715  0.270   3.760   1.00 97.78 49  A 1 
ATOM   377  C  C   . ILE A 1 49  ? 25.507  -0.819  2.714   1.00 98.15 49  A 1 
ATOM   378  O  O   . ILE A 1 49  ? 25.275  -0.539  1.535   1.00 97.63 49  A 1 
ATOM   379  C  CB  . ILE A 1 49  ? 24.397  0.664   4.452   1.00 95.67 49  A 1 
ATOM   380  C  CG1 . ILE A 1 49  ? 23.396  1.270   3.454   1.00 83.61 49  A 1 
ATOM   381  C  CG2 . ILE A 1 49  ? 24.672  1.631   5.626   1.00 78.22 49  A 1 
ATOM   382  C  CD1 . ILE A 1 49  ? 22.005  1.395   4.059   1.00 76.43 49  A 1 
ATOM   383  N  N   . ASP A 1 50  ? 25.588  -2.064  3.157   1.00 98.22 50  A 1 
ATOM   384  C  CA  . ASP A 1 50  ? 25.380  -3.258  2.350   1.00 98.05 50  A 1 
ATOM   385  C  C   . ASP A 1 50  ? 24.057  -3.968  2.672   1.00 98.36 50  A 1 
ATOM   386  O  O   . ASP A 1 50  ? 23.629  -4.846  1.928   1.00 97.54 50  A 1 
ATOM   387  C  CB  . ASP A 1 50  ? 26.588  -4.190  2.515   1.00 96.42 50  A 1 
ATOM   388  C  CG  . ASP A 1 50  ? 26.859  -4.645  3.960   1.00 92.99 50  A 1 
ATOM   389  O  OD1 . ASP A 1 50  ? 26.184  -4.145  4.889   1.00 88.17 50  A 1 
ATOM   390  O  OD2 . ASP A 1 50  ? 27.763  -5.489  4.118   1.00 87.61 50  A 1 
ATOM   391  N  N   . HIS A 1 51  ? 23.378  -3.547  3.744   1.00 98.37 51  A 1 
ATOM   392  C  CA  . HIS A 1 51  ? 22.080  -4.064  4.146   1.00 98.22 51  A 1 
ATOM   393  C  C   . HIS A 1 51  ? 21.125  -2.906  4.440   1.00 98.52 51  A 1 
ATOM   394  O  O   . HIS A 1 51  ? 21.509  -1.916  5.063   1.00 98.04 51  A 1 
ATOM   395  C  CB  . HIS A 1 51  ? 22.218  -4.975  5.375   1.00 95.98 51  A 1 
ATOM   396  C  CG  . HIS A 1 51  ? 23.034  -6.224  5.131   1.00 90.81 51  A 1 
ATOM   397  N  ND1 . HIS A 1 51  ? 24.416  -6.282  5.067   1.00 77.14 51  A 1 
ATOM   398  C  CD2 . HIS A 1 51  ? 22.582  -7.495  4.929   1.00 78.60 51  A 1 
ATOM   399  C  CE1 . HIS A 1 51  ? 24.761  -7.549  4.816   1.00 71.89 51  A 1 
ATOM   400  N  NE2 . HIS A 1 51  ? 23.678  -8.328  4.733   1.00 76.73 51  A 1 
ATOM   401  N  N   . VAL A 1 52  ? 19.878  -3.060  4.043   1.00 98.81 52  A 1 
ATOM   402  C  CA  . VAL A 1 52  ? 18.789  -2.143  4.400   1.00 98.95 52  A 1 
ATOM   403  C  C   . VAL A 1 52  ? 17.668  -2.948  5.028   1.00 98.90 52  A 1 
ATOM   404  O  O   . VAL A 1 52  ? 17.211  -3.939  4.463   1.00 98.83 52  A 1 
ATOM   405  C  CB  . VAL A 1 52  ? 18.282  -1.339  3.192   1.00 98.83 52  A 1 
ATOM   406  C  CG1 . VAL A 1 52  ? 17.207  -0.329  3.598   1.00 98.56 52  A 1 
ATOM   407  C  CG2 . VAL A 1 52  ? 19.407  -0.551  2.520   1.00 98.58 52  A 1 
ATOM   408  N  N   . SER A 1 53  ? 17.216  -2.518  6.204   1.00 98.93 53  A 1 
ATOM   409  C  CA  . SER A 1 53  ? 16.074  -3.106  6.889   1.00 98.91 53  A 1 
ATOM   410  C  C   . SER A 1 53  ? 14.803  -2.295  6.625   1.00 98.91 53  A 1 
ATOM   411  O  O   . SER A 1 53  ? 14.761  -1.075  6.815   1.00 98.88 53  A 1 
ATOM   412  C  CB  . SER A 1 53  ? 16.367  -3.267  8.383   1.00 98.63 53  A 1 
ATOM   413  O  OG  . SER A 1 53  ? 16.733  -2.034  8.970   1.00 78.97 53  A 1 
ATOM   414  N  N   . PHE A 1 54  ? 13.763  -2.982  6.185   1.00 98.97 54  A 1 
ATOM   415  C  CA  . PHE A 1 54  ? 12.478  -2.414  5.821   1.00 98.99 54  A 1 
ATOM   416  C  C   . PHE A 1 54  ? 11.380  -2.911  6.755   1.00 98.92 54  A 1 
ATOM   417  O  O   . PHE A 1 54  ? 11.382  -4.068  7.155   1.00 98.94 54  A 1 
ATOM   418  C  CB  . PHE A 1 54  ? 12.128  -2.776  4.373   1.00 98.98 54  A 1 
ATOM   419  C  CG  . PHE A 1 54  ? 13.141  -2.331  3.340   1.00 98.98 54  A 1 
ATOM   420  C  CD1 . PHE A 1 54  ? 13.006  -1.085  2.708   1.00 98.94 54  A 1 
ATOM   421  C  CD2 . PHE A 1 54  ? 14.212  -3.174  2.995   1.00 98.93 54  A 1 
ATOM   422  C  CE1 . PHE A 1 54  ? 13.924  -0.680  1.741   1.00 98.87 54  A 1 
ATOM   423  C  CE2 . PHE A 1 54  ? 15.147  -2.768  2.025   1.00 98.86 54  A 1 
ATOM   424  C  CZ  . PHE A 1 54  ? 15.001  -1.526  1.399   1.00 98.89 54  A 1 
ATOM   425  N  N   . LEU A 1 55  ? 10.404  -2.063  7.010   1.00 98.90 55  A 1 
ATOM   426  C  CA  . LEU A 1 55  ? 9.098   -2.438  7.537   1.00 98.91 55  A 1 
ATOM   427  C  C   . LEU A 1 55  ? 8.023   -1.825  6.638   1.00 98.91 55  A 1 
ATOM   428  O  O   . LEU A 1 55  ? 8.088   -0.640  6.319   1.00 98.96 55  A 1 
ATOM   429  C  CB  . LEU A 1 55  ? 8.965   -1.944  8.988   1.00 98.96 55  A 1 
ATOM   430  C  CG  . LEU A 1 55  ? 7.580   -2.183  9.631   1.00 98.90 55  A 1 
ATOM   431  C  CD1 . LEU A 1 55  ? 7.298   -3.668  9.848   1.00 98.75 55  A 1 
ATOM   432  C  CD2 . LEU A 1 55  ? 7.504   -1.487  10.987  1.00 98.70 55  A 1 
ATOM   433  N  N   . THR A 1 56  ? 7.010   -2.610  6.310   1.00 98.97 56  A 1 
ATOM   434  C  CA  . THR A 1 56  ? 5.744   -2.072  5.813   1.00 98.90 56  A 1 
ATOM   435  C  C   . THR A 1 56  ? 4.621   -2.396  6.790   1.00 98.96 56  A 1 
ATOM   436  O  O   . THR A 1 56  ? 4.577   -3.490  7.346   1.00 98.82 56  A 1 
ATOM   437  C  CB  . THR A 1 56  ? 5.431   -2.522  4.381   1.00 98.74 56  A 1 
ATOM   438  O  OG1 . THR A 1 56  ? 4.287   -1.852  3.912   1.00 96.90 56  A 1 
ATOM   439  C  CG2 . THR A 1 56  ? 5.198   -4.022  4.226   1.00 96.55 56  A 1 
ATOM   440  N  N   . ILE A 1 57  ? 3.724   -1.435  7.008   1.00 98.94 57  A 1 
ATOM   441  C  CA  . ILE A 1 57  ? 2.559   -1.610  7.872   1.00 98.99 57  A 1 
ATOM   442  C  C   . ILE A 1 57  ? 1.391   -0.766  7.348   1.00 98.84 57  A 1 
ATOM   443  O  O   . ILE A 1 57  ? 1.511   0.451   7.204   1.00 98.75 57  A 1 
ATOM   444  C  CB  . ILE A 1 57  ? 2.908   -1.313  9.347   1.00 98.71 57  A 1 
ATOM   445  C  CG1 . ILE A 1 57  ? 1.704   -1.441  10.309  1.00 97.48 57  A 1 
ATOM   446  C  CG2 . ILE A 1 57  ? 3.568   0.078   9.543   1.00 97.80 57  A 1 
ATOM   447  C  CD1 . ILE A 1 57  ? 1.055   -2.821  10.344  1.00 96.13 57  A 1 
ATOM   448  N  N   . ASP A 1 58  ? 0.262   -1.417  7.124   1.00 98.87 58  A 1 
ATOM   449  C  CA  . ASP A 1 58  ? -1.012  -0.736  6.933   1.00 98.78 58  A 1 
ATOM   450  C  C   . ASP A 1 58  ? -1.635  -0.444  8.309   1.00 98.68 58  A 1 
ATOM   451  O  O   . ASP A 1 58  ? -2.032  -1.348  9.045   1.00 98.02 58  A 1 
ATOM   452  C  CB  . ASP A 1 58  ? -1.935  -1.571  6.036   1.00 98.46 58  A 1 
ATOM   453  C  CG  . ASP A 1 58  ? -3.159  -0.777  5.593   1.00 97.88 58  A 1 
ATOM   454  O  OD1 . ASP A 1 58  ? -3.675  0.028   6.399   1.00 95.82 58  A 1 
ATOM   455  O  OD2 . ASP A 1 58  ? -3.574  -0.942  4.419   1.00 94.73 58  A 1 
ATOM   456  N  N   . MET A 1 59  ? -1.695  0.833   8.678   1.00 98.35 59  A 1 
ATOM   457  C  CA  . MET A 1 59  ? -2.185  1.265   9.981   1.00 98.10 59  A 1 
ATOM   458  C  C   . MET A 1 59  ? -3.712  1.271   10.103  1.00 97.37 59  A 1 
ATOM   459  O  O   . MET A 1 59  ? -4.226  1.469   11.207  1.00 96.04 59  A 1 
ATOM   460  C  CB  . MET A 1 59  ? -1.607  2.642   10.318  1.00 98.13 59  A 1 
ATOM   461  C  CG  . MET A 1 59  ? -0.128  2.569   10.714  1.00 96.91 59  A 1 
ATOM   462  S  SD  . MET A 1 59  ? 0.248   1.560   12.199  1.00 96.65 59  A 1 
ATOM   463  C  CE  . MET A 1 59  ? -0.768  2.361   13.454  1.00 92.04 59  A 1 
ATOM   464  N  N   . GLN A 1 60  ? -4.431  1.085   9.011   1.00 96.84 60  A 1 
ATOM   465  C  CA  . GLN A 1 60  ? -5.894  1.138   8.974   1.00 96.08 60  A 1 
ATOM   466  C  C   . GLN A 1 60  ? -6.463  2.330   9.772   1.00 95.87 60  A 1 
ATOM   467  O  O   . GLN A 1 60  ? -7.375  2.192   10.591  1.00 93.99 60  A 1 
ATOM   468  C  CB  . GLN A 1 60  ? -6.477  -0.230  9.364   1.00 94.42 60  A 1 
ATOM   469  C  CG  . GLN A 1 60  ? -7.902  -0.378  8.815   1.00 89.20 60  A 1 
ATOM   470  C  CD  . GLN A 1 60  ? -8.551  -1.703  9.226   1.00 82.95 60  A 1 
ATOM   471  O  OE1 . GLN A 1 60  ? -8.898  -1.915  10.371  1.00 76.29 60  A 1 
ATOM   472  N  NE2 . GLN A 1 60  ? -8.733  -2.616  8.319   1.00 72.93 60  A 1 
ATOM   473  N  N   . MET A 1 61  ? -5.918  3.518   9.571   1.00 96.32 61  A 1 
ATOM   474  C  CA  . MET A 1 61  ? -6.390  4.745   10.223  1.00 95.57 61  A 1 
ATOM   475  C  C   . MET A 1 61  ? -7.545  5.375   9.433   1.00 93.80 61  A 1 
ATOM   476  O  O   . MET A 1 61  ? -7.486  6.531   9.024   1.00 90.10 61  A 1 
ATOM   477  C  CB  . MET A 1 61  ? -5.233  5.729   10.465  1.00 95.36 61  A 1 
ATOM   478  C  CG  . MET A 1 61  ? -4.173  5.162   11.404  1.00 93.82 61  A 1 
ATOM   479  S  SD  . MET A 1 61  ? -2.765  6.271   11.691  1.00 92.54 61  A 1 
ATOM   480  C  CE  . MET A 1 61  ? -3.566  7.606   12.604  1.00 86.62 61  A 1 
ATOM   481  N  N   . HIS A 1 62  ? -8.596  4.590   9.227   1.00 90.87 62  A 1 
ATOM   482  C  CA  . HIS A 1 62  ? -9.736  4.980   8.407   1.00 88.84 62  A 1 
ATOM   483  C  C   . HIS A 1 62  ? -10.299 6.350   8.794   1.00 87.55 62  A 1 
ATOM   484  O  O   . HIS A 1 62  ? -10.524 6.625   9.980   1.00 82.82 62  A 1 
ATOM   485  C  CB  . HIS A 1 62  ? -10.844 3.925   8.489   1.00 85.81 62  A 1 
ATOM   486  C  CG  . HIS A 1 62  ? -10.538 2.611   7.825   1.00 84.56 62  A 1 
ATOM   487  N  ND1 . HIS A 1 62  ? -11.268 1.443   8.004   1.00 73.53 62  A 1 
ATOM   488  C  CD2 . HIS A 1 62  ? -9.557  2.338   6.918   1.00 75.21 62  A 1 
ATOM   489  C  CE1 . HIS A 1 62  ? -10.712 0.505   7.225   1.00 74.92 62  A 1 
ATOM   490  N  NE2 . HIS A 1 62  ? -9.680  1.014   6.560   1.00 77.10 62  A 1 
ATOM   491  N  N   . PRO A 1 63  ? -10.607 7.203   7.815   1.00 84.50 63  A 1 
ATOM   492  C  CA  . PRO A 1 63  ? -11.363 8.421   8.054   1.00 80.30 63  A 1 
ATOM   493  C  C   . PRO A 1 63  ? -12.691 8.110   8.757   1.00 80.35 63  A 1 
ATOM   494  O  O   . PRO A 1 63  ? -13.406 7.181   8.371   1.00 77.28 63  A 1 
ATOM   495  C  CB  . PRO A 1 63  ? -11.580 9.046   6.674   1.00 77.77 63  A 1 
ATOM   496  C  CG  . PRO A 1 63  ? -10.443 8.485   5.829   1.00 76.30 63  A 1 
ATOM   497  C  CD  . PRO A 1 63  ? -10.241 7.083   6.411   1.00 78.45 63  A 1 
ATOM   498  N  N   . LYS A 1 64  ? -13.062 8.914   9.761   1.00 78.82 64  A 1 
ATOM   499  C  CA  . LYS A 1 64  ? -14.291 8.681   10.552  1.00 76.44 64  A 1 
ATOM   500  C  C   . LYS A 1 64  ? -15.576 8.617   9.719   1.00 77.43 64  A 1 
ATOM   501  O  O   . LYS A 1 64  ? -16.547 8.040   10.181  1.00 73.92 64  A 1 
ATOM   502  C  CB  . LYS A 1 64  ? -14.454 9.745   11.641  1.00 72.57 64  A 1 
ATOM   503  C  CG  . LYS A 1 64  ? -13.603 9.445   12.882  1.00 67.10 64  A 1 
ATOM   504  C  CD  . LYS A 1 64  ? -14.060 10.278  14.087  1.00 63.29 64  A 1 
ATOM   505  C  CE  . LYS A 1 64  ? -13.247 9.889   15.316  1.00 57.64 64  A 1 
ATOM   506  N  NZ  . LYS A 1 64  ? -13.692 10.587  16.547  1.00 51.52 64  A 1 
ATOM   507  N  N   . ILE A 1 65  ? -15.588 9.155   8.506   1.00 76.66 65  A 1 
ATOM   508  C  CA  . ILE A 1 65  ? -16.727 9.038   7.590   1.00 74.54 65  A 1 
ATOM   509  C  C   . ILE A 1 65  ? -17.081 7.575   7.272   1.00 75.60 65  A 1 
ATOM   510  O  O   . ILE A 1 65  ? -18.253 7.267   7.065   1.00 73.13 65  A 1 
ATOM   511  C  CB  . ILE A 1 65  ? -16.485 9.865   6.312   1.00 71.81 65  A 1 
ATOM   512  C  CG1 . ILE A 1 65  ? -17.790 9.984   5.501   1.00 65.28 65  A 1 
ATOM   513  C  CG2 . ILE A 1 65  ? -15.336 9.298   5.456   1.00 63.17 65  A 1 
ATOM   514  C  CD1 . ILE A 1 65  ? -17.733 10.964  4.336   1.00 59.10 65  A 1 
ATOM   515  N  N   . PHE A 1 66  ? -16.093 6.665   7.304   1.00 74.81 66  A 1 
ATOM   516  C  CA  . PHE A 1 66  ? -16.308 5.236   7.066   1.00 72.89 66  A 1 
ATOM   517  C  C   . PHE A 1 66  ? -16.671 4.470   8.339   1.00 73.78 66  A 1 
ATOM   518  O  O   . PHE A 1 66  ? -17.384 3.470   8.282   1.00 71.53 66  A 1 
ATOM   519  C  CB  . PHE A 1 66  ? -15.063 4.658   6.391   1.00 70.85 66  A 1 
ATOM   520  C  CG  . PHE A 1 66  ? -14.670 5.346   5.098   1.00 69.66 66  A 1 
ATOM   521  C  CD1 . PHE A 1 66  ? -15.610 5.495   4.060   1.00 65.66 66  A 1 
ATOM   522  C  CD2 . PHE A 1 66  ? -13.368 5.841   4.927   1.00 64.54 66  A 1 
ATOM   523  C  CE1 . PHE A 1 66  ? -15.256 6.139   2.869   1.00 60.68 66  A 1 
ATOM   524  C  CE2 . PHE A 1 66  ? -13.009 6.483   3.733   1.00 60.74 66  A 1 
ATOM   525  C  CZ  . PHE A 1 66  ? -13.952 6.637   2.702   1.00 60.13 66  A 1 
ATOM   526  N  N   . HIS A 1 67  ? -16.249 4.965   9.507   1.00 76.51 67  A 1 
ATOM   527  C  CA  . HIS A 1 67  ? -16.496 4.353   10.807  1.00 75.73 67  A 1 
ATOM   528  C  C   . HIS A 1 67  ? -16.975 5.396   11.846  1.00 77.99 67  A 1 
ATOM   529  O  O   . HIS A 1 67  ? -16.313 5.622   12.859  1.00 74.39 67  A 1 
ATOM   530  C  CB  . HIS A 1 67  ? -15.249 3.594   11.276  1.00 71.80 67  A 1 
ATOM   531  C  CG  . HIS A 1 67  ? -14.909 2.444   10.374  1.00 69.01 67  A 1 
ATOM   532  N  ND1 . HIS A 1 67  ? -15.606 1.255   10.268  1.00 60.42 67  A 1 
ATOM   533  C  CD2 . HIS A 1 67  ? -13.882 2.393   9.465   1.00 61.60 67  A 1 
ATOM   534  C  CE1 . HIS A 1 67  ? -15.017 0.516   9.319   1.00 59.53 67  A 1 
ATOM   535  N  NE2 . HIS A 1 67  ? -13.971 1.180   8.818   1.00 60.42 67  A 1 
ATOM   536  N  N   . PRO A 1 68  ? -18.131 6.030   11.628  1.00 76.18 68  A 1 
ATOM   537  C  CA  . PRO A 1 68  ? -18.558 7.183   12.428  1.00 75.54 68  A 1 
ATOM   538  C  C   . PRO A 1 68  ? -18.839 6.851   13.898  1.00 77.10 68  A 1 
ATOM   539  O  O   . PRO A 1 68  ? -18.754 7.729   14.747  1.00 72.75 68  A 1 
ATOM   540  C  CB  . PRO A 1 68  ? -19.795 7.727   11.712  1.00 71.63 68  A 1 
ATOM   541  C  CG  . PRO A 1 68  ? -20.347 6.521   10.939  1.00 70.68 68  A 1 
ATOM   542  C  CD  . PRO A 1 68  ? -19.081 5.759   10.563  1.00 73.59 68  A 1 
ATOM   543  N  N   . PHE A 1 69  ? -19.160 5.587   14.205  1.00 78.09 69  A 1 
ATOM   544  C  CA  . PHE A 1 69  ? -19.598 5.150   15.534  1.00 76.90 69  A 1 
ATOM   545  C  C   . PHE A 1 69  ? -18.545 4.346   16.315  1.00 76.37 69  A 1 
ATOM   546  O  O   . PHE A 1 69  ? -18.804 3.951   17.451  1.00 71.11 69  A 1 
ATOM   547  C  CB  . PHE A 1 69  ? -20.905 4.354   15.399  1.00 74.23 69  A 1 
ATOM   548  C  CG  . PHE A 1 69  ? -21.987 5.090   14.661  1.00 70.61 69  A 1 
ATOM   549  C  CD1 . PHE A 1 69  ? -22.556 6.259   15.201  1.00 66.21 69  A 1 
ATOM   550  C  CD2 . PHE A 1 69  ? -22.438 4.634   13.401  1.00 65.89 69  A 1 
ATOM   551  C  CE1 . PHE A 1 69  ? -23.557 6.959   14.508  1.00 59.65 69  A 1 
ATOM   552  C  CE2 . PHE A 1 69  ? -23.433 5.323   12.705  1.00 59.52 69  A 1 
ATOM   553  C  CZ  . PHE A 1 69  ? -23.994 6.489   13.253  1.00 60.90 69  A 1 
ATOM   554  N  N   . HIS A 1 70  ? -17.368 4.076   15.741  1.00 77.64 70  A 1 
ATOM   555  C  CA  . HIS A 1 70  ? -16.324 3.298   16.397  1.00 76.51 70  A 1 
ATOM   556  C  C   . HIS A 1 70  ? -15.045 4.122   16.525  1.00 78.62 70  A 1 
ATOM   557  O  O   . HIS A 1 70  ? -14.493 4.605   15.540  1.00 75.13 70  A 1 
ATOM   558  C  CB  . HIS A 1 70  ? -16.094 1.972   15.651  1.00 70.85 70  A 1 
ATOM   559  C  CG  . HIS A 1 70  ? -17.192 0.974   15.892  1.00 64.42 70  A 1 
ATOM   560  N  ND1 . HIS A 1 70  ? -18.424 0.946   15.276  1.00 56.62 70  A 1 
ATOM   561  C  CD2 . HIS A 1 70  ? -17.198 -0.066  16.789  1.00 56.07 70  A 1 
ATOM   562  C  CE1 . HIS A 1 70  ? -19.139 -0.059  15.790  1.00 52.78 70  A 1 
ATOM   563  N  NE2 . HIS A 1 70  ? -18.425 -0.708  16.716  1.00 54.05 70  A 1 
ATOM   564  N  N   . ASP A 1 71  ? -14.562 4.248   17.768  1.00 79.60 71  A 1 
ATOM   565  C  CA  . ASP A 1 71  ? -13.236 4.791   18.029  1.00 81.29 71  A 1 
ATOM   566  C  C   . ASP A 1 71  ? -12.192 3.697   17.827  1.00 84.11 71  A 1 
ATOM   567  O  O   . ASP A 1 71  ? -12.052 2.775   18.636  1.00 81.12 71  A 1 
ATOM   568  C  CB  . ASP A 1 71  ? -13.166 5.423   19.424  1.00 76.22 71  A 1 
ATOM   569  C  CG  . ASP A 1 71  ? -11.822 6.108   19.677  1.00 73.48 71  A 1 
ATOM   570  O  OD1 . ASP A 1 71  ? -11.029 6.248   18.718  1.00 70.37 71  A 1 
ATOM   571  O  OD2 . ASP A 1 71  ? -11.587 6.511   20.838  1.00 68.65 71  A 1 
ATOM   572  N  N   . GLN A 1 72  ? -11.435 3.814   16.752  1.00 87.68 72  A 1 
ATOM   573  C  CA  . GLN A 1 72  ? -10.344 2.898   16.441  1.00 88.90 72  A 1 
ATOM   574  C  C   . GLN A 1 72  ? -9.040  3.236   17.184  1.00 91.71 72  A 1 
ATOM   575  O  O   . GLN A 1 72  ? -8.037  2.570   16.972  1.00 90.38 72  A 1 
ATOM   576  C  CB  . GLN A 1 72  ? -10.136 2.850   14.919  1.00 85.06 72  A 1 
ATOM   577  C  CG  . GLN A 1 72  ? -11.312 2.193   14.181  1.00 76.74 72  A 1 
ATOM   578  C  CD  . GLN A 1 72  ? -11.007 1.980   12.712  1.00 70.73 72  A 1 
ATOM   579  O  OE1 . GLN A 1 72  ? -10.234 2.711   12.102  1.00 63.91 72  A 1 
ATOM   580  N  NE2 . GLN A 1 72  ? -11.576 0.979   12.083  1.00 60.82 72  A 1 
ATOM   581  N  N   . ASN A 1 73  ? -9.037  4.232   18.062  1.00 90.62 73  A 1 
ATOM   582  C  CA  . ASN A 1 73  ? -7.863  4.691   18.812  1.00 92.45 73  A 1 
ATOM   583  C  C   . ASN A 1 73  ? -6.655  5.015   17.906  1.00 94.30 73  A 1 
ATOM   584  O  O   . ASN A 1 73  ? -5.519  4.731   18.273  1.00 93.58 73  A 1 
ATOM   585  C  CB  . ASN A 1 73  ? -7.528  3.698   19.948  1.00 90.86 73  A 1 
ATOM   586  C  CG  . ASN A 1 73  ? -8.669  3.531   20.937  1.00 87.91 73  A 1 
ATOM   587  O  OD1 . ASN A 1 73  ? -8.885  4.332   21.834  1.00 80.27 73  A 1 
ATOM   588  N  ND2 . ASN A 1 73  ? -9.433  2.468   20.802  1.00 77.98 73  A 1 
ATOM   589  N  N   . ASN A 1 74  ? -6.902  5.614   16.742  1.00 93.88 74  A 1 
ATOM   590  C  CA  . ASN A 1 74  ? -5.890  5.825   15.702  1.00 94.66 74  A 1 
ATOM   591  C  C   . ASN A 1 74  ? -4.603  6.477   16.215  1.00 95.68 74  A 1 
ATOM   592  O  O   . ASN A 1 74  ? -3.514  5.990   15.925  1.00 95.28 74  A 1 
ATOM   593  C  CB  . ASN A 1 74  ? -6.514  6.666   14.576  1.00 93.69 74  A 1 
ATOM   594  C  CG  . ASN A 1 74  ? -7.552  5.916   13.749  1.00 92.81 74  A 1 
ATOM   595  O  OD1 . ASN A 1 74  ? -7.707  4.716   13.838  1.00 88.74 74  A 1 
ATOM   596  N  ND2 . ASN A 1 74  ? -8.289  6.612   12.916  1.00 87.77 74  A 1 
ATOM   597  N  N   . GLU A 1 75  ? -4.696  7.539   17.008  1.00 93.63 75  A 1 
ATOM   598  C  CA  . GLU A 1 75  ? -3.531  8.242   17.547  1.00 93.89 75  A 1 
ATOM   599  C  C   . GLU A 1 75  ? -2.725  7.360   18.512  1.00 94.96 75  A 1 
ATOM   600  O  O   . GLU A 1 75  ? -1.508  7.286   18.405  1.00 94.51 75  A 1 
ATOM   601  C  CB  . GLU A 1 75  ? -3.985  9.550   18.196  1.00 92.05 75  A 1 
ATOM   602  C  CG  . GLU A 1 75  ? -2.813  10.412  18.684  1.00 85.64 75  A 1 
ATOM   603  C  CD  . GLU A 1 75  ? -3.200  11.882  18.880  1.00 83.17 75  A 1 
ATOM   604  O  OE1 . GLU A 1 75  ? -2.306  12.738  18.724  1.00 77.13 75  A 1 
ATOM   605  O  OE2 . GLU A 1 75  ? -4.395  12.164  19.109  1.00 76.36 75  A 1 
ATOM   606  N  N   . LEU A 1 76  ? -3.385  6.627   19.413  1.00 94.35 76  A 1 
ATOM   607  C  CA  . LEU A 1 76  ? -2.705  5.707   20.325  1.00 94.69 76  A 1 
ATOM   608  C  C   . LEU A 1 76  ? -2.023  4.568   19.573  1.00 95.62 76  A 1 
ATOM   609  O  O   . LEU A 1 76  ? -0.893  4.223   19.895  1.00 95.49 76  A 1 
ATOM   610  C  CB  . LEU A 1 76  ? -3.700  5.144   21.355  1.00 93.70 76  A 1 
ATOM   611  C  CG  . LEU A 1 76  ? -4.268  6.182   22.340  1.00 88.62 76  A 1 
ATOM   612  C  CD1 . LEU A 1 76  ? -5.312  5.499   23.232  1.00 84.85 76  A 1 
ATOM   613  C  CD2 . LEU A 1 76  ? -3.188  6.754   23.255  1.00 84.14 76  A 1 
ATOM   614  N  N   . ARG A 1 77  ? -2.668  4.010   18.543  1.00 95.82 77  A 1 
ATOM   615  C  CA  . ARG A 1 77  ? -2.118  2.906   17.745  1.00 96.27 77  A 1 
ATOM   616  C  C   . ARG A 1 77  ? -0.878  3.327   16.961  1.00 96.88 77  A 1 
ATOM   617  O  O   . ARG A 1 77  ? 0.108   2.608   16.980  1.00 96.74 77  A 1 
ATOM   618  C  CB  . ARG A 1 77  ? -3.175  2.342   16.800  1.00 95.51 77  A 1 
ATOM   619  C  CG  . ARG A 1 77  ? -4.297  1.618   17.559  1.00 94.24 77  A 1 
ATOM   620  C  CD  . ARG A 1 77  ? -5.233  0.851   16.620  1.00 93.99 77  A 1 
ATOM   621  N  NE  . ARG A 1 77  ? -5.911  1.690   15.629  1.00 93.23 77  A 1 
ATOM   622  C  CZ  . ARG A 1 77  ? -5.744  1.661   14.308  1.00 95.02 77  A 1 
ATOM   623  N  NH1 . ARG A 1 77  ? -4.826  0.941   13.729  1.00 86.94 77  A 1 
ATOM   624  N  NH2 . ARG A 1 77  ? -6.518  2.357   13.544  1.00 88.77 77  A 1 
ATOM   625  N  N   . ILE A 1 78  ? -0.894  4.487   16.309  1.00 97.14 78  A 1 
ATOM   626  C  CA  . ILE A 1 78  ? 0.280   4.944   15.555  1.00 97.33 78  A 1 
ATOM   627  C  C   . ILE A 1 78  ? 1.435   5.337   16.483  1.00 97.37 78  A 1 
ATOM   628  O  O   . ILE A 1 78  ? 2.589   5.117   16.144  1.00 97.36 78  A 1 
ATOM   629  C  CB  . ILE A 1 78  ? -0.086  6.054   14.544  1.00 97.31 78  A 1 
ATOM   630  C  CG1 . ILE A 1 78  ? 1.005   6.136   13.455  1.00 96.07 78  A 1 
ATOM   631  C  CG2 . ILE A 1 78  ? -0.311  7.414   15.229  1.00 95.05 78  A 1 
ATOM   632  C  CD1 . ILE A 1 78  ? 0.656   7.060   12.278  1.00 94.55 78  A 1 
ATOM   633  N  N   . HIS A 1 79  ? 1.158   5.842   17.678  1.00 97.18 79  A 1 
ATOM   634  C  CA  . HIS A 1 79  ? 2.199   6.088   18.677  1.00 96.74 79  A 1 
ATOM   635  C  C   . HIS A 1 79  ? 2.775   4.791   19.253  1.00 96.91 79  A 1 
ATOM   636  O  O   . HIS A 1 79  ? 3.967   4.747   19.548  1.00 96.41 79  A 1 
ATOM   637  C  CB  . HIS A 1 79  ? 1.674   7.019   19.774  1.00 95.97 79  A 1 
ATOM   638  C  CG  . HIS A 1 79  ? 1.821   8.462   19.413  1.00 91.95 79  A 1 
ATOM   639  N  ND1 . HIS A 1 79  ? 2.966   9.222   19.605  1.00 79.60 79  A 1 
ATOM   640  C  CD2 . HIS A 1 79  ? 0.908   9.289   18.807  1.00 79.64 79  A 1 
ATOM   641  C  CE1 . HIS A 1 79  ? 2.731   10.451  19.122  1.00 79.41 79  A 1 
ATOM   642  N  NE2 . HIS A 1 79  ? 1.498   10.533  18.629  1.00 81.96 79  A 1 
ATOM   643  N  N   . GLU A 1 80  ? 1.994   3.729   19.365  1.00 96.89 80  A 1 
ATOM   644  C  CA  . GLU A 1 80  ? 2.485   2.416   19.784  1.00 96.60 80  A 1 
ATOM   645  C  C   . GLU A 1 80  ? 3.489   1.831   18.777  1.00 97.00 80  A 1 
ATOM   646  O  O   . GLU A 1 80  ? 4.469   1.215   19.177  1.00 96.67 80  A 1 
ATOM   647  C  CB  . GLU A 1 80  ? 1.288   1.483   20.017  1.00 95.83 80  A 1 
ATOM   648  C  CG  . GLU A 1 80  ? 1.641   0.209   20.811  1.00 87.50 80  A 1 
ATOM   649  C  CD  . GLU A 1 80  ? 2.035   0.460   22.282  1.00 88.13 80  A 1 
ATOM   650  O  OE1 . GLU A 1 80  ? 2.529   -0.476  22.938  1.00 82.93 80  A 1 
ATOM   651  O  OE2 . GLU A 1 80  ? 1.890   1.582   22.804  1.00 83.23 80  A 1 
ATOM   652  N  N   . LEU A 1 81  ? 3.333   2.129   17.479  1.00 97.68 81  A 1 
ATOM   653  C  CA  . LEU A 1 81  ? 4.282   1.733   16.430  1.00 98.02 81  A 1 
ATOM   654  C  C   . LEU A 1 81  ? 5.710   2.222   16.719  1.00 98.08 81  A 1 
ATOM   655  O  O   . LEU A 1 81  ? 6.674   1.530   16.387  1.00 97.92 81  A 1 
ATOM   656  C  CB  . LEU A 1 81  ? 3.770   2.238   15.070  1.00 98.23 81  A 1 
ATOM   657  C  CG  . LEU A 1 81  ? 4.684   1.937   13.863  1.00 98.13 81  A 1 
ATOM   658  C  CD1 . LEU A 1 81  ? 4.873   0.443   13.628  1.00 97.94 81  A 1 
ATOM   659  C  CD2 . LEU A 1 81  ? 4.104   2.552   12.595  1.00 97.83 81  A 1 
ATOM   660  N  N   . LEU A 1 82  ? 5.884   3.362   17.387  1.00 98.25 82  A 1 
ATOM   661  C  CA  . LEU A 1 82  ? 7.200   3.920   17.723  1.00 98.27 82  A 1 
ATOM   662  C  C   . LEU A 1 82  ? 8.067   2.956   18.545  1.00 98.03 82  A 1 
ATOM   663  O  O   . LEU A 1 82  ? 9.293   3.022   18.478  1.00 97.65 82  A 1 
ATOM   664  C  CB  . LEU A 1 82  ? 7.036   5.237   18.497  1.00 98.16 82  A 1 
ATOM   665  C  CG  . LEU A 1 82  ? 6.349   6.366   17.715  1.00 97.74 82  A 1 
ATOM   666  C  CD1 . LEU A 1 82  ? 5.996   7.505   18.673  1.00 97.51 82  A 1 
ATOM   667  C  CD2 . LEU A 1 82  ? 7.272   6.921   16.625  1.00 97.38 82  A 1 
ATOM   668  N  N   . LYS A 1 83  ? 7.464   2.038   19.306  1.00 97.81 83  A 1 
ATOM   669  C  CA  . LYS A 1 83  ? 8.177   1.019   20.088  1.00 97.47 83  A 1 
ATOM   670  C  C   . LYS A 1 83  ? 8.790   -0.074  19.208  1.00 97.56 83  A 1 
ATOM   671  O  O   . LYS A 1 83  ? 9.698   -0.762  19.653  1.00 96.99 83  A 1 
ATOM   672  C  CB  . LYS A 1 83  ? 7.235   0.405   21.129  1.00 96.64 83  A 1 
ATOM   673  C  CG  . LYS A 1 83  ? 6.669   1.437   22.123  1.00 94.25 83  A 1 
ATOM   674  C  CD  . LYS A 1 83  ? 5.729   0.730   23.103  1.00 91.21 83  A 1 
ATOM   675  C  CE  . LYS A 1 83  ? 5.009   1.717   24.016  1.00 85.27 83  A 1 
ATOM   676  N  NZ  . LYS A 1 83  ? 3.908   1.046   24.745  1.00 77.41 83  A 1 
ATOM   677  N  N   . HIS A 1 84  ? 8.331   -0.204  17.975  1.00 98.12 84  A 1 
ATOM   678  C  CA  . HIS A 1 84  ? 8.649   -1.313  17.074  1.00 98.06 84  A 1 
ATOM   679  C  C   . HIS A 1 84  ? 9.545   -0.924  15.886  1.00 98.38 84  A 1 
ATOM   680  O  O   . HIS A 1 84  ? 9.998   -1.806  15.174  1.00 97.57 84  A 1 
ATOM   681  C  CB  . HIS A 1 84  ? 7.340   -1.930  16.582  1.00 97.63 84  A 1 
ATOM   682  C  CG  . HIS A 1 84  ? 6.519   -2.527  17.690  1.00 96.86 84  A 1 
ATOM   683  N  ND1 . HIS A 1 84  ? 6.692   -3.785  18.255  1.00 88.04 84  A 1 
ATOM   684  C  CD2 . HIS A 1 84  ? 5.468   -1.937  18.338  1.00 89.22 84  A 1 
ATOM   685  C  CE1 . HIS A 1 84  ? 5.756   -3.932  19.202  1.00 89.27 84  A 1 
ATOM   686  N  NE2 . HIS A 1 84  ? 5.000   -2.834  19.291  1.00 91.55 84  A 1 
ATOM   687  N  N   . VAL A 1 85  ? 9.820   0.363   15.660  1.00 98.62 85  A 1 
ATOM   688  C  CA  . VAL A 1 85  ? 10.459  0.828   14.411  1.00 98.72 85  A 1 
ATOM   689  C  C   . VAL A 1 85  ? 11.953  1.128   14.517  1.00 98.78 85  A 1 
ATOM   690  O  O   . VAL A 1 85  ? 12.606  1.419   13.510  1.00 98.27 85  A 1 
ATOM   691  C  CB  . VAL A 1 85  ? 9.716   2.041   13.821  1.00 98.43 85  A 1 
ATOM   692  C  CG1 . VAL A 1 85  ? 8.285   1.679   13.441  1.00 97.56 85  A 1 
ATOM   693  C  CG2 . VAL A 1 85  ? 9.711   3.235   14.792  1.00 97.52 85  A 1 
ATOM   694  N  N   . LYS A 1 86  ? 12.546  1.079   15.727  1.00 98.65 86  A 1 
ATOM   695  C  CA  . LYS A 1 86  ? 13.906  1.574   15.965  1.00 98.41 86  A 1 
ATOM   696  C  C   . LYS A 1 86  ? 14.981  0.839   15.146  1.00 98.67 86  A 1 
ATOM   697  O  O   . LYS A 1 86  ? 15.986  1.447   14.798  1.00 98.03 86  A 1 
ATOM   698  C  CB  . LYS A 1 86  ? 14.215  1.510   17.470  1.00 96.95 86  A 1 
ATOM   699  C  CG  . LYS A 1 86  ? 15.574  2.159   17.794  1.00 79.82 86  A 1 
ATOM   700  C  CD  . LYS A 1 86  ? 15.851  2.120   19.303  1.00 79.23 86  A 1 
ATOM   701  C  CE  . LYS A 1 86  ? 17.222  2.736   19.560  1.00 64.77 86  A 1 
ATOM   702  N  NZ  . LYS A 1 86  ? 17.576  2.695   21.002  1.00 57.47 86  A 1 
ATOM   703  N  N   . GLN A 1 87  ? 14.775  -0.455  14.865  1.00 98.68 87  A 1 
ATOM   704  C  CA  . GLN A 1 87  ? 15.734  -1.295  14.147  1.00 98.55 87  A 1 
ATOM   705  C  C   . GLN A 1 87  ? 15.714  -1.106  12.624  1.00 98.77 87  A 1 
ATOM   706  O  O   . GLN A 1 87  ? 16.679  -1.478  11.981  1.00 98.45 87  A 1 
ATOM   707  C  CB  . GLN A 1 87  ? 15.538  -2.771  14.530  1.00 97.80 87  A 1 
ATOM   708  C  CG  . GLN A 1 87  ? 14.202  -3.429  14.090  1.00 93.41 87  A 1 
ATOM   709  C  CD  . GLN A 1 87  ? 13.040  -3.201  15.062  1.00 92.79 87  A 1 
ATOM   710  O  OE1 . GLN A 1 87  ? 13.025  -2.290  15.881  1.00 85.87 87  A 1 
ATOM   711  N  NE2 . GLN A 1 87  ? 12.036  -4.038  15.007  1.00 82.94 87  A 1 
ATOM   712  N  N   . TYR A 1 88  ? 14.654  -0.540  12.064  1.00 98.93 88  A 1 
ATOM   713  C  CA  . TYR A 1 88  ? 14.534  -0.401  10.616  1.00 98.92 88  A 1 
ATOM   714  C  C   . TYR A 1 88  ? 15.237  0.849   10.090  1.00 98.93 88  A 1 
ATOM   715  O  O   . TYR A 1 88  ? 15.366  1.852   10.797  1.00 98.81 88  A 1 
ATOM   716  C  CB  . TYR A 1 88  ? 13.061  -0.447  10.195  1.00 98.95 88  A 1 
ATOM   717  C  CG  . TYR A 1 88  ? 12.325  -1.658  10.712  1.00 98.95 88  A 1 
ATOM   718  C  CD1 . TYR A 1 88  ? 12.646  -2.962  10.271  1.00 98.89 88  A 1 
ATOM   719  C  CD2 . TYR A 1 88  ? 11.314  -1.502  11.685  1.00 98.89 88  A 1 
ATOM   720  C  CE1 . TYR A 1 88  ? 11.982  -4.087  10.791  1.00 98.81 88  A 1 
ATOM   721  C  CE2 . TYR A 1 88  ? 10.645  -2.619  12.217  1.00 98.81 88  A 1 
ATOM   722  C  CZ  . TYR A 1 88  ? 10.984  -3.910  11.773  1.00 98.84 88  A 1 
ATOM   723  O  OH  . TYR A 1 88  ? 10.341  -4.989  12.322  1.00 98.61 88  A 1 
ATOM   724  N  N   . ASP A 1 89  ? 15.671  0.796   8.841   1.00 98.95 89  A 1 
ATOM   725  C  CA  . ASP A 1 89  ? 16.220  1.929   8.092   1.00 98.98 89  A 1 
ATOM   726  C  C   . ASP A 1 89  ? 15.127  2.655   7.301   1.00 98.91 89  A 1 
ATOM   727  O  O   . ASP A 1 89  ? 15.171  3.876   7.152   1.00 98.88 89  A 1 
ATOM   728  C  CB  . ASP A 1 89  ? 17.306  1.447   7.126   1.00 98.84 89  A 1 
ATOM   729  C  CG  . ASP A 1 89  ? 18.438  0.756   7.867   1.00 98.53 89  A 1 
ATOM   730  O  OD1 . ASP A 1 89  ? 19.024  1.419   8.755   1.00 97.33 89  A 1 
ATOM   731  O  OD2 . ASP A 1 89  ? 18.688  -0.426  7.542   1.00 96.93 89  A 1 
ATOM   732  N  N   . VAL A 1 90  ? 14.144  1.905   6.811   1.00 98.91 90  A 1 
ATOM   733  C  CA  . VAL A 1 90  ? 13.021  2.410   6.018   1.00 98.90 90  A 1 
ATOM   734  C  C   . VAL A 1 90  ? 11.716  1.848   6.562   1.00 98.92 90  A 1 
ATOM   735  O  O   . VAL A 1 90  ? 11.562  0.638   6.715   1.00 98.96 90  A 1 
ATOM   736  C  CB  . VAL A 1 90  ? 13.183  2.060   4.521   1.00 98.96 90  A 1 
ATOM   737  C  CG1 . VAL A 1 90  ? 12.044  2.642   3.685   1.00 98.86 90  A 1 
ATOM   738  C  CG2 . VAL A 1 90  ? 14.512  2.589   3.953   1.00 98.87 90  A 1 
ATOM   739  N  N   . VAL A 1 91  ? 10.751  2.717   6.830   1.00 98.90 91  A 1 
ATOM   740  C  CA  . VAL A 1 91  ? 9.399   2.333   7.246   1.00 98.95 91  A 1 
ATOM   741  C  C   . VAL A 1 91  ? 8.399   2.912   6.257   1.00 98.99 91  A 1 
ATOM   742  O  O   . VAL A 1 91  ? 8.278   4.132   6.127   1.00 98.96 91  A 1 
ATOM   743  C  CB  . VAL A 1 91  ? 9.098   2.782   8.692   1.00 98.97 91  A 1 
ATOM   744  C  CG1 . VAL A 1 91  ? 7.696   2.349   9.134   1.00 98.85 91  A 1 
ATOM   745  C  CG2 . VAL A 1 91  ? 10.103  2.182   9.684   1.00 98.86 91  A 1 
ATOM   746  N  N   . ALA A 1 92  ? 7.689   2.043   5.555   1.00 98.99 92  A 1 
ATOM   747  C  CA  . ALA A 1 92  ? 6.598   2.410   4.658   1.00 98.93 92  A 1 
ATOM   748  C  C   . ALA A 1 92  ? 5.253   2.191   5.369   1.00 98.92 92  A 1 
ATOM   749  O  O   . ALA A 1 92  ? 4.965   1.091   5.811   1.00 98.82 92  A 1 
ATOM   750  C  CB  . ALA A 1 92  ? 6.714   1.585   3.373   1.00 98.88 92  A 1 
ATOM   751  N  N   . ILE A 1 93  ? 4.463   3.243   5.489   1.00 98.92 93  A 1 
ATOM   752  C  CA  . ILE A 1 93  ? 3.174   3.203   6.175   1.00 98.98 93  A 1 
ATOM   753  C  C   . ILE A 1 93  ? 2.060   3.420   5.160   1.00 98.97 93  A 1 
ATOM   754  O  O   . ILE A 1 93  ? 2.139   4.333   4.335   1.00 98.77 93  A 1 
ATOM   755  C  CB  . ILE A 1 93  ? 3.119   4.209   7.345   1.00 98.63 93  A 1 
ATOM   756  C  CG1 . ILE A 1 93  ? 4.318   3.984   8.300   1.00 91.86 93  A 1 
ATOM   757  C  CG2 . ILE A 1 93  ? 1.786   4.059   8.103   1.00 93.02 93  A 1 
ATOM   758  C  CD1 . ILE A 1 93  ? 4.306   4.860   9.561   1.00 90.20 93  A 1 
ATOM   759  N  N   . ASN A 1 94  ? 1.024   2.594   5.253   1.00 98.82 94  A 1 
ATOM   760  C  CA  . ASN A 1 94  ? -0.228  2.768   4.535   1.00 98.75 94  A 1 
ATOM   761  C  C   . ASN A 1 94  ? -1.338  3.221   5.492   1.00 98.55 94  A 1 
ATOM   762  O  O   . ASN A 1 94  ? -1.260  3.030   6.704   1.00 97.47 94  A 1 
ATOM   763  C  CB  . ASN A 1 94  ? -0.616  1.454   3.838   1.00 98.47 94  A 1 
ATOM   764  C  CG  . ASN A 1 94  ? 0.296   1.049   2.707   1.00 97.85 94  A 1 
ATOM   765  O  OD1 . ASN A 1 94  ? 1.285   1.664   2.365   1.00 92.59 94  A 1 
ATOM   766  N  ND2 . ASN A 1 94  ? -0.032  -0.052  2.062   1.00 90.29 94  A 1 
ATOM   767  N  N   . GLU A 1 95  ? -2.376  3.811   4.943   1.00 98.36 95  A 1 
ATOM   768  C  CA  . GLU A 1 95  ? -3.578  4.262   5.653   1.00 97.89 95  A 1 
ATOM   769  C  C   . GLU A 1 95  ? -3.303  5.169   6.874   1.00 97.82 95  A 1 
ATOM   770  O  O   . GLU A 1 95  ? -4.128  5.285   7.790   1.00 96.80 95  A 1 
ATOM   771  C  CB  . GLU A 1 95  ? -4.534  3.090   5.956   1.00 97.10 95  A 1 
ATOM   772  C  CG  . GLU A 1 95  ? -4.938  2.296   4.696   1.00 95.24 95  A 1 
ATOM   773  C  CD  . GLU A 1 95  ? -6.364  1.737   4.753   1.00 93.91 95  A 1 
ATOM   774  O  OE1 . GLU A 1 95  ? -6.903  1.396   3.674   1.00 88.53 95  A 1 
ATOM   775  O  OE2 . GLU A 1 95  ? -7.004  1.776   5.834   1.00 88.86 95  A 1 
ATOM   776  N  N   . ALA A 1 96  ? -2.178  5.879   6.861   1.00 98.04 96  A 1 
ATOM   777  C  CA  . ALA A 1 96  ? -1.889  6.962   7.790   1.00 98.12 96  A 1 
ATOM   778  C  C   . ALA A 1 96  ? -2.560  8.272   7.323   1.00 98.05 96  A 1 
ATOM   779  O  O   . ALA A 1 96  ? -1.910  9.306   7.142   1.00 97.53 96  A 1 
ATOM   780  C  CB  . ALA A 1 96  ? -0.371  7.074   7.982   1.00 97.99 96  A 1 
ATOM   781  N  N   . HIS A 1 97  ? -3.864  8.210   7.082   1.00 97.37 97  A 1 
ATOM   782  C  CA  . HIS A 1 97  ? -4.640  9.331   6.569   1.00 97.08 97  A 1 
ATOM   783  C  C   . HIS A 1 97  ? -4.629  10.511  7.545   1.00 96.89 97  A 1 
ATOM   784  O  O   . HIS A 1 97  ? -4.890  10.345  8.737   1.00 95.91 97  A 1 
ATOM   785  C  CB  . HIS A 1 97  ? -6.081  8.890   6.296   1.00 96.57 97  A 1 
ATOM   786  C  CG  . HIS A 1 97  ? -6.191  7.799   5.273   1.00 96.39 97  A 1 
ATOM   787  N  ND1 . HIS A 1 97  ? -5.864  7.915   3.932   1.00 91.11 97  A 1 
ATOM   788  C  CD2 . HIS A 1 97  ? -6.589  6.502   5.478   1.00 92.01 97  A 1 
ATOM   789  C  CE1 . HIS A 1 97  ? -6.066  6.722   3.361   1.00 92.44 97  A 1 
ATOM   790  N  NE2 . HIS A 1 97  ? -6.508  5.842   4.275   1.00 93.35 97  A 1 
ATOM   791  N  N   . SER A 1 98  ? -4.377  11.711  7.040   1.00 96.95 98  A 1 
ATOM   792  C  CA  . SER A 1 98  ? -4.534  12.915  7.842   1.00 96.67 98  A 1 
ATOM   793  C  C   . SER A 1 98  ? -5.989  13.087  8.285   1.00 96.20 98  A 1 
ATOM   794  O  O   . SER A 1 98  ? -6.925  12.823  7.532   1.00 95.03 98  A 1 
ATOM   795  C  CB  . SER A 1 98  ? -4.060  14.149  7.075   1.00 96.29 98  A 1 
ATOM   796  O  OG  . SER A 1 98  ? -2.684  14.038  6.750   1.00 93.73 98  A 1 
ATOM   797  N  N   . SER A 1 99  ? -6.174  13.534  9.525   1.00 95.05 99  A 1 
ATOM   798  C  CA  . SER A 1 99  ? -7.495  13.636  10.134  1.00 94.40 99  A 1 
ATOM   799  C  C   . SER A 1 99  ? -7.526  14.754  11.173  1.00 94.80 99  A 1 
ATOM   800  O  O   . SER A 1 99  ? -6.524  15.000  11.842  1.00 93.52 99  A 1 
ATOM   801  C  CB  . SER A 1 99  ? -7.817  12.283  10.790  1.00 92.37 99  A 1 
ATOM   802  O  OG  . SER A 1 99  ? -9.057  12.294  11.472  1.00 88.04 99  A 1 
ATOM   803  N  N   . PRO A 1 100 ? -8.678  15.404  11.395  1.00 93.60 100 A 1 
ATOM   804  C  CA  . PRO A 1 100 ? -8.834  16.312  12.529  1.00 92.72 100 A 1 
ATOM   805  C  C   . PRO A 1 100 ? -8.860  15.599  13.894  1.00 92.70 100 A 1 
ATOM   806  O  O   . PRO A 1 100 ? -8.872  16.266  14.921  1.00 89.72 100 A 1 
ATOM   807  C  CB  . PRO A 1 100 ? -10.154 17.046  12.247  1.00 91.08 100 A 1 
ATOM   808  C  CG  . PRO A 1 100 ? -10.967 16.031  11.441  1.00 89.55 100 A 1 
ATOM   809  C  CD  . PRO A 1 100 ? -9.901  15.322  10.611  1.00 92.67 100 A 1 
ATOM   810  N  N   . PHE A 1 101 ? -8.878  14.268  13.920  1.00 92.58 101 A 1 
ATOM   811  C  CA  . PHE A 1 101 ? -9.033  13.464  15.143  1.00 91.73 101 A 1 
ATOM   812  C  C   . PHE A 1 101 ? -7.748  12.755  15.593  1.00 91.88 101 A 1 
ATOM   813  O  O   . PHE A 1 101 ? -7.778  12.070  16.622  1.00 88.54 101 A 1 
ATOM   814  C  CB  . PHE A 1 101 ? -10.168 12.457  14.947  1.00 90.53 101 A 1 
ATOM   815  C  CG  . PHE A 1 101 ? -11.481 13.075  14.532  1.00 88.92 101 A 1 
ATOM   816  C  CD1 . PHE A 1 101 ? -12.236 13.828  15.451  1.00 84.84 101 A 1 
ATOM   817  C  CD2 . PHE A 1 101 ? -11.970 12.904  13.217  1.00 84.71 101 A 1 
ATOM   818  C  CE1 . PHE A 1 101 ? -13.466 14.394  15.073  1.00 82.38 101 A 1 
ATOM   819  C  CE2 . PHE A 1 101 ? -13.193 13.467  12.831  1.00 82.03 101 A 1 
ATOM   820  C  CZ  . PHE A 1 101 ? -13.943 14.216  13.764  1.00 82.39 101 A 1 
ATOM   821  N  N   . HIS A 1 102 ? -6.646  12.879  14.853  1.00 92.91 102 A 1 
ATOM   822  C  CA  . HIS A 1 102 ? -5.330  12.366  15.217  1.00 93.26 102 A 1 
ATOM   823  C  C   . HIS A 1 102 ? -4.236  13.188  14.529  1.00 94.18 102 A 1 
ATOM   824  O  O   . HIS A 1 102 ? -4.502  13.898  13.560  1.00 93.48 102 A 1 
ATOM   825  C  CB  . HIS A 1 102 ? -5.221  10.875  14.852  1.00 91.96 102 A 1 
ATOM   826  C  CG  . HIS A 1 102 ? -5.476  10.557  13.406  1.00 92.39 102 A 1 
ATOM   827  N  ND1 . HIS A 1 102 ? -6.554  9.833   12.923  1.00 87.54 102 A 1 
ATOM   828  C  CD2 . HIS A 1 102 ? -4.681  10.843  12.331  1.00 87.34 102 A 1 
ATOM   829  C  CE1 . HIS A 1 102 ? -6.392  9.695   11.592  1.00 87.16 102 A 1 
ATOM   830  N  NE2 . HIS A 1 102 ? -5.274  10.296  11.202  1.00 89.18 102 A 1 
ATOM   831  N  N   . SER A 1 103 ? -3.003  13.096  15.018  1.00 94.18 103 A 1 
ATOM   832  C  CA  . SER A 1 103 ? -1.888  13.901  14.533  1.00 95.40 103 A 1 
ATOM   833  C  C   . SER A 1 103 ? -0.791  13.038  13.904  1.00 96.53 103 A 1 
ATOM   834  O  O   . SER A 1 103 ? 0.119   12.572  14.586  1.00 95.73 103 A 1 
ATOM   835  C  CB  . SER A 1 103 ? -1.345  14.765  15.672  1.00 93.63 103 A 1 
ATOM   836  O  OG  . SER A 1 103 ? -0.329  15.627  15.187  1.00 89.57 103 A 1 
ATOM   837  N  N   . ILE A 1 104 ? -0.796  12.926  12.574  1.00 97.01 104 A 1 
ATOM   838  C  CA  . ILE A 1 104 ? 0.329   12.344  11.830  1.00 97.50 104 A 1 
ATOM   839  C  C   . ILE A 1 104 ? 1.609   13.156  12.045  1.00 97.91 104 A 1 
ATOM   840  O  O   . ILE A 1 104 ? 2.697   12.602  12.163  1.00 97.71 104 A 1 
ATOM   841  C  CB  . ILE A 1 104 ? -0.003  12.234  10.323  1.00 97.22 104 A 1 
ATOM   842  C  CG1 . ILE A 1 104 ? -1.322  11.462  10.039  1.00 95.70 104 A 1 
ATOM   843  C  CG2 . ILE A 1 104 ? 1.155   11.584  9.553   1.00 96.18 104 A 1 
ATOM   844  C  CD1 . ILE A 1 104 ? -1.362  10.041  10.588  1.00 93.09 104 A 1 
ATOM   845  N  N   . LYS A 1 105 ? 1.488   14.473  12.201  1.00 98.03 105 A 1 
ATOM   846  C  CA  . LYS A 1 105 ? 2.623   15.357  12.494  1.00 98.03 105 A 1 
ATOM   847  C  C   . LYS A 1 105 ? 3.319   14.996  13.807  1.00 98.24 105 A 1 
ATOM   848  O  O   . LYS A 1 105 ? 4.546   15.010  13.856  1.00 98.14 105 A 1 
ATOM   849  C  CB  . LYS A 1 105 ? 2.149   16.817  12.491  1.00 97.49 105 A 1 
ATOM   850  C  CG  . LYS A 1 105 ? 3.309   17.795  12.726  1.00 94.99 105 A 1 
ATOM   851  C  CD  . LYS A 1 105 ? 2.814   19.244  12.685  1.00 91.56 105 A 1 
ATOM   852  C  CE  . LYS A 1 105 ? 3.983   20.172  12.933  1.00 81.04 105 A 1 
ATOM   853  N  NZ  . LYS A 1 105 ? 3.561   21.602  12.899  1.00 73.05 105 A 1 
ATOM   854  N  N   . SER A 1 106 ? 2.571   14.701  14.864  1.00 97.94 106 A 1 
ATOM   855  C  CA  . SER A 1 106 ? 3.140   14.287  16.149  1.00 97.91 106 A 1 
ATOM   856  C  C   . SER A 1 106 ? 3.956   13.005  16.000  1.00 98.32 106 A 1 
ATOM   857  O  O   . SER A 1 106 ? 5.123   12.967  16.383  1.00 98.01 106 A 1 
ATOM   858  C  CB  . SER A 1 106 ? 2.026   14.088  17.185  1.00 96.94 106 A 1 
ATOM   859  O  OG  . SER A 1 106 ? 2.584   13.802  18.446  1.00 84.64 106 A 1 
ATOM   860  N  N   . PHE A 1 107 ? 3.389   12.001  15.337  1.00 98.27 107 A 1 
ATOM   861  C  CA  . PHE A 1 107 ? 4.085   10.756  15.026  1.00 98.54 107 A 1 
ATOM   862  C  C   . PHE A 1 107 ? 5.349   10.985  14.192  1.00 98.61 107 A 1 
ATOM   863  O  O   . PHE A 1 107 ? 6.412   10.491  14.544  1.00 98.64 107 A 1 
ATOM   864  C  CB  . PHE A 1 107 ? 3.101   9.820   14.309  1.00 98.50 107 A 1 
ATOM   865  C  CG  . PHE A 1 107 ? 3.771   8.569   13.781  1.00 98.61 107 A 1 
ATOM   866  C  CD1 . PHE A 1 107 ? 4.083   8.460   12.422  1.00 98.42 107 A 1 
ATOM   867  C  CD2 . PHE A 1 107 ? 4.128   7.548   14.673  1.00 98.44 107 A 1 
ATOM   868  C  CE1 . PHE A 1 107 ? 4.740   7.309   11.946  1.00 98.21 107 A 1 
ATOM   869  C  CE2 . PHE A 1 107 ? 4.786   6.402   14.204  1.00 98.19 107 A 1 
ATOM   870  C  CZ  . PHE A 1 107 ? 5.093   6.283   12.841  1.00 98.28 107 A 1 
ATOM   871  N  N   . ALA A 1 108 ? 5.273   11.784  13.140  1.00 98.57 108 A 1 
ATOM   872  C  CA  . ALA A 1 108 ? 6.418   12.078  12.281  1.00 98.62 108 A 1 
ATOM   873  C  C   . ALA A 1 108 ? 7.552   12.807  13.022  1.00 98.63 108 A 1 
ATOM   874  O  O   . ALA A 1 108 ? 8.727   12.551  12.755  1.00 98.55 108 A 1 
ATOM   875  C  CB  . ALA A 1 108 ? 5.920   12.889  11.087  1.00 98.46 108 A 1 
ATOM   876  N  N   . ASN A 1 109 ? 7.241   13.678  13.982  1.00 98.62 109 A 1 
ATOM   877  C  CA  . ASN A 1 109 ? 8.254   14.302  14.838  1.00 98.60 109 A 1 
ATOM   878  C  C   . ASN A 1 109 ? 8.957   13.252  15.716  1.00 98.77 109 A 1 
ATOM   879  O  O   . ASN A 1 109 ? 10.185  13.252  15.772  1.00 98.60 109 A 1 
ATOM   880  C  CB  . ASN A 1 109 ? 7.606   15.383  15.705  1.00 98.31 109 A 1 
ATOM   881  C  CG  . ASN A 1 109 ? 7.177   16.633  14.954  1.00 96.05 109 A 1 
ATOM   882  O  OD1 . ASN A 1 109 ? 7.581   16.960  13.849  1.00 90.18 109 A 1 
ATOM   883  N  ND2 . ASN A 1 109 ? 6.347   17.435  15.595  1.00 89.60 109 A 1 
ATOM   884  N  N   . SER A 1 110 ? 8.224   12.316  16.305  1.00 98.75 110 A 1 
ATOM   885  C  CA  . SER A 1 110 ? 8.805   11.211  17.075  1.00 98.70 110 A 1 
ATOM   886  C  C   . SER A 1 110 ? 9.636   10.268  16.197  1.00 98.88 110 A 1 
ATOM   887  O  O   . SER A 1 110 ? 10.716  9.842   16.603  1.00 98.73 110 A 1 
ATOM   888  C  CB  . SER A 1 110 ? 7.701   10.430  17.785  1.00 98.62 110 A 1 
ATOM   889  O  OG  . SER A 1 110 ? 6.959   11.274  18.643  1.00 97.17 110 A 1 
ATOM   890  N  N   . MET A 1 111 ? 9.214   10.002  14.965  1.00 98.83 111 A 1 
ATOM   891  C  CA  . MET A 1 111 ? 10.013  9.249   13.985  1.00 98.84 111 A 1 
ATOM   892  C  C   . MET A 1 111 ? 11.349  9.947   13.700  1.00 98.84 111 A 1 
ATOM   893  O  O   . MET A 1 111 ? 12.398  9.306   13.665  1.00 98.80 111 A 1 
ATOM   894  C  CB  . MET A 1 111 ? 9.223   9.060   12.684  1.00 98.88 111 A 1 
ATOM   895  C  CG  . MET A 1 111 ? 8.105   8.020   12.823  1.00 98.56 111 A 1 
ATOM   896  S  SD  . MET A 1 111 ? 8.696   6.332   13.107  1.00 98.58 111 A 1 
ATOM   897  C  CE  . MET A 1 111 ? 9.167   5.853   11.432  1.00 97.39 111 A 1 
ATOM   898  N  N   . LYS A 1 112 ? 11.339  11.283  13.571  1.00 98.71 112 A 1 
ATOM   899  C  CA  . LYS A 1 112 ? 12.557  12.071  13.386  1.00 98.70 112 A 1 
ATOM   900  C  C   . LYS A 1 112 ? 13.492  11.971  14.596  1.00 98.76 112 A 1 
ATOM   901  O  O   . LYS A 1 112 ? 14.698  11.839  14.413  1.00 98.53 112 A 1 
ATOM   902  C  CB  . LYS A 1 112 ? 12.166  13.518  13.067  1.00 98.30 112 A 1 
ATOM   903  C  CG  . LYS A 1 112 ? 13.395  14.355  12.705  1.00 90.75 112 A 1 
ATOM   904  C  CD  . LYS A 1 112 ? 12.972  15.769  12.300  1.00 87.69 112 A 1 
ATOM   905  C  CE  . LYS A 1 112 ? 14.216  16.559  11.908  1.00 73.72 112 A 1 
ATOM   906  N  NZ  . LYS A 1 112 ? 13.856  17.902  11.392  1.00 65.27 112 A 1 
ATOM   907  N  N   . GLU A 1 113 ? 12.973  11.981  15.812  1.00 98.71 113 A 1 
ATOM   908  C  CA  . GLU A 1 113 ? 13.756  11.774  17.038  1.00 98.70 113 A 1 
ATOM   909  C  C   . GLU A 1 113 ? 14.401  10.375  17.096  1.00 98.73 113 A 1 
ATOM   910  O  O   . GLU A 1 113 ? 15.500  10.223  17.616  1.00 98.30 113 A 1 
ATOM   911  C  CB  . GLU A 1 113 ? 12.866  11.989  18.268  1.00 98.39 113 A 1 
ATOM   912  C  CG  . GLU A 1 113 ? 12.459  13.457  18.448  1.00 94.00 113 A 1 
ATOM   913  C  CD  . GLU A 1 113 ? 11.425  13.677  19.563  1.00 87.68 113 A 1 
ATOM   914  O  OE1 . GLU A 1 113 ? 10.970  14.833  19.684  1.00 82.01 113 A 1 
ATOM   915  O  OE2 . GLU A 1 113 ? 11.081  12.707  20.266  1.00 81.84 113 A 1 
ATOM   916  N  N   . LEU A 1 114 ? 13.778  9.369   16.481  1.00 98.89 114 A 1 
ATOM   917  C  CA  . LEU A 1 114 ? 14.335  8.019   16.333  1.00 98.80 114 A 1 
ATOM   918  C  C   . LEU A 1 114 ? 15.368  7.887   15.199  1.00 98.82 114 A 1 
ATOM   919  O  O   . LEU A 1 114 ? 15.938  6.812   15.013  1.00 98.42 114 A 1 
ATOM   920  C  CB  . LEU A 1 114 ? 13.186  7.006   16.171  1.00 98.66 114 A 1 
ATOM   921  C  CG  . LEU A 1 114 ? 12.257  6.880   17.392  1.00 97.61 114 A 1 
ATOM   922  C  CD1 . LEU A 1 114 ? 11.129  5.903   17.061  1.00 96.29 114 A 1 
ATOM   923  C  CD2 . LEU A 1 114 ? 12.989  6.359   18.634  1.00 96.01 114 A 1 
ATOM   924  N  N   . GLY A 1 115 ? 15.626  8.949   14.447  1.00 98.70 115 A 1 
ATOM   925  C  CA  . GLY A 1 115 ? 16.621  8.989   13.368  1.00 98.72 115 A 1 
ATOM   926  C  C   . GLY A 1 115 ? 16.048  8.967   11.950  1.00 98.71 115 A 1 
ATOM   927  O  O   . GLY A 1 115 ? 16.819  9.069   10.994  1.00 98.46 115 A 1 
ATOM   928  N  N   . PHE A 1 116 ? 14.742  8.892   11.788  1.00 98.89 116 A 1 
ATOM   929  C  CA  . PHE A 1 116 ? 14.080  8.987   10.484  1.00 98.90 116 A 1 
ATOM   930  C  C   . PHE A 1 116 ? 14.024  10.451  10.023  1.00 98.82 116 A 1 
ATOM   931  O  O   . PHE A 1 116 ? 12.993  11.118  10.060  1.00 98.56 116 A 1 
ATOM   932  C  CB  . PHE A 1 116 ? 12.701  8.321   10.533  1.00 98.92 116 A 1 
ATOM   933  C  CG  . PHE A 1 116 ? 12.734  6.843   10.836  1.00 98.94 116 A 1 
ATOM   934  C  CD1 . PHE A 1 116 ? 12.894  5.910   9.798   1.00 98.90 116 A 1 
ATOM   935  C  CD2 . PHE A 1 116 ? 12.618  6.388   12.160  1.00 98.91 116 A 1 
ATOM   936  C  CE1 . PHE A 1 116 ? 12.928  4.536   10.071  1.00 98.85 116 A 1 
ATOM   937  C  CE2 . PHE A 1 116 ? 12.660  5.011   12.444  1.00 98.85 116 A 1 
ATOM   938  C  CZ  . PHE A 1 116 ? 12.817  4.088   11.404  1.00 98.87 116 A 1 
ATOM   939  N  N   . ASN A 1 117 ? 15.188  10.978  9.619   1.00 98.76 117 A 1 
ATOM   940  C  CA  . ASN A 1 117 ? 15.356  12.386  9.259   1.00 98.52 117 A 1 
ATOM   941  C  C   . ASN A 1 117 ? 14.769  12.753  7.894   1.00 98.63 117 A 1 
ATOM   942  O  O   . ASN A 1 117 ? 14.638  13.942  7.589   1.00 98.03 117 A 1 
ATOM   943  C  CB  . ASN A 1 117 ? 16.846  12.725  9.326   1.00 98.08 117 A 1 
ATOM   944  C  CG  . ASN A 1 117 ? 17.347  12.723  10.756  1.00 96.55 117 A 1 
ATOM   945  O  OD1 . ASN A 1 117 ? 16.763  13.321  11.640  1.00 89.06 117 A 1 
ATOM   946  N  ND2 . ASN A 1 117 ? 18.452  12.068  11.020  1.00 87.57 117 A 1 
ATOM   947  N  N   . TYR A 1 118 ? 14.437  11.744  7.089   1.00 98.70 118 A 1 
ATOM   948  C  CA  . TYR A 1 118 ? 13.948  11.913  5.733   1.00 98.84 118 A 1 
ATOM   949  C  C   . TYR A 1 118 ? 12.592  11.228  5.588   1.00 98.84 118 A 1 
ATOM   950  O  O   . TYR A 1 118 ? 12.383  10.133  6.114   1.00 98.79 118 A 1 
ATOM   951  C  CB  . TYR A 1 118 ? 14.970  11.339  4.741   1.00 98.78 118 A 1 
ATOM   952  C  CG  . TYR A 1 118 ? 16.391  11.759  5.026   1.00 98.69 118 A 1 
ATOM   953  C  CD1 . TYR A 1 118 ? 16.865  13.025  4.631   1.00 98.26 118 A 1 
ATOM   954  C  CD2 . TYR A 1 118 ? 17.257  10.894  5.739   1.00 98.22 118 A 1 
ATOM   955  C  CE1 . TYR A 1 118 ? 18.176  13.422  4.912   1.00 97.66 118 A 1 
ATOM   956  C  CE2 . TYR A 1 118 ? 18.568  11.286  6.031   1.00 97.75 118 A 1 
ATOM   957  C  CZ  . TYR A 1 118 ? 19.031  12.551  5.614   1.00 97.77 118 A 1 
ATOM   958  O  OH  . TYR A 1 118 ? 20.319  12.928  5.883   1.00 96.74 118 A 1 
ATOM   959  N  N   . SER A 1 119 ? 11.679  11.872  4.885   1.00 98.82 119 A 1 
ATOM   960  C  CA  . SER A 1 119 ? 10.386  11.280  4.578   1.00 98.88 119 A 1 
ATOM   961  C  C   . SER A 1 119 ? 9.781   11.890  3.326   1.00 98.87 119 A 1 
ATOM   962  O  O   . SER A 1 119 ? 10.106  13.017  2.935   1.00 98.70 119 A 1 
ATOM   963  C  CB  . SER A 1 119 ? 9.423   11.377  5.768   1.00 98.74 119 A 1 
ATOM   964  O  OG  . SER A 1 119 ? 9.232   12.717  6.180   1.00 97.78 119 A 1 
ATOM   965  N  N   . CYS A 1 120 ? 8.894   11.144  2.692   1.00 98.94 120 A 1 
ATOM   966  C  CA  . CYS A 1 120 ? 8.033   11.640  1.635   1.00 98.88 120 A 1 
ATOM   967  C  C   . CYS A 1 120 ? 6.698   10.909  1.663   1.00 98.91 120 A 1 
ATOM   968  O  O   . CYS A 1 120 ? 6.599   9.791   2.173   1.00 98.82 120 A 1 
ATOM   969  C  CB  . CYS A 1 120 ? 8.742   11.523  0.270   1.00 98.65 120 A 1 
ATOM   970  S  SG  . CYS A 1 120 ? 9.172   9.795   -0.110  1.00 98.10 120 A 1 
ATOM   971  N  N   . GLY A 1 121 ? 5.662   11.527  1.119   1.00 98.85 121 A 1 
ATOM   972  C  CA  . GLY A 1 121 ? 4.319   10.969  1.147   1.00 98.80 121 A 1 
ATOM   973  C  C   . GLY A 1 121 ? 3.479   11.422  -0.038  1.00 98.88 121 A 1 
ATOM   974  O  O   . GLY A 1 121 ? 3.913   12.241  -0.851  1.00 98.60 121 A 1 
ATOM   975  N  N   . LEU A 1 122 ? 2.272   10.892  -0.108  1.00 98.82 122 A 1 
ATOM   976  C  CA  . LEU A 1 122 ? 1.299   11.374  -1.074  1.00 98.87 122 A 1 
ATOM   977  C  C   . LEU A 1 122 ? 0.932   12.842  -0.789  1.00 98.74 122 A 1 
ATOM   978  O  O   . LEU A 1 122 ? 0.924   13.267  0.366   1.00 98.30 122 A 1 
ATOM   979  C  CB  . LEU A 1 122 ? 0.049   10.469  -1.077  1.00 98.74 122 A 1 
ATOM   980  C  CG  . LEU A 1 122 ? 0.299   9.073   -1.670  1.00 98.41 122 A 1 
ATOM   981  C  CD1 . LEU A 1 122 ? -0.975  8.235   -1.552  1.00 98.18 122 A 1 
ATOM   982  C  CD2 . LEU A 1 122 ? 0.682   9.107   -3.145  1.00 97.98 122 A 1 
ATOM   983  N  N   . PRO A 1 123 ? 0.636   13.623  -1.832  1.00 98.71 123 A 1 
ATOM   984  C  CA  . PRO A 1 123 ? 0.292   15.027  -1.669  1.00 98.50 123 A 1 
ATOM   985  C  C   . PRO A 1 123 ? -1.094  15.207  -1.058  1.00 98.53 123 A 1 
ATOM   986  O  O   . PRO A 1 123 ? -1.889  14.271  -0.927  1.00 97.95 123 A 1 
ATOM   987  C  CB  . PRO A 1 123 ? 0.373   15.616  -3.081  1.00 97.95 123 A 1 
ATOM   988  C  CG  . PRO A 1 123 ? -0.067  14.440  -3.949  1.00 97.13 123 A 1 
ATOM   989  C  CD  . PRO A 1 123 ? 0.571   13.251  -3.236  1.00 98.29 123 A 1 
ATOM   990  N  N   . ASN A 1 124 ? -1.402  16.461  -0.739  1.00 98.42 124 A 1 
ATOM   991  C  CA  . ASN A 1 124 ? -2.743  16.848  -0.323  1.00 98.27 124 A 1 
ATOM   992  C  C   . ASN A 1 124 ? -3.774  16.533  -1.409  1.00 98.28 124 A 1 
ATOM   993  O  O   . ASN A 1 124 ? -3.491  16.590  -2.608  1.00 97.21 124 A 1 
ATOM   994  C  CB  . ASN A 1 124 ? -2.728  18.348  0.029   1.00 97.66 124 A 1 
ATOM   995  C  CG  . ASN A 1 124 ? -3.895  18.780  0.908   1.00 97.46 124 A 1 
ATOM   996  O  OD1 . ASN A 1 124 ? -4.888  18.113  1.082   1.00 95.46 124 A 1 
ATOM   997  N  ND2 . ASN A 1 124 ? -3.797  19.944  1.506   1.00 94.21 124 A 1 
ATOM   998  N  N   . VAL A 1 125 ? -5.001  16.308  -0.976  1.00 97.83 125 A 1 
ATOM   999  C  CA  . VAL A 1 125 ? -6.140  16.076  -1.865  1.00 97.41 125 A 1 
ATOM   1000 C  C   . VAL A 1 125 ? -6.298  17.225  -2.865  1.00 97.50 125 A 1 
ATOM   1001 O  O   . VAL A 1 125 ? -6.347  18.398  -2.489  1.00 96.27 125 A 1 
ATOM   1002 C  CB  . VAL A 1 125 ? -7.428  15.926  -1.040  1.00 95.23 125 A 1 
ATOM   1003 C  CG1 . VAL A 1 125 ? -8.616  15.588  -1.927  1.00 87.70 125 A 1 
ATOM   1004 C  CG2 . VAL A 1 125 ? -7.305  14.825  0.004   1.00 88.89 125 A 1 
ATOM   1005 N  N   . GLU A 1 126 ? -6.459  16.898  -4.142  1.00 97.27 126 A 1 
ATOM   1006 C  CA  . GLU A 1 126 ? -6.721  17.908  -5.159  1.00 96.86 126 A 1 
ATOM   1007 C  C   . GLU A 1 126 ? -8.128  18.496  -5.033  1.00 96.93 126 A 1 
ATOM   1008 O  O   . GLU A 1 126 ? -9.097  17.801  -4.737  1.00 95.76 126 A 1 
ATOM   1009 C  CB  . GLU A 1 126 ? -6.513  17.336  -6.559  1.00 95.39 126 A 1 
ATOM   1010 C  CG  . GLU A 1 126 ? -5.065  16.946  -6.820  1.00 84.76 126 A 1 
ATOM   1011 C  CD  . GLU A 1 126 ? -4.821  16.552  -8.283  1.00 79.82 126 A 1 
ATOM   1012 O  OE1 . GLU A 1 126 ? -3.639  16.331  -8.621  1.00 71.63 126 A 1 
ATOM   1013 O  OE2 . GLU A 1 126 ? -5.813  16.509  -9.048  1.00 70.99 126 A 1 
ATOM   1014 N  N   . MET A 1 127 ? -8.268  19.800  -5.305  1.00 96.62 127 A 1 
ATOM   1015 C  CA  . MET A 1 127 ? -9.586  20.459  -5.269  1.00 96.49 127 A 1 
ATOM   1016 C  C   . MET A 1 127 ? -10.546 19.894  -6.317  1.00 96.55 127 A 1 
ATOM   1017 O  O   . MET A 1 127 ? -11.736 19.774  -6.037  1.00 94.59 127 A 1 
ATOM   1018 C  CB  . MET A 1 127 ? -9.430  21.969  -5.485  1.00 95.06 127 A 1 
ATOM   1019 C  CG  . MET A 1 127 ? -8.945  22.687  -4.233  1.00 87.13 127 A 1 
ATOM   1020 S  SD  . MET A 1 127 ? -10.058 22.577  -2.789  1.00 82.02 127 A 1 
ATOM   1021 C  CE  . MET A 1 127 ? -11.520 23.453  -3.397  1.00 71.56 127 A 1 
ATOM   1022 N  N   . ALA A 1 128 ? -10.045 19.536  -7.493  1.00 95.45 128 A 1 
ATOM   1023 C  CA  . ALA A 1 128 ? -10.846 19.004  -8.597  1.00 95.55 128 A 1 
ATOM   1024 C  C   . ALA A 1 128 ? -11.226 17.525  -8.427  1.00 95.96 128 A 1 
ATOM   1025 O  O   . ALA A 1 128 ? -12.117 17.043  -9.121  1.00 94.08 128 A 1 
ATOM   1026 C  CB  . ALA A 1 128 ? -10.064 19.237  -9.890  1.00 94.31 128 A 1 
ATOM   1027 N  N   . SER A 1 129 ? -10.583 16.790  -7.515  1.00 96.06 129 A 1 
ATOM   1028 C  CA  . SER A 1 129 ? -10.920 15.392  -7.249  1.00 96.13 129 A 1 
ATOM   1029 C  C   . SER A 1 129 ? -12.157 15.273  -6.356  1.00 96.45 129 A 1 
ATOM   1030 O  O   . SER A 1 129 ? -12.560 16.223  -5.687  1.00 95.46 129 A 1 
ATOM   1031 C  CB  . SER A 1 129 ? -9.719  14.649  -6.648  1.00 95.08 129 A 1 
ATOM   1032 O  OG  . SER A 1 129 ? -9.564  14.969  -5.279  1.00 92.05 129 A 1 
ATOM   1033 N  N   . ILE A 1 130 ? -12.734 14.077  -6.309  1.00 96.24 130 A 1 
ATOM   1034 C  CA  . ILE A 1 130 ? -13.842 13.767  -5.393  1.00 95.93 130 A 1 
ATOM   1035 C  C   . ILE A 1 130 ? -13.344 13.361  -4.007  1.00 96.48 130 A 1 
ATOM   1036 O  O   . ILE A 1 130 ? -14.078 13.478  -3.023  1.00 95.61 130 A 1 
ATOM   1037 C  CB  . ILE A 1 130 ? -14.758 12.723  -6.052  1.00 94.28 130 A 1 
ATOM   1038 C  CG1 . ILE A 1 130 ? -15.475 13.391  -7.257  1.00 87.14 130 A 1 
ATOM   1039 C  CG2 . ILE A 1 130 ? -15.795 12.156  -5.077  1.00 84.54 130 A 1 
ATOM   1040 C  CD1 . ILE A 1 130 ? -15.518 12.520  -8.480  1.00 74.97 130 A 1 
ATOM   1041 N  N   . ALA A 1 131 ? -12.083 12.959  -3.892  1.00 96.32 131 A 1 
ATOM   1042 C  CA  . ALA A 1 131 ? -11.484 12.569  -2.627  1.00 96.81 131 A 1 
ATOM   1043 C  C   . ALA A 1 131 ? -11.588 13.689  -1.576  1.00 96.74 131 A 1 
ATOM   1044 O  O   . ALA A 1 131 ? -11.468 14.873  -1.881  1.00 96.31 131 A 1 
ATOM   1045 C  CB  . ALA A 1 131 ? -10.037 12.135  -2.869  1.00 96.73 131 A 1 
ATOM   1046 N  N   . VAL A 1 132 ? -11.798 13.283  -0.317  1.00 96.52 132 A 1 
ATOM   1047 C  CA  . VAL A 1 132 ? -11.863 14.175  0.848   1.00 96.23 132 A 1 
ATOM   1048 C  C   . VAL A 1 132 ? -10.749 13.903  1.857   1.00 96.37 132 A 1 
ATOM   1049 O  O   . VAL A 1 132 ? -10.473 14.750  2.692   1.00 95.63 132 A 1 
ATOM   1050 C  CB  . VAL A 1 132 ? -13.242 14.116  1.534   1.00 95.28 132 A 1 
ATOM   1051 C  CG1 . VAL A 1 132 ? -14.361 14.588  0.593   1.00 93.49 132 A 1 
ATOM   1052 C  CG2 . VAL A 1 132 ? -13.597 12.719  2.050   1.00 93.55 132 A 1 
ATOM   1053 N  N   . ALA A 1 133 ? -10.085 12.748  1.758   1.00 96.61 133 A 1 
ATOM   1054 C  CA  . ALA A 1 133 ? -8.906  12.383  2.531   1.00 96.62 133 A 1 
ATOM   1055 C  C   . ALA A 1 133 ? -7.712  12.145  1.599   1.00 97.18 133 A 1 
ATOM   1056 O  O   . ALA A 1 133 ? -7.884  11.717  0.452   1.00 97.01 133 A 1 
ATOM   1057 C  CB  . ALA A 1 133 ? -9.227  11.159  3.391   1.00 95.59 133 A 1 
ATOM   1058 N  N   . ASP A 1 134 ? -6.499  12.431  2.097   1.00 97.65 134 A 1 
ATOM   1059 C  CA  . ASP A 1 134 ? -5.268  12.063  1.400   1.00 97.75 134 A 1 
ATOM   1060 C  C   . ASP A 1 134 ? -5.112  10.532  1.313   1.00 97.83 134 A 1 
ATOM   1061 O  O   . ASP A 1 134 ? -5.921  9.774   1.860   1.00 97.22 134 A 1 
ATOM   1062 C  CB  . ASP A 1 134 ? -4.056  12.761  2.041   1.00 97.49 134 A 1 
ATOM   1063 C  CG  . ASP A 1 134 ? -3.808  12.425  3.511   1.00 97.57 134 A 1 
ATOM   1064 O  OD1 . ASP A 1 134 ? -4.196  11.339  3.969   1.00 96.31 134 A 1 
ATOM   1065 O  OD2 . ASP A 1 134 ? -3.240  13.289  4.209   1.00 95.65 134 A 1 
ATOM   1066 N  N   . GLY A 1 135 ? -4.098  10.060  0.594   1.00 98.21 135 A 1 
ATOM   1067 C  CA  . GLY A 1 135 ? -3.900  8.628   0.379   1.00 98.29 135 A 1 
ATOM   1068 C  C   . GLY A 1 135 ? -3.221  7.897   1.537   1.00 98.32 135 A 1 
ATOM   1069 O  O   . GLY A 1 135 ? -3.135  6.671   1.500   1.00 97.65 135 A 1 
ATOM   1070 N  N   . GLY A 1 136 ? -2.716  8.613   2.545   1.00 98.43 136 A 1 
ATOM   1071 C  CA  . GLY A 1 136 ? -2.158  8.031   3.761   1.00 98.32 136 A 1 
ATOM   1072 C  C   . GLY A 1 136 ? -0.885  7.196   3.586   1.00 98.54 136 A 1 
ATOM   1073 O  O   . GLY A 1 136 ? -0.522  6.462   4.502   1.00 98.06 136 A 1 
ATOM   1074 N  N   . VAL A 1 137 ? -0.202  7.291   2.452   1.00 98.80 137 A 1 
ATOM   1075 C  CA  . VAL A 1 137 ? 1.053   6.562   2.195   1.00 98.91 137 A 1 
ATOM   1076 C  C   . VAL A 1 137 ? 2.241   7.468   2.479   1.00 98.94 137 A 1 
ATOM   1077 O  O   . VAL A 1 137 ? 2.368   8.538   1.887   1.00 98.88 137 A 1 
ATOM   1078 C  CB  . VAL A 1 137 ? 1.115   5.995   0.767   1.00 98.89 137 A 1 
ATOM   1079 C  CG1 . VAL A 1 137 ? 2.380   5.173   0.555   1.00 98.69 137 A 1 
ATOM   1080 C  CG2 . VAL A 1 137 ? -0.090  5.105   0.462   1.00 98.69 137 A 1 
ATOM   1081 N  N   . ILE A 1 138 ? 3.130   7.031   3.383   1.00 98.96 138 A 1 
ATOM   1082 C  CA  . ILE A 1 138 ? 4.342   7.769   3.763   1.00 98.95 138 A 1 
ATOM   1083 C  C   . ILE A 1 138 ? 5.519   6.794   3.835   1.00 98.93 138 A 1 
ATOM   1084 O  O   . ILE A 1 138 ? 5.420   5.728   4.428   1.00 98.94 138 A 1 
ATOM   1085 C  CB  . ILE A 1 138 ? 4.157   8.528   5.107   1.00 98.91 138 A 1 
ATOM   1086 C  CG1 . ILE A 1 138 ? 2.895   9.427   5.097   1.00 98.54 138 A 1 
ATOM   1087 C  CG2 . ILE A 1 138 ? 5.414   9.373   5.405   1.00 98.57 138 A 1 
ATOM   1088 C  CD1 . ILE A 1 138 ? 2.605   10.138  6.427   1.00 97.99 138 A 1 
ATOM   1089 N  N   . ILE A 1 139 ? 6.664   7.199   3.286   1.00 98.97 139 A 1 
ATOM   1090 C  CA  . ILE A 1 139 ? 7.957   6.536   3.470   1.00 98.96 139 A 1 
ATOM   1091 C  C   . ILE A 1 139 ? 8.771   7.368   4.459   1.00 98.98 139 A 1 
ATOM   1092 O  O   . ILE A 1 139 ? 9.070   8.529   4.181   1.00 98.94 139 A 1 
ATOM   1093 C  CB  . ILE A 1 139 ? 8.698   6.357   2.131   1.00 98.98 139 A 1 
ATOM   1094 C  CG1 . ILE A 1 139 ? 7.866   5.513   1.139   1.00 98.89 139 A 1 
ATOM   1095 C  CG2 . ILE A 1 139 ? 10.077  5.705   2.373   1.00 98.90 139 A 1 
ATOM   1096 C  CD1 . ILE A 1 139 ? 8.439   5.490   -0.286  1.00 98.81 139 A 1 
ATOM   1097 N  N   . PHE A 1 140 ? 9.171   6.770   5.577   1.00 98.98 140 A 1 
ATOM   1098 C  CA  . PHE A 1 140 ? 10.170  7.304   6.490   1.00 98.93 140 A 1 
ATOM   1099 C  C   . PHE A 1 140 ? 11.502  6.601   6.252   1.00 98.97 140 A 1 
ATOM   1100 O  O   . PHE A 1 140 ? 11.538  5.389   6.081   1.00 98.95 140 A 1 
ATOM   1101 C  CB  . PHE A 1 140 ? 9.717   7.123   7.940   1.00 98.97 140 A 1 
ATOM   1102 C  CG  . PHE A 1 140 ? 8.487   7.911   8.299   1.00 98.96 140 A 1 
ATOM   1103 C  CD1 . PHE A 1 140 ? 8.605   9.238   8.769   1.00 98.84 140 A 1 
ATOM   1104 C  CD2 . PHE A 1 140 ? 7.199   7.354   8.156   1.00 98.83 140 A 1 
ATOM   1105 C  CE1 . PHE A 1 140 ? 7.468   9.992   9.083   1.00 98.65 140 A 1 
ATOM   1106 C  CE2 . PHE A 1 140 ? 6.057   8.104   8.467   1.00 98.64 140 A 1 
ATOM   1107 C  CZ  . PHE A 1 140 ? 6.186   9.425   8.927   1.00 98.65 140 A 1 
ATOM   1108 N  N   . SER A 1 141 ? 12.604  7.341   6.268   1.00 98.94 141 A 1 
ATOM   1109 C  CA  . SER A 1 141 ? 13.939  6.791   6.063   1.00 98.97 141 A 1 
ATOM   1110 C  C   . SER A 1 141 ? 14.965  7.437   6.993   1.00 98.95 141 A 1 
ATOM   1111 O  O   . SER A 1 141 ? 14.959  8.645   7.208   1.00 98.83 141 A 1 
ATOM   1112 C  CB  . SER A 1 141 ? 14.347  6.969   4.597   1.00 98.92 141 A 1 
ATOM   1113 O  OG  . SER A 1 141 ? 15.588  6.336   4.362   1.00 98.66 141 A 1 
ATOM   1114 N  N   . LYS A 1 142 ? 15.890  6.614   7.523   1.00 98.84 142 A 1 
ATOM   1115 C  CA  . LYS A 1 142 ? 17.117  7.096   8.167   1.00 98.78 142 A 1 
ATOM   1116 C  C   . LYS A 1 142 ? 18.180  7.479   7.134   1.00 98.64 142 A 1 
ATOM   1117 O  O   . LYS A 1 142 ? 19.068  8.272   7.438   1.00 98.35 142 A 1 
ATOM   1118 C  CB  . LYS A 1 142 ? 17.679  6.016   9.091   1.00 98.74 142 A 1 
ATOM   1119 C  CG  . LYS A 1 142 ? 16.775  5.741   10.300  1.00 98.46 142 A 1 
ATOM   1120 C  CD  . LYS A 1 142 ? 17.371  4.594   11.117  1.00 97.90 142 A 1 
ATOM   1121 C  CE  . LYS A 1 142 ? 16.430  4.188   12.236  1.00 96.67 142 A 1 
ATOM   1122 N  NZ  . LYS A 1 142 ? 16.783  2.827   12.710  1.00 95.40 142 A 1 
ATOM   1123 N  N   . LEU A 1 143 ? 18.086  6.908   5.942   1.00 98.78 143 A 1 
ATOM   1124 C  CA  . LEU A 1 143 ? 19.000  7.128   4.829   1.00 98.79 143 A 1 
ATOM   1125 C  C   . LEU A 1 143 ? 18.523  8.308   3.976   1.00 98.79 143 A 1 
ATOM   1126 O  O   . LEU A 1 143 ? 17.317  8.503   3.838   1.00 98.67 143 A 1 
ATOM   1127 C  CB  . LEU A 1 143 ? 19.070  5.851   3.987   1.00 98.72 143 A 1 
ATOM   1128 C  CG  . LEU A 1 143 ? 19.506  4.608   4.767   1.00 98.37 143 A 1 
ATOM   1129 C  CD1 . LEU A 1 143 ? 19.265  3.377   3.901   1.00 97.76 143 A 1 
ATOM   1130 C  CD2 . LEU A 1 143 ? 20.981  4.706   5.168   1.00 97.57 143 A 1 
ATOM   1131 N  N   . PRO A 1 144 ? 19.440  9.067   3.365   1.00 98.64 144 A 1 
ATOM   1132 C  CA  . PRO A 1 144 ? 19.071  10.226  2.558   1.00 98.66 144 A 1 
ATOM   1133 C  C   . PRO A 1 144 ? 18.121  9.876   1.410   1.00 98.60 144 A 1 
ATOM   1134 O  O   . PRO A 1 144 ? 18.392  8.975   0.611   1.00 98.54 144 A 1 
ATOM   1135 C  CB  . PRO A 1 144 ? 20.389  10.812  2.051   1.00 98.46 144 A 1 
ATOM   1136 C  CG  . PRO A 1 144 ? 21.414  10.343  3.088   1.00 97.50 144 A 1 
ATOM   1137 C  CD  . PRO A 1 144 ? 20.882  8.968   3.494   1.00 98.50 144 A 1 
ATOM   1138 N  N   . ILE A 1 145 ? 17.052  10.641  1.276   1.00 98.76 145 A 1 
ATOM   1139 C  CA  . ILE A 1 145 ? 16.171  10.602  0.102   1.00 98.78 145 A 1 
ATOM   1140 C  C   . ILE A 1 145 ? 16.708  11.600  -0.924  1.00 98.52 145 A 1 
ATOM   1141 O  O   . ILE A 1 145 ? 16.623  12.817  -0.748  1.00 98.26 145 A 1 
ATOM   1142 C  CB  . ILE A 1 145 ? 14.695  10.845  0.481   1.00 98.82 145 A 1 
ATOM   1143 C  CG1 . ILE A 1 145 ? 14.189  9.718   1.414   1.00 98.75 145 A 1 
ATOM   1144 C  CG2 . ILE A 1 145 ? 13.831  10.935  -0.788  1.00 98.73 145 A 1 
ATOM   1145 C  CD1 . ILE A 1 145 ? 12.755  9.922   1.944   1.00 98.65 145 A 1 
ATOM   1146 N  N   . LEU A 1 146 ? 17.272  11.073  -2.009  1.00 98.46 146 A 1 
ATOM   1147 C  CA  . LEU A 1 146 ? 17.901  11.845  -3.085  1.00 98.21 146 A 1 
ATOM   1148 C  C   . LEU A 1 146 ? 16.888  12.407  -4.089  1.00 97.92 146 A 1 
ATOM   1149 O  O   . LEU A 1 146 ? 17.170  13.370  -4.795  1.00 97.37 146 A 1 
ATOM   1150 C  CB  . LEU A 1 146 ? 18.903  10.945  -3.835  1.00 98.06 146 A 1 
ATOM   1151 C  CG  . LEU A 1 146 ? 19.994  10.297  -2.963  1.00 97.77 146 A 1 
ATOM   1152 C  CD1 . LEU A 1 146 ? 20.908  9.463   -3.865  1.00 97.38 146 A 1 
ATOM   1153 C  CD2 . LEU A 1 146 ? 20.831  11.341  -2.232  1.00 97.23 146 A 1 
ATOM   1154 N  N   . GLN A 1 147 ? 15.736  11.770  -4.180  1.00 98.04 147 A 1 
ATOM   1155 C  CA  . GLN A 1 147 ? 14.610  12.208  -4.999  1.00 98.06 147 A 1 
ATOM   1156 C  C   . GLN A 1 147 ? 13.338  11.552  -4.471  1.00 98.36 147 A 1 
ATOM   1157 O  O   . GLN A 1 147 ? 13.375  10.422  -3.987  1.00 98.18 147 A 1 
ATOM   1158 C  CB  . GLN A 1 147 ? 14.886  11.834  -6.469  1.00 97.24 147 A 1 
ATOM   1159 C  CG  . GLN A 1 147 ? 13.795  12.325  -7.434  1.00 90.91 147 A 1 
ATOM   1160 C  CD  . GLN A 1 147 ? 14.194  12.196  -8.897  1.00 85.45 147 A 1 
ATOM   1161 O  OE1 . GLN A 1 147 ? 15.359  12.127  -9.257  1.00 77.31 147 A 1 
ATOM   1162 N  NE2 . GLN A 1 147 ? 13.235  12.178  -9.797  1.00 70.61 147 A 1 
ATOM   1163 N  N   . HIS A 1 148 ? 12.213  12.229  -4.616  1.00 98.49 148 A 1 
ATOM   1164 C  CA  . HIS A 1 148 ? 10.904  11.634  -4.408  1.00 98.34 148 A 1 
ATOM   1165 C  C   . HIS A 1 148 ? 9.953   12.025  -5.538  1.00 98.43 148 A 1 
ATOM   1166 O  O   . HIS A 1 148 ? 10.148  13.030  -6.216  1.00 97.92 148 A 1 
ATOM   1167 C  CB  . HIS A 1 148 ? 10.366  11.999  -3.013  1.00 97.62 148 A 1 
ATOM   1168 C  CG  . HIS A 1 148 ? 10.152  13.473  -2.806  1.00 94.88 148 A 1 
ATOM   1169 N  ND1 . HIS A 1 148 ? 9.166   14.243  -3.376  1.00 81.51 148 A 1 
ATOM   1170 C  CD2 . HIS A 1 148 ? 10.906  14.313  -2.027  1.00 84.41 148 A 1 
ATOM   1171 C  CE1 . HIS A 1 148 ? 9.324   15.506  -2.956  1.00 84.42 148 A 1 
ATOM   1172 N  NE2 . HIS A 1 148 ? 10.375  15.594  -2.132  1.00 88.02 148 A 1 
ATOM   1173 N  N   . ASP A 1 149 ? 8.953   11.198  -5.739  1.00 98.58 149 A 1 
ATOM   1174 C  CA  . ASP A 1 149 ? 7.911   11.395  -6.743  1.00 98.50 149 A 1 
ATOM   1175 C  C   . ASP A 1 149 ? 6.652   10.652  -6.287  1.00 98.73 149 A 1 
ATOM   1176 O  O   . ASP A 1 149 ? 6.670   9.940   -5.281  1.00 98.61 149 A 1 
ATOM   1177 C  CB  . ASP A 1 149 ? 8.439   10.876  -8.100  1.00 98.06 149 A 1 
ATOM   1178 C  CG  . ASP A 1 149 ? 7.719   11.426  -9.334  1.00 97.29 149 A 1 
ATOM   1179 O  OD1 . ASP A 1 149 ? 6.763   12.210  -9.211  1.00 96.02 149 A 1 
ATOM   1180 O  OD2 . ASP A 1 149 ? 8.158   11.086  -10.453 1.00 94.82 149 A 1 
ATOM   1181 N  N   . TYR A 1 150 ? 5.563   10.810  -7.000  1.00 98.80 150 A 1 
ATOM   1182 C  CA  . TYR A 1 150 ? 4.333   10.094  -6.705  1.00 98.89 150 A 1 
ATOM   1183 C  C   . TYR A 1 150 ? 3.462   9.944   -7.949  1.00 98.81 150 A 1 
ATOM   1184 O  O   . TYR A 1 150 ? 3.634   10.635  -8.956  1.00 98.55 150 A 1 
ATOM   1185 C  CB  . TYR A 1 150 ? 3.561   10.803  -5.580  1.00 98.79 150 A 1 
ATOM   1186 C  CG  . TYR A 1 150 ? 3.031   12.169  -5.967  1.00 98.71 150 A 1 
ATOM   1187 C  CD1 . TYR A 1 150 ? 3.813   13.326  -5.773  1.00 98.35 150 A 1 
ATOM   1188 C  CD2 . TYR A 1 150 ? 1.761   12.294  -6.556  1.00 98.23 150 A 1 
ATOM   1189 C  CE1 . TYR A 1 150 ? 3.336   14.585  -6.153  1.00 97.70 150 A 1 
ATOM   1190 C  CE2 . TYR A 1 150 ? 1.271   13.551  -6.948  1.00 97.68 150 A 1 
ATOM   1191 C  CZ  . TYR A 1 150 ? 2.059   14.693  -6.741  1.00 97.48 150 A 1 
ATOM   1192 O  OH  . TYR A 1 150 ? 1.579   15.923  -7.112  1.00 95.94 150 A 1 
ATOM   1193 N  N   . THR A 1 151 ? 2.486   9.065   -7.851  1.00 98.71 151 A 1 
ATOM   1194 C  CA  . THR A 1 151 ? 1.325   9.027   -8.740  1.00 98.79 151 A 1 
ATOM   1195 C  C   . THR A 1 151 ? 0.066   8.880   -7.905  1.00 98.83 151 A 1 
ATOM   1196 O  O   . THR A 1 151 ? 0.040   8.082   -6.967  1.00 98.58 151 A 1 
ATOM   1197 C  CB  . THR A 1 151 ? 1.473   7.928   -9.803  1.00 98.25 151 A 1 
ATOM   1198 O  OG1 . THR A 1 151 ? 0.480   8.060   -10.784 1.00 94.23 151 A 1 
ATOM   1199 C  CG2 . THR A 1 151 ? 1.391   6.499   -9.257  1.00 91.48 151 A 1 
ATOM   1200 N  N   . ILE A 1 152 ? -0.958  9.648   -8.218  1.00 98.77 152 A 1 
ATOM   1201 C  CA  . ILE A 1 152 ? -2.319  9.445   -7.706  1.00 98.71 152 A 1 
ATOM   1202 C  C   . ILE A 1 152 ? -3.054  8.572   -8.711  1.00 98.67 152 A 1 
ATOM   1203 O  O   . ILE A 1 152 ? -3.003  8.842   -9.905  1.00 98.39 152 A 1 
ATOM   1204 C  CB  . ILE A 1 152 ? -3.039  10.786  -7.471  1.00 98.36 152 A 1 
ATOM   1205 C  CG1 . ILE A 1 152 ? -2.305  11.684  -6.444  1.00 96.45 152 A 1 
ATOM   1206 C  CG2 . ILE A 1 152 ? -4.493  10.570  -7.031  1.00 96.69 152 A 1 
ATOM   1207 C  CD1 . ILE A 1 152 ? -2.085  11.040  -5.074  1.00 86.07 152 A 1 
ATOM   1208 N  N   . PHE A 1 153 ? -3.711  7.521   -8.228  1.00 98.60 153 A 1 
ATOM   1209 C  CA  . PHE A 1 153 ? -4.428  6.608   -9.111  1.00 98.68 153 A 1 
ATOM   1210 C  C   . PHE A 1 153 ? -5.632  7.278   -9.760  1.00 98.31 153 A 1 
ATOM   1211 O  O   . PHE A 1 153 ? -6.422  7.954   -9.104  1.00 97.59 153 A 1 
ATOM   1212 C  CB  . PHE A 1 153 ? -4.828  5.336   -8.353  1.00 98.69 153 A 1 
ATOM   1213 C  CG  . PHE A 1 153 ? -3.682  4.542   -7.763  1.00 98.81 153 A 1 
ATOM   1214 C  CD1 . PHE A 1 153 ? -2.481  4.371   -8.477  1.00 98.71 153 A 1 
ATOM   1215 C  CD2 . PHE A 1 153 ? -3.827  3.942   -6.505  1.00 98.69 153 A 1 
ATOM   1216 C  CE1 . PHE A 1 153 ? -1.434  3.603   -7.935  1.00 98.65 153 A 1 
ATOM   1217 C  CE2 . PHE A 1 153 ? -2.790  3.165   -5.958  1.00 98.63 153 A 1 
ATOM   1218 C  CZ  . PHE A 1 153 ? -1.587  3.001   -6.671  1.00 98.69 153 A 1 
ATOM   1219 N  N   . GLN A 1 154 ? -5.774  7.063   -11.065 1.00 98.15 154 A 1 
ATOM   1220 C  CA  . GLN A 1 154 ? -6.870  7.633   -11.845 1.00 97.70 154 A 1 
ATOM   1221 C  C   . GLN A 1 154 ? -8.176  6.862   -11.667 1.00 97.61 154 A 1 
ATOM   1222 O  O   . GLN A 1 154 ? -9.257  7.439   -11.770 1.00 95.58 154 A 1 
ATOM   1223 C  CB  . GLN A 1 154 ? -6.495  7.647   -13.330 1.00 96.63 154 A 1 
ATOM   1224 C  CG  . GLN A 1 154 ? -5.311  8.573   -13.602 1.00 88.06 154 A 1 
ATOM   1225 C  CD  . GLN A 1 154 ? -4.996  8.703   -15.099 1.00 78.72 154 A 1 
ATOM   1226 O  OE1 . GLN A 1 154 ? -5.535  8.021   -15.957 1.00 71.47 154 A 1 
ATOM   1227 N  NE2 . GLN A 1 154 ? -4.109  9.599   -15.457 1.00 67.67 154 A 1 
ATOM   1228 N  N   . LEU A 1 155 ? -8.077  5.553   -11.410 1.00 97.17 155 A 1 
ATOM   1229 C  CA  . LEU A 1 155 ? -9.228  4.687   -11.203 1.00 97.02 155 A 1 
ATOM   1230 C  C   . LEU A 1 155 ? -9.317  4.254   -9.746  1.00 97.21 155 A 1 
ATOM   1231 O  O   . LEU A 1 155 ? -8.327  3.872   -9.130  1.00 96.20 155 A 1 
ATOM   1232 C  CB  . LEU A 1 155 ? -9.180  3.472   -12.145 1.00 96.06 155 A 1 
ATOM   1233 C  CG  . LEU A 1 155 ? -9.205  3.802   -13.645 1.00 92.54 155 A 1 
ATOM   1234 C  CD1 . LEU A 1 155 ? -9.207  2.494   -14.440 1.00 89.38 155 A 1 
ATOM   1235 C  CD2 . LEU A 1 155 ? -10.442 4.595   -14.064 1.00 88.59 155 A 1 
ATOM   1236 N  N   . CYS A 1 156 ? -10.543 4.270   -9.236  1.00 96.58 156 A 1 
ATOM   1237 C  CA  . CYS A 1 156 ? -10.929 3.743   -7.935  1.00 95.97 156 A 1 
ATOM   1238 C  C   . CYS A 1 156 ? -12.376 3.255   -8.000  1.00 96.04 156 A 1 
ATOM   1239 O  O   . CYS A 1 156 ? -13.115 3.578   -8.943  1.00 94.66 156 A 1 
ATOM   1240 C  CB  . CYS A 1 156 ? -10.715 4.827   -6.864  1.00 94.30 156 A 1 
ATOM   1241 S  SG  . CYS A 1 156 ? -11.649 6.341   -7.277  1.00 85.05 156 A 1 
ATOM   1242 N  N   . CYS A 1 157 ? -12.810 2.475   -7.007  1.00 96.04 157 A 1 
ATOM   1243 C  CA  . CYS A 1 157 ? -14.205 2.091   -6.849  1.00 95.43 157 A 1 
ATOM   1244 C  C   . CYS A 1 157 ? -14.567 1.916   -5.368  1.00 95.20 157 A 1 
ATOM   1245 O  O   . CYS A 1 157 ? -13.695 1.902   -4.493  1.00 93.74 157 A 1 
ATOM   1246 C  CB  . CYS A 1 157 ? -14.509 0.848   -7.702  1.00 94.20 157 A 1 
ATOM   1247 S  SG  . CYS A 1 157 ? -13.601 -0.626  -7.136  1.00 91.35 157 A 1 
ATOM   1248 N  N   . GLY A 1 158 ? -15.856 1.805   -5.077  1.00 93.78 158 A 1 
ATOM   1249 C  CA  . GLY A 1 158 ? -16.333 1.620   -3.713  1.00 93.04 158 A 1 
ATOM   1250 C  C   . GLY A 1 158 ? -15.966 2.789   -2.786  1.00 93.42 158 A 1 
ATOM   1251 O  O   . GLY A 1 158 ? -16.122 3.950   -3.142  1.00 92.21 158 A 1 
ATOM   1252 N  N   . GLN A 1 159 ? -15.488 2.466   -1.587  1.00 90.91 159 A 1 
ATOM   1253 C  CA  . GLN A 1 159 ? -15.146 3.477   -0.576  1.00 90.84 159 A 1 
ATOM   1254 C  C   . GLN A 1 159 ? -13.891 4.281   -0.949  1.00 92.82 159 A 1 
ATOM   1255 O  O   . GLN A 1 159 ? -13.790 5.450   -0.575  1.00 92.08 159 A 1 
ATOM   1256 C  CB  . GLN A 1 159 ? -14.970 2.798   0.788   1.00 87.56 159 A 1 
ATOM   1257 C  CG  . GLN A 1 159 ? -16.296 2.228   1.322   1.00 77.35 159 A 1 
ATOM   1258 C  CD  . GLN A 1 159 ? -16.150 1.587   2.713   1.00 72.11 159 A 1 
ATOM   1259 O  OE1 . GLN A 1 159 ? -15.084 1.496   3.281   1.00 65.56 159 A 1 
ATOM   1260 N  NE2 . GLN A 1 159 ? -17.225 1.125   3.306   1.00 62.35 159 A 1 
ATOM   1261 N  N   . ASP A 1 160 ? -12.990 3.700   -1.732  1.00 93.83 160 A 1 
ATOM   1262 C  CA  . ASP A 1 160 ? -11.744 4.351   -2.153  1.00 94.54 160 A 1 
ATOM   1263 C  C   . ASP A 1 160 ? -11.980 5.581   -3.041  1.00 94.84 160 A 1 
ATOM   1264 O  O   . ASP A 1 160 ? -11.091 6.409   -3.216  1.00 93.94 160 A 1 
ATOM   1265 C  CB  . ASP A 1 160 ? -10.836 3.340   -2.858  1.00 94.51 160 A 1 
ATOM   1266 C  CG  . ASP A 1 160 ? -10.126 2.355   -1.925  1.00 94.38 160 A 1 
ATOM   1267 O  OD1 . ASP A 1 160 ? -10.310 2.403   -0.690  1.00 92.26 160 A 1 
ATOM   1268 O  OD2 . ASP A 1 160 ? -9.313  1.553   -2.444  1.00 92.14 160 A 1 
ATOM   1269 N  N   . TYR A 1 161 ? -13.209 5.755   -3.539  1.00 94.28 161 A 1 
ATOM   1270 C  CA  . TYR A 1 161 ? -13.614 6.962   -4.275  1.00 94.10 161 A 1 
ATOM   1271 C  C   . TYR A 1 161 ? -13.406 8.266   -3.477  1.00 94.80 161 A 1 
ATOM   1272 O  O   . TYR A 1 161 ? -13.192 9.328   -4.062  1.00 94.18 161 A 1 
ATOM   1273 C  CB  . TYR A 1 161 ? -15.096 6.800   -4.628  1.00 92.88 161 A 1 
ATOM   1274 C  CG  . TYR A 1 161 ? -15.603 7.823   -5.605  1.00 88.90 161 A 1 
ATOM   1275 C  CD1 . TYR A 1 161 ? -16.424 8.876   -5.177  1.00 84.74 161 A 1 
ATOM   1276 C  CD2 . TYR A 1 161 ? -15.282 7.683   -6.971  1.00 84.11 161 A 1 
ATOM   1277 C  CE1 . TYR A 1 161 ? -16.979 9.758   -6.115  1.00 80.78 161 A 1 
ATOM   1278 C  CE2 . TYR A 1 161 ? -15.829 8.560   -7.913  1.00 80.41 161 A 1 
ATOM   1279 C  CZ  . TYR A 1 161 ? -16.693 9.580   -7.483  1.00 79.59 161 A 1 
ATOM   1280 O  OH  . TYR A 1 161 ? -17.288 10.392  -8.418  1.00 75.66 161 A 1 
ATOM   1281 N  N   . PHE A 1 162 ? -13.459 8.186   -2.142  1.00 94.99 162 A 1 
ATOM   1282 C  CA  . PHE A 1 162 ? -13.301 9.338   -1.262  1.00 95.01 162 A 1 
ATOM   1283 C  C   . PHE A 1 162 ? -11.868 9.521   -0.739  1.00 95.72 162 A 1 
ATOM   1284 O  O   . PHE A 1 162 ? -11.616 10.455  0.028   1.00 95.32 162 A 1 
ATOM   1285 C  CB  . PHE A 1 162 ? -14.318 9.236   -0.119  1.00 94.28 162 A 1 
ATOM   1286 C  CG  . PHE A 1 162 ? -15.756 9.251   -0.598  1.00 92.99 162 A 1 
ATOM   1287 C  CD1 . PHE A 1 162 ? -16.329 10.447  -1.075  1.00 90.05 162 A 1 
ATOM   1288 C  CD2 . PHE A 1 162 ? -16.517 8.072   -0.597  1.00 89.58 162 A 1 
ATOM   1289 C  CE1 . PHE A 1 162 ? -17.659 10.467  -1.530  1.00 87.79 162 A 1 
ATOM   1290 C  CE2 . PHE A 1 162 ? -17.845 8.079   -1.050  1.00 87.51 162 A 1 
ATOM   1291 C  CZ  . PHE A 1 162 ? -18.422 9.279   -1.521  1.00 87.69 162 A 1 
ATOM   1292 N  N   . VAL A 1 163 ? -10.925 8.666   -1.143  1.00 96.19 163 A 1 
ATOM   1293 C  CA  . VAL A 1 163 ? -9.523  8.670   -0.703  1.00 96.56 163 A 1 
ATOM   1294 C  C   . VAL A 1 163 ? -8.610  8.871   -1.909  1.00 97.04 163 A 1 
ATOM   1295 O  O   . VAL A 1 163 ? -8.775  8.231   -2.942  1.00 96.82 163 A 1 
ATOM   1296 C  CB  . VAL A 1 163 ? -9.184  7.372   0.053   1.00 95.46 163 A 1 
ATOM   1297 C  CG1 . VAL A 1 163 ? -7.747  7.389   0.575   1.00 90.54 163 A 1 
ATOM   1298 C  CG2 . VAL A 1 163 ? -10.104 7.177   1.265   1.00 89.11 163 A 1 
ATOM   1299 N  N   . SER A 1 164 ? -7.615  9.758   -1.785  1.00 97.71 164 A 1 
ATOM   1300 C  CA  . SER A 1 164 ? -6.665  10.033  -2.868  1.00 97.91 164 A 1 
ATOM   1301 C  C   . SER A 1 164 ? -5.523  9.002   -2.896  1.00 98.11 164 A 1 
ATOM   1302 O  O   . SER A 1 164 ? -4.357  9.352   -2.706  1.00 97.53 164 A 1 
ATOM   1303 C  CB  . SER A 1 164 ? -6.167  11.473  -2.754  1.00 97.33 164 A 1 
ATOM   1304 O  OG  . SER A 1 164 ? -5.568  11.889  -3.958  1.00 92.39 164 A 1 
ATOM   1305 N  N   . LYS A 1 165 ? -5.849  7.713   -3.098  1.00 98.29 165 A 1 
ATOM   1306 C  CA  . LYS A 1 165 ? -4.865  6.618   -3.140  1.00 98.14 165 A 1 
ATOM   1307 C  C   . LYS A 1 165 ? -3.860  6.790   -4.281  1.00 98.40 165 A 1 
ATOM   1308 O  O   . LYS A 1 165 ? -4.160  7.349   -5.338  1.00 98.22 165 A 1 
ATOM   1309 C  CB  . LYS A 1 165 ? -5.552  5.247   -3.213  1.00 97.36 165 A 1 
ATOM   1310 C  CG  . LYS A 1 165 ? -6.086  4.785   -1.847  1.00 94.69 165 A 1 
ATOM   1311 C  CD  . LYS A 1 165 ? -6.499  3.305   -1.886  1.00 93.89 165 A 1 
ATOM   1312 C  CE  . LYS A 1 165 ? -6.875  2.800   -0.486  1.00 92.32 165 A 1 
ATOM   1313 N  NZ  . LYS A 1 165 ? -7.254  1.366   -0.492  1.00 90.33 165 A 1 
ATOM   1314 N  N   . GLY A 1 166 ? -2.652  6.266   -4.057  1.00 98.82 166 A 1 
ATOM   1315 C  CA  . GLY A 1 166 ? -1.563  6.350   -5.014  1.00 98.87 166 A 1 
ATOM   1316 C  C   . GLY A 1 166 ? -0.333  5.567   -4.576  1.00 98.81 166 A 1 
ATOM   1317 O  O   . GLY A 1 166 ? -0.356  4.828   -3.592  1.00 98.79 166 A 1 
ATOM   1318 N  N   . SER A 1 167 ? 0.756   5.749   -5.322  1.00 98.90 167 A 1 
ATOM   1319 C  CA  . SER A 1 167 ? 2.076   5.216   -5.001  1.00 98.99 167 A 1 
ATOM   1320 C  C   . SER A 1 167 ? 3.063   6.356   -4.762  1.00 98.91 167 A 1 
ATOM   1321 O  O   . SER A 1 167 ? 3.045   7.354   -5.489  1.00 98.90 167 A 1 
ATOM   1322 C  CB  . SER A 1 167 ? 2.595   4.306   -6.119  1.00 98.92 167 A 1 
ATOM   1323 O  OG  . SER A 1 167 ? 1.714   3.221   -6.341  1.00 98.59 167 A 1 
ATOM   1324 N  N   . VAL A 1 168 ? 3.938   6.196   -3.775  1.00 98.94 168 A 1 
ATOM   1325 C  CA  . VAL A 1 168 ? 5.035   7.128   -3.474  1.00 98.98 168 A 1 
ATOM   1326 C  C   . VAL A 1 168 ? 6.351   6.492   -3.883  1.00 98.95 168 A 1 
ATOM   1327 O  O   . VAL A 1 168 ? 6.598   5.329   -3.585  1.00 98.82 168 A 1 
ATOM   1328 C  CB  . VAL A 1 168 ? 5.056   7.507   -1.983  1.00 98.68 168 A 1 
ATOM   1329 C  CG1 . VAL A 1 168 ? 6.192   8.474   -1.657  1.00 93.63 168 A 1 
ATOM   1330 C  CG2 . VAL A 1 168 ? 3.754   8.197   -1.578  1.00 93.84 168 A 1 
ATOM   1331 N  N   . TYR A 1 169 ? 7.205   7.254   -4.536  1.00 98.82 169 A 1 
ATOM   1332 C  CA  . TYR A 1 169 ? 8.570   6.888   -4.882  1.00 98.72 169 A 1 
ATOM   1333 C  C   . TYR A 1 169 ? 9.567   7.642   -4.009  1.00 98.77 169 A 1 
ATOM   1334 O  O   . TYR A 1 169 ? 9.467   8.861   -3.855  1.00 98.65 169 A 1 
ATOM   1335 C  CB  . TYR A 1 169 ? 8.811   7.174   -6.363  1.00 98.59 169 A 1 
ATOM   1336 C  CG  . TYR A 1 169 ? 10.264  7.073   -6.782  1.00 98.52 169 A 1 
ATOM   1337 C  CD1 . TYR A 1 169 ? 11.027  8.243   -6.965  1.00 98.19 169 A 1 
ATOM   1338 C  CD2 . TYR A 1 169 ? 10.866  5.816   -6.954  1.00 98.15 169 A 1 
ATOM   1339 C  CE1 . TYR A 1 169 ? 12.376  8.153   -7.342  1.00 97.76 169 A 1 
ATOM   1340 C  CE2 . TYR A 1 169 ? 12.219  5.718   -7.332  1.00 97.71 169 A 1 
ATOM   1341 C  CZ  . TYR A 1 169 ? 12.973  6.892   -7.529  1.00 97.68 169 A 1 
ATOM   1342 O  OH  . TYR A 1 169 ? 14.284  6.799   -7.903  1.00 96.73 169 A 1 
ATOM   1343 N  N   . ALA A 1 170 ? 10.586  6.940   -3.496  1.00 98.74 170 A 1 
ATOM   1344 C  CA  . ALA A 1 170 ? 11.759  7.508   -2.861  1.00 98.74 170 A 1 
ATOM   1345 C  C   . ALA A 1 170 ? 13.034  6.883   -3.434  1.00 98.65 170 A 1 
ATOM   1346 O  O   . ALA A 1 170 ? 13.199  5.665   -3.421  1.00 98.50 170 A 1 
ATOM   1347 C  CB  . ALA A 1 170 ? 11.657  7.309   -1.342  1.00 98.82 170 A 1 
ATOM   1348 N  N   . ARG A 1 171 ? 13.966  7.717   -3.893  1.00 98.61 171 A 1 
ATOM   1349 C  CA  . ARG A 1 171 ? 15.323  7.309   -4.250  1.00 98.49 171 A 1 
ATOM   1350 C  C   . ARG A 1 171 ? 16.188  7.380   -3.003  1.00 98.52 171 A 1 
ATOM   1351 O  O   . ARG A 1 171 ? 16.528  8.476   -2.559  1.00 98.38 171 A 1 
ATOM   1352 C  CB  . ARG A 1 171 ? 15.829  8.202   -5.385  1.00 97.96 171 A 1 
ATOM   1353 C  CG  . ARG A 1 171 ? 17.231  7.796   -5.846  1.00 95.29 171 A 1 
ATOM   1354 C  CD  . ARG A 1 171 ? 17.678  8.654   -7.035  1.00 93.20 171 A 1 
ATOM   1355 N  NE  . ARG A 1 171 ? 16.850  8.393   -8.218  1.00 89.85 171 A 1 
ATOM   1356 C  CZ  . ARG A 1 171 ? 17.082  8.822   -9.448  1.00 89.32 171 A 1 
ATOM   1357 N  NH1 . ARG A 1 171 ? 18.088  9.606   -9.728  1.00 82.88 171 A 1 
ATOM   1358 N  NH2 . ARG A 1 171 ? 16.295  8.459   -10.428 1.00 83.80 171 A 1 
ATOM   1359 N  N   . ILE A 1 172 ? 16.513  6.230   -2.425  1.00 98.56 172 A 1 
ATOM   1360 C  CA  . ILE A 1 172 ? 17.172  6.127   -1.121  1.00 98.61 172 A 1 
ATOM   1361 C  C   . ILE A 1 172 ? 18.643  5.754   -1.311  1.00 98.55 172 A 1 
ATOM   1362 O  O   . ILE A 1 172 ? 18.957  4.738   -1.919  1.00 98.47 172 A 1 
ATOM   1363 C  CB  . ILE A 1 172 ? 16.412  5.161   -0.193  1.00 98.83 172 A 1 
ATOM   1364 C  CG1 . ILE A 1 172 ? 14.981  5.716   0.044   1.00 98.75 172 A 1 
ATOM   1365 C  CG2 . ILE A 1 172 ? 17.168  4.985   1.124   1.00 98.79 172 A 1 
ATOM   1366 C  CD1 . ILE A 1 172 ? 14.119  4.910   1.020   1.00 98.41 172 A 1 
ATOM   1367 N  N   . GLN A 1 173 ? 19.537  6.583   -0.774  1.00 98.64 173 A 1 
ATOM   1368 C  CA  . GLN A 1 173 ? 20.978  6.370   -0.886  1.00 98.68 173 A 1 
ATOM   1369 C  C   . GLN A 1 173 ? 21.438  5.177   -0.042  1.00 98.62 173 A 1 
ATOM   1370 O  O   . GLN A 1 173 ? 21.051  5.052   1.108   1.00 98.60 173 A 1 
ATOM   1371 C  CB  . GLN A 1 173 ? 21.699  7.656   -0.470  1.00 98.50 173 A 1 
ATOM   1372 C  CG  . GLN A 1 173 ? 23.201  7.553   -0.753  1.00 98.23 173 A 1 
ATOM   1373 C  CD  . GLN A 1 173 ? 24.007  8.776   -0.324  1.00 98.24 173 A 1 
ATOM   1374 O  OE1 . GLN A 1 173 ? 23.502  9.796   0.112   1.00 96.32 173 A 1 
ATOM   1375 N  NE2 . GLN A 1 173 ? 25.310  8.695   -0.443  1.00 96.10 173 A 1 
ATOM   1376 N  N   . THR A 1 174 ? 22.335  4.349   -0.601  1.00 98.67 174 A 1 
ATOM   1377 C  CA  . THR A 1 174 ? 22.944  3.195   0.090   1.00 98.62 174 A 1 
ATOM   1378 C  C   . THR A 1 174 ? 24.475  3.281   0.134   1.00 98.44 174 A 1 
ATOM   1379 O  O   . THR A 1 174 ? 25.079  2.908   1.133   1.00 97.68 174 A 1 
ATOM   1380 C  CB  . THR A 1 174 ? 22.525  1.874   -0.567  1.00 98.52 174 A 1 
ATOM   1381 O  OG1 . THR A 1 174 ? 22.800  1.913   -1.950  1.00 98.02 174 A 1 
ATOM   1382 C  CG2 . THR A 1 174 ? 21.029  1.619   -0.404  1.00 97.89 174 A 1 
ATOM   1383 N  N   . THR A 1 175 ? 25.109  3.822   -0.894  1.00 98.27 175 A 1 
ATOM   1384 C  CA  . THR A 1 175 ? 26.553  4.080   -0.931  1.00 98.04 175 A 1 
ATOM   1385 C  C   . THR A 1 175 ? 26.829  5.504   -1.418  1.00 98.01 175 A 1 
ATOM   1386 O  O   . THR A 1 175 ? 25.912  6.225   -1.826  1.00 97.53 175 A 1 
ATOM   1387 C  CB  . THR A 1 175 ? 27.310  3.062   -1.809  1.00 97.48 175 A 1 
ATOM   1388 O  OG1 . THR A 1 175 ? 27.144  3.361   -3.172  1.00 94.42 175 A 1 
ATOM   1389 C  CG2 . THR A 1 175 ? 26.901  1.610   -1.577  1.00 94.12 175 A 1 
ATOM   1390 N  N   . ALA A 1 176 ? 28.092  5.924   -1.437  1.00 97.54 176 A 1 
ATOM   1391 C  CA  . ALA A 1 176 ? 28.463  7.243   -1.951  1.00 97.07 176 A 1 
ATOM   1392 C  C   . ALA A 1 176 ? 28.024  7.505   -3.414  1.00 96.70 176 A 1 
ATOM   1393 O  O   . ALA A 1 176 ? 27.872  8.661   -3.813  1.00 95.32 176 A 1 
ATOM   1394 C  CB  . ALA A 1 176 ? 29.983  7.393   -1.810  1.00 96.24 176 A 1 
ATOM   1395 N  N   . THR A 1 177 ? 27.826  6.444   -4.203  1.00 96.38 177 A 1 
ATOM   1396 C  CA  . THR A 1 177 ? 27.526  6.534   -5.646  1.00 95.83 177 A 1 
ATOM   1397 C  C   . THR A 1 177 ? 26.285  5.756   -6.071  1.00 96.03 177 A 1 
ATOM   1398 O  O   . THR A 1 177 ? 25.905  5.794   -7.239  1.00 95.13 177 A 1 
ATOM   1399 C  CB  . THR A 1 177 ? 28.719  6.047   -6.481  1.00 94.73 177 A 1 
ATOM   1400 O  OG1 . THR A 1 177 ? 29.046  4.719   -6.149  1.00 92.31 177 A 1 
ATOM   1401 C  CG2 . THR A 1 177 ? 29.973  6.892   -6.252  1.00 91.09 177 A 1 
ATOM   1402 N  N   . GLN A 1 178 ? 25.657  5.029   -5.145  1.00 96.89 178 A 1 
ATOM   1403 C  CA  . GLN A 1 178 ? 24.550  4.127   -5.434  1.00 97.13 178 A 1 
ATOM   1404 C  C   . GLN A 1 178 ? 23.363  4.393   -4.519  1.00 97.70 178 A 1 
ATOM   1405 O  O   . GLN A 1 178 ? 23.483  4.928   -3.415  1.00 97.68 178 A 1 
ATOM   1406 C  CB  . GLN A 1 178 ? 25.020  2.664   -5.340  1.00 96.68 178 A 1 
ATOM   1407 C  CG  . GLN A 1 178 ? 26.086  2.327   -6.384  1.00 95.51 178 A 1 
ATOM   1408 C  CD  . GLN A 1 178 ? 26.650  0.924   -6.197  1.00 94.94 178 A 1 
ATOM   1409 O  OE1 . GLN A 1 178 ? 27.230  0.595   -5.175  1.00 89.72 178 A 1 
ATOM   1410 N  NE2 . GLN A 1 178 ? 26.519  0.069   -7.181  1.00 87.59 178 A 1 
ATOM   1411 N  N   . TYR A 1 179 ? 22.210  3.991   -5.002  1.00 97.87 179 A 1 
ATOM   1412 C  CA  . TYR A 1 179 ? 20.939  4.111   -4.312  1.00 97.94 179 A 1 
ATOM   1413 C  C   . TYR A 1 179 ? 20.006  2.988   -4.760  1.00 97.90 179 A 1 
ATOM   1414 O  O   . TYR A 1 179 ? 20.294  2.262   -5.707  1.00 97.72 179 A 1 
ATOM   1415 C  CB  . TYR A 1 179 ? 20.332  5.495   -4.581  1.00 97.73 179 A 1 
ATOM   1416 C  CG  . TYR A 1 179 ? 20.255  5.880   -6.044  1.00 97.59 179 A 1 
ATOM   1417 C  CD1 . TYR A 1 179 ? 21.216  6.765   -6.586  1.00 96.91 179 A 1 
ATOM   1418 C  CD2 . TYR A 1 179 ? 19.260  5.356   -6.880  1.00 96.82 179 A 1 
ATOM   1419 C  CE1 . TYR A 1 179 ? 21.172  7.130   -7.945  1.00 96.05 179 A 1 
ATOM   1420 C  CE2 . TYR A 1 179 ? 19.211  5.703   -8.247  1.00 96.00 179 A 1 
ATOM   1421 C  CZ  . TYR A 1 179 ? 20.167  6.596   -8.773  1.00 95.83 179 A 1 
ATOM   1422 O  OH  . TYR A 1 179 ? 20.122  6.946   -10.091 1.00 94.20 179 A 1 
ATOM   1423 N  N   . ILE A 1 180 ? 18.890  2.872   -4.082  1.00 98.23 180 A 1 
ATOM   1424 C  CA  . ILE A 1 180 ? 17.804  1.963   -4.457  1.00 98.36 180 A 1 
ATOM   1425 C  C   . ILE A 1 180 ? 16.536  2.758   -4.737  1.00 98.37 180 A 1 
ATOM   1426 O  O   . ILE A 1 180 ? 16.336  3.868   -4.228  1.00 98.30 180 A 1 
ATOM   1427 C  CB  . ILE A 1 180 ? 17.599  0.868   -3.383  1.00 98.52 180 A 1 
ATOM   1428 C  CG1 . ILE A 1 180 ? 17.268  1.490   -2.001  1.00 98.14 180 A 1 
ATOM   1429 C  CG2 . ILE A 1 180 ? 18.839  -0.035  -3.341  1.00 97.49 180 A 1 
ATOM   1430 C  CD1 . ILE A 1 180 ? 16.950  0.460   -0.914  1.00 97.49 180 A 1 
ATOM   1431 N  N   . HIS A 1 181 ? 15.652  2.182   -5.529  1.00 98.50 181 A 1 
ATOM   1432 C  CA  . HIS A 1 181 ? 14.332  2.717   -5.809  1.00 98.43 181 A 1 
ATOM   1433 C  C   . HIS A 1 181 ? 13.322  2.090   -4.857  1.00 98.52 181 A 1 
ATOM   1434 O  O   . HIS A 1 181 ? 13.086  0.890   -4.924  1.00 98.54 181 A 1 
ATOM   1435 C  CB  . HIS A 1 181 ? 13.982  2.435   -7.266  1.00 98.22 181 A 1 
ATOM   1436 C  CG  . HIS A 1 181 ? 14.968  3.023   -8.235  1.00 98.00 181 A 1 
ATOM   1437 N  ND1 . HIS A 1 181 ? 15.097  4.366   -8.538  1.00 95.70 181 A 1 
ATOM   1438 C  CD2 . HIS A 1 181 ? 15.901  2.328   -8.959  1.00 96.09 181 A 1 
ATOM   1439 C  CE1 . HIS A 1 181 ? 16.077  4.467   -9.443  1.00 95.52 181 A 1 
ATOM   1440 N  NE2 . HIS A 1 181 ? 16.589  3.254   -9.717  1.00 95.69 181 A 1 
ATOM   1441 N  N   . VAL A 1 182 ? 12.732  2.867   -3.974  1.00 98.63 182 A 1 
ATOM   1442 C  CA  . VAL A 1 182 ? 11.720  2.384   -3.034  1.00 98.89 182 A 1 
ATOM   1443 C  C   . VAL A 1 182 ? 10.359  2.937   -3.437  1.00 98.83 182 A 1 
ATOM   1444 O  O   . VAL A 1 182 ? 10.210  4.131   -3.655  1.00 98.76 182 A 1 
ATOM   1445 C  CB  . VAL A 1 182 ? 12.085  2.728   -1.580  1.00 98.87 182 A 1 
ATOM   1446 C  CG1 . VAL A 1 182 ? 11.043  2.198   -0.594  1.00 98.77 182 A 1 
ATOM   1447 C  CG2 . VAL A 1 182 ? 13.444  2.113   -1.204  1.00 98.76 182 A 1 
ATOM   1448 N  N   . ILE A 1 183 ? 9.370   2.049   -3.524  1.00 98.98 183 A 1 
ATOM   1449 C  CA  . ILE A 1 183 ? 7.970   2.407   -3.760  1.00 98.86 183 A 1 
ATOM   1450 C  C   . ILE A 1 183 ? 7.151   1.948   -2.563  1.00 98.92 183 A 1 
ATOM   1451 O  O   . ILE A 1 183 ? 7.198   0.776   -2.198  1.00 98.84 183 A 1 
ATOM   1452 C  CB  . ILE A 1 183 ? 7.460   1.770   -5.070  1.00 98.52 183 A 1 
ATOM   1453 C  CG1 . ILE A 1 183 ? 8.206   2.298   -6.315  1.00 93.71 183 A 1 
ATOM   1454 C  CG2 . ILE A 1 183 ? 5.941   1.953   -5.235  1.00 95.59 183 A 1 
ATOM   1455 C  CD1 . ILE A 1 183 ? 7.801   3.691   -6.792  1.00 84.71 183 A 1 
ATOM   1456 N  N   . ALA A 1 184 ? 6.350   2.837   -1.993  1.00 98.91 184 A 1 
ATOM   1457 C  CA  . ALA A 1 184 ? 5.266   2.462   -1.099  1.00 98.99 184 A 1 
ATOM   1458 C  C   . ALA A 1 184 ? 3.931   2.653   -1.811  1.00 98.93 184 A 1 
ATOM   1459 O  O   . ALA A 1 184 ? 3.705   3.675   -2.463  1.00 98.90 184 A 1 
ATOM   1460 C  CB  . ALA A 1 184 ? 5.364   3.261   0.200   1.00 98.95 184 A 1 
ATOM   1461 N  N   . THR A 1 185 ? 3.036   1.683   -1.683  1.00 98.94 185 A 1 
ATOM   1462 C  CA  . THR A 1 185 ? 1.727   1.743   -2.332  1.00 98.96 185 A 1 
ATOM   1463 C  C   . THR A 1 185 ? 0.650   1.089   -1.485  1.00 98.90 185 A 1 
ATOM   1464 O  O   . THR A 1 185 ? 0.918   0.208   -0.679  1.00 98.57 185 A 1 
ATOM   1465 C  CB  . THR A 1 185 ? 1.792   1.147   -3.746  1.00 98.62 185 A 1 
ATOM   1466 O  OG1 . THR A 1 185 ? 0.605   1.422   -4.454  1.00 96.14 185 A 1 
ATOM   1467 C  CG2 . THR A 1 185 ? 1.996   -0.367  -3.773  1.00 96.44 185 A 1 
ATOM   1468 N  N   . ASN A 1 186 ? -0.589  1.526   -1.691  1.00 98.81 186 A 1 
ATOM   1469 C  CA  . ASN A 1 186 ? -1.793  0.908   -1.152  1.00 98.79 186 A 1 
ATOM   1470 C  C   . ASN A 1 186 ? -2.823  0.842   -2.285  1.00 98.72 186 A 1 
ATOM   1471 O  O   . ASN A 1 186 ? -3.309  1.876   -2.752  1.00 98.07 186 A 1 
ATOM   1472 C  CB  . ASN A 1 186 ? -2.273  1.718   0.065   1.00 98.46 186 A 1 
ATOM   1473 C  CG  . ASN A 1 186 ? -3.508  1.114   0.728   1.00 97.62 186 A 1 
ATOM   1474 O  OD1 . ASN A 1 186 ? -4.012  0.076   0.345   1.00 91.67 186 A 1 
ATOM   1475 N  ND2 . ASN A 1 186 ? -4.044  1.760   1.740   1.00 90.44 186 A 1 
ATOM   1476 N  N   . LEU A 1 187 ? -3.095  -0.365  -2.777  1.00 98.74 187 A 1 
ATOM   1477 C  CA  . LEU A 1 187 ? -3.986  -0.559  -3.919  1.00 98.69 187 A 1 
ATOM   1478 C  C   . LEU A 1 187 ? -5.462  -0.554  -3.493  1.00 98.46 187 A 1 
ATOM   1479 O  O   . LEU A 1 187 ? -5.795  -0.573  -2.308  1.00 97.84 187 A 1 
ATOM   1480 C  CB  . LEU A 1 187 ? -3.607  -1.832  -4.703  1.00 98.73 187 A 1 
ATOM   1481 C  CG  . LEU A 1 187 ? -2.170  -1.891  -5.243  1.00 98.57 187 A 1 
ATOM   1482 C  CD1 . LEU A 1 187 ? -2.038  -3.106  -6.173  1.00 98.45 187 A 1 
ATOM   1483 C  CD2 . LEU A 1 187 ? -1.778  -0.651  -6.051  1.00 98.34 187 A 1 
ATOM   1484 N  N   . GLN A 1 188 ? -6.336  -0.547  -4.489  1.00 98.20 188 A 1 
ATOM   1485 C  CA  . GLN A 1 188 ? -7.787  -0.589  -4.307  1.00 97.81 188 A 1 
ATOM   1486 C  C   . GLN A 1 188 ? -8.201  -1.690  -3.330  1.00 97.73 188 A 1 
ATOM   1487 O  O   . GLN A 1 188 ? -7.899  -2.868  -3.546  1.00 97.10 188 A 1 
ATOM   1488 C  CB  . GLN A 1 188 ? -8.432  -0.819  -5.683  1.00 97.30 188 A 1 
ATOM   1489 C  CG  . GLN A 1 188 ? -9.944  -1.088  -5.648  1.00 96.40 188 A 1 
ATOM   1490 C  CD  . GLN A 1 188 ? -10.755 0.089   -5.126  1.00 96.01 188 A 1 
ATOM   1491 O  OE1 . GLN A 1 188 ? -10.635 1.199   -5.600  1.00 92.87 188 A 1 
ATOM   1492 N  NE2 . GLN A 1 188 ? -11.616 -0.122  -4.149  1.00 90.79 188 A 1 
ATOM   1493 N  N   . SER A 1 189 ? -8.962  -1.297  -2.310  1.00 96.70 189 A 1 
ATOM   1494 C  CA  . SER A 1 189 ? -9.515  -2.205  -1.315  1.00 95.84 189 A 1 
ATOM   1495 C  C   . SER A 1 189 ? -10.398 -3.284  -1.937  1.00 95.60 189 A 1 
ATOM   1496 O  O   . SER A 1 189 ? -11.029 -3.096  -2.984  1.00 93.76 189 A 1 
ATOM   1497 C  CB  . SER A 1 189 ? -10.322 -1.423  -0.270  1.00 94.08 189 A 1 
ATOM   1498 O  OG  . SER A 1 189 ? -9.514  -0.425  0.320   1.00 80.22 189 A 1 
ATOM   1499 N  N   . LEU A 1 190 ? -10.467 -4.426  -1.255  1.00 93.05 190 A 1 
ATOM   1500 C  CA  . LEU A 1 190 ? -11.389 -5.497  -1.601  1.00 90.79 190 A 1 
ATOM   1501 C  C   . LEU A 1 190 ? -12.834 -5.000  -1.471  1.00 88.68 190 A 1 
ATOM   1502 O  O   . LEU A 1 190 ? -13.226 -4.409  -0.466  1.00 80.14 190 A 1 
ATOM   1503 C  CB  . LEU A 1 190 ? -11.127 -6.709  -0.688  1.00 88.01 190 A 1 
ATOM   1504 C  CG  . LEU A 1 190 ? -9.748  -7.371  -0.902  1.00 83.44 190 A 1 
ATOM   1505 C  CD1 . LEU A 1 190 ? -9.475  -8.391  0.204   1.00 78.24 190 A 1 
ATOM   1506 C  CD2 . LEU A 1 190 ? -9.675  -8.109  -2.247  1.00 77.51 190 A 1 
ATOM   1507 N  N   . THR A 1 191 ? -13.637 -5.266  -2.496  1.00 85.11 191 A 1 
ATOM   1508 C  CA  . THR A 1 191 ? -15.065 -4.929  -2.492  1.00 80.50 191 A 1 
ATOM   1509 C  C   . THR A 1 191 ? -15.881 -6.188  -2.756  1.00 80.51 191 A 1 
ATOM   1510 O  O   . THR A 1 191 ? -15.863 -6.729  -3.865  1.00 72.63 191 A 1 
ATOM   1511 C  CB  . THR A 1 191 ? -15.406 -3.802  -3.482  1.00 74.97 191 A 1 
ATOM   1512 O  OG1 . THR A 1 191 ? -15.044 -4.121  -4.800  1.00 68.43 191 A 1 
ATOM   1513 C  CG2 . THR A 1 191 ? -14.722 -2.488  -3.127  1.00 69.27 191 A 1 
ATOM   1514 N  N   . ASP A 1 192 ? -16.625 -6.638  -1.749  1.00 76.38 192 A 1 
ATOM   1515 C  CA  . ASP A 1 192 ? -17.374 -7.904  -1.812  1.00 72.23 192 A 1 
ATOM   1516 C  C   . ASP A 1 192 ? -18.372 -7.977  -2.977  1.00 74.63 192 A 1 
ATOM   1517 O  O   . ASP A 1 192 ? -18.548 -9.016  -3.610  1.00 66.90 192 A 1 
ATOM   1518 C  CB  . ASP A 1 192 ? -18.140 -8.109  -0.491  1.00 64.48 192 A 1 
ATOM   1519 C  CG  . ASP A 1 192 ? -17.238 -8.351  0.732   1.00 58.62 192 A 1 
ATOM   1520 O  OD1 . ASP A 1 192 ? -16.114 -8.854  0.545   1.00 53.33 192 A 1 
ATOM   1521 O  OD2 . ASP A 1 192 ? -17.712 -8.052  1.842   1.00 53.96 192 A 1 
ATOM   1522 N  N   . ASN A 1 193 ? -19.000 -6.848  -3.317  1.00 75.74 193 A 1 
ATOM   1523 C  CA  . ASN A 1 193 ? -20.050 -6.790  -4.336  1.00 73.89 193 A 1 
ATOM   1524 C  C   . ASN A 1 193 ? -19.527 -6.613  -5.764  1.00 78.37 193 A 1 
ATOM   1525 O  O   . ASN A 1 193 ? -20.306 -6.705  -6.713  1.00 71.77 193 A 1 
ATOM   1526 C  CB  . ASN A 1 193 ? -21.035 -5.672  -3.959  1.00 66.19 193 A 1 
ATOM   1527 C  CG  . ASN A 1 193 ? -21.770 -5.946  -2.655  1.00 59.21 193 A 1 
ATOM   1528 O  OD1 . ASN A 1 193 ? -21.954 -7.059  -2.215  1.00 53.59 193 A 1 
ATOM   1529 N  ND2 . ASN A 1 193 ? -22.250 -4.906  -1.997  1.00 53.36 193 A 1 
ATOM   1530 N  N   . SER A 1 194 ? -18.233 -6.316  -5.939  1.00 83.00 194 A 1 
ATOM   1531 C  CA  . SER A 1 194 ? -17.668 -5.980  -7.251  1.00 84.09 194 A 1 
ATOM   1532 C  C   . SER A 1 194 ? -16.230 -6.478  -7.421  1.00 87.38 194 A 1 
ATOM   1533 O  O   . SER A 1 194 ? -15.311 -5.743  -7.792  1.00 85.17 194 A 1 
ATOM   1534 C  CB  . SER A 1 194 ? -17.818 -4.479  -7.518  1.00 78.74 194 A 1 
ATOM   1535 O  OG  . SER A 1 194 ? -17.789 -4.297  -8.919  1.00 69.78 194 A 1 
ATOM   1536 N  N   . ILE A 1 195 ? -16.033 -7.779  -7.170  1.00 86.97 195 A 1 
ATOM   1537 C  CA  . ILE A 1 195 ? -14.717 -8.421  -7.282  1.00 87.62 195 A 1 
ATOM   1538 C  C   . ILE A 1 195 ? -14.063 -8.200  -8.658  1.00 90.16 195 A 1 
ATOM   1539 O  O   . ILE A 1 195 ? -12.901 -7.778  -8.695  1.00 89.91 195 A 1 
ATOM   1540 C  CB  . ILE A 1 195 ? -14.807 -9.921  -6.913  1.00 84.75 195 A 1 
ATOM   1541 C  CG1 . ILE A 1 195 ? -15.216 -10.092 -5.428  1.00 78.84 195 A 1 
ATOM   1542 C  CG2 . ILE A 1 195 ? -13.482 -10.641 -7.198  1.00 77.36 195 A 1 
ATOM   1543 C  CD1 . ILE A 1 195 ? -15.555 -11.537 -5.039  1.00 71.02 195 A 1 
ATOM   1544 N  N   . PRO A 1 196 ? -14.741 -8.403  -9.804  1.00 88.30 196 A 1 
ATOM   1545 C  CA  . PRO A 1 196 ? -14.113 -8.182  -11.109 1.00 89.20 196 A 1 
ATOM   1546 C  C   . PRO A 1 196 ? -13.678 -6.732  -11.337 1.00 91.85 196 A 1 
ATOM   1547 O  O   . PRO A 1 196 ? -12.651 -6.485  -11.963 1.00 91.61 196 A 1 
ATOM   1548 C  CB  . PRO A 1 196 ? -15.156 -8.615  -12.154 1.00 86.23 196 A 1 
ATOM   1549 C  CG  . PRO A 1 196 ? -16.076 -9.545  -11.384 1.00 82.58 196 A 1 
ATOM   1550 C  CD  . PRO A 1 196 ? -16.085 -8.941  -9.983  1.00 85.68 196 A 1 
ATOM   1551 N  N   . GLU A 1 197 ? -14.455 -5.775  -10.827 1.00 90.69 197 A 1 
ATOM   1552 C  CA  . GLU A 1 197 ? -14.144 -4.357  -10.937 1.00 92.09 197 A 1 
ATOM   1553 C  C   . GLU A 1 197 ? -12.925 -4.002  -10.088 1.00 93.58 197 A 1 
ATOM   1554 O  O   . GLU A 1 197 ? -11.970 -3.445  -10.624 1.00 93.72 197 A 1 
ATOM   1555 C  CB  . GLU A 1 197 ? -15.373 -3.530  -10.542 1.00 91.03 197 A 1 
ATOM   1556 C  CG  . GLU A 1 197 ? -15.146 -2.020  -10.708 1.00 84.48 197 A 1 
ATOM   1557 C  CD  . GLU A 1 197 ? -16.376 -1.195  -10.298 1.00 81.76 197 A 1 
ATOM   1558 O  OE1 . GLU A 1 197 ? -16.446 -0.023  -10.721 1.00 75.34 197 A 1 
ATOM   1559 O  OE2 . GLU A 1 197 ? -17.232 -1.736  -9.565  1.00 76.66 197 A 1 
ATOM   1560 N  N   . SER A 1 198 ? -12.906 -4.400  -8.817  1.00 94.29 198 A 1 
ATOM   1561 C  CA  . SER A 1 198 ? -11.768 -4.128  -7.938  1.00 94.65 198 A 1 
ATOM   1562 C  C   . SER A 1 198 ? -10.474 -4.760  -8.461  1.00 95.44 198 A 1 
ATOM   1563 O  O   . SER A 1 198 ? -9.433  -4.105  -8.455  1.00 95.56 198 A 1 
ATOM   1564 C  CB  . SER A 1 198 ? -12.059 -4.565  -6.500  1.00 93.53 198 A 1 
ATOM   1565 O  OG  . SER A 1 198 ? -12.334 -5.949  -6.420  1.00 82.34 198 A 1 
ATOM   1566 N  N   . GLN A 1 199 ? -10.534 -5.972  -9.024  1.00 94.34 199 A 1 
ATOM   1567 C  CA  . GLN A 1 199 ? -9.381  -6.604  -9.678  1.00 94.54 199 A 1 
ATOM   1568 C  C   . GLN A 1 199 ? -8.900  -5.824  -10.914 1.00 95.57 199 A 1 
ATOM   1569 O  O   . GLN A 1 199 ? -7.695  -5.677  -11.132 1.00 95.69 199 A 1 
ATOM   1570 C  CB  . GLN A 1 199 ? -9.734  -8.028  -10.098 1.00 93.50 199 A 1 
ATOM   1571 C  CG  . GLN A 1 199 ? -9.824  -8.994  -8.913  1.00 89.01 199 A 1 
ATOM   1572 C  CD  . GLN A 1 199 ? -10.002 -10.435 -9.349  1.00 86.55 199 A 1 
ATOM   1573 O  OE1 . GLN A 1 199 ? -10.142 -10.767 -10.519 1.00 80.73 199 A 1 
ATOM   1574 N  NE2 . GLN A 1 199 ? -9.967  -11.368 -8.423  1.00 77.02 199 A 1 
ATOM   1575 N  N   . ALA A 1 200 ? -9.821  -5.323  -11.733 1.00 94.62 200 A 1 
ATOM   1576 C  CA  . ALA A 1 200 ? -9.473  -4.517  -12.900 1.00 95.01 200 A 1 
ATOM   1577 C  C   . ALA A 1 200 ? -8.848  -3.171  -12.491 1.00 96.11 200 A 1 
ATOM   1578 O  O   . ALA A 1 200 ? -7.860  -2.739  -13.093 1.00 96.36 200 A 1 
ATOM   1579 C  CB  . ALA A 1 200 ? -10.721 -4.327  -13.764 1.00 94.32 200 A 1 
ATOM   1580 N  N   . VAL A 1 201 ? -9.383  -2.553  -11.432 1.00 96.79 201 A 1 
ATOM   1581 C  CA  . VAL A 1 201 ? -8.851  -1.316  -10.854 1.00 97.39 201 A 1 
ATOM   1582 C  C   . VAL A 1 201 ? -7.449  -1.540  -10.294 1.00 97.92 201 A 1 
ATOM   1583 O  O   . VAL A 1 201 ? -6.532  -0.841  -10.714 1.00 98.15 201 A 1 
ATOM   1584 C  CB  . VAL A 1 201 ? -9.817  -0.733  -9.806  1.00 97.20 201 A 1 
ATOM   1585 C  CG1 . VAL A 1 201 ? -9.197  0.446   -9.051  1.00 96.60 201 A 1 
ATOM   1586 C  CG2 . VAL A 1 201 ? -11.095 -0.223  -10.480 1.00 96.68 201 A 1 
ATOM   1587 N  N   . ARG A 1 202 ? -7.224  -2.567  -9.460  1.00 97.35 202 A 1 
ATOM   1588 C  CA  . ARG A 1 202 ? -5.894  -2.915  -8.941  1.00 97.68 202 A 1 
ATOM   1589 C  C   . ARG A 1 202 ? -4.880  -3.140  -10.061 1.00 98.13 202 A 1 
ATOM   1590 O  O   . ARG A 1 202 ? -3.776  -2.596  -10.023 1.00 98.33 202 A 1 
ATOM   1591 C  CB  . ARG A 1 202 ? -5.962  -4.156  -8.033  1.00 97.30 202 A 1 
ATOM   1592 C  CG  . ARG A 1 202 ? -6.534  -3.821  -6.649  1.00 96.37 202 A 1 
ATOM   1593 C  CD  . ARG A 1 202 ? -6.350  -4.991  -5.666  1.00 95.79 202 A 1 
ATOM   1594 N  NE  . ARG A 1 202 ? -7.179  -6.161  -5.993  1.00 94.40 202 A 1 
ATOM   1595 C  CZ  . ARG A 1 202 ? -8.423  -6.384  -5.593  1.00 95.38 202 A 1 
ATOM   1596 N  NH1 . ARG A 1 202 ? -9.116  -5.523  -4.901  1.00 89.11 202 A 1 
ATOM   1597 N  NH2 . ARG A 1 202 ? -9.006  -7.511  -5.872  1.00 91.86 202 A 1 
ATOM   1598 N  N   . MET A 1 203 ? -5.263  -3.854  -11.111 1.00 97.46 203 A 1 
ATOM   1599 C  CA  . MET A 1 203 ? -4.382  -4.069  -12.266 1.00 97.59 203 A 1 
ATOM   1600 C  C   . MET A 1 203 ? -4.025  -2.761  -12.988 1.00 98.03 203 A 1 
ATOM   1601 O  O   . MET A 1 203 ? -2.908  -2.618  -13.488 1.00 98.22 203 A 1 
ATOM   1602 C  CB  . MET A 1 203 ? -5.064  -5.060  -13.224 1.00 96.76 203 A 1 
ATOM   1603 C  CG  . MET A 1 203 ? -4.178  -5.463  -14.407 1.00 88.02 203 A 1 
ATOM   1604 S  SD  . MET A 1 203 ? -2.544  -6.171  -14.027 1.00 82.48 203 A 1 
ATOM   1605 C  CE  . MET A 1 203 ? -2.972  -7.524  -12.908 1.00 71.43 203 A 1 
ATOM   1606 N  N   . ASN A 1 204 ? -4.953  -1.801  -13.057 1.00 98.21 204 A 1 
ATOM   1607 C  CA  . ASN A 1 204 ? -4.651  -0.483  -13.609 1.00 98.47 204 A 1 
ATOM   1608 C  C   . ASN A 1 204 ? -3.688  0.298   -12.701 1.00 98.77 204 A 1 
ATOM   1609 O  O   . ASN A 1 204 ? -2.710  0.859   -13.188 1.00 98.77 204 A 1 
ATOM   1610 C  CB  . ASN A 1 204 ? -5.946  0.296   -13.867 1.00 98.23 204 A 1 
ATOM   1611 C  CG  . ASN A 1 204 ? -5.658  1.527   -14.699 1.00 93.25 204 A 1 
ATOM   1612 O  OD1 . ASN A 1 204 ? -5.416  1.435   -15.889 1.00 80.00 204 A 1 
ATOM   1613 N  ND2 . ASN A 1 204 ? -5.631  2.694   -14.096 1.00 79.05 204 A 1 
ATOM   1614 N  N   . GLN A 1 205 ? -3.905  0.253   -11.390 1.00 98.79 205 A 1 
ATOM   1615 C  CA  . GLN A 1 205 ? -3.052  0.892   -10.388 1.00 98.87 205 A 1 
ATOM   1616 C  C   . GLN A 1 205 ? -1.628  0.309   -10.385 1.00 98.92 205 A 1 
ATOM   1617 O  O   . GLN A 1 205 ? -0.649  1.060   -10.300 1.00 98.89 205 A 1 
ATOM   1618 C  CB  . GLN A 1 205 ? -3.720  0.738   -9.020  1.00 98.79 205 A 1 
ATOM   1619 C  CG  . GLN A 1 205 ? -5.019  1.550   -8.908  1.00 98.64 205 A 1 
ATOM   1620 C  CD  . GLN A 1 205 ? -5.763  1.313   -7.595  1.00 98.50 205 A 1 
ATOM   1621 O  OE1 . GLN A 1 205 ? -5.477  0.405   -6.830  1.00 96.79 205 A 1 
ATOM   1622 N  NE2 . GLN A 1 205 ? -6.756  2.127   -7.281  1.00 96.21 205 A 1 
ATOM   1623 N  N   . ILE A 1 206 ? -1.483  -1.009  -10.576 1.00 98.89 206 A 1 
ATOM   1624 C  CA  . ILE A 1 206 ? -0.179  -1.653  -10.803 1.00 98.85 206 A 1 
ATOM   1625 C  C   . ILE A 1 206 ? 0.504   -1.054  -12.039 1.00 98.90 206 A 1 
ATOM   1626 O  O   . ILE A 1 206 ? 1.678   -0.694  -11.978 1.00 98.87 206 A 1 
ATOM   1627 C  CB  . ILE A 1 206 ? -0.333  -3.187  -10.914 1.00 98.78 206 A 1 
ATOM   1628 C  CG1 . ILE A 1 206 ? -0.660  -3.791  -9.530  1.00 98.22 206 A 1 
ATOM   1629 C  CG2 . ILE A 1 206 ? 0.936   -3.849  -11.487 1.00 98.39 206 A 1 
ATOM   1630 C  CD1 . ILE A 1 206 ? -1.180  -5.229  -9.589  1.00 95.73 206 A 1 
ATOM   1631 N  N   . ARG A 1 207 ? -0.211  -0.882  -13.158 1.00 98.72 207 A 1 
ATOM   1632 C  CA  . ARG A 1 207 ? 0.368   -0.275  -14.377 1.00 98.78 207 A 1 
ATOM   1633 C  C   . ARG A 1 207 ? 0.780   1.187   -14.150 1.00 98.84 207 A 1 
ATOM   1634 O  O   . ARG A 1 207 ? 1.787   1.619   -14.711 1.00 98.73 207 A 1 
ATOM   1635 C  CB  . ARG A 1 207 ? -0.626  -0.349  -15.532 1.00 98.39 207 A 1 
ATOM   1636 C  CG  . ARG A 1 207 ? -0.847  -1.784  -16.035 1.00 91.68 207 A 1 
ATOM   1637 C  CD  . ARG A 1 207 ? -2.000  -1.776  -17.021 1.00 88.45 207 A 1 
ATOM   1638 N  NE  . ARG A 1 207 ? -2.337  -3.134  -17.484 1.00 78.33 207 A 1 
ATOM   1639 C  CZ  . ARG A 1 207 ? -3.507  -3.526  -17.941 1.00 69.92 207 A 1 
ATOM   1640 N  NH1 . ARG A 1 207 ? -4.521  -2.703  -18.055 1.00 61.78 207 A 1 
ATOM   1641 N  NH2 . ARG A 1 207 ? -3.686  -4.765  -18.287 1.00 63.61 207 A 1 
ATOM   1642 N  N   . GLU A 1 208 ? 0.045   1.941   -13.354 1.00 98.82 208 A 1 
ATOM   1643 C  CA  . GLU A 1 208 ? 0.431   3.306   -12.994 1.00 98.84 208 A 1 
ATOM   1644 C  C   . GLU A 1 208 ? 1.688   3.327   -12.115 1.00 98.87 208 A 1 
ATOM   1645 O  O   . GLU A 1 208 ? 2.603   4.114   -12.364 1.00 98.78 208 A 1 
ATOM   1646 C  CB  . GLU A 1 208 ? -0.720  4.045   -12.309 1.00 98.71 208 A 1 
ATOM   1647 C  CG  . GLU A 1 208 ? -1.887  4.257   -13.279 1.00 96.85 208 A 1 
ATOM   1648 C  CD  . GLU A 1 208 ? -2.806  5.356   -12.768 1.00 94.79 208 A 1 
ATOM   1649 O  OE1 . GLU A 1 208 ? -2.551  6.512   -13.155 1.00 88.49 208 A 1 
ATOM   1650 O  OE2 . GLU A 1 208 ? -3.732  5.023   -12.011 1.00 89.76 208 A 1 
ATOM   1651 N  N   . THR A 1 209 ? 1.781   2.387   -11.167 1.00 98.86 209 A 1 
ATOM   1652 C  CA  . THR A 1 209 ? 2.979   2.184   -10.342 1.00 98.86 209 A 1 
ATOM   1653 C  C   . THR A 1 209 ? 4.178   1.776   -11.198 1.00 98.86 209 A 1 
ATOM   1654 O  O   . THR A 1 209 ? 5.252   2.362   -11.053 1.00 98.64 209 A 1 
ATOM   1655 C  CB  . THR A 1 209 ? 2.697   1.140   -9.253  1.00 98.88 209 A 1 
ATOM   1656 O  OG1 . THR A 1 209 ? 1.568   1.531   -8.504  1.00 98.60 209 A 1 
ATOM   1657 C  CG2 . THR A 1 209 ? 3.862   1.003   -8.274  1.00 98.67 209 A 1 
ATOM   1658 N  N   . MET A 1 210 ? 4.007   0.879   -12.159 1.00 98.77 210 A 1 
ATOM   1659 C  CA  . MET A 1 210 ? 5.057   0.522   -13.127 1.00 98.50 210 A 1 
ATOM   1660 C  C   . MET A 1 210 ? 5.541   1.732   -13.939 1.00 98.42 210 A 1 
ATOM   1661 O  O   . MET A 1 210 ? 6.744   1.862   -14.176 1.00 98.08 210 A 1 
ATOM   1662 C  CB  . MET A 1 210 ? 4.545   -0.547  -14.102 1.00 98.41 210 A 1 
ATOM   1663 C  CG  . MET A 1 210 ? 4.364   -1.919  -13.466 1.00 96.88 210 A 1 
ATOM   1664 S  SD  . MET A 1 210 ? 3.481   -3.098  -14.546 1.00 96.24 210 A 1 
ATOM   1665 C  CE  . MET A 1 210 ? 4.669   -3.235  -15.905 1.00 87.17 210 A 1 
ATOM   1666 N  N   . ARG A 1 211 ? 4.641   2.635   -14.340 1.00 98.55 211 A 1 
ATOM   1667 C  CA  . ARG A 1 211 ? 5.025   3.879   -15.035 1.00 98.40 211 A 1 
ATOM   1668 C  C   . ARG A 1 211 ? 5.829   4.810   -14.139 1.00 98.30 211 A 1 
ATOM   1669 O  O   . ARG A 1 211 ? 6.816   5.379   -14.602 1.00 98.03 211 A 1 
ATOM   1670 C  CB  . ARG A 1 211 ? 3.786   4.608   -15.580 1.00 98.23 211 A 1 
ATOM   1671 C  CG  . ARG A 1 211 ? 3.186   3.923   -16.815 1.00 89.67 211 A 1 
ATOM   1672 C  CD  . ARG A 1 211 ? 2.062   4.758   -17.440 1.00 90.86 211 A 1 
ATOM   1673 N  NE  . ARG A 1 211 ? 0.864   4.904   -16.587 1.00 82.13 211 A 1 
ATOM   1674 C  CZ  . ARG A 1 211 ? -0.254  4.199   -16.645 1.00 75.58 211 A 1 
ATOM   1675 N  NH1 . ARG A 1 211 ? -0.378  3.160   -17.429 1.00 67.41 211 A 1 
ATOM   1676 N  NH2 . ARG A 1 211 ? -1.300  4.529   -15.938 1.00 68.81 211 A 1 
ATOM   1677 N  N   . LEU A 1 212 ? 5.453   4.930   -12.860 1.00 98.50 212 A 1 
ATOM   1678 C  CA  . LEU A 1 212 ? 6.204   5.716   -11.886 1.00 98.44 212 A 1 
ATOM   1679 C  C   . LEU A 1 212 ? 7.613   5.145   -11.677 1.00 98.24 212 A 1 
ATOM   1680 O  O   . LEU A 1 212 ? 8.585   5.900   -11.684 1.00 97.87 212 A 1 
ATOM   1681 C  CB  . LEU A 1 212 ? 5.405   5.766   -10.567 1.00 98.56 212 A 1 
ATOM   1682 C  CG  . LEU A 1 212 ? 6.109   6.550   -9.436  1.00 98.50 212 A 1 
ATOM   1683 C  CD1 . LEU A 1 212 ? 6.280   8.027   -9.782  1.00 98.37 212 A 1 
ATOM   1684 C  CD2 . LEU A 1 212 ? 5.297   6.436   -8.153  1.00 98.35 212 A 1 
ATOM   1685 N  N   . ILE A 1 213 ? 7.739   3.822   -11.557 1.00 98.46 213 A 1 
ATOM   1686 C  CA  . ILE A 1 213 ? 9.033   3.139   -11.460 1.00 98.20 213 A 1 
ATOM   1687 C  C   . ILE A 1 213 ? 9.854   3.401   -12.722 1.00 97.75 213 A 1 
ATOM   1688 O  O   . ILE A 1 213 ? 10.956  3.935   -12.628 1.00 97.25 213 A 1 
ATOM   1689 C  CB  . ILE A 1 213 ? 8.854   1.629   -11.200 1.00 98.25 213 A 1 
ATOM   1690 C  CG1 . ILE A 1 213 ? 8.239   1.379   -9.802  1.00 98.06 213 A 1 
ATOM   1691 C  CG2 . ILE A 1 213 ? 10.210  0.906   -11.311 1.00 97.87 213 A 1 
ATOM   1692 C  CD1 . ILE A 1 213 ? 7.721   -0.051  -9.606  1.00 97.57 213 A 1 
ATOM   1693 N  N   . SER A 1 214 ? 9.309   3.116   -13.897 1.00 97.77 214 A 1 
ATOM   1694 C  CA  . SER A 1 214 ? 10.014  3.277   -15.176 1.00 97.27 214 A 1 
ATOM   1695 C  C   . SER A 1 214 ? 10.555  4.697   -15.373 1.00 96.86 214 A 1 
ATOM   1696 O  O   . SER A 1 214 ? 11.707  4.860   -15.767 1.00 95.58 214 A 1 
ATOM   1697 C  CB  . SER A 1 214 ? 9.072   2.898   -16.320 1.00 96.19 214 A 1 
ATOM   1698 O  OG  . SER A 1 214 ? 9.707   3.036   -17.574 1.00 81.97 214 A 1 
ATOM   1699 N  N   . LYS A 1 215 ? 9.783   5.711   -15.010 1.00 97.12 215 A 1 
ATOM   1700 C  CA  . LYS A 1 215 ? 10.208  7.121   -15.077 1.00 96.56 215 A 1 
ATOM   1701 C  C   . LYS A 1 215 ? 11.490  7.399   -14.280 1.00 96.18 215 A 1 
ATOM   1702 O  O   . LYS A 1 215 ? 12.275  8.251   -14.680 1.00 94.79 215 A 1 
ATOM   1703 C  CB  . LYS A 1 215 ? 9.039   7.989   -14.572 1.00 95.81 215 A 1 
ATOM   1704 C  CG  . LYS A 1 215 ? 9.328   9.500   -14.593 1.00 91.43 215 A 1 
ATOM   1705 C  CD  . LYS A 1 215 ? 8.178   10.267  -13.940 1.00 89.72 215 A 1 
ATOM   1706 C  CE  . LYS A 1 215 ? 8.529   11.745  -13.745 1.00 83.85 215 A 1 
ATOM   1707 N  NZ  . LYS A 1 215 ? 7.623   12.389  -12.770 1.00 79.78 215 A 1 
ATOM   1708 N  N   . ASN A 1 216 ? 11.682  6.715   -13.156 1.00 96.39 216 A 1 
ATOM   1709 C  CA  . ASN A 1 216 ? 12.764  6.974   -12.212 1.00 95.48 216 A 1 
ATOM   1710 C  C   . ASN A 1 216 ? 13.911  5.951   -12.284 1.00 94.56 216 A 1 
ATOM   1711 O  O   . ASN A 1 216 ? 15.021  6.262   -11.848 1.00 90.67 216 A 1 
ATOM   1712 C  CB  . ASN A 1 216 ? 12.152  7.072   -10.808 1.00 95.19 216 A 1 
ATOM   1713 C  CG  . ASN A 1 216 ? 11.354  8.355   -10.635 1.00 94.64 216 A 1 
ATOM   1714 O  OD1 . ASN A 1 216 ? 11.911  9.433   -10.534 1.00 89.10 216 A 1 
ATOM   1715 N  ND2 . ASN A 1 216 ? 10.037  8.268   -10.606 1.00 88.40 216 A 1 
ATOM   1716 N  N   . HIS A 1 217 ? 13.661  4.762   -12.824 1.00 91.62 217 A 1 
ATOM   1717 C  CA  . HIS A 1 217 ? 14.572  3.612   -12.841 1.00 88.50 217 A 1 
ATOM   1718 C  C   . HIS A 1 217 ? 15.372  3.469   -14.138 1.00 86.33 217 A 1 
ATOM   1719 O  O   . HIS A 1 217 ? 16.523  3.036   -14.119 1.00 79.77 217 A 1 
ATOM   1720 C  CB  . HIS A 1 217 ? 13.717  2.356   -12.596 1.00 86.51 217 A 1 
ATOM   1721 C  CG  . HIS A 1 217 ? 14.423  1.062   -12.827 1.00 86.24 217 A 1 
ATOM   1722 N  ND1 . HIS A 1 217 ? 14.412  0.332   -14.006 1.00 77.45 217 A 1 
ATOM   1723 C  CD2 . HIS A 1 217 ? 15.193  0.366   -11.928 1.00 77.42 217 A 1 
ATOM   1724 C  CE1 . HIS A 1 217 ? 15.151  -0.769  -13.816 1.00 78.26 217 A 1 
ATOM   1725 N  NE2 . HIS A 1 217 ? 15.633  -0.776  -12.571 1.00 81.63 217 A 1 
ATOM   1726 N  N   . THR A 1 218 ? 14.792  3.825   -15.282 1.00 84.81 218 A 1 
ATOM   1727 C  CA  . THR A 1 218 ? 15.303  3.441   -16.615 1.00 79.48 218 A 1 
ATOM   1728 C  C   . THR A 1 218 ? 16.741  3.845   -16.932 1.00 80.92 218 A 1 
ATOM   1729 O  O   . THR A 1 218 ? 17.338  3.266   -17.839 1.00 75.00 218 A 1 
ATOM   1730 C  CB  . THR A 1 218 ? 14.423  4.015   -17.735 1.00 72.40 218 A 1 
ATOM   1731 O  OG1 . THR A 1 218 ? 14.081  5.363   -17.485 1.00 67.10 218 A 1 
ATOM   1732 C  CG2 . THR A 1 218 ? 13.131  3.225   -17.908 1.00 67.15 218 A 1 
ATOM   1733 N  N   . GLN A 1 219 ? 17.317  4.827   -16.239 1.00 84.05 219 A 1 
ATOM   1734 C  CA  . GLN A 1 219 ? 18.665  5.316   -16.524 1.00 82.17 219 A 1 
ATOM   1735 C  C   . GLN A 1 219 ? 19.780  4.548   -15.811 1.00 84.36 219 A 1 
ATOM   1736 O  O   . GLN A 1 219 ? 20.886  4.475   -16.338 1.00 77.51 219 A 1 
ATOM   1737 C  CB  . GLN A 1 219 ? 18.768  6.808   -16.187 1.00 76.05 219 A 1 
ATOM   1738 C  CG  . GLN A 1 219 ? 17.853  7.652   -17.090 1.00 64.57 219 A 1 
ATOM   1739 C  CD  . GLN A 1 219 ? 18.132  9.154   -16.989 1.00 56.16 219 A 1 
ATOM   1740 O  OE1 . GLN A 1 219 ? 18.939  9.641   -16.219 1.00 51.49 219 A 1 
ATOM   1741 N  NE2 . GLN A 1 219 ? 17.475  9.952   -17.798 1.00 49.51 219 A 1 
ATOM   1742 N  N   . ASP A 1 220 ? 19.519  4.007   -14.633 1.00 88.66 220 A 1 
ATOM   1743 C  CA  . ASP A 1 220 ? 20.548  3.401   -13.775 1.00 86.25 220 A 1 
ATOM   1744 C  C   . ASP A 1 220 ? 20.354  1.898   -13.552 1.00 86.57 220 A 1 
ATOM   1745 O  O   . ASP A 1 220 ? 21.333  1.190   -13.308 1.00 80.73 220 A 1 
ATOM   1746 C  CB  . ASP A 1 220 ? 20.603  4.165   -12.442 1.00 82.31 220 A 1 
ATOM   1747 C  CG  . ASP A 1 220 ? 19.244  4.269   -11.770 1.00 81.52 220 A 1 
ATOM   1748 O  OD1 . ASP A 1 220 ? 18.720  3.237   -11.312 1.00 75.70 220 A 1 
ATOM   1749 O  OD2 . ASP A 1 220 ? 18.703  5.400   -11.707 1.00 78.43 220 A 1 
ATOM   1750 N  N   . GLN A 1 221 ? 19.138  1.402   -13.694 1.00 89.46 221 A 1 
ATOM   1751 C  CA  . GLN A 1 221 ? 18.775  -0.007  -13.513 1.00 89.64 221 A 1 
ATOM   1752 C  C   . GLN A 1 221 ? 19.173  -0.557  -12.131 1.00 92.55 221 A 1 
ATOM   1753 O  O   . GLN A 1 221 ? 19.509  -1.726  -11.993 1.00 89.78 221 A 1 
ATOM   1754 C  CB  . GLN A 1 221 ? 19.292  -0.865  -14.676 1.00 83.40 221 A 1 
ATOM   1755 C  CG  . GLN A 1 221 ? 18.781  -0.364  -16.029 1.00 73.00 221 A 1 
ATOM   1756 C  CD  . GLN A 1 221 ? 19.354  -1.130  -17.221 1.00 64.20 221 A 1 
ATOM   1757 O  OE1 . GLN A 1 221 ? 20.072  -2.107  -17.131 1.00 59.01 221 A 1 
ATOM   1758 N  NE2 . GLN A 1 221 ? 19.051  -0.682  -18.419 1.00 55.70 221 A 1 
ATOM   1759 N  N   . PHE A 1 222 ? 19.161  0.286   -11.095 1.00 96.30 222 A 1 
ATOM   1760 C  CA  . PHE A 1 222 ? 19.419  -0.147  -9.727  1.00 96.92 222 A 1 
ATOM   1761 C  C   . PHE A 1 222 ? 18.216  -0.905  -9.132  1.00 97.39 222 A 1 
ATOM   1762 O  O   . PHE A 1 222 ? 17.107  -0.817  -9.660  1.00 96.89 222 A 1 
ATOM   1763 C  CB  . PHE A 1 222 ? 19.844  1.048   -8.878  1.00 96.62 222 A 1 
ATOM   1764 C  CG  . PHE A 1 222 ? 21.232  1.612   -9.146  1.00 96.50 222 A 1 
ATOM   1765 C  CD1 . PHE A 1 222 ? 22.197  0.915   -9.885  1.00 94.75 222 A 1 
ATOM   1766 C  CD2 . PHE A 1 222 ? 21.569  2.865   -8.597  1.00 94.35 222 A 1 
ATOM   1767 C  CE1 . PHE A 1 222 ? 23.479  1.450   -10.091 1.00 93.21 222 A 1 
ATOM   1768 C  CE2 . PHE A 1 222 ? 22.848  3.409   -8.788  1.00 93.36 222 A 1 
ATOM   1769 C  CZ  . PHE A 1 222 ? 23.802  2.699   -9.537  1.00 94.25 222 A 1 
ATOM   1770 N  N   . PRO A 1 223 ? 18.415  -1.664  -8.043  1.00 97.89 223 A 1 
ATOM   1771 C  CA  . PRO A 1 223 ? 17.345  -2.448  -7.440  1.00 98.14 223 A 1 
ATOM   1772 C  C   . PRO A 1 223 ? 16.108  -1.625  -7.076  1.00 98.33 223 A 1 
ATOM   1773 O  O   . PRO A 1 223 ? 16.207  -0.478  -6.626  1.00 98.27 223 A 1 
ATOM   1774 C  CB  . PRO A 1 223 ? 17.958  -3.099  -6.199  1.00 97.93 223 A 1 
ATOM   1775 C  CG  . PRO A 1 223 ? 19.440  -3.186  -6.546  1.00 96.91 223 A 1 
ATOM   1776 C  CD  . PRO A 1 223 ? 19.675  -1.934  -7.373  1.00 97.95 223 A 1 
ATOM   1777 N  N   . VAL A 1 224 ? 14.943  -2.253  -7.203  1.00 98.49 224 A 1 
ATOM   1778 C  CA  . VAL A 1 224 ? 13.652  -1.667  -6.827  1.00 98.57 224 A 1 
ATOM   1779 C  C   . VAL A 1 224 ? 13.025  -2.506  -5.722  1.00 98.60 224 A 1 
ATOM   1780 O  O   . VAL A 1 224 ? 12.936  -3.724  -5.854  1.00 98.65 224 A 1 
ATOM   1781 C  CB  . VAL A 1 224 ? 12.697  -1.555  -8.029  1.00 98.44 224 A 1 
ATOM   1782 C  CG1 . VAL A 1 224 ? 11.426  -0.776  -7.673  1.00 98.09 224 A 1 
ATOM   1783 C  CG2 . VAL A 1 224 ? 13.345  -0.881  -9.244  1.00 98.12 224 A 1 
ATOM   1784 N  N   . ILE A 1 225 ? 12.556  -1.865  -4.661  1.00 98.78 225 A 1 
ATOM   1785 C  CA  . ILE A 1 225 ? 11.774  -2.485  -3.594  1.00 98.80 225 A 1 
ATOM   1786 C  C   . ILE A 1 225 ? 10.388  -1.833  -3.576  1.00 98.89 225 A 1 
ATOM   1787 O  O   . ILE A 1 225 ? 10.271  -0.615  -3.477  1.00 98.83 225 A 1 
ATOM   1788 C  CB  . ILE A 1 225 ? 12.491  -2.354  -2.230  1.00 98.87 225 A 1 
ATOM   1789 C  CG1 . ILE A 1 225 ? 13.924  -2.931  -2.223  1.00 98.48 225 A 1 
ATOM   1790 C  CG2 . ILE A 1 225 ? 11.654  -3.016  -1.124  1.00 98.75 225 A 1 
ATOM   1791 C  CD1 . ILE A 1 225 ? 14.034  -4.442  -2.481  1.00 96.30 225 A 1 
ATOM   1792 N  N   . VAL A 1 226 ? 9.345   -2.645  -3.660  1.00 98.93 226 A 1 
ATOM   1793 C  CA  . VAL A 1 226 ? 7.947   -2.204  -3.573  1.00 98.97 226 A 1 
ATOM   1794 C  C   . VAL A 1 226 ? 7.343   -2.753  -2.291  1.00 98.92 226 A 1 
ATOM   1795 O  O   . VAL A 1 226 ? 7.397   -3.954  -2.050  1.00 98.89 226 A 1 
ATOM   1796 C  CB  . VAL A 1 226 ? 7.125   -2.644  -4.789  1.00 98.90 226 A 1 
ATOM   1797 C  CG1 . VAL A 1 226 ? 5.685   -2.119  -4.721  1.00 98.68 226 A 1 
ATOM   1798 C  CG2 . VAL A 1 226 ? 7.751   -2.157  -6.102  1.00 98.71 226 A 1 
ATOM   1799 N  N   . LEU A 1 227 ? 6.762   -1.886  -1.471  1.00 98.92 227 A 1 
ATOM   1800 C  CA  . LEU A 1 227 ? 6.178   -2.228  -0.186  1.00 98.89 227 A 1 
ATOM   1801 C  C   . LEU A 1 227 ? 4.732   -1.760  -0.110  1.00 98.83 227 A 1 
ATOM   1802 O  O   . LEU A 1 227 ? 4.404   -0.665  -0.573  1.00 98.57 227 A 1 
ATOM   1803 C  CB  . LEU A 1 227 ? 6.996   -1.596  0.955   1.00 98.07 227 A 1 
ATOM   1804 C  CG  . LEU A 1 227 ? 8.501   -1.932  0.934   1.00 95.69 227 A 1 
ATOM   1805 C  CD1 . LEU A 1 227 ? 9.334   -0.680  0.634   1.00 92.73 227 A 1 
ATOM   1806 C  CD2 . LEU A 1 227 ? 8.957   -2.464  2.287   1.00 92.91 227 A 1 
ATOM   1807 N  N   . GLY A 1 228 ? 3.873   -2.549  0.538   1.00 98.91 228 A 1 
ATOM   1808 C  CA  . GLY A 1 228 ? 2.553   -2.098  0.939   1.00 98.86 228 A 1 
ATOM   1809 C  C   . GLY A 1 228 ? 1.456   -3.147  0.816   1.00 98.94 228 A 1 
ATOM   1810 O  O   . GLY A 1 228 ? 1.683   -4.290  0.409   1.00 98.67 228 A 1 
ATOM   1811 N  N   . ASN A 1 229 ? 0.245   -2.718  1.171   1.00 98.90 229 A 1 
ATOM   1812 C  CA  . ASN A 1 229 ? -0.966  -3.516  1.031   1.00 98.88 229 A 1 
ATOM   1813 C  C   . ASN A 1 229 ? -1.455  -3.452  -0.416  1.00 98.85 229 A 1 
ATOM   1814 O  O   . ASN A 1 229 ? -2.004  -2.443  -0.870  1.00 98.56 229 A 1 
ATOM   1815 C  CB  . ASN A 1 229 ? -1.990  -3.006  2.047   1.00 98.65 229 A 1 
ATOM   1816 C  CG  . ASN A 1 229 ? -3.315  -3.740  1.985   1.00 98.12 229 A 1 
ATOM   1817 O  OD1 . ASN A 1 229 ? -3.515  -4.699  1.260   1.00 95.42 229 A 1 
ATOM   1818 N  ND2 . ASN A 1 229 ? -4.285  -3.281  2.739   1.00 94.20 229 A 1 
ATOM   1819 N  N   . LEU A 1 230 ? -1.259  -4.543  -1.143  1.00 98.74 230 A 1 
ATOM   1820 C  CA  . LEU A 1 230 ? -1.689  -4.659  -2.526  1.00 98.77 230 A 1 
ATOM   1821 C  C   . LEU A 1 230 ? -3.162  -5.075  -2.648  1.00 98.52 230 A 1 
ATOM   1822 O  O   . LEU A 1 230 ? -3.697  -5.092  -3.757  1.00 98.16 230 A 1 
ATOM   1823 C  CB  . LEU A 1 230 ? -0.763  -5.617  -3.300  1.00 98.79 230 A 1 
ATOM   1824 C  CG  . LEU A 1 230 ? 0.736   -5.259  -3.282  1.00 98.46 230 A 1 
ATOM   1825 C  CD1 . LEU A 1 230 ? 1.466   -6.141  -4.291  1.00 97.69 230 A 1 
ATOM   1826 C  CD2 . LEU A 1 230 ? 1.014   -3.807  -3.661  1.00 97.36 230 A 1 
ATOM   1827 N  N   . ASN A 1 231 ? -3.821  -5.424  -1.546  1.00 98.14 231 A 1 
ATOM   1828 C  CA  . ASN A 1 231 ? -5.173  -5.988  -1.536  1.00 97.69 231 A 1 
ATOM   1829 C  C   . ASN A 1 231 ? -5.343  -7.178  -2.510  1.00 97.21 231 A 1 
ATOM   1830 O  O   . ASN A 1 231 ? -6.402  -7.379  -3.096  1.00 96.47 231 A 1 
ATOM   1831 C  CB  . ASN A 1 231 ? -6.200  -4.864  -1.715  1.00 97.29 231 A 1 
ATOM   1832 C  CG  . ASN A 1 231 ? -6.375  -4.044  -0.444  1.00 96.71 231 A 1 
ATOM   1833 O  OD1 . ASN A 1 231 ? -6.802  -4.554  0.580   1.00 92.48 231 A 1 
ATOM   1834 N  ND2 . ASN A 1 231 ? -6.088  -2.767  -0.485  1.00 91.19 231 A 1 
ATOM   1835 N  N   . ILE A 1 232 ? -4.285  -7.964  -2.688  1.00 97.67 232 A 1 
ATOM   1836 C  CA  . ILE A 1 232 ? -4.274  -9.204  -3.463  1.00 97.65 232 A 1 
ATOM   1837 C  C   . ILE A 1 232 ? -3.908  -10.315 -2.489  1.00 97.57 232 A 1 
ATOM   1838 O  O   . ILE A 1 232 ? -2.809  -10.309 -1.945  1.00 97.33 232 A 1 
ATOM   1839 C  CB  . ILE A 1 232 ? -3.284  -9.113  -4.644  1.00 97.60 232 A 1 
ATOM   1840 C  CG1 . ILE A 1 232 ? -3.738  -8.030  -5.647  1.00 97.19 232 A 1 
ATOM   1841 C  CG2 . ILE A 1 232 ? -3.144  -10.484 -5.344  1.00 97.29 232 A 1 
ATOM   1842 C  CD1 . ILE A 1 232 ? -2.712  -7.701  -6.734  1.00 96.35 232 A 1 
ATOM   1843 N  N   . ASP A 1 233 ? -4.816  -11.256 -2.253  1.00 96.98 233 A 1 
ATOM   1844 C  CA  . ASP A 1 233 ? -4.565  -12.387 -1.363  1.00 96.58 233 A 1 
ATOM   1845 C  C   . ASP A 1 233 ? -3.741  -13.456 -2.086  1.00 96.57 233 A 1 
ATOM   1846 O  O   . ASP A 1 233 ? -4.154  -13.968 -3.129  1.00 96.13 233 A 1 
ATOM   1847 C  CB  . ASP A 1 233 ? -5.888  -12.942 -0.828  1.00 95.94 233 A 1 
ATOM   1848 C  CG  . ASP A 1 233 ? -5.704  -14.110 0.152   1.00 95.70 233 A 1 
ATOM   1849 O  OD1 . ASP A 1 233 ? -4.639  -14.195 0.806   1.00 94.71 233 A 1 
ATOM   1850 O  OD2 . ASP A 1 233 ? -6.633  -14.939 0.271   1.00 94.21 233 A 1 
ATOM   1851 N  N   . SER A 1 234 ? -2.589  -13.804 -1.513  1.00 96.98 234 A 1 
ATOM   1852 C  CA  . SER A 1 234 ? -1.734  -14.872 -2.038  1.00 96.60 234 A 1 
ATOM   1853 C  C   . SER A 1 234 ? -2.118  -16.264 -1.516  1.00 95.90 234 A 1 
ATOM   1854 O  O   . SER A 1 234 ? -1.797  -17.254 -2.154  1.00 94.26 234 A 1 
ATOM   1855 C  CB  . SER A 1 234 ? -0.268  -14.564 -1.730  1.00 96.44 234 A 1 
ATOM   1856 O  OG  . SER A 1 234 ? -0.061  -14.464 -0.336  1.00 93.62 234 A 1 
ATOM   1857 N  N   . ILE A 1 235 ? -2.852  -16.359 -0.397  1.00 96.02 235 A 1 
ATOM   1858 C  CA  . ILE A 1 235 ? -3.244  -17.642 0.219   1.00 94.90 235 A 1 
ATOM   1859 C  C   . ILE A 1 235 ? -4.404  -18.280 -0.530  1.00 93.34 235 A 1 
ATOM   1860 O  O   . ILE A 1 235 ? -4.390  -19.472 -0.853  1.00 89.56 235 A 1 
ATOM   1861 C  CB  . ILE A 1 235 ? -3.591  -17.448 1.711   1.00 94.63 235 A 1 
ATOM   1862 C  CG1 . ILE A 1 235 ? -2.355  -16.960 2.490   1.00 92.91 235 A 1 
ATOM   1863 C  CG2 . ILE A 1 235 ? -4.140  -18.752 2.339   1.00 92.57 235 A 1 
ATOM   1864 C  CD1 . ILE A 1 235 ? -2.647  -16.570 3.945   1.00 92.33 235 A 1 
ATOM   1865 N  N   . LYS A 1 236 ? -5.452  -17.493 -0.788  1.00 91.05 236 A 1 
ATOM   1866 C  CA  . LYS A 1 236 ? -6.654  -17.921 -1.510  1.00 88.19 236 A 1 
ATOM   1867 C  C   . LYS A 1 236 ? -6.952  -16.964 -2.660  1.00 87.48 236 A 1 
ATOM   1868 O  O   . LYS A 1 236 ? -7.999  -16.302 -2.668  1.00 82.29 236 A 1 
ATOM   1869 C  CB  . LYS A 1 236 ? -7.841  -18.068 -0.550  1.00 83.78 236 A 1 
ATOM   1870 C  CG  . LYS A 1 236 ? -7.625  -19.211 0.448   1.00 73.48 236 A 1 
ATOM   1871 C  CD  . LYS A 1 236 ? -8.785  -19.260 1.432   1.00 67.38 236 A 1 
ATOM   1872 C  CE  . LYS A 1 236 ? -8.477  -20.313 2.490   1.00 58.21 236 A 1 
ATOM   1873 N  NZ  . LYS A 1 236 ? -9.425  -20.233 3.625   1.00 51.01 236 A 1 
ATOM   1874 N  N   . PRO A 1 237 ? -6.047  -16.872 -3.627  1.00 80.15 237 A 1 
ATOM   1875 C  CA  . PRO A 1 237 ? -6.148  -15.879 -4.686  1.00 76.38 237 A 1 
ATOM   1876 C  C   . PRO A 1 237 ? -7.413  -16.095 -5.511  1.00 78.85 237 A 1 
ATOM   1877 O  O   . PRO A 1 237 ? -7.702  -17.185 -6.006  1.00 75.30 237 A 1 
ATOM   1878 C  CB  . PRO A 1 237 ? -4.859  -16.027 -5.500  1.00 71.58 237 A 1 
ATOM   1879 C  CG  . PRO A 1 237 ? -4.441  -17.472 -5.253  1.00 69.70 237 A 1 
ATOM   1880 C  CD  . PRO A 1 237 ? -4.866  -17.703 -3.814  1.00 74.35 237 A 1 
ATOM   1881 N  N   . ILE A 1 238 ? -8.178  -15.027 -5.665  1.00 79.01 238 A 1 
ATOM   1882 C  CA  . ILE A 1 238 ? -9.478  -15.084 -6.324  1.00 76.02 238 A 1 
ATOM   1883 C  C   . ILE A 1 238 ? -9.286  -15.168 -7.841  1.00 77.26 238 A 1 
ATOM   1884 O  O   . ILE A 1 238 ? -8.602  -14.349 -8.453  1.00 75.10 238 A 1 
ATOM   1885 C  CB  . ILE A 1 238 ? -10.373 -13.908 -5.892  1.00 71.39 238 A 1 
ATOM   1886 C  CG1 . ILE A 1 238 ? -10.590 -13.911 -4.357  1.00 64.95 238 A 1 
ATOM   1887 C  CG2 . ILE A 1 238 ? -11.725 -13.978 -6.624  1.00 64.37 238 A 1 
ATOM   1888 C  CD1 . ILE A 1 238 ? -11.330 -12.679 -3.811  1.00 60.52 238 A 1 
ATOM   1889 N  N   . THR A 1 239 ? -9.981  -16.121 -8.467  1.00 75.40 239 A 1 
ATOM   1890 C  CA  . THR A 1 239 ? -10.138 -16.173 -9.921  1.00 74.92 239 A 1 
ATOM   1891 C  C   . THR A 1 239 ? -11.509 -15.595 -10.291 1.00 75.41 239 A 1 
ATOM   1892 O  O   . THR A 1 239 ? -12.544 -16.169 -9.955  1.00 70.95 239 A 1 
ATOM   1893 C  CB  . THR A 1 239 ? -9.974  -17.595 -10.463 1.00 70.34 239 A 1 
ATOM   1894 O  OG1 . THR A 1 239 ? -8.713  -18.097 -10.093 1.00 64.66 239 A 1 
ATOM   1895 C  CG2 . THR A 1 239 ? -10.029 -17.639 -11.993 1.00 62.98 239 A 1 
ATOM   1896 N  N   . ALA A 1 240 ? -11.524 -14.456 -10.970 1.00 74.52 240 A 1 
ATOM   1897 C  CA  . ALA A 1 240 ? -12.761 -13.805 -11.382 1.00 73.29 240 A 1 
ATOM   1898 C  C   . ALA A 1 240 ? -13.177 -14.217 -12.806 1.00 74.25 240 A 1 
ATOM   1899 O  O   . ALA A 1 240 ? -12.439 -14.030 -13.777 1.00 69.26 240 A 1 
ATOM   1900 C  CB  . ALA A 1 240 ? -12.613 -12.282 -11.231 1.00 68.70 240 A 1 
ATOM   1901 N  N   . GLY A 1 241 ? -14.396 -14.709 -12.941 1.00 69.87 241 A 1 
ATOM   1902 C  CA  . GLY A 1 241 ? -15.000 -14.993 -14.242 1.00 68.97 241 A 1 
ATOM   1903 C  C   . GLY A 1 241 ? -14.282 -16.102 -15.019 1.00 70.51 241 A 1 
ATOM   1904 O  O   . GLY A 1 241 ? -13.997 -17.166 -14.491 1.00 66.14 241 A 1 
ATOM   1905 N  N   . LYS A 1 242 ? -14.011 -15.831 -16.302 1.00 71.57 242 A 1 
ATOM   1906 C  CA  . LYS A 1 242 ? -13.371 -16.778 -17.229 1.00 72.28 242 A 1 
ATOM   1907 C  C   . LYS A 1 242 ? -11.846 -16.630 -17.293 1.00 73.87 242 A 1 
ATOM   1908 O  O   . LYS A 1 242 ? -11.234 -17.102 -18.252 1.00 69.18 242 A 1 
ATOM   1909 C  CB  . LYS A 1 242 ? -13.995 -16.674 -18.630 1.00 68.32 242 A 1 
ATOM   1910 C  CG  . LYS A 1 242 ? -15.483 -17.052 -18.683 1.00 61.34 242 A 1 
ATOM   1911 C  CD  . LYS A 1 242 ? -15.960 -17.039 -20.142 1.00 56.66 242 A 1 
ATOM   1912 C  CE  . LYS A 1 242 ? -17.440 -17.443 -20.229 1.00 49.31 242 A 1 
ATOM   1913 N  NZ  . LYS A 1 242 ? -17.914 -17.478 -21.634 1.00 43.56 242 A 1 
ATOM   1914 N  N   . LEU A 1 243 ? -11.248 -15.936 -16.347 1.00 73.24 243 A 1 
ATOM   1915 C  CA  . LEU A 1 243 ? -9.802  -15.767 -16.338 1.00 73.69 243 A 1 
ATOM   1916 C  C   . LEU A 1 243 ? -9.135  -17.110 -16.028 1.00 76.26 243 A 1 
ATOM   1917 O  O   . LEU A 1 243 ? -9.560  -17.841 -15.134 1.00 72.73 243 A 1 
ATOM   1918 C  CB  . LEU A 1 243 ? -9.387  -14.677 -15.334 1.00 69.19 243 A 1 
ATOM   1919 C  CG  . LEU A 1 243 ? -9.877  -13.264 -15.705 1.00 63.74 243 A 1 
ATOM   1920 C  CD1 . LEU A 1 243 ? -9.575  -12.285 -14.564 1.00 60.72 243 A 1 
ATOM   1921 C  CD2 . LEU A 1 243 ? -9.195  -12.727 -16.973 1.00 61.21 243 A 1 
ATOM   1922 N  N   . THR A 1 244 ? -8.063  -17.416 -16.758 1.00 75.51 244 A 1 
ATOM   1923 C  CA  . THR A 1 244 ? -7.284  -18.648 -16.580 1.00 76.07 244 A 1 
ATOM   1924 C  C   . THR A 1 244 ? -6.261  -18.561 -15.451 1.00 78.62 244 A 1 
ATOM   1925 O  O   . THR A 1 244 ? -5.681  -19.577 -15.079 1.00 73.79 244 A 1 
ATOM   1926 C  CB  . THR A 1 244 ? -6.553  -19.003 -17.876 1.00 71.56 244 A 1 
ATOM   1927 O  OG1 . THR A 1 244 ? -5.776  -17.896 -18.303 1.00 63.93 244 A 1 
ATOM   1928 C  CG2 . THR A 1 244 ? -7.528  -19.339 -19.013 1.00 63.28 244 A 1 
ATOM   1929 N  N   . ARG A 1 245 ? -6.009  -17.348 -14.949 1.00 80.90 245 A 1 
ATOM   1930 C  CA  . ARG A 1 245 ? -5.063  -17.062 -13.873 1.00 81.49 245 A 1 
ATOM   1931 C  C   . ARG A 1 245 ? -5.796  -16.383 -12.730 1.00 83.13 245 A 1 
ATOM   1932 O  O   . ARG A 1 245 ? -6.623  -15.502 -12.975 1.00 80.48 245 A 1 
ATOM   1933 C  CB  . ARG A 1 245 ? -3.912  -16.183 -14.370 1.00 77.99 245 A 1 
ATOM   1934 C  CG  . ARG A 1 245 ? -3.031  -16.915 -15.388 1.00 72.02 245 A 1 
ATOM   1935 C  CD  . ARG A 1 245 ? -1.877  -16.012 -15.820 1.00 70.61 245 A 1 
ATOM   1936 N  NE  . ARG A 1 245 ? -1.035  -16.675 -16.837 1.00 65.11 245 A 1 
ATOM   1937 C  CZ  . ARG A 1 245 ? -0.058  -16.104 -17.523 1.00 60.99 245 A 1 
ATOM   1938 N  NH1 . ARG A 1 245 ? 0.242   -14.853 -17.370 1.00 56.07 245 A 1 
ATOM   1939 N  NH2 . ARG A 1 245 ? 0.641   -16.799 -18.368 1.00 54.60 245 A 1 
ATOM   1940 N  N   . ASN A 1 246 ? -5.441  -16.766 -11.514 1.00 91.96 246 A 1 
ATOM   1941 C  CA  . ASN A 1 246 ? -5.898  -16.070 -10.332 1.00 92.83 246 A 1 
ATOM   1942 C  C   . ASN A 1 246 ? -5.209  -14.702 -10.187 1.00 94.55 246 A 1 
ATOM   1943 O  O   . ASN A 1 246 ? -4.341  -14.326 -10.985 1.00 94.52 246 A 1 
ATOM   1944 C  CB  . ASN A 1 246 ? -5.752  -17.014 -9.117  1.00 90.27 246 A 1 
ATOM   1945 C  CG  . ASN A 1 246 ? -4.308  -17.287 -8.750  1.00 90.25 246 A 1 
ATOM   1946 O  OD1 . ASN A 1 246 ? -3.501  -16.391 -8.645  1.00 84.80 246 A 1 
ATOM   1947 N  ND2 . ASN A 1 246 ? -3.949  -18.539 -8.538  1.00 85.30 246 A 1 
ATOM   1948 N  N   . GLU A 1 247 ? -5.628  -13.907 -9.201  1.00 94.29 247 A 1 
ATOM   1949 C  CA  . GLU A 1 247 ? -5.133  -12.541 -9.066  1.00 95.09 247 A 1 
ATOM   1950 C  C   . GLU A 1 247 ? -3.648  -12.483 -8.675  1.00 96.14 247 A 1 
ATOM   1951 O  O   . GLU A 1 247 ? -2.918  -11.657 -9.224  1.00 96.41 247 A 1 
ATOM   1952 C  CB  . GLU A 1 247 ? -6.028  -11.765 -8.096  1.00 94.46 247 A 1 
ATOM   1953 C  CG  . GLU A 1 247 ? -5.695  -10.269 -8.162  1.00 93.08 247 A 1 
ATOM   1954 C  CD  . GLU A 1 247 ? -6.712  -9.362  -7.472  1.00 94.00 247 A 1 
ATOM   1955 O  OE1 . GLU A 1 247 ? -6.711  -8.146  -7.792  1.00 91.63 247 A 1 
ATOM   1956 O  OE2 . GLU A 1 247 ? -7.530  -9.818  -6.650  1.00 92.51 247 A 1 
ATOM   1957 N  N   . TYR A 1 248 ? -3.184  -13.402 -7.825  1.00 95.67 248 A 1 
ATOM   1958 C  CA  . TYR A 1 248 ? -1.770  -13.488 -7.450  1.00 96.37 248 A 1 
ATOM   1959 C  C   . TYR A 1 248 ? -0.884  -13.882 -8.640  1.00 96.65 248 A 1 
ATOM   1960 O  O   . TYR A 1 248 ? 0.090   -13.210 -8.944  1.00 96.92 248 A 1 
ATOM   1961 C  CB  . TYR A 1 248 ? -1.613  -14.467 -6.285  1.00 96.65 248 A 1 
ATOM   1962 C  CG  . TYR A 1 248 ? -0.176  -14.623 -5.834  1.00 97.13 248 A 1 
ATOM   1963 C  CD1 . TYR A 1 248 ? 0.541   -15.804 -6.120  1.00 97.01 248 A 1 
ATOM   1964 C  CD2 . TYR A 1 248 ? 0.460   -13.577 -5.130  1.00 97.02 248 A 1 
ATOM   1965 C  CE1 . TYR A 1 248 ? 1.877   -15.947 -5.696  1.00 96.98 248 A 1 
ATOM   1966 C  CE2 . TYR A 1 248 ? 1.795   -13.707 -4.712  1.00 96.98 248 A 1 
ATOM   1967 C  CZ  . TYR A 1 248 ? 2.505   -14.893 -4.985  1.00 97.19 248 A 1 
ATOM   1968 O  OH  . TYR A 1 248 ? 3.795   -15.033 -4.578  1.00 96.86 248 A 1 
ATOM   1969 N  N   . GLU A 1 249 ? -1.292  -14.879 -9.419  1.00 96.36 249 A 1 
ATOM   1970 C  CA  . GLU A 1 249 ? -0.597  -15.234 -10.657 1.00 95.80 249 A 1 
ATOM   1971 C  C   . GLU A 1 249 ? -0.568  -14.066 -11.654 1.00 96.21 249 A 1 
ATOM   1972 O  O   . GLU A 1 249 ? 0.410   -13.869 -12.380 1.00 96.21 249 A 1 
ATOM   1973 C  CB  . GLU A 1 249 ? -1.300  -16.413 -11.334 1.00 94.87 249 A 1 
ATOM   1974 C  CG  . GLU A 1 249 ? -1.134  -17.750 -10.613 1.00 89.27 249 A 1 
ATOM   1975 C  CD  . GLU A 1 249 ? -2.062  -18.834 -11.191 1.00 86.95 249 A 1 
ATOM   1976 O  OE1 . GLU A 1 249 ? -1.892  -20.006 -10.812 1.00 81.78 249 A 1 
ATOM   1977 O  OE2 . GLU A 1 249 ? -2.965  -18.493 -12.002 1.00 82.81 249 A 1 
ATOM   1978 N  N   . ARG A 1 250 ? -1.636  -13.261 -11.706 1.00 95.94 250 A 1 
ATOM   1979 C  CA  . ARG A 1 250 ? -1.667  -12.058 -12.539 1.00 95.50 250 A 1 
ATOM   1980 C  C   . ARG A 1 250 ? -0.701  -10.985 -12.039 1.00 96.12 250 A 1 
ATOM   1981 O  O   . ARG A 1 250 ? -0.110  -10.330 -12.889 1.00 95.96 250 A 1 
ATOM   1982 C  CB  . ARG A 1 250 ? -3.086  -11.490 -12.621 1.00 93.93 250 A 1 
ATOM   1983 C  CG  . ARG A 1 250 ? -4.003  -12.343 -13.513 1.00 84.62 250 A 1 
ATOM   1984 C  CD  . ARG A 1 250 ? -5.459  -11.873 -13.387 1.00 82.06 250 A 1 
ATOM   1985 N  NE  . ARG A 1 250 ? -5.624  -10.488 -13.838 1.00 74.00 250 A 1 
ATOM   1986 C  CZ  . ARG A 1 250 ? -6.536  -9.619  -13.410 1.00 69.12 250 A 1 
ATOM   1987 N  NH1 . ARG A 1 250 ? -7.453  -9.968  -12.543 1.00 62.56 250 A 1 
ATOM   1988 N  NH2 . ARG A 1 250 ? -6.536  -8.400  -13.842 1.00 59.46 250 A 1 
ATOM   1989 N  N   . LEU A 1 251 ? -0.536  -10.830 -10.720 1.00 96.94 251 A 1 
ATOM   1990 C  CA  . LEU A 1 251 ? 0.469   -9.951  -10.131 1.00 97.45 251 A 1 
ATOM   1991 C  C   . LEU A 1 251 ? 1.864   -10.353 -10.609 1.00 97.42 251 A 1 
ATOM   1992 O  O   . LEU A 1 251 ? 2.528   -9.555  -11.280 1.00 97.35 251 A 1 
ATOM   1993 C  CB  . LEU A 1 251 ? 0.323   -9.960  -8.596  1.00 97.89 251 A 1 
ATOM   1994 C  CG  . LEU A 1 251 ? 1.443   -9.236  -7.822  1.00 97.89 251 A 1 
ATOM   1995 C  CD1 . LEU A 1 251 ? 1.400   -7.729  -8.061  1.00 97.69 251 A 1 
ATOM   1996 C  CD2 . LEU A 1 251 ? 1.293   -9.507  -6.324  1.00 97.60 251 A 1 
ATOM   1997 N  N   . LEU A 1 252 ? 2.256   -11.614 -10.397 1.00 97.72 252 A 1 
ATOM   1998 C  CA  . LEU A 1 252 ? 3.559   -12.159 -10.798 1.00 97.28 252 A 1 
ATOM   1999 C  C   . LEU A 1 252 ? 3.842   -11.974 -12.308 1.00 96.89 252 A 1 
ATOM   2000 O  O   . LEU A 1 252 ? 4.959   -11.682 -12.723 1.00 96.16 252 A 1 
ATOM   2001 C  CB  . LEU A 1 252 ? 3.603   -13.661 -10.461 1.00 96.88 252 A 1 
ATOM   2002 C  CG  . LEU A 1 252 ? 3.447   -14.054 -8.980  1.00 94.46 252 A 1 
ATOM   2003 C  CD1 . LEU A 1 252 ? 3.488   -15.575 -8.858  1.00 91.11 252 A 1 
ATOM   2004 C  CD2 . LEU A 1 252 ? 4.545   -13.466 -8.116  1.00 90.51 252 A 1 
ATOM   2005 N  N   . ASN A 1 253 ? 2.806   -12.130 -13.143 1.00 97.19 253 A 1 
ATOM   2006 C  CA  . ASN A 1 253 ? 2.961   -12.058 -14.598 1.00 96.21 253 A 1 
ATOM   2007 C  C   . ASN A 1 253 ? 2.894   -10.646 -15.178 1.00 96.48 253 A 1 
ATOM   2008 O  O   . ASN A 1 253 ? 3.327   -10.443 -16.315 1.00 95.09 253 A 1 
ATOM   2009 C  CB  . ASN A 1 253 ? 1.913   -12.960 -15.240 1.00 94.46 253 A 1 
ATOM   2010 C  CG  . ASN A 1 253 ? 2.331   -14.413 -15.196 1.00 87.13 253 A 1 
ATOM   2011 O  OD1 . ASN A 1 253 ? 3.124   -14.856 -16.010 1.00 76.99 253 A 1 
ATOM   2012 N  ND2 . ASN A 1 253 ? 1.777   -15.212 -14.312 1.00 74.85 253 A 1 
ATOM   2013 N  N   . SER A 1 254 ? 2.296   -9.700  -14.453 1.00 97.39 254 A 1 
ATOM   2014 C  CA  . SER A 1 254 ? 1.987   -8.359  -14.970 1.00 97.35 254 A 1 
ATOM   2015 C  C   . SER A 1 254 ? 2.811   -7.249  -14.338 1.00 97.90 254 A 1 
ATOM   2016 O  O   . SER A 1 254 ? 3.077   -6.270  -15.016 1.00 97.43 254 A 1 
ATOM   2017 C  CB  . SER A 1 254 ? 0.500   -8.016  -14.808 1.00 95.96 254 A 1 
ATOM   2018 O  OG  . SER A 1 254 ? -0.326  -9.071  -15.255 1.00 87.10 254 A 1 
ATOM   2019 N  N   . PHE A 1 255 ? 3.206   -7.398  -13.070 1.00 98.25 255 A 1 
ATOM   2020 C  CA  . PHE A 1 255 ? 4.045   -6.409  -12.405 1.00 98.58 255 A 1 
ATOM   2021 C  C   . PHE A 1 255 ? 5.504   -6.683  -12.770 1.00 98.46 255 A 1 
ATOM   2022 O  O   . PHE A 1 255 ? 6.108   -7.631  -12.275 1.00 98.08 255 A 1 
ATOM   2023 C  CB  . PHE A 1 255 ? 3.774   -6.384  -10.899 1.00 98.59 255 A 1 
ATOM   2024 C  CG  . PHE A 1 255 ? 4.227   -5.117  -10.174 1.00 98.67 255 A 1 
ATOM   2025 C  CD1 . PHE A 1 255 ? 4.014   -5.027  -8.780  1.00 98.07 255 A 1 
ATOM   2026 C  CD2 . PHE A 1 255 ? 4.792   -4.018  -10.841 1.00 98.15 255 A 1 
ATOM   2027 C  CE1 . PHE A 1 255 ? 4.360   -3.862  -8.078  1.00 97.78 255 A 1 
ATOM   2028 C  CE2 . PHE A 1 255 ? 5.149   -2.850  -10.137 1.00 97.79 255 A 1 
ATOM   2029 C  CZ  . PHE A 1 255 ? 4.931   -2.767  -8.761  1.00 98.04 255 A 1 
ATOM   2030 N  N   . LYS A 1 256 ? 6.047   -5.888  -13.684 1.00 98.18 256 A 1 
ATOM   2031 C  CA  . LYS A 1 256 ? 7.397   -6.069  -14.216 1.00 97.90 256 A 1 
ATOM   2032 C  C   . LYS A 1 256 ? 8.146   -4.748  -14.254 1.00 98.07 256 A 1 
ATOM   2033 O  O   . LYS A 1 256 ? 7.565   -3.701  -14.525 1.00 97.50 256 A 1 
ATOM   2034 C  CB  . LYS A 1 256 ? 7.358   -6.730  -15.616 1.00 97.04 256 A 1 
ATOM   2035 C  CG  . LYS A 1 256 ? 6.706   -8.119  -15.557 1.00 91.45 256 A 1 
ATOM   2036 C  CD  . LYS A 1 256 ? 6.974   -8.961  -16.802 1.00 83.44 256 A 1 
ATOM   2037 C  CE  . LYS A 1 256 ? 6.360   -10.335 -16.533 1.00 73.53 256 A 1 
ATOM   2038 N  NZ  . LYS A 1 256 ? 6.900   -11.400 -17.431 1.00 62.50 256 A 1 
ATOM   2039 N  N   . VAL A 1 257 ? 9.454   -4.837  -14.037 1.00 97.68 257 A 1 
ATOM   2040 C  CA  . VAL A 1 257 ? 10.408  -3.756  -14.277 1.00 97.47 257 A 1 
ATOM   2041 C  C   . VAL A 1 257 ? 11.395  -4.245  -15.329 1.00 97.19 257 A 1 
ATOM   2042 O  O   . VAL A 1 257 ? 11.736  -5.428  -15.353 1.00 96.46 257 A 1 
ATOM   2043 C  CB  . VAL A 1 257 ? 11.096  -3.332  -12.969 1.00 97.27 257 A 1 
ATOM   2044 C  CG1 . VAL A 1 257 ? 12.123  -2.223  -13.198 1.00 96.49 257 A 1 
ATOM   2045 C  CG2 . VAL A 1 257 ? 10.060  -2.803  -11.971 1.00 96.77 257 A 1 
ATOM   2046 N  N   . ASP A 1 258 ? 11.799  -3.366  -16.240 1.00 96.27 258 A 1 
ATOM   2047 C  CA  . ASP A 1 258 ? 12.690  -3.740  -17.330 1.00 95.41 258 A 1 
ATOM   2048 C  C   . ASP A 1 258 ? 14.006  -4.334  -16.805 1.00 95.57 258 A 1 
ATOM   2049 O  O   . ASP A 1 258 ? 14.593  -3.813  -15.857 1.00 94.64 258 A 1 
ATOM   2050 C  CB  . ASP A 1 258 ? 12.951  -2.537  -18.243 1.00 94.02 258 A 1 
ATOM   2051 C  CG  . ASP A 1 258 ? 13.743  -2.954  -19.498 1.00 88.57 258 A 1 
ATOM   2052 O  OD1 . ASP A 1 258 ? 13.384  -4.011  -20.061 1.00 83.64 258 A 1 
ATOM   2053 O  OD2 . ASP A 1 258 ? 14.694  -2.244  -19.869 1.00 82.41 258 A 1 
ATOM   2054 N  N   . LYS A 1 259 ? 14.419  -5.440  -17.392 1.00 95.64 259 A 1 
ATOM   2055 C  CA  . LYS A 1 259 ? 15.645  -6.184  -17.043 1.00 95.53 259 A 1 
ATOM   2056 C  C   . LYS A 1 259 ? 15.763  -6.592  -15.565 1.00 96.02 259 A 1 
ATOM   2057 O  O   . LYS A 1 259 ? 16.872  -6.795  -15.082 1.00 95.28 259 A 1 
ATOM   2058 C  CB  . LYS A 1 259 ? 16.875  -5.401  -17.507 1.00 94.43 259 A 1 
ATOM   2059 C  CG  . LYS A 1 259 ? 16.874  -5.110  -19.005 1.00 91.43 259 A 1 
ATOM   2060 C  CD  . LYS A 1 259 ? 18.115  -4.273  -19.293 1.00 84.32 259 A 1 
ATOM   2061 C  CE  . LYS A 1 259 ? 18.378  -4.173  -20.789 1.00 77.52 259 A 1 
ATOM   2062 N  NZ  . LYS A 1 259 ? 19.814  -3.897  -20.988 1.00 67.98 259 A 1 
ATOM   2063 N  N   . CYS A 1 260 ? 14.651  -6.724  -14.859 1.00 96.78 260 A 1 
ATOM   2064 C  CA  . CYS A 1 260 ? 14.624  -7.161  -13.474 1.00 97.05 260 A 1 
ATOM   2065 C  C   . CYS A 1 260 ? 13.822  -8.454  -13.301 1.00 97.25 260 A 1 
ATOM   2066 O  O   . CYS A 1 260 ? 12.831  -8.700  -13.983 1.00 97.09 260 A 1 
ATOM   2067 C  CB  . CYS A 1 260 ? 14.086  -6.041  -12.575 1.00 97.07 260 A 1 
ATOM   2068 S  SG  . CYS A 1 260 ? 15.179  -4.595  -12.594 1.00 96.50 260 A 1 
ATOM   2069 N  N   . GLU A 1 261 ? 14.248  -9.265  -12.325 1.00 97.95 261 A 1 
ATOM   2070 C  CA  . GLU A 1 261 ? 13.493  -10.395 -11.811 1.00 98.00 261 A 1 
ATOM   2071 C  C   . GLU A 1 261 ? 12.529  -9.931  -10.719 1.00 98.21 261 A 1 
ATOM   2072 O  O   . GLU A 1 261 ? 12.912  -9.159  -9.843  1.00 98.11 261 A 1 
ATOM   2073 C  CB  . GLU A 1 261 ? 14.479  -11.447 -11.288 1.00 97.47 261 A 1 
ATOM   2074 C  CG  . GLU A 1 261 ? 13.780  -12.687 -10.710 1.00 91.79 261 A 1 
ATOM   2075 C  CD  . GLU A 1 261 ? 14.777  -13.771 -10.271 1.00 88.37 261 A 1 
ATOM   2076 O  OE1 . GLU A 1 261 ? 14.370  -14.941 -10.270 1.00 81.58 261 A 1 
ATOM   2077 O  OE2 . GLU A 1 261 ? 15.943  -13.419 -9.978  1.00 83.93 261 A 1 
ATOM   2078 N  N   . PHE A 1 262 ? 11.284  -10.396 -10.768 1.00 98.56 262 A 1 
ATOM   2079 C  CA  . PHE A 1 262 ? 10.305  -10.196 -9.708  1.00 98.69 262 A 1 
ATOM   2080 C  C   . PHE A 1 262 ? 10.512  -11.256 -8.619  1.00 98.60 262 A 1 
ATOM   2081 O  O   . PHE A 1 262 ? 10.457  -12.454 -8.922  1.00 98.45 262 A 1 
ATOM   2082 C  CB  . PHE A 1 262 ? 8.881   -10.287 -10.288 1.00 98.64 262 A 1 
ATOM   2083 C  CG  . PHE A 1 262 ? 7.754   -10.172 -9.276  1.00 98.70 262 A 1 
ATOM   2084 C  CD1 . PHE A 1 262 ? 7.473   -11.221 -8.384  1.00 98.36 262 A 1 
ATOM   2085 C  CD2 . PHE A 1 262 ? 6.961   -9.015  -9.224  1.00 98.28 262 A 1 
ATOM   2086 C  CE1 . PHE A 1 262 ? 6.436   -11.109 -7.438  1.00 97.96 262 A 1 
ATOM   2087 C  CE2 . PHE A 1 262 ? 5.913   -8.903  -8.289  1.00 97.89 262 A 1 
ATOM   2088 C  CZ  . PHE A 1 262 ? 5.654   -9.951  -7.395  1.00 98.09 262 A 1 
ATOM   2089 N  N   . ILE A 1 263 ? 10.655  -10.828 -7.370  1.00 98.89 263 A 1 
ATOM   2090 C  CA  . ILE A 1 263 ? 10.753  -11.713 -6.203  1.00 98.86 263 A 1 
ATOM   2091 C  C   . ILE A 1 263 ? 9.729   -11.254 -5.161  1.00 98.86 263 A 1 
ATOM   2092 O  O   . ILE A 1 263 ? 9.784   -10.120 -4.678  1.00 98.82 263 A 1 
ATOM   2093 C  CB  . ILE A 1 263 ? 12.194  -11.739 -5.642  1.00 98.77 263 A 1 
ATOM   2094 C  CG1 . ILE A 1 263 ? 13.272  -11.896 -6.744  1.00 98.21 263 A 1 
ATOM   2095 C  CG2 . ILE A 1 263 ? 12.308  -12.874 -4.610  1.00 98.12 263 A 1 
ATOM   2096 C  CD1 . ILE A 1 263 ? 14.718  -11.802 -6.240  1.00 96.63 263 A 1 
ATOM   2097 N  N   . ASP A 1 264 ? 8.800   -12.135 -4.802  1.00 98.88 264 A 1 
ATOM   2098 C  CA  . ASP A 1 264 ? 7.970   -11.970 -3.606  1.00 98.84 264 A 1 
ATOM   2099 C  C   . ASP A 1 264 ? 8.822   -12.368 -2.399  1.00 98.81 264 A 1 
ATOM   2100 O  O   . ASP A 1 264 ? 8.994   -13.553 -2.112  1.00 98.67 264 A 1 
ATOM   2101 C  CB  . ASP A 1 264 ? 6.697   -12.819 -3.746  1.00 98.72 264 A 1 
ATOM   2102 C  CG  . ASP A 1 264 ? 5.748   -12.747 -2.534  1.00 98.52 264 A 1 
ATOM   2103 O  OD1 . ASP A 1 264 ? 6.151   -12.236 -1.468  1.00 97.83 264 A 1 
ATOM   2104 O  OD2 . ASP A 1 264 ? 4.602   -13.224 -2.692  1.00 97.18 264 A 1 
ATOM   2105 N  N   . LEU A 1 265 ? 9.417   -11.387 -1.713  1.00 98.95 265 A 1 
ATOM   2106 C  CA  . LEU A 1 265 ? 10.406  -11.641 -0.675  1.00 98.90 265 A 1 
ATOM   2107 C  C   . LEU A 1 265 ? 9.828   -12.419 0.513   1.00 98.91 265 A 1 
ATOM   2108 O  O   . LEU A 1 265 ? 10.533  -13.212 1.124   1.00 98.73 265 A 1 
ATOM   2109 C  CB  . LEU A 1 265 ? 11.027  -10.326 -0.183  1.00 98.91 265 A 1 
ATOM   2110 C  CG  . LEU A 1 265 ? 11.850  -9.522  -1.212  1.00 98.71 265 A 1 
ATOM   2111 C  CD1 . LEU A 1 265 ? 12.489  -8.318  -0.518  1.00 98.52 265 A 1 
ATOM   2112 C  CD2 . LEU A 1 265 ? 12.972  -10.346 -1.840  1.00 98.43 265 A 1 
ATOM   2113 N  N   . LEU A 1 266 ? 8.557   -12.218 0.852   1.00 98.82 266 A 1 
ATOM   2114 C  CA  . LEU A 1 266 ? 7.934   -12.948 1.950   1.00 98.82 266 A 1 
ATOM   2115 C  C   . LEU A 1 266 ? 7.815   -14.435 1.606   1.00 98.75 266 A 1 
ATOM   2116 O  O   . LEU A 1 266 ? 8.205   -15.271 2.412   1.00 98.51 266 A 1 
ATOM   2117 C  CB  . LEU A 1 266 ? 6.572   -12.320 2.293   1.00 98.77 266 A 1 
ATOM   2118 C  CG  . LEU A 1 266 ? 5.848   -13.005 3.472   1.00 98.40 266 A 1 
ATOM   2119 C  CD1 . LEU A 1 266 ? 6.657   -12.957 4.774   1.00 98.02 266 A 1 
ATOM   2120 C  CD2 . LEU A 1 266 ? 4.504   -12.314 3.725   1.00 97.89 266 A 1 
ATOM   2121 N  N   . TYR A 1 267 ? 7.317   -14.759 0.415   1.00 98.67 267 A 1 
ATOM   2122 C  CA  . TYR A 1 267 ? 7.223   -16.142 -0.049  1.00 98.51 267 A 1 
ATOM   2123 C  C   . TYR A 1 267 ? 8.607   -16.773 -0.238  1.00 98.50 267 A 1 
ATOM   2124 O  O   . TYR A 1 267 ? 8.823   -17.889 0.217   1.00 98.28 267 A 1 
ATOM   2125 C  CB  . TYR A 1 267 ? 6.423   -16.196 -1.351  1.00 98.29 267 A 1 
ATOM   2126 C  CG  . TYR A 1 267 ? 6.239   -17.610 -1.861  1.00 97.74 267 A 1 
ATOM   2127 C  CD1 . TYR A 1 267 ? 7.081   -18.128 -2.866  1.00 96.34 267 A 1 
ATOM   2128 C  CD2 . TYR A 1 267 ? 5.254   -18.434 -1.292  1.00 96.48 267 A 1 
ATOM   2129 C  CE1 . TYR A 1 267 ? 6.933   -19.453 -3.302  1.00 95.36 267 A 1 
ATOM   2130 C  CE2 . TYR A 1 267 ? 5.098   -19.764 -1.716  1.00 95.33 267 A 1 
ATOM   2131 C  CZ  . TYR A 1 267 ? 5.940   -20.267 -2.723  1.00 95.04 267 A 1 
ATOM   2132 O  OH  . TYR A 1 267 ? 5.795   -21.572 -3.141  1.00 93.30 267 A 1 
ATOM   2133 N  N   . ASP A 1 268 ? 9.550   -16.053 -0.821  1.00 98.67 268 A 1 
ATOM   2134 C  CA  . ASP A 1 268 ? 10.906  -16.539 -1.064  1.00 98.62 268 A 1 
ATOM   2135 C  C   . ASP A 1 268 ? 11.634  -16.908 0.247   1.00 98.50 268 A 1 
ATOM   2136 O  O   . ASP A 1 268 ? 12.290  -17.942 0.337   1.00 98.12 268 A 1 
ATOM   2137 C  CB  . ASP A 1 268 ? 11.677  -15.472 -1.850  1.00 98.46 268 A 1 
ATOM   2138 C  CG  . ASP A 1 268 ? 13.043  -15.968 -2.326  1.00 97.97 268 A 1 
ATOM   2139 O  OD1 . ASP A 1 268 ? 13.059  -16.896 -3.161  1.00 95.99 268 A 1 
ATOM   2140 O  OD2 . ASP A 1 268 ? 14.056  -15.390 -1.878  1.00 95.57 268 A 1 
ATOM   2141 N  N   . SER A 1 269 ? 11.434  -16.124 1.301   1.00 98.79 269 A 1 
ATOM   2142 C  CA  . SER A 1 269 ? 12.050  -16.401 2.611   1.00 98.72 269 A 1 
ATOM   2143 C  C   . SER A 1 269 ? 11.321  -17.473 3.420   1.00 98.62 269 A 1 
ATOM   2144 O  O   . SER A 1 269 ? 11.964  -18.267 4.104   1.00 97.65 269 A 1 
ATOM   2145 C  CB  . SER A 1 269 ? 12.128  -15.101 3.412   1.00 98.31 269 A 1 
ATOM   2146 O  OG  . SER A 1 269 ? 12.852  -15.287 4.612   1.00 93.17 269 A 1 
ATOM   2147 N  N   . GLN A 1 270 ? 9.993   -17.466 3.416   1.00 98.60 270 A 1 
ATOM   2148 C  CA  . GLN A 1 270 ? 9.190   -18.353 4.263   1.00 98.50 270 A 1 
ATOM   2149 C  C   . GLN A 1 270 ? 8.795   -19.663 3.565   1.00 98.26 270 A 1 
ATOM   2150 O  O   . GLN A 1 270 ? 8.376   -20.606 4.238   1.00 96.73 270 A 1 
ATOM   2151 C  CB  . GLN A 1 270 ? 7.931   -17.620 4.765   1.00 98.37 270 A 1 
ATOM   2152 C  CG  . GLN A 1 270 ? 8.233   -16.354 5.582   1.00 97.81 270 A 1 
ATOM   2153 C  CD  . GLN A 1 270 ? 9.054   -16.616 6.850   1.00 97.63 270 A 1 
ATOM   2154 O  OE1 . GLN A 1 270 ? 8.772   -17.517 7.627   1.00 91.19 270 A 1 
ATOM   2155 N  NE2 . GLN A 1 270 ? 10.081  -15.832 7.094   1.00 90.03 270 A 1 
ATOM   2156 N  N   . HIS A 1 271 ? 8.916   -19.724 2.246   1.00 98.26 271 A 1 
ATOM   2157 C  CA  . HIS A 1 271 ? 8.429   -20.819 1.396   1.00 97.83 271 A 1 
ATOM   2158 C  C   . HIS A 1 271 ? 6.932   -21.132 1.582   1.00 97.72 271 A 1 
ATOM   2159 O  O   . HIS A 1 271 ? 6.472   -22.233 1.295   1.00 95.27 271 A 1 
ATOM   2160 C  CB  . HIS A 1 271 ? 9.346   -22.041 1.520   1.00 97.06 271 A 1 
ATOM   2161 C  CG  . HIS A 1 271 ? 10.800  -21.738 1.254   1.00 93.94 271 A 1 
ATOM   2162 N  ND1 . HIS A 1 271 ? 11.298  -20.983 0.218   1.00 81.37 271 A 1 
ATOM   2163 C  CD2 . HIS A 1 271 ? 11.882  -22.147 2.003   1.00 82.14 271 A 1 
ATOM   2164 C  CE1 . HIS A 1 271 ? 12.638  -20.934 0.344   1.00 82.81 271 A 1 
ATOM   2165 N  NE2 . HIS A 1 271 ? 13.026  -21.649 1.407   1.00 85.09 271 A 1 
ATOM   2166 N  N   . ASP A 1 272 ? 6.173   -20.149 2.066   1.00 97.13 272 A 1 
ATOM   2167 C  CA  . ASP A 1 272 ? 4.731   -20.212 2.264   1.00 97.14 272 A 1 
ATOM   2168 C  C   . ASP A 1 272 ? 4.132   -18.793 2.197   1.00 97.89 272 A 1 
ATOM   2169 O  O   . ASP A 1 272 ? 4.840   -17.788 2.305   1.00 97.02 272 A 1 
ATOM   2170 C  CB  . ASP A 1 272 ? 4.419   -20.882 3.621   1.00 95.06 272 A 1 
ATOM   2171 C  CG  . ASP A 1 272 ? 2.953   -21.299 3.788   1.00 91.35 272 A 1 
ATOM   2172 O  OD1 . ASP A 1 272 ? 2.199   -21.281 2.784   1.00 87.40 272 A 1 
ATOM   2173 O  OD2 . ASP A 1 272 ? 2.564   -21.640 4.928   1.00 85.42 272 A 1 
ATOM   2174 N  N   . HIS A 1 273 ? 2.824   -18.696 2.025   1.00 97.79 273 A 1 
ATOM   2175 C  CA  . HIS A 1 273 ? 2.083   -17.444 2.072   1.00 97.42 273 A 1 
ATOM   2176 C  C   . HIS A 1 273 ? 1.578   -17.194 3.491   1.00 97.52 273 A 1 
ATOM   2177 O  O   . HIS A 1 273 ? 0.599   -17.786 3.945   1.00 96.47 273 A 1 
ATOM   2178 C  CB  . HIS A 1 273 ? 0.958   -17.471 1.042   1.00 96.69 273 A 1 
ATOM   2179 C  CG  . HIS A 1 273 ? 1.457   -17.467 -0.374  1.00 95.96 273 A 1 
ATOM   2180 N  ND1 . HIS A 1 273 ? 2.290   -16.528 -0.940  1.00 89.85 273 A 1 
ATOM   2181 C  CD2 . HIS A 1 273 ? 1.168   -18.382 -1.358  1.00 90.40 273 A 1 
ATOM   2182 C  CE1 . HIS A 1 273 ? 2.486   -16.874 -2.226  1.00 90.09 273 A 1 
ATOM   2183 N  NE2 . HIS A 1 273 ? 1.815   -17.990 -2.522  1.00 91.16 273 A 1 
ATOM   2184 N  N   . VAL A 1 274 ? 2.232   -16.287 4.204   1.00 98.11 274 A 1 
ATOM   2185 C  CA  . VAL A 1 274 ? 1.939   -16.013 5.615   1.00 98.25 274 A 1 
ATOM   2186 C  C   . VAL A 1 274 ? 0.817   -14.967 5.734   1.00 98.35 274 A 1 
ATOM   2187 O  O   . VAL A 1 274 ? 0.897   -13.917 5.095   1.00 98.00 274 A 1 
ATOM   2188 C  CB  . VAL A 1 274 ? 3.199   -15.581 6.376   1.00 97.93 274 A 1 
ATOM   2189 C  CG1 . VAL A 1 274 ? 2.928   -15.506 7.881   1.00 96.31 274 A 1 
ATOM   2190 C  CG2 . VAL A 1 274 ? 4.359   -16.566 6.170   1.00 96.40 274 A 1 
ATOM   2191 N  N   . PRO A 1 275 ? -0.217  -15.204 6.566   1.00 98.34 275 A 1 
ATOM   2192 C  CA  . PRO A 1 275 ? -1.293  -14.235 6.757   1.00 98.30 275 A 1 
ATOM   2193 C  C   . PRO A 1 275 ? -0.790  -12.897 7.315   1.00 98.43 275 A 1 
ATOM   2194 O  O   . PRO A 1 275 ? -0.035  -12.871 8.285   1.00 98.27 275 A 1 
ATOM   2195 C  CB  . PRO A 1 275 ? -2.289  -14.888 7.713   1.00 97.70 275 A 1 
ATOM   2196 C  CG  . PRO A 1 275 ? -2.013  -16.381 7.577   1.00 95.59 275 A 1 
ATOM   2197 C  CD  . PRO A 1 275 ? -0.514  -16.434 7.287   1.00 97.63 275 A 1 
ATOM   2198 N  N   . THR A 1 276 ? -1.303  -11.794 6.756   1.00 98.33 276 A 1 
ATOM   2199 C  CA  . THR A 1 276 ? -0.996  -10.421 7.199   1.00 98.41 276 A 1 
ATOM   2200 C  C   . THR A 1 276 ? -2.239  -9.637  7.602   1.00 98.38 276 A 1 
ATOM   2201 O  O   . THR A 1 276 ? -2.121  -8.638  8.303   1.00 97.90 276 A 1 
ATOM   2202 C  CB  . THR A 1 276 ? -0.249  -9.643  6.106   1.00 98.39 276 A 1 
ATOM   2203 O  OG1 . THR A 1 276 ? -1.059  -9.507  4.966   1.00 97.90 276 A 1 
ATOM   2204 C  CG2 . THR A 1 276 ? 1.046   -10.326 5.689   1.00 97.71 276 A 1 
ATOM   2205 N  N   . TYR A 1 277 ? -3.437  -10.076 7.233   1.00 97.80 277 A 1 
ATOM   2206 C  CA  . TYR A 1 277 ? -4.690  -9.380  7.532   1.00 97.43 277 A 1 
ATOM   2207 C  C   . TYR A 1 277 ? -5.762  -10.319 8.087   1.00 97.19 277 A 1 
ATOM   2208 O  O   . TYR A 1 277 ? -5.950  -11.438 7.606   1.00 95.93 277 A 1 
ATOM   2209 C  CB  . TYR A 1 277 ? -5.188  -8.669  6.269   1.00 96.92 277 A 1 
ATOM   2210 C  CG  . TYR A 1 277 ? -6.526  -7.980  6.461   1.00 96.62 277 A 1 
ATOM   2211 C  CD1 . TYR A 1 277 ? -7.693  -8.475  5.846   1.00 95.46 277 A 1 
ATOM   2212 C  CD2 . TYR A 1 277 ? -6.618  -6.835  7.282   1.00 95.35 277 A 1 
ATOM   2213 C  CE1 . TYR A 1 277 ? -8.930  -7.828  6.027   1.00 94.23 277 A 1 
ATOM   2214 C  CE2 . TYR A 1 277 ? -7.849  -6.182  7.474   1.00 94.10 277 A 1 
ATOM   2215 C  CZ  . TYR A 1 277 ? -9.001  -6.674  6.837   1.00 94.04 277 A 1 
ATOM   2216 O  OH  . TYR A 1 277 ? -10.198 -6.023  7.018   1.00 91.94 277 A 1 
ATOM   2217 N  N   . GLY A 1 278 ? -6.484  -9.856  9.101   1.00 96.38 278 A 1 
ATOM   2218 C  CA  . GLY A 1 278 ? -7.552  -10.645 9.733   1.00 95.35 278 A 1 
ATOM   2219 C  C   . GLY A 1 278 ? -7.045  -11.942 10.375  1.00 95.52 278 A 1 
ATOM   2220 O  O   . GLY A 1 278 ? -7.758  -12.942 10.414  1.00 92.96 278 A 1 
ATOM   2221 N  N   . ALA A 1 279 ? -5.803  -11.928 10.867  1.00 95.40 279 A 1 
ATOM   2222 C  CA  . ALA A 1 279 ? -5.047  -13.107 11.282  1.00 94.27 279 A 1 
ATOM   2223 C  C   . ALA A 1 279 ? -4.785  -13.204 12.797  1.00 92.80 279 A 1 
ATOM   2224 O  O   . ALA A 1 279 ? -4.002  -14.039 13.249  1.00 85.01 279 A 1 
ATOM   2225 C  CB  . ALA A 1 279 ? -3.756  -13.135 10.460  1.00 92.73 279 A 1 
ATOM   2226 N  N   . GLY A 1 280 ? -5.442  -12.362 13.597  1.00 92.36 280 A 1 
ATOM   2227 C  CA  . GLY A 1 280 ? -5.253  -12.355 15.051  1.00 90.79 280 A 1 
ATOM   2228 C  C   . GLY A 1 280 ? -6.011  -11.241 15.754  1.00 92.27 280 A 1 
ATOM   2229 O  O   . GLY A 1 280 ? -6.700  -11.498 16.745  1.00 86.45 280 A 1 
ATOM   2230 N  N   . ASP A 1 281 ? -5.938  -10.024 15.234  1.00 92.38 281 A 1 
ATOM   2231 C  CA  . ASP A 1 281 ? -6.710  -8.907  15.758  1.00 91.95 281 A 1 
ATOM   2232 C  C   . ASP A 1 281 ? -8.218  -9.145  15.601  1.00 92.34 281 A 1 
ATOM   2233 O  O   . ASP A 1 281 ? -8.705  -9.675  14.606  1.00 91.77 281 A 1 
ATOM   2234 C  CB  . ASP A 1 281 ? -6.283  -7.575  15.132  1.00 90.76 281 A 1 
ATOM   2235 C  CG  . ASP A 1 281 ? -7.208  -6.475  15.644  1.00 90.97 281 A 1 
ATOM   2236 O  OD1 . ASP A 1 281 ? -7.268  -6.270  16.880  1.00 87.98 281 A 1 
ATOM   2237 O  OD2 . ASP A 1 281 ? -8.014  -5.952  14.836  1.00 88.12 281 A 1 
ATOM   2238 N  N   . LYS A 1 282 ? -8.974  -8.749  16.638  1.00 91.26 282 A 1 
ATOM   2239 C  CA  . LYS A 1 282 ? -10.436 -8.881  16.700  1.00 90.66 282 A 1 
ATOM   2240 C  C   . LYS A 1 282 ? -11.115 -7.592  17.175  1.00 90.98 282 A 1 
ATOM   2241 O  O   . LYS A 1 282 ? -12.323 -7.599  17.425  1.00 88.37 282 A 1 
ATOM   2242 C  CB  . LYS A 1 282 ? -10.822 -10.065 17.599  1.00 89.43 282 A 1 
ATOM   2243 C  CG  . LYS A 1 282 ? -10.262 -11.398 17.088  1.00 88.28 282 A 1 
ATOM   2244 C  CD  . LYS A 1 282 ? -10.745 -12.564 17.947  1.00 83.32 282 A 1 
ATOM   2245 C  CE  . LYS A 1 282 ? -10.110 -13.835 17.397  1.00 77.54 282 A 1 
ATOM   2246 N  NZ  . LYS A 1 282 ? -10.500 -15.038 18.178  1.00 65.83 282 A 1 
ATOM   2247 N  N   . ILE A 1 283 ? -10.349 -6.516  17.350  1.00 91.21 283 A 1 
ATOM   2248 C  CA  . ILE A 1 283 ? -10.816 -5.249  17.907  1.00 90.39 283 A 1 
ATOM   2249 C  C   . ILE A 1 283 ? -10.903 -4.194  16.805  1.00 90.47 283 A 1 
ATOM   2250 O  O   . ILE A 1 283 ? -11.912 -3.491  16.712  1.00 88.18 283 A 1 
ATOM   2251 C  CB  . ILE A 1 283 ? -9.897  -4.805  19.071  1.00 89.18 283 A 1 
ATOM   2252 C  CG1 . ILE A 1 283 ? -9.888  -5.864  20.197  1.00 88.00 283 A 1 
ATOM   2253 C  CG2 . ILE A 1 283 ? -10.338 -3.428  19.606  1.00 88.45 283 A 1 
ATOM   2254 C  CD1 . ILE A 1 283 ? -8.948  -5.547  21.372  1.00 83.09 283 A 1 
ATOM   2255 N  N   . ILE A 1 284 ? -9.866  -4.096  15.985  1.00 91.74 284 A 1 
ATOM   2256 C  CA  . ILE A 1 284 ? -9.731  -3.103  14.921  1.00 91.05 284 A 1 
ATOM   2257 C  C   . ILE A 1 284 ? -10.252 -3.655  13.597  1.00 91.31 284 A 1 
ATOM   2258 O  O   . ILE A 1 284 ? -10.889 -2.924  12.834  1.00 89.62 284 A 1 
ATOM   2259 C  CB  . ILE A 1 284 ? -8.250  -2.677  14.797  1.00 90.16 284 A 1 
ATOM   2260 C  CG1 . ILE A 1 284 ? -7.692  -2.135  16.137  1.00 86.81 284 A 1 
ATOM   2261 C  CG2 . ILE A 1 284 ? -8.077  -1.612  13.693  1.00 86.09 284 A 1 
ATOM   2262 C  CD1 . ILE A 1 284 ? -6.172  -2.252  16.225  1.00 77.92 284 A 1 
ATOM   2263 N  N   . THR A 1 285 ? -10.008 -4.938  13.341  1.00 92.13 285 A 1 
ATOM   2264 C  CA  . THR A 1 285 ? -10.438 -5.630  12.120  1.00 91.96 285 A 1 
ATOM   2265 C  C   . THR A 1 285 ? -11.949 -5.519  11.936  1.00 91.56 285 A 1 
ATOM   2266 O  O   . THR A 1 285 ? -12.717 -5.726  12.878  1.00 90.74 285 A 1 
ATOM   2267 C  CB  . THR A 1 285 ? -10.015 -7.102  12.167  1.00 91.86 285 A 1 
ATOM   2268 O  OG1 . THR A 1 285 ? -8.633  -7.216  12.369  1.00 88.79 285 A 1 
ATOM   2269 C  CG2 . THR A 1 285 ? -10.312 -7.859  10.870  1.00 90.20 285 A 1 
ATOM   2270 N  N   . ASP A 1 286 ? -12.391 -5.236  10.709  1.00 90.22 286 A 1 
ATOM   2271 C  CA  . ASP A 1 286 ? -13.816 -5.276  10.376  1.00 88.32 286 A 1 
ATOM   2272 C  C   . ASP A 1 286 ? -14.394 -6.642  10.770  1.00 89.10 286 A 1 
ATOM   2273 O  O   . ASP A 1 286 ? -13.809 -7.695  10.523  1.00 88.07 286 A 1 
ATOM   2274 C  CB  . ASP A 1 286 ? -14.055 -4.963  8.878   1.00 85.58 286 A 1 
ATOM   2275 C  CG  . ASP A 1 286 ? -15.542 -4.810  8.495   1.00 79.18 286 A 1 
ATOM   2276 O  OD1 . ASP A 1 286 ? -16.363 -5.688  8.829   1.00 72.69 286 A 1 
ATOM   2277 O  OD2 . ASP A 1 286 ? -15.911 -3.810  7.835   1.00 71.96 286 A 1 
ATOM   2278 N  N   . LYS A 1 287 ? -15.573 -6.636  11.391  1.00 90.33 287 A 1 
ATOM   2279 C  CA  . LYS A 1 287 ? -16.229 -7.853  11.889  1.00 89.75 287 A 1 
ATOM   2280 C  C   . LYS A 1 287 ? -16.387 -8.936  10.817  1.00 90.81 287 A 1 
ATOM   2281 O  O   . LYS A 1 287 ? -16.409 -10.111 11.149  1.00 88.73 287 A 1 
ATOM   2282 C  CB  . LYS A 1 287 ? -17.610 -7.504  12.457  1.00 88.06 287 A 1 
ATOM   2283 C  CG  . LYS A 1 287 ? -17.505 -6.667  13.733  1.00 76.44 287 A 1 
ATOM   2284 C  CD  . LYS A 1 287 ? -18.902 -6.365  14.280  1.00 66.94 287 A 1 
ATOM   2285 C  CE  . LYS A 1 287 ? -18.773 -5.527  15.538  1.00 57.15 287 A 1 
ATOM   2286 N  NZ  . LYS A 1 287 ? -20.102 -5.154  16.089  1.00 48.59 287 A 1 
ATOM   2287 N  N   . ARG A 1 288 ? -16.508 -8.543  9.551   1.00 90.26 288 A 1 
ATOM   2288 C  CA  . ARG A 1 288 ? -16.643 -9.458  8.418   1.00 89.67 288 A 1 
ATOM   2289 C  C   . ARG A 1 288 ? -15.325 -10.124 8.029   1.00 91.18 288 A 1 
ATOM   2290 O  O   . ARG A 1 288 ? -15.353 -11.135 7.340   1.00 89.22 288 A 1 
ATOM   2291 C  CB  . ARG A 1 288 ? -17.212 -8.685  7.227   1.00 87.16 288 A 1 
ATOM   2292 C  CG  . ARG A 1 288 ? -18.634 -8.154  7.511   1.00 79.45 288 A 1 
ATOM   2293 C  CD  . ARG A 1 288 ? -19.130 -7.272  6.366   1.00 74.80 288 A 1 
ATOM   2294 N  NE  . ARG A 1 288 ? -18.370 -6.030  6.292   1.00 66.69 288 A 1 
ATOM   2295 C  CZ  . ARG A 1 288 ? -18.418 -5.118  5.340   1.00 60.37 288 A 1 
ATOM   2296 N  NH1 . ARG A 1 288 ? -19.242 -5.224  4.334   1.00 56.34 288 A 1 
ATOM   2297 N  NH2 . ARG A 1 288 ? -17.620 -4.085  5.388   1.00 53.57 288 A 1 
ATOM   2298 N  N   . ASP A 1 289 ? -14.201 -9.582  8.490   1.00 92.42 289 A 1 
ATOM   2299 C  CA  . ASP A 1 289 ? -12.854 -9.993  8.099   1.00 92.99 289 A 1 
ATOM   2300 C  C   . ASP A 1 289 ? -12.086 -10.684 9.235   1.00 94.11 289 A 1 
ATOM   2301 O  O   . ASP A 1 289 ? -11.022 -11.258 9.006   1.00 93.36 289 A 1 
ATOM   2302 C  CB  . ASP A 1 289 ? -12.098 -8.774  7.548   1.00 91.76 289 A 1 
ATOM   2303 C  CG  . ASP A 1 289 ? -12.760 -8.141  6.315   1.00 91.02 289 A 1 
ATOM   2304 O  OD1 . ASP A 1 289 ? -13.517 -8.851  5.602   1.00 88.49 289 A 1 
ATOM   2305 O  OD2 . ASP A 1 289 ? -12.501 -6.954  6.054   1.00 88.16 289 A 1 
ATOM   2306 N  N   . ILE A 1 290 ? -12.638 -10.711 10.441  1.00 94.06 290 A 1 
ATOM   2307 C  CA  . ILE A 1 290 ? -12.055 -11.428 11.579  1.00 94.31 290 A 1 
ATOM   2308 C  C   . ILE A 1 290 ? -11.832 -12.911 11.207  1.00 94.31 290 A 1 
ATOM   2309 O  O   . ILE A 1 290 ? -12.757 -13.611 10.806  1.00 92.10 290 A 1 
ATOM   2310 C  CB  . ILE A 1 290 ? -12.934 -11.281 12.837  1.00 93.87 290 A 1 
ATOM   2311 C  CG1 . ILE A 1 290 ? -12.950 -9.809  13.320  1.00 91.86 290 A 1 
ATOM   2312 C  CG2 . ILE A 1 290 ? -12.436 -12.203 13.974  1.00 92.57 290 A 1 
ATOM   2313 C  CD1 . ILE A 1 290 ? -13.959 -9.516  14.435  1.00 88.35 290 A 1 
ATOM   2314 N  N   . ASN A 1 291 ? -10.603 -13.383 11.394  1.00 94.96 291 A 1 
ATOM   2315 C  CA  . ASN A 1 291 ? -10.136 -14.734 11.054  1.00 95.04 291 A 1 
ATOM   2316 C  C   . ASN A 1 291 ? -10.206 -15.087 9.553   1.00 95.20 291 A 1 
ATOM   2317 O  O   . ASN A 1 291 ? -10.150 -16.274 9.219   1.00 92.55 291 A 1 
ATOM   2318 C  CB  . ASN A 1 291 ? -10.818 -15.802 11.923  1.00 93.85 291 A 1 
ATOM   2319 C  CG  . ASN A 1 291 ? -10.814 -15.532 13.415  1.00 90.50 291 A 1 
ATOM   2320 O  OD1 . ASN A 1 291 ? -9.822  -15.230 14.059  1.00 83.38 291 A 1 
ATOM   2321 N  ND2 . ASN A 1 291 ? -11.966 -15.686 14.047  1.00 81.88 291 A 1 
ATOM   2322 N  N   . LYS A 1 292 ? -10.292 -14.114 8.633   1.00 94.68 292 A 1 
ATOM   2323 C  CA  . LYS A 1 292 ? -10.176 -14.409 7.195   1.00 93.51 292 A 1 
ATOM   2324 C  C   . LYS A 1 292 ? -8.791  -14.941 6.818   1.00 94.77 292 A 1 
ATOM   2325 O  O   . LYS A 1 292 ? -8.705  -15.761 5.904   1.00 93.04 292 A 1 
ATOM   2326 C  CB  . LYS A 1 292 ? -10.526 -13.179 6.339   1.00 90.93 292 A 1 
ATOM   2327 C  CG  . LYS A 1 292 ? -12.037 -13.070 6.064   1.00 85.87 292 A 1 
ATOM   2328 C  CD  . LYS A 1 292 ? -12.301 -11.990 5.011   1.00 78.96 292 A 1 
ATOM   2329 C  CE  . LYS A 1 292 ? -13.786 -11.904 4.627   1.00 73.78 292 A 1 
ATOM   2330 N  NZ  . LYS A 1 292 ? -14.047 -10.752 3.729   1.00 65.35 292 A 1 
ATOM   2331 N  N   . ASN A 1 293 ? -7.736  -14.531 7.540   1.00 96.13 293 A 1 
ATOM   2332 C  CA  . ASN A 1 293 ? -6.342  -14.909 7.303   1.00 96.33 293 A 1 
ATOM   2333 C  C   . ASN A 1 293 ? -5.922  -14.678 5.848   1.00 96.51 293 A 1 
ATOM   2334 O  O   . ASN A 1 293 ? -5.599  -15.625 5.137   1.00 95.25 293 A 1 
ATOM   2335 C  CB  . ASN A 1 293 ? -6.081  -16.346 7.785   1.00 95.74 293 A 1 
ATOM   2336 C  CG  . ASN A 1 293 ? -6.415  -16.558 9.249   1.00 93.53 293 A 1 
ATOM   2337 O  OD1 . ASN A 1 293 ? -5.877  -15.954 10.144  1.00 84.45 293 A 1 
ATOM   2338 N  ND2 . ASN A 1 293 ? -7.334  -17.456 9.541   1.00 83.45 293 A 1 
ATOM   2339 N  N   . LEU A 1 294 ? -5.963  -13.424 5.401   1.00 96.92 294 A 1 
ATOM   2340 C  CA  . LEU A 1 294 ? -5.500  -13.027 4.074   1.00 96.98 294 A 1 
ATOM   2341 C  C   . LEU A 1 294 ? -4.022  -12.620 4.141   1.00 97.55 294 A 1 
ATOM   2342 O  O   . LEU A 1 294 ? -3.569  -12.075 5.148   1.00 97.47 294 A 1 
ATOM   2343 C  CB  . LEU A 1 294 ? -6.367  -11.883 3.520   1.00 96.17 294 A 1 
ATOM   2344 C  CG  . LEU A 1 294 ? -7.889  -12.085 3.565   1.00 94.50 294 A 1 
ATOM   2345 C  CD1 . LEU A 1 294 ? -8.593  -10.885 2.938   1.00 92.02 294 A 1 
ATOM   2346 C  CD2 . LEU A 1 294 ? -8.348  -13.335 2.825   1.00 91.06 294 A 1 
ATOM   2347 N  N   . SER A 1 295 ? -3.289  -12.857 3.060   1.00 97.67 295 A 1 
ATOM   2348 C  CA  . SER A 1 295 ? -1.920  -12.366 2.868   1.00 97.94 295 A 1 
ATOM   2349 C  C   . SER A 1 295 ? -1.928  -11.324 1.754   1.00 97.94 295 A 1 
ATOM   2350 O  O   . SER A 1 295 ? -1.898  -11.665 0.577   1.00 97.61 295 A 1 
ATOM   2351 C  CB  . SER A 1 295 ? -0.976  -13.525 2.558   1.00 97.75 295 A 1 
ATOM   2352 O  OG  . SER A 1 295 ? 0.360   -13.076 2.531   1.00 94.91 295 A 1 
ATOM   2353 N  N   . THR A 1 296 ? -2.038  -10.045 2.133   1.00 98.47 296 A 1 
ATOM   2354 C  CA  . THR A 1 296 ? -2.243  -8.924  1.207   1.00 98.42 296 A 1 
ATOM   2355 C  C   . THR A 1 296 ? -1.148  -7.868  1.264   1.00 98.62 296 A 1 
ATOM   2356 O  O   . THR A 1 296 ? -1.088  -7.004  0.387   1.00 98.45 296 A 1 
ATOM   2357 C  CB  . THR A 1 296 ? -3.600  -8.238  1.449   1.00 97.85 296 A 1 
ATOM   2358 O  OG1 . THR A 1 296 ? -3.684  -7.693  2.745   1.00 96.43 296 A 1 
ATOM   2359 C  CG2 . THR A 1 296 ? -4.775  -9.198  1.286   1.00 96.14 296 A 1 
ATOM   2360 N  N   . ASP A 1 297 ? -0.281  -7.929  2.272   1.00 98.88 297 A 1 
ATOM   2361 C  CA  . ASP A 1 297 ? 0.834   -7.011  2.471   1.00 98.86 297 A 1 
ATOM   2362 C  C   . ASP A 1 297 ? 2.118   -7.659  1.961   1.00 98.88 297 A 1 
ATOM   2363 O  O   . ASP A 1 297 ? 2.416   -8.810  2.285   1.00 98.70 297 A 1 
ATOM   2364 C  CB  . ASP A 1 297 ? 0.939   -6.611  3.948   1.00 98.80 297 A 1 
ATOM   2365 C  CG  . ASP A 1 297 ? -0.374  -6.037  4.481   1.00 98.62 297 A 1 
ATOM   2366 O  OD1 . ASP A 1 297 ? -0.552  -4.796  4.451   1.00 97.05 297 A 1 
ATOM   2367 O  OD2 . ASP A 1 297 ? -1.235  -6.843  4.916   1.00 97.07 297 A 1 
ATOM   2368 N  N   . TYR A 1 298 ? 2.882   -6.917  1.157   1.00 98.91 298 A 1 
ATOM   2369 C  CA  . TYR A 1 298 ? 4.022   -7.442  0.419   1.00 98.90 298 A 1 
ATOM   2370 C  C   . TYR A 1 298 ? 5.273   -6.583  0.595   1.00 98.97 298 A 1 
ATOM   2371 O  O   . TYR A 1 298 ? 5.207   -5.358  0.705   1.00 98.80 298 A 1 
ATOM   2372 C  CB  . TYR A 1 298 ? 3.677   -7.545  -1.078  1.00 98.87 298 A 1 
ATOM   2373 C  CG  . TYR A 1 298 ? 2.599   -8.556  -1.421  1.00 98.85 298 A 1 
ATOM   2374 C  CD1 . TYR A 1 298 ? 2.951   -9.827  -1.906  1.00 98.62 298 A 1 
ATOM   2375 C  CD2 . TYR A 1 298 ? 1.239   -8.222  -1.273  1.00 98.61 298 A 1 
ATOM   2376 C  CE1 . TYR A 1 298 ? 1.954   -10.761 -2.248  1.00 98.36 298 A 1 
ATOM   2377 C  CE2 . TYR A 1 298 ? 0.233   -9.151  -1.602  1.00 98.37 298 A 1 
ATOM   2378 C  CZ  . TYR A 1 298 ? 0.597   -10.423 -2.095  1.00 98.42 298 A 1 
ATOM   2379 O  OH  . TYR A 1 298 ? -0.370  -11.326 -2.421  1.00 97.72 298 A 1 
ATOM   2380 N  N   . VAL A 1 299 ? 6.419   -7.257  0.496   1.00 98.92 299 A 1 
ATOM   2381 C  CA  . VAL A 1 299 ? 7.685   -6.653  0.085   1.00 98.95 299 A 1 
ATOM   2382 C  C   . VAL A 1 299 ? 8.122   -7.360  -1.192  1.00 98.97 299 A 1 
ATOM   2383 O  O   . VAL A 1 299 ? 8.462   -8.535  -1.176  1.00 98.88 299 A 1 
ATOM   2384 C  CB  . VAL A 1 299 ? 8.760   -6.724  1.181   1.00 98.92 299 A 1 
ATOM   2385 C  CG1 . VAL A 1 299 ? 10.001  -5.941  0.754   1.00 98.62 299 A 1 
ATOM   2386 C  CG2 . VAL A 1 299 ? 8.266   -6.138  2.510   1.00 98.69 299 A 1 
ATOM   2387 N  N   . ILE A 1 300 ? 8.076   -6.654  -2.311  1.00 98.96 300 A 1 
ATOM   2388 C  CA  . ILE A 1 300 ? 8.460   -7.170  -3.621  1.00 98.99 300 A 1 
ATOM   2389 C  C   . ILE A 1 300 ? 9.796   -6.560  -4.008  1.00 98.90 300 A 1 
ATOM   2390 O  O   . ILE A 1 300 ? 9.953   -5.336  -3.975  1.00 98.87 300 A 1 
ATOM   2391 C  CB  . ILE A 1 300 ? 7.370   -6.888  -4.674  1.00 98.87 300 A 1 
ATOM   2392 C  CG1 . ILE A 1 300 ? 6.055   -7.620  -4.313  1.00 98.27 300 A 1 
ATOM   2393 C  CG2 . ILE A 1 300 ? 7.849   -7.289  -6.082  1.00 98.60 300 A 1 
ATOM   2394 C  CD1 . ILE A 1 300 ? 4.849   -7.156  -5.139  1.00 94.54 300 A 1 
ATOM   2395 N  N   . ALA A 1 301 ? 10.747  -7.392  -4.420  1.00 98.80 301 A 1 
ATOM   2396 C  CA  . ALA A 1 301 ? 11.990  -6.948  -5.015  1.00 98.82 301 A 1 
ATOM   2397 C  C   . ALA A 1 301 ? 11.946  -7.091  -6.542  1.00 98.88 301 A 1 
ATOM   2398 O  O   . ALA A 1 301 ? 11.474  -8.091  -7.076  1.00 98.57 301 A 1 
ATOM   2399 C  CB  . ALA A 1 301 ? 13.149  -7.726  -4.400  1.00 98.73 301 A 1 
ATOM   2400 N  N   . PHE A 1 302 ? 12.497  -6.108  -7.230  1.00 98.65 302 A 1 
ATOM   2401 C  CA  . PHE A 1 302 ? 12.895  -6.226  -8.619  1.00 98.52 302 A 1 
ATOM   2402 C  C   . PHE A 1 302 ? 14.413  -6.207  -8.682  1.00 98.39 302 A 1 
ATOM   2403 O  O   . PHE A 1 302 ? 15.041  -5.143  -8.578  1.00 98.10 302 A 1 
ATOM   2404 C  CB  . PHE A 1 302 ? 12.255  -5.126  -9.456  1.00 98.47 302 A 1 
ATOM   2405 C  CG  . PHE A 1 302 ? 10.749  -5.247  -9.582  1.00 98.51 302 A 1 
ATOM   2406 C  CD1 . PHE A 1 302 ? 10.194  -6.090  -10.559 1.00 98.25 302 A 1 
ATOM   2407 C  CD2 . PHE A 1 302 ? 9.914   -4.525  -8.721  1.00 98.26 302 A 1 
ATOM   2408 C  CE1 . PHE A 1 302 ? 8.806   -6.192  -10.688 1.00 97.99 302 A 1 
ATOM   2409 C  CE2 . PHE A 1 302 ? 8.520   -4.625  -8.851  1.00 97.98 302 A 1 
ATOM   2410 C  CZ  . PHE A 1 302 ? 7.966   -5.457  -9.835  1.00 98.06 302 A 1 
ATOM   2411 N  N   . ASN A 1 303 ? 15.001  -7.400  -8.796  1.00 98.37 303 A 1 
ATOM   2412 C  CA  . ASN A 1 303 ? 16.438  -7.590  -8.802  1.00 98.24 303 A 1 
ATOM   2413 C  C   . ASN A 1 303 ? 16.999  -7.424  -10.225 1.00 97.96 303 A 1 
ATOM   2414 O  O   . ASN A 1 303 ? 16.583  -8.161  -11.114 1.00 97.49 303 A 1 
ATOM   2415 C  CB  . ASN A 1 303 ? 16.759  -8.974  -8.217  1.00 98.09 303 A 1 
ATOM   2416 C  CG  . ASN A 1 303 ? 18.243  -9.159  -7.943  1.00 97.93 303 A 1 
ATOM   2417 O  OD1 . ASN A 1 303 ? 19.029  -8.229  -7.961  1.00 96.02 303 A 1 
ATOM   2418 N  ND2 . ASN A 1 303 ? 18.652  -10.364 -7.630  1.00 95.75 303 A 1 
ATOM   2419 N  N   . PRO A 1 304 ? 17.945  -6.497  -10.458 1.00 97.41 304 A 1 
ATOM   2420 C  CA  . PRO A 1 304 ? 18.533  -6.317  -11.779 1.00 97.04 304 A 1 
ATOM   2421 C  C   . PRO A 1 304 ? 19.265  -7.574  -12.254 1.00 96.90 304 A 1 
ATOM   2422 O  O   . PRO A 1 304 ? 20.192  -8.061  -11.596 1.00 96.36 304 A 1 
ATOM   2423 C  CB  . PRO A 1 304 ? 19.471  -5.116  -11.660 1.00 96.24 304 A 1 
ATOM   2424 C  CG  . PRO A 1 304 ? 18.929  -4.355  -10.453 1.00 94.52 304 A 1 
ATOM   2425 C  CD  . PRO A 1 304 ? 18.416  -5.469  -9.549  1.00 96.87 304 A 1 
ATOM   2426 N  N   . LEU A 1 305 ? 18.914  -8.071  -13.440 1.00 96.42 305 A 1 
ATOM   2427 C  CA  . LEU A 1 305 ? 19.581  -9.205  -14.089 1.00 95.99 305 A 1 
ATOM   2428 C  C   . LEU A 1 305 ? 20.943  -8.801  -14.678 1.00 95.26 305 A 1 
ATOM   2429 O  O   . LEU A 1 305 ? 21.848  -9.628  -14.777 1.00 93.36 305 A 1 
ATOM   2430 C  CB  . LEU A 1 305 ? 18.650  -9.753  -15.185 1.00 95.57 305 A 1 
ATOM   2431 C  CG  . LEU A 1 305 ? 17.305  -10.307 -14.672 1.00 94.63 305 A 1 
ATOM   2432 C  CD1 . LEU A 1 305 ? 16.428  -10.689 -15.859 1.00 92.54 305 A 1 
ATOM   2433 C  CD2 . LEU A 1 305 ? 17.492  -11.533 -13.777 1.00 92.17 305 A 1 
ATOM   2434 N  N   . GLU A 1 306 ? 21.085  -7.518  -15.011 1.00 95.15 306 A 1 
ATOM   2435 C  CA  . GLU A 1 306 ? 22.281  -6.929  -15.613 1.00 94.05 306 A 1 
ATOM   2436 C  C   . GLU A 1 306 ? 22.821  -5.770  -14.755 1.00 94.04 306 A 1 
ATOM   2437 O  O   . GLU A 1 306 ? 22.166  -5.291  -13.835 1.00 91.80 306 A 1 
ATOM   2438 C  CB  . GLU A 1 306 ? 21.970  -6.449  -17.044 1.00 90.88 306 A 1 
ATOM   2439 C  CG  . GLU A 1 306 ? 21.598  -7.580  -18.018 1.00 82.96 306 A 1 
ATOM   2440 C  CD  . GLU A 1 306 ? 21.240  -7.070  -19.435 1.00 81.41 306 A 1 
ATOM   2441 O  OE1 . GLU A 1 306 ? 20.821  -7.889  -20.269 1.00 77.02 306 A 1 
ATOM   2442 O  OE2 . GLU A 1 306 ? 21.321  -5.837  -19.705 1.00 78.18 306 A 1 
ATOM   2443 N  N   . GLY A 1 307 ? 24.020  -5.302  -15.076 1.00 93.17 307 A 1 
ATOM   2444 C  CA  . GLY A 1 307 ? 24.645  -4.198  -14.360 1.00 93.09 307 A 1 
ATOM   2445 C  C   . GLY A 1 307 ? 25.352  -4.612  -13.063 1.00 94.34 307 A 1 
ATOM   2446 O  O   . GLY A 1 307 ? 25.297  -5.772  -12.653 1.00 93.21 307 A 1 
ATOM   2447 N  N   . PRO A 1 308 ? 26.081  -3.666  -12.425 1.00 94.52 308 A 1 
ATOM   2448 C  CA  . PRO A 1 308 ? 26.935  -3.995  -11.293 1.00 94.61 308 A 1 
ATOM   2449 C  C   . PRO A 1 308 ? 26.154  -4.249  -10.004 1.00 95.79 308 A 1 
ATOM   2450 O  O   . PRO A 1 308 ? 26.516  -5.146  -9.251  1.00 94.68 308 A 1 
ATOM   2451 C  CB  . PRO A 1 308 ? 27.889  -2.802  -11.161 1.00 92.29 308 A 1 
ATOM   2452 C  CG  . PRO A 1 308 ? 27.077  -1.636  -11.713 1.00 89.47 308 A 1 
ATOM   2453 C  CD  . PRO A 1 308 ? 26.231  -2.276  -12.808 1.00 92.52 308 A 1 
ATOM   2454 N  N   . TYR A 1 309 ? 25.103  -3.493  -9.729  1.00 96.68 309 A 1 
ATOM   2455 C  CA  . TYR A 1 309 ? 24.443  -3.454  -8.425  1.00 97.29 309 A 1 
ATOM   2456 C  C   . TYR A 1 309 ? 23.198  -4.342  -8.403  1.00 97.32 309 A 1 
ATOM   2457 O  O   . TYR A 1 309 ? 22.351  -4.241  -9.290  1.00 96.86 309 A 1 
ATOM   2458 C  CB  . TYR A 1 309 ? 24.129  -1.994  -8.070  1.00 97.35 309 A 1 
ATOM   2459 C  CG  . TYR A 1 309 ? 23.823  -1.725  -6.618  1.00 97.78 309 A 1 
ATOM   2460 C  CD1 . TYR A 1 309 ? 22.745  -0.887  -6.258  1.00 97.52 309 A 1 
ATOM   2461 C  CD2 . TYR A 1 309 ? 24.656  -2.237  -5.603  1.00 97.60 309 A 1 
ATOM   2462 C  CE1 . TYR A 1 309 ? 22.513  -0.555  -4.912  1.00 97.53 309 A 1 
ATOM   2463 C  CE2 . TYR A 1 309 ? 24.429  -1.920  -4.251  1.00 97.58 309 A 1 
ATOM   2464 C  CZ  . TYR A 1 309 ? 23.365  -1.067  -3.920  1.00 97.88 309 A 1 
ATOM   2465 O  OH  . TYR A 1 309 ? 23.155  -0.733  -2.604  1.00 97.59 309 A 1 
ATOM   2466 N  N   . TYR A 1 310 ? 23.105  -5.233  -7.418  1.00 97.70 310 A 1 
ATOM   2467 C  CA  . TYR A 1 310 ? 22.039  -6.238  -7.355  1.00 97.74 310 A 1 
ATOM   2468 C  C   . TYR A 1 310 ? 21.622  -6.548  -5.913  1.00 98.03 310 A 1 
ATOM   2469 O  O   . TYR A 1 310 ? 22.314  -6.190  -4.957  1.00 97.99 310 A 1 
ATOM   2470 C  CB  . TYR A 1 310 ? 22.480  -7.509  -8.102  1.00 97.10 310 A 1 
ATOM   2471 C  CG  . TYR A 1 310 ? 23.516  -8.351  -7.390  1.00 96.21 310 A 1 
ATOM   2472 C  CD1 . TYR A 1 310 ? 24.877  -7.977  -7.401  1.00 95.14 310 A 1 
ATOM   2473 C  CD2 . TYR A 1 310 ? 23.136  -9.517  -6.699  1.00 95.16 310 A 1 
ATOM   2474 C  CE1 . TYR A 1 310 ? 25.832  -8.741  -6.720  1.00 93.09 310 A 1 
ATOM   2475 C  CE2 . TYR A 1 310 ? 24.089  -10.290 -6.019  1.00 93.34 310 A 1 
ATOM   2476 C  CZ  . TYR A 1 310 ? 25.439  -9.899  -6.024  1.00 91.67 310 A 1 
ATOM   2477 O  OH  . TYR A 1 310 ? 26.373  -10.643 -5.341  1.00 88.23 310 A 1 
ATOM   2478 N  N   . ILE A 1 311 ? 20.498  -7.237  -5.783  1.00 98.33 311 A 1 
ATOM   2479 C  CA  . ILE A 1 311 ? 19.989  -7.751  -4.513  1.00 98.37 311 A 1 
ATOM   2480 C  C   . ILE A 1 311 ? 20.623  -9.122  -4.248  1.00 98.25 311 A 1 
ATOM   2481 O  O   . ILE A 1 311 ? 20.554  -10.019 -5.096  1.00 97.66 311 A 1 
ATOM   2482 C  CB  . ILE A 1 311 ? 18.446  -7.809  -4.542  1.00 98.31 311 A 1 
ATOM   2483 C  CG1 . ILE A 1 311 ? 17.881  -6.374  -4.658  1.00 97.67 311 A 1 
ATOM   2484 C  CG2 . ILE A 1 311 ? 17.889  -8.528  -3.308  1.00 97.73 311 A 1 
ATOM   2485 C  CD1 . ILE A 1 311 ? 16.388  -6.312  -4.971  1.00 96.01 311 A 1 
ATOM   2486 N  N   . GLY A 1 312 ? 21.238  -9.281  -3.078  1.00 97.93 312 A 1 
ATOM   2487 C  CA  . GLY A 1 312 ? 21.789  -10.536 -2.599  1.00 97.50 312 A 1 
ATOM   2488 C  C   . GLY A 1 312 ? 20.804  -11.298 -1.712  1.00 97.86 312 A 1 
ATOM   2489 O  O   . GLY A 1 312 ? 19.618  -11.388 -2.011  1.00 96.51 312 A 1 
ATOM   2490 N  N   . ALA A 1 313 ? 21.307  -11.859 -0.606  1.00 97.90 313 A 1 
ATOM   2491 C  CA  . ALA A 1 313 ? 20.463  -12.545 0.356   1.00 98.17 313 A 1 
ATOM   2492 C  C   . ALA A 1 313 ? 19.520  -11.568 1.076   1.00 98.46 313 A 1 
ATOM   2493 O  O   . ALA A 1 313 ? 19.833  -10.397 1.267   1.00 97.87 313 A 1 
ATOM   2494 C  CB  . ALA A 1 313 ? 21.354  -13.313 1.337   1.00 97.04 313 A 1 
ATOM   2495 N  N   . HIS A 1 314 ? 18.386  -12.088 1.538   1.00 98.54 314 A 1 
ATOM   2496 C  CA  . HIS A 1 314 ? 17.456  -11.344 2.373   1.00 98.66 314 A 1 
ATOM   2497 C  C   . HIS A 1 314 ? 16.831  -12.263 3.429   1.00 98.77 314 A 1 
ATOM   2498 O  O   . HIS A 1 314 ? 16.862  -13.489 3.317   1.00 98.51 314 A 1 
ATOM   2499 C  CB  . HIS A 1 314 ? 16.397  -10.656 1.507   1.00 98.19 314 A 1 
ATOM   2500 C  CG  . HIS A 1 314 ? 15.411  -11.620 0.910   1.00 97.99 314 A 1 
ATOM   2501 N  ND1 . HIS A 1 314 ? 14.182  -11.968 1.431   1.00 92.16 314 A 1 
ATOM   2502 C  CD2 . HIS A 1 314 ? 15.614  -12.361 -0.228  1.00 92.97 314 A 1 
ATOM   2503 C  CE1 . HIS A 1 314 ? 13.660  -12.901 0.626   1.00 94.28 314 A 1 
ATOM   2504 N  NE2 . HIS A 1 314 ? 14.496  -13.162 -0.382  1.00 95.06 314 A 1 
ATOM   2505 N  N   . VAL A 1 315 ? 16.259  -11.674 4.467   1.00 98.81 315 A 1 
ATOM   2506 C  CA  . VAL A 1 315 ? 15.413  -12.361 5.443   1.00 98.84 315 A 1 
ATOM   2507 C  C   . VAL A 1 315 ? 14.134  -11.555 5.572   1.00 98.80 315 A 1 
ATOM   2508 O  O   . VAL A 1 315 ? 14.183  -10.395 5.992   1.00 98.62 315 A 1 
ATOM   2509 C  CB  . VAL A 1 315 ? 16.106  -12.531 6.806   1.00 98.39 315 A 1 
ATOM   2510 C  CG1 . VAL A 1 315 ? 15.205  -13.271 7.796   1.00 92.74 315 A 1 
ATOM   2511 C  CG2 . VAL A 1 315 ? 17.416  -13.322 6.677   1.00 93.96 315 A 1 
ATOM   2512 N  N   . THR A 1 316 ? 13.016  -12.158 5.223   1.00 98.93 316 A 1 
ATOM   2513 C  CA  . THR A 1 316 ? 11.707  -11.501 5.212   1.00 98.98 316 A 1 
ATOM   2514 C  C   . THR A 1 316 ? 10.720  -12.302 6.054   1.00 98.82 316 A 1 
ATOM   2515 O  O   . THR A 1 316 ? 10.684  -13.523 5.985   1.00 98.74 316 A 1 
ATOM   2516 C  CB  . THR A 1 316 ? 11.194  -11.322 3.780   1.00 98.90 316 A 1 
ATOM   2517 O  OG1 . THR A 1 316 ? 12.167  -10.654 3.009   1.00 98.34 316 A 1 
ATOM   2518 C  CG2 . THR A 1 316 ? 9.923   -10.490 3.704   1.00 98.54 316 A 1 
ATOM   2519 N  N   . GLY A 1 317 ? 9.923   -11.618 6.860   1.00 98.81 317 A 1 
ATOM   2520 C  CA  . GLY A 1 317 ? 8.962   -12.263 7.742   1.00 98.85 317 A 1 
ATOM   2521 C  C   . GLY A 1 317 ? 7.810   -11.351 8.125   1.00 98.92 317 A 1 
ATOM   2522 O  O   . GLY A 1 317 ? 7.824   -10.140 7.884   1.00 98.83 317 A 1 
ATOM   2523 N  N   . VAL A 1 318 ? 6.789   -11.942 8.742   1.00 98.84 318 A 1 
ATOM   2524 C  CA  . VAL A 1 318 ? 5.649   -11.197 9.285   1.00 98.81 318 A 1 
ATOM   2525 C  C   . VAL A 1 318 ? 5.923   -10.838 10.739  1.00 98.79 318 A 1 
ATOM   2526 O  O   . VAL A 1 318 ? 6.297   -11.688 11.546  1.00 98.44 318 A 1 
ATOM   2527 C  CB  . VAL A 1 318 ? 4.337   -11.985 9.124   1.00 98.63 318 A 1 
ATOM   2528 C  CG1 . VAL A 1 318 ? 3.154   -11.305 9.817   1.00 97.80 318 A 1 
ATOM   2529 C  CG2 . VAL A 1 318 ? 3.993   -12.120 7.641   1.00 97.96 318 A 1 
ATOM   2530 N  N   . VAL A 1 319 ? 5.670   -9.577  11.104  1.00 98.78 319 A 1 
ATOM   2531 C  CA  . VAL A 1 319 ? 5.726   -9.087  12.479  1.00 98.52 319 A 1 
ATOM   2532 C  C   . VAL A 1 319 ? 4.332   -8.680  12.938  1.00 98.57 319 A 1 
ATOM   2533 O  O   . VAL A 1 319 ? 3.672   -7.844  12.330  1.00 98.10 319 A 1 
ATOM   2534 C  CB  . VAL A 1 319 ? 6.751   -7.958  12.670  1.00 97.98 319 A 1 
ATOM   2535 C  CG1 . VAL A 1 319 ? 8.164   -8.527  12.583  1.00 92.54 319 A 1 
ATOM   2536 C  CG2 . VAL A 1 319 ? 6.622   -6.816  11.666  1.00 94.20 319 A 1 
ATOM   2537 N  N   . LYS A 1 320 ? 3.870   -9.270  14.038  1.00 98.21 320 A 1 
ATOM   2538 C  CA  . LYS A 1 320 ? 2.506   -9.034  14.530  1.00 97.93 320 A 1 
ATOM   2539 C  C   . LYS A 1 320 ? 2.290   -7.632  15.103  1.00 97.69 320 A 1 
ATOM   2540 O  O   . LYS A 1 320 ? 1.155   -7.189  15.180  1.00 96.20 320 A 1 
ATOM   2541 C  CB  . LYS A 1 320 ? 2.140   -10.085 15.577  1.00 97.40 320 A 1 
ATOM   2542 C  CG  . LYS A 1 320 ? 2.100   -11.503 14.998  1.00 96.02 320 A 1 
ATOM   2543 C  CD  . LYS A 1 320 ? 1.666   -12.462 16.103  1.00 93.38 320 A 1 
ATOM   2544 C  CE  . LYS A 1 320 ? 1.636   -13.896 15.592  1.00 88.74 320 A 1 
ATOM   2545 N  NZ  . LYS A 1 320 ? 1.314   -14.810 16.712  1.00 79.77 320 A 1 
ATOM   2546 N  N   . LEU A 1 321 ? 3.359   -6.961  15.512  1.00 97.70 321 A 1 
ATOM   2547 C  CA  . LEU A 1 321 ? 3.335   -5.624  16.117  1.00 97.69 321 A 1 
ATOM   2548 C  C   . LEU A 1 321 ? 2.325   -5.558  17.278  1.00 97.03 321 A 1 
ATOM   2549 O  O   . LEU A 1 321 ? 1.378   -4.771  17.283  1.00 95.82 321 A 1 
ATOM   2550 C  CB  . LEU A 1 321 ? 3.121   -4.568  15.028  1.00 97.68 321 A 1 
ATOM   2551 C  CG  . LEU A 1 321 ? 4.163   -4.592  13.888  1.00 97.37 321 A 1 
ATOM   2552 C  CD1 . LEU A 1 321 ? 3.762   -3.622  12.788  1.00 96.57 321 A 1 
ATOM   2553 C  CD2 . LEU A 1 321 ? 5.553   -4.191  14.376  1.00 96.38 321 A 1 
ATOM   2554 N  N   . GLU A 1 322 ? 2.520   -6.447  18.258  1.00 96.68 322 A 1 
ATOM   2555 C  CA  . GLU A 1 322 ? 1.690   -6.535  19.452  1.00 96.17 322 A 1 
ATOM   2556 C  C   . GLU A 1 322 ? 1.776   -5.234  20.261  1.00 95.90 322 A 1 
ATOM   2557 O  O   . GLU A 1 322 ? 2.841   -4.631  20.404  1.00 94.49 322 A 1 
ATOM   2558 C  CB  . GLU A 1 322 ? 2.081   -7.761  20.295  1.00 94.97 322 A 1 
ATOM   2559 C  CG  . GLU A 1 322 ? 1.794   -9.076  19.549  1.00 89.88 322 A 1 
ATOM   2560 C  CD  . GLU A 1 322 ? 2.201   -10.362 20.289  1.00 86.19 322 A 1 
ATOM   2561 O  OE1 . GLU A 1 322 ? 1.964   -11.465 19.718  1.00 78.47 322 A 1 
ATOM   2562 O  OE2 . GLU A 1 322 ? 2.765   -10.282 21.396  1.00 78.53 322 A 1 
ATOM   2563 N  N   . ALA A 1 323 ? 0.629   -4.789  20.780  1.00 95.63 323 A 1 
ATOM   2564 C  CA  . ALA A 1 323 ? 0.528   -3.573  21.554  1.00 94.35 323 A 1 
ATOM   2565 C  C   . ALA A 1 323 ? 0.331   -3.890  23.036  1.00 93.31 323 A 1 
ATOM   2566 O  O   . ALA A 1 323 ? -0.608  -4.596  23.410  1.00 88.55 323 A 1 
ATOM   2567 C  CB  . ALA A 1 323 ? -0.614  -2.725  20.991  1.00 92.00 323 A 1 
ATOM   2568 N  N   . ASP A 1 324 ? 1.159   -3.283  23.891  1.00 87.30 324 A 1 
ATOM   2569 C  CA  . ASP A 1 324 ? 0.935   -3.286  25.334  1.00 84.52 324 A 1 
ATOM   2570 C  C   . ASP A 1 324 ? -0.095  -2.204  25.714  1.00 84.83 324 A 1 
ATOM   2571 O  O   . ASP A 1 324 ? 0.216   -1.138  26.255  1.00 78.87 324 A 1 
ATOM   2572 C  CB  . ASP A 1 324 ? 2.265   -3.171  26.086  1.00 78.83 324 A 1 
ATOM   2573 C  CG  . ASP A 1 324 ? 2.082   -3.331  27.600  1.00 71.51 324 A 1 
ATOM   2574 O  OD1 . ASP A 1 324 ? 1.051   -3.904  28.032  1.00 64.99 324 A 1 
ATOM   2575 O  OD2 . ASP A 1 324 ? 2.974   -2.856  28.345  1.00 65.34 324 A 1 
ATOM   2576 N  N   . ASN A 1 325 ? -1.352  -2.459  25.356  1.00 84.74 325 A 1 
ATOM   2577 C  CA  . ASN A 1 325 ? -2.464  -1.550  25.600  1.00 83.49 325 A 1 
ATOM   2578 C  C   . ASN A 1 325 ? -3.745  -2.319  25.942  1.00 84.38 325 A 1 
ATOM   2579 O  O   . ASN A 1 325 ? -4.086  -3.330  25.338  1.00 80.25 325 A 1 
ATOM   2580 C  CB  . ASN A 1 325 ? -2.635  -0.640  24.372  1.00 79.52 325 A 1 
ATOM   2581 C  CG  . ASN A 1 325 ? -3.444  0.599   24.704  1.00 77.44 325 A 1 
ATOM   2582 O  OD1 . ASN A 1 325 ? -4.592  0.549   25.121  1.00 72.15 325 A 1 
ATOM   2583 N  ND2 . ASN A 1 325 ? -2.845  1.758   24.571  1.00 70.42 325 A 1 
ATOM   2584 N  N   . LYS A 1 326 ? -4.525  -1.803  26.891  1.00 81.77 326 A 1 
ATOM   2585 C  CA  . LYS A 1 326 ? -5.792  -2.443  27.296  1.00 81.05 326 A 1 
ATOM   2586 C  C   . LYS A 1 326 ? -6.916  -2.296  26.262  1.00 83.79 326 A 1 
ATOM   2587 O  O   . LYS A 1 326 ? -7.911  -3.004  26.358  1.00 78.84 326 A 1 
ATOM   2588 C  CB  . LYS A 1 326 ? -6.260  -1.881  28.647  1.00 75.84 326 A 1 
ATOM   2589 C  CG  . LYS A 1 326 ? -5.310  -2.269  29.785  1.00 66.75 326 A 1 
ATOM   2590 C  CD  . LYS A 1 326 ? -5.855  -1.793  31.131  1.00 59.10 326 A 1 
ATOM   2591 C  CE  . LYS A 1 326 ? -4.886  -2.211  32.225  1.00 49.77 326 A 1 
ATOM   2592 N  NZ  . LYS A 1 326 ? -5.347  -1.763  33.575  1.00 42.72 326 A 1 
ATOM   2593 N  N   . LYS A 1 327 ? -6.798  -1.345  25.341  1.00 88.30 327 A 1 
ATOM   2594 C  CA  . LYS A 1 327 ? -7.842  -1.043  24.353  1.00 88.73 327 A 1 
ATOM   2595 C  C   . LYS A 1 327 ? -7.683  -1.819  23.051  1.00 90.20 327 A 1 
ATOM   2596 O  O   . LYS A 1 327 ? -8.655  -1.958  22.316  1.00 87.40 327 A 1 
ATOM   2597 C  CB  . LYS A 1 327 ? -7.858  0.458   24.050  1.00 86.20 327 A 1 
ATOM   2598 C  CG  . LYS A 1 327 ? -8.226  1.339   25.263  1.00 83.27 327 A 1 
ATOM   2599 C  CD  . LYS A 1 327 ? -8.270  2.790   24.784  1.00 78.90 327 A 1 
ATOM   2600 C  CE  . LYS A 1 327 ? -8.723  3.762   25.864  1.00 72.22 327 A 1 
ATOM   2601 N  NZ  . LYS A 1 327 ? -8.828  5.118   25.288  1.00 63.37 327 A 1 
ATOM   2602 N  N   . PHE A 1 328 ? -6.468  -2.287  22.762  1.00 91.44 328 A 1 
ATOM   2603 C  CA  . PHE A 1 328 ? -6.151  -3.029  21.544  1.00 92.04 328 A 1 
ATOM   2604 C  C   . PHE A 1 328 ? -4.914  -3.895  21.785  1.00 92.68 328 A 1 
ATOM   2605 O  O   . PHE A 1 328 ? -4.013  -3.507  22.522  1.00 90.78 328 A 1 
ATOM   2606 C  CB  . PHE A 1 328 ? -5.945  -2.057  20.371  1.00 91.33 328 A 1 
ATOM   2607 C  CG  . PHE A 1 328 ? -4.979  -0.917  20.630  1.00 93.40 328 A 1 
ATOM   2608 C  CD1 . PHE A 1 328 ? -5.449  0.327   21.094  1.00 91.47 328 A 1 
ATOM   2609 C  CD2 . PHE A 1 328 ? -3.609  -1.080  20.393  1.00 92.41 328 A 1 
ATOM   2610 C  CE1 . PHE A 1 328 ? -4.564  1.384   21.317  1.00 90.21 328 A 1 
ATOM   2611 C  CE2 . PHE A 1 328 ? -2.713  -0.022  20.619  1.00 91.51 328 A 1 
ATOM   2612 C  CZ  . PHE A 1 328 ? -3.182  1.213   21.083  1.00 92.05 328 A 1 
ATOM   2613 N  N   . ASN A 1 329 ? -4.883  -5.080  21.180  1.00 93.09 329 A 1 
ATOM   2614 C  CA  . ASN A 1 329 ? -3.806  -6.064  21.365  1.00 93.24 329 A 1 
ATOM   2615 C  C   . ASN A 1 329 ? -2.746  -5.995  20.260  1.00 94.90 329 A 1 
ATOM   2616 O  O   . ASN A 1 329 ? -1.641  -6.478  20.431  1.00 93.23 329 A 1 
ATOM   2617 C  CB  . ASN A 1 329 ? -4.424  -7.471  21.418  1.00 89.67 329 A 1 
ATOM   2618 C  CG  . ASN A 1 329 ? -5.443  -7.667  22.526  1.00 82.40 329 A 1 
ATOM   2619 O  OD1 . ASN A 1 329 ? -5.536  -6.959  23.500  1.00 71.34 329 A 1 
ATOM   2620 N  ND2 . ASN A 1 329 ? -6.276  -8.672  22.392  1.00 73.32 329 A 1 
ATOM   2621 N  N   . TYR A 1 330 ? -3.100  -5.410  19.123  1.00 95.61 330 A 1 
ATOM   2622 C  CA  . TYR A 1 330 ? -2.227  -5.189  17.978  1.00 96.07 330 A 1 
ATOM   2623 C  C   . TYR A 1 330 ? -2.372  -3.736  17.532  1.00 95.82 330 A 1 
ATOM   2624 O  O   . TYR A 1 330 ? -3.437  -3.132  17.720  1.00 94.48 330 A 1 
ATOM   2625 C  CB  . TYR A 1 330 ? -2.598  -6.150  16.839  1.00 95.95 330 A 1 
ATOM   2626 C  CG  . TYR A 1 330 ? -2.524  -7.614  17.213  1.00 96.14 330 A 1 
ATOM   2627 C  CD1 . TYR A 1 330 ? -1.296  -8.297  17.159  1.00 94.85 330 A 1 
ATOM   2628 C  CD2 . TYR A 1 330 ? -3.675  -8.295  17.641  1.00 95.01 330 A 1 
ATOM   2629 C  CE1 . TYR A 1 330 ? -1.207  -9.639  17.529  1.00 93.97 330 A 1 
ATOM   2630 C  CE2 . TYR A 1 330 ? -3.601  -9.650  18.015  1.00 94.36 330 A 1 
ATOM   2631 C  CZ  . TYR A 1 330 ? -2.368  -10.315 17.964  1.00 94.66 330 A 1 
ATOM   2632 O  OH  . TYR A 1 330 ? -2.286  -11.631 18.339  1.00 93.07 330 A 1 
ATOM   2633 N  N   . ILE A 1 331 ? -1.342  -3.179  16.903  1.00 96.67 331 A 1 
ATOM   2634 C  CA  . ILE A 1 331 ? -1.406  -1.783  16.441  1.00 96.45 331 A 1 
ATOM   2635 C  C   . ILE A 1 331 ? -2.333  -1.570  15.237  1.00 96.78 331 A 1 
ATOM   2636 O  O   . ILE A 1 331 ? -2.765  -0.446  14.985  1.00 95.62 331 A 1 
ATOM   2637 C  CB  . ILE A 1 331 ? -0.005  -1.228  16.144  1.00 94.31 331 A 1 
ATOM   2638 C  CG1 . ILE A 1 331 ? 0.655   -1.965  14.953  1.00 84.18 331 A 1 
ATOM   2639 C  CG2 . ILE A 1 331 ? 0.875   -1.270  17.408  1.00 78.51 331 A 1 
ATOM   2640 C  CD1 . ILE A 1 331 ? 1.835   -1.184  14.400  1.00 77.99 331 A 1 
ATOM   2641 N  N   . SER A 1 332 ? -2.650  -2.648  14.520  1.00 97.11 332 A 1 
ATOM   2642 C  CA  . SER A 1 332 ? -3.512  -2.621  13.338  1.00 97.20 332 A 1 
ATOM   2643 C  C   . SER A 1 332 ? -4.276  -3.932  13.166  1.00 96.98 332 A 1 
ATOM   2644 O  O   . SER A 1 332 ? -3.973  -4.941  13.807  1.00 96.33 332 A 1 
ATOM   2645 C  CB  . SER A 1 332 ? -2.665  -2.336  12.087  1.00 97.18 332 A 1 
ATOM   2646 O  OG  . SER A 1 332 ? -3.521  -2.075  10.988  1.00 96.41 332 A 1 
ATOM   2647 N  N   . SER A 1 333 ? -5.271  -3.925  12.279  1.00 96.87 333 A 1 
ATOM   2648 C  CA  . SER A 1 333 ? -5.868  -5.129  11.704  1.00 96.47 333 A 1 
ATOM   2649 C  C   . SER A 1 333 ? -4.899  -5.908  10.809  1.00 96.72 333 A 1 
ATOM   2650 O  O   . SER A 1 333 ? -5.069  -7.107  10.607  1.00 95.93 333 A 1 
ATOM   2651 C  CB  . SER A 1 333 ? -7.079  -4.731  10.863  1.00 95.21 333 A 1 
ATOM   2652 O  OG  . SER A 1 333 ? -6.684  -3.815  9.857   1.00 92.07 333 A 1 
ATOM   2653 N  N   . HIS A 1 334 ? -3.889  -5.216  10.294  1.00 97.70 334 A 1 
ATOM   2654 C  CA  . HIS A 1 334 ? -2.792  -5.781  9.534   1.00 98.04 334 A 1 
ATOM   2655 C  C   . HIS A 1 334 ? -1.610  -6.085  10.449  1.00 98.18 334 A 1 
ATOM   2656 O  O   . HIS A 1 334 ? -1.351  -5.374  11.434  1.00 97.75 334 A 1 
ATOM   2657 C  CB  . HIS A 1 334 ? -2.381  -4.830  8.403   1.00 97.91 334 A 1 
ATOM   2658 C  CG  . HIS A 1 334 ? -3.420  -4.729  7.321   1.00 97.74 334 A 1 
ATOM   2659 N  ND1 . HIS A 1 334 ? -3.376  -5.375  6.104   1.00 95.44 334 A 1 
ATOM   2660 C  CD2 . HIS A 1 334 ? -4.585  -4.011  7.341   1.00 95.82 334 A 1 
ATOM   2661 C  CE1 . HIS A 1 334 ? -4.474  -5.052  5.415   1.00 95.13 334 A 1 
ATOM   2662 N  NE2 . HIS A 1 334 ? -5.245  -4.229  6.135   1.00 95.83 334 A 1 
ATOM   2663 N  N   . PHE A 1 335 ? -0.864  -7.135  10.122  1.00 98.40 335 A 1 
ATOM   2664 C  CA  . PHE A 1 335 ? 0.492   -7.327  10.604  1.00 98.50 335 A 1 
ATOM   2665 C  C   . PHE A 1 335 ? 1.466   -6.567  9.697   1.00 98.52 335 A 1 
ATOM   2666 O  O   . PHE A 1 335 ? 1.171   -6.275  8.535   1.00 98.32 335 A 1 
ATOM   2667 C  CB  . PHE A 1 335 ? 0.811   -8.814  10.697  1.00 98.32 335 A 1 
ATOM   2668 C  CG  . PHE A 1 335 ? -0.044  -9.620  11.661  1.00 98.17 335 A 1 
ATOM   2669 C  CD1 . PHE A 1 335 ? -0.605  -9.030  12.812  1.00 97.48 335 A 1 
ATOM   2670 C  CD2 . PHE A 1 335 ? -0.258  -10.994 11.423  1.00 97.19 335 A 1 
ATOM   2671 C  CE1 . PHE A 1 335 ? -1.372  -9.799  13.708  1.00 96.57 335 A 1 
ATOM   2672 C  CE2 . PHE A 1 335 ? -1.012  -11.763 12.315  1.00 96.48 335 A 1 
ATOM   2673 C  CZ  . PHE A 1 335 ? -1.570  -11.161 13.460  1.00 96.57 335 A 1 
ATOM   2674 N  N   . GLY A 1 336 ? 2.637   -6.252  10.238  1.00 98.76 336 A 1 
ATOM   2675 C  CA  . GLY A 1 336 ? 3.725   -5.722  9.430   1.00 98.72 336 A 1 
ATOM   2676 C  C   . GLY A 1 336 ? 4.420   -6.836  8.648   1.00 98.88 336 A 1 
ATOM   2677 O  O   . GLY A 1 336 ? 4.437   -7.989  9.071   1.00 98.65 336 A 1 
ATOM   2678 N  N   . VAL A 1 337 ? 5.043   -6.470  7.540   1.00 98.98 337 A 1 
ATOM   2679 C  CA  . VAL A 1 337 ? 6.045   -7.303  6.873   1.00 98.90 337 A 1 
ATOM   2680 C  C   . VAL A 1 337 ? 7.384   -6.603  7.004   1.00 98.96 337 A 1 
ATOM   2681 O  O   . VAL A 1 337 ? 7.521   -5.434  6.640   1.00 98.93 337 A 1 
ATOM   2682 C  CB  . VAL A 1 337 ? 5.681   -7.603  5.407   1.00 98.93 337 A 1 
ATOM   2683 C  CG1 . VAL A 1 337 ? 6.675   -8.595  4.801   1.00 98.76 337 A 1 
ATOM   2684 C  CG2 . VAL A 1 337 ? 4.278   -8.210  5.291   1.00 98.77 337 A 1 
ATOM   2685 N  N   . GLU A 1 338 ? 8.375   -7.310  7.566   1.00 98.91 338 A 1 
ATOM   2686 C  CA  . GLU A 1 338 ? 9.748   -6.822  7.657   1.00 98.95 338 A 1 
ATOM   2687 C  C   . GLU A 1 338 ? 10.656  -7.576  6.683   1.00 98.97 338 A 1 
ATOM   2688 O  O   . GLU A 1 338 ? 10.454  -8.753  6.392   1.00 98.82 338 A 1 
ATOM   2689 C  CB  . GLU A 1 338 ? 10.277  -6.880  9.097   1.00 98.71 338 A 1 
ATOM   2690 C  CG  . GLU A 1 338 ? 10.508  -8.296  9.646   1.00 97.73 338 A 1 
ATOM   2691 C  CD  . GLU A 1 338 ? 11.051  -8.296  11.093  1.00 97.67 338 A 1 
ATOM   2692 O  OE1 . GLU A 1 338 ? 11.224  -9.399  11.649  1.00 94.13 338 A 1 
ATOM   2693 O  OE2 . GLU A 1 338 ? 11.280  -7.204  11.661  1.00 94.86 338 A 1 
ATOM   2694 N  N   . SER A 1 339 ? 11.677  -6.884  6.185   1.00 98.95 339 A 1 
ATOM   2695 C  CA  . SER A 1 339 ? 12.684  -7.491  5.337   1.00 98.96 339 A 1 
ATOM   2696 C  C   . SER A 1 339 ? 14.028  -6.811  5.540   1.00 98.95 339 A 1 
ATOM   2697 O  O   . SER A 1 339 ? 14.129  -5.588  5.421   1.00 98.90 339 A 1 
ATOM   2698 C  CB  . SER A 1 339 ? 12.262  -7.417  3.870   1.00 98.89 339 A 1 
ATOM   2699 O  OG  . SER A 1 339 ? 13.133  -8.197  3.077   1.00 97.86 339 A 1 
ATOM   2700 N  N   . THR A 1 340 ? 15.068  -7.591  5.820   1.00 98.93 340 A 1 
ATOM   2701 C  CA  . THR A 1 340 ? 16.453  -7.129  5.736   1.00 98.91 340 A 1 
ATOM   2702 C  C   . THR A 1 340 ? 17.043  -7.632  4.425   1.00 98.97 340 A 1 
ATOM   2703 O  O   . THR A 1 340 ? 17.180  -8.839  4.250   1.00 98.81 340 A 1 
ATOM   2704 C  CB  . THR A 1 340 ? 17.288  -7.590  6.931   1.00 98.82 340 A 1 
ATOM   2705 O  OG1 . THR A 1 340 ? 16.703  -7.102  8.122   1.00 97.15 340 A 1 
ATOM   2706 C  CG2 . THR A 1 340 ? 18.712  -7.038  6.881   1.00 97.38 340 A 1 
ATOM   2707 N  N   . VAL A 1 341 ? 17.364  -6.712  3.529   1.00 98.96 341 A 1 
ATOM   2708 C  CA  . VAL A 1 341 ? 17.829  -7.001  2.165   1.00 98.91 341 A 1 
ATOM   2709 C  C   . VAL A 1 341 ? 19.281  -6.580  2.039   1.00 98.86 341 A 1 
ATOM   2710 O  O   . VAL A 1 341 ? 19.630  -5.443  2.361   1.00 98.74 341 A 1 
ATOM   2711 C  CB  . VAL A 1 341 ? 16.956  -6.294  1.117   1.00 98.85 341 A 1 
ATOM   2712 C  CG1 . VAL A 1 341 ? 17.355  -6.696  -0.306  1.00 98.59 341 A 1 
ATOM   2713 C  CG2 . VAL A 1 341 ? 15.464  -6.615  1.288   1.00 98.62 341 A 1 
ATOM   2714 N  N   . SER A 1 342 ? 20.133  -7.485  1.542   1.00 98.82 342 A 1 
ATOM   2715 C  CA  . SER A 1 342 ? 21.513  -7.162  1.200   1.00 98.73 342 A 1 
ATOM   2716 C  C   . SER A 1 342 ? 21.628  -6.686  -0.249  1.00 98.73 342 A 1 
ATOM   2717 O  O   . SER A 1 342 ? 20.966  -7.194  -1.152  1.00 98.37 342 A 1 
ATOM   2718 C  CB  . SER A 1 342 ? 22.452  -8.341  1.485   1.00 98.26 342 A 1 
ATOM   2719 O  OG  . SER A 1 342 ? 22.180  -9.447  0.653   1.00 83.08 342 A 1 
ATOM   2720 N  N   . PHE A 1 343 ? 22.507  -5.710  -0.448  1.00 98.69 343 A 1 
ATOM   2721 C  CA  . PHE A 1 343 ? 22.844  -5.170  -1.763  1.00 98.51 343 A 1 
ATOM   2722 C  C   . PHE A 1 343 ? 24.348  -5.298  -1.980  1.00 98.12 343 A 1 
ATOM   2723 O  O   . PHE A 1 343 ? 25.142  -4.978  -1.110  1.00 97.31 343 A 1 
ATOM   2724 C  CB  . PHE A 1 343 ? 22.388  -3.708  -1.869  1.00 98.50 343 A 1 
ATOM   2725 C  CG  . PHE A 1 343 ? 20.911  -3.500  -1.650  1.00 98.66 343 A 1 
ATOM   2726 C  CD1 . PHE A 1 343 ? 19.991  -3.688  -2.707  1.00 98.45 343 A 1 
ATOM   2727 C  CD2 . PHE A 1 343 ? 20.427  -3.152  -0.376  1.00 98.46 343 A 1 
ATOM   2728 C  CE1 . PHE A 1 343 ? 18.616  -3.532  -2.495  1.00 98.22 343 A 1 
ATOM   2729 C  CE2 . PHE A 1 343 ? 19.044  -2.993  -0.158  1.00 98.22 343 A 1 
ATOM   2730 C  CZ  . PHE A 1 343 ? 18.141  -3.190  -1.215  1.00 98.34 343 A 1 
ATOM   2731 N  N   . ALA A 1 344 ? 24.743  -5.751  -3.163  1.00 97.85 344 A 1 
ATOM   2732 C  CA  . ALA A 1 344 ? 26.140  -5.957  -3.492  1.00 97.33 344 A 1 
ATOM   2733 C  C   . ALA A 1 344 ? 26.436  -5.543  -4.932  1.00 97.50 344 A 1 
ATOM   2734 O  O   . ALA A 1 344 ? 25.540  -5.415  -5.765  1.00 96.44 344 A 1 
ATOM   2735 C  CB  . ALA A 1 344 ? 26.510  -7.418  -3.215  1.00 95.60 344 A 1 
ATOM   2736 N  N   . ASN A 1 345 ? 27.729  -5.364  -5.227  1.00 96.90 345 A 1 
ATOM   2737 C  CA  . ASN A 1 345 ? 28.198  -5.183  -6.594  1.00 96.60 345 A 1 
ATOM   2738 C  C   . ASN A 1 345 ? 28.720  -6.510  -7.130  1.00 96.13 345 A 1 
ATOM   2739 O  O   . ASN A 1 345 ? 29.518  -7.178  -6.468  1.00 93.58 345 A 1 
ATOM   2740 C  CB  . ASN A 1 345 ? 29.241  -4.070  -6.649  1.00 95.91 345 A 1 
ATOM   2741 C  CG  . ASN A 1 345 ? 28.584  -2.720  -6.483  1.00 95.20 345 A 1 
ATOM   2742 O  OD1 . ASN A 1 345 ? 27.940  -2.210  -7.379  1.00 89.19 345 A 1 
ATOM   2743 N  ND2 . ASN A 1 345 ? 28.688  -2.105  -5.325  1.00 88.55 345 A 1 
ATOM   2744 N  N   . ARG A 1 346 ? 28.304  -6.878  -8.347  1.00 93.62 346 A 1 
ATOM   2745 C  CA  . ARG A 1 346 ? 28.892  -8.003  -9.074  1.00 91.59 346 A 1 
ATOM   2746 C  C   . ARG A 1 346 ? 30.392  -7.750  -9.231  1.00 90.22 346 A 1 
ATOM   2747 O  O   . ARG A 1 346 ? 30.805  -6.621  -9.525  1.00 86.26 346 A 1 
ATOM   2748 C  CB  . ARG A 1 346 ? 28.222  -8.208  -10.441 1.00 88.86 346 A 1 
ATOM   2749 C  CG  . ARG A 1 346 ? 26.751  -8.647  -10.297 1.00 82.28 346 A 1 
ATOM   2750 C  CD  . ARG A 1 346 ? 26.108  -8.999  -11.635 1.00 81.50 346 A 1 
ATOM   2751 N  NE  . ARG A 1 346 ? 24.691  -9.371  -11.471 1.00 79.33 346 A 1 
ATOM   2752 C  CZ  . ARG A 1 346 ? 23.631  -8.599  -11.697 1.00 77.13 346 A 1 
ATOM   2753 N  NH1 . ARG A 1 346 ? 23.734  -7.385  -12.136 1.00 67.73 346 A 1 
ATOM   2754 N  NH2 . ARG A 1 346 ? 22.419  -9.050  -11.485 1.00 70.85 346 A 1 
ATOM   2755 N  N   . ALA A 1 347 ? 31.189  -8.806  -9.008  1.00 87.93 347 A 1 
ATOM   2756 C  CA  . ALA A 1 347 ? 32.598  -8.724  -9.341  1.00 86.26 347 A 1 
ATOM   2757 C  C   . ALA A 1 347 ? 32.715  -8.350  -10.826 1.00 84.61 347 A 1 
ATOM   2758 O  O   . ALA A 1 347 ? 31.931  -8.865  -11.637 1.00 76.32 347 A 1 
ATOM   2759 C  CB  . ALA A 1 347 ? 33.277  -10.060 -9.026  1.00 81.06 347 A 1 
ATOM   2760 N  N   . PRO A 1 348 ? 33.635  -7.437  -11.181 1.00 80.75 348 A 1 
ATOM   2761 C  CA  . PRO A 1 348 ? 33.917  -7.222  -12.588 1.00 78.87 348 A 1 
ATOM   2762 C  C   . PRO A 1 348 ? 34.281  -8.573  -13.206 1.00 78.19 348 A 1 
ATOM   2763 O  O   . PRO A 1 348 ? 35.013  -9.350  -12.591 1.00 70.00 348 A 1 
ATOM   2764 C  CB  . PRO A 1 348 ? 35.062  -6.206  -12.624 1.00 73.97 348 A 1 
ATOM   2765 C  CG  . PRO A 1 348 ? 35.735  -6.344  -11.257 1.00 72.14 348 A 1 
ATOM   2766 C  CD  . PRO A 1 348 ? 34.605  -6.765  -10.336 1.00 75.72 348 A 1 
ATOM   2767 N  N   . GLU A 1 349 ? 33.738  -8.864  -14.384 1.00 70.21 349 A 1 
ATOM   2768 C  CA  . GLU A 1 349 ? 34.191  -10.023 -15.154 1.00 68.29 349 A 1 
ATOM   2769 C  C   . GLU A 1 349 ? 35.708  -9.895  -15.328 1.00 64.75 349 A 1 
ATOM   2770 O  O   . GLU A 1 349 ? 36.214  -8.850  -15.737 1.00 57.45 349 A 1 
ATOM   2771 C  CB  . GLU A 1 349 ? 33.466  -10.121 -16.505 1.00 62.73 349 A 1 
ATOM   2772 C  CG  . GLU A 1 349 ? 31.995  -10.547 -16.352 1.00 55.26 349 A 1 
ATOM   2773 C  CD  . GLU A 1 349 ? 31.254  -10.733 -17.690 1.00 49.79 349 A 1 
ATOM   2774 O  OE1 . GLU A 1 349 ? 30.141  -11.311 -17.659 1.00 44.57 349 A 1 
ATOM   2775 O  OE2 . GLU A 1 349 ? 31.768  -10.285 -18.744 1.00 48.19 349 A 1 
ATOM   2776 N  N   . ALA A 1 350 ? 36.413  -10.921 -14.894 1.00 61.26 350 A 1 
ATOM   2777 C  CA  . ALA A 1 350 ? 37.862  -10.998 -14.999 1.00 57.52 350 A 1 
ATOM   2778 C  C   . ALA A 1 350 ? 38.311  -11.331 -16.424 1.00 52.13 350 A 1 
ATOM   2779 O  O   . ALA A 1 350 ? 37.588  -12.087 -17.101 1.00 46.54 350 A 1 
ATOM   2780 C  CB  . ALA A 1 350 ? 38.382  -12.037 -13.999 1.00 51.66 350 A 1 
ATOM   2781 O  OXT . ALA A 1 350 ? 39.397  -10.839 -16.805 1.00 46.35 350 A 1 
HETATM 2782 CO CO  . CO  B 2 .   ? -8.695  -0.097  4.856   1.00 79.82 1   B 1 
HETATM 2783 CO CO  . CO  C 3 .   ? 26.996  -6.721  5.856   1.00 79.91 1   C 1 
#
