# Supplementary material for: Theoretical Study of Sphingomyelinases from Entamoeba histolytica and Trichomonas vaginalis Sheds Light on the Evolution of Enzymes Needed for Survival and Colonization
Source: Pathogens. 2025 Jan 5;14(1):32. doi: 10.3390/pathogens14010032 (PMC11768322; doi:10.3390/pathogens14010032)
Supplement: Supplementary file 1 [file pathogens-14-00032-s001.zip › Supplementary structural Files/Trichomonas vaginalis/Trichomonas A2EEI1/fold_a2eei1oleics/fold_a2eei1oleics_model.cif]

# By using this file you agree to the legally binding terms of use found at alphafoldserver.com/output-terms
data_6c9a6a90f8e71e06
#
_entry.id 6c9a6a90f8e71e06
#
loop_
_atom_type.symbol
C 
N 
O 
S 
#
loop_
_audit_author.name
_audit_author.pdbx_ordinal
"Google DeepMind" 1 
"Isomorphic Labs" 2 
#
_audit_conform.dict_location https://raw.githubusercontent.com/ihmwg/ModelCIF/master/dist/mmcif_ma.dic
_audit_conform.dict_name     mmcif_ma.dic
_audit_conform.dict_version  1.4.5
#
loop_
_chem_comp.formula
_chem_comp.formula_weight
_chem_comp.id
_chem_comp.mon_nstd_flag
_chem_comp.name
_chem_comp.pdbx_smiles
_chem_comp.pdbx_synonyms
_chem_comp.type
"C3 H7 N O2"    89.093  ALA y ALANINE         C[C@H](N)C(O)=O                ? "L-PEPTIDE LINKING" 
"C6 H15 N4 O2"  175.209 ARG y ARGININE        N[C@@H](CCCNC(N)=[NH2+])C(O)=O ? "L-PEPTIDE LINKING" 
"C4 H8 N2 O3"   132.118 ASN y ASPARAGINE      N[C@@H](CC(N)=O)C(O)=O         ? "L-PEPTIDE LINKING" 
"C4 H7 N O4"    133.103 ASP y "ASPARTIC ACID" N[C@@H](CC(O)=O)C(O)=O         ? "L-PEPTIDE LINKING" 
"C3 H7 N O2 S"  121.158 CYS y CYSTEINE        N[C@@H](CS)C(O)=O              ? "L-PEPTIDE LINKING" 
"C5 H10 N2 O3"  146.144 GLN y GLUTAMINE       N[C@@H](CCC(N)=O)C(O)=O        ? "L-PEPTIDE LINKING" 
"C5 H9 N O4"    147.129 GLU y "GLUTAMIC ACID" N[C@@H](CCC(O)=O)C(O)=O        ? "L-PEPTIDE LINKING" 
"C2 H5 N O2"    75.067  GLY y GLYCINE         NCC(O)=O                       ? "PEPTIDE LINKING"   
"C6 H10 N3 O2"  156.162 HIS y HISTIDINE       N[C@@H](Cc1c[nH]c[nH+]1)C(O)=O ? "L-PEPTIDE LINKING" 
"C6 H13 N O2"   131.173 ILE y ISOLEUCINE      CC[C@H](C)[C@H](N)C(O)=O       ? "L-PEPTIDE LINKING" 
"C6 H13 N O2"   131.173 LEU y LEUCINE         CC(C)C[C@H](N)C(O)=O           ? "L-PEPTIDE LINKING" 
"C6 H15 N2 O2"  147.195 LYS y LYSINE          N[C@@H](CCCC[NH3+])C(O)=O      ? "L-PEPTIDE LINKING" 
"C5 H11 N O2 S" 149.211 MET y METHIONINE      CSCC[C@H](N)C(O)=O             ? "L-PEPTIDE LINKING" 
"C18 H34 O2"    282.461 OLA . "OLEIC ACID"    CCCCCCCC\C=C/CCCCCCCC(O)=O     ? NON-POLYMER         
"C9 H11 N O2"   165.189 PHE y PHENYLALANINE   N[C@@H](Cc1ccccc1)C(O)=O       ? "L-PEPTIDE LINKING" 
"C5 H9 N O2"    115.130 PRO y PROLINE         OC(=O)[C@@H]1CCCN1             ? "L-PEPTIDE LINKING" 
"C3 H7 N O3"    105.093 SER y SERINE          N[C@@H](CO)C(O)=O              ? "L-PEPTIDE LINKING" 
"C4 H9 N O3"    119.119 THR y THREONINE       C[C@@H](O)[C@H](N)C(O)=O       ? "L-PEPTIDE LINKING" 
"C9 H11 N O3"   181.189 TYR y TYROSINE        N[C@@H](Cc1ccc(O)cc1)C(O)=O    ? "L-PEPTIDE LINKING" 
"C5 H11 N O2"   117.146 VAL y VALINE          CC(C)[C@H](N)C(O)=O            ? "L-PEPTIDE LINKING" 
#
_citation.book_publisher          ?
_citation.country                 UK
_citation.id                      primary
_citation.journal_full            Nature
_citation.journal_id_ASTM         NATUAS
_citation.journal_id_CSD          0006
_citation.journal_id_ISSN         0028-0836
_citation.journal_volume          ?
_citation.page_first              ?
_citation.page_last               ?
_citation.pdbx_database_id_DOI    ?
_citation.pdbx_database_id_PubMed ?
_citation.title                   "Accurate structure prediction of biomolecular interactions with AlphaFold 3"
_citation.year                    2024
#
loop_
_citation_author.citation_id
_citation_author.name
_citation_author.ordinal
primary "Google DeepMind" 1 
primary "Isomorphic Labs" 2 
#
loop_
_entity.id
_entity.pdbx_description
_entity.type
1  . polymer     
2  . non-polymer 
3  . non-polymer 
4  . non-polymer 
5  . non-polymer 
6  . non-polymer 
7  . non-polymer 
8  . non-polymer 
9  . non-polymer 
10 . non-polymer 
11 . non-polymer 
12 . non-polymer 
13 . non-polymer 
14 . non-polymer 
15 . non-polymer 
16 . non-polymer 
17 . non-polymer 
18 . non-polymer 
19 . non-polymer 
20 . non-polymer 
21 . non-polymer 
22 . non-polymer 
23 . non-polymer 
24 . non-polymer 
25 . non-polymer 
26 . non-polymer 
27 . non-polymer 
28 . non-polymer 
29 . non-polymer 
30 . non-polymer 
31 . non-polymer 
32 . non-polymer 
33 . non-polymer 
34 . non-polymer 
35 . non-polymer 
36 . non-polymer 
37 . non-polymer 
38 . non-polymer 
39 . non-polymer 
40 . non-polymer 
41 . non-polymer 
42 . non-polymer 
43 . non-polymer 
44 . non-polymer 
45 . non-polymer 
46 . non-polymer 
47 . non-polymer 
48 . non-polymer 
49 . non-polymer 
50 . non-polymer 
51 . non-polymer 
#
_entity_poly.entity_id      1
_entity_poly.pdbx_strand_id A
_entity_poly.type           polypeptide(L)
#
loop_
_entity_poly_seq.entity_id
_entity_poly_seq.hetero
_entity_poly_seq.mon_id
_entity_poly_seq.num
1 n MET 1   
1 n ASP 2   
1 n ALA 3   
1 n LEU 4   
1 n VAL 5   
1 n ILE 6   
1 n ILE 7   
1 n GLN 8   
1 n ASN 9   
1 n VAL 10  
1 n LEU 11  
1 n ILE 12  
1 n GLY 13  
1 n VAL 14  
1 n PHE 15  
1 n PHE 16  
1 n LEU 17  
1 n VAL 18  
1 n VAL 19  
1 n GLY 20  
1 n GLY 21  
1 n TYR 22  
1 n ILE 23  
1 n TYR 24  
1 n LEU 25  
1 n LYS 26  
1 n ILE 27  
1 n ILE 28  
1 n GLY 29  
1 n ARG 30  
1 n LEU 31  
1 n VAL 32  
1 n HIS 33  
1 n TYR 34  
1 n ASN 35  
1 n ALA 36  
1 n ASN 37  
1 n THR 38  
1 n PRO 39  
1 n VAL 40  
1 n SER 41  
1 n LYS 42  
1 n PRO 43  
1 n ASP 44  
1 n PRO 45  
1 n ASN 46  
1 n VAL 47  
1 n ASN 48  
1 n ILE 49  
1 n ASP 50  
1 n HIS 51  
1 n VAL 52  
1 n SER 53  
1 n PHE 54  
1 n LEU 55  
1 n THR 56  
1 n ILE 57  
1 n ASP 58  
1 n MET 59  
1 n GLN 60  
1 n MET 61  
1 n HIS 62  
1 n PRO 63  
1 n LYS 64  
1 n ILE 65  
1 n PHE 66  
1 n HIS 67  
1 n PRO 68  
1 n PHE 69  
1 n HIS 70  
1 n ASP 71  
1 n GLN 72  
1 n ASN 73  
1 n ASN 74  
1 n GLU 75  
1 n LEU 76  
1 n ARG 77  
1 n ILE 78  
1 n HIS 79  
1 n GLU 80  
1 n LEU 81  
1 n LEU 82  
1 n LYS 83  
1 n HIS 84  
1 n VAL 85  
1 n LYS 86  
1 n GLN 87  
1 n TYR 88  
1 n ASP 89  
1 n VAL 90  
1 n VAL 91  
1 n ALA 92  
1 n ILE 93  
1 n ASN 94  
1 n GLU 95  
1 n ALA 96  
1 n HIS 97  
1 n SER 98  
1 n SER 99  
1 n PRO 100 
1 n PHE 101 
1 n HIS 102 
1 n SER 103 
1 n ILE 104 
1 n LYS 105 
1 n SER 106 
1 n PHE 107 
1 n ALA 108 
1 n ASN 109 
1 n SER 110 
1 n MET 111 
1 n LYS 112 
1 n GLU 113 
1 n LEU 114 
1 n GLY 115 
1 n PHE 116 
1 n ASN 117 
1 n TYR 118 
1 n SER 119 
1 n CYS 120 
1 n GLY 121 
1 n LEU 122 
1 n PRO 123 
1 n ASN 124 
1 n VAL 125 
1 n GLU 126 
1 n MET 127 
1 n ALA 128 
1 n SER 129 
1 n ILE 130 
1 n ALA 131 
1 n VAL 132 
1 n ALA 133 
1 n ASP 134 
1 n GLY 135 
1 n GLY 136 
1 n VAL 137 
1 n ILE 138 
1 n ILE 139 
1 n PHE 140 
1 n SER 141 
1 n LYS 142 
1 n LEU 143 
1 n PRO 144 
1 n ILE 145 
1 n LEU 146 
1 n GLN 147 
1 n HIS 148 
1 n ASP 149 
1 n TYR 150 
1 n THR 151 
1 n ILE 152 
1 n PHE 153 
1 n GLN 154 
1 n LEU 155 
1 n CYS 156 
1 n CYS 157 
1 n GLY 158 
1 n GLN 159 
1 n ASP 160 
1 n TYR 161 
1 n PHE 162 
1 n VAL 163 
1 n SER 164 
1 n LYS 165 
1 n GLY 166 
1 n SER 167 
1 n VAL 168 
1 n TYR 169 
1 n ALA 170 
1 n ARG 171 
1 n ILE 172 
1 n GLN 173 
1 n THR 174 
1 n THR 175 
1 n ALA 176 
1 n THR 177 
1 n GLN 178 
1 n TYR 179 
1 n ILE 180 
1 n HIS 181 
1 n VAL 182 
1 n ILE 183 
1 n ALA 184 
1 n THR 185 
1 n ASN 186 
1 n LEU 187 
1 n GLN 188 
1 n SER 189 
1 n LEU 190 
1 n THR 191 
1 n ASP 192 
1 n ASN 193 
1 n SER 194 
1 n ILE 195 
1 n PRO 196 
1 n GLU 197 
1 n SER 198 
1 n GLN 199 
1 n ALA 200 
1 n VAL 201 
1 n ARG 202 
1 n MET 203 
1 n ASN 204 
1 n GLN 205 
1 n ILE 206 
1 n ARG 207 
1 n GLU 208 
1 n THR 209 
1 n MET 210 
1 n ARG 211 
1 n LEU 212 
1 n ILE 213 
1 n SER 214 
1 n LYS 215 
1 n ASN 216 
1 n HIS 217 
1 n THR 218 
1 n GLN 219 
1 n ASP 220 
1 n GLN 221 
1 n PHE 222 
1 n PRO 223 
1 n VAL 224 
1 n ILE 225 
1 n VAL 226 
1 n LEU 227 
1 n GLY 228 
1 n ASN 229 
1 n LEU 230 
1 n ASN 231 
1 n ILE 232 
1 n ASP 233 
1 n SER 234 
1 n ILE 235 
1 n LYS 236 
1 n PRO 237 
1 n ILE 238 
1 n THR 239 
1 n ALA 240 
1 n GLY 241 
1 n LYS 242 
1 n LEU 243 
1 n THR 244 
1 n ARG 245 
1 n ASN 246 
1 n GLU 247 
1 n TYR 248 
1 n GLU 249 
1 n ARG 250 
1 n LEU 251 
1 n LEU 252 
1 n ASN 253 
1 n SER 254 
1 n PHE 255 
1 n LYS 256 
1 n VAL 257 
1 n ASP 258 
1 n LYS 259 
1 n CYS 260 
1 n GLU 261 
1 n PHE 262 
1 n ILE 263 
1 n ASP 264 
1 n LEU 265 
1 n LEU 266 
1 n TYR 267 
1 n ASP 268 
1 n SER 269 
1 n GLN 270 
1 n HIS 271 
1 n ASP 272 
1 n HIS 273 
1 n VAL 274 
1 n PRO 275 
1 n THR 276 
1 n TYR 277 
1 n GLY 278 
1 n ALA 279 
1 n GLY 280 
1 n ASP 281 
1 n LYS 282 
1 n ILE 283 
1 n ILE 284 
1 n THR 285 
1 n ASP 286 
1 n LYS 287 
1 n ARG 288 
1 n ASP 289 
1 n ILE 290 
1 n ASN 291 
1 n LYS 292 
1 n ASN 293 
1 n LEU 294 
1 n SER 295 
1 n THR 296 
1 n ASP 297 
1 n TYR 298 
1 n VAL 299 
1 n ILE 300 
1 n ALA 301 
1 n PHE 302 
1 n ASN 303 
1 n PRO 304 
1 n LEU 305 
1 n GLU 306 
1 n GLY 307 
1 n PRO 308 
1 n TYR 309 
1 n TYR 310 
1 n ILE 311 
1 n GLY 312 
1 n ALA 313 
1 n HIS 314 
1 n VAL 315 
1 n THR 316 
1 n GLY 317 
1 n VAL 318 
1 n VAL 319 
1 n LYS 320 
1 n LEU 321 
1 n GLU 322 
1 n ALA 323 
1 n ASP 324 
1 n ASN 325 
1 n LYS 326 
1 n LYS 327 
1 n PHE 328 
1 n ASN 329 
1 n TYR 330 
1 n ILE 331 
1 n SER 332 
1 n SER 333 
1 n HIS 334 
1 n PHE 335 
1 n GLY 336 
1 n VAL 337 
1 n GLU 338 
1 n SER 339 
1 n THR 340 
1 n VAL 341 
1 n SER 342 
1 n PHE 343 
1 n ALA 344 
1 n ASN 345 
1 n ARG 346 
1 n ALA 347 
1 n PRO 348 
1 n GLU 349 
1 n ALA 350 
#
_ma_data.content_type "model coordinates"
_ma_data.id           1
_ma_data.name         Model
#
_ma_model_list.data_id          1
_ma_model_list.model_group_id   1
_ma_model_list.model_group_name "AlphaFold-beta-20231127 (7a14c934-fe78-43c1-a552-7fb305b0ebd1 @ 2024-09-16 16:22:23)"
_ma_model_list.model_id         1
_ma_model_list.model_name       "Top ranked model"
_ma_model_list.model_type       "Ab initio model"
_ma_model_list.ordinal_id       1
#
loop_
_ma_protocol_step.method_type
_ma_protocol_step.ordinal_id
_ma_protocol_step.protocol_id
_ma_protocol_step.step_id
"coevolution MSA" 1 1 1 
"template search" 2 1 2 
modeling          3 1 3 
#
loop_
_ma_qa_metric.id
_ma_qa_metric.mode
_ma_qa_metric.name
_ma_qa_metric.software_group_id
_ma_qa_metric.type
1 global pLDDT 1 pLDDT 
2 local  pLDDT 1 pLDDT 
#
_ma_qa_metric_global.metric_id    1
_ma_qa_metric_global.metric_value 70.05
_ma_qa_metric_global.model_id     1
_ma_qa_metric_global.ordinal_id   1
#
_ma_software_group.group_id    1
_ma_software_group.ordinal_id  1
_ma_software_group.software_id 1
#
loop_
_ma_target_entity.data_id
_ma_target_entity.entity_id
_ma_target_entity.origin
1 1  . 
1 2  . 
1 3  . 
1 4  . 
1 5  . 
1 6  . 
1 7  . 
1 8  . 
1 9  . 
1 10 . 
1 11 . 
1 12 . 
1 13 . 
1 14 . 
1 15 . 
1 16 . 
1 17 . 
1 18 . 
1 19 . 
1 20 . 
1 21 . 
1 22 . 
1 23 . 
1 24 . 
1 25 . 
1 26 . 
1 27 . 
1 28 . 
1 29 . 
1 30 . 
1 31 . 
1 32 . 
1 33 . 
1 34 . 
1 35 . 
1 36 . 
1 37 . 
1 38 . 
1 39 . 
1 40 . 
1 41 . 
1 42 . 
1 43 . 
1 44 . 
1 45 . 
1 46 . 
1 47 . 
1 48 . 
1 49 . 
1 50 . 
1 51 . 
#
loop_
_ma_target_entity_instance.asym_id
_ma_target_entity_instance.details
_ma_target_entity_instance.entity_id
A  . 1  
B  . 2  
C  . 3  
D  . 4  
E  . 5  
F  . 6  
G  . 7  
H  . 8  
I  . 9  
J  . 10 
K  . 11 
L  . 12 
M  . 13 
N  . 14 
O  . 15 
P  . 16 
Q  . 17 
R  . 18 
S  . 19 
T  . 20 
U  . 21 
V  . 22 
W  . 23 
X  . 24 
Y  . 25 
Z  . 26 
AA . 27 
BA . 28 
CA . 29 
DA . 30 
EA . 31 
FA . 32 
GA . 33 
HA . 34 
IA . 35 
JA . 36 
KA . 37 
LA . 38 
MA . 39 
NA . 40 
OA . 41 
PA . 42 
QA . 43 
RA . 44 
SA . 45 
TA . 46 
UA . 47 
VA . 48 
WA . 49 
XA . 50 
YA . 51 
#
loop_
_pdbx_data_usage.details
_pdbx_data_usage.id
_pdbx_data_usage.type
_pdbx_data_usage.url
;NON-COMMERCIAL USE ONLY, BY USING THIS FILE YOU AGREE TO THE TERMS OF USE FOUND
AT alphafoldserver.com/output-terms.
;
1 license    ? 
;THE INFORMATION IS NOT INTENDED FOR, HAS NOT BEEN VALIDATED FOR, AND IS NOT
APPROVED FOR CLINICAL USE. IT SHOULD NOT BE USED FOR CLINICAL PURPOSE OR RELIED
ON FOR MEDICAL OR OTHER PROFESSIONAL ADVICE. IT IS THEORETICAL MODELLING ONLY
AND CAUTION SHOULD BE EXERCISED IN ITS USE. IT IS PROVIDED "AS-IS" WITHOUT ANY
WARRANTY OF ANY KIND, WHETHER EXPRESSED OR IMPLIED. NO WARRANTY IS GIVEN THAT
USE OF THE INFORMATION SHALL NOT INFRINGE THE RIGHTS OF ANY THIRD PARTY.
;
2 disclaimer ? 
#
loop_
_pdbx_nonpoly_scheme.asym_id
_pdbx_nonpoly_scheme.auth_seq_num
_pdbx_nonpoly_scheme.entity_id
_pdbx_nonpoly_scheme.mon_id
_pdbx_nonpoly_scheme.pdb_ins_code
_pdbx_nonpoly_scheme.pdb_seq_num
_pdbx_nonpoly_scheme.pdb_strand_id
B  1 2  OLA . 1 B  
C  1 3  OLA . 1 C  
D  1 4  OLA . 1 D  
E  1 5  OLA . 1 E  
F  1 6  OLA . 1 F  
G  1 7  OLA . 1 G  
H  1 8  OLA . 1 H  
I  1 9  OLA . 1 I  
J  1 10 OLA . 1 J  
K  1 11 OLA . 1 K  
L  1 12 OLA . 1 L  
M  1 13 OLA . 1 M  
N  1 14 OLA . 1 N  
O  1 15 OLA . 1 O  
P  1 16 OLA . 1 P  
Q  1 17 OLA . 1 Q  
R  1 18 OLA . 1 R  
S  1 19 OLA . 1 S  
T  1 20 OLA . 1 T  
U  1 21 OLA . 1 U  
V  1 22 OLA . 1 V  
W  1 23 OLA . 1 W  
X  1 24 OLA . 1 X  
Y  1 25 OLA . 1 Y  
Z  1 26 OLA . 1 Z  
AA 1 27 OLA . 1 AA 
BA 1 28 OLA . 1 BA 
CA 1 29 OLA . 1 CA 
DA 1 30 OLA . 1 DA 
EA 1 31 OLA . 1 EA 
FA 1 32 OLA . 1 FA 
GA 1 33 OLA . 1 GA 
HA 1 34 OLA . 1 HA 
IA 1 35 OLA . 1 IA 
JA 1 36 OLA . 1 JA 
KA 1 37 OLA . 1 KA 
LA 1 38 OLA . 1 LA 
MA 1 39 OLA . 1 MA 
NA 1 40 OLA . 1 NA 
OA 1 41 OLA . 1 OA 
PA 1 42 OLA . 1 PA 
QA 1 43 OLA . 1 QA 
RA 1 44 OLA . 1 RA 
SA 1 45 OLA . 1 SA 
TA 1 46 OLA . 1 TA 
UA 1 47 OLA . 1 UA 
VA 1 48 OLA . 1 VA 
WA 1 49 OLA . 1 WA 
XA 1 50 OLA . 1 XA 
YA 1 51 OLA . 1 YA 
#
loop_
_pdbx_poly_seq_scheme.asym_id
_pdbx_poly_seq_scheme.auth_seq_num
_pdbx_poly_seq_scheme.entity_id
_pdbx_poly_seq_scheme.hetero
_pdbx_poly_seq_scheme.mon_id
_pdbx_poly_seq_scheme.pdb_ins_code
_pdbx_poly_seq_scheme.pdb_seq_num
_pdbx_poly_seq_scheme.pdb_strand_id
_pdbx_poly_seq_scheme.seq_id
A 1   1 n MET . 1   A 1   
A 2   1 n ASP . 2   A 2   
A 3   1 n ALA . 3   A 3   
A 4   1 n LEU . 4   A 4   
A 5   1 n VAL . 5   A 5   
A 6   1 n ILE . 6   A 6   
A 7   1 n ILE . 7   A 7   
A 8   1 n GLN . 8   A 8   
A 9   1 n ASN . 9   A 9   
A 10  1 n VAL . 10  A 10  
A 11  1 n LEU . 11  A 11  
A 12  1 n ILE . 12  A 12  
A 13  1 n GLY . 13  A 13  
A 14  1 n VAL . 14  A 14  
A 15  1 n PHE . 15  A 15  
A 16  1 n PHE . 16  A 16  
A 17  1 n LEU . 17  A 17  
A 18  1 n VAL . 18  A 18  
A 19  1 n VAL . 19  A 19  
A 20  1 n GLY . 20  A 20  
A 21  1 n GLY . 21  A 21  
A 22  1 n TYR . 22  A 22  
A 23  1 n ILE . 23  A 23  
A 24  1 n TYR . 24  A 24  
A 25  1 n LEU . 25  A 25  
A 26  1 n LYS . 26  A 26  
A 27  1 n ILE . 27  A 27  
A 28  1 n ILE . 28  A 28  
A 29  1 n GLY . 29  A 29  
A 30  1 n ARG . 30  A 30  
A 31  1 n LEU . 31  A 31  
A 32  1 n VAL . 32  A 32  
A 33  1 n HIS . 33  A 33  
A 34  1 n TYR . 34  A 34  
A 35  1 n ASN . 35  A 35  
A 36  1 n ALA . 36  A 36  
A 37  1 n ASN . 37  A 37  
A 38  1 n THR . 38  A 38  
A 39  1 n PRO . 39  A 39  
A 40  1 n VAL . 40  A 40  
A 41  1 n SER . 41  A 41  
A 42  1 n LYS . 42  A 42  
A 43  1 n PRO . 43  A 43  
A 44  1 n ASP . 44  A 44  
A 45  1 n PRO . 45  A 45  
A 46  1 n ASN . 46  A 46  
A 47  1 n VAL . 47  A 47  
A 48  1 n ASN . 48  A 48  
A 49  1 n ILE . 49  A 49  
A 50  1 n ASP . 50  A 50  
A 51  1 n HIS . 51  A 51  
A 52  1 n VAL . 52  A 52  
A 53  1 n SER . 53  A 53  
A 54  1 n PHE . 54  A 54  
A 55  1 n LEU . 55  A 55  
A 56  1 n THR . 56  A 56  
A 57  1 n ILE . 57  A 57  
A 58  1 n ASP . 58  A 58  
A 59  1 n MET . 59  A 59  
A 60  1 n GLN . 60  A 60  
A 61  1 n MET . 61  A 61  
A 62  1 n HIS . 62  A 62  
A 63  1 n PRO . 63  A 63  
A 64  1 n LYS . 64  A 64  
A 65  1 n ILE . 65  A 65  
A 66  1 n PHE . 66  A 66  
A 67  1 n HIS . 67  A 67  
A 68  1 n PRO . 68  A 68  
A 69  1 n PHE . 69  A 69  
A 70  1 n HIS . 70  A 70  
A 71  1 n ASP . 71  A 71  
A 72  1 n GLN . 72  A 72  
A 73  1 n ASN . 73  A 73  
A 74  1 n ASN . 74  A 74  
A 75  1 n GLU . 75  A 75  
A 76  1 n LEU . 76  A 76  
A 77  1 n ARG . 77  A 77  
A 78  1 n ILE . 78  A 78  
A 79  1 n HIS . 79  A 79  
A 80  1 n GLU . 80  A 80  
A 81  1 n LEU . 81  A 81  
A 82  1 n LEU . 82  A 82  
A 83  1 n LYS . 83  A 83  
A 84  1 n HIS . 84  A 84  
A 85  1 n VAL . 85  A 85  
A 86  1 n LYS . 86  A 86  
A 87  1 n GLN . 87  A 87  
A 88  1 n TYR . 88  A 88  
A 89  1 n ASP . 89  A 89  
A 90  1 n VAL . 90  A 90  
A 91  1 n VAL . 91  A 91  
A 92  1 n ALA . 92  A 92  
A 93  1 n ILE . 93  A 93  
A 94  1 n ASN . 94  A 94  
A 95  1 n GLU . 95  A 95  
A 96  1 n ALA . 96  A 96  
A 97  1 n HIS . 97  A 97  
A 98  1 n SER . 98  A 98  
A 99  1 n SER . 99  A 99  
A 100 1 n PRO . 100 A 100 
A 101 1 n PHE . 101 A 101 
A 102 1 n HIS . 102 A 102 
A 103 1 n SER . 103 A 103 
A 104 1 n ILE . 104 A 104 
A 105 1 n LYS . 105 A 105 
A 106 1 n SER . 106 A 106 
A 107 1 n PHE . 107 A 107 
A 108 1 n ALA . 108 A 108 
A 109 1 n ASN . 109 A 109 
A 110 1 n SER . 110 A 110 
A 111 1 n MET . 111 A 111 
A 112 1 n LYS . 112 A 112 
A 113 1 n GLU . 113 A 113 
A 114 1 n LEU . 114 A 114 
A 115 1 n GLY . 115 A 115 
A 116 1 n PHE . 116 A 116 
A 117 1 n ASN . 117 A 117 
A 118 1 n TYR . 118 A 118 
A 119 1 n SER . 119 A 119 
A 120 1 n CYS . 120 A 120 
A 121 1 n GLY . 121 A 121 
A 122 1 n LEU . 122 A 122 
A 123 1 n PRO . 123 A 123 
A 124 1 n ASN . 124 A 124 
A 125 1 n VAL . 125 A 125 
A 126 1 n GLU . 126 A 126 
A 127 1 n MET . 127 A 127 
A 128 1 n ALA . 128 A 128 
A 129 1 n SER . 129 A 129 
A 130 1 n ILE . 130 A 130 
A 131 1 n ALA . 131 A 131 
A 132 1 n VAL . 132 A 132 
A 133 1 n ALA . 133 A 133 
A 134 1 n ASP . 134 A 134 
A 135 1 n GLY . 135 A 135 
A 136 1 n GLY . 136 A 136 
A 137 1 n VAL . 137 A 137 
A 138 1 n ILE . 138 A 138 
A 139 1 n ILE . 139 A 139 
A 140 1 n PHE . 140 A 140 
A 141 1 n SER . 141 A 141 
A 142 1 n LYS . 142 A 142 
A 143 1 n LEU . 143 A 143 
A 144 1 n PRO . 144 A 144 
A 145 1 n ILE . 145 A 145 
A 146 1 n LEU . 146 A 146 
A 147 1 n GLN . 147 A 147 
A 148 1 n HIS . 148 A 148 
A 149 1 n ASP . 149 A 149 
A 150 1 n TYR . 150 A 150 
A 151 1 n THR . 151 A 151 
A 152 1 n ILE . 152 A 152 
A 153 1 n PHE . 153 A 153 
A 154 1 n GLN . 154 A 154 
A 155 1 n LEU . 155 A 155 
A 156 1 n CYS . 156 A 156 
A 157 1 n CYS . 157 A 157 
A 158 1 n GLY . 158 A 158 
A 159 1 n GLN . 159 A 159 
A 160 1 n ASP . 160 A 160 
A 161 1 n TYR . 161 A 161 
A 162 1 n PHE . 162 A 162 
A 163 1 n VAL . 163 A 163 
A 164 1 n SER . 164 A 164 
A 165 1 n LYS . 165 A 165 
A 166 1 n GLY . 166 A 166 
A 167 1 n SER . 167 A 167 
A 168 1 n VAL . 168 A 168 
A 169 1 n TYR . 169 A 169 
A 170 1 n ALA . 170 A 170 
A 171 1 n ARG . 171 A 171 
A 172 1 n ILE . 172 A 172 
A 173 1 n GLN . 173 A 173 
A 174 1 n THR . 174 A 174 
A 175 1 n THR . 175 A 175 
A 176 1 n ALA . 176 A 176 
A 177 1 n THR . 177 A 177 
A 178 1 n GLN . 178 A 178 
A 179 1 n TYR . 179 A 179 
A 180 1 n ILE . 180 A 180 
A 181 1 n HIS . 181 A 181 
A 182 1 n VAL . 182 A 182 
A 183 1 n ILE . 183 A 183 
A 184 1 n ALA . 184 A 184 
A 185 1 n THR . 185 A 185 
A 186 1 n ASN . 186 A 186 
A 187 1 n LEU . 187 A 187 
A 188 1 n GLN . 188 A 188 
A 189 1 n SER . 189 A 189 
A 190 1 n LEU . 190 A 190 
A 191 1 n THR . 191 A 191 
A 192 1 n ASP . 192 A 192 
A 193 1 n ASN . 193 A 193 
A 194 1 n SER . 194 A 194 
A 195 1 n ILE . 195 A 195 
A 196 1 n PRO . 196 A 196 
A 197 1 n GLU . 197 A 197 
A 198 1 n SER . 198 A 198 
A 199 1 n GLN . 199 A 199 
A 200 1 n ALA . 200 A 200 
A 201 1 n VAL . 201 A 201 
A 202 1 n ARG . 202 A 202 
A 203 1 n MET . 203 A 203 
A 204 1 n ASN . 204 A 204 
A 205 1 n GLN . 205 A 205 
A 206 1 n ILE . 206 A 206 
A 207 1 n ARG . 207 A 207 
A 208 1 n GLU . 208 A 208 
A 209 1 n THR . 209 A 209 
A 210 1 n MET . 210 A 210 
A 211 1 n ARG . 211 A 211 
A 212 1 n LEU . 212 A 212 
A 213 1 n ILE . 213 A 213 
A 214 1 n SER . 214 A 214 
A 215 1 n LYS . 215 A 215 
A 216 1 n ASN . 216 A 216 
A 217 1 n HIS . 217 A 217 
A 218 1 n THR . 218 A 218 
A 219 1 n GLN . 219 A 219 
A 220 1 n ASP . 220 A 220 
A 221 1 n GLN . 221 A 221 
A 222 1 n PHE . 222 A 222 
A 223 1 n PRO . 223 A 223 
A 224 1 n VAL . 224 A 224 
A 225 1 n ILE . 225 A 225 
A 226 1 n VAL . 226 A 226 
A 227 1 n LEU . 227 A 227 
A 228 1 n GLY . 228 A 228 
A 229 1 n ASN . 229 A 229 
A 230 1 n LEU . 230 A 230 
A 231 1 n ASN . 231 A 231 
A 232 1 n ILE . 232 A 232 
A 233 1 n ASP . 233 A 233 
A 234 1 n SER . 234 A 234 
A 235 1 n ILE . 235 A 235 
A 236 1 n LYS . 236 A 236 
A 237 1 n PRO . 237 A 237 
A 238 1 n ILE . 238 A 238 
A 239 1 n THR . 239 A 239 
A 240 1 n ALA . 240 A 240 
A 241 1 n GLY . 241 A 241 
A 242 1 n LYS . 242 A 242 
A 243 1 n LEU . 243 A 243 
A 244 1 n THR . 244 A 244 
A 245 1 n ARG . 245 A 245 
A 246 1 n ASN . 246 A 246 
A 247 1 n GLU . 247 A 247 
A 248 1 n TYR . 248 A 248 
A 249 1 n GLU . 249 A 249 
A 250 1 n ARG . 250 A 250 
A 251 1 n LEU . 251 A 251 
A 252 1 n LEU . 252 A 252 
A 253 1 n ASN . 253 A 253 
A 254 1 n SER . 254 A 254 
A 255 1 n PHE . 255 A 255 
A 256 1 n LYS . 256 A 256 
A 257 1 n VAL . 257 A 257 
A 258 1 n ASP . 258 A 258 
A 259 1 n LYS . 259 A 259 
A 260 1 n CYS . 260 A 260 
A 261 1 n GLU . 261 A 261 
A 262 1 n PHE . 262 A 262 
A 263 1 n ILE . 263 A 263 
A 264 1 n ASP . 264 A 264 
A 265 1 n LEU . 265 A 265 
A 266 1 n LEU . 266 A 266 
A 267 1 n TYR . 267 A 267 
A 268 1 n ASP . 268 A 268 
A 269 1 n SER . 269 A 269 
A 270 1 n GLN . 270 A 270 
A 271 1 n HIS . 271 A 271 
A 272 1 n ASP . 272 A 272 
A 273 1 n HIS . 273 A 273 
A 274 1 n VAL . 274 A 274 
A 275 1 n PRO . 275 A 275 
A 276 1 n THR . 276 A 276 
A 277 1 n TYR . 277 A 277 
A 278 1 n GLY . 278 A 278 
A 279 1 n ALA . 279 A 279 
A 280 1 n GLY . 280 A 280 
A 281 1 n ASP . 281 A 281 
A 282 1 n LYS . 282 A 282 
A 283 1 n ILE . 283 A 283 
A 284 1 n ILE . 284 A 284 
A 285 1 n THR . 285 A 285 
A 286 1 n ASP . 286 A 286 
A 287 1 n LYS . 287 A 287 
A 288 1 n ARG . 288 A 288 
A 289 1 n ASP . 289 A 289 
A 290 1 n ILE . 290 A 290 
A 291 1 n ASN . 291 A 291 
A 292 1 n LYS . 292 A 292 
A 293 1 n ASN . 293 A 293 
A 294 1 n LEU . 294 A 294 
A 295 1 n SER . 295 A 295 
A 296 1 n THR . 296 A 296 
A 297 1 n ASP . 297 A 297 
A 298 1 n TYR . 298 A 298 
A 299 1 n VAL . 299 A 299 
A 300 1 n ILE . 300 A 300 
A 301 1 n ALA . 301 A 301 
A 302 1 n PHE . 302 A 302 
A 303 1 n ASN . 303 A 303 
A 304 1 n PRO . 304 A 304 
A 305 1 n LEU . 305 A 305 
A 306 1 n GLU . 306 A 306 
A 307 1 n GLY . 307 A 307 
A 308 1 n PRO . 308 A 308 
A 309 1 n TYR . 309 A 309 
A 310 1 n TYR . 310 A 310 
A 311 1 n ILE . 311 A 311 
A 312 1 n GLY . 312 A 312 
A 313 1 n ALA . 313 A 313 
A 314 1 n HIS . 314 A 314 
A 315 1 n VAL . 315 A 315 
A 316 1 n THR . 316 A 316 
A 317 1 n GLY . 317 A 317 
A 318 1 n VAL . 318 A 318 
A 319 1 n VAL . 319 A 319 
A 320 1 n LYS . 320 A 320 
A 321 1 n LEU . 321 A 321 
A 322 1 n GLU . 322 A 322 
A 323 1 n ALA . 323 A 323 
A 324 1 n ASP . 324 A 324 
A 325 1 n ASN . 325 A 325 
A 326 1 n LYS . 326 A 326 
A 327 1 n LYS . 327 A 327 
A 328 1 n PHE . 328 A 328 
A 329 1 n ASN . 329 A 329 
A 330 1 n TYR . 330 A 330 
A 331 1 n ILE . 331 A 331 
A 332 1 n SER . 332 A 332 
A 333 1 n SER . 333 A 333 
A 334 1 n HIS . 334 A 334 
A 335 1 n PHE . 335 A 335 
A 336 1 n GLY . 336 A 336 
A 337 1 n VAL . 337 A 337 
A 338 1 n GLU . 338 A 338 
A 339 1 n SER . 339 A 339 
A 340 1 n THR . 340 A 340 
A 341 1 n VAL . 341 A 341 
A 342 1 n SER . 342 A 342 
A 343 1 n PHE . 343 A 343 
A 344 1 n ALA . 344 A 344 
A 345 1 n ASN . 345 A 345 
A 346 1 n ARG . 346 A 346 
A 347 1 n ALA . 347 A 347 
A 348 1 n PRO . 348 A 348 
A 349 1 n GLU . 349 A 349 
A 350 1 n ALA . 350 A 350 
#
_software.classification other
_software.date           ?
_software.description    "Structure prediction"
_software.name           AlphaFold
_software.pdbx_ordinal   1
_software.type           package
_software.version        "AlphaFold-beta-20231127 (7a14c934-fe78-43c1-a552-7fb305b0ebd1 @ 2024-09-16 16:22:23)"
#
loop_
_struct_asym.entity_id
_struct_asym.id
1  A  
2  B  
3  C  
4  D  
5  E  
6  F  
7  G  
8  H  
9  I  
10 J  
11 K  
12 L  
13 M  
14 N  
15 O  
16 P  
17 Q  
18 R  
19 S  
20 T  
21 U  
22 V  
23 W  
24 X  
25 Y  
26 Z  
27 AA 
28 BA 
29 CA 
30 DA 
31 EA 
32 FA 
33 GA 
34 HA 
35 IA 
36 JA 
37 KA 
38 LA 
39 MA 
40 NA 
41 OA 
42 PA 
43 QA 
44 RA 
45 SA 
46 TA 
47 UA 
48 VA 
49 WA 
50 XA 
51 YA 
#
loop_
_atom_site.group_PDB
_atom_site.id
_atom_site.type_symbol
_atom_site.label_atom_id
_atom_site.label_alt_id
_atom_site.label_comp_id
_atom_site.label_asym_id
_atom_site.label_entity_id
_atom_site.label_seq_id
_atom_site.pdbx_PDB_ins_code
_atom_site.Cartn_x
_atom_site.Cartn_y
_atom_site.Cartn_z
_atom_site.occupancy
_atom_site.B_iso_or_equiv
_atom_site.auth_seq_id
_atom_site.auth_asym_id
_atom_site.pdbx_PDB_model_num
ATOM   1    N N   . MET A  1  1   ? -25.718 17.872  -34.592 1.00 60.16 1   A  1 
ATOM   2    C CA  . MET A  1  1   ? -25.539 16.584  -33.904 1.00 71.35 1   A  1 
ATOM   3    C C   . MET A  1  1   ? -26.545 16.540  -32.794 1.00 77.14 1   A  1 
ATOM   4    O O   . MET A  1  1   ? -26.763 17.571  -32.163 1.00 70.29 1   A  1 
ATOM   5    C CB  . MET A  1  1   ? -24.125 16.437  -33.350 1.00 62.98 1   A  1 
ATOM   6    C CG  . MET A  1  1   ? -23.353 15.335  -34.064 1.00 57.06 1   A  1 
ATOM   7    S SD  . MET A  1  1   ? -21.623 15.280  -33.589 1.00 52.87 1   A  1 
ATOM   8    C CE  . MET A  1  1   ? -21.110 13.757  -34.423 1.00 46.43 1   A  1 
ATOM   9    N N   . ASP A  1  2   ? -27.145 15.411  -32.607 1.00 82.57 2   A  1 
ATOM   10   C CA  . ASP A  1  2   ? -28.080 15.255  -31.507 1.00 87.91 2   A  1 
ATOM   11   C C   . ASP A  1  2   ? -27.334 15.425  -30.181 1.00 90.31 2   A  1 
ATOM   12   O O   . ASP A  1  2   ? -26.198 14.967  -30.033 1.00 87.79 2   A  1 
ATOM   13   C CB  . ASP A  1  2   ? -28.770 13.893  -31.638 1.00 81.63 2   A  1 
ATOM   14   C CG  . ASP A  1  2   ? -30.004 13.759  -30.762 1.00 71.87 2   A  1 
ATOM   15   O OD1 . ASP A  1  2   ? -30.070 14.465  -29.732 1.00 65.68 2   A  1 
ATOM   16   O OD2 . ASP A  1  2   ? -30.878 12.949  -31.133 1.00 62.50 2   A  1 
ATOM   17   N N   . ALA A  1  3   ? -27.956 16.094  -29.247 1.00 92.50 3   A  1 
ATOM   18   C CA  . ALA A  1  3   ? -27.373 16.321  -27.934 1.00 94.46 3   A  1 
ATOM   19   C C   . ALA A  1  3   ? -27.040 14.998  -27.234 1.00 95.41 3   A  1 
ATOM   20   O O   . ALA A  1  3   ? -26.004 14.892  -26.582 1.00 94.48 3   A  1 
ATOM   21   C CB  . ALA A  1  3   ? -28.355 17.156  -27.113 1.00 92.43 3   A  1 
ATOM   22   N N   . LEU A  1  4   ? -27.854 13.995  -27.439 1.00 96.29 4   A  1 
ATOM   23   C CA  . LEU A  1  4   ? -27.616 12.658  -26.899 1.00 95.99 4   A  1 
ATOM   24   C C   . LEU A  1  4   ? -26.342 12.032  -27.463 1.00 96.13 4   A  1 
ATOM   25   O O   . LEU A  1  4   ? -25.569 11.438  -26.719 1.00 95.80 4   A  1 
ATOM   26   C CB  . LEU A  1  4   ? -28.824 11.772  -27.203 1.00 94.67 4   A  1 
ATOM   27   C CG  . LEU A  1  4   ? -30.045 12.068  -26.307 1.00 85.65 4   A  1 
ATOM   28   C CD1 . LEU A  1  4   ? -31.279 11.400  -26.891 1.00 80.31 4   A  1 
ATOM   29   C CD2 . LEU A  1  4   ? -29.831 11.544  -24.889 1.00 81.57 4   A  1 
ATOM   30   N N   . VAL A  1  5   ? -26.092 12.205  -28.739 1.00 95.69 5   A  1 
ATOM   31   C CA  . VAL A  1  5   ? -24.880 11.688  -29.378 1.00 95.24 5   A  1 
ATOM   32   C C   . VAL A  1  5   ? -23.647 12.400  -28.838 1.00 95.68 5   A  1 
ATOM   33   O O   . VAL A  1  5   ? -22.622 11.758  -28.581 1.00 95.11 5   A  1 
ATOM   34   C CB  . VAL A  1  5   ? -24.984 11.837  -30.900 1.00 93.28 5   A  1 
ATOM   35   C CG1 . VAL A  1  5   ? -23.701 11.427  -31.615 1.00 87.02 5   A  1 
ATOM   36   C CG2 . VAL A  1  5   ? -26.122 10.984  -31.452 1.00 86.70 5   A  1 
ATOM   37   N N   . ILE A  1  6   ? -23.741 13.684  -28.628 1.00 96.39 6   A  1 
ATOM   38   C CA  . ILE A  1  6   ? -22.638 14.445  -28.034 1.00 95.28 6   A  1 
ATOM   39   C C   . ILE A  1  6   ? -22.351 13.958  -26.620 1.00 95.52 6   A  1 
ATOM   40   O O   . ILE A  1  6   ? -21.197 13.676  -26.299 1.00 95.54 6   A  1 
ATOM   41   C CB  . ILE A  1  6   ? -22.936 15.963  -28.065 1.00 93.71 6   A  1 
ATOM   42   C CG1 . ILE A  1  6   ? -23.023 16.459  -29.520 1.00 90.11 6   A  1 
ATOM   43   C CG2 . ILE A  1  6   ? -21.858 16.739  -27.289 1.00 89.95 6   A  1 
ATOM   44   C CD1 . ILE A  1  6   ? -23.586 17.880  -29.661 1.00 83.00 6   A  1 
ATOM   45   N N   . ILE A  1  7   ? -23.377 13.816  -25.816 1.00 96.68 7   A  1 
ATOM   46   C CA  . ILE A  1  7   ? -23.235 13.324  -24.443 1.00 96.15 7   A  1 
ATOM   47   C C   . ILE A  1  7   ? -22.609 11.933  -24.441 1.00 96.36 7   A  1 
ATOM   48   O O   . ILE A  1  7   ? -21.656 11.686  -23.700 1.00 96.57 7   A  1 
ATOM   49   C CB  . ILE A  1  7   ? -24.596 13.344  -23.724 1.00 95.35 7   A  1 
ATOM   50   C CG1 . ILE A  1  7   ? -25.043 14.799  -23.484 1.00 92.97 7   A  1 
ATOM   51   C CG2 . ILE A  1  7   ? -24.530 12.586  -22.390 1.00 92.65 7   A  1 
ATOM   52   C CD1 . ILE A  1  7   ? -26.527 14.938  -23.125 1.00 85.70 7   A  1 
ATOM   53   N N   . GLN A  1  8   ? -23.092 11.072  -25.278 1.00 96.85 8   A  1 
ATOM   54   C CA  . GLN A  1  8   ? -22.574 9.720   -25.387 1.00 96.41 8   A  1 
ATOM   55   C C   . GLN A  1  8   ? -21.090 9.703   -25.756 1.00 96.79 8   A  1 
ATOM   56   O O   . GLN A  1  8   ? -20.296 9.020   -25.109 1.00 96.91 8   A  1 
ATOM   57   C CB  . GLN A  1  8   ? -23.422 8.972   -26.412 1.00 95.33 8   A  1 
ATOM   58   C CG  . GLN A  1  8   ? -22.988 7.507   -26.539 1.00 89.11 8   A  1 
ATOM   59   C CD  . GLN A  1  8   ? -23.804 6.758   -27.582 1.00 85.78 8   A  1 
ATOM   60   O OE1 . GLN A  1  8   ? -24.701 7.282   -28.211 1.00 77.92 8   A  1 
ATOM   61   N NE2 . GLN A  1  8   ? -23.505 5.506   -27.804 1.00 73.78 8   A  1 
ATOM   62   N N   . ASN A  1  9   ? -20.699 10.484  -26.739 1.00 96.39 9   A  1 
ATOM   63   C CA  . ASN A  1  9   ? -19.307 10.559  -27.145 1.00 96.01 9   A  1 
ATOM   64   C C   . ASN A  1  9   ? -18.405 11.116  -26.040 1.00 96.31 9   A  1 
ATOM   65   O O   . ASN A  1  9   ? -17.289 10.633  -25.860 1.00 95.84 9   A  1 
ATOM   66   C CB  . ASN A  1  9   ? -19.198 11.410  -28.415 1.00 95.12 9   A  1 
ATOM   67   C CG  . ASN A  1  9   ? -19.719 10.700  -29.644 1.00 92.54 9   A  1 
ATOM   68   O OD1 . ASN A  1  9   ? -19.795 9.500   -29.733 1.00 84.76 9   A  1 
ATOM   69   N ND2 . ASN A  1  9   ? -20.081 11.454  -30.670 1.00 84.30 9   A  1 
ATOM   70   N N   . VAL A  1  10  ? -18.892 12.089  -25.297 1.00 97.06 10  A  1 
ATOM   71   C CA  . VAL A  1  10  ? -18.158 12.613  -24.142 1.00 96.63 10  A  1 
ATOM   72   C C   . VAL A  1  10  ? -17.989 11.530  -23.073 1.00 96.90 10  A  1 
ATOM   73   O O   . VAL A  1  10  ? -16.877 11.352  -22.576 1.00 96.89 10  A  1 
ATOM   74   C CB  . VAL A  1  10  ? -18.850 13.862  -23.571 1.00 95.81 10  A  1 
ATOM   75   C CG1 . VAL A  1  10  ? -18.252 14.304  -22.240 1.00 92.43 10  A  1 
ATOM   76   C CG2 . VAL A  1  10  ? -18.719 15.030  -24.547 1.00 92.52 10  A  1 
ATOM   77   N N   . LEU A  1  11  ? -19.030 10.798  -22.766 1.00 97.32 11  A  1 
ATOM   78   C CA  . LEU A  1  11  ? -18.962 9.723   -21.783 1.00 97.12 11  A  1 
ATOM   79   C C   . LEU A  1  11  ? -17.985 8.621   -22.203 1.00 97.24 11  A  1 
ATOM   80   O O   . LEU A  1  11  ? -17.183 8.168   -21.385 1.00 97.34 11  A  1 
ATOM   81   C CB  . LEU A  1  11  ? -20.362 9.138   -21.551 1.00 96.57 11  A  1 
ATOM   82   C CG  . LEU A  1  11  ? -21.330 10.068  -20.811 1.00 91.66 11  A  1 
ATOM   83   C CD1 . LEU A  1  11  ? -22.716 9.434   -20.791 1.00 87.80 11  A  1 
ATOM   84   C CD2 . LEU A  1  11  ? -20.893 10.328  -19.371 1.00 89.00 11  A  1 
ATOM   85   N N   . ILE A  1  12  ? -17.998 8.249   -23.457 1.00 97.21 12  A  1 
ATOM   86   C CA  . ILE A  1  12  ? -17.049 7.278   -24.003 1.00 97.00 12  A  1 
ATOM   87   C C   . ILE A  1  12  ? -15.616 7.811   -23.912 1.00 97.02 12  A  1 
ATOM   88   O O   . ILE A  1  12  ? -14.714 7.087   -23.492 1.00 96.94 12  A  1 
ATOM   89   C CB  . ILE A  1  12  ? -17.447 6.911   -25.448 1.00 96.26 12  A  1 
ATOM   90   C CG1 . ILE A  1  12  ? -18.764 6.110   -25.456 1.00 93.73 12  A  1 
ATOM   91   C CG2 . ILE A  1  12  ? -16.333 6.110   -26.148 1.00 93.71 12  A  1 
ATOM   92   C CD1 . ILE A  1  12  ? -19.404 5.983   -26.840 1.00 85.96 12  A  1 
ATOM   93   N N   . GLY A  1  13  ? -15.413 9.062   -24.254 1.00 98.02 13  A  1 
ATOM   94   C CA  . GLY A  1  13  ? -14.110 9.699   -24.140 1.00 97.84 13  A  1 
ATOM   95   C C   . GLY A  1  13  ? -13.586 9.706   -22.701 1.00 97.94 13  A  1 
ATOM   96   O O   . GLY A  1  13  ? -12.432 9.352   -22.460 1.00 97.29 13  A  1 
ATOM   97   N N   . VAL A  1  14  ? -14.434 10.051  -21.766 1.00 98.17 14  A  1 
ATOM   98   C CA  . VAL A  1  14  ? -14.099 10.021  -20.340 1.00 97.97 14  A  1 
ATOM   99   C C   . VAL A  1  14  ? -13.765 8.599   -19.885 1.00 98.06 14  A  1 
ATOM   100  O O   . VAL A  1  14  ? -12.760 8.408   -19.201 1.00 97.70 14  A  1 
ATOM   101  C CB  . VAL A  1  14  ? -15.235 10.621  -19.493 1.00 97.36 14  A  1 
ATOM   102  C CG1 . VAL A  1  14  ? -15.020 10.428  -17.995 1.00 94.71 14  A  1 
ATOM   103  C CG2 . VAL A  1  14  ? -15.348 12.130  -19.743 1.00 94.63 14  A  1 
ATOM   104  N N   . PHE A  1  15  ? -14.543 7.635   -20.300 1.00 98.12 15  A  1 
ATOM   105  C CA  . PHE A  1  15  ? -14.286 6.235   -19.972 1.00 98.00 15  A  1 
ATOM   106  C C   . PHE A  1  15  ? -12.890 5.795   -20.422 1.00 97.97 15  A  1 
ATOM   107  O O   . PHE A  1  15  ? -12.107 5.302   -19.611 1.00 97.78 15  A  1 
ATOM   108  C CB  . PHE A  1  15  ? -15.387 5.369   -20.588 1.00 97.61 15  A  1 
ATOM   109  C CG  . PHE A  1  15  ? -15.188 3.896   -20.351 1.00 96.43 15  A  1 
ATOM   110  C CD1 . PHE A  1  15  ? -14.516 3.104   -21.294 1.00 91.61 15  A  1 
ATOM   111  C CD2 . PHE A  1  15  ? -15.661 3.315   -19.170 1.00 92.27 15  A  1 
ATOM   112  C CE1 . PHE A  1  15  ? -14.314 1.742   -21.051 1.00 90.53 15  A  1 
ATOM   113  C CE2 . PHE A  1  15  ? -15.464 1.953   -18.923 1.00 89.23 15  A  1 
ATOM   114  C CZ  . PHE A  1  15  ? -14.786 1.165   -19.865 1.00 89.54 15  A  1 
ATOM   115  N N   . PHE A  1  16  ? -12.544 6.043   -21.664 1.00 98.08 16  A  1 
ATOM   116  C CA  . PHE A  1  16  ? -11.227 5.680   -22.166 1.00 97.85 16  A  1 
ATOM   117  C C   . PHE A  1  16  ? -10.094 6.457   -21.507 1.00 97.77 16  A  1 
ATOM   118  O O   . PHE A  1  16  ? -9.036  5.890   -21.259 1.00 97.15 16  A  1 
ATOM   119  C CB  . PHE A  1  16  ? -11.170 5.853   -23.685 1.00 97.37 16  A  1 
ATOM   120  C CG  . PHE A  1  16  ? -11.806 4.716   -24.437 1.00 94.30 16  A  1 
ATOM   121  C CD1 . PHE A  1  16  ? -11.238 3.435   -24.384 1.00 88.91 16  A  1 
ATOM   122  C CD2 . PHE A  1  16  ? -12.973 4.924   -25.192 1.00 88.84 16  A  1 
ATOM   123  C CE1 . PHE A  1  16  ? -11.829 2.372   -25.066 1.00 87.84 16  A  1 
ATOM   124  C CE2 . PHE A  1  16  ? -13.560 3.860   -25.877 1.00 85.16 16  A  1 
ATOM   125  C CZ  . PHE A  1  16  ? -12.994 2.584   -25.812 1.00 86.07 16  A  1 
ATOM   126  N N   . LEU A  1  17  ? -10.312 7.711   -21.201 1.00 97.88 17  A  1 
ATOM   127  C CA  . LEU A  1  17  ? -9.314  8.528   -20.524 1.00 97.53 17  A  1 
ATOM   128  C C   . LEU A  1  17  ? -9.019  7.989   -19.122 1.00 97.47 17  A  1 
ATOM   129  O O   . LEU A  1  17  ? -7.855  7.846   -18.752 1.00 96.86 17  A  1 
ATOM   130  C CB  . LEU A  1  17  ? -9.804  9.982   -20.487 1.00 96.89 17  A  1 
ATOM   131  C CG  . LEU A  1  17  ? -8.809  10.953  -19.832 1.00 88.57 17  A  1 
ATOM   132  C CD1 . LEU A  1  17  ? -7.540  11.101  -20.660 1.00 85.03 17  A  1 
ATOM   133  C CD2 . LEU A  1  17  ? -9.458  12.330  -19.695 1.00 86.01 17  A  1 
ATOM   134  N N   . VAL A  1  18  ? -10.048 7.679   -18.366 1.00 97.58 18  A  1 
ATOM   135  C CA  . VAL A  1  18  ? -9.907  7.180   -16.996 1.00 97.08 18  A  1 
ATOM   136  C C   . VAL A  1  18  ? -9.266  5.798   -16.981 1.00 97.04 18  A  1 
ATOM   137  O O   . VAL A  1  18  ? -8.294  5.576   -16.255 1.00 96.58 18  A  1 
ATOM   138  C CB  . VAL A  1  18  ? -11.268 7.190   -16.288 1.00 96.21 18  A  1 
ATOM   139  C CG1 . VAL A  1  18  ? -11.207 6.523   -14.917 1.00 93.38 18  A  1 
ATOM   140  C CG2 . VAL A  1  18  ? -11.747 8.624   -16.067 1.00 93.80 18  A  1 
ATOM   141  N N   . VAL A  1  19  ? -9.759  4.906   -17.811 1.00 97.86 19  A  1 
ATOM   142  C CA  . VAL A  1  19  ? -9.207  3.553   -17.894 1.00 97.67 19  A  1 
ATOM   143  C C   . VAL A  1  19  ? -7.763  3.581   -18.399 1.00 97.51 19  A  1 
ATOM   144  O O   . VAL A  1  19  ? -6.894  2.943   -17.807 1.00 97.09 19  A  1 
ATOM   145  C CB  . VAL A  1  19  ? -10.090 2.654   -18.776 1.00 97.01 19  A  1 
ATOM   146  C CG1 . VAL A  1  19  ? -9.460  1.282   -18.997 1.00 93.59 19  A  1 
ATOM   147  C CG2 . VAL A  1  19  ? -11.445 2.426   -18.127 1.00 93.69 19  A  1 
ATOM   148  N N   . GLY A  1  20  ? -7.498  4.322   -19.446 1.00 97.70 20  A  1 
ATOM   149  C CA  . GLY A  1  20  ? -6.159  4.449   -20.000 1.00 97.43 20  A  1 
ATOM   150  C C   . GLY A  1  20  ? -5.180  5.069   -19.009 1.00 97.27 20  A  1 
ATOM   151  O O   . GLY A  1  20  ? -4.071  4.568   -18.848 1.00 96.30 20  A  1 
ATOM   152  N N   . GLY A  1  21  ? -5.606  6.102   -18.309 1.00 96.22 21  A  1 
ATOM   153  C CA  . GLY A  1  21  ? -4.810  6.721   -17.257 1.00 95.28 21  A  1 
ATOM   154  C C   . GLY A  1  21  ? -4.513  5.769   -16.110 1.00 95.05 21  A  1 
ATOM   155  O O   . GLY A  1  21  ? -3.367  5.685   -15.664 1.00 93.97 21  A  1 
ATOM   156  N N   . TYR A  1  22  ? -5.501  5.019   -15.683 1.00 96.44 22  A  1 
ATOM   157  C CA  . TYR A  1  22  ? -5.312  4.011   -14.646 1.00 96.35 22  A  1 
ATOM   158  C C   . TYR A  1  22  ? -4.327  2.918   -15.073 1.00 96.14 22  A  1 
ATOM   159  O O   . TYR A  1  22  ? -3.400  2.595   -14.325 1.00 95.76 22  A  1 
ATOM   160  C CB  . TYR A  1  22  ? -6.661  3.414   -14.259 1.00 95.99 22  A  1 
ATOM   161  C CG  . TYR A  1  22  ? -6.521  2.265   -13.287 1.00 96.03 22  A  1 
ATOM   162  C CD1 . TYR A  1  22  ? -6.544  0.932   -13.747 1.00 94.35 22  A  1 
ATOM   163  C CD2 . TYR A  1  22  ? -6.297  2.519   -11.923 1.00 94.51 22  A  1 
ATOM   164  C CE1 . TYR A  1  22  ? -6.362  -0.126  -12.864 1.00 93.82 22  A  1 
ATOM   165  C CE2 . TYR A  1  22  ? -6.113  1.465   -11.024 1.00 93.58 22  A  1 
ATOM   166  C CZ  . TYR A  1  22  ? -6.145  0.138   -11.496 1.00 94.53 22  A  1 
ATOM   167  O OH  . TYR A  1  22  ? -5.965  -0.899  -10.624 1.00 93.16 22  A  1 
ATOM   168  N N   . ILE A  1  23  ? -4.481  2.381   -16.263 1.00 97.32 23  A  1 
ATOM   169  C CA  . ILE A  1  23  ? -3.575  1.353   -16.792 1.00 97.22 23  A  1 
ATOM   170  C C   . ILE A  1  23  ? -2.150  1.896   -16.892 1.00 96.94 23  A  1 
ATOM   171  O O   . ILE A  1  23  ? -1.209  1.218   -16.489 1.00 96.59 23  A  1 
ATOM   172  C CB  . ILE A  1  23  ? -4.084  0.821   -18.150 1.00 97.10 23  A  1 
ATOM   173  C CG1 . ILE A  1  23  ? -5.376  0.003   -17.952 1.00 95.56 23  A  1 
ATOM   174  C CG2 . ILE A  1  23  ? -3.023  -0.045  -18.841 1.00 95.78 23  A  1 
ATOM   175  C CD1 . ILE A  1  23  ? -6.087  -0.355  -19.259 1.00 90.08 23  A  1 
ATOM   176  N N   . TYR A  1  24  ? -2.002  3.102   -17.390 1.00 96.23 24  A  1 
ATOM   177  C CA  . TYR A  1  24  ? -0.709  3.758   -17.466 1.00 95.53 24  A  1 
ATOM   178  C C   . TYR A  1  24  ? -0.045  3.872   -16.088 1.00 95.16 24  A  1 
ATOM   179  O O   . TYR A  1  24  ? 1.096   3.435   -15.917 1.00 94.63 24  A  1 
ATOM   180  C CB  . TYR A  1  24  ? -0.875  5.134   -18.118 1.00 94.23 24  A  1 
ATOM   181  C CG  . TYR A  1  24  ? 0.397   5.945   -18.110 1.00 92.18 24  A  1 
ATOM   182  C CD1 . TYR A  1  24  ? 0.609   6.925   -17.123 1.00 88.88 24  A  1 
ATOM   183  C CD2 . TYR A  1  24  ? 1.386   5.696   -19.070 1.00 88.60 24  A  1 
ATOM   184  C CE1 . TYR A  1  24  ? 1.806   7.657   -17.099 1.00 87.20 24  A  1 
ATOM   185  C CE2 . TYR A  1  24  ? 2.586   6.427   -19.062 1.00 85.98 24  A  1 
ATOM   186  C CZ  . TYR A  1  24  ? 2.779   7.402   -18.069 1.00 86.32 24  A  1 
ATOM   187  O OH  . TYR A  1  24  ? 3.958   8.110   -18.046 1.00 82.83 24  A  1 
ATOM   188  N N   . LEU A  1  25  ? -0.764  4.380   -15.097 1.00 94.49 25  A  1 
ATOM   189  C CA  . LEU A  1  25  ? -0.250  4.493   -13.737 1.00 93.69 25  A  1 
ATOM   190  C C   . LEU A  1  25  ? 0.098   3.128   -13.139 1.00 93.76 25  A  1 
ATOM   191  O O   . LEU A  1  25  ? 1.144   2.986   -12.513 1.00 93.00 25  A  1 
ATOM   192  C CB  . LEU A  1  25  ? -1.279  5.211   -12.854 1.00 92.31 25  A  1 
ATOM   193  C CG  . LEU A  1  25  ? -1.456  6.706   -13.150 1.00 89.83 25  A  1 
ATOM   194  C CD1 . LEU A  1  25  ? -2.602  7.245   -12.304 1.00 87.36 25  A  1 
ATOM   195  C CD2 . LEU A  1  25  ? -0.204  7.518   -12.828 1.00 87.24 25  A  1 
ATOM   196  N N   . LYS A  1  26  ? -0.727  2.143   -13.369 1.00 95.55 26  A  1 
ATOM   197  C CA  . LYS A  1  26  ? -0.487  0.776   -12.901 1.00 95.93 26  A  1 
ATOM   198  C C   . LYS A  1  26  ? 0.808   0.204   -13.464 1.00 96.12 26  A  1 
ATOM   199  O O   . LYS A  1  26  ? 1.608   -0.374  -12.729 1.00 95.67 26  A  1 
ATOM   200  C CB  . LYS A  1  26  ? -1.689  -0.089  -13.305 1.00 95.59 26  A  1 
ATOM   201  C CG  . LYS A  1  26  ? -1.662  -1.496  -12.713 1.00 93.87 26  A  1 
ATOM   202  C CD  . LYS A  1  26  ? -1.992  -1.481  -11.223 1.00 92.36 26  A  1 
ATOM   203  C CE  . LYS A  1  26  ? -2.159  -2.895  -10.716 1.00 91.30 26  A  1 
ATOM   204  N NZ  . LYS A  1  26  ? -2.881  -2.919  -9.426  1.00 88.99 26  A  1 
ATOM   205  N N   . ILE A  1  27  ? 1.013   0.360   -14.752 1.00 96.23 27  A  1 
ATOM   206  C CA  . ILE A  1  27  ? 2.207   -0.136  -15.434 1.00 96.45 27  A  1 
ATOM   207  C C   . ILE A  1  27  ? 3.444   0.602   -14.939 1.00 96.27 27  A  1 
ATOM   208  O O   . ILE A  1  27  ? 4.408   -0.041  -14.544 1.00 95.94 27  A  1 
ATOM   209  C CB  . ILE A  1  27  ? 2.040   -0.039  -16.964 1.00 96.63 27  A  1 
ATOM   210  C CG1 . ILE A  1  27  ? 0.986   -1.062  -17.443 1.00 94.83 27  A  1 
ATOM   211  C CG2 . ILE A  1  27  ? 3.373   -0.280  -17.679 1.00 95.07 27  A  1 
ATOM   212  C CD1 . ILE A  1  27  ? 0.536   -0.838  -18.872 1.00 89.07 27  A  1 
ATOM   213  N N   . ILE A  1  28  ? 3.411   1.918   -14.919 1.00 95.05 28  A  1 
ATOM   214  C CA  . ILE A  1  28  ? 4.541   2.725   -14.465 1.00 93.97 28  A  1 
ATOM   215  C C   . ILE A  1  28  ? 4.885   2.405   -13.013 1.00 93.95 28  A  1 
ATOM   216  O O   . ILE A  1  28  ? 6.047   2.134   -12.730 1.00 93.44 28  A  1 
ATOM   217  C CB  . ILE A  1  28  ? 4.272   4.224   -14.702 1.00 92.21 28  A  1 
ATOM   218  C CG1 . ILE A  1  28  ? 4.216   4.568   -16.208 1.00 85.83 28  A  1 
ATOM   219  C CG2 . ILE A  1  28  ? 5.316   5.098   -14.002 1.00 85.49 28  A  1 
ATOM   220  C CD1 . ILE A  1  28  ? 5.505   4.323   -17.008 1.00 76.05 28  A  1 
ATOM   221  N N   . GLY A  1  29  ? 3.902   2.368   -12.133 1.00 94.07 29  A  1 
ATOM   222  C CA  . GLY A  1  29  ? 4.107   2.030   -10.723 1.00 94.18 29  A  1 
ATOM   223  C C   . GLY A  1  29  ? 4.800   0.678   -10.528 1.00 94.96 29  A  1 
ATOM   224  O O   . GLY A  1  29  ? 5.715   0.557   -9.719  1.00 94.45 29  A  1 
ATOM   225  N N   . ARG A  1  30  ? 4.438   -0.309  -11.321 1.00 95.42 30  A  1 
ATOM   226  C CA  . ARG A  1  30  ? 5.081   -1.622  -11.271 1.00 95.90 30  A  1 
ATOM   227  C C   . ARG A  1  30  ? 6.492   -1.623  -11.855 1.00 96.13 30  A  1 
ATOM   228  O O   . ARG A  1  30  ? 7.344   -2.351  -11.347 1.00 95.45 30  A  1 
ATOM   229  C CB  . ARG A  1  30  ? 4.226   -2.667  -11.993 1.00 95.87 30  A  1 
ATOM   230  C CG  . ARG A  1  30  ? 2.974   -3.034  -11.184 1.00 92.32 30  A  1 
ATOM   231  C CD  . ARG A  1  30  ? 2.180   -4.146  -11.874 1.00 91.13 30  A  1 
ATOM   232  N NE  . ARG A  1  30  ? 2.959   -5.398  -11.977 1.00 89.47 30  A  1 
ATOM   233  C CZ  . ARG A  1  30  ? 3.183   -6.284  -11.020 1.00 89.98 30  A  1 
ATOM   234  N NH1 . ARG A  1  30  ? 2.651   -6.191  -9.832  1.00 80.09 30  A  1 
ATOM   235  N NH2 . ARG A  1  30  ? 3.954   -7.302  -11.244 1.00 84.07 30  A  1 
ATOM   236  N N   . LEU A  1  31  ? 6.734   -0.871  -12.900 1.00 96.10 31  A  1 
ATOM   237  C CA  . LEU A  1  31  ? 8.038   -0.834  -13.566 1.00 96.22 31  A  1 
ATOM   238  C C   . LEU A  1  31  ? 9.102   -0.104  -12.740 1.00 96.07 31  A  1 
ATOM   239  O O   . LEU A  1  31  ? 10.272  -0.466  -12.808 1.00 95.56 31  A  1 
ATOM   240  C CB  . LEU A  1  31  ? 7.894   -0.161  -14.939 1.00 96.47 31  A  1 
ATOM   241  C CG  . LEU A  1  31  ? 7.195   -1.019  -16.013 1.00 93.84 31  A  1 
ATOM   242  C CD1 . LEU A  1  31  ? 6.997   -0.176  -17.265 1.00 91.74 31  A  1 
ATOM   243  C CD2 . LEU A  1  31  ? 8.006   -2.261  -16.383 1.00 92.66 31  A  1 
ATOM   244  N N   . VAL A  1  32  ? 8.697   0.896   -11.977 1.00 95.38 32  A  1 
ATOM   245  C CA  . VAL A  1  32  ? 9.634   1.713   -11.202 1.00 94.52 32  A  1 
ATOM   246  C C   . VAL A  1  32  ? 9.867   1.187   -9.794  1.00 94.81 32  A  1 
ATOM   247  O O   . VAL A  1  32  ? 10.771  1.676   -9.124  1.00 93.94 32  A  1 
ATOM   248  C CB  . VAL A  1  32  ? 9.208   3.192   -11.152 1.00 92.90 32  A  1 
ATOM   249  C CG1 . VAL A  1  32  ? 9.075   3.769   -12.566 1.00 87.08 32  A  1 
ATOM   250  C CG2 . VAL A  1  32  ? 7.917   3.422   -10.361 1.00 88.75 32  A  1 
ATOM   251  N N   . HIS A  1  33  ? 9.108   0.206   -9.352  1.00 95.50 33  A  1 
ATOM   252  C CA  . HIS A  1  33  ? 9.219   -0.332  -8.004  1.00 95.89 33  A  1 
ATOM   253  C C   . HIS A  1  33  ? 10.654  -0.763  -7.667  1.00 95.90 33  A  1 
ATOM   254  O O   . HIS A  1  33  ? 11.274  -1.559  -8.388  1.00 95.44 33  A  1 
ATOM   255  C CB  . HIS A  1  33  ? 8.260   -1.499  -7.811  1.00 95.52 33  A  1 
ATOM   256  C CG  . HIS A  1  33  ? 8.430   -2.160  -6.462  1.00 96.18 33  A  1 
ATOM   257  N ND1 . HIS A  1  33  ? 8.099   -1.617  -5.246  1.00 93.27 33  A  1 
ATOM   258  C CD2 . HIS A  1  33  ? 9.006   -3.378  -6.222  1.00 93.31 33  A  1 
ATOM   259  C CE1 . HIS A  1  33  ? 8.455   -2.497  -4.296  1.00 94.08 33  A  1 
ATOM   260  N NE2 . HIS A  1  33  ? 9.013   -3.581  -4.849  1.00 94.07 33  A  1 
ATOM   261  N N   . TYR A  1  34  ? 11.144  -0.272  -6.543  1.00 95.91 34  A  1 
ATOM   262  C CA  . TYR A  1  34  ? 12.408  -0.707  -5.982  1.00 95.82 34  A  1 
ATOM   263  C C   . TYR A  1  34  ? 12.168  -1.848  -4.989  1.00 96.29 34  A  1 
ATOM   264  O O   . TYR A  1  34  ? 11.572  -1.660  -3.929  1.00 95.69 34  A  1 
ATOM   265  C CB  . TYR A  1  34  ? 13.124  0.477   -5.332  1.00 95.26 34  A  1 
ATOM   266  C CG  . TYR A  1  34  ? 14.386  0.057   -4.610  1.00 95.78 34  A  1 
ATOM   267  C CD1 . TYR A  1  34  ? 14.440  0.081   -3.209  1.00 94.91 34  A  1 
ATOM   268  C CD2 . TYR A  1  34  ? 15.478  -0.456  -5.336  1.00 94.97 34  A  1 
ATOM   269  C CE1 . TYR A  1  34  ? 15.566  -0.397  -2.531  1.00 93.94 34  A  1 
ATOM   270  C CE2 . TYR A  1  34  ? 16.612  -0.939  -4.671  1.00 93.81 34  A  1 
ATOM   271  C CZ  . TYR A  1  34  ? 16.651  -0.912  -3.270  1.00 94.19 34  A  1 
ATOM   272  O OH  . TYR A  1  34  ? 17.750  -1.402  -2.612  1.00 92.63 34  A  1 
ATOM   273  N N   . ASN A  1  35  ? 12.697  -3.014  -5.310  1.00 96.48 35  A  1 
ATOM   274  C CA  . ASN A  1  35  ? 12.713  -4.125  -4.373  1.00 96.25 35  A  1 
ATOM   275  C C   . ASN A  1  35  ? 13.843  -3.925  -3.352  1.00 96.17 35  A  1 
ATOM   276  O O   . ASN A  1  35  ? 15.015  -4.096  -3.679  1.00 95.47 35  A  1 
ATOM   277  C CB  . ASN A  1  35  ? 12.827  -5.445  -5.149  1.00 95.64 35  A  1 
ATOM   278  C CG  . ASN A  1  35  ? 12.758  -6.652  -4.231  1.00 93.23 35  A  1 
ATOM   279  O OD1 . ASN A  1  35  ? 12.705  -6.567  -3.022  1.00 87.06 35  A  1 
ATOM   280  N ND2 . ASN A  1  35  ? 12.760  -7.837  -4.791  1.00 84.74 35  A  1 
ATOM   281  N N   . ALA A  1  36  ? 13.468  -3.590  -2.131  1.00 97.09 36  A  1 
ATOM   282  C CA  . ALA A  1  36  ? 14.398  -3.349  -1.039  1.00 97.17 36  A  1 
ATOM   283  C C   . ALA A  1  36  ? 14.920  -4.635  -0.375  1.00 97.31 36  A  1 
ATOM   284  O O   . ALA A  1  36  ? 15.819  -4.566  0.455   1.00 95.96 36  A  1 
ATOM   285  C CB  . ALA A  1  36  ? 13.703  -2.440  -0.019  1.00 96.07 36  A  1 
ATOM   286  N N   . ASN A  1  37  ? 14.386  -5.790  -0.710  1.00 97.66 37  A  1 
ATOM   287  C CA  . ASN A  1  37  ? 14.729  -7.027  -0.021  1.00 97.56 37  A  1 
ATOM   288  C C   . ASN A  1  37  ? 16.155  -7.472  -0.346  1.00 97.43 37  A  1 
ATOM   289  O O   . ASN A  1  37  ? 16.490  -7.813  -1.481  1.00 95.94 37  A  1 
ATOM   290  C CB  . ASN A  1  37  ? 13.709  -8.132  -0.351  1.00 96.85 37  A  1 
ATOM   291  C CG  . ASN A  1  37  ? 12.313  -7.824  0.159   1.00 96.55 37  A  1 
ATOM   292  O OD1 . ASN A  1  37  ? 12.108  -7.049  1.066   1.00 91.11 37  A  1 
ATOM   293  N ND2 . ASN A  1  37  ? 11.312  -8.436  -0.412  1.00 90.36 37  A  1 
ATOM   294  N N   . THR A  1  38  ? 16.973  -7.535  0.698   1.00 97.34 38  A  1 
ATOM   295  C CA  . THR A  1  38  ? 18.251  -8.236  0.640   1.00 96.67 38  A  1 
ATOM   296  C C   . THR A  1  38  ? 18.043  -9.727  0.942   1.00 96.78 38  A  1 
ATOM   297  O O   . THR A  1  38  ? 17.049  -10.093 1.564   1.00 95.43 38  A  1 
ATOM   298  C CB  . THR A  1  38  ? 19.280  -7.617  1.592   1.00 95.74 38  A  1 
ATOM   299  O OG1 . THR A  1  38  ? 18.816  -7.580  2.911   1.00 90.39 38  A  1 
ATOM   300  C CG2 . THR A  1  38  ? 19.625  -6.191  1.172   1.00 90.57 38  A  1 
ATOM   301  N N   . PRO A  1  39  ? 18.962  -10.593 0.513   1.00 96.17 39  A  1 
ATOM   302  C CA  . PRO A  1  39  ? 18.881  -12.004 0.877   1.00 95.38 39  A  1 
ATOM   303  C C   . PRO A  1  39  ? 18.853  -12.189 2.393   1.00 95.68 39  A  1 
ATOM   304  O O   . PRO A  1  39  ? 19.606  -11.536 3.115   1.00 93.26 39  A  1 
ATOM   305  C CB  . PRO A  1  39  ? 20.114  -12.663 0.259   1.00 93.72 39  A  1 
ATOM   306  C CG  . PRO A  1  39  ? 20.493  -11.713 -0.872  1.00 91.78 39  A  1 
ATOM   307  C CD  . PRO A  1  39  ? 20.097  -10.340 -0.336  1.00 95.40 39  A  1 
ATOM   308  N N   . VAL A  1  40  ? 18.023  -13.114 2.859   1.00 96.37 40  A  1 
ATOM   309  C CA  . VAL A  1  40  ? 17.970  -13.484 4.270   1.00 95.80 40  A  1 
ATOM   310  C C   . VAL A  1  40  ? 19.345  -13.970 4.730   1.00 95.85 40  A  1 
ATOM   311  O O   . VAL A  1  40  ? 19.976  -14.811 4.082   1.00 92.25 40  A  1 
ATOM   312  C CB  . VAL A  1  40  ? 16.894  -14.560 4.505   1.00 92.90 40  A  1 
ATOM   313  C CG1 . VAL A  1  40  ? 16.917  -15.099 5.928   1.00 83.87 40  A  1 
ATOM   314  C CG2 . VAL A  1  40  ? 15.502  -13.987 4.240   1.00 85.24 40  A  1 
ATOM   315  N N   . SER A  1  41  ? 19.800  -13.434 5.861   1.00 95.62 41  A  1 
ATOM   316  C CA  . SER A  1  41  ? 21.105  -13.744 6.406   1.00 94.73 41  A  1 
ATOM   317  C C   . SER A  1  41  ? 21.041  -14.939 7.342   1.00 95.10 41  A  1 
ATOM   318  O O   . SER A  1  41  ? 20.075  -15.148 8.069   1.00 92.37 41  A  1 
ATOM   319  C CB  . SER A  1  41  ? 21.677  -12.519 7.118   1.00 91.39 41  A  1 
ATOM   320  O OG  . SER A  1  41  ? 21.841  -11.490 6.159   1.00 80.32 41  A  1 
ATOM   321  N N   . LYS A  1  42  ? 22.127  -15.698 7.362   1.00 95.80 42  A  1 
ATOM   322  C CA  . LYS A  1  42  ? 22.352  -16.640 8.453   1.00 95.51 42  A  1 
ATOM   323  C C   . LYS A  1  42  ? 22.794  -15.870 9.702   1.00 95.99 42  A  1 
ATOM   324  O O   . LYS A  1  42  ? 23.393  -14.810 9.549   1.00 94.44 42  A  1 
ATOM   325  C CB  . LYS A  1  42  ? 23.390  -17.690 8.054   1.00 93.92 42  A  1 
ATOM   326  C CG  . LYS A  1  42  ? 22.857  -18.606 6.949   1.00 84.01 42  A  1 
ATOM   327  C CD  . LYS A  1  42  ? 23.877  -19.701 6.635   1.00 76.63 42  A  1 
ATOM   328  C CE  . LYS A  1  42  ? 23.332  -20.607 5.529   1.00 66.49 42  A  1 
ATOM   329  N NZ  . LYS A  1  42  ? 24.282  -21.688 5.204   1.00 57.19 42  A  1 
ATOM   330  N N   . PRO A  1  43  ? 22.552  -16.397 10.908  1.00 95.88 43  A  1 
ATOM   331  C CA  . PRO A  1  43  ? 23.053  -15.781 12.135  1.00 95.65 43  A  1 
ATOM   332  C C   . PRO A  1  43  ? 24.573  -15.597 12.073  1.00 96.06 43  A  1 
ATOM   333  O O   . PRO A  1  43  ? 25.307  -16.552 11.784  1.00 93.99 43  A  1 
ATOM   334  C CB  . PRO A  1  43  ? 22.637  -16.713 13.269  1.00 93.82 43  A  1 
ATOM   335  C CG  . PRO A  1  43  ? 21.443  -17.470 12.695  1.00 90.97 43  A  1 
ATOM   336  C CD  . PRO A  1  43  ? 21.765  -17.571 11.209  1.00 94.16 43  A  1 
ATOM   337  N N   . ASP A  1  44  ? 25.029  -14.383 12.352  1.00 96.31 44  A  1 
ATOM   338  C CA  . ASP A  1  44  ? 26.440  -14.078 12.503  1.00 96.38 44  A  1 
ATOM   339  C C   . ASP A  1  44  ? 26.848  -14.326 13.962  1.00 96.69 44  A  1 
ATOM   340  O O   . ASP A  1  44  ? 26.355  -13.634 14.856  1.00 95.63 44  A  1 
ATOM   341  C CB  . ASP A  1  44  ? 26.727  -12.636 12.043  1.00 95.31 44  A  1 
ATOM   342  C CG  . ASP A  1  44  ? 28.208  -12.250 12.134  1.00 94.60 44  A  1 
ATOM   343  O OD1 . ASP A  1  44  ? 29.024  -13.024 12.697  1.00 91.33 44  A  1 
ATOM   344  O OD2 . ASP A  1  44  ? 28.549  -11.161 11.624  1.00 90.38 44  A  1 
ATOM   345  N N   . PRO A  1  45  ? 27.748  -15.274 14.245  1.00 96.64 45  A  1 
ATOM   346  C CA  . PRO A  1  45  ? 28.165  -15.572 15.613  1.00 96.33 45  A  1 
ATOM   347  C C   . PRO A  1  45  ? 28.919  -14.419 16.290  1.00 96.22 45  A  1 
ATOM   348  O O   . PRO A  1  45  ? 29.062  -14.437 17.509  1.00 93.36 45  A  1 
ATOM   349  C CB  . PRO A  1  45  ? 29.035  -16.824 15.487  1.00 95.48 45  A  1 
ATOM   350  C CG  . PRO A  1  45  ? 29.601  -16.727 14.070  1.00 93.07 45  A  1 
ATOM   351  C CD  . PRO A  1  45  ? 28.444  -16.106 13.289  1.00 95.93 45  A  1 
ATOM   352  N N   . ASN A  1  46  ? 29.394  -13.429 15.545  1.00 96.74 46  A  1 
ATOM   353  C CA  . ASN A  1  46  ? 30.115  -12.282 16.087  1.00 96.65 46  A  1 
ATOM   354  C C   . ASN A  1  46  ? 29.187  -11.136 16.504  1.00 96.66 46  A  1 
ATOM   355  O O   . ASN A  1  46  ? 29.648  -10.182 17.127  1.00 94.80 46  A  1 
ATOM   356  C CB  . ASN A  1  46  ? 31.138  -11.790 15.059  1.00 95.85 46  A  1 
ATOM   357  C CG  . ASN A  1  46  ? 32.067  -12.895 14.597  1.00 92.95 46  A  1 
ATOM   358  O OD1 . ASN A  1  46  ? 32.808  -13.487 15.354  1.00 83.02 46  A  1 
ATOM   359  N ND2 . ASN A  1  46  ? 32.025  -13.213 13.320  1.00 82.24 46  A  1 
ATOM   360  N N   . VAL A  1  47  ? 27.914  -11.195 16.157  1.00 97.05 47  A  1 
ATOM   361  C CA  . VAL A  1  47  ? 26.949  -10.188 16.589  1.00 96.96 47  A  1 
ATOM   362  C C   . VAL A  1  47  ? 26.629  -10.413 18.063  1.00 96.78 47  A  1 
ATOM   363  O O   . VAL A  1  47  ? 26.103  -11.456 18.451  1.00 95.10 47  A  1 
ATOM   364  C CB  . VAL A  1  47  ? 25.683  -10.187 15.720  1.00 96.25 47  A  1 
ATOM   365  C CG1 . VAL A  1  47  ? 24.636  -9.209  16.234  1.00 93.07 47  A  1 
ATOM   366  C CG2 . VAL A  1  47  ? 26.031  -9.770  14.284  1.00 93.77 47  A  1 
ATOM   367  N N   . ASN A  1  48  ? 26.945  -9.399  18.870  1.00 97.09 48  A  1 
ATOM   368  C CA  . ASN A  1  48  ? 26.618  -9.383  20.280  1.00 96.76 48  A  1 
ATOM   369  C C   . ASN A  1  48  ? 26.475  -7.928  20.745  1.00 96.78 48  A  1 
ATOM   370  O O   . ASN A  1  48  ? 27.473  -7.273  21.057  1.00 94.14 48  A  1 
ATOM   371  C CB  . ASN A  1  48  ? 27.701  -10.132 21.062  1.00 94.87 48  A  1 
ATOM   372  C CG  . ASN A  1  48  ? 27.330  -10.279 22.527  1.00 91.87 48  A  1 
ATOM   373  O OD1 . ASN A  1  48  ? 26.185  -10.325 22.905  1.00 83.80 48  A  1 
ATOM   374  N ND2 . ASN A  1  48  ? 28.311  -10.397 23.389  1.00 81.86 48  A  1 
ATOM   375  N N   . ILE A  1  49  ? 25.257  -7.458  20.760  1.00 97.39 49  A  1 
ATOM   376  C CA  . ILE A  1  49  ? 24.908  -6.107  21.184  1.00 97.08 49  A  1 
ATOM   377  C C   . ILE A  1  49  ? 23.815  -6.176  22.250  1.00 97.55 49  A  1 
ATOM   378  O O   . ILE A  1  49  ? 22.958  -7.053  22.232  1.00 96.48 49  A  1 
ATOM   379  C CB  . ILE A  1  49  ? 24.489  -5.224  19.994  1.00 94.66 49  A  1 
ATOM   380  C CG1 . ILE A  1  49  ? 23.301  -5.822  19.227  1.00 81.52 49  A  1 
ATOM   381  C CG2 . ILE A  1  49  ? 25.695  -4.982  19.067  1.00 77.91 49  A  1 
ATOM   382  C CD1 . ILE A  1  49  ? 22.698  -4.832  18.246  1.00 75.01 49  A  1 
ATOM   383  N N   . ASP A  1  50  ? 23.862  -5.225  23.157  1.00 97.34 50  A  1 
ATOM   384  C CA  . ASP A  1  50  ? 22.932  -5.089  24.269  1.00 97.26 50  A  1 
ATOM   385  C C   . ASP A  1  50  ? 21.947  -3.930  24.082  1.00 97.86 50  A  1 
ATOM   386  O O   . ASP A  1  50  ? 20.998  -3.794  24.844  1.00 96.50 50  A  1 
ATOM   387  C CB  . ASP A  1  50  ? 23.736  -4.943  25.575  1.00 95.23 50  A  1 
ATOM   388  C CG  . ASP A  1  50  ? 24.653  -3.719  25.613  1.00 90.10 50  A  1 
ATOM   389  O OD1 . ASP A  1  50  ? 24.894  -3.092  24.551  1.00 82.12 50  A  1 
ATOM   390  O OD2 . ASP A  1  50  ? 25.169  -3.433  26.721  1.00 82.16 50  A  1 
ATOM   391  N N   . HIS A  1  51  ? 22.146  -3.116  23.054  1.00 97.96 51  A  1 
ATOM   392  C CA  . HIS A  1  51  ? 21.247  -2.030  22.704  1.00 97.91 51  A  1 
ATOM   393  C C   . HIS A  1  51  ? 21.171  -1.857  21.189  1.00 98.24 51  A  1 
ATOM   394  O O   . HIS A  1  51  ? 22.126  -2.129  20.467  1.00 97.31 51  A  1 
ATOM   395  C CB  . HIS A  1  51  ? 21.688  -0.729  23.402  1.00 96.11 51  A  1 
ATOM   396  C CG  . HIS A  1  51  ? 23.081  -0.284  23.046  1.00 90.32 51  A  1 
ATOM   397  N ND1 . HIS A  1  51  ? 24.250  -0.799  23.568  1.00 77.72 51  A  1 
ATOM   398  C CD2 . HIS A  1  51  ? 23.451  0.680   22.140  1.00 77.27 51  A  1 
ATOM   399  C CE1 . HIS A  1  51  ? 25.285  -0.169  22.995  1.00 75.77 51  A  1 
ATOM   400  N NE2 . HIS A  1  51  ? 24.836  0.739   22.123  1.00 78.04 51  A  1 
ATOM   401  N N   . VAL A  1  52  ? 20.038  -1.373  20.741  1.00 98.42 52  A  1 
ATOM   402  C CA  . VAL A  1  52  ? 19.785  -1.065  19.333  1.00 98.65 52  A  1 
ATOM   403  C C   . VAL A  1  52  ? 19.239  0.353   19.243  1.00 98.62 52  A  1 
ATOM   404  O O   . VAL A  1  52  ? 18.311  0.712   19.966  1.00 98.34 52  A  1 
ATOM   405  C CB  . VAL A  1  52  ? 18.810  -2.072  18.697  1.00 98.41 52  A  1 
ATOM   406  C CG1 . VAL A  1  52  ? 18.580  -1.775  17.218  1.00 97.15 52  A  1 
ATOM   407  C CG2 . VAL A  1  52  ? 19.335  -3.503  18.795  1.00 97.22 52  A  1 
ATOM   408  N N   . SER A  1  53  ? 19.804  1.141   18.350  1.00 98.81 53  A  1 
ATOM   409  C CA  . SER A  1  53  ? 19.344  2.498   18.068  1.00 98.70 53  A  1 
ATOM   410  C C   . SER A  1  53  ? 18.457  2.507   16.829  1.00 98.84 53  A  1 
ATOM   411  O O   . SER A  1  53  ? 18.876  2.104   15.744  1.00 98.54 53  A  1 
ATOM   412  C CB  . SER A  1  53  ? 20.519  3.451   17.904  1.00 98.35 53  A  1 
ATOM   413  O OG  . SER A  1  53  ? 21.249  3.530   19.113  1.00 81.81 53  A  1 
ATOM   414  N N   . PHE A  1  54  ? 17.251  2.995   17.007  1.00 98.88 54  A  1 
ATOM   415  C CA  . PHE A  1  54  ? 16.233  3.070   15.975  1.00 98.89 54  A  1 
ATOM   416  C C   . PHE A  1  54  ? 15.972  4.517   15.561  1.00 98.83 54  A  1 
ATOM   417  O O   . PHE A  1  54  ? 16.006  5.418   16.391  1.00 98.57 54  A  1 
ATOM   418  C CB  . PHE A  1  54  ? 14.924  2.444   16.486  1.00 98.76 54  A  1 
ATOM   419  C CG  . PHE A  1  54  ? 15.042  0.999   16.920  1.00 98.83 54  A  1 
ATOM   420  C CD1 . PHE A  1  54  ? 14.811  -0.037  15.999  1.00 98.21 54  A  1 
ATOM   421  C CD2 . PHE A  1  54  ? 15.356  0.689   18.251  1.00 98.26 54  A  1 
ATOM   422  C CE1 . PHE A  1  54  ? 14.894  -1.373  16.399  1.00 98.22 54  A  1 
ATOM   423  C CE2 . PHE A  1  54  ? 15.448  -0.658  18.660  1.00 97.97 54  A  1 
ATOM   424  C CZ  . PHE A  1  54  ? 15.212  -1.677  17.727  1.00 98.55 54  A  1 
ATOM   425  N N   . LEU A  1  55  ? 15.613  4.696   14.305  1.00 98.82 55  A  1 
ATOM   426  C CA  . LEU A  1  55  ? 14.972  5.893   13.795  1.00 98.72 55  A  1 
ATOM   427  C C   . LEU A  1  55  ? 13.745  5.475   12.989  1.00 98.84 55  A  1 
ATOM   428  O O   . LEU A  1  55  ? 13.847  4.586   12.141  1.00 98.64 55  A  1 
ATOM   429  C CB  . LEU A  1  55  ? 15.962  6.689   12.935  1.00 98.74 55  A  1 
ATOM   430  C CG  . LEU A  1  55  ? 15.370  7.936   12.240  1.00 98.54 55  A  1 
ATOM   431  C CD1 . LEU A  1  55  ? 14.978  9.016   13.241  1.00 97.73 55  A  1 
ATOM   432  C CD2 . LEU A  1  55  ? 16.384  8.525   11.274  1.00 97.68 55  A  1 
ATOM   433  N N   . THR A  1  56  ? 12.644  6.164   13.208  1.00 98.87 56  A  1 
ATOM   434  C CA  . THR A  1  56  ? 11.526  6.132   12.268  1.00 98.84 56  A  1 
ATOM   435  C C   . THR A  1  56  ? 11.292  7.518   11.693  1.00 98.89 56  A  1 
ATOM   436  O O   . THR A  1  56  ? 11.385  8.516   12.414  1.00 98.31 56  A  1 
ATOM   437  C CB  . THR A  1  56  ? 10.257  5.515   12.878  1.00 98.46 56  A  1 
ATOM   438  O OG1 . THR A  1  56  ? 9.283   5.378   11.874  1.00 95.51 56  A  1 
ATOM   439  C CG2 . THR A  1  56  ? 9.645   6.326   14.014  1.00 95.24 56  A  1 
ATOM   440  N N   . ILE A  1  57  ? 11.001  7.590   10.395  1.00 98.72 57  A  1 
ATOM   441  C CA  . ILE A  1  57  ? 10.701  8.839   9.701   1.00 98.68 57  A  1 
ATOM   442  C C   . ILE A  1  57  ? 9.707   8.582   8.566   1.00 98.63 57  A  1 
ATOM   443  O O   . ILE A  1  57  ? 9.960   7.749   7.694   1.00 98.21 57  A  1 
ATOM   444  C CB  . ILE A  1  57  ? 11.995  9.538   9.227   1.00 98.26 57  A  1 
ATOM   445  C CG1 . ILE A  1  57  ? 11.739  10.866  8.477   1.00 96.53 57  A  1 
ATOM   446  C CG2 . ILE A  1  57  ? 12.894  8.627   8.356   1.00 96.65 57  A  1 
ATOM   447  C CD1 . ILE A  1  57  ? 11.037  11.933  9.286   1.00 94.37 57  A  1 
ATOM   448  N N   . ASP A  1  58  ? 8.629   9.329   8.577   1.00 98.58 58  A  1 
ATOM   449  C CA  . ASP A  1  58  ? 7.731   9.423   7.437   1.00 98.36 58  A  1 
ATOM   450  C C   . ASP A  1  58  ? 8.257   10.507  6.484   1.00 98.19 58  A  1 
ATOM   451  O O   . ASP A  1  58  ? 8.341   11.687  6.835   1.00 96.93 58  A  1 
ATOM   452  C CB  . ASP A  1  58  ? 6.301   9.699   7.907   1.00 98.04 58  A  1 
ATOM   453  C CG  . ASP A  1  58  ? 5.297   9.546   6.776   1.00 97.66 58  A  1 
ATOM   454  O OD1 . ASP A  1  58  ? 5.642   9.898   5.623   1.00 95.18 58  A  1 
ATOM   455  O OD2 . ASP A  1  58  ? 4.189   9.039   7.047   1.00 94.60 58  A  1 
ATOM   456  N N   . MET A  1  59  ? 8.646   10.108  5.280   1.00 97.96 59  A  1 
ATOM   457  C CA  . MET A  1  59  ? 9.272   10.999  4.308   1.00 97.52 59  A  1 
ATOM   458  C C   . MET A  1  59  ? 8.276   11.822  3.488   1.00 96.69 59  A  1 
ATOM   459  O O   . MET A  1  59  ? 8.704   12.742  2.787   1.00 94.38 59  A  1 
ATOM   460  C CB  . MET A  1  59  ? 10.191  10.193  3.385   1.00 97.29 59  A  1 
ATOM   461  C CG  . MET A  1  59  ? 11.491  9.779   4.083   1.00 95.04 59  A  1 
ATOM   462  S SD  . MET A  1  59  ? 12.559  11.149  4.641   1.00 94.83 59  A  1 
ATOM   463  C CE  . MET A  1  59  ? 12.841  12.032  3.098   1.00 90.39 59  A  1 
ATOM   464  N N   . GLN A  1  60  ? 7.003   11.505  3.536   1.00 96.22 60  A  1 
ATOM   465  C CA  . GLN A  1  60  ? 5.948   12.146  2.743   1.00 95.19 60  A  1 
ATOM   466  C C   . GLN A  1  60  ? 6.370   12.393  1.284   1.00 94.76 60  A  1 
ATOM   467  O O   . GLN A  1  60  ? 6.330   13.514  0.765   1.00 91.61 60  A  1 
ATOM   468  C CB  . GLN A  1  60  ? 5.436   13.400  3.473   1.00 93.54 60  A  1 
ATOM   469  C CG  . GLN A  1  60  ? 4.034   13.782  2.983   1.00 89.84 60  A  1 
ATOM   470  C CD  . GLN A  1  60  ? 3.561   15.142  3.488   1.00 84.09 60  A  1 
ATOM   471  O OE1 . GLN A  1  60  ? 4.287   15.932  4.043   1.00 77.12 60  A  1 
ATOM   472  N NE2 . GLN A  1  60  ? 2.319   15.483  3.272   1.00 73.45 60  A  1 
ATOM   473  N N   . MET A  1  61  ? 6.814   11.357  0.601   1.00 95.23 61  A  1 
ATOM   474  C CA  . MET A  1  61  ? 7.265   11.450  -0.794  1.00 94.47 61  A  1 
ATOM   475  C C   . MET A  1  61  ? 6.087   11.349  -1.776  1.00 92.72 61  A  1 
ATOM   476  O O   . MET A  1  61  ? 6.019   10.438  -2.600  1.00 88.80 61  A  1 
ATOM   477  C CB  . MET A  1  61  ? 8.371   10.427  -1.088  1.00 94.34 61  A  1 
ATOM   478  C CG  . MET A  1  61  ? 9.629   10.702  -0.278  1.00 92.59 61  A  1 
ATOM   479  S SD  . MET A  1  61  ? 11.004  9.575   -0.615  1.00 91.79 61  A  1 
ATOM   480  C CE  . MET A  1  61  ? 11.465  10.095  -2.278  1.00 86.62 61  A  1 
ATOM   481  N N   . HIS A  1  62  ? 5.168   12.287  -1.671  1.00 90.58 62  A  1 
ATOM   482  C CA  . HIS A  1  62  ? 3.964   12.280  -2.493  1.00 88.13 62  A  1 
ATOM   483  C C   . HIS A  1  62  ? 4.285   12.375  -3.990  1.00 86.48 62  A  1 
ATOM   484  O O   . HIS A  1  62  ? 5.148   13.161  -4.399  1.00 80.76 62  A  1 
ATOM   485  C CB  . HIS A  1  62  ? 3.020   13.404  -2.068  1.00 85.79 62  A  1 
ATOM   486  C CG  . HIS A  1  62  ? 2.361   13.219  -0.734  1.00 85.11 62  A  1 
ATOM   487  N ND1 . HIS A  1  62  ? 1.438   14.093  -0.165  1.00 73.39 62  A  1 
ATOM   488  C CD2 . HIS A  1  62  ? 2.501   12.174  0.136   1.00 74.86 62  A  1 
ATOM   489  C CE1 . HIS A  1  62  ? 1.067   13.584  1.008   1.00 75.81 62  A  1 
ATOM   490  N NE2 . HIS A  1  62  ? 1.692   12.420  1.219   1.00 77.76 62  A  1 
ATOM   491  N N   . PRO A  1  63  ? 3.568   11.634  -4.819  1.00 81.42 63  A  1 
ATOM   492  C CA  . PRO A  1  63  ? 3.705   11.722  -6.259  1.00 77.00 63  A  1 
ATOM   493  C C   . PRO A  1  63  ? 3.425   13.129  -6.784  1.00 76.99 63  A  1 
ATOM   494  O O   . PRO A  1  63  ? 2.526   13.821  -6.300  1.00 73.08 63  A  1 
ATOM   495  C CB  . PRO A  1  63  ? 2.713   10.705  -6.830  1.00 73.09 63  A  1 
ATOM   496  C CG  . PRO A  1  63  ? 2.495   9.724   -5.695  1.00 70.67 63  A  1 
ATOM   497  C CD  . PRO A  1  63  ? 2.634   10.581  -4.453  1.00 72.87 63  A  1 
ATOM   498  N N   . LYS A  1  64  ? 4.104   13.517  -7.853  1.00 77.62 64  A  1 
ATOM   499  C CA  . LYS A  1  64  ? 3.921   14.837  -8.484  1.00 75.83 64  A  1 
ATOM   500  C C   . LYS A  1  64  ? 2.494   15.120  -8.945  1.00 75.30 64  A  1 
ATOM   501  O O   . LYS A  1  64  ? 2.148   16.280  -9.102  1.00 72.06 64  A  1 
ATOM   502  C CB  . LYS A  1  64  ? 4.882   15.004  -9.670  1.00 73.54 64  A  1 
ATOM   503  C CG  . LYS A  1  64  ? 6.324   15.239  -9.213  1.00 68.58 64  A  1 
ATOM   504  C CD  . LYS A  1  64  ? 7.220   15.685  -10.365 1.00 65.11 64  A  1 
ATOM   505  C CE  . LYS A  1  64  ? 8.602   16.018  -9.805  1.00 59.29 64  A  1 
ATOM   506  N NZ  . LYS A  1  64  ? 9.501   16.660  -10.784 1.00 53.70 64  A  1 
ATOM   507  N N   . ILE A  1  65  ? 1.687   14.101  -9.130  1.00 74.96 65  A  1 
ATOM   508  C CA  . ILE A  1  65  ? 0.290   14.262  -9.525  1.00 73.21 65  A  1 
ATOM   509  C C   . ILE A  1  65  ? -0.508  15.133  -8.545  1.00 73.20 65  A  1 
ATOM   510  O O   . ILE A  1  65  ? -1.403  15.855  -8.963  1.00 71.18 65  A  1 
ATOM   511  C CB  . ILE A  1  65  ? -0.368  12.889  -9.749  1.00 70.54 65  A  1 
ATOM   512  C CG1 . ILE A  1  65  ? -1.701  13.043  -10.487 1.00 65.69 65  A  1 
ATOM   513  C CG2 . ILE A  1  65  ? -0.558  12.121  -8.428  1.00 64.32 65  A  1 
ATOM   514  C CD1 . ILE A  1  65  ? -2.286  11.727  -10.994 1.00 60.76 65  A  1 
ATOM   515  N N   . PHE A  1  66  ? -0.150  15.115  -7.269  1.00 73.72 66  A  1 
ATOM   516  C CA  . PHE A  1  66  ? -0.793  15.931  -6.245  1.00 72.06 66  A  1 
ATOM   517  C C   . PHE A  1  66  ? -0.224  17.356  -6.166  1.00 73.05 66  A  1 
ATOM   518  O O   . PHE A  1  66  ? -0.877  18.263  -5.645  1.00 70.77 66  A  1 
ATOM   519  C CB  . PHE A  1  66  ? -0.679  15.226  -4.901  1.00 68.72 66  A  1 
ATOM   520  C CG  . PHE A  1  66  ? -1.369  13.880  -4.870  1.00 66.96 66  A  1 
ATOM   521  C CD1 . PHE A  1  66  ? -2.766  13.803  -4.996  1.00 62.70 66  A  1 
ATOM   522  C CD2 . PHE A  1  66  ? -0.616  12.705  -4.726  1.00 61.22 66  A  1 
ATOM   523  C CE1 . PHE A  1  66  ? -3.411  12.567  -4.980  1.00 58.59 66  A  1 
ATOM   524  C CE2 . PHE A  1  66  ? -1.260  11.463  -4.705  1.00 57.73 66  A  1 
ATOM   525  C CZ  . PHE A  1  66  ? -2.664  11.393  -4.830  1.00 57.11 66  A  1 
ATOM   526  N N   . HIS A  1  67  ? 0.956   17.562  -6.716  1.00 74.40 67  A  1 
ATOM   527  C CA  . HIS A  1  67  ? 1.663   18.835  -6.674  1.00 74.94 67  A  1 
ATOM   528  C C   . HIS A  1  67  ? 2.266   19.181  -8.052  1.00 76.08 67  A  1 
ATOM   529  O O   . HIS A  1  67  ? 3.479   19.355  -8.176  1.00 73.13 67  A  1 
ATOM   530  C CB  . HIS A  1  67  ? 2.724   18.783  -5.570  1.00 72.78 67  A  1 
ATOM   531  C CG  . HIS A  1  67  ? 2.141   18.559  -4.204  1.00 71.98 67  A  1 
ATOM   532  N ND1 . HIS A  1  67  ? 1.386   19.453  -3.483  1.00 64.18 67  A  1 
ATOM   533  C CD2 . HIS A  1  67  ? 2.231   17.409  -3.460  1.00 64.40 67  A  1 
ATOM   534  C CE1 . HIS A  1  67  ? 1.028   18.858  -2.338  1.00 65.49 67  A  1 
ATOM   535  N NE2 . HIS A  1  67  ? 1.528   17.619  -2.297  1.00 65.61 67  A  1 
ATOM   536  N N   . PRO A  1  68  ? 1.435   19.295  -9.090  1.00 73.68 68  A  1 
ATOM   537  C CA  . PRO A  1  68  ? 1.935   19.409  -10.461 1.00 72.90 68  A  1 
ATOM   538  C C   . PRO A  1  68  ? 2.738   20.690  -10.720 1.00 74.13 68  A  1 
ATOM   539  O O   . PRO A  1  68  ? 3.588   20.714  -11.607 1.00 69.97 68  A  1 
ATOM   540  C CB  . PRO A  1  68  ? 0.679   19.332  -11.338 1.00 68.82 68  A  1 
ATOM   541  C CG  . PRO A  1  68  ? -0.442  19.796  -10.420 1.00 68.23 68  A  1 
ATOM   542  C CD  . PRO A  1  68  ? -0.014  19.277  -9.064  1.00 71.79 68  A  1 
ATOM   543  N N   . PHE A  1  69  ? 2.488   21.720  -9.934  1.00 76.95 69  A  1 
ATOM   544  C CA  . PHE A  1  69  ? 3.136   23.028  -10.084 1.00 77.72 69  A  1 
ATOM   545  C C   . PHE A  1  69  ? 4.144   23.337  -8.976  1.00 77.67 69  A  1 
ATOM   546  O O   . PHE A  1  69  ? 4.741   24.415  -8.978  1.00 72.74 69  A  1 
ATOM   547  C CB  . PHE A  1  69  ? 2.057   24.107  -10.164 1.00 75.45 69  A  1 
ATOM   548  C CG  . PHE A  1  69  ? 1.025   23.859  -11.236 1.00 73.30 69  A  1 
ATOM   549  C CD1 . PHE A  1  69  ? 1.391   23.892  -12.595 1.00 69.71 69  A  1 
ATOM   550  C CD2 . PHE A  1  69  ? -0.300  23.546  -10.888 1.00 70.16 69  A  1 
ATOM   551  C CE1 . PHE A  1  69  ? 0.446   23.624  -13.586 1.00 66.26 69  A  1 
ATOM   552  C CE2 . PHE A  1  69  ? -1.254  23.280  -11.877 1.00 64.22 69  A  1 
ATOM   553  C CZ  . PHE A  1  69  ? -0.876  23.318  -13.227 1.00 66.67 69  A  1 
ATOM   554  N N   . HIS A  1  70  ? 4.337   22.438  -8.040  1.00 78.14 70  A  1 
ATOM   555  C CA  . HIS A  1  70  ? 5.223   22.658  -6.921  1.00 77.31 70  A  1 
ATOM   556  C C   . HIS A  1  70  ? 6.113   21.429  -6.700  1.00 78.64 70  A  1 
ATOM   557  O O   . HIS A  1  70  ? 5.640   20.351  -6.344  1.00 75.31 70  A  1 
ATOM   558  C CB  . HIS A  1  70  ? 4.410   23.025  -5.676  1.00 73.14 70  A  1 
ATOM   559  C CG  . HIS A  1  70  ? 5.289   23.483  -4.547  1.00 66.08 70  A  1 
ATOM   560  N ND1 . HIS A  1  70  ? 5.968   22.671  -3.675  1.00 58.23 70  A  1 
ATOM   561  C CD2 . HIS A  1  70  ? 5.622   24.769  -4.236  1.00 57.25 70  A  1 
ATOM   562  C CE1 . HIS A  1  70  ? 6.697   23.454  -2.864  1.00 54.01 70  A  1 
ATOM   563  N NE2 . HIS A  1  70  ? 6.505   24.735  -3.173  1.00 54.52 70  A  1 
ATOM   564  N N   . ASP A  1  71  ? 7.402   21.610  -6.903  1.00 80.02 71  A  1 
ATOM   565  C CA  . ASP A  1  71  ? 8.355   20.534  -6.671  1.00 80.45 71  A  1 
ATOM   566  C C   . ASP A  1  71  ? 8.563   20.314  -5.164  1.00 82.01 71  A  1 
ATOM   567  O O   . ASP A  1  71  ? 9.082   21.182  -4.465  1.00 79.00 71  A  1 
ATOM   568  C CB  . ASP A  1  71  ? 9.672   20.823  -7.401  1.00 76.53 71  A  1 
ATOM   569  C CG  . ASP A  1  71  ? 10.594  19.598  -7.466  1.00 73.91 71  A  1 
ATOM   570  O OD1 . ASP A  1  71  ? 10.181  18.507  -7.007  1.00 70.63 71  A  1 
ATOM   571  O OD2 . ASP A  1  71  ? 11.687  19.729  -8.052  1.00 69.74 71  A  1 
ATOM   572  N N   . GLN A  1  72  ? 8.188   19.148  -4.697  1.00 87.48 72  A  1 
ATOM   573  C CA  . GLN A  1  72  ? 8.393   18.730  -3.309  1.00 87.91 72  A  1 
ATOM   574  C C   . GLN A  1  72  ? 9.848   18.332  -3.019  1.00 90.03 72  A  1 
ATOM   575  O O   . GLN A  1  72  ? 10.196  18.073  -1.875  1.00 88.02 72  A  1 
ATOM   576  C CB  . GLN A  1  72  ? 7.418   17.576  -2.996  1.00 84.88 72  A  1 
ATOM   577  C CG  . GLN A  1  72  ? 5.948   18.037  -2.965  1.00 79.69 72  A  1 
ATOM   578  C CD  . GLN A  1  72  ? 5.633   18.902  -1.747  1.00 73.85 72  A  1 
ATOM   579  O OE1 . GLN A  1  72  ? 6.150   18.675  -0.670  1.00 66.41 72  A  1 
ATOM   580  N NE2 . GLN A  1  72  ? 4.804   19.897  -1.859  1.00 63.29 72  A  1 
ATOM   581  N N   . ASN A  1  73  ? 10.703  18.289  -4.023  1.00 88.93 73  A  1 
ATOM   582  C CA  . ASN A  1  73  ? 12.122  17.941  -3.921  1.00 90.66 73  A  1 
ATOM   583  C C   . ASN A  1  73  ? 12.367  16.566  -3.277  1.00 92.51 73  A  1 
ATOM   584  O O   . ASN A  1  73  ? 13.337  16.405  -2.538  1.00 90.92 73  A  1 
ATOM   585  C CB  . ASN A  1  73  ? 12.912  19.083  -3.260  1.00 89.24 73  A  1 
ATOM   586  C CG  . ASN A  1  73  ? 12.814  20.390  -4.014  1.00 88.04 73  A  1 
ATOM   587  O OD1 . ASN A  1  73  ? 13.429  20.601  -5.046  1.00 80.18 73  A  1 
ATOM   588  N ND2 . ASN A  1  73  ? 12.027  21.315  -3.514  1.00 78.82 73  A  1 
ATOM   589  N N   . ASN A  1  74  ? 11.533  15.599  -3.574  1.00 92.16 74  A  1 
ATOM   590  C CA  . ASN A  1  74  ? 11.575  14.272  -2.951  1.00 93.08 74  A  1 
ATOM   591  C C   . ASN A  1  74  ? 12.968  13.625  -2.977  1.00 93.99 74  A  1 
ATOM   592  O O   . ASN A  1  74  ? 13.450  13.190  -1.941  1.00 93.24 74  A  1 
ATOM   593  C CB  . ASN A  1  74  ? 10.525  13.378  -3.637  1.00 92.24 74  A  1 
ATOM   594  C CG  . ASN A  1  74  ? 9.092   13.759  -3.297  1.00 91.82 74  A  1 
ATOM   595  O OD1 . ASN A  1  74  ? 8.814   14.447  -2.337  1.00 87.21 74  A  1 
ATOM   596  N ND2 . ASN A  1  74  ? 8.142   13.303  -4.081  1.00 86.69 74  A  1 
ATOM   597  N N   . GLU A  1  75  ? 13.642  13.622  -4.116  1.00 91.83 75  A  1 
ATOM   598  C CA  . GLU A  1  75  ? 14.994  13.059  -4.266  1.00 91.86 75  A  1 
ATOM   599  C C   . GLU A  1  75  ? 16.008  13.767  -3.353  1.00 93.15 75  A  1 
ATOM   600  O O   . GLU A  1  75  ? 16.799  13.133  -2.664  1.00 92.22 75  A  1 
ATOM   601  C CB  . GLU A  1  75  ? 15.425  13.197  -5.736  1.00 89.72 75  A  1 
ATOM   602  C CG  . GLU A  1  75  ? 16.705  12.415  -6.113  1.00 83.99 75  A  1 
ATOM   603  C CD  . GLU A  1  75  ? 16.462  10.966  -6.570  1.00 80.45 75  A  1 
ATOM   604  O OE1 . GLU A  1  75  ? 17.393  10.141  -6.480  1.00 74.32 75  A  1 
ATOM   605  O OE2 . GLU A  1  75  ? 15.361  10.674  -7.061  1.00 74.47 75  A  1 
ATOM   606  N N   . LEU A  1  76  ? 15.970  15.091  -3.309  1.00 93.18 76  A  1 
ATOM   607  C CA  . LEU A  1  76  ? 16.880  15.870  -2.477  1.00 93.45 76  A  1 
ATOM   608  C C   . LEU A  1  76  ? 16.609  15.659  -0.989  1.00 94.23 76  A  1 
ATOM   609  O O   . LEU A  1  76  ? 17.548  15.528  -0.215  1.00 93.85 76  A  1 
ATOM   610  C CB  . LEU A  1  76  ? 16.771  17.359  -2.828  1.00 92.97 76  A  1 
ATOM   611  C CG  . LEU A  1  76  ? 17.331  17.740  -4.212  1.00 88.27 76  A  1 
ATOM   612  C CD1 . LEU A  1  76  ? 16.986  19.198  -4.518  1.00 84.92 76  A  1 
ATOM   613  C CD2 . LEU A  1  76  ? 18.844  17.594  -4.274  1.00 84.59 76  A  1 
ATOM   614  N N   . ARG A  1  77  ? 15.340  15.594  -0.591  1.00 95.11 77  A  1 
ATOM   615  C CA  . ARG A  1  77  ? 14.956  15.387  0.803   1.00 95.58 77  A  1 
ATOM   616  C C   . ARG A  1  77  ? 15.399  14.024  1.317   1.00 96.18 77  A  1 
ATOM   617  O O   . ARG A  1  77  ? 15.954  13.950  2.404   1.00 95.58 77  A  1 
ATOM   618  C CB  . ARG A  1  77  ? 13.444  15.561  0.984   1.00 94.67 77  A  1 
ATOM   619  C CG  . ARG A  1  77  ? 13.013  17.013  0.788   1.00 92.95 77  A  1 
ATOM   620  C CD  . ARG A  1  77  ? 11.563  17.269  1.233   1.00 92.98 77  A  1 
ATOM   621  N NE  . ARG A  1  77  ? 10.578  16.477  0.493   1.00 92.63 77  A  1 
ATOM   622  C CZ  . ARG A  1  77  ? 9.791   15.516  0.971   1.00 94.67 77  A  1 
ATOM   623  N NH1 . ARG A  1  77  ? 9.895   15.055  2.191   1.00 87.62 77  A  1 
ATOM   624  N NH2 . ARG A  1  77  ? 8.863   14.999  0.233   1.00 88.87 77  A  1 
ATOM   625  N N   . ILE A  1  78  ? 15.210  12.968  0.547   1.00 95.90 78  A  1 
ATOM   626  C CA  . ILE A  1  78  ? 15.628  11.633  0.987   1.00 96.34 78  A  1 
ATOM   627  C C   . ILE A  1  78  ? 17.157  11.491  1.011   1.00 96.49 78  A  1 
ATOM   628  O O   . ILE A  1  78  ? 17.692  10.839  1.890   1.00 96.21 78  A  1 
ATOM   629  C CB  . ILE A  1  78  ? 14.932  10.525  0.179   1.00 96.16 78  A  1 
ATOM   630  C CG1 . ILE A  1  78  ? 14.970  9.204   0.985   1.00 94.59 78  A  1 
ATOM   631  C CG2 . ILE A  1  78  ? 15.536  10.341  -1.224  1.00 93.21 78  A  1 
ATOM   632  C CD1 . ILE A  1  78  ? 14.102  8.083   0.395   1.00 93.00 78  A  1 
ATOM   633  N N   . HIS A  1  79  ? 17.873  12.156  0.124   1.00 95.49 79  A  1 
ATOM   634  C CA  . HIS A  1  79  ? 19.338  12.176  0.175   1.00 95.10 79  A  1 
ATOM   635  C C   . HIS A  1  79  ? 19.862  13.007  1.356   1.00 95.44 79  A  1 
ATOM   636  O O   . HIS A  1  79  ? 20.900  12.662  1.913   1.00 94.54 79  A  1 
ATOM   637  C CB  . HIS A  1  79  ? 19.898  12.685  -1.150  1.00 94.33 79  A  1 
ATOM   638  C CG  . HIS A  1  79  ? 19.875  11.697  -2.274  1.00 90.28 79  A  1 
ATOM   639  N ND1 . HIS A  1  79  ? 20.451  11.890  -3.523  1.00 76.65 79  A  1 
ATOM   640  C CD2 . HIS A  1  79  ? 19.371  10.418  -2.279  1.00 76.30 79  A  1 
ATOM   641  C CE1 . HIS A  1  79  ? 20.277  10.780  -4.236  1.00 78.01 79  A  1 
ATOM   642  N NE2 . HIS A  1  79  ? 19.630  9.857   -3.516  1.00 79.10 79  A  1 
ATOM   643  N N   . GLU A  1  80  ? 19.159  14.034  1.762   1.00 96.16 80  A  1 
ATOM   644  C CA  . GLU A  1  80  ? 19.517  14.811  2.943   1.00 96.04 80  A  1 
ATOM   645  C C   . GLU A  1  80  ? 19.417  13.967  4.232   1.00 96.50 80  A  1 
ATOM   646  O O   . GLU A  1  80  ? 20.229  14.133  5.137   1.00 95.84 80  A  1 
ATOM   647  C CB  . GLU A  1  80  ? 18.642  16.075  3.002   1.00 95.11 80  A  1 
ATOM   648  C CG  . GLU A  1  80  ? 19.215  17.188  3.892   1.00 86.69 80  A  1 
ATOM   649  C CD  . GLU A  1  80  ? 20.486  17.865  3.335   1.00 88.21 80  A  1 
ATOM   650  O OE1 . GLU A  1  80  ? 21.056  18.727  4.038   1.00 82.72 80  A  1 
ATOM   651  O OE2 . GLU A  1  80  ? 20.975  17.528  2.243   1.00 83.95 80  A  1 
ATOM   652  N N   . LEU A  1  81  ? 18.508  12.993  4.263   1.00 96.95 81  A  1 
ATOM   653  C CA  . LEU A  1  81  ? 18.382  12.050  5.368   1.00 97.33 81  A  1 
ATOM   654  C C   . LEU A  1  81  ? 19.674  11.267  5.637   1.00 97.35 81  A  1 
ATOM   655  O O   . LEU A  1  81  ? 19.985  10.966  6.784   1.00 96.94 81  A  1 
ATOM   656  C CB  . LEU A  1  81  ? 17.193  11.106  5.097   1.00 97.50 81  A  1 
ATOM   657  C CG  . LEU A  1  81  ? 16.907  10.066  6.196   1.00 97.29 81  A  1 
ATOM   658  C CD1 . LEU A  1  81  ? 16.504  10.709  7.518   1.00 96.57 81  A  1 
ATOM   659  C CD2 . LEU A  1  81  ? 15.790  9.134   5.760   1.00 96.51 81  A  1 
ATOM   660  N N   . LEU A  1  82  ? 20.482  11.016  4.607   1.00 97.36 82  A  1 
ATOM   661  C CA  . LEU A  1  82  ? 21.752  10.298  4.745   1.00 97.25 82  A  1 
ATOM   662  C C   . LEU A  1  82  ? 22.724  10.975  5.724   1.00 97.00 82  A  1 
ATOM   663  O O   . LEU A  1  82  ? 23.568  10.297  6.316   1.00 96.11 82  A  1 
ATOM   664  C CB  . LEU A  1  82  ? 22.435  10.191  3.364   1.00 97.03 82  A  1 
ATOM   665  C CG  . LEU A  1  82  ? 21.678  9.354   2.327   1.00 96.38 82  A  1 
ATOM   666  C CD1 . LEU A  1  82  ? 22.293  9.563   0.944   1.00 95.60 82  A  1 
ATOM   667  C CD2 . LEU A  1  82  ? 21.748  7.860   2.656   1.00 95.72 82  A  1 
ATOM   668  N N   . LYS A  1  83  ? 22.604  12.278  5.934   1.00 96.93 83  A  1 
ATOM   669  C CA  . LYS A  1  83  ? 23.436  13.026  6.884   1.00 96.36 83  A  1 
ATOM   670  C C   . LYS A  1  83  ? 23.070  12.735  8.343   1.00 96.47 83  A  1 
ATOM   671  O O   . LYS A  1  83  ? 23.897  12.957  9.217   1.00 95.12 83  A  1 
ATOM   672  C CB  . LYS A  1  83  ? 23.321  14.532  6.600   1.00 95.48 83  A  1 
ATOM   673  C CG  . LYS A  1  83  ? 23.814  14.913  5.192   1.00 92.32 83  A  1 
ATOM   674  C CD  . LYS A  1  83  ? 23.630  16.417  4.977   1.00 88.90 83  A  1 
ATOM   675  C CE  . LYS A  1  83  ? 23.995  16.820  3.544   1.00 82.77 83  A  1 
ATOM   676  N NZ  . LYS A  1  83  ? 23.568  18.203  3.266   1.00 75.47 83  A  1 
ATOM   677  N N   . HIS A  1  84  ? 21.877  12.217  8.584   1.00 97.22 84  A  1 
ATOM   678  C CA  . HIS A  1  84  ? 21.312  12.042  9.918   1.00 97.17 84  A  1 
ATOM   679  C C   . HIS A  1  84  ? 21.256  10.585  10.391  1.00 97.28 84  A  1 
ATOM   680  O O   . HIS A  1  84  ? 21.152  10.338  11.583  1.00 95.38 84  A  1 
ATOM   681  C CB  . HIS A  1  84  ? 19.920  12.678  9.951   1.00 96.48 84  A  1 
ATOM   682  C CG  . HIS A  1  84  ? 19.954  14.171  9.746   1.00 96.07 84  A  1 
ATOM   683  N ND1 . HIS A  1  84  ? 20.101  15.120  10.735  1.00 83.92 84  A  1 
ATOM   684  C CD2 . HIS A  1  84  ? 19.867  14.837  8.553   1.00 84.89 84  A  1 
ATOM   685  C CE1 . HIS A  1  84  ? 20.088  16.329  10.144  1.00 86.63 84  A  1 
ATOM   686  N NE2 . HIS A  1  84  ? 19.953  16.194  8.819   1.00 89.10 84  A  1 
ATOM   687  N N   . VAL A  1  85  ? 21.368  9.623   9.489   1.00 97.90 85  A  1 
ATOM   688  C CA  . VAL A  1  85  ? 21.105  8.209   9.817   1.00 97.93 85  A  1 
ATOM   689  C C   . VAL A  1  85  ? 22.309  7.416   10.319  1.00 98.07 85  A  1 
ATOM   690  O O   . VAL A  1  85  ? 22.167  6.275   10.761  1.00 96.93 85  A  1 
ATOM   691  C CB  . VAL A  1  85  ? 20.459  7.474   8.628   1.00 97.16 85  A  1 
ATOM   692  C CG1 . VAL A  1  85  ? 19.094  8.080   8.291   1.00 94.84 85  A  1 
ATOM   693  C CG2 . VAL A  1  85  ? 21.356  7.502   7.384   1.00 94.37 85  A  1 
ATOM   694  N N   . LYS A  1  86  ? 23.515  7.991   10.256  1.00 97.89 86  A  1 
ATOM   695  C CA  . LYS A  1  86  ? 24.757  7.227   10.475  1.00 97.44 86  A  1 
ATOM   696  C C   . LYS A  1  86  ? 24.870  6.599   11.867  1.00 97.78 86  A  1 
ATOM   697  O O   . LYS A  1  86  ? 25.567  5.600   12.019  1.00 96.58 86  A  1 
ATOM   698  C CB  . LYS A  1  86  ? 25.957  8.139   10.167  1.00 95.63 86  A  1 
ATOM   699  C CG  . LYS A  1  86  ? 27.257  7.338   10.050  1.00 82.01 86  A  1 
ATOM   700  C CD  . LYS A  1  86  ? 28.422  8.244   9.644   1.00 79.02 86  A  1 
ATOM   701  C CE  . LYS A  1  86  ? 29.685  7.397   9.485   1.00 65.96 86  A  1 
ATOM   702  N NZ  . LYS A  1  86  ? 30.844  8.213   9.062   1.00 58.21 86  A  1 
ATOM   703  N N   . GLN A  1  87  ? 24.225  7.198   12.868  1.00 97.87 87  A  1 
ATOM   704  C CA  . GLN A  1  87  ? 24.300  6.749   14.259  1.00 97.89 87  A  1 
ATOM   705  C C   . GLN A  1  87  ? 23.330  5.616   14.612  1.00 98.35 87  A  1 
ATOM   706  O O   . GLN A  1  87  ? 23.521  4.966   15.625  1.00 97.75 87  A  1 
ATOM   707  C CB  . GLN A  1  87  ? 24.110  7.977   15.163  1.00 96.51 87  A  1 
ATOM   708  C CG  . GLN A  1  87  ? 22.689  8.580   15.106  1.00 91.17 87  A  1 
ATOM   709  C CD  . GLN A  1  87  ? 22.645  10.032  15.604  1.00 88.80 87  A  1 
ATOM   710  O OE1 . GLN A  1  87  ? 23.660  10.717  15.631  1.00 80.59 87  A  1 
ATOM   711  N NE2 . GLN A  1  87  ? 21.497  10.533  15.961  1.00 78.57 87  A  1 
ATOM   712  N N   . TYR A  1  88  ? 22.332  5.384   13.784  1.00 98.62 88  A  1 
ATOM   713  C CA  . TYR A  1  88  ? 21.326  4.365   14.065  1.00 98.64 88  A  1 
ATOM   714  C C   . TYR A  1  88  ? 21.752  2.986   13.550  1.00 98.61 88  A  1 
ATOM   715  O O   . TYR A  1  88  ? 22.521  2.876   12.597  1.00 98.26 88  A  1 
ATOM   716  C CB  . TYR A  1  88  ? 19.973  4.786   13.494  1.00 98.67 88  A  1 
ATOM   717  C CG  . TYR A  1  88  ? 19.532  6.155   13.954  1.00 98.75 88  A  1 
ATOM   718  C CD1 . TYR A  1  88  ? 19.173  6.387   15.297  1.00 98.30 88  A  1 
ATOM   719  C CD2 . TYR A  1  88  ? 19.503  7.226   13.040  1.00 98.26 88  A  1 
ATOM   720  C CE1 . TYR A  1  88  ? 18.800  7.679   15.724  1.00 98.09 88  A  1 
ATOM   721  C CE2 . TYR A  1  88  ? 19.134  8.521   13.459  1.00 98.00 88  A  1 
ATOM   722  C CZ  . TYR A  1  88  ? 18.791  8.740   14.801  1.00 98.43 88  A  1 
ATOM   723  O OH  . TYR A  1  88  ? 18.458  10.008  15.197  1.00 97.95 88  A  1 
ATOM   724  N N   . ASP A  1  89  ? 21.227  1.962   14.174  1.00 98.79 89  A  1 
ATOM   725  C CA  . ASP A  1  89  ? 21.384  0.571   13.740  1.00 98.75 89  A  1 
ATOM   726  C C   . ASP A  1  89  ? 20.250  0.139   12.815  1.00 98.83 89  A  1 
ATOM   727  O O   . ASP A  1  89  ? 20.467  -0.640  11.881  1.00 98.45 89  A  1 
ATOM   728  C CB  . ASP A  1  89  ? 21.416  -0.350  14.963  1.00 98.57 89  A  1 
ATOM   729  C CG  . ASP A  1  89  ? 22.574  -0.021  15.892  1.00 98.27 89  A  1 
ATOM   730  O OD1 . ASP A  1  89  ? 23.719  0.012   15.386  1.00 96.29 89  A  1 
ATOM   731  O OD2 . ASP A  1  89  ? 22.289  0.207   17.082  1.00 96.33 89  A  1 
ATOM   732  N N   . VAL A  1  90  ? 19.064  0.665   13.061  1.00 98.73 90  A  1 
ATOM   733  C CA  . VAL A  1  90  ? 17.851  0.359   12.290  1.00 98.84 90  A  1 
ATOM   734  C C   . VAL A  1  90  ? 17.135  1.660   11.937  1.00 98.81 90  A  1 
ATOM   735  O O   . VAL A  1  90  ? 16.851  2.482   12.801  1.00 98.62 90  A  1 
ATOM   736  C CB  . VAL A  1  90  ? 16.908  -0.579  13.071  1.00 98.72 90  A  1 
ATOM   737  C CG1 . VAL A  1  90  ? 15.673  -0.955  12.245  1.00 97.90 90  A  1 
ATOM   738  C CG2 . VAL A  1  90  ? 17.612  -1.886  13.465  1.00 97.88 90  A  1 
ATOM   739  N N   . VAL A  1  91  ? 16.817  1.832   10.666  1.00 98.84 91  A  1 
ATOM   740  C CA  . VAL A  1  91  ? 16.051  2.976   10.174  1.00 98.85 91  A  1 
ATOM   741  C C   . VAL A  1  91  ? 14.803  2.462   9.466   1.00 98.85 91  A  1 
ATOM   742  O O   . VAL A  1  91  ? 14.908  1.762   8.457   1.00 98.61 91  A  1 
ATOM   743  C CB  . VAL A  1  91  ? 16.891  3.871   9.244   1.00 98.70 91  A  1 
ATOM   744  C CG1 . VAL A  1  91  ? 16.096  5.078   8.751   1.00 97.81 91  A  1 
ATOM   745  C CG2 . VAL A  1  91  ? 18.142  4.399   9.963   1.00 97.92 91  A  1 
ATOM   746  N N   . ALA A  1  92  ? 13.639  2.814   9.983   1.00 98.87 92  A  1 
ATOM   747  C CA  . ALA A  1  92  ? 12.361  2.529   9.355   1.00 98.80 92  A  1 
ATOM   748  C C   . ALA A  1  92  ? 11.843  3.792   8.654   1.00 98.81 92  A  1 
ATOM   749  O O   . ALA A  1  92  ? 11.726  4.842   9.269   1.00 98.38 92  A  1 
ATOM   750  C CB  . ALA A  1  92  ? 11.381  2.020   10.420  1.00 98.67 92  A  1 
ATOM   751  N N   . ILE A  1  93  ? 11.551  3.676   7.380   1.00 98.84 93  A  1 
ATOM   752  C CA  . ILE A  1  93  ? 11.069  4.797   6.569   1.00 98.76 93  A  1 
ATOM   753  C C   . ILE A  1  93  ? 9.644   4.504   6.117   1.00 98.75 93  A  1 
ATOM   754  O O   . ILE A  1  93  ? 9.348   3.393   5.678   1.00 98.22 93  A  1 
ATOM   755  C CB  . ILE A  1  93  ? 12.021  5.079   5.387   1.00 98.07 93  A  1 
ATOM   756  C CG1 . ILE A  1  93  ? 13.473  5.270   5.885   1.00 89.13 93  A  1 
ATOM   757  C CG2 . ILE A  1  93  ? 11.548  6.337   4.629   1.00 89.83 93  A  1 
ATOM   758  C CD1 . ILE A  1  93  ? 14.485  5.624   4.795   1.00 88.94 93  A  1 
ATOM   759  N N   . ASN A  1  94  ? 8.786   5.512   6.222   1.00 98.64 94  A  1 
ATOM   760  C CA  . ASN A  1  94  ? 7.450   5.509   5.641   1.00 98.45 94  A  1 
ATOM   761  C C   . ASN A  1  94  ? 7.375   6.458   4.443   1.00 98.15 94  A  1 
ATOM   762  O O   . ASN A  1  94  ? 8.203   7.360   4.284   1.00 96.30 94  A  1 
ATOM   763  C CB  . ASN A  1  94  ? 6.413   5.884   6.706   1.00 98.20 94  A  1 
ATOM   764  C CG  . ASN A  1  94  ? 6.257   4.894   7.846   1.00 97.88 94  A  1 
ATOM   765  O OD1 . ASN A  1  94  ? 5.750   5.249   8.896   1.00 91.33 94  A  1 
ATOM   766  N ND2 . ASN A  1  94  ? 6.600   3.647   7.689   1.00 90.71 94  A  1 
ATOM   767  N N   . GLU A  1  95  ? 6.392   6.246   3.602   1.00 97.95 95  A  1 
ATOM   768  C CA  . GLU A  1  95  ? 6.093   7.069   2.419   1.00 97.26 95  A  1 
ATOM   769  C C   . GLU A  1  95  ? 7.284   7.300   1.465   1.00 97.10 95  A  1 
ATOM   770  O O   . GLU A  1  95  ? 7.324   8.277   0.716   1.00 94.88 95  A  1 
ATOM   771  C CB  . GLU A  1  95  ? 5.347   8.363   2.807   1.00 96.34 95  A  1 
ATOM   772  C CG  . GLU A  1  95  ? 4.068   8.089   3.607   1.00 94.18 95  A  1 
ATOM   773  C CD  . GLU A  1  95  ? 3.006   9.182   3.438   1.00 93.62 95  A  1 
ATOM   774  O OE1 . GLU A  1  95  ? 1.803   8.852   3.602   1.00 87.21 95  A  1 
ATOM   775  O OE2 . GLU A  1  95  ? 3.342   10.321  3.051   1.00 88.22 95  A  1 
ATOM   776  N N   . ALA A  1  96  ? 8.224   6.363   1.447   1.00 97.04 96  A  1 
ATOM   777  C CA  . ALA A  1  96  ? 9.287   6.304   0.463   1.00 96.93 96  A  1 
ATOM   778  C C   . ALA A  1  96  ? 8.810   5.575   -0.809  1.00 96.95 96  A  1 
ATOM   779  O O   . ALA A  1  96  ? 9.387   4.564   -1.227  1.00 95.49 96  A  1 
ATOM   780  C CB  . ALA A  1  96  ? 10.535  5.685   1.101   1.00 96.44 96  A  1 
ATOM   781  N N   . HIS A  1  97  ? 7.739   6.061   -1.390  1.00 95.97 97  A  1 
ATOM   782  C CA  . HIS A  1  97  ? 7.112   5.443   -2.558  1.00 94.97 97  A  1 
ATOM   783  C C   . HIS A  1  97  ? 8.044   5.467   -3.768  1.00 94.08 97  A  1 
ATOM   784  O O   . HIS A  1  97  ? 8.645   6.496   -4.085  1.00 91.90 97  A  1 
ATOM   785  C CB  . HIS A  1  97  ? 5.803   6.161   -2.892  1.00 94.31 97  A  1 
ATOM   786  C CG  . HIS A  1  97  ? 4.815   6.162   -1.767  1.00 94.62 97  A  1 
ATOM   787  N ND1 . HIS A  1  97  ? 4.170   5.051   -1.249  1.00 89.82 97  A  1 
ATOM   788  C CD2 . HIS A  1  97  ? 4.409   7.241   -1.025  1.00 90.06 97  A  1 
ATOM   789  C CE1 . HIS A  1  97  ? 3.402   5.466   -0.227  1.00 91.73 97  A  1 
ATOM   790  N NE2 . HIS A  1  97  ? 3.522   6.788   -0.070  1.00 91.97 97  A  1 
ATOM   791  N N   . SER A  1  98  ? 8.124   4.356   -4.478  1.00 94.08 98  A  1 
ATOM   792  C CA  . SER A  1  98  ? 8.806   4.329   -5.768  1.00 92.88 98  A  1 
ATOM   793  C C   . SER A  1  98  ? 8.056   5.198   -6.777  1.00 92.13 98  A  1 
ATOM   794  O O   . SER A  1  98  ? 6.831   5.213   -6.838  1.00 89.94 98  A  1 
ATOM   795  C CB  . SER A  1  98  ? 8.941   2.900   -6.293  1.00 91.88 98  A  1 
ATOM   796  O OG  . SER A  1  98  ? 9.651   2.093   -5.377  1.00 87.88 98  A  1 
ATOM   797  N N   . SER A  1  99  ? 8.808   5.923   -7.587  1.00 92.38 99  A  1 
ATOM   798  C CA  . SER A  1  99  ? 8.250   6.880   -8.527  1.00 90.02 99  A  1 
ATOM   799  C C   . SER A  1  99  ? 9.174   7.028   -9.738  1.00 89.02 99  A  1 
ATOM   800  O O   . SER A  1  99  ? 10.388  6.900   -9.601  1.00 86.17 99  A  1 
ATOM   801  C CB  . SER A  1  99  ? 8.083   8.219   -7.799  1.00 86.79 99  A  1 
ATOM   802  O OG  . SER A  1  99  ? 7.746   9.274   -8.664  1.00 82.41 99  A  1 
ATOM   803  N N   . PRO A  1  100 ? 8.639   7.361   -10.913 1.00 89.21 100 A  1 
ATOM   804  C CA  . PRO A  1  100 ? 9.484   7.726   -12.045 1.00 86.50 100 A  1 
ATOM   805  C C   . PRO A  1  100 ? 10.233  9.054   -11.858 1.00 86.23 100 A  1 
ATOM   806  O O   . PRO A  1  100 ? 11.084  9.394   -12.664 1.00 81.86 100 A  1 
ATOM   807  C CB  . PRO A  1  100 ? 8.519   7.777   -13.234 1.00 84.26 100 A  1 
ATOM   808  C CG  . PRO A  1  100 ? 7.192   8.155   -12.594 1.00 81.89 100 A  1 
ATOM   809  C CD  . PRO A  1  100 ? 7.236   7.430   -11.259 1.00 85.76 100 A  1 
ATOM   810  N N   . PHE A  1  101 ? 9.920   9.803   -10.807 1.00 84.39 101 A  1 
ATOM   811  C CA  . PHE A  1  101 ? 10.461  11.143  -10.579 1.00 82.00 101 A  1 
ATOM   812  C C   . PHE A  1  101 ? 11.529  11.211  -9.485  1.00 82.75 101 A  1 
ATOM   813  O O   . PHE A  1  101 ? 12.063  12.302  -9.255  1.00 79.03 101 A  1 
ATOM   814  C CB  . PHE A  1  101 ? 9.306   12.102  -10.263 1.00 79.59 101 A  1 
ATOM   815  C CG  . PHE A  1  101 ? 8.218   12.132  -11.310 1.00 77.63 101 A  1 
ATOM   816  C CD1 . PHE A  1  101 ? 8.487   12.643  -12.595 1.00 74.32 101 A  1 
ATOM   817  C CD2 . PHE A  1  101 ? 6.940   11.627  -11.023 1.00 74.23 101 A  1 
ATOM   818  C CE1 . PHE A  1  101 ? 7.487   12.649  -13.574 1.00 72.68 101 A  1 
ATOM   819  C CE2 . PHE A  1  101 ? 5.940   11.632  -11.993 1.00 70.79 101 A  1 
ATOM   820  C CZ  . PHE A  1  101 ? 6.209   12.139  -13.275 1.00 72.44 101 A  1 
ATOM   821  N N   . HIS A  1  102 ? 11.824  10.117  -8.813  1.00 83.72 102 A  1 
ATOM   822  C CA  . HIS A  1  102 ? 12.891  10.000  -7.829  1.00 82.96 102 A  1 
ATOM   823  C C   . HIS A  1  102 ? 13.329  8.537   -7.708  1.00 83.36 102 A  1 
ATOM   824  O O   . HIS A  1  102 ? 12.591  7.628   -8.087  1.00 81.55 102 A  1 
ATOM   825  C CB  . HIS A  1  102 ? 12.423  10.547  -6.471  1.00 81.41 102 A  1 
ATOM   826  C CG  . HIS A  1  102 ? 11.172  9.930   -5.938  1.00 81.78 102 A  1 
ATOM   827  N ND1 . HIS A  1  102 ? 9.923   10.526  -5.903  1.00 76.23 102 A  1 
ATOM   828  C CD2 . HIS A  1  102 ? 11.041  8.715   -5.324  1.00 74.06 102 A  1 
ATOM   829  C CE1 . HIS A  1  102 ? 9.080   9.691   -5.288  1.00 76.95 102 A  1 
ATOM   830  N NE2 . HIS A  1  102 ? 9.718   8.582   -4.924  1.00 77.73 102 A  1 
ATOM   831  N N   . SER A  1  103 ? 14.522  8.312   -7.192  1.00 84.85 103 A  1 
ATOM   832  C CA  . SER A  1  103 ? 15.115  6.983   -7.123  1.00 84.52 103 A  1 
ATOM   833  C C   . SER A  1  103 ? 15.334  6.534   -5.681  1.00 87.72 103 A  1 
ATOM   834  O O   . SER A  1  103 ? 16.330  6.879   -5.046  1.00 85.70 103 A  1 
ATOM   835  C CB  . SER A  1  103 ? 16.415  6.953   -7.922  1.00 77.86 103 A  1 
ATOM   836  O OG  . SER A  1  103 ? 16.956  5.650   -7.930  1.00 73.57 103 A  1 
ATOM   837  N N   . ILE A  1  104 ? 14.477  5.670   -5.194  1.00 92.21 104 A  1 
ATOM   838  C CA  . ILE A  1  104 ? 14.710  4.970   -3.921  1.00 94.12 104 A  1 
ATOM   839  C C   . ILE A  1  104 ? 15.965  4.090   -4.006  1.00 95.31 104 A  1 
ATOM   840  O O   . ILE A  1  104 ? 16.688  3.916   -3.030  1.00 94.47 104 A  1 
ATOM   841  C CB  . ILE A  1  104 ? 13.466  4.146   -3.522  1.00 93.12 104 A  1 
ATOM   842  C CG1 . ILE A  1  104 ? 12.164  4.987   -3.487  1.00 90.05 104 A  1 
ATOM   843  C CG2 . ILE A  1  104 ? 13.677  3.455   -2.166  1.00 90.88 104 A  1 
ATOM   844  C CD1 . ILE A  1  104 ? 12.210  6.192   -2.556  1.00 86.38 104 A  1 
ATOM   845  N N   . LYS A  1  105 ? 16.263  3.592   -5.190  1.00 94.52 105 A  1 
ATOM   846  C CA  . LYS A  1  105 ? 17.449  2.755   -5.417  1.00 94.61 105 A  1 
ATOM   847  C C   . LYS A  1  105 ? 18.754  3.501   -5.161  1.00 95.41 105 A  1 
ATOM   848  O O   . LYS A  1  105 ? 19.668  2.918   -4.582  1.00 95.72 105 A  1 
ATOM   849  C CB  . LYS A  1  105 ? 17.390  2.178   -6.833  1.00 93.89 105 A  1 
ATOM   850  C CG  . LYS A  1  105 ? 18.532  1.192   -7.095  1.00 91.14 105 A  1 
ATOM   851  C CD  . LYS A  1  105 ? 18.409  0.592   -8.504  1.00 87.82 105 A  1 
ATOM   852  C CE  . LYS A  1  105 ? 19.547  -0.394  -8.739  1.00 79.03 105 A  1 
ATOM   853  N NZ  . LYS A  1  105 ? 19.455  -1.011  -10.081 1.00 71.74 105 A  1 
ATOM   854  N N   . SER A  1  106 ? 18.882  4.752   -5.587  1.00 95.54 106 A  1 
ATOM   855  C CA  . SER A  1  106 ? 20.099  5.531   -5.339  1.00 95.51 106 A  1 
ATOM   856  C C   . SER A  1  106 ? 20.289  5.775   -3.842  1.00 96.43 106 A  1 
ATOM   857  O O   . SER A  1  106 ? 21.377  5.535   -3.324  1.00 96.04 106 A  1 
ATOM   858  C CB  . SER A  1  106 ? 20.103  6.846   -6.131  1.00 94.27 106 A  1 
ATOM   859  O OG  . SER A  1  106 ? 19.197  7.773   -5.601  1.00 83.40 106 A  1 
ATOM   860  N N   . PHE A  1  107 ? 19.215  6.119   -3.147  1.00 96.35 107 A  1 
ATOM   861  C CA  . PHE A  1  107 ? 19.225  6.263   -1.699  1.00 96.83 107 A  1 
ATOM   862  C C   . PHE A  1  107 ? 19.628  4.962   -0.990  1.00 97.42 107 A  1 
ATOM   863  O O   . PHE A  1  107 ? 20.518  4.975   -0.147  1.00 97.46 107 A  1 
ATOM   864  C CB  . PHE A  1  107 ? 17.841  6.738   -1.244  1.00 96.82 107 A  1 
ATOM   865  C CG  . PHE A  1  107 ? 17.694  6.737   0.257   1.00 97.33 107 A  1 
ATOM   866  C CD1 . PHE A  1  107 ? 16.989  5.714   0.905   1.00 96.89 107 A  1 
ATOM   867  C CD2 . PHE A  1  107 ? 18.308  7.747   1.023   1.00 96.90 107 A  1 
ATOM   868  C CE1 . PHE A  1  107 ? 16.897  5.701   2.297   1.00 96.64 107 A  1 
ATOM   869  C CE2 . PHE A  1  107 ? 18.214  7.740   2.422   1.00 96.42 107 A  1 
ATOM   870  C CZ  . PHE A  1  107 ? 17.507  6.720   3.056   1.00 96.98 107 A  1 
ATOM   871  N N   . ALA A  1  108 ? 19.037  3.851   -1.372  1.00 97.26 108 A  1 
ATOM   872  C CA  . ALA A  1  108 ? 19.347  2.559   -0.763  1.00 97.41 108 A  1 
ATOM   873  C C   . ALA A  1  108 ? 20.806  2.131   -0.983  1.00 97.62 108 A  1 
ATOM   874  O O   . ALA A  1  108 ? 21.418  1.545   -0.092  1.00 97.32 108 A  1 
ATOM   875  C CB  . ALA A  1  108 ? 18.376  1.528   -1.326  1.00 97.09 108 A  1 
ATOM   876  N N   . ASN A  1  109 ? 21.396  2.448   -2.121  1.00 97.43 109 A  1 
ATOM   877  C CA  . ASN A  1  109 ? 22.821  2.210   -2.354  1.00 97.31 109 A  1 
ATOM   878  C C   . ASN A  1  109 ? 23.693  3.049   -1.404  1.00 97.78 109 A  1 
ATOM   879  O O   . ASN A  1  109 ? 24.611  2.509   -0.797  1.00 97.53 109 A  1 
ATOM   880  C CB  . ASN A  1  109 ? 23.164  2.507   -3.818  1.00 96.92 109 A  1 
ATOM   881  C CG  . ASN A  1  109 ? 22.642  1.490   -4.807  1.00 93.57 109 A  1 
ATOM   882  O OD1 . ASN A  1  109 ? 22.294  0.359   -4.526  1.00 85.55 109 A  1 
ATOM   883  N ND2 . ASN A  1  109 ? 22.625  1.859   -6.067  1.00 85.20 109 A  1 
ATOM   884  N N   . SER A  1  110 ? 23.360  4.312   -1.199  1.00 97.78 110 A  1 
ATOM   885  C CA  . SER A  1  110 ? 24.060  5.167   -0.240  1.00 97.83 110 A  1 
ATOM   886  C C   . SER A  1  110 ? 23.878  4.691   1.208   1.00 98.19 110 A  1 
ATOM   887  O O   . SER A  1  110 ? 24.830  4.707   1.989   1.00 97.71 110 A  1 
ATOM   888  C CB  . SER A  1  110 ? 23.587  6.609   -0.379  1.00 97.58 110 A  1 
ATOM   889  O OG  . SER A  1  110 ? 23.815  7.090   -1.689  1.00 95.04 110 A  1 
ATOM   890  N N   . MET A  1  111 ? 22.704  4.202   1.567   1.00 98.21 111 A  1 
ATOM   891  C CA  . MET A  1  111 ? 22.473  3.572   2.870   1.00 98.33 111 A  1 
ATOM   892  C C   . MET A  1  111 ? 23.388  2.361   3.076   1.00 98.34 111 A  1 
ATOM   893  O O   . MET A  1  111 ? 23.963  2.182   4.146   1.00 98.08 111 A  1 
ATOM   894  C CB  . MET A  1  111 ? 20.998  3.152   3.000   1.00 98.20 111 A  1 
ATOM   895  C CG  . MET A  1  111 ? 20.073  4.340   3.251   1.00 97.15 111 A  1 
ATOM   896  S SD  . MET A  1  111 ? 20.326  5.143   4.865   1.00 97.55 111 A  1 
ATOM   897  C CE  . MET A  1  111 ? 19.409  4.013   5.937   1.00 94.34 111 A  1 
ATOM   898  N N   . LYS A  1  112 ? 23.581  1.569   2.039   1.00 98.21 112 A  1 
ATOM   899  C CA  . LYS A  1  112 ? 24.484  0.421   2.077   1.00 98.01 112 A  1 
ATOM   900  C C   . LYS A  1  112 ? 25.939  0.845   2.287   1.00 98.16 112 A  1 
ATOM   901  O O   . LYS A  1  112 ? 26.644  0.216   3.068   1.00 97.68 112 A  1 
ATOM   902  C CB  . LYS A  1  112 ? 24.281  -0.392  0.792   1.00 97.25 112 A  1 
ATOM   903  C CG  . LYS A  1  112 ? 24.882  -1.790  0.926   1.00 87.77 112 A  1 
ATOM   904  C CD  . LYS A  1  112 ? 24.512  -2.628  -0.303  1.00 85.50 112 A  1 
ATOM   905  C CE  . LYS A  1  112 ? 24.958  -4.072  -0.066  1.00 74.16 112 A  1 
ATOM   906  N NZ  . LYS A  1  112 ? 24.450  -4.962  -1.124  1.00 66.04 112 A  1 
ATOM   907  N N   . GLU A  1  113 ? 26.366  1.925   1.670   1.00 98.21 113 A  1 
ATOM   908  C CA  . GLU A  1  113 ? 27.696  2.513   1.898   1.00 98.21 113 A  1 
ATOM   909  C C   . GLU A  1  113 ? 27.877  3.011   3.343   1.00 98.30 113 A  1 
ATOM   910  O O   . GLU A  1  113 ? 28.981  2.959   3.883   1.00 97.52 113 A  1 
ATOM   911  C CB  . GLU A  1  113 ? 27.937  3.668   0.923   1.00 97.80 113 A  1 
ATOM   912  C CG  . GLU A  1  113 ? 28.089  3.195   -0.532  1.00 91.46 113 A  1 
ATOM   913  C CD  . GLU A  1  113 ? 28.225  4.349   -1.531  1.00 84.82 113 A  1 
ATOM   914  O OE1 . GLU A  1  113 ? 28.313  4.037   -2.741  1.00 77.21 113 A  1 
ATOM   915  O OE2 . GLU A  1  113 ? 28.248  5.526   -1.109  1.00 78.20 113 A  1 
ATOM   916  N N   . LEU A  1  114 ? 26.798  3.425   4.008   1.00 98.45 114 A  1 
ATOM   917  C CA  . LEU A  1  114 ? 26.810  3.809   5.418   1.00 98.32 114 A  1 
ATOM   918  C C   . LEU A  1  114 ? 26.787  2.615   6.390   1.00 98.20 114 A  1 
ATOM   919  O O   . LEU A  1  114 ? 26.851  2.816   7.601   1.00 97.09 114 A  1 
ATOM   920  C CB  . LEU A  1  114 ? 25.653  4.783   5.690   1.00 98.06 114 A  1 
ATOM   921  C CG  . LEU A  1  114 ? 25.764  6.136   4.956   1.00 96.77 114 A  1 
ATOM   922  C CD1 . LEU A  1  114 ? 24.519  6.967   5.253   1.00 94.42 114 A  1 
ATOM   923  C CD2 . LEU A  1  114 ? 26.982  6.942   5.402   1.00 94.39 114 A  1 
ATOM   924  N N   . GLY A  1  115 ? 26.715  1.405   5.881   1.00 98.23 115 A  1 
ATOM   925  C CA  . GLY A  1  115 ? 26.735  0.173   6.672   1.00 98.13 115 A  1 
ATOM   926  C C   . GLY A  1  115 ? 25.378  -0.522  6.817   1.00 98.32 115 A  1 
ATOM   927  O O   . GLY A  1  115 ? 25.321  -1.602  7.408   1.00 97.48 115 A  1 
ATOM   928  N N   . PHE A  1  116 ? 24.324  0.026   6.257   1.00 98.56 116 A  1 
ATOM   929  C CA  . PHE A  1  116 ? 23.009  -0.608  6.220   1.00 98.53 116 A  1 
ATOM   930  C C   . PHE A  1  116 ? 22.964  -1.689  5.129   1.00 98.33 116 A  1 
ATOM   931  O O   . PHE A  1  116 ? 22.377  -1.534  4.063   1.00 97.66 116 A  1 
ATOM   932  C CB  . PHE A  1  116 ? 21.907  0.446   6.044   1.00 98.58 116 A  1 
ATOM   933  C CG  . PHE A  1  116 ? 21.815  1.433   7.186   1.00 98.69 116 A  1 
ATOM   934  C CD1 . PHE A  1  116 ? 21.017  1.150   8.303   1.00 98.20 116 A  1 
ATOM   935  C CD2 . PHE A  1  116 ? 22.522  2.648   7.131   1.00 98.21 116 A  1 
ATOM   936  C CE1 . PHE A  1  116 ? 20.930  2.062   9.359   1.00 98.14 116 A  1 
ATOM   937  C CE2 . PHE A  1  116 ? 22.443  3.564   8.188   1.00 97.98 116 A  1 
ATOM   938  C CZ  . PHE A  1  116 ? 21.642  3.274   9.312   1.00 98.58 116 A  1 
ATOM   939  N N   . ASN A  1  117 ? 23.662  -2.786  5.404   1.00 98.39 117 A  1 
ATOM   940  C CA  . ASN A  1  117 ? 23.838  -3.861  4.432   1.00 98.03 117 A  1 
ATOM   941  C C   . ASN A  1  117 ? 22.589  -4.717  4.217   1.00 98.11 117 A  1 
ATOM   942  O O   . ASN A  1  117 ? 22.546  -5.489  3.256   1.00 96.86 117 A  1 
ATOM   943  C CB  . ASN A  1  117 ? 25.030  -4.716  4.871   1.00 97.37 117 A  1 
ATOM   944  C CG  . ASN A  1  117 ? 26.325  -3.958  4.729   1.00 95.51 117 A  1 
ATOM   945  O OD1 . ASN A  1  117 ? 26.618  -3.368  3.702   1.00 87.17 117 A  1 
ATOM   946  N ND2 . ASN A  1  117 ? 27.158  -3.954  5.748   1.00 85.66 117 A  1 
ATOM   947  N N   . TYR A  1  118 ? 21.625  -4.588  5.107   1.00 98.40 118 A  1 
ATOM   948  C CA  . TYR A  1  118 ? 20.409  -5.380  5.121   1.00 98.50 118 A  1 
ATOM   949  C C   . TYR A  1  118 ? 19.200  -4.473  5.026   1.00 98.61 118 A  1 
ATOM   950  O O   . TYR A  1  118 ? 19.153  -3.419  5.660   1.00 98.37 118 A  1 
ATOM   951  C CB  . TYR A  1  118 ? 20.367  -6.241  6.391   1.00 98.44 118 A  1 
ATOM   952  C CG  . TYR A  1  118 ? 21.665  -6.956  6.693   1.00 98.36 118 A  1 
ATOM   953  C CD1 . TYR A  1  118 ? 21.990  -8.143  6.022   1.00 97.56 118 A  1 
ATOM   954  C CD2 . TYR A  1  118 ? 22.575  -6.408  7.618   1.00 97.58 118 A  1 
ATOM   955  C CE1 . TYR A  1  118 ? 23.207  -8.793  6.282   1.00 97.06 118 A  1 
ATOM   956  C CE2 . TYR A  1  118 ? 23.793  -7.050  7.882   1.00 97.10 118 A  1 
ATOM   957  C CZ  . TYR A  1  118 ? 24.101  -8.252  7.220   1.00 97.38 118 A  1 
ATOM   958  O OH  . TYR A  1  118 ? 25.284  -8.891  7.487   1.00 96.50 118 A  1 
ATOM   959  N N   . SER A  1  119 ? 18.232  -4.876  4.243   1.00 98.52 119 A  1 
ATOM   960  C CA  . SER A  1  119 ? 16.972  -4.163  4.141   1.00 98.57 119 A  1 
ATOM   961  C C   . SER A  1  119 ? 15.851  -5.081  3.700   1.00 98.59 119 A  1 
ATOM   962  O O   . SER A  1  119 ? 16.080  -6.118  3.077   1.00 98.09 119 A  1 
ATOM   963  C CB  . SER A  1  119 ? 17.091  -2.943  3.219   1.00 98.13 119 A  1 
ATOM   964  O OG  . SER A  1  119 ? 17.514  -3.300  1.915   1.00 96.77 119 A  1 
ATOM   965  N N   . CYS A  1  120 ? 14.638  -4.682  4.030   1.00 98.53 120 A  1 
ATOM   966  C CA  . CYS A  1  120 ? 13.432  -5.288  3.492   1.00 98.55 120 A  1 
ATOM   967  C C   . CYS A  1  120 ? 12.331  -4.235  3.404   1.00 98.54 120 A  1 
ATOM   968  O O   . CYS A  1  120 ? 12.363  -3.231  4.118   1.00 98.18 120 A  1 
ATOM   969  C CB  . CYS A  1  120 ? 13.014  -6.496  4.347   1.00 98.24 120 A  1 
ATOM   970  S SG  . CYS A  1  120 ? 12.708  -6.023  6.072   1.00 98.14 120 A  1 
ATOM   971  N N   . GLY A  1  121 ? 11.372  -4.449  2.533   1.00 98.58 121 A  1 
ATOM   972  C CA  . GLY A  1  121 ? 10.308  -3.491  2.296   1.00 98.44 121 A  1 
ATOM   973  C C   . GLY A  1  121 ? 9.031   -4.162  1.827   1.00 98.46 121 A  1 
ATOM   974  O O   . GLY A  1  121 ? 8.989   -5.381  1.630   1.00 97.66 121 A  1 
ATOM   975  N N   . LEU A  1  122 ? 8.009   -3.348  1.656   1.00 98.32 122 A  1 
ATOM   976  C CA  . LEU A  1  122 ? 6.787   -3.832  1.035   1.00 98.19 122 A  1 
ATOM   977  C C   . LEU A  1  122 ? 7.054   -4.249  -0.420  1.00 97.73 122 A  1 
ATOM   978  O O   . LEU A  1  122 ? 7.919   -3.677  -1.087  1.00 96.26 122 A  1 
ATOM   979  C CB  . LEU A  1  122 ? 5.680   -2.765  1.120   1.00 97.78 122 A  1 
ATOM   980  C CG  . LEU A  1  122 ? 5.131   -2.564  2.544   1.00 97.29 122 A  1 
ATOM   981  C CD1 . LEU A  1  122 ? 4.108   -1.443  2.551   1.00 96.64 122 A  1 
ATOM   982  C CD2 . LEU A  1  122 ? 4.451   -3.811  3.105   1.00 96.60 122 A  1 
ATOM   983  N N   . PRO A  1  123 ? 6.330   -5.250  -0.916  1.00 97.71 123 A  1 
ATOM   984  C CA  . PRO A  1  123 ? 6.514   -5.727  -2.276  1.00 97.11 123 A  1 
ATOM   985  C C   . PRO A  1  123 ? 5.974   -4.737  -3.297  1.00 96.82 123 A  1 
ATOM   986  O O   . PRO A  1  123 ? 5.322   -3.738  -2.977  1.00 95.33 123 A  1 
ATOM   987  C CB  . PRO A  1  123 ? 5.760   -7.060  -2.321  1.00 96.35 123 A  1 
ATOM   988  C CG  . PRO A  1  123 ? 4.613   -6.820  -1.355  1.00 95.56 123 A  1 
ATOM   989  C CD  . PRO A  1  123 ? 5.269   -5.991  -0.263  1.00 97.04 123 A  1 
ATOM   990  N N   . ASN A  1  124 ? 6.214   -5.052  -4.555  1.00 96.50 124 A  1 
ATOM   991  C CA  . ASN A  1  124 ? 5.588   -4.343  -5.657  1.00 96.16 124 A  1 
ATOM   992  C C   . ASN A  1  124 ? 4.063   -4.440  -5.573  1.00 96.25 124 A  1 
ATOM   993  O O   . ASN A  1  124 ? 3.504   -5.415  -5.064  1.00 94.76 124 A  1 
ATOM   994  C CB  . ASN A  1  124 ? 6.111   -4.938  -6.978  1.00 94.72 124 A  1 
ATOM   995  C CG  . ASN A  1  124 ? 5.962   -4.006  -8.169  1.00 94.93 124 A  1 
ATOM   996  O OD1 . ASN A  1  124 ? 5.252   -3.024  -8.165  1.00 91.85 124 A  1 
ATOM   997  N ND2 . ASN A  1  124 ? 6.658   -4.281  -9.249  1.00 91.03 124 A  1 
ATOM   998  N N   . VAL A  1  125 ? 3.412   -3.460  -6.153  1.00 95.64 125 A  1 
ATOM   999  C CA  . VAL A  1  125 ? 1.961   -3.445  -6.286  1.00 95.22 125 A  1 
ATOM   1000 C C   . VAL A  1  125 ? 1.475   -4.715  -6.978  1.00 95.54 125 A  1 
ATOM   1001 O O   . VAL A  1  125 ? 1.965   -5.081  -8.044  1.00 93.45 125 A  1 
ATOM   1002 C CB  . VAL A  1  125 ? 1.513   -2.222  -7.094  1.00 92.98 125 A  1 
ATOM   1003 C CG1 . VAL A  1  125 ? 0.010   -2.163  -7.230  1.00 84.46 125 A  1 
ATOM   1004 C CG2 . VAL A  1  125 ? 1.983   -0.924  -6.437  1.00 85.59 125 A  1 
ATOM   1005 N N   . GLU A  1  126 ? 0.480   -5.353  -6.414  1.00 95.46 126 A  1 
ATOM   1006 C CA  . GLU A  1  126 ? -0.122  -6.518  -7.037  1.00 94.95 126 A  1 
ATOM   1007 C C   . GLU A  1  126 ? -0.927  -6.136  -8.286  1.00 95.43 126 A  1 
ATOM   1008 O O   . GLU A  1  126 ? -1.566  -5.091  -8.348  1.00 94.37 126 A  1 
ATOM   1009 C CB  . GLU A  1  126 ? -0.999  -7.272  -6.043  1.00 93.08 126 A  1 
ATOM   1010 C CG  . GLU A  1  126 ? -0.189  -7.867  -4.904  1.00 82.67 126 A  1 
ATOM   1011 C CD  . GLU A  1  126 ? -1.028  -8.728  -3.960  1.00 78.67 126 A  1 
ATOM   1012 O OE1 . GLU A  1  126 ? -0.434  -9.263  -3.002  1.00 70.99 126 A  1 
ATOM   1013 O OE2 . GLU A  1  126 ? -2.247  -8.862  -4.212  1.00 72.31 126 A  1 
ATOM   1014 N N   . MET A  1  127 ? -0.928  -6.999  -9.273  1.00 95.23 127 A  1 
ATOM   1015 C CA  . MET A  1  127 ? -1.744  -6.765  -10.466 1.00 95.27 127 A  1 
ATOM   1016 C C   . MET A  1  127 ? -3.229  -6.840  -10.155 1.00 95.47 127 A  1 
ATOM   1017 O O   . MET A  1  127 ? -4.001  -6.058  -10.704 1.00 93.74 127 A  1 
ATOM   1018 C CB  . MET A  1  127 ? -1.405  -7.768  -11.567 1.00 93.51 127 A  1 
ATOM   1019 C CG  . MET A  1  127 ? -0.101  -7.430  -12.259 1.00 84.18 127 A  1 
ATOM   1020 S SD  . MET A  1  127 ? 0.139   -8.282  -13.846 1.00 79.94 127 A  1 
ATOM   1021 C CE  . MET A  1  127 ? -1.167  -7.519  -14.829 1.00 70.82 127 A  1 
ATOM   1022 N N   . ALA A  1  128 ? -3.604  -7.741  -9.288  1.00 93.98 128 A  1 
ATOM   1023 C CA  . ALA A  1  128 ? -4.988  -7.949  -8.875  1.00 94.37 128 A  1 
ATOM   1024 C C   . ALA A  1  128 ? -5.422  -6.981  -7.762  1.00 94.55 128 A  1 
ATOM   1025 O O   . ALA A  1  128 ? -6.190  -7.334  -6.874  1.00 92.41 128 A  1 
ATOM   1026 C CB  . ALA A  1  128 ? -5.158  -9.418  -8.503  1.00 93.18 128 A  1 
ATOM   1027 N N   . SER A  1  129 ? -4.913  -5.783  -7.804  1.00 95.48 129 A  1 
ATOM   1028 C CA  . SER A  1  129 ? -5.263  -4.728  -6.864  1.00 95.00 129 A  1 
ATOM   1029 C C   . SER A  1  129 ? -5.549  -3.433  -7.604  1.00 95.06 129 A  1 
ATOM   1030 O O   . SER A  1  129 ? -5.222  -3.298  -8.785  1.00 93.96 129 A  1 
ATOM   1031 C CB  . SER A  1  129 ? -4.146  -4.550  -5.827  1.00 93.86 129 A  1 
ATOM   1032 O OG  . SER A  1  129 ? -3.039  -3.884  -6.399  1.00 91.73 129 A  1 
ATOM   1033 N N   . ILE A  1  130 ? -6.126  -2.486  -6.905  1.00 95.42 130 A  1 
ATOM   1034 C CA  . ILE A  1  130 ? -6.366  -1.155  -7.462  1.00 95.03 130 A  1 
ATOM   1035 C C   . ILE A  1  130 ? -5.170  -0.234  -7.244  1.00 95.48 130 A  1 
ATOM   1036 O O   . ILE A  1  130 ? -4.969  0.700   -8.014  1.00 94.40 130 A  1 
ATOM   1037 C CB  . ILE A  1  130 ? -7.678  -0.599  -6.900  1.00 93.22 130 A  1 
ATOM   1038 C CG1 . ILE A  1  130 ? -8.798  -1.438  -7.546  1.00 87.00 130 A  1 
ATOM   1039 C CG2 . ILE A  1  130 ? -7.849  0.909   -7.175  1.00 85.95 130 A  1 
ATOM   1040 C CD1 . ILE A  1  130 ? -10.212 -0.990  -7.223  1.00 78.57 130 A  1 
ATOM   1041 N N   . ALA A  1  131 ? -4.358  -0.529  -6.259  1.00 95.52 131 A  1 
ATOM   1042 C CA  . ALA A  1  131 ? -3.171  0.253   -5.972  1.00 95.80 131 A  1 
ATOM   1043 C C   . ALA A  1  131 ? -2.294  0.424   -7.223  1.00 95.70 131 A  1 
ATOM   1044 O O   . ALA A  1  131 ? -2.141  -0.496  -8.033  1.00 94.77 131 A  1 
ATOM   1045 C CB  . ALA A  1  131 ? -2.411  -0.388  -4.818  1.00 95.76 131 A  1 
ATOM   1046 N N   . VAL A  1  132 ? -1.725  1.603   -7.355  1.00 94.61 132 A  1 
ATOM   1047 C CA  . VAL A  1  132 ? -0.806  1.959   -8.434  1.00 94.21 132 A  1 
ATOM   1048 C C   . VAL A  1  132 ? 0.587   2.311   -7.913  1.00 94.38 132 A  1 
ATOM   1049 O O   . VAL A  1  132 ? 1.543   2.246   -8.670  1.00 93.34 132 A  1 
ATOM   1050 C CB  . VAL A  1  132 ? -1.354  3.104   -9.311  1.00 93.36 132 A  1 
ATOM   1051 C CG1 . VAL A  1  132 ? -2.669  2.694   -9.999  1.00 90.58 132 A  1 
ATOM   1052 C CG2 . VAL A  1  132 ? -1.602  4.399   -8.532  1.00 91.15 132 A  1 
ATOM   1053 N N   . ALA A  1  133 ? 0.693   2.637   -6.637  1.00 94.90 133 A  1 
ATOM   1054 C CA  . ALA A  1  133 ? 1.954   2.881   -5.952  1.00 94.73 133 A  1 
ATOM   1055 C C   . ALA A  1  133 ? 2.203   1.814   -4.888  1.00 95.38 133 A  1 
ATOM   1056 O O   . ALA A  1  133 ? 1.258   1.287   -4.294  1.00 94.88 133 A  1 
ATOM   1057 C CB  . ALA A  1  133 ? 1.929   4.295   -5.362  1.00 93.30 133 A  1 
ATOM   1058 N N   . ASP A  1  134 ? 3.475   1.494   -4.657  1.00 96.19 134 A  1 
ATOM   1059 C CA  . ASP A  1  134 ? 3.863   0.637   -3.539  1.00 96.38 134 A  1 
ATOM   1060 C C   . ASP A  1  134 ? 3.572   1.319   -2.190  1.00 96.50 134 A  1 
ATOM   1061 O O   . ASP A  1  134 ? 3.163   2.476   -2.129  1.00 95.41 134 A  1 
ATOM   1062 C CB  . ASP A  1  134 ? 5.329   0.185   -3.695  1.00 95.44 134 A  1 
ATOM   1063 C CG  . ASP A  1  134 ? 6.371   1.301   -3.692  1.00 95.70 134 A  1 
ATOM   1064 O OD1 . ASP A  1  134 ? 6.141   2.359   -3.084  1.00 92.96 134 A  1 
ATOM   1065 O OD2 . ASP A  1  134 ? 7.434   1.104   -4.329  1.00 92.75 134 A  1 
ATOM   1066 N N   . GLY A  1  135 ? 3.740   0.580   -1.110  1.00 97.04 135 A  1 
ATOM   1067 C CA  . GLY A  1  135 ? 3.404   1.091   0.219   1.00 97.17 135 A  1 
ATOM   1068 C C   . GLY A  1  135 ? 4.443   2.019   0.837   1.00 97.30 135 A  1 
ATOM   1069 O O   . GLY A  1  135 ? 4.180   2.609   1.884   1.00 95.87 135 A  1 
ATOM   1070 N N   . GLY A  1  136 ? 5.629   2.141   0.231   1.00 97.42 136 A  1 
ATOM   1071 C CA  . GLY A  1  136 ? 6.666   3.059   0.678   1.00 97.22 136 A  1 
ATOM   1072 C C   . GLY A  1  136 ? 7.272   2.771   2.050   1.00 97.71 136 A  1 
ATOM   1073 O O   . GLY A  1  136 ? 7.911   3.648   2.628   1.00 96.50 136 A  1 
ATOM   1074 N N   . VAL A  1  137 ? 7.104   1.573   2.587   1.00 98.32 137 A  1 
ATOM   1075 C CA  . VAL A  1  137 ? 7.663   1.184   3.887   1.00 98.60 137 A  1 
ATOM   1076 C C   . VAL A  1  137 ? 8.913   0.331   3.675   1.00 98.63 137 A  1 
ATOM   1077 O O   . VAL A  1  137 ? 8.842   -0.717  3.033   1.00 98.20 137 A  1 
ATOM   1078 C CB  . VAL A  1  137 ? 6.638   0.448   4.764   1.00 98.45 137 A  1 
ATOM   1079 C CG1 . VAL A  1  137 ? 7.214   0.135   6.139   1.00 97.61 137 A  1 
ATOM   1080 C CG2 . VAL A  1  137 ? 5.372   1.286   4.967   1.00 97.62 137 A  1 
ATOM   1081 N N   . ILE A  1  138 ? 10.034  0.765   4.237   1.00 98.65 138 A  1 
ATOM   1082 C CA  . ILE A  1  138 ? 11.312  0.052   4.155   1.00 98.65 138 A  1 
ATOM   1083 C C   . ILE A  1  138 ? 11.992  0.063   5.522   1.00 98.73 138 A  1 
ATOM   1084 O O   . ILE A  1  138 ? 12.066  1.096   6.181   1.00 98.60 138 A  1 
ATOM   1085 C CB  . ILE A  1  138 ? 12.236  0.660   3.067   1.00 98.43 138 A  1 
ATOM   1086 C CG1 . ILE A  1  138 ? 11.531  0.747   1.692   1.00 97.05 138 A  1 
ATOM   1087 C CG2 . ILE A  1  138 ? 13.534  -0.163  2.947   1.00 97.32 138 A  1 
ATOM   1088 C CD1 . ILE A  1  138 ? 12.349  1.425   0.584   1.00 96.04 138 A  1 
ATOM   1089 N N   . ILE A  1  139 ? 12.547  -1.072  5.914   1.00 98.75 139 A  1 
ATOM   1090 C CA  . ILE A  1  139 ? 13.445  -1.198  7.062   1.00 98.78 139 A  1 
ATOM   1091 C C   . ILE A  1  139 ? 14.871  -1.351  6.524   1.00 98.79 139 A  1 
ATOM   1092 O O   . ILE A  1  139 ? 15.154  -2.312  5.811   1.00 98.51 139 A  1 
ATOM   1093 C CB  . ILE A  1  139 ? 13.054  -2.387  7.963   1.00 98.78 139 A  1 
ATOM   1094 C CG1 . ILE A  1  139 ? 11.618  -2.232  8.501   1.00 98.13 139 A  1 
ATOM   1095 C CG2 . ILE A  1  139 ? 14.057  -2.524  9.124   1.00 98.29 139 A  1 
ATOM   1096 C CD1 . ILE A  1  139 ? 11.092  -3.471  9.228   1.00 98.04 139 A  1 
ATOM   1097 N N   . PHE A  1  140 ? 15.759  -0.449  6.909   1.00 98.87 140 A  1 
ATOM   1098 C CA  . PHE A  1  140 ? 17.198  -0.589  6.727   1.00 98.82 140 A  1 
ATOM   1099 C C   . PHE A  1  140 ? 17.839  -1.003  8.045   1.00 98.85 140 A  1 
ATOM   1100 O O   . PHE A  1  140 ? 17.495  -0.470  9.096   1.00 98.53 140 A  1 
ATOM   1101 C CB  . PHE A  1  140 ? 17.792  0.730   6.226   1.00 98.66 140 A  1 
ATOM   1102 C CG  . PHE A  1  140 ? 17.337  1.124   4.844   1.00 98.60 140 A  1 
ATOM   1103 C CD1 . PHE A  1  140 ? 18.029  0.648   3.713   1.00 97.60 140 A  1 
ATOM   1104 C CD2 . PHE A  1  140 ? 16.207  1.947   4.669   1.00 97.71 140 A  1 
ATOM   1105 C CE1 . PHE A  1  140 ? 17.604  0.991   2.425   1.00 97.54 140 A  1 
ATOM   1106 C CE2 . PHE A  1  140 ? 15.776  2.289   3.382   1.00 97.37 140 A  1 
ATOM   1107 C CZ  . PHE A  1  140 ? 16.479  1.815   2.263   1.00 97.86 140 A  1 
ATOM   1108 N N   . SER A  1  141 ? 18.795  -1.921  8.000   1.00 98.72 141 A  1 
ATOM   1109 C CA  . SER A  1  141 ? 19.490  -2.409  9.182   1.00 98.75 141 A  1 
ATOM   1110 C C   . SER A  1  141 ? 20.978  -2.609  8.926   1.00 98.79 141 A  1 
ATOM   1111 O O   . SER A  1  141 ? 21.382  -3.122  7.879   1.00 98.41 141 A  1 
ATOM   1112 C CB  . SER A  1  141 ? 18.838  -3.713  9.659   1.00 98.70 141 A  1 
ATOM   1113 O OG  . SER A  1  141 ? 19.440  -4.141  10.860  1.00 98.16 141 A  1 
ATOM   1114 N N   . LYS A  1  142 ? 21.797  -2.243  9.911   1.00 98.50 142 A  1 
ATOM   1115 C CA  . LYS A  1  142 ? 23.212  -2.639  9.961   1.00 98.48 142 A  1 
ATOM   1116 C C   . LYS A  1  142 ? 23.372  -4.064  10.494  1.00 98.21 142 A  1 
ATOM   1117 O O   . LYS A  1  142 ? 24.379  -4.703  10.217  1.00 97.60 142 A  1 
ATOM   1118 C CB  . LYS A  1  142 ? 23.988  -1.677  10.866  1.00 98.39 142 A  1 
ATOM   1119 C CG  . LYS A  1  142 ? 24.094  -0.274  10.262  1.00 98.04 142 A  1 
ATOM   1120 C CD  . LYS A  1  142 ? 24.786  0.649   11.267  1.00 97.42 142 A  1 
ATOM   1121 C CE  . LYS A  1  142 ? 24.811  2.068   10.738  1.00 96.71 142 A  1 
ATOM   1122 N NZ  . LYS A  1  142 ? 25.088  3.017   11.839  1.00 95.79 142 A  1 
ATOM   1123 N N   . LEU A  1  143 ? 22.400  -4.522  11.248  1.00 98.57 143 A  1 
ATOM   1124 C CA  . LEU A  1  143 ? 22.375  -5.841  11.851  1.00 98.58 143 A  1 
ATOM   1125 C C   . LEU A  1  143 ? 21.727  -6.847  10.888  1.00 98.59 143 A  1 
ATOM   1126 O O   . LEU A  1  143 ? 20.815  -6.469  10.158  1.00 98.15 143 A  1 
ATOM   1127 C CB  . LEU A  1  143 ? 21.584  -5.775  13.167  1.00 98.41 143 A  1 
ATOM   1128 C CG  . LEU A  1  143 ? 22.135  -4.764  14.174  1.00 97.90 143 A  1 
ATOM   1129 C CD1 . LEU A  1  143 ? 21.117  -4.590  15.300  1.00 96.74 143 A  1 
ATOM   1130 C CD2 . LEU A  1  143 ? 23.479  -5.230  14.747  1.00 96.61 143 A  1 
ATOM   1131 N N   . PRO A  1  144 ? 22.159  -8.097  10.920  1.00 98.43 144 A  1 
ATOM   1132 C CA  . PRO A  1  144 ? 21.610  -9.109  10.026  1.00 98.37 144 A  1 
ATOM   1133 C C   . PRO A  1  144 ? 20.098  -9.269  10.149  1.00 98.34 144 A  1 
ATOM   1134 O O   . PRO A  1  144 ? 19.566  -9.431  11.248  1.00 97.86 144 A  1 
ATOM   1135 C CB  . PRO A  1  144 ? 22.351  -10.407 10.378  1.00 97.98 144 A  1 
ATOM   1136 C CG  . PRO A  1  144 ? 23.666  -9.920  10.977  1.00 96.86 144 A  1 
ATOM   1137 C CD  . PRO A  1  144 ? 23.266  -8.638  11.691  1.00 98.09 144 A  1 
ATOM   1138 N N   . ILE A  1  145 ? 19.425  -9.295  9.027   1.00 98.35 145 A  1 
ATOM   1139 C CA  . ILE A  1  145 ? 18.010  -9.665  8.943   1.00 98.38 145 A  1 
ATOM   1140 C C   . ILE A  1  145 ? 17.940  -11.175 8.681   1.00 97.91 145 A  1 
ATOM   1141 O O   . ILE A  1  145 ? 18.281  -11.652 7.602   1.00 97.21 145 A  1 
ATOM   1142 C CB  . ILE A  1  145 ? 17.259  -8.833  7.882   1.00 98.45 145 A  1 
ATOM   1143 C CG1 . ILE A  1  145 ? 17.267  -7.334  8.274   1.00 97.97 145 A  1 
ATOM   1144 C CG2 . ILE A  1  145 ? 15.816  -9.351  7.737   1.00 98.05 145 A  1 
ATOM   1145 C CD1 . ILE A  1  145 ? 16.647  -6.392  7.227   1.00 97.87 145 A  1 
ATOM   1146 N N   . LEU A  1  146 ? 17.504  -11.904 9.688   1.00 98.18 146 A  1 
ATOM   1147 C CA  . LEU A  1  146 ? 17.413  -13.367 9.666   1.00 97.63 146 A  1 
ATOM   1148 C C   . LEU A  1  146 ? 16.153  -13.875 8.964   1.00 97.31 146 A  1 
ATOM   1149 O O   . LEU A  1  146 ? 16.106  -15.014 8.511   1.00 96.17 146 A  1 
ATOM   1150 C CB  . LEU A  1  146 ? 17.423  -13.891 11.115  1.00 97.33 146 A  1 
ATOM   1151 C CG  . LEU A  1  146 ? 18.638  -13.473 11.963  1.00 96.87 146 A  1 
ATOM   1152 C CD1 . LEU A  1  146 ? 18.498  -14.098 13.352  1.00 96.06 146 A  1 
ATOM   1153 C CD2 . LEU A  1  146 ? 19.957  -13.933 11.342  1.00 96.03 146 A  1 
ATOM   1154 N N   . GLN A  1  147 ? 15.136  -13.053 8.939   1.00 97.70 147 A  1 
ATOM   1155 C CA  . GLN A  1  147 ? 13.883  -13.342 8.266   1.00 97.65 147 A  1 
ATOM   1156 C C   . GLN A  1  147 ? 13.155  -12.024 8.004   1.00 98.05 147 A  1 
ATOM   1157 O O   . GLN A  1  147 ? 13.284  -11.078 8.778   1.00 97.79 147 A  1 
ATOM   1158 C CB  . GLN A  1  147 ? 13.059  -14.295 9.142   1.00 96.32 147 A  1 
ATOM   1159 C CG  . GLN A  1  147 ? 11.818  -14.843 8.433   1.00 90.52 147 A  1 
ATOM   1160 C CD  . GLN A  1  147 ? 11.150  -15.985 9.194   1.00 85.71 147 A  1 
ATOM   1161 O OE1 . GLN A  1  147 ? 11.609  -16.465 10.214  1.00 78.06 147 A  1 
ATOM   1162 N NE2 . GLN A  1  147 ? 10.037  -16.485 8.709   1.00 71.91 147 A  1 
ATOM   1163 N N   . HIS A  1  148 ? 12.372  -11.985 6.945   1.00 98.18 148 A  1 
ATOM   1164 C CA  . HIS A  1  148 ? 11.454  -10.894 6.692   1.00 98.13 148 A  1 
ATOM   1165 C C   . HIS A  1  148 ? 10.113  -11.439 6.196   1.00 98.12 148 A  1 
ATOM   1166 O O   . HIS A  1  148 ? 10.038  -12.535 5.652   1.00 97.44 148 A  1 
ATOM   1167 C CB  . HIS A  1  148 ? 12.079  -9.875  5.723   1.00 97.66 148 A  1 
ATOM   1168 C CG  . HIS A  1  148 ? 12.384  -10.436 4.365   1.00 96.23 148 A  1 
ATOM   1169 N ND1 . HIS A  1  148 ? 11.481  -10.697 3.371   1.00 82.58 148 A  1 
ATOM   1170 C CD2 . HIS A  1  148 ? 13.618  -10.800 3.883   1.00 82.92 148 A  1 
ATOM   1171 C CE1 . HIS A  1  148 ? 12.144  -11.211 2.322   1.00 87.41 148 A  1 
ATOM   1172 N NE2 . HIS A  1  148 ? 13.454  -11.289 2.592   1.00 89.47 148 A  1 
ATOM   1173 N N   . ASP A  1  149 ? 9.080   -10.662 6.421   1.00 98.38 149 A  1 
ATOM   1174 C CA  . ASP A  1  149 ? 7.719   -10.971 5.998   1.00 98.30 149 A  1 
ATOM   1175 C C   . ASP A  1  149 ? 6.964   -9.644  5.830   1.00 98.54 149 A  1 
ATOM   1176 O O   . ASP A  1  149 ? 7.489   -8.573  6.144   1.00 98.35 149 A  1 
ATOM   1177 C CB  . ASP A  1  149 ? 7.070   -11.890 7.047   1.00 97.76 149 A  1 
ATOM   1178 C CG  . ASP A  1  149 ? 5.844   -12.673 6.566   1.00 97.26 149 A  1 
ATOM   1179 O OD1 . ASP A  1  149 ? 5.440   -12.544 5.394   1.00 95.79 149 A  1 
ATOM   1180 O OD2 . ASP A  1  149 ? 5.301   -13.459 7.380   1.00 95.04 149 A  1 
ATOM   1181 N N   . TYR A  1  150 ? 5.749   -9.705  5.346   1.00 98.64 150 A  1 
ATOM   1182 C CA  . TYR A  1  150 ? 4.915   -8.523  5.217   1.00 98.67 150 A  1 
ATOM   1183 C C   . TYR A  1  150 ? 3.436   -8.891  5.218   1.00 98.54 150 A  1 
ATOM   1184 O O   . TYR A  1  150 ? 3.056   -10.051 5.018   1.00 98.06 150 A  1 
ATOM   1185 C CB  . TYR A  1  150 ? 5.283   -7.748  3.937   1.00 98.48 150 A  1 
ATOM   1186 C CG  . TYR A  1  150 ? 4.956   -8.483  2.655   1.00 98.40 150 A  1 
ATOM   1187 C CD1 . TYR A  1  150 ? 5.904   -9.349  2.062   1.00 97.82 150 A  1 
ATOM   1188 C CD2 . TYR A  1  150 ? 3.694   -8.343  2.057   1.00 97.68 150 A  1 
ATOM   1189 C CE1 . TYR A  1  150 ? 5.598   -10.050 0.901   1.00 97.25 150 A  1 
ATOM   1190 C CE2 . TYR A  1  150 ? 3.369   -9.051  0.888   1.00 97.14 150 A  1 
ATOM   1191 C CZ  . TYR A  1  150 ? 4.329   -9.906  0.312   1.00 97.12 150 A  1 
ATOM   1192 O OH  . TYR A  1  150 ? 4.015   -10.586 -0.837  1.00 95.74 150 A  1 
ATOM   1193 N N   . THR A  1  151 ? 2.614   -7.890  5.389   1.00 98.60 151 A  1 
ATOM   1194 C CA  . THR A  1  151 ? 1.193   -7.942  5.061   1.00 98.55 151 A  1 
ATOM   1195 C C   . THR A  1  151 ? 0.798   -6.665  4.339   1.00 98.60 151 A  1 
ATOM   1196 O O   . THR A  1  151 ? 1.261   -5.584  4.700   1.00 98.13 151 A  1 
ATOM   1197 C CB  . THR A  1  151 ? 0.347   -8.203  6.318   1.00 97.92 151 A  1 
ATOM   1198 O OG1 . THR A  1  151 ? -0.974  -8.504  5.947   1.00 93.86 151 A  1 
ATOM   1199 C CG2 . THR A  1  151 ? 0.292   -7.035  7.306   1.00 91.79 151 A  1 
ATOM   1200 N N   . ILE A  1  152 ? -0.014  -6.800  3.313   1.00 98.45 152 A  1 
ATOM   1201 C CA  . ILE A  1  152 ? -0.680  -5.677  2.656   1.00 98.10 152 A  1 
ATOM   1202 C C   . ILE A  1  152 ? -2.072  -5.556  3.265   1.00 98.07 152 A  1 
ATOM   1203 O O   . ILE A  1  152 ? -2.764  -6.560  3.390   1.00 97.19 152 A  1 
ATOM   1204 C CB  . ILE A  1  152 ? -0.724  -5.869  1.128   1.00 97.45 152 A  1 
ATOM   1205 C CG1 . ILE A  1  152 ? 0.683   -5.979  0.500   1.00 95.12 152 A  1 
ATOM   1206 C CG2 . ILE A  1  152 ? -1.518  -4.738  0.453   1.00 95.66 152 A  1 
ATOM   1207 C CD1 . ILE A  1  152 ? 1.603   -4.786  0.770   1.00 88.15 152 A  1 
ATOM   1208 N N   . PHE A  1  153 ? -2.453  -4.348  3.648   1.00 98.01 153 A  1 
ATOM   1209 C CA  . PHE A  1  153 ? -3.753  -4.138  4.260   1.00 97.96 153 A  1 
ATOM   1210 C C   . PHE A  1  153 ? -4.892  -4.379  3.270   1.00 97.21 153 A  1 
ATOM   1211 O O   . PHE A  1  153 ? -4.861  -3.904  2.137   1.00 95.82 153 A  1 
ATOM   1212 C CB  . PHE A  1  153 ? -3.831  -2.742  4.870   1.00 98.01 153 A  1 
ATOM   1213 C CG  . PHE A  1  153 ? -2.793  -2.448  5.933   1.00 98.36 153 A  1 
ATOM   1214 C CD1 . PHE A  1  153 ? -2.463  -3.406  6.912   1.00 98.03 153 A  1 
ATOM   1215 C CD2 . PHE A  1  153 ? -2.158  -1.194  5.964   1.00 97.84 153 A  1 
ATOM   1216 C CE1 . PHE A  1  153 ? -1.514  -3.123  7.898   1.00 98.01 153 A  1 
ATOM   1217 C CE2 . PHE A  1  153 ? -1.210  -0.898  6.949   1.00 97.81 153 A  1 
ATOM   1218 C CZ  . PHE A  1  153 ? -0.882  -1.863  7.922   1.00 98.31 153 A  1 
ATOM   1219 N N   . GLN A  1  154 ? -5.908  -5.088  3.728   1.00 97.17 154 A  1 
ATOM   1220 C CA  . GLN A  1  154 ? -7.068  -5.411  2.904   1.00 96.34 154 A  1 
ATOM   1221 C C   . GLN A  1  154 ? -8.059  -4.253  2.799   1.00 96.20 154 A  1 
ATOM   1222 O O   . GLN A  1  154 ? -8.781  -4.147  1.812   1.00 93.17 154 A  1 
ATOM   1223 C CB  . GLN A  1  154 ? -7.781  -6.629  3.479   1.00 94.56 154 A  1 
ATOM   1224 C CG  . GLN A  1  154 ? -6.920  -7.895  3.390   1.00 85.40 154 A  1 
ATOM   1225 C CD  . GLN A  1  154 ? -7.661  -9.144  3.842   1.00 77.84 154 A  1 
ATOM   1226 O OE1 . GLN A  1  154 ? -8.773  -9.107  4.348   1.00 69.95 154 A  1 
ATOM   1227 N NE2 . GLN A  1  154 ? -7.077  -10.309 3.666   1.00 66.74 154 A  1 
ATOM   1228 N N   . LEU A  1  155 ? -8.110  -3.428  3.826   1.00 96.16 155 A  1 
ATOM   1229 C CA  . LEU A  1  155 ? -8.987  -2.266  3.861   1.00 95.73 155 A  1 
ATOM   1230 C C   . LEU A  1  155 ? -8.182  -0.983  3.743   1.00 96.02 155 A  1 
ATOM   1231 O O   . LEU A  1  155 ? -7.125  -0.832  4.347   1.00 94.61 155 A  1 
ATOM   1232 C CB  . LEU A  1  155 ? -9.841  -2.266  5.140   1.00 94.10 155 A  1 
ATOM   1233 C CG  . LEU A  1  155 ? -10.844 -3.422  5.254   1.00 88.44 155 A  1 
ATOM   1234 C CD1 . LEU A  1  155 ? -11.620 -3.281  6.557   1.00 84.83 155 A  1 
ATOM   1235 C CD2 . LEU A  1  155 ? -11.860 -3.447  4.116   1.00 84.25 155 A  1 
ATOM   1236 N N   . CYS A  1  156 ? -8.741  -0.054  2.990   1.00 94.79 156 A  1 
ATOM   1237 C CA  . CYS A  1  156 ? -8.252  1.296   2.836   1.00 94.15 156 A  1 
ATOM   1238 C C   . CYS A  1  156 ? -9.436  2.209   2.509   1.00 94.41 156 A  1 
ATOM   1239 O O   . CYS A  1  156 ? -10.530 1.732   2.168   1.00 92.39 156 A  1 
ATOM   1240 C CB  . CYS A  1  156 ? -7.176  1.328   1.742   1.00 92.04 156 A  1 
ATOM   1241 S SG  . CYS A  1  156 ? -7.802  0.573   0.206   1.00 85.04 156 A  1 
ATOM   1242 N N   . CYS A  1  157 ? -9.247  3.505   2.616   1.00 94.34 157 A  1 
ATOM   1243 C CA  . CYS A  1  157 ? -10.232 4.489   2.189   1.00 93.82 157 A  1 
ATOM   1244 C C   . CYS A  1  157 ? -9.555  5.757   1.682   1.00 93.72 157 A  1 
ATOM   1245 O O   . CYS A  1  157 ? -8.348  5.956   1.856   1.00 92.69 157 A  1 
ATOM   1246 C CB  . CYS A  1  157 ? -11.236 4.747   3.327   1.00 92.45 157 A  1 
ATOM   1247 S SG  . CYS A  1  157 ? -10.471 5.552   4.766   1.00 90.20 157 A  1 
ATOM   1248 N N   . GLY A  1  158 ? -10.323 6.613   1.041   1.00 91.95 158 A  1 
ATOM   1249 C CA  . GLY A  1  158 ? -9.803  7.862   0.516   1.00 90.84 158 A  1 
ATOM   1250 C C   . GLY A  1  158 ? -8.708  7.652   -0.533  1.00 91.30 158 A  1 
ATOM   1251 O O   . GLY A  1  158 ? -8.835  6.817   -1.425  1.00 89.76 158 A  1 
ATOM   1252 N N   . GLN A  1  159 ? -7.644  8.417   -0.434  1.00 89.61 159 A  1 
ATOM   1253 C CA  . GLN A  1  159 ? -6.546  8.364   -1.397  1.00 89.42 159 A  1 
ATOM   1254 C C   . GLN A  1  159 ? -5.682  7.112   -1.239  1.00 91.33 159 A  1 
ATOM   1255 O O   . GLN A  1  159 ? -5.114  6.650   -2.229  1.00 90.23 159 A  1 
ATOM   1256 C CB  . GLN A  1  159 ? -5.696  9.633   -1.270  1.00 86.21 159 A  1 
ATOM   1257 C CG  . GLN A  1  159 ? -6.483  10.894  -1.662  1.00 77.86 159 A  1 
ATOM   1258 C CD  . GLN A  1  159 ? -5.631  12.161  -1.594  1.00 74.16 159 A  1 
ATOM   1259 O OE1 . GLN A  1  159 ? -4.459  12.153  -1.295  1.00 66.39 159 A  1 
ATOM   1260 N NE2 . GLN A  1  159 ? -6.194  13.317  -1.873  1.00 64.38 159 A  1 
ATOM   1261 N N   . ASP A  1  160 ? -5.643  6.540   -0.055  1.00 92.63 160 A  1 
ATOM   1262 C CA  . ASP A  1  160 ? -4.877  5.332   0.226   1.00 93.64 160 A  1 
ATOM   1263 C C   . ASP A  1  160 ? -5.366  4.112   -0.574  1.00 94.01 160 A  1 
ATOM   1264 O O   . ASP A  1  160 ? -4.661  3.119   -0.693  1.00 92.80 160 A  1 
ATOM   1265 C CB  . ASP A  1  160 ? -4.910  5.023   1.729   1.00 93.68 160 A  1 
ATOM   1266 C CG  . ASP A  1  160 ? -3.982  5.895   2.574   1.00 93.57 160 A  1 
ATOM   1267 O OD1 . ASP A  1  160 ? -3.327  6.814   2.057   1.00 90.77 160 A  1 
ATOM   1268 O OD2 . ASP A  1  160 ? -3.866  5.597   3.783   1.00 91.16 160 A  1 
ATOM   1269 N N   . TYR A  1  161 ? -6.527  4.229   -1.176  1.00 93.27 161 A  1 
ATOM   1270 C CA  . TYR A  1  161 ? -7.050  3.212   -2.089  1.00 92.94 161 A  1 
ATOM   1271 C C   . TYR A  1  161 ? -6.099  2.907   -3.264  1.00 93.70 161 A  1 
ATOM   1272 O O   . TYR A  1  161 ? -6.103  1.806   -3.806  1.00 92.45 161 A  1 
ATOM   1273 C CB  . TYR A  1  161 ? -8.397  3.725   -2.606  1.00 91.44 161 A  1 
ATOM   1274 C CG  . TYR A  1  161 ? -9.279  2.623   -3.135  1.00 87.63 161 A  1 
ATOM   1275 C CD1 . TYR A  1  161 ? -9.467  2.467   -4.511  1.00 82.81 161 A  1 
ATOM   1276 C CD2 . TYR A  1  161 ? -9.911  1.757   -2.227  1.00 81.88 161 A  1 
ATOM   1277 C CE1 . TYR A  1  161 ? -10.299 1.449   -4.980  1.00 79.91 161 A  1 
ATOM   1278 C CE2 . TYR A  1  161 ? -10.743 0.736   -2.693  1.00 78.71 161 A  1 
ATOM   1279 C CZ  . TYR A  1  161 ? -10.939 0.587   -4.070  1.00 79.01 161 A  1 
ATOM   1280 O OH  . TYR A  1  161 ? -11.750 -0.414  -4.529  1.00 75.51 161 A  1 
ATOM   1281 N N   . PHE A  1  162 ? -5.279  3.881   -3.633  1.00 93.06 162 A  1 
ATOM   1282 C CA  . PHE A  1  162 ? -4.322  3.757   -4.727  1.00 93.30 162 A  1 
ATOM   1283 C C   . PHE A  1  162 ? -2.906  3.398   -4.266  1.00 94.04 162 A  1 
ATOM   1284 O O   . PHE A  1  162 ? -2.001  3.296   -5.094  1.00 93.14 162 A  1 
ATOM   1285 C CB  . PHE A  1  162 ? -4.333  5.047   -5.549  1.00 92.57 162 A  1 
ATOM   1286 C CG  . PHE A  1  162 ? -5.686  5.365   -6.145  1.00 91.75 162 A  1 
ATOM   1287 C CD1 . PHE A  1  162 ? -6.170  4.631   -7.247  1.00 89.05 162 A  1 
ATOM   1288 C CD2 . PHE A  1  162 ? -6.493  6.376   -5.585  1.00 89.00 162 A  1 
ATOM   1289 C CE1 . PHE A  1  162 ? -7.425  4.908   -7.786  1.00 87.88 162 A  1 
ATOM   1290 C CE2 . PHE A  1  162 ? -7.750  6.652   -6.121  1.00 87.47 162 A  1 
ATOM   1291 C CZ  . PHE A  1  162 ? -8.221  5.921   -7.225  1.00 88.22 162 A  1 
ATOM   1292 N N   . VAL A  1  163 ? -2.709  3.194   -2.976  1.00 94.95 163 A  1 
ATOM   1293 C CA  . VAL A  1  163 ? -1.416  2.877   -2.366  1.00 95.35 163 A  1 
ATOM   1294 C C   . VAL A  1  163 ? -1.481  1.497   -1.726  1.00 95.91 163 A  1 
ATOM   1295 O O   . VAL A  1  163 ? -2.424  1.177   -1.010  1.00 95.58 163 A  1 
ATOM   1296 C CB  . VAL A  1  163 ? -1.016  3.949   -1.342  1.00 94.31 163 A  1 
ATOM   1297 C CG1 . VAL A  1  163 ? 0.371   3.669   -0.755  1.00 90.43 163 A  1 
ATOM   1298 C CG2 . VAL A  1  163 ? -0.973  5.345   -1.972  1.00 90.51 163 A  1 
ATOM   1299 N N   . SER A  1  164 ? -0.469  0.670   -1.964  1.00 96.83 164 A  1 
ATOM   1300 C CA  . SER A  1  164 ? -0.398  -0.680  -1.395  1.00 97.03 164 A  1 
ATOM   1301 C C   . SER A  1  164 ? 0.169   -0.667  0.035   1.00 97.40 164 A  1 
ATOM   1302 O O   . SER A  1  164 ? 1.188   -1.302  0.304   1.00 96.24 164 A  1 
ATOM   1303 C CB  . SER A  1  164 ? 0.378   -1.598  -2.341  1.00 96.23 164 A  1 
ATOM   1304 O OG  . SER A  1  164 ? 0.091   -2.945  -2.072  1.00 91.74 164 A  1 
ATOM   1305 N N   . LYS A  1  165 ? -0.476  0.066   0.942   1.00 97.69 165 A  1 
ATOM   1306 C CA  . LYS A  1  165 ? -0.035  0.177   2.333   1.00 97.62 165 A  1 
ATOM   1307 C C   . LYS A  1  165 ? -0.050  -1.178  3.052   1.00 97.93 165 A  1 
ATOM   1308 O O   . LYS A  1  165 ? -0.862  -2.059  2.753   1.00 97.33 165 A  1 
ATOM   1309 C CB  . LYS A  1  165 ? -0.881  1.203   3.108   1.00 96.73 165 A  1 
ATOM   1310 C CG  . LYS A  1  165 ? -0.438  2.656   2.821   1.00 94.19 165 A  1 
ATOM   1311 C CD  . LYS A  1  165 ? -1.136  3.620   3.783   1.00 93.34 165 A  1 
ATOM   1312 C CE  . LYS A  1  165 ? -0.591  5.049   3.630   1.00 91.99 165 A  1 
ATOM   1313 N NZ  . LYS A  1  165 ? -1.275  5.990   4.530   1.00 90.53 165 A  1 
ATOM   1314 N N   . GLY A  1  166 ? 0.838   -1.299  4.021   1.00 98.44 166 A  1 
ATOM   1315 C CA  . GLY A  1  166 ? 0.992   -2.523  4.779   1.00 98.55 166 A  1 
ATOM   1316 C C   . GLY A  1  166 ? 1.985   -2.394  5.928   1.00 98.74 166 A  1 
ATOM   1317 O O   . GLY A  1  166 ? 2.424   -1.298  6.276   1.00 98.42 166 A  1 
ATOM   1318 N N   . SER A  1  167 ? 2.332   -3.529  6.500   1.00 98.73 167 A  1 
ATOM   1319 C CA  . SER A  1  167 ? 3.361   -3.642  7.524   1.00 98.89 167 A  1 
ATOM   1320 C C   . SER A  1  167 ? 4.477   -4.566  7.042   1.00 98.83 167 A  1 
ATOM   1321 O O   . SER A  1  167 ? 4.204   -5.600  6.430   1.00 98.59 167 A  1 
ATOM   1322 C CB  . SER A  1  167 ? 2.779   -4.175  8.838   1.00 98.70 167 A  1 
ATOM   1323 O OG  . SER A  1  167 ? 1.770   -3.317  9.324   1.00 97.69 167 A  1 
ATOM   1324 N N   . VAL A  1  168 ? 5.715   -4.215  7.348   1.00 98.81 168 A  1 
ATOM   1325 C CA  . VAL A  1  168 ? 6.897   -5.025  7.069   1.00 98.88 168 A  1 
ATOM   1326 C C   . VAL A  1  168 ? 7.440   -5.577  8.371   1.00 98.85 168 A  1 
ATOM   1327 O O   . VAL A  1  168 ? 7.598   -4.826  9.332   1.00 98.55 168 A  1 
ATOM   1328 C CB  . VAL A  1  168 ? 7.981   -4.213  6.342   1.00 98.19 168 A  1 
ATOM   1329 C CG1 . VAL A  1  168 ? 9.228   -5.054  6.053   1.00 92.03 168 A  1 
ATOM   1330 C CG2 . VAL A  1  168 ? 7.472   -3.694  5.002   1.00 91.72 168 A  1 
ATOM   1331 N N   . TYR A  1  169 ? 7.756   -6.844  8.382   1.00 98.71 169 A  1 
ATOM   1332 C CA  . TYR A  1  169 ? 8.421   -7.513  9.480   1.00 98.61 169 A  1 
ATOM   1333 C C   . TYR A  1  169 ? 9.883   -7.819  9.134   1.00 98.67 169 A  1 
ATOM   1334 O O   . TYR A  1  169 ? 10.171  -8.321  8.053   1.00 98.36 169 A  1 
ATOM   1335 C CB  . TYR A  1  169 ? 7.648   -8.795  9.823   1.00 98.32 169 A  1 
ATOM   1336 C CG  . TYR A  1  169 ? 8.393   -9.732  10.750  1.00 98.20 169 A  1 
ATOM   1337 C CD1 . TYR A  1  169 ? 9.069   -10.848 10.229  1.00 97.60 169 A  1 
ATOM   1338 C CD2 . TYR A  1  169 ? 8.441   -9.472  12.127  1.00 97.60 169 A  1 
ATOM   1339 C CE1 . TYR A  1  169 ? 9.775   -11.709 11.081  1.00 97.21 169 A  1 
ATOM   1340 C CE2 . TYR A  1  169 ? 9.141   -10.332 12.991  1.00 97.00 169 A  1 
ATOM   1341 C CZ  . TYR A  1  169 ? 9.806   -11.457 12.464  1.00 97.18 169 A  1 
ATOM   1342 O OH  . TYR A  1  169 ? 10.483  -12.310 13.296  1.00 96.16 169 A  1 
ATOM   1343 N N   . ALA A  1  170 ? 10.782  -7.582  10.085  1.00 98.51 170 A  1 
ATOM   1344 C CA  . ALA A  1  170 ? 12.174  -8.008  10.027  1.00 98.54 170 A  1 
ATOM   1345 C C   . ALA A  1  170 ? 12.581  -8.656  11.348  1.00 98.46 170 A  1 
ATOM   1346 O O   . ALA A  1  170 ? 12.434  -8.069  12.418  1.00 97.97 170 A  1 
ATOM   1347 C CB  . ALA A  1  170 ? 13.052  -6.800  9.701   1.00 98.58 170 A  1 
ATOM   1348 N N   . ARG A  1  171 ? 13.149  -9.846  11.266  1.00 98.32 171 A  1 
ATOM   1349 C CA  . ARG A  1  171 ? 13.791  -10.516 12.397  1.00 98.29 171 A  1 
ATOM   1350 C C   . ARG A  1  171 ? 15.256  -10.099 12.429  1.00 98.20 171 A  1 
ATOM   1351 O O   . ARG A  1  171 ? 16.048  -10.566 11.607  1.00 97.67 171 A  1 
ATOM   1352 C CB  . ARG A  1  171 ? 13.605  -12.023 12.260  1.00 97.36 171 A  1 
ATOM   1353 C CG  . ARG A  1  171 ? 14.189  -12.770 13.468  1.00 95.14 171 A  1 
ATOM   1354 C CD  . ARG A  1  171 ? 13.926  -14.273 13.350  1.00 93.52 171 A  1 
ATOM   1355 N NE  . ARG A  1  171 ? 12.490  -14.568 13.463  1.00 91.51 171 A  1 
ATOM   1356 C CZ  . ARG A  1  171 ? 11.925  -15.767 13.501  1.00 91.73 171 A  1 
ATOM   1357 N NH1 . ARG A  1  171 ? 12.627  -16.859 13.402  1.00 85.97 171 A  1 
ATOM   1358 N NH2 . ARG A  1  171 ? 10.640  -15.873 13.642  1.00 87.33 171 A  1 
ATOM   1359 N N   . ILE A  1  172 ? 15.605  -9.215  13.359  1.00 98.26 172 A  1 
ATOM   1360 C CA  . ILE A  1  172 ? 16.914  -8.576  13.413  1.00 98.41 172 A  1 
ATOM   1361 C C   . ILE A  1  172 ? 17.755  -9.207  14.520  1.00 98.28 172 A  1 
ATOM   1362 O O   . ILE A  1  172 ? 17.350  -9.218  15.676  1.00 97.89 172 A  1 
ATOM   1363 C CB  . ILE A  1  172 ? 16.775  -7.047  13.552  1.00 98.57 172 A  1 
ATOM   1364 C CG1 . ILE A  1  172 ? 16.048  -6.494  12.301  1.00 98.10 172 A  1 
ATOM   1365 C CG2 . ILE A  1  172 ? 18.152  -6.393  13.731  1.00 98.24 172 A  1 
ATOM   1366 C CD1 . ILE A  1  172 ? 15.892  -4.972  12.259  1.00 97.61 172 A  1 
ATOM   1367 N N   . GLN A  1  173 ? 18.925  -9.699  14.152  1.00 98.20 173 A  1 
ATOM   1368 C CA  . GLN A  1  173 ? 19.842  -10.348 15.090  1.00 98.28 173 A  1 
ATOM   1369 C C   . GLN A  1  173 ? 20.467  -9.328  16.050  1.00 98.30 173 A  1 
ATOM   1370 O O   . GLN A  1  173 ? 20.935  -8.283  15.620  1.00 98.02 173 A  1 
ATOM   1371 C CB  . GLN A  1  173 ? 20.910  -11.103 14.292  1.00 98.01 173 A  1 
ATOM   1372 C CG  . GLN A  1  173 ? 21.802  -11.929 15.220  1.00 97.55 173 A  1 
ATOM   1373 C CD  . GLN A  1  173 ? 22.918  -12.679 14.504  1.00 97.67 173 A  1 
ATOM   1374 O OE1 . GLN A  1  173 ? 23.068  -12.676 13.297  1.00 95.06 173 A  1 
ATOM   1375 N NE2 . GLN A  1  173 ? 23.749  -13.365 15.255  1.00 94.71 173 A  1 
ATOM   1376 N N   . THR A  1  174 ? 20.544  -9.682  17.335  1.00 98.35 174 A  1 
ATOM   1377 C CA  . THR A  1  174 ? 21.179  -8.869  18.385  1.00 98.14 174 A  1 
ATOM   1378 C C   . THR A  1  174 ? 22.335  -9.591  19.071  1.00 97.84 174 A  1 
ATOM   1379 O O   . THR A  1  174 ? 23.342  -8.973  19.408  1.00 96.14 174 A  1 
ATOM   1380 C CB  . THR A  1  174 ? 20.158  -8.427  19.438  1.00 97.85 174 A  1 
ATOM   1381 O OG1 . THR A  1  174 ? 19.468  -9.555  19.945  1.00 96.05 174 A  1 
ATOM   1382 C CG2 . THR A  1  174 ? 19.112  -7.481  18.860  1.00 95.61 174 A  1 
ATOM   1383 N N   . THR A  1  175 ? 22.238  -10.893 19.228  1.00 97.65 175 A  1 
ATOM   1384 C CA  . THR A  1  175 ? 23.313  -11.739 19.761  1.00 97.20 175 A  1 
ATOM   1385 C C   . THR A  1  175 ? 23.513  -12.964 18.882  1.00 97.10 175 A  1 
ATOM   1386 O O   . THR A  1  175 ? 22.743  -13.211 17.955  1.00 95.83 175 A  1 
ATOM   1387 C CB  . THR A  1  175 ? 23.031  -12.175 21.212  1.00 96.25 175 A  1 
ATOM   1388 O OG1 . THR A  1  175 ? 22.059  -13.180 21.249  1.00 90.25 175 A  1 
ATOM   1389 C CG2 . THR A  1  175 ? 22.591  -11.036 22.139  1.00 89.89 175 A  1 
ATOM   1390 N N   . ALA A  1  176 ? 24.502  -13.775 19.176  1.00 96.60 176 A  1 
ATOM   1391 C CA  . ALA A  1  176 ? 24.733  -15.005 18.427  1.00 95.99 176 A  1 
ATOM   1392 C C   . ALA A  1  176 ? 23.521  -15.963 18.398  1.00 95.50 176 A  1 
ATOM   1393 O O   . ALA A  1  176 ? 23.413  -16.790 17.490  1.00 92.89 176 A  1 
ATOM   1394 C CB  . ALA A  1  176 ? 25.961  -15.699 19.034  1.00 94.99 176 A  1 
ATOM   1395 N N   . THR A  1  177 ? 22.641  -15.864 19.387  1.00 95.17 177 A  1 
ATOM   1396 C CA  . THR A  1  177 ? 21.512  -16.794 19.559  1.00 94.33 177 A  1 
ATOM   1397 C C   . THR A  1  177 ? 20.158  -16.094 19.697  1.00 94.34 177 A  1 
ATOM   1398 O O   . THR A  1  177 ? 19.141  -16.776 19.810  1.00 92.60 177 A  1 
ATOM   1399 C CB  . THR A  1  177 ? 21.723  -17.684 20.790  1.00 92.89 177 A  1 
ATOM   1400 O OG1 . THR A  1  177 ? 21.893  -16.904 21.945  1.00 88.49 177 A  1 
ATOM   1401 C CG2 . THR A  1  177 ? 22.961  -18.570 20.654  1.00 86.90 177 A  1 
ATOM   1402 N N   . GLN A  1  178 ? 20.142  -14.770 19.706  1.00 95.88 178 A  1 
ATOM   1403 C CA  . GLN A  1  178 ? 18.941  -13.990 19.964  1.00 96.23 178 A  1 
ATOM   1404 C C   . GLN A  1  178 ? 18.734  -12.926 18.889  1.00 96.92 178 A  1 
ATOM   1405 O O   . GLN A  1  178 ? 19.663  -12.489 18.210  1.00 96.46 178 A  1 
ATOM   1406 C CB  . GLN A  1  178 ? 19.008  -13.366 21.364  1.00 95.47 178 A  1 
ATOM   1407 C CG  . GLN A  1  178 ? 19.006  -14.435 22.464  1.00 93.74 178 A  1 
ATOM   1408 C CD  . GLN A  1  178 ? 19.166  -13.835 23.853  1.00 92.83 178 A  1 
ATOM   1409 O OE1 . GLN A  1  178 ? 20.082  -13.081 24.132  1.00 85.45 178 A  1 
ATOM   1410 N NE2 . GLN A  1  178 ? 18.308  -14.183 24.776  1.00 83.65 178 A  1 
ATOM   1411 N N   . TYR A  1  179 ? 17.502  -12.513 18.786  1.00 97.45 179 A  1 
ATOM   1412 C CA  . TYR A  1  179 ? 17.054  -11.512 17.842  1.00 97.42 179 A  1 
ATOM   1413 C C   . TYR A  1  179 ? 15.844  -10.772 18.411  1.00 97.63 179 A  1 
ATOM   1414 O O   . TYR A  1  179 ? 15.274  -11.177 19.421  1.00 97.16 179 A  1 
ATOM   1415 C CB  . TYR A  1  179 ? 16.733  -12.180 16.498  1.00 97.01 179 A  1 
ATOM   1416 C CG  . TYR A  1  179 ? 15.824  -13.383 16.591  1.00 96.86 179 A  1 
ATOM   1417 C CD1 . TYR A  1  179 ? 16.363  -14.688 16.538  1.00 95.69 179 A  1 
ATOM   1418 C CD2 . TYR A  1  179 ? 14.430  -13.231 16.739  1.00 95.66 179 A  1 
ATOM   1419 C CE1 . TYR A  1  179 ? 15.538  -15.813 16.638  1.00 94.81 179 A  1 
ATOM   1420 C CE2 . TYR A  1  179 ? 13.594  -14.354 16.841  1.00 94.60 179 A  1 
ATOM   1421 C CZ  . TYR A  1  179 ? 14.154  -15.644 16.786  1.00 94.74 179 A  1 
ATOM   1422 O OH  . TYR A  1  179 ? 13.340  -16.750 16.891  1.00 92.81 179 A  1 
ATOM   1423 N N   . ILE A  1  180 ? 15.463  -9.722  17.749  1.00 97.84 180 A  1 
ATOM   1424 C CA  . ILE A  1  180 ? 14.240  -8.976  18.043  1.00 98.08 180 A  1 
ATOM   1425 C C   . ILE A  1  180 ? 13.328  -8.986  16.826  1.00 98.05 180 A  1 
ATOM   1426 O O   . ILE A  1  180 ? 13.774  -9.141  15.684  1.00 97.86 180 A  1 
ATOM   1427 C CB  . ILE A  1  180 ? 14.560  -7.545  18.524  1.00 98.08 180 A  1 
ATOM   1428 C CG1 . ILE A  1  180 ? 15.374  -6.761  17.460  1.00 97.17 180 A  1 
ATOM   1429 C CG2 . ILE A  1  180 ? 15.280  -7.617  19.877  1.00 95.73 180 A  1 
ATOM   1430 C CD1 . ILE A  1  180 ? 15.638  -5.300  17.839  1.00 95.95 180 A  1 
ATOM   1431 N N   . HIS A  1  181 ? 12.053  -8.796  17.065  1.00 98.30 181 A  1 
ATOM   1432 C CA  . HIS A  1  181 ? 11.041  -8.665  16.027  1.00 98.24 181 A  1 
ATOM   1433 C C   . HIS A  1  181 ? 10.791  -7.184  15.770  1.00 98.43 181 A  1 
ATOM   1434 O O   . HIS A  1  181 ? 10.291  -6.480  16.635  1.00 98.16 181 A  1 
ATOM   1435 C CB  . HIS A  1  181 ? 9.769   -9.379  16.469  1.00 97.81 181 A  1 
ATOM   1436 C CG  . HIS A  1  181 ? 9.982   -10.828 16.779  1.00 97.56 181 A  1 
ATOM   1437 N ND1 . HIS A  1  181 ? 10.206  -11.850 15.859  1.00 94.05 181 A  1 
ATOM   1438 C CD2 . HIS A  1  181 ? 10.011  -11.387 18.033  1.00 94.47 181 A  1 
ATOM   1439 C CE1 . HIS A  1  181 ? 10.339  -12.980 16.551  1.00 94.55 181 A  1 
ATOM   1440 N NE2 . HIS A  1  181 ? 10.231  -12.739 17.867  1.00 94.61 181 A  1 
ATOM   1441 N N   . VAL A  1  182 ? 11.139  -6.704  14.600  1.00 98.50 182 A  1 
ATOM   1442 C CA  . VAL A  1  182 ? 10.941  -5.307  14.219  1.00 98.75 182 A  1 
ATOM   1443 C C   . VAL A  1  182 ? 9.848   -5.230  13.169  1.00 98.73 182 A  1 
ATOM   1444 O O   . VAL A  1  182 ? 9.887   -5.956  12.179  1.00 98.54 182 A  1 
ATOM   1445 C CB  . VAL A  1  182 ? 12.241  -4.653  13.739  1.00 98.67 182 A  1 
ATOM   1446 C CG1 . VAL A  1  182 ? 12.036  -3.188  13.377  1.00 97.98 182 A  1 
ATOM   1447 C CG2 . VAL A  1  182 ? 13.313  -4.720  14.833  1.00 97.99 182 A  1 
ATOM   1448 N N   . ILE A  1  183 ? 8.900   -4.332  13.371  1.00 98.75 183 A  1 
ATOM   1449 C CA  . ILE A  1  183 ? 7.852   -4.040  12.392  1.00 98.77 183 A  1 
ATOM   1450 C C   . ILE A  1  183 ? 7.883   -2.564  12.052  1.00 98.83 183 A  1 
ATOM   1451 O O   . ILE A  1  183 ? 7.839   -1.723  12.941  1.00 98.49 183 A  1 
ATOM   1452 C CB  . ILE A  1  183 ? 6.475   -4.516  12.882  1.00 97.97 183 A  1 
ATOM   1453 C CG1 . ILE A  1  183 ? 6.497   -6.058  12.848  1.00 92.07 183 A  1 
ATOM   1454 C CG2 . ILE A  1  183 ? 5.320   -3.954  12.032  1.00 94.54 183 A  1 
ATOM   1455 C CD1 . ILE A  1  183 ? 5.168   -6.726  13.107  1.00 83.03 183 A  1 
ATOM   1456 N N   . ALA A  1  184 ? 7.896   -2.256  10.774  1.00 98.82 184 A  1 
ATOM   1457 C CA  . ALA A  1  184 ? 7.613   -0.927  10.281  1.00 98.85 184 A  1 
ATOM   1458 C C   . ALA A  1  184 ? 6.229   -0.916  9.638   1.00 98.82 184 A  1 
ATOM   1459 O O   . ALA A  1  184 ? 5.881   -1.820  8.878   1.00 98.57 184 A  1 
ATOM   1460 C CB  . ALA A  1  184 ? 8.710   -0.488  9.323   1.00 98.81 184 A  1 
ATOM   1461 N N   . THR A  1  185 ? 5.448   0.106   9.933   1.00 98.82 185 A  1 
ATOM   1462 C CA  . THR A  1  185 ? 4.098   0.238   9.378   1.00 98.87 185 A  1 
ATOM   1463 C C   . THR A  1  185 ? 3.747   1.689   9.113   1.00 98.72 185 A  1 
ATOM   1464 O O   . THR A  1  185 ? 4.298   2.601   9.727   1.00 97.93 185 A  1 
ATOM   1465 C CB  . THR A  1  185 ? 3.069   -0.451  10.287  1.00 98.28 185 A  1 
ATOM   1466 O OG1 . THR A  1  185 ? 1.834   -0.540  9.633   1.00 94.76 185 A  1 
ATOM   1467 C CG2 . THR A  1  185 ? 2.843   0.268   11.613  1.00 94.72 185 A  1 
ATOM   1468 N N   . ASN A  1  186 ? 2.828   1.896   8.191   1.00 98.64 186 A  1 
ATOM   1469 C CA  . ASN A  1  186 ? 2.182   3.172   7.935   1.00 98.58 186 A  1 
ATOM   1470 C C   . ASN A  1  186 ? 0.688   2.902   7.772   1.00 98.34 186 A  1 
ATOM   1471 O O   . ASN A  1  186 ? 0.269   2.249   6.813   1.00 97.30 186 A  1 
ATOM   1472 C CB  . ASN A  1  186 ? 2.821   3.824   6.702   1.00 97.97 186 A  1 
ATOM   1473 C CG  . ASN A  1  186 ? 2.243   5.204   6.397   1.00 97.41 186 A  1 
ATOM   1474 O OD1 . ASN A  1  186 ? 1.404   5.725   7.107   1.00 91.73 186 A  1 
ATOM   1475 N ND2 . ASN A  1  186 ? 2.670   5.826   5.331   1.00 91.05 186 A  1 
ATOM   1476 N N   . LEU A  1  187 ? -0.101  3.347   8.737   1.00 98.44 187 A  1 
ATOM   1477 C CA  . LEU A  1  187 ? -1.535  3.094   8.749   1.00 98.27 187 A  1 
ATOM   1478 C C   . LEU A  1  187 ? -2.291  4.082   7.858   1.00 97.89 187 A  1 
ATOM   1479 O O   . LEU A  1  187 ? -1.737  5.071   7.373   1.00 96.95 187 A  1 
ATOM   1480 C CB  . LEU A  1  187 ? -2.074  3.078   10.190  1.00 98.25 187 A  1 
ATOM   1481 C CG  . LEU A  1  187 ? -1.448  2.046   11.141  1.00 97.90 187 A  1 
ATOM   1482 C CD1 . LEU A  1  187 ? -2.237  2.032   12.450  1.00 97.28 187 A  1 
ATOM   1483 C CD2 . LEU A  1  187 ? -1.458  0.625   10.584  1.00 97.31 187 A  1 
ATOM   1484 N N   . GLN A  1  188 ? -3.565  3.802   7.677   1.00 97.74 188 A  1 
ATOM   1485 C CA  . GLN A  1  188 ? -4.479  4.645   6.916   1.00 97.12 188 A  1 
ATOM   1486 C C   . GLN A  1  188 ? -4.372  6.114   7.332   1.00 96.90 188 A  1 
ATOM   1487 O O   . GLN A  1  188 ? -4.545  6.447   8.508   1.00 96.26 188 A  1 
ATOM   1488 C CB  . GLN A  1  188 ? -5.908  4.119   7.140   1.00 96.43 188 A  1 
ATOM   1489 C CG  . GLN A  1  188 ? -7.027  5.015   6.596   1.00 95.72 188 A  1 
ATOM   1490 C CD  . GLN A  1  188 ? -6.999  5.161   5.081   1.00 95.73 188 A  1 
ATOM   1491 O OE1 . GLN A  1  188 ? -6.965  4.195   4.351   1.00 92.53 188 A  1 
ATOM   1492 N NE2 . GLN A  1  188 ? -7.030  6.368   4.574   1.00 90.76 188 A  1 
ATOM   1493 N N   . SER A  1  189 ? -4.151  6.960   6.342   1.00 96.00 189 A  1 
ATOM   1494 C CA  . SER A  1  189 ? -4.061  8.399   6.541   1.00 94.80 189 A  1 
ATOM   1495 C C   . SER A  1  189 ? -5.357  8.998   7.082   1.00 94.12 189 A  1 
ATOM   1496 O O   . SER A  1  189 ? -6.459  8.457   6.934   1.00 91.22 189 A  1 
ATOM   1497 C CB  . SER A  1  189 ? -3.627  9.088   5.240   1.00 92.84 189 A  1 
ATOM   1498 O OG  . SER A  1  189 ? -4.542  8.819   4.203   1.00 82.33 189 A  1 
ATOM   1499 N N   . LEU A  1  190 ? -5.210  10.147  7.711   1.00 90.77 190 A  1 
ATOM   1500 C CA  . LEU A  1  190 ? -6.346  10.949  8.140   1.00 86.25 190 A  1 
ATOM   1501 C C   . LEU A  1  190 ? -7.088  11.477  6.913   1.00 82.65 190 A  1 
ATOM   1502 O O   . LEU A  1  190 ? -6.506  12.129  6.049   1.00 73.27 190 A  1 
ATOM   1503 C CB  . LEU A  1  190 ? -5.838  12.096  9.036   1.00 82.54 190 A  1 
ATOM   1504 C CG  . LEU A  1  190 ? -5.263  11.627  10.383  1.00 75.89 190 A  1 
ATOM   1505 C CD1 . LEU A  1  190 ? -4.475  12.748  11.054  1.00 70.87 190 A  1 
ATOM   1506 C CD2 . LEU A  1  190 ? -6.378  11.202  11.347  1.00 70.20 190 A  1 
ATOM   1507 N N   . THR A  1  191 ? -8.384  11.208  6.862   1.00 79.20 191 A  1 
ATOM   1508 C CA  . THR A  1  191 ? -9.248  11.722  5.797   1.00 73.72 191 A  1 
ATOM   1509 C C   . THR A  1  191 ? -10.304 12.630  6.399   1.00 74.23 191 A  1 
ATOM   1510 O O   . THR A  1  191 ? -11.127 12.190  7.200   1.00 66.86 191 A  1 
ATOM   1511 C CB  . THR A  1  191 ? -9.868  10.594  4.967   1.00 67.33 191 A  1 
ATOM   1512 O OG1 . THR A  1  191 ? -10.574 9.680   5.767   1.00 61.70 191 A  1 
ATOM   1513 C CG2 . THR A  1  191 ? -8.824  9.798   4.199   1.00 61.63 191 A  1 
ATOM   1514 N N   . ASP A  1  192 ? -10.306 13.884  5.982   1.00 69.78 192 A  1 
ATOM   1515 C CA  . ASP A  1  192 ? -11.187 14.900  6.566   1.00 66.71 192 A  1 
ATOM   1516 C C   . ASP A  1  192 ? -12.680 14.571  6.431   1.00 68.11 192 A  1 
ATOM   1517 O O   . ASP A  1  192 ? -13.480 14.876  7.314   1.00 61.14 192 A  1 
ATOM   1518 C CB  . ASP A  1  192 ? -10.914 16.254  5.901   1.00 59.92 192 A  1 
ATOM   1519 C CG  . ASP A  1  192 ? -9.560  16.874  6.275   1.00 54.50 192 A  1 
ATOM   1520 O OD1 . ASP A  1  192 ? -9.071  16.570  7.381   1.00 50.03 192 A  1 
ATOM   1521 O OD2 . ASP A  1  192 ? -9.074  17.689  5.466   1.00 49.61 192 A  1 
ATOM   1522 N N   . ASN A  1  193 ? -13.049 13.922  5.336   1.00 70.30 193 A  1 
ATOM   1523 C CA  . ASN A  1  193 ? -14.459 13.668  5.031   1.00 69.66 193 A  1 
ATOM   1524 C C   . ASN A  1  193 ? -15.023 12.393  5.670   1.00 73.09 193 A  1 
ATOM   1525 O O   . ASN A  1  193 ? -16.242 12.218  5.683   1.00 67.56 193 A  1 
ATOM   1526 C CB  . ASN A  1  193 ? -14.622 13.651  3.506   1.00 62.95 193 A  1 
ATOM   1527 C CG  . ASN A  1  193 ? -14.371 15.010  2.867   1.00 55.49 193 A  1 
ATOM   1528 O OD1 . ASN A  1  193 ? -14.486 16.055  3.474   1.00 49.35 193 A  1 
ATOM   1529 N ND2 . ASN A  1  193 ? -14.034 15.034  1.601   1.00 48.61 193 A  1 
ATOM   1530 N N   . SER A  1  194 ? -14.174 11.514  6.157   1.00 78.74 194 A  1 
ATOM   1531 C CA  . SER A  1  194 ? -14.594 10.196  6.646   1.00 79.48 194 A  1 
ATOM   1532 C C   . SER A  1  194 ? -13.797 9.748   7.872   1.00 82.95 194 A  1 
ATOM   1533 O O   . SER A  1  194 ? -13.327 8.617   7.953   1.00 80.39 194 A  1 
ATOM   1534 C CB  . SER A  1  194 ? -14.585 9.170   5.508   1.00 73.48 194 A  1 
ATOM   1535 O OG  . SER A  1  194 ? -13.306 9.023   4.941   1.00 63.40 194 A  1 
ATOM   1536 N N   . ILE A  1  195 ? -13.680 10.646  8.847   1.00 81.67 195 A  1 
ATOM   1537 C CA  . ILE A  1  195 ? -12.938 10.367  10.081  1.00 82.83 195 A  1 
ATOM   1538 C C   . ILE A  1  195 ? -13.356 9.040   10.746  1.00 85.86 195 A  1 
ATOM   1539 O O   . ILE A  1  195 ? -12.484 8.229   11.047  1.00 85.54 195 A  1 
ATOM   1540 C CB  . ILE A  1  195 ? -13.041 11.561  11.063  1.00 79.76 195 A  1 
ATOM   1541 C CG1 . ILE A  1  195 ? -12.328 12.806  10.479  1.00 74.19 195 A  1 
ATOM   1542 C CG2 . ILE A  1  195 ? -12.474 11.202  12.435  1.00 72.22 195 A  1 
ATOM   1543 C CD1 . ILE A  1  195 ? -12.591 14.092  11.259  1.00 66.90 195 A  1 
ATOM   1544 N N   . PRO A  1  196 ? -14.652 8.749   10.944  1.00 83.94 196 A  1 
ATOM   1545 C CA  . PRO A  1  196 ? -15.049 7.482   11.572  1.00 85.10 196 A  1 
ATOM   1546 C C   . PRO A  1  196 ? -14.665 6.253   10.752  1.00 88.26 196 A  1 
ATOM   1547 O O   . PRO A  1  196 ? -14.361 5.201   11.316  1.00 87.02 196 A  1 
ATOM   1548 C CB  . PRO A  1  196 ? -16.571 7.569   11.743  1.00 81.64 196 A  1 
ATOM   1549 C CG  . PRO A  1  196 ? -16.865 9.058   11.698  1.00 77.76 196 A  1 
ATOM   1550 C CD  . PRO A  1  196 ? -15.817 9.579   10.721  1.00 80.43 196 A  1 
ATOM   1551 N N   . GLU A  1  197 ? -14.679 6.388   9.447   1.00 87.86 197 A  1 
ATOM   1552 C CA  . GLU A  1  197 ? -14.290 5.329   8.531   1.00 89.47 197 A  1 
ATOM   1553 C C   . GLU A  1  197 ? -12.781 5.082   8.614   1.00 91.36 197 A  1 
ATOM   1554 O O   . GLU A  1  197 ? -12.367 3.947   8.828   1.00 91.39 197 A  1 
ATOM   1555 C CB  . GLU A  1  197 ? -14.734 5.699   7.120   1.00 87.59 197 A  1 
ATOM   1556 C CG  . GLU A  1  197 ? -14.412 4.610   6.096   1.00 80.75 197 A  1 
ATOM   1557 C CD  . GLU A  1  197 ? -14.838 5.019   4.676   1.00 78.11 197 A  1 
ATOM   1558 O OE1 . GLU A  1  197 ? -14.977 4.105   3.842   1.00 72.39 197 A  1 
ATOM   1559 O OE2 . GLU A  1  197 ? -15.007 6.240   4.433   1.00 74.19 197 A  1 
ATOM   1560 N N   . SER A  1  198 ? -11.975 6.137   8.560   1.00 92.38 198 A  1 
ATOM   1561 C CA  . SER A  1  198 ? -10.528 6.007   8.676   1.00 92.76 198 A  1 
ATOM   1562 C C   . SER A  1  198 ? -10.103 5.398   10.015  1.00 93.62 198 A  1 
ATOM   1563 O O   . SER A  1  198 ? -9.220  4.545   10.045  1.00 93.54 198 A  1 
ATOM   1564 C CB  . SER A  1  198 ? -9.830  7.350   8.424   1.00 91.57 198 A  1 
ATOM   1565 O OG  . SER A  1  198 ? -10.108 8.295   9.429   1.00 81.48 198 A  1 
ATOM   1566 N N   . GLN A  1  199 ? -10.798 5.723   11.095  1.00 92.20 199 A  1 
ATOM   1567 C CA  . GLN A  1  199 ? -10.577 5.091   12.393  1.00 92.53 199 A  1 
ATOM   1568 C C   . GLN A  1  199 ? -10.889 3.589   12.380  1.00 93.97 199 A  1 
ATOM   1569 O O   . GLN A  1  199 ? -10.143 2.780   12.935  1.00 94.00 199 A  1 
ATOM   1570 C CB  . GLN A  1  199 ? -11.456 5.760   13.455  1.00 90.98 199 A  1 
ATOM   1571 C CG  . GLN A  1  199 ? -10.976 7.166   13.826  1.00 87.26 199 A  1 
ATOM   1572 C CD  . GLN A  1  199 ? -11.816 7.789   14.933  1.00 84.80 199 A  1 
ATOM   1573 O OE1 . GLN A  1  199 ? -13.002 7.544   15.092  1.00 79.20 199 A  1 
ATOM   1574 N NE2 . GLN A  1  199 ? -11.223 8.614   15.746  1.00 76.14 199 A  1 
ATOM   1575 N N   . ALA A  1  200 ? -11.981 3.210   11.743  1.00 93.32 200 A  1 
ATOM   1576 C CA  . ALA A  1  200 ? -12.345 1.805   11.622  1.00 93.84 200 A  1 
ATOM   1577 C C   . ALA A  1  200 ? -11.341 1.029   10.750  1.00 95.10 200 A  1 
ATOM   1578 O O   . ALA A  1  200 ? -10.968 -0.095  11.084  1.00 95.19 200 A  1 
ATOM   1579 C CB  . ALA A  1  200 ? -13.771 1.711   11.075  1.00 92.76 200 A  1 
ATOM   1580 N N   . VAL A  1  201 ? -10.875 1.658   9.682   1.00 95.89 201 A  1 
ATOM   1581 C CA  . VAL A  1  201 ? -9.846  1.101   8.804   1.00 96.47 201 A  1 
ATOM   1582 C C   . VAL A  1  201 ? -8.531  0.927   9.553   1.00 97.20 201 A  1 
ATOM   1583 O O   . VAL A  1  201 ? -8.013  -0.190  9.558   1.00 97.35 201 A  1 
ATOM   1584 C CB  . VAL A  1  201 ? -9.687  1.961   7.544   1.00 95.92 201 A  1 
ATOM   1585 C CG1 . VAL A  1  201 ? -8.487  1.517   6.707   1.00 94.51 201 A  1 
ATOM   1586 C CG2 . VAL A  1  201 ? -10.934 1.847   6.658   1.00 94.61 201 A  1 
ATOM   1587 N N   . ARG A  1  202 ? -8.045  1.939   10.266  1.00 96.77 202 A  1 
ATOM   1588 C CA  . ARG A  1  202 ? -6.830  1.830   11.090  1.00 96.96 202 A  1 
ATOM   1589 C C   . ARG A  1  202 ? -6.924  0.700   12.113  1.00 97.64 202 A  1 
ATOM   1590 O O   . ARG A  1  202 ? -5.996  -0.096  12.242  1.00 97.70 202 A  1 
ATOM   1591 C CB  . ARG A  1  202 ? -6.524  3.154   11.799  1.00 96.42 202 A  1 
ATOM   1592 C CG  . ARG A  1  202 ? -5.911  4.187   10.842  1.00 95.12 202 A  1 
ATOM   1593 C CD  . ARG A  1  202 ? -5.359  5.398   11.602  1.00 94.36 202 A  1 
ATOM   1594 N NE  . ARG A  1  202 ? -6.405  6.219   12.224  1.00 92.64 202 A  1 
ATOM   1595 C CZ  . ARG A  1  202 ? -7.071  7.214   11.665  1.00 94.14 202 A  1 
ATOM   1596 N NH1 . ARG A  1  202 ? -6.904  7.565   10.416  1.00 87.13 202 A  1 
ATOM   1597 N NH2 . ARG A  1  202 ? -7.906  7.916   12.358  1.00 89.59 202 A  1 
ATOM   1598 N N   . MET A  1  203 ? -8.064  0.568   12.774  1.00 96.78 203 A  1 
ATOM   1599 C CA  . MET A  1  203 ? -8.285  -0.536  13.701  1.00 96.58 203 A  1 
ATOM   1600 C C   . MET A  1  203 ? -8.185  -1.915  13.034  1.00 97.31 203 A  1 
ATOM   1601 O O   . MET A  1  203 ? -7.689  -2.861  13.642  1.00 97.23 203 A  1 
ATOM   1602 C CB  . MET A  1  203 ? -9.666  -0.387  14.357  1.00 95.09 203 A  1 
ATOM   1603 C CG  . MET A  1  203 ? -9.635  0.544   15.565  1.00 84.54 203 A  1 
ATOM   1604 S SD  . MET A  1  203 ? -8.539  0.041   16.925  1.00 77.21 203 A  1 
ATOM   1605 C CE  . MET A  1  203 ? -8.973  -1.698  17.110  1.00 67.63 203 A  1 
ATOM   1606 N N   . ASN A  1  204 ? -8.660  -2.032  11.804  1.00 97.14 204 A  1 
ATOM   1607 C CA  . ASN A  1  204 ? -8.508  -3.276  11.061  1.00 97.67 204 A  1 
ATOM   1608 C C   . ASN A  1  204 ? -7.053  -3.530  10.675  1.00 98.39 204 A  1 
ATOM   1609 O O   . ASN A  1  204 ? -6.554  -4.645  10.836  1.00 98.32 204 A  1 
ATOM   1610 C CB  . ASN A  1  204 ? -9.430  -3.252  9.834   1.00 97.18 204 A  1 
ATOM   1611 C CG  . ASN A  1  204 ? -9.533  -4.636  9.231   1.00 91.35 204 A  1 
ATOM   1612 O OD1 . ASN A  1  204 ? -10.251 -5.481  9.717   1.00 78.41 204 A  1 
ATOM   1613 N ND2 . ASN A  1  204 ? -8.808  -4.914  8.168   1.00 76.59 204 A  1 
ATOM   1614 N N   . GLN A  1  205 ? -6.344  -2.489  10.259  1.00 98.37 205 A  1 
ATOM   1615 C CA  . GLN A  1  205 ? -4.927  -2.560  9.911   1.00 98.56 205 A  1 
ATOM   1616 C C   . GLN A  1  205 ? -4.040  -2.911  11.109  1.00 98.63 205 A  1 
ATOM   1617 O O   . GLN A  1  205 ? -3.083  -3.678  10.972  1.00 98.55 205 A  1 
ATOM   1618 C CB  . GLN A  1  205 ? -4.525  -1.213  9.307   1.00 98.40 205 A  1 
ATOM   1619 C CG  . GLN A  1  205 ? -5.179  -0.957  7.937   1.00 98.12 205 A  1 
ATOM   1620 C CD  . GLN A  1  205 ? -4.852  0.415   7.369   1.00 98.09 205 A  1 
ATOM   1621 O OE1 . GLN A  1  205 ? -4.355  1.304   8.039   1.00 95.79 205 A  1 
ATOM   1622 N NE2 . GLN A  1  205 ? -5.129  0.644   6.108   1.00 95.40 205 A  1 
ATOM   1623 N N   . ILE A  1  206 ? -4.386  -2.433  12.296  1.00 98.69 206 A  1 
ATOM   1624 C CA  . ILE A  1  206 ? -3.737  -2.865  13.541  1.00 98.59 206 A  1 
ATOM   1625 C C   . ILE A  1  206 ? -3.926  -4.374  13.743  1.00 98.53 206 A  1 
ATOM   1626 O O   . ILE A  1  206 ? -2.967  -5.072  14.058  1.00 98.39 206 A  1 
ATOM   1627 C CB  . ILE A  1  206 ? -4.262  -2.050  14.748  1.00 98.23 206 A  1 
ATOM   1628 C CG1 . ILE A  1  206 ? -3.726  -0.601  14.674  1.00 97.02 206 A  1 
ATOM   1629 C CG2 . ILE A  1  206 ? -3.856  -2.693  16.089  1.00 97.36 206 A  1 
ATOM   1630 C CD1 . ILE A  1  206 ? -4.454  0.368   15.604  1.00 93.53 206 A  1 
ATOM   1631 N N   . ARG A  1  207 ? -5.119  -4.905  13.506  1.00 98.30 207 A  1 
ATOM   1632 C CA  . ARG A  1  207 ? -5.367  -6.350  13.626  1.00 98.28 207 A  1 
ATOM   1633 C C   . ARG A  1  207 ? -4.588  -7.166  12.603  1.00 98.41 207 A  1 
ATOM   1634 O O   . ARG A  1  207 ? -4.060  -8.216  12.960  1.00 98.17 207 A  1 
ATOM   1635 C CB  . ARG A  1  207 ? -6.863  -6.649  13.494  1.00 97.58 207 A  1 
ATOM   1636 C CG  . ARG A  1  207 ? -7.652  -6.176  14.717  1.00 88.27 207 A  1 
ATOM   1637 C CD  . ARG A  1  207 ? -9.134  -6.382  14.440  1.00 82.49 207 A  1 
ATOM   1638 N NE  . ARG A  1  207 ? -9.955  -5.974  15.595  1.00 72.99 207 A  1 
ATOM   1639 C CZ  . ARG A  1  207 ? -11.264 -5.885  15.607  1.00 64.73 207 A  1 
ATOM   1640 N NH1 . ARG A  1  207 ? -11.981 -6.148  14.540  1.00 57.18 207 A  1 
ATOM   1641 N NH2 . ARG A  1  207 ? -11.877 -5.516  16.685  1.00 57.37 207 A  1 
ATOM   1642 N N   . GLU A  1  208 ? -4.481  -6.691  11.383  1.00 98.54 208 A  1 
ATOM   1643 C CA  . GLU A  1  208 ? -3.643  -7.325  10.363  1.00 98.54 208 A  1 
ATOM   1644 C C   . GLU A  1  208 ? -2.158  -7.328  10.773  1.00 98.57 208 A  1 
ATOM   1645 O O   . GLU A  1  208 ? -1.475  -8.344  10.676  1.00 98.28 208 A  1 
ATOM   1646 C CB  . GLU A  1  208 ? -3.832  -6.607  9.018   1.00 98.19 208 A  1 
ATOM   1647 C CG  . GLU A  1  208 ? -5.181  -6.894  8.342   1.00 95.63 208 A  1 
ATOM   1648 C CD  . GLU A  1  208 ? -5.295  -8.365  7.905   1.00 93.74 208 A  1 
ATOM   1649 O OE1 . GLU A  1  208 ? -6.218  -9.054  8.394   1.00 87.49 208 A  1 
ATOM   1650 O OE2 . GLU A  1  208 ? -4.443  -8.819  7.130   1.00 88.74 208 A  1 
ATOM   1651 N N   . THR A  1  209 ? -1.685  -6.213  11.341  1.00 98.78 209 A  1 
ATOM   1652 C CA  . THR A  1  209 ? -0.329  -6.115  11.886  1.00 98.69 209 A  1 
ATOM   1653 C C   . THR A  1  209 ? -0.126  -7.070  13.062  1.00 98.59 209 A  1 
ATOM   1654 O O   . THR A  1  209 ? 0.878   -7.779  13.112  1.00 98.16 209 A  1 
ATOM   1655 C CB  . THR A  1  209 ? -0.015  -4.669  12.299  1.00 98.62 209 A  1 
ATOM   1656 O OG1 . THR A  1  209 ? -0.218  -3.813  11.200  1.00 97.04 209 A  1 
ATOM   1657 C CG2 . THR A  1  209 ? 1.437   -4.495  12.737  1.00 97.58 209 A  1 
ATOM   1658 N N   . MET A  1  210 ? -1.086  -7.172  13.963  1.00 98.36 210 A  1 
ATOM   1659 C CA  . MET A  1  210 ? -1.048  -8.144  15.059  1.00 97.91 210 A  1 
ATOM   1660 C C   . MET A  1  210 ? -0.973  -9.595  14.558  1.00 97.73 210 A  1 
ATOM   1661 O O   . MET A  1  210 ? -0.269  -10.411 15.153  1.00 97.07 210 A  1 
ATOM   1662 C CB  . MET A  1  210 ? -2.287  -7.997  15.950  1.00 97.51 210 A  1 
ATOM   1663 C CG  . MET A  1  210 ? -2.276  -6.732  16.809  1.00 94.91 210 A  1 
ATOM   1664 S SD  . MET A  1  210 ? -3.871  -6.398  17.627  1.00 94.18 210 A  1 
ATOM   1665 C CE  . MET A  1  210 ? -4.003  -7.859  18.673  1.00 84.42 210 A  1 
ATOM   1666 N N   . ARG A  1  211 ? -1.654  -9.923  13.465  1.00 97.89 211 A  1 
ATOM   1667 C CA  . ARG A  1  211 ? -1.552  -11.253 12.849  1.00 97.61 211 A  1 
ATOM   1668 C C   . ARG A  1  211 ? -0.162  -11.506 12.288  1.00 97.64 211 A  1 
ATOM   1669 O O   . ARG A  1  211 ? 0.363   -12.601 12.481  1.00 97.12 211 A  1 
ATOM   1670 C CB  . ARG A  1  211 ? -2.585  -11.421 11.732  1.00 97.24 211 A  1 
ATOM   1671 C CG  . ARG A  1  211 ? -4.015  -11.581 12.260  1.00 85.33 211 A  1 
ATOM   1672 C CD  . ARG A  1  211 ? -4.951  -11.629 11.065  1.00 85.19 211 A  1 
ATOM   1673 N NE  . ARG A  1  211 ? -6.361  -11.673 11.458  1.00 75.82 211 A  1 
ATOM   1674 C CZ  . ARG A  1  211 ? -7.382  -11.550 10.626  1.00 69.52 211 A  1 
ATOM   1675 N NH1 . ARG A  1  211 ? -7.201  -11.433 9.332   1.00 62.29 211 A  1 
ATOM   1676 N NH2 . ARG A  1  211 ? -8.589  -11.528 11.069  1.00 61.57 211 A  1 
ATOM   1677 N N   . LEU A  1  212 ? 0.436   -10.506 11.661  1.00 98.13 212 A  1 
ATOM   1678 C CA  . LEU A  1  212 ? 1.805   -10.599 11.167  1.00 98.10 212 A  1 
ATOM   1679 C C   . LEU A  1  212 ? 2.799   -10.819 12.319  1.00 97.94 212 A  1 
ATOM   1680 O O   . LEU A  1  212 ? 3.681   -11.672 12.212  1.00 97.25 212 A  1 
ATOM   1681 C CB  . LEU A  1  212 ? 2.133   -9.338  10.353  1.00 98.15 212 A  1 
ATOM   1682 C CG  . LEU A  1  212 ? 3.556   -9.337  9.757   1.00 97.99 212 A  1 
ATOM   1683 C CD1 . LEU A  1  212 ? 3.746   -10.435 8.717   1.00 97.60 212 A  1 
ATOM   1684 C CD2 . LEU A  1  212 ? 3.843   -7.991  9.090   1.00 97.56 212 A  1 
ATOM   1685 N N   . ILE A  1  213 ? 2.631   -10.101 13.428  1.00 97.85 213 A  1 
ATOM   1686 C CA  . ILE A  1  213 ? 3.433   -10.299 14.641  1.00 97.50 213 A  1 
ATOM   1687 C C   . ILE A  1  213 ? 3.251   -11.721 15.151  1.00 97.09 213 A  1 
ATOM   1688 O O   . ILE A  1  213 ? 4.224   -12.456 15.263  1.00 96.29 213 A  1 
ATOM   1689 C CB  . ILE A  1  213 ? 3.087   -9.271  15.742  1.00 97.38 213 A  1 
ATOM   1690 C CG1 . ILE A  1  213 ? 3.430   -7.840  15.307  1.00 96.78 213 A  1 
ATOM   1691 C CG2 . ILE A  1  213 ? 3.857   -9.614  17.031  1.00 96.62 213 A  1 
ATOM   1692 C CD1 . ILE A  1  213 ? 2.877   -6.738  16.205  1.00 95.92 213 A  1 
ATOM   1693 N N   . SER A  1  214 ? 2.021   -12.126 15.377  1.00 97.18 214 A  1 
ATOM   1694 C CA  . SER A  1  214 ? 1.708   -13.447 15.926  1.00 96.25 214 A  1 
ATOM   1695 C C   . SER A  1  214 ? 2.316   -14.572 15.096  1.00 95.75 214 A  1 
ATOM   1696 O O   . SER A  1  214 ? 2.944   -15.469 15.647  1.00 93.92 214 A  1 
ATOM   1697 C CB  . SER A  1  214 ? 0.194   -13.608 16.024  1.00 94.85 214 A  1 
ATOM   1698 O OG  . SER A  1  214 ? -0.143  -14.866 16.571  1.00 79.56 214 A  1 
ATOM   1699 N N   . LYS A  1  215 ? 2.224   -14.482 13.785  1.00 96.21 215 A  1 
ATOM   1700 C CA  . LYS A  1  215 ? 2.799   -15.470 12.861  1.00 95.57 215 A  1 
ATOM   1701 C C   . LYS A  1  215 ? 4.310   -15.652 13.041  1.00 95.09 215 A  1 
ATOM   1702 O O   . LYS A  1  215 ? 4.811   -16.756 12.864  1.00 93.40 215 A  1 
ATOM   1703 C CB  . LYS A  1  215 ? 2.463   -15.024 11.435  1.00 94.79 215 A  1 
ATOM   1704 C CG  . LYS A  1  215 ? 2.973   -15.982 10.347  1.00 91.06 215 A  1 
ATOM   1705 C CD  . LYS A  1  215 ? 2.711   -15.376 8.965   1.00 89.45 215 A  1 
ATOM   1706 C CE  . LYS A  1  215 ? 3.388   -16.199 7.859   1.00 84.04 215 A  1 
ATOM   1707 N NZ  . LYS A  1  215 ? 3.544   -15.386 6.631   1.00 80.56 215 A  1 
ATOM   1708 N N   . ASN A  1  216 ? 5.034   -14.582 13.377  1.00 95.75 216 A  1 
ATOM   1709 C CA  . ASN A  1  216 ? 6.488   -14.568 13.427  1.00 95.08 216 A  1 
ATOM   1710 C C   . ASN A  1  216 ? 7.084   -14.619 14.843  1.00 93.65 216 A  1 
ATOM   1711 O O   . ASN A  1  216 ? 8.266   -14.927 14.988  1.00 89.05 216 A  1 
ATOM   1712 C CB  . ASN A  1  216 ? 6.974   -13.344 12.635  1.00 95.06 216 A  1 
ATOM   1713 C CG  . ASN A  1  216 ? 6.818   -13.546 11.138  1.00 95.49 216 A  1 
ATOM   1714 O OD1 . ASN A  1  216 ? 7.546   -14.317 10.531  1.00 88.50 216 A  1 
ATOM   1715 N ND2 . ASN A  1  216 ? 5.866   -12.891 10.514  1.00 88.06 216 A  1 
ATOM   1716 N N   . HIS A  1  217 ? 6.290   -14.339 15.862  1.00 90.03 217 A  1 
ATOM   1717 C CA  . HIS A  1  217 ? 6.711   -14.175 17.256  1.00 85.31 217 A  1 
ATOM   1718 C C   . HIS A  1  217 ? 6.357   -15.363 18.158  1.00 82.31 217 A  1 
ATOM   1719 O O   . HIS A  1  217 ? 7.059   -15.642 19.119  1.00 73.59 217 A  1 
ATOM   1720 C CB  . HIS A  1  217 ? 6.046   -12.887 17.772  1.00 81.52 217 A  1 
ATOM   1721 C CG  . HIS A  1  217 ? 6.088   -12.694 19.252  1.00 80.65 217 A  1 
ATOM   1722 N ND1 . HIS A  1  217 ? 5.047   -12.955 20.123  1.00 69.41 217 A  1 
ATOM   1723 C CD2 . HIS A  1  217 ? 7.139   -12.212 19.991  1.00 66.95 217 A  1 
ATOM   1724 C CE1 . HIS A  1  217 ? 5.453   -12.628 21.351  1.00 69.83 217 A  1 
ATOM   1725 N NE2 . HIS A  1  217 ? 6.714   -12.175 21.315  1.00 70.73 217 A  1 
ATOM   1726 N N   . THR A  1  218 ? 5.272   -16.073 17.849  1.00 78.52 218 A  1 
ATOM   1727 C CA  . THR A  1  218 ? 4.615   -17.012 18.779  1.00 73.05 218 A  1 
ATOM   1728 C C   . THR A  1  218 ? 5.486   -18.082 19.427  1.00 74.50 218 A  1 
ATOM   1729 O O   . THR A  1  218 ? 5.099   -18.600 20.469  1.00 66.62 218 A  1 
ATOM   1730 C CB  . THR A  1  218 ? 3.459   -17.746 18.085  1.00 63.46 218 A  1 
ATOM   1731 O OG1 . THR A  1  218 ? 3.792   -18.108 16.763  1.00 55.85 218 A  1 
ATOM   1732 C CG2 . THR A  1  218 ? 2.194   -16.910 18.040  1.00 54.79 218 A  1 
ATOM   1733 N N   . GLN A  1  219 ? 6.619   -18.451 18.856  1.00 77.99 219 A  1 
ATOM   1734 C CA  . GLN A  1  219 ? 7.438   -19.542 19.385  1.00 76.79 219 A  1 
ATOM   1735 C C   . GLN A  1  219 ? 8.514   -19.102 20.380  1.00 79.46 219 A  1 
ATOM   1736 O O   . GLN A  1  219 ? 8.895   -19.899 21.234  1.00 72.16 219 A  1 
ATOM   1737 C CB  . GLN A  1  219 ? 8.079   -20.323 18.238  1.00 69.26 219 A  1 
ATOM   1738 C CG  . GLN A  1  219 ? 7.021   -21.074 17.411  1.00 58.66 219 A  1 
ATOM   1739 C CD  . GLN A  1  219 ? 7.628   -22.090 16.440  1.00 51.56 219 A  1 
ATOM   1740 O OE1 . GLN A  1  219 ? 8.824   -22.206 16.261  1.00 46.44 219 A  1 
ATOM   1741 N NE2 . GLN A  1  219 ? 6.812   -22.878 15.782  1.00 43.85 219 A  1 
ATOM   1742 N N   . ASP A  1  220 ? 9.024   -17.890 20.263  1.00 83.75 220 A  1 
ATOM   1743 C CA  . ASP A  1  220 ? 10.192  -17.446 21.027  1.00 82.29 220 A  1 
ATOM   1744 C C   . ASP A  1  220 ? 9.865   -16.363 22.062  1.00 81.89 220 A  1 
ATOM   1745 O O   . ASP A  1  220 ? 10.586  -16.248 23.061  1.00 75.17 220 A  1 
ATOM   1746 C CB  . ASP A  1  220 ? 11.289  -16.983 20.051  1.00 79.17 220 A  1 
ATOM   1747 C CG  . ASP A  1  220 ? 10.789  -15.977 19.022  1.00 77.77 220 A  1 
ATOM   1748 O OD1 . ASP A  1  220 ? 10.335  -14.897 19.436  1.00 71.50 220 A  1 
ATOM   1749 O OD2 . ASP A  1  220 ? 10.860  -16.279 17.817  1.00 73.84 220 A  1 
ATOM   1750 N N   . GLN A  1  221 ? 8.806   -15.614 21.866  1.00 84.86 221 A  1 
ATOM   1751 C CA  . GLN A  1  221 ? 8.396   -14.496 22.724  1.00 84.91 221 A  1 
ATOM   1752 C C   . GLN A  1  221 ? 9.515   -13.468 22.959  1.00 88.39 221 A  1 
ATOM   1753 O O   . GLN A  1  221 ? 9.626   -12.890 24.038  1.00 84.75 221 A  1 
ATOM   1754 C CB  . GLN A  1  221 ? 7.754   -14.990 24.022  1.00 77.30 221 A  1 
ATOM   1755 C CG  . GLN A  1  221 ? 6.505   -15.838 23.741  1.00 67.11 221 A  1 
ATOM   1756 C CD  . GLN A  1  221 ? 5.685   -16.130 24.988  1.00 60.32 221 A  1 
ATOM   1757 O OE1 . GLN A  1  221 ? 6.073   -15.942 26.126  1.00 55.25 221 A  1 
ATOM   1758 N NE2 . GLN A  1  221 ? 4.467   -16.606 24.804  1.00 52.49 221 A  1 
ATOM   1759 N N   . PHE A  1  222 ? 10.350  -13.246 21.973  1.00 94.80 222 A  1 
ATOM   1760 C CA  . PHE A  1  222 ? 11.359  -12.197 22.046  1.00 95.73 222 A  1 
ATOM   1761 C C   . PHE A  1  222 ? 10.732  -10.806 21.878  1.00 96.15 222 A  1 
ATOM   1762 O O   . PHE A  1  222 ? 9.612   -10.678 21.407  1.00 95.33 222 A  1 
ATOM   1763 C CB  . PHE A  1  222 ? 12.472  -12.479 21.033  1.00 95.27 222 A  1 
ATOM   1764 C CG  . PHE A  1  222 ? 13.408  -13.624 21.363  1.00 95.23 222 A  1 
ATOM   1765 C CD1 . PHE A  1  222 ? 13.437  -14.229 22.635  1.00 92.68 222 A  1 
ATOM   1766 C CD2 . PHE A  1  222 ? 14.313  -14.063 20.386  1.00 92.29 222 A  1 
ATOM   1767 C CE1 . PHE A  1  222 ? 14.345  -15.260 22.920  1.00 91.37 222 A  1 
ATOM   1768 C CE2 . PHE A  1  222 ? 15.228  -15.091 20.662  1.00 91.30 222 A  1 
ATOM   1769 C CZ  . PHE A  1  222 ? 15.237  -15.689 21.924  1.00 93.00 222 A  1 
ATOM   1770 N N   . PRO A  1  223 ? 11.451  -9.743  22.273  1.00 97.39 223 A  1 
ATOM   1771 C CA  . PRO A  1  223 ? 10.921  -8.388  22.184  1.00 97.62 223 A  1 
ATOM   1772 C C   . PRO A  1  223 ? 10.461  -8.004  20.776  1.00 97.83 223 A  1 
ATOM   1773 O O   . PRO A  1  223 ? 11.097  -8.339  19.779  1.00 97.46 223 A  1 
ATOM   1774 C CB  . PRO A  1  223 ? 12.043  -7.474  22.671  1.00 97.15 223 A  1 
ATOM   1775 C CG  . PRO A  1  223 ? 12.843  -8.372  23.604  1.00 95.75 223 A  1 
ATOM   1776 C CD  . PRO A  1  223 ? 12.736  -9.735  22.945  1.00 97.13 223 A  1 
ATOM   1777 N N   . VAL A  1  224 ? 9.372   -7.245  20.730  1.00 97.99 224 A  1 
ATOM   1778 C CA  . VAL A  1  224 ? 8.818   -6.706  19.490  1.00 98.08 224 A  1 
ATOM   1779 C C   . VAL A  1  224 ? 8.896   -5.185  19.531  1.00 98.22 224 A  1 
ATOM   1780 O O   . VAL A  1  224 ? 8.469   -4.577  20.507  1.00 98.00 224 A  1 
ATOM   1781 C CB  . VAL A  1  224 ? 7.372   -7.168  19.258  1.00 97.58 224 A  1 
ATOM   1782 C CG1 . VAL A  1  224 ? 6.839   -6.715  17.897  1.00 96.61 224 A  1 
ATOM   1783 C CG2 . VAL A  1  224 ? 7.218   -8.684  19.350  1.00 96.70 224 A  1 
ATOM   1784 N N   . ILE A  1  225 ? 9.399   -4.574  18.474  1.00 98.56 225 A  1 
ATOM   1785 C CA  . ILE A  1  225 ? 9.415   -3.123  18.277  1.00 98.62 225 A  1 
ATOM   1786 C C   . ILE A  1  225 ? 8.588   -2.799  17.034  1.00 98.78 225 A  1 
ATOM   1787 O O   . ILE A  1  225 ? 8.863   -3.307  15.951  1.00 98.51 225 A  1 
ATOM   1788 C CB  . ILE A  1  225 ? 10.855  -2.596  18.162  1.00 98.57 225 A  1 
ATOM   1789 C CG1 . ILE A  1  225 ? 11.757  -2.973  19.357  1.00 97.28 225 A  1 
ATOM   1790 C CG2 . ILE A  1  225 ? 10.852  -1.073  17.966  1.00 98.06 225 A  1 
ATOM   1791 C CD1 . ILE A  1  225 ? 11.353  -2.360  20.710  1.00 93.92 225 A  1 
ATOM   1792 N N   . VAL A  1  226 ? 7.604   -1.931  17.192  1.00 98.73 226 A  1 
ATOM   1793 C CA  . VAL A  1  226 ? 6.772   -1.422  16.100  1.00 98.76 226 A  1 
ATOM   1794 C C   . VAL A  1  226 ? 7.080   0.053   15.886  1.00 98.73 226 A  1 
ATOM   1795 O O   . VAL A  1  226 ? 7.048   0.831   16.825  1.00 98.40 226 A  1 
ATOM   1796 C CB  . VAL A  1  226 ? 5.272   -1.644  16.361  1.00 98.51 226 A  1 
ATOM   1797 C CG1 . VAL A  1  226 ? 4.423   -1.183  15.171  1.00 97.53 226 A  1 
ATOM   1798 C CG2 . VAL A  1  226 ? 4.960   -3.118  16.623  1.00 97.74 226 A  1 
ATOM   1799 N N   . LEU A  1  227 ? 7.362   0.419   14.657  1.00 98.61 227 A  1 
ATOM   1800 C CA  . LEU A  1  227 ? 7.816   1.742   14.256  1.00 98.48 227 A  1 
ATOM   1801 C C   . LEU A  1  227 ? 6.932   2.276   13.140  1.00 98.64 227 A  1 
ATOM   1802 O O   . LEU A  1  227 ? 6.598   1.537   12.215  1.00 97.88 227 A  1 
ATOM   1803 C CB  . LEU A  1  227 ? 9.268   1.612   13.740  1.00 96.51 227 A  1 
ATOM   1804 C CG  . LEU A  1  227 ? 10.282  1.077   14.759  1.00 93.79 227 A  1 
ATOM   1805 C CD1 . LEU A  1  227 ? 11.528  0.559   14.048  1.00 88.61 227 A  1 
ATOM   1806 C CD2 . LEU A  1  227 ? 10.737  2.171   15.705  1.00 89.11 227 A  1 
ATOM   1807 N N   . GLY A  1  228 ? 6.625   3.562   13.171  1.00 98.70 228 A  1 
ATOM   1808 C CA  . GLY A  1  228 ? 6.056   4.238   12.017  1.00 98.75 228 A  1 
ATOM   1809 C C   . GLY A  1  228 ? 4.960   5.235   12.338  1.00 98.63 228 A  1 
ATOM   1810 O O   . GLY A  1  228 ? 4.585   5.455   13.494  1.00 98.07 228 A  1 
ATOM   1811 N N   . ASN A  1  229 ? 4.438   5.824   11.276  1.00 98.71 229 A  1 
ATOM   1812 C CA  . ASN A  1  229 ? 3.307   6.726   11.333  1.00 98.69 229 A  1 
ATOM   1813 C C   . ASN A  1  229 ? 2.009   5.912   11.417  1.00 98.56 229 A  1 
ATOM   1814 O O   . ASN A  1  229 ? 1.556   5.318   10.438  1.00 97.97 229 A  1 
ATOM   1815 C CB  . ASN A  1  229 ? 3.359   7.649   10.109  1.00 98.22 229 A  1 
ATOM   1816 C CG  . ASN A  1  229 ? 2.209   8.638   10.044  1.00 97.73 229 A  1 
ATOM   1817 O OD1 . ASN A  1  229 ? 1.376   8.740   10.934  1.00 95.51 229 A  1 
ATOM   1818 N ND2 . ASN A  1  229 ? 2.120   9.377   8.973   1.00 94.47 229 A  1 
ATOM   1819 N N   . LEU A  1  230 ? 1.421   5.904   12.591  1.00 98.41 230 A  1 
ATOM   1820 C CA  . LEU A  1  230 ? 0.168   5.202   12.835  1.00 98.35 230 A  1 
ATOM   1821 C C   . LEU A  1  230 ? -1.052  6.040   12.435  1.00 97.93 230 A  1 
ATOM   1822 O O   . LEU A  1  230 ? -2.173  5.535   12.467  1.00 96.95 230 A  1 
ATOM   1823 C CB  . LEU A  1  230 ? 0.083   4.746   14.301  1.00 98.40 230 A  1 
ATOM   1824 C CG  . LEU A  1  230 ? 1.237   3.849   14.792  1.00 97.79 230 A  1 
ATOM   1825 C CD1 . LEU A  1  230 ? 0.883   3.292   16.168  1.00 96.37 230 A  1 
ATOM   1826 C CD2 . LEU A  1  230 ? 1.506   2.662   13.873  1.00 96.24 230 A  1 
ATOM   1827 N N   . ASN A  1  231 ? -0.863  7.304   12.078  1.00 97.51 231 A  1 
ATOM   1828 C CA  . ASN A  1  231 ? -1.952  8.246   11.824  1.00 96.76 231 A  1 
ATOM   1829 C C   . ASN A  1  231 ? -2.993  8.302   12.958  1.00 96.01 231 A  1 
ATOM   1830 O O   . ASN A  1  231 ? -4.172  8.551   12.729  1.00 94.49 231 A  1 
ATOM   1831 C CB  . ASN A  1  231 ? -2.538  7.986   10.432  1.00 96.47 231 A  1 
ATOM   1832 C CG  . ASN A  1  231 ? -1.658  8.523   9.328   1.00 95.99 231 A  1 
ATOM   1833 O OD1 . ASN A  1  231 ? -1.380  9.712   9.259   1.00 90.95 231 A  1 
ATOM   1834 N ND2 . ASN A  1  231 ? -1.231  7.693   8.408   1.00 90.45 231 A  1 
ATOM   1835 N N   . ILE A  1  232 ? -2.545  8.067   14.185  1.00 96.69 232 A  1 
ATOM   1836 C CA  . ILE A  1  232 ? -3.340  8.194   15.403  1.00 96.59 232 A  1 
ATOM   1837 C C   . ILE A  1  232 ? -2.711  9.322   16.216  1.00 96.47 232 A  1 
ATOM   1838 O O   . ILE A  1  232 ? -1.560  9.204   16.623  1.00 95.72 232 A  1 
ATOM   1839 C CB  . ILE A  1  232 ? -3.373  6.866   16.183  1.00 96.38 232 A  1 
ATOM   1840 C CG1 . ILE A  1  232 ? -4.101  5.782   15.350  1.00 95.45 232 A  1 
ATOM   1841 C CG2 . ILE A  1  232 ? -4.054  7.050   17.554  1.00 95.54 232 A  1 
ATOM   1842 C CD1 . ILE A  1  232 ? -4.054  4.377   15.949  1.00 94.39 232 A  1 
ATOM   1843 N N   . ASP A  1  233 ? -3.450  10.392  16.441  1.00 95.27 233 A  1 
ATOM   1844 C CA  . ASP A  1  233 ? -2.965  11.496  17.266  1.00 94.67 233 A  1 
ATOM   1845 C C   . ASP A  1  233 ? -3.111  11.149  18.746  1.00 94.55 233 A  1 
ATOM   1846 O O   . ASP A  1  233 ? -4.213  10.901  19.237  1.00 93.76 233 A  1 
ATOM   1847 C CB  . ASP A  1  233 ? -3.701  12.793  16.906  1.00 93.88 233 A  1 
ATOM   1848 C CG  . ASP A  1  233 ? -3.194  14.015  17.684  1.00 93.59 233 A  1 
ATOM   1849 O OD1 . ASP A  1  233 ? -2.025  14.015  18.133  1.00 91.82 233 A  1 
ATOM   1850 O OD2 . ASP A  1  233 ? -3.961  14.992  17.838  1.00 91.46 233 A  1 
ATOM   1851 N N   . SER A  1  234 ? -1.997  11.157  19.455  1.00 95.56 234 A  1 
ATOM   1852 C CA  . SER A  1  234 ? -1.989  10.919  20.896  1.00 95.23 234 A  1 
ATOM   1853 C C   . SER A  1  234 ? -2.369  12.157  21.713  1.00 94.43 234 A  1 
ATOM   1854 O O   . SER A  1  234 ? -2.764  12.034  22.866  1.00 91.76 234 A  1 
ATOM   1855 C CB  . SER A  1  234 ? -0.618  10.387  21.324  1.00 95.05 234 A  1 
ATOM   1856 O OG  . SER A  1  234 ? 0.394   11.316  21.032  1.00 90.83 234 A  1 
ATOM   1857 N N   . ILE A  1  235 ? -2.293  13.346  21.120  1.00 93.01 235 A  1 
ATOM   1858 C CA  . ILE A  1  235 ? -2.485  14.614  21.839  1.00 90.94 235 A  1 
ATOM   1859 C C   . ILE A  1  235 ? -3.958  14.962  21.979  1.00 88.44 235 A  1 
ATOM   1860 O O   . ILE A  1  235 ? -4.415  15.397  23.041  1.00 82.42 235 A  1 
ATOM   1861 C CB  . ILE A  1  235 ? -1.719  15.750  21.130  1.00 89.97 235 A  1 
ATOM   1862 C CG1 . ILE A  1  235 ? -0.206  15.454  21.122  1.00 87.44 235 A  1 
ATOM   1863 C CG2 . ILE A  1  235 ? -1.993  17.113  21.798  1.00 86.25 235 A  1 
ATOM   1864 C CD1 . ILE A  1  235 ? 0.616   16.429  20.277  1.00 85.41 235 A  1 
ATOM   1865 N N   . LYS A  1  236 ? -4.724  14.820  20.890  1.00 86.07 236 A  1 
ATOM   1866 C CA  . LYS A  1  236 ? -6.109  15.301  20.848  1.00 82.06 236 A  1 
ATOM   1867 C C   . LYS A  1  236 ? -7.070  14.195  20.466  1.00 80.79 236 A  1 
ATOM   1868 O O   . LYS A  1  236 ? -6.914  13.558  19.432  1.00 74.86 236 A  1 
ATOM   1869 C CB  . LYS A  1  236 ? -6.248  16.482  19.887  1.00 77.39 236 A  1 
ATOM   1870 C CG  . LYS A  1  236 ? -5.550  17.732  20.436  1.00 70.31 236 A  1 
ATOM   1871 C CD  . LYS A  1  236 ? -5.629  18.874  19.430  1.00 64.24 236 A  1 
ATOM   1872 C CE  . LYS A  1  236 ? -4.784  20.033  19.934  1.00 56.79 236 A  1 
ATOM   1873 N NZ  . LYS A  1  236 ? -4.542  21.032  18.871  1.00 49.58 236 A  1 
ATOM   1874 N N   . PRO A  1  237 ? -8.145  14.046  21.242  1.00 78.37 237 A  1 
ATOM   1875 C CA  . PRO A  1  237 ? -9.219  13.170  20.818  1.00 74.87 237 A  1 
ATOM   1876 C C   . PRO A  1  237 ? -9.885  13.719  19.553  1.00 74.65 237 A  1 
ATOM   1877 O O   . PRO A  1  237 ? -10.122 14.923  19.415  1.00 68.36 237 A  1 
ATOM   1878 C CB  . PRO A  1  237 ? -10.174 13.105  22.007  1.00 69.84 237 A  1 
ATOM   1879 C CG  . PRO A  1  237 ? -9.952  14.429  22.724  1.00 67.42 237 A  1 
ATOM   1880 C CD  . PRO A  1  237 ? -8.474  14.718  22.476  1.00 71.22 237 A  1 
ATOM   1881 N N   . ILE A  1  238 ? -10.223 12.825  18.653  1.00 70.64 238 A  1 
ATOM   1882 C CA  . ILE A  1  238 ? -10.912 13.189  17.422  1.00 68.03 238 A  1 
ATOM   1883 C C   . ILE A  1  238 ? -12.408 13.322  17.706  1.00 68.37 238 A  1 
ATOM   1884 O O   . ILE A  1  238 ? -13.078 12.373  18.127  1.00 65.77 238 A  1 
ATOM   1885 C CB  . ILE A  1  238 ? -10.612 12.188  16.290  1.00 63.80 238 A  1 
ATOM   1886 C CG1 . ILE A  1  238 ? -9.084  12.122  16.019  1.00 57.52 238 A  1 
ATOM   1887 C CG2 . ILE A  1  238 ? -11.372 12.612  15.023  1.00 56.08 238 A  1 
ATOM   1888 C CD1 . ILE A  1  238 ? -8.675  11.112  14.935  1.00 52.70 238 A  1 
ATOM   1889 N N   . THR A  1  239 ? -12.934 14.505  17.430  1.00 65.63 239 A  1 
ATOM   1890 C CA  . THR A  1  239 ? -14.371 14.764  17.545  1.00 65.04 239 A  1 
ATOM   1891 C C   . THR A  1  239 ? -15.007 14.766  16.165  1.00 64.32 239 A  1 
ATOM   1892 O O   . THR A  1  239 ? -14.704 15.623  15.338  1.00 60.48 239 A  1 
ATOM   1893 C CB  . THR A  1  239 ? -14.637 16.068  18.301  1.00 62.14 239 A  1 
ATOM   1894 O OG1 . THR A  1  239 ? -14.050 16.007  19.581  1.00 56.87 239 A  1 
ATOM   1895 C CG2 . THR A  1  239 ? -16.131 16.317  18.518  1.00 55.55 239 A  1 
ATOM   1896 N N   . ALA A  1  240 ? -15.912 13.829  15.947  1.00 65.24 240 A  1 
ATOM   1897 C CA  . ALA A  1  240 ? -16.716 13.746  14.740  1.00 64.28 240 A  1 
ATOM   1898 C C   . ALA A  1  240 ? -18.199 13.944  15.110  1.00 64.69 240 A  1 
ATOM   1899 O O   . ALA A  1  240 ? -18.844 13.092  15.720  1.00 60.90 240 A  1 
ATOM   1900 C CB  . ALA A  1  240 ? -16.439 12.413  14.046  1.00 61.18 240 A  1 
ATOM   1901 N N   . GLY A  1  241 ? -18.730 15.096  14.757  1.00 64.27 241 A  1 
ATOM   1902 C CA  . GLY A  1  241 ? -20.079 15.472  15.160  1.00 63.58 241 A  1 
ATOM   1903 C C   . GLY A  1  241 ? -20.210 15.558  16.683  1.00 64.04 241 A  1 
ATOM   1904 O O   . GLY A  1  241 ? -19.530 16.341  17.330  1.00 60.83 241 A  1 
ATOM   1905 N N   . LYS A  1  242 ? -21.079 14.725  17.241  1.00 65.25 242 A  1 
ATOM   1906 C CA  . LYS A  1  242 ? -21.287 14.643  18.704  1.00 66.29 242 A  1 
ATOM   1907 C C   . LYS A  1  242 ? -20.414 13.590  19.385  1.00 66.35 242 A  1 
ATOM   1908 O O   . LYS A  1  242 ? -20.475 13.455  20.597  1.00 63.39 242 A  1 
ATOM   1909 C CB  . LYS A  1  242 ? -22.773 14.383  19.017  1.00 65.23 242 A  1 
ATOM   1910 C CG  . LYS A  1  242 ? -23.681 15.554  18.633  1.00 60.64 242 A  1 
ATOM   1911 C CD  . LYS A  1  242 ? -25.112 15.281  19.120  1.00 55.35 242 A  1 
ATOM   1912 C CE  . LYS A  1  242 ? -26.019 16.462  18.786  1.00 48.43 242 A  1 
ATOM   1913 N NZ  . LYS A  1  242 ? -27.401 16.246  19.289  1.00 43.21 242 A  1 
ATOM   1914 N N   . LEU A  1  243 ? -19.686 12.831  18.619  1.00 68.24 243 A  1 
ATOM   1915 C CA  . LEU A  1  243 ? -18.913 11.718  19.137  1.00 68.26 243 A  1 
ATOM   1916 C C   . LEU A  1  243 ? -17.448 12.143  19.268  1.00 68.57 243 A  1 
ATOM   1917 O O   . LEU A  1  243 ? -16.759 12.317  18.260  1.00 65.05 243 A  1 
ATOM   1918 C CB  . LEU A  1  243 ? -19.101 10.477  18.243  1.00 65.89 243 A  1 
ATOM   1919 C CG  . LEU A  1  243 ? -19.357 9.211   19.073  1.00 59.23 243 A  1 
ATOM   1920 C CD1 . LEU A  1  243 ? -20.856 8.952   19.216  1.00 54.96 243 A  1 
ATOM   1921 C CD2 . LEU A  1  243 ? -18.750 7.987   18.409  1.00 55.53 243 A  1 
ATOM   1922 N N   . THR A  1  244 ? -16.985 12.237  20.497  1.00 69.33 244 A  1 
ATOM   1923 C CA  . THR A  1  244 ? -15.563 12.364  20.790  1.00 69.09 244 A  1 
ATOM   1924 C C   . THR A  1  244 ? -15.022 10.982  21.121  1.00 69.41 244 A  1 
ATOM   1925 O O   . THR A  1  244 ? -15.542 10.305  22.008  1.00 65.22 244 A  1 
ATOM   1926 C CB  . THR A  1  244 ? -15.314 13.353  21.929  1.00 66.25 244 A  1 
ATOM   1927 O OG1 . THR A  1  244 ? -15.905 14.595  21.606  1.00 60.11 244 A  1 
ATOM   1928 C CG2 . THR A  1  244 ? -13.830 13.609  22.158  1.00 59.13 244 A  1 
ATOM   1929 N N   . ARG A  1  245 ? -14.010 10.557  20.370  1.00 71.81 245 A  1 
ATOM   1930 C CA  . ARG A  1  245 ? -13.333 9.285   20.596  1.00 70.69 245 A  1 
ATOM   1931 C C   . ARG A  1  245 ? -11.849 9.542   20.778  1.00 73.61 245 A  1 
ATOM   1932 O O   . ARG A  1  245 ? -11.236 10.181  19.932  1.00 69.18 245 A  1 
ATOM   1933 C CB  . ARG A  1  245 ? -13.574 8.311   19.441  1.00 63.97 245 A  1 
ATOM   1934 C CG  . ARG A  1  245 ? -15.020 7.797   19.415  1.00 57.46 245 A  1 
ATOM   1935 C CD  . ARG A  1  245 ? -15.165 6.725   18.327  1.00 54.57 245 A  1 
ATOM   1936 N NE  . ARG A  1  245 ? -16.519 6.153   18.316  1.00 49.56 245 A  1 
ATOM   1937 C CZ  . ARG A  1  245 ? -16.961 5.179   17.520  1.00 45.65 245 A  1 
ATOM   1938 N NH1 . ARG A  1  245 ? -16.175 4.624   16.642  1.00 42.16 245 A  1 
ATOM   1939 N NH2 . ARG A  1  245 ? -18.181 4.764   17.609  1.00 39.61 245 A  1 
ATOM   1940 N N   . ASN A  1  246 ? -11.317 8.998   21.853  1.00 81.45 246 A  1 
ATOM   1941 C CA  . ASN A  1  246 ? -9.891  8.955   22.048  1.00 85.21 246 A  1 
ATOM   1942 C C   . ASN A  1  246 ? -9.344  7.732   21.299  1.00 88.85 246 A  1 
ATOM   1943 O O   . ASN A  1  246 ? -9.525  6.587   21.732  1.00 87.13 246 A  1 
ATOM   1944 C CB  . ASN A  1  246 ? -9.593  8.963   23.552  1.00 79.95 246 A  1 
ATOM   1945 C CG  . ASN A  1  246 ? -8.116  9.160   23.811  1.00 76.04 246 A  1 
ATOM   1946 O OD1 . ASN A  1  246 ? -7.310  9.085   22.908  1.00 69.56 246 A  1 
ATOM   1947 N ND2 . ASN A  1  246 ? -7.737  9.429   25.038  1.00 67.27 246 A  1 
ATOM   1948 N N   . GLU A  1  247 ? -8.773  7.972   20.145  1.00 91.67 247 A  1 
ATOM   1949 C CA  . GLU A  1  247 ? -8.233  6.898   19.316  1.00 92.96 247 A  1 
ATOM   1950 C C   . GLU A  1  247 ? -6.945  6.326   19.912  1.00 94.32 247 A  1 
ATOM   1951 O O   . GLU A  1  247 ? -6.711  5.130   19.812  1.00 93.92 247 A  1 
ATOM   1952 C CB  . GLU A  1  247 ? -8.042  7.418   17.883  1.00 92.04 247 A  1 
ATOM   1953 C CG  . GLU A  1  247 ? -7.771  6.264   16.918  1.00 90.07 247 A  1 
ATOM   1954 C CD  . GLU A  1  247 ? -7.777  6.691   15.446  1.00 91.98 247 A  1 
ATOM   1955 O OE1 . GLU A  1  247 ? -7.724  5.790   14.584  1.00 88.60 247 A  1 
ATOM   1956 O OE2 . GLU A  1  247 ? -7.877  7.891   15.126  1.00 89.94 247 A  1 
ATOM   1957 N N   . TYR A  1  248 ? -6.177  7.161   20.623  1.00 93.56 248 A  1 
ATOM   1958 C CA  . TYR A  1  248 ? -4.976  6.729   21.326  1.00 94.75 248 A  1 
ATOM   1959 C C   . TYR A  1  248 ? -5.288  5.707   22.430  1.00 95.28 248 A  1 
ATOM   1960 O O   . TYR A  1  248 ? -4.697  4.633   22.460  1.00 95.16 248 A  1 
ATOM   1961 C CB  . TYR A  1  248 ? -4.254  7.952   21.888  1.00 95.17 248 A  1 
ATOM   1962 C CG  . TYR A  1  248 ? -2.997  7.596   22.646  1.00 95.89 248 A  1 
ATOM   1963 C CD1 . TYR A  1  248 ? -2.953  7.688   24.049  1.00 95.67 248 A  1 
ATOM   1964 C CD2 . TYR A  1  248 ? -1.860  7.144   21.943  1.00 95.71 248 A  1 
ATOM   1965 C CE1 . TYR A  1  248 ? -1.780  7.350   24.747  1.00 95.76 248 A  1 
ATOM   1966 C CE2 . TYR A  1  248 ? -0.682  6.801   22.631  1.00 95.71 248 A  1 
ATOM   1967 C CZ  . TYR A  1  248 ? -0.651  6.907   24.030  1.00 96.23 248 A  1 
ATOM   1968 O OH  . TYR A  1  248 ? 0.506   6.586   24.710  1.00 95.84 248 A  1 
ATOM   1969 N N   . GLU A  1  249 ? -6.312  5.958   23.245  1.00 94.16 249 A  1 
ATOM   1970 C CA  . GLU A  1  249 ? -6.758  4.951   24.216  1.00 93.43 249 A  1 
ATOM   1971 C C   . GLU A  1  249 ? -7.201  3.654   23.545  1.00 93.70 249 A  1 
ATOM   1972 O O   . GLU A  1  249 ? -7.015  2.559   24.075  1.00 93.12 249 A  1 
ATOM   1973 C CB  . GLU A  1  249 ? -7.950  5.477   25.028  1.00 92.36 249 A  1 
ATOM   1974 C CG  . GLU A  1  249 ? -7.528  6.348   26.204  1.00 80.27 249 A  1 
ATOM   1975 C CD  . GLU A  1  249 ? -8.725  6.905   26.980  1.00 74.48 249 A  1 
ATOM   1976 O OE1 . GLU A  1  249 ? -8.487  7.715   27.897  1.00 67.78 249 A  1 
ATOM   1977 O OE2 . GLU A  1  249 ? -9.882  6.563   26.630  1.00 69.02 249 A  1 
ATOM   1978 N N   . ARG A  1  250 ? -7.780  3.774   22.357  1.00 94.13 250 A  1 
ATOM   1979 C CA  . ARG A  1  250 ? -8.170  2.603   21.583  1.00 93.54 250 A  1 
ATOM   1980 C C   . ARG A  1  250 ? -6.954  1.807   21.119  1.00 94.83 250 A  1 
ATOM   1981 O O   . ARG A  1  250 ? -7.007  0.584   21.171  1.00 94.07 250 A  1 
ATOM   1982 C CB  . ARG A  1  250 ? -9.050  3.039   20.418  1.00 91.04 250 A  1 
ATOM   1983 C CG  . ARG A  1  250 ? -10.268 2.144   20.293  1.00 79.79 250 A  1 
ATOM   1984 C CD  . ARG A  1  250 ? -11.129 2.618   19.126  1.00 76.47 250 A  1 
ATOM   1985 N NE  . ARG A  1  250 ? -12.420 1.935   19.101  1.00 69.03 250 A  1 
ATOM   1986 C CZ  . ARG A  1  250 ? -13.282 1.985   18.107  1.00 64.20 250 A  1 
ATOM   1987 N NH1 . ARG A  1  250 ? -13.063 2.698   17.032  1.00 58.74 250 A  1 
ATOM   1988 N NH2 . ARG A  1  250 ? -14.391 1.310   18.184  1.00 55.03 250 A  1 
ATOM   1989 N N   . LEU A  1  251 ? -5.900  2.491   20.702  1.00 94.90 251 A  1 
ATOM   1990 C CA  . LEU A  1  251 ? -4.621  1.878   20.358  1.00 96.09 251 A  1 
ATOM   1991 C C   . LEU A  1  251 ? -4.063  1.100   21.550  1.00 96.43 251 A  1 
ATOM   1992 O O   . LEU A  1  251 ? -3.876  -0.109  21.427  1.00 96.12 251 A  1 
ATOM   1993 C CB  . LEU A  1  251 ? -3.663  2.973   19.853  1.00 96.59 251 A  1 
ATOM   1994 C CG  . LEU A  1  251 ? -2.214  2.511   19.620  1.00 96.75 251 A  1 
ATOM   1995 C CD1 . LEU A  1  251 ? -2.121  1.560   18.441  1.00 96.08 251 A  1 
ATOM   1996 C CD2 . LEU A  1  251 ? -1.328  3.723   19.348  1.00 96.02 251 A  1 
ATOM   1997 N N   . LEU A  1  252 ? -3.937  1.745   22.705  1.00 95.83 252 A  1 
ATOM   1998 C CA  . LEU A  1  252 ? -3.421  1.123   23.931  1.00 95.17 252 A  1 
ATOM   1999 C C   . LEU A  1  252 ? -4.204  -0.141  24.326  1.00 94.78 252 A  1 
ATOM   2000 O O   . LEU A  1  252 ? -3.635  -1.141  24.759  1.00 93.54 252 A  1 
ATOM   2001 C CB  . LEU A  1  252 ? -3.510  2.142   25.087  1.00 94.71 252 A  1 
ATOM   2002 C CG  . LEU A  1  252 ? -2.649  3.412   24.949  1.00 92.33 252 A  1 
ATOM   2003 C CD1 . LEU A  1  252 ? -2.902  4.317   26.150  1.00 88.75 252 A  1 
ATOM   2004 C CD2 . LEU A  1  252 ? -1.169  3.105   24.889  1.00 88.77 252 A  1 
ATOM   2005 N N   . ASN A  1  253 ? -5.523  -0.110  24.142  1.00 95.39 253 A  1 
ATOM   2006 C CA  . ASN A  1  253 ? -6.395  -1.206  24.542  1.00 94.23 253 A  1 
ATOM   2007 C C   . ASN A  1  253 ? -6.502  -2.342  23.521  1.00 94.59 253 A  1 
ATOM   2008 O O   . ASN A  1  253 ? -6.926  -3.447  23.885  1.00 92.82 253 A  1 
ATOM   2009 C CB  . ASN A  1  253 ? -7.767  -0.629  24.881  1.00 92.53 253 A  1 
ATOM   2010 C CG  . ASN A  1  253 ? -7.748  0.099   26.212  1.00 87.94 253 A  1 
ATOM   2011 O OD1 . ASN A  1  253 ? -7.282  -0.422  27.199  1.00 80.08 253 A  1 
ATOM   2012 N ND2 . ASN A  1  253 ? -8.279  1.295   26.280  1.00 78.22 253 A  1 
ATOM   2013 N N   . SER A  1  254 ? -6.181  -2.083  22.266  1.00 96.17 254 A  1 
ATOM   2014 C CA  . SER A  1  254 ? -6.408  -3.028  21.173  1.00 96.18 254 A  1 
ATOM   2015 C C   . SER A  1  254 ? -5.143  -3.601  20.553  1.00 96.91 254 A  1 
ATOM   2016 O O   . SER A  1  254 ? -5.182  -4.744  20.100  1.00 95.77 254 A  1 
ATOM   2017 C CB  . SER A  1  254 ? -7.268  -2.398  20.084  1.00 94.18 254 A  1 
ATOM   2018 O OG  . SER A  1  254 ? -6.619  -1.317  19.468  1.00 84.42 254 A  1 
ATOM   2019 N N   . PHE A  1  255 ? -4.050  -2.850  20.550  1.00 97.09 255 A  1 
ATOM   2020 C CA  . PHE A  1  255 ? -2.791  -3.341  20.012  1.00 97.55 255 A  1 
ATOM   2021 C C   . PHE A  1  255 ? -2.064  -4.140  21.087  1.00 97.46 255 A  1 
ATOM   2022 O O   . PHE A  1  255 ? -1.538  -3.587  22.044  1.00 96.31 255 A  1 
ATOM   2023 C CB  . PHE A  1  255 ? -1.964  -2.182  19.451  1.00 97.64 255 A  1 
ATOM   2024 C CG  . PHE A  1  255 ? -0.871  -2.579  18.460  1.00 98.06 255 A  1 
ATOM   2025 C CD1 . PHE A  1  255 ? -0.014  -1.576  17.969  1.00 97.02 255 A  1 
ATOM   2026 C CD2 . PHE A  1  255 ? -0.730  -3.887  17.975  1.00 97.06 255 A  1 
ATOM   2027 C CE1 . PHE A  1  255 ? 0.959   -1.882  17.010  1.00 96.70 255 A  1 
ATOM   2028 C CE2 . PHE A  1  255 ? 0.242   -4.197  17.023  1.00 96.52 255 A  1 
ATOM   2029 C CZ  . PHE A  1  255 ? 1.089   -3.194  16.531  1.00 97.44 255 A  1 
ATOM   2030 N N   . LYS A  1  256 ? -2.099  -5.453  20.947  1.00 96.97 256 A  1 
ATOM   2031 C CA  . LYS A  1  256 ? -1.562  -6.381  21.944  1.00 96.53 256 A  1 
ATOM   2032 C C   . LYS A  1  256 ? -0.747  -7.475  21.277  1.00 96.65 256 A  1 
ATOM   2033 O O   . LYS A  1  256 ? -1.107  -7.954  20.204  1.00 95.61 256 A  1 
ATOM   2034 C CB  . LYS A  1  256 ? -2.692  -6.984  22.791  1.00 95.34 256 A  1 
ATOM   2035 C CG  . LYS A  1  256 ? -3.450  -5.902  23.575  1.00 89.91 256 A  1 
ATOM   2036 C CD  . LYS A  1  256 ? -4.446  -6.498  24.577  1.00 82.83 256 A  1 
ATOM   2037 C CE  . LYS A  1  256 ? -5.083  -5.326  25.317  1.00 74.01 256 A  1 
ATOM   2038 N NZ  . LYS A  1  256 ? -5.918  -5.753  26.455  1.00 64.25 256 A  1 
ATOM   2039 N N   . VAL A  1  257 ? 0.297   -7.889  21.968  1.00 96.46 257 A  1 
ATOM   2040 C CA  . VAL A  1  257 ? 1.051   -9.103  21.647  1.00 96.08 257 A  1 
ATOM   2041 C C   . VAL A  1  257 ? 0.937   -10.030 22.844  1.00 95.66 257 A  1 
ATOM   2042 O O   . VAL A  1  257 ? 0.963   -9.572  23.986  1.00 94.41 257 A  1 
ATOM   2043 C CB  . VAL A  1  257 ? 2.507   -8.766  21.301  1.00 95.70 257 A  1 
ATOM   2044 C CG1 . VAL A  1  257 ? 3.321   -10.018 20.991  1.00 94.16 257 A  1 
ATOM   2045 C CG2 . VAL A  1  257 ? 2.571   -7.859  20.067  1.00 94.74 257 A  1 
ATOM   2046 N N   . ASP A  1  258 ? 0.751   -11.307 22.590  1.00 94.57 258 A  1 
ATOM   2047 C CA  . ASP A  1  258 ? 0.547   -12.282 23.662  1.00 93.14 258 A  1 
ATOM   2048 C C   . ASP A  1  258 ? 1.734   -12.284 24.642  1.00 93.16 258 A  1 
ATOM   2049 O O   . ASP A  1  258 ? 2.893   -12.255 24.233  1.00 91.21 258 A  1 
ATOM   2050 C CB  . ASP A  1  258 ? 0.307   -13.676 23.080  1.00 91.26 258 A  1 
ATOM   2051 C CG  . ASP A  1  258 ? -0.108  -14.668 24.174  1.00 85.62 258 A  1 
ATOM   2052 O OD1 . ASP A  1  258 ? -0.917  -14.254 25.029  1.00 80.09 258 A  1 
ATOM   2053 O OD2 . ASP A  1  258 ? 0.402   -15.807 24.178  1.00 78.67 258 A  1 
ATOM   2054 N N   . LYS A  1  259 ? 1.408   -12.261 25.920  1.00 93.12 259 A  1 
ATOM   2055 C CA  . LYS A  1  259 ? 2.382   -12.237 27.032  1.00 93.23 259 A  1 
ATOM   2056 C C   . LYS A  1  259 ? 3.402   -11.094 26.982  1.00 94.13 259 A  1 
ATOM   2057 O O   . LYS A  1  259 ? 4.480   -11.211 27.566  1.00 92.77 259 A  1 
ATOM   2058 C CB  . LYS A  1  259 ? 3.067   -13.597 27.142  1.00 91.94 259 A  1 
ATOM   2059 C CG  . LYS A  1  259 ? 2.090   -14.757 27.344  1.00 88.51 259 A  1 
ATOM   2060 C CD  . LYS A  1  259 ? 2.907   -16.046 27.351  1.00 81.28 259 A  1 
ATOM   2061 C CE  . LYS A  1  259 ? 2.096   -17.215 27.863  1.00 74.33 259 A  1 
ATOM   2062 N NZ  . LYS A  1  259 ? 3.019   -18.214 28.436  1.00 65.83 259 A  1 
ATOM   2063 N N   . CYS A  1  260 ? 3.066   -10.005 26.333  1.00 95.38 260 A  1 
ATOM   2064 C CA  . CYS A  1  260 ? 3.900   -8.818  26.282  1.00 95.56 260 A  1 
ATOM   2065 C C   . CYS A  1  260 ? 3.181   -7.601  26.860  1.00 95.79 260 A  1 
ATOM   2066 O O   . CYS A  1  260 ? 1.966   -7.452  26.737  1.00 94.94 260 A  1 
ATOM   2067 C CB  . CYS A  1  260 ? 4.368   -8.554  24.847  1.00 95.41 260 A  1 
ATOM   2068 S SG  . CYS A  1  260 ? 5.411   -9.912  24.230  1.00 94.67 260 A  1 
ATOM   2069 N N   . GLU A  1  261 ? 3.956   -6.710  27.448  1.00 96.75 261 A  1 
ATOM   2070 C CA  . GLU A  1  261 ? 3.510   -5.392  27.870  1.00 96.84 261 A  1 
ATOM   2071 C C   . GLU A  1  261 ? 3.666   -4.400  26.714  1.00 97.13 261 A  1 
ATOM   2072 O O   . GLU A  1  261 ? 4.709   -4.365  26.067  1.00 96.71 261 A  1 
ATOM   2073 C CB  . GLU A  1  261 ? 4.319   -4.973  29.104  1.00 95.80 261 A  1 
ATOM   2074 C CG  . GLU A  1  261 ? 3.918   -3.594  29.635  1.00 90.33 261 A  1 
ATOM   2075 C CD  . GLU A  1  261 ? 4.677   -3.215  30.917  1.00 87.17 261 A  1 
ATOM   2076 O OE1 . GLU A  1  261 ? 4.163   -2.343  31.640  1.00 79.50 261 A  1 
ATOM   2077 O OE2 . GLU A  1  261 ? 5.744   -3.812  31.180  1.00 83.18 261 A  1 
ATOM   2078 N N   . PHE A  1  262 ? 2.632   -3.601  26.486  1.00 97.35 262 A  1 
ATOM   2079 C CA  . PHE A  1  262 ? 2.684   -2.497  25.535  1.00 97.57 262 A  1 
ATOM   2080 C C   . PHE A  1  262 ? 3.331   -1.283  26.199  1.00 97.44 262 A  1 
ATOM   2081 O O   . PHE A  1  262 ? 2.857   -0.837  27.246  1.00 96.60 262 A  1 
ATOM   2082 C CB  . PHE A  1  262 ? 1.262   -2.167  25.054  1.00 97.25 262 A  1 
ATOM   2083 C CG  . PHE A  1  262 ? 1.157   -0.973  24.120  1.00 97.69 262 A  1 
ATOM   2084 C CD1 . PHE A  1  262 ? 1.278   0.336   24.606  1.00 96.81 262 A  1 
ATOM   2085 C CD2 . PHE A  1  262 ? 0.927   -1.168  22.749  1.00 96.60 262 A  1 
ATOM   2086 C CE1 . PHE A  1  262 ? 1.182   1.442   23.746  1.00 96.10 262 A  1 
ATOM   2087 C CE2 . PHE A  1  262 ? 0.826   -0.062  21.880  1.00 95.79 262 A  1 
ATOM   2088 C CZ  . PHE A  1  262 ? 0.960   1.240   22.379  1.00 96.37 262 A  1 
ATOM   2089 N N   . ILE A  1  263 ? 4.340   -0.716  25.553  1.00 97.89 263 A  1 
ATOM   2090 C CA  . ILE A  1  263 ? 5.009   0.505   26.003  1.00 97.86 263 A  1 
ATOM   2091 C C   . ILE A  1  263 ? 5.092   1.476   24.815  1.00 98.07 263 A  1 
ATOM   2092 O O   . ILE A  1  263 ? 5.726   1.167   23.806  1.00 97.80 263 A  1 
ATOM   2093 C CB  . ILE A  1  263 ? 6.402   0.196   26.593  1.00 97.67 263 A  1 
ATOM   2094 C CG1 . ILE A  1  263 ? 6.382   -0.984  27.604  1.00 96.55 263 A  1 
ATOM   2095 C CG2 . ILE A  1  263 ? 6.964   1.470   27.255  1.00 96.39 263 A  1 
ATOM   2096 C CD1 . ILE A  1  263 ? 7.766   -1.400  28.114  1.00 94.42 263 A  1 
ATOM   2097 N N   . ASP A  1  264 ? 4.469   2.637   24.953  1.00 97.98 264 A  1 
ATOM   2098 C CA  . ASP A  1  264 ? 4.720   3.765   24.061  1.00 97.83 264 A  1 
ATOM   2099 C C   . ASP A  1  264 ? 6.036   4.418   24.505  1.00 97.92 264 A  1 
ATOM   2100 O O   . ASP A  1  264 ? 6.078   5.160   25.484  1.00 97.36 264 A  1 
ATOM   2101 C CB  . ASP A  1  264 ? 3.527   4.739   24.111  1.00 97.54 264 A  1 
ATOM   2102 C CG  . ASP A  1  264 ? 3.709   5.997   23.255  1.00 97.37 264 A  1 
ATOM   2103 O OD1 . ASP A  1  264 ? 4.832   6.261   22.765  1.00 95.99 264 A  1 
ATOM   2104 O OD2 . ASP A  1  264 ? 2.700   6.725   23.107  1.00 95.35 264 A  1 
ATOM   2105 N N   . LEU A  1  265 ? 7.128   4.101   23.820  1.00 98.26 265 A  1 
ATOM   2106 C CA  . LEU A  1  265 ? 8.465   4.505   24.248  1.00 98.32 265 A  1 
ATOM   2107 C C   . LEU A  1  265 ? 8.652   6.019   24.238  1.00 98.14 265 A  1 
ATOM   2108 O O   . LEU A  1  265 ? 9.397   6.549   25.056  1.00 97.39 265 A  1 
ATOM   2109 C CB  . LEU A  1  265 ? 9.532   3.842   23.356  1.00 98.39 265 A  1 
ATOM   2110 C CG  . LEU A  1  265 ? 9.601   2.305   23.397  1.00 98.02 265 A  1 
ATOM   2111 C CD1 . LEU A  1  265 ? 10.788  1.837   22.561  1.00 97.24 265 A  1 
ATOM   2112 C CD2 . LEU A  1  265 ? 9.802   1.756   24.811  1.00 97.26 265 A  1 
ATOM   2113 N N   . LEU A  1  266 ? 7.985   6.734   23.333  1.00 98.00 266 A  1 
ATOM   2114 C CA  . LEU A  1  266 ? 8.097   8.188   23.292  1.00 97.80 266 A  1 
ATOM   2115 C C   . LEU A  1  266 ? 7.446   8.807   24.528  1.00 97.57 266 A  1 
ATOM   2116 O O   . LEU A  1  266 ? 8.067   9.642   25.184  1.00 96.95 266 A  1 
ATOM   2117 C CB  . LEU A  1  266 ? 7.488   8.723   21.982  1.00 97.95 266 A  1 
ATOM   2118 C CG  . LEU A  1  266 ? 7.593   10.249  21.831  1.00 97.45 266 A  1 
ATOM   2119 C CD1 . LEU A  1  266 ? 9.044   10.744  21.827  1.00 96.23 266 A  1 
ATOM   2120 C CD2 . LEU A  1  266 ? 6.949   10.685  20.518  1.00 96.20 266 A  1 
ATOM   2121 N N   . TYR A  1  267 ? 6.239   8.376   24.862  1.00 97.48 267 A  1 
ATOM   2122 C CA  . TYR A  1  267 ? 5.538   8.846   26.053  1.00 96.84 267 A  1 
ATOM   2123 C C   . TYR A  1  267 ? 6.257   8.414   27.335  1.00 96.80 267 A  1 
ATOM   2124 O O   . TYR A  1  267 ? 6.442   9.231   28.227  1.00 96.22 267 A  1 
ATOM   2125 C CB  . TYR A  1  267 ? 4.096   8.336   26.034  1.00 96.09 267 A  1 
ATOM   2126 C CG  . TYR A  1  267 ? 3.294   8.850   27.208  1.00 95.39 267 A  1 
ATOM   2127 C CD1 . TYR A  1  267 ? 3.101   8.051   28.354  1.00 93.35 267 A  1 
ATOM   2128 C CD2 . TYR A  1  267 ? 2.772   10.156  27.183  1.00 93.57 267 A  1 
ATOM   2129 C CE1 . TYR A  1  267 ? 2.392   8.545   29.454  1.00 92.50 267 A  1 
ATOM   2130 C CE2 . TYR A  1  267 ? 2.064   10.661  28.279  1.00 92.38 267 A  1 
ATOM   2131 C CZ  . TYR A  1  267 ? 1.872   9.855   29.418  1.00 92.55 267 A  1 
ATOM   2132 O OH  . TYR A  1  267 ? 1.182   10.352  30.489  1.00 90.84 267 A  1 
ATOM   2133 N N   . ASP A  1  268 ? 6.721   7.188   27.398  1.00 97.57 268 A  1 
ATOM   2134 C CA  . ASP A  1  268 ? 7.415   6.650   28.571  1.00 97.32 268 A  1 
ATOM   2135 C C   . ASP A  1  268 ? 8.709   7.419   28.873  1.00 97.43 268 A  1 
ATOM   2136 O O   . ASP A  1  268 ? 9.017   7.719   30.021  1.00 96.57 268 A  1 
ATOM   2137 C CB  . ASP A  1  268 ? 7.677   5.156   28.341  1.00 97.32 268 A  1 
ATOM   2138 C CG  . ASP A  1  268 ? 8.185   4.454   29.591  1.00 97.02 268 A  1 
ATOM   2139 O OD1 . ASP A  1  268 ? 7.462   4.463   30.605  1.00 93.89 268 A  1 
ATOM   2140 O OD2 . ASP A  1  268 ? 9.293   3.876   29.522  1.00 93.92 268 A  1 
ATOM   2141 N N   . SER A  1  269 ? 9.441   7.823   27.838  1.00 97.88 269 A  1 
ATOM   2142 C CA  . SER A  1  269 ? 10.680  8.583   28.007  1.00 97.70 269 A  1 
ATOM   2143 C C   . SER A  1  269 ? 10.456  10.076  28.262  1.00 97.50 269 A  1 
ATOM   2144 O O   . SER A  1  269 ? 11.221  10.689  29.010  1.00 95.53 269 A  1 
ATOM   2145 C CB  . SER A  1  269 ? 11.562  8.400   26.772  1.00 97.13 269 A  1 
ATOM   2146 O OG  . SER A  1  269 ? 12.822  9.019   26.952  1.00 93.08 269 A  1 
ATOM   2147 N N   . GLN A  1  270 ? 9.467   10.680  27.613  1.00 97.34 270 A  1 
ATOM   2148 C CA  . GLN A  1  270 ? 9.236   12.133  27.686  1.00 96.92 270 A  1 
ATOM   2149 C C   . GLN A  1  270 ? 8.179   12.521  28.725  1.00 96.65 270 A  1 
ATOM   2150 O O   . GLN A  1  270 ? 8.094   13.693  29.090  1.00 94.14 270 A  1 
ATOM   2151 C CB  . GLN A  1  270 ? 8.835   12.667  26.295  1.00 96.66 270 A  1 
ATOM   2152 C CG  . GLN A  1  270 ? 9.900   12.430  25.209  1.00 95.70 270 A  1 
ATOM   2153 C CD  . GLN A  1  270 ? 11.225  13.149  25.476  1.00 95.31 270 A  1 
ATOM   2154 O OE1 . GLN A  1  270 ? 11.283  14.300  25.870  1.00 86.09 270 A  1 
ATOM   2155 N NE2 . GLN A  1  270 ? 12.330  12.491  25.239  1.00 85.38 270 A  1 
ATOM   2156 N N   . HIS A  1  271 ? 7.388   11.572  29.190  1.00 96.26 271 A  1 
ATOM   2157 C CA  . HIS A  1  271 ? 6.218   11.779  30.044  1.00 95.94 271 A  1 
ATOM   2158 C C   . HIS A  1  271 ? 5.206   12.795  29.481  1.00 95.73 271 A  1 
ATOM   2159 O O   . HIS A  1  271 ? 4.439   13.403  30.217  1.00 92.46 271 A  1 
ATOM   2160 C CB  . HIS A  1  271 ? 6.653   12.076  31.485  1.00 95.00 271 A  1 
ATOM   2161 C CG  . HIS A  1  271 ? 7.514   10.999  32.086  1.00 91.36 271 A  1 
ATOM   2162 N ND1 . HIS A  1  271 ? 7.270   9.641   32.071  1.00 78.00 271 A  1 
ATOM   2163 C CD2 . HIS A  1  271 ? 8.696   11.174  32.763  1.00 78.43 271 A  1 
ATOM   2164 C CE1 . HIS A  1  271 ? 8.274   9.024   32.712  1.00 80.36 271 A  1 
ATOM   2165 N NE2 . HIS A  1  271 ? 9.154   9.927   33.166  1.00 81.02 271 A  1 
ATOM   2166 N N   . ASP A  1  272 ? 5.209   12.951  28.167  1.00 95.60 272 A  1 
ATOM   2167 C CA  . ASP A  1  272 ? 4.296   13.821  27.435  1.00 95.31 272 A  1 
ATOM   2168 C C   . ASP A  1  272 ? 4.132   13.316  25.996  1.00 95.99 272 A  1 
ATOM   2169 O O   . ASP A  1  272 ? 4.943   12.536  25.494  1.00 94.34 272 A  1 
ATOM   2170 C CB  . ASP A  1  272 ? 4.820   15.271  27.467  1.00 93.05 272 A  1 
ATOM   2171 C CG  . ASP A  1  272 ? 3.779   16.313  27.067  1.00 90.12 272 A  1 
ATOM   2172 O OD1 . ASP A  1  272 ? 2.594   15.961  26.933  1.00 84.95 272 A  1 
ATOM   2173 O OD2 . ASP A  1  272 ? 4.170   17.495  26.884  1.00 83.14 272 A  1 
ATOM   2174 N N   . HIS A  1  273 ? 3.092   13.773  25.322  1.00 96.25 273 A  1 
ATOM   2175 C CA  . HIS A  1  273 ? 2.862   13.499  23.911  1.00 95.63 273 A  1 
ATOM   2176 C C   . HIS A  1  273 ? 3.523   14.585  23.061  1.00 95.91 273 A  1 
ATOM   2177 O O   . HIS A  1  273 ? 2.986   15.684  22.887  1.00 93.90 273 A  1 
ATOM   2178 C CB  . HIS A  1  273 ? 1.371   13.369  23.639  1.00 94.42 273 A  1 
ATOM   2179 C CG  . HIS A  1  273 ? 0.761   12.154  24.280  1.00 93.77 273 A  1 
ATOM   2180 N ND1 . HIS A  1  273 ? 1.134   10.850  24.065  1.00 85.81 273 A  1 
ATOM   2181 C CD2 . HIS A  1  273 ? -0.274  12.127  25.181  1.00 86.59 273 A  1 
ATOM   2182 C CE1 . HIS A  1  273 ? 0.339   10.065  24.813  1.00 87.46 273 A  1 
ATOM   2183 N NE2 . HIS A  1  273 ? -0.527  10.799  25.507  1.00 88.41 273 A  1 
ATOM   2184 N N   . VAL A  1  274 ? 4.666   14.275  22.505  1.00 96.90 274 A  1 
ATOM   2185 C CA  . VAL A  1  274 ? 5.451   15.238  21.729  1.00 97.39 274 A  1 
ATOM   2186 C C   . VAL A  1  274 ? 4.963   15.268  20.277  1.00 97.58 274 A  1 
ATOM   2187 O O   . VAL A  1  274 ? 4.883   14.208  19.649  1.00 96.82 274 A  1 
ATOM   2188 C CB  . VAL A  1  274 ? 6.956   14.935  21.816  1.00 96.81 274 A  1 
ATOM   2189 C CG1 . VAL A  1  274 ? 7.765   16.062  21.172  1.00 94.24 274 A  1 
ATOM   2190 C CG2 . VAL A  1  274 ? 7.419   14.807  23.269  1.00 94.81 274 A  1 
ATOM   2191 N N   . PRO A  1  275 ? 4.662   16.450  19.715  1.00 97.43 275 A  1 
ATOM   2192 C CA  . PRO A  1  275 ? 4.236   16.539  18.322  1.00 97.44 275 A  1 
ATOM   2193 C C   . PRO A  1  275 ? 5.305   16.047  17.341  1.00 97.50 275 A  1 
ATOM   2194 O O   . PRO A  1  275 ? 6.479   16.408  17.465  1.00 97.01 275 A  1 
ATOM   2195 C CB  . PRO A  1  275 ? 3.896   18.015  18.079  1.00 96.80 275 A  1 
ATOM   2196 C CG  . PRO A  1  275 ? 3.622   18.566  19.478  1.00 95.05 275 A  1 
ATOM   2197 C CD  . PRO A  1  275 ? 4.556   17.746  20.361  1.00 96.96 275 A  1 
ATOM   2198 N N   . THR A  1  276 ? 4.868   15.302  16.339  1.00 97.72 276 A  1 
ATOM   2199 C CA  . THR A  1  276 ? 5.733   14.781  15.269  1.00 97.82 276 A  1 
ATOM   2200 C C   . THR A  1  276 ? 5.316   15.271  13.882  1.00 97.65 276 A  1 
ATOM   2201 O O   . THR A  1  276 ? 6.129   15.239  12.956  1.00 96.67 276 A  1 
ATOM   2202 C CB  . THR A  1  276 ? 5.760   13.249  15.272  1.00 97.69 276 A  1 
ATOM   2203 O OG1 . THR A  1  276 ? 4.468   12.749  15.024  1.00 95.91 276 A  1 
ATOM   2204 C CG2 . THR A  1  276 ? 6.243   12.679  16.603  1.00 95.68 276 A  1 
ATOM   2205 N N   . TYR A  1  277 ? 4.104   15.783  13.718  1.00 97.13 277 A  1 
ATOM   2206 C CA  . TYR A  1  277 ? 3.588   16.236  12.431  1.00 96.34 277 A  1 
ATOM   2207 C C   . TYR A  1  277 ? 2.952   17.628  12.524  1.00 95.77 277 A  1 
ATOM   2208 O O   . TYR A  1  277 ? 2.241   17.953  13.473  1.00 93.22 277 A  1 
ATOM   2209 C CB  . TYR A  1  277 ? 2.580   15.210  11.906  1.00 95.62 277 A  1 
ATOM   2210 C CG  . TYR A  1  277 ? 1.920   15.625  10.604  1.00 95.66 277 A  1 
ATOM   2211 C CD1 . TYR A  1  277 ? 0.557   15.977  10.568  1.00 94.38 277 A  1 
ATOM   2212 C CD2 . TYR A  1  277 ? 2.677   15.671  9.419   1.00 94.56 277 A  1 
ATOM   2213 C CE1 . TYR A  1  277 ? -0.048  16.346  9.361   1.00 93.60 277 A  1 
ATOM   2214 C CE2 . TYR A  1  277 ? 2.074   16.047  8.202   1.00 93.38 277 A  1 
ATOM   2215 C CZ  . TYR A  1  277 ? 0.707   16.377  8.172   1.00 93.71 277 A  1 
ATOM   2216 O OH  . TYR A  1  277 ? 0.119   16.724  6.991   1.00 91.98 277 A  1 
ATOM   2217 N N   . GLY A  1  278 ? 3.206   18.450  11.512  1.00 95.08 278 A  1 
ATOM   2218 C CA  . GLY A  1  278 ? 2.660   19.810  11.452  1.00 93.87 278 A  1 
ATOM   2219 C C   . GLY A  1  278 ? 3.150   20.704  12.592  1.00 93.90 278 A  1 
ATOM   2220 O O   . GLY A  1  278 ? 2.448   21.621  13.015  1.00 90.09 278 A  1 
ATOM   2221 N N   . ALA A  1  279 ? 4.343   20.435  13.091  1.00 93.91 279 A  1 
ATOM   2222 C CA  . ALA A  1  279 ? 4.897   21.047  14.295  1.00 92.48 279 A  1 
ATOM   2223 C C   . ALA A  1  279 ? 6.070   22.020  14.034  1.00 91.00 279 A  1 
ATOM   2224 O O   . ALA A  1  279 ? 6.689   22.508  14.978  1.00 83.11 279 A  1 
ATOM   2225 C CB  . ALA A  1  279 ? 5.281   19.917  15.255  1.00 90.82 279 A  1 
ATOM   2226 N N   . GLY A  1  280 ? 6.378   22.292  12.770  1.00 90.76 280 A  1 
ATOM   2227 C CA  . GLY A  1  280 ? 7.493   23.171  12.444  1.00 89.87 280 A  1 
ATOM   2228 C C   . GLY A  1  280 ? 7.629   23.462  10.961  1.00 91.55 280 A  1 
ATOM   2229 O O   . GLY A  1  280 ? 7.747   24.630  10.573  1.00 84.89 280 A  1 
ATOM   2230 N N   . ASP A  1  281 ? 7.578   22.436  10.135  1.00 91.55 281 A  1 
ATOM   2231 C CA  . ASP A  1  281 ? 7.634   22.598  8.694   1.00 90.56 281 A  1 
ATOM   2232 C C   . ASP A  1  281 ? 6.400   23.353  8.166   1.00 90.60 281 A  1 
ATOM   2233 O O   . ASP A  1  281 ? 5.277   23.204  8.651   1.00 88.59 281 A  1 
ATOM   2234 C CB  . ASP A  1  281 ? 7.821   21.259  7.980   1.00 88.89 281 A  1 
ATOM   2235 C CG  . ASP A  1  281 ? 7.805   21.509  6.477   1.00 89.90 281 A  1 
ATOM   2236 O OD1 . ASP A  1  281 ? 8.682   22.257  5.987   1.00 86.50 281 A  1 
ATOM   2237 O OD2 . ASP A  1  281 ? 6.807   21.125  5.826   1.00 86.47 281 A  1 
ATOM   2238 N N   . LYS A  1  282 ? 6.636   24.186  7.153   1.00 87.98 282 A  1 
ATOM   2239 C CA  . LYS A  1  282 ? 5.603   25.005  6.495   1.00 86.87 282 A  1 
ATOM   2240 C C   . LYS A  1  282 ? 5.719   24.976  4.970   1.00 87.05 282 A  1 
ATOM   2241 O O   . LYS A  1  282 ? 5.032   25.750  4.299   1.00 84.46 282 A  1 
ATOM   2242 C CB  . LYS A  1  282 ? 5.666   26.448  7.016   1.00 86.06 282 A  1 
ATOM   2243 C CG  . LYS A  1  282 ? 5.434   26.535  8.530   1.00 86.36 282 A  1 
ATOM   2244 C CD  . LYS A  1  282 ? 5.376   27.991  8.991   1.00 80.88 282 A  1 
ATOM   2245 C CE  . LYS A  1  282 ? 5.178   27.977  10.496  1.00 75.30 282 A  1 
ATOM   2246 N NZ  . LYS A  1  282 ? 5.104   29.344  11.060  1.00 64.73 282 A  1 
ATOM   2247 N N   . ILE A  1  283 ? 6.606   24.157  4.446   1.00 88.74 283 A  1 
ATOM   2248 C CA  . ILE A  1  283 ? 6.923   24.092  3.023   1.00 87.09 283 A  1 
ATOM   2249 C C   . ILE A  1  283 ? 6.371   22.800  2.421   1.00 86.86 283 A  1 
ATOM   2250 O O   . ILE A  1  283 ? 5.765   22.835  1.355   1.00 84.13 283 A  1 
ATOM   2251 C CB  . ILE A  1  283 ? 8.451   24.223  2.805   1.00 85.67 283 A  1 
ATOM   2252 C CG1 . ILE A  1  283 ? 8.973   25.568  3.370   1.00 84.03 283 A  1 
ATOM   2253 C CG2 . ILE A  1  283 ? 8.795   24.091  1.308   1.00 84.25 283 A  1 
ATOM   2254 C CD1 . ILE A  1  283 ? 10.495  25.755  3.280   1.00 79.62 283 A  1 
ATOM   2255 N N   . ILE A  1  284 ? 6.580   21.702  3.122   1.00 90.82 284 A  1 
ATOM   2256 C CA  . ILE A  1  284 ? 6.197   20.362  2.673   1.00 90.39 284 A  1 
ATOM   2257 C C   . ILE A  1  284 ? 4.835   19.971  3.240   1.00 90.31 284 A  1 
ATOM   2258 O O   . ILE A  1  284 ? 4.039   19.337  2.548   1.00 87.94 284 A  1 
ATOM   2259 C CB  . ILE A  1  284 ? 7.289   19.350  3.093   1.00 89.78 284 A  1 
ATOM   2260 C CG1 . ILE A  1  284 ? 8.675   19.743  2.519   1.00 87.36 284 A  1 
ATOM   2261 C CG2 . ILE A  1  284 ? 6.925   17.923  2.628   1.00 87.14 284 A  1 
ATOM   2262 C CD1 . ILE A  1  284 ? 9.834   19.095  3.282   1.00 79.27 284 A  1 
ATOM   2263 N N   . THR A  1  285 ? 4.566   20.368  4.474   1.00 90.33 285 A  1 
ATOM   2264 C CA  . THR A  1  285 ? 3.301   20.097  5.162   1.00 90.07 285 A  1 
ATOM   2265 C C   . THR A  1  285 ? 2.120   20.666  4.370   1.00 90.06 285 A  1 
ATOM   2266 O O   . THR A  1  285 ? 2.177   21.796  3.890   1.00 88.54 285 A  1 
ATOM   2267 C CB  . THR A  1  285 ? 3.322   20.694  6.570   1.00 89.47 285 A  1 
ATOM   2268 O OG1 . THR A  1  285 ? 4.438   20.236  7.278   1.00 84.05 285 A  1 
ATOM   2269 C CG2 . THR A  1  285 ? 2.109   20.314  7.403   1.00 86.22 285 A  1 
ATOM   2270 N N   . ASP A  1  286 ? 1.049   19.898  4.274   1.00 88.31 286 A  1 
ATOM   2271 C CA  . ASP A  1  286 ? -0.196  20.388  3.677   1.00 86.24 286 A  1 
ATOM   2272 C C   . ASP A  1  286 ? -0.649  21.664  4.397   1.00 86.13 286 A  1 
ATOM   2273 O O   . ASP A  1  286 ? -0.587  21.779  5.622   1.00 84.68 286 A  1 
ATOM   2274 C CB  . ASP A  1  286 ? -1.299  19.318  3.684   1.00 83.75 286 A  1 
ATOM   2275 C CG  . ASP A  1  286 ? -2.526  19.751  2.867   1.00 77.91 286 A  1 
ATOM   2276 O OD1 . ASP A  1  286 ? -3.189  20.746  3.238   1.00 71.96 286 A  1 
ATOM   2277 O OD2 . ASP A  1  286 ? -2.799  19.144  1.815   1.00 71.22 286 A  1 
ATOM   2278 N N   . LYS A  1  287 ? -1.145  22.622  3.638   1.00 88.42 287 A  1 
ATOM   2279 C CA  . LYS A  1  287 ? -1.563  23.922  4.178   1.00 86.78 287 A  1 
ATOM   2280 C C   . LYS A  1  287 ? -2.593  23.808  5.293   1.00 87.03 287 A  1 
ATOM   2281 O O   . LYS A  1  287 ? -2.643  24.680  6.152   1.00 85.21 287 A  1 
ATOM   2282 C CB  . LYS A  1  287 ? -2.133  24.790  3.058   1.00 85.17 287 A  1 
ATOM   2283 C CG  . LYS A  1  287 ? -1.046  25.239  2.076   1.00 74.55 287 A  1 
ATOM   2284 C CD  . LYS A  1  287 ? -1.656  26.150  1.017   1.00 65.14 287 A  1 
ATOM   2285 C CE  . LYS A  1  287 ? -0.554  26.596  0.051   1.00 55.23 287 A  1 
ATOM   2286 N NZ  . LYS A  1  287 ? -1.089  27.454  -1.033  1.00 47.51 287 A  1 
ATOM   2287 N N   . ARG A  1  288 ? -3.415  22.775  5.279   1.00 87.59 288 A  1 
ATOM   2288 C CA  . ARG A  1  288 ? -4.446  22.538  6.295   1.00 85.97 288 A  1 
ATOM   2289 C C   . ARG A  1  288 ? -3.866  22.032  7.613   1.00 86.98 288 A  1 
ATOM   2290 O O   . ARG A  1  288 ? -4.500  22.182  8.651   1.00 84.43 288 A  1 
ATOM   2291 C CB  . ARG A  1  288 ? -5.466  21.518  5.772   1.00 83.74 288 A  1 
ATOM   2292 C CG  . ARG A  1  288 ? -6.072  21.932  4.438   1.00 76.64 288 A  1 
ATOM   2293 C CD  . ARG A  1  288 ? -7.036  20.850  3.969   1.00 72.09 288 A  1 
ATOM   2294 N NE  . ARG A  1  288 ? -7.120  20.822  2.497   1.00 63.71 288 A  1 
ATOM   2295 C CZ  . ARG A  1  288 ? -7.840  19.981  1.795   1.00 58.01 288 A  1 
ATOM   2296 N NH1 . ARG A  1  288 ? -8.686  19.161  2.358   1.00 53.18 288 A  1 
ATOM   2297 N NH2 . ARG A  1  288 ? -7.701  19.936  0.503   1.00 51.00 288 A  1 
ATOM   2298 N N   . ASP A  1  289 ? -2.676  21.473  7.559   1.00 90.01 289 A  1 
ATOM   2299 C CA  . ASP A  1  289 ? -2.026  20.807  8.685   1.00 90.29 289 A  1 
ATOM   2300 C C   . ASP A  1  289 ? -0.873  21.620  9.279   1.00 91.01 289 A  1 
ATOM   2301 O O   . ASP A  1  289 ? -0.331  21.266  10.320  1.00 89.65 289 A  1 
ATOM   2302 C CB  . ASP A  1  289 ? -1.597  19.405  8.251   1.00 88.92 289 A  1 
ATOM   2303 C CG  . ASP A  1  289 ? -2.779  18.479  7.938   1.00 88.93 289 A  1 
ATOM   2304 O OD1 . ASP A  1  289 ? -3.871  18.662  8.539   1.00 85.49 289 A  1 
ATOM   2305 O OD2 . ASP A  1  289 ? -2.596  17.535  7.156   1.00 85.85 289 A  1 
ATOM   2306 N N   . ILE A  1  290 ? -0.533  22.747  8.672   1.00 91.45 290 A  1 
ATOM   2307 C CA  . ILE A  1  290 ? 0.487   23.644  9.216   1.00 91.63 290 A  1 
ATOM   2308 C C   . ILE A  1  290 ? 0.109   24.073  10.638  1.00 91.23 290 A  1 
ATOM   2309 O O   . ILE A  1  290 ? -0.973  24.613  10.875  1.00 87.85 290 A  1 
ATOM   2310 C CB  . ILE A  1  290 ? 0.710   24.861  8.289   1.00 91.39 290 A  1 
ATOM   2311 C CG1 . ILE A  1  290 ? 1.327   24.414  6.945   1.00 89.46 290 A  1 
ATOM   2312 C CG2 . ILE A  1  290 ? 1.632   25.901  8.961   1.00 89.97 290 A  1 
ATOM   2313 C CD1 . ILE A  1  290 ? 1.377   25.514  5.877   1.00 86.40 290 A  1 
ATOM   2314 N N   . ASN A  1  291 ? 1.019   23.878  11.571  1.00 91.89 291 A  1 
ATOM   2315 C CA  . ASN A  1  291 ? 0.849   24.142  13.006  1.00 91.92 291 A  1 
ATOM   2316 C C   . ASN A  1  291 ? -0.276  23.330  13.675  1.00 91.80 291 A  1 
ATOM   2317 O O   . ASN A  1  291 ? -0.754  23.724  14.746  1.00 88.68 291 A  1 
ATOM   2318 C CB  . ASN A  1  291 ? 0.703   25.646  13.288  1.00 91.10 291 A  1 
ATOM   2319 C CG  . ASN A  1  291 ? 1.772   26.528  12.680  1.00 88.51 291 A  1 
ATOM   2320 O OD1 . ASN A  1  291 ? 2.964   26.289  12.717  1.00 81.47 291 A  1 
ATOM   2321 N ND2 . ASN A  1  291 ? 1.369   27.648  12.121  1.00 80.68 291 A  1 
ATOM   2322 N N   . LYS A  1  292 ? -0.699  22.235  13.096  1.00 93.09 292 A  1 
ATOM   2323 C CA  . LYS A  1  292 ? -1.736  21.380  13.695  1.00 91.31 292 A  1 
ATOM   2324 C C   . LYS A  1  292 ? -1.227  20.633  14.930  1.00 92.36 292 A  1 
ATOM   2325 O O   . LYS A  1  292 ? -2.025  20.334  15.815  1.00 89.88 292 A  1 
ATOM   2326 C CB  . LYS A  1  292 ? -2.273  20.445  12.608  1.00 88.45 292 A  1 
ATOM   2327 C CG  . LYS A  1  292 ? -3.713  19.963  12.845  1.00 83.86 292 A  1 
ATOM   2328 C CD  . LYS A  1  292 ? -4.156  19.213  11.588  1.00 77.45 292 A  1 
ATOM   2329 C CE  . LYS A  1  292 ? -5.602  18.723  11.568  1.00 72.18 292 A  1 
ATOM   2330 N NZ  . LYS A  1  292 ? -5.888  18.083  10.265  1.00 64.50 292 A  1 
ATOM   2331 N N   . ASN A  1  293 ? 0.086   20.398  14.998  1.00 93.74 293 A  1 
ATOM   2332 C CA  . ASN A  1  293 ? 0.801   19.758  16.097  1.00 94.31 293 A  1 
ATOM   2333 C C   . ASN A  1  293 ? 0.181   18.416  16.488  1.00 94.50 293 A  1 
ATOM   2334 O O   . ASN A  1  293 ? -0.379  18.277  17.574  1.00 92.54 293 A  1 
ATOM   2335 C CB  . ASN A  1  293 ? 0.926   20.723  17.289  1.00 93.90 293 A  1 
ATOM   2336 C CG  . ASN A  1  293 ? 1.709   21.982  16.981  1.00 92.31 293 A  1 
ATOM   2337 O OD1 . ASN A  1  293 ? 2.680   22.007  16.263  1.00 83.16 293 A  1 
ATOM   2338 N ND2 . ASN A  1  293 ? 1.316   23.102  17.553  1.00 82.73 293 A  1 
ATOM   2339 N N   . LEU A  1  294 ? 0.264   17.454  15.592  1.00 95.13 294 A  1 
ATOM   2340 C CA  . LEU A  1  294 ? -0.177  16.088  15.834  1.00 95.27 294 A  1 
ATOM   2341 C C   . LEU A  1  294 ? 1.009   15.228  16.270  1.00 95.96 294 A  1 
ATOM   2342 O O   . LEU A  1  294 ? 2.136   15.453  15.833  1.00 95.91 294 A  1 
ATOM   2343 C CB  . LEU A  1  294 ? -0.850  15.507  14.579  1.00 94.20 294 A  1 
ATOM   2344 C CG  . LEU A  1  294 ? -1.993  16.338  13.981  1.00 92.53 294 A  1 
ATOM   2345 C CD1 . LEU A  1  294 ? -2.569  15.625  12.755  1.00 89.44 294 A  1 
ATOM   2346 C CD2 . LEU A  1  294 ? -3.138  16.572  14.966  1.00 88.68 294 A  1 
ATOM   2347 N N   . SER A  1  295 ? 0.745   14.235  17.102  1.00 96.57 295 A  1 
ATOM   2348 C CA  . SER A  1  295 ? 1.712   13.213  17.489  1.00 96.94 295 A  1 
ATOM   2349 C C   . SER A  1  295 ? 1.240   11.874  16.926  1.00 96.94 295 A  1 
ATOM   2350 O O   . SER A  1  295 ? 0.409   11.208  17.537  1.00 96.23 295 A  1 
ATOM   2351 C CB  . SER A  1  295 ? 1.860   13.174  19.003  1.00 96.84 295 A  1 
ATOM   2352 O OG  . SER A  1  295 ? 2.898   12.285  19.379  1.00 93.72 295 A  1 
ATOM   2353 N N   . THR A  1  296 ? 1.717   11.537  15.746  1.00 97.48 296 A  1 
ATOM   2354 C CA  . THR A  1  296 ? 1.236   10.379  14.976  1.00 97.41 296 A  1 
ATOM   2355 C C   . THR A  1  296 ? 2.303   9.332   14.696  1.00 97.84 296 A  1 
ATOM   2356 O O   . THR A  1  296 ? 1.974   8.232   14.271  1.00 97.18 296 A  1 
ATOM   2357 C CB  . THR A  1  296 ? 0.607   10.817  13.641  1.00 96.52 296 A  1 
ATOM   2358 O OG1 . THR A  1  296 ? 1.541   11.480  12.823  1.00 93.86 296 A  1 
ATOM   2359 C CG2 . THR A  1  296 ? -0.573  11.764  13.838  1.00 93.58 296 A  1 
ATOM   2360 N N   . ASP A  1  297 ? 3.560   9.658   14.939  1.00 98.19 297 A  1 
ATOM   2361 C CA  . ASP A  1  297 ? 4.694   8.770   14.717  1.00 98.39 297 A  1 
ATOM   2362 C C   . ASP A  1  297 ? 5.129   8.149   16.045  1.00 98.49 297 A  1 
ATOM   2363 O O   . ASP A  1  297 ? 5.296   8.847   17.040  1.00 97.87 297 A  1 
ATOM   2364 C CB  . ASP A  1  297 ? 5.848   9.535   14.057  1.00 98.23 297 A  1 
ATOM   2365 C CG  . ASP A  1  297 ? 5.415   10.205  12.753  1.00 98.10 297 A  1 
ATOM   2366 O OD1 . ASP A  1  297 ? 5.563   9.586   11.680  1.00 95.31 297 A  1 
ATOM   2367 O OD2 . ASP A  1  297 ? 4.926   11.360  12.821  1.00 95.67 297 A  1 
ATOM   2368 N N   . TYR A  1  298 ? 5.311   6.835   16.049  1.00 98.62 298 A  1 
ATOM   2369 C CA  . TYR A  1  298 ? 5.520   6.061   17.261  1.00 98.60 298 A  1 
ATOM   2370 C C   . TYR A  1  298 ? 6.714   5.124   17.159  1.00 98.79 298 A  1 
ATOM   2371 O O   . TYR A  1  298 ? 7.035   4.578   16.104  1.00 98.10 298 A  1 
ATOM   2372 C CB  . TYR A  1  298 ? 4.259   5.243   17.582  1.00 98.20 298 A  1 
ATOM   2373 C CG  . TYR A  1  298 ? 3.030   6.054   17.932  1.00 98.16 298 A  1 
ATOM   2374 C CD1 . TYR A  1  298 ? 2.648   6.220   19.276  1.00 97.13 298 A  1 
ATOM   2375 C CD2 . TYR A  1  298 ? 2.248   6.628   16.922  1.00 97.27 298 A  1 
ATOM   2376 C CE1 . TYR A  1  298 ? 1.499   6.949   19.607  1.00 96.71 298 A  1 
ATOM   2377 C CE2 . TYR A  1  298 ? 1.100   7.371   17.243  1.00 96.62 298 A  1 
ATOM   2378 C CZ  . TYR A  1  298 ? 0.726   7.527   18.592  1.00 97.04 298 A  1 
ATOM   2379 O OH  . TYR A  1  298 ? -0.392  8.249   18.914  1.00 95.91 298 A  1 
ATOM   2380 N N   . VAL A  1  299 ? 7.295   4.864   18.328  1.00 98.63 299 A  1 
ATOM   2381 C CA  . VAL A  1  299 ? 8.090   3.665   18.591  1.00 98.76 299 A  1 
ATOM   2382 C C   . VAL A  1  299 ? 7.402   2.934   19.736  1.00 98.65 299 A  1 
ATOM   2383 O O   . VAL A  1  299 ? 7.413   3.383   20.880  1.00 98.23 299 A  1 
ATOM   2384 C CB  . VAL A  1  299 ? 9.549   3.990   18.930  1.00 98.63 299 A  1 
ATOM   2385 C CG1 . VAL A  1  299 ? 10.359  2.697   19.070  1.00 97.70 299 A  1 
ATOM   2386 C CG2 . VAL A  1  299 ? 10.209  4.857   17.845  1.00 97.93 299 A  1 
ATOM   2387 N N   . ILE A  1  300 ? 6.772   1.822   19.428  1.00 98.79 300 A  1 
ATOM   2388 C CA  . ILE A  1  300 ? 6.069   0.999   20.402  1.00 98.79 300 A  1 
ATOM   2389 C C   . ILE A  1  300 ? 6.900   -0.243  20.682  1.00 98.62 300 A  1 
ATOM   2390 O O   . ILE A  1  300 ? 7.318   -0.934  19.756  1.00 98.38 300 A  1 
ATOM   2391 C CB  . ILE A  1  300 ? 4.648   0.637   19.906  1.00 98.47 300 A  1 
ATOM   2392 C CG1 . ILE A  1  300 ? 3.792   1.918   19.755  1.00 97.48 300 A  1 
ATOM   2393 C CG2 . ILE A  1  300 ? 3.973   -0.370  20.847  1.00 98.02 300 A  1 
ATOM   2394 C CD1 . ILE A  1  300 ? 2.479   1.690   19.002  1.00 95.22 300 A  1 
ATOM   2395 N N   . ALA A  1  301 ? 7.096   -0.543  21.956  1.00 98.40 301 A  1 
ATOM   2396 C CA  . ALA A  1  301 ? 7.706   -1.785  22.389  1.00 98.41 301 A  1 
ATOM   2397 C C   . ALA A  1  301 ? 6.648   -2.729  22.947  1.00 98.28 301 A  1 
ATOM   2398 O O   . ALA A  1  301 ? 5.769   -2.334  23.702  1.00 97.57 301 A  1 
ATOM   2399 C CB  . ALA A  1  301 ? 8.800   -1.471  23.408  1.00 98.13 301 A  1 
ATOM   2400 N N   . PHE A  1  302 ? 6.788   -3.999  22.620  1.00 98.16 302 A  1 
ATOM   2401 C CA  . PHE A  1  302 ? 6.116   -5.086  23.303  1.00 97.81 302 A  1 
ATOM   2402 C C   . PHE A  1  302 ? 7.161   -5.875  24.078  1.00 97.65 302 A  1 
ATOM   2403 O O   . PHE A  1  302 ? 7.930   -6.651  23.502  1.00 96.96 302 A  1 
ATOM   2404 C CB  . PHE A  1  302 ? 5.352   -5.948  22.303  1.00 97.63 302 A  1 
ATOM   2405 C CG  . PHE A  1  302 ? 4.174   -5.245  21.677  1.00 97.77 302 A  1 
ATOM   2406 C CD1 . PHE A  1  302 ? 2.943   -5.193  22.354  1.00 97.09 302 A  1 
ATOM   2407 C CD2 . PHE A  1  302 ? 4.300   -4.646  20.414  1.00 97.21 302 A  1 
ATOM   2408 C CE1 . PHE A  1  302 ? 1.840   -4.562  21.764  1.00 96.96 302 A  1 
ATOM   2409 C CE2 . PHE A  1  302 ? 3.198   -4.011  19.821  1.00 96.79 302 A  1 
ATOM   2410 C CZ  . PHE A  1  302 ? 1.966   -3.973  20.501  1.00 97.16 302 A  1 
ATOM   2411 N N   . ASN A  1  303 ? 7.213   -5.623  25.375  1.00 97.56 303 A  1 
ATOM   2412 C CA  . ASN A  1  303 ? 8.193   -6.220  26.272  1.00 97.43 303 A  1 
ATOM   2413 C C   . ASN A  1  303 ? 7.681   -7.571  26.788  1.00 97.17 303 A  1 
ATOM   2414 O O   . ASN A  1  303 ? 6.627   -7.594  27.433  1.00 96.28 303 A  1 
ATOM   2415 C CB  . ASN A  1  303 ? 8.486   -5.239  27.406  1.00 97.12 303 A  1 
ATOM   2416 C CG  . ASN A  1  303 ? 9.688   -5.660  28.236  1.00 97.05 303 A  1 
ATOM   2417 O OD1 . ASN A  1  303 ? 10.452  -6.544  27.884  1.00 94.67 303 A  1 
ATOM   2418 N ND2 . ASN A  1  303 ? 9.918   -4.993  29.338  1.00 94.48 303 A  1 
ATOM   2419 N N   . PRO A  1  304 ? 8.382   -8.666  26.561  1.00 96.34 304 A  1 
ATOM   2420 C CA  . PRO A  1  304 ? 7.945   -9.967  27.046  1.00 95.73 304 A  1 
ATOM   2421 C C   . PRO A  1  304 ? 7.883   -10.011 28.575  1.00 95.41 304 A  1 
ATOM   2422 O O   . PRO A  1  304 ? 8.870   -9.730  29.271  1.00 94.18 304 A  1 
ATOM   2423 C CB  . PRO A  1  304 ? 8.955   -10.982 26.489  1.00 94.56 304 A  1 
ATOM   2424 C CG  . PRO A  1  304 ? 9.553   -10.271 25.296  1.00 92.72 304 A  1 
ATOM   2425 C CD  . PRO A  1  304 ? 9.553   -8.810  25.722  1.00 95.32 304 A  1 
ATOM   2426 N N   . LEU A  1  305 ? 6.746   -10.423 29.102  1.00 95.01 305 A  1 
ATOM   2427 C CA  . LEU A  1  305 ? 6.543   -10.648 30.537  1.00 94.28 305 A  1 
ATOM   2428 C C   . LEU A  1  305 ? 7.183   -11.961 31.012  1.00 93.29 305 A  1 
ATOM   2429 O O   . LEU A  1  305 ? 7.521   -12.107 32.184  1.00 90.50 305 A  1 
ATOM   2430 C CB  . LEU A  1  305 ? 5.034   -10.637 30.826  1.00 93.75 305 A  1 
ATOM   2431 C CG  . LEU A  1  305 ? 4.329   -9.302  30.514  1.00 92.47 305 A  1 
ATOM   2432 C CD1 . LEU A  1  305 ? 2.823   -9.461  30.720  1.00 89.87 305 A  1 
ATOM   2433 C CD2 . LEU A  1  305 ? 4.824   -8.171  31.422  1.00 89.68 305 A  1 
ATOM   2434 N N   . GLU A  1  306 ? 7.379   -12.886 30.088  1.00 93.28 306 A  1 
ATOM   2435 C CA  . GLU A  1  306 ? 7.948   -14.208 30.322  1.00 91.97 306 A  1 
ATOM   2436 C C   . GLU A  1  306 ? 9.171   -14.455 29.420  1.00 91.62 306 A  1 
ATOM   2437 O O   . GLU A  1  306 ? 9.452   -13.690 28.498  1.00 87.67 306 A  1 
ATOM   2438 C CB  . GLU A  1  306 ? 6.875   -15.299 30.095  1.00 88.53 306 A  1 
ATOM   2439 C CG  . GLU A  1  306 ? 5.704   -15.237 31.095  1.00 80.08 306 A  1 
ATOM   2440 C CD  . GLU A  1  306 ? 4.629   -16.314 30.824  1.00 78.75 306 A  1 
ATOM   2441 O OE1 . GLU A  1  306 ? 3.527   -16.224 31.412  1.00 73.31 306 A  1 
ATOM   2442 O OE2 . GLU A  1  306 ? 4.844   -17.224 29.988  1.00 75.53 306 A  1 
ATOM   2443 N N   . GLY A  1  307 ? 9.879   -15.529 29.686  1.00 90.55 307 A  1 
ATOM   2444 C CA  . GLY A  1  307 ? 11.041  -15.889 28.894  1.00 90.56 307 A  1 
ATOM   2445 C C   . GLY A  1  307 ? 12.325  -15.154 29.294  1.00 91.72 307 A  1 
ATOM   2446 O O   . GLY A  1  307 ? 12.316  -14.287 30.172  1.00 89.54 307 A  1 
ATOM   2447 N N   . PRO A  1  308 ? 13.461  -15.532 28.678  1.00 92.71 308 A  1 
ATOM   2448 C CA  . PRO A  1  308 ? 14.761  -15.053 29.109  1.00 92.64 308 A  1 
ATOM   2449 C C   . PRO A  1  308 ? 15.063  -13.623 28.639  1.00 93.67 308 A  1 
ATOM   2450 O O   . PRO A  1  308 ? 15.749  -12.896 29.345  1.00 91.64 308 A  1 
ATOM   2451 C CB  . PRO A  1  308 ? 15.760  -16.064 28.538  1.00 90.05 308 A  1 
ATOM   2452 C CG  . PRO A  1  308 ? 15.072  -16.571 27.275  1.00 86.89 308 A  1 
ATOM   2453 C CD  . PRO A  1  308 ? 13.593  -16.553 27.654  1.00 89.95 308 A  1 
ATOM   2454 N N   . TYR A  1  309 ? 14.587  -13.226 27.480  1.00 95.09 309 A  1 
ATOM   2455 C CA  . TYR A  1  309 ? 15.011  -11.997 26.801  1.00 95.86 309 A  1 
ATOM   2456 C C   . TYR A  1  309 ? 13.943  -10.907 26.919  1.00 96.11 309 A  1 
ATOM   2457 O O   . TYR A  1  309 ? 12.776  -11.165 26.650  1.00 95.18 309 A  1 
ATOM   2458 C CB  . TYR A  1  309 ? 15.358  -12.332 25.354  1.00 95.75 309 A  1 
ATOM   2459 C CG  . TYR A  1  309 ? 16.217  -11.320 24.636  1.00 96.26 309 A  1 
ATOM   2460 C CD1 . TYR A  1  309 ? 15.917  -10.949 23.314  1.00 95.81 309 A  1 
ATOM   2461 C CD2 . TYR A  1  309 ? 17.374  -10.802 25.243  1.00 95.80 309 A  1 
ATOM   2462 C CE1 . TYR A  1  309 ? 16.770  -10.086 22.601  1.00 95.62 309 A  1 
ATOM   2463 C CE2 . TYR A  1  309 ? 18.227  -9.935  24.551  1.00 95.67 309 A  1 
ATOM   2464 C CZ  . TYR A  1  309 ? 17.933  -9.587  23.219  1.00 96.56 309 A  1 
ATOM   2465 O OH  . TYR A  1  309 ? 18.785  -8.775  22.535  1.00 96.37 309 A  1 
ATOM   2466 N N   . TYR A  1  310 ? 14.347  -9.719  27.342  1.00 96.64 310 A  1 
ATOM   2467 C CA  . TYR A  1  310 ? 13.415  -8.628  27.611  1.00 96.70 310 A  1 
ATOM   2468 C C   . TYR A  1  310 ? 14.020  -7.261  27.272  1.00 97.13 310 A  1 
ATOM   2469 O O   . TYR A  1  310 ? 15.227  -7.132  27.068  1.00 96.82 310 A  1 
ATOM   2470 C CB  . TYR A  1  310 ? 12.945  -8.699  29.077  1.00 95.84 310 A  1 
ATOM   2471 C CG  . TYR A  1  310 ? 13.975  -8.270  30.102  1.00 95.03 310 A  1 
ATOM   2472 C CD1 . TYR A  1  310 ? 15.013  -9.146  30.481  1.00 93.70 310 A  1 
ATOM   2473 C CD2 . TYR A  1  310 ? 13.917  -6.988  30.678  1.00 93.68 310 A  1 
ATOM   2474 C CE1 . TYR A  1  310 ? 15.980  -8.741  31.412  1.00 91.95 310 A  1 
ATOM   2475 C CE2 . TYR A  1  310 ? 14.880  -6.579  31.608  1.00 91.87 310 A  1 
ATOM   2476 C CZ  . TYR A  1  310 ? 15.917  -7.458  31.969  1.00 90.88 310 A  1 
ATOM   2477 O OH  . TYR A  1  310 ? 16.869  -7.049  32.868  1.00 87.65 310 A  1 
ATOM   2478 N N   . ILE A  1  311 ? 13.160  -6.256  27.242  1.00 97.60 311 A  1 
ATOM   2479 C CA  . ILE A  1  311 ? 13.544  -4.861  27.043  1.00 97.67 311 A  1 
ATOM   2480 C C   . ILE A  1  311 ? 13.905  -4.244  28.399  1.00 97.49 311 A  1 
ATOM   2481 O O   . ILE A  1  311 ? 13.120  -4.334  29.351  1.00 96.21 311 A  1 
ATOM   2482 C CB  . ILE A  1  311 ? 12.414  -4.094  26.325  1.00 97.29 311 A  1 
ATOM   2483 C CG1 . ILE A  1  311 ? 12.214  -4.664  24.901  1.00 96.05 311 A  1 
ATOM   2484 C CG2 . ILE A  1  311 ? 12.712  -2.587  26.271  1.00 96.33 311 A  1 
ATOM   2485 C CD1 . ILE A  1  311 ? 10.943  -4.184  24.210  1.00 93.54 311 A  1 
ATOM   2486 N N   . GLY A  1  312 ? 15.067  -3.643  28.471  1.00 97.02 312 A  1 
ATOM   2487 C CA  . GLY A  1  312 ? 15.537  -2.917  29.633  1.00 96.32 312 A  1 
ATOM   2488 C C   . GLY A  1  312 ? 15.232  -1.420  29.534  1.00 96.88 312 A  1 
ATOM   2489 O O   . GLY A  1  312 ? 14.140  -1.015  29.153  1.00 94.86 312 A  1 
ATOM   2490 N N   . ALA A  1  313 ? 16.208  -0.595  29.869  1.00 96.24 313 A  1 
ATOM   2491 C CA  . ALA A  1  313 ? 16.065  0.846   29.752  1.00 96.79 313 A  1 
ATOM   2492 C C   . ALA A  1  313 ? 16.081  1.284   28.288  1.00 97.39 313 A  1 
ATOM   2493 O O   . ALA A  1  313 ? 16.691  0.640   27.431  1.00 96.16 313 A  1 
ATOM   2494 C CB  . ALA A  1  313 ? 17.174  1.514   30.567  1.00 95.48 313 A  1 
ATOM   2495 N N   . HIS A  1  314 ? 15.459  2.432   28.025  1.00 97.54 314 A  1 
ATOM   2496 C CA  . HIS A  1  314 ? 15.495  3.057   26.714  1.00 97.68 314 A  1 
ATOM   2497 C C   . HIS A  1  314 ? 15.552  4.578   26.850  1.00 97.85 314 A  1 
ATOM   2498 O O   . HIS A  1  314 ? 15.243  5.144   27.902  1.00 97.10 314 A  1 
ATOM   2499 C CB  . HIS A  1  314 ? 14.284  2.598   25.883  1.00 96.53 314 A  1 
ATOM   2500 C CG  . HIS A  1  314 ? 12.991  3.182   26.353  1.00 96.36 314 A  1 
ATOM   2501 N ND1 . HIS A  1  314 ? 12.394  4.325   25.880  1.00 88.29 314 A  1 
ATOM   2502 C CD2 . HIS A  1  314 ? 12.211  2.703   27.373  1.00 88.71 314 A  1 
ATOM   2503 C CE1 . HIS A  1  314 ? 11.280  4.533   26.595  1.00 91.20 314 A  1 
ATOM   2504 N NE2 . HIS A  1  314 ? 11.145  3.564   27.507  1.00 91.28 314 A  1 
ATOM   2505 N N   . VAL A  1  315 ? 15.935  5.246   25.777  1.00 97.52 315 A  1 
ATOM   2506 C CA  . VAL A  1  315 ? 15.849  6.701   25.642  1.00 97.84 315 A  1 
ATOM   2507 C C   . VAL A  1  315 ? 15.211  6.974   24.299  1.00 98.04 315 A  1 
ATOM   2508 O O   . VAL A  1  315 ? 15.775  6.598   23.266  1.00 97.24 315 A  1 
ATOM   2509 C CB  . VAL A  1  315 ? 17.225  7.374   25.752  1.00 96.95 315 A  1 
ATOM   2510 C CG1 . VAL A  1  315 ? 17.104  8.892   25.589  1.00 89.09 315 A  1 
ATOM   2511 C CG2 . VAL A  1  315 ? 17.876  7.101   27.108  1.00 90.81 315 A  1 
ATOM   2512 N N   . THR A  1  316 ? 14.070  7.629   24.320  1.00 98.22 316 A  1 
ATOM   2513 C CA  . THR A  1  316 ? 13.282  7.906   23.120  1.00 98.39 316 A  1 
ATOM   2514 C C   . THR A  1  316 ? 12.968  9.389   23.038  1.00 98.20 316 A  1 
ATOM   2515 O O   . THR A  1  316 ? 12.641  10.017  24.045  1.00 97.51 316 A  1 
ATOM   2516 C CB  . THR A  1  316 ? 11.992  7.073   23.105  1.00 98.26 316 A  1 
ATOM   2517 O OG1 . THR A  1  316 ? 12.314  5.715   23.299  1.00 94.86 316 A  1 
ATOM   2518 C CG2 . THR A  1  316 ? 11.246  7.171   21.786  1.00 96.12 316 A  1 
ATOM   2519 N N   . GLY A  1  317 ? 13.078  9.970   21.860  1.00 98.34 317 A  1 
ATOM   2520 C CA  . GLY A  1  317 ? 12.821  11.384  21.657  1.00 98.39 317 A  1 
ATOM   2521 C C   . GLY A  1  317 ? 12.441  11.707  20.218  1.00 98.52 317 A  1 
ATOM   2522 O O   . GLY A  1  317 ? 12.559  10.882  19.315  1.00 98.15 317 A  1 
ATOM   2523 N N   . VAL A  1  318 ? 12.012  12.938  20.016  1.00 98.34 318 A  1 
ATOM   2524 C CA  . VAL A  1  318 ? 11.711  13.452  18.678  1.00 98.20 318 A  1 
ATOM   2525 C C   . VAL A  1  318 ? 12.941  14.147  18.113  1.00 98.19 318 A  1 
ATOM   2526 O O   . VAL A  1  318 ? 13.532  15.008  18.763  1.00 97.33 318 A  1 
ATOM   2527 C CB  . VAL A  1  318 ? 10.486  14.375  18.700  1.00 97.98 318 A  1 
ATOM   2528 C CG1 . VAL A  1  318 ? 10.218  15.015  17.338  1.00 96.40 318 A  1 
ATOM   2529 C CG2 . VAL A  1  318 ? 9.235   13.593  19.099  1.00 96.88 318 A  1 
ATOM   2530 N N   . VAL A  1  319 ? 13.288  13.819  16.885  1.00 98.36 319 A  1 
ATOM   2531 C CA  . VAL A  1  319 ? 14.368  14.463  16.141  1.00 98.22 319 A  1 
ATOM   2532 C C   . VAL A  1  319 ? 13.784  15.224  14.954  1.00 98.17 319 A  1 
ATOM   2533 O O   . VAL A  1  319 ? 13.067  14.666  14.127  1.00 97.35 319 A  1 
ATOM   2534 C CB  . VAL A  1  319 ? 15.464  13.453  15.765  1.00 97.55 319 A  1 
ATOM   2535 C CG1 . VAL A  1  319 ? 14.990  12.311  14.874  1.00 91.11 319 A  1 
ATOM   2536 C CG2 . VAL A  1  319 ? 16.648  14.158  15.103  1.00 92.62 319 A  1 
ATOM   2537 N N   . LYS A  1  320 ? 14.085  16.515  14.864  1.00 97.52 320 A  1 
ATOM   2538 C CA  . LYS A  1  320 ? 13.488  17.383  13.838  1.00 97.00 320 A  1 
ATOM   2539 C C   . LYS A  1  320 ? 14.024  17.141  12.432  1.00 96.49 320 A  1 
ATOM   2540 O O   . LYS A  1  320 ? 13.352  17.505  11.472  1.00 93.79 320 A  1 
ATOM   2541 C CB  . LYS A  1  320 ? 13.682  18.851  14.220  1.00 96.50 320 A  1 
ATOM   2542 C CG  . LYS A  1  320 ? 12.930  19.226  15.498  1.00 94.73 320 A  1 
ATOM   2543 C CD  . LYS A  1  320 ? 13.114  20.720  15.734  1.00 91.87 320 A  1 
ATOM   2544 C CE  . LYS A  1  320 ? 12.386  21.163  16.995  1.00 86.73 320 A  1 
ATOM   2545 N NZ  . LYS A  1  320 ? 12.617  22.609  17.218  1.00 78.07 320 A  1 
ATOM   2546 N N   . LEU A  1  321 ? 15.207  16.567  12.313  1.00 96.92 321 A  1 
ATOM   2547 C CA  . LEU A  1  321 ? 15.884  16.312  11.035  1.00 96.67 321 A  1 
ATOM   2548 C C   . LEU A  1  321 ? 15.937  17.583  10.169  1.00 96.00 321 A  1 
ATOM   2549 O O   . LEU A  1  321 ? 15.431  17.627  9.047   1.00 93.66 321 A  1 
ATOM   2550 C CB  . LEU A  1  321 ? 15.236  15.111  10.339  1.00 96.56 321 A  1 
ATOM   2551 C CG  . LEU A  1  321 ? 15.231  13.805  11.155  1.00 96.34 321 A  1 
ATOM   2552 C CD1 . LEU A  1  321 ? 14.421  12.742  10.414  1.00 94.63 321 A  1 
ATOM   2553 C CD2 . LEU A  1  321 ? 16.637  13.266  11.379  1.00 94.68 321 A  1 
ATOM   2554 N N   . GLU A  1  322 ? 16.529  18.636  10.723  1.00 95.76 322 A  1 
ATOM   2555 C CA  . GLU A  1  322 ? 16.701  19.904  10.026  1.00 94.78 322 A  1 
ATOM   2556 C C   . GLU A  1  322 ? 17.609  19.723  8.800   1.00 93.92 322 A  1 
ATOM   2557 O O   . GLU A  1  322 ? 18.618  19.010  8.846   1.00 91.44 322 A  1 
ATOM   2558 C CB  . GLU A  1  322 ? 17.240  20.982  10.982  1.00 93.73 322 A  1 
ATOM   2559 C CG  . GLU A  1  322 ? 16.219  21.323  12.077  1.00 88.61 322 A  1 
ATOM   2560 C CD  . GLU A  1  322 ? 16.685  22.365  13.108  1.00 84.56 322 A  1 
ATOM   2561 O OE1 . GLU A  1  322 ? 15.871  22.655  14.034  1.00 76.19 322 A  1 
ATOM   2562 O OE2 . GLU A  1  322 ? 17.816  22.859  13.007  1.00 78.94 322 A  1 
ATOM   2563 N N   . ALA A  1  323 ? 17.243  20.370  7.708   1.00 94.60 323 A  1 
ATOM   2564 C CA  . ALA A  1  323 ? 17.995  20.330  6.474   1.00 93.19 323 A  1 
ATOM   2565 C C   . ALA A  1  323 ? 18.655  21.675  6.219   1.00 91.31 323 A  1 
ATOM   2566 O O   . ALA A  1  323 ? 17.985  22.713  6.160   1.00 85.56 323 A  1 
ATOM   2567 C CB  . ALA A  1  323 ? 17.057  19.917  5.338   1.00 91.04 323 A  1 
ATOM   2568 N N   . ASP A  1  324 ? 19.949  21.650  5.973   1.00 85.23 324 A  1 
ATOM   2569 C CA  . ASP A  1  324 ? 20.666  22.835  5.520   1.00 82.43 324 A  1 
ATOM   2570 C C   . ASP A  1  324 ? 20.523  22.991  4.003   1.00 82.73 324 A  1 
ATOM   2571 O O   . ASP A  1  324 ? 21.426  22.734  3.207   1.00 76.32 324 A  1 
ATOM   2572 C CB  . ASP A  1  324 ? 22.116  22.804  6.019   1.00 77.07 324 A  1 
ATOM   2573 C CG  . ASP A  1  324 ? 22.830  24.146  5.812   1.00 70.15 324 A  1 
ATOM   2574 O OD1 . ASP A  1  324 ? 22.139  25.169  5.582   1.00 63.39 324 A  1 
ATOM   2575 O OD2 . ASP A  1  324 ? 24.075  24.151  5.882   1.00 62.97 324 A  1 
ATOM   2576 N N   . ASN A  1  325 ? 19.313  23.345  3.595   1.00 83.32 325 A  1 
ATOM   2577 C CA  . ASN A  1  325 ? 18.958  23.491  2.194   1.00 82.07 325 A  1 
ATOM   2578 C C   . ASN A  1  325 ? 18.054  24.717  1.986   1.00 82.46 325 A  1 
ATOM   2579 O O   . ASN A  1  325 ? 17.104  24.963  2.718   1.00 77.35 325 A  1 
ATOM   2580 C CB  . ASN A  1  325 ? 18.300  22.192  1.709   1.00 77.74 325 A  1 
ATOM   2581 C CG  . ASN A  1  325 ? 18.314  22.070  0.208   1.00 76.02 325 A  1 
ATOM   2582 O OD1 . ASN A  1  325 ? 17.913  22.952  -0.536  1.00 69.76 325 A  1 
ATOM   2583 N ND2 . ASN A  1  325 ? 18.827  20.976  -0.295  1.00 67.97 325 A  1 
ATOM   2584 N N   . LYS A  1  326 ? 18.313  25.460  0.924   1.00 81.75 326 A  1 
ATOM   2585 C CA  . LYS A  1  326 ? 17.524  26.661  0.617   1.00 81.39 326 A  1 
ATOM   2586 C C   . LYS A  1  326 ? 16.079  26.375  0.202   1.00 83.36 326 A  1 
ATOM   2587 O O   . LYS A  1  326 ? 15.266  27.287  0.204   1.00 78.24 326 A  1 
ATOM   2588 C CB  . LYS A  1  326 ? 18.209  27.475  -0.493  1.00 76.90 326 A  1 
ATOM   2589 C CG  . LYS A  1  326 ? 19.532  28.084  -0.020  1.00 69.05 326 A  1 
ATOM   2590 C CD  . LYS A  1  326 ? 20.130  28.967  -1.115  1.00 59.96 326 A  1 
ATOM   2591 C CE  . LYS A  1  326 ? 21.428  29.576  -0.609  1.00 50.52 326 A  1 
ATOM   2592 N NZ  . LYS A  1  326 ? 22.081  30.449  -1.626  1.00 42.98 326 A  1 
ATOM   2593 N N   . LYS A  1  327 ? 15.795  25.164  -0.211  1.00 88.04 327 A  1 
ATOM   2594 C CA  . LYS A  1  327 ? 14.479  24.789  -0.743  1.00 87.83 327 A  1 
ATOM   2595 C C   . LYS A  1  327 ? 13.530  24.246  0.323   1.00 88.64 327 A  1 
ATOM   2596 O O   . LYS A  1  327 ? 12.326  24.270  0.112   1.00 85.71 327 A  1 
ATOM   2597 C CB  . LYS A  1  327 ? 14.642  23.759  -1.866  1.00 86.18 327 A  1 
ATOM   2598 C CG  . LYS A  1  327 ? 15.368  24.309  -3.099  1.00 83.68 327 A  1 
ATOM   2599 C CD  . LYS A  1  327 ? 15.373  23.211  -4.170  1.00 78.76 327 A  1 
ATOM   2600 C CE  . LYS A  1  327 ? 15.972  23.671  -5.494  1.00 72.39 327 A  1 
ATOM   2601 N NZ  . LYS A  1  327 ? 15.825  22.600  -6.503  1.00 63.93 327 A  1 
ATOM   2602 N N   . PHE A  1  328 ? 14.072  23.744  1.421   1.00 91.43 328 A  1 
ATOM   2603 C CA  . PHE A  1  328 ? 13.301  23.168  2.513   1.00 91.62 328 A  1 
ATOM   2604 C C   . PHE A  1  328 ? 14.134  23.204  3.794   1.00 91.55 328 A  1 
ATOM   2605 O O   . PHE A  1  328 ? 15.355  23.056  3.745   1.00 88.53 328 A  1 
ATOM   2606 C CB  . PHE A  1  328 ? 12.873  21.731  2.162   1.00 90.75 328 A  1 
ATOM   2607 C CG  . PHE A  1  328 ? 13.984  20.818  1.671   1.00 91.81 328 A  1 
ATOM   2608 C CD1 . PHE A  1  328 ? 14.239  20.697  0.290   1.00 90.53 328 A  1 
ATOM   2609 C CD2 . PHE A  1  328 ? 14.748  20.080  2.575   1.00 90.13 328 A  1 
ATOM   2610 C CE1 . PHE A  1  328 ? 15.254  19.854  -0.170  1.00 89.23 328 A  1 
ATOM   2611 C CE2 . PHE A  1  328 ? 15.769  19.231  2.120   1.00 89.77 328 A  1 
ATOM   2612 C CZ  . PHE A  1  328 ? 16.026  19.116  0.745   1.00 90.93 328 A  1 
ATOM   2613 N N   . ASN A  1  329 ? 13.468  23.412  4.922   1.00 92.99 329 A  1 
ATOM   2614 C CA  . ASN A  1  329 ? 14.139  23.558  6.216   1.00 92.60 329 A  1 
ATOM   2615 C C   . ASN A  1  329 ? 14.178  22.249  7.012   1.00 94.04 329 A  1 
ATOM   2616 O O   . ASN A  1  329 ? 15.001  22.098  7.904   1.00 91.40 329 A  1 
ATOM   2617 C CB  . ASN A  1  329 ? 13.410  24.642  7.027   1.00 89.47 329 A  1 
ATOM   2618 C CG  . ASN A  1  329 ? 13.424  26.019  6.386   1.00 79.72 329 A  1 
ATOM   2619 O OD1 . ASN A  1  329 ? 14.152  26.340  5.467   1.00 68.56 329 A  1 
ATOM   2620 N ND2 . ASN A  1  329 ? 12.576  26.902  6.856   1.00 69.43 329 A  1 
ATOM   2621 N N   . TYR A  1  330 ? 13.291  21.337  6.694   1.00 95.50 330 A  1 
ATOM   2622 C CA  . TYR A  1  330 ? 13.202  20.012  7.298   1.00 95.75 330 A  1 
ATOM   2623 C C   . TYR A  1  330 ? 13.152  18.964  6.196   1.00 95.24 330 A  1 
ATOM   2624 O O   . TYR A  1  330 ? 12.703  19.230  5.080   1.00 93.19 330 A  1 
ATOM   2625 C CB  . TYR A  1  330 ? 11.970  19.933  8.200   1.00 95.47 330 A  1 
ATOM   2626 C CG  . TYR A  1  330 ? 11.958  20.941  9.322   1.00 95.79 330 A  1 
ATOM   2627 C CD1 . TYR A  1  330 ? 12.660  20.688  10.515  1.00 94.30 330 A  1 
ATOM   2628 C CD2 . TYR A  1  330 ? 11.258  22.156  9.184   1.00 94.49 330 A  1 
ATOM   2629 C CE1 . TYR A  1  330 ? 12.680  21.628  11.550  1.00 93.68 330 A  1 
ATOM   2630 C CE2 . TYR A  1  330 ? 11.271  23.110  10.218  1.00 93.91 330 A  1 
ATOM   2631 C CZ  . TYR A  1  330 ? 11.981  22.837  11.395  1.00 94.55 330 A  1 
ATOM   2632 O OH  . TYR A  1  330 ? 12.003  23.769  12.413  1.00 93.03 330 A  1 
ATOM   2633 N N   . ILE A  1  331 ? 13.595  17.763  6.523   1.00 96.37 331 A  1 
ATOM   2634 C CA  . ILE A  1  331 ? 13.603  16.649  5.567   1.00 96.08 331 A  1 
ATOM   2635 C C   . ILE A  1  331 ? 12.178  16.220  5.178   1.00 96.39 331 A  1 
ATOM   2636 O O   . ILE A  1  331 ? 11.945  15.794  4.042   1.00 94.04 331 A  1 
ATOM   2637 C CB  . ILE A  1  331 ? 14.426  15.492  6.162   1.00 93.62 331 A  1 
ATOM   2638 C CG1 . ILE A  1  331 ? 15.917  15.915  6.216   1.00 83.75 331 A  1 
ATOM   2639 C CG2 . ILE A  1  331 ? 14.267  14.197  5.362   1.00 79.20 331 A  1 
ATOM   2640 C CD1 . ILE A  1  331 ? 16.818  14.898  6.907   1.00 77.70 331 A  1 
ATOM   2641 N N   . SER A  1  332 ? 11.238  16.376  6.111   1.00 97.03 332 A  1 
ATOM   2642 C CA  . SER A  1  332 ? 9.847   15.993  5.910   1.00 97.00 332 A  1 
ATOM   2643 C C   . SER A  1  332 ? 8.898   16.954  6.628   1.00 96.85 332 A  1 
ATOM   2644 O O   . SER A  1  332 ? 9.318   17.773  7.443   1.00 95.73 332 A  1 
ATOM   2645 C CB  . SER A  1  332 ? 9.643   14.553  6.402   1.00 96.76 332 A  1 
ATOM   2646 O OG  . SER A  1  332 ? 8.352   14.116  6.055   1.00 95.43 332 A  1 
ATOM   2647 N N   . SER A  1  333 ? 7.612   16.832  6.337   1.00 96.57 333 A  1 
ATOM   2648 C CA  . SER A  1  333 ? 6.537   17.385  7.154   1.00 95.97 333 A  1 
ATOM   2649 C C   . SER A  1  333 ? 6.461   16.749  8.541   1.00 96.00 333 A  1 
ATOM   2650 O O   . SER A  1  333 ? 5.943   17.353  9.477   1.00 94.74 333 A  1 
ATOM   2651 C CB  . SER A  1  333 ? 5.210   17.154  6.444   1.00 94.90 333 A  1 
ATOM   2652 O OG  . SER A  1  333 ? 5.001   15.779  6.236   1.00 92.34 333 A  1 
ATOM   2653 N N   . HIS A  1  334 ? 6.993   15.544  8.661   1.00 97.23 334 A  1 
ATOM   2654 C CA  . HIS A  1  334 ? 7.115   14.810  9.907   1.00 97.63 334 A  1 
ATOM   2655 C C   . HIS A  1  334 ? 8.495   15.023  10.525  1.00 97.87 334 A  1 
ATOM   2656 O O   . HIS A  1  334 ? 9.506   15.168  9.827   1.00 96.89 334 A  1 
ATOM   2657 C CB  . HIS A  1  334 ? 6.850   13.323  9.677   1.00 97.28 334 A  1 
ATOM   2658 C CG  . HIS A  1  334 ? 5.412   13.026  9.374   1.00 97.39 334 A  1 
ATOM   2659 N ND1 . HIS A  1  334 ? 4.505   12.479  10.243  1.00 93.72 334 A  1 
ATOM   2660 C CD2 . HIS A  1  334 ? 4.733   13.251  8.199   1.00 94.65 334 A  1 
ATOM   2661 C CE1 . HIS A  1  334 ? 3.324   12.371  9.612   1.00 94.35 334 A  1 
ATOM   2662 N NE2 . HIS A  1  334 ? 3.428   12.841  8.370   1.00 94.94 334 A  1 
ATOM   2663 N N   . PHE A  1  335 ? 8.543   15.011  11.841  1.00 97.91 335 A  1 
ATOM   2664 C CA  . PHE A  1  335 ? 9.777   14.796  12.575  1.00 97.91 335 A  1 
ATOM   2665 C C   . PHE A  1  335 ? 10.032  13.301  12.728  1.00 98.03 335 A  1 
ATOM   2666 O O   . PHE A  1  335 ? 9.105   12.490  12.710  1.00 97.28 335 A  1 
ATOM   2667 C CB  . PHE A  1  335 ? 9.716   15.516  13.923  1.00 97.61 335 A  1 
ATOM   2668 C CG  . PHE A  1  335 ? 9.584   17.026  13.861  1.00 97.49 335 A  1 
ATOM   2669 C CD1 . PHE A  1  335 ? 10.155  17.766  12.815  1.00 95.96 335 A  1 
ATOM   2670 C CD2 . PHE A  1  335 ? 8.898   17.706  14.882  1.00 95.66 335 A  1 
ATOM   2671 C CE1 . PHE A  1  335 ? 10.046  19.167  12.779  1.00 94.95 335 A  1 
ATOM   2672 C CE2 . PHE A  1  335 ? 8.781   19.103  14.862  1.00 94.67 335 A  1 
ATOM   2673 C CZ  . PHE A  1  335 ? 9.352   19.840  13.808  1.00 95.41 335 A  1 
ATOM   2674 N N   . GLY A  1  336 ? 11.294  12.944  12.876  1.00 98.35 336 A  1 
ATOM   2675 C CA  . GLY A  1  336 ? 11.648  11.581  13.206  1.00 98.31 336 A  1 
ATOM   2676 C C   . GLY A  1  336 ? 11.405  11.284  14.681  1.00 98.57 336 A  1 
ATOM   2677 O O   . GLY A  1  336 ? 11.450  12.185  15.522  1.00 97.96 336 A  1 
ATOM   2678 N N   . VAL A  1  337 ? 11.219  10.031  14.998  1.00 98.57 337 A  1 
ATOM   2679 C CA  . VAL A  1  337 ? 11.293  9.534   16.375  1.00 98.62 337 A  1 
ATOM   2680 C C   . VAL A  1  337 ? 12.493  8.610   16.463  1.00 98.75 337 A  1 
ATOM   2681 O O   . VAL A  1  337 ? 12.615  7.656   15.692  1.00 98.58 337 A  1 
ATOM   2682 C CB  . VAL A  1  337 ? 9.997   8.844   16.829  1.00 98.57 337 A  1 
ATOM   2683 C CG1 . VAL A  1  337 ? 10.076  8.470   18.308  1.00 97.52 337 A  1 
ATOM   2684 C CG2 . VAL A  1  337 ? 8.785   9.753   16.638  1.00 97.47 337 A  1 
ATOM   2685 N N   . GLU A  1  338 ? 13.402  8.912   17.374  1.00 98.70 338 A  1 
ATOM   2686 C CA  . GLU A  1  338 ? 14.562  8.081   17.653  1.00 98.75 338 A  1 
ATOM   2687 C C   . GLU A  1  338 ? 14.405  7.369   18.990  1.00 98.79 338 A  1 
ATOM   2688 O O   . GLU A  1  338 ? 13.839  7.908   19.943  1.00 98.43 338 A  1 
ATOM   2689 C CB  . GLU A  1  338 ? 15.859  8.896   17.575  1.00 98.33 338 A  1 
ATOM   2690 C CG  . GLU A  1  338 ? 16.024  9.983   18.641  1.00 96.94 338 A  1 
ATOM   2691 C CD  . GLU A  1  338 ? 17.360  10.741  18.523  1.00 97.04 338 A  1 
ATOM   2692 O OE1 . GLU A  1  338 ? 17.650  11.573  19.423  1.00 92.12 338 A  1 
ATOM   2693 O OE2 . GLU A  1  338 ? 18.114  10.512  17.556  1.00 93.75 338 A  1 
ATOM   2694 N N   . SER A  1  339 ? 14.919  6.161   19.070  1.00 98.79 339 A  1 
ATOM   2695 C CA  . SER A  1  339 ? 14.915  5.388   20.302  1.00 98.78 339 A  1 
ATOM   2696 C C   . SER A  1  339 ? 16.135  4.485   20.366  1.00 98.87 339 A  1 
ATOM   2697 O O   . SER A  1  339 ? 16.378  3.703   19.456  1.00 98.55 339 A  1 
ATOM   2698 C CB  . SER A  1  339 ? 13.631  4.563   20.412  1.00 98.62 339 A  1 
ATOM   2699 O OG  . SER A  1  339 ? 13.549  3.984   21.702  1.00 97.62 339 A  1 
ATOM   2700 N N   . THR A  1  340 ? 16.880  4.578   21.460  1.00 98.61 340 A  1 
ATOM   2701 C CA  . THR A  1  340 ? 17.907  3.582   21.788  1.00 98.64 340 A  1 
ATOM   2702 C C   . THR A  1  340 ? 17.347  2.685   22.879  1.00 98.55 340 A  1 
ATOM   2703 O O   . THR A  1  340 ? 17.079  3.150   23.984  1.00 98.08 340 A  1 
ATOM   2704 C CB  . THR A  1  340 ? 19.215  4.243   22.228  1.00 98.45 340 A  1 
ATOM   2705 O OG1 . THR A  1  340 ? 19.703  5.036   21.174  1.00 96.08 340 A  1 
ATOM   2706 C CG2 . THR A  1  340 ? 20.293  3.216   22.545  1.00 96.63 340 A  1 
ATOM   2707 N N   . VAL A  1  341 ? 17.166  1.419   22.554  1.00 98.58 341 A  1 
ATOM   2708 C CA  . VAL A  1  341 ? 16.533  0.423   23.414  1.00 98.43 341 A  1 
ATOM   2709 C C   . VAL A  1  341 ? 17.572  -0.600  23.841  1.00 98.49 341 A  1 
ATOM   2710 O O   . VAL A  1  341 ? 18.267  -1.164  22.992  1.00 97.88 341 A  1 
ATOM   2711 C CB  . VAL A  1  341 ? 15.361  -0.264  22.698  1.00 98.25 341 A  1 
ATOM   2712 C CG1 . VAL A  1  341 ? 14.621  -1.221  23.632  1.00 96.70 341 A  1 
ATOM   2713 C CG2 . VAL A  1  341 ? 14.343  0.756   22.167  1.00 97.01 341 A  1 
ATOM   2714 N N   . SER A  1  342 ? 17.674  -0.852  25.136  1.00 98.52 342 A  1 
ATOM   2715 C CA  . SER A  1  342 ? 18.520  -1.912  25.662  1.00 98.24 342 A  1 
ATOM   2716 C C   . SER A  1  342 ? 17.756  -3.229  25.773  1.00 98.23 342 A  1 
ATOM   2717 O O   . SER A  1  342 ? 16.569  -3.257  26.105  1.00 97.39 342 A  1 
ATOM   2718 C CB  . SER A  1  342 ? 19.148  -1.508  26.997  1.00 97.46 342 A  1 
ATOM   2719 O OG  . SER A  1  342 ? 18.173  -1.345  28.005  1.00 80.53 342 A  1 
ATOM   2720 N N   . PHE A  1  343 ? 18.461  -4.316  25.535  1.00 97.96 343 A  1 
ATOM   2721 C CA  . PHE A  1  343 ? 17.939  -5.668  25.644  1.00 97.61 343 A  1 
ATOM   2722 C C   . PHE A  1  343 ? 18.823  -6.466  26.596  1.00 96.92 343 A  1 
ATOM   2723 O O   . PHE A  1  343 ? 20.048  -6.389  26.541  1.00 94.94 343 A  1 
ATOM   2724 C CB  . PHE A  1  343 ? 17.872  -6.326  24.261  1.00 97.30 343 A  1 
ATOM   2725 C CG  . PHE A  1  343 ? 17.045  -5.561  23.259  1.00 97.89 343 A  1 
ATOM   2726 C CD1 . PHE A  1  343 ? 15.649  -5.719  23.222  1.00 96.79 343 A  1 
ATOM   2727 C CD2 . PHE A  1  343 ? 17.659  -4.655  22.374  1.00 96.88 343 A  1 
ATOM   2728 C CE1 . PHE A  1  343 ? 14.870  -4.981  22.310  1.00 96.66 343 A  1 
ATOM   2729 C CE2 . PHE A  1  343 ? 16.886  -3.917  21.463  1.00 96.34 343 A  1 
ATOM   2730 C CZ  . PHE A  1  343 ? 15.491  -4.080  21.434  1.00 97.35 343 A  1 
ATOM   2731 N N   . ALA A  1  344 ? 18.203  -7.246  27.469  1.00 96.96 344 A  1 
ATOM   2732 C CA  . ALA A  1  344 ? 18.921  -8.026  28.457  1.00 96.32 344 A  1 
ATOM   2733 C C   . ALA A  1  344 ? 18.286  -9.400  28.640  1.00 96.10 344 A  1 
ATOM   2734 O O   . ALA A  1  344 ? 17.127  -9.635  28.299  1.00 94.35 344 A  1 
ATOM   2735 C CB  . ALA A  1  344 ? 18.977  -7.223  29.758  1.00 94.89 344 A  1 
ATOM   2736 N N   . ASN A  1  345 ? 19.063  -10.298 29.231  1.00 95.43 345 A  1 
ATOM   2737 C CA  . ASN A  1  345 ? 18.556  -11.589 29.663  1.00 94.91 345 A  1 
ATOM   2738 C C   . ASN A  1  345 ? 18.211  -11.538 31.146  1.00 94.22 345 A  1 
ATOM   2739 O O   . ASN A  1  345 ? 19.005  -11.060 31.956  1.00 90.65 345 A  1 
ATOM   2740 C CB  . ASN A  1  345 ? 19.571  -12.684 29.335  1.00 93.50 345 A  1 
ATOM   2741 C CG  . ASN A  1  345 ? 19.582  -12.978 27.848  1.00 92.06 345 A  1 
ATOM   2742 O OD1 . ASN A  1  345 ? 18.598  -13.402 27.278  1.00 83.37 345 A  1 
ATOM   2743 N ND2 . ASN A  1  345 ? 20.680  -12.750 27.169  1.00 82.76 345 A  1 
ATOM   2744 N N   . ARG A  1  346 ? 17.053  -12.060 31.494  1.00 92.21 346 A  1 
ATOM   2745 C CA  . ARG A  1  346 ? 16.687  -12.293 32.895  1.00 90.37 346 A  1 
ATOM   2746 C C   . ARG A  1  346 ? 17.680  -13.270 33.508  1.00 89.04 346 A  1 
ATOM   2747 O O   . ARG A  1  346 ? 18.083  -14.238 32.867  1.00 84.72 346 A  1 
ATOM   2748 C CB  . ARG A  1  346 ? 15.247  -12.820 33.008  1.00 87.57 346 A  1 
ATOM   2749 C CG  . ARG A  1  346 ? 14.224  -11.746 32.610  1.00 81.91 346 A  1 
ATOM   2750 C CD  . ARG A  1  346 ? 12.793  -12.236 32.789  1.00 80.99 346 A  1 
ATOM   2751 N NE  . ARG A  1  346 ? 11.831  -11.198 32.373  1.00 79.24 346 A  1 
ATOM   2752 C CZ  . ARG A  1  346 ? 10.777  -11.356 31.584  1.00 77.56 346 A  1 
ATOM   2753 N NH1 . ARG A  1  346 ? 10.433  -12.517 31.100  1.00 68.04 346 A  1 
ATOM   2754 N NH2 . ARG A  1  346 ? 10.040  -10.347 31.254  1.00 71.90 346 A  1 
ATOM   2755 N N   . ALA A  1  347 ? 18.062  -12.977 34.746  1.00 88.44 347 A  1 
ATOM   2756 C CA  . ALA A  1  347 ? 18.815  -13.960 35.508  1.00 87.08 347 A  1 
ATOM   2757 C C   . ALA A  1  347 ? 17.976  -15.241 35.588  1.00 85.52 347 A  1 
ATOM   2758 O O   . ALA A  1  347 ? 16.755  -15.150 35.762  1.00 79.03 347 A  1 
ATOM   2759 C CB  . ALA A  1  347 ? 19.145  -13.391 36.889  1.00 82.77 347 A  1 
ATOM   2760 N N   . PRO A  1  348 ? 18.597  -16.401 35.443  1.00 81.77 348 A  1 
ATOM   2761 C CA  . PRO A  1  348 ? 17.879  -17.634 35.697  1.00 79.59 348 A  1 
ATOM   2762 C C   . PRO A  1  348 ? 17.335  -17.579 37.125  1.00 78.78 348 A  1 
ATOM   2763 O O   . PRO A  1  348 ? 18.053  -17.164 38.039  1.00 71.43 348 A  1 
ATOM   2764 C CB  . PRO A  1  348 ? 18.898  -18.763 35.477  1.00 75.35 348 A  1 
ATOM   2765 C CG  . PRO A  1  348 ? 20.242  -18.084 35.676  1.00 72.63 348 A  1 
ATOM   2766 C CD  . PRO A  1  348 ? 20.012  -16.643 35.228  1.00 75.94 348 A  1 
ATOM   2767 N N   . GLU A  1  349 ? 16.081  -17.936 37.298  1.00 69.54 349 A  1 
ATOM   2768 C CA  . GLU A  1  349 ? 15.547  -18.146 38.646  1.00 68.38 349 A  1 
ATOM   2769 C C   . GLU A  1  349 ? 16.440  -19.182 39.343  1.00 65.85 349 A  1 
ATOM   2770 O O   . GLU A  1  349 ? 16.766  -20.227 38.770  1.00 59.17 349 A  1 
ATOM   2771 C CB  . GLU A  1  349 ? 14.080  -18.591 38.608  1.00 63.43 349 A  1 
ATOM   2772 C CG  . GLU A  1  349 ? 13.131  -17.433 38.246  1.00 57.18 349 A  1 
ATOM   2773 C CD  . GLU A  1  349 ? 11.635  -17.817 38.292  1.00 52.46 349 A  1 
ATOM   2774 O OE1 . GLU A  1  349 ? 10.809  -16.883 38.353  1.00 47.03 349 A  1 
ATOM   2775 O OE2 . GLU A  1  349 ? 11.323  -19.026 38.247  1.00 50.36 349 A  1 
ATOM   2776 N N   . ALA A  1  350 ? 16.905  -18.810 40.512  1.00 59.59 350 A  1 
ATOM   2777 C CA  . ALA A  1  350 ? 17.750  -19.670 41.342  1.00 60.30 350 A  1 
ATOM   2778 C C   . ALA A  1  350 ? 16.916  -20.707 42.097  1.00 55.21 350 A  1 
ATOM   2779 O O   . ALA A  1  350 ? 15.772  -20.394 42.468  1.00 50.47 350 A  1 
ATOM   2780 C CB  . ALA A  1  350 ? 18.556  -18.801 42.304  1.00 55.65 350 A  1 
ATOM   2781 O OXT . ALA A  1  350 ? 17.478  -21.821 42.320  1.00 49.48 350 A  1 
HETATM 2782 C C1  . OLA B  2  .   ? -0.586  7.690   -5.033  1.00 53.53 1   B  1 
HETATM 2783 O O1  . OLA B  2  .   ? 0.563   7.277   -4.997  1.00 49.20 1   B  1 
HETATM 2784 O O2  . OLA B  2  .   ? -1.146  8.246   -4.098  1.00 48.18 1   B  1 
HETATM 2785 C C2  . OLA B  2  .   ? -1.305  7.510   -6.234  1.00 53.29 1   B  1 
HETATM 2786 C C3  . OLA B  2  .   ? -2.399  8.355   -6.281  1.00 52.93 1   B  1 
HETATM 2787 C C4  . OLA B  2  .   ? -3.138  8.097   -7.420  1.00 52.47 1   B  1 
HETATM 2788 C C5  . OLA B  2  .   ? -4.059  9.129   -7.633  1.00 52.22 1   B  1 
HETATM 2789 C C6  . OLA B  2  .   ? -5.140  8.621   -8.358  1.00 51.96 1   B  1 
HETATM 2790 C C7  . OLA B  2  .   ? -5.000  8.928   -9.709  1.00 50.60 1   B  1 
HETATM 2791 C C8  . OLA B  2  .   ? -6.074  8.452   -10.377 1.00 50.31 1   B  1 
HETATM 2792 C C9  . OLA B  2  .   ? -5.896  8.475   -11.691 1.00 48.78 1   B  1 
HETATM 2793 C C10 . OLA B  2  .   ? -6.666  7.987   -12.473 1.00 48.29 1   B  1 
HETATM 2794 C C11 . OLA B  2  .   ? -7.839  7.492   -12.279 1.00 47.90 1   B  1 
HETATM 2795 C C12 . OLA B  2  .   ? -7.950  6.164   -12.209 1.00 47.32 1   B  1 
HETATM 2796 C C13 . OLA B  2  .   ? -9.267  5.824   -11.985 1.00 47.24 1   B  1 
HETATM 2797 C C14 . OLA B  2  .   ? -9.321  4.683   -11.241 1.00 46.67 1   B  1 
HETATM 2798 C C15 . OLA B  2  .   ? -10.644 4.436   -10.945 1.00 45.67 1   B  1 
HETATM 2799 C C16 . OLA B  2  .   ? -10.710 3.511   -9.927  1.00 44.09 1   B  1 
HETATM 2800 C C17 . OLA B  2  .   ? -12.031 3.300   -9.569  1.00 41.24 1   B  1 
HETATM 2801 C C18 . OLA B  2  .   ? -12.132 2.407   -8.472  1.00 38.50 1   B  1 
HETATM 2802 C C1  . OLA C  3  .   ? -7.634  -4.644  -3.239  1.00 52.03 1   C  1 
HETATM 2803 O O1  . OLA C  3  .   ? -6.496  -4.209  -3.202  1.00 47.31 1   C  1 
HETATM 2804 O O2  . OLA C  3  .   ? -8.098  -5.395  -2.385  1.00 46.34 1   C  1 
HETATM 2805 C C2  . OLA C  3  .   ? -8.421  -4.270  -4.317  1.00 49.59 1   C  1 
HETATM 2806 C C3  . OLA C  3  .   ? -9.777  -4.288  -4.006  1.00 49.78 1   C  1 
HETATM 2807 C C4  . OLA C  3  .   ? -10.467 -3.938  -5.151  1.00 49.17 1   C  1 
HETATM 2808 C C5  . OLA C  3  .   ? -11.800 -3.619  -4.878  1.00 49.16 1   C  1 
HETATM 2809 C C6  . OLA C  3  .   ? -12.339 -3.133  -6.082  1.00 48.96 1   C  1 
HETATM 2810 C C7  . OLA C  3  .   ? -13.562 -2.520  -5.887  1.00 46.51 1   C  1 
HETATM 2811 C C8  . OLA C  3  .   ? -13.869 -1.814  -7.033  1.00 45.47 1   C  1 
HETATM 2812 C C9  . OLA C  3  .   ? -15.052 -1.338  -7.034  1.00 42.24 1   C  1 
HETATM 2813 C C10 . OLA C  3  .   ? -15.518 -0.526  -7.714  1.00 40.23 1   C  1 
HETATM 2814 C C11 . OLA C  3  .   ? -15.159 0.528   -8.122  1.00 41.69 1   C  1 
HETATM 2815 C C12 . OLA C  3  .   ? -15.840 0.960   -9.160  1.00 38.56 1   C  1 
HETATM 2816 C C13 . OLA C  3  .   ? -15.934 2.308   -9.116  1.00 39.93 1   C  1 
HETATM 2817 C C14 . OLA C  3  .   ? -16.600 2.732   -10.231 1.00 38.61 1   C  1 
HETATM 2818 C C15 . OLA C  3  .   ? -16.927 4.058   -10.096 1.00 36.15 1   C  1 
HETATM 2819 C C16 . OLA C  3  .   ? -17.683 4.466   -11.206 1.00 33.86 1   C  1 
HETATM 2820 C C17 . OLA C  3  .   ? -18.070 5.803   -11.070 1.00 31.24 1   C  1 
HETATM 2821 C C18 . OLA C  3  .   ? -18.882 6.231   -12.161 1.00 29.42 1   C  1 
HETATM 2822 C C1  . OLA D  4  .   ? 3.948   -7.056  -14.729 1.00 58.47 1   D  1 
HETATM 2823 O O1  . OLA D  4  .   ? 4.012   -8.131  -14.186 1.00 55.62 1   D  1 
HETATM 2824 O O2  . OLA D  4  .   ? 4.179   -5.995  -14.189 1.00 56.02 1   D  1 
HETATM 2825 C C2  . OLA D  4  .   ? 3.560   -7.009  -16.073 1.00 56.61 1   D  1 
HETATM 2826 C C3  . OLA D  4  .   ? 2.315   -6.403  -16.184 1.00 55.05 1   D  1 
HETATM 2827 C C4  . OLA D  4  .   ? 2.009   -6.203  -17.538 1.00 53.62 1   D  1 
HETATM 2828 C C5  . OLA D  4  .   ? 0.751   -5.644  -17.683 1.00 52.56 1   D  1 
HETATM 2829 C C6  . OLA D  4  .   ? 0.600   -5.352  -19.028 1.00 52.77 1   D  1 
HETATM 2830 C C7  . OLA D  4  .   ? -0.634  -4.785  -19.226 1.00 50.45 1   D  1 
HETATM 2831 C C8  . OLA D  4  .   ? -0.722  -4.469  -20.557 1.00 49.66 1   D  1 
HETATM 2832 C C9  . OLA D  4  .   ? -1.739  -3.807  -20.825 1.00 46.89 1   D  1 
HETATM 2833 C C10 . OLA D  4  .   ? -2.135  -3.341  -21.840 1.00 44.11 1   D  1 
HETATM 2834 C C11 . OLA D  4  .   ? -2.921  -2.538  -21.983 1.00 44.64 1   D  1 
HETATM 2835 C C12 . OLA D  4  .   ? -3.312  -2.132  -23.168 1.00 41.82 1   D  1 
HETATM 2836 C C13 . OLA D  4  .   ? -4.031  -1.006  -22.968 1.00 42.79 1   D  1 
HETATM 2837 C C14 . OLA D  4  .   ? -4.533  -0.558  -24.158 1.00 40.56 1   D  1 
HETATM 2838 C C15 . OLA D  4  .   ? -5.072  0.687   -23.945 1.00 40.47 1   D  1 
HETATM 2839 C C16 . OLA D  4  .   ? -5.622  1.179   -25.131 1.00 37.27 1   D  1 
HETATM 2840 C C17 . OLA D  4  .   ? -5.997  2.521   -24.968 1.00 35.50 1   D  1 
HETATM 2841 C C18 . OLA D  4  .   ? -6.561  3.076   -26.151 1.00 32.16 1   D  1 
HETATM 2842 C C1  . OLA E  5  .   ? -22.221 6.044   -35.925 1.00 27.29 1   E  1 
HETATM 2843 O O1  . OLA E  5  .   ? -23.307 5.601   -35.659 1.00 30.55 1   E  1 
HETATM 2844 O O2  . OLA E  5  .   ? -21.936 6.541   -36.993 1.00 29.14 1   E  1 
HETATM 2845 C C2  . OLA E  5  .   ? -21.195 5.966   -34.967 1.00 30.09 1   E  1 
HETATM 2846 C C3  . OLA E  5  .   ? -21.616 5.377   -33.760 1.00 32.67 1   E  1 
HETATM 2847 C C4  . OLA E  5  .   ? -20.465 5.200   -32.950 1.00 32.82 1   E  1 
HETATM 2848 C C5  . OLA E  5  .   ? -20.782 4.553   -31.750 1.00 35.12 1   E  1 
HETATM 2849 C C6  . OLA E  5  .   ? -19.552 4.248   -31.150 1.00 36.08 1   E  1 
HETATM 2850 C C7  . OLA E  5  .   ? -19.772 3.563   -29.980 1.00 36.63 1   E  1 
HETATM 2851 C C8  . OLA E  5  .   ? -18.577 3.068   -29.601 1.00 37.71 1   E  1 
HETATM 2852 C C9  . OLA E  5  .   ? -18.598 2.524   -28.476 1.00 35.21 1   E  1 
HETATM 2853 C C10 . OLA E  5  .   ? -17.809 1.860   -27.990 1.00 34.67 1   E  1 
HETATM 2854 C C11 . OLA E  5  .   ? -17.507 1.563   -26.974 1.00 36.03 1   E  1 
HETATM 2855 C C12 . OLA E  5  .   ? -16.668 0.564   -26.893 1.00 35.12 1   E  1 
HETATM 2856 C C13 . OLA E  5  .   ? -16.234 0.411   -25.658 1.00 35.72 1   E  1 
HETATM 2857 C C14 . OLA E  5  .   ? -15.391 -0.652  -25.671 1.00 34.52 1   E  1 
HETATM 2858 C C15 . OLA E  5  .   ? -14.830 -0.807  -24.436 1.00 33.39 1   E  1 
HETATM 2859 C C16 . OLA E  5  .   ? -13.970 -1.890  -24.481 1.00 31.74 1   E  1 
HETATM 2860 C C17 . OLA E  5  .   ? -13.384 -2.078  -23.249 1.00 28.53 1   E  1 
HETATM 2861 C C18 . OLA E  5  .   ? -12.524 -3.183  -23.237 1.00 23.89 1   E  1 
HETATM 2862 C C1  . OLA F  6  .   ? -7.732  -15.053 -5.582  1.00 35.68 1   F  1 
HETATM 2863 O O1  . OLA F  6  .   ? -8.487  -15.615 -4.845  1.00 34.38 1   F  1 
HETATM 2864 O O2  . OLA F  6  .   ? -6.625  -15.433 -5.916  1.00 34.04 1   F  1 
HETATM 2865 C C2  . OLA F  6  .   ? -8.146  -13.832 -6.090  1.00 37.28 1   F  1 
HETATM 2866 C C3  . OLA F  6  .   ? -7.896  -13.775 -7.470  1.00 38.69 1   F  1 
HETATM 2867 C C4  . OLA F  6  .   ? -8.066  -12.447 -7.882  1.00 41.95 1   F  1 
HETATM 2868 C C5  . OLA F  6  .   ? -8.334  -12.385 -9.261  1.00 42.91 1   F  1 
HETATM 2869 C C6  . OLA F  6  .   ? -8.238  -11.031 -9.667  1.00 44.92 1   F  1 
HETATM 2870 C C7  . OLA F  6  .   ? -9.054  -10.759 -10.718 1.00 43.06 1   F  1 
HETATM 2871 C C8  . OLA F  6  .   ? -8.799  -9.471  -11.146 1.00 44.00 1   F  1 
HETATM 2872 C C9  . OLA F  6  .   ? -9.677  -9.006  -11.890 1.00 41.11 1   F  1 
HETATM 2873 C C10 . OLA F  6  .   ? -9.710  -7.976  -12.461 1.00 40.29 1   F  1 
HETATM 2874 C C11 . OLA F  6  .   ? -10.570 -7.433  -12.949 1.00 40.88 1   F  1 
HETATM 2875 C C12 . OLA F  6  .   ? -10.310 -6.332  -13.617 1.00 39.72 1   F  1 
HETATM 2876 C C13 . OLA F  6  .   ? -11.472 -5.857  -14.070 1.00 39.44 1   F  1 
HETATM 2877 C C14 . OLA F  6  .   ? -11.262 -4.733  -14.805 1.00 39.21 1   F  1 
HETATM 2878 C C15 . OLA F  6  .   ? -12.480 -4.290  -15.228 1.00 36.86 1   F  1 
HETATM 2879 C C16 . OLA F  6  .   ? -12.335 -3.155  -15.999 1.00 36.51 1   F  1 
HETATM 2880 C C17 . OLA F  6  .   ? -13.587 -2.690  -16.380 1.00 32.71 1   F  1 
HETATM 2881 C C18 . OLA F  6  .   ? -13.510 -1.555  -17.214 1.00 30.20 1   F  1 
HETATM 2882 C C1  . OLA G  7  .   ? 5.861   -4.336  -19.122 1.00 39.91 1   G  1 
HETATM 2883 O O1  . OLA G  7  .   ? 4.932   -4.875  -18.573 1.00 38.71 1   G  1 
HETATM 2884 O O2  . OLA G  7  .   ? 7.025   -4.664  -18.992 1.00 37.34 1   G  1 
HETATM 2885 C C2  . OLA G  7  .   ? 5.590   -3.218  -19.942 1.00 42.27 1   G  1 
HETATM 2886 C C3  . OLA G  7  .   ? 4.331   -3.305  -20.534 1.00 42.33 1   G  1 
HETATM 2887 C C4  . OLA G  7  .   ? 4.068   -2.087  -21.185 1.00 41.86 1   G  1 
HETATM 2888 C C5  . OLA G  7  .   ? 2.760   -2.081  -21.716 1.00 42.43 1   G  1 
HETATM 2889 C C6  . OLA G  7  .   ? 2.458   -0.744  -22.078 1.00 44.43 1   G  1 
HETATM 2890 C C7  . OLA G  7  .   ? 1.116   -0.626  -22.384 1.00 43.90 1   G  1 
HETATM 2891 C C8  . OLA G  7  .   ? 0.814   0.716   -22.409 1.00 44.33 1   G  1 
HETATM 2892 C C9  . OLA G  7  .   ? -0.409  0.918   -22.504 1.00 43.63 1   G  1 
HETATM 2893 C C10 . OLA G  7  .   ? -1.098  1.808   -22.426 1.00 43.15 1   G  1 
HETATM 2894 C C11 . OLA G  7  .   ? -1.204  2.931   -22.129 1.00 43.28 1   G  1 
HETATM 2895 C C12 . OLA G  7  .   ? -2.435  3.419   -22.362 1.00 43.08 1   G  1 
HETATM 2896 C C13 . OLA G  7  .   ? -2.438  4.765   -22.173 1.00 44.92 1   G  1 
HETATM 2897 C C14 . OLA G  7  .   ? -3.634  5.268   -22.635 1.00 44.54 1   G  1 
HETATM 2898 C C15 . OLA G  7  .   ? -3.647  6.645   -22.457 1.00 43.36 1   G  1 
HETATM 2899 C C16 . OLA G  7  .   ? -4.798  7.176   -23.062 1.00 41.58 1   G  1 
HETATM 2900 C C17 . OLA G  7  .   ? -4.815  8.582   -22.910 1.00 39.01 1   G  1 
HETATM 2901 C C18 . OLA G  7  .   ? -5.872  9.176   -23.661 1.00 35.08 1   G  1 
HETATM 2902 C C1  . OLA H  8  .   ? -25.853 7.200   -17.903 1.00 30.50 1   H  1 
HETATM 2903 O O1  . OLA H  8  .   ? -26.702 7.032   -18.724 1.00 31.60 1   H  1 
HETATM 2904 O O2  . OLA H  8  .   ? -25.898 8.035   -16.995 1.00 30.43 1   H  1 
HETATM 2905 C C2  . OLA H  8  .   ? -24.696 6.406   -17.981 1.00 32.48 1   H  1 
HETATM 2906 C C3  . OLA H  8  .   ? -23.585 7.100   -17.512 1.00 33.17 1   H  1 
HETATM 2907 C C4  . OLA H  8  .   ? -22.442 6.298   -17.708 1.00 32.88 1   H  1 
HETATM 2908 C C5  . OLA H  8  .   ? -21.307 7.006   -17.321 1.00 34.34 1   H  1 
HETATM 2909 C C6  . OLA H  8  .   ? -20.182 6.204   -17.562 1.00 37.04 1   H  1 
HETATM 2910 C C7  . OLA H  8  .   ? -19.054 6.911   -17.151 1.00 36.99 1   H  1 
HETATM 2911 C C8  . OLA H  8  .   ? -18.012 6.058   -17.104 1.00 38.09 1   H  1 
HETATM 2912 C C9  . OLA H  8  .   ? -16.955 6.617   -16.587 1.00 36.46 1   H  1 
HETATM 2913 C C10 . OLA H  8  .   ? -16.020 6.071   -16.133 1.00 36.11 1   H  1 
HETATM 2914 C C11 . OLA H  8  .   ? -15.715 4.906   -16.034 1.00 37.83 1   H  1 
HETATM 2915 C C12 . OLA H  8  .   ? -14.681 4.696   -15.220 1.00 37.36 1   H  1 
HETATM 2916 C C13 . OLA H  8  .   ? -14.203 3.443   -15.417 1.00 38.66 1   H  1 
HETATM 2917 C C14 . OLA H  8  .   ? -13.186 3.198   -14.530 1.00 38.74 1   H  1 
HETATM 2918 C C15 . OLA H  8  .   ? -12.616 1.981   -14.846 1.00 38.04 1   H  1 
HETATM 2919 C C16 . OLA H  8  .   ? -11.593 1.683   -13.950 1.00 37.75 1   H  1 
HETATM 2920 C C17 . OLA H  8  .   ? -10.985 0.496   -14.338 1.00 35.61 1   H  1 
HETATM 2921 C C18 . OLA H  8  .   ? -10.008 0.089   -13.433 1.00 33.12 1   H  1 
HETATM 2922 C C1  . OLA I  9  .   ? -26.639 4.679   -30.300 1.00 29.02 1   I  1 
HETATM 2923 O O1  . OLA I  9  .   ? -27.452 4.982   -29.457 1.00 30.38 1   I  1 
HETATM 2924 O O2  . OLA I  9  .   ? -26.688 5.058   -31.446 1.00 29.52 1   I  1 
HETATM 2925 C C2  . OLA I  9  .   ? -25.561 3.860   -29.919 1.00 31.01 1   I  1 
HETATM 2926 C C3  . OLA I  9  .   ? -25.417 3.794   -28.523 1.00 32.06 1   I  1 
HETATM 2927 C C4  . OLA I  9  .   ? -24.335 2.947   -28.226 1.00 32.05 1   I  1 
HETATM 2928 C C5  . OLA I  9  .   ? -23.971 3.032   -26.879 1.00 33.34 1   I  1 
HETATM 2929 C C6  . OLA I  9  .   ? -22.915 2.129   -26.620 1.00 34.07 1   I  1 
HETATM 2930 C C7  . OLA I  9  .   ? -22.443 2.297   -25.352 1.00 34.05 1   I  1 
HETATM 2931 C C8  . OLA I  9  .   ? -21.506 1.352   -25.085 1.00 34.46 1   I  1 
HETATM 2932 C C9  . OLA I  9  .   ? -21.049 1.438   -23.928 1.00 33.33 1   I  1 
HETATM 2933 C C10 . OLA I  9  .   ? -20.347 0.858   -23.256 1.00 32.83 1   I  1 
HETATM 2934 C C11 . OLA I  9  .   ? -19.494 0.180   -23.203 1.00 33.42 1   I  1 
HETATM 2935 C C12 . OLA I  9  .   ? -19.121 -0.297  -22.034 1.00 32.04 1   I  1 
HETATM 2936 C C13 . OLA I  9  .   ? -18.088 -1.101  -22.236 1.00 31.85 1   I  1 
HETATM 2937 C C14 . OLA I  9  .   ? -17.711 -1.731  -21.082 1.00 30.17 1   I  1 
HETATM 2938 C C15 . OLA I  9  .   ? -16.717 -2.611  -21.406 1.00 29.01 1   I  1 
HETATM 2939 C C16 . OLA I  9  .   ? -16.359 -3.374  -20.323 1.00 27.32 1   I  1 
HETATM 2940 C C17 . OLA I  9  .   ? -15.454 -4.336  -20.725 1.00 23.68 1   I  1 
HETATM 2941 C C18 . OLA I  9  .   ? -15.039 -5.173  -19.694 1.00 21.05 1   I  1 
HETATM 2942 C C1  . OLA J  10 .   ? -8.630  -10.968 -2.171  1.00 31.46 1   J  1 
HETATM 2943 O O1  . OLA J  10 .   ? -8.581  -12.053 -1.643  1.00 29.81 1   J  1 
HETATM 2944 O O2  . OLA J  10 .   ? -8.433  -9.903  -1.581  1.00 31.41 1   J  1 
HETATM 2945 C C2  . OLA J  10 .   ? -8.935  -10.893 -3.548  1.00 31.61 1   J  1 
HETATM 2946 C C3  . OLA J  10 .   ? -9.866  -9.887  -3.780  1.00 32.63 1   J  1 
HETATM 2947 C C4  . OLA J  10 .   ? -10.114 -9.801  -5.165  1.00 31.95 1   J  1 
HETATM 2948 C C5  . OLA J  10 .   ? -11.063 -8.802  -5.407  1.00 32.50 1   J  1 
HETATM 2949 C C6  . OLA J  10 .   ? -11.235 -8.672  -6.804  1.00 33.98 1   J  1 
HETATM 2950 C C7  . OLA J  10 .   ? -12.176 -7.676  -7.081  1.00 32.96 1   J  1 
HETATM 2951 C C8  . OLA J  10 .   ? -12.214 -7.441  -8.439  1.00 33.06 1   J  1 
HETATM 2952 C C9  . OLA J  10 .   ? -12.976 -6.462  -8.716  1.00 31.53 1   J  1 
HETATM 2953 C C10 . OLA J  10 .   ? -13.137 -5.882  -9.727  1.00 30.02 1   J  1 
HETATM 2954 C C11 . OLA J  10 .   ? -13.816 -4.966  -9.911  1.00 30.69 1   J  1 
HETATM 2955 C C12 . OLA J  10 .   ? -13.726 -4.367  -11.086 1.00 28.99 1   J  1 
HETATM 2956 C C13 . OLA J  10 .   ? -14.506 -3.273  -11.033 1.00 30.04 1   J  1 
HETATM 2957 C C14 . OLA J  10 .   ? -14.427 -2.595  -12.224 1.00 29.10 1   J  1 
HETATM 2958 C C15 . OLA J  10 .   ? -15.223 -1.482  -12.109 1.00 28.72 1   J  1 
HETATM 2959 C C16 . OLA J  10 .   ? -15.227 -0.783  -13.319 1.00 28.04 1   J  1 
HETATM 2960 C C17 . OLA J  10 .   ? -16.101 0.306   -13.214 1.00 25.17 1   J  1 
HETATM 2961 C C18 . OLA J  10 .   ? -16.265 0.982   -14.465 1.00 24.36 1   J  1 
HETATM 2962 C C1  . OLA K  11 .   ? 2.059   -11.960 -14.175 1.00 36.36 1   K  1 
HETATM 2963 O O1  . OLA K  11 .   ? 2.987   -11.902 -14.950 1.00 33.20 1   K  1 
HETATM 2964 O O2  . OLA K  11 .   ? 2.194   -11.930 -12.965 1.00 34.85 1   K  1 
HETATM 2965 C C2  . OLA K  11 .   ? 0.749   -12.007 -14.685 1.00 35.26 1   K  1 
HETATM 2966 C C3  . OLA K  11 .   ? 0.660   -11.295 -15.875 1.00 36.89 1   K  1 
HETATM 2967 C C4  . OLA K  11 .   ? -0.700  -11.158 -16.224 1.00 37.45 1   K  1 
HETATM 2968 C C5  . OLA K  11 .   ? -0.806  -10.378 -17.383 1.00 37.95 1   K  1 
HETATM 2969 C C6  . OLA K  11 .   ? -2.176  -10.107 -17.624 1.00 39.28 1   K  1 
HETATM 2970 C C7  . OLA K  11 .   ? -2.294  -9.280  -18.720 1.00 37.94 1   K  1 
HETATM 2971 C C8  . OLA K  11 .   ? -3.606  -8.984  -18.946 1.00 37.35 1   K  1 
HETATM 2972 C C9  . OLA K  11 .   ? -3.767  -8.208  -19.916 1.00 35.18 1   K  1 
HETATM 2973 C C10 . OLA K  11 .   ? -4.666  -7.723  -20.436 1.00 33.45 1   K  1 
HETATM 2974 C C11 . OLA K  11 .   ? -4.990  -6.662  -20.581 1.00 34.82 1   K  1 
HETATM 2975 C C12 . OLA K  11 .   ? -5.936  -6.340  -21.447 1.00 31.89 1   K  1 
HETATM 2976 C C13 . OLA K  11 .   ? -6.182  -5.030  -21.298 1.00 34.12 1   K  1 
HETATM 2977 C C14 . OLA K  11 .   ? -7.077  -4.613  -22.228 1.00 32.07 1   K  1 
HETATM 2978 C C15 . OLA K  11 .   ? -7.333  -3.278  -21.999 1.00 32.30 1   K  1 
HETATM 2979 C C16 . OLA K  11 .   ? -8.218  -2.788  -22.950 1.00 29.98 1   K  1 
HETATM 2980 C C17 . OLA K  11 .   ? -8.442  -1.425  -22.697 1.00 27.82 1   K  1 
HETATM 2981 C C18 . OLA K  11 .   ? -9.305  -0.840  -23.649 1.00 24.13 1   K  1 
HETATM 2982 C C1  . OLA L  12 .   ? -0.614  -12.552 -10.468 1.00 36.66 1   L  1 
HETATM 2983 O O1  . OLA L  12 .   ? 0.054   -13.494 -10.128 1.00 33.87 1   L  1 
HETATM 2984 O O2  . OLA L  12 .   ? -0.373  -11.382 -10.183 1.00 35.63 1   L  1 
HETATM 2985 C C2  . OLA L  12 .   ? -1.720  -12.800 -11.290 1.00 36.25 1   L  1 
HETATM 2986 C C3  . OLA L  12 .   ? -2.650  -11.796 -11.173 1.00 37.45 1   L  1 
HETATM 2987 C C4  . OLA L  12 .   ? -3.485  -11.794 -12.295 1.00 36.22 1   L  1 
HETATM 2988 C C5  . OLA L  12 .   ? -4.344  -10.697 -12.264 1.00 37.83 1   L  1 
HETATM 2989 C C6  . OLA L  12 .   ? -4.766  -10.443 -13.558 1.00 37.48 1   L  1 
HETATM 2990 C C7  . OLA L  12 .   ? -5.467  -9.282  -13.572 1.00 37.11 1   L  1 
HETATM 2991 C C8  . OLA L  12 .   ? -5.880  -9.065  -14.862 1.00 37.03 1   L  1 
HETATM 2992 C C9  . OLA L  12 .   ? -6.403  -7.934  -15.012 1.00 35.83 1   L  1 
HETATM 2993 C C10 . OLA L  12 .   ? -6.955  -7.472  -15.916 1.00 35.26 1   L  1 
HETATM 2994 C C11 . OLA L  12 .   ? -7.163  -6.377  -16.198 1.00 35.88 1   L  1 
HETATM 2995 C C12 . OLA L  12 .   ? -7.991  -6.162  -17.179 1.00 34.21 1   L  1 
HETATM 2996 C C13 . OLA L  12 .   ? -8.110  -4.845  -17.382 1.00 35.19 1   L  1 
HETATM 2997 C C14 . OLA L  12 .   ? -9.163  -4.640  -18.207 1.00 34.03 1   L  1 
HETATM 2998 C C15 . OLA L  12 .   ? -9.258  -3.323  -18.505 1.00 33.72 1   L  1 
HETATM 2999 C C16 . OLA L  12 .   ? -10.395 -3.126  -19.249 1.00 31.51 1   L  1 
HETATM 3000 C C17 . OLA L  12 .   ? -10.514 -1.797  -19.634 1.00 29.54 1   L  1 
HETATM 3001 C C18 . OLA L  12 .   ? -11.703 -1.544  -20.356 1.00 26.87 1   L  1 
HETATM 3002 C C1  . OLA M  13 .   ? -12.055 -18.621 -5.619  1.00 11.12 1   M  1 
HETATM 3003 O O1  . OLA M  13 .   ? -12.248 -19.794 -5.434  1.00 10.00 1   M  1 
HETATM 3004 O O2  . OLA M  13 .   ? -11.635 -17.834 -4.770  1.00 12.96 1   M  1 
HETATM 3005 C C2  . OLA M  13 .   ? -12.345 -18.111 -6.903  1.00 11.67 1   M  1 
HETATM 3006 C C3  . OLA M  13 .   ? -12.070 -16.754 -6.986  1.00 17.49 1   M  1 
HETATM 3007 C C4  . OLA M  13 .   ? -12.428 -16.279 -8.262  1.00 18.78 1   M  1 
HETATM 3008 C C5  . OLA M  13 .   ? -12.265 -14.881 -8.338  1.00 21.21 1   M  1 
HETATM 3009 C C6  . OLA M  13 .   ? -12.671 -14.439 -9.609  1.00 23.20 1   M  1 
HETATM 3010 C C7  . OLA M  13 .   ? -12.713 -13.052 -9.645  1.00 24.92 1   M  1 
HETATM 3011 C C8  . OLA M  13 .   ? -13.058 -12.647 -10.910 1.00 24.78 1   M  1 
HETATM 3012 C C9  . OLA M  13 .   ? -13.277 -11.407 -10.983 1.00 24.96 1   M  1 
HETATM 3013 C C10 . OLA M  13 .   ? -13.573 -10.764 -11.941 1.00 23.39 1   M  1 
HETATM 3014 C C11 . OLA M  13 .   ? -13.987 -9.682  -12.033 1.00 25.33 1   M  1 
HETATM 3015 C C12 . OLA M  13 .   ? -14.184 -9.240  -13.277 1.00 23.00 1   M  1 
HETATM 3016 C C13 . OLA M  13 .   ? -14.833 -8.083  -13.214 1.00 25.82 1   M  1 
HETATM 3017 C C14 . OLA M  13 .   ? -15.074 -7.654  -14.490 1.00 24.64 1   M  1 
HETATM 3018 C C15 . OLA M  13 .   ? -15.784 -6.491  -14.429 1.00 23.22 1   M  1 
HETATM 3019 C C16 . OLA M  13 .   ? -16.134 -6.089  -15.710 1.00 21.60 1   M  1 
HETATM 3020 C C17 . OLA M  13 .   ? -16.859 -4.908  -15.652 1.00 19.73 1   M  1 
HETATM 3021 C C18 . OLA M  13 .   ? -17.328 -4.488  -16.925 1.00 18.07 1   M  1 
HETATM 3022 C C1  . OLA N  14 .   ? -33.043 3.767   -23.680 1.00 20.81 1   N  1 
HETATM 3023 O O1  . OLA N  14 .   ? -34.083 3.705   -24.286 1.00 22.88 1   N  1 
HETATM 3024 O O2  . OLA N  14 .   ? -32.399 4.807   -23.510 1.00 22.89 1   N  1 
HETATM 3025 C C2  . OLA N  14 .   ? -32.512 2.590   -23.137 1.00 20.76 1   N  1 
HETATM 3026 C C3  . OLA N  14 .   ? -31.604 2.878   -22.129 1.00 23.38 1   N  1 
HETATM 3027 C C4  . OLA N  14 .   ? -30.912 1.710   -21.796 1.00 22.32 1   N  1 
HETATM 3028 C C5  . OLA N  14 .   ? -30.031 1.979   -20.774 1.00 23.58 1   N  1 
HETATM 3029 C C6  . OLA N  14 .   ? -29.184 0.870   -20.621 1.00 24.74 1   N  1 
HETATM 3030 C C7  . OLA N  14 .   ? -28.207 1.133   -19.681 1.00 24.50 1   N  1 
HETATM 3031 C C8  . OLA N  14 .   ? -27.302 0.153   -19.738 1.00 24.82 1   N  1 
HETATM 3032 C C9  . OLA N  14 .   ? -26.343 0.385   -19.013 1.00 22.56 1   N  1 
HETATM 3033 C C10 . OLA N  14 .   ? -25.311 -0.119  -18.910 1.00 23.03 1   N  1 
HETATM 3034 C C11 . OLA N  14 .   ? -24.422 0.166   -18.372 1.00 24.87 1   N  1 
HETATM 3035 C C12 . OLA N  14 .   ? -23.316 -0.482  -18.558 1.00 23.21 1   N  1 
HETATM 3036 C C13 . OLA N  14 .   ? -22.405 0.041   -17.773 1.00 24.76 1   N  1 
HETATM 3037 C C14 . OLA N  14 .   ? -21.278 -0.692  -17.806 1.00 23.68 1   N  1 
HETATM 3038 C C15 . OLA N  14 .   ? -20.563 -0.338  -16.742 1.00 23.92 1   N  1 
HETATM 3039 C C16 . OLA N  14 .   ? -19.526 -1.194  -16.534 1.00 22.02 1   N  1 
HETATM 3040 C C17 . OLA N  14 .   ? -19.114 -1.084  -15.244 1.00 20.13 1   N  1 
HETATM 3041 C C18 . OLA N  14 .   ? -18.037 -1.934  -14.943 1.00 18.12 1   N  1 
HETATM 3042 C C1  . OLA O  15 .   ? -17.687 4.904   -37.750 1.00 19.05 1   O  1 
HETATM 3043 O O1  . OLA O  15 .   ? -18.609 5.336   -38.370 1.00 21.74 1   O  1 
HETATM 3044 O O2  . OLA O  15 .   ? -16.514 5.193   -37.983 1.00 20.44 1   O  1 
HETATM 3045 C C2  . OLA O  15 .   ? -17.959 4.034   -36.691 1.00 20.24 1   O  1 
HETATM 3046 C C3  . OLA O  15 .   ? -16.876 3.970   -35.796 1.00 22.97 1   O  1 
HETATM 3047 C C4  . OLA O  15 .   ? -17.125 2.963   -34.840 1.00 23.26 1   O  1 
HETATM 3048 C C5  . OLA O  15 .   ? -16.072 2.881   -33.929 1.00 24.20 1   O  1 
HETATM 3049 C C6  . OLA O  15 .   ? -16.276 1.754   -33.105 1.00 25.56 1   O  1 
HETATM 3050 C C7  . OLA O  15 .   ? -15.217 1.570   -32.235 1.00 26.91 1   O  1 
HETATM 3051 C C8  . OLA O  15 .   ? -15.416 0.377   -31.607 1.00 27.20 1   O  1 
HETATM 3052 C C9  . OLA O  15 .   ? -14.518 0.049   -30.829 1.00 26.81 1   O  1 
HETATM 3053 C C10 . OLA O  15 .   ? -14.398 -0.976  -30.274 1.00 25.79 1   O  1 
HETATM 3054 C C11 . OLA O  15 .   ? -13.757 -1.406  -29.504 1.00 26.54 1   O  1 
HETATM 3055 C C12 . OLA O  15 .   ? -13.861 -2.699  -29.268 1.00 24.17 1   O  1 
HETATM 3056 C C13 . OLA O  15 .   ? -13.132 -3.054  -28.208 1.00 25.95 1   O  1 
HETATM 3057 C C14 . OLA O  15 .   ? -13.178 -4.401  -28.042 1.00 23.16 1   O  1 
HETATM 3058 C C15 . OLA O  15 .   ? -12.560 -4.744  -26.905 1.00 22.82 1   O  1 
HETATM 3059 C C16 . OLA O  15 .   ? -12.549 -6.115  -26.764 1.00 19.53 1   O  1 
HETATM 3060 C C17 . OLA O  15 .   ? -11.979 -6.476  -25.567 1.00 17.95 1   O  1 
HETATM 3061 C C18 . OLA O  15 .   ? -11.882 -7.868  -25.416 1.00 15.09 1   O  1 
HETATM 3062 C C1  . OLA P  16 .   ? 0.214   -16.894 -12.979 1.00 12.34 1   P  1 
HETATM 3063 O O1  . OLA P  16 .   ? 0.677   -16.960 -11.866 1.00 14.40 1   P  1 
HETATM 3064 O O2  . OLA P  16 .   ? 0.850   -17.123 -13.990 1.00 12.90 1   P  1 
HETATM 3065 C C2  . OLA P  16 .   ? -1.118  -16.505 -13.097 1.00 13.67 1   P  1 
HETATM 3066 C C3  . OLA P  16 .   ? -1.341  -15.851 -14.314 1.00 16.05 1   P  1 
HETATM 3067 C C4  . OLA P  16 .   ? -2.688  -15.436 -14.361 1.00 17.84 1   P  1 
HETATM 3068 C C5  . OLA P  16 .   ? -2.924  -14.709 -15.538 1.00 18.13 1   P  1 
HETATM 3069 C C6  . OLA P  16 .   ? -4.259  -14.265 -15.534 1.00 18.79 1   P  1 
HETATM 3070 C C7  . OLA P  16 .   ? -4.489  -13.454 -16.619 1.00 19.34 1   P  1 
HETATM 3071 C C8  . OLA P  16 .   ? -5.794  -13.023 -16.583 1.00 20.18 1   P  1 
HETATM 3072 C C9  . OLA P  16 .   ? -6.032  -12.175 -17.483 1.00 19.40 1   P  1 
HETATM 3073 C C10 . OLA P  16 .   ? -7.038  -11.602 -17.733 1.00 19.06 1   P  1 
HETATM 3074 C C11 . OLA P  16 .   ? -7.214  -10.727 -18.516 1.00 20.99 1   P  1 
HETATM 3075 C C12 . OLA P  16 .   ? -8.467  -10.275 -18.624 1.00 18.90 1   P  1 
HETATM 3076 C C13 . OLA P  16 .   ? -8.479  -9.265  -19.525 1.00 20.73 1   P  1 
HETATM 3077 C C14 . OLA P  16 .   ? -9.764  -8.799  -19.700 1.00 20.00 1   P  1 
HETATM 3078 C C15 . OLA P  16 .   ? -9.725  -7.745  -20.583 1.00 19.81 1   P  1 
HETATM 3079 C C16 . OLA P  16 .   ? -11.019 -7.305  -20.855 1.00 18.26 1   P  1 
HETATM 3080 C C17 . OLA P  16 .   ? -10.985 -6.216  -21.710 1.00 17.42 1   P  1 
HETATM 3081 C C18 . OLA P  16 .   ? -12.286 -5.809  -22.137 1.00 15.49 1   P  1 
HETATM 3082 C C1  . OLA Q  17 .   ? 0.573   -20.511 -17.423 1.00 8.41  1   Q  1 
HETATM 3083 O O1  . OLA Q  17 .   ? 1.219   -21.485 -17.752 1.00 8.39  1   Q  1 
HETATM 3084 O O2  . OLA Q  17 .   ? 0.870   -19.767 -16.494 1.00 8.28  1   Q  1 
HETATM 3085 C C2  . OLA Q  17 .   ? -0.559  -20.191 -18.187 1.00 8.45  1   Q  1 
HETATM 3086 C C3  . OLA Q  17 .   ? -0.499  -18.854 -18.601 1.00 11.93 1   Q  1 
HETATM 3087 C C4  . OLA Q  17 .   ? -1.712  -18.522 -19.208 1.00 13.59 1   Q  1 
HETATM 3088 C C5  . OLA Q  17 .   ? -1.632  -17.243 -19.769 1.00 15.10 1   Q  1 
HETATM 3089 C C6  . OLA Q  17 .   ? -2.884  -16.937 -20.325 1.00 15.81 1   Q  1 
HETATM 3090 C C7  . OLA Q  17 .   ? -2.832  -15.731 -20.955 1.00 16.20 1   Q  1 
HETATM 3091 C C8  . OLA Q  17 .   ? -4.057  -15.486 -21.546 1.00 15.75 1   Q  1 
HETATM 3092 C C9  . OLA Q  17 .   ? -4.102  -14.371 -22.107 1.00 15.02 1   Q  1 
HETATM 3093 C C10 . OLA Q  17 .   ? -4.892  -13.838 -22.786 1.00 13.93 1   Q  1 
HETATM 3094 C C11 . OLA Q  17 .   ? -5.038  -12.743 -22.986 1.00 15.39 1   Q  1 
HETATM 3095 C C12 . OLA Q  17 .   ? -5.880  -12.350 -23.910 1.00 13.96 1   Q  1 
HETATM 3096 C C13 . OLA Q  17 .   ? -6.058  -11.048 -23.717 1.00 17.23 1   Q  1 
HETATM 3097 C C14 . OLA Q  17 .   ? -6.823  -10.507 -24.695 1.00 15.69 1   Q  1 
HETATM 3098 C C15 . OLA Q  17 .   ? -7.077  -9.221  -24.356 1.00 16.88 1   Q  1 
HETATM 3099 C C16 . OLA Q  17 .   ? -7.768  -8.581  -25.361 1.00 14.69 1   Q  1 
HETATM 3100 C C17 . OLA Q  17 .   ? -8.085  -7.282  -24.943 1.00 13.95 1   Q  1 
HETATM 3101 C C18 . OLA Q  17 .   ? -8.804  -6.562  -25.939 1.00 12.77 1   Q  1 
HETATM 3102 C C1  . OLA R  18 .   ? -12.806 -15.510 -1.421  1.00 15.50 1   R  1 
HETATM 3103 O O1  . OLA R  18 .   ? -13.114 -15.936 -0.336  1.00 17.01 1   R  1 
HETATM 3104 O O2  . OLA R  18 .   ? -11.837 -15.879 -2.066  1.00 15.78 1   R  1 
HETATM 3105 C C2  . OLA R  18 .   ? -13.615 -14.508 -1.954  1.00 15.87 1   R  1 
HETATM 3106 C C3  . OLA R  18 .   ? -13.743 -14.661 -3.353  1.00 18.39 1   R  1 
HETATM 3107 C C4  . OLA R  18 .   ? -14.624 -13.663 -3.804  1.00 20.35 1   R  1 
HETATM 3108 C C5  . OLA R  18 .   ? -14.745 -13.693 -5.208  1.00 18.80 1   R  1 
HETATM 3109 C C6  . OLA R  18 .   ? -15.644 -12.673 -5.557  1.00 20.11 1   R  1 
HETATM 3110 C C7  . OLA R  18 .   ? -15.625 -12.441 -6.892  1.00 19.28 1   R  1 
HETATM 3111 C C8  . OLA R  18 .   ? -16.491 -11.402 -7.158  1.00 19.88 1   R  1 
HETATM 3112 C C9  . OLA R  18 .   ? -16.426 -10.976 -8.304  1.00 18.98 1   R  1 
HETATM 3113 C C10 . OLA R  18 .   ? -16.891 -10.158 -8.932  1.00 16.51 1   R  1 
HETATM 3114 C C11 . OLA R  18 .   ? -17.199 -9.090  -9.018  1.00 18.09 1   R  1 
HETATM 3115 C C12 . OLA R  18 .   ? -17.507 -8.640  -10.218 1.00 15.15 1   R  1 
HETATM 3116 C C13 . OLA R  18 .   ? -17.947 -7.392  -10.131 1.00 17.64 1   R  1 
HETATM 3117 C C14 . OLA R  18 .   ? -18.300 -6.967  -11.382 1.00 15.01 1   R  1 
HETATM 3118 C C15 . OLA R  18 .   ? -18.849 -5.733  -11.284 1.00 14.99 1   R  1 
HETATM 3119 C C16 . OLA R  18 .   ? -19.274 -5.331  -12.540 1.00 12.52 1   R  1 
HETATM 3120 C C17 . OLA R  18 .   ? -19.873 -4.087  -12.442 1.00 11.76 1   R  1 
HETATM 3121 C C18 . OLA R  18 .   ? -20.417 -3.650  -13.682 1.00 12.26 1   R  1 
HETATM 3122 C C1  . OLA S  19 .   ? -33.820 -0.685  -26.392 1.00 10.38 1   S  1 
HETATM 3123 O O1  . OLA S  19 .   ? -34.707 -0.773  -27.230 1.00 14.21 1   S  1 
HETATM 3124 O O2  . OLA S  19 .   ? -33.462 0.379   -25.880 1.00 14.51 1   S  1 
HETATM 3125 C C2  . OLA S  19 .   ? -33.166 -1.862  -25.992 1.00 10.14 1   S  1 
HETATM 3126 C C3  . OLA S  19 .   ? -32.175 -1.619  -25.047 1.00 13.59 1   S  1 
HETATM 3127 C C4  . OLA S  19 .   ? -31.525 -2.820  -24.727 1.00 10.99 1   S  1 
HETATM 3128 C C5  . OLA S  19 .   ? -30.496 -2.605  -23.786 1.00 11.52 1   S  1 
HETATM 3129 C C6  . OLA S  19 .   ? -29.820 -3.811  -23.566 1.00 9.83  1   S  1 
HETATM 3130 C C7  . OLA S  19 .   ? -28.787 -3.664  -22.682 1.00 10.79 1   S  1 
HETATM 3131 C C8  . OLA S  19 .   ? -28.120 -4.845  -22.540 1.00 8.32  1   S  1 
HETATM 3132 C C9  . OLA S  19 .   ? -27.218 -4.821  -21.683 1.00 9.89  1   S  1 
HETATM 3133 C C10 . OLA S  19 .   ? -26.473 -5.642  -21.288 1.00 7.69  1   S  1 
HETATM 3134 C C11 . OLA S  19 .   ? -25.701 -5.581  -20.473 1.00 9.33  1   S  1 
HETATM 3135 C C12 . OLA S  19 .   ? -24.928 -6.585  -20.168 1.00 7.18  1   S  1 
HETATM 3136 C C13 . OLA S  19 .   ? -24.207 -6.225  -19.098 1.00 8.50  1   S  1 
HETATM 3137 C C14 . OLA S  19 .   ? -23.339 -7.196  -18.736 1.00 6.80  1   S  1 
HETATM 3138 C C15 . OLA S  19 .   ? -22.687 -6.773  -17.612 1.00 7.17  1   S  1 
HETATM 3139 C C16 . OLA S  19 .   ? -21.784 -7.710  -17.193 1.00 5.73  1   S  1 
HETATM 3140 C C17 . OLA S  19 .   ? -21.157 -7.267  -16.046 1.00 5.64  1   S  1 
HETATM 3141 C C18 . OLA S  19 .   ? -20.213 -8.185  -15.561 1.00 5.54  1   S  1 
HETATM 3142 C C1  . OLA T  20 .   ? -3.175  -16.980 -8.238  1.00 13.99 1   T  1 
HETATM 3143 O O1  . OLA T  20 .   ? -2.148  -16.544 -7.760  1.00 15.75 1   T  1 
HETATM 3144 O O2  . OLA T  20 .   ? -3.872  -17.826 -7.699  1.00 12.62 1   T  1 
HETATM 3145 C C2  . OLA T  20 .   ? -3.582  -16.439 -9.478  1.00 14.44 1   T  1 
HETATM 3146 C C3  . OLA T  20 .   ? -4.876  -16.820 -9.813  1.00 16.59 1   T  1 
HETATM 3147 C C4  . OLA T  20 .   ? -5.226  -16.210 -11.033 1.00 17.49 1   T  1 
HETATM 3148 C C5  . OLA T  20 .   ? -6.600  -16.272 -11.266 1.00 17.07 1   T  1 
HETATM 3149 C C6  . OLA T  20 .   ? -6.876  -15.541 -12.429 1.00 18.34 1   T  1 
HETATM 3150 C C7  . OLA T  20 .   ? -8.230  -15.266 -12.539 1.00 18.35 1   T  1 
HETATM 3151 C C8  . OLA T  20 .   ? -8.445  -14.467 -13.607 1.00 18.68 1   T  1 
HETATM 3152 C C9  . OLA T  20 .   ? -9.613  -14.061 -13.696 1.00 17.48 1   T  1 
HETATM 3153 C C10 . OLA T  20 .   ? -10.176 -13.332 -14.327 1.00 16.78 1   T  1 
HETATM 3154 C C11 . OLA T  20 .   ? -10.316 -12.764 -15.184 1.00 17.07 1   T  1 
HETATM 3155 C C12 . OLA T  20 .   ? -11.319 -11.931 -15.307 1.00 16.40 1   T  1 
HETATM 3156 C C13 . OLA T  20 .   ? -11.413 -11.578 -16.586 1.00 18.03 1   T  1 
HETATM 3157 C C14 . OLA T  20 .   ? -12.410 -10.696 -16.802 1.00 17.00 1   T  1 
HETATM 3158 C C15 . OLA T  20 .   ? -12.522 -10.577 -18.140 1.00 15.37 1   T  1 
HETATM 3159 C C16 . OLA T  20 .   ? -13.476 -9.659  -18.477 1.00 13.96 1   T  1 
HETATM 3160 C C17 . OLA T  20 .   ? -13.658 -9.685  -19.845 1.00 11.69 1   T  1 
HETATM 3161 C C18 . OLA T  20 .   ? -14.607 -8.749  -20.296 1.00 12.90 1   T  1 
HETATM 3162 C C1  . OLA U  21 .   ? -10.284 -23.547 -9.807  1.00 3.26  1   U  1 
HETATM 3163 O O1  . OLA U  21 .   ? -10.287 -24.734 -9.544  1.00 3.39  1   U  1 
HETATM 3164 O O2  . OLA U  21 .   ? -9.399  -22.791 -9.448  1.00 3.43  1   U  1 
HETATM 3165 C C2  . OLA U  21 .   ? -11.367 -23.038 -10.556 1.00 3.21  1   U  1 
HETATM 3166 C C3  . OLA U  21 .   ? -11.250 -21.675 -10.739 1.00 4.27  1   U  1 
HETATM 3167 C C4  . OLA U  21 .   ? -12.383 -21.187 -11.401 1.00 4.60  1   U  1 
HETATM 3168 C C5  . OLA U  21 .   ? -12.262 -19.811 -11.624 1.00 5.26  1   U  1 
HETATM 3169 C C6  . OLA U  21 .   ? -13.420 -19.349 -12.239 1.00 6.25  1   U  1 
HETATM 3170 C C7  . OLA U  21 .   ? -13.347 -17.975 -12.430 1.00 7.23  1   U  1 
HETATM 3171 C C8  . OLA U  21 .   ? -14.514 -17.519 -12.991 1.00 7.03  1   U  1 
HETATM 3172 C C9  . OLA U  21 .   ? -14.503 -16.281 -13.190 1.00 7.24  1   U  1 
HETATM 3173 C C10 . OLA U  21 .   ? -15.320 -15.560 -13.649 1.00 6.14  1   U  1 
HETATM 3174 C C11 . OLA U  21 .   ? -15.253 -14.431 -13.866 1.00 7.35  1   U  1 
HETATM 3175 C C12 . OLA U  21 .   ? -16.275 -13.815 -14.404 1.00 5.83  1   U  1 
HETATM 3176 C C13 . OLA U  21 .   ? -15.847 -12.637 -14.858 1.00 8.69  1   U  1 
HETATM 3177 C C14 . OLA U  21 .   ? -16.838 -11.956 -15.445 1.00 6.50  1   U  1 
HETATM 3178 C C15 . OLA U  21 .   ? -16.278 -11.005 -16.214 1.00 7.13  1   U  1 
HETATM 3179 C C16 . OLA U  21 .   ? -17.231 -10.313 -16.902 1.00 6.10  1   U  1 
HETATM 3180 C C17 . OLA U  21 .   ? -16.625 -9.552  -17.863 1.00 7.15  1   U  1 
HETATM 3181 C C18 . OLA U  21 .   ? -17.556 -8.800  -18.621 1.00 7.86  1   U  1 
HETATM 3182 C C1  . OLA V  22 .   ? -33.749 2.283   -14.368 1.00 4.42  1   V  1 
HETATM 3183 O O1  . OLA V  22 .   ? -34.747 2.229   -15.055 1.00 4.68  1   V  1 
HETATM 3184 O O2  . OLA V  22 .   ? -33.646 3.012   -13.384 1.00 4.02  1   V  1 
HETATM 3185 C C2  . OLA V  22 .   ? -32.677 1.466   -14.685 1.00 3.95  1   V  1 
HETATM 3186 C C3  . OLA V  22 .   ? -32.208 0.776   -13.550 1.00 4.49  1   V  1 
HETATM 3187 C C4  . OLA V  22 .   ? -31.065 0.053   -13.931 1.00 4.86  1   V  1 
HETATM 3188 C C5  . OLA V  22 .   ? -30.661 -0.835  -12.932 1.00 4.42  1   V  1 
HETATM 3189 C C6  . OLA V  22 .   ? -29.547 -1.515  -13.417 1.00 5.09  1   V  1 
HETATM 3190 C C7  . OLA V  22 .   ? -29.133 -2.470  -12.522 1.00 4.14  1   V  1 
HETATM 3191 C C8  . OLA V  22 .   ? -28.027 -3.093  -13.037 1.00 4.61  1   V  1 
HETATM 3192 C C9  . OLA V  22 .   ? -27.557 -3.949  -12.269 1.00 3.59  1   V  1 
HETATM 3193 C C10 . OLA V  22 .   ? -26.567 -4.612  -12.358 1.00 3.49  1   V  1 
HETATM 3194 C C11 . OLA V  22 .   ? -26.122 -5.307  -11.642 1.00 3.69  1   V  1 
HETATM 3195 C C12 . OLA V  22 .   ? -24.951 -5.860  -11.816 1.00 3.55  1   V  1 
HETATM 3196 C C13 . OLA V  22 .   ? -24.684 -6.497  -10.683 1.00 3.49  1   V  1 
HETATM 3197 C C14 . OLA V  22 .   ? -23.451 -7.056  -10.663 1.00 3.14  1   V  1 
HETATM 3198 C C15 . OLA V  22 .   ? -23.321 -7.579  -9.415  1.00 2.97  1   V  1 
HETATM 3199 C C16 . OLA V  22 .   ? -22.096 -8.170  -9.244  1.00 2.86  1   V  1 
HETATM 3200 C C17 . OLA V  22 .   ? -22.023 -8.647  -7.938  1.00 2.51  1   V  1 
HETATM 3201 C C18 . OLA V  22 .   ? -20.844 -9.354  -7.714  1.00 3.01  1   V  1 
HETATM 3202 C C1  . OLA W  23 .   ? -1.110  -21.431 -13.075 1.00 4.40  1   W  1 
HETATM 3203 O O1  . OLA W  23 .   ? -0.516  -21.902 -14.021 1.00 4.19  1   W  1 
HETATM 3204 O O2  . OLA W  23 .   ? -0.719  -21.527 -11.920 1.00 3.75  1   W  1 
HETATM 3205 C C2  . OLA W  23 .   ? -2.304  -20.720 -13.275 1.00 5.06  1   W  1 
HETATM 3206 C C3  . OLA W  23 .   ? -2.549  -20.474 -14.630 1.00 6.13  1   W  1 
HETATM 3207 C C4  . OLA W  23 .   ? -3.733  -19.727 -14.745 1.00 6.68  1   W  1 
HETATM 3208 C C5  . OLA W  23 .   ? -3.951  -19.359 -16.068 1.00 6.61  1   W  1 
HETATM 3209 C C6  . OLA W  23 .   ? -5.117  -18.555 -16.121 1.00 8.01  1   W  1 
HETATM 3210 C C7  . OLA W  23 .   ? -5.311  -18.068 -17.416 1.00 8.48  1   W  1 
HETATM 3211 C C8  . OLA W  23 .   ? -6.448  -17.291 -17.426 1.00 8.45  1   W  1 
HETATM 3212 C C9  . OLA W  23 .   ? -6.644  -16.724 -18.525 1.00 7.92  1   W  1 
HETATM 3213 C C10 . OLA W  23 .   ? -7.510  -15.983 -18.843 1.00 7.17  1   W  1 
HETATM 3214 C C11 . OLA W  23 .   ? -7.603  -15.307 -19.792 1.00 7.16  1   W  1 
HETATM 3215 C C12 . OLA W  23 .   ? -8.672  -14.591 -19.928 1.00 7.20  1   W  1 
HETATM 3216 C C13 . OLA W  23 .   ? -8.503  -13.774 -20.986 1.00 8.19  1   W  1 
HETATM 3217 C C14 . OLA W  23 .   ? -9.628  -13.017 -21.170 1.00 7.21  1   W  1 
HETATM 3218 C C15 . OLA W  23 .   ? -9.405  -12.177 -22.214 1.00 7.22  1   W  1 
HETATM 3219 C C16 . OLA W  23 .   ? -10.550 -11.446 -22.466 1.00 6.19  1   W  1 
HETATM 3220 C C17 . OLA W  23 .   ? -10.322 -10.567 -23.513 1.00 6.33  1   W  1 
HETATM 3221 C C18 . OLA W  23 .   ? -11.493 -9.863  -23.907 1.00 6.69  1   W  1 
HETATM 3222 C C1  . OLA X  24 .   ? -24.974 2.117   -35.509 1.00 17.24 1   X  1 
HETATM 3223 O O1  . OLA X  24 .   ? -25.742 2.985   -35.825 1.00 18.33 1   X  1 
HETATM 3224 O O2  . OLA X  24 .   ? -24.150 1.638   -36.288 1.00 16.97 1   X  1 
HETATM 3225 C C2  . OLA X  24 .   ? -25.009 1.646   -34.191 1.00 17.53 1   X  1 
HETATM 3226 C C3  . OLA X  24 .   ? -23.758 1.200   -33.767 1.00 19.81 1   X  1 
HETATM 3227 C C4  . OLA X  24 .   ? -23.861 0.680   -32.449 1.00 20.95 1   X  1 
HETATM 3228 C C5  . OLA X  24 .   ? -22.615 0.291   -31.984 1.00 22.08 1   X  1 
HETATM 3229 C C6  . OLA X  24 .   ? -22.746 -0.305  -30.714 1.00 22.21 1   X  1 
HETATM 3230 C C7  . OLA X  24 .   ? -21.534 -0.725  -30.248 1.00 22.28 1   X  1 
HETATM 3231 C C8  . OLA X  24 .   ? -21.663 -1.330  -29.039 1.00 21.44 1   X  1 
HETATM 3232 C C9  . OLA X  24 .   ? -20.600 -1.784  -28.574 1.00 19.93 1   X  1 
HETATM 3233 C C10 . OLA X  24 .   ? -20.083 -2.283  -27.771 1.00 18.96 1   X  1 
HETATM 3234 C C11 . OLA X  24 .   ? -19.924 -3.088  -27.046 1.00 18.39 1   X  1 
HETATM 3235 C C12 . OLA X  24 .   ? -18.743 -3.361  -26.588 1.00 17.24 1   X  1 
HETATM 3236 C C13 . OLA X  24 .   ? -18.794 -4.437  -25.777 1.00 16.89 1   X  1 
HETATM 3237 C C14 . OLA X  24 .   ? -17.537 -4.821  -25.431 1.00 14.48 1   X  1 
HETATM 3238 C C15 . OLA X  24 .   ? -17.603 -5.910  -24.633 1.00 12.77 1   X  1 
HETATM 3239 C C16 . OLA X  24 .   ? -16.340 -6.356  -24.333 1.00 11.21 1   X  1 
HETATM 3240 C C17 . OLA X  24 .   ? -16.417 -7.459  -23.517 1.00 8.78  1   X  1 
HETATM 3241 C C18 . OLA X  24 .   ? -15.160 -7.994  -23.210 1.00 7.97  1   X  1 
HETATM 3242 C C1  . OLA Y  25 .   ? -14.823 -26.621 -11.509 1.00 2.30  1   Y  1 
HETATM 3243 O O1  . OLA Y  25 .   ? -13.908 -27.401 -11.541 1.00 2.31  1   Y  1 
HETATM 3244 O O2  . OLA Y  25 .   ? -15.714 -26.679 -10.665 1.00 2.12  1   Y  1 
HETATM 3245 C C2  . OLA Y  25 .   ? -14.853 -25.603 -12.475 1.00 2.15  1   Y  1 
HETATM 3246 C C3  . OLA Y  25 .   ? -15.953 -24.785 -12.319 1.00 2.60  1   Y  1 
HETATM 3247 C C4  . OLA Y  25 .   ? -15.961 -23.809 -13.317 1.00 2.96  1   Y  1 
HETATM 3248 C C5  . OLA Y  25 .   ? -17.042 -22.962 -13.160 1.00 2.93  1   Y  1 
HETATM 3249 C C6  . OLA Y  25 .   ? -16.994 -21.994 -14.152 1.00 3.39  1   Y  1 
HETATM 3250 C C7  . OLA Y  25 .   ? -18.010 -21.074 -13.937 1.00 3.30  1   Y  1 
HETATM 3251 C C8  . OLA Y  25 .   ? -17.929 -20.105 -14.885 1.00 3.56  1   Y  1 
HETATM 3252 C C9  . OLA Y  25 .   ? -18.742 -19.162 -14.691 1.00 3.12  1   Y  1 
HETATM 3253 C C10 . OLA Y  25 .   ? -18.908 -18.181 -15.307 1.00 2.78  1   Y  1 
HETATM 3254 C C11 . OLA Y  25 .   ? -19.627 -17.277 -15.132 1.00 2.98  1   Y  1 
HETATM 3255 C C12 . OLA Y  25 .   ? -19.553 -16.337 -16.042 1.00 2.79  1   Y  1 
HETATM 3256 C C13 . OLA Y  25 .   ? -20.400 -15.346 -15.747 1.00 3.03  1   Y  1 
HETATM 3257 C C14 . OLA Y  25 .   ? -20.319 -14.419 -16.749 1.00 2.49  1   Y  1 
HETATM 3258 C C15 . OLA Y  25 .   ? -21.234 -13.432 -16.529 1.00 2.54  1   Y  1 
HETATM 3259 C C16 . OLA Y  25 .   ? -21.184 -12.541 -17.593 1.00 2.38  1   Y  1 
HETATM 3260 C C17 . OLA Y  25 .   ? -22.143 -11.558 -17.440 1.00 2.32  1   Y  1 
HETATM 3261 C C18 . OLA Y  25 .   ? -22.187 -10.665 -18.547 1.00 2.51  1   Y  1 
HETATM 3262 C C1  . OLA Z  26 .   ? -4.090  -24.730 -16.804 1.00 2.55  1   Z  1 
HETATM 3263 O O1  . OLA Z  26 .   ? -3.223  -25.580 -16.751 1.00 2.43  1   Z  1 
HETATM 3264 O O2  . OLA Z  26 .   ? -4.761  -24.405 -15.842 1.00 2.27  1   Z  1 
HETATM 3265 C C2  . OLA Z  26 .   ? -4.290  -24.082 -18.022 1.00 2.38  1   Z  1 
HETATM 3266 C C3  . OLA Z  26 .   ? -5.473  -23.368 -18.021 1.00 2.88  1   Z  1 
HETATM 3267 C C4  . OLA Z  26 .   ? -5.546  -22.643 -19.209 1.00 2.94  1   Z  1 
HETATM 3268 C C5  . OLA Z  26 .   ? -6.714  -21.908 -19.272 1.00 3.08  1   Z  1 
HETATM 3269 C C6  . OLA Z  26 .   ? -6.665  -21.166 -20.441 1.00 3.30  1   Z  1 
HETATM 3270 C C7  . OLA Z  26 .   ? -7.796  -20.413 -20.582 1.00 3.30  1   Z  1 
HETATM 3271 C C8  . OLA Z  26 .   ? -7.686  -19.670 -21.714 1.00 3.28  1   Z  1 
HETATM 3272 C C9  . OLA Z  26 .   ? -8.649  -18.921 -21.910 1.00 3.04  1   Z  1 
HETATM 3273 C C10 . OLA Z  26 .   ? -8.873  -18.134 -22.749 1.00 2.79  1   Z  1 
HETATM 3274 C C11 . OLA Z  26 .   ? -9.725  -17.408 -22.835 1.00 2.82  1   Z  1 
HETATM 3275 C C12 . OLA Z  26 .   ? -9.866  -16.598 -23.842 1.00 2.71  1   Z  1 
HETATM 3276 C C13 . OLA Z  26 .   ? -10.872 -15.798 -23.531 1.00 2.78  1   Z  1 
HETATM 3277 C C14 . OLA Z  26 .   ? -11.150 -14.935 -24.533 1.00 2.51  1   Z  1 
HETATM 3278 C C15 . OLA Z  26 .   ? -12.091 -14.072 -24.058 1.00 2.88  1   Z  1 
HETATM 3279 C C16 . OLA Z  26 .   ? -12.495 -13.170 -25.028 1.00 2.68  1   Z  1 
HETATM 3280 C C17 . OLA Z  26 .   ? -13.361 -12.245 -24.462 1.00 2.54  1   Z  1 
HETATM 3281 C C18 . OLA Z  26 .   ? -13.936 -11.344 -25.424 1.00 2.41  1   Z  1 
HETATM 3282 C C1  . OLA AA 27 .   ? -30.963 3.862   -27.393 1.00 17.83 1   AA 1 
HETATM 3283 O O1  . OLA AA 27 .   ? -31.680 2.905   -27.550 1.00 17.46 1   AA 1 
HETATM 3284 O O2  . OLA AA 27 .   ? -31.288 4.974   -27.732 1.00 17.67 1   AA 1 
HETATM 3285 C C2  . OLA AA 27 .   ? -29.706 3.687   -26.799 1.00 17.59 1   AA 1 
HETATM 3286 C C3  . OLA AA 27 .   ? -29.566 2.427   -26.204 1.00 19.81 1   AA 1 
HETATM 3287 C C4  . OLA AA 27 .   ? -28.294 2.349   -25.608 1.00 20.36 1   AA 1 
HETATM 3288 C C5  . OLA AA 27 .   ? -28.067 1.086   -25.036 1.00 20.25 1   AA 1 
HETATM 3289 C C6  . OLA AA 27 .   ? -26.790 1.071   -24.454 1.00 20.57 1   AA 1 
HETATM 3290 C C7  . OLA AA 27 .   ? -26.509 -0.157  -23.936 1.00 19.32 1   AA 1 
HETATM 3291 C C8  . OLA AA 27 .   ? -25.287 -0.110  -23.356 1.00 20.16 1   AA 1 
HETATM 3292 C C9  . OLA AA 27 .   ? -24.870 -1.221  -22.971 1.00 17.90 1   AA 1 
HETATM 3293 C C10 . OLA AA 27 .   ? -23.920 -1.539  -22.386 1.00 16.56 1   AA 1 
HETATM 3294 C C11 . OLA AA 27 .   ? -23.362 -2.530  -22.339 1.00 16.31 1   AA 1 
HETATM 3295 C C12 . OLA AA 27 .   ? -22.417 -2.700  -21.452 1.00 14.64 1   AA 1 
HETATM 3296 C C13 . OLA AA 27 .   ? -21.791 -3.839  -21.745 1.00 14.65 1   AA 1 
HETATM 3297 C C14 . OLA AA 27 .   ? -20.980 -4.242  -20.734 1.00 12.70 1   AA 1 
HETATM 3298 C C15 . OLA AA 27 .   ? -20.291 -5.301  -21.193 1.00 11.75 1   AA 1 
HETATM 3299 C C16 . OLA AA 27 .   ? -19.603 -5.912  -20.195 1.00 9.87  1   AA 1 
HETATM 3300 C C17 . OLA AA 27 .   ? -18.924 -6.970  -20.730 1.00 7.81  1   AA 1 
HETATM 3301 C C18 . OLA AA 27 .   ? -18.282 -7.735  -19.746 1.00 7.03  1   AA 1 
HETATM 3302 C C1  . OLA BA 28 .   ? -5.294  -24.013 -12.128 1.00 2.95  1   BA 1 
HETATM 3303 O O1  . OLA BA 28 .   ? -5.243  -25.031 -11.470 1.00 2.40  1   BA 1 
HETATM 3304 O O2  . OLA BA 28 .   ? -4.318  -23.535 -12.674 1.00 2.29  1   BA 1 
HETATM 3305 C C2  . OLA BA 28 .   ? -6.535  -23.371 -12.244 1.00 2.70  1   BA 1 
HETATM 3306 C C3  . OLA BA 28 .   ? -6.541  -22.514 -13.344 1.00 3.43  1   BA 1 
HETATM 3307 C C4  . OLA BA 28 .   ? -7.760  -21.824 -13.404 1.00 3.96  1   BA 1 
HETATM 3308 C C5  . OLA BA 28 .   ? -7.798  -21.050 -14.564 1.00 4.33  1   BA 1 
HETATM 3309 C C6  . OLA BA 28 .   ? -8.973  -20.301 -14.609 1.00 4.63  1   BA 1 
HETATM 3310 C C7  . OLA BA 28 .   ? -8.985  -19.536 -15.755 1.00 4.45  1   BA 1 
HETATM 3311 C C8  . OLA BA 28 .   ? -10.118 -18.775 -15.831 1.00 4.52  1   BA 1 
HETATM 3312 C C9  . OLA BA 28 .   ? -10.154 -18.062 -16.843 1.00 3.79  1   BA 1 
HETATM 3313 C C10 . OLA BA 28 .   ? -10.771 -17.323 -17.393 1.00 3.36  1   BA 1 
HETATM 3314 C C11 . OLA BA 28 .   ? -11.619 -16.634 -17.534 1.00 3.51  1   BA 1 
HETATM 3315 C C12 . OLA BA 28 .   ? -11.697 -15.935 -18.639 1.00 3.22  1   BA 1 
HETATM 3316 C C13 . OLA BA 28 .   ? -12.820 -15.207 -18.657 1.00 3.30  1   BA 1 
HETATM 3317 C C14 . OLA BA 28 .   ? -12.870 -14.486 -19.826 1.00 2.71  1   BA 1 
HETATM 3318 C C15 . OLA BA 28 .   ? -14.052 -13.818 -19.882 1.00 2.89  1   BA 1 
HETATM 3319 C C16 . OLA BA 28 .   ? -14.133 -13.073 -21.042 1.00 2.76  1   BA 1 
HETATM 3320 C C17 . OLA BA 28 .   ? -15.388 -12.476 -21.143 1.00 2.52  1   BA 1 
HETATM 3321 C C18 . OLA BA 28 .   ? -15.528 -11.636 -22.269 1.00 2.32  1   BA 1 
HETATM 3322 C C1  . OLA CA 29 .   ? -10.127 -26.671 -13.284 1.00 2.03  1   CA 1 
HETATM 3323 O O1  . OLA CA 29 .   ? -10.238 -27.305 -12.255 1.00 1.95  1   CA 1 
HETATM 3324 O O2  . OLA CA 29 .   ? -9.062  -26.553 -13.867 1.00 1.88  1   CA 1 
HETATM 3325 C C2  . OLA CA 29 .   ? -11.257 -26.047 -13.808 1.00 1.93  1   CA 1 
HETATM 3326 C C3  . OLA CA 29 .   ? -10.942 -24.847 -14.406 1.00 2.31  1   CA 1 
HETATM 3327 C C4  . OLA CA 29 .   ? -12.108 -24.287 -14.928 1.00 2.42  1   CA 1 
HETATM 3328 C C5  . OLA CA 29 .   ? -11.871 -23.006 -15.423 1.00 2.60  1   CA 1 
HETATM 3329 C C6  . OLA CA 29 .   ? -13.075 -22.518 -15.935 1.00 2.75  1   CA 1 
HETATM 3330 C C7  . OLA CA 29 .   ? -12.954 -21.187 -16.256 1.00 2.68  1   CA 1 
HETATM 3331 C C8  . OLA CA 29 .   ? -14.143 -20.755 -16.773 1.00 2.76  1   CA 1 
HETATM 3332 C C9  . OLA CA 29 .   ? -14.204 -19.513 -16.909 1.00 2.52  1   CA 1 
HETATM 3333 C C10 . OLA CA 29 .   ? -15.054 -18.852 -17.383 1.00 2.29  1   CA 1 
HETATM 3334 C C11 . OLA CA 29 .   ? -15.212 -17.706 -17.372 1.00 2.61  1   CA 1 
HETATM 3335 C C12 . OLA CA 29 .   ? -16.203 -17.253 -18.110 1.00 2.34  1   CA 1 
HETATM 3336 C C13 . OLA CA 29 .   ? -16.250 -15.905 -17.990 1.00 2.60  1   CA 1 
HETATM 3337 C C14 . OLA CA 29 .   ? -17.229 -15.416 -18.806 1.00 2.12  1   CA 1 
HETATM 3338 C C15 . OLA CA 29 .   ? -17.263 -14.050 -18.708 1.00 2.53  1   CA 1 
HETATM 3339 C C16 . OLA CA 29 .   ? -18.192 -13.537 -19.588 1.00 2.26  1   CA 1 
HETATM 3340 C C17 . OLA CA 29 .   ? -18.244 -12.157 -19.489 1.00 2.45  1   CA 1 
HETATM 3341 C C18 . OLA CA 29 .   ? -19.172 -11.563 -20.387 1.00 2.30  1   CA 1 
HETATM 3342 C C1  . OLA DA 30 .   ? -20.727 1.351   -38.994 1.00 6.26  1   DA 1 
HETATM 3343 O O1  . OLA DA 30 .   ? -21.202 2.443   -39.096 1.00 9.11  1   DA 1 
HETATM 3344 O O2  . OLA DA 30 .   ? -20.003 0.856   -39.871 1.00 5.20  1   DA 1 
HETATM 3345 C C2  . OLA DA 30 .   ? -20.949 0.604   -37.824 1.00 6.92  1   DA 1 
HETATM 3346 C C3  . OLA DA 30 .   ? -19.740 0.193   -37.222 1.00 8.65  1   DA 1 
HETATM 3347 C C4  . OLA DA 30 .   ? -20.040 -0.529  -36.054 1.00 9.36  1   DA 1 
HETATM 3348 C C5  . OLA DA 30 .   ? -18.875 -0.959  -35.412 1.00 8.06  1   DA 1 
HETATM 3349 C C6  . OLA DA 30 .   ? -19.256 -1.651  -34.248 1.00 7.95  1   DA 1 
HETATM 3350 C C7  . OLA DA 30 .   ? -18.171 -2.130  -33.559 1.00 8.61  1   DA 1 
HETATM 3351 C C8  . OLA DA 30 .   ? -18.598 -2.763  -32.423 1.00 7.83  1   DA 1 
HETATM 3352 C C9  . OLA DA 30 .   ? -17.722 -3.367  -31.832 1.00 8.11  1   DA 1 
HETATM 3353 C C10 . OLA DA 30 .   ? -17.715 -4.041  -30.876 1.00 7.90  1   DA 1 
HETATM 3354 C C11 . OLA DA 30 .   ? -17.076 -4.944  -30.662 1.00 6.68  1   DA 1 
HETATM 3355 C C12 . OLA DA 30 .   ? -17.190 -5.498  -29.485 1.00 6.61  1   DA 1 
HETATM 3356 C C13 . OLA DA 30 .   ? -16.412 -6.582  -29.476 1.00 4.86  1   DA 1 
HETATM 3357 C C14 . OLA DA 30 .   ? -16.462 -7.191  -28.270 1.00 4.65  1   DA 1 
HETATM 3358 C C15 . OLA DA 30 .   ? -15.800 -8.362  -28.358 1.00 3.81  1   DA 1 
HETATM 3359 C C16 . OLA DA 30 .   ? -15.869 -9.026  -27.143 1.00 3.18  1   DA 1 
HETATM 3360 C C17 . OLA DA 30 .   ? -15.346 -10.297 -27.259 1.00 2.51  1   DA 1 
HETATM 3361 C C18 . OLA DA 30 .   ? -15.389 -11.015 -26.057 1.00 2.13  1   DA 1 
HETATM 3362 C C1  . OLA EA 31 .   ? -15.314 -30.364 -15.225 1.00 1.93  1   EA 1 
HETATM 3363 O O1  . OLA EA 31 .   ? -16.106 -31.276 -15.084 1.00 1.85  1   EA 1 
HETATM 3364 O O2  . OLA EA 31 .   ? -14.551 -30.016 -14.349 1.00 1.66  1   EA 1 
HETATM 3365 C C2  . OLA EA 31 .   ? -15.336 -29.641 -16.411 1.00 1.96  1   EA 1 
HETATM 3366 C C3  . OLA EA 31 .   ? -15.643 -28.312 -16.153 1.00 2.34  1   EA 1 
HETATM 3367 C C4  . OLA EA 31 .   ? -15.616 -27.571 -17.346 1.00 2.61  1   EA 1 
HETATM 3368 C C5  . OLA EA 31 .   ? -16.069 -26.266 -17.120 1.00 2.66  1   EA 1 
HETATM 3369 C C6  . OLA EA 31 .   ? -15.990 -25.552 -18.325 1.00 3.05  1   EA 1 
HETATM 3370 C C7  . OLA EA 31 .   ? -16.547 -24.331 -18.146 1.00 2.81  1   EA 1 
HETATM 3371 C C8  . OLA EA 31 .   ? -16.471 -23.647 -19.340 1.00 2.95  1   EA 1 
HETATM 3372 C C9  . OLA EA 31 .   ? -17.008 -22.524 -19.258 1.00 2.54  1   EA 1 
HETATM 3373 C C10 . OLA EA 31 .   ? -17.089 -21.672 -20.085 1.00 2.27  1   EA 1 
HETATM 3374 C C11 . OLA EA 31 .   ? -17.642 -20.659 -20.014 1.00 2.52  1   EA 1 
HETATM 3375 C C12 . OLA EA 31 .   ? -17.557 -19.868 -21.055 1.00 2.28  1   EA 1 
HETATM 3376 C C13 . OLA EA 31 .   ? -18.236 -18.734 -20.782 1.00 2.22  1   EA 1 
HETATM 3377 C C14 . OLA EA 31 .   ? -18.121 -17.879 -21.838 1.00 1.83  1   EA 1 
HETATM 3378 C C15 . OLA EA 31 .   ? -18.824 -16.747 -21.554 1.00 1.89  1   EA 1 
HETATM 3379 C C16 . OLA EA 31 .   ? -18.722 -15.867 -22.618 1.00 1.74  1   EA 1 
HETATM 3380 C C17 . OLA EA 31 .   ? -19.414 -14.708 -22.353 1.00 1.64  1   EA 1 
HETATM 3381 C C18 . OLA EA 31 .   ? -19.435 -13.817 -23.456 1.00 1.56  1   EA 1 
HETATM 3382 C C1  . OLA FA 32 .   ? -29.796 2.081   -31.503 1.00 12.80 1   FA 1 
HETATM 3383 O O1  . OLA FA 32 .   ? -30.122 2.415   -32.608 1.00 14.05 1   FA 1 
HETATM 3384 O O2  . OLA FA 32 .   ? -30.393 2.439   -30.492 1.00 13.64 1   FA 1 
HETATM 3385 C C2  . OLA FA 32 .   ? -28.667 1.251   -31.357 1.00 13.20 1   FA 1 
HETATM 3386 C C3  . OLA FA 32 .   ? -28.602 0.689   -30.076 1.00 14.83 1   FA 1 
HETATM 3387 C C4  . OLA FA 32 .   ? -27.417 -0.089  -29.972 1.00 15.13 1   FA 1 
HETATM 3388 C C5  . OLA FA 32 .   ? -27.348 -0.726  -28.726 1.00 15.02 1   FA 1 
HETATM 3389 C C6  . OLA FA 32 .   ? -26.176 -1.514  -28.702 1.00 13.67 1   FA 1 
HETATM 3390 C C7  . OLA FA 32 .   ? -26.060 -2.168  -27.497 1.00 13.28 1   FA 1 
HETATM 3391 C C8  . OLA FA 32 .   ? -24.947 -2.954  -27.494 1.00 12.82 1   FA 1 
HETATM 3392 C C9  . OLA FA 32 .   ? -24.798 -3.576  -26.427 1.00 10.36 1   FA 1 
HETATM 3393 C C10 . OLA FA 32 .   ? -24.128 -4.345  -25.960 1.00 9.01  1   FA 1 
HETATM 3394 C C11 . OLA FA 32 .   ? -23.196 -4.919  -25.930 1.00 9.53  1   FA 1 
HETATM 3395 C C12 . OLA FA 32 .   ? -23.048 -5.751  -24.927 1.00 7.65  1   FA 1 
HETATM 3396 C C13 . OLA FA 32 .   ? -21.866 -6.361  -25.011 1.00 6.80  1   FA 1 
HETATM 3397 C C14 . OLA FA 32 .   ? -21.735 -7.285  -24.034 1.00 4.71  1   FA 1 
HETATM 3398 C C15 . OLA FA 32 .   ? -20.512 -7.867  -24.143 1.00 4.05  1   FA 1 
HETATM 3399 C C16 . OLA FA 32 .   ? -20.372 -8.879  -23.225 1.00 3.05  1   FA 1 
HETATM 3400 C C17 . OLA FA 32 .   ? -19.126 -9.455  -23.345 1.00 2.67  1   FA 1 
HETATM 3401 C C18 . OLA FA 32 .   ? -18.924 -10.556 -22.480 1.00 2.39  1   FA 1 
HETATM 3402 C C1  . OLA GA 33 .   ? -7.354  -28.269 -16.866 1.00 1.91  1   GA 1 
HETATM 3403 O O1  . OLA GA 33 .   ? -6.347  -28.496 -17.512 1.00 1.72  1   GA 1 
HETATM 3404 O O2  . OLA GA 33 .   ? -7.369  -28.267 -15.641 1.00 1.61  1   GA 1 
HETATM 3405 C C2  . OLA GA 33 .   ? -8.509  -27.888 -17.544 1.00 1.74  1   GA 1 
HETATM 3406 C C3  . OLA GA 33 .   ? -8.466  -26.537 -17.825 1.00 1.98  1   GA 1 
HETATM 3407 C C4  . OLA GA 33 .   ? -9.660  -26.151 -18.432 1.00 2.07  1   GA 1 
HETATM 3408 C C5  . OLA GA 33 .   ? -9.587  -24.797 -18.790 1.00 2.15  1   GA 1 
HETATM 3409 C C6  . OLA GA 33 .   ? -10.770 -24.427 -19.416 1.00 2.24  1   GA 1 
HETATM 3410 C C7  . OLA GA 33 .   ? -10.714 -23.087 -19.731 1.00 2.30  1   GA 1 
HETATM 3411 C C8  . OLA GA 33 .   ? -11.853 -22.728 -20.383 1.00 2.36  1   GA 1 
HETATM 3412 C C9  . OLA GA 33 .   ? -11.869 -21.509 -20.678 1.00 2.09  1   GA 1 
HETATM 3413 C C10 . OLA GA 33 .   ? -12.657 -20.895 -21.280 1.00 1.99  1   GA 1 
HETATM 3414 C C11 . OLA GA 33 .   ? -12.703 -19.770 -21.500 1.00 2.15  1   GA 1 
HETATM 3415 C C12 . OLA GA 33 .   ? -13.682 -19.363 -22.276 1.00 1.96  1   GA 1 
HETATM 3416 C C13 . OLA GA 33 .   ? -13.582 -18.044 -22.426 1.00 2.08  1   GA 1 
HETATM 3417 C C14 . OLA GA 33 .   ? -14.545 -17.608 -23.264 1.00 1.78  1   GA 1 
HETATM 3418 C C15 . OLA GA 33 .   ? -14.460 -16.264 -23.368 1.00 2.00  1   GA 1 
HETATM 3419 C C16 . OLA GA 33 .   ? -15.399 -15.798 -24.251 1.00 1.76  1   GA 1 
HETATM 3420 C C17 . OLA GA 33 .   ? -15.386 -14.427 -24.287 1.00 1.75  1   GA 1 
HETATM 3421 C C18 . OLA GA 33 .   ? -16.310 -13.906 -25.241 1.00 1.73  1   GA 1 
HETATM 3422 C C1  . OLA HA 34 .   ? -33.155 -0.679  -31.942 1.00 3.08  1   HA 1 
HETATM 3423 O O1  . OLA HA 34 .   ? -33.878 -0.525  -30.980 1.00 4.45  1   HA 1 
HETATM 3424 O O2  . OLA HA 34 .   ? -33.342 -0.097  -32.988 1.00 3.59  1   HA 1 
HETATM 3425 C C2  . OLA HA 34 .   ? -32.046 -1.554  -31.842 1.00 3.63  1   HA 1 
HETATM 3426 C C3  . OLA HA 34 .   ? -31.973 -2.175  -30.592 1.00 3.47  1   HA 1 
HETATM 3427 C C4  . OLA HA 34 .   ? -30.802 -2.989  -30.538 1.00 3.93  1   HA 1 
HETATM 3428 C C5  . OLA HA 34 .   ? -30.726 -3.673  -29.300 1.00 3.56  1   HA 1 
HETATM 3429 C C6  . OLA HA 34 .   ? -29.533 -4.452  -29.271 1.00 3.71  1   HA 1 
HETATM 3430 C C7  . OLA HA 34 .   ? -29.469 -5.102  -28.080 1.00 3.28  1   HA 1 
HETATM 3431 C C8  . OLA HA 34 .   ? -28.317 -5.814  -28.023 1.00 3.65  1   HA 1 
HETATM 3432 C C9  . OLA HA 34 .   ? -28.196 -6.400  -26.910 1.00 3.04  1   HA 1 
HETATM 3433 C C10 . OLA HA 34 .   ? -27.437 -7.032  -26.377 1.00 2.81  1   HA 1 
HETATM 3434 C C11 . OLA HA 34 .   ? -26.554 -7.726  -26.526 1.00 2.83  1   HA 1 
HETATM 3435 C C12 . OLA HA 34 .   ? -26.061 -8.201  -25.401 1.00 2.64  1   HA 1 
HETATM 3436 C C13 . OLA HA 34 .   ? -25.105 -9.088  -25.697 1.00 2.48  1   HA 1 
HETATM 3437 C C14 . OLA HA 34 .   ? -24.632 -9.647  -24.558 1.00 2.11  1   HA 1 
HETATM 3438 C C15 . OLA HA 34 .   ? -23.664 -10.546 -24.878 1.00 1.89  1   HA 1 
HETATM 3439 C C16 . OLA HA 34 .   ? -23.168 -11.145 -23.735 1.00 1.79  1   HA 1 
HETATM 3440 C C17 . OLA HA 34 .   ? -22.162 -12.015 -24.080 1.00 1.62  1   HA 1 
HETATM 3441 C C18 . OLA HA 34 .   ? -21.647 -12.702 -22.957 1.00 1.54  1   HA 1 
HETATM 3442 C C1  . OLA IA 35 .   ? -12.208 -30.500 -20.047 1.00 1.64  1   IA 1 
HETATM 3443 O O1  . OLA IA 35 .   ? -12.126 -31.183 -19.046 1.00 1.41  1   IA 1 
HETATM 3444 O O2  . OLA IA 35 .   ? -11.657 -30.828 -21.108 1.00 1.34  1   IA 1 
HETATM 3445 C C2  . OLA IA 35 .   ? -12.929 -29.326 -20.000 1.00 1.67  1   IA 1 
HETATM 3446 C C3  . OLA IA 35 .   ? -13.104 -28.785 -21.259 1.00 1.80  1   IA 1 
HETATM 3447 C C4  . OLA IA 35 .   ? -13.809 -27.577 -21.143 1.00 1.94  1   IA 1 
HETATM 3448 C C5  . OLA IA 35 .   ? -14.032 -27.019 -22.392 1.00 1.95  1   IA 1 
HETATM 3449 C C6  . OLA IA 35 .   ? -14.657 -25.791 -22.207 1.00 1.98  1   IA 1 
HETATM 3450 C C7  . OLA IA 35 .   ? -14.844 -25.190 -23.415 1.00 2.01  1   IA 1 
HETATM 3451 C C8  . OLA IA 35 .   ? -15.426 -23.998 -23.237 1.00 2.00  1   IA 1 
HETATM 3452 C C9  . OLA IA 35 .   ? -15.623 -23.431 -24.285 1.00 1.74  1   IA 1 
HETATM 3453 C C10 . OLA IA 35 .   ? -16.036 -22.449 -24.650 1.00 1.55  1   IA 1 
HETATM 3454 C C11 . OLA IA 35 .   ? -16.421 -21.428 -24.411 1.00 1.65  1   IA 1 
HETATM 3455 C C12 . OLA IA 35 .   ? -16.651 -20.628 -25.437 1.00 1.50  1   IA 1 
HETATM 3456 C C13 . OLA IA 35 .   ? -17.185 -19.507 -24.986 1.00 1.51  1   IA 1 
HETATM 3457 C C14 . OLA IA 35 .   ? -17.379 -18.649 -26.026 1.00 1.32  1   IA 1 
HETATM 3458 C C15 . OLA IA 35 .   ? -17.854 -17.485 -25.509 1.00 1.42  1   IA 1 
HETATM 3459 C C16 . OLA IA 35 .   ? -18.094 -16.572 -26.510 1.00 1.31  1   IA 1 
HETATM 3460 C C17 . OLA IA 35 .   ? -18.478 -15.369 -25.958 1.00 1.28  1   IA 1 
HETATM 3461 C C18 . OLA IA 35 .   ? -18.837 -14.384 -26.921 1.00 1.27  1   IA 1 
HETATM 3462 C C1  . OLA JA 36 .   ? -36.362 -6.033  -27.560 1.00 1.91  1   JA 1 
HETATM 3463 O O1  . OLA JA 36 .   ? -36.986 -6.131  -28.592 1.00 1.55  1   JA 1 
HETATM 3464 O O2  . OLA JA 36 .   ? -36.732 -5.327  -26.630 1.00 1.54  1   JA 1 
HETATM 3465 C C2  . OLA JA 36 .   ? -35.193 -6.770  -27.430 1.00 1.56  1   JA 1 
HETATM 3466 C C3  . OLA JA 36 .   ? -34.674 -6.680  -26.137 1.00 1.78  1   JA 1 
HETATM 3467 C C4  . OLA JA 36 .   ? -33.511 -7.451  -26.063 1.00 1.81  1   JA 1 
HETATM 3468 C C5  . OLA JA 36 .   ? -32.998 -7.438  -24.779 1.00 1.76  1   JA 1 
HETATM 3469 C C6  . OLA JA 36 .   ? -31.812 -8.200  -24.799 1.00 1.87  1   JA 1 
HETATM 3470 C C7  . OLA JA 36 .   ? -31.256 -8.242  -23.557 1.00 1.87  1   JA 1 
HETATM 3471 C C8  . OLA JA 36 .   ? -30.091 -8.936  -23.649 1.00 1.93  1   JA 1 
HETATM 3472 C C9  . OLA JA 36 .   ? -29.536 -9.123  -22.569 1.00 1.75  1   JA 1 
HETATM 3473 C C10 . OLA JA 36 .   ? -28.544 -9.679  -22.306 1.00 1.60  1   JA 1 
HETATM 3474 C C11 . OLA JA 36 .   ? -28.205 -10.197 -21.394 1.00 1.70  1   JA 1 
HETATM 3475 C C12 . OLA JA 36 .   ? -27.053 -10.798 -21.334 1.00 1.55  1   JA 1 
HETATM 3476 C C13 . OLA JA 36 .   ? -27.109 -11.663 -20.299 1.00 1.49  1   JA 1 
HETATM 3477 C C14 . OLA JA 36 .   ? -25.914 -12.286 -20.116 1.00 1.42  1   JA 1 
HETATM 3478 C C15 . OLA JA 36 .   ? -26.080 -13.271 -19.178 1.00 1.40  1   JA 1 
HETATM 3479 C C16 . OLA JA 36 .   ? -24.877 -13.865 -18.863 1.00 1.37  1   JA 1 
HETATM 3480 C C17 . OLA JA 36 .   ? -25.102 -14.934 -18.006 1.00 1.31  1   JA 1 
HETATM 3481 C C18 . OLA JA 36 .   ? -23.903 -15.519 -17.551 1.00 1.36  1   JA 1 
HETATM 3482 C C1  . OLA KA 37 .   ? -5.625  -29.202 -22.286 1.00 1.45  1   KA 1 
HETATM 3483 O O1  . OLA KA 37 .   ? -5.256  -30.292 -22.691 1.00 1.31  1   KA 1 
HETATM 3484 O O2  . OLA KA 37 .   ? -4.953  -28.510 -21.545 1.00 1.26  1   KA 1 
HETATM 3485 C C2  . OLA KA 37 .   ? -6.858  -28.730 -22.721 1.00 1.44  1   KA 1 
HETATM 3486 C C3  . OLA KA 37 .   ? -6.926  -27.358 -22.537 1.00 1.56  1   KA 1 
HETATM 3487 C C4  . OLA KA 37 .   ? -8.160  -26.884 -23.001 1.00 1.59  1   KA 1 
HETATM 3488 C C5  . OLA KA 37 .   ? -8.104  -25.520 -23.155 1.00 1.57  1   KA 1 
HETATM 3489 C C6  . OLA KA 37 .   ? -9.314  -25.086 -23.643 1.00 1.66  1   KA 1 
HETATM 3490 C C7  . OLA KA 37 .   ? -9.173  -23.806 -24.044 1.00 1.68  1   KA 1 
HETATM 3491 C C8  . OLA KA 37 .   ? -10.384 -23.366 -24.494 1.00 1.68  1   KA 1 
HETATM 3492 C C9  . OLA KA 37 .   ? -10.279 -22.290 -25.049 1.00 1.56  1   KA 1 
HETATM 3493 C C10 . OLA KA 37 .   ? -11.066 -21.588 -25.572 1.00 1.49  1   KA 1 
HETATM 3494 C C11 . OLA KA 37 .   ? -10.859 -20.747 -26.310 1.00 1.48  1   KA 1 
HETATM 3495 C C12 . OLA KA 37 .   ? -11.846 -20.021 -26.743 1.00 1.44  1   KA 1 
HETATM 3496 C C13 . OLA KA 37 .   ? -11.335 -19.144 -27.613 1.00 1.41  1   KA 1 
HETATM 3497 C C14 . OLA KA 37 .   ? -12.266 -18.218 -27.926 1.00 1.32  1   KA 1 
HETATM 3498 C C15 . OLA KA 37 .   ? -11.728 -17.357 -28.845 1.00 1.39  1   KA 1 
HETATM 3499 C C16 . OLA KA 37 .   ? -12.635 -16.357 -29.106 1.00 1.36  1   KA 1 
HETATM 3500 C C17 . OLA KA 37 .   ? -12.114 -15.497 -30.053 1.00 1.31  1   KA 1 
HETATM 3501 C C18 . OLA KA 37 .   ? -13.027 -14.446 -30.371 1.00 1.33  1   KA 1 
HETATM 3502 C C1  . OLA LA 38 .   ? -34.188 -5.703  -32.732 1.00 1.59  1   LA 1 
HETATM 3503 O O1  . OLA LA 38 .   ? -34.827 -4.679  -32.766 1.00 1.38  1   LA 1 
HETATM 3504 O O2  . OLA LA 38 .   ? -33.880 -6.328  -33.745 1.00 1.26  1   LA 1 
HETATM 3505 C C2  . OLA LA 38 .   ? -33.758 -6.183  -31.478 1.00 1.41  1   LA 1 
HETATM 3506 C C3  . OLA LA 38 .   ? -32.918 -7.287  -31.586 1.00 1.47  1   LA 1 
HETATM 3507 C C4  . OLA LA 38 .   ? -32.522 -7.718  -30.298 1.00 1.57  1   LA 1 
HETATM 3508 C C5  . OLA LA 38 .   ? -31.661 -8.812  -30.342 1.00 1.50  1   LA 1 
HETATM 3509 C C6  . OLA LA 38 .   ? -31.292 -9.152  -29.032 1.00 1.51  1   LA 1 
HETATM 3510 C C7  . OLA LA 38 .   ? -30.441 -10.227 -29.018 1.00 1.51  1   LA 1 
HETATM 3511 C C8  . OLA LA 38 .   ? -30.042 -10.437 -27.734 1.00 1.53  1   LA 1 
HETATM 3512 C C9  . OLA LA 38 .   ? -29.299 -11.399 -27.553 1.00 1.43  1   LA 1 
HETATM 3513 C C10 . OLA LA 38 .   ? -28.719 -11.719 -26.590 1.00 1.37  1   LA 1 
HETATM 3514 C C11 . OLA LA 38 .   ? -28.119 -12.657 -26.337 1.00 1.40  1   LA 1 
HETATM 3515 C C12 . OLA LA 38 .   ? -27.474 -12.646 -25.196 1.00 1.34  1   LA 1 
HETATM 3516 C C13 . OLA LA 38 .   ? -26.891 -13.835 -25.009 1.00 1.32  1   LA 1 
HETATM 3517 C C14 . OLA LA 38 .   ? -26.098 -13.806 -23.920 1.00 1.27  1   LA 1 
HETATM 3518 C C15 . OLA LA 38 .   ? -25.618 -15.042 -23.684 1.00 1.29  1   LA 1 
HETATM 3519 C C16 . OLA LA 38 .   ? -24.715 -15.030 -22.655 1.00 1.26  1   LA 1 
HETATM 3520 C C17 . OLA LA 38 .   ? -24.355 -16.322 -22.307 1.00 1.23  1   LA 1 
HETATM 3521 C C18 . OLA LA 38 .   ? -23.358 -16.392 -21.339 1.00 1.27  1   LA 1 
HETATM 3522 C C1  . OLA MA 39 .   ? -16.274 -33.120 -19.353 1.00 1.32  1   MA 1 
HETATM 3523 O O1  . OLA MA 39 .   ? -15.611 -33.562 -18.457 1.00 1.24  1   MA 1 
HETATM 3524 O O2  . OLA MA 39 .   ? -16.598 -33.768 -20.358 1.00 1.17  1   MA 1 
HETATM 3525 C C2  . OLA MA 39 .   ? -16.693 -31.807 -19.216 1.00 1.33  1   MA 1 
HETATM 3526 C C3  . OLA MA 39 .   ? -17.466 -31.375 -20.277 1.00 1.36  1   MA 1 
HETATM 3527 C C4  . OLA MA 39 .   ? -17.821 -30.044 -20.030 1.00 1.42  1   MA 1 
HETATM 3528 C C5  . OLA MA 39 .   ? -18.572 -29.480 -21.034 1.00 1.46  1   MA 1 
HETATM 3529 C C6  . OLA MA 39 .   ? -18.857 -28.181 -20.657 1.00 1.50  1   MA 1 
HETATM 3530 C C7  . OLA MA 39 .   ? -19.566 -27.529 -21.579 1.00 1.48  1   MA 1 
HETATM 3531 C C8  . OLA MA 39 .   ? -19.821 -26.293 -21.125 1.00 1.53  1   MA 1 
HETATM 3532 C C9  . OLA MA 39 .   ? -20.419 -25.584 -21.901 1.00 1.40  1   MA 1 
HETATM 3533 C C10 . OLA MA 39 .   ? -20.850 -24.494 -21.834 1.00 1.34  1   MA 1 
HETATM 3534 C C11 . OLA MA 39 .   ? -20.701 -23.582 -22.377 1.00 1.40  1   MA 1 
HETATM 3535 C C12 . OLA MA 39 .   ? -21.492 -22.556 -22.210 1.00 1.36  1   MA 1 
HETATM 3536 C C13 . OLA MA 39 .   ? -21.013 -21.573 -22.974 1.00 1.35  1   MA 1 
HETATM 3537 C C14 . OLA MA 39 .   ? -21.814 -20.480 -22.936 1.00 1.24  1   MA 1 
HETATM 3538 C C15 . OLA MA 39 .   ? -21.240 -19.550 -23.733 1.00 1.30  1   MA 1 
HETATM 3539 C C16 . OLA MA 39 .   ? -21.969 -18.389 -23.743 1.00 1.26  1   MA 1 
HETATM 3540 C C17 . OLA MA 39 .   ? -21.336 -17.456 -24.525 1.00 1.23  1   MA 1 
HETATM 3541 C C18 . OLA MA 39 .   ? -22.102 -16.272 -24.719 1.00 1.24  1   MA 1 
HETATM 3542 C C1  . OLA NA 40 .   ? -30.778 -2.898  -36.387 1.00 1.70  1   NA 1 
HETATM 3543 O O1  . OLA NA 40 .   ? -31.090 -2.183  -37.297 1.00 1.51  1   NA 1 
HETATM 3544 O O2  . OLA NA 40 .   ? -31.599 -3.442  -35.655 1.00 1.47  1   NA 1 
HETATM 3545 C C2  . OLA NA 40 .   ? -29.415 -3.119  -36.138 1.00 1.57  1   NA 1 
HETATM 3546 C C3  . OLA NA 40 .   ? -29.166 -3.401  -34.790 1.00 1.82  1   NA 1 
HETATM 3547 C C4  . OLA NA 40 .   ? -27.787 -3.669  -34.610 1.00 1.89  1   NA 1 
HETATM 3548 C C5  . OLA NA 40 .   ? -27.498 -4.024  -33.276 1.00 1.91  1   NA 1 
HETATM 3549 C C6  . OLA NA 40 .   ? -26.147 -4.387  -33.225 1.00 1.91  1   NA 1 
HETATM 3550 C C7  . OLA NA 40 .   ? -25.805 -4.811  -31.958 1.00 2.04  1   NA 1 
HETATM 3551 C C8  . OLA NA 40 .   ? -24.523 -5.240  -31.989 1.00 2.10  1   NA 1 
HETATM 3552 C C9  . OLA NA 40 .   ? -24.128 -5.676  -30.901 1.00 2.20  1   NA 1 
HETATM 3553 C C10 . OLA NA 40 .   ? -23.104 -6.200  -30.660 1.00 2.08  1   NA 1 
HETATM 3554 C C11 . OLA NA 40 .   ? -22.735 -6.635  -29.714 1.00 2.22  1   NA 1 
HETATM 3555 C C12 . OLA NA 40 .   ? -21.608 -7.290  -29.754 1.00 2.14  1   NA 1 
HETATM 3556 C C13 . OLA NA 40 .   ? -21.412 -7.806  -28.547 1.00 2.07  1   NA 1 
HETATM 3557 C C14 . OLA NA 40 .   ? -20.348 -8.629  -28.573 1.00 1.74  1   NA 1 
HETATM 3558 C C15 . OLA NA 40 .   ? -20.241 -9.175  -27.353 1.00 1.68  1   NA 1 
HETATM 3559 C C16 . OLA NA 40 .   ? -19.223 -10.091 -27.331 1.00 1.45  1   NA 1 
HETATM 3560 C C17 . OLA NA 40 .   ? -19.152 -10.665 -26.083 1.00 1.38  1   NA 1 
HETATM 3561 C C18 . OLA NA 40 .   ? -18.168 -11.651 -25.996 1.00 1.42  1   NA 1 
HETATM 3562 C C1  . OLA OA 41 .   ? -14.536 -32.468 -24.454 1.00 1.19  1   OA 1 
HETATM 3563 O O1  . OLA OA 41 .   ? -13.966 -32.982 -23.532 1.00 1.15  1   OA 1 
HETATM 3564 O O2  . OLA OA 41 .   ? -14.832 -33.066 -25.487 1.00 1.12  1   OA 1 
HETATM 3565 C C2  . OLA OA 41 .   ? -14.844 -31.118 -24.335 1.00 1.23  1   OA 1 
HETATM 3566 C C3  . OLA OA 41 .   ? -16.038 -30.820 -24.960 1.00 1.27  1   OA 1 
HETATM 3567 C C4  . OLA OA 41 .   ? -16.189 -29.434 -25.009 1.00 1.30  1   OA 1 
HETATM 3568 C C5  . OLA OA 41 .   ? -17.423 -29.058 -25.515 1.00 1.29  1   OA 1 
HETATM 3569 C C6  . OLA OA 41 .   ? -17.428 -27.672 -25.607 1.00 1.34  1   OA 1 
HETATM 3570 C C7  . OLA OA 41 .   ? -18.657 -27.234 -25.992 1.00 1.34  1   OA 1 
HETATM 3571 C C8  . OLA OA 41 .   ? -18.613 -25.879 -26.099 1.00 1.37  1   OA 1 
HETATM 3572 C C9  . OLA OA 41 .   ? -19.702 -25.366 -26.339 1.00 1.31  1   OA 1 
HETATM 3573 C C10 . OLA OA 41 .   ? -20.075 -24.301 -26.527 1.00 1.26  1   OA 1 
HETATM 3574 C C11 . OLA OA 41 .   ? -19.788 -23.362 -27.019 1.00 1.27  1   OA 1 
HETATM 3575 C C12 . OLA OA 41 .   ? -20.634 -22.366 -27.007 1.00 1.24  1   OA 1 
HETATM 3576 C C13 . OLA OA 41 .   ? -20.178 -21.444 -27.847 1.00 1.22  1   OA 1 
HETATM 3577 C C14 . OLA OA 41 .   ? -21.054 -20.396 -27.911 1.00 1.16  1   OA 1 
HETATM 3578 C C15 . OLA OA 41 .   ? -20.567 -19.509 -28.817 1.00 1.20  1   OA 1 
HETATM 3579 C C16 . OLA OA 41 .   ? -21.463 -18.466 -28.994 1.00 1.16  1   OA 1 
HETATM 3580 C C17 . OLA OA 41 .   ? -20.981 -17.587 -29.947 1.00 1.14  1   OA 1 
HETATM 3581 C C18 . OLA OA 41 .   ? -21.896 -16.544 -30.277 1.00 1.14  1   OA 1 
HETATM 3582 C C1  . OLA PA 42 .   ? -23.562 -2.134  -42.036 1.00 1.33  1   PA 1 
HETATM 3583 O O1  . OLA PA 42 .   ? -23.543 -1.139  -42.709 1.00 1.20  1   PA 1 
HETATM 3584 O O2  . OLA PA 42 .   ? -24.247 -3.104  -42.323 1.00 1.18  1   PA 1 
HETATM 3585 C C2  . OLA PA 42 .   ? -22.759 -2.189  -40.893 1.00 1.27  1   PA 1 
HETATM 3586 C C3  . OLA PA 42 .   ? -22.928 -3.362  -40.120 1.00 1.34  1   PA 1 
HETATM 3587 C C4  . OLA PA 42 .   ? -21.987 -3.386  -39.063 1.00 1.42  1   PA 1 
HETATM 3588 C C5  . OLA PA 42 .   ? -22.059 -4.572  -38.321 1.00 1.43  1   PA 1 
HETATM 3589 C C6  . OLA PA 42 .   ? -21.041 -4.547  -37.332 1.00 1.44  1   PA 1 
HETATM 3590 C C7  . OLA PA 42 .   ? -21.005 -5.722  -36.641 1.00 1.46  1   PA 1 
HETATM 3591 C C8  . OLA PA 42 .   ? -20.020 -5.653  -35.729 1.00 1.54  1   PA 1 
HETATM 3592 C C9  . OLA PA 42 .   ? -19.807 -6.690  -35.132 1.00 1.49  1   PA 1 
HETATM 3593 C C10 . OLA PA 42 .   ? -19.078 -7.057  -34.281 1.00 1.45  1   PA 1 
HETATM 3594 C C11 . OLA PA 42 .   ? -18.184 -7.717  -34.258 1.00 1.43  1   PA 1 
HETATM 3595 C C12 . OLA PA 42 .   ? -17.720 -8.119  -33.094 1.00 1.47  1   PA 1 
HETATM 3596 C C13 . OLA PA 42 .   ? -16.557 -8.746  -33.297 1.00 1.35  1   PA 1 
HETATM 3597 C C14 . OLA PA 42 .   ? -16.121 -9.276  -32.133 1.00 1.34  1   PA 1 
HETATM 3598 C C15 . OLA PA 42 .   ? -14.875 -9.799  -32.339 1.00 1.31  1   PA 1 
HETATM 3599 C C16 . OLA PA 42 .   ? -14.441 -10.407 -31.185 1.00 1.29  1   PA 1 
HETATM 3600 C C17 . OLA PA 42 .   ? -13.162 -10.909 -31.365 1.00 1.26  1   PA 1 
HETATM 3601 C C18 . OLA PA 42 .   ? -12.705 -11.630 -30.247 1.00 1.28  1   PA 1 
HETATM 3602 C C1  . OLA QA 43 .   ? -10.155 -31.282 -24.702 1.00 1.13  1   QA 1 
HETATM 3603 O O1  . OLA QA 43 .   ? -9.820  -31.783 -23.653 1.00 1.10  1   QA 1 
HETATM 3604 O O2  . OLA QA 43 .   ? -10.266 -31.935 -25.741 1.00 1.08  1   QA 1 
HETATM 3605 C C2  . OLA QA 43 .   ? -10.414 -29.920 -24.707 1.00 1.14  1   QA 1 
HETATM 3606 C C3  . OLA QA 43 .   ? -11.223 -29.559 -25.744 1.00 1.17  1   QA 1 
HETATM 3607 C C4  . OLA QA 43 .   ? -11.438 -28.168 -25.733 1.00 1.19  1   QA 1 
HETATM 3608 C C5  . OLA QA 43 .   ? -12.329 -27.798 -26.723 1.00 1.20  1   QA 1 
HETATM 3609 C C6  . OLA QA 43 .   ? -12.476 -26.417 -26.710 1.00 1.21  1   QA 1 
HETATM 3610 C C7  . OLA QA 43 .   ? -13.400 -26.056 -27.650 1.00 1.21  1   QA 1 
HETATM 3611 C C8  . OLA QA 43 .   ? -13.553 -24.709 -27.648 1.00 1.25  1   QA 1 
HETATM 3612 C C9  . OLA QA 43 .   ? -14.442 -24.359 -28.441 1.00 1.20  1   QA 1 
HETATM 3613 C C10 . OLA QA 43 .   ? -14.931 -23.388 -28.742 1.00 1.18  1   QA 1 
HETATM 3614 C C11 . OLA QA 43 .   ? -14.803 -22.311 -28.802 1.00 1.20  1   QA 1 
HETATM 3615 C C12 . OLA QA 43 .   ? -15.770 -21.603 -29.345 1.00 1.18  1   QA 1 
HETATM 3616 C C13 . OLA QA 43 .   ? -15.441 -20.336 -29.244 1.00 1.18  1   QA 1 
HETATM 3617 C C14 . OLA QA 43 .   ? -16.468 -19.573 -29.683 1.00 1.12  1   QA 1 
HETATM 3618 C C15 . OLA QA 43 .   ? -16.148 -18.299 -29.422 1.00 1.16  1   QA 1 
HETATM 3619 C C16 . OLA QA 43 .   ? -17.184 -17.463 -29.766 1.00 1.13  1   QA 1 
HETATM 3620 C C17 . OLA QA 43 .   ? -16.916 -16.194 -29.355 1.00 1.13  1   QA 1 
HETATM 3621 C C18 . OLA QA 43 .   ? -17.911 -15.262 -29.768 1.00 1.14  1   QA 1 
HETATM 3622 C C1  . OLA RA 44 .   ? -4.776  -29.096 -26.428 1.00 1.11  1   RA 1 
HETATM 3623 O O1  . OLA RA 44 .   ? -3.877  -29.364 -25.673 1.00 1.08  1   RA 1 
HETATM 3624 O O2  . OLA RA 44 .   ? -5.349  -29.945 -27.099 1.00 1.07  1   RA 1 
HETATM 3625 C C2  . OLA RA 44 .   ? -5.144  -27.754 -26.536 1.00 1.09  1   RA 1 
HETATM 3626 C C3  . OLA RA 44 .   ? -6.332  -27.608 -27.228 1.00 1.11  1   RA 1 
HETATM 3627 C C4  . OLA RA 44 .   ? -6.623  -26.245 -27.381 1.00 1.13  1   RA 1 
HETATM 3628 C C5  . OLA RA 44 .   ? -7.773  -26.067 -28.125 1.00 1.14  1   RA 1 
HETATM 3629 C C6  . OLA RA 44 .   ? -7.935  -24.700 -28.352 1.00 1.14  1   RA 1 
HETATM 3630 C C7  . OLA RA 44 .   ? -8.990  -24.505 -29.202 1.00 1.14  1   RA 1 
HETATM 3631 C C8  . OLA RA 44 .   ? -9.090  -23.166 -29.456 1.00 1.16  1   RA 1 
HETATM 3632 C C9  . OLA RA 44 .   ? -9.948  -22.898 -30.297 1.00 1.13  1   RA 1 
HETATM 3633 C C10 . OLA RA 44 .   ? -10.257 -21.863 -30.740 1.00 1.13  1   RA 1 
HETATM 3634 C C11 . OLA RA 44 .   ? -10.946 -21.590 -31.619 1.00 1.13  1   RA 1 
HETATM 3635 C C12 . OLA RA 44 .   ? -11.079 -20.316 -31.927 1.00 1.13  1   RA 1 
HETATM 3636 C C13 . OLA RA 44 .   ? -12.077 -20.197 -32.806 1.00 1.11  1   RA 1 
HETATM 3637 C C14 . OLA RA 44 .   ? -12.339 -18.883 -33.065 1.00 1.09  1   RA 1 
HETATM 3638 C C15 . OLA RA 44 .   ? -13.598 -18.808 -33.520 1.00 1.10  1   RA 1 
HETATM 3639 C C16 . OLA RA 44 .   ? -13.975 -17.504 -33.737 1.00 1.09  1   RA 1 
HETATM 3640 C C17 . OLA RA 44 .   ? -15.346 -17.426 -33.697 1.00 1.08  1   RA 1 
HETATM 3641 C C18 . OLA RA 44 .   ? -15.844 -16.146 -34.053 1.00 1.11  1   RA 1 
HETATM 3642 C C1  . OLA SA 45 .   ? -19.962 -2.568  -44.418 1.00 1.19  1   SA 1 
HETATM 3643 O O1  . OLA SA 45 .   ? -20.349 -1.462  -44.703 1.00 1.14  1   SA 1 
HETATM 3644 O O2  . OLA SA 45 .   ? -20.014 -3.521  -45.194 1.00 1.11  1   SA 1 
HETATM 3645 C C2  . OLA SA 45 .   ? -19.415 -2.765  -43.162 1.00 1.14  1   SA 1 
HETATM 3646 C C3  . OLA SA 45 .   ? -19.332 -4.130  -42.812 1.00 1.16  1   SA 1 
HETATM 3647 C C4  . OLA SA 45 .   ? -18.596 -4.263  -41.612 1.00 1.18  1   SA 1 
HETATM 3648 C C5  . OLA SA 45 .   ? -18.521 -5.611  -41.237 1.00 1.16  1   SA 1 
HETATM 3649 C C6  . OLA SA 45 .   ? -17.686 -5.700  -40.103 1.00 1.20  1   SA 1 
HETATM 3650 C C7  . OLA SA 45 .   ? -17.600 -6.997  -39.689 1.00 1.20  1   SA 1 
HETATM 3651 C C8  . OLA SA 45 .   ? -16.730 -7.058  -38.645 1.00 1.20  1   SA 1 
HETATM 3652 C C9  . OLA SA 45 .   ? -16.492 -8.223  -38.270 1.00 1.18  1   SA 1 
HETATM 3653 C C10 . OLA SA 45 .   ? -15.737 -8.621  -37.471 1.00 1.16  1   SA 1 
HETATM 3654 C C11 . OLA SA 45 .   ? -15.346 -9.664  -37.275 1.00 1.16  1   SA 1 
HETATM 3655 C C12 . OLA SA 45 .   ? -14.362 -9.771  -36.418 1.00 1.15  1   SA 1 
HETATM 3656 C C13 . OLA SA 45 .   ? -13.996 -11.060 -36.360 1.00 1.13  1   SA 1 
HETATM 3657 C C14 . OLA SA 45 .   ? -12.921 -11.193 -35.522 1.00 1.12  1   SA 1 
HETATM 3658 C C15 . OLA SA 45 .   ? -12.571 -12.511 -35.485 1.00 1.13  1   SA 1 
HETATM 3659 C C16 . OLA SA 45 .   ? -11.467 -12.688 -34.696 1.00 1.13  1   SA 1 
HETATM 3660 C C17 . OLA SA 45 .   ? -11.117 -14.016 -34.664 1.00 1.10  1   SA 1 
HETATM 3661 C C18 . OLA SA 45 .   ? -9.976  -14.262 -33.936 1.00 1.13  1   SA 1 
HETATM 3662 C C1  . OLA TA 46 .   ? -24.993 -6.254  -44.054 1.00 1.12  1   TA 1 
HETATM 3663 O O1  . OLA TA 46 .   ? -24.782 -5.507  -44.978 1.00 1.09  1   TA 1 
HETATM 3664 O O2  . OLA TA 46 .   ? -26.119 -6.590  -43.713 1.00 1.08  1   TA 1 
HETATM 3665 C C2  . OLA TA 46 .   ? -23.893 -6.746  -43.349 1.00 1.09  1   TA 1 
HETATM 3666 C C3  . OLA TA 46 .   ? -24.254 -7.534  -42.238 1.00 1.11  1   TA 1 
HETATM 3667 C C4  . OLA TA 46 .   ? -23.067 -8.006  -41.632 1.00 1.14  1   TA 1 
HETATM 3668 C C5  . OLA TA 46 .   ? -23.321 -8.766  -40.474 1.00 1.13  1   TA 1 
HETATM 3669 C C6  . OLA TA 46 .   ? -22.080 -9.158  -39.971 1.00 1.15  1   TA 1 
HETATM 3670 C C7  . OLA TA 46 .   ? -22.251 -9.866  -38.833 1.00 1.14  1   TA 1 
HETATM 3671 C C8  . OLA TA 46 .   ? -21.031 -10.188 -38.368 1.00 1.14  1   TA 1 
HETATM 3672 C C9  . OLA TA 46 .   ? -21.079 -10.830 -37.292 1.00 1.13  1   TA 1 
HETATM 3673 C C10 . OLA TA 46 .   ? -20.347 -11.271 -36.579 1.00 1.10  1   TA 1 
HETATM 3674 C C11 . OLA TA 46 .   ? -19.293 -11.557 -36.421 1.00 1.12  1   TA 1 
HETATM 3675 C C12 . OLA TA 46 .   ? -19.146 -12.139 -35.255 1.00 1.11  1   TA 1 
HETATM 3676 C C13 . OLA TA 46 .   ? -17.905 -12.488 -35.048 1.00 1.11  1   TA 1 
HETATM 3677 C C14 . OLA TA 46 .   ? -17.886 -13.067 -33.838 1.00 1.10  1   TA 1 
HETATM 3678 C C15 . OLA TA 46 .   ? -16.659 -13.427 -33.493 1.00 1.12  1   TA 1 
HETATM 3679 C C16 . OLA TA 46 .   ? -16.733 -14.030 -32.260 1.00 1.12  1   TA 1 
HETATM 3680 C C17 . OLA TA 46 .   ? -15.512 -14.432 -31.828 1.00 1.11  1   TA 1 
HETATM 3681 C C18 . OLA TA 46 .   ? -15.580 -15.128 -30.606 1.00 1.15  1   TA 1 
HETATM 3682 C C1  . OLA UA 47 .   ? -28.229 -3.736  -40.849 1.00 1.15  1   UA 1 
HETATM 3683 O O1  . OLA UA 47 .   ? -28.214 -3.227  -41.946 1.00 1.12  1   UA 1 
HETATM 3684 O O2  . OLA UA 47 .   ? -29.180 -3.617  -40.085 1.00 1.12  1   UA 1 
HETATM 3685 C C2  . OLA UA 47 .   ? -27.118 -4.495  -40.411 1.00 1.12  1   UA 1 
HETATM 3686 C C3  . OLA UA 47 .   ? -27.342 -5.116  -39.170 1.00 1.15  1   UA 1 
HETATM 3687 C C4  . OLA UA 47 .   ? -26.190 -5.829  -38.776 1.00 1.16  1   UA 1 
HETATM 3688 C C5  . OLA UA 47 .   ? -26.343 -6.419  -37.515 1.00 1.16  1   UA 1 
HETATM 3689 C C6  . OLA UA 47 .   ? -25.180 -7.122  -37.202 1.00 1.17  1   UA 1 
HETATM 3690 C C7  . OLA UA 47 .   ? -25.261 -7.642  -35.957 1.00 1.17  1   UA 1 
HETATM 3691 C C8  . OLA UA 47 .   ? -24.138 -8.368  -35.736 1.00 1.16  1   UA 1 
HETATM 3692 C C9  . OLA UA 47 .   ? -24.039 -8.820  -34.610 1.00 1.16  1   UA 1 
HETATM 3693 C C10 . OLA UA 47 .   ? -23.229 -9.536  -34.171 1.00 1.13  1   UA 1 
HETATM 3694 C C11 . OLA UA 47 .   ? -22.814 -9.804  -33.218 1.00 1.15  1   UA 1 
HETATM 3695 C C12 . OLA UA 47 .   ? -21.849 -10.669 -33.163 1.00 1.14  1   UA 1 
HETATM 3696 C C13 . OLA UA 47 .   ? -21.422 -10.765 -31.917 1.00 1.14  1   UA 1 
HETATM 3697 C C14 . OLA UA 47 .   ? -20.404 -11.634 -31.837 1.00 1.11  1   UA 1 
HETATM 3698 C C15 . OLA UA 47 .   ? -19.951 -11.605 -30.585 1.00 1.13  1   UA 1 
HETATM 3699 C C16 . OLA UA 47 .   ? -18.897 -12.452 -30.436 1.00 1.12  1   UA 1 
HETATM 3700 C C17 . OLA UA 47 .   ? -18.412 -12.329 -29.180 1.00 1.11  1   UA 1 
HETATM 3701 C C18 . OLA UA 47 .   ? -17.333 -13.191 -28.920 1.00 1.16  1   UA 1 
HETATM 3702 C C1  . OLA VA 48 .   ? -31.633 -6.865  -39.819 1.00 1.11  1   VA 1 
HETATM 3703 O O1  . OLA VA 48 .   ? -32.230 -7.398  -40.727 1.00 1.07  1   VA 1 
HETATM 3704 O O2  . OLA VA 48 .   ? -31.860 -5.736  -39.436 1.00 1.07  1   VA 1 
HETATM 3705 C C2  . OLA VA 48 .   ? -30.650 -7.601  -39.127 1.00 1.09  1   VA 1 
HETATM 3706 C C3  . OLA VA 48 .   ? -30.788 -7.492  -37.741 1.00 1.11  1   VA 1 
HETATM 3707 C C4  . OLA VA 48 .   ? -29.701 -8.138  -37.096 1.00 1.12  1   VA 1 
HETATM 3708 C C5  . OLA VA 48 .   ? -29.811 -8.068  -35.697 1.00 1.12  1   VA 1 
HETATM 3709 C C6  . OLA VA 48 .   ? -28.695 -8.673  -35.100 1.00 1.12  1   VA 1 
HETATM 3710 C C7  . OLA VA 48 .   ? -28.768 -8.596  -33.727 1.00 1.11  1   VA 1 
HETATM 3711 C C8  . OLA VA 48 .   ? -27.677 -9.195  -33.195 1.00 1.12  1   VA 1 
HETATM 3712 C C9  . OLA VA 48 .   ? -27.689 -9.163  -31.928 1.00 1.10  1   VA 1 
HETATM 3713 C C10 . OLA VA 48 .   ? -27.014 -9.592  -31.100 1.00 1.10  1   VA 1 
HETATM 3714 C C11 . OLA VA 48 .   ? -26.092 -10.265 -31.056 1.00 1.11  1   VA 1 
HETATM 3715 C C12 . OLA VA 48 .   ? -25.695 -10.575 -29.848 1.00 1.12  1   VA 1 
HETATM 3716 C C13 . OLA VA 48 .   ? -24.641 -11.379 -29.964 1.00 1.11  1   VA 1 
HETATM 3717 C C14 . OLA VA 48 .   ? -24.231 -11.768 -28.730 1.00 1.10  1   VA 1 
HETATM 3718 C C15 . OLA VA 48 .   ? -23.129 -12.513 -28.893 1.00 1.13  1   VA 1 
HETATM 3719 C C16 . OLA VA 48 .   ? -22.719 -13.009 -27.689 1.00 1.13  1   VA 1 
HETATM 3720 C C17 . OLA VA 48 .   ? -21.624 -13.793 -27.874 1.00 1.12  1   VA 1 
HETATM 3721 C C18 . OLA VA 48 .   ? -21.202 -14.441 -26.698 1.00 1.15  1   VA 1 
HETATM 3722 C C1  . OLA WA 49 .   ? -34.933 -8.911  -36.304 1.00 1.07  1   WA 1 
HETATM 3723 O O1  . OLA WA 49 .   ? -35.172 -8.317  -37.327 1.00 1.06  1   WA 1 
HETATM 3724 O O2  . OLA WA 49 .   ? -35.710 -8.978  -35.362 1.00 1.05  1   WA 1 
HETATM 3725 C C2  . OLA WA 49 .   ? -33.677 -9.524  -36.169 1.00 1.05  1   WA 1 
HETATM 3726 C C3  . OLA WA 49 .   ? -33.606 -10.383 -35.072 1.00 1.07  1   WA 1 
HETATM 3727 C C4  . OLA WA 49 .   ? -32.281 -10.801 -34.947 1.00 1.08  1   WA 1 
HETATM 3728 C C5  . OLA WA 49 .   ? -32.098 -11.816 -34.009 1.00 1.08  1   WA 1 
HETATM 3729 C C6  . OLA WA 49 .   ? -30.744 -12.048 -33.973 1.00 1.08  1   WA 1 
HETATM 3730 C C7  . OLA WA 49 .   ? -30.429 -13.110 -33.217 1.00 1.07  1   WA 1 
HETATM 3731 C C8  . OLA WA 49 .   ? -29.073 -13.157 -33.166 1.00 1.08  1   WA 1 
HETATM 3732 C C9  . OLA WA 49 .   ? -28.622 -14.067 -32.587 1.00 1.06  1   WA 1 
HETATM 3733 C C10 . OLA WA 49 .   ? -27.548 -14.327 -32.222 1.00 1.06  1   WA 1 
HETATM 3734 C C11 . OLA WA 49 .   ? -27.160 -15.077 -31.641 1.00 1.07  1   WA 1 
HETATM 3735 C C12 . OLA WA 49 .   ? -26.044 -15.073 -31.049 1.00 1.07  1   WA 1 
HETATM 3736 C C13 . OLA WA 49 .   ? -26.191 -15.864 -30.025 1.00 1.07  1   WA 1 
HETATM 3737 C C14 . OLA WA 49 .   ? -25.083 -15.959 -29.296 1.00 1.07  1   WA 1 
HETATM 3738 C C15 . OLA WA 49 .   ? -25.408 -16.667 -28.193 1.00 1.09  1   WA 1 
HETATM 3739 C C16 . OLA WA 49 .   ? -24.327 -16.906 -27.442 1.00 1.08  1   WA 1 
HETATM 3740 C C17 . OLA WA 49 .   ? -24.707 -17.581 -26.323 1.00 1.07  1   WA 1 
HETATM 3741 C C18 . OLA WA 49 .   ? -23.623 -18.086 -25.598 1.00 1.10  1   WA 1 
HETATM 3742 C C1  . OLA XA 50 .   ? -8.793  -30.223 -29.805 1.00 1.07  1   XA 1 
HETATM 3743 O O1  . OLA XA 50 .   ? -7.630  -30.475 -29.638 1.00 1.06  1   XA 1 
HETATM 3744 O O2  . OLA XA 50 .   ? -9.690  -31.047 -29.624 1.00 1.05  1   XA 1 
HETATM 3745 C C2  . OLA XA 50 .   ? -9.129  -28.939 -30.200 1.00 1.05  1   XA 1 
HETATM 3746 C C3  . OLA XA 50 .   ? -10.415 -28.853 -30.685 1.00 1.06  1   XA 1 
HETATM 3747 C C4  . OLA XA 50 .   ? -10.697 -27.521 -30.995 1.00 1.06  1   XA 1 
HETATM 3748 C C5  . OLA XA 50 .   ? -11.963 -27.385 -31.541 1.00 1.06  1   XA 1 
HETATM 3749 C C6  . OLA XA 50 .   ? -12.203 -26.024 -31.798 1.00 1.07  1   XA 1 
HETATM 3750 C C7  . OLA XA 50 .   ? -13.402 -25.829 -32.430 1.00 1.05  1   XA 1 
HETATM 3751 C C8  . OLA XA 50 .   ? -13.625 -24.474 -32.596 1.00 1.06  1   XA 1 
HETATM 3752 C C9  . OLA XA 50 .   ? -14.602 -24.195 -33.278 1.00 1.05  1   XA 1 
HETATM 3753 C C10 . OLA XA 50 .   ? -15.116 -23.163 -33.543 1.00 1.04  1   XA 1 
HETATM 3754 C C11 . OLA XA 50 .   ? -15.643 -22.813 -34.493 1.00 1.05  1   XA 1 
HETATM 3755 C C12 . OLA XA 50 .   ? -16.285 -21.666 -34.571 1.00 1.06  1   XA 1 
HETATM 3756 C C13 . OLA XA 50 .   ? -16.761 -21.537 -35.825 1.00 1.05  1   XA 1 
HETATM 3757 C C14 . OLA XA 50 .   ? -17.622 -20.488 -35.954 1.00 1.04  1   XA 1 
HETATM 3758 C C15 . OLA XA 50 .   ? -18.131 -20.508 -37.225 1.00 1.05  1   XA 1 
HETATM 3759 C C16 . OLA XA 50 .   ? -19.175 -19.599 -37.380 1.00 1.04  1   XA 1 
HETATM 3760 C C17 . OLA XA 50 .   ? -19.781 -19.765 -38.642 1.00 1.04  1   XA 1 
HETATM 3761 C C18 . OLA XA 50 .   ? -20.881 -18.885 -38.837 1.00 1.05  1   XA 1 
HETATM 3762 C C1  . OLA YA 51 .   ? -31.031 -11.937 -42.876 1.00 1.05  1   YA 1 
HETATM 3763 O O1  . OLA YA 51 .   ? -32.054 -12.191 -43.456 1.00 1.05  1   YA 1 
HETATM 3764 O O2  . OLA YA 51 .   ? -30.256 -11.059 -43.219 1.00 1.04  1   YA 1 
HETATM 3765 C C2  . OLA YA 51 .   ? -30.686 -12.705 -41.755 1.00 1.04  1   YA 1 
HETATM 3766 C C3  . OLA YA 51 .   ? -29.332 -12.992 -41.716 1.00 1.05  1   YA 1 
HETATM 3767 C C4  . OLA YA 51 .   ? -29.055 -13.778 -40.570 1.00 1.05  1   YA 1 
HETATM 3768 C C5  . OLA YA 51 .   ? -27.678 -13.890 -40.370 1.00 1.05  1   YA 1 
HETATM 3769 C C6  . OLA YA 51 .   ? -27.437 -14.564 -39.186 1.00 1.06  1   YA 1 
HETATM 3770 C C7  . OLA YA 51 .   ? -26.145 -14.403 -38.855 1.00 1.05  1   YA 1 
HETATM 3771 C C8  . OLA YA 51 .   ? -25.871 -15.061 -37.714 1.00 1.05  1   YA 1 
HETATM 3772 C C9  . OLA YA 51 .   ? -24.999 -14.508 -37.043 1.00 1.04  1   YA 1 
HETATM 3773 C C10 . OLA YA 51 .   ? -24.353 -14.823 -36.148 1.00 1.04  1   YA 1 
HETATM 3774 C C11 . OLA YA 51 .   ? -23.494 -15.531 -36.082 1.00 1.05  1   YA 1 
HETATM 3775 C C12 . OLA YA 51 .   ? -23.047 -15.823 -34.914 1.00 1.05  1   YA 1 
HETATM 3776 C C13 . OLA YA 51 .   ? -22.010 -16.661 -35.057 1.00 1.05  1   YA 1 
HETATM 3777 C C14 . OLA YA 51 .   ? -21.715 -17.235 -33.876 1.00 1.04  1   YA 1 
HETATM 3778 C C15 . OLA YA 51 .   ? -20.780 -18.192 -34.091 1.00 1.06  1   YA 1 
HETATM 3779 C C16 . OLA YA 51 .   ? -20.695 -19.012 -32.995 1.00 1.05  1   YA 1 
HETATM 3780 C C17 . OLA YA 51 .   ? -19.862 -20.072 -33.261 1.00 1.05  1   YA 1 
HETATM 3781 C C18 . OLA YA 51 .   ? -19.774 -20.962 -32.190 1.00 1.06  1   YA 1 
#
