# Supplementary material for: Theoretical Study of Sphingomyelinases from Entamoeba histolytica and Trichomonas vaginalis Sheds Light on the Evolution of Enzymes Needed for Survival and Colonization
Source: Pathogens. 2025 Jan 5;14(1):32. doi: 10.3390/pathogens14010032 (PMC11768322; doi:10.3390/pathogens14010032)
Supplement: Supplementary file 1 [file pathogens-14-00032-s001.zip › Supplementary structural Files/Trichomonas vaginalis/Trichomonas A2EEI1/fold_a2eei1siniones/fold_a2eei1siniones_model_0.cif]

# By using this file you agree to the legally binding terms of use found at alphafoldserver.com/output-terms
data_717cd7f01c9920a5
#
_entry.id 717cd7f01c9920a5
#
loop_
_atom_type.symbol
C 
N 
O 
S 
#
loop_
_audit_author.name
_audit_author.pdbx_ordinal
"Google DeepMind" 1 
"Isomorphic Labs" 2 
#
_audit_conform.dict_location https://raw.githubusercontent.com/ihmwg/ModelCIF/master/dist/mmcif_ma.dic
_audit_conform.dict_name     mmcif_ma.dic
_audit_conform.dict_version  1.4.5
#
loop_
_chem_comp.formula
_chem_comp.formula_weight
_chem_comp.id
_chem_comp.mon_nstd_flag
_chem_comp.name
_chem_comp.pdbx_smiles
_chem_comp.pdbx_synonyms
_chem_comp.type
"C3 H7 N O2"    89.093  ALA y ALANINE         C[C@H](N)C(O)=O                ? "L-PEPTIDE LINKING" 
"C6 H15 N4 O2"  175.209 ARG y ARGININE        N[C@@H](CCCNC(N)=[NH2+])C(O)=O ? "L-PEPTIDE LINKING" 
"C4 H8 N2 O3"   132.118 ASN y ASPARAGINE      N[C@@H](CC(N)=O)C(O)=O         ? "L-PEPTIDE LINKING" 
"C4 H7 N O4"    133.103 ASP y "ASPARTIC ACID" N[C@@H](CC(O)=O)C(O)=O         ? "L-PEPTIDE LINKING" 
"C3 H7 N O2 S"  121.158 CYS y CYSTEINE        N[C@@H](CS)C(O)=O              ? "L-PEPTIDE LINKING" 
"C5 H10 N2 O3"  146.144 GLN y GLUTAMINE       N[C@@H](CCC(N)=O)C(O)=O        ? "L-PEPTIDE LINKING" 
"C5 H9 N O4"    147.129 GLU y "GLUTAMIC ACID" N[C@@H](CCC(O)=O)C(O)=O        ? "L-PEPTIDE LINKING" 
"C2 H5 N O2"    75.067  GLY y GLYCINE         NCC(O)=O                       ? "PEPTIDE LINKING"   
"C6 H10 N3 O2"  156.162 HIS y HISTIDINE       N[C@@H](Cc1c[nH]c[nH+]1)C(O)=O ? "L-PEPTIDE LINKING" 
"C6 H13 N O2"   131.173 ILE y ISOLEUCINE      CC[C@H](C)[C@H](N)C(O)=O       ? "L-PEPTIDE LINKING" 
"C6 H13 N O2"   131.173 LEU y LEUCINE         CC(C)C[C@H](N)C(O)=O           ? "L-PEPTIDE LINKING" 
"C6 H15 N2 O2"  147.195 LYS y LYSINE          N[C@@H](CCCC[NH3+])C(O)=O      ? "L-PEPTIDE LINKING" 
"C5 H11 N O2 S" 149.211 MET y METHIONINE      CSCC[C@H](N)C(O)=O             ? "L-PEPTIDE LINKING" 
"C9 H11 N O2"   165.189 PHE y PHENYLALANINE   N[C@@H](Cc1ccccc1)C(O)=O       ? "L-PEPTIDE LINKING" 
"C5 H9 N O2"    115.130 PRO y PROLINE         OC(=O)[C@@H]1CCCN1             ? "L-PEPTIDE LINKING" 
"C3 H7 N O3"    105.093 SER y SERINE          N[C@@H](CO)C(O)=O              ? "L-PEPTIDE LINKING" 
"C4 H9 N O3"    119.119 THR y THREONINE       C[C@@H](O)[C@H](N)C(O)=O       ? "L-PEPTIDE LINKING" 
"C9 H11 N O3"   181.189 TYR y TYROSINE        N[C@@H](Cc1ccc(O)cc1)C(O)=O    ? "L-PEPTIDE LINKING" 
"C5 H11 N O2"   117.146 VAL y VALINE          CC(C)[C@H](N)C(O)=O            ? "L-PEPTIDE LINKING" 
#
_citation.book_publisher          ?
_citation.country                 UK
_citation.id                      primary
_citation.journal_full            Nature
_citation.journal_id_ASTM         NATUAS
_citation.journal_id_CSD          0006
_citation.journal_id_ISSN         0028-0836
_citation.journal_volume          ?
_citation.page_first              ?
_citation.page_last               ?
_citation.pdbx_database_id_DOI    ?
_citation.pdbx_database_id_PubMed ?
_citation.title                   "Accurate structure prediction of biomolecular interactions with AlphaFold 3"
_citation.year                    2024
#
loop_
_citation_author.citation_id
_citation_author.name
_citation_author.ordinal
primary "Google DeepMind" 1 
primary "Isomorphic Labs" 2 
#
_entity.id               1
_entity.pdbx_description .
_entity.type             polymer
#
_entity_poly.entity_id      1
_entity_poly.pdbx_strand_id A
_entity_poly.type           polypeptide(L)
#
loop_
_entity_poly_seq.entity_id
_entity_poly_seq.hetero
_entity_poly_seq.mon_id
_entity_poly_seq.num
1 n MET 1   
1 n ASP 2   
1 n ALA 3   
1 n LEU 4   
1 n VAL 5   
1 n ILE 6   
1 n ILE 7   
1 n GLN 8   
1 n ASN 9   
1 n VAL 10  
1 n LEU 11  
1 n ILE 12  
1 n GLY 13  
1 n VAL 14  
1 n PHE 15  
1 n PHE 16  
1 n LEU 17  
1 n VAL 18  
1 n VAL 19  
1 n GLY 20  
1 n GLY 21  
1 n TYR 22  
1 n ILE 23  
1 n TYR 24  
1 n LEU 25  
1 n LYS 26  
1 n ILE 27  
1 n ILE 28  
1 n GLY 29  
1 n ARG 30  
1 n LEU 31  
1 n VAL 32  
1 n HIS 33  
1 n TYR 34  
1 n ASN 35  
1 n ALA 36  
1 n ASN 37  
1 n THR 38  
1 n PRO 39  
1 n VAL 40  
1 n SER 41  
1 n LYS 42  
1 n PRO 43  
1 n ASP 44  
1 n PRO 45  
1 n ASN 46  
1 n VAL 47  
1 n ASN 48  
1 n ILE 49  
1 n ASP 50  
1 n HIS 51  
1 n VAL 52  
1 n SER 53  
1 n PHE 54  
1 n LEU 55  
1 n THR 56  
1 n ILE 57  
1 n ASP 58  
1 n MET 59  
1 n GLN 60  
1 n MET 61  
1 n HIS 62  
1 n PRO 63  
1 n LYS 64  
1 n ILE 65  
1 n PHE 66  
1 n HIS 67  
1 n PRO 68  
1 n PHE 69  
1 n HIS 70  
1 n ASP 71  
1 n GLN 72  
1 n ASN 73  
1 n ASN 74  
1 n GLU 75  
1 n LEU 76  
1 n ARG 77  
1 n ILE 78  
1 n HIS 79  
1 n GLU 80  
1 n LEU 81  
1 n LEU 82  
1 n LYS 83  
1 n HIS 84  
1 n VAL 85  
1 n LYS 86  
1 n GLN 87  
1 n TYR 88  
1 n ASP 89  
1 n VAL 90  
1 n VAL 91  
1 n ALA 92  
1 n ILE 93  
1 n ASN 94  
1 n GLU 95  
1 n ALA 96  
1 n HIS 97  
1 n SER 98  
1 n SER 99  
1 n PRO 100 
1 n PHE 101 
1 n HIS 102 
1 n SER 103 
1 n ILE 104 
1 n LYS 105 
1 n SER 106 
1 n PHE 107 
1 n ALA 108 
1 n ASN 109 
1 n SER 110 
1 n MET 111 
1 n LYS 112 
1 n GLU 113 
1 n LEU 114 
1 n GLY 115 
1 n PHE 116 
1 n ASN 117 
1 n TYR 118 
1 n SER 119 
1 n CYS 120 
1 n GLY 121 
1 n LEU 122 
1 n PRO 123 
1 n ASN 124 
1 n VAL 125 
1 n GLU 126 
1 n MET 127 
1 n ALA 128 
1 n SER 129 
1 n ILE 130 
1 n ALA 131 
1 n VAL 132 
1 n ALA 133 
1 n ASP 134 
1 n GLY 135 
1 n GLY 136 
1 n VAL 137 
1 n ILE 138 
1 n ILE 139 
1 n PHE 140 
1 n SER 141 
1 n LYS 142 
1 n LEU 143 
1 n PRO 144 
1 n ILE 145 
1 n LEU 146 
1 n GLN 147 
1 n HIS 148 
1 n ASP 149 
1 n TYR 150 
1 n THR 151 
1 n ILE 152 
1 n PHE 153 
1 n GLN 154 
1 n LEU 155 
1 n CYS 156 
1 n CYS 157 
1 n GLY 158 
1 n GLN 159 
1 n ASP 160 
1 n TYR 161 
1 n PHE 162 
1 n VAL 163 
1 n SER 164 
1 n LYS 165 
1 n GLY 166 
1 n SER 167 
1 n VAL 168 
1 n TYR 169 
1 n ALA 170 
1 n ARG 171 
1 n ILE 172 
1 n GLN 173 
1 n THR 174 
1 n THR 175 
1 n ALA 176 
1 n THR 177 
1 n GLN 178 
1 n TYR 179 
1 n ILE 180 
1 n HIS 181 
1 n VAL 182 
1 n ILE 183 
1 n ALA 184 
1 n THR 185 
1 n ASN 186 
1 n LEU 187 
1 n GLN 188 
1 n SER 189 
1 n LEU 190 
1 n THR 191 
1 n ASP 192 
1 n ASN 193 
1 n SER 194 
1 n ILE 195 
1 n PRO 196 
1 n GLU 197 
1 n SER 198 
1 n GLN 199 
1 n ALA 200 
1 n VAL 201 
1 n ARG 202 
1 n MET 203 
1 n ASN 204 
1 n GLN 205 
1 n ILE 206 
1 n ARG 207 
1 n GLU 208 
1 n THR 209 
1 n MET 210 
1 n ARG 211 
1 n LEU 212 
1 n ILE 213 
1 n SER 214 
1 n LYS 215 
1 n ASN 216 
1 n HIS 217 
1 n THR 218 
1 n GLN 219 
1 n ASP 220 
1 n GLN 221 
1 n PHE 222 
1 n PRO 223 
1 n VAL 224 
1 n ILE 225 
1 n VAL 226 
1 n LEU 227 
1 n GLY 228 
1 n ASN 229 
1 n LEU 230 
1 n ASN 231 
1 n ILE 232 
1 n ASP 233 
1 n SER 234 
1 n ILE 235 
1 n LYS 236 
1 n PRO 237 
1 n ILE 238 
1 n THR 239 
1 n ALA 240 
1 n GLY 241 
1 n LYS 242 
1 n LEU 243 
1 n THR 244 
1 n ARG 245 
1 n ASN 246 
1 n GLU 247 
1 n TYR 248 
1 n GLU 249 
1 n ARG 250 
1 n LEU 251 
1 n LEU 252 
1 n ASN 253 
1 n SER 254 
1 n PHE 255 
1 n LYS 256 
1 n VAL 257 
1 n ASP 258 
1 n LYS 259 
1 n CYS 260 
1 n GLU 261 
1 n PHE 262 
1 n ILE 263 
1 n ASP 264 
1 n LEU 265 
1 n LEU 266 
1 n TYR 267 
1 n ASP 268 
1 n SER 269 
1 n GLN 270 
1 n HIS 271 
1 n ASP 272 
1 n HIS 273 
1 n VAL 274 
1 n PRO 275 
1 n THR 276 
1 n TYR 277 
1 n GLY 278 
1 n ALA 279 
1 n GLY 280 
1 n ASP 281 
1 n LYS 282 
1 n ILE 283 
1 n ILE 284 
1 n THR 285 
1 n ASP 286 
1 n LYS 287 
1 n ARG 288 
1 n ASP 289 
1 n ILE 290 
1 n ASN 291 
1 n LYS 292 
1 n ASN 293 
1 n LEU 294 
1 n SER 295 
1 n THR 296 
1 n ASP 297 
1 n TYR 298 
1 n VAL 299 
1 n ILE 300 
1 n ALA 301 
1 n PHE 302 
1 n ASN 303 
1 n PRO 304 
1 n LEU 305 
1 n GLU 306 
1 n GLY 307 
1 n PRO 308 
1 n TYR 309 
1 n TYR 310 
1 n ILE 311 
1 n GLY 312 
1 n ALA 313 
1 n HIS 314 
1 n VAL 315 
1 n THR 316 
1 n GLY 317 
1 n VAL 318 
1 n VAL 319 
1 n LYS 320 
1 n LEU 321 
1 n GLU 322 
1 n ALA 323 
1 n ASP 324 
1 n ASN 325 
1 n LYS 326 
1 n LYS 327 
1 n PHE 328 
1 n ASN 329 
1 n TYR 330 
1 n ILE 331 
1 n SER 332 
1 n SER 333 
1 n HIS 334 
1 n PHE 335 
1 n GLY 336 
1 n VAL 337 
1 n GLU 338 
1 n SER 339 
1 n THR 340 
1 n VAL 341 
1 n SER 342 
1 n PHE 343 
1 n ALA 344 
1 n ASN 345 
1 n ARG 346 
1 n ALA 347 
1 n PRO 348 
1 n GLU 349 
1 n ALA 350 
#
_ma_data.content_type "model coordinates"
_ma_data.id           1
_ma_data.name         Model
#
_ma_model_list.data_id          1
_ma_model_list.model_group_id   1
_ma_model_list.model_group_name "AlphaFold-beta-20231127 (7a14c934-fe78-43c1-a552-7fb305b0ebd1 @ 2024-09-16 16:05:51)"
_ma_model_list.model_id         1
_ma_model_list.model_name       "Top ranked model"
_ma_model_list.model_type       "Ab initio model"
_ma_model_list.ordinal_id       1
#
loop_
_ma_protocol_step.method_type
_ma_protocol_step.ordinal_id
_ma_protocol_step.protocol_id
_ma_protocol_step.step_id
"coevolution MSA" 1 1 1 
"template search" 2 1 2 
modeling          3 1 3 
#
loop_
_ma_qa_metric.id
_ma_qa_metric.mode
_ma_qa_metric.name
_ma_qa_metric.software_group_id
_ma_qa_metric.type
1 global pLDDT 1 pLDDT 
2 local  pLDDT 1 pLDDT 
#
_ma_qa_metric_global.metric_id    1
_ma_qa_metric_global.metric_value 87.02
_ma_qa_metric_global.model_id     1
_ma_qa_metric_global.ordinal_id   1
#
_ma_software_group.group_id    1
_ma_software_group.ordinal_id  1
_ma_software_group.software_id 1
#
_ma_target_entity.data_id   1
_ma_target_entity.entity_id 1
_ma_target_entity.origin    .
#
_ma_target_entity_instance.asym_id   A
_ma_target_entity_instance.details   .
_ma_target_entity_instance.entity_id 1
#
loop_
_pdbx_data_usage.details
_pdbx_data_usage.id
_pdbx_data_usage.type
_pdbx_data_usage.url
;NON-COMMERCIAL USE ONLY, BY USING THIS FILE YOU AGREE TO THE TERMS OF USE FOUND
AT alphafoldserver.com/output-terms.
;
1 license    ? 
;THE INFORMATION IS NOT INTENDED FOR, HAS NOT BEEN VALIDATED FOR, AND IS NOT
APPROVED FOR CLINICAL USE. IT SHOULD NOT BE USED FOR CLINICAL PURPOSE OR RELIED
ON FOR MEDICAL OR OTHER PROFESSIONAL ADVICE. IT IS THEORETICAL MODELLING ONLY
AND CAUTION SHOULD BE EXERCISED IN ITS USE. IT IS PROVIDED "AS-IS" WITHOUT ANY
WARRANTY OF ANY KIND, WHETHER EXPRESSED OR IMPLIED. NO WARRANTY IS GIVEN THAT
USE OF THE INFORMATION SHALL NOT INFRINGE THE RIGHTS OF ANY THIRD PARTY.
;
2 disclaimer ? 
#
loop_
_pdbx_poly_seq_scheme.asym_id
_pdbx_poly_seq_scheme.auth_seq_num
_pdbx_poly_seq_scheme.entity_id
_pdbx_poly_seq_scheme.hetero
_pdbx_poly_seq_scheme.mon_id
_pdbx_poly_seq_scheme.pdb_ins_code
_pdbx_poly_seq_scheme.pdb_seq_num
_pdbx_poly_seq_scheme.pdb_strand_id
_pdbx_poly_seq_scheme.seq_id
A 1   1 n MET . 1   A 1   
A 2   1 n ASP . 2   A 2   
A 3   1 n ALA . 3   A 3   
A 4   1 n LEU . 4   A 4   
A 5   1 n VAL . 5   A 5   
A 6   1 n ILE . 6   A 6   
A 7   1 n ILE . 7   A 7   
A 8   1 n GLN . 8   A 8   
A 9   1 n ASN . 9   A 9   
A 10  1 n VAL . 10  A 10  
A 11  1 n LEU . 11  A 11  
A 12  1 n ILE . 12  A 12  
A 13  1 n GLY . 13  A 13  
A 14  1 n VAL . 14  A 14  
A 15  1 n PHE . 15  A 15  
A 16  1 n PHE . 16  A 16  
A 17  1 n LEU . 17  A 17  
A 18  1 n VAL . 18  A 18  
A 19  1 n VAL . 19  A 19  
A 20  1 n GLY . 20  A 20  
A 21  1 n GLY . 21  A 21  
A 22  1 n TYR . 22  A 22  
A 23  1 n ILE . 23  A 23  
A 24  1 n TYR . 24  A 24  
A 25  1 n LEU . 25  A 25  
A 26  1 n LYS . 26  A 26  
A 27  1 n ILE . 27  A 27  
A 28  1 n ILE . 28  A 28  
A 29  1 n GLY . 29  A 29  
A 30  1 n ARG . 30  A 30  
A 31  1 n LEU . 31  A 31  
A 32  1 n VAL . 32  A 32  
A 33  1 n HIS . 33  A 33  
A 34  1 n TYR . 34  A 34  
A 35  1 n ASN . 35  A 35  
A 36  1 n ALA . 36  A 36  
A 37  1 n ASN . 37  A 37  
A 38  1 n THR . 38  A 38  
A 39  1 n PRO . 39  A 39  
A 40  1 n VAL . 40  A 40  
A 41  1 n SER . 41  A 41  
A 42  1 n LYS . 42  A 42  
A 43  1 n PRO . 43  A 43  
A 44  1 n ASP . 44  A 44  
A 45  1 n PRO . 45  A 45  
A 46  1 n ASN . 46  A 46  
A 47  1 n VAL . 47  A 47  
A 48  1 n ASN . 48  A 48  
A 49  1 n ILE . 49  A 49  
A 50  1 n ASP . 50  A 50  
A 51  1 n HIS . 51  A 51  
A 52  1 n VAL . 52  A 52  
A 53  1 n SER . 53  A 53  
A 54  1 n PHE . 54  A 54  
A 55  1 n LEU . 55  A 55  
A 56  1 n THR . 56  A 56  
A 57  1 n ILE . 57  A 57  
A 58  1 n ASP . 58  A 58  
A 59  1 n MET . 59  A 59  
A 60  1 n GLN . 60  A 60  
A 61  1 n MET . 61  A 61  
A 62  1 n HIS . 62  A 62  
A 63  1 n PRO . 63  A 63  
A 64  1 n LYS . 64  A 64  
A 65  1 n ILE . 65  A 65  
A 66  1 n PHE . 66  A 66  
A 67  1 n HIS . 67  A 67  
A 68  1 n PRO . 68  A 68  
A 69  1 n PHE . 69  A 69  
A 70  1 n HIS . 70  A 70  
A 71  1 n ASP . 71  A 71  
A 72  1 n GLN . 72  A 72  
A 73  1 n ASN . 73  A 73  
A 74  1 n ASN . 74  A 74  
A 75  1 n GLU . 75  A 75  
A 76  1 n LEU . 76  A 76  
A 77  1 n ARG . 77  A 77  
A 78  1 n ILE . 78  A 78  
A 79  1 n HIS . 79  A 79  
A 80  1 n GLU . 80  A 80  
A 81  1 n LEU . 81  A 81  
A 82  1 n LEU . 82  A 82  
A 83  1 n LYS . 83  A 83  
A 84  1 n HIS . 84  A 84  
A 85  1 n VAL . 85  A 85  
A 86  1 n LYS . 86  A 86  
A 87  1 n GLN . 87  A 87  
A 88  1 n TYR . 88  A 88  
A 89  1 n ASP . 89  A 89  
A 90  1 n VAL . 90  A 90  
A 91  1 n VAL . 91  A 91  
A 92  1 n ALA . 92  A 92  
A 93  1 n ILE . 93  A 93  
A 94  1 n ASN . 94  A 94  
A 95  1 n GLU . 95  A 95  
A 96  1 n ALA . 96  A 96  
A 97  1 n HIS . 97  A 97  
A 98  1 n SER . 98  A 98  
A 99  1 n SER . 99  A 99  
A 100 1 n PRO . 100 A 100 
A 101 1 n PHE . 101 A 101 
A 102 1 n HIS . 102 A 102 
A 103 1 n SER . 103 A 103 
A 104 1 n ILE . 104 A 104 
A 105 1 n LYS . 105 A 105 
A 106 1 n SER . 106 A 106 
A 107 1 n PHE . 107 A 107 
A 108 1 n ALA . 108 A 108 
A 109 1 n ASN . 109 A 109 
A 110 1 n SER . 110 A 110 
A 111 1 n MET . 111 A 111 
A 112 1 n LYS . 112 A 112 
A 113 1 n GLU . 113 A 113 
A 114 1 n LEU . 114 A 114 
A 115 1 n GLY . 115 A 115 
A 116 1 n PHE . 116 A 116 
A 117 1 n ASN . 117 A 117 
A 118 1 n TYR . 118 A 118 
A 119 1 n SER . 119 A 119 
A 120 1 n CYS . 120 A 120 
A 121 1 n GLY . 121 A 121 
A 122 1 n LEU . 122 A 122 
A 123 1 n PRO . 123 A 123 
A 124 1 n ASN . 124 A 124 
A 125 1 n VAL . 125 A 125 
A 126 1 n GLU . 126 A 126 
A 127 1 n MET . 127 A 127 
A 128 1 n ALA . 128 A 128 
A 129 1 n SER . 129 A 129 
A 130 1 n ILE . 130 A 130 
A 131 1 n ALA . 131 A 131 
A 132 1 n VAL . 132 A 132 
A 133 1 n ALA . 133 A 133 
A 134 1 n ASP . 134 A 134 
A 135 1 n GLY . 135 A 135 
A 136 1 n GLY . 136 A 136 
A 137 1 n VAL . 137 A 137 
A 138 1 n ILE . 138 A 138 
A 139 1 n ILE . 139 A 139 
A 140 1 n PHE . 140 A 140 
A 141 1 n SER . 141 A 141 
A 142 1 n LYS . 142 A 142 
A 143 1 n LEU . 143 A 143 
A 144 1 n PRO . 144 A 144 
A 145 1 n ILE . 145 A 145 
A 146 1 n LEU . 146 A 146 
A 147 1 n GLN . 147 A 147 
A 148 1 n HIS . 148 A 148 
A 149 1 n ASP . 149 A 149 
A 150 1 n TYR . 150 A 150 
A 151 1 n THR . 151 A 151 
A 152 1 n ILE . 152 A 152 
A 153 1 n PHE . 153 A 153 
A 154 1 n GLN . 154 A 154 
A 155 1 n LEU . 155 A 155 
A 156 1 n CYS . 156 A 156 
A 157 1 n CYS . 157 A 157 
A 158 1 n GLY . 158 A 158 
A 159 1 n GLN . 159 A 159 
A 160 1 n ASP . 160 A 160 
A 161 1 n TYR . 161 A 161 
A 162 1 n PHE . 162 A 162 
A 163 1 n VAL . 163 A 163 
A 164 1 n SER . 164 A 164 
A 165 1 n LYS . 165 A 165 
A 166 1 n GLY . 166 A 166 
A 167 1 n SER . 167 A 167 
A 168 1 n VAL . 168 A 168 
A 169 1 n TYR . 169 A 169 
A 170 1 n ALA . 170 A 170 
A 171 1 n ARG . 171 A 171 
A 172 1 n ILE . 172 A 172 
A 173 1 n GLN . 173 A 173 
A 174 1 n THR . 174 A 174 
A 175 1 n THR . 175 A 175 
A 176 1 n ALA . 176 A 176 
A 177 1 n THR . 177 A 177 
A 178 1 n GLN . 178 A 178 
A 179 1 n TYR . 179 A 179 
A 180 1 n ILE . 180 A 180 
A 181 1 n HIS . 181 A 181 
A 182 1 n VAL . 182 A 182 
A 183 1 n ILE . 183 A 183 
A 184 1 n ALA . 184 A 184 
A 185 1 n THR . 185 A 185 
A 186 1 n ASN . 186 A 186 
A 187 1 n LEU . 187 A 187 
A 188 1 n GLN . 188 A 188 
A 189 1 n SER . 189 A 189 
A 190 1 n LEU . 190 A 190 
A 191 1 n THR . 191 A 191 
A 192 1 n ASP . 192 A 192 
A 193 1 n ASN . 193 A 193 
A 194 1 n SER . 194 A 194 
A 195 1 n ILE . 195 A 195 
A 196 1 n PRO . 196 A 196 
A 197 1 n GLU . 197 A 197 
A 198 1 n SER . 198 A 198 
A 199 1 n GLN . 199 A 199 
A 200 1 n ALA . 200 A 200 
A 201 1 n VAL . 201 A 201 
A 202 1 n ARG . 202 A 202 
A 203 1 n MET . 203 A 203 
A 204 1 n ASN . 204 A 204 
A 205 1 n GLN . 205 A 205 
A 206 1 n ILE . 206 A 206 
A 207 1 n ARG . 207 A 207 
A 208 1 n GLU . 208 A 208 
A 209 1 n THR . 209 A 209 
A 210 1 n MET . 210 A 210 
A 211 1 n ARG . 211 A 211 
A 212 1 n LEU . 212 A 212 
A 213 1 n ILE . 213 A 213 
A 214 1 n SER . 214 A 214 
A 215 1 n LYS . 215 A 215 
A 216 1 n ASN . 216 A 216 
A 217 1 n HIS . 217 A 217 
A 218 1 n THR . 218 A 218 
A 219 1 n GLN . 219 A 219 
A 220 1 n ASP . 220 A 220 
A 221 1 n GLN . 221 A 221 
A 222 1 n PHE . 222 A 222 
A 223 1 n PRO . 223 A 223 
A 224 1 n VAL . 224 A 224 
A 225 1 n ILE . 225 A 225 
A 226 1 n VAL . 226 A 226 
A 227 1 n LEU . 227 A 227 
A 228 1 n GLY . 228 A 228 
A 229 1 n ASN . 229 A 229 
A 230 1 n LEU . 230 A 230 
A 231 1 n ASN . 231 A 231 
A 232 1 n ILE . 232 A 232 
A 233 1 n ASP . 233 A 233 
A 234 1 n SER . 234 A 234 
A 235 1 n ILE . 235 A 235 
A 236 1 n LYS . 236 A 236 
A 237 1 n PRO . 237 A 237 
A 238 1 n ILE . 238 A 238 
A 239 1 n THR . 239 A 239 
A 240 1 n ALA . 240 A 240 
A 241 1 n GLY . 241 A 241 
A 242 1 n LYS . 242 A 242 
A 243 1 n LEU . 243 A 243 
A 244 1 n THR . 244 A 244 
A 245 1 n ARG . 245 A 245 
A 246 1 n ASN . 246 A 246 
A 247 1 n GLU . 247 A 247 
A 248 1 n TYR . 248 A 248 
A 249 1 n GLU . 249 A 249 
A 250 1 n ARG . 250 A 250 
A 251 1 n LEU . 251 A 251 
A 252 1 n LEU . 252 A 252 
A 253 1 n ASN . 253 A 253 
A 254 1 n SER . 254 A 254 
A 255 1 n PHE . 255 A 255 
A 256 1 n LYS . 256 A 256 
A 257 1 n VAL . 257 A 257 
A 258 1 n ASP . 258 A 258 
A 259 1 n LYS . 259 A 259 
A 260 1 n CYS . 260 A 260 
A 261 1 n GLU . 261 A 261 
A 262 1 n PHE . 262 A 262 
A 263 1 n ILE . 263 A 263 
A 264 1 n ASP . 264 A 264 
A 265 1 n LEU . 265 A 265 
A 266 1 n LEU . 266 A 266 
A 267 1 n TYR . 267 A 267 
A 268 1 n ASP . 268 A 268 
A 269 1 n SER . 269 A 269 
A 270 1 n GLN . 270 A 270 
A 271 1 n HIS . 271 A 271 
A 272 1 n ASP . 272 A 272 
A 273 1 n HIS . 273 A 273 
A 274 1 n VAL . 274 A 274 
A 275 1 n PRO . 275 A 275 
A 276 1 n THR . 276 A 276 
A 277 1 n TYR . 277 A 277 
A 278 1 n GLY . 278 A 278 
A 279 1 n ALA . 279 A 279 
A 280 1 n GLY . 280 A 280 
A 281 1 n ASP . 281 A 281 
A 282 1 n LYS . 282 A 282 
A 283 1 n ILE . 283 A 283 
A 284 1 n ILE . 284 A 284 
A 285 1 n THR . 285 A 285 
A 286 1 n ASP . 286 A 286 
A 287 1 n LYS . 287 A 287 
A 288 1 n ARG . 288 A 288 
A 289 1 n ASP . 289 A 289 
A 290 1 n ILE . 290 A 290 
A 291 1 n ASN . 291 A 291 
A 292 1 n LYS . 292 A 292 
A 293 1 n ASN . 293 A 293 
A 294 1 n LEU . 294 A 294 
A 295 1 n SER . 295 A 295 
A 296 1 n THR . 296 A 296 
A 297 1 n ASP . 297 A 297 
A 298 1 n TYR . 298 A 298 
A 299 1 n VAL . 299 A 299 
A 300 1 n ILE . 300 A 300 
A 301 1 n ALA . 301 A 301 
A 302 1 n PHE . 302 A 302 
A 303 1 n ASN . 303 A 303 
A 304 1 n PRO . 304 A 304 
A 305 1 n LEU . 305 A 305 
A 306 1 n GLU . 306 A 306 
A 307 1 n GLY . 307 A 307 
A 308 1 n PRO . 308 A 308 
A 309 1 n TYR . 309 A 309 
A 310 1 n TYR . 310 A 310 
A 311 1 n ILE . 311 A 311 
A 312 1 n GLY . 312 A 312 
A 313 1 n ALA . 313 A 313 
A 314 1 n HIS . 314 A 314 
A 315 1 n VAL . 315 A 315 
A 316 1 n THR . 316 A 316 
A 317 1 n GLY . 317 A 317 
A 318 1 n VAL . 318 A 318 
A 319 1 n VAL . 319 A 319 
A 320 1 n LYS . 320 A 320 
A 321 1 n LEU . 321 A 321 
A 322 1 n GLU . 322 A 322 
A 323 1 n ALA . 323 A 323 
A 324 1 n ASP . 324 A 324 
A 325 1 n ASN . 325 A 325 
A 326 1 n LYS . 326 A 326 
A 327 1 n LYS . 327 A 327 
A 328 1 n PHE . 328 A 328 
A 329 1 n ASN . 329 A 329 
A 330 1 n TYR . 330 A 330 
A 331 1 n ILE . 331 A 331 
A 332 1 n SER . 332 A 332 
A 333 1 n SER . 333 A 333 
A 334 1 n HIS . 334 A 334 
A 335 1 n PHE . 335 A 335 
A 336 1 n GLY . 336 A 336 
A 337 1 n VAL . 337 A 337 
A 338 1 n GLU . 338 A 338 
A 339 1 n SER . 339 A 339 
A 340 1 n THR . 340 A 340 
A 341 1 n VAL . 341 A 341 
A 342 1 n SER . 342 A 342 
A 343 1 n PHE . 343 A 343 
A 344 1 n ALA . 344 A 344 
A 345 1 n ASN . 345 A 345 
A 346 1 n ARG . 346 A 346 
A 347 1 n ALA . 347 A 347 
A 348 1 n PRO . 348 A 348 
A 349 1 n GLU . 349 A 349 
A 350 1 n ALA . 350 A 350 
#
_software.classification other
_software.date           ?
_software.description    "Structure prediction"
_software.name           AlphaFold
_software.pdbx_ordinal   1
_software.type           package
_software.version        "AlphaFold-beta-20231127 (7a14c934-fe78-43c1-a552-7fb305b0ebd1 @ 2024-09-16 16:05:51)"
#
_struct_asym.entity_id 1
_struct_asym.id        A
#
loop_
_atom_site.group_PDB
_atom_site.id
_atom_site.type_symbol
_atom_site.label_atom_id
_atom_site.label_alt_id
_atom_site.label_comp_id
_atom_site.label_asym_id
_atom_site.label_entity_id
_atom_site.label_seq_id
_atom_site.pdbx_PDB_ins_code
_atom_site.Cartn_x
_atom_site.Cartn_y
_atom_site.Cartn_z
_atom_site.occupancy
_atom_site.B_iso_or_equiv
_atom_site.auth_seq_id
_atom_site.auth_asym_id
_atom_site.pdbx_PDB_model_num
ATOM 1    N N   . MET A 1 1   ? 0.145   39.231  38.798  1.00 67.15 1   A 1 
ATOM 2    C CA  . MET A 1 1   ? -0.337  38.721  37.499  1.00 79.68 1   A 1 
ATOM 3    C C   . MET A 1 1   ? -1.549  37.863  37.794  1.00 85.41 1   A 1 
ATOM 4    O O   . MET A 1 1   ? -1.455  37.024  38.689  1.00 80.39 1   A 1 
ATOM 5    C CB  . MET A 1 1   ? 0.784   37.949  36.792  1.00 70.52 1   A 1 
ATOM 6    C CG  . MET A 1 1   ? 0.467   37.626  35.327  1.00 62.06 1   A 1 
ATOM 7    S SD  . MET A 1 1   ? 1.939   37.259  34.326  1.00 57.42 1   A 1 
ATOM 8    C CE  . MET A 1 1   ? 2.638   35.823  35.178  1.00 49.53 1   A 1 
ATOM 9    N N   . ASP A 1 2   ? -2.671  38.147  37.151  1.00 74.59 2   A 1 
ATOM 10   C CA  . ASP A 1 2   ? -3.924  37.429  37.403  1.00 80.44 2   A 1 
ATOM 11   C C   . ASP A 1 2   ? -3.746  35.940  37.051  1.00 84.31 2   A 1 
ATOM 12   O O   . ASP A 1 2   ? -3.134  35.622  36.027  1.00 82.01 2   A 1 
ATOM 13   C CB  . ASP A 1 2   ? -5.034  38.107  36.584  1.00 73.88 2   A 1 
ATOM 14   C CG  . ASP A 1 2   ? -6.452  37.608  36.885  1.00 66.49 2   A 1 
ATOM 15   O OD1 . ASP A 1 2   ? -6.564  36.484  37.436  1.00 61.24 2   A 1 
ATOM 16   O OD2 . ASP A 1 2   ? -7.392  38.342  36.530  1.00 59.11 2   A 1 
ATOM 17   N N   . ALA A 1 3   ? -4.237  35.030  37.892  1.00 78.54 3   A 1 
ATOM 18   C CA  . ALA A 1 3   ? -4.126  33.586  37.682  1.00 83.36 3   A 1 
ATOM 19   C C   . ALA A 1 3   ? -4.738  33.156  36.337  1.00 85.64 3   A 1 
ATOM 20   O O   . ALA A 1 3   ? -4.199  32.279  35.663  1.00 83.88 3   A 1 
ATOM 21   C CB  . ALA A 1 3   ? -4.809  32.868  38.859  1.00 81.32 3   A 1 
ATOM 22   N N   . LEU A 1 4   ? -5.802  33.841  35.905  1.00 85.75 4   A 1 
ATOM 23   C CA  . LEU A 1 4   ? -6.441  33.599  34.614  1.00 85.17 4   A 1 
ATOM 24   C C   . LEU A 1 4   ? -5.508  33.945  33.435  1.00 86.24 4   A 1 
ATOM 25   O O   . LEU A 1 4   ? -5.441  33.189  32.470  1.00 88.25 4   A 1 
ATOM 26   C CB  . LEU A 1 4   ? -7.738  34.429  34.567  1.00 85.76 4   A 1 
ATOM 27   C CG  . LEU A 1 4   ? -8.680  34.043  33.407  1.00 74.30 4   A 1 
ATOM 28   C CD1 . LEU A 1 4   ? -9.295  32.660  33.623  1.00 66.37 4   A 1 
ATOM 29   C CD2 . LEU A 1 4   ? -9.813  35.069  33.314  1.00 71.36 4   A 1 
ATOM 30   N N   . VAL A 1 5   ? -4.743  35.023  33.533  1.00 86.49 5   A 1 
ATOM 31   C CA  . VAL A 1 5   ? -3.759  35.439  32.513  1.00 84.74 5   A 1 
ATOM 32   C C   . VAL A 1 5   ? -2.604  34.445  32.435  1.00 86.49 5   A 1 
ATOM 33   O O   . VAL A 1 5   ? -2.122  34.132  31.345  1.00 87.26 5   A 1 
ATOM 34   C CB  . VAL A 1 5   ? -3.252  36.863  32.810  1.00 82.62 5   A 1 
ATOM 35   C CG1 . VAL A 1 5   ? -2.158  37.312  31.829  1.00 76.93 5   A 1 
ATOM 36   C CG2 . VAL A 1 5   ? -4.390  37.885  32.738  1.00 77.30 5   A 1 
ATOM 37   N N   . ILE A 1 6   ? -2.161  33.890  33.567  1.00 86.26 6   A 1 
ATOM 38   C CA  . ILE A 1 6   ? -1.125  32.847  33.592  1.00 83.27 6   A 1 
ATOM 39   C C   . ILE A 1 6   ? -1.623  31.589  32.872  1.00 84.23 6   A 1 
ATOM 40   O O   . ILE A 1 6   ? -0.940  31.089  31.981  1.00 86.52 6   A 1 
ATOM 41   C CB  . ILE A 1 6   ? -0.673  32.536  35.042  1.00 84.14 6   A 1 
ATOM 42   C CG1 . ILE A 1 6   ? -0.034  33.779  35.694  1.00 82.64 6   A 1 
ATOM 43   C CG2 . ILE A 1 6   ? 0.323   31.361  35.046  1.00 81.47 6   A 1 
ATOM 44   C CD1 . ILE A 1 6   ? 0.244   33.639  37.202  1.00 75.15 6   A 1 
ATOM 45   N N   . ILE A 1 7   ? -2.818  31.107  33.203  1.00 89.39 7   A 1 
ATOM 46   C CA  . ILE A 1 7   ? -3.428  29.926  32.571  1.00 86.85 7   A 1 
ATOM 47   C C   . ILE A 1 7   ? -3.578  30.145  31.062  1.00 87.66 7   A 1 
ATOM 48   O O   . ILE A 1 7   ? -3.177  29.288  30.276  1.00 89.97 7   A 1 
ATOM 49   C CB  . ILE A 1 7   ? -4.777  29.592  33.248  1.00 88.04 7   A 1 
ATOM 50   C CG1 . ILE A 1 7   ? -4.543  29.101  34.695  1.00 86.39 7   A 1 
ATOM 51   C CG2 . ILE A 1 7   ? -5.550  28.524  32.452  1.00 84.29 7   A 1 
ATOM 52   C CD1 . ILE A 1 7   ? -5.814  29.077  35.558  1.00 76.64 7   A 1 
ATOM 53   N N   . GLN A 1 8   ? -4.085  31.298  30.639  1.00 92.69 8   A 1 
ATOM 54   C CA  . GLN A 1 8   ? -4.232  31.647  29.227  1.00 89.54 8   A 1 
ATOM 55   C C   . GLN A 1 8   ? -2.887  31.593  28.483  1.00 90.08 8   A 1 
ATOM 56   O O   . GLN A 1 8   ? -2.790  30.959  27.431  1.00 92.74 8   A 1 
ATOM 57   C CB  . GLN A 1 8   ? -4.865  33.044  29.127  1.00 91.00 8   A 1 
ATOM 58   C CG  . GLN A 1 8   ? -5.072  33.480  27.666  1.00 84.53 8   A 1 
ATOM 59   C CD  . GLN A 1 8   ? -5.641  34.888  27.538  1.00 78.53 8   A 1 
ATOM 60   O OE1 . GLN A 1 8   ? -5.992  35.554  28.498  1.00 72.08 8   A 1 
ATOM 61   N NE2 . GLN A 1 8   ? -5.723  35.407  26.336  1.00 69.71 8   A 1 
ATOM 62   N N   . ASN A 1 9   ? -1.838  32.216  29.034  1.00 92.17 9   A 1 
ATOM 63   C CA  . ASN A 1 9   ? -0.516  32.225  28.404  1.00 90.14 9   A 1 
ATOM 64   C C   . ASN A 1 9   ? 0.105   30.821  28.319  1.00 91.00 9   A 1 
ATOM 65   O O   . ASN A 1 9   ? 0.734   30.488  27.315  1.00 92.79 9   A 1 
ATOM 66   C CB  . ASN A 1 9   ? 0.397   33.191  29.172  1.00 90.69 9   A 1 
ATOM 67   C CG  . ASN A 1 9   ? 0.040   34.654  28.951  1.00 89.56 9   A 1 
ATOM 68   O OD1 . ASN A 1 9   ? -0.582  35.044  27.989  1.00 82.31 9   A 1 
ATOM 69   N ND2 . ASN A 1 9   ? 0.466   35.517  29.838  1.00 82.97 9   A 1 
ATOM 70   N N   . VAL A 1 10  ? -0.096  29.979  29.339  1.00 90.58 10  A 1 
ATOM 71   C CA  . VAL A 1 10  ? 0.345   28.576  29.313  1.00 87.93 10  A 1 
ATOM 72   C C   . VAL A 1 10  ? -0.393  27.797  28.217  1.00 89.11 10  A 1 
ATOM 73   O O   . VAL A 1 10  ? 0.261   27.124  27.432  1.00 91.04 10  A 1 
ATOM 74   C CB  . VAL A 1 10  ? 0.161   27.910  30.693  1.00 88.54 10  A 1 
ATOM 75   C CG1 . VAL A 1 10  ? 0.394   26.391  30.649  1.00 86.07 10  A 1 
ATOM 76   C CG2 . VAL A 1 10  ? 1.163   28.485  31.705  1.00 86.32 10  A 1 
ATOM 77   N N   . LEU A 1 11  ? -1.705  27.940  28.101  1.00 91.72 11  A 1 
ATOM 78   C CA  . LEU A 1 11  ? -2.493  27.263  27.059  1.00 89.72 11  A 1 
ATOM 79   C C   . LEU A 1 11  ? -2.076  27.703  25.648  1.00 89.71 11  A 1 
ATOM 80   O O   . LEU A 1 11  ? -1.908  26.856  24.769  1.00 92.73 11  A 1 
ATOM 81   C CB  . LEU A 1 11  ? -3.990  27.535  27.288  1.00 90.64 11  A 1 
ATOM 82   C CG  . LEU A 1 11  ? -4.595  26.823  28.513  1.00 85.39 11  A 1 
ATOM 83   C CD1 . LEU A 1 11  ? -6.042  27.293  28.708  1.00 79.26 11  A 1 
ATOM 84   C CD2 . LEU A 1 11  ? -4.608  25.298  28.364  1.00 82.28 11  A 1 
ATOM 85   N N   . ILE A 1 12  ? -1.846  28.996  25.438  1.00 93.91 12  A 1 
ATOM 86   C CA  . ILE A 1 12  ? -1.335  29.535  24.169  1.00 92.03 12  A 1 
ATOM 87   C C   . ILE A 1 12  ? 0.058   28.961  23.865  1.00 91.81 12  A 1 
ATOM 88   O O   . ILE A 1 12  ? 0.309   28.516  22.743  1.00 92.41 12  A 1 
ATOM 89   C CB  . ILE A 1 12  ? -1.340  31.082  24.214  1.00 91.98 12  A 1 
ATOM 90   C CG1 . ILE A 1 12  ? -2.791  31.606  24.191  1.00 89.90 12  A 1 
ATOM 91   C CG2 . ILE A 1 12  ? -0.551  31.685  23.028  1.00 88.67 12  A 1 
ATOM 92   C CD1 . ILE A 1 12  ? -2.911  33.116  24.480  1.00 81.46 12  A 1 
ATOM 93   N N   . GLY A 1 13  ? 0.948   28.919  24.846  1.00 93.21 13  A 1 
ATOM 94   C CA  . GLY A 1 13  ? 2.289   28.341  24.688  1.00 91.63 13  A 1 
ATOM 95   C C   . GLY A 1 13  ? 2.256   26.853  24.312  1.00 92.32 13  A 1 
ATOM 96   O O   . GLY A 1 13  ? 2.936   26.443  23.372  1.00 92.35 13  A 1 
ATOM 97   N N   . VAL A 1 14  ? 1.407   26.072  24.977  1.00 94.39 14  A 1 
ATOM 98   C CA  . VAL A 1 14  ? 1.204   24.644  24.665  1.00 92.75 14  A 1 
ATOM 99   C C   . VAL A 1 14  ? 0.648   24.478  23.250  1.00 93.05 14  A 1 
ATOM 100  O O   . VAL A 1 14  ? 1.158   23.653  22.497  1.00 93.25 14  A 1 
ATOM 101  C CB  . VAL A 1 14  ? 0.280   23.975  25.709  1.00 92.57 14  A 1 
ATOM 102  C CG1 . VAL A 1 14  ? -0.128  22.548  25.309  1.00 90.10 14  A 1 
ATOM 103  C CG2 . VAL A 1 14  ? 0.993   23.875  27.065  1.00 89.97 14  A 1 
ATOM 104  N N   . PHE A 1 15  ? -0.336  25.286  22.857  1.00 94.90 15  A 1 
ATOM 105  C CA  . PHE A 1 15  ? -0.895  25.252  21.506  1.00 92.50 15  A 1 
ATOM 106  C C   . PHE A 1 15  ? 0.184   25.490  20.441  1.00 92.56 15  A 1 
ATOM 107  O O   . PHE A 1 15  ? 0.329   24.676  19.527  1.00 93.08 15  A 1 
ATOM 108  C CB  . PHE A 1 15  ? -2.024  26.282  21.407  1.00 92.50 15  A 1 
ATOM 109  C CG  . PHE A 1 15  ? -2.584  26.422  20.001  1.00 92.72 15  A 1 
ATOM 110  C CD1 . PHE A 1 15  ? -2.127  27.449  19.154  1.00 86.37 15  A 1 
ATOM 111  C CD2 . PHE A 1 15  ? -3.530  25.492  19.536  1.00 88.20 15  A 1 
ATOM 112  C CE1 . PHE A 1 15  ? -2.631  27.557  17.849  1.00 86.16 15  A 1 
ATOM 113  C CE2 . PHE A 1 15  ? -4.031  25.599  18.229  1.00 85.46 15  A 1 
ATOM 114  C CZ  . PHE A 1 15  ? -3.592  26.631  17.383  1.00 87.02 15  A 1 
ATOM 115  N N   . PHE A 1 16  ? 0.992   26.539  20.562  1.00 95.05 16  A 1 
ATOM 116  C CA  . PHE A 1 16  ? 2.060   26.819  19.610  1.00 93.49 16  A 1 
ATOM 117  C C   . PHE A 1 16  ? 3.154   25.746  19.597  1.00 93.36 16  A 1 
ATOM 118  O O   . PHE A 1 16  ? 3.682   25.446  18.530  1.00 93.23 16  A 1 
ATOM 119  C CB  . PHE A 1 16  ? 2.679   28.199  19.878  1.00 92.44 16  A 1 
ATOM 120  C CG  . PHE A 1 16  ? 1.859   29.346  19.329  1.00 90.09 16  A 1 
ATOM 121  C CD1 . PHE A 1 16  ? 1.683   29.472  17.931  1.00 84.90 16  A 1 
ATOM 122  C CD2 . PHE A 1 16  ? 1.283   30.296  20.185  1.00 86.37 16  A 1 
ATOM 123  C CE1 . PHE A 1 16  ? 0.925   30.536  17.409  1.00 83.52 16  A 1 
ATOM 124  C CE2 . PHE A 1 16  ? 0.530   31.353  19.666  1.00 82.44 16  A 1 
ATOM 125  C CZ  . PHE A 1 16  ? 0.345   31.478  18.278  1.00 85.10 16  A 1 
ATOM 126  N N   . LEU A 1 17  ? 3.456   25.145  20.745  1.00 94.77 17  A 1 
ATOM 127  C CA  . LEU A 1 17  ? 4.419   24.042  20.826  1.00 92.83 17  A 1 
ATOM 128  C C   . LEU A 1 17  ? 3.909   22.799  20.082  1.00 92.19 17  A 1 
ATOM 129  O O   . LEU A 1 17  ? 4.659   22.210  19.310  1.00 92.16 17  A 1 
ATOM 130  C CB  . LEU A 1 17  ? 4.750   23.787  22.305  1.00 93.22 17  A 1 
ATOM 131  C CG  . LEU A 1 17  ? 5.883   22.769  22.523  1.00 83.79 17  A 1 
ATOM 132  C CD1 . LEU A 1 17  ? 6.660   23.131  23.804  1.00 78.76 17  A 1 
ATOM 133  C CD2 . LEU A 1 17  ? 5.372   21.333  22.685  1.00 80.70 17  A 1 
ATOM 134  N N   . VAL A 1 18  ? 2.635   22.436  20.254  1.00 93.96 18  A 1 
ATOM 135  C CA  . VAL A 1 18  ? 2.017   21.289  19.563  1.00 91.56 18  A 1 
ATOM 136  C C   . VAL A 1 18  ? 1.932   21.537  18.058  1.00 91.23 18  A 1 
ATOM 137  O O   . VAL A 1 18  ? 2.377   20.701  17.276  1.00 90.88 18  A 1 
ATOM 138  C CB  . VAL A 1 18  ? 0.630   20.972  20.164  1.00 90.90 18  A 1 
ATOM 139  C CG1 . VAL A 1 18  ? -0.129  19.912  19.361  1.00 88.31 18  A 1 
ATOM 140  C CG2 . VAL A 1 18  ? 0.777   20.440  21.597  1.00 88.68 18  A 1 
ATOM 141  N N   . VAL A 1 19  ? 1.426   22.697  17.638  1.00 93.46 19  A 1 
ATOM 142  C CA  . VAL A 1 19  ? 1.315   23.059  16.217  1.00 92.18 19  A 1 
ATOM 143  C C   . VAL A 1 19  ? 2.695   23.156  15.566  1.00 92.01 19  A 1 
ATOM 144  O O   . VAL A 1 19  ? 2.910   22.615  14.484  1.00 91.54 19  A 1 
ATOM 145  C CB  . VAL A 1 19  ? 0.523   24.369  16.043  1.00 91.17 19  A 1 
ATOM 146  C CG1 . VAL A 1 19  ? 0.522   24.867  14.594  1.00 87.59 19  A 1 
ATOM 147  C CG2 . VAL A 1 19  ? -0.937  24.164  16.451  1.00 87.55 19  A 1 
ATOM 148  N N   . GLY A 1 20  ? 3.661   23.797  16.224  1.00 93.84 20  A 1 
ATOM 149  C CA  . GLY A 1 20  ? 5.032   23.916  15.744  1.00 92.94 20  A 1 
ATOM 150  C C   . GLY A 1 20  ? 5.723   22.557  15.621  1.00 92.29 20  A 1 
ATOM 151  O O   . GLY A 1 20  ? 6.336   22.272  14.591  1.00 91.21 20  A 1 
ATOM 152  N N   . GLY A 1 21  ? 5.565   21.680  16.609  1.00 93.72 21  A 1 
ATOM 153  C CA  . GLY A 1 21  ? 6.069   20.305  16.575  1.00 91.59 21  A 1 
ATOM 154  C C   . GLY A 1 21  ? 5.464   19.481  15.437  1.00 90.96 21  A 1 
ATOM 155  O O   . GLY A 1 21  ? 6.190   18.807  14.714  1.00 89.68 21  A 1 
ATOM 156  N N   . TYR A 1 22  ? 4.157   19.600  15.226  1.00 93.00 22  A 1 
ATOM 157  C CA  . TYR A 1 22  ? 3.472   18.938  14.116  1.00 91.26 22  A 1 
ATOM 158  C C   . TYR A 1 22  ? 3.978   19.410  12.742  1.00 91.51 22  A 1 
ATOM 159  O O   . TYR A 1 22  ? 4.318   18.589  11.886  1.00 90.85 22  A 1 
ATOM 160  C CB  . TYR A 1 22  ? 1.967   19.168  14.272  1.00 89.41 22  A 1 
ATOM 161  C CG  . TYR A 1 22  ? 1.151   18.585  13.151  1.00 85.34 22  A 1 
ATOM 162  C CD1 . TYR A 1 22  ? 0.669   19.413  12.112  1.00 80.24 22  A 1 
ATOM 163  C CD2 . TYR A 1 22  ? 0.877   17.205  13.136  1.00 79.10 22  A 1 
ATOM 164  C CE1 . TYR A 1 22  ? -0.088  18.868  11.075  1.00 75.07 22  A 1 
ATOM 165  C CE2 . TYR A 1 22  ? 0.109   16.651  12.091  1.00 74.60 22  A 1 
ATOM 166  C CZ  . TYR A 1 22  ? -0.374  17.480  11.065  1.00 74.93 22  A 1 
ATOM 167  O OH  . TYR A 1 22  ? -1.123  16.954  10.064  1.00 73.39 22  A 1 
ATOM 168  N N   . ILE A 1 23  ? 4.099   20.723  12.525  1.00 91.33 23  A 1 
ATOM 169  C CA  . ILE A 1 23  ? 4.653   21.294  11.288  1.00 91.14 23  A 1 
ATOM 170  C C   . ILE A 1 23  ? 6.096   20.824  11.078  1.00 91.23 23  A 1 
ATOM 171  O O   . ILE A 1 23  ? 6.458   20.429  9.969   1.00 90.78 23  A 1 
ATOM 172  C CB  . ILE A 1 23  ? 4.545   22.837  11.303  1.00 91.22 23  A 1 
ATOM 173  C CG1 . ILE A 1 23  ? 3.062   23.264  11.198  1.00 89.45 23  A 1 
ATOM 174  C CG2 . ILE A 1 23  ? 5.357   23.470  10.152  1.00 88.83 23  A 1 
ATOM 175  C CD1 . ILE A 1 23  ? 2.826   24.766  11.468  1.00 81.58 23  A 1 
ATOM 176  N N   . TYR A 1 24  ? 6.906   20.818  12.127  1.00 92.81 24  A 1 
ATOM 177  C CA  . TYR A 1 24  ? 8.282   20.322  12.089  1.00 91.70 24  A 1 
ATOM 178  C C   . TYR A 1 24  ? 8.341   18.862  11.620  1.00 91.65 24  A 1 
ATOM 179  O O   . TYR A 1 24  ? 9.062   18.556  10.674  1.00 91.11 24  A 1 
ATOM 180  C CB  . TYR A 1 24  ? 8.930   20.501  13.466  1.00 90.91 24  A 1 
ATOM 181  C CG  . TYR A 1 24  ? 10.295  19.856  13.577  1.00 89.54 24  A 1 
ATOM 182  C CD1 . TYR A 1 24  ? 10.425  18.592  14.183  1.00 85.83 24  A 1 
ATOM 183  C CD2 . TYR A 1 24  ? 11.424  20.505  13.051  1.00 85.49 24  A 1 
ATOM 184  C CE1 . TYR A 1 24  ? 11.695  17.981  14.264  1.00 84.13 24  A 1 
ATOM 185  C CE2 . TYR A 1 24  ? 12.686  19.906  13.129  1.00 83.51 24  A 1 
ATOM 186  C CZ  . TYR A 1 24  ? 12.827  18.642  13.734  1.00 84.55 24  A 1 
ATOM 187  O OH  . TYR A 1 24  ? 14.052  18.056  13.804  1.00 82.65 24  A 1 
ATOM 188  N N   . LEU A 1 25  ? 7.529   17.967  12.197  1.00 91.27 25  A 1 
ATOM 189  C CA  . LEU A 1 25  ? 7.465   16.564  11.785  1.00 90.49 25  A 1 
ATOM 190  C C   . LEU A 1 25  ? 7.085   16.419  10.310  1.00 90.39 25  A 1 
ATOM 191  O O   . LEU A 1 25  ? 7.719   15.640  9.586   1.00 89.48 25  A 1 
ATOM 192  C CB  . LEU A 1 25  ? 6.463   15.796  12.666  1.00 89.65 25  A 1 
ATOM 193  C CG  . LEU A 1 25  ? 6.915   15.562  14.117  1.00 86.40 25  A 1 
ATOM 194  C CD1 . LEU A 1 25  ? 5.773   14.902  14.897  1.00 83.99 25  A 1 
ATOM 195  C CD2 . LEU A 1 25  ? 8.152   14.649  14.205  1.00 83.58 25  A 1 
ATOM 196  N N   . LYS A 1 26  ? 6.120   17.198  9.816   1.00 91.96 26  A 1 
ATOM 197  C CA  . LYS A 1 26  ? 5.746   17.180  8.395   1.00 91.03 26  A 1 
ATOM 198  C C   . LYS A 1 26  ? 6.876   17.642  7.485   1.00 91.30 26  A 1 
ATOM 199  O O   . LYS A 1 26  ? 7.113   17.035  6.455   1.00 89.84 26  A 1 
ATOM 200  C CB  . LYS A 1 26  ? 4.498   18.026  8.145   1.00 89.50 26  A 1 
ATOM 201  C CG  . LYS A 1 26  ? 3.269   17.385  8.797   1.00 85.45 26  A 1 
ATOM 202  C CD  . LYS A 1 26  ? 1.956   17.937  8.248   1.00 83.89 26  A 1 
ATOM 203  C CE  . LYS A 1 26  ? 1.709   17.358  6.865   1.00 81.80 26  A 1 
ATOM 204  N NZ  . LYS A 1 26  ? 0.261   17.323  6.538   1.00 77.35 26  A 1 
ATOM 205  N N   . ILE A 1 27  ? 7.585   18.708  7.847   1.00 90.71 27  A 1 
ATOM 206  C CA  . ILE A 1 27  ? 8.715   19.208  7.072   1.00 90.29 27  A 1 
ATOM 207  C C   . ILE A 1 27  ? 9.818   18.150  6.998   1.00 90.09 27  A 1 
ATOM 208  O O   . ILE A 1 27  ? 10.276  17.831  5.903   1.00 89.40 27  A 1 
ATOM 209  C CB  . ILE A 1 27  ? 9.225   20.556  7.646   1.00 90.74 27  A 1 
ATOM 210  C CG1 . ILE A 1 27  ? 8.180   21.665  7.382   1.00 89.00 27  A 1 
ATOM 211  C CG2 . ILE A 1 27  ? 10.582  20.950  7.016   1.00 88.44 27  A 1 
ATOM 212  C CD1 . ILE A 1 27  ? 8.453   22.969  8.147   1.00 81.98 27  A 1 
ATOM 213  N N   . ILE A 1 28  ? 10.203  17.551  8.125   1.00 90.99 28  A 1 
ATOM 214  C CA  . ILE A 1 28  ? 11.231  16.508  8.158   1.00 89.86 28  A 1 
ATOM 215  C C   . ILE A 1 28  ? 10.786  15.281  7.364   1.00 89.49 28  A 1 
ATOM 216  O O   . ILE A 1 28  ? 11.550  14.796  6.531   1.00 88.48 28  A 1 
ATOM 217  C CB  . ILE A 1 28  ? 11.621  16.164  9.605   1.00 89.04 28  A 1 
ATOM 218  C CG1 . ILE A 1 28  ? 12.238  17.360  10.364  1.00 82.98 28  A 1 
ATOM 219  C CG2 . ILE A 1 28  ? 12.602  14.973  9.647   1.00 82.31 28  A 1 
ATOM 220  C CD1 . ILE A 1 28  ? 13.485  17.982  9.720   1.00 72.91 28  A 1 
ATOM 221  N N   . GLY A 1 29  ? 9.550   14.808  7.527   1.00 89.26 29  A 1 
ATOM 222  C CA  . GLY A 1 29  ? 8.994   13.687  6.759   1.00 87.58 29  A 1 
ATOM 223  C C   . GLY A 1 29  ? 9.064   13.924  5.249   1.00 87.95 29  A 1 
ATOM 224  O O   . GLY A 1 29  ? 9.461   13.041  4.494   1.00 86.80 29  A 1 
ATOM 225  N N   . ARG A 1 30  ? 8.784   15.145  4.803   1.00 89.61 30  A 1 
ATOM 226  C CA  . ARG A 1 30  ? 8.908   15.525  3.388   1.00 88.83 30  A 1 
ATOM 227  C C   . ARG A 1 30  ? 10.349  15.577  2.898   1.00 89.92 30  A 1 
ATOM 228  O O   . ARG A 1 30  ? 10.588  15.211  1.753   1.00 88.41 30  A 1 
ATOM 229  C CB  . ARG A 1 30  ? 8.227   16.880  3.150   1.00 87.49 30  A 1 
ATOM 230  C CG  . ARG A 1 30  ? 6.701   16.775  3.232   1.00 82.83 30  A 1 
ATOM 231  C CD  . ARG A 1 30  ? 6.026   18.122  2.968   1.00 80.40 30  A 1 
ATOM 232  N NE  . ARG A 1 30  ? 6.151   18.527  1.554   1.00 77.98 30  A 1 
ATOM 233  C CZ  . ARG A 1 30  ? 5.436   18.080  0.540   1.00 73.83 30  A 1 
ATOM 234  N NH1 . ARG A 1 30  ? 4.487   17.193  0.682   1.00 66.69 30  A 1 
ATOM 235  N NH2 . ARG A 1 30  ? 5.668   18.497  -0.666  1.00 66.29 30  A 1 
ATOM 236  N N   . LEU A 1 31  ? 11.288  16.004  3.709   1.00 89.40 31  A 1 
ATOM 237  C CA  . LEU A 1 31  ? 12.706  16.070  3.343   1.00 89.23 31  A 1 
ATOM 238  C C   . LEU A 1 31  ? 13.333  14.676  3.182   1.00 89.38 31  A 1 
ATOM 239  O O   . LEU A 1 31  ? 14.216  14.504  2.344   1.00 88.26 31  A 1 
ATOM 240  C CB  . LEU A 1 31  ? 13.475  16.878  4.408   1.00 90.05 31  A 1 
ATOM 241  C CG  . LEU A 1 31  ? 13.192  18.390  4.396   1.00 87.57 31  A 1 
ATOM 242  C CD1 . LEU A 1 31  ? 13.871  19.036  5.601   1.00 84.28 31  A 1 
ATOM 243  C CD2 . LEU A 1 31  ? 13.718  19.067  3.131   1.00 84.13 31  A 1 
ATOM 244  N N   . VAL A 1 32  ? 12.875  13.689  3.956   1.00 89.48 32  A 1 
ATOM 245  C CA  . VAL A 1 32  ? 13.391  12.320  3.898   1.00 88.90 32  A 1 
ATOM 246  C C   . VAL A 1 32  ? 12.615  11.415  2.940   1.00 89.71 32  A 1 
ATOM 247  O O   . VAL A 1 32  ? 13.075  10.313  2.662   1.00 88.09 32  A 1 
ATOM 248  C CB  . VAL A 1 32  ? 13.472  11.678  5.297   1.00 86.68 32  A 1 
ATOM 249  C CG1 . VAL A 1 32  ? 14.353  12.508  6.240   1.00 78.02 32  A 1 
ATOM 250  C CG2 . VAL A 1 32  ? 12.099  11.465  5.935   1.00 79.78 32  A 1 
ATOM 251  N N   . HIS A 1 33  ? 11.482  11.867  2.411   1.00 89.70 33  A 1 
ATOM 252  C CA  . HIS A 1 33  ? 10.668  11.083  1.488   1.00 89.99 33  A 1 
ATOM 253  C C   . HIS A 1 33  ? 11.455  10.666  0.247   1.00 89.94 33  A 1 
ATOM 254  O O   . HIS A 1 33  ? 12.136  11.475  -0.394  1.00 89.45 33  A 1 
ATOM 255  C CB  . HIS A 1 33  ? 9.409   11.852  1.092   1.00 89.39 33  A 1 
ATOM 256  C CG  . HIS A 1 33  ? 8.565   11.115  0.084   1.00 87.95 33  A 1 
ATOM 257  N ND1 . HIS A 1 33  ? 7.757   10.019  0.319   1.00 80.91 33  A 1 
ATOM 258  C CD2 . HIS A 1 33  ? 8.457   11.407  -1.254  1.00 80.42 33  A 1 
ATOM 259  C CE1 . HIS A 1 33  ? 7.176   9.676   -0.842  1.00 81.61 33  A 1 
ATOM 260  N NE2 . HIS A 1 33  ? 7.576   10.489  -1.830  1.00 82.50 33  A 1 
ATOM 261  N N   . TYR A 1 34  ? 11.321  9.393   -0.118  1.00 89.93 34  A 1 
ATOM 262  C CA  . TYR A 1 34  ? 11.836  8.870   -1.368  1.00 89.61 34  A 1 
ATOM 263  C C   . TYR A 1 34  ? 10.745  8.910   -2.441  1.00 90.46 34  A 1 
ATOM 264  O O   . TYR A 1 34  ? 9.727   8.225   -2.324  1.00 89.24 34  A 1 
ATOM 265  C CB  . TYR A 1 34  ? 12.375  7.452   -1.157  1.00 88.77 34  A 1 
ATOM 266  C CG  . TYR A 1 34  ? 12.833  6.810   -2.442  1.00 88.43 34  A 1 
ATOM 267  C CD1 . TYR A 1 34  ? 12.054  5.792   -3.042  1.00 84.52 34  A 1 
ATOM 268  C CD2 . TYR A 1 34  ? 14.000  7.262   -3.092  1.00 84.93 34  A 1 
ATOM 269  C CE1 . TYR A 1 34  ? 12.455  5.223   -4.260  1.00 82.08 34  A 1 
ATOM 270  C CE2 . TYR A 1 34  ? 14.399  6.698   -4.311  1.00 81.90 34  A 1 
ATOM 271  C CZ  . TYR A 1 34  ? 13.628  5.676   -4.897  1.00 82.73 34  A 1 
ATOM 272  O OH  . TYR A 1 34  ? 14.012  5.129   -6.080  1.00 81.55 34  A 1 
ATOM 273  N N   . ASN A 1 35  ? 10.970  9.676   -3.510  1.00 90.29 35  A 1 
ATOM 274  C CA  . ASN A 1 35  ? 10.094  9.624   -4.676  1.00 89.98 35  A 1 
ATOM 275  C C   . ASN A 1 35  ? 10.388  8.345   -5.476  1.00 90.39 35  A 1 
ATOM 276  O O   . ASN A 1 35  ? 11.393  8.289   -6.185  1.00 88.44 35  A 1 
ATOM 277  C CB  . ASN A 1 35  ? 10.256  10.900  -5.512  1.00 88.37 35  A 1 
ATOM 278  C CG  . ASN A 1 35  ? 9.311   10.922  -6.705  1.00 85.56 35  A 1 
ATOM 279  O OD1 . ASN A 1 35  ? 8.483   10.049  -6.915  1.00 79.89 35  A 1 
ATOM 280  N ND2 . ASN A 1 35  ? 9.382   11.931  -7.527  1.00 77.30 35  A 1 
ATOM 281  N N   . ALA A 1 36  ? 9.518   7.351   -5.363  1.00 89.78 36  A 1 
ATOM 282  C CA  . ALA A 1 36  ? 9.644   6.075   -6.049  1.00 88.98 36  A 1 
ATOM 283  C C   . ALA A 1 36  ? 9.345   6.154   -7.551  1.00 89.82 36  A 1 
ATOM 284  O O   . ALA A 1 36  ? 9.663   5.224   -8.281  1.00 87.10 36  A 1 
ATOM 285  C CB  . ALA A 1 36  ? 8.727   5.069   -5.351  1.00 87.01 36  A 1 
ATOM 286  N N   . ASN A 1 37  ? 8.741   7.232   -8.044  1.00 90.67 37  A 1 
ATOM 287  C CA  . ASN A 1 37  ? 8.278   7.304   -9.419  1.00 89.47 37  A 1 
ATOM 288  C C   . ASN A 1 37  ? 9.440   7.483   -10.400 1.00 90.02 37  A 1 
ATOM 289  O O   . ASN A 1 37  ? 10.043  8.559   -10.489 1.00 87.44 37  A 1 
ATOM 290  C CB  . ASN A 1 37  ? 7.221   8.406   -9.559  1.00 87.43 37  A 1 
ATOM 291  C CG  . ASN A 1 37  ? 5.980   8.139   -8.727  1.00 84.79 37  A 1 
ATOM 292  O OD1 . ASN A 1 37  ? 5.631   7.008   -8.421  1.00 78.65 37  A 1 
ATOM 293  N ND2 . ASN A 1 37  ? 5.252   9.151   -8.341  1.00 77.01 37  A 1 
ATOM 294  N N   . THR A 1 38  ? 9.722   6.430   -11.181 1.00 87.90 38  A 1 
ATOM 295  C CA  . THR A 1 38  ? 10.586  6.542   -12.360 1.00 84.66 38  A 1 
ATOM 296  C C   . THR A 1 38  ? 9.831   7.191   -13.520 1.00 86.09 38  A 1 
ATOM 297  O O   . THR A 1 38  ? 8.602   7.087   -13.588 1.00 86.02 38  A 1 
ATOM 298  C CB  . THR A 1 38  ? 11.156  5.180   -12.782 1.00 83.98 38  A 1 
ATOM 299  O OG1 . THR A 1 38  ? 10.127  4.257   -13.049 1.00 81.90 38  A 1 
ATOM 300  C CG2 . THR A 1 38  ? 12.055  4.595   -11.694 1.00 80.20 38  A 1 
ATOM 301  N N   . PRO A 1 39  ? 10.519  7.830   -14.477 1.00 83.38 39  A 1 
ATOM 302  C CA  . PRO A 1 39  ? 9.879   8.287   -15.704 1.00 81.37 39  A 1 
ATOM 303  C C   . PRO A 1 39  ? 9.168   7.136   -16.419 1.00 81.67 39  A 1 
ATOM 304  O O   . PRO A 1 39  ? 9.715   6.040   -16.526 1.00 78.36 39  A 1 
ATOM 305  C CB  . PRO A 1 39  ? 10.997  8.883   -16.561 1.00 79.17 39  A 1 
ATOM 306  C CG  . PRO A 1 39  ? 12.060  9.273   -15.541 1.00 77.93 39  A 1 
ATOM 307  C CD  . PRO A 1 39  ? 11.928  8.183   -14.472 1.00 83.09 39  A 1 
ATOM 308  N N   . VAL A 1 40  ? 7.960   7.386   -16.936 1.00 87.57 40  A 1 
ATOM 309  C CA  . VAL A 1 40  ? 7.226   6.397   -17.724 1.00 86.60 40  A 1 
ATOM 310  C C   . VAL A 1 40  ? 8.021   5.996   -18.968 1.00 87.98 40  A 1 
ATOM 311  O O   . VAL A 1 40  ? 8.631   6.838   -19.638 1.00 83.25 40  A 1 
ATOM 312  C CB  . VAL A 1 40  ? 5.808   6.861   -18.111 1.00 81.79 40  A 1 
ATOM 313  C CG1 . VAL A 1 40  ? 4.938   6.999   -16.869 1.00 75.53 40  A 1 
ATOM 314  C CG2 . VAL A 1 40  ? 5.791   8.186   -18.890 1.00 77.66 40  A 1 
ATOM 315  N N   . SER A 1 41  ? 8.014   4.701   -19.277 1.00 87.02 41  A 1 
ATOM 316  C CA  . SER A 1 41  ? 8.736   4.142   -20.413 1.00 85.24 41  A 1 
ATOM 317  C C   . SER A 1 41  ? 7.919   4.255   -21.696 1.00 87.84 41  A 1 
ATOM 318  O O   . SER A 1 41  ? 6.690   4.192   -21.681 1.00 85.91 41  A 1 
ATOM 319  C CB  . SER A 1 41  ? 9.113   2.693   -20.135 1.00 79.14 41  A 1 
ATOM 320  O OG  . SER A 1 41  ? 9.963   2.682   -19.004 1.00 70.96 41  A 1 
ATOM 321  N N   . LYS A 1 42  ? 8.615   4.359   -22.820 1.00 89.51 42  A 1 
ATOM 322  C CA  . LYS A 1 42  ? 8.005   4.036   -24.114 1.00 89.01 42  A 1 
ATOM 323  C C   . LYS A 1 42  ? 7.925   2.514   -24.257 1.00 90.59 42  A 1 
ATOM 324  O O   . LYS A 1 42  ? 8.777   1.834   -23.684 1.00 88.94 42  A 1 
ATOM 325  C CB  . LYS A 1 42  ? 8.808   4.655   -25.261 1.00 87.04 42  A 1 
ATOM 326  C CG  . LYS A 1 42  ? 8.731   6.187   -25.239 1.00 82.12 42  A 1 
ATOM 327  C CD  . LYS A 1 42  ? 9.480   6.773   -26.438 1.00 75.86 42  A 1 
ATOM 328  C CE  . LYS A 1 42  ? 9.407   8.303   -26.394 1.00 71.15 42  A 1 
ATOM 329  N NZ  . LYS A 1 42  ? 10.123  8.912   -27.539 1.00 60.70 42  A 1 
ATOM 330  N N   . PRO A 1 43  ? 6.962   1.967   -25.018 1.00 91.78 43  A 1 
ATOM 331  C CA  . PRO A 1 43  ? 6.920   0.541   -25.314 1.00 91.25 43  A 1 
ATOM 332  C C   . PRO A 1 43  ? 8.248   0.053   -25.900 1.00 92.17 43  A 1 
ATOM 333  O O   . PRO A 1 43  ? 8.741   0.634   -26.874 1.00 89.90 43  A 1 
ATOM 334  C CB  . PRO A 1 43  ? 5.752   0.337   -26.277 1.00 89.26 43  A 1 
ATOM 335  C CG  . PRO A 1 43  ? 4.833   1.522   -25.964 1.00 87.04 43  A 1 
ATOM 336  C CD  . PRO A 1 43  ? 5.820   2.639   -25.614 1.00 89.71 43  A 1 
ATOM 337  N N   . ASP A 1 44  ? 8.816   -1.001  -25.310 1.00 93.10 44  A 1 
ATOM 338  C CA  . ASP A 1 44  ? 10.017  -1.666  -25.795 1.00 92.98 44  A 1 
ATOM 339  C C   . ASP A 1 44  ? 9.608   -2.849  -26.691 1.00 93.78 44  A 1 
ATOM 340  O O   . ASP A 1 44  ? 8.987   -3.791  -26.202 1.00 92.91 44  A 1 
ATOM 341  C CB  . ASP A 1 44  ? 10.888  -2.106  -24.602 1.00 91.71 44  A 1 
ATOM 342  C CG  . ASP A 1 44  ? 12.194  -2.805  -25.010 1.00 91.15 44  A 1 
ATOM 343  O OD1 . ASP A 1 44  ? 12.387  -3.101  -26.211 1.00 87.84 44  A 1 
ATOM 344  O OD2 . ASP A 1 44  ? 13.021  -3.054  -24.103 1.00 86.77 44  A 1 
ATOM 345  N N   . PRO A 1 45  ? 9.943   -2.841  -27.999 1.00 92.84 45  A 1 
ATOM 346  C CA  . PRO A 1 45  ? 9.560   -3.915  -28.914 1.00 92.23 45  A 1 
ATOM 347  C C   . PRO A 1 45  ? 10.235  -5.257  -28.617 1.00 92.50 45  A 1 
ATOM 348  O O   . PRO A 1 45  ? 9.806   -6.273  -29.153 1.00 89.71 45  A 1 
ATOM 349  C CB  . PRO A 1 45  ? 9.944   -3.391  -30.306 1.00 92.08 45  A 1 
ATOM 350  C CG  . PRO A 1 45  ? 11.121  -2.467  -30.021 1.00 91.60 45  A 1 
ATOM 351  C CD  . PRO A 1 45  ? 10.730  -1.829  -28.680 1.00 93.90 45  A 1 
ATOM 352  N N   . ASN A 1 46  ? 11.267  -5.286  -27.758 1.00 94.44 46  A 1 
ATOM 353  C CA  . ASN A 1 46  ? 11.992  -6.507  -27.404 1.00 93.77 46  A 1 
ATOM 354  C C   . ASN A 1 46  ? 11.388  -7.231  -26.183 1.00 94.08 46  A 1 
ATOM 355  O O   . ASN A 1 46  ? 11.793  -8.352  -25.895 1.00 91.87 46  A 1 
ATOM 356  C CB  . ASN A 1 46  ? 13.465  -6.177  -27.143 1.00 92.67 46  A 1 
ATOM 357  C CG  . ASN A 1 46  ? 14.098  -5.422  -28.288 1.00 89.92 46  A 1 
ATOM 358  O OD1 . ASN A 1 46  ? 14.280  -5.915  -29.390 1.00 81.93 46  A 1 
ATOM 359  N ND2 . ASN A 1 46  ? 14.440  -4.173  -28.068 1.00 82.37 46  A 1 
ATOM 360  N N   . VAL A 1 47  ? 10.462  -6.616  -25.480 1.00 93.95 47  A 1 
ATOM 361  C CA  . VAL A 1 47  ? 9.764   -7.282  -24.377 1.00 93.87 47  A 1 
ATOM 362  C C   . VAL A 1 47  ? 8.821   -8.329  -24.958 1.00 93.79 47  A 1 
ATOM 363  O O   . VAL A 1 47  ? 7.932   -8.007  -25.751 1.00 92.04 47  A 1 
ATOM 364  C CB  . VAL A 1 47  ? 9.022   -6.299  -23.468 1.00 93.13 47  A 1 
ATOM 365  C CG1 . VAL A 1 47  ? 8.236   -7.012  -22.363 1.00 89.34 47  A 1 
ATOM 366  C CG2 . VAL A 1 47  ? 10.022  -5.358  -22.775 1.00 90.12 47  A 1 
ATOM 367  N N   . ASN A 1 48  ? 9.029   -9.583  -24.547 1.00 94.27 48  A 1 
ATOM 368  C CA  . ASN A 1 48  ? 8.194   -10.698 -24.952 1.00 93.96 48  A 1 
ATOM 369  C C   . ASN A 1 48  ? 8.267   -11.802 -23.893 1.00 93.98 48  A 1 
ATOM 370  O O   . ASN A 1 48  ? 9.108   -12.695 -23.974 1.00 91.58 48  A 1 
ATOM 371  C CB  . ASN A 1 48  ? 8.637   -11.203 -26.333 1.00 91.77 48  A 1 
ATOM 372  C CG  . ASN A 1 48  ? 7.712   -12.279 -26.844 1.00 89.37 48  A 1 
ATOM 373  O OD1 . ASN A 1 48  ? 6.501   -12.193 -26.740 1.00 83.07 48  A 1 
ATOM 374  N ND2 . ASN A 1 48  ? 8.238   -13.313 -27.447 1.00 82.22 48  A 1 
ATOM 375  N N   . ILE A 1 49  ? 7.408   -11.713 -22.900 1.00 94.08 49  A 1 
ATOM 376  C CA  . ILE A 1 49  ? 7.287   -12.675 -21.810 1.00 92.99 49  A 1 
ATOM 377  C C   . ILE A 1 49  ? 5.871   -13.239 -21.766 1.00 93.55 49  A 1 
ATOM 378  O O   . ILE A 1 49  ? 4.899   -12.534 -22.038 1.00 91.52 49  A 1 
ATOM 379  C CB  . ILE A 1 49  ? 7.716   -12.065 -20.457 1.00 90.25 49  A 1 
ATOM 380  C CG1 . ILE A 1 49  ? 6.827   -10.869 -20.077 1.00 80.63 49  A 1 
ATOM 381  C CG2 . ILE A 1 49  ? 9.210   -11.670 -20.489 1.00 76.34 49  A 1 
ATOM 382  C CD1 . ILE A 1 49  ? 7.050   -10.436 -18.637 1.00 74.46 49  A 1 
ATOM 383  N N   . ASP A 1 50  ? 5.764   -14.505 -21.414 1.00 90.31 50  A 1 
ATOM 384  C CA  . ASP A 1 50  ? 4.504   -15.235 -21.289 1.00 90.18 50  A 1 
ATOM 385  C C   . ASP A 1 50  ? 4.052   -15.409 -19.829 1.00 92.38 50  A 1 
ATOM 386  O O   . ASP A 1 50  ? 2.926   -15.811 -19.564 1.00 90.27 50  A 1 
ATOM 387  C CB  . ASP A 1 50  ? 4.643   -16.595 -22.001 1.00 86.67 50  A 1 
ATOM 388  C CG  . ASP A 1 50  ? 5.741   -17.504 -21.427 1.00 83.52 50  A 1 
ATOM 389  O OD1 . ASP A 1 50  ? 6.509   -17.050 -20.544 1.00 76.55 50  A 1 
ATOM 390  O OD2 . ASP A 1 50  ? 5.833   -18.650 -21.922 1.00 77.20 50  A 1 
ATOM 391  N N   . HIS A 1 51  ? 4.922   -15.068 -18.868 1.00 92.86 51  A 1 
ATOM 392  C CA  . HIS A 1 51  ? 4.609   -15.101 -17.442 1.00 93.93 51  A 1 
ATOM 393  C C   . HIS A 1 51  ? 5.277   -13.951 -16.693 1.00 94.72 51  A 1 
ATOM 394  O O   . HIS A 1 51  ? 6.304   -13.427 -17.121 1.00 93.45 51  A 1 
ATOM 395  C CB  . HIS A 1 51  ? 4.996   -16.466 -16.851 1.00 91.56 51  A 1 
ATOM 396  C CG  . HIS A 1 51  ? 6.470   -16.756 -16.905 1.00 89.29 51  A 1 
ATOM 397  N ND1 . HIS A 1 51  ? 7.158   -17.238 -17.989 1.00 77.45 51  A 1 
ATOM 398  C CD2 . HIS A 1 51  ? 7.389   -16.585 -15.896 1.00 78.39 51  A 1 
ATOM 399  C CE1 . HIS A 1 51  ? 8.455   -17.336 -17.653 1.00 76.18 51  A 1 
ATOM 400  N NE2 . HIS A 1 51  ? 8.642   -16.955 -16.382 1.00 78.65 51  A 1 
ATOM 401  N N   . VAL A 1 52  ? 4.715   -13.592 -15.559 1.00 95.33 52  A 1 
ATOM 402  C CA  . VAL A 1 52  ? 5.277   -12.609 -14.631 1.00 95.89 52  A 1 
ATOM 403  C C   . VAL A 1 52  ? 5.258   -13.200 -13.224 1.00 96.32 52  A 1 
ATOM 404  O O   . VAL A 1 52  ? 4.234   -13.700 -12.766 1.00 96.09 52  A 1 
ATOM 405  C CB  . VAL A 1 52  ? 4.506   -11.274 -14.661 1.00 95.69 52  A 1 
ATOM 406  C CG1 . VAL A 1 52  ? 5.087   -10.251 -13.681 1.00 93.11 52  A 1 
ATOM 407  C CG2 . VAL A 1 52  ? 4.541   -10.626 -16.050 1.00 93.07 52  A 1 
ATOM 408  N N   . SER A 1 53  ? 6.397   -13.106 -12.540 1.00 97.42 53  A 1 
ATOM 409  C CA  . SER A 1 53  ? 6.549   -13.499 -11.148 1.00 97.44 53  A 1 
ATOM 410  C C   . SER A 1 53  ? 6.391   -12.293 -10.223 1.00 97.61 53  A 1 
ATOM 411  O O   . SER A 1 53  ? 7.127   -11.303 -10.333 1.00 97.33 53  A 1 
ATOM 412  C CB  . SER A 1 53  ? 7.897   -14.183 -10.931 1.00 96.61 53  A 1 
ATOM 413  O OG  . SER A 1 53  ? 7.959   -15.383 -11.682 1.00 87.91 53  A 1 
ATOM 414  N N   . PHE A 1 54  ? 5.455   -12.393 -9.296  1.00 97.89 54  A 1 
ATOM 415  C CA  . PHE A 1 54  ? 5.115   -11.355 -8.329  1.00 97.99 54  A 1 
ATOM 416  C C   . PHE A 1 54  ? 5.516   -11.761 -6.913  1.00 98.02 54  A 1 
ATOM 417  O O   . PHE A 1 54  ? 5.424   -12.928 -6.546  1.00 97.43 54  A 1 
ATOM 418  C CB  . PHE A 1 54  ? 3.605   -11.079 -8.362  1.00 97.53 54  A 1 
ATOM 419  C CG  . PHE A 1 54  ? 3.081   -10.645 -9.715  1.00 97.81 54  A 1 
ATOM 420  C CD1 . PHE A 1 54  ? 3.067   -9.279  -10.054 1.00 96.74 54  A 1 
ATOM 421  C CD2 . PHE A 1 54  ? 2.608   -11.600 -10.635 1.00 96.93 54  A 1 
ATOM 422  C CE1 . PHE A 1 54  ? 2.577   -8.873  -11.304 1.00 96.10 54  A 1 
ATOM 423  C CE2 . PHE A 1 54  ? 2.125   -11.193 -11.883 1.00 96.17 54  A 1 
ATOM 424  C CZ  . PHE A 1 54  ? 2.106   -9.828  -12.220 1.00 96.64 54  A 1 
ATOM 425  N N   . LEU A 1 55  ? 5.864   -10.780 -6.107  1.00 97.94 55  A 1 
ATOM 426  C CA  . LEU A 1 55  ? 5.897   -10.868 -4.651  1.00 97.91 55  A 1 
ATOM 427  C C   . LEU A 1 55  ? 5.123   -9.676  -4.075  1.00 98.11 55  A 1 
ATOM 428  O O   . LEU A 1 55  ? 5.378   -8.542  -4.465  1.00 97.79 55  A 1 
ATOM 429  C CB  . LEU A 1 55  ? 7.354   -10.880 -4.163  1.00 97.79 55  A 1 
ATOM 430  C CG  . LEU A 1 55  ? 7.535   -10.828 -2.629  1.00 97.32 55  A 1 
ATOM 431  C CD1 . LEU A 1 55  ? 7.013   -12.090 -1.946  1.00 95.95 55  A 1 
ATOM 432  C CD2 . LEU A 1 55  ? 9.013   -10.680 -2.280  1.00 95.84 55  A 1 
ATOM 433  N N   . THR A 1 56  ? 4.260   -9.943  -3.115  1.00 98.25 56  A 1 
ATOM 434  C CA  . THR A 1 56  ? 3.749   -8.902  -2.222  1.00 98.10 56  A 1 
ATOM 435  C C   . THR A 1 56  ? 4.155   -9.195  -0.783  1.00 98.05 56  A 1 
ATOM 436  O O   . THR A 1 56  ? 4.141   -10.346 -0.359  1.00 97.23 56  A 1 
ATOM 437  C CB  . THR A 1 56  ? 2.245   -8.667  -2.379  1.00 97.56 56  A 1 
ATOM 438  O OG1 . THR A 1 56  ? 1.862   -7.551  -1.601  1.00 94.65 56  A 1 
ATOM 439  C CG2 . THR A 1 56  ? 1.365   -9.844  -1.971  1.00 93.88 56  A 1 
ATOM 440  N N   . ILE A 1 57  ? 4.566   -8.161  -0.049  1.00 97.93 57  A 1 
ATOM 441  C CA  . ILE A 1 57  ? 4.963   -8.256  1.353   1.00 97.46 57  A 1 
ATOM 442  C C   . ILE A 1 57  ? 4.601   -6.971  2.102   1.00 97.44 57  A 1 
ATOM 443  O O   . ILE A 1 57  ? 4.998   -5.877  1.700   1.00 96.72 57  A 1 
ATOM 444  C CB  . ILE A 1 57  ? 6.462   -8.625  1.486   1.00 96.27 57  A 1 
ATOM 445  C CG1 . ILE A 1 57  ? 6.959   -8.709  2.943   1.00 91.01 57  A 1 
ATOM 446  C CG2 . ILE A 1 57  ? 7.390   -7.669  0.705   1.00 90.07 57  A 1 
ATOM 447  C CD1 . ILE A 1 57  ? 6.293   -9.785  3.785   1.00 84.32 57  A 1 
ATOM 448  N N   . ASP A 1 58  ? 3.897   -7.127  3.215   1.00 97.28 58  A 1 
ATOM 449  C CA  . ASP A 1 58  ? 3.726   -6.062  4.189   1.00 96.97 58  A 1 
ATOM 450  C C   . ASP A 1 58  ? 4.925   -6.043  5.145   1.00 96.38 58  A 1 
ATOM 451  O O   . ASP A 1 58  ? 5.185   -6.992  5.879   1.00 94.59 58  A 1 
ATOM 452  C CB  . ASP A 1 58  ? 2.397   -6.205  4.925   1.00 96.25 58  A 1 
ATOM 453  C CG  . ASP A 1 58  ? 2.053   -4.929  5.696   1.00 94.85 58  A 1 
ATOM 454  O OD1 . ASP A 1 58  ? 2.981   -4.297  6.248   1.00 90.22 58  A 1 
ATOM 455  O OD2 . ASP A 1 58  ? 0.865   -4.534  5.661   1.00 89.04 58  A 1 
ATOM 456  N N   . MET A 1 59  ? 5.693   -4.957  5.122   1.00 94.57 59  A 1 
ATOM 457  C CA  . MET A 1 59  ? 6.913   -4.811  5.908   1.00 92.81 59  A 1 
ATOM 458  C C   . MET A 1 59  ? 6.652   -4.463  7.376   1.00 91.46 59  A 1 
ATOM 459  O O   . MET A 1 59  ? 7.571   -4.590  8.188   1.00 88.41 59  A 1 
ATOM 460  C CB  . MET A 1 59  ? 7.821   -3.773  5.257   1.00 91.95 59  A 1 
ATOM 461  C CG  . MET A 1 59  ? 8.380   -4.241  3.909   1.00 89.15 59  A 1 
ATOM 462  S SD  . MET A 1 59  ? 9.388   -5.765  3.958   1.00 88.01 59  A 1 
ATOM 463  C CE  . MET A 1 59  ? 10.730  -5.247  5.055   1.00 79.97 59  A 1 
ATOM 464  N N   . GLN A 1 60  ? 5.452   -4.012  7.708   1.00 91.82 60  A 1 
ATOM 465  C CA  . GLN A 1 60  ? 5.076   -3.542  9.047   1.00 89.99 60  A 1 
ATOM 466  C C   . GLN A 1 60  ? 6.140   -2.592  9.655   1.00 88.99 60  A 1 
ATOM 467  O O   . GLN A 1 60  ? 6.582   -2.741  10.794  1.00 83.99 60  A 1 
ATOM 468  C CB  . GLN A 1 60  ? 4.701   -4.732  9.940   1.00 87.05 60  A 1 
ATOM 469  C CG  . GLN A 1 60  ? 3.741   -4.295  11.049  1.00 78.59 60  A 1 
ATOM 470  C CD  . GLN A 1 60  ? 3.453   -5.413  12.053  1.00 73.00 60  A 1 
ATOM 471  O OE1 . GLN A 1 60  ? 4.315   -6.186  12.431  1.00 67.06 60  A 1 
ATOM 472  N NE2 . GLN A 1 60  ? 2.254   -5.516  12.548  1.00 62.63 60  A 1 
ATOM 473  N N   . MET A 1 61  ? 6.604   -1.642  8.864   1.00 88.90 61  A 1 
ATOM 474  C CA  . MET A 1 61  ? 7.618   -0.669  9.279   1.00 86.96 61  A 1 
ATOM 475  C C   . MET A 1 61  ? 6.967   0.558   9.899   1.00 85.80 61  A 1 
ATOM 476  O O   . MET A 1 61  ? 6.963   1.651   9.324   1.00 82.52 61  A 1 
ATOM 477  C CB  . MET A 1 61  ? 8.531   -0.290  8.099   1.00 85.27 61  A 1 
ATOM 478  C CG  . MET A 1 61  ? 9.375   -1.460  7.639   1.00 82.07 61  A 1 
ATOM 479  S SD  . MET A 1 61  ? 10.392  -1.091  6.185   1.00 77.16 61  A 1 
ATOM 480  C CE  . MET A 1 61  ? 11.526  0.127   6.878   1.00 69.00 61  A 1 
ATOM 481  N N   . HIS A 1 62  ? 6.427   0.398   11.091  1.00 85.69 62  A 1 
ATOM 482  C CA  . HIS A 1 62  ? 5.769   1.503   11.779  1.00 83.71 62  A 1 
ATOM 483  C C   . HIS A 1 62  ? 6.696   2.724   11.927  1.00 84.16 62  A 1 
ATOM 484  O O   . HIS A 1 62  ? 7.858   2.583   12.337  1.00 81.33 62  A 1 
ATOM 485  C CB  . HIS A 1 62  ? 5.261   1.058   13.149  1.00 80.91 62  A 1 
ATOM 486  C CG  . HIS A 1 62  ? 4.221   -0.031  13.065  1.00 78.06 62  A 1 
ATOM 487  N ND1 . HIS A 1 62  ? 3.064   -0.013  12.308  1.00 69.20 62  A 1 
ATOM 488  C CD2 . HIS A 1 62  ? 4.261   -1.227  13.728  1.00 68.80 62  A 1 
ATOM 489  C CE1 . HIS A 1 62  ? 2.432   -1.185  12.508  1.00 66.80 62  A 1 
ATOM 490  N NE2 . HIS A 1 62  ? 3.120   -1.943  13.375  1.00 68.79 62  A 1 
ATOM 491  N N   . PRO A 1 63  ? 6.197   3.936   11.648  1.00 83.33 63  A 1 
ATOM 492  C CA  . PRO A 1 63  ? 6.952   5.161   11.857  1.00 81.73 63  A 1 
ATOM 493  C C   . PRO A 1 63  ? 7.438   5.285   13.304  1.00 82.45 63  A 1 
ATOM 494  O O   . PRO A 1 63  ? 6.644   5.250   14.242  1.00 80.32 63  A 1 
ATOM 495  C CB  . PRO A 1 63  ? 6.002   6.294   11.461  1.00 79.86 63  A 1 
ATOM 496  C CG  . PRO A 1 63  ? 5.061   5.639   10.458  1.00 76.97 63  A 1 
ATOM 497  C CD  . PRO A 1 63  ? 4.923   4.216   11.002  1.00 79.70 63  A 1 
ATOM 498  N N   . LYS A 1 64  ? 8.752   5.483   13.503  1.00 82.12 64  A 1 
ATOM 499  C CA  . LYS A 1 64  ? 9.376   5.559   14.838  1.00 80.50 64  A 1 
ATOM 500  C C   . LYS A 1 64  ? 8.766   6.634   15.743  1.00 81.91 64  A 1 
ATOM 501  O O   . LYS A 1 64  ? 8.820   6.506   16.954  1.00 79.42 64  A 1 
ATOM 502  C CB  . LYS A 1 64  ? 10.905  5.775   14.720  1.00 77.35 64  A 1 
ATOM 503  C CG  . LYS A 1 64  ? 11.642  4.542   14.193  1.00 71.40 64  A 1 
ATOM 504  C CD  . LYS A 1 64  ? 13.173  4.667   14.335  1.00 67.98 64  A 1 
ATOM 505  C CE  . LYS A 1 64  ? 13.834  3.358   13.867  1.00 61.78 64  A 1 
ATOM 506  N NZ  . LYS A 1 64  ? 15.281  3.245   14.208  1.00 54.37 64  A 1 
ATOM 507  N N   . ILE A 1 65  ? 8.162   7.657   15.163  1.00 79.78 65  A 1 
ATOM 508  C CA  . ILE A 1 65  ? 7.495   8.728   15.906  1.00 79.40 65  A 1 
ATOM 509  C C   . ILE A 1 65  ? 6.298   8.228   16.746  1.00 79.94 65  A 1 
ATOM 510  O O   . ILE A 1 65  ? 5.992   8.832   17.763  1.00 78.19 65  A 1 
ATOM 511  C CB  . ILE A 1 65  ? 7.052   9.869   14.963  1.00 78.39 65  A 1 
ATOM 512  C CG1 . ILE A 1 65  ? 6.053   9.382   13.893  1.00 72.06 65  A 1 
ATOM 513  C CG2 . ILE A 1 65  ? 8.296   10.512  14.326  1.00 71.43 65  A 1 
ATOM 514  C CD1 . ILE A 1 65  ? 5.437   10.517  13.068  1.00 67.03 65  A 1 
ATOM 515  N N   . PHE A 1 66  ? 5.658   7.124   16.337  1.00 80.70 66  A 1 
ATOM 516  C CA  . PHE A 1 66  ? 4.557   6.524   17.087  1.00 77.99 66  A 1 
ATOM 517  C C   . PHE A 1 66  ? 5.043   5.497   18.128  1.00 77.07 66  A 1 
ATOM 518  O O   . PHE A 1 66  ? 4.349   5.230   19.101  1.00 73.58 66  A 1 
ATOM 519  C CB  . PHE A 1 66  ? 3.557   5.883   16.109  1.00 77.11 66  A 1 
ATOM 520  C CG  . PHE A 1 66  ? 2.998   6.840   15.080  1.00 76.45 66  A 1 
ATOM 521  C CD1 . PHE A 1 66  ? 2.473   8.091   15.472  1.00 73.78 66  A 1 
ATOM 522  C CD2 . PHE A 1 66  ? 3.004   6.492   13.709  1.00 73.70 66  A 1 
ATOM 523  C CE1 . PHE A 1 66  ? 1.988   8.988   14.508  1.00 70.26 66  A 1 
ATOM 524  C CE2 . PHE A 1 66  ? 2.513   7.388   12.751  1.00 70.85 66  A 1 
ATOM 525  C CZ  . PHE A 1 66  ? 2.015   8.638   13.148  1.00 70.33 66  A 1 
ATOM 526  N N   . HIS A 1 67  ? 6.264   4.986   17.952  1.00 80.24 67  A 1 
ATOM 527  C CA  . HIS A 1 67  ? 6.880   3.998   18.836  1.00 78.61 67  A 1 
ATOM 528  C C   . HIS A 1 67  ? 8.348   4.357   19.143  1.00 79.65 67  A 1 
ATOM 529  O O   . HIS A 1 67  ? 9.260   3.582   18.841  1.00 76.16 67  A 1 
ATOM 530  C CB  . HIS A 1 67  ? 6.721   2.606   18.212  1.00 75.11 67  A 1 
ATOM 531  C CG  . HIS A 1 67  ? 5.280   2.204   18.028  1.00 71.02 67  A 1 
ATOM 532  N ND1 . HIS A 1 67  ? 4.396   1.888   19.026  1.00 63.82 67  A 1 
ATOM 533  C CD2 . HIS A 1 67  ? 4.601   2.142   16.845  1.00 64.08 67  A 1 
ATOM 534  C CE1 . HIS A 1 67  ? 3.204   1.632   18.450  1.00 61.26 67  A 1 
ATOM 535  N NE2 . HIS A 1 67  ? 3.287   1.779   17.127  1.00 62.25 67  A 1 
ATOM 536  N N   . PRO A 1 68  ? 8.619   5.518   19.757  1.00 78.28 68  A 1 
ATOM 537  C CA  . PRO A 1 68  ? 9.972   6.068   19.871  1.00 78.41 68  A 1 
ATOM 538  C C   . PRO A 1 68  ? 10.919  5.222   20.742  1.00 79.40 68  A 1 
ATOM 539  O O   . PRO A 1 68  ? 12.134  5.324   20.601  1.00 76.40 68  A 1 
ATOM 540  C CB  . PRO A 1 68  ? 9.782   7.475   20.451  1.00 76.13 68  A 1 
ATOM 541  C CG  . PRO A 1 68  ? 8.450   7.395   21.195  1.00 75.69 68  A 1 
ATOM 542  C CD  . PRO A 1 68  ? 7.643   6.439   20.332  1.00 79.41 68  A 1 
ATOM 543  N N   . PHE A 1 69  ? 10.374  4.370   21.593  1.00 77.46 69  A 1 
ATOM 544  C CA  . PHE A 1 69  ? 11.139  3.517   22.510  1.00 75.60 69  A 1 
ATOM 545  C C   . PHE A 1 69  ? 11.206  2.044   22.069  1.00 74.76 69  A 1 
ATOM 546  O O   . PHE A 1 69  ? 11.787  1.223   22.775  1.00 70.43 69  A 1 
ATOM 547  C CB  . PHE A 1 69  ? 10.563  3.658   23.921  1.00 75.10 69  A 1 
ATOM 548  C CG  . PHE A 1 69  ? 10.481  5.090   24.400  1.00 75.40 69  A 1 
ATOM 549  C CD1 . PHE A 1 69  ? 11.655  5.826   24.618  1.00 73.09 69  A 1 
ATOM 550  C CD2 . PHE A 1 69  ? 9.230   5.702   24.600  1.00 73.85 69  A 1 
ATOM 551  C CE1 . PHE A 1 69  ? 11.588  7.170   25.035  1.00 69.48 69  A 1 
ATOM 552  C CE2 . PHE A 1 69  ? 9.157   7.038   25.013  1.00 70.23 69  A 1 
ATOM 553  C CZ  . PHE A 1 69  ? 10.333  7.777   25.233  1.00 72.18 69  A 1 
ATOM 554  N N   . HIS A 1 70  ? 10.633  1.692   20.915  1.00 78.71 70  A 1 
ATOM 555  C CA  . HIS A 1 70  ? 10.610  0.328   20.405  1.00 76.92 70  A 1 
ATOM 556  C C   . HIS A 1 70  ? 11.255  0.271   19.015  1.00 78.01 70  A 1 
ATOM 557  O O   . HIS A 1 70  ? 10.634  0.582   17.999  1.00 74.76 70  A 1 
ATOM 558  C CB  . HIS A 1 70  ? 9.164   -0.202  20.425  1.00 72.66 70  A 1 
ATOM 559  C CG  . HIS A 1 70  ? 9.107   -1.680  20.165  1.00 65.71 70  A 1 
ATOM 560  N ND1 . HIS A 1 70  ? 8.914   -2.293  18.941  1.00 59.65 70  A 1 
ATOM 561  C CD2 . HIS A 1 70  ? 9.258   -2.677  21.081  1.00 57.08 70  A 1 
ATOM 562  C CE1 . HIS A 1 70  ? 8.948   -3.619  19.129  1.00 53.82 70  A 1 
ATOM 563  N NE2 . HIS A 1 70  ? 9.159   -3.906  20.417  1.00 54.69 70  A 1 
ATOM 564  N N   . ASP A 1 71  ? 12.537  -0.108  18.969  1.00 76.13 71  A 1 
ATOM 565  C CA  . ASP A 1 71  ? 13.242  -0.259  17.697  1.00 76.98 71  A 1 
ATOM 566  C C   . ASP A 1 71  ? 12.929  -1.611  17.052  1.00 79.14 71  A 1 
ATOM 567  O O   . ASP A 1 71  ? 13.433  -2.662  17.464  1.00 76.22 71  A 1 
ATOM 568  C CB  . ASP A 1 71  ? 14.754  -0.036  17.852  1.00 72.48 71  A 1 
ATOM 569  C CG  . ASP A 1 71  ? 15.471  0.072   16.500  1.00 68.94 71  A 1 
ATOM 570  O OD1 . ASP A 1 71  ? 14.793  0.331   15.469  1.00 68.29 71  A 1 
ATOM 571  O OD2 . ASP A 1 71  ? 16.716  -0.018  16.481  1.00 66.32 71  A 1 
ATOM 572  N N   . GLN A 1 72  ? 12.122  -1.584  16.008  1.00 82.55 72  A 1 
ATOM 573  C CA  . GLN A 1 72  ? 11.775  -2.759  15.208  1.00 83.10 72  A 1 
ATOM 574  C C   . GLN A 1 72  ? 12.850  -3.138  14.172  1.00 85.34 72  A 1 
ATOM 575  O O   . GLN A 1 72  ? 12.627  -4.037  13.359  1.00 83.57 72  A 1 
ATOM 576  C CB  . GLN A 1 72  ? 10.410  -2.530  14.544  1.00 80.08 72  A 1 
ATOM 577  C CG  . GLN A 1 72  ? 9.254   -2.467  15.556  1.00 74.43 72  A 1 
ATOM 578  C CD  . GLN A 1 72  ? 7.924   -2.264  14.847  1.00 70.74 72  A 1 
ATOM 579  O OE1 . GLN A 1 72  ? 7.862   -1.661  13.786  1.00 65.25 72  A 1 
ATOM 580  N NE2 . GLN A 1 72  ? 6.830   -2.732  15.390  1.00 61.86 72  A 1 
ATOM 581  N N   . ASN A 1 73  ? 14.006  -2.490  14.185  1.00 83.62 73  A 1 
ATOM 582  C CA  . ASN A 1 73  ? 15.101  -2.698  13.238  1.00 85.25 73  A 1 
ATOM 583  C C   . ASN A 1 73  ? 14.667  -2.522  11.766  1.00 87.43 73  A 1 
ATOM 584  O O   . ASN A 1 73  ? 15.141  -3.250  10.899  1.00 85.87 73  A 1 
ATOM 585  C CB  . ASN A 1 73  ? 15.822  -4.043  13.511  1.00 83.55 73  A 1 
ATOM 586  C CG  . ASN A 1 73  ? 16.357  -4.157  14.919  1.00 81.57 73  A 1 
ATOM 587  O OD1 . ASN A 1 73  ? 17.448  -3.713  15.249  1.00 76.34 73  A 1 
ATOM 588  N ND2 . ASN A 1 73  ? 15.617  -4.789  15.801  1.00 75.23 73  A 1 
ATOM 589  N N   . ASN A 1 74  ? 13.794  -1.556  11.485  1.00 86.18 74  A 1 
ATOM 590  C CA  . ASN A 1 74  ? 13.176  -1.355  10.172  1.00 86.16 74  A 1 
ATOM 591  C C   . ASN A 1 74  ? 14.203  -1.306  9.026   1.00 87.15 74  A 1 
ATOM 592  O O   . ASN A 1 74  ? 14.025  -1.979  8.018   1.00 86.34 74  A 1 
ATOM 593  C CB  . ASN A 1 74  ? 12.344  -0.060  10.209  1.00 84.41 74  A 1 
ATOM 594  C CG  . ASN A 1 74  ? 11.076  -0.173  11.042  1.00 83.02 74  A 1 
ATOM 595  O OD1 . ASN A 1 74  ? 10.696  -1.232  11.503  1.00 77.82 74  A 1 
ATOM 596  N ND2 . ASN A 1 74  ? 10.381  0.916   11.249  1.00 76.99 74  A 1 
ATOM 597  N N   . GLU A 1 75  ? 15.290  -0.569  9.185   1.00 82.90 75  A 1 
ATOM 598  C CA  . GLU A 1 75  ? 16.341  -0.443  8.175   1.00 82.99 75  A 1 
ATOM 599  C C   . GLU A 1 75  ? 17.034  -1.782  7.889   1.00 84.58 75  A 1 
ATOM 600  O O   . GLU A 1 75  ? 17.213  -2.157  6.734   1.00 83.22 75  A 1 
ATOM 601  C CB  . GLU A 1 75  ? 17.339  0.625   8.637   1.00 80.43 75  A 1 
ATOM 602  C CG  . GLU A 1 75  ? 18.407  0.944   7.573   1.00 72.29 75  A 1 
ATOM 603  C CD  . GLU A 1 75  ? 19.325  2.107   7.990   1.00 69.04 75  A 1 
ATOM 604  O OE1 . GLU A 1 75  ? 20.097  2.558   7.112   1.00 62.27 75  A 1 
ATOM 605  O OE2 . GLU A 1 75  ? 19.245  2.544   9.153   1.00 60.75 75  A 1 
ATOM 606  N N   . LEU A 1 76  ? 17.368  -2.562  8.919   1.00 85.77 76  A 1 
ATOM 607  C CA  . LEU A 1 76  ? 17.973  -3.883  8.733   1.00 86.85 76  A 1 
ATOM 608  C C   . LEU A 1 76  ? 17.000  -4.845  8.041   1.00 88.72 76  A 1 
ATOM 609  O O   . LEU A 1 76  ? 17.386  -5.546  7.116   1.00 88.10 76  A 1 
ATOM 610  C CB  . LEU A 1 76  ? 18.422  -4.459  10.081  1.00 85.61 76  A 1 
ATOM 611  C CG  . LEU A 1 76  ? 19.577  -3.688  10.759  1.00 79.51 76  A 1 
ATOM 612  C CD1 . LEU A 1 76  ? 19.859  -4.316  12.141  1.00 74.99 76  A 1 
ATOM 613  C CD2 . LEU A 1 76  ? 20.869  -3.752  9.949   1.00 74.80 76  A 1 
ATOM 614  N N   . ARG A 1 77  ? 15.736  -4.856  8.447   1.00 88.51 77  A 1 
ATOM 615  C CA  . ARG A 1 77  ? 14.698  -5.726  7.889   1.00 89.38 77  A 1 
ATOM 616  C C   . ARG A 1 77  ? 14.465  -5.472  6.407   1.00 90.59 77  A 1 
ATOM 617  O O   . ARG A 1 77  ? 14.414  -6.418  5.633   1.00 90.12 77  A 1 
ATOM 618  C CB  . ARG A 1 77  ? 13.398  -5.526  8.665   1.00 88.84 77  A 1 
ATOM 619  C CG  . ARG A 1 77  ? 13.447  -6.139  10.073  1.00 87.12 77  A 1 
ATOM 620  C CD  . ARG A 1 77  ? 12.262  -5.658  10.930  1.00 86.42 77  A 1 
ATOM 621  N NE  . ARG A 1 77  ? 10.979  -5.931  10.273  1.00 83.48 77  A 1 
ATOM 622  C CZ  . ARG A 1 77  ? 9.831   -5.307  10.462  1.00 84.57 77  A 1 
ATOM 623  N NH1 . ARG A 1 77  ? 9.664   -4.405  11.372  1.00 74.96 77  A 1 
ATOM 624  N NH2 . ARG A 1 77  ? 8.816   -5.584  9.702   1.00 74.86 77  A 1 
ATOM 625  N N   . ILE A 1 78  ? 14.359  -4.214  5.985   1.00 88.01 78  A 1 
ATOM 626  C CA  . ILE A 1 78  ? 14.136  -3.899  4.577   1.00 87.30 78  A 1 
ATOM 627  C C   . ILE A 1 78  ? 15.354  -4.255  3.718   1.00 87.59 78  A 1 
ATOM 628  O O   . ILE A 1 78  ? 15.194  -4.689  2.586   1.00 87.60 78  A 1 
ATOM 629  C CB  . ILE A 1 78  ? 13.656  -2.434  4.396   1.00 85.47 78  A 1 
ATOM 630  C CG1 . ILE A 1 78  ? 12.942  -2.293  3.037   1.00 78.09 78  A 1 
ATOM 631  C CG2 . ILE A 1 78  ? 14.794  -1.417  4.554   1.00 77.23 78  A 1 
ATOM 632  C CD1 . ILE A 1 78  ? 12.191  -0.976  2.872   1.00 73.71 78  A 1 
ATOM 633  N N   . HIS A 1 79  ? 16.571  -4.153  4.255   1.00 85.97 79  A 1 
ATOM 634  C CA  . HIS A 1 79  ? 17.775  -4.595  3.551   1.00 85.13 79  A 1 
ATOM 635  C C   . HIS A 1 79  ? 17.890  -6.130  3.475   1.00 87.03 79  A 1 
ATOM 636  O O   . HIS A 1 79  ? 18.368  -6.640  2.465   1.00 86.23 79  A 1 
ATOM 637  C CB  . HIS A 1 79  ? 19.017  -3.956  4.169   1.00 82.53 79  A 1 
ATOM 638  C CG  . HIS A 1 79  ? 19.240  -2.553  3.665   1.00 75.95 79  A 1 
ATOM 639  N ND1 . HIS A 1 79  ? 19.548  -2.207  2.366   1.00 65.22 79  A 1 
ATOM 640  C CD2 . HIS A 1 79  ? 19.159  -1.394  4.384   1.00 64.40 79  A 1 
ATOM 641  C CE1 . HIS A 1 79  ? 19.634  -0.869  2.308   1.00 61.06 79  A 1 
ATOM 642  N NE2 . HIS A 1 79  ? 19.414  -0.326  3.508   1.00 62.77 79  A 1 
ATOM 643  N N   . GLU A 1 80  ? 17.441  -6.878  4.479   1.00 90.26 80  A 1 
ATOM 644  C CA  . GLU A 1 80  ? 17.358  -8.341  4.406   1.00 91.10 80  A 1 
ATOM 645  C C   . GLU A 1 80  ? 16.405  -8.798  3.284   1.00 92.34 80  A 1 
ATOM 646  O O   . GLU A 1 80  ? 16.677  -9.808  2.629   1.00 91.16 80  A 1 
ATOM 647  C CB  . GLU A 1 80  ? 16.920  -8.918  5.757   1.00 89.72 80  A 1 
ATOM 648  C CG  . GLU A 1 80  ? 18.018  -8.895  6.836   1.00 82.22 80  A 1 
ATOM 649  C CD  . GLU A 1 80  ? 19.185  -9.843  6.532   1.00 84.53 80  A 1 
ATOM 650  O OE1 . GLU A 1 80  ? 20.364  -9.438  6.623   1.00 76.43 80  A 1 
ATOM 651  O OE2 . GLU A 1 80  ? 18.952  -11.014 6.171   1.00 76.71 80  A 1 
ATOM 652  N N   . LEU A 1 81  ? 15.361  -8.037  2.957   1.00 92.49 81  A 1 
ATOM 653  C CA  . LEU A 1 81  ? 14.443  -8.341  1.860   1.00 93.33 81  A 1 
ATOM 654  C C   . LEU A 1 81  ? 15.164  -8.479  0.509   1.00 93.98 81  A 1 
ATOM 655  O O   . LEU A 1 81  ? 14.762  -9.292  -0.325  1.00 93.56 81  A 1 
ATOM 656  C CB  . LEU A 1 81  ? 13.336  -7.271  1.803   1.00 93.64 81  A 1 
ATOM 657  C CG  . LEU A 1 81  ? 12.274  -7.484  0.707   1.00 93.29 81  A 1 
ATOM 658  C CD1 . LEU A 1 81  ? 11.512  -8.795  0.859   1.00 91.05 81  A 1 
ATOM 659  C CD2 . LEU A 1 81  ? 11.261  -6.335  0.719   1.00 91.07 81  A 1 
ATOM 660  N N   . LEU A 1 82  ? 16.281  -7.766  0.295   1.00 94.07 82  A 1 
ATOM 661  C CA  . LEU A 1 82  ? 17.065  -7.829  -0.947  1.00 93.65 82  A 1 
ATOM 662  C C   . LEU A 1 82  ? 17.559  -9.241  -1.281  1.00 93.60 82  A 1 
ATOM 663  O O   . LEU A 1 82  ? 17.744  -9.565  -2.453  1.00 92.48 82  A 1 
ATOM 664  C CB  . LEU A 1 82  ? 18.273  -6.885  -0.849  1.00 93.06 82  A 1 
ATOM 665  C CG  . LEU A 1 82  ? 17.923  -5.394  -0.717  1.00 91.66 82  A 1 
ATOM 666  C CD1 . LEU A 1 82  ? 19.172  -4.617  -0.342  1.00 89.60 82  A 1 
ATOM 667  C CD2 . LEU A 1 82  ? 17.372  -4.845  -2.028  1.00 89.86 82  A 1 
ATOM 668  N N   . LYS A 1 83  ? 17.745  -10.100 -0.274  1.00 94.30 83  A 1 
ATOM 669  C CA  . LYS A 1 83  ? 18.169  -11.495 -0.463  1.00 93.37 83  A 1 
ATOM 670  C C   . LYS A 1 83  ? 17.075  -12.360 -1.091  1.00 93.75 83  A 1 
ATOM 671  O O   . LYS A 1 83  ? 17.384  -13.390 -1.669  1.00 92.39 83  A 1 
ATOM 672  C CB  . LYS A 1 83  ? 18.601  -12.094 0.887   1.00 92.36 83  A 1 
ATOM 673  C CG  . LYS A 1 83  ? 19.785  -11.348 1.532   1.00 91.01 83  A 1 
ATOM 674  C CD  . LYS A 1 83  ? 20.103  -11.947 2.907   1.00 87.83 83  A 1 
ATOM 675  C CE  . LYS A 1 83  ? 21.191  -11.154 3.626   1.00 84.09 83  A 1 
ATOM 676  N NZ  . LYS A 1 83  ? 21.336  -11.605 5.032   1.00 77.05 83  A 1 
ATOM 677  N N   . HIS A 1 84  ? 15.829  -11.931 -1.013  1.00 94.24 84  A 1 
ATOM 678  C CA  . HIS A 1 84  ? 14.651  -12.712 -1.374  1.00 93.97 84  A 1 
ATOM 679  C C   . HIS A 1 84  ? 13.940  -12.234 -2.642  1.00 94.96 84  A 1 
ATOM 680  O O   . HIS A 1 84  ? 13.053  -12.924 -3.123  1.00 93.35 84  A 1 
ATOM 681  C CB  . HIS A 1 84  ? 13.675  -12.703 -0.186  1.00 93.10 84  A 1 
ATOM 682  C CG  . HIS A 1 84  ? 14.252  -13.347 1.046   1.00 92.65 84  A 1 
ATOM 683  N ND1 . HIS A 1 84  ? 14.268  -14.699 1.329   1.00 84.15 84  A 1 
ATOM 684  C CD2 . HIS A 1 84  ? 14.847  -12.699 2.093   1.00 85.29 84  A 1 
ATOM 685  C CE1 . HIS A 1 84  ? 14.854  -14.852 2.519   1.00 85.47 84  A 1 
ATOM 686  N NE2 . HIS A 1 84  ? 15.226  -13.664 3.019   1.00 87.29 84  A 1 
ATOM 687  N N   . VAL A 1 85  ? 14.307  -11.089 -3.206  1.00 95.31 85  A 1 
ATOM 688  C CA  . VAL A 1 85  ? 13.516  -10.466 -4.285  1.00 95.91 85  A 1 
ATOM 689  C C   . VAL A 1 85  ? 14.042  -10.728 -5.700  1.00 96.26 85  A 1 
ATOM 690  O O   . VAL A 1 85  ? 13.339  -10.490 -6.676  1.00 95.34 85  A 1 
ATOM 691  C CB  . VAL A 1 85  ? 13.334  -8.955  -4.047  1.00 95.51 85  A 1 
ATOM 692  C CG1 . VAL A 1 85  ? 12.532  -8.695  -2.776  1.00 93.11 85  A 1 
ATOM 693  C CG2 . VAL A 1 85  ? 14.671  -8.216  -3.972  1.00 92.78 85  A 1 
ATOM 694  N N   . LYS A 1 86  ? 15.280  -11.229 -5.831  1.00 96.39 86  A 1 
ATOM 695  C CA  . LYS A 1 86  ? 15.971  -11.308 -7.133  1.00 95.52 86  A 1 
ATOM 696  C C   . LYS A 1 86  ? 15.227  -12.143 -8.179  1.00 96.39 86  A 1 
ATOM 697  O O   . LYS A 1 86  ? 15.344  -11.856 -9.365  1.00 95.42 86  A 1 
ATOM 698  C CB  . LYS A 1 86  ? 17.396  -11.828 -6.908  1.00 93.43 86  A 1 
ATOM 699  C CG  . LYS A 1 86  ? 18.229  -11.784 -8.205  1.00 83.57 86  A 1 
ATOM 700  C CD  . LYS A 1 86  ? 19.660  -12.267 -7.959  1.00 80.44 86  A 1 
ATOM 701  C CE  . LYS A 1 86  ? 20.427  -12.241 -9.272  1.00 70.03 86  A 1 
ATOM 702  N NZ  . LYS A 1 86  ? 21.814  -12.739 -9.100  1.00 61.47 86  A 1 
ATOM 703  N N   . GLN A 1 87  ? 14.490  -13.193 -7.756  1.00 96.27 87  A 1 
ATOM 704  C CA  . GLN A 1 87  ? 13.765  -14.091 -8.655  1.00 96.37 87  A 1 
ATOM 705  C C   . GLN A 1 87  ? 12.453  -13.502 -9.201  1.00 97.25 87  A 1 
ATOM 706  O O   . GLN A 1 87  ? 11.943  -14.031 -10.182 1.00 96.71 87  A 1 
ATOM 707  C CB  . GLN A 1 87  ? 13.525  -15.450 -7.975  1.00 95.04 87  A 1 
ATOM 708  C CG  . GLN A 1 87  ? 12.533  -15.464 -6.783  1.00 90.61 87  A 1 
ATOM 709  C CD  . GLN A 1 87  ? 13.156  -15.097 -5.435  1.00 89.71 87  A 1 
ATOM 710  O OE1 . GLN A 1 87  ? 14.209  -14.475 -5.330  1.00 82.52 87  A 1 
ATOM 711  N NE2 . GLN A 1 87  ? 12.539  -15.487 -4.356  1.00 80.57 87  A 1 
ATOM 712  N N   . TYR A 1 88  ? 11.924  -12.442 -8.616  1.00 97.10 88  A 1 
ATOM 713  C CA  . TYR A 1 88  ? 10.660  -11.856 -9.043  1.00 97.53 88  A 1 
ATOM 714  C C   . TYR A 1 88  ? 10.852  -10.790 -10.124 1.00 97.70 88  A 1 
ATOM 715  O O   . TYR A 1 88  ? 11.896  -10.139 -10.197 1.00 97.10 88  A 1 
ATOM 716  C CB  . TYR A 1 88  ? 9.889   -11.315 -7.836  1.00 97.68 88  A 1 
ATOM 717  C CG  . TYR A 1 88  ? 9.688   -12.346 -6.744  1.00 97.86 88  A 1 
ATOM 718  C CD1 . TYR A 1 88  ? 8.779   -13.404 -6.921  1.00 96.98 88  A 1 
ATOM 719  C CD2 . TYR A 1 88  ? 10.431  -12.251 -5.555  1.00 97.04 88  A 1 
ATOM 720  C CE1 . TYR A 1 88  ? 8.624   -14.382 -5.915  1.00 96.51 88  A 1 
ATOM 721  C CE2 . TYR A 1 88  ? 10.275  -13.229 -4.545  1.00 96.64 88  A 1 
ATOM 722  C CZ  . TYR A 1 88  ? 9.377   -14.294 -4.721  1.00 97.10 88  A 1 
ATOM 723  O OH  . TYR A 1 88  ? 9.251   -15.227 -3.748  1.00 96.26 88  A 1 
ATOM 724  N N   . ASP A 1 89  ? 9.839   -10.606 -10.938 1.00 97.75 89  A 1 
ATOM 725  C CA  . ASP A 1 89  ? 9.776   -9.544  -11.949 1.00 97.76 89  A 1 
ATOM 726  C C   . ASP A 1 89  ? 9.137   -8.275  -11.386 1.00 98.02 89  A 1 
ATOM 727  O O   . ASP A 1 89  ? 9.544   -7.162  -11.725 1.00 97.63 89  A 1 
ATOM 728  C CB  . ASP A 1 89  ? 8.965   -10.031 -13.154 1.00 97.32 89  A 1 
ATOM 729  C CG  . ASP A 1 89  ? 9.600   -11.253 -13.790 1.00 96.49 89  A 1 
ATOM 730  O OD1 . ASP A 1 89  ? 10.805  -11.154 -14.132 1.00 93.93 89  A 1 
ATOM 731  O OD2 . ASP A 1 89  ? 8.878   -12.266 -13.888 1.00 94.08 89  A 1 
ATOM 732  N N   . VAL A 1 90  ? 8.151   -8.445  -10.496 1.00 97.63 90  A 1 
ATOM 733  C CA  . VAL A 1 90  ? 7.421   -7.357  -9.842  1.00 98.02 90  A 1 
ATOM 734  C C   . VAL A 1 90  ? 7.356   -7.620  -8.333  1.00 98.11 90  A 1 
ATOM 735  O O   . VAL A 1 90  ? 6.961   -8.691  -7.890  1.00 97.82 90  A 1 
ATOM 736  C CB  . VAL A 1 90  ? 6.006   -7.204  -10.430 1.00 97.85 90  A 1 
ATOM 737  C CG1 . VAL A 1 90  ? 5.250   -6.042  -9.775  1.00 96.81 90  A 1 
ATOM 738  C CG2 . VAL A 1 90  ? 6.046   -6.941  -11.946 1.00 97.03 90  A 1 
ATOM 739  N N   . VAL A 1 91  ? 7.725   -6.620  -7.543  1.00 98.24 91  A 1 
ATOM 740  C CA  . VAL A 1 91  ? 7.649   -6.664  -6.084  1.00 98.15 91  A 1 
ATOM 741  C C   . VAL A 1 91  ? 6.800   -5.497  -5.597  1.00 98.16 91  A 1 
ATOM 742  O O   . VAL A 1 91  ? 7.146   -4.341  -5.832  1.00 97.86 91  A 1 
ATOM 743  C CB  . VAL A 1 91  ? 9.048   -6.654  -5.441  1.00 97.93 91  A 1 
ATOM 744  C CG1 . VAL A 1 91  ? 8.972   -6.701  -3.907  1.00 96.86 91  A 1 
ATOM 745  C CG2 . VAL A 1 91  ? 9.895   -7.847  -5.908  1.00 97.13 91  A 1 
ATOM 746  N N   . ALA A 1 92  ? 5.706   -5.803  -4.912  1.00 98.37 92  A 1 
ATOM 747  C CA  . ALA A 1 92  ? 4.888   -4.820  -4.216  1.00 98.20 92  A 1 
ATOM 748  C C   . ALA A 1 92  ? 5.206   -4.861  -2.722  1.00 98.03 92  A 1 
ATOM 749  O O   . ALA A 1 92  ? 5.085   -5.905  -2.089  1.00 97.38 92  A 1 
ATOM 750  C CB  . ALA A 1 92  ? 3.411   -5.094  -4.507  1.00 98.04 92  A 1 
ATOM 751  N N   . ILE A 1 93  ? 5.612   -3.730  -2.158  1.00 97.70 93  A 1 
ATOM 752  C CA  . ILE A 1 93  ? 5.845   -3.601  -0.725  1.00 97.37 93  A 1 
ATOM 753  C C   . ILE A 1 93  ? 4.772   -2.717  -0.097  1.00 97.45 93  A 1 
ATOM 754  O O   . ILE A 1 93  ? 4.374   -1.706  -0.686  1.00 96.82 93  A 1 
ATOM 755  C CB  . ILE A 1 93  ? 7.282   -3.140  -0.399  1.00 95.74 93  A 1 
ATOM 756  C CG1 . ILE A 1 93  ? 7.593   -1.726  -0.931  1.00 82.86 93  A 1 
ATOM 757  C CG2 . ILE A 1 93  ? 8.301   -4.172  -0.938  1.00 82.08 93  A 1 
ATOM 758  C CD1 . ILE A 1 93  ? 8.978   -1.200  -0.520  1.00 79.06 93  A 1 
ATOM 759  N N   . ASN A 1 94  ? 4.323   -3.092  1.092   1.00 97.34 94  A 1 
ATOM 760  C CA  . ASN A 1 94  ? 3.407   -2.329  1.923   1.00 96.96 94  A 1 
ATOM 761  C C   . ASN A 1 94  ? 4.093   -1.923  3.239   1.00 96.25 94  A 1 
ATOM 762  O O   . ASN A 1 94  ? 5.084   -2.522  3.645   1.00 94.32 94  A 1 
ATOM 763  C CB  . ASN A 1 94  ? 2.133   -3.149  2.168   1.00 96.26 94  A 1 
ATOM 764  C CG  . ASN A 1 94  ? 1.379   -3.512  0.901   1.00 93.59 94  A 1 
ATOM 765  O OD1 . ASN A 1 94  ? 1.019   -4.649  0.669   1.00 82.65 94  A 1 
ATOM 766  N ND2 . ASN A 1 94  ? 1.065   -2.560  0.063   1.00 81.54 94  A 1 
ATOM 767  N N   . GLU A 1 95  ? 3.582   -0.890  3.868   1.00 95.25 95  A 1 
ATOM 768  C CA  . GLU A 1 95  ? 4.103   -0.348  5.135   1.00 94.38 95  A 1 
ATOM 769  C C   . GLU A 1 95  ? 5.613   -0.051  5.142   1.00 93.61 95  A 1 
ATOM 770  O O   . GLU A 1 95  ? 6.258   -0.017  6.190   1.00 90.81 95  A 1 
ATOM 771  C CB  . GLU A 1 95  ? 3.624   -1.163  6.347   1.00 93.48 95  A 1 
ATOM 772  C CG  . GLU A 1 95  ? 2.098   -1.173  6.459   1.00 90.64 95  A 1 
ATOM 773  C CD  . GLU A 1 95  ? 1.547   -1.432  7.872   1.00 88.70 95  A 1 
ATOM 774  O OE1 . GLU A 1 95  ? 0.301   -1.350  8.010   1.00 79.93 95  A 1 
ATOM 775  O OE2 . GLU A 1 95  ? 2.341   -1.541  8.837   1.00 80.44 95  A 1 
ATOM 776  N N   . ALA A 1 96  ? 6.195   0.220   3.969   1.00 93.21 96  A 1 
ATOM 777  C CA  . ALA A 1 96  ? 7.570   0.683   3.827   1.00 92.23 96  A 1 
ATOM 778  C C   . ALA A 1 96  ? 7.630   2.223   3.860   1.00 91.66 96  A 1 
ATOM 779  O O   . ALA A 1 96  ? 8.033   2.881   2.890   1.00 89.09 96  A 1 
ATOM 780  C CB  . ALA A 1 96  ? 8.176   0.057   2.569   1.00 91.49 96  A 1 
ATOM 781  N N   . HIS A 1 97  ? 7.186   2.796   4.960   1.00 91.39 97  A 1 
ATOM 782  C CA  . HIS A 1 97  ? 6.973   4.234   5.093   1.00 89.57 97  A 1 
ATOM 783  C C   . HIS A 1 97  ? 8.279   5.029   5.059   1.00 87.95 97  A 1 
ATOM 784  O O   . HIS A 1 97  ? 9.225   4.737   5.796   1.00 85.44 97  A 1 
ATOM 785  C CB  . HIS A 1 97  ? 6.210   4.529   6.389   1.00 88.92 97  A 1 
ATOM 786  C CG  . HIS A 1 97  ? 4.894   3.802   6.511   1.00 89.05 97  A 1 
ATOM 787  N ND1 . HIS A 1 97  ? 3.752   4.076   5.789   1.00 81.97 97  A 1 
ATOM 788  C CD2 . HIS A 1 97  ? 4.621   2.744   7.333   1.00 82.72 97  A 1 
ATOM 789  C CE1 . HIS A 1 97  ? 2.812   3.197   6.172   1.00 83.63 97  A 1 
ATOM 790  N NE2 . HIS A 1 97  ? 3.292   2.375   7.119   1.00 85.03 97  A 1 
ATOM 791  N N   . SER A 1 98  ? 8.285   6.120   4.282   1.00 86.96 98  A 1 
ATOM 792  C CA  . SER A 1 98  ? 9.159   7.245   4.577   1.00 84.85 98  A 1 
ATOM 793  C C   . SER A 1 98  ? 8.470   8.132   5.614   1.00 84.31 98  A 1 
ATOM 794  O O   . SER A 1 98  ? 7.335   8.580   5.440   1.00 81.79 98  A 1 
ATOM 795  C CB  . SER A 1 98  ? 9.521   8.056   3.331   1.00 83.10 98  A 1 
ATOM 796  O OG  . SER A 1 98  ? 10.181  7.255   2.368   1.00 76.84 98  A 1 
ATOM 797  N N   . SER A 1 99  ? 9.147   8.358   6.715   1.00 82.57 99  A 1 
ATOM 798  C CA  . SER A 1 99  ? 8.626   9.118   7.856   1.00 80.50 99  A 1 
ATOM 799  C C   . SER A 1 99  ? 9.752   9.946   8.472   1.00 81.40 99  A 1 
ATOM 800  O O   . SER A 1 99  ? 10.919  9.721   8.138   1.00 79.28 99  A 1 
ATOM 801  C CB  . SER A 1 99  ? 8.001   8.151   8.867   1.00 76.66 99  A 1 
ATOM 802  O OG  . SER A 1 99  ? 8.962   7.266   9.405   1.00 72.81 99  A 1 
ATOM 803  N N   . PRO A 1 100 ? 9.469   10.901  9.361   1.00 81.92 100 A 1 
ATOM 804  C CA  . PRO A 1 100 ? 10.521  11.634  10.037  1.00 79.93 100 A 1 
ATOM 805  C C   . PRO A 1 100 ? 11.599  10.692  10.587  1.00 79.22 100 A 1 
ATOM 806  O O   . PRO A 1 100 ? 11.302  9.777   11.341  1.00 75.20 100 A 1 
ATOM 807  C CB  . PRO A 1 100 ? 9.820   12.441  11.136  1.00 77.88 100 A 1 
ATOM 808  C CG  . PRO A 1 100 ? 8.425   12.666  10.540  1.00 75.09 100 A 1 
ATOM 809  C CD  . PRO A 1 100 ? 8.160   11.364  9.792   1.00 78.37 100 A 1 
ATOM 810  N N   . PHE A 1 101 ? 12.845  10.930  10.175  1.00 81.26 101 A 1 
ATOM 811  C CA  . PHE A 1 101 ? 14.041  10.159  10.552  1.00 79.54 101 A 1 
ATOM 812  C C   . PHE A 1 101 ? 14.184  8.772   9.908   1.00 79.35 101 A 1 
ATOM 813  O O   . PHE A 1 101 ? 15.063  8.020   10.310  1.00 75.11 101 A 1 
ATOM 814  C CB  . PHE A 1 101 ? 14.201  10.123  12.083  1.00 77.80 101 A 1 
ATOM 815  C CG  . PHE A 1 101 ? 13.797  11.406  12.779  1.00 76.23 101 A 1 
ATOM 816  C CD1 . PHE A 1 101 ? 14.576  12.573  12.619  1.00 72.91 101 A 1 
ATOM 817  C CD2 . PHE A 1 101 ? 12.604  11.464  13.544  1.00 72.56 101 A 1 
ATOM 818  C CE1 . PHE A 1 101 ? 14.173  13.774  13.211  1.00 66.76 101 A 1 
ATOM 819  C CE2 . PHE A 1 101 ? 12.207  12.665  14.126  1.00 67.20 101 A 1 
ATOM 820  C CZ  . PHE A 1 101 ? 12.984  13.825  13.967  1.00 67.80 101 A 1 
ATOM 821  N N   . HIS A 1 102 ? 13.384  8.432   8.888   1.00 83.90 102 A 1 
ATOM 822  C CA  . HIS A 1 102 ? 13.513  7.184   8.152   1.00 83.58 102 A 1 
ATOM 823  C C   . HIS A 1 102 ? 13.238  7.370   6.655   1.00 84.95 102 A 1 
ATOM 824  O O   . HIS A 1 102 ? 12.237  7.968   6.268   1.00 83.81 102 A 1 
ATOM 825  C CB  . HIS A 1 102 ? 12.584  6.131   8.755   1.00 80.73 102 A 1 
ATOM 826  C CG  . HIS A 1 102 ? 12.756  4.793   8.085   1.00 75.62 102 A 1 
ATOM 827  N ND1 . HIS A 1 102 ? 13.904  4.020   8.127   1.00 67.02 102 A 1 
ATOM 828  C CD2 . HIS A 1 102 ? 11.871  4.176   7.245   1.00 65.26 102 A 1 
ATOM 829  C CE1 . HIS A 1 102 ? 13.711  2.980   7.311   1.00 61.70 102 A 1 
ATOM 830  N NE2 . HIS A 1 102 ? 12.494  3.027   6.769   1.00 62.93 102 A 1 
ATOM 831  N N   . SER A 1 103 ? 14.116  6.821   5.807   1.00 83.46 103 A 1 
ATOM 832  C CA  . SER A 1 103 ? 13.960  6.835   4.354   1.00 84.43 103 A 1 
ATOM 833  C C   . SER A 1 103 ? 14.333  5.493   3.754   1.00 85.51 103 A 1 
ATOM 834  O O   . SER A 1 103 ? 15.349  4.901   4.115   1.00 84.06 103 A 1 
ATOM 835  C CB  . SER A 1 103 ? 14.831  7.921   3.722   1.00 81.35 103 A 1 
ATOM 836  O OG  . SER A 1 103 ? 14.598  7.999   2.326   1.00 76.50 103 A 1 
ATOM 837  N N   . ILE A 1 104 ? 13.569  5.054   2.760   1.00 88.02 104 A 1 
ATOM 838  C CA  . ILE A 1 104 ? 13.816  3.815   2.022   1.00 88.84 104 A 1 
ATOM 839  C C   . ILE A 1 104 ? 14.757  3.996   0.814   1.00 89.72 104 A 1 
ATOM 840  O O   . ILE A 1 104 ? 14.953  3.081   0.027   1.00 88.98 104 A 1 
ATOM 841  C CB  . ILE A 1 104 ? 12.485  3.181   1.604   1.00 87.42 104 A 1 
ATOM 842  C CG1 . ILE A 1 104 ? 11.718  4.101   0.642   1.00 79.69 104 A 1 
ATOM 843  C CG2 . ILE A 1 104 ? 11.617  2.842   2.836   1.00 78.45 104 A 1 
ATOM 844  C CD1 . ILE A 1 104 ? 10.875  3.279   -0.290  1.00 75.32 104 A 1 
ATOM 845  N N   . LYS A 1 105 ? 15.350  5.174   0.636   1.00 88.83 105 A 1 
ATOM 846  C CA  . LYS A 1 105 ? 16.161  5.524   -0.541  1.00 88.52 105 A 1 
ATOM 847  C C   . LYS A 1 105 ? 17.314  4.552   -0.793  1.00 89.74 105 A 1 
ATOM 848  O O   . LYS A 1 105 ? 17.583  4.208   -1.940  1.00 89.69 105 A 1 
ATOM 849  C CB  . LYS A 1 105 ? 16.670  6.964   -0.380  1.00 87.80 105 A 1 
ATOM 850  C CG  . LYS A 1 105 ? 17.478  7.432   -1.598  1.00 85.07 105 A 1 
ATOM 851  C CD  . LYS A 1 105 ? 17.909  8.893   -1.413  1.00 81.68 105 A 1 
ATOM 852  C CE  . LYS A 1 105 ? 18.718  9.348   -2.617  1.00 74.00 105 A 1 
ATOM 853  N NZ  . LYS A 1 105 ? 19.182  10.753  -2.458  1.00 66.38 105 A 1 
ATOM 854  N N   . SER A 1 106 ? 18.005  4.109   0.260   1.00 87.31 106 A 1 
ATOM 855  C CA  . SER A 1 106 ? 19.109  3.149   0.145   1.00 87.33 106 A 1 
ATOM 856  C C   . SER A 1 106 ? 18.623  1.817   -0.419  1.00 89.43 106 A 1 
ATOM 857  O O   . SER A 1 106 ? 19.156  1.338   -1.413  1.00 88.62 106 A 1 
ATOM 858  C CB  . SER A 1 106 ? 19.765  2.948   1.514   1.00 85.46 106 A 1 
ATOM 859  O OG  . SER A 1 106 ? 20.896  2.118   1.384   1.00 74.25 106 A 1 
ATOM 860  N N   . PHE A 1 107 ? 17.541  1.282   0.134   1.00 87.39 107 A 1 
ATOM 861  C CA  . PHE A 1 107 ? 16.898  0.061   -0.348  1.00 88.62 107 A 1 
ATOM 862  C C   . PHE A 1 107 ? 16.469  0.178   -1.813  1.00 91.00 107 A 1 
ATOM 863  O O   . PHE A 1 107 ? 16.772  -0.709  -2.610  1.00 91.68 107 A 1 
ATOM 864  C CB  . PHE A 1 107 ? 15.693  -0.242  0.550   1.00 89.07 107 A 1 
ATOM 865  C CG  . PHE A 1 107 ? 14.828  -1.360  0.031   1.00 88.36 107 A 1 
ATOM 866  C CD1 . PHE A 1 107 ? 13.635  -1.079  -0.677  1.00 85.37 107 A 1 
ATOM 867  C CD2 . PHE A 1 107 ? 15.213  -2.701  0.229   1.00 85.33 107 A 1 
ATOM 868  C CE1 . PHE A 1 107 ? 12.838  -2.119  -1.152  1.00 82.53 107 A 1 
ATOM 869  C CE2 . PHE A 1 107 ? 14.409  -3.747  -0.251  1.00 82.88 107 A 1 
ATOM 870  C CZ  . PHE A 1 107 ? 13.219  -3.459  -0.937  1.00 84.45 107 A 1 
ATOM 871  N N   . ALA A 1 108 ? 15.829  1.267   -2.203  1.00 90.17 108 A 1 
ATOM 872  C CA  . ALA A 1 108 ? 15.395  1.478   -3.575  1.00 90.82 108 A 1 
ATOM 873  C C   . ALA A 1 108 ? 16.557  1.524   -4.581  1.00 91.71 108 A 1 
ATOM 874  O O   . ALA A 1 108 ? 16.442  1.006   -5.687  1.00 91.85 108 A 1 
ATOM 875  C CB  . ALA A 1 108 ? 14.563  2.754   -3.604  1.00 91.12 108 A 1 
ATOM 876  N N   . ASN A 1 109 ? 17.711  2.080   -4.194  1.00 91.82 109 A 1 
ATOM 877  C CA  . ASN A 1 109 ? 18.918  2.029   -5.016  1.00 91.23 109 A 1 
ATOM 878  C C   . ASN A 1 109 ? 19.432  0.585   -5.175  1.00 92.68 109 A 1 
ATOM 879  O O   . ASN A 1 109 ? 19.724  0.178   -6.294  1.00 92.28 109 A 1 
ATOM 880  C CB  . ASN A 1 109 ? 19.997  2.932   -4.406  1.00 90.67 109 A 1 
ATOM 881  C CG  . ASN A 1 109 ? 19.711  4.419   -4.509  1.00 87.68 109 A 1 
ATOM 882  O OD1 . ASN A 1 109 ? 18.937  4.921   -5.305  1.00 81.14 109 A 1 
ATOM 883  N ND2 . ASN A 1 109 ? 20.405  5.203   -3.719  1.00 79.91 109 A 1 
ATOM 884  N N   . SER A 1 110 ? 19.446  -0.211  -4.103  1.00 91.19 110 A 1 
ATOM 885  C CA  . SER A 1 110 ? 19.817  -1.620  -4.177  1.00 91.30 110 A 1 
ATOM 886  C C   . SER A 1 110 ? 18.831  -2.453  -5.007  1.00 93.48 110 A 1 
ATOM 887  O O   . SER A 1 110 ? 19.248  -3.324  -5.763  1.00 93.15 110 A 1 
ATOM 888  C CB  . SER A 1 110 ? 19.932  -2.202  -2.765  1.00 90.79 110 A 1 
ATOM 889  O OG  . SER A 1 110 ? 20.920  -1.521  -2.023  1.00 86.09 110 A 1 
ATOM 890  N N   . MET A 1 111 ? 17.532  -2.163  -4.958  1.00 92.44 111 A 1 
ATOM 891  C CA  . MET A 1 111 ? 16.541  -2.775  -5.851  1.00 93.63 111 A 1 
ATOM 892  C C   . MET A 1 111 ? 16.876  -2.512  -7.322  1.00 94.60 111 A 1 
ATOM 893  O O   . MET A 1 111 ? 16.814  -3.426  -8.147  1.00 94.76 111 A 1 
ATOM 894  C CB  . MET A 1 111 ? 15.124  -2.250  -5.528  1.00 93.94 111 A 1 
ATOM 895  C CG  . MET A 1 111 ? 14.562  -2.836  -4.232  1.00 92.33 111 A 1 
ATOM 896  S SD  . MET A 1 111 ? 14.237  -4.618  -4.295  1.00 94.79 111 A 1 
ATOM 897  C CE  . MET A 1 111 ? 12.710  -4.646  -5.274  1.00 89.53 111 A 1 
ATOM 898  N N   . LYS A 1 112 ? 17.315  -1.302  -7.654  1.00 95.01 112 A 1 
ATOM 899  C CA  . LYS A 1 112 ? 17.763  -0.951  -9.009  1.00 94.53 112 A 1 
ATOM 900  C C   . LYS A 1 112 ? 18.992  -1.753  -9.431  1.00 95.39 112 A 1 
ATOM 901  O O   . LYS A 1 112 ? 19.042  -2.221  -10.563 1.00 94.59 112 A 1 
ATOM 902  C CB  . LYS A 1 112 ? 17.988  0.564   -9.086  1.00 93.40 112 A 1 
ATOM 903  C CG  . LYS A 1 112 ? 18.288  1.010   -10.516 1.00 84.47 112 A 1 
ATOM 904  C CD  . LYS A 1 112 ? 18.446  2.525   -10.571 1.00 82.08 112 A 1 
ATOM 905  C CE  . LYS A 1 112 ? 18.729  2.933   -12.014 1.00 73.18 112 A 1 
ATOM 906  N NZ  . LYS A 1 112 ? 18.830  4.410   -12.141 1.00 65.03 112 A 1 
ATOM 907  N N   . GLU A 1 113 ? 19.955  -1.972  -8.546  1.00 93.50 113 A 1 
ATOM 908  C CA  . GLU A 1 113 ? 21.126  -2.828  -8.801  1.00 93.83 113 A 1 
ATOM 909  C C   . GLU A 1 113 ? 20.740  -4.291  -9.065  1.00 94.84 113 A 1 
ATOM 910  O O   . GLU A 1 113 ? 21.403  -4.982  -9.839  1.00 93.58 113 A 1 
ATOM 911  C CB  . GLU A 1 113 ? 22.100  -2.743  -7.619  1.00 93.69 113 A 1 
ATOM 912  C CG  . GLU A 1 113 ? 22.748  -1.356  -7.467  1.00 89.78 113 A 1 
ATOM 913  C CD  . GLU A 1 113 ? 23.550  -1.193  -6.169  1.00 84.89 113 A 1 
ATOM 914  O OE1 . GLU A 1 113 ? 24.057  -0.068  -5.961  1.00 76.27 113 A 1 
ATOM 915  O OE2 . GLU A 1 113 ? 23.634  -2.161  -5.388  1.00 76.43 113 A 1 
ATOM 916  N N   . LEU A 1 114 ? 19.633  -4.763  -8.502  1.00 93.86 114 A 1 
ATOM 917  C CA  . LEU A 1 114 ? 19.049  -6.086  -8.765  1.00 94.24 114 A 1 
ATOM 918  C C   . LEU A 1 114 ? 18.220  -6.159  -10.057 1.00 95.20 114 A 1 
ATOM 919  O O   . LEU A 1 114 ? 17.659  -7.209  -10.369 1.00 94.43 114 A 1 
ATOM 920  C CB  . LEU A 1 114 ? 18.237  -6.535  -7.538  1.00 94.32 114 A 1 
ATOM 921  C CG  . LEU A 1 114 ? 19.058  -6.733  -6.254  1.00 92.68 114 A 1 
ATOM 922  C CD1 . LEU A 1 114 ? 18.110  -7.169  -5.132  1.00 89.61 114 A 1 
ATOM 923  C CD2 . LEU A 1 114 ? 20.135  -7.807  -6.401  1.00 90.16 114 A 1 
ATOM 924  N N   . GLY A 1 115 ? 18.132  -5.080  -10.816 1.00 95.30 115 A 1 
ATOM 925  C CA  . GLY A 1 115 ? 17.443  -5.015  -12.107 1.00 95.33 115 A 1 
ATOM 926  C C   . GLY A 1 115 ? 16.034  -4.417  -12.061 1.00 96.11 115 A 1 
ATOM 927  O O   . GLY A 1 115 ? 15.414  -4.287  -13.116 1.00 95.35 115 A 1 
ATOM 928  N N   . PHE A 1 116 ? 15.550  -4.012  -10.904 1.00 96.29 116 A 1 
ATOM 929  C CA  . PHE A 1 116 ? 14.273  -3.299  -10.774 1.00 96.24 116 A 1 
ATOM 930  C C   . PHE A 1 116 ? 14.433  -1.836  -11.206 1.00 95.93 116 A 1 
ATOM 931  O O   . PHE A 1 116 ? 14.486  -0.910  -10.400 1.00 94.86 116 A 1 
ATOM 932  C CB  . PHE A 1 116 ? 13.729  -3.429  -9.348  1.00 96.48 116 A 1 
ATOM 933  C CG  . PHE A 1 116 ? 13.397  -4.842  -8.935  1.00 97.11 116 A 1 
ATOM 934  C CD1 . PHE A 1 116 ? 12.108  -5.360  -9.166  1.00 96.62 116 A 1 
ATOM 935  C CD2 . PHE A 1 116 ? 14.366  -5.642  -8.312  1.00 96.80 116 A 1 
ATOM 936  C CE1 . PHE A 1 116 ? 11.792  -6.672  -8.766  1.00 96.49 116 A 1 
ATOM 937  C CE2 . PHE A 1 116 ? 14.049  -6.957  -7.920  1.00 96.60 116 A 1 
ATOM 938  C CZ  . PHE A 1 116 ? 12.764  -7.472  -8.145  1.00 97.05 116 A 1 
ATOM 939  N N   . ASN A 1 117 ? 14.551  -1.636  -12.513 1.00 96.45 117 A 1 
ATOM 940  C CA  . ASN A 1 117 ? 14.830  -0.320  -13.097 1.00 95.72 117 A 1 
ATOM 941  C C   . ASN A 1 117 ? 13.629  0.629   -13.089 1.00 96.02 117 A 1 
ATOM 942  O O   . ASN A 1 117 ? 13.803  1.830   -13.319 1.00 94.59 117 A 1 
ATOM 943  C CB  . ASN A 1 117 ? 15.367  -0.535  -14.520 1.00 94.74 117 A 1 
ATOM 944  C CG  . ASN A 1 117 ? 16.732  -1.183  -14.499 1.00 92.31 117 A 1 
ATOM 945  O OD1 . ASN A 1 117 ? 17.653  -0.707  -13.855 1.00 83.27 117 A 1 
ATOM 946  N ND2 . ASN A 1 117 ? 16.905  -2.278  -15.187 1.00 82.54 117 A 1 
ATOM 947  N N   . TYR A 1 118 ? 12.439  0.096   -12.821 1.00 96.03 118 A 1 
ATOM 948  C CA  . TYR A 1 118 ? 11.189  0.839   -12.824 1.00 96.34 118 A 1 
ATOM 949  C C   . TYR A 1 118 ? 10.516  0.732   -11.460 1.00 96.72 118 A 1 
ATOM 950  O O   . TYR A 1 118 ? 10.504  -0.328  -10.838 1.00 96.56 118 A 1 
ATOM 951  C CB  . TYR A 1 118 ? 10.278  0.316   -13.936 1.00 96.29 118 A 1 
ATOM 952  C CG  . TYR A 1 118 ? 10.971  0.192   -15.270 1.00 96.14 118 A 1 
ATOM 953  C CD1 . TYR A 1 118 ? 11.171  1.326   -16.080 1.00 94.70 118 A 1 
ATOM 954  C CD2 . TYR A 1 118 ? 11.469  -1.060  -15.694 1.00 94.86 118 A 1 
ATOM 955  C CE1 . TYR A 1 118 ? 11.830  1.212   -17.310 1.00 93.85 118 A 1 
ATOM 956  C CE2 . TYR A 1 118 ? 12.132  -1.178  -16.928 1.00 94.03 118 A 1 
ATOM 957  C CZ  . TYR A 1 118 ? 12.311  -0.042  -17.742 1.00 94.04 118 A 1 
ATOM 958  O OH  . TYR A 1 118 ? 12.936  -0.152  -18.944 1.00 92.57 118 A 1 
ATOM 959  N N   . SER A 1 119 ? 9.955   1.825   -11.002 1.00 96.72 119 A 1 
ATOM 960  C CA  . SER A 1 119 ? 9.165   1.836   -9.778  1.00 96.67 119 A 1 
ATOM 961  C C   . SER A 1 119 ? 8.134   2.953   -9.794  1.00 96.65 119 A 1 
ATOM 962  O O   . SER A 1 119 ? 8.289   3.961   -10.489 1.00 95.86 119 A 1 
ATOM 963  C CB  . SER A 1 119 ? 10.054  1.916   -8.534  1.00 95.98 119 A 1 
ATOM 964  O OG  . SER A 1 119 ? 10.861  3.073   -8.547  1.00 93.89 119 A 1 
ATOM 965  N N   . CYS A 1 120 ? 7.075   2.767   -9.032  1.00 97.14 120 A 1 
ATOM 966  C CA  . CYS A 1 120 ? 6.114   3.810   -8.707  1.00 97.07 120 A 1 
ATOM 967  C C   . CYS A 1 120 ? 5.551   3.585   -7.306  1.00 97.24 120 A 1 
ATOM 968  O O   . CYS A 1 120 ? 5.496   2.458   -6.824  1.00 96.81 120 A 1 
ATOM 969  C CB  . CYS A 1 120 ? 5.017   3.877   -9.775  1.00 96.58 120 A 1 
ATOM 970  S SG  . CYS A 1 120 ? 4.144   2.297   -9.932  1.00 96.09 120 A 1 
ATOM 971  N N   . GLY A 1 121 ? 5.154   4.650   -6.644  1.00 96.85 121 A 1 
ATOM 972  C CA  . GLY A 1 121 ? 4.675   4.590   -5.271  1.00 96.54 121 A 1 
ATOM 973  C C   . GLY A 1 121 ? 3.734   5.733   -4.930  1.00 96.75 121 A 1 
ATOM 974  O O   . GLY A 1 121 ? 3.512   6.638   -5.739  1.00 95.79 121 A 1 
ATOM 975  N N   . LEU A 1 122 ? 3.191   5.675   -3.722  1.00 96.54 122 A 1 
ATOM 976  C CA  . LEU A 1 122 ? 2.390   6.774   -3.203  1.00 95.97 122 A 1 
ATOM 977  C C   . LEU A 1 122 ? 3.241   8.051   -3.066  1.00 94.74 122 A 1 
ATOM 978  O O   . LEU A 1 122 ? 4.437   7.983   -2.767  1.00 93.33 122 A 1 
ATOM 979  C CB  . LEU A 1 122 ? 1.731   6.378   -1.872  1.00 95.99 122 A 1 
ATOM 980  C CG  . LEU A 1 122 ? 0.638   5.309   -2.021  1.00 95.76 122 A 1 
ATOM 981  C CD1 . LEU A 1 122 ? 0.093   4.938   -0.651  1.00 94.80 122 A 1 
ATOM 982  C CD2 . LEU A 1 122 ? -0.543  5.770   -2.883  1.00 94.84 122 A 1 
ATOM 983  N N   . PRO A 1 123 ? 2.637   9.222   -3.294  1.00 95.64 123 A 1 
ATOM 984  C CA  . PRO A 1 123 ? 3.360   10.481  -3.193  1.00 94.61 123 A 1 
ATOM 985  C C   . PRO A 1 123 ? 3.702   10.819  -1.744  1.00 93.83 123 A 1 
ATOM 986  O O   . PRO A 1 123 ? 3.186   10.245  -0.781  1.00 92.15 123 A 1 
ATOM 987  C CB  . PRO A 1 123 ? 2.430   11.523  -3.822  1.00 94.01 123 A 1 
ATOM 988  C CG  . PRO A 1 123 ? 1.054   10.984  -3.464  1.00 93.92 123 A 1 
ATOM 989  C CD  . PRO A 1 123 ? 1.243   9.476   -3.598  1.00 95.52 123 A 1 
ATOM 990  N N   . ASN A 1 124 ? 4.540   11.828  -1.604  1.00 93.00 124 A 1 
ATOM 991  C CA  . ASN A 1 124 ? 4.830   12.425  -0.316  1.00 91.89 124 A 1 
ATOM 992  C C   . ASN A 1 124 ? 3.564   13.001  0.340   1.00 92.46 124 A 1 
ATOM 993  O O   . ASN A 1 124 ? 2.647   13.464  -0.327  1.00 90.87 124 A 1 
ATOM 994  C CB  . ASN A 1 124 ? 5.891   13.505  -0.556  1.00 88.48 124 A 1 
ATOM 995  C CG  . ASN A 1 124 ? 6.613   13.967  0.689   1.00 84.53 124 A 1 
ATOM 996  O OD1 . ASN A 1 124 ? 6.216   13.764  1.820   1.00 77.36 124 A 1 
ATOM 997  N ND2 . ASN A 1 124 ? 7.717   14.639  0.521   1.00 76.67 124 A 1 
ATOM 998  N N   . VAL A 1 125 ? 3.576   13.040  1.664   1.00 91.23 125 A 1 
ATOM 999  C CA  . VAL A 1 125 ? 2.490   13.579  2.486   1.00 91.22 125 A 1 
ATOM 1000 C C   . VAL A 1 125 ? 2.140   15.024  2.104   1.00 91.60 125 A 1 
ATOM 1001 O O   . VAL A 1 125 ? 3.013   15.894  2.028   1.00 90.09 125 A 1 
ATOM 1002 C CB  . VAL A 1 125 ? 2.866   13.516  3.974   1.00 89.57 125 A 1 
ATOM 1003 C CG1 . VAL A 1 125 ? 1.758   14.061  4.869   1.00 80.88 125 A 1 
ATOM 1004 C CG2 . VAL A 1 125 ? 3.156   12.082  4.405   1.00 82.62 125 A 1 
ATOM 1005 N N   . GLU A 1 126 ? 0.861   15.316  1.921   1.00 90.86 126 A 1 
ATOM 1006 C CA  . GLU A 1 126 ? 0.397   16.676  1.664   1.00 90.66 126 A 1 
ATOM 1007 C C   . GLU A 1 126 ? 0.496   17.566  2.912   1.00 91.03 126 A 1 
ATOM 1008 O O   . GLU A 1 126 ? 0.173   17.156  4.026   1.00 89.69 126 A 1 
ATOM 1009 C CB  . GLU A 1 126 ? -1.043  16.681  1.149   1.00 89.49 126 A 1 
ATOM 1010 C CG  . GLU A 1 126 ? -1.185  15.992  -0.208  1.00 81.04 126 A 1 
ATOM 1011 C CD  . GLU A 1 126 ? -2.590  16.166  -0.805  1.00 76.76 126 A 1 
ATOM 1012 O OE1 . GLU A 1 126 ? -2.751  15.782  -1.979  1.00 67.44 126 A 1 
ATOM 1013 O OE2 . GLU A 1 126 ? -3.454  16.730  -0.092  1.00 67.64 126 A 1 
ATOM 1014 N N   . MET A 1 127 ? 0.897   18.827  2.741   1.00 90.30 127 A 1 
ATOM 1015 C CA  . MET A 1 127 ? 1.026   19.753  3.878   1.00 90.79 127 A 1 
ATOM 1016 C C   . MET A 1 127 ? -0.320  20.031  4.565   1.00 91.05 127 A 1 
ATOM 1017 O O   . MET A 1 127 ? -0.332  20.239  5.774   1.00 88.92 127 A 1 
ATOM 1018 C CB  . MET A 1 127 ? 1.670   21.071  3.434   1.00 89.26 127 A 1 
ATOM 1019 C CG  . MET A 1 127 ? 3.165   20.920  3.159   1.00 84.20 127 A 1 
ATOM 1020 S SD  . MET A 1 127 ? 4.177   20.345  4.561   1.00 81.61 127 A 1 
ATOM 1021 C CE  . MET A 1 127 ? 3.965   21.691  5.745   1.00 70.89 127 A 1 
ATOM 1022 N N   . ALA A 1 128 ? -1.419  19.987  3.821   1.00 89.99 128 A 1 
ATOM 1023 C CA  . ALA A 1 128 ? -2.762  20.225  4.349   1.00 90.19 128 A 1 
ATOM 1024 C C   . ALA A 1 128 ? -3.419  18.977  4.987   1.00 90.75 128 A 1 
ATOM 1025 O O   . ALA A 1 128 ? -4.449  19.109  5.635   1.00 88.33 128 A 1 
ATOM 1026 C CB  . ALA A 1 128 ? -3.612  20.791  3.211   1.00 88.88 128 A 1 
ATOM 1027 N N   . SER A 1 129 ? -2.850  17.783  4.818   1.00 90.59 129 A 1 
ATOM 1028 C CA  . SER A 1 129 ? -3.391  16.554  5.422   1.00 90.83 129 A 1 
ATOM 1029 C C   . SER A 1 129 ? -3.019  16.426  6.903   1.00 91.19 129 A 1 
ATOM 1030 O O   . SER A 1 129 ? -2.115  17.101  7.387   1.00 90.06 129 A 1 
ATOM 1031 C CB  . SER A 1 129 ? -2.937  15.324  4.623   1.00 89.82 129 A 1 
ATOM 1032 O OG  . SER A 1 129 ? -1.568  15.053  4.843   1.00 87.79 129 A 1 
ATOM 1033 N N   . ILE A 1 130 ? -3.690  15.519  7.616   1.00 90.54 130 A 1 
ATOM 1034 C CA  . ILE A 1 130 ? -3.317  15.151  8.996   1.00 90.41 130 A 1 
ATOM 1035 C C   . ILE A 1 130 ? -2.112  14.199  9.014   1.00 91.09 130 A 1 
ATOM 1036 O O   . ILE A 1 130 ? -1.342  14.188  9.971   1.00 89.23 130 A 1 
ATOM 1037 C CB  . ILE A 1 130 ? -4.553  14.561  9.730   1.00 88.74 130 A 1 
ATOM 1038 C CG1 . ILE A 1 130 ? -5.658  15.639  9.833   1.00 80.09 130 A 1 
ATOM 1039 C CG2 . ILE A 1 130 ? -4.188  14.037  11.132  1.00 77.63 130 A 1 
ATOM 1040 C CD1 . ILE A 1 130 ? -6.984  15.131  10.421  1.00 68.81 130 A 1 
ATOM 1041 N N   . ALA A 1 131 ? -1.906  13.435  7.941   1.00 91.02 131 A 1 
ATOM 1042 C CA  . ALA A 1 131 ? -0.839  12.458  7.858   1.00 91.34 131 A 1 
ATOM 1043 C C   . ALA A 1 131 ? 0.557   13.085  8.058   1.00 91.32 131 A 1 
ATOM 1044 O O   . ALA A 1 131 ? 0.838   14.197  7.603   1.00 90.49 131 A 1 
ATOM 1045 C CB  . ALA A 1 131 ? -0.952  11.702  6.536   1.00 91.32 131 A 1 
ATOM 1046 N N   . VAL A 1 132 ? 1.429   12.339  8.730   1.00 90.84 132 A 1 
ATOM 1047 C CA  . VAL A 1 132 ? 2.840   12.678  8.973   1.00 90.40 132 A 1 
ATOM 1048 C C   . VAL A 1 132 ? 3.812   11.651  8.382   1.00 90.55 132 A 1 
ATOM 1049 O O   . VAL A 1 132 ? 5.007   11.915  8.311   1.00 89.11 132 A 1 
ATOM 1050 C CB  . VAL A 1 132 ? 3.123   12.872  10.475  1.00 89.13 132 A 1 
ATOM 1051 C CG1 . VAL A 1 132 ? 2.356   14.069  11.046  1.00 82.56 132 A 1 
ATOM 1052 C CG2 . VAL A 1 132 ? 2.768   11.635  11.297  1.00 83.68 132 A 1 
ATOM 1053 N N   . ALA A 1 133 ? 3.293   10.503  7.935   1.00 90.84 133 A 1 
ATOM 1054 C CA  . ALA A 1 133 ? 4.013   9.482   7.187   1.00 91.11 133 A 1 
ATOM 1055 C C   . ALA A 1 133 ? 3.314   9.223   5.850   1.00 92.09 133 A 1 
ATOM 1056 O O   . ALA A 1 133 ? 2.088   9.344   5.751   1.00 91.64 133 A 1 
ATOM 1057 C CB  . ALA A 1 133 ? 4.114   8.211   8.038   1.00 90.29 133 A 1 
ATOM 1058 N N   . ASP A 1 134 ? 4.092   8.872   4.823   1.00 92.47 134 A 1 
ATOM 1059 C CA  . ASP A 1 134 ? 3.535   8.450   3.538   1.00 92.59 134 A 1 
ATOM 1060 C C   . ASP A 1 134 ? 2.799   7.102   3.656   1.00 93.20 134 A 1 
ATOM 1061 O O   . ASP A 1 134 ? 2.759   6.492   4.727   1.00 92.68 134 A 1 
ATOM 1062 C CB  . ASP A 1 134 ? 4.615   8.485   2.440   1.00 90.89 134 A 1 
ATOM 1063 C CG  . ASP A 1 134 ? 5.693   7.396   2.523   1.00 90.41 134 A 1 
ATOM 1064 O OD1 . ASP A 1 134 ? 5.489   6.372   3.201   1.00 87.05 134 A 1 
ATOM 1065 O OD2 . ASP A 1 134 ? 6.748   7.592   1.886   1.00 86.55 134 A 1 
ATOM 1066 N N   . GLY A 1 135 ? 2.176   6.640   2.571   1.00 93.22 135 A 1 
ATOM 1067 C CA  . GLY A 1 135 ? 1.391   5.408   2.600   1.00 93.68 135 A 1 
ATOM 1068 C C   . GLY A 1 135 ? 2.206   4.120   2.550   1.00 94.54 135 A 1 
ATOM 1069 O O   . GLY A 1 135 ? 1.629   3.049   2.684   1.00 93.26 135 A 1 
ATOM 1070 N N   . GLY A 1 136 ? 3.523   4.196   2.331   1.00 94.41 136 A 1 
ATOM 1071 C CA  . GLY A 1 136 ? 4.416   3.038   2.344   1.00 94.42 136 A 1 
ATOM 1072 C C   . GLY A 1 136 ? 4.136   1.977   1.280   1.00 95.53 136 A 1 
ATOM 1073 O O   . GLY A 1 136 ? 4.590   0.851   1.436   1.00 94.77 136 A 1 
ATOM 1074 N N   . VAL A 1 137 ? 3.389   2.303   0.216   1.00 96.51 137 A 1 
ATOM 1075 C CA  . VAL A 1 137 ? 3.035   1.379   -0.868  1.00 97.33 137 A 1 
ATOM 1076 C C   . VAL A 1 137 ? 3.867   1.688   -2.106  1.00 97.53 137 A 1 
ATOM 1077 O O   . VAL A 1 137 ? 3.812   2.803   -2.628  1.00 97.19 137 A 1 
ATOM 1078 C CB  . VAL A 1 137 ? 1.538   1.417   -1.206  1.00 97.44 137 A 1 
ATOM 1079 C CG1 . VAL A 1 137 ? 1.189   0.376   -2.276  1.00 96.68 137 A 1 
ATOM 1080 C CG2 . VAL A 1 137 ? 0.667   1.142   0.018   1.00 96.68 137 A 1 
ATOM 1081 N N   . ILE A 1 138 ? 4.637   0.693   -2.588  1.00 97.27 138 A 1 
ATOM 1082 C CA  . ILE A 1 138 ? 5.525   0.857   -3.740  1.00 97.38 138 A 1 
ATOM 1083 C C   . ILE A 1 138 ? 5.509   -0.410  -4.590  1.00 97.70 138 A 1 
ATOM 1084 O O   . ILE A 1 138 ? 5.599   -1.519  -4.068  1.00 97.73 138 A 1 
ATOM 1085 C CB  . ILE A 1 138 ? 6.965   1.213   -3.295  1.00 96.70 138 A 1 
ATOM 1086 C CG1 . ILE A 1 138 ? 6.936   2.479   -2.422  1.00 95.05 138 A 1 
ATOM 1087 C CG2 . ILE A 1 138 ? 7.903   1.407   -4.508  1.00 95.34 138 A 1 
ATOM 1088 C CD1 . ILE A 1 138 ? 8.280   2.877   -1.838  1.00 91.45 138 A 1 
ATOM 1089 N N   . ILE A 1 139 ? 5.471   -0.232  -5.902  1.00 97.46 139 A 1 
ATOM 1090 C CA  . ILE A 1 139 ? 5.692   -1.269  -6.904  1.00 97.76 139 A 1 
ATOM 1091 C C   . ILE A 1 139 ? 7.102   -1.087  -7.464  1.00 97.55 139 A 1 
ATOM 1092 O O   . ILE A 1 139 ? 7.406   -0.029  -8.024  1.00 97.14 139 A 1 
ATOM 1093 C CB  . ILE A 1 139 ? 4.619   -1.210  -8.014  1.00 97.91 139 A 1 
ATOM 1094 C CG1 . ILE A 1 139 ? 3.203   -1.400  -7.434  1.00 97.53 139 A 1 
ATOM 1095 C CG2 . ILE A 1 139 ? 4.909   -2.280  -9.089  1.00 97.53 139 A 1 
ATOM 1096 C CD1 . ILE A 1 139 ? 2.078   -1.085  -8.436  1.00 96.87 139 A 1 
ATOM 1097 N N   . PHE A 1 140 ? 7.939   -2.118  -7.364  1.00 97.87 140 A 1 
ATOM 1098 C CA  . PHE A 1 140 ? 9.195   -2.242  -8.091  1.00 97.72 140 A 1 
ATOM 1099 C C   . PHE A 1 140 ? 9.011   -3.229  -9.242  1.00 97.97 140 A 1 
ATOM 1100 O O   . PHE A 1 140 ? 8.407   -4.278  -9.061  1.00 97.79 140 A 1 
ATOM 1101 C CB  . PHE A 1 140 ? 10.306  -2.710  -7.144  1.00 97.24 140 A 1 
ATOM 1102 C CG  . PHE A 1 140 ? 10.649  -1.712  -6.060  1.00 96.94 140 A 1 
ATOM 1103 C CD1 . PHE A 1 140 ? 11.572  -0.686  -6.325  1.00 95.96 140 A 1 
ATOM 1104 C CD2 . PHE A 1 140 ? 10.052  -1.806  -4.789  1.00 96.04 140 A 1 
ATOM 1105 C CE1 . PHE A 1 140 ? 11.898  0.251   -5.327  1.00 95.32 140 A 1 
ATOM 1106 C CE2 . PHE A 1 140 ? 10.378  -0.870  -3.793  1.00 95.39 140 A 1 
ATOM 1107 C CZ  . PHE A 1 140 ? 11.303  0.156   -4.056  1.00 95.36 140 A 1 
ATOM 1108 N N   . SER A 1 141 ? 9.566   -2.929  -10.414 1.00 97.44 141 A 1 
ATOM 1109 C CA  . SER A 1 141 ? 9.454   -3.769  -11.597 1.00 97.36 141 A 1 
ATOM 1110 C C   . SER A 1 141 ? 10.765  -3.843  -12.372 1.00 97.05 141 A 1 
ATOM 1111 O O   . SER A 1 141 ? 11.465  -2.846  -12.555 1.00 96.65 141 A 1 
ATOM 1112 C CB  . SER A 1 141 ? 8.319   -3.261  -12.494 1.00 97.34 141 A 1 
ATOM 1113 O OG  . SER A 1 141 ? 8.114   -4.157  -13.557 1.00 96.13 141 A 1 
ATOM 1114 N N   . LYS A 1 142 ? 11.086  -5.049  -12.872 1.00 97.12 142 A 1 
ATOM 1115 C CA  . LYS A 1 142 ? 12.122  -5.245  -13.901 1.00 96.96 142 A 1 
ATOM 1116 C C   . LYS A 1 142 ? 11.587  -4.953  -15.303 1.00 96.64 142 A 1 
ATOM 1117 O O   . LYS A 1 142 ? 12.369  -4.652  -16.198 1.00 96.15 142 A 1 
ATOM 1118 C CB  . LYS A 1 142 ? 12.645  -6.682  -13.844 1.00 97.06 142 A 1 
ATOM 1119 C CG  . LYS A 1 142 ? 13.402  -6.960  -12.540 1.00 96.83 142 A 1 
ATOM 1120 C CD  . LYS A 1 142 ? 13.831  -8.430  -12.512 1.00 96.01 142 A 1 
ATOM 1121 C CE  . LYS A 1 142 ? 14.503  -8.735  -11.189 1.00 93.97 142 A 1 
ATOM 1122 N NZ  . LYS A 1 142 ? 14.518  -10.194 -10.966 1.00 91.49 142 A 1 
ATOM 1123 N N   . LEU A 1 143 ? 10.279  -5.015  -15.472 1.00 96.79 143 A 1 
ATOM 1124 C CA  . LEU A 1 143 ? 9.572   -4.785  -16.726 1.00 96.77 143 A 1 
ATOM 1125 C C   . LEU A 1 143 ? 9.177   -3.310  -16.861 1.00 96.95 143 A 1 
ATOM 1126 O O   . LEU A 1 143 ? 8.874   -2.673  -15.849 1.00 96.58 143 A 1 
ATOM 1127 C CB  . LEU A 1 143 ? 8.330   -5.687  -16.772 1.00 96.70 143 A 1 
ATOM 1128 C CG  . LEU A 1 143 ? 8.626   -7.179  -16.584 1.00 95.88 143 A 1 
ATOM 1129 C CD1 . LEU A 1 143 ? 7.299   -7.920  -16.439 1.00 94.21 143 A 1 
ATOM 1130 C CD2 . LEU A 1 143 ? 9.434   -7.740  -17.757 1.00 93.94 143 A 1 
ATOM 1131 N N   . PRO A 1 144 ? 9.135   -2.776  -18.076 1.00 96.43 144 A 1 
ATOM 1132 C CA  . PRO A 1 144 ? 8.805   -1.374  -18.296 1.00 96.18 144 A 1 
ATOM 1133 C C   . PRO A 1 144 ? 7.434   -0.977  -17.733 1.00 96.20 144 A 1 
ATOM 1134 O O   . PRO A 1 144 ? 6.414   -1.580  -18.069 1.00 95.96 144 A 1 
ATOM 1135 C CB  . PRO A 1 144 ? 8.888   -1.156  -19.807 1.00 95.70 144 A 1 
ATOM 1136 C CG  . PRO A 1 144 ? 9.846   -2.247  -20.277 1.00 94.42 144 A 1 
ATOM 1137 C CD  . PRO A 1 144 ? 9.530   -3.405  -19.331 1.00 96.03 144 A 1 
ATOM 1138 N N   . ILE A 1 145 ? 7.416   0.082   -16.935 1.00 95.95 145 A 1 
ATOM 1139 C CA  . ILE A 1 145 ? 6.179   0.737   -16.502 1.00 96.09 145 A 1 
ATOM 1140 C C   . ILE A 1 145 ? 5.812   1.807   -17.539 1.00 95.40 145 A 1 
ATOM 1141 O O   . ILE A 1 145 ? 6.476   2.839   -17.662 1.00 94.31 145 A 1 
ATOM 1142 C CB  . ILE A 1 145 ? 6.294   1.294   -15.061 1.00 96.41 145 A 1 
ATOM 1143 C CG1 . ILE A 1 145 ? 6.498   0.136   -14.059 1.00 96.02 145 A 1 
ATOM 1144 C CG2 . ILE A 1 145 ? 5.033   2.104   -14.704 1.00 95.95 145 A 1 
ATOM 1145 C CD1 . ILE A 1 145 ? 6.713   0.574   -12.596 1.00 95.72 145 A 1 
ATOM 1146 N N   . LEU A 1 146 ? 4.750   1.536   -18.293 1.00 96.19 146 A 1 
ATOM 1147 C CA  . LEU A 1 146 ? 4.257   2.391   -19.374 1.00 95.61 146 A 1 
ATOM 1148 C C   . LEU A 1 146 ? 3.372   3.540   -18.875 1.00 95.41 146 A 1 
ATOM 1149 O O   . LEU A 1 146 ? 3.169   4.520   -19.581 1.00 94.06 146 A 1 
ATOM 1150 C CB  . LEU A 1 146 ? 3.454   1.535   -20.370 1.00 95.24 146 A 1 
ATOM 1151 C CG  . LEU A 1 146 ? 4.186   0.336   -20.982 1.00 94.56 146 A 1 
ATOM 1152 C CD1 . LEU A 1 146 ? 3.264   -0.338  -21.998 1.00 93.11 146 A 1 
ATOM 1153 C CD2 . LEU A 1 146 ? 5.478   0.754   -21.690 1.00 93.05 146 A 1 
ATOM 1154 N N   . GLN A 1 147 ? 2.801   3.382   -17.701 1.00 95.70 147 A 1 
ATOM 1155 C CA  . GLN A 1 147 ? 1.966   4.379   -17.031 1.00 95.59 147 A 1 
ATOM 1156 C C   . GLN A 1 147 ? 1.905   4.053   -15.551 1.00 96.16 147 A 1 
ATOM 1157 O O   . GLN A 1 147 ? 1.876   2.885   -15.176 1.00 95.88 147 A 1 
ATOM 1158 C CB  . GLN A 1 147 ? 0.566   4.347   -17.660 1.00 94.12 147 A 1 
ATOM 1159 C CG  . GLN A 1 147 ? -0.415  5.382   -17.102 1.00 89.41 147 A 1 
ATOM 1160 C CD  . GLN A 1 147 ? -1.789  5.289   -17.770 1.00 88.54 147 A 1 
ATOM 1161 O OE1 . GLN A 1 147 ? -1.953  4.719   -18.836 1.00 80.35 147 A 1 
ATOM 1162 N NE2 . GLN A 1 147 ? -2.815  5.841   -17.179 1.00 77.45 147 A 1 
ATOM 1163 N N   . HIS A 1 148 ? 1.823   5.076   -14.716 1.00 96.25 148 A 1 
ATOM 1164 C CA  . HIS A 1 148 ? 1.478   4.911   -13.311 1.00 96.20 148 A 1 
ATOM 1165 C C   . HIS A 1 148 ? 0.475   5.984   -12.870 1.00 96.10 148 A 1 
ATOM 1166 O O   . HIS A 1 148 ? 0.390   7.049   -13.467 1.00 95.38 148 A 1 
ATOM 1167 C CB  . HIS A 1 148 ? 2.751   4.885   -12.441 1.00 95.65 148 A 1 
ATOM 1168 C CG  . HIS A 1 148 ? 3.515   6.180   -12.443 1.00 94.46 148 A 1 
ATOM 1169 N ND1 . HIS A 1 148 ? 3.208   7.306   -11.714 1.00 83.22 148 A 1 
ATOM 1170 C CD2 . HIS A 1 148 ? 4.633   6.475   -13.174 1.00 84.44 148 A 1 
ATOM 1171 C CE1 . HIS A 1 148 ? 4.118   8.258   -12.005 1.00 86.65 148 A 1 
ATOM 1172 N NE2 . HIS A 1 148 ? 5.008   7.792   -12.888 1.00 89.35 148 A 1 
ATOM 1173 N N   . ASP A 1 149 ? -0.272  5.670   -11.831 1.00 96.65 149 A 1 
ATOM 1174 C CA  . ASP A 1 149 ? -1.246  6.558   -11.195 1.00 96.71 149 A 1 
ATOM 1175 C C   . ASP A 1 149 ? -1.407  6.139   -9.730  1.00 97.24 149 A 1 
ATOM 1176 O O   . ASP A 1 149 ? -0.853  5.123   -9.296  1.00 97.00 149 A 1 
ATOM 1177 C CB  . ASP A 1 149 ? -2.575  6.476   -11.975 1.00 96.23 149 A 1 
ATOM 1178 C CG  . ASP A 1 149 ? -3.533  7.650   -11.751 1.00 95.66 149 A 1 
ATOM 1179 O OD1 . ASP A 1 149 ? -3.216  8.584   -10.991 1.00 93.51 149 A 1 
ATOM 1180 O OD2 . ASP A 1 149 ? -4.608  7.643   -12.387 1.00 92.96 149 A 1 
ATOM 1181 N N   . TYR A 1 150 ? -2.144  6.899   -8.941  1.00 96.80 150 A 1 
ATOM 1182 C CA  . TYR A 1 150 ? -2.410  6.557   -7.549  1.00 97.16 150 A 1 
ATOM 1183 C C   . TYR A 1 150 ? -3.719  7.185   -7.060  1.00 97.12 150 A 1 
ATOM 1184 O O   . TYR A 1 150 ? -4.261  8.111   -7.663  1.00 96.65 150 A 1 
ATOM 1185 C CB  . TYR A 1 150 ? -1.232  6.990   -6.661  1.00 97.02 150 A 1 
ATOM 1186 C CG  . TYR A 1 150 ? -1.016  8.489   -6.596  1.00 96.98 150 A 1 
ATOM 1187 C CD1 . TYR A 1 150 ? -0.158  9.123   -7.519  1.00 95.84 150 A 1 
ATOM 1188 C CD2 . TYR A 1 150 ? -1.700  9.261   -5.638  1.00 95.78 150 A 1 
ATOM 1189 C CE1 . TYR A 1 150 ? 0.016   10.514  -7.483  1.00 95.04 150 A 1 
ATOM 1190 C CE2 . TYR A 1 150 ? -1.535  10.663  -5.601  1.00 95.23 150 A 1 
ATOM 1191 C CZ  . TYR A 1 150 ? -0.679  11.281  -6.531  1.00 94.97 150 A 1 
ATOM 1192 O OH  . TYR A 1 150 ? -0.520  12.639  -6.497  1.00 93.42 150 A 1 
ATOM 1193 N N   . THR A 1 151 ? -4.193  6.708   -5.926  1.00 97.70 151 A 1 
ATOM 1194 C CA  . THR A 1 151 ? -5.215  7.369   -5.109  1.00 97.87 151 A 1 
ATOM 1195 C C   . THR A 1 151 ? -4.785  7.344   -3.648  1.00 98.01 151 A 1 
ATOM 1196 O O   . THR A 1 151 ? -4.316  6.315   -3.162  1.00 97.47 151 A 1 
ATOM 1197 C CB  . THR A 1 151 ? -6.600  6.744   -5.327  1.00 97.28 151 A 1 
ATOM 1198 O OG1 . THR A 1 151 ? -7.586  7.531   -4.710  1.00 93.10 151 A 1 
ATOM 1199 C CG2 . THR A 1 151 ? -6.759  5.316   -4.802  1.00 91.07 151 A 1 
ATOM 1200 N N   . ILE A 1 152 ? -4.937  8.468   -2.957  1.00 97.87 152 A 1 
ATOM 1201 C CA  . ILE A 1 152 ? -4.870  8.538   -1.495  1.00 97.50 152 A 1 
ATOM 1202 C C   . ILE A 1 152 ? -6.297  8.368   -0.973  1.00 97.58 152 A 1 
ATOM 1203 O O   . ILE A 1 152 ? -7.204  9.017   -1.474  1.00 96.87 152 A 1 
ATOM 1204 C CB  . ILE A 1 152 ? -4.242  9.869   -1.024  1.00 96.81 152 A 1 
ATOM 1205 C CG1 . ILE A 1 152 ? -2.811  10.071  -1.559  1.00 94.73 152 A 1 
ATOM 1206 C CG2 . ILE A 1 152 ? -4.250  9.970   0.516   1.00 94.89 152 A 1 
ATOM 1207 C CD1 . ILE A 1 152 ? -1.813  8.974   -1.180  1.00 86.21 152 A 1 
ATOM 1208 N N   . PHE A 1 153 ? -6.470  7.497   0.021   1.00 97.02 153 A 1 
ATOM 1209 C CA  . PHE A 1 153 ? -7.794  7.233   0.570   1.00 96.66 153 A 1 
ATOM 1210 C C   . PHE A 1 153 ? -8.328  8.434   1.352   1.00 95.64 153 A 1 
ATOM 1211 O O   . PHE A 1 153 ? -7.618  9.058   2.140   1.00 94.16 153 A 1 
ATOM 1212 C CB  . PHE A 1 153 ? -7.777  5.965   1.427   1.00 96.94 153 A 1 
ATOM 1213 C CG  . PHE A 1 153 ? -7.404  4.696   0.688   1.00 97.63 153 A 1 
ATOM 1214 C CD1 . PHE A 1 153 ? -7.921  4.425   -0.597  1.00 97.32 153 A 1 
ATOM 1215 C CD2 . PHE A 1 153 ? -6.562  3.748   1.309   1.00 97.19 153 A 1 
ATOM 1216 C CE1 . PHE A 1 153 ? -7.595  3.222   -1.253  1.00 97.26 153 A 1 
ATOM 1217 C CE2 . PHE A 1 153 ? -6.241  2.549   0.648   1.00 97.15 153 A 1 
ATOM 1218 C CZ  . PHE A 1 153 ? -6.754  2.285   -0.632  1.00 97.65 153 A 1 
ATOM 1219 N N   . GLN A 1 154 ? -9.608  8.720   1.134   1.00 96.49 154 A 1 
ATOM 1220 C CA  . GLN A 1 154 ? -10.280 9.849   1.779   1.00 95.12 154 A 1 
ATOM 1221 C C   . GLN A 1 154 ? -10.697 9.539   3.215   1.00 94.54 154 A 1 
ATOM 1222 O O   . GLN A 1 154 ? -10.736 10.438  4.049   1.00 92.24 154 A 1 
ATOM 1223 C CB  . GLN A 1 154 ? -11.518 10.236  0.968   1.00 94.31 154 A 1 
ATOM 1224 C CG  . GLN A 1 154 ? -11.154 10.764  -0.426  1.00 86.78 154 A 1 
ATOM 1225 C CD  . GLN A 1 154 ? -12.367 11.233  -1.216  1.00 76.51 154 A 1 
ATOM 1226 O OE1 . GLN A 1 154 ? -13.524 10.961  -0.923  1.00 68.13 154 A 1 
ATOM 1227 N NE2 . GLN A 1 154 ? -12.153 11.971  -2.283  1.00 64.20 154 A 1 
ATOM 1228 N N   . LEU A 1 155 ? -11.033 8.273   3.487   1.00 93.78 155 A 1 
ATOM 1229 C CA  . LEU A 1 155 ? -11.457 7.833   4.809   1.00 93.74 155 A 1 
ATOM 1230 C C   . LEU A 1 155 ? -10.372 6.978   5.459   1.00 93.70 155 A 1 
ATOM 1231 O O   . LEU A 1 155 ? -9.792  6.092   4.842   1.00 92.26 155 A 1 
ATOM 1232 C CB  . LEU A 1 155 ? -12.793 7.077   4.737   1.00 93.13 155 A 1 
ATOM 1233 C CG  . LEU A 1 155 ? -13.988 7.874   4.184   1.00 90.43 155 A 1 
ATOM 1234 C CD1 . LEU A 1 155 ? -15.245 7.022   4.296   1.00 86.90 155 A 1 
ATOM 1235 C CD2 . LEU A 1 155 ? -14.241 9.181   4.929   1.00 86.46 155 A 1 
ATOM 1236 N N   . CYS A 1 156 ? -10.154 7.235   6.738   1.00 93.07 156 A 1 
ATOM 1237 C CA  . CYS A 1 156 ? -9.289  6.469   7.626   1.00 91.66 156 A 1 
ATOM 1238 C C   . CYS A 1 156 ? -9.835  6.563   9.054   1.00 91.24 156 A 1 
ATOM 1239 O O   . CYS A 1 156 ? -10.627 7.453   9.367   1.00 88.21 156 A 1 
ATOM 1240 C CB  . CYS A 1 156 ? -7.850  6.996   7.512   1.00 88.92 156 A 1 
ATOM 1241 S SG  . CYS A 1 156 ? -7.785  8.796   7.722   1.00 74.27 156 A 1 
ATOM 1242 N N   . CYS A 1 157 ? -9.442  5.638   9.923   1.00 92.12 157 A 1 
ATOM 1243 C CA  . CYS A 1 157 ? -9.770  5.679   11.349  1.00 91.50 157 A 1 
ATOM 1244 C C   . CYS A 1 157 ? -8.607  5.191   12.215  1.00 91.30 157 A 1 
ATOM 1245 O O   . CYS A 1 157 ? -7.653  4.580   11.730  1.00 89.73 157 A 1 
ATOM 1246 C CB  . CYS A 1 157 ? -11.089 4.928   11.610  1.00 89.54 157 A 1 
ATOM 1247 S SG  . CYS A 1 157 ? -10.972 3.152   11.270  1.00 86.61 157 A 1 
ATOM 1248 N N   . GLY A 1 158 ? -8.674  5.483   13.517  1.00 88.46 158 A 1 
ATOM 1249 C CA  . GLY A 1 158 ? -7.629  5.096   14.455  1.00 87.71 158 A 1 
ATOM 1250 C C   . GLY A 1 158 ? -6.269  5.731   14.147  1.00 88.64 158 A 1 
ATOM 1251 O O   . GLY A 1 158 ? -6.187  6.907   13.810  1.00 86.49 158 A 1 
ATOM 1252 N N   . GLN A 1 159 ? -5.203  4.940   14.261  1.00 87.34 159 A 1 
ATOM 1253 C CA  . GLN A 1 159 ? -3.837  5.422   14.009  1.00 87.03 159 A 1 
ATOM 1254 C C   . GLN A 1 159 ? -3.556  5.735   12.536  1.00 88.82 159 A 1 
ATOM 1255 O O   . GLN A 1 159 ? -2.679  6.537   12.247  1.00 87.66 159 A 1 
ATOM 1256 C CB  . GLN A 1 159 ? -2.831  4.414   14.584  1.00 84.03 159 A 1 
ATOM 1257 C CG  . GLN A 1 159 ? -2.870  3.038   13.882  1.00 74.62 159 A 1 
ATOM 1258 C CD  . GLN A 1 159 ? -1.954  2.005   14.531  1.00 68.74 159 A 1 
ATOM 1259 O OE1 . GLN A 1 159 ? -1.240  2.268   15.491  1.00 61.95 159 A 1 
ATOM 1260 N NE2 . GLN A 1 159 ? -1.951  0.793   14.036  1.00 57.35 159 A 1 
ATOM 1261 N N   . ASP A 1 160 ? -4.332  5.145   11.618  1.00 89.00 160 A 1 
ATOM 1262 C CA  . ASP A 1 160 ? -4.151  5.340   10.181  1.00 90.93 160 A 1 
ATOM 1263 C C   . ASP A 1 160 ? -4.472  6.783   9.737   1.00 91.73 160 A 1 
ATOM 1264 O O   . ASP A 1 160 ? -4.069  7.185   8.649   1.00 90.56 160 A 1 
ATOM 1265 C CB  . ASP A 1 160 ? -4.963  4.300   9.388   1.00 90.86 160 A 1 
ATOM 1266 C CG  . ASP A 1 160 ? -4.414  2.870   9.446   1.00 90.98 160 A 1 
ATOM 1267 O OD1 . ASP A 1 160 ? -3.407  2.597   10.121  1.00 88.58 160 A 1 
ATOM 1268 O OD2 . ASP A 1 160 ? -5.008  1.992   8.765   1.00 88.95 160 A 1 
ATOM 1269 N N   . TYR A 1 161 ? -5.092  7.614   10.596  1.00 89.36 161 A 1 
ATOM 1270 C CA  . TYR A 1 161 ? -5.217  9.063   10.353  1.00 89.44 161 A 1 
ATOM 1271 C C   . TYR A 1 161 ? -3.874  9.757   10.110  1.00 90.43 161 A 1 
ATOM 1272 O O   . TYR A 1 161 ? -3.826  10.796  9.448   1.00 88.79 161 A 1 
ATOM 1273 C CB  . TYR A 1 161 ? -5.894  9.740   11.556  1.00 87.56 161 A 1 
ATOM 1274 C CG  . TYR A 1 161 ? -7.405  9.695   11.551  1.00 82.38 161 A 1 
ATOM 1275 C CD1 . TYR A 1 161 ? -8.116  10.319  10.512  1.00 76.96 161 A 1 
ATOM 1276 C CD2 . TYR A 1 161 ? -8.100  9.062   12.591  1.00 75.46 161 A 1 
ATOM 1277 C CE1 . TYR A 1 161 ? -9.527  10.269  10.493  1.00 69.06 161 A 1 
ATOM 1278 C CE2 . TYR A 1 161 ? -9.508  9.012   12.577  1.00 69.97 161 A 1 
ATOM 1279 C CZ  . TYR A 1 161 ? -10.223 9.607   11.521  1.00 66.75 161 A 1 
ATOM 1280 O OH  . TYR A 1 161 ? -11.575 9.529   11.480  1.00 65.77 161 A 1 
ATOM 1281 N N   . PHE A 1 162 ? -2.796  9.204   10.652  1.00 89.19 162 A 1 
ATOM 1282 C CA  . PHE A 1 162 ? -1.468  9.792   10.562  1.00 89.51 162 A 1 
ATOM 1283 C C   . PHE A 1 162 ? -0.635  9.243   9.395   1.00 90.51 162 A 1 
ATOM 1284 O O   . PHE A 1 162 ? 0.523   9.633   9.239   1.00 89.42 162 A 1 
ATOM 1285 C CB  . PHE A 1 162 ? -0.757  9.629   11.904  1.00 88.69 162 A 1 
ATOM 1286 C CG  . PHE A 1 162 ? -1.496  10.278  13.059  1.00 87.66 162 A 1 
ATOM 1287 C CD1 . PHE A 1 162 ? -1.550  11.675  13.170  1.00 85.00 162 A 1 
ATOM 1288 C CD2 . PHE A 1 162 ? -2.156  9.477   14.015  1.00 84.65 162 A 1 
ATOM 1289 C CE1 . PHE A 1 162 ? -2.244  12.280  14.232  1.00 82.31 162 A 1 
ATOM 1290 C CE2 . PHE A 1 162 ? -2.847  10.080  15.072  1.00 82.23 162 A 1 
ATOM 1291 C CZ  . PHE A 1 162 ? -2.893  11.480  15.185  1.00 82.40 162 A 1 
ATOM 1292 N N   . VAL A 1 163 ? -1.213  8.364   8.565   1.00 91.88 163 A 1 
ATOM 1293 C CA  . VAL A 1 163 ? -0.569  7.730   7.415   1.00 92.97 163 A 1 
ATOM 1294 C C   . VAL A 1 163 ? -1.374  8.024   6.145   1.00 93.74 163 A 1 
ATOM 1295 O O   . VAL A 1 163 ? -2.582  7.866   6.123   1.00 93.69 163 A 1 
ATOM 1296 C CB  . VAL A 1 163 ? -0.414  6.205   7.642   1.00 92.33 163 A 1 
ATOM 1297 C CG1 . VAL A 1 163 ? 0.355   5.557   6.486   1.00 89.68 163 A 1 
ATOM 1298 C CG2 . VAL A 1 163 ? 0.351   5.905   8.941   1.00 89.86 163 A 1 
ATOM 1299 N N   . SER A 1 164 ? -0.699  8.435   5.062   1.00 94.01 164 A 1 
ATOM 1300 C CA  . SER A 1 164 ? -1.326  8.688   3.768   1.00 94.64 164 A 1 
ATOM 1301 C C   . SER A 1 164 ? -1.595  7.392   2.983   1.00 95.53 164 A 1 
ATOM 1302 O O   . SER A 1 164 ? -1.073  7.205   1.882   1.00 94.91 164 A 1 
ATOM 1303 C CB  . SER A 1 164 ? -0.485  9.690   2.957   1.00 93.66 164 A 1 
ATOM 1304 O OG  . SER A 1 164 ? -1.057  10.980  2.986   1.00 84.84 164 A 1 
ATOM 1305 N N   . LYS A 1 165 ? -2.399  6.465   3.548   1.00 95.88 165 A 1 
ATOM 1306 C CA  . LYS A 1 165 ? -2.749  5.192   2.899   1.00 96.31 165 A 1 
ATOM 1307 C C   . LYS A 1 165 ? -3.454  5.410   1.558   1.00 96.82 165 A 1 
ATOM 1308 O O   . LYS A 1 165 ? -4.143  6.403   1.349   1.00 96.58 165 A 1 
ATOM 1309 C CB  . LYS A 1 165 ? -3.593  4.304   3.833   1.00 95.86 165 A 1 
ATOM 1310 C CG  . LYS A 1 165 ? -2.728  3.623   4.912   1.00 94.48 165 A 1 
ATOM 1311 C CD  . LYS A 1 165 ? -3.482  2.508   5.645   1.00 93.41 165 A 1 
ATOM 1312 C CE  . LYS A 1 165 ? -2.494  1.677   6.472   1.00 91.21 165 A 1 
ATOM 1313 N NZ  . LYS A 1 165 ? -3.126  0.497   7.139   1.00 88.82 165 A 1 
ATOM 1314 N N   . GLY A 1 166 ? -3.265  4.458   0.632   1.00 97.62 166 A 1 
ATOM 1315 C CA  . GLY A 1 166 ? -3.771  4.559   -0.721  1.00 97.79 166 A 1 
ATOM 1316 C C   . GLY A 1 166 ? -3.492  3.328   -1.569  1.00 98.03 166 A 1 
ATOM 1317 O O   . GLY A 1 166 ? -3.029  2.308   -1.071  1.00 97.80 166 A 1 
ATOM 1318 N N   . SER A 1 167 ? -3.778  3.450   -2.860  1.00 98.13 167 A 1 
ATOM 1319 C CA  . SER A 1 167 ? -3.468  2.447   -3.879  1.00 98.25 167 A 1 
ATOM 1320 C C   . SER A 1 167 ? -2.593  3.052   -4.968  1.00 98.20 167 A 1 
ATOM 1321 O O   . SER A 1 167 ? -2.814  4.194   -5.387  1.00 97.83 167 A 1 
ATOM 1322 C CB  . SER A 1 167 ? -4.740  1.868   -4.507  1.00 98.05 167 A 1 
ATOM 1323 O OG  . SER A 1 167 ? -5.568  1.281   -3.531  1.00 95.28 167 A 1 
ATOM 1324 N N   . VAL A 1 168 ? -1.622  2.283   -5.454  1.00 97.92 168 A 1 
ATOM 1325 C CA  . VAL A 1 168 ? -0.750  2.615   -6.575  1.00 98.05 168 A 1 
ATOM 1326 C C   . VAL A 1 168 ? -1.142  1.766   -7.768  1.00 98.19 168 A 1 
ATOM 1327 O O   . VAL A 1 168 ? -1.373  0.578   -7.624  1.00 97.72 168 A 1 
ATOM 1328 C CB  . VAL A 1 168 ? 0.727   2.390   -6.217  1.00 97.41 168 A 1 
ATOM 1329 C CG1 . VAL A 1 168 ? 1.667   2.733   -7.379  1.00 93.78 168 A 1 
ATOM 1330 C CG2 . VAL A 1 168 ? 1.139   3.257   -5.027  1.00 94.00 168 A 1 
ATOM 1331 N N   . TYR A 1 169 ? -1.188  2.369   -8.948  1.00 97.64 169 A 1 
ATOM 1332 C CA  . TYR A 1 169 ? -1.418  1.710   -10.219 1.00 97.50 169 A 1 
ATOM 1333 C C   . TYR A 1 169 ? -0.166  1.758   -11.094 1.00 97.57 169 A 1 
ATOM 1334 O O   . TYR A 1 169 ? 0.463   2.811   -11.220 1.00 97.06 169 A 1 
ATOM 1335 C CB  . TYR A 1 169 ? -2.608  2.373   -10.921 1.00 97.03 169 A 1 
ATOM 1336 C CG  . TYR A 1 169 ? -2.716  2.038   -12.396 1.00 96.76 169 A 1 
ATOM 1337 C CD1 . TYR A 1 169 ? -2.159  2.916   -13.347 1.00 95.57 169 A 1 
ATOM 1338 C CD2 . TYR A 1 169 ? -3.338  0.856   -12.818 1.00 95.62 169 A 1 
ATOM 1339 C CE1 . TYR A 1 169 ? -2.234  2.610   -14.717 1.00 94.89 169 A 1 
ATOM 1340 C CE2 . TYR A 1 169 ? -3.419  0.546   -14.189 1.00 94.66 169 A 1 
ATOM 1341 C CZ  . TYR A 1 169 ? -2.869  1.429   -15.141 1.00 94.77 169 A 1 
ATOM 1342 O OH  . TYR A 1 169 ? -2.951  1.154   -16.460 1.00 93.34 169 A 1 
ATOM 1343 N N   . ALA A 1 170 ? 0.145   0.646   -11.766 1.00 96.80 170 A 1 
ATOM 1344 C CA  . ALA A 1 170 ? 1.161   0.547   -12.800 1.00 96.80 170 A 1 
ATOM 1345 C C   . ALA A 1 170 ? 0.628   -0.228  -14.009 1.00 96.37 170 A 1 
ATOM 1346 O O   . ALA A 1 170 ? 0.081   -1.316  -13.865 1.00 95.96 170 A 1 
ATOM 1347 C CB  . ALA A 1 170 ? 2.402   -0.137  -12.218 1.00 97.09 170 A 1 
ATOM 1348 N N   . ARG A 1 171 ? 0.845   0.299   -15.209 1.00 96.82 171 A 1 
ATOM 1349 C CA  . ARG A 1 171 ? 0.680   -0.449  -16.458 1.00 96.79 171 A 1 
ATOM 1350 C C   . ARG A 1 171 ? 2.026   -1.039  -16.848 1.00 96.81 171 A 1 
ATOM 1351 O O   . ARG A 1 171 ? 2.929   -0.299  -17.253 1.00 96.29 171 A 1 
ATOM 1352 C CB  . ARG A 1 171 ? 0.086   0.457   -17.537 1.00 95.87 171 A 1 
ATOM 1353 C CG  . ARG A 1 171 ? -0.231  -0.359  -18.800 1.00 93.95 171 A 1 
ATOM 1354 C CD  . ARG A 1 171 ? -1.053  0.454   -19.792 1.00 91.58 171 A 1 
ATOM 1355 N NE  . ARG A 1 171 ? -0.301  1.584   -20.363 1.00 84.20 171 A 1 
ATOM 1356 C CZ  . ARG A 1 171 ? -0.808  2.530   -21.132 1.00 82.05 171 A 1 
ATOM 1357 N NH1 . ARG A 1 171 ? -2.071  2.547   -21.461 1.00 74.85 171 A 1 
ATOM 1358 N NH2 . ARG A 1 171 ? -0.052  3.487   -21.574 1.00 72.69 171 A 1 
ATOM 1359 N N   . ILE A 1 172 ? 2.170   -2.359  -16.702 1.00 96.37 172 A 1 
ATOM 1360 C CA  . ILE A 1 172 ? 3.434   -3.078  -16.880 1.00 96.64 172 A 1 
ATOM 1361 C C   . ILE A 1 172 ? 3.407   -3.832  -18.206 1.00 96.16 172 A 1 
ATOM 1362 O O   . ILE A 1 172 ? 2.517   -4.633  -18.454 1.00 95.35 172 A 1 
ATOM 1363 C CB  . ILE A 1 172 ? 3.730   -3.984  -15.675 1.00 97.16 172 A 1 
ATOM 1364 C CG1 . ILE A 1 172 ? 3.802   -3.134  -14.385 1.00 96.79 172 A 1 
ATOM 1365 C CG2 . ILE A 1 172 ? 5.037   -4.760  -15.900 1.00 96.95 172 A 1 
ATOM 1366 C CD1 . ILE A 1 172 ? 4.224   -3.887  -13.112 1.00 96.07 172 A 1 
ATOM 1367 N N   . GLN A 1 173 ? 4.407   -3.578  -19.047 1.00 95.94 173 A 1 
ATOM 1368 C CA  . GLN A 1 173 ? 4.526   -4.195  -20.362 1.00 95.89 173 A 1 
ATOM 1369 C C   . GLN A 1 173 ? 4.910   -5.678  -20.255 1.00 95.73 173 A 1 
ATOM 1370 O O   . GLN A 1 173 ? 5.822   -6.020  -19.514 1.00 95.32 173 A 1 
ATOM 1371 C CB  . GLN A 1 173 ? 5.563   -3.401  -21.165 1.00 95.24 173 A 1 
ATOM 1372 C CG  . GLN A 1 173 ? 5.646   -3.905  -22.608 1.00 93.97 173 A 1 
ATOM 1373 C CD  . GLN A 1 173 ? 6.577   -3.093  -23.483 1.00 94.78 173 A 1 
ATOM 1374 O OE1 . GLN A 1 173 ? 7.224   -2.143  -23.097 1.00 91.10 173 A 1 
ATOM 1375 N NE2 . GLN A 1 173 ? 6.662   -3.457  -24.741 1.00 90.61 173 A 1 
ATOM 1376 N N   . THR A 1 174 ? 4.267   -6.542  -21.040 1.00 94.45 174 A 1 
ATOM 1377 C CA  . THR A 1 174 ? 4.573   -7.985  -21.121 1.00 94.04 174 A 1 
ATOM 1378 C C   . THR A 1 174 ? 5.041   -8.408  -22.514 1.00 93.72 174 A 1 
ATOM 1379 O O   . THR A 1 174 ? 5.913   -9.256  -22.645 1.00 92.36 174 A 1 
ATOM 1380 C CB  . THR A 1 174 ? 3.379   -8.840  -20.689 1.00 93.58 174 A 1 
ATOM 1381 O OG1 . THR A 1 174 ? 2.232   -8.490  -21.422 1.00 91.54 174 A 1 
ATOM 1382 C CG2 . THR A 1 174 ? 3.052   -8.630  -19.206 1.00 90.95 174 A 1 
ATOM 1383 N N   . THR A 1 175 ? 4.524   -7.783  -23.562 1.00 93.29 175 A 1 
ATOM 1384 C CA  . THR A 1 175 ? 4.992   -7.981  -24.943 1.00 92.83 175 A 1 
ATOM 1385 C C   . THR A 1 175 ? 5.114   -6.638  -25.663 1.00 93.44 175 A 1 
ATOM 1386 O O   . THR A 1 175 ? 4.788   -5.588  -25.102 1.00 92.75 175 A 1 
ATOM 1387 C CB  . THR A 1 175 ? 4.072   -8.922  -25.746 1.00 91.50 175 A 1 
ATOM 1388 O OG1 . THR A 1 175 ? 2.916   -8.241  -26.162 1.00 86.39 175 A 1 
ATOM 1389 C CG2 . THR A 1 175 ? 3.646   -10.188 -25.003 1.00 85.48 175 A 1 
ATOM 1390 N N   . ALA A 1 176 ? 5.532   -6.636  -26.918 1.00 92.71 176 A 1 
ATOM 1391 C CA  . ALA A 1 176 ? 5.592   -5.414  -27.728 1.00 91.76 176 A 1 
ATOM 1392 C C   . ALA A 1 176 ? 4.258   -4.637  -27.800 1.00 91.63 176 A 1 
ATOM 1393 O O   . ALA A 1 176 ? 4.270   -3.420  -28.007 1.00 89.17 176 A 1 
ATOM 1394 C CB  . ALA A 1 176 ? 6.068   -5.807  -29.130 1.00 90.78 176 A 1 
ATOM 1395 N N   . THR A 1 177 ? 3.125   -5.321  -27.645 1.00 91.49 177 A 1 
ATOM 1396 C CA  . THR A 1 177 ? 1.779   -4.738  -27.805 1.00 90.43 177 A 1 
ATOM 1397 C C   . THR A 1 177 ? 0.848   -5.001  -26.623 1.00 90.50 177 A 1 
ATOM 1398 O O   . THR A 1 177 ? -0.288  -4.515  -26.624 1.00 88.51 177 A 1 
ATOM 1399 C CB  . THR A 1 177 ? 1.117   -5.249  -29.088 1.00 89.16 177 A 1 
ATOM 1400 O OG1 . THR A 1 177 ? 1.021   -6.653  -29.077 1.00 86.91 177 A 1 
ATOM 1401 C CG2 . THR A 1 177 ? 1.898   -4.859  -30.350 1.00 84.95 177 A 1 
ATOM 1402 N N   . GLN A 1 178 ? 1.289   -5.762  -25.615 1.00 92.15 178 A 1 
ATOM 1403 C CA  . GLN A 1 178 ? 0.481   -6.187  -24.481 1.00 92.51 178 A 1 
ATOM 1404 C C   . GLN A 1 178 ? 1.096   -5.739  -23.160 1.00 93.82 178 A 1 
ATOM 1405 O O   . GLN A 1 178 ? 2.303   -5.533  -23.031 1.00 93.40 178 A 1 
ATOM 1406 C CB  . GLN A 1 178 ? 0.280   -7.709  -24.503 1.00 90.93 178 A 1 
ATOM 1407 C CG  . GLN A 1 178 ? -0.517  -8.158  -25.726 1.00 87.00 178 A 1 
ATOM 1408 C CD  . GLN A 1 178 ? -0.540  -9.668  -25.881 1.00 83.28 178 A 1 
ATOM 1409 O OE1 . GLN A 1 178 ? 0.427   -10.366 -25.617 1.00 75.97 178 A 1 
ATOM 1410 N NE2 . GLN A 1 178 ? -1.624  -10.215 -26.353 1.00 70.99 178 A 1 
ATOM 1411 N N   . TYR A 1 179 ? 0.232   -5.607  -22.178 1.00 93.26 179 A 1 
ATOM 1412 C CA  . TYR A 1 179 ? 0.586   -5.204  -20.829 1.00 93.63 179 A 1 
ATOM 1413 C C   . TYR A 1 179 ? -0.445  -5.757  -19.846 1.00 94.01 179 A 1 
ATOM 1414 O O   . TYR A 1 179 ? -1.481  -6.280  -20.226 1.00 92.91 179 A 1 
ATOM 1415 C CB  . TYR A 1 179 ? 0.686   -3.671  -20.761 1.00 91.88 179 A 1 
ATOM 1416 C CG  . TYR A 1 179 ? -0.511  -2.925  -21.313 1.00 91.08 179 A 1 
ATOM 1417 C CD1 . TYR A 1 179 ? -0.488  -2.440  -22.631 1.00 86.43 179 A 1 
ATOM 1418 C CD2 . TYR A 1 179 ? -1.648  -2.713  -20.511 1.00 87.34 179 A 1 
ATOM 1419 C CE1 . TYR A 1 179 ? -1.592  -1.745  -23.155 1.00 82.81 179 A 1 
ATOM 1420 C CE2 . TYR A 1 179 ? -2.760  -2.022  -21.031 1.00 83.79 179 A 1 
ATOM 1421 C CZ  . TYR A 1 179 ? -2.734  -1.545  -22.355 1.00 83.06 179 A 1 
ATOM 1422 O OH  . TYR A 1 179 ? -3.804  -0.881  -22.863 1.00 80.27 179 A 1 
ATOM 1423 N N   . ILE A 1 180 ? -0.135  -5.632  -18.579 1.00 94.14 180 A 1 
ATOM 1424 C CA  . ILE A 1 180 ? -1.044  -5.937  -17.483 1.00 94.35 180 A 1 
ATOM 1425 C C   . ILE A 1 180 ? -1.219  -4.698  -16.610 1.00 95.07 180 A 1 
ATOM 1426 O O   . ILE A 1 180 ? -0.332  -3.841  -16.522 1.00 94.93 180 A 1 
ATOM 1427 C CB  . ILE A 1 180 ? -0.557  -7.151  -16.658 1.00 93.69 180 A 1 
ATOM 1428 C CG1 . ILE A 1 180 ? 0.876   -6.919  -16.113 1.00 90.63 180 A 1 
ATOM 1429 C CG2 . ILE A 1 180 ? -0.650  -8.413  -17.531 1.00 88.97 180 A 1 
ATOM 1430 C CD1 . ILE A 1 180 ? 1.383   -8.032  -15.205 1.00 89.61 180 A 1 
ATOM 1431 N N   . HIS A 1 181 ? -2.353  -4.624  -15.930 1.00 96.24 181 A 1 
ATOM 1432 C CA  . HIS A 1 181 ? -2.622  -3.615  -14.921 1.00 96.03 181 A 1 
ATOM 1433 C C   . HIS A 1 181 ? -2.247  -4.174  -13.556 1.00 96.52 181 A 1 
ATOM 1434 O O   . HIS A 1 181 ? -2.757  -5.209  -13.153 1.00 96.19 181 A 1 
ATOM 1435 C CB  . HIS A 1 181 ? -4.092  -3.218  -14.982 1.00 95.18 181 A 1 
ATOM 1436 C CG  . HIS A 1 181 ? -4.497  -2.688  -16.337 1.00 94.52 181 A 1 
ATOM 1437 N ND1 . HIS A 1 181 ? -4.310  -1.396  -16.776 1.00 90.12 181 A 1 
ATOM 1438 C CD2 . HIS A 1 181 ? -5.073  -3.414  -17.337 1.00 90.14 181 A 1 
ATOM 1439 C CE1 . HIS A 1 181 ? -4.786  -1.349  -18.031 1.00 89.60 181 A 1 
ATOM 1440 N NE2 . HIS A 1 181 ? -5.245  -2.554  -18.404 1.00 90.11 181 A 1 
ATOM 1441 N N   . VAL A 1 182 ? -1.367  -3.504  -12.835 1.00 96.60 182 A 1 
ATOM 1442 C CA  . VAL A 1 182 ? -0.951  -3.918  -11.498 1.00 97.36 182 A 1 
ATOM 1443 C C   . VAL A 1 182 ? -1.361  -2.842  -10.503 1.00 97.40 182 A 1 
ATOM 1444 O O   . VAL A 1 182 ? -1.064  -1.667  -10.696 1.00 97.18 182 A 1 
ATOM 1445 C CB  . VAL A 1 182 ? 0.554   -4.230  -11.435 1.00 97.38 182 A 1 
ATOM 1446 C CG1 . VAL A 1 182 ? 0.962   -4.717  -10.042 1.00 96.43 182 A 1 
ATOM 1447 C CG2 . VAL A 1 182 ? 0.928   -5.324  -12.437 1.00 96.52 182 A 1 
ATOM 1448 N N   . ILE A 1 183 ? -2.031  -3.254  -9.439  1.00 97.79 183 A 1 
ATOM 1449 C CA  . ILE A 1 183 ? -2.376  -2.414  -8.295  1.00 97.85 183 A 1 
ATOM 1450 C C   . ILE A 1 183 ? -1.600  -2.921  -7.088  1.00 98.13 183 A 1 
ATOM 1451 O O   . ILE A 1 183 ? -1.639  -4.109  -6.798  1.00 97.84 183 A 1 
ATOM 1452 C CB  . ILE A 1 183 ? -3.889  -2.441  -8.029  1.00 96.92 183 A 1 
ATOM 1453 C CG1 . ILE A 1 183 ? -4.725  -2.014  -9.250  1.00 93.48 183 A 1 
ATOM 1454 C CG2 . ILE A 1 183 ? -4.256  -1.589  -6.793  1.00 94.95 183 A 1 
ATOM 1455 C CD1 . ILE A 1 183 ? -4.610  -0.547  -9.653  1.00 83.63 183 A 1 
ATOM 1456 N N   . ALA A 1 184 ? -0.963  -2.027  -6.348  1.00 98.14 184 A 1 
ATOM 1457 C CA  . ALA A 1 184 ? -0.516  -2.314  -4.993  1.00 98.28 184 A 1 
ATOM 1458 C C   . ALA A 1 184 ? -1.324  -1.472  -4.000  1.00 98.21 184 A 1 
ATOM 1459 O O   . ALA A 1 184 ? -1.555  -0.286  -4.232  1.00 97.92 184 A 1 
ATOM 1460 C CB  . ALA A 1 184 ? 0.989   -2.072  -4.877  1.00 98.21 184 A 1 
ATOM 1461 N N   . THR A 1 185 ? -1.765  -2.081  -2.896  1.00 98.10 185 A 1 
ATOM 1462 C CA  . THR A 1 185 ? -2.586  -1.377  -1.900  1.00 98.19 185 A 1 
ATOM 1463 C C   . THR A 1 185 ? -2.352  -1.892  -0.490  1.00 98.03 185 A 1 
ATOM 1464 O O   . THR A 1 185 ? -1.991  -3.042  -0.283  1.00 97.19 185 A 1 
ATOM 1465 C CB  . THR A 1 185 ? -4.068  -1.426  -2.288  1.00 97.66 185 A 1 
ATOM 1466 O OG1 . THR A 1 185 ? -4.800  -0.521  -1.500  1.00 94.46 185 A 1 
ATOM 1467 C CG2 . THR A 1 185 ? -4.707  -2.807  -2.142  1.00 94.48 185 A 1 
ATOM 1468 N N   . ASN A 1 186 ? -2.594  -1.022  0.488   1.00 98.13 186 A 1 
ATOM 1469 C CA  . ASN A 1 186 ? -2.665  -1.364  1.901   1.00 97.88 186 A 1 
ATOM 1470 C C   . ASN A 1 186 ? -3.913  -0.690  2.498   1.00 97.80 186 A 1 
ATOM 1471 O O   . ASN A 1 186 ? -3.970  0.538   2.593   1.00 96.75 186 A 1 
ATOM 1472 C CB  . ASN A 1 186 ? -1.370  -0.930  2.600   1.00 96.91 186 A 1 
ATOM 1473 C CG  . ASN A 1 186 ? -1.363  -1.298  4.075   1.00 95.00 186 A 1 
ATOM 1474 O OD1 . ASN A 1 186 ? -2.200  -2.024  4.581   1.00 85.95 186 A 1 
ATOM 1475 N ND2 . ASN A 1 186 ? -0.419  -0.786  4.835   1.00 85.06 186 A 1 
ATOM 1476 N N   . LEU A 1 187 ? -4.917  -1.489  2.837   1.00 97.33 187 A 1 
ATOM 1477 C CA  . LEU A 1 187 ? -6.184  -0.975  3.348   1.00 97.25 187 A 1 
ATOM 1478 C C   . LEU A 1 187 ? -6.108  -0.676  4.854   1.00 96.56 187 A 1 
ATOM 1479 O O   . LEU A 1 187 ? -5.171  -1.065  5.550   1.00 95.73 187 A 1 
ATOM 1480 C CB  . LEU A 1 187 ? -7.346  -1.929  3.005   1.00 97.37 187 A 1 
ATOM 1481 C CG  . LEU A 1 187 ? -7.542  -2.257  1.521   1.00 96.87 187 A 1 
ATOM 1482 C CD1 . LEU A 1 187 ? -8.844  -3.047  1.355   1.00 95.90 187 A 1 
ATOM 1483 C CD2 . LEU A 1 187 ? -7.641  -1.016  0.634   1.00 95.68 187 A 1 
ATOM 1484 N N   . GLN A 1 188 ? -7.142  -0.017  5.359   1.00 96.73 188 A 1 
ATOM 1485 C CA  . GLN A 1 188 ? -7.301  0.339   6.774   1.00 95.62 188 A 1 
ATOM 1486 C C   . GLN A 1 188 ? -7.042  -0.864  7.704   1.00 94.81 188 A 1 
ATOM 1487 O O   . GLN A 1 188 ? -7.729  -1.891  7.595   1.00 93.44 188 A 1 
ATOM 1488 C CB  . GLN A 1 188 ? -8.725  0.878   6.948   1.00 94.38 188 A 1 
ATOM 1489 C CG  . GLN A 1 188 ? -9.151  1.146   8.387   1.00 91.25 188 A 1 
ATOM 1490 C CD  . GLN A 1 188 ? -8.371  2.266   9.051   1.00 91.58 188 A 1 
ATOM 1491 O OE1 . GLN A 1 188 ? -8.307  3.378   8.549   1.00 84.84 188 A 1 
ATOM 1492 N NE2 . GLN A 1 188 ? -7.765  2.027   10.193  1.00 82.37 188 A 1 
ATOM 1493 N N   . SER A 1 189 ? -6.124  -0.701  8.636   1.00 94.50 189 A 1 
ATOM 1494 C CA  . SER A 1 189 ? -5.866  -1.678  9.693   1.00 92.84 189 A 1 
ATOM 1495 C C   . SER A 1 189 ? -7.060  -1.815  10.654  1.00 90.94 189 A 1 
ATOM 1496 O O   . SER A 1 189 ? -7.939  -0.951  10.739  1.00 86.80 189 A 1 
ATOM 1497 C CB  . SER A 1 189 ? -4.574  -1.322  10.440  1.00 91.01 189 A 1 
ATOM 1498 O OG  . SER A 1 189 ? -4.714  -0.084  11.102  1.00 79.72 189 A 1 
ATOM 1499 N N   . LEU A 1 190 ? -7.110  -2.930  11.373  1.00 86.69 190 A 1 
ATOM 1500 C CA  . LEU A 1 190 ? -8.137  -3.128  12.392  1.00 82.55 190 A 1 
ATOM 1501 C C   . LEU A 1 190 ? -7.855  -2.233  13.602  1.00 81.87 190 A 1 
ATOM 1502 O O   . LEU A 1 190 ? -6.761  -2.245  14.155  1.00 76.58 190 A 1 
ATOM 1503 C CB  . LEU A 1 190 ? -8.212  -4.613  12.775  1.00 77.21 190 A 1 
ATOM 1504 C CG  . LEU A 1 190 ? -9.428  -4.953  13.662  1.00 69.19 190 A 1 
ATOM 1505 C CD1 . LEU A 1 190 ? -10.736 -4.824  12.875  1.00 65.82 190 A 1 
ATOM 1506 C CD2 . LEU A 1 190 ? -9.330  -6.391  14.166  1.00 65.77 190 A 1 
ATOM 1507 N N   . THR A 1 191 ? -8.860  -1.495  14.043  1.00 78.83 191 A 1 
ATOM 1508 C CA  . THR A 1 191 ? -8.784  -0.712  15.282  1.00 74.30 191 A 1 
ATOM 1509 C C   . THR A 1 191 ? -9.616  -1.389  16.362  1.00 73.61 191 A 1 
ATOM 1510 O O   . THR A 1 191 ? -10.809 -1.630  16.176  1.00 66.81 191 A 1 
ATOM 1511 C CB  . THR A 1 191 ? -9.195  0.753   15.081  1.00 68.94 191 A 1 
ATOM 1512 O OG1 . THR A 1 191 ? -10.535 0.885   14.676  1.00 60.99 191 A 1 
ATOM 1513 C CG2 . THR A 1 191 ? -8.328  1.443   14.029  1.00 61.05 191 A 1 
ATOM 1514 N N   . ASP A 1 192 ? -9.005  -1.665  17.516  1.00 72.47 192 A 1 
ATOM 1515 C CA  . ASP A 1 192 ? -9.636  -2.418  18.613  1.00 69.91 192 A 1 
ATOM 1516 C C   . ASP A 1 192 ? -10.956 -1.788  19.107  1.00 70.14 192 A 1 
ATOM 1517 O O   . ASP A 1 192 ? -11.877 -2.488  19.522  1.00 63.60 192 A 1 
ATOM 1518 C CB  . ASP A 1 192 ? -8.651  -2.516  19.796  1.00 64.68 192 A 1 
ATOM 1519 C CG  . ASP A 1 192 ? -7.390  -3.338  19.514  1.00 59.46 192 A 1 
ATOM 1520 O OD1 . ASP A 1 192 ? -7.454  -4.253  18.662  1.00 56.05 192 A 1 
ATOM 1521 O OD2 . ASP A 1 192 ? -6.352  -3.059  20.166  1.00 55.04 192 A 1 
ATOM 1522 N N   . ASN A 1 193 ? -11.063 -0.464  19.026  1.00 68.14 193 A 1 
ATOM 1523 C CA  . ASN A 1 193 ? -12.197 0.284   19.561  1.00 66.86 193 A 1 
ATOM 1524 C C   . ASN A 1 193 ? -13.394 0.378   18.600  1.00 69.47 193 A 1 
ATOM 1525 O O   . ASN A 1 193 ? -14.466 0.809   19.025  1.00 64.02 193 A 1 
ATOM 1526 C CB  . ASN A 1 193 ? -11.707 1.669   19.997  1.00 60.09 193 A 1 
ATOM 1527 C CG  . ASN A 1 193 ? -10.717 1.611   21.147  1.00 53.62 193 A 1 
ATOM 1528 O OD1 . ASN A 1 193 ? -10.697 0.709   21.963  1.00 48.60 193 A 1 
ATOM 1529 N ND2 . ASN A 1 193 ? -9.855  2.590   21.265  1.00 47.60 193 A 1 
ATOM 1530 N N   . SER A 1 194 ? -13.234 0.010   17.313  1.00 76.40 194 A 1 
ATOM 1531 C CA  . SER A 1 194 ? -14.309 0.151   16.324  1.00 77.18 194 A 1 
ATOM 1532 C C   . SER A 1 194 ? -14.137 -0.778  15.115  1.00 81.17 194 A 1 
ATOM 1533 O O   . SER A 1 194 ? -13.858 -0.354  13.992  1.00 78.20 194 A 1 
ATOM 1534 C CB  . SER A 1 194 ? -14.440 1.618   15.907  1.00 69.58 194 A 1 
ATOM 1535 O OG  . SER A 1 194 ? -15.657 1.796   15.223  1.00 58.34 194 A 1 
ATOM 1536 N N   . ILE A 1 195 ? -14.359 -2.079  15.337  1.00 79.67 195 A 1 
ATOM 1537 C CA  . ILE A 1 195 ? -14.361 -3.083  14.255  1.00 81.20 195 A 1 
ATOM 1538 C C   . ILE A 1 195 ? -15.335 -2.710  13.114  1.00 84.87 195 A 1 
ATOM 1539 O O   . ILE A 1 195 ? -14.908 -2.710  11.956  1.00 84.63 195 A 1 
ATOM 1540 C CB  . ILE A 1 195 ? -14.631 -4.499  14.820  1.00 78.66 195 A 1 
ATOM 1541 C CG1 . ILE A 1 195 ? -13.491 -4.936  15.768  1.00 74.54 195 A 1 
ATOM 1542 C CG2 . ILE A 1 195 ? -14.821 -5.523  13.679  1.00 73.39 195 A 1 
ATOM 1543 C CD1 . ILE A 1 195 ? -13.770 -6.237  16.535  1.00 67.92 195 A 1 
ATOM 1544 N N   . PRO A 1 196 ? -16.606 -2.326  13.375  1.00 83.22 196 A 1 
ATOM 1545 C CA  . PRO A 1 196 ? -17.534 -1.962  12.303  1.00 84.50 196 A 1 
ATOM 1546 C C   . PRO A 1 196 ? -17.084 -0.751  11.480  1.00 87.26 196 A 1 
ATOM 1547 O O   . PRO A 1 196 ? -17.319 -0.703  10.275  1.00 86.77 196 A 1 
ATOM 1548 C CB  . PRO A 1 196 ? -18.874 -1.677  12.989  1.00 81.80 196 A 1 
ATOM 1549 C CG  . PRO A 1 196 ? -18.788 -2.449  14.303  1.00 78.19 196 A 1 
ATOM 1550 C CD  . PRO A 1 196 ? -17.305 -2.310  14.653  1.00 81.49 196 A 1 
ATOM 1551 N N   . GLU A 1 197 ? -16.439 0.225   12.121  1.00 85.69 197 A 1 
ATOM 1552 C CA  . GLU A 1 197 ? -15.902 1.405   11.450  1.00 87.57 197 A 1 
ATOM 1553 C C   . GLU A 1 197 ? -14.739 1.030   10.534  1.00 89.49 197 A 1 
ATOM 1554 O O   . GLU A 1 197 ? -14.775 1.367   9.353   1.00 89.60 197 A 1 
ATOM 1555 C CB  . GLU A 1 197 ? -15.493 2.434   12.502  1.00 85.77 197 A 1 
ATOM 1556 C CG  . GLU A 1 197 ? -14.952 3.744   11.918  1.00 78.31 197 A 1 
ATOM 1557 C CD  . GLU A 1 197 ? -14.550 4.727   13.029  1.00 76.45 197 A 1 
ATOM 1558 O OE1 . GLU A 1 197 ? -14.438 5.935   12.717  1.00 67.82 197 A 1 
ATOM 1559 O OE2 . GLU A 1 197 ? -14.357 4.266   14.180  1.00 71.04 197 A 1 
ATOM 1560 N N   . SER A 1 198 ? -13.767 0.234   11.022  1.00 89.76 198 A 1 
ATOM 1561 C CA  . SER A 1 198 ? -12.648 -0.247  10.208  1.00 91.18 198 A 1 
ATOM 1562 C C   . SER A 1 198 ? -13.130 -1.006  8.970   1.00 92.53 198 A 1 
ATOM 1563 O O   . SER A 1 198 ? -12.637 -0.776  7.868   1.00 92.75 198 A 1 
ATOM 1564 C CB  . SER A 1 198 ? -11.732 -1.165  11.036  1.00 90.23 198 A 1 
ATOM 1565 O OG  . SER A 1 198 ? -11.275 -0.519  12.198  1.00 83.03 198 A 1 
ATOM 1566 N N   . GLN A 1 199 ? -14.157 -1.852  9.117   1.00 89.82 199 A 1 
ATOM 1567 C CA  . GLN A 1 199 ? -14.776 -2.555  7.988   1.00 90.42 199 A 1 
ATOM 1568 C C   . GLN A 1 199 ? -15.451 -1.601  6.997   1.00 91.88 199 A 1 
ATOM 1569 O O   . GLN A 1 199 ? -15.329 -1.770  5.786   1.00 91.94 199 A 1 
ATOM 1570 C CB  . GLN A 1 199 ? -15.837 -3.535  8.500   1.00 89.05 199 A 1 
ATOM 1571 C CG  . GLN A 1 199 ? -15.259 -4.749  9.227   1.00 85.02 199 A 1 
ATOM 1572 C CD  . GLN A 1 199 ? -16.342 -5.752  9.567   1.00 83.80 199 A 1 
ATOM 1573 O OE1 . GLN A 1 199 ? -17.535 -5.451  9.661   1.00 78.34 199 A 1 
ATOM 1574 N NE2 . GLN A 1 199 ? -15.997 -7.009  9.713   1.00 75.79 199 A 1 
ATOM 1575 N N   . ALA A 1 200 ? -16.181 -0.598  7.481   1.00 90.93 200 A 1 
ATOM 1576 C CA  . ALA A 1 200 ? -16.835 0.384   6.628   1.00 91.63 200 A 1 
ATOM 1577 C C   . ALA A 1 200 ? -15.814 1.220   5.843   1.00 93.23 200 A 1 
ATOM 1578 O O   . ALA A 1 200 ? -15.993 1.443   4.645   1.00 93.40 200 A 1 
ATOM 1579 C CB  . ALA A 1 200 ? -17.750 1.257   7.491   1.00 90.66 200 A 1 
ATOM 1580 N N   . VAL A 1 201 ? -14.724 1.611   6.508   1.00 92.95 201 A 1 
ATOM 1581 C CA  . VAL A 1 201 ? -13.607 2.327   5.889   1.00 94.38 201 A 1 
ATOM 1582 C C   . VAL A 1 201 ? -12.932 1.458   4.823   1.00 95.73 201 A 1 
ATOM 1583 O O   . VAL A 1 201 ? -12.837 1.918   3.689   1.00 96.22 201 A 1 
ATOM 1584 C CB  . VAL A 1 201 ? -12.615 2.825   6.959   1.00 93.93 201 A 1 
ATOM 1585 C CG1 . VAL A 1 201 ? -11.357 3.422   6.318   1.00 92.21 201 A 1 
ATOM 1586 C CG2 . VAL A 1 201 ? -13.253 3.924   7.813   1.00 92.03 201 A 1 
ATOM 1587 N N   . ARG A 1 202 ? -12.589 0.199   5.101   1.00 94.28 202 A 1 
ATOM 1588 C CA  . ARG A 1 202 ? -12.022 -0.721  4.094   1.00 94.96 202 A 1 
ATOM 1589 C C   . ARG A 1 202 ? -12.923 -0.865  2.863   1.00 95.73 202 A 1 
ATOM 1590 O O   . ARG A 1 202 ? -12.439 -0.768  1.740   1.00 96.11 202 A 1 
ATOM 1591 C CB  . ARG A 1 202 ? -11.759 -2.107  4.703   1.00 94.51 202 A 1 
ATOM 1592 C CG  . ARG A 1 202 ? -10.479 -2.125  5.540   1.00 92.82 202 A 1 
ATOM 1593 C CD  . ARG A 1 202 ? -10.076 -3.556  5.910   1.00 92.55 202 A 1 
ATOM 1594 N NE  . ARG A 1 202 ? -11.020 -4.193  6.847   1.00 89.23 202 A 1 
ATOM 1595 C CZ  . ARG A 1 202 ? -10.967 -4.154  8.160   1.00 91.65 202 A 1 
ATOM 1596 N NH1 . ARG A 1 202 ? -10.096 -3.459  8.816   1.00 83.29 202 A 1 
ATOM 1597 N NH2 . ARG A 1 202 ? -11.811 -4.850  8.871   1.00 84.48 202 A 1 
ATOM 1598 N N   . MET A 1 203 ? -14.229 -1.021  3.052   1.00 95.36 203 A 1 
ATOM 1599 C CA  . MET A 1 203 ? -15.171 -1.100  1.928   1.00 95.07 203 A 1 
ATOM 1600 C C   . MET A 1 203 ? -15.232 0.195   1.111   1.00 95.83 203 A 1 
ATOM 1601 O O   . MET A 1 203 ? -15.494 0.140   -0.091  1.00 95.92 203 A 1 
ATOM 1602 C CB  . MET A 1 203 ? -16.576 -1.455  2.433   1.00 93.73 203 A 1 
ATOM 1603 C CG  . MET A 1 203 ? -16.690 -2.886  2.973   1.00 87.50 203 A 1 
ATOM 1604 S SD  . MET A 1 203 ? -16.370 -4.190  1.762   1.00 82.52 203 A 1 
ATOM 1605 C CE  . MET A 1 203 ? -14.737 -4.753  2.341   1.00 72.18 203 A 1 
ATOM 1606 N N   . ASN A 1 204 ? -15.026 1.354   1.730   1.00 96.11 204 A 1 
ATOM 1607 C CA  . ASN A 1 204 ? -14.889 2.600   0.987   1.00 96.67 204 A 1 
ATOM 1608 C C   . ASN A 1 204 ? -13.576 2.659   0.206   1.00 97.35 204 A 1 
ATOM 1609 O O   . ASN A 1 204 ? -13.591 2.978   -0.982  1.00 97.47 204 A 1 
ATOM 1610 C CB  . ASN A 1 204 ? -15.040 3.802   1.937   1.00 96.40 204 A 1 
ATOM 1611 C CG  . ASN A 1 204 ? -15.025 5.092   1.137   1.00 89.60 204 A 1 
ATOM 1612 O OD1 . ASN A 1 204 ? -16.022 5.448   0.539   1.00 76.96 204 A 1 
ATOM 1613 N ND2 . ASN A 1 204 ? -13.905 5.768   1.082   1.00 75.62 204 A 1 
ATOM 1614 N N   . GLN A 1 205 ? -12.465 2.269   0.825   1.00 96.36 205 A 1 
ATOM 1615 C CA  . GLN A 1 205 ? -11.144 2.231   0.201   1.00 96.99 205 A 1 
ATOM 1616 C C   . GLN A 1 205 ? -11.101 1.257   -0.990  1.00 97.31 205 A 1 
ATOM 1617 O O   . GLN A 1 205 ? -10.544 1.589   -2.036  1.00 97.45 205 A 1 
ATOM 1618 C CB  . GLN A 1 205 ? -10.118 1.848   1.267   1.00 97.18 205 A 1 
ATOM 1619 C CG  . GLN A 1 205 ? -9.935  2.947   2.337   1.00 96.76 205 A 1 
ATOM 1620 C CD  . GLN A 1 205 ? -8.992  2.541   3.457   1.00 97.03 205 A 1 
ATOM 1621 O OE1 . GLN A 1 205 ? -8.595  1.389   3.611   1.00 93.97 205 A 1 
ATOM 1622 N NE2 . GLN A 1 205 ? -8.586  3.465   4.297   1.00 93.18 205 A 1 
ATOM 1623 N N   . ILE A 1 206 ? -11.788 0.104   -0.907  1.00 97.45 206 A 1 
ATOM 1624 C CA  . ILE A 1 206 ? -11.985 -0.808  -2.043  1.00 97.16 206 A 1 
ATOM 1625 C C   . ILE A 1 206 ? -12.684 -0.085  -3.206  1.00 96.94 206 A 1 
ATOM 1626 O O   . ILE A 1 206 ? -12.243 -0.195  -4.348  1.00 96.36 206 A 1 
ATOM 1627 C CB  . ILE A 1 206 ? -12.754 -2.072  -1.603  1.00 96.83 206 A 1 
ATOM 1628 C CG1 . ILE A 1 206 ? -11.821 -2.968  -0.762  1.00 94.84 206 A 1 
ATOM 1629 C CG2 . ILE A 1 206 ? -13.312 -2.870  -2.801  1.00 95.13 206 A 1 
ATOM 1630 C CD1 . ILE A 1 206 ? -12.559 -4.054  0.026   1.00 88.12 206 A 1 
ATOM 1631 N N   . ARG A 1 207 ? -13.742 0.699   -2.934  1.00 97.00 207 A 1 
ATOM 1632 C CA  . ARG A 1 207 ? -14.419 1.476   -3.995  1.00 96.85 207 A 1 
ATOM 1633 C C   . ARG A 1 207 ? -13.511 2.542   -4.597  1.00 97.04 207 A 1 
ATOM 1634 O O   . ARG A 1 207 ? -13.614 2.819   -5.787  1.00 96.67 207 A 1 
ATOM 1635 C CB  . ARG A 1 207 ? -15.687 2.140   -3.461  1.00 96.30 207 A 1 
ATOM 1636 C CG  . ARG A 1 207 ? -16.784 1.136   -3.080  1.00 88.77 207 A 1 
ATOM 1637 C CD  . ARG A 1 207 ? -17.960 1.902   -2.483  1.00 85.84 207 A 1 
ATOM 1638 N NE  . ARG A 1 207 ? -18.940 1.006   -1.854  1.00 74.58 207 A 1 
ATOM 1639 C CZ  . ARG A 1 207 ? -19.206 0.905   -0.562  1.00 65.30 207 A 1 
ATOM 1640 N NH1 . ARG A 1 207 ? -18.578 1.620   0.338   1.00 57.26 207 A 1 
ATOM 1641 N NH2 . ARG A 1 207 ? -20.118 0.086   -0.147  1.00 55.24 207 A 1 
ATOM 1642 N N   . GLU A 1 208 ? -12.644 3.155   -3.811  1.00 97.11 208 A 1 
ATOM 1643 C CA  . GLU A 1 208 ? -11.656 4.119   -4.315  1.00 97.20 208 A 1 
ATOM 1644 C C   . GLU A 1 208 ? -10.596 3.429   -5.182  1.00 97.27 208 A 1 
ATOM 1645 O O   . GLU A 1 208 ? -10.312 3.917   -6.276  1.00 96.78 208 A 1 
ATOM 1646 C CB  . GLU A 1 208 ? -11.022 4.884   -3.141  1.00 97.40 208 A 1 
ATOM 1647 C CG  . GLU A 1 208 ? -12.048 5.835   -2.503  1.00 95.98 208 A 1 
ATOM 1648 C CD  . GLU A 1 208 ? -11.442 6.666   -1.374  1.00 95.64 208 A 1 
ATOM 1649 O OE1 . GLU A 1 208 ? -11.945 6.548   -0.241  1.00 87.92 208 A 1 
ATOM 1650 O OE2 . GLU A 1 208 ? -10.524 7.456   -1.677  1.00 89.45 208 A 1 
ATOM 1651 N N   . THR A 1 209 ? -10.123 2.247   -4.779  1.00 97.35 209 A 1 
ATOM 1652 C CA  . THR A 1 209 ? -9.246  1.391   -5.596  1.00 97.06 209 A 1 
ATOM 1653 C C   . THR A 1 209 ? -9.930  0.979   -6.901  1.00 96.46 209 A 1 
ATOM 1654 O O   . THR A 1 209 ? -9.336  1.089   -7.975  1.00 95.70 209 A 1 
ATOM 1655 C CB  . THR A 1 209 ? -8.801  0.162   -4.806  1.00 97.24 209 A 1 
ATOM 1656 O OG1 . THR A 1 209 ? -8.144  0.564   -3.631  1.00 95.67 209 A 1 
ATOM 1657 C CG2 . THR A 1 209 ? -7.821  -0.718  -5.581  1.00 95.98 209 A 1 
ATOM 1658 N N   . MET A 1 210 ? -11.204 0.585   -6.859  1.00 96.06 210 A 1 
ATOM 1659 C CA  . MET A 1 210 ? -11.976 0.279   -8.068  1.00 94.13 210 A 1 
ATOM 1660 C C   . MET A 1 210 ? -12.095 1.474   -9.011  1.00 94.00 210 A 1 
ATOM 1661 O O   . MET A 1 210 ? -11.977 1.309   -10.217 1.00 93.81 210 A 1 
ATOM 1662 C CB  . MET A 1 210 ? -13.384 -0.202  -7.707  1.00 92.79 210 A 1 
ATOM 1663 C CG  . MET A 1 210 ? -13.410 -1.592  -7.082  1.00 86.13 210 A 1 
ATOM 1664 S SD  . MET A 1 210 ? -15.042 -2.042  -6.433  1.00 81.41 210 A 1 
ATOM 1665 C CE  . MET A 1 210 ? -15.986 -2.086  -7.976  1.00 69.70 210 A 1 
ATOM 1666 N N   . ARG A 1 211 ? -12.283 2.693   -8.487  1.00 95.67 211 A 1 
ATOM 1667 C CA  . ARG A 1 211 ? -12.295 3.906   -9.324  1.00 95.64 211 A 1 
ATOM 1668 C C   . ARG A 1 211 ? -10.934 4.155   -9.979  1.00 95.84 211 A 1 
ATOM 1669 O O   . ARG A 1 211 ? -10.909 4.548   -11.138 1.00 95.36 211 A 1 
ATOM 1670 C CB  . ARG A 1 211 ? -12.705 5.138   -8.509  1.00 95.85 211 A 1 
ATOM 1671 C CG  . ARG A 1 211 ? -14.181 5.154   -8.112  1.00 87.90 211 A 1 
ATOM 1672 C CD  . ARG A 1 211 ? -14.459 6.413   -7.280  1.00 87.12 211 A 1 
ATOM 1673 N NE  . ARG A 1 211 ? -15.451 6.193   -6.213  1.00 77.24 211 A 1 
ATOM 1674 C CZ  . ARG A 1 211 ? -15.384 6.687   -4.981  1.00 70.16 211 A 1 
ATOM 1675 N NH1 . ARG A 1 211 ? -14.434 7.491   -4.593  1.00 62.29 211 A 1 
ATOM 1676 N NH2 . ARG A 1 211 ? -16.279 6.367   -4.093  1.00 59.40 211 A 1 
ATOM 1677 N N   . LEU A 1 212 ? -9.844  3.912   -9.267  1.00 95.53 212 A 1 
ATOM 1678 C CA  . LEU A 1 212 ? -8.500  3.986   -9.830  1.00 95.61 212 A 1 
ATOM 1679 C C   . LEU A 1 212 ? -8.307  2.968   -10.960 1.00 95.42 212 A 1 
ATOM 1680 O O   . LEU A 1 212 ? -7.802  3.329   -12.020 1.00 94.82 212 A 1 
ATOM 1681 C CB  . LEU A 1 212 ? -7.454  3.803   -8.704  1.00 96.28 212 A 1 
ATOM 1682 C CG  . LEU A 1 212 ? -5.995  3.840   -9.179  1.00 96.33 212 A 1 
ATOM 1683 C CD1 . LEU A 1 212 ? -5.602  5.213   -9.724  1.00 95.46 212 A 1 
ATOM 1684 C CD2 . LEU A 1 212 ? -5.059  3.476   -8.030  1.00 95.88 212 A 1 
ATOM 1685 N N   . ILE A 1 213 ? -8.748  1.718   -10.759 1.00 96.17 213 A 1 
ATOM 1686 C CA  . ILE A 1 213 ? -8.730  0.686   -11.800 1.00 95.34 213 A 1 
ATOM 1687 C C   . ILE A 1 213 ? -9.572  1.143   -12.991 1.00 94.47 213 A 1 
ATOM 1688 O O   . ILE A 1 213 ? -9.046  1.254   -14.093 1.00 93.42 213 A 1 
ATOM 1689 C CB  . ILE A 1 213 ? -9.213  -0.680  -11.252 1.00 95.19 213 A 1 
ATOM 1690 C CG1 . ILE A 1 213 ? -8.219  -1.229  -10.210 1.00 94.44 213 A 1 
ATOM 1691 C CG2 . ILE A 1 213 ? -9.377  -1.695  -12.399 1.00 94.01 213 A 1 
ATOM 1692 C CD1 . ILE A 1 213 ? -8.765  -2.399  -9.382  1.00 92.78 213 A 1 
ATOM 1693 N N   . SER A 1 214 ? -10.828 1.494   -12.787 1.00 94.58 214 A 1 
ATOM 1694 C CA  . SER A 1 214 ? -11.733 1.915   -13.853 1.00 93.49 214 A 1 
ATOM 1695 C C   . SER A 1 214 ? -11.195 3.100   -14.650 1.00 92.97 214 A 1 
ATOM 1696 O O   . SER A 1 214 ? -11.289 3.091   -15.867 1.00 91.36 214 A 1 
ATOM 1697 C CB  . SER A 1 214 ? -13.108 2.284   -13.292 1.00 92.33 214 A 1 
ATOM 1698 O OG  . SER A 1 214 ? -13.711 1.180   -12.650 1.00 77.34 214 A 1 
ATOM 1699 N N   . LYS A 1 215 ? -10.572 4.075   -13.992 1.00 92.83 215 A 1 
ATOM 1700 C CA  . LYS A 1 215 ? -9.943  5.229   -14.666 1.00 92.36 215 A 1 
ATOM 1701 C C   . LYS A 1 215 ? -8.867  4.814   -15.670 1.00 92.25 215 A 1 
ATOM 1702 O O   . LYS A 1 215 ? -8.718  5.472   -16.690 1.00 90.42 215 A 1 
ATOM 1703 C CB  . LYS A 1 215 ? -9.377  6.167   -13.586 1.00 92.24 215 A 1 
ATOM 1704 C CG  . LYS A 1 215 ? -8.693  7.417   -14.153 1.00 91.07 215 A 1 
ATOM 1705 C CD  . LYS A 1 215 ? -8.016  8.203   -13.018 1.00 88.74 215 A 1 
ATOM 1706 C CE  . LYS A 1 215 ? -7.154  9.334   -13.575 1.00 83.63 215 A 1 
ATOM 1707 N NZ  . LYS A 1 215 ? -6.149  9.767   -12.572 1.00 79.07 215 A 1 
ATOM 1708 N N   . ASN A 1 216 ? -8.125  3.752   -15.370 1.00 93.15 216 A 1 
ATOM 1709 C CA  . ASN A 1 216 ? -6.948  3.335   -16.128 1.00 91.15 216 A 1 
ATOM 1710 C C   . ASN A 1 216 ? -7.182  2.102   -17.026 1.00 89.59 216 A 1 
ATOM 1711 O O   . ASN A 1 216 ? -6.350  1.829   -17.885 1.00 84.24 216 A 1 
ATOM 1712 C CB  . ASN A 1 216 ? -5.794  3.137   -15.130 1.00 91.18 216 A 1 
ATOM 1713 C CG  . ASN A 1 216 ? -5.293  4.447   -14.560 1.00 91.76 216 A 1 
ATOM 1714 O OD1 . ASN A 1 216 ? -4.654  5.232   -15.243 1.00 85.90 216 A 1 
ATOM 1715 N ND2 . ASN A 1 216 ? -5.553  4.736   -13.308 1.00 86.96 216 A 1 
ATOM 1716 N N   . HIS A 1 217 ? -8.304  1.402   -16.860 1.00 86.80 217 A 1 
ATOM 1717 C CA  . HIS A 1 217 ? -8.680  0.156   -17.543 1.00 81.73 217 A 1 
ATOM 1718 C C   . HIS A 1 217 ? -9.927  0.316   -18.453 1.00 78.21 217 A 1 
ATOM 1719 O O   . HIS A 1 217 ? -10.512 -0.638  -18.931 1.00 68.63 217 A 1 
ATOM 1720 C CB  . HIS A 1 217 ? -8.875  -0.915  -16.449 1.00 78.43 217 A 1 
ATOM 1721 C CG  . HIS A 1 217 ? -9.249  -2.285  -16.937 1.00 77.74 217 A 1 
ATOM 1722 N ND1 . HIS A 1 217 ? -10.543 -2.741  -17.080 1.00 66.26 217 A 1 
ATOM 1723 C CD2 . HIS A 1 217 ? -8.418  -3.299  -17.299 1.00 66.20 217 A 1 
ATOM 1724 C CE1 . HIS A 1 217 ? -10.481 -4.007  -17.523 1.00 65.86 217 A 1 
ATOM 1725 N NE2 . HIS A 1 217 ? -9.212  -4.384  -17.667 1.00 68.83 217 A 1 
ATOM 1726 N N   . THR A 1 218 ? -10.394 1.550   -18.717 1.00 74.70 218 A 1 
ATOM 1727 C CA  . THR A 1 218 ? -11.679 1.796   -19.405 1.00 70.29 218 A 1 
ATOM 1728 C C   . THR A 1 218 ? -11.723 1.404   -20.886 1.00 70.70 218 A 1 
ATOM 1729 O O   . THR A 1 218 ? -12.810 1.275   -21.434 1.00 62.25 218 A 1 
ATOM 1730 C CB  . THR A 1 218 ? -12.090 3.273   -19.320 1.00 61.08 218 A 1 
ATOM 1731 O OG1 . THR A 1 218 ? -11.002 4.125   -19.598 1.00 53.75 218 A 1 
ATOM 1732 C CG2 . THR A 1 218 ? -12.633 3.635   -17.944 1.00 52.25 218 A 1 
ATOM 1733 N N   . GLN A 1 219 ? -10.574 1.277   -21.549 1.00 72.48 219 A 1 
ATOM 1734 C CA  . GLN A 1 219 ? -10.491 1.125   -23.005 1.00 70.09 219 A 1 
ATOM 1735 C C   . GLN A 1 219 ? -9.840  -0.182  -23.467 1.00 72.17 219 A 1 
ATOM 1736 O O   . GLN A 1 219 ? -9.686  -0.385  -24.669 1.00 64.39 219 A 1 
ATOM 1737 C CB  . GLN A 1 219 ? -9.779  2.333   -23.621 1.00 62.88 219 A 1 
ATOM 1738 C CG  . GLN A 1 219 ? -10.560 3.639   -23.388 1.00 54.91 219 A 1 
ATOM 1739 C CD  . GLN A 1 219 ? -9.994  4.823   -24.174 1.00 48.07 219 A 1 
ATOM 1740 O OE1 . GLN A 1 219 ? -8.963  4.773   -24.832 1.00 43.86 219 A 1 
ATOM 1741 N NE2 . GLN A 1 219 ? -10.660 5.954   -24.149 1.00 41.54 219 A 1 
ATOM 1742 N N   . ASP A 1 220 ? -9.460  -1.048  -22.548 1.00 80.27 220 A 1 
ATOM 1743 C CA  . ASP A 1 220 ? -8.859  -2.335  -22.864 1.00 78.09 220 A 1 
ATOM 1744 C C   . ASP A 1 220 ? -9.489  -3.450  -22.012 1.00 78.57 220 A 1 
ATOM 1745 O O   . ASP A 1 220 ? -10.278 -3.212  -21.108 1.00 72.39 220 A 1 
ATOM 1746 C CB  . ASP A 1 220 ? -7.330  -2.248  -22.758 1.00 72.43 220 A 1 
ATOM 1747 C CG  . ASP A 1 220 ? -6.839  -1.958  -21.346 1.00 71.07 220 A 1 
ATOM 1748 O OD1 . ASP A 1 220 ? -7.081  -2.795  -20.464 1.00 66.71 220 A 1 
ATOM 1749 O OD2 . ASP A 1 220 ? -6.140  -0.930  -21.163 1.00 69.01 220 A 1 
ATOM 1750 N N   . GLN A 1 221 ? -9.160  -4.677  -22.369 1.00 81.85 221 A 1 
ATOM 1751 C CA  . GLN A 1 221 ? -9.620  -5.891  -21.700 1.00 83.44 221 A 1 
ATOM 1752 C C   . GLN A 1 221 ? -8.404  -6.739  -21.310 1.00 87.19 221 A 1 
ATOM 1753 O O   . GLN A 1 221 ? -8.347  -7.923  -21.613 1.00 84.20 221 A 1 
ATOM 1754 C CB  . GLN A 1 221 ? -10.602 -6.644  -22.608 1.00 77.10 221 A 1 
ATOM 1755 C CG  . GLN A 1 221 ? -11.904 -5.892  -22.863 1.00 68.89 221 A 1 
ATOM 1756 C CD  . GLN A 1 221 ? -12.841 -6.652  -23.797 1.00 61.34 221 A 1 
ATOM 1757 O OE1 . GLN A 1 221 ? -12.431 -7.433  -24.639 1.00 56.56 221 A 1 
ATOM 1758 N NE2 . GLN A 1 221 ? -14.129 -6.447  -23.714 1.00 52.61 221 A 1 
ATOM 1759 N N   . PHE A 1 222 ? -7.392  -6.108  -20.713 1.00 90.00 222 A 1 
ATOM 1760 C CA  . PHE A 1 222 ? -6.206  -6.812  -20.247 1.00 91.50 222 A 1 
ATOM 1761 C C   . PHE A 1 222 ? -6.310  -7.168  -18.761 1.00 92.89 222 A 1 
ATOM 1762 O O   . PHE A 1 222 ? -7.064  -6.534  -18.026 1.00 91.72 222 A 1 
ATOM 1763 C CB  . PHE A 1 222 ? -4.949  -6.010  -20.604 1.00 90.08 222 A 1 
ATOM 1764 C CG  . PHE A 1 222 ? -4.576  -5.944  -22.074 1.00 89.72 222 A 1 
ATOM 1765 C CD1 . PHE A 1 222 ? -5.187  -6.755  -23.047 1.00 85.00 222 A 1 
ATOM 1766 C CD2 . PHE A 1 222 ? -3.558  -5.059  -22.474 1.00 84.36 222 A 1 
ATOM 1767 C CE1 . PHE A 1 222 ? -4.787  -6.681  -24.395 1.00 80.80 222 A 1 
ATOM 1768 C CE2 . PHE A 1 222 ? -3.158  -4.987  -23.815 1.00 81.63 222 A 1 
ATOM 1769 C CZ  . PHE A 1 222 ? -3.770  -5.792  -24.778 1.00 82.33 222 A 1 
ATOM 1770 N N   . PRO A 1 223 ? -5.589  -8.200  -18.301 1.00 94.09 223 A 1 
ATOM 1771 C CA  . PRO A 1 223 ? -5.673  -8.632  -16.912 1.00 94.63 223 A 1 
ATOM 1772 C C   . PRO A 1 223 ? -5.295  -7.544  -15.911 1.00 95.23 223 A 1 
ATOM 1773 O O   . PRO A 1 223 ? -4.362  -6.768  -16.135 1.00 94.65 223 A 1 
ATOM 1774 C CB  . PRO A 1 223 ? -4.737  -9.835  -16.800 1.00 93.56 223 A 1 
ATOM 1775 C CG  . PRO A 1 223 ? -4.685  -10.378 -18.226 1.00 91.45 223 A 1 
ATOM 1776 C CD  . PRO A 1 223 ? -4.773  -9.113  -19.071 1.00 93.49 223 A 1 
ATOM 1777 N N   . VAL A 1 224 ? -5.981  -7.542  -14.771 1.00 95.38 224 A 1 
ATOM 1778 C CA  . VAL A 1 224 ? -5.639  -6.702  -13.622 1.00 95.85 224 A 1 
ATOM 1779 C C   . VAL A 1 224 ? -5.190  -7.591  -12.466 1.00 96.42 224 A 1 
ATOM 1780 O O   . VAL A 1 224 ? -5.900  -8.511  -12.090 1.00 96.36 224 A 1 
ATOM 1781 C CB  . VAL A 1 224 ? -6.807  -5.803  -13.173 1.00 95.40 224 A 1 
ATOM 1782 C CG1 . VAL A 1 224 ? -6.363  -4.780  -12.124 1.00 94.09 224 A 1 
ATOM 1783 C CG2 . VAL A 1 224 ? -7.489  -5.063  -14.325 1.00 94.27 224 A 1 
ATOM 1784 N N   . ILE A 1 225 ? -4.027  -7.296  -11.882 1.00 96.59 225 A 1 
ATOM 1785 C CA  . ILE A 1 225 ? -3.483  -7.963  -10.700 1.00 97.01 225 A 1 
ATOM 1786 C C   . ILE A 1 225 ? -3.474  -6.967  -9.544  1.00 97.36 225 A 1 
ATOM 1787 O O   . ILE A 1 225 ? -2.915  -5.876  -9.660  1.00 97.03 225 A 1 
ATOM 1788 C CB  . ILE A 1 225 ? -2.071  -8.524  -10.981 1.00 96.92 225 A 1 
ATOM 1789 C CG1 . ILE A 1 225 ? -2.005  -9.442  -12.225 1.00 95.28 225 A 1 
ATOM 1790 C CG2 . ILE A 1 225 ? -1.537  -9.267  -9.743  1.00 96.22 225 A 1 
ATOM 1791 C CD1 . ILE A 1 225 ? -2.872  -10.703 -12.154 1.00 89.37 225 A 1 
ATOM 1792 N N   . VAL A 1 226 ? -4.068  -7.335  -8.415  1.00 97.11 226 A 1 
ATOM 1793 C CA  . VAL A 1 226 ? -4.056  -6.547  -7.175  1.00 97.35 226 A 1 
ATOM 1794 C C   . VAL A 1 226 ? -3.200  -7.257  -6.141  1.00 97.51 226 A 1 
ATOM 1795 O O   . VAL A 1 226 ? -3.429  -8.425  -5.838  1.00 97.17 226 A 1 
ATOM 1796 C CB  . VAL A 1 226 ? -5.463  -6.269  -6.634  1.00 97.06 226 A 1 
ATOM 1797 C CG1 . VAL A 1 226 ? -5.420  -5.335  -5.420  1.00 95.80 226 A 1 
ATOM 1798 C CG2 . VAL A 1 226 ? -6.380  -5.648  -7.695  1.00 95.98 226 A 1 
ATOM 1799 N N   . LEU A 1 227 ? -2.237  -6.547  -5.596  1.00 97.64 227 A 1 
ATOM 1800 C CA  . LEU A 1 227 ? -1.236  -7.011  -4.653  1.00 97.58 227 A 1 
ATOM 1801 C C   . LEU A 1 227 ? -1.365  -6.227  -3.351  1.00 97.74 227 A 1 
ATOM 1802 O O   . LEU A 1 227 ? -1.468  -5.005  -3.374  1.00 96.80 227 A 1 
ATOM 1803 C CB  . LEU A 1 227 ? 0.160   -6.789  -5.280  1.00 96.94 227 A 1 
ATOM 1804 C CG  . LEU A 1 227 ? 0.411   -7.496  -6.625  1.00 96.44 227 A 1 
ATOM 1805 C CD1 . LEU A 1 227 ? 1.751   -7.057  -7.208  1.00 94.47 227 A 1 
ATOM 1806 C CD2 . LEU A 1 227 ? 0.449   -9.009  -6.473  1.00 94.57 227 A 1 
ATOM 1807 N N   . GLY A 1 228 ? -1.300  -6.903  -2.210  1.00 97.22 228 A 1 
ATOM 1808 C CA  . GLY A 1 228 ? -1.065  -6.226  -0.943  1.00 97.09 228 A 1 
ATOM 1809 C C   . GLY A 1 228 ? -1.919  -6.694  0.219   1.00 97.30 228 A 1 
ATOM 1810 O O   . GLY A 1 228 ? -2.661  -7.678  0.126   1.00 96.38 228 A 1 
ATOM 1811 N N   . ASN A 1 229 ? -1.801  -5.970  1.336   1.00 98.04 229 A 1 
ATOM 1812 C CA  . ASN A 1 229 ? -2.527  -6.253  2.561   1.00 97.89 229 A 1 
ATOM 1813 C C   . ASN A 1 229 ? -3.897  -5.561  2.529   1.00 97.87 229 A 1 
ATOM 1814 O O   . ASN A 1 229 ? -4.007  -4.337  2.604   1.00 97.05 229 A 1 
ATOM 1815 C CB  . ASN A 1 229 ? -1.654  -5.849  3.758   1.00 97.11 229 A 1 
ATOM 1816 C CG  . ASN A 1 229 ? -2.296  -6.167  5.100   1.00 95.71 229 A 1 
ATOM 1817 O OD1 . ASN A 1 229 ? -3.375  -6.729  5.199   1.00 90.29 229 A 1 
ATOM 1818 N ND2 . ASN A 1 229 ? -1.658  -5.792  6.177   1.00 89.06 229 A 1 
ATOM 1819 N N   . LEU A 1 230 ? -4.943  -6.363  2.425   1.00 97.10 230 A 1 
ATOM 1820 C CA  . LEU A 1 230 ? -6.319  -5.864  2.454   1.00 97.16 230 A 1 
ATOM 1821 C C   . LEU A 1 230 ? -6.858  -5.726  3.885   1.00 96.82 230 A 1 
ATOM 1822 O O   . LEU A 1 230 ? -7.956  -5.204  4.063   1.00 96.08 230 A 1 
ATOM 1823 C CB  . LEU A 1 230 ? -7.227  -6.733  1.567   1.00 97.32 230 A 1 
ATOM 1824 C CG  . LEU A 1 230 ? -6.781  -6.887  0.101   1.00 96.57 230 A 1 
ATOM 1825 C CD1 . LEU A 1 230 ? -7.900  -7.552  -0.695  1.00 95.14 230 A 1 
ATOM 1826 C CD2 . LEU A 1 230 ? -6.462  -5.551  -0.584  1.00 94.59 230 A 1 
ATOM 1827 N N   . ASN A 1 231 ? -6.113  -6.180  4.890   1.00 96.32 231 A 1 
ATOM 1828 C CA  . ASN A 1 231 ? -6.560  -6.209  6.283   1.00 95.66 231 A 1 
ATOM 1829 C C   . ASN A 1 231 ? -7.937  -6.879  6.475   1.00 95.01 231 A 1 
ATOM 1830 O O   . ASN A 1 231 ? -8.684  -6.556  7.400   1.00 93.40 231 A 1 
ATOM 1831 C CB  . ASN A 1 231 ? -6.429  -4.795  6.885   1.00 95.45 231 A 1 
ATOM 1832 C CG  . ASN A 1 231 ? -5.008  -4.469  7.274   1.00 94.41 231 A 1 
ATOM 1833 O OD1 . ASN A 1 231 ? -4.465  -5.065  8.197   1.00 89.39 231 A 1 
ATOM 1834 N ND2 . ASN A 1 231 ? -4.374  -3.514  6.651   1.00 89.05 231 A 1 
ATOM 1835 N N   . ILE A 1 232 ? -8.292  -7.800  5.582   1.00 94.96 232 A 1 
ATOM 1836 C CA  . ILE A 1 232 ? -9.507  -8.611  5.616   1.00 94.86 232 A 1 
ATOM 1837 C C   . ILE A 1 232 ? -9.064  -10.059 5.807   1.00 94.47 232 A 1 
ATOM 1838 O O   . ILE A 1 232 ? -8.401  -10.604 4.935   1.00 93.33 232 A 1 
ATOM 1839 C CB  . ILE A 1 232 ? -10.338 -8.435  4.325   1.00 94.86 232 A 1 
ATOM 1840 C CG1 . ILE A 1 232 ? -10.845 -6.981  4.221   1.00 93.96 232 A 1 
ATOM 1841 C CG2 . ILE A 1 232 ? -11.514 -9.434  4.292   1.00 94.01 232 A 1 
ATOM 1842 C CD1 . ILE A 1 232 ? -11.543 -6.640  2.898   1.00 92.36 232 A 1 
ATOM 1843 N N   . ASP A 1 233 ? -9.413  -10.662 6.933   1.00 93.29 233 A 1 
ATOM 1844 C CA  . ASP A 1 233 ? -9.056  -12.058 7.208   1.00 92.47 233 A 1 
ATOM 1845 C C   . ASP A 1 233 ? -10.012 -13.017 6.489   1.00 92.26 233 A 1 
ATOM 1846 O O   . ASP A 1 233 ? -11.227 -12.987 6.721   1.00 90.93 233 A 1 
ATOM 1847 C CB  . ASP A 1 233 ? -9.032  -12.298 8.722   1.00 90.98 233 A 1 
ATOM 1848 C CG  . ASP A 1 233 ? -8.656  -13.737 9.092   1.00 89.76 233 A 1 
ATOM 1849 O OD1 . ASP A 1 233 ? -7.956  -14.416 8.304   1.00 86.20 233 A 1 
ATOM 1850 O OD2 . ASP A 1 233 ? -9.064  -14.181 10.190  1.00 85.46 233 A 1 
ATOM 1851 N N   . SER A 1 234 ? -9.464  -13.885 5.641   1.00 91.77 234 A 1 
ATOM 1852 C CA  . SER A 1 234 ? -10.239 -14.917 4.948   1.00 90.40 234 A 1 
ATOM 1853 C C   . SER A 1 234 ? -10.366 -16.225 5.732   1.00 89.21 234 A 1 
ATOM 1854 O O   . SER A 1 234 ? -11.288 -16.989 5.473   1.00 86.51 234 A 1 
ATOM 1855 C CB  . SER A 1 234 ? -9.660  -15.168 3.555   1.00 90.07 234 A 1 
ATOM 1856 O OG  . SER A 1 234 ? -8.302  -15.536 3.628   1.00 85.54 234 A 1 
ATOM 1857 N N   . ILE A 1 235 ? -9.510  -16.481 6.735   1.00 88.43 235 A 1 
ATOM 1858 C CA  . ILE A 1 235 ? -9.575  -17.700 7.568   1.00 86.61 235 A 1 
ATOM 1859 C C   . ILE A 1 235 ? -10.683 -17.583 8.615   1.00 85.01 235 A 1 
ATOM 1860 O O   . ILE A 1 235 ? -11.473 -18.513 8.816   1.00 79.46 235 A 1 
ATOM 1861 C CB  . ILE A 1 235 ? -8.203  -17.981 8.239   1.00 86.11 235 A 1 
ATOM 1862 C CG1 . ILE A 1 235 ? -7.148  -18.317 7.168   1.00 83.06 235 A 1 
ATOM 1863 C CG2 . ILE A 1 235 ? -8.292  -19.132 9.265   1.00 81.65 235 A 1 
ATOM 1864 C CD1 . ILE A 1 235 ? -5.716  -18.430 7.707   1.00 80.17 235 A 1 
ATOM 1865 N N   . LYS A 1 236 ? -10.735 -16.441 9.318   1.00 83.75 236 A 1 
ATOM 1866 C CA  . LYS A 1 236 ? -11.717 -16.166 10.374  1.00 80.29 236 A 1 
ATOM 1867 C C   . LYS A 1 236 ? -12.412 -14.827 10.108  1.00 81.38 236 A 1 
ATOM 1868 O O   . LYS A 1 236 ? -12.279 -13.889 10.902  1.00 77.17 236 A 1 
ATOM 1869 C CB  . LYS A 1 236 ? -11.043 -16.199 11.755  1.00 76.60 236 A 1 
ATOM 1870 C CG  . LYS A 1 236 ? -10.514 -17.598 12.107  1.00 70.55 236 A 1 
ATOM 1871 C CD  . LYS A 1 236 ? -9.638  -17.525 13.357  1.00 66.15 236 A 1 
ATOM 1872 C CE  . LYS A 1 236 ? -8.952  -18.873 13.552  1.00 60.67 236 A 1 
ATOM 1873 N NZ  . LYS A 1 236 ? -7.767  -18.755 14.445  1.00 52.95 236 A 1 
ATOM 1874 N N   . PRO A 1 237 ? -13.132 -14.717 8.989   1.00 78.28 237 A 1 
ATOM 1875 C CA  . PRO A 1 237 ? -13.650 -13.439 8.538   1.00 75.47 237 A 1 
ATOM 1876 C C   . PRO A 1 237 ? -14.664 -12.872 9.532   1.00 76.47 237 A 1 
ATOM 1877 O O   . PRO A 1 237 ? -15.589 -13.543 9.994   1.00 73.90 237 A 1 
ATOM 1878 C CB  . PRO A 1 237 ? -14.236 -13.704 7.156   1.00 71.35 237 A 1 
ATOM 1879 C CG  . PRO A 1 237 ? -14.614 -15.184 7.209   1.00 67.55 237 A 1 
ATOM 1880 C CD  . PRO A 1 237 ? -13.519 -15.781 8.068   1.00 72.10 237 A 1 
ATOM 1881 N N   . ILE A 1 238 ? -14.488 -11.594 9.854   1.00 76.03 238 A 1 
ATOM 1882 C CA  . ILE A 1 238 ? -15.298 -10.923 10.865  1.00 73.24 238 A 1 
ATOM 1883 C C   . ILE A 1 238 ? -16.692 -10.621 10.305  1.00 72.88 238 A 1 
ATOM 1884 O O   . ILE A 1 238 ? -16.845 -10.000 9.247   1.00 71.05 238 A 1 
ATOM 1885 C CB  . ILE A 1 238 ? -14.579 -9.659  11.397  1.00 69.72 238 A 1 
ATOM 1886 C CG1 . ILE A 1 238 ? -13.191 -10.008 11.988  1.00 64.03 238 A 1 
ATOM 1887 C CG2 . ILE A 1 238 ? -15.451 -8.972  12.468  1.00 62.80 238 A 1 
ATOM 1888 C CD1 . ILE A 1 238 ? -12.335 -8.788  12.360  1.00 60.05 238 A 1 
ATOM 1889 N N   . THR A 1 239 ? -17.727 -10.991 11.059  1.00 71.32 239 A 1 
ATOM 1890 C CA  . THR A 1 239 ? -19.107 -10.549 10.821  1.00 70.54 239 A 1 
ATOM 1891 C C   . THR A 1 239 ? -19.456 -9.459  11.842  1.00 69.90 239 A 1 
ATOM 1892 O O   . THR A 1 239 ? -19.409 -9.691  13.049  1.00 65.43 239 A 1 
ATOM 1893 C CB  . THR A 1 239 ? -20.098 -11.713 10.905  1.00 66.29 239 A 1 
ATOM 1894 O OG1 . THR A 1 239 ? -19.734 -12.706 9.977   1.00 60.07 239 A 1 
ATOM 1895 C CG2 . THR A 1 239 ? -21.528 -11.286 10.551  1.00 58.46 239 A 1 
ATOM 1896 N N   . ALA A 1 240 ? -19.793 -8.259  11.366  1.00 72.50 240 A 1 
ATOM 1897 C CA  . ALA A 1 240 ? -20.146 -7.144  12.236  1.00 70.09 240 A 1 
ATOM 1898 C C   . ALA A 1 240 ? -21.669 -7.014  12.409  1.00 70.36 240 A 1 
ATOM 1899 O O   . ALA A 1 240 ? -22.420 -6.863  11.444  1.00 64.45 240 A 1 
ATOM 1900 C CB  . ALA A 1 240 ? -19.513 -5.854  11.696  1.00 64.83 240 A 1 
ATOM 1901 N N   . GLY A 1 241 ? -22.125 -7.004  13.656  1.00 66.16 241 A 1 
ATOM 1902 C CA  . GLY A 1 241 ? -23.515 -6.711  13.996  1.00 65.66 241 A 1 
ATOM 1903 C C   . GLY A 1 241 ? -24.525 -7.696  13.390  1.00 67.34 241 A 1 
ATOM 1904 O O   . GLY A 1 241 ? -24.397 -8.898  13.548  1.00 62.80 241 A 1 
ATOM 1905 N N   . LYS A 1 242 ? -25.533 -7.152  12.708  1.00 64.65 242 A 1 
ATOM 1906 C CA  . LYS A 1 242 ? -26.619 -7.922  12.072  1.00 66.47 242 A 1 
ATOM 1907 C C   . LYS A 1 242 ? -26.377 -8.210  10.580  1.00 67.58 242 A 1 
ATOM 1908 O O   . LYS A 1 242 ? -27.331 -8.505  9.860   1.00 63.64 242 A 1 
ATOM 1909 C CB  . LYS A 1 242 ? -27.973 -7.224  12.278  1.00 63.87 242 A 1 
ATOM 1910 C CG  . LYS A 1 242 ? -28.400 -7.116  13.745  1.00 60.36 242 A 1 
ATOM 1911 C CD  . LYS A 1 242 ? -29.811 -6.512  13.828  1.00 56.56 242 A 1 
ATOM 1912 C CE  . LYS A 1 242 ? -30.261 -6.408  15.287  1.00 51.14 242 A 1 
ATOM 1913 N NZ  . LYS A 1 242 ? -31.640 -5.853  15.406  1.00 43.57 242 A 1 
ATOM 1914 N N   . LEU A 1 243 ? -25.136 -8.052  10.103  1.00 68.01 243 A 1 
ATOM 1915 C CA  . LEU A 1 243 ? -24.835 -8.317  8.703   1.00 68.88 243 A 1 
ATOM 1916 C C   . LEU A 1 243 ? -24.980 -9.812  8.410   1.00 70.45 243 A 1 
ATOM 1917 O O   . LEU A 1 243 ? -24.571 -10.656 9.197   1.00 66.64 243 A 1 
ATOM 1918 C CB  . LEU A 1 243 ? -23.412 -7.815  8.350   1.00 65.96 243 A 1 
ATOM 1919 C CG  . LEU A 1 243 ? -23.246 -6.292  8.418   1.00 60.78 243 A 1 
ATOM 1920 C CD1 . LEU A 1 243 ? -21.771 -5.915  8.175   1.00 57.76 243 A 1 
ATOM 1921 C CD2 . LEU A 1 243 ? -24.085 -5.560  7.353   1.00 59.43 243 A 1 
ATOM 1922 N N   . THR A 1 244 ? -25.556 -10.119 7.245   1.00 67.22 244 A 1 
ATOM 1923 C CA  . THR A 1 244 ? -25.757 -11.502 6.791   1.00 68.09 244 A 1 
ATOM 1924 C C   . THR A 1 244 ? -24.530 -12.099 6.101   1.00 71.42 244 A 1 
ATOM 1925 O O   . THR A 1 244 ? -24.499 -13.295 5.870   1.00 66.95 244 A 1 
ATOM 1926 C CB  . THR A 1 244 ? -26.939 -11.573 5.813   1.00 63.01 244 A 1 
ATOM 1927 O OG1 . THR A 1 244 ? -26.744 -10.649 4.755   1.00 57.53 244 A 1 
ATOM 1928 C CG2 . THR A 1 244 ? -28.260 -11.207 6.486   1.00 57.19 244 A 1 
ATOM 1929 N N   . ARG A 1 245 ? -23.549 -11.253 5.749   1.00 75.54 245 A 1 
ATOM 1930 C CA  . ARG A 1 245 ? -22.293 -11.632 5.097   1.00 77.09 245 A 1 
ATOM 1931 C C   . ARG A 1 245 ? -21.116 -11.177 5.937   1.00 78.21 245 A 1 
ATOM 1932 O O   . ARG A 1 245 ? -21.112 -10.050 6.430   1.00 76.87 245 A 1 
ATOM 1933 C CB  . ARG A 1 245 ? -22.188 -11.041 3.686   1.00 75.83 245 A 1 
ATOM 1934 C CG  . ARG A 1 245 ? -23.217 -11.663 2.732   1.00 71.53 245 A 1 
ATOM 1935 C CD  . ARG A 1 245 ? -23.037 -11.078 1.329   1.00 69.29 245 A 1 
ATOM 1936 N NE  . ARG A 1 245 ? -24.039 -11.626 0.396   1.00 63.96 245 A 1 
ATOM 1937 C CZ  . ARG A 1 245 ? -24.351 -11.146 -0.792  1.00 58.38 245 A 1 
ATOM 1938 N NH1 . ARG A 1 245 ? -23.784 -10.075 -1.272  1.00 54.04 245 A 1 
ATOM 1939 N NH2 . ARG A 1 245 ? -25.250 -11.734 -1.529  1.00 52.89 245 A 1 
ATOM 1940 N N   . ASN A 1 246 ? -20.110 -12.042 6.031   1.00 84.68 246 A 1 
ATOM 1941 C CA  . ASN A 1 246 ? -18.837 -11.688 6.630   1.00 85.33 246 A 1 
ATOM 1942 C C   . ASN A 1 246 ? -18.030 -10.748 5.709   1.00 87.77 246 A 1 
ATOM 1943 O O   . ASN A 1 246 ? -18.426 -10.443 4.573   1.00 87.16 246 A 1 
ATOM 1944 C CB  . ASN A 1 246 ? -18.113 -12.973 7.054   1.00 82.58 246 A 1 
ATOM 1945 C CG  . ASN A 1 246 ? -17.631 -13.802 5.886   1.00 81.75 246 A 1 
ATOM 1946 O OD1 . ASN A 1 246 ? -16.960 -13.317 4.998   1.00 77.90 246 A 1 
ATOM 1947 N ND2 . ASN A 1 246 ? -17.933 -15.075 5.857   1.00 76.96 246 A 1 
ATOM 1948 N N   . GLU A 1 247 ? -16.919 -10.235 6.214   1.00 88.16 247 A 1 
ATOM 1949 C CA  . GLU A 1 247 ? -16.139 -9.226  5.490   1.00 89.89 247 A 1 
ATOM 1950 C C   . GLU A 1 247 ? -15.482 -9.770  4.212   1.00 90.92 247 A 1 
ATOM 1951 O O   . GLU A 1 247 ? -15.500 -9.083  3.191   1.00 90.57 247 A 1 
ATOM 1952 C CB  . GLU A 1 247 ? -15.125 -8.607  6.444   1.00 89.05 247 A 1 
ATOM 1953 C CG  . GLU A 1 247 ? -14.472 -7.386  5.795   1.00 86.14 247 A 1 
ATOM 1954 C CD  . GLU A 1 247 ? -13.655 -6.566  6.783   1.00 88.21 247 A 1 
ATOM 1955 O OE1 . GLU A 1 247 ? -13.504 -5.352  6.522   1.00 81.95 247 A 1 
ATOM 1956 O OE2 . GLU A 1 247 ? -13.196 -7.080  7.824   1.00 85.04 247 A 1 
ATOM 1957 N N   . TYR A 1 248 ? -14.986 -11.008 4.228   1.00 90.16 248 A 1 
ATOM 1958 C CA  . TYR A 1 248 ? -14.413 -11.650 3.051   1.00 90.57 248 A 1 
ATOM 1959 C C   . TYR A 1 248 ? -15.468 -11.892 1.962   1.00 90.95 248 A 1 
ATOM 1960 O O   . TYR A 1 248 ? -15.278 -11.526 0.807   1.00 90.69 248 A 1 
ATOM 1961 C CB  . TYR A 1 248 ? -13.708 -12.944 3.460   1.00 90.99 248 A 1 
ATOM 1962 C CG  . TYR A 1 248 ? -13.066 -13.667 2.297   1.00 90.87 248 A 1 
ATOM 1963 C CD1 . TYR A 1 248 ? -13.593 -14.899 1.841   1.00 88.56 248 A 1 
ATOM 1964 C CD2 . TYR A 1 248 ? -11.953 -13.103 1.648   1.00 89.30 248 A 1 
ATOM 1965 C CE1 . TYR A 1 248 ? -13.001 -15.563 0.763   1.00 88.33 248 A 1 
ATOM 1966 C CE2 . TYR A 1 248 ? -11.358 -13.771 0.559   1.00 88.32 248 A 1 
ATOM 1967 C CZ  . TYR A 1 248 ? -11.880 -14.998 0.114   1.00 90.15 248 A 1 
ATOM 1968 O OH  . TYR A 1 248 ? -11.311 -15.648 -0.940  1.00 89.19 248 A 1 
ATOM 1969 N N   . GLU A 1 249 ? -16.653 -12.379 2.328   1.00 89.17 249 A 1 
ATOM 1970 C CA  . GLU A 1 249 ? -17.780 -12.486 1.390   1.00 88.70 249 A 1 
ATOM 1971 C C   . GLU A 1 249 ? -18.154 -11.129 0.789   1.00 89.43 249 A 1 
ATOM 1972 O O   . GLU A 1 249 ? -18.507 -11.029 -0.386  1.00 88.88 249 A 1 
ATOM 1973 C CB  . GLU A 1 249 ? -19.011 -13.047 2.108   1.00 87.76 249 A 1 
ATOM 1974 C CG  . GLU A 1 249 ? -18.896 -14.524 2.487   1.00 82.54 249 A 1 
ATOM 1975 C CD  . GLU A 1 249 ? -20.081 -14.973 3.372   1.00 81.69 249 A 1 
ATOM 1976 O OE1 . GLU A 1 249 ? -20.419 -16.162 3.324   1.00 73.38 249 A 1 
ATOM 1977 O OE2 . GLU A 1 249 ? -20.635 -14.102 4.086   1.00 75.93 249 A 1 
ATOM 1978 N N   . ARG A 1 250 ? -18.102 -10.054 1.590   1.00 90.84 250 A 1 
ATOM 1979 C CA  . ARG A 1 250 ? -18.352 -8.697  1.098   1.00 90.10 250 A 1 
ATOM 1980 C C   . ARG A 1 250 ? -17.265 -8.225  0.127   1.00 90.94 250 A 1 
ATOM 1981 O O   . ARG A 1 250 ? -17.624 -7.554  -0.832  1.00 90.41 250 A 1 
ATOM 1982 C CB  . ARG A 1 250 ? -18.496 -7.716  2.265   1.00 89.26 250 A 1 
ATOM 1983 C CG  . ARG A 1 250 ? -19.800 -7.932  3.044   1.00 84.27 250 A 1 
ATOM 1984 C CD  . ARG A 1 250 ? -19.767 -7.153  4.367   1.00 81.25 250 A 1 
ATOM 1985 N NE  . ARG A 1 250 ? -19.656 -5.701  4.158   1.00 73.80 250 A 1 
ATOM 1986 C CZ  . ARG A 1 250 ? -19.144 -4.818  5.001   1.00 68.61 250 A 1 
ATOM 1987 N NH1 . ARG A 1 250 ? -18.711 -5.164  6.181   1.00 63.00 250 A 1 
ATOM 1988 N NH2 . ARG A 1 250 ? -19.050 -3.567  4.663   1.00 58.41 250 A 1 
ATOM 1989 N N   . LEU A 1 251 ? -15.993 -8.582  0.354   1.00 91.22 251 A 1 
ATOM 1990 C CA  . LEU A 1 251 ? -14.896 -8.355  -0.597  1.00 90.98 251 A 1 
ATOM 1991 C C   . LEU A 1 251 ? -15.217 -9.023  -1.936  1.00 91.53 251 A 1 
ATOM 1992 O O   . LEU A 1 251 ? -15.333 -8.328  -2.941  1.00 91.09 251 A 1 
ATOM 1993 C CB  . LEU A 1 251 ? -13.569 -8.857  0.012   1.00 91.69 251 A 1 
ATOM 1994 C CG  . LEU A 1 251 ? -12.363 -8.841  -0.947  1.00 91.67 251 A 1 
ATOM 1995 C CD1 . LEU A 1 251 ? -11.921 -7.414  -1.238  1.00 88.62 251 A 1 
ATOM 1996 C CD2 . LEU A 1 251 ? -11.196 -9.608  -0.331  1.00 89.81 251 A 1 
ATOM 1997 N N   . LEU A 1 252 ? -15.493 -10.341 -1.932  1.00 91.23 252 A 1 
ATOM 1998 C CA  . LEU A 1 252 ? -15.812 -11.112 -3.140  1.00 89.05 252 A 1 
ATOM 1999 C C   . LEU A 1 252 ? -17.009 -10.536 -3.919  1.00 89.58 252 A 1 
ATOM 2000 O O   . LEU A 1 252 ? -17.040 -10.590 -5.148  1.00 88.64 252 A 1 
ATOM 2001 C CB  . LEU A 1 252 ? -16.142 -12.576 -2.747  1.00 88.80 252 A 1 
ATOM 2002 C CG  . LEU A 1 252 ? -15.011 -13.381 -2.085  1.00 85.30 252 A 1 
ATOM 2003 C CD1 . LEU A 1 252 ? -15.527 -14.799 -1.820  1.00 81.56 252 A 1 
ATOM 2004 C CD2 . LEU A 1 252 ? -13.770 -13.471 -2.965  1.00 81.93 252 A 1 
ATOM 2005 N N   . ASN A 1 253 ? -17.996 -9.989  -3.208  1.00 91.46 253 A 1 
ATOM 2006 C CA  . ASN A 1 253 ? -19.189 -9.422  -3.830  1.00 90.12 253 A 1 
ATOM 2007 C C   . ASN A 1 253 ? -19.017 -7.974  -4.307  1.00 90.76 253 A 1 
ATOM 2008 O O   . ASN A 1 253 ? -19.731 -7.553  -5.219  1.00 88.64 253 A 1 
ATOM 2009 C CB  . ASN A 1 253 ? -20.364 -9.546  -2.854  1.00 88.50 253 A 1 
ATOM 2010 C CG  . ASN A 1 253 ? -20.937 -10.954 -2.856  1.00 80.81 253 A 1 
ATOM 2011 O OD1 . ASN A 1 253 ? -21.678 -11.332 -3.739  1.00 72.95 253 A 1 
ATOM 2012 N ND2 . ASN A 1 253 ? -20.636 -11.758 -1.875  1.00 71.31 253 A 1 
ATOM 2013 N N   . SER A 1 254 ? -18.135 -7.208  -3.682  1.00 91.79 254 A 1 
ATOM 2014 C CA  . SER A 1 254 ? -18.019 -5.763  -3.911  1.00 91.28 254 A 1 
ATOM 2015 C C   . SER A 1 254 ? -16.831 -5.378  -4.783  1.00 92.84 254 A 1 
ATOM 2016 O O   . SER A 1 254 ? -16.919 -4.377  -5.481  1.00 90.86 254 A 1 
ATOM 2017 C CB  . SER A 1 254 ? -17.927 -4.994  -2.583  1.00 88.60 254 A 1 
ATOM 2018 O OG  . SER A 1 254 ? -18.935 -5.402  -1.684  1.00 78.48 254 A 1 
ATOM 2019 N N   . PHE A 1 255 ? -15.737 -6.145  -4.733  1.00 92.39 255 A 1 
ATOM 2020 C CA  . PHE A 1 255 ? -14.539 -5.850  -5.504  1.00 93.08 255 A 1 
ATOM 2021 C C   . PHE A 1 255 ? -14.679 -6.465  -6.900  1.00 93.18 255 A 1 
ATOM 2022 O O   . PHE A 1 255 ? -14.439 -7.649  -7.095  1.00 91.84 255 A 1 
ATOM 2023 C CB  . PHE A 1 255 ? -13.288 -6.305  -4.738  1.00 92.79 255 A 1 
ATOM 2024 C CG  . PHE A 1 255 ? -11.980 -5.620  -5.120  1.00 93.38 255 A 1 
ATOM 2025 C CD1 . PHE A 1 255 ? -10.796 -6.010  -4.454  1.00 89.52 255 A 1 
ATOM 2026 C CD2 . PHE A 1 255 ? -11.915 -4.579  -6.056  1.00 90.02 255 A 1 
ATOM 2027 C CE1 . PHE A 1 255 ? -9.580  -5.359  -4.716  1.00 88.02 255 A 1 
ATOM 2028 C CE2 . PHE A 1 255 ? -10.699 -3.929  -6.325  1.00 88.53 255 A 1 
ATOM 2029 C CZ  . PHE A 1 255 ? -9.530  -4.315  -5.650  1.00 89.23 255 A 1 
ATOM 2030 N N   . LYS A 1 256 ? -15.161 -5.678  -7.854  1.00 93.67 256 A 1 
ATOM 2031 C CA  . LYS A 1 256 ? -15.483 -6.121  -9.213  1.00 92.70 256 A 1 
ATOM 2032 C C   . LYS A 1 256 ? -14.891 -5.173  -10.247 1.00 93.09 256 A 1 
ATOM 2033 O O   . LYS A 1 256 ? -14.952 -3.960  -10.080 1.00 91.01 256 A 1 
ATOM 2034 C CB  . LYS A 1 256 ? -17.014 -6.234  -9.396  1.00 90.90 256 A 1 
ATOM 2035 C CG  . LYS A 1 256 ? -17.718 -7.258  -8.479  1.00 86.31 256 A 1 
ATOM 2036 C CD  . LYS A 1 256 ? -17.245 -8.698  -8.713  1.00 78.75 256 A 1 
ATOM 2037 C CE  . LYS A 1 256 ? -17.989 -9.660  -7.789  1.00 72.93 256 A 1 
ATOM 2038 N NZ  . LYS A 1 256 ? -17.391 -11.020 -7.813  1.00 62.26 256 A 1 
ATOM 2039 N N   . VAL A 1 257 ? -14.378 -5.751  -11.322 1.00 92.58 257 A 1 
ATOM 2040 C CA  . VAL A 1 257 ? -13.986 -5.030  -12.539 1.00 92.07 257 A 1 
ATOM 2041 C C   . VAL A 1 257 ? -14.912 -5.494  -13.655 1.00 91.77 257 A 1 
ATOM 2042 O O   . VAL A 1 257 ? -15.238 -6.679  -13.732 1.00 90.50 257 A 1 
ATOM 2043 C CB  . VAL A 1 257 ? -12.500 -5.265  -12.859 1.00 91.61 257 A 1 
ATOM 2044 C CG1 . VAL A 1 257 ? -12.069 -4.580  -14.157 1.00 89.18 257 A 1 
ATOM 2045 C CG2 . VAL A 1 257 ? -11.621 -4.708  -11.728 1.00 89.27 257 A 1 
ATOM 2046 N N   . ASP A 1 258 ? -15.394 -4.557  -14.453 1.00 91.05 258 A 1 
ATOM 2047 C CA  . ASP A 1 258 ? -16.350 -4.868  -15.519 1.00 89.90 258 A 1 
ATOM 2048 C C   . ASP A 1 258 ? -15.783 -5.919  -16.483 1.00 90.37 258 A 1 
ATOM 2049 O O   . ASP A 1 258 ? -14.595 -5.886  -16.820 1.00 89.05 258 A 1 
ATOM 2050 C CB  . ASP A 1 258 ? -16.758 -3.587  -16.262 1.00 88.06 258 A 1 
ATOM 2051 C CG  . ASP A 1 258 ? -17.898 -3.859  -17.255 1.00 83.19 258 A 1 
ATOM 2052 O OD1 . ASP A 1 258 ? -18.813 -4.621  -16.862 1.00 79.31 258 A 1 
ATOM 2053 O OD2 . ASP A 1 258 ? -17.846 -3.330  -18.378 1.00 78.21 258 A 1 
ATOM 2054 N N   . LYS A 1 259 ? -16.629 -6.863  -16.887 1.00 90.00 259 A 1 
ATOM 2055 C CA  . LYS A 1 259 ? -16.282 -7.975  -17.787 1.00 90.40 259 A 1 
ATOM 2056 C C   . LYS A 1 259 ? -15.077 -8.832  -17.355 1.00 92.00 259 A 1 
ATOM 2057 O O   . LYS A 1 259 ? -14.453 -9.475  -18.196 1.00 91.03 259 A 1 
ATOM 2058 C CB  . LYS A 1 259 ? -16.103 -7.458  -19.219 1.00 89.04 259 A 1 
ATOM 2059 C CG  . LYS A 1 259 ? -17.352 -6.776  -19.773 1.00 86.61 259 A 1 
ATOM 2060 C CD  . LYS A 1 259 ? -17.007 -6.292  -21.172 1.00 80.65 259 A 1 
ATOM 2061 C CE  . LYS A 1 259 ? -18.260 -5.862  -21.945 1.00 76.70 259 A 1 
ATOM 2062 N NZ  . LYS A 1 259 ? -18.016 -6.062  -23.384 1.00 67.30 259 A 1 
ATOM 2063 N N   . CYS A 1 260 ? -14.756 -8.851  -16.076 1.00 91.47 260 A 1 
ATOM 2064 C CA  . CYS A 1 260 ? -13.682 -9.669  -15.530 1.00 92.26 260 A 1 
ATOM 2065 C C   . CYS A 1 260 ? -14.207 -10.657 -14.477 1.00 92.75 260 A 1 
ATOM 2066 O O   . CYS A 1 260 ? -15.098 -10.346 -13.681 1.00 92.28 260 A 1 
ATOM 2067 C CB  . CYS A 1 260 ? -12.573 -8.786  -14.962 1.00 92.26 260 A 1 
ATOM 2068 S SG  . CYS A 1 260 ? -11.782 -7.781  -16.248 1.00 91.21 260 A 1 
ATOM 2069 N N   . GLU A 1 261 ? -13.591 -11.827 -14.434 1.00 93.55 261 A 1 
ATOM 2070 C CA  . GLU A 1 261 ? -13.718 -12.787 -13.347 1.00 93.82 261 A 1 
ATOM 2071 C C   . GLU A 1 261 ? -12.769 -12.406 -12.209 1.00 94.30 261 A 1 
ATOM 2072 O O   . GLU A 1 261 ? -11.590 -12.138 -12.440 1.00 93.80 261 A 1 
ATOM 2073 C CB  . GLU A 1 261 ? -13.439 -14.192 -13.888 1.00 93.02 261 A 1 
ATOM 2074 C CG  . GLU A 1 261 ? -13.544 -15.269 -12.800 1.00 89.30 261 A 1 
ATOM 2075 C CD  . GLU A 1 261 ? -13.382 -16.678 -13.370 1.00 88.06 261 A 1 
ATOM 2076 O OE1 . GLU A 1 261 ? -14.031 -17.585 -12.827 1.00 77.89 261 A 1 
ATOM 2077 O OE2 . GLU A 1 261 ? -12.633 -16.819 -14.364 1.00 81.59 261 A 1 
ATOM 2078 N N   . PHE A 1 262 ? -13.276 -12.383 -10.971 1.00 94.47 262 A 1 
ATOM 2079 C CA  . PHE A 1 262 ? -12.468 -12.231 -9.767  1.00 94.78 262 A 1 
ATOM 2080 C C   . PHE A 1 262 ? -11.904 -13.591 -9.360  1.00 94.92 262 A 1 
ATOM 2081 O O   . PHE A 1 262 ? -12.685 -14.521 -9.150  1.00 93.83 262 A 1 
ATOM 2082 C CB  . PHE A 1 262 ? -13.325 -11.644 -8.632  1.00 93.89 262 A 1 
ATOM 2083 C CG  . PHE A 1 262 ? -12.624 -11.527 -7.285  1.00 94.25 262 A 1 
ATOM 2084 C CD1 . PHE A 1 262 ? -12.401 -12.663 -6.493  1.00 92.25 262 A 1 
ATOM 2085 C CD2 . PHE A 1 262 ? -12.209 -10.273 -6.813  1.00 92.35 262 A 1 
ATOM 2086 C CE1 . PHE A 1 262 ? -11.750 -12.553 -5.244  1.00 90.70 262 A 1 
ATOM 2087 C CE2 . PHE A 1 262 ? -11.562 -10.162 -5.562  1.00 90.30 262 A 1 
ATOM 2088 C CZ  . PHE A 1 262 ? -11.326 -11.302 -4.782  1.00 90.57 262 A 1 
ATOM 2089 N N   . ILE A 1 263 ? -10.597 -13.666 -9.154  1.00 94.65 263 A 1 
ATOM 2090 C CA  . ILE A 1 263 ? -9.909  -14.860 -8.666  1.00 94.88 263 A 1 
ATOM 2091 C C   . ILE A 1 263 ? -8.995  -14.456 -7.502  1.00 95.36 263 A 1 
ATOM 2092 O O   . ILE A 1 263 ? -8.116  -13.610 -7.660  1.00 94.97 263 A 1 
ATOM 2093 C CB  . ILE A 1 263 ? -9.126  -15.557 -9.810  1.00 94.87 263 A 1 
ATOM 2094 C CG1 . ILE A 1 263 ? -9.940  -15.673 -11.121 1.00 93.21 263 A 1 
ATOM 2095 C CG2 . ILE A 1 263 ? -8.674  -16.943 -9.332  1.00 92.87 263 A 1 
ATOM 2096 C CD1 . ILE A 1 263 ? -9.146  -16.231 -12.310 1.00 90.19 263 A 1 
ATOM 2097 N N   . ASP A 1 264 ? -9.209  -15.050 -6.335  1.00 94.98 264 A 1 
ATOM 2098 C CA  . ASP A 1 264 ? -8.227  -15.033 -5.251  1.00 94.82 264 A 1 
ATOM 2099 C C   . ASP A 1 264 ? -7.175  -16.098 -5.572  1.00 95.20 264 A 1 
ATOM 2100 O O   . ASP A 1 264 ? -7.421  -17.290 -5.394  1.00 94.35 264 A 1 
ATOM 2101 C CB  . ASP A 1 264 ? -8.938  -15.277 -3.907  1.00 94.08 264 A 1 
ATOM 2102 C CG  . ASP A 1 264 ? -8.007  -15.296 -2.690  1.00 93.60 264 A 1 
ATOM 2103 O OD1 . ASP A 1 264 ? -6.777  -15.456 -2.864  1.00 90.53 264 A 1 
ATOM 2104 O OD2 . ASP A 1 264 ? -8.550  -15.146 -1.572  1.00 89.65 264 A 1 
ATOM 2105 N N   . LEU A 1 265 ? -6.026  -15.686 -6.105  1.00 95.46 265 A 1 
ATOM 2106 C CA  . LEU A 1 265 ? -5.032  -16.613 -6.650  1.00 95.60 265 A 1 
ATOM 2107 C C   . LEU A 1 265 ? -4.409  -17.502 -5.576  1.00 95.43 265 A 1 
ATOM 2108 O O   . LEU A 1 265 ? -4.023  -18.631 -5.865  1.00 94.58 265 A 1 
ATOM 2109 C CB  . LEU A 1 265 ? -3.928  -15.844 -7.398  1.00 96.22 265 A 1 
ATOM 2110 C CG  . LEU A 1 265 ? -4.362  -14.987 -8.607  1.00 95.39 265 A 1 
ATOM 2111 C CD1 . LEU A 1 265 ? -3.112  -14.503 -9.352  1.00 93.13 265 A 1 
ATOM 2112 C CD2 . LEU A 1 265 ? -5.223  -15.736 -9.603  1.00 93.32 265 A 1 
ATOM 2113 N N   . LEU A 1 266 ? -4.308  -17.022 -4.327  1.00 95.32 266 A 1 
ATOM 2114 C CA  . LEU A 1 266 ? -3.776  -17.828 -3.234  1.00 94.74 266 A 1 
ATOM 2115 C C   . LEU A 1 266 ? -4.762  -18.941 -2.870  1.00 94.55 266 A 1 
ATOM 2116 O O   . LEU A 1 266 ? -4.362  -20.096 -2.797  1.00 93.92 266 A 1 
ATOM 2117 C CB  . LEU A 1 266 ? -3.431  -16.926 -2.033  1.00 94.71 266 A 1 
ATOM 2118 C CG  . LEU A 1 266 ? -2.828  -17.693 -0.834  1.00 93.09 266 A 1 
ATOM 2119 C CD1 . LEU A 1 266 ? -1.520  -18.407 -1.188  1.00 90.34 266 A 1 
ATOM 2120 C CD2 . LEU A 1 266 ? -2.532  -16.718 0.307   1.00 90.68 266 A 1 
ATOM 2121 N N   . TYR A 1 267 ? -6.029  -18.602 -2.675  1.00 94.76 267 A 1 
ATOM 2122 C CA  . TYR A 1 267 ? -7.072  -19.586 -2.405  1.00 93.63 267 A 1 
ATOM 2123 C C   . TYR A 1 267 ? -7.220  -20.583 -3.553  1.00 93.61 267 A 1 
ATOM 2124 O O   . TYR A 1 267 ? -7.272  -21.779 -3.311  1.00 93.21 267 A 1 
ATOM 2125 C CB  . TYR A 1 267 ? -8.397  -18.876 -2.138  1.00 93.09 267 A 1 
ATOM 2126 C CG  . TYR A 1 267 ? -9.527  -19.841 -1.846  1.00 91.90 267 A 1 
ATOM 2127 C CD1 . TYR A 1 267 ? -10.430 -20.223 -2.863  1.00 88.68 267 A 1 
ATOM 2128 C CD2 . TYR A 1 267 ? -9.650  -20.407 -0.563  1.00 89.41 267 A 1 
ATOM 2129 C CE1 . TYR A 1 267 ? -11.442 -21.153 -2.594  1.00 87.70 267 A 1 
ATOM 2130 C CE2 . TYR A 1 267 ? -10.663 -21.339 -0.289  1.00 87.79 267 A 1 
ATOM 2131 C CZ  . TYR A 1 267 ? -11.562 -21.711 -1.303  1.00 88.04 267 A 1 
ATOM 2132 O OH  . TYR A 1 267 ? -12.540 -22.613 -1.039  1.00 86.10 267 A 1 
ATOM 2133 N N   . ASP A 1 268 ? -7.229  -20.119 -4.794  1.00 94.67 268 A 1 
ATOM 2134 C CA  . ASP A 1 268 ? -7.384  -20.973 -5.970  1.00 94.10 268 A 1 
ATOM 2135 C C   . ASP A 1 268 ? -6.223  -21.972 -6.126  1.00 94.40 268 A 1 
ATOM 2136 O O   . ASP A 1 268 ? -6.448  -23.151 -6.391  1.00 92.97 268 A 1 
ATOM 2137 C CB  . ASP A 1 268 ? -7.546  -20.082 -7.208  1.00 93.71 268 A 1 
ATOM 2138 C CG  . ASP A 1 268 ? -7.955  -20.893 -8.440  1.00 91.98 268 A 1 
ATOM 2139 O OD1 . ASP A 1 268 ? -9.093  -21.407 -8.432  1.00 85.91 268 A 1 
ATOM 2140 O OD2 . ASP A 1 268 ? -7.141  -20.985 -9.372  1.00 85.90 268 A 1 
ATOM 2141 N N   . SER A 1 269 ? -4.982  -21.561 -5.856  1.00 94.98 269 A 1 
ATOM 2142 C CA  . SER A 1 269 ? -3.820  -22.458 -5.916  1.00 94.32 269 A 1 
ATOM 2143 C C   . SER A 1 269 ? -3.731  -23.444 -4.755  1.00 94.04 269 A 1 
ATOM 2144 O O   . SER A 1 269 ? -3.229  -24.551 -4.934  1.00 91.85 269 A 1 
ATOM 2145 C CB  . SER A 1 269 ? -2.514  -21.661 -5.923  1.00 93.98 269 A 1 
ATOM 2146 O OG  . SER A 1 269 ? -2.330  -20.998 -7.152  1.00 88.33 269 A 1 
ATOM 2147 N N   . GLN A 1 270 ? -4.123  -23.043 -3.556  1.00 94.51 270 A 1 
ATOM 2148 C CA  . GLN A 1 270 ? -3.959  -23.856 -2.350  1.00 93.53 270 A 1 
ATOM 2149 C C   . GLN A 1 270 ? -5.222  -24.654 -1.999  1.00 93.59 270 A 1 
ATOM 2150 O O   . GLN A 1 270 ? -5.143  -25.561 -1.182  1.00 90.08 270 A 1 
ATOM 2151 C CB  . GLN A 1 270 ? -3.539  -22.969 -1.164  1.00 93.04 270 A 1 
ATOM 2152 C CG  . GLN A 1 270 ? -2.227  -22.189 -1.381  1.00 91.31 270 A 1 
ATOM 2153 C CD  . GLN A 1 270 ? -1.022  -23.076 -1.695  1.00 91.14 270 A 1 
ATOM 2154 O OE1 . GLN A 1 270 ? -0.632  -23.943 -0.935  1.00 81.96 270 A 1 
ATOM 2155 N NE2 . GLN A 1 270 ? -0.374  -22.870 -2.822  1.00 79.77 270 A 1 
ATOM 2156 N N   . HIS A 1 271 ? -6.353  -24.316 -2.595  1.00 92.77 271 A 1 
ATOM 2157 C CA  . HIS A 1 271 ? -7.687  -24.815 -2.254  1.00 91.34 271 A 1 
ATOM 2158 C C   . HIS A 1 271 ? -8.049  -24.649 -0.770  1.00 90.72 271 A 1 
ATOM 2159 O O   . HIS A 1 271 ? -8.882  -25.367 -0.236  1.00 86.68 271 A 1 
ATOM 2160 C CB  . HIS A 1 271 ? -7.884  -26.234 -2.791  1.00 90.94 271 A 1 
ATOM 2161 C CG  . HIS A 1 271 ? -7.582  -26.364 -4.273  1.00 89.57 271 A 1 
ATOM 2162 N ND1 . HIS A 1 271 ? -8.042  -25.541 -5.279  1.00 77.67 271 A 1 
ATOM 2163 C CD2 . HIS A 1 271 ? -6.795  -27.320 -4.854  1.00 79.17 271 A 1 
ATOM 2164 C CE1 . HIS A 1 271 ? -7.535  -25.990 -6.438  1.00 80.67 271 A 1 
ATOM 2165 N NE2 . HIS A 1 271 ? -6.786  -27.090 -6.238  1.00 82.11 271 A 1 
ATOM 2166 N N   . ASP A 1 272 ? -7.393  -23.691 -0.102  1.00 91.52 272 A 1 
ATOM 2167 C CA  . ASP A 1 272 ? -7.611  -23.327 1.298   1.00 91.00 272 A 1 
ATOM 2168 C C   . ASP A 1 272 ? -7.116  -21.893 1.552   1.00 91.98 272 A 1 
ATOM 2169 O O   . ASP A 1 272 ? -6.364  -21.321 0.757   1.00 89.36 272 A 1 
ATOM 2170 C CB  . ASP A 1 272 ? -6.891  -24.332 2.227   1.00 88.25 272 A 1 
ATOM 2171 C CG  . ASP A 1 272 ? -7.399  -24.314 3.678   1.00 85.16 272 A 1 
ATOM 2172 O OD1 . ASP A 1 272 ? -8.368  -23.581 3.967   1.00 80.66 272 A 1 
ATOM 2173 O OD2 . ASP A 1 272 ? -6.805  -25.042 4.504   1.00 79.09 272 A 1 
ATOM 2174 N N   . HIS A 1 273 ? -7.507  -21.300 2.674   1.00 92.55 273 A 1 
ATOM 2175 C CA  . HIS A 1 273 ? -6.984  -20.022 3.139   1.00 91.42 273 A 1 
ATOM 2176 C C   . HIS A 1 273 ? -5.717  -20.241 3.966   1.00 91.92 273 A 1 
ATOM 2177 O O   . HIS A 1 273 ? -5.759  -20.785 5.068   1.00 89.95 273 A 1 
ATOM 2178 C CB  . HIS A 1 273 ? -8.060  -19.279 3.922   1.00 90.38 273 A 1 
ATOM 2179 C CG  . HIS A 1 273 ? -9.221  -18.856 3.067   1.00 89.13 273 A 1 
ATOM 2180 N ND1 . HIS A 1 273 ? -9.153  -18.055 1.940   1.00 81.67 273 A 1 
ATOM 2181 C CD2 . HIS A 1 273 ? -10.546 -19.149 3.267   1.00 82.12 273 A 1 
ATOM 2182 C CE1 . HIS A 1 273 ? -10.396 -17.885 1.487   1.00 82.53 273 A 1 
ATOM 2183 N NE2 . HIS A 1 273 ? -11.287 -18.521 2.262   1.00 83.61 273 A 1 
ATOM 2184 N N   . VAL A 1 274 ? -4.587  -19.775 3.457   1.00 94.03 274 A 1 
ATOM 2185 C CA  . VAL A 1 274 ? -3.281  -19.971 4.095   1.00 94.46 274 A 1 
ATOM 2186 C C   . VAL A 1 274 ? -2.910  -18.741 4.938   1.00 95.47 274 A 1 
ATOM 2187 O O   . VAL A 1 274 ? -3.047  -17.616 4.461   1.00 94.06 274 A 1 
ATOM 2188 C CB  . VAL A 1 274 ? -2.200  -20.290 3.047   1.00 92.03 274 A 1 
ATOM 2189 C CG1 . VAL A 1 274 ? -0.876  -20.661 3.722   1.00 83.28 274 A 1 
ATOM 2190 C CG2 . VAL A 1 274 ? -2.605  -21.477 2.170   1.00 83.09 274 A 1 
ATOM 2191 N N   . PRO A 1 275 ? -2.414  -18.918 6.180   1.00 94.50 275 A 1 
ATOM 2192 C CA  . PRO A 1 275 ? -2.017  -17.791 7.017   1.00 94.60 275 A 1 
ATOM 2193 C C   . PRO A 1 275 ? -0.885  -16.956 6.397   1.00 95.42 275 A 1 
ATOM 2194 O O   . PRO A 1 275 ? 0.166   -17.503 6.049   1.00 94.94 275 A 1 
ATOM 2195 C CB  . PRO A 1 275 ? -1.591  -18.382 8.358   1.00 92.99 275 A 1 
ATOM 2196 C CG  . PRO A 1 275 ? -2.307  -19.727 8.413   1.00 89.99 275 A 1 
ATOM 2197 C CD  . PRO A 1 275 ? -2.340  -20.152 6.947   1.00 92.58 275 A 1 
ATOM 2198 N N   . THR A 1 276 ? -1.070  -15.642 6.366   1.00 95.00 276 A 1 
ATOM 2199 C CA  . THR A 1 276 ? -0.056  -14.675 5.943   1.00 95.34 276 A 1 
ATOM 2200 C C   . THR A 1 276 ? 0.428   -13.792 7.087   1.00 95.19 276 A 1 
ATOM 2201 O O   . THR A 1 276 ? 1.533   -13.295 7.029   1.00 94.59 276 A 1 
ATOM 2202 C CB  . THR A 1 276 ? -0.552  -13.788 4.789   1.00 95.54 276 A 1 
ATOM 2203 O OG1 . THR A 1 276 ? -1.629  -12.994 5.225   1.00 94.04 276 A 1 
ATOM 2204 C CG2 . THR A 1 276 ? -1.021  -14.612 3.592   1.00 93.56 276 A 1 
ATOM 2205 N N   . TYR A 1 277 ? -0.333  -13.642 8.169   1.00 94.71 277 A 1 
ATOM 2206 C CA  . TYR A 1 277 ? 0.001   -12.792 9.307   1.00 93.81 277 A 1 
ATOM 2207 C C   . TYR A 1 277 ? -0.120  -13.507 10.659  1.00 93.15 277 A 1 
ATOM 2208 O O   . TYR A 1 277 ? -1.041  -14.294 10.892  1.00 90.80 277 A 1 
ATOM 2209 C CB  . TYR A 1 277 ? -0.885  -11.541 9.279   1.00 92.70 277 A 1 
ATOM 2210 C CG  . TYR A 1 277 ? -0.702  -10.631 10.479  1.00 92.10 277 A 1 
ATOM 2211 C CD1 . TYR A 1 277 ? -1.717  -10.518 11.448  1.00 89.10 277 A 1 
ATOM 2212 C CD2 . TYR A 1 277 ? 0.487   -9.909  10.635  1.00 89.14 277 A 1 
ATOM 2213 C CE1 . TYR A 1 277 ? -1.544  -9.666  12.563  1.00 87.40 277 A 1 
ATOM 2214 C CE2 . TYR A 1 277 ? 0.667   -9.058  11.743  1.00 87.25 277 A 1 
ATOM 2215 C CZ  . TYR A 1 277 ? -0.349  -8.932  12.709  1.00 87.57 277 A 1 
ATOM 2216 O OH  . TYR A 1 277 ? -0.173  -8.110  13.770  1.00 85.56 277 A 1 
ATOM 2217 N N   . GLY A 1 278 ? 0.801   -13.208 11.579  1.00 90.85 278 A 1 
ATOM 2218 C CA  . GLY A 1 278 ? 0.769   -13.714 12.953  1.00 89.28 278 A 1 
ATOM 2219 C C   . GLY A 1 278 ? 0.959   -15.229 13.068  1.00 89.34 278 A 1 
ATOM 2220 O O   . GLY A 1 278 ? 0.476   -15.838 14.026  1.00 85.56 278 A 1 
ATOM 2221 N N   . ALA A 1 279 ? 1.631   -15.850 12.095  1.00 89.74 279 A 1 
ATOM 2222 C CA  . ALA A 1 279 ? 1.729   -17.301 11.956  1.00 86.35 279 A 1 
ATOM 2223 C C   . ALA A 1 279 ? 3.083   -17.908 12.368  1.00 83.31 279 A 1 
ATOM 2224 O O   . ALA A 1 279 ? 3.159   -19.111 12.622  1.00 71.84 279 A 1 
ATOM 2225 C CB  . ALA A 1 279 ? 1.387   -17.648 10.505  1.00 83.67 279 A 1 
ATOM 2226 N N   . GLY A 1 280 ? 4.158   -17.119 12.429  1.00 84.26 280 A 1 
ATOM 2227 C CA  . GLY A 1 280 ? 5.497   -17.649 12.683  1.00 81.67 280 A 1 
ATOM 2228 C C   . GLY A 1 280 ? 6.404   -16.750 13.506  1.00 83.08 280 A 1 
ATOM 2229 O O   . GLY A 1 280 ? 7.109   -17.238 14.392  1.00 75.11 280 A 1 
ATOM 2230 N N   . ASP A 1 281 ? 6.398   -15.448 13.244  1.00 82.18 281 A 1 
ATOM 2231 C CA  . ASP A 1 281 ? 7.213   -14.512 13.983  1.00 80.18 281 A 1 
ATOM 2232 C C   . ASP A 1 281 ? 6.663   -14.265 15.404  1.00 81.64 281 A 1 
ATOM 2233 O O   . ASP A 1 281 ? 5.457   -14.236 15.643  1.00 80.14 281 A 1 
ATOM 2234 C CB  . ASP A 1 281 ? 7.388   -13.197 13.208  1.00 77.35 281 A 1 
ATOM 2235 C CG  . ASP A 1 281 ? 8.170   -12.219 14.076  1.00 74.30 281 A 1 
ATOM 2236 O OD1 . ASP A 1 281 ? 9.340   -12.510 14.387  1.00 69.56 281 A 1 
ATOM 2237 O OD2 . ASP A 1 281 ? 7.532   -11.280 14.603  1.00 69.35 281 A 1 
ATOM 2238 N N   . LYS A 1 282 ? 7.577   -14.114 16.355  1.00 81.18 282 A 1 
ATOM 2239 C CA  . LYS A 1 282 ? 7.260   -13.829 17.763  1.00 80.27 282 A 1 
ATOM 2240 C C   . LYS A 1 282 ? 8.017   -12.618 18.311  1.00 81.48 282 A 1 
ATOM 2241 O O   . LYS A 1 282 ? 7.948   -12.357 19.511  1.00 77.29 282 A 1 
ATOM 2242 C CB  . LYS A 1 282 ? 7.527   -15.080 18.629  1.00 77.83 282 A 1 
ATOM 2243 C CG  . LYS A 1 282 ? 6.657   -16.264 18.222  1.00 76.98 282 A 1 
ATOM 2244 C CD  . LYS A 1 282 ? 6.896   -17.460 19.164  1.00 71.97 282 A 1 
ATOM 2245 C CE  . LYS A 1 282 ? 6.016   -18.627 18.699  1.00 68.96 282 A 1 
ATOM 2246 N NZ  . LYS A 1 282 ? 6.240   -19.833 19.520  1.00 57.72 282 A 1 
ATOM 2247 N N   . ILE A 1 283 ? 8.771   -11.939 17.455  1.00 82.82 283 A 1 
ATOM 2248 C CA  . ILE A 1 283 ? 9.638   -10.817 17.826  1.00 81.45 283 A 1 
ATOM 2249 C C   . ILE A 1 283 ? 9.031   -9.510  17.328  1.00 82.45 283 A 1 
ATOM 2250 O O   . ILE A 1 283 ? 8.938   -8.554  18.093  1.00 80.31 283 A 1 
ATOM 2251 C CB  . ILE A 1 283 ? 11.073  -11.042 17.282  1.00 79.80 283 A 1 
ATOM 2252 C CG1 . ILE A 1 283 ? 11.674  -12.353 17.851  1.00 77.25 283 A 1 
ATOM 2253 C CG2 . ILE A 1 283 ? 11.971  -9.839  17.619  1.00 76.87 283 A 1 
ATOM 2254 C CD1 . ILE A 1 283 ? 13.082  -12.698 17.324  1.00 70.94 283 A 1 
ATOM 2255 N N   . ILE A 1 284 ? 8.622   -9.481  16.065  1.00 83.71 284 A 1 
ATOM 2256 C CA  . ILE A 1 284 ? 8.059   -8.314  15.391  1.00 83.48 284 A 1 
ATOM 2257 C C   . ILE A 1 284 ? 6.544   -8.272  15.555  1.00 84.23 284 A 1 
ATOM 2258 O O   . ILE A 1 284 ? 5.979   -7.195  15.779  1.00 82.37 284 A 1 
ATOM 2259 C CB  . ILE A 1 284 ? 8.462   -8.326  13.894  1.00 82.72 284 A 1 
ATOM 2260 C CG1 . ILE A 1 284 ? 10.000  -8.342  13.728  1.00 80.01 284 A 1 
ATOM 2261 C CG2 . ILE A 1 284 ? 7.864   -7.108  13.161  1.00 78.60 284 A 1 
ATOM 2262 C CD1 . ILE A 1 284 ? 10.440  -8.747  12.318  1.00 72.76 284 A 1 
ATOM 2263 N N   . THR A 1 285 ? 5.889   -9.433  15.488  1.00 83.83 285 A 1 
ATOM 2264 C CA  . THR A 1 285 ? 4.435   -9.556  15.653  1.00 83.59 285 A 1 
ATOM 2265 C C   . THR A 1 285 ? 4.002   -8.995  17.008  1.00 83.79 285 A 1 
ATOM 2266 O O   . THR A 1 285 ? 4.577   -9.326  18.045  1.00 82.91 285 A 1 
ATOM 2267 C CB  . THR A 1 285 ? 3.993   -11.020 15.530  1.00 83.12 285 A 1 
ATOM 2268 O OG1 . THR A 1 285 ? 4.419   -11.562 14.306  1.00 78.17 285 A 1 
ATOM 2269 C CG2 . THR A 1 285 ? 2.472   -11.200 15.562  1.00 78.59 285 A 1 
ATOM 2270 N N   . ASP A 1 286 ? 2.949   -8.190  17.017  1.00 84.23 286 A 1 
ATOM 2271 C CA  . ASP A 1 286 ? 2.338   -7.730  18.266  1.00 82.73 286 A 1 
ATOM 2272 C C   . ASP A 1 286 ? 1.971   -8.945  19.135  1.00 83.81 286 A 1 
ATOM 2273 O O   . ASP A 1 286 ? 1.422   -9.939  18.664  1.00 82.52 286 A 1 
ATOM 2274 C CB  . ASP A 1 286 ? 1.106   -6.836  17.998  1.00 79.37 286 A 1 
ATOM 2275 C CG  . ASP A 1 286 ? 0.517   -6.183  19.263  1.00 73.84 286 A 1 
ATOM 2276 O OD1 . ASP A 1 286 ? 0.143   -6.907  20.208  1.00 70.52 286 A 1 
ATOM 2277 O OD2 . ASP A 1 286 ? 0.403   -4.942  19.324  1.00 68.51 286 A 1 
ATOM 2278 N N   . LYS A 1 287 ? 2.255   -8.864  20.438  1.00 83.42 287 A 1 
ATOM 2279 C CA  . LYS A 1 287 ? 2.006   -9.960  21.388  1.00 83.08 287 A 1 
ATOM 2280 C C   . LYS A 1 287 ? 0.560   -10.467 21.365  1.00 85.24 287 A 1 
ATOM 2281 O O   . LYS A 1 287 ? 0.321   -11.630 21.656  1.00 82.93 287 A 1 
ATOM 2282 C CB  . LYS A 1 287 ? 2.361   -9.506  22.807  1.00 80.81 287 A 1 
ATOM 2283 C CG  . LYS A 1 287 ? 3.864   -9.280  22.976  1.00 73.87 287 A 1 
ATOM 2284 C CD  . LYS A 1 287 ? 4.171   -8.871  24.428  1.00 67.79 287 A 1 
ATOM 2285 C CE  . LYS A 1 287 ? 5.679   -8.640  24.581  1.00 60.73 287 A 1 
ATOM 2286 N NZ  . LYS A 1 287 ? 6.019   -8.193  25.949  1.00 51.82 287 A 1 
ATOM 2287 N N   . ARG A 1 288 ? -0.385  -9.591  21.009  1.00 85.69 288 A 1 
ATOM 2288 C CA  . ARG A 1 288 ? -1.813  -9.913  20.899  1.00 84.45 288 A 1 
ATOM 2289 C C   . ARG A 1 288 ? -2.142  -10.732 19.649  1.00 86.09 288 A 1 
ATOM 2290 O O   . ARG A 1 288 ? -3.191  -11.367 19.618  1.00 83.75 288 A 1 
ATOM 2291 C CB  . ARG A 1 288 ? -2.620  -8.610  20.885  1.00 82.38 288 A 1 
ATOM 2292 C CG  . ARG A 1 288 ? -2.426  -7.774  22.158  1.00 78.17 288 A 1 
ATOM 2293 C CD  . ARG A 1 288 ? -3.112  -6.412  22.025  1.00 73.46 288 A 1 
ATOM 2294 N NE  . ARG A 1 288 ? -2.466  -5.581  21.001  1.00 67.76 288 A 1 
ATOM 2295 C CZ  . ARG A 1 288 ? -2.964  -4.460  20.480  1.00 60.22 288 A 1 
ATOM 2296 N NH1 . ARG A 1 288 ? -4.076  -3.941  20.901  1.00 56.38 288 A 1 
ATOM 2297 N NH2 . ARG A 1 288 ? -2.354  -3.876  19.511  1.00 54.99 288 A 1 
ATOM 2298 N N   . ASP A 1 289 ? -1.268  -10.714 18.657  1.00 85.80 289 A 1 
ATOM 2299 C CA  . ASP A 1 289 ? -1.484  -11.292 17.334  1.00 86.09 289 A 1 
ATOM 2300 C C   . ASP A 1 289 ? -0.635  -12.543 17.081  1.00 87.20 289 A 1 
ATOM 2301 O O   . ASP A 1 289 ? -0.880  -13.281 16.131  1.00 86.08 289 A 1 
ATOM 2302 C CB  . ASP A 1 289 ? -1.250  -10.224 16.261  1.00 84.59 289 A 1 
ATOM 2303 C CG  . ASP A 1 289 ? -2.224  -9.036  16.374  1.00 83.49 289 A 1 
ATOM 2304 O OD1 . ASP A 1 289 ? -3.355  -9.233  16.867  1.00 79.92 289 A 1 
ATOM 2305 O OD2 . ASP A 1 289 ? -1.845  -7.934  15.964  1.00 80.06 289 A 1 
ATOM 2306 N N   . ILE A 1 290 ? 0.309   -12.842 17.963  1.00 85.57 290 A 1 
ATOM 2307 C CA  . ILE A 1 290 ? 1.098   -14.081 17.916  1.00 86.24 290 A 1 
ATOM 2308 C C   . ILE A 1 290 ? 0.160   -15.298 17.889  1.00 86.52 290 A 1 
ATOM 2309 O O   . ILE A 1 290 ? -0.683  -15.469 18.764  1.00 83.35 290 A 1 
ATOM 2310 C CB  . ILE A 1 290 ? 2.098   -14.140 19.094  1.00 85.88 290 A 1 
ATOM 2311 C CG1 . ILE A 1 290 ? 3.161   -13.023 18.966  1.00 83.80 290 A 1 
ATOM 2312 C CG2 . ILE A 1 290 ? 2.795   -15.514 19.153  1.00 83.94 290 A 1 
ATOM 2313 C CD1 . ILE A 1 290 ? 4.071   -12.871 20.191  1.00 80.58 290 A 1 
ATOM 2314 N N   . ASN A 1 291 ? 0.363   -16.172 16.902  1.00 88.17 291 A 1 
ATOM 2315 C CA  . ASN A 1 291 ? -0.421  -17.381 16.628  1.00 87.81 291 A 1 
ATOM 2316 C C   . ASN A 1 291 ? -1.902  -17.121 16.264  1.00 88.20 291 A 1 
ATOM 2317 O O   . ASN A 1 291 ? -2.711  -18.057 16.335  1.00 85.09 291 A 1 
ATOM 2318 C CB  . ASN A 1 291 ? -0.273  -18.417 17.753  1.00 85.87 291 A 1 
ATOM 2319 C CG  . ASN A 1 291 ? 1.149   -18.713 18.181  1.00 82.04 291 A 1 
ATOM 2320 O OD1 . ASN A 1 291 ? 2.066   -18.945 17.406  1.00 76.75 291 A 1 
ATOM 2321 N ND2 . ASN A 1 291 ? 1.390   -18.745 19.462  1.00 76.45 291 A 1 
ATOM 2322 N N   . LYS A 1 292 ? -2.286  -15.900 15.869  1.00 89.26 292 A 1 
ATOM 2323 C CA  . LYS A 1 292 ? -3.647  -15.667 15.360  1.00 87.94 292 A 1 
ATOM 2324 C C   . LYS A 1 292 ? -3.908  -16.364 14.026  1.00 89.48 292 A 1 
ATOM 2325 O O   . LYS A 1 292 ? -5.043  -16.782 13.808  1.00 87.15 292 A 1 
ATOM 2326 C CB  . LYS A 1 292 ? -3.949  -14.166 15.242  1.00 85.66 292 A 1 
ATOM 2327 C CG  . LYS A 1 292 ? -4.356  -13.573 16.594  1.00 83.44 292 A 1 
ATOM 2328 C CD  . LYS A 1 292 ? -4.928  -12.168 16.382  1.00 77.51 292 A 1 
ATOM 2329 C CE  . LYS A 1 292 ? -5.404  -11.545 17.709  1.00 73.72 292 A 1 
ATOM 2330 N NZ  . LYS A 1 292 ? -5.754  -10.133 17.513  1.00 66.02 292 A 1 
ATOM 2331 N N   . ASN A 1 293 ? -2.853  -16.550 13.203  1.00 90.63 293 A 1 
ATOM 2332 C CA  . ASN A 1 293 ? -2.902  -17.198 11.894  1.00 91.22 293 A 1 
ATOM 2333 C C   . ASN A 1 293 ? -3.989  -16.582 11.006  1.00 92.02 293 A 1 
ATOM 2334 O O   . ASN A 1 293 ? -4.976  -17.247 10.688  1.00 89.60 293 A 1 
ATOM 2335 C CB  . ASN A 1 293 ? -3.042  -18.726 12.051  1.00 89.63 293 A 1 
ATOM 2336 C CG  . ASN A 1 293 ? -1.952  -19.348 12.880  1.00 87.11 293 A 1 
ATOM 2337 O OD1 . ASN A 1 293 ? -0.771  -19.084 12.733  1.00 79.47 293 A 1 
ATOM 2338 N ND2 . ASN A 1 293 ? -2.294  -20.214 13.803  1.00 79.11 293 A 1 
ATOM 2339 N N   . LEU A 1 294 ? -3.839  -15.309 10.669  1.00 92.71 294 A 1 
ATOM 2340 C CA  . LEU A 1 294 ? -4.752  -14.580 9.803   1.00 92.99 294 A 1 
ATOM 2341 C C   . LEU A 1 294 ? -4.251  -14.619 8.353   1.00 94.16 294 A 1 
ATOM 2342 O O   . LEU A 1 294 ? -3.042  -14.659 8.121   1.00 93.96 294 A 1 
ATOM 2343 C CB  . LEU A 1 294 ? -4.924  -13.127 10.285  1.00 91.80 294 A 1 
ATOM 2344 C CG  . LEU A 1 294 ? -5.205  -12.926 11.787  1.00 90.11 294 A 1 
ATOM 2345 C CD1 . LEU A 1 294 ? -5.376  -11.436 12.090  1.00 86.31 294 A 1 
ATOM 2346 C CD2 . LEU A 1 294 ? -6.458  -13.654 12.267  1.00 85.35 294 A 1 
ATOM 2347 N N   . SER A 1 295 ? -5.169  -14.574 7.404   1.00 94.05 295 A 1 
ATOM 2348 C CA  . SER A 1 295 ? -4.883  -14.453 5.977   1.00 94.43 295 A 1 
ATOM 2349 C C   . SER A 1 295 ? -5.398  -13.106 5.487   1.00 94.64 295 A 1 
ATOM 2350 O O   . SER A 1 295 ? -6.597  -12.944 5.276   1.00 93.89 295 A 1 
ATOM 2351 C CB  . SER A 1 295 ? -5.520  -15.610 5.218   1.00 94.16 295 A 1 
ATOM 2352 O OG  . SER A 1 295 ? -5.060  -15.638 3.886   1.00 89.40 295 A 1 
ATOM 2353 N N   . THR A 1 296 ? -4.505  -12.123 5.389   1.00 95.56 296 A 1 
ATOM 2354 C CA  . THR A 1 296 ? -4.842  -10.713 5.099   1.00 95.70 296 A 1 
ATOM 2355 C C   . THR A 1 296 ? -4.129  -10.147 3.880   1.00 96.43 296 A 1 
ATOM 2356 O O   . THR A 1 296 ? -4.516  -9.089  3.387   1.00 95.97 296 A 1 
ATOM 2357 C CB  . THR A 1 296 ? -4.563  -9.814  6.305   1.00 94.86 296 A 1 
ATOM 2358 O OG1 . THR A 1 296 ? -3.214  -9.876  6.712   1.00 93.23 296 A 1 
ATOM 2359 C CG2 . THR A 1 296 ? -5.402  -10.194 7.522   1.00 92.59 296 A 1 
ATOM 2360 N N   . ASP A 1 297 ? -3.117  -10.848 3.370   1.00 96.98 297 A 1 
ATOM 2361 C CA  . ASP A 1 297 ? -2.325  -10.465 2.207   1.00 97.17 297 A 1 
ATOM 2362 C C   . ASP A 1 297 ? -2.784  -11.271 0.991   1.00 97.37 297 A 1 
ATOM 2363 O O   . ASP A 1 297 ? -2.935  -12.491 1.071   1.00 96.12 297 A 1 
ATOM 2364 C CB  . ASP A 1 297 ? -0.832  -10.662 2.472   1.00 96.84 297 A 1 
ATOM 2365 C CG  . ASP A 1 297 ? -0.374  -9.949  3.737   1.00 96.00 297 A 1 
ATOM 2366 O OD1 . ASP A 1 297 ? 0.161   -8.826  3.629   1.00 92.05 297 A 1 
ATOM 2367 O OD2 . ASP A 1 297 ? -0.567  -10.528 4.833   1.00 92.21 297 A 1 
ATOM 2368 N N   . TYR A 1 298 ? -2.976  -10.600 -0.126  1.00 96.90 298 A 1 
ATOM 2369 C CA  . TYR A 1 298 ? -3.619  -11.166 -1.298  1.00 96.82 298 A 1 
ATOM 2370 C C   . TYR A 1 298 ? -2.834  -10.903 -2.579  1.00 97.29 298 A 1 
ATOM 2371 O O   . TYR A 1 298 ? -2.243  -9.838  -2.773  1.00 96.27 298 A 1 
ATOM 2372 C CB  . TYR A 1 298 ? -5.037  -10.607 -1.433  1.00 96.16 298 A 1 
ATOM 2373 C CG  . TYR A 1 298 ? -5.993  -11.008 -0.322  1.00 96.19 298 A 1 
ATOM 2374 C CD1 . TYR A 1 298 ? -6.864  -12.092 -0.505  1.00 94.31 298 A 1 
ATOM 2375 C CD2 . TYR A 1 298 ? -6.009  -10.294 0.889   1.00 94.73 298 A 1 
ATOM 2376 C CE1 . TYR A 1 298 ? -7.757  -12.464 0.521   1.00 93.18 298 A 1 
ATOM 2377 C CE2 . TYR A 1 298 ? -6.888  -10.668 1.917   1.00 93.42 298 A 1 
ATOM 2378 C CZ  . TYR A 1 298 ? -7.765  -11.752 1.738   1.00 94.28 298 A 1 
ATOM 2379 O OH  . TYR A 1 298 ? -8.616  -12.118 2.726   1.00 93.03 298 A 1 
ATOM 2380 N N   . VAL A 1 299 ? -2.951  -11.870 -3.492  1.00 96.94 299 A 1 
ATOM 2381 C CA  . VAL A 1 299 ? -2.786  -11.657 -4.924  1.00 96.96 299 A 1 
ATOM 2382 C C   . VAL A 1 299 ? -4.134  -11.960 -5.569  1.00 96.79 299 A 1 
ATOM 2383 O O   . VAL A 1 299 ? -4.570  -13.106 -5.623  1.00 96.13 299 A 1 
ATOM 2384 C CB  . VAL A 1 299 ? -1.653  -12.516 -5.513  1.00 96.72 299 A 1 
ATOM 2385 C CG1 . VAL A 1 299 ? -1.446  -12.154 -6.984  1.00 94.41 299 A 1 
ATOM 2386 C CG2 . VAL A 1 299 ? -0.326  -12.300 -4.781  1.00 94.87 299 A 1 
ATOM 2387 N N   . ILE A 1 300 ? -4.828  -10.916 -6.003  1.00 97.36 300 A 1 
ATOM 2388 C CA  . ILE A 1 300 ? -6.136  -11.024 -6.650  1.00 97.09 300 A 1 
ATOM 2389 C C   . ILE A 1 300 ? -5.959  -10.766 -8.138  1.00 96.91 300 A 1 
ATOM 2390 O O   . ILE A 1 300 ? -5.322  -9.794  -8.526  1.00 96.58 300 A 1 
ATOM 2391 C CB  . ILE A 1 300 ? -7.165  -10.069 -6.014  1.00 96.59 300 A 1 
ATOM 2392 C CG1 . ILE A 1 300 ? -7.462  -10.486 -4.556  1.00 95.00 300 A 1 
ATOM 2393 C CG2 . ILE A 1 300 ? -8.465  -10.009 -6.833  1.00 95.84 300 A 1 
ATOM 2394 C CD1 . ILE A 1 300 ? -8.191  -9.409  -3.749  1.00 90.86 300 A 1 
ATOM 2395 N N   . ALA A 1 301 ? -6.579  -11.592 -8.962  1.00 96.43 301 A 1 
ATOM 2396 C CA  . ALA A 1 301 ? -6.687  -11.356 -10.390 1.00 96.03 301 A 1 
ATOM 2397 C C   . ALA A 1 301 ? -8.109  -10.943 -10.778 1.00 95.88 301 A 1 
ATOM 2398 O O   . ALA A 1 301 ? -9.090  -11.529 -10.321 1.00 95.11 301 A 1 
ATOM 2399 C CB  . ALA A 1 301 ? -6.229  -12.597 -11.138 1.00 95.56 301 A 1 
ATOM 2400 N N   . PHE A 1 302 ? -8.210  -9.976  -11.669 1.00 95.88 302 A 1 
ATOM 2401 C CA  . PHE A 1 302 ? -9.380  -9.772  -12.498 1.00 95.01 302 A 1 
ATOM 2402 C C   . PHE A 1 302 ? -9.033  -10.239 -13.905 1.00 94.76 302 A 1 
ATOM 2403 O O   . PHE A 1 302 ? -8.347  -9.541  -14.652 1.00 93.76 302 A 1 
ATOM 2404 C CB  . PHE A 1 302 ? -9.836  -8.318  -12.455 1.00 94.69 302 A 1 
ATOM 2405 C CG  . PHE A 1 302 ? -10.248 -7.855  -11.072 1.00 94.52 302 A 1 
ATOM 2406 C CD1 . PHE A 1 302 ? -11.530 -8.145  -10.591 1.00 92.68 302 A 1 
ATOM 2407 C CD2 . PHE A 1 302 ? -9.333  -7.146  -10.271 1.00 93.20 302 A 1 
ATOM 2408 C CE1 . PHE A 1 302 ? -11.912 -7.713  -9.312  1.00 92.13 302 A 1 
ATOM 2409 C CE2 . PHE A 1 302 ? -9.712  -6.724  -8.990  1.00 92.23 302 A 1 
ATOM 2410 C CZ  . PHE A 1 302 ? -11.001 -7.001  -8.510  1.00 92.88 302 A 1 
ATOM 2411 N N   . ASN A 1 303 ? -9.465  -11.462 -14.221 1.00 94.16 303 A 1 
ATOM 2412 C CA  . ASN A 1 303 ? -9.195  -12.099 -15.503 1.00 93.73 303 A 1 
ATOM 2413 C C   . ASN A 1 303 ? -10.291 -11.715 -16.510 1.00 93.55 303 A 1 
ATOM 2414 O O   . ASN A 1 303 ? -11.456 -12.001 -16.245 1.00 92.76 303 A 1 
ATOM 2415 C CB  . ASN A 1 303 ? -9.087  -13.616 -15.302 1.00 92.81 303 A 1 
ATOM 2416 C CG  . ASN A 1 303 ? -8.502  -14.318 -16.514 1.00 92.00 303 A 1 
ATOM 2417 O OD1 . ASN A 1 303 ? -7.899  -13.708 -17.389 1.00 88.19 303 A 1 
ATOM 2418 N ND2 . ASN A 1 303 ? -8.609  -15.626 -16.581 1.00 87.84 303 A 1 
ATOM 2419 N N   . PRO A 1 304 ? -9.968  -11.075 -17.627 1.00 93.32 304 A 1 
ATOM 2420 C CA  . PRO A 1 304 ? -10.980 -10.655 -18.585 1.00 92.62 304 A 1 
ATOM 2421 C C   . PRO A 1 304 ? -11.707 -11.864 -19.179 1.00 92.73 304 A 1 
ATOM 2422 O O   . PRO A 1 304 ? -11.080 -12.839 -19.619 1.00 91.67 304 A 1 
ATOM 2423 C CB  . PRO A 1 304 ? -10.246 -9.821  -19.633 1.00 90.93 304 A 1 
ATOM 2424 C CG  . PRO A 1 304 ? -8.809  -10.331 -19.549 1.00 88.87 304 A 1 
ATOM 2425 C CD  . PRO A 1 304 ? -8.642  -10.689 -18.083 1.00 91.97 304 A 1 
ATOM 2426 N N   . LEU A 1 305 ? -13.040 -11.794 -19.228 1.00 92.14 305 A 1 
ATOM 2427 C CA  . LEU A 1 305 ? -13.894 -12.822 -19.823 1.00 91.38 305 A 1 
ATOM 2428 C C   . LEU A 1 305 ? -13.865 -12.776 -21.358 1.00 90.55 305 A 1 
ATOM 2429 O O   . LEU A 1 305 ? -14.042 -13.795 -22.015 1.00 87.80 305 A 1 
ATOM 2430 C CB  . LEU A 1 305 ? -15.331 -12.633 -19.306 1.00 91.10 305 A 1 
ATOM 2431 C CG  . LEU A 1 305 ? -15.498 -12.842 -17.785 1.00 90.16 305 A 1 
ATOM 2432 C CD1 . LEU A 1 305 ? -16.929 -12.491 -17.374 1.00 87.86 305 A 1 
ATOM 2433 C CD2 . LEU A 1 305 ? -15.222 -14.289 -17.377 1.00 88.32 305 A 1 
ATOM 2434 N N   . GLU A 1 306 ? -13.603 -11.597 -21.908 1.00 89.75 306 A 1 
ATOM 2435 C CA  . GLU A 1 306 ? -13.515 -11.304 -23.343 1.00 88.67 306 A 1 
ATOM 2436 C C   . GLU A 1 306 ? -12.151 -10.685 -23.678 1.00 87.94 306 A 1 
ATOM 2437 O O   . GLU A 1 306 ? -11.352 -10.391 -22.795 1.00 83.96 306 A 1 
ATOM 2438 C CB  . GLU A 1 306 ? -14.671 -10.342 -23.735 1.00 85.93 306 A 1 
ATOM 2439 C CG  . GLU A 1 306 ? -16.084 -10.902 -23.528 1.00 81.57 306 A 1 
ATOM 2440 C CD  . GLU A 1 306 ? -17.204 -9.853  -23.753 1.00 79.99 306 A 1 
ATOM 2441 O OE1 . GLU A 1 306 ? -18.380 -10.194 -23.532 1.00 73.05 306 A 1 
ATOM 2442 O OE2 . GLU A 1 306 ? -16.912 -8.666  -24.040 1.00 74.05 306 A 1 
ATOM 2443 N N   . GLY A 1 307 ? -11.886 -10.460 -24.962 1.00 86.28 307 A 1 
ATOM 2444 C CA  . GLY A 1 307 ? -10.656 -9.812  -25.411 1.00 85.36 307 A 1 
ATOM 2445 C C   . GLY A 1 307 ? -9.499  -10.782 -25.685 1.00 86.61 307 A 1 
ATOM 2446 O O   . GLY A 1 307 ? -9.569  -11.971 -25.360 1.00 84.14 307 A 1 
ATOM 2447 N N   . PRO A 1 308 ? -8.428  -10.288 -26.317 1.00 86.43 308 A 1 
ATOM 2448 C CA  . PRO A 1 308 ? -7.398  -11.151 -26.885 1.00 85.93 308 A 1 
ATOM 2449 C C   . PRO A 1 308 ? -6.419  -11.710 -25.853 1.00 87.47 308 A 1 
ATOM 2450 O O   . PRO A 1 308 ? -5.760  -12.692 -26.143 1.00 84.21 308 A 1 
ATOM 2451 C CB  . PRO A 1 308 ? -6.676  -10.260 -27.913 1.00 82.87 308 A 1 
ATOM 2452 C CG  . PRO A 1 308 ? -6.806  -8.861  -27.314 1.00 80.99 308 A 1 
ATOM 2453 C CD  . PRO A 1 308 ? -8.189  -8.893  -26.661 1.00 84.64 308 A 1 
ATOM 2454 N N   . TYR A 1 309 ? -6.284  -11.102 -24.674 1.00 86.37 309 A 1 
ATOM 2455 C CA  . TYR A 1 309 ? -5.214  -11.399 -23.715 1.00 88.07 309 A 1 
ATOM 2456 C C   . TYR A 1 309 ? -5.788  -11.694 -22.330 1.00 89.64 309 A 1 
ATOM 2457 O O   . TYR A 1 309 ? -6.590  -10.926 -21.813 1.00 88.72 309 A 1 
ATOM 2458 C CB  . TYR A 1 309 ? -4.251  -10.211 -23.682 1.00 86.90 309 A 1 
ATOM 2459 C CG  . TYR A 1 309 ? -2.951  -10.458 -22.954 1.00 85.43 309 A 1 
ATOM 2460 C CD1 . TYR A 1 309 ? -2.558  -9.622  -21.885 1.00 81.26 309 A 1 
ATOM 2461 C CD2 . TYR A 1 309 ? -2.088  -11.487 -23.380 1.00 80.75 309 A 1 
ATOM 2462 C CE1 . TYR A 1 309 ? -1.300  -9.786  -21.280 1.00 76.97 309 A 1 
ATOM 2463 C CE2 . TYR A 1 309 ? -0.830  -11.657 -22.771 1.00 78.40 309 A 1 
ATOM 2464 C CZ  . TYR A 1 309 ? -0.434  -10.799 -21.733 1.00 81.75 309 A 1 
ATOM 2465 O OH  . TYR A 1 309 ? 0.810   -10.935 -21.189 1.00 81.23 309 A 1 
ATOM 2466 N N   . TYR A 1 310 ? -5.390  -12.818 -21.723 1.00 90.33 310 A 1 
ATOM 2467 C CA  . TYR A 1 310 ? -5.961  -13.281 -20.466 1.00 90.94 310 A 1 
ATOM 2468 C C   . TYR A 1 310 ? -4.960  -14.095 -19.636 1.00 91.53 310 A 1 
ATOM 2469 O O   . TYR A 1 310 ? -3.905  -14.488 -20.121 1.00 90.92 310 A 1 
ATOM 2470 C CB  . TYR A 1 310 ? -7.235  -14.091 -20.761 1.00 89.78 310 A 1 
ATOM 2471 C CG  . TYR A 1 310 ? -7.013  -15.463 -21.367 1.00 88.97 310 A 1 
ATOM 2472 C CD1 . TYR A 1 310 ? -6.678  -15.596 -22.729 1.00 87.00 310 A 1 
ATOM 2473 C CD2 . TYR A 1 310 ? -7.133  -16.614 -20.564 1.00 87.71 310 A 1 
ATOM 2474 C CE1 . TYR A 1 310 ? -6.460  -16.872 -23.286 1.00 83.24 310 A 1 
ATOM 2475 C CE2 . TYR A 1 310 ? -6.917  -17.897 -21.115 1.00 84.73 310 A 1 
ATOM 2476 C CZ  . TYR A 1 310 ? -6.579  -18.024 -22.476 1.00 83.99 310 A 1 
ATOM 2477 O OH  . TYR A 1 310 ? -6.357  -19.254 -23.008 1.00 81.69 310 A 1 
ATOM 2478 N N   . ILE A 1 311 ? -5.316  -14.370 -18.386 1.00 91.03 311 A 1 
ATOM 2479 C CA  . ILE A 1 311 ? -4.550  -15.259 -17.501 1.00 90.86 311 A 1 
ATOM 2480 C C   . ILE A 1 311 ? -4.890  -16.708 -17.866 1.00 90.48 311 A 1 
ATOM 2481 O O   . ILE A 1 311 ? -6.036  -17.131 -17.713 1.00 88.74 311 A 1 
ATOM 2482 C CB  . ILE A 1 311 ? -4.843  -14.944 -16.025 1.00 90.67 311 A 1 
ATOM 2483 C CG1 . ILE A 1 311 ? -4.380  -13.503 -15.704 1.00 89.37 311 A 1 
ATOM 2484 C CG2 . ILE A 1 311 ? -4.158  -15.964 -15.105 1.00 89.21 311 A 1 
ATOM 2485 C CD1 . ILE A 1 311 ? -4.870  -12.981 -14.345 1.00 86.31 311 A 1 
ATOM 2486 N N   . GLY A 1 312 ? -3.889  -17.448 -18.345 1.00 89.74 312 A 1 
ATOM 2487 C CA  . GLY A 1 312 ? -4.042  -18.846 -18.731 1.00 87.80 312 A 1 
ATOM 2488 C C   . GLY A 1 312 ? -3.826  -19.818 -17.574 1.00 88.99 312 A 1 
ATOM 2489 O O   . GLY A 1 312 ? -4.519  -20.827 -17.481 1.00 84.57 312 A 1 
ATOM 2490 N N   . ALA A 1 313 ? -2.867  -19.522 -16.700 1.00 87.62 313 A 1 
ATOM 2491 C CA  . ALA A 1 313 ? -2.555  -20.319 -15.523 1.00 88.19 313 A 1 
ATOM 2492 C C   . ALA A 1 313 ? -1.842  -19.465 -14.466 1.00 89.68 313 A 1 
ATOM 2493 O O   . ALA A 1 313 ? -1.269  -18.423 -14.784 1.00 87.54 313 A 1 
ATOM 2494 C CB  . ALA A 1 313 ? -1.677  -21.507 -15.946 1.00 85.49 313 A 1 
ATOM 2495 N N   . HIS A 1 314 ? -1.820  -19.950 -13.223 1.00 90.01 314 A 1 
ATOM 2496 C CA  . HIS A 1 314 ? -1.003  -19.360 -12.169 1.00 89.86 314 A 1 
ATOM 2497 C C   . HIS A 1 314 ? -0.577  -20.411 -11.137 1.00 90.35 314 A 1 
ATOM 2498 O O   . HIS A 1 314 ? -1.183  -21.468 -11.021 1.00 90.24 314 A 1 
ATOM 2499 C CB  . HIS A 1 314 ? -1.745  -18.199 -11.505 1.00 87.93 314 A 1 
ATOM 2500 C CG  . HIS A 1 314 ? -2.947  -18.645 -10.710 1.00 87.11 314 A 1 
ATOM 2501 N ND1 . HIS A 1 314 ? -2.965  -18.921 -9.356  1.00 80.25 314 A 1 
ATOM 2502 C CD2 . HIS A 1 314 ? -4.194  -18.886 -11.218 1.00 79.48 314 A 1 
ATOM 2503 C CE1 . HIS A 1 314 ? -4.211  -19.315 -9.057  1.00 79.05 314 A 1 
ATOM 2504 N NE2 . HIS A 1 314 ? -4.980  -19.309 -10.161 1.00 80.39 314 A 1 
ATOM 2505 N N   . VAL A 1 315 ? 0.480   -20.100 -10.392 1.00 89.42 315 A 1 
ATOM 2506 C CA  . VAL A 1 315 ? 0.904   -20.841 -9.199  1.00 89.42 315 A 1 
ATOM 2507 C C   . VAL A 1 315 ? 1.162   -19.808 -8.116  1.00 90.54 315 A 1 
ATOM 2508 O O   . VAL A 1 315 ? 2.032   -18.951 -8.291  1.00 90.31 315 A 1 
ATOM 2509 C CB  . VAL A 1 315 ? 2.162   -21.686 -9.456  1.00 88.00 315 A 1 
ATOM 2510 C CG1 . VAL A 1 315 ? 2.585   -22.441 -8.183  1.00 81.56 315 A 1 
ATOM 2511 C CG2 . VAL A 1 315 ? 1.929   -22.721 -10.559 1.00 86.09 315 A 1 
ATOM 2512 N N   . THR A 1 316 ? 0.422   -19.890 -7.021  1.00 93.03 316 A 1 
ATOM 2513 C CA  . THR A 1 316 ? 0.476   -18.901 -5.938  1.00 92.96 316 A 1 
ATOM 2514 C C   . THR A 1 316 ? 0.674   -19.595 -4.601  1.00 93.64 316 A 1 
ATOM 2515 O O   . THR A 1 316 ? 0.067   -20.628 -4.320  1.00 92.93 316 A 1 
ATOM 2516 C CB  . THR A 1 316 ? -0.783  -18.020 -5.939  1.00 92.92 316 A 1 
ATOM 2517 O OG1 . THR A 1 316 ? -0.960  -17.453 -7.214  1.00 88.63 316 A 1 
ATOM 2518 C CG2 . THR A 1 316 ? -0.692  -16.861 -4.949  1.00 89.00 316 A 1 
ATOM 2519 N N   . GLY A 1 317 ? 1.536   -19.034 -3.762  1.00 93.10 317 A 1 
ATOM 2520 C CA  . GLY A 1 317 ? 1.861   -19.601 -2.463  1.00 93.37 317 A 1 
ATOM 2521 C C   . GLY A 1 317 ? 2.317   -18.554 -1.458  1.00 95.23 317 A 1 
ATOM 2522 O O   . GLY A 1 317 ? 2.559   -17.397 -1.784  1.00 94.71 317 A 1 
ATOM 2523 N N   . VAL A 1 318 ? 2.447   -18.990 -0.205  1.00 96.61 318 A 1 
ATOM 2524 C CA  . VAL A 1 318 ? 3.012   -18.177 0.862   1.00 96.23 318 A 1 
ATOM 2525 C C   . VAL A 1 318 ? 4.504   -18.461 0.975   1.00 95.95 318 A 1 
ATOM 2526 O O   . VAL A 1 318 ? 4.910   -19.615 1.109   1.00 94.38 318 A 1 
ATOM 2527 C CB  . VAL A 1 318 ? 2.280   -18.413 2.191   1.00 95.50 318 A 1 
ATOM 2528 C CG1 . VAL A 1 318 ? 2.951   -17.679 3.363   1.00 92.33 318 A 1 
ATOM 2529 C CG2 . VAL A 1 318 ? 0.842   -17.897 2.099   1.00 93.32 318 A 1 
ATOM 2530 N N   . VAL A 1 319 ? 5.323   -17.415 0.985   1.00 96.86 319 A 1 
ATOM 2531 C CA  . VAL A 1 319 ? 6.763   -17.508 1.172   1.00 96.23 319 A 1 
ATOM 2532 C C   . VAL A 1 319 ? 7.165   -16.936 2.529   1.00 95.97 319 A 1 
ATOM 2533 O O   . VAL A 1 319 ? 6.884   -15.786 2.877   1.00 94.43 319 A 1 
ATOM 2534 C CB  . VAL A 1 319 ? 7.536   -16.898 -0.017  1.00 94.93 319 A 1 
ATOM 2535 C CG1 . VAL A 1 319 ? 7.283   -15.405 -0.220  1.00 87.57 319 A 1 
ATOM 2536 C CG2 . VAL A 1 319 ? 9.045   -17.138 0.134   1.00 88.08 319 A 1 
ATOM 2537 N N   . LYS A 1 320 ? 7.845   -17.765 3.328   1.00 94.64 320 A 1 
ATOM 2538 C CA  . LYS A 1 320 ? 8.414   -17.339 4.602   1.00 92.90 320 A 1 
ATOM 2539 C C   . LYS A 1 320 ? 9.754   -16.664 4.331   1.00 92.68 320 A 1 
ATOM 2540 O O   . LYS A 1 320 ? 10.732  -17.331 3.994   1.00 89.36 320 A 1 
ATOM 2541 C CB  . LYS A 1 320 ? 8.564   -18.532 5.548   1.00 90.61 320 A 1 
ATOM 2542 C CG  . LYS A 1 320 ? 7.209   -19.134 5.902   1.00 88.29 320 A 1 
ATOM 2543 C CD  . LYS A 1 320 ? 7.388   -20.286 6.898   1.00 84.33 320 A 1 
ATOM 2544 C CE  . LYS A 1 320 ? 6.026   -20.894 7.197   1.00 79.70 320 A 1 
ATOM 2545 N NZ  . LYS A 1 320 ? 6.155   -22.032 8.137   1.00 70.56 320 A 1 
ATOM 2546 N N   . LEU A 1 321 ? 9.794   -15.362 4.482   1.00 93.34 321 A 1 
ATOM 2547 C CA  . LEU A 1 321 ? 10.994  -14.565 4.269   1.00 92.35 321 A 1 
ATOM 2548 C C   . LEU A 1 321 ? 11.854  -14.592 5.542   1.00 91.90 321 A 1 
ATOM 2549 O O   . LEU A 1 321 ? 11.817  -13.676 6.364   1.00 89.22 321 A 1 
ATOM 2550 C CB  . LEU A 1 321 ? 10.590  -13.158 3.807   1.00 91.65 321 A 1 
ATOM 2551 C CG  . LEU A 1 321 ? 9.742   -13.124 2.522   1.00 91.47 321 A 1 
ATOM 2552 C CD1 . LEU A 1 321 ? 9.293   -11.701 2.239   1.00 86.65 321 A 1 
ATOM 2553 C CD2 . LEU A 1 321 ? 10.503  -13.623 1.299   1.00 87.20 321 A 1 
ATOM 2554 N N   . GLU A 1 322 ? 12.587  -15.703 5.726   1.00 91.07 322 A 1 
ATOM 2555 C CA  . GLU A 1 322 ? 13.484  -15.898 6.860   1.00 90.37 322 A 1 
ATOM 2556 C C   . GLU A 1 322 ? 14.687  -14.950 6.783   1.00 89.80 322 A 1 
ATOM 2557 O O   . GLU A 1 322 ? 15.265  -14.734 5.718   1.00 87.24 322 A 1 
ATOM 2558 C CB  . GLU A 1 322 ? 13.939  -17.363 6.959   1.00 89.32 322 A 1 
ATOM 2559 C CG  . GLU A 1 322 ? 12.761  -18.304 7.256   1.00 85.31 322 A 1 
ATOM 2560 C CD  . GLU A 1 322 ? 13.154  -19.778 7.443   1.00 83.31 322 A 1 
ATOM 2561 O OE1 . GLU A 1 322 ? 12.220  -20.579 7.725   1.00 74.75 322 A 1 
ATOM 2562 O OE2 . GLU A 1 322 ? 14.344  -20.109 7.330   1.00 75.83 322 A 1 
ATOM 2563 N N   . ALA A 1 323 ? 15.057  -14.379 7.910   1.00 89.74 323 A 1 
ATOM 2564 C CA  . ALA A 1 323 ? 16.184  -13.474 8.001   1.00 87.85 323 A 1 
ATOM 2565 C C   . ALA A 1 323 ? 17.404  -14.200 8.572   1.00 87.01 323 A 1 
ATOM 2566 O O   . ALA A 1 323 ? 17.338  -14.771 9.659   1.00 82.79 323 A 1 
ATOM 2567 C CB  . ALA A 1 323 ? 15.783  -12.260 8.845   1.00 85.94 323 A 1 
ATOM 2568 N N   . ASP A 1 324 ? 18.543  -14.082 7.894   1.00 84.33 324 A 1 
ATOM 2569 C CA  . ASP A 1 324 ? 19.836  -14.476 8.447   1.00 81.12 324 A 1 
ATOM 2570 C C   . ASP A 1 324 ? 20.351  -13.383 9.398   1.00 80.11 324 A 1 
ATOM 2571 O O   . ASP A 1 324 ? 21.294  -12.635 9.118   1.00 72.46 324 A 1 
ATOM 2572 C CB  . ASP A 1 324 ? 20.812  -14.837 7.325   1.00 76.64 324 A 1 
ATOM 2573 C CG  . ASP A 1 324 ? 22.146  -15.377 7.852   1.00 70.60 324 A 1 
ATOM 2574 O OD1 . ASP A 1 324 ? 22.190  -15.857 9.011   1.00 65.10 324 A 1 
ATOM 2575 O OD2 . ASP A 1 324 ? 23.129  -15.296 7.083   1.00 65.83 324 A 1 
ATOM 2576 N N   . ASN A 1 325 ? 19.656  -13.227 10.529  1.00 80.03 325 A 1 
ATOM 2577 C CA  . ASN A 1 325 ? 19.928  -12.186 11.518  1.00 77.68 325 A 1 
ATOM 2578 C C   . ASN A 1 325 ? 19.657  -12.686 12.942  1.00 79.06 325 A 1 
ATOM 2579 O O   . ASN A 1 325 ? 18.689  -13.373 13.214  1.00 71.03 325 A 1 
ATOM 2580 C CB  . ASN A 1 325 ? 19.080  -10.952 11.178  1.00 70.17 325 A 1 
ATOM 2581 C CG  . ASN A 1 325 ? 19.654  -9.701  11.794  1.00 65.44 325 A 1 
ATOM 2582 O OD1 . ASN A 1 325 ? 19.771  -9.554  13.008  1.00 59.51 325 A 1 
ATOM 2583 N ND2 . ASN A 1 325 ? 20.106  -8.771  10.984  1.00 60.67 325 A 1 
ATOM 2584 N N   . LYS A 1 326 ? 20.505  -12.277 13.890  1.00 75.16 326 A 1 
ATOM 2585 C CA  . LYS A 1 326 ? 20.328  -12.661 15.303  1.00 74.36 326 A 1 
ATOM 2586 C C   . LYS A 1 326 ? 19.222  -11.881 16.025  1.00 77.86 326 A 1 
ATOM 2587 O O   . LYS A 1 326 ? 18.846  -12.258 17.132  1.00 72.77 326 A 1 
ATOM 2588 C CB  . LYS A 1 326 ? 21.660  -12.516 16.062  1.00 68.33 326 A 1 
ATOM 2589 C CG  . LYS A 1 326 ? 22.725  -13.485 15.540  1.00 62.59 326 A 1 
ATOM 2590 C CD  . LYS A 1 326 ? 24.004  -13.391 16.379  1.00 55.13 326 A 1 
ATOM 2591 C CE  . LYS A 1 326 ? 25.040  -14.372 15.824  1.00 46.96 326 A 1 
ATOM 2592 N NZ  . LYS A 1 326 ? 26.312  -14.327 16.584  1.00 38.54 326 A 1 
ATOM 2593 N N   . LYS A 1 327 ? 18.754  -10.770 15.446  1.00 83.01 327 A 1 
ATOM 2594 C CA  . LYS A 1 327 ? 17.778  -9.872  16.077  1.00 83.03 327 A 1 
ATOM 2595 C C   . LYS A 1 327 ? 16.329  -10.223 15.751  1.00 84.90 327 A 1 
ATOM 2596 O O   . LYS A 1 327 ? 15.442  -9.839  16.504  1.00 81.23 327 A 1 
ATOM 2597 C CB  . LYS A 1 327 ? 18.049  -8.421  15.669  1.00 80.95 327 A 1 
ATOM 2598 C CG  . LYS A 1 327 ? 19.401  -7.877  16.160  1.00 78.68 327 A 1 
ATOM 2599 C CD  . LYS A 1 327 ? 19.477  -6.399  15.759  1.00 74.69 327 A 1 
ATOM 2600 C CE  . LYS A 1 327 ? 20.726  -5.699  16.275  1.00 70.82 327 A 1 
ATOM 2601 N NZ  . LYS A 1 327 ? 20.657  -4.250  15.934  1.00 61.71 327 A 1 
ATOM 2602 N N   . PHE A 1 328 ? 16.087  -10.903 14.624  1.00 85.64 328 A 1 
ATOM 2603 C CA  . PHE A 1 328 ? 14.757  -11.298 14.175  1.00 86.03 328 A 1 
ATOM 2604 C C   . PHE A 1 328 ? 14.868  -12.500 13.236  1.00 86.68 328 A 1 
ATOM 2605 O O   . PHE A 1 328 ? 15.846  -12.630 12.510  1.00 84.06 328 A 1 
ATOM 2606 C CB  . PHE A 1 328 ? 14.054  -10.113 13.489  1.00 85.39 328 A 1 
ATOM 2607 C CG  . PHE A 1 328 ? 14.879  -9.382  12.439  1.00 87.37 328 A 1 
ATOM 2608 C CD1 . PHE A 1 328 ? 15.594  -8.220  12.793  1.00 84.71 328 A 1 
ATOM 2609 C CD2 . PHE A 1 328 ? 14.921  -9.842  11.116  1.00 86.30 328 A 1 
ATOM 2610 C CE1 . PHE A 1 328 ? 16.352  -7.534  11.825  1.00 83.51 328 A 1 
ATOM 2611 C CE2 . PHE A 1 328 ? 15.685  -9.159  10.158  1.00 84.88 328 A 1 
ATOM 2612 C CZ  . PHE A 1 328 ? 16.401  -8.005  10.505  1.00 85.88 328 A 1 
ATOM 2613 N N   . ASN A 1 329 ? 13.875  -13.381 13.267  1.00 88.57 329 A 1 
ATOM 2614 C CA  . ASN A 1 329 ? 13.871  -14.628 12.492  1.00 87.90 329 A 1 
ATOM 2615 C C   . ASN A 1 329 ? 13.212  -14.454 11.118  1.00 90.03 329 A 1 
ATOM 2616 O O   . ASN A 1 329 ? 13.530  -15.179 10.187  1.00 87.99 329 A 1 
ATOM 2617 C CB  . ASN A 1 329 ? 13.141  -15.713 13.298  1.00 83.90 329 A 1 
ATOM 2618 C CG  . ASN A 1 329 ? 13.779  -16.038 14.632  1.00 75.91 329 A 1 
ATOM 2619 O OD1 . ASN A 1 329 ? 14.932  -15.769 14.927  1.00 66.82 329 A 1 
ATOM 2620 N ND2 . ASN A 1 329 ? 13.034  -16.639 15.524  1.00 67.77 329 A 1 
ATOM 2621 N N   . TYR A 1 330 ? 12.294  -13.511 10.999  1.00 90.24 330 A 1 
ATOM 2622 C CA  . TYR A 1 330 ? 11.581  -13.188 9.763   1.00 90.85 330 A 1 
ATOM 2623 C C   . TYR A 1 330 ? 11.680  -11.695 9.474   1.00 90.82 330 A 1 
ATOM 2624 O O   . TYR A 1 330 ? 11.794  -10.877 10.391  1.00 88.74 330 A 1 
ATOM 2625 C CB  . TYR A 1 330 ? 10.115  -13.634 9.862   1.00 90.20 330 A 1 
ATOM 2626 C CG  . TYR A 1 330 ? 9.940   -15.121 10.108  1.00 90.27 330 A 1 
ATOM 2627 C CD1 . TYR A 1 330 ? 9.950   -16.016 9.011   1.00 86.99 330 A 1 
ATOM 2628 C CD2 . TYR A 1 330 ? 9.784   -15.611 11.418  1.00 87.56 330 A 1 
ATOM 2629 C CE1 . TYR A 1 330 ? 9.814   -17.401 9.235   1.00 85.45 330 A 1 
ATOM 2630 C CE2 . TYR A 1 330 ? 9.660   -16.999 11.640  1.00 86.34 330 A 1 
ATOM 2631 C CZ  . TYR A 1 330 ? 9.670   -17.886 10.552  1.00 86.82 330 A 1 
ATOM 2632 O OH  . TYR A 1 330 ? 9.551   -19.231 10.770  1.00 84.49 330 A 1 
ATOM 2633 N N   . ILE A 1 331 ? 11.597  -11.330 8.193   1.00 92.35 331 A 1 
ATOM 2634 C CA  . ILE A 1 331 ? 11.682  -9.927  7.761   1.00 92.39 331 A 1 
ATOM 2635 C C   . ILE A 1 331 ? 10.473  -9.113  8.239   1.00 92.46 331 A 1 
ATOM 2636 O O   . ILE A 1 331 ? 10.601  -7.915  8.510   1.00 89.58 331 A 1 
ATOM 2637 C CB  . ILE A 1 331 ? 11.846  -9.895  6.228   1.00 90.38 331 A 1 
ATOM 2638 C CG1 . ILE A 1 331 ? 13.212  -10.509 5.852   1.00 84.48 331 A 1 
ATOM 2639 C CG2 . ILE A 1 331 ? 11.729  -8.465  5.672   1.00 81.36 331 A 1 
ATOM 2640 C CD1 . ILE A 1 331 ? 13.375  -10.719 4.353   1.00 75.26 331 A 1 
ATOM 2641 N N   . SER A 1 332 ? 9.328   -9.761  8.386   1.00 92.43 332 A 1 
ATOM 2642 C CA  . SER A 1 332 ? 8.090   -9.142  8.852   1.00 92.24 332 A 1 
ATOM 2643 C C   . SER A 1 332 ? 7.271   -10.100 9.714   1.00 91.86 332 A 1 
ATOM 2644 O O   . SER A 1 332 ? 7.504   -11.308 9.711   1.00 90.40 332 A 1 
ATOM 2645 C CB  . SER A 1 332 ? 7.268   -8.672  7.643   1.00 92.10 332 A 1 
ATOM 2646 O OG  . SER A 1 332 ? 6.164   -7.927  8.113   1.00 89.15 332 A 1 
ATOM 2647 N N   . SER A 1 333 ? 6.298   -9.569  10.436  1.00 92.77 333 A 1 
ATOM 2648 C CA  . SER A 1 333 ? 5.205   -10.351 11.023  1.00 92.28 333 A 1 
ATOM 2649 C C   . SER A 1 333 ? 4.268   -10.949 9.966   1.00 93.14 333 A 1 
ATOM 2650 O O   . SER A 1 333 ? 3.533   -11.886 10.269  1.00 91.53 333 A 1 
ATOM 2651 C CB  . SER A 1 333 ? 4.388   -9.454  11.942  1.00 89.93 333 A 1 
ATOM 2652 O OG  . SER A 1 333 ? 3.895   -8.359  11.218  1.00 83.32 333 A 1 
ATOM 2653 N N   . HIS A 1 334 ? 4.321   -10.416 8.749   1.00 94.22 334 A 1 
ATOM 2654 C CA  . HIS A 1 334 ? 3.656   -10.953 7.575   1.00 94.94 334 A 1 
ATOM 2655 C C   . HIS A 1 334 ? 4.609   -11.869 6.803   1.00 95.29 334 A 1 
ATOM 2656 O O   . HIS A 1 334 ? 5.814   -11.605 6.686   1.00 94.23 334 A 1 
ATOM 2657 C CB  . HIS A 1 334 ? 3.163   -9.816  6.681   1.00 95.05 334 A 1 
ATOM 2658 C CG  . HIS A 1 334 ? 2.023   -9.037  7.297   1.00 95.11 334 A 1 
ATOM 2659 N ND1 . HIS A 1 334 ? 0.718   -9.067  6.859   1.00 91.35 334 A 1 
ATOM 2660 C CD2 . HIS A 1 334 ? 2.071   -8.185  8.361   1.00 92.12 334 A 1 
ATOM 2661 C CE1 . HIS A 1 334 ? 0.004   -8.243  7.637   1.00 91.63 334 A 1 
ATOM 2662 N NE2 . HIS A 1 334 ? 0.786   -7.696  8.583   1.00 92.64 334 A 1 
ATOM 2663 N N   . PHE A 1 335 ? 4.076   -12.947 6.255   1.00 95.81 335 A 1 
ATOM 2664 C CA  . PHE A 1 335 ? 4.728   -13.708 5.201   1.00 95.94 335 A 1 
ATOM 2665 C C   . PHE A 1 335 ? 4.437   -13.063 3.847   1.00 96.40 335 A 1 
ATOM 2666 O O   . PHE A 1 335 ? 3.401   -12.430 3.660   1.00 96.04 335 A 1 
ATOM 2667 C CB  . PHE A 1 335 ? 4.279   -15.166 5.253   1.00 95.12 335 A 1 
ATOM 2668 C CG  . PHE A 1 335 ? 4.607   -15.917 6.540   1.00 94.31 335 A 1 
ATOM 2669 C CD1 . PHE A 1 335 ? 5.774   -15.634 7.265   1.00 91.81 335 A 1 
ATOM 2670 C CD2 . PHE A 1 335 ? 3.733   -16.924 6.987   1.00 91.20 335 A 1 
ATOM 2671 C CE1 . PHE A 1 335 ? 6.073   -16.356 8.438   1.00 89.64 335 A 1 
ATOM 2672 C CE2 . PHE A 1 335 ? 4.038   -17.650 8.148   1.00 89.49 335 A 1 
ATOM 2673 C CZ  . PHE A 1 335 ? 5.210   -17.366 8.874   1.00 90.08 335 A 1 
ATOM 2674 N N   . GLY A 1 336 ? 5.363   -13.221 2.899   1.00 96.15 336 A 1 
ATOM 2675 C CA  . GLY A 1 336 ? 5.115   -12.791 1.529   1.00 96.44 336 A 1 
ATOM 2676 C C   . GLY A 1 336 ? 4.102   -13.701 0.843   1.00 97.08 336 A 1 
ATOM 2677 O O   . GLY A 1 336 ? 4.039   -14.899 1.136   1.00 96.55 336 A 1 
ATOM 2678 N N   . VAL A 1 337 ? 3.345   -13.163 -0.088  1.00 96.89 337 A 1 
ATOM 2679 C CA  . VAL A 1 337 ? 2.576   -13.961 -1.049  1.00 97.34 337 A 1 
ATOM 2680 C C   . VAL A 1 337 ? 3.261   -13.838 -2.400  1.00 97.65 337 A 1 
ATOM 2681 O O   . VAL A 1 337 ? 3.429   -12.742 -2.923  1.00 97.49 337 A 1 
ATOM 2682 C CB  . VAL A 1 337 ? 1.095   -13.559 -1.110  1.00 97.22 337 A 1 
ATOM 2683 C CG1 . VAL A 1 337 ? 0.313   -14.514 -2.010  1.00 95.49 337 A 1 
ATOM 2684 C CG2 . VAL A 1 337 ? 0.448   -13.587 0.287   1.00 95.77 337 A 1 
ATOM 2685 N N   . GLU A 1 338 ? 3.701   -14.974 -2.941  1.00 97.20 338 A 1 
ATOM 2686 C CA  . GLU A 1 338 ? 4.313   -15.057 -4.256  1.00 97.05 338 A 1 
ATOM 2687 C C   . GLU A 1 338 ? 3.339   -15.653 -5.271  1.00 97.05 338 A 1 
ATOM 2688 O O   . GLU A 1 338 ? 2.540   -16.521 -4.947  1.00 95.96 338 A 1 
ATOM 2689 C CB  . GLU A 1 338 ? 5.643   -15.807 -4.212  1.00 95.49 338 A 1 
ATOM 2690 C CG  . GLU A 1 338 ? 5.549   -17.303 -3.864  1.00 93.43 338 A 1 
ATOM 2691 C CD  . GLU A 1 338 ? 6.925   -18.001 -3.838  1.00 94.35 338 A 1 
ATOM 2692 O OE1 . GLU A 1 338 ? 6.955   -19.210 -3.543  1.00 87.38 338 A 1 
ATOM 2693 O OE2 . GLU A 1 338 ? 7.945   -17.321 -4.094  1.00 89.27 338 A 1 
ATOM 2694 N N   . SER A 1 339 ? 3.410   -15.191 -6.509  1.00 96.77 339 A 1 
ATOM 2695 C CA  . SER A 1 339 ? 2.589   -15.713 -7.593  1.00 96.69 339 A 1 
ATOM 2696 C C   . SER A 1 339 ? 3.337   -15.645 -8.913  1.00 96.99 339 A 1 
ATOM 2697 O O   . SER A 1 339 ? 3.854   -14.591 -9.278  1.00 96.21 339 A 1 
ATOM 2698 C CB  . SER A 1 339 ? 1.281   -14.930 -7.689  1.00 96.25 339 A 1 
ATOM 2699 O OG  . SER A 1 339 ? 0.391   -15.578 -8.581  1.00 92.50 339 A 1 
ATOM 2700 N N   . THR A 1 340 ? 3.364   -16.751 -9.652  1.00 94.71 340 A 1 
ATOM 2701 C CA  . THR A 1 340 ? 3.749   -16.754 -11.066 1.00 94.52 340 A 1 
ATOM 2702 C C   . THR A 1 340 ? 2.484   -16.867 -11.893 1.00 94.68 340 A 1 
ATOM 2703 O O   . THR A 1 340 ? 1.777   -17.867 -11.804 1.00 93.45 340 A 1 
ATOM 2704 C CB  . THR A 1 340 ? 4.740   -17.879 -11.386 1.00 94.44 340 A 1 
ATOM 2705 O OG1 . THR A 1 340 ? 5.917   -17.683 -10.639 1.00 90.90 340 A 1 
ATOM 2706 C CG2 . THR A 1 340 ? 5.147   -17.885 -12.856 1.00 90.76 340 A 1 
ATOM 2707 N N   . VAL A 1 341 ? 2.202   -15.851 -12.682 1.00 93.28 341 A 1 
ATOM 2708 C CA  . VAL A 1 341 ? 1.004   -15.752 -13.517 1.00 92.51 341 A 1 
ATOM 2709 C C   . VAL A 1 341 ? 1.410   -15.861 -14.981 1.00 92.89 341 A 1 
ATOM 2710 O O   . VAL A 1 341 ? 2.214   -15.060 -15.447 1.00 92.49 341 A 1 
ATOM 2711 C CB  . VAL A 1 341 ? 0.240   -14.447 -13.247 1.00 92.96 341 A 1 
ATOM 2712 C CG1 . VAL A 1 341 ? -1.053  -14.382 -14.064 1.00 88.33 341 A 1 
ATOM 2713 C CG2 . VAL A 1 341 ? -0.140  -14.305 -11.768 1.00 88.30 341 A 1 
ATOM 2714 N N   . SER A 1 342 ? 0.851   -16.842 -15.686 1.00 92.82 342 A 1 
ATOM 2715 C CA  . SER A 1 342 ? 1.067   -17.050 -17.114 1.00 91.53 342 A 1 
ATOM 2716 C C   . SER A 1 342 ? -0.073  -16.449 -17.922 1.00 91.24 342 A 1 
ATOM 2717 O O   . SER A 1 342 ? -1.245  -16.600 -17.576 1.00 89.76 342 A 1 
ATOM 2718 C CB  . SER A 1 342 ? 1.207   -18.536 -17.453 1.00 89.99 342 A 1 
ATOM 2719 O OG  . SER A 1 342 ? 2.273   -19.110 -16.725 1.00 78.64 342 A 1 
ATOM 2720 N N   . PHE A 1 343 ? 0.272   -15.811 -19.021 1.00 91.86 343 A 1 
ATOM 2721 C CA  . PHE A 1 343 ? -0.668  -15.133 -19.903 1.00 90.54 343 A 1 
ATOM 2722 C C   . PHE A 1 343 ? -0.764  -15.854 -21.244 1.00 90.51 343 A 1 
ATOM 2723 O O   . PHE A 1 343 ? 0.190   -16.445 -21.733 1.00 88.11 343 A 1 
ATOM 2724 C CB  . PHE A 1 343 ? -0.258  -13.669 -20.078 1.00 89.23 343 A 1 
ATOM 2725 C CG  . PHE A 1 343 ? -0.098  -12.919 -18.772 1.00 89.57 343 A 1 
ATOM 2726 C CD1 . PHE A 1 343 ? -1.233  -12.465 -18.073 1.00 85.83 343 A 1 
ATOM 2727 C CD2 . PHE A 1 343 ? 1.182   -12.737 -18.220 1.00 87.29 343 A 1 
ATOM 2728 C CE1 . PHE A 1 343 ? -1.085  -11.827 -16.830 1.00 83.97 343 A 1 
ATOM 2729 C CE2 . PHE A 1 343 ? 1.330   -12.105 -16.980 1.00 84.46 343 A 1 
ATOM 2730 C CZ  . PHE A 1 343 ? 0.200   -11.652 -16.276 1.00 85.59 343 A 1 
ATOM 2731 N N   . ALA A 1 344 ? -1.943  -15.795 -21.854 1.00 89.37 344 A 1 
ATOM 2732 C CA  . ALA A 1 344 ? -2.203  -16.415 -23.139 1.00 87.81 344 A 1 
ATOM 2733 C C   . ALA A 1 344 ? -3.064  -15.505 -24.023 1.00 87.83 344 A 1 
ATOM 2734 O O   . ALA A 1 344 ? -3.765  -14.613 -23.543 1.00 85.31 344 A 1 
ATOM 2735 C CB  . ALA A 1 344 ? -2.852  -17.782 -22.902 1.00 85.71 344 A 1 
ATOM 2736 N N   . ASN A 1 345 ? -3.007  -15.772 -25.326 1.00 87.70 345 A 1 
ATOM 2737 C CA  . ASN A 1 345 ? -3.855  -15.106 -26.303 1.00 86.12 345 A 1 
ATOM 2738 C C   . ASN A 1 345 ? -5.055  -15.998 -26.644 1.00 85.61 345 A 1 
ATOM 2739 O O   . ASN A 1 345 ? -4.882  -17.182 -26.938 1.00 83.64 345 A 1 
ATOM 2740 C CB  . ASN A 1 345 ? -3.040  -14.754 -27.550 1.00 83.05 345 A 1 
ATOM 2741 C CG  . ASN A 1 345 ? -2.052  -13.643 -27.251 1.00 78.48 345 A 1 
ATOM 2742 O OD1 . ASN A 1 345 ? -2.427  -12.535 -26.942 1.00 72.38 345 A 1 
ATOM 2743 N ND2 . ASN A 1 345 ? -0.770  -13.898 -27.317 1.00 72.55 345 A 1 
ATOM 2744 N N   . ARG A 1 346 ? -6.251  -15.421 -26.666 1.00 82.82 346 A 1 
ATOM 2745 C CA  . ARG A 1 346 ? -7.421  -16.066 -27.278 1.00 81.07 346 A 1 
ATOM 2746 C C   . ARG A 1 346 ? -7.256  -16.058 -28.801 1.00 79.60 346 A 1 
ATOM 2747 O O   . ARG A 1 346 ? -6.744  -15.093 -29.372 1.00 78.37 346 A 1 
ATOM 2748 C CB  . ARG A 1 346 ? -8.731  -15.388 -26.852 1.00 80.43 346 A 1 
ATOM 2749 C CG  . ARG A 1 346 ? -9.012  -15.598 -25.355 1.00 77.67 346 A 1 
ATOM 2750 C CD  . ARG A 1 346 ? -10.422 -15.162 -24.970 1.00 76.59 346 A 1 
ATOM 2751 N NE  . ARG A 1 346 ? -10.657 -15.357 -23.530 1.00 78.14 346 A 1 
ATOM 2752 C CZ  . ARG A 1 346 ? -10.576 -14.444 -22.572 1.00 75.56 346 A 1 
ATOM 2753 N NH1 . ARG A 1 346 ? -10.261 -13.206 -22.819 1.00 68.26 346 A 1 
ATOM 2754 N NH2 . ARG A 1 346 ? -10.809 -14.753 -21.332 1.00 71.37 346 A 1 
ATOM 2755 N N   . ALA A 1 347 ? -7.685  -17.151 -29.432 1.00 82.21 347 A 1 
ATOM 2756 C CA  . ALA A 1 347 ? -7.810  -17.160 -30.883 1.00 80.78 347 A 1 
ATOM 2757 C C   . ALA A 1 347 ? -8.776  -16.047 -31.318 1.00 79.21 347 A 1 
ATOM 2758 O O   . ALA A 1 347 ? -9.769  -15.815 -30.628 1.00 76.09 347 A 1 
ATOM 2759 C CB  . ALA A 1 347 ? -8.279  -18.542 -31.350 1.00 77.65 347 A 1 
ATOM 2760 N N   . PRO A 1 348 ? -8.507  -15.348 -32.414 1.00 77.79 348 A 1 
ATOM 2761 C CA  . PRO A 1 348 ? -9.479  -14.408 -32.964 1.00 77.48 348 A 1 
ATOM 2762 C C   . PRO A 1 348 ? -10.810 -15.130 -33.196 1.00 76.86 348 A 1 
ATOM 2763 O O   . PRO A 1 348 ? -10.815 -16.234 -33.744 1.00 72.64 348 A 1 
ATOM 2764 C CB  . PRO A 1 348 ? -8.876  -13.895 -34.276 1.00 74.82 348 A 1 
ATOM 2765 C CG  . PRO A 1 348 ? -7.388  -14.204 -34.153 1.00 74.39 348 A 1 
ATOM 2766 C CD  . PRO A 1 348 ? -7.343  -15.453 -33.271 1.00 78.78 348 A 1 
ATOM 2767 N N   . GLU A 1 349 ? -11.920 -14.539 -32.773 1.00 73.94 349 A 1 
ATOM 2768 C CA  . GLU A 1 349 ? -13.245 -15.015 -33.183 1.00 73.87 349 A 1 
ATOM 2769 C C   . GLU A 1 349 ? -13.331 -14.937 -34.715 1.00 71.48 349 A 1 
ATOM 2770 O O   . GLU A 1 349 ? -12.969 -13.925 -35.308 1.00 66.68 349 A 1 
ATOM 2771 C CB  . GLU A 1 349 ? -14.361 -14.237 -32.487 1.00 69.94 349 A 1 
ATOM 2772 C CG  . GLU A 1 349 ? -14.438 -14.551 -30.976 1.00 63.35 349 A 1 
ATOM 2773 C CD  . GLU A 1 349 ? -15.633 -13.898 -30.258 1.00 58.72 349 A 1 
ATOM 2774 O OE1 . GLU A 1 349 ? -15.897 -14.317 -29.107 1.00 54.05 349 A 1 
ATOM 2775 O OE2 . GLU A 1 349 ? -16.269 -13.008 -30.852 1.00 56.24 349 A 1 
ATOM 2776 N N   . ALA A 1 350 ? -13.719 -16.062 -35.324 1.00 76.66 350 A 1 
ATOM 2777 C CA  . ALA A 1 350 ? -13.766 -16.226 -36.783 1.00 76.90 350 A 1 
ATOM 2778 C C   . ALA A 1 350 ? -14.953 -15.514 -37.435 1.00 72.73 350 A 1 
ATOM 2779 O O   . ALA A 1 350 ? -16.021 -15.460 -36.802 1.00 65.71 350 A 1 
ATOM 2780 C CB  . ALA A 1 350 ? -13.777 -17.723 -37.108 1.00 70.96 350 A 1 
ATOM 2781 O OXT . ALA A 1 350 ? -14.746 -15.096 -38.598 1.00 61.33 350 A 1 
#
