# Supplementary material for: Theoretical Study of Sphingomyelinases from Entamoeba histolytica and Trichomonas vaginalis Sheds Light on the Evolution of Enzymes Needed for Survival and Colonization
Source: Pathogens. 2025 Jan 5;14(1):32. doi: 10.3390/pathogens14010032 (PMC11768322; doi:10.3390/pathogens14010032)
Supplement: Supplementary file 1 [file pathogens-14-00032-s001.zip › Supplementary structural Files/Trichomonas vaginalis/Trichomonas A2EEI1/fold_a2ei12xmg/fold_a2ei12xmg_model.cif]

# By using this file you agree to the legally binding terms of use found at alphafoldserver.com/output-terms
data_1c8d079498797d63
#
_entry.id 1c8d079498797d63
#
loop_
_atom_type.symbol
C  
MG 
N  
O  
S  
#
loop_
_audit_author.name
_audit_author.pdbx_ordinal
"Google DeepMind" 1 
"Isomorphic Labs" 2 
#
_audit_conform.dict_location https://raw.githubusercontent.com/ihmwg/ModelCIF/master/dist/mmcif_ma.dic
_audit_conform.dict_name     mmcif_ma.dic
_audit_conform.dict_version  1.4.5
#
loop_
_chem_comp.formula
_chem_comp.formula_weight
_chem_comp.id
_chem_comp.mon_nstd_flag
_chem_comp.name
_chem_comp.pdbx_smiles
_chem_comp.pdbx_synonyms
_chem_comp.type
"C3 H7 N O2"    89.093  ALA y ALANINE         C[C@H](N)C(O)=O                ? "L-PEPTIDE LINKING" 
"C6 H15 N4 O2"  175.209 ARG y ARGININE        N[C@@H](CCCNC(N)=[NH2+])C(O)=O ? "L-PEPTIDE LINKING" 
"C4 H8 N2 O3"   132.118 ASN y ASPARAGINE      N[C@@H](CC(N)=O)C(O)=O         ? "L-PEPTIDE LINKING" 
"C4 H7 N O4"    133.103 ASP y "ASPARTIC ACID" N[C@@H](CC(O)=O)C(O)=O         ? "L-PEPTIDE LINKING" 
"C3 H7 N O2 S"  121.158 CYS y CYSTEINE        N[C@@H](CS)C(O)=O              ? "L-PEPTIDE LINKING" 
"C5 H10 N2 O3"  146.144 GLN y GLUTAMINE       N[C@@H](CCC(N)=O)C(O)=O        ? "L-PEPTIDE LINKING" 
"C5 H9 N O4"    147.129 GLU y "GLUTAMIC ACID" N[C@@H](CCC(O)=O)C(O)=O        ? "L-PEPTIDE LINKING" 
"C2 H5 N O2"    75.067  GLY y GLYCINE         NCC(O)=O                       ? "PEPTIDE LINKING"   
"C6 H10 N3 O2"  156.162 HIS y HISTIDINE       N[C@@H](Cc1c[nH]c[nH+]1)C(O)=O ? "L-PEPTIDE LINKING" 
"C6 H13 N O2"   131.173 ILE y ISOLEUCINE      CC[C@H](C)[C@H](N)C(O)=O       ? "L-PEPTIDE LINKING" 
"C6 H13 N O2"   131.173 LEU y LEUCINE         CC(C)C[C@H](N)C(O)=O           ? "L-PEPTIDE LINKING" 
"C6 H15 N2 O2"  147.195 LYS y LYSINE          N[C@@H](CCCC[NH3+])C(O)=O      ? "L-PEPTIDE LINKING" 
"C5 H11 N O2 S" 149.211 MET y METHIONINE      CSCC[C@H](N)C(O)=O             ? "L-PEPTIDE LINKING" 
Mg              24.305  MG  . "MAGNESIUM ION" "[Mg++]"                       ? NON-POLYMER         
"C9 H11 N O2"   165.189 PHE y PHENYLALANINE   N[C@@H](Cc1ccccc1)C(O)=O       ? "L-PEPTIDE LINKING" 
"C5 H9 N O2"    115.130 PRO y PROLINE         OC(=O)[C@@H]1CCCN1             ? "L-PEPTIDE LINKING" 
"C3 H7 N O3"    105.093 SER y SERINE          N[C@@H](CO)C(O)=O              ? "L-PEPTIDE LINKING" 
"C4 H9 N O3"    119.119 THR y THREONINE       C[C@@H](O)[C@H](N)C(O)=O       ? "L-PEPTIDE LINKING" 
"C9 H11 N O3"   181.189 TYR y TYROSINE        N[C@@H](Cc1ccc(O)cc1)C(O)=O    ? "L-PEPTIDE LINKING" 
"C5 H11 N O2"   117.146 VAL y VALINE          CC(C)[C@H](N)C(O)=O            ? "L-PEPTIDE LINKING" 
#
_citation.book_publisher          ?
_citation.country                 UK
_citation.id                      primary
_citation.journal_full            Nature
_citation.journal_id_ASTM         NATUAS
_citation.journal_id_CSD          0006
_citation.journal_id_ISSN         0028-0836
_citation.journal_volume          ?
_citation.page_first              ?
_citation.page_last               ?
_citation.pdbx_database_id_DOI    ?
_citation.pdbx_database_id_PubMed ?
_citation.title                   "Accurate structure prediction of biomolecular interactions with AlphaFold 3"
_citation.year                    2024
#
loop_
_citation_author.citation_id
_citation_author.name
_citation_author.ordinal
primary "Google DeepMind" 1 
primary "Isomorphic Labs" 2 
#
loop_
_entity.id
_entity.pdbx_description
_entity.type
1 . polymer     
2 . non-polymer 
3 . non-polymer 
#
_entity_poly.entity_id      1
_entity_poly.pdbx_strand_id A
_entity_poly.type           polypeptide(L)
#
loop_
_entity_poly_seq.entity_id
_entity_poly_seq.hetero
_entity_poly_seq.mon_id
_entity_poly_seq.num
1 n MET 1   
1 n ASP 2   
1 n ALA 3   
1 n LEU 4   
1 n VAL 5   
1 n ILE 6   
1 n ILE 7   
1 n GLN 8   
1 n ASN 9   
1 n VAL 10  
1 n LEU 11  
1 n ILE 12  
1 n GLY 13  
1 n VAL 14  
1 n PHE 15  
1 n PHE 16  
1 n LEU 17  
1 n VAL 18  
1 n VAL 19  
1 n GLY 20  
1 n GLY 21  
1 n TYR 22  
1 n ILE 23  
1 n TYR 24  
1 n LEU 25  
1 n LYS 26  
1 n ILE 27  
1 n ILE 28  
1 n GLY 29  
1 n ARG 30  
1 n LEU 31  
1 n VAL 32  
1 n HIS 33  
1 n TYR 34  
1 n ASN 35  
1 n ALA 36  
1 n ASN 37  
1 n THR 38  
1 n PRO 39  
1 n VAL 40  
1 n SER 41  
1 n LYS 42  
1 n PRO 43  
1 n ASP 44  
1 n PRO 45  
1 n ASN 46  
1 n VAL 47  
1 n ASN 48  
1 n ILE 49  
1 n ASP 50  
1 n HIS 51  
1 n VAL 52  
1 n SER 53  
1 n PHE 54  
1 n LEU 55  
1 n THR 56  
1 n ILE 57  
1 n ASP 58  
1 n MET 59  
1 n GLN 60  
1 n MET 61  
1 n HIS 62  
1 n PRO 63  
1 n LYS 64  
1 n ILE 65  
1 n PHE 66  
1 n HIS 67  
1 n PRO 68  
1 n PHE 69  
1 n HIS 70  
1 n ASP 71  
1 n GLN 72  
1 n ASN 73  
1 n ASN 74  
1 n GLU 75  
1 n LEU 76  
1 n ARG 77  
1 n ILE 78  
1 n HIS 79  
1 n GLU 80  
1 n LEU 81  
1 n LEU 82  
1 n LYS 83  
1 n HIS 84  
1 n VAL 85  
1 n LYS 86  
1 n GLN 87  
1 n TYR 88  
1 n ASP 89  
1 n VAL 90  
1 n VAL 91  
1 n ALA 92  
1 n ILE 93  
1 n ASN 94  
1 n GLU 95  
1 n ALA 96  
1 n HIS 97  
1 n SER 98  
1 n SER 99  
1 n PRO 100 
1 n PHE 101 
1 n HIS 102 
1 n SER 103 
1 n ILE 104 
1 n LYS 105 
1 n SER 106 
1 n PHE 107 
1 n ALA 108 
1 n ASN 109 
1 n SER 110 
1 n MET 111 
1 n LYS 112 
1 n GLU 113 
1 n LEU 114 
1 n GLY 115 
1 n PHE 116 
1 n ASN 117 
1 n TYR 118 
1 n SER 119 
1 n CYS 120 
1 n GLY 121 
1 n LEU 122 
1 n PRO 123 
1 n ASN 124 
1 n VAL 125 
1 n GLU 126 
1 n MET 127 
1 n ALA 128 
1 n SER 129 
1 n ILE 130 
1 n ALA 131 
1 n VAL 132 
1 n ALA 133 
1 n ASP 134 
1 n GLY 135 
1 n GLY 136 
1 n VAL 137 
1 n ILE 138 
1 n ILE 139 
1 n PHE 140 
1 n SER 141 
1 n LYS 142 
1 n LEU 143 
1 n PRO 144 
1 n ILE 145 
1 n LEU 146 
1 n GLN 147 
1 n HIS 148 
1 n ASP 149 
1 n TYR 150 
1 n THR 151 
1 n ILE 152 
1 n PHE 153 
1 n GLN 154 
1 n LEU 155 
1 n CYS 156 
1 n CYS 157 
1 n GLY 158 
1 n GLN 159 
1 n ASP 160 
1 n TYR 161 
1 n PHE 162 
1 n VAL 163 
1 n SER 164 
1 n LYS 165 
1 n GLY 166 
1 n SER 167 
1 n VAL 168 
1 n TYR 169 
1 n ALA 170 
1 n ARG 171 
1 n ILE 172 
1 n GLN 173 
1 n THR 174 
1 n THR 175 
1 n ALA 176 
1 n THR 177 
1 n GLN 178 
1 n TYR 179 
1 n ILE 180 
1 n HIS 181 
1 n VAL 182 
1 n ILE 183 
1 n ALA 184 
1 n THR 185 
1 n ASN 186 
1 n LEU 187 
1 n GLN 188 
1 n SER 189 
1 n LEU 190 
1 n THR 191 
1 n ASP 192 
1 n ASN 193 
1 n SER 194 
1 n ILE 195 
1 n PRO 196 
1 n GLU 197 
1 n SER 198 
1 n GLN 199 
1 n ALA 200 
1 n VAL 201 
1 n ARG 202 
1 n MET 203 
1 n ASN 204 
1 n GLN 205 
1 n ILE 206 
1 n ARG 207 
1 n GLU 208 
1 n THR 209 
1 n MET 210 
1 n ARG 211 
1 n LEU 212 
1 n ILE 213 
1 n SER 214 
1 n LYS 215 
1 n ASN 216 
1 n HIS 217 
1 n THR 218 
1 n GLN 219 
1 n ASP 220 
1 n GLN 221 
1 n PHE 222 
1 n PRO 223 
1 n VAL 224 
1 n ILE 225 
1 n VAL 226 
1 n LEU 227 
1 n GLY 228 
1 n ASN 229 
1 n LEU 230 
1 n ASN 231 
1 n ILE 232 
1 n ASP 233 
1 n SER 234 
1 n ILE 235 
1 n LYS 236 
1 n PRO 237 
1 n ILE 238 
1 n THR 239 
1 n ALA 240 
1 n GLY 241 
1 n LYS 242 
1 n LEU 243 
1 n THR 244 
1 n ARG 245 
1 n ASN 246 
1 n GLU 247 
1 n TYR 248 
1 n GLU 249 
1 n ARG 250 
1 n LEU 251 
1 n LEU 252 
1 n ASN 253 
1 n SER 254 
1 n PHE 255 
1 n LYS 256 
1 n VAL 257 
1 n ASP 258 
1 n LYS 259 
1 n CYS 260 
1 n GLU 261 
1 n PHE 262 
1 n ILE 263 
1 n ASP 264 
1 n LEU 265 
1 n LEU 266 
1 n TYR 267 
1 n ASP 268 
1 n SER 269 
1 n GLN 270 
1 n HIS 271 
1 n ASP 272 
1 n HIS 273 
1 n VAL 274 
1 n PRO 275 
1 n THR 276 
1 n TYR 277 
1 n GLY 278 
1 n ALA 279 
1 n GLY 280 
1 n ASP 281 
1 n LYS 282 
1 n ILE 283 
1 n ILE 284 
1 n THR 285 
1 n ASP 286 
1 n LYS 287 
1 n ARG 288 
1 n ASP 289 
1 n ILE 290 
1 n ASN 291 
1 n LYS 292 
1 n ASN 293 
1 n LEU 294 
1 n SER 295 
1 n THR 296 
1 n ASP 297 
1 n TYR 298 
1 n VAL 299 
1 n ILE 300 
1 n ALA 301 
1 n PHE 302 
1 n ASN 303 
1 n PRO 304 
1 n LEU 305 
1 n GLU 306 
1 n GLY 307 
1 n PRO 308 
1 n TYR 309 
1 n TYR 310 
1 n ILE 311 
1 n GLY 312 
1 n ALA 313 
1 n HIS 314 
1 n VAL 315 
1 n THR 316 
1 n GLY 317 
1 n VAL 318 
1 n VAL 319 
1 n LYS 320 
1 n LEU 321 
1 n GLU 322 
1 n ALA 323 
1 n ASP 324 
1 n ASN 325 
1 n LYS 326 
1 n LYS 327 
1 n PHE 328 
1 n ASN 329 
1 n TYR 330 
1 n ILE 331 
1 n SER 332 
1 n SER 333 
1 n HIS 334 
1 n PHE 335 
1 n GLY 336 
1 n VAL 337 
1 n GLU 338 
1 n SER 339 
1 n THR 340 
1 n VAL 341 
1 n SER 342 
1 n PHE 343 
1 n ALA 344 
1 n ASN 345 
1 n ARG 346 
1 n ALA 347 
1 n PRO 348 
1 n GLU 349 
1 n ALA 350 
#
_ma_data.content_type "model coordinates"
_ma_data.id           1
_ma_data.name         Model
#
_ma_model_list.data_id          1
_ma_model_list.model_group_id   1
_ma_model_list.model_group_name "AlphaFold-beta-20231127 (7a14c934-fe78-43c1-a552-7fb305b0ebd1 @ 2024-09-16 16:11:19)"
_ma_model_list.model_id         1
_ma_model_list.model_name       "Top ranked model"
_ma_model_list.model_type       "Ab initio model"
_ma_model_list.ordinal_id       1
#
loop_
_ma_protocol_step.method_type
_ma_protocol_step.ordinal_id
_ma_protocol_step.protocol_id
_ma_protocol_step.step_id
"coevolution MSA" 1 1 1 
"template search" 2 1 2 
modeling          3 1 3 
#
loop_
_ma_qa_metric.id
_ma_qa_metric.mode
_ma_qa_metric.name
_ma_qa_metric.software_group_id
_ma_qa_metric.type
1 global pLDDT 1 pLDDT 
2 local  pLDDT 1 pLDDT 
#
_ma_qa_metric_global.metric_id    1
_ma_qa_metric_global.metric_value 91.74
_ma_qa_metric_global.model_id     1
_ma_qa_metric_global.ordinal_id   1
#
_ma_software_group.group_id    1
_ma_software_group.ordinal_id  1
_ma_software_group.software_id 1
#
loop_
_ma_target_entity.data_id
_ma_target_entity.entity_id
_ma_target_entity.origin
1 1 . 
1 2 . 
1 3 . 
#
loop_
_ma_target_entity_instance.asym_id
_ma_target_entity_instance.details
_ma_target_entity_instance.entity_id
A . 1 
B . 2 
C . 3 
#
loop_
_pdbx_data_usage.details
_pdbx_data_usage.id
_pdbx_data_usage.type
_pdbx_data_usage.url
;NON-COMMERCIAL USE ONLY, BY USING THIS FILE YOU AGREE TO THE TERMS OF USE FOUND
AT alphafoldserver.com/output-terms.
;
1 license    ? 
;THE INFORMATION IS NOT INTENDED FOR, HAS NOT BEEN VALIDATED FOR, AND IS NOT
APPROVED FOR CLINICAL USE. IT SHOULD NOT BE USED FOR CLINICAL PURPOSE OR RELIED
ON FOR MEDICAL OR OTHER PROFESSIONAL ADVICE. IT IS THEORETICAL MODELLING ONLY
AND CAUTION SHOULD BE EXERCISED IN ITS USE. IT IS PROVIDED "AS-IS" WITHOUT ANY
WARRANTY OF ANY KIND, WHETHER EXPRESSED OR IMPLIED. NO WARRANTY IS GIVEN THAT
USE OF THE INFORMATION SHALL NOT INFRINGE THE RIGHTS OF ANY THIRD PARTY.
;
2 disclaimer ? 
#
loop_
_pdbx_nonpoly_scheme.asym_id
_pdbx_nonpoly_scheme.auth_seq_num
_pdbx_nonpoly_scheme.entity_id
_pdbx_nonpoly_scheme.mon_id
_pdbx_nonpoly_scheme.pdb_ins_code
_pdbx_nonpoly_scheme.pdb_seq_num
_pdbx_nonpoly_scheme.pdb_strand_id
B 1 2 MG . 1 B 
C 1 3 MG . 1 C 
#
loop_
_pdbx_poly_seq_scheme.asym_id
_pdbx_poly_seq_scheme.auth_seq_num
_pdbx_poly_seq_scheme.entity_id
_pdbx_poly_seq_scheme.hetero
_pdbx_poly_seq_scheme.mon_id
_pdbx_poly_seq_scheme.pdb_ins_code
_pdbx_poly_seq_scheme.pdb_seq_num
_pdbx_poly_seq_scheme.pdb_strand_id
_pdbx_poly_seq_scheme.seq_id
A 1   1 n MET . 1   A 1   
A 2   1 n ASP . 2   A 2   
A 3   1 n ALA . 3   A 3   
A 4   1 n LEU . 4   A 4   
A 5   1 n VAL . 5   A 5   
A 6   1 n ILE . 6   A 6   
A 7   1 n ILE . 7   A 7   
A 8   1 n GLN . 8   A 8   
A 9   1 n ASN . 9   A 9   
A 10  1 n VAL . 10  A 10  
A 11  1 n LEU . 11  A 11  
A 12  1 n ILE . 12  A 12  
A 13  1 n GLY . 13  A 13  
A 14  1 n VAL . 14  A 14  
A 15  1 n PHE . 15  A 15  
A 16  1 n PHE . 16  A 16  
A 17  1 n LEU . 17  A 17  
A 18  1 n VAL . 18  A 18  
A 19  1 n VAL . 19  A 19  
A 20  1 n GLY . 20  A 20  
A 21  1 n GLY . 21  A 21  
A 22  1 n TYR . 22  A 22  
A 23  1 n ILE . 23  A 23  
A 24  1 n TYR . 24  A 24  
A 25  1 n LEU . 25  A 25  
A 26  1 n LYS . 26  A 26  
A 27  1 n ILE . 27  A 27  
A 28  1 n ILE . 28  A 28  
A 29  1 n GLY . 29  A 29  
A 30  1 n ARG . 30  A 30  
A 31  1 n LEU . 31  A 31  
A 32  1 n VAL . 32  A 32  
A 33  1 n HIS . 33  A 33  
A 34  1 n TYR . 34  A 34  
A 35  1 n ASN . 35  A 35  
A 36  1 n ALA . 36  A 36  
A 37  1 n ASN . 37  A 37  
A 38  1 n THR . 38  A 38  
A 39  1 n PRO . 39  A 39  
A 40  1 n VAL . 40  A 40  
A 41  1 n SER . 41  A 41  
A 42  1 n LYS . 42  A 42  
A 43  1 n PRO . 43  A 43  
A 44  1 n ASP . 44  A 44  
A 45  1 n PRO . 45  A 45  
A 46  1 n ASN . 46  A 46  
A 47  1 n VAL . 47  A 47  
A 48  1 n ASN . 48  A 48  
A 49  1 n ILE . 49  A 49  
A 50  1 n ASP . 50  A 50  
A 51  1 n HIS . 51  A 51  
A 52  1 n VAL . 52  A 52  
A 53  1 n SER . 53  A 53  
A 54  1 n PHE . 54  A 54  
A 55  1 n LEU . 55  A 55  
A 56  1 n THR . 56  A 56  
A 57  1 n ILE . 57  A 57  
A 58  1 n ASP . 58  A 58  
A 59  1 n MET . 59  A 59  
A 60  1 n GLN . 60  A 60  
A 61  1 n MET . 61  A 61  
A 62  1 n HIS . 62  A 62  
A 63  1 n PRO . 63  A 63  
A 64  1 n LYS . 64  A 64  
A 65  1 n ILE . 65  A 65  
A 66  1 n PHE . 66  A 66  
A 67  1 n HIS . 67  A 67  
A 68  1 n PRO . 68  A 68  
A 69  1 n PHE . 69  A 69  
A 70  1 n HIS . 70  A 70  
A 71  1 n ASP . 71  A 71  
A 72  1 n GLN . 72  A 72  
A 73  1 n ASN . 73  A 73  
A 74  1 n ASN . 74  A 74  
A 75  1 n GLU . 75  A 75  
A 76  1 n LEU . 76  A 76  
A 77  1 n ARG . 77  A 77  
A 78  1 n ILE . 78  A 78  
A 79  1 n HIS . 79  A 79  
A 80  1 n GLU . 80  A 80  
A 81  1 n LEU . 81  A 81  
A 82  1 n LEU . 82  A 82  
A 83  1 n LYS . 83  A 83  
A 84  1 n HIS . 84  A 84  
A 85  1 n VAL . 85  A 85  
A 86  1 n LYS . 86  A 86  
A 87  1 n GLN . 87  A 87  
A 88  1 n TYR . 88  A 88  
A 89  1 n ASP . 89  A 89  
A 90  1 n VAL . 90  A 90  
A 91  1 n VAL . 91  A 91  
A 92  1 n ALA . 92  A 92  
A 93  1 n ILE . 93  A 93  
A 94  1 n ASN . 94  A 94  
A 95  1 n GLU . 95  A 95  
A 96  1 n ALA . 96  A 96  
A 97  1 n HIS . 97  A 97  
A 98  1 n SER . 98  A 98  
A 99  1 n SER . 99  A 99  
A 100 1 n PRO . 100 A 100 
A 101 1 n PHE . 101 A 101 
A 102 1 n HIS . 102 A 102 
A 103 1 n SER . 103 A 103 
A 104 1 n ILE . 104 A 104 
A 105 1 n LYS . 105 A 105 
A 106 1 n SER . 106 A 106 
A 107 1 n PHE . 107 A 107 
A 108 1 n ALA . 108 A 108 
A 109 1 n ASN . 109 A 109 
A 110 1 n SER . 110 A 110 
A 111 1 n MET . 111 A 111 
A 112 1 n LYS . 112 A 112 
A 113 1 n GLU . 113 A 113 
A 114 1 n LEU . 114 A 114 
A 115 1 n GLY . 115 A 115 
A 116 1 n PHE . 116 A 116 
A 117 1 n ASN . 117 A 117 
A 118 1 n TYR . 118 A 118 
A 119 1 n SER . 119 A 119 
A 120 1 n CYS . 120 A 120 
A 121 1 n GLY . 121 A 121 
A 122 1 n LEU . 122 A 122 
A 123 1 n PRO . 123 A 123 
A 124 1 n ASN . 124 A 124 
A 125 1 n VAL . 125 A 125 
A 126 1 n GLU . 126 A 126 
A 127 1 n MET . 127 A 127 
A 128 1 n ALA . 128 A 128 
A 129 1 n SER . 129 A 129 
A 130 1 n ILE . 130 A 130 
A 131 1 n ALA . 131 A 131 
A 132 1 n VAL . 132 A 132 
A 133 1 n ALA . 133 A 133 
A 134 1 n ASP . 134 A 134 
A 135 1 n GLY . 135 A 135 
A 136 1 n GLY . 136 A 136 
A 137 1 n VAL . 137 A 137 
A 138 1 n ILE . 138 A 138 
A 139 1 n ILE . 139 A 139 
A 140 1 n PHE . 140 A 140 
A 141 1 n SER . 141 A 141 
A 142 1 n LYS . 142 A 142 
A 143 1 n LEU . 143 A 143 
A 144 1 n PRO . 144 A 144 
A 145 1 n ILE . 145 A 145 
A 146 1 n LEU . 146 A 146 
A 147 1 n GLN . 147 A 147 
A 148 1 n HIS . 148 A 148 
A 149 1 n ASP . 149 A 149 
A 150 1 n TYR . 150 A 150 
A 151 1 n THR . 151 A 151 
A 152 1 n ILE . 152 A 152 
A 153 1 n PHE . 153 A 153 
A 154 1 n GLN . 154 A 154 
A 155 1 n LEU . 155 A 155 
A 156 1 n CYS . 156 A 156 
A 157 1 n CYS . 157 A 157 
A 158 1 n GLY . 158 A 158 
A 159 1 n GLN . 159 A 159 
A 160 1 n ASP . 160 A 160 
A 161 1 n TYR . 161 A 161 
A 162 1 n PHE . 162 A 162 
A 163 1 n VAL . 163 A 163 
A 164 1 n SER . 164 A 164 
A 165 1 n LYS . 165 A 165 
A 166 1 n GLY . 166 A 166 
A 167 1 n SER . 167 A 167 
A 168 1 n VAL . 168 A 168 
A 169 1 n TYR . 169 A 169 
A 170 1 n ALA . 170 A 170 
A 171 1 n ARG . 171 A 171 
A 172 1 n ILE . 172 A 172 
A 173 1 n GLN . 173 A 173 
A 174 1 n THR . 174 A 174 
A 175 1 n THR . 175 A 175 
A 176 1 n ALA . 176 A 176 
A 177 1 n THR . 177 A 177 
A 178 1 n GLN . 178 A 178 
A 179 1 n TYR . 179 A 179 
A 180 1 n ILE . 180 A 180 
A 181 1 n HIS . 181 A 181 
A 182 1 n VAL . 182 A 182 
A 183 1 n ILE . 183 A 183 
A 184 1 n ALA . 184 A 184 
A 185 1 n THR . 185 A 185 
A 186 1 n ASN . 186 A 186 
A 187 1 n LEU . 187 A 187 
A 188 1 n GLN . 188 A 188 
A 189 1 n SER . 189 A 189 
A 190 1 n LEU . 190 A 190 
A 191 1 n THR . 191 A 191 
A 192 1 n ASP . 192 A 192 
A 193 1 n ASN . 193 A 193 
A 194 1 n SER . 194 A 194 
A 195 1 n ILE . 195 A 195 
A 196 1 n PRO . 196 A 196 
A 197 1 n GLU . 197 A 197 
A 198 1 n SER . 198 A 198 
A 199 1 n GLN . 199 A 199 
A 200 1 n ALA . 200 A 200 
A 201 1 n VAL . 201 A 201 
A 202 1 n ARG . 202 A 202 
A 203 1 n MET . 203 A 203 
A 204 1 n ASN . 204 A 204 
A 205 1 n GLN . 205 A 205 
A 206 1 n ILE . 206 A 206 
A 207 1 n ARG . 207 A 207 
A 208 1 n GLU . 208 A 208 
A 209 1 n THR . 209 A 209 
A 210 1 n MET . 210 A 210 
A 211 1 n ARG . 211 A 211 
A 212 1 n LEU . 212 A 212 
A 213 1 n ILE . 213 A 213 
A 214 1 n SER . 214 A 214 
A 215 1 n LYS . 215 A 215 
A 216 1 n ASN . 216 A 216 
A 217 1 n HIS . 217 A 217 
A 218 1 n THR . 218 A 218 
A 219 1 n GLN . 219 A 219 
A 220 1 n ASP . 220 A 220 
A 221 1 n GLN . 221 A 221 
A 222 1 n PHE . 222 A 222 
A 223 1 n PRO . 223 A 223 
A 224 1 n VAL . 224 A 224 
A 225 1 n ILE . 225 A 225 
A 226 1 n VAL . 226 A 226 
A 227 1 n LEU . 227 A 227 
A 228 1 n GLY . 228 A 228 
A 229 1 n ASN . 229 A 229 
A 230 1 n LEU . 230 A 230 
A 231 1 n ASN . 231 A 231 
A 232 1 n ILE . 232 A 232 
A 233 1 n ASP . 233 A 233 
A 234 1 n SER . 234 A 234 
A 235 1 n ILE . 235 A 235 
A 236 1 n LYS . 236 A 236 
A 237 1 n PRO . 237 A 237 
A 238 1 n ILE . 238 A 238 
A 239 1 n THR . 239 A 239 
A 240 1 n ALA . 240 A 240 
A 241 1 n GLY . 241 A 241 
A 242 1 n LYS . 242 A 242 
A 243 1 n LEU . 243 A 243 
A 244 1 n THR . 244 A 244 
A 245 1 n ARG . 245 A 245 
A 246 1 n ASN . 246 A 246 
A 247 1 n GLU . 247 A 247 
A 248 1 n TYR . 248 A 248 
A 249 1 n GLU . 249 A 249 
A 250 1 n ARG . 250 A 250 
A 251 1 n LEU . 251 A 251 
A 252 1 n LEU . 252 A 252 
A 253 1 n ASN . 253 A 253 
A 254 1 n SER . 254 A 254 
A 255 1 n PHE . 255 A 255 
A 256 1 n LYS . 256 A 256 
A 257 1 n VAL . 257 A 257 
A 258 1 n ASP . 258 A 258 
A 259 1 n LYS . 259 A 259 
A 260 1 n CYS . 260 A 260 
A 261 1 n GLU . 261 A 261 
A 262 1 n PHE . 262 A 262 
A 263 1 n ILE . 263 A 263 
A 264 1 n ASP . 264 A 264 
A 265 1 n LEU . 265 A 265 
A 266 1 n LEU . 266 A 266 
A 267 1 n TYR . 267 A 267 
A 268 1 n ASP . 268 A 268 
A 269 1 n SER . 269 A 269 
A 270 1 n GLN . 270 A 270 
A 271 1 n HIS . 271 A 271 
A 272 1 n ASP . 272 A 272 
A 273 1 n HIS . 273 A 273 
A 274 1 n VAL . 274 A 274 
A 275 1 n PRO . 275 A 275 
A 276 1 n THR . 276 A 276 
A 277 1 n TYR . 277 A 277 
A 278 1 n GLY . 278 A 278 
A 279 1 n ALA . 279 A 279 
A 280 1 n GLY . 280 A 280 
A 281 1 n ASP . 281 A 281 
A 282 1 n LYS . 282 A 282 
A 283 1 n ILE . 283 A 283 
A 284 1 n ILE . 284 A 284 
A 285 1 n THR . 285 A 285 
A 286 1 n ASP . 286 A 286 
A 287 1 n LYS . 287 A 287 
A 288 1 n ARG . 288 A 288 
A 289 1 n ASP . 289 A 289 
A 290 1 n ILE . 290 A 290 
A 291 1 n ASN . 291 A 291 
A 292 1 n LYS . 292 A 292 
A 293 1 n ASN . 293 A 293 
A 294 1 n LEU . 294 A 294 
A 295 1 n SER . 295 A 295 
A 296 1 n THR . 296 A 296 
A 297 1 n ASP . 297 A 297 
A 298 1 n TYR . 298 A 298 
A 299 1 n VAL . 299 A 299 
A 300 1 n ILE . 300 A 300 
A 301 1 n ALA . 301 A 301 
A 302 1 n PHE . 302 A 302 
A 303 1 n ASN . 303 A 303 
A 304 1 n PRO . 304 A 304 
A 305 1 n LEU . 305 A 305 
A 306 1 n GLU . 306 A 306 
A 307 1 n GLY . 307 A 307 
A 308 1 n PRO . 308 A 308 
A 309 1 n TYR . 309 A 309 
A 310 1 n TYR . 310 A 310 
A 311 1 n ILE . 311 A 311 
A 312 1 n GLY . 312 A 312 
A 313 1 n ALA . 313 A 313 
A 314 1 n HIS . 314 A 314 
A 315 1 n VAL . 315 A 315 
A 316 1 n THR . 316 A 316 
A 317 1 n GLY . 317 A 317 
A 318 1 n VAL . 318 A 318 
A 319 1 n VAL . 319 A 319 
A 320 1 n LYS . 320 A 320 
A 321 1 n LEU . 321 A 321 
A 322 1 n GLU . 322 A 322 
A 323 1 n ALA . 323 A 323 
A 324 1 n ASP . 324 A 324 
A 325 1 n ASN . 325 A 325 
A 326 1 n LYS . 326 A 326 
A 327 1 n LYS . 327 A 327 
A 328 1 n PHE . 328 A 328 
A 329 1 n ASN . 329 A 329 
A 330 1 n TYR . 330 A 330 
A 331 1 n ILE . 331 A 331 
A 332 1 n SER . 332 A 332 
A 333 1 n SER . 333 A 333 
A 334 1 n HIS . 334 A 334 
A 335 1 n PHE . 335 A 335 
A 336 1 n GLY . 336 A 336 
A 337 1 n VAL . 337 A 337 
A 338 1 n GLU . 338 A 338 
A 339 1 n SER . 339 A 339 
A 340 1 n THR . 340 A 340 
A 341 1 n VAL . 341 A 341 
A 342 1 n SER . 342 A 342 
A 343 1 n PHE . 343 A 343 
A 344 1 n ALA . 344 A 344 
A 345 1 n ASN . 345 A 345 
A 346 1 n ARG . 346 A 346 
A 347 1 n ALA . 347 A 347 
A 348 1 n PRO . 348 A 348 
A 349 1 n GLU . 349 A 349 
A 350 1 n ALA . 350 A 350 
#
_software.classification other
_software.date           ?
_software.description    "Structure prediction"
_software.name           AlphaFold
_software.pdbx_ordinal   1
_software.type           package
_software.version        "AlphaFold-beta-20231127 (7a14c934-fe78-43c1-a552-7fb305b0ebd1 @ 2024-09-16 16:11:19)"
#
loop_
_struct_asym.entity_id
_struct_asym.id
1 A 
2 B 
3 C 
#
loop_
_atom_site.group_PDB
_atom_site.id
_atom_site.type_symbol
_atom_site.label_atom_id
_atom_site.label_alt_id
_atom_site.label_comp_id
_atom_site.label_asym_id
_atom_site.label_entity_id
_atom_site.label_seq_id
_atom_site.pdbx_PDB_ins_code
_atom_site.Cartn_x
_atom_site.Cartn_y
_atom_site.Cartn_z
_atom_site.occupancy
_atom_site.B_iso_or_equiv
_atom_site.auth_seq_id
_atom_site.auth_asym_id
_atom_site.pdbx_PDB_model_num
ATOM   1    N  N   . MET A 1 1   ? 20.599  -49.805 -8.717  1.00 65.39 1   A 1 
ATOM   2    C  CA  . MET A 1 1   ? 20.901  -48.356 -8.748  1.00 70.75 1   A 1 
ATOM   3    C  C   . MET A 1 1   ? 21.073  -47.937 -7.304  1.00 72.70 1   A 1 
ATOM   4    O  O   . MET A 1 1   ? 20.214  -48.295 -6.503  1.00 67.78 1   A 1 
ATOM   5    C  CB  . MET A 1 1   ? 19.769  -47.599 -9.447  1.00 63.90 1   A 1 
ATOM   6    C  CG  . MET A 1 1   ? 20.126  -46.152 -9.798  1.00 58.55 1   A 1 
ATOM   7    S  SD  . MET A 1 1   ? 18.845  -45.389 -10.846 1.00 56.35 1   A 1 
ATOM   8    C  CE  . MET A 1 1   ? 19.560  -43.740 -11.086 1.00 48.81 1   A 1 
ATOM   9    N  N   . ASP A 1 2   ? 22.180  -47.326 -6.957  1.00 77.59 2   A 1 
ATOM   10   C  CA  . ASP A 1 2   ? 22.493  -47.030 -5.566  1.00 79.92 2   A 1 
ATOM   11   C  C   . ASP A 1 2   ? 21.482  -46.018 -5.011  1.00 81.73 2   A 1 
ATOM   12   O  O   . ASP A 1 2   ? 21.065  -45.098 -5.718  1.00 78.27 2   A 1 
ATOM   13   C  CB  . ASP A 1 2   ? 23.951  -46.526 -5.486  1.00 72.36 2   A 1 
ATOM   14   C  CG  . ASP A 1 2   ? 24.508  -46.465 -4.068  1.00 64.88 2   A 1 
ATOM   15   O  OD1 . ASP A 1 2   ? 23.692  -46.447 -3.121  1.00 60.91 2   A 1 
ATOM   16   O  OD2 . ASP A 1 2   ? 25.746  -46.412 -3.954  1.00 58.53 2   A 1 
ATOM   17   N  N   . ALA A 1 3   ? 21.052  -46.213 -3.751  1.00 86.41 3   A 1 
ATOM   18   C  CA  . ALA A 1 3   ? 20.097  -45.325 -3.100  1.00 89.49 3   A 1 
ATOM   19   C  C   . ALA A 1 3   ? 20.589  -43.866 -3.104  1.00 90.54 3   A 1 
ATOM   20   O  O   . ALA A 1 3   ? 19.791  -42.950 -3.312  1.00 88.57 3   A 1 
ATOM   21   C  CB  . ALA A 1 3   ? 19.865  -45.836 -1.671  1.00 87.00 3   A 1 
ATOM   22   N  N   . LEU A 1 4   ? 21.905  -43.662 -2.966  1.00 92.07 4   A 1 
ATOM   23   C  CA  . LEU A 1 4   ? 22.538  -42.346 -3.069  1.00 91.67 4   A 1 
ATOM   24   C  C   . LEU A 1 4   ? 22.340  -41.714 -4.448  1.00 92.14 4   A 1 
ATOM   25   O  O   . LEU A 1 4   ? 22.050  -40.518 -4.536  1.00 91.94 4   A 1 
ATOM   26   C  CB  . LEU A 1 4   ? 24.039  -42.492 -2.758  1.00 90.58 4   A 1 
ATOM   27   C  CG  . LEU A 1 4   ? 24.334  -42.568 -1.249  1.00 79.44 4   A 1 
ATOM   28   C  CD1 . LEU A 1 4   ? 25.727  -43.151 -1.012  1.00 73.43 4   A 1 
ATOM   29   C  CD2 . LEU A 1 4   ? 24.285  -41.176 -0.607  1.00 74.89 4   A 1 
ATOM   30   N  N   . VAL A 1 5   ? 22.431  -42.501 -5.531  1.00 92.85 5   A 1 
ATOM   31   C  CA  . VAL A 1 5   ? 22.225  -42.017 -6.903  1.00 91.84 5   A 1 
ATOM   32   C  C   . VAL A 1 5   ? 20.756  -41.643 -7.129  1.00 92.78 5   A 1 
ATOM   33   O  O   . VAL A 1 5   ? 20.467  -40.630 -7.767  1.00 93.17 5   A 1 
ATOM   34   C  CB  . VAL A 1 5   ? 22.686  -43.060 -7.933  1.00 90.22 5   A 1 
ATOM   35   C  CG1 . VAL A 1 5   ? 22.432  -42.606 -9.377  1.00 84.08 5   A 1 
ATOM   36   C  CG2 . VAL A 1 5   ? 24.183  -43.352 -7.799  1.00 85.44 5   A 1 
ATOM   37   N  N   . ILE A 1 6   ? 19.812  -42.423 -6.567  1.00 92.39 6   A 1 
ATOM   38   C  CA  . ILE A 1 6   ? 18.382  -42.098 -6.626  1.00 91.47 6   A 1 
ATOM   39   C  C   . ILE A 1 6   ? 18.106  -40.783 -5.887  1.00 91.90 6   A 1 
ATOM   40   O  O   . ILE A 1 6   ? 17.471  -39.896 -6.455  1.00 93.29 6   A 1 
ATOM   41   C  CB  . ILE A 1 6   ? 17.516  -43.259 -6.089  1.00 91.52 6   A 1 
ATOM   42   C  CG1 . ILE A 1 6   ? 17.695  -44.519 -6.964  1.00 86.78 6   A 1 
ATOM   43   C  CG2 . ILE A 1 6   ? 16.034  -42.841 -6.032  1.00 86.16 6   A 1 
ATOM   44   C  CD1 . ILE A 1 6   ? 17.041  -45.785 -6.388  1.00 76.01 6   A 1 
ATOM   45   N  N   . ILE A 1 7   ? 18.618  -40.637 -4.661  1.00 93.47 7   A 1 
ATOM   46   C  CA  . ILE A 1 7   ? 18.474  -39.408 -3.867  1.00 92.65 7   A 1 
ATOM   47   C  C   . ILE A 1 7   ? 19.077  -38.212 -4.622  1.00 92.99 7   A 1 
ATOM   48   O  O   . ILE A 1 7   ? 18.423  -37.171 -4.736  1.00 93.97 7   A 1 
ATOM   49   C  CB  . ILE A 1 7   ? 19.100  -39.582 -2.466  1.00 92.30 7   A 1 
ATOM   50   C  CG1 . ILE A 1 7   ? 18.278  -40.595 -1.634  1.00 86.72 7   A 1 
ATOM   51   C  CG2 . ILE A 1 7   ? 19.190  -38.232 -1.722  1.00 84.89 7   A 1 
ATOM   52   C  CD1 . ILE A 1 7   ? 19.005  -41.103 -0.376  1.00 73.62 7   A 1 
ATOM   53   N  N   . GLN A 1 8   ? 20.279  -38.373 -5.182  1.00 94.47 8   A 1 
ATOM   54   C  CA  . GLN A 1 8   ? 20.933  -37.323 -5.960  1.00 93.70 8   A 1 
ATOM   55   C  C   . GLN A 1 8   ? 20.083  -36.902 -7.168  1.00 94.38 8   A 1 
ATOM   56   O  O   . GLN A 1 8   ? 19.865  -35.704 -7.375  1.00 95.34 8   A 1 
ATOM   57   C  CB  . GLN A 1 8   ? 22.322  -37.812 -6.395  1.00 92.87 8   A 1 
ATOM   58   C  CG  . GLN A 1 8   ? 23.093  -36.719 -7.146  1.00 83.68 8   A 1 
ATOM   59   C  CD  . GLN A 1 8   ? 24.472  -37.194 -7.650  1.00 77.64 8   A 1 
ATOM   60   O  OE1 . GLN A 1 8   ? 24.868  -38.331 -7.486  1.00 68.32 8   A 1 
ATOM   61   N  NE2 . GLN A 1 8   ? 25.218  -36.329 -8.293  1.00 66.59 8   A 1 
ATOM   62   N  N   . ASN A 1 9   ? 19.553  -37.850 -7.934  1.00 93.86 9   A 1 
ATOM   63   C  CA  . ASN A 1 9   ? 18.724  -37.555 -9.100  1.00 93.41 9   A 1 
ATOM   64   C  C   . ASN A 1 9   ? 17.407  -36.870 -8.716  1.00 94.22 9   A 1 
ATOM   65   O  O   . ASN A 1 9   ? 16.972  -35.951 -9.408  1.00 94.41 9   A 1 
ATOM   66   C  CB  . ASN A 1 9   ? 18.466  -38.857 -9.878  1.00 92.48 9   A 1 
ATOM   67   C  CG  . ASN A 1 9   ? 19.689  -39.361 -10.627 1.00 88.39 9   A 1 
ATOM   68   O  OD1 . ASN A 1 9   ? 20.635  -38.653 -10.906 1.00 79.12 9   A 1 
ATOM   69   N  ND2 . ASN A 1 9   ? 19.694  -40.625 -11.003 1.00 80.88 9   A 1 
ATOM   70   N  N   . VAL A 1 10  ? 16.781  -37.292 -7.607  1.00 95.26 10  A 1 
ATOM   71   C  CA  . VAL A 1 10  ? 15.580  -36.630 -7.078  1.00 95.00 10  A 1 
ATOM   72   C  C   . VAL A 1 10  ? 15.896  -35.190 -6.660  1.00 95.41 10  A 1 
ATOM   73   O  O   . VAL A 1 10  ? 15.169  -34.279 -7.061  1.00 95.68 10  A 1 
ATOM   74   C  CB  . VAL A 1 10  ? 14.963  -37.424 -5.907  1.00 94.33 10  A 1 
ATOM   75   C  CG1 . VAL A 1 10  ? 13.845  -36.656 -5.193  1.00 88.77 10  A 1 
ATOM   76   C  CG2 . VAL A 1 10  ? 14.350  -38.739 -6.425  1.00 88.96 10  A 1 
ATOM   77   N  N   . LEU A 1 11  ? 16.993  -34.957 -5.937  1.00 94.84 11  A 1 
ATOM   78   C  CA  . LEU A 1 11  ? 17.410  -33.609 -5.528  1.00 94.44 11  A 1 
ATOM   79   C  C   . LEU A 1 11  ? 17.703  -32.711 -6.737  1.00 94.70 11  A 1 
ATOM   80   O  O   . LEU A 1 11  ? 17.264  -31.562 -6.765  1.00 95.45 11  A 1 
ATOM   81   C  CB  . LEU A 1 11  ? 18.637  -33.700 -4.611  1.00 93.43 11  A 1 
ATOM   82   C  CG  . LEU A 1 11  ? 18.346  -34.247 -3.196  1.00 84.08 11  A 1 
ATOM   83   C  CD1 . LEU A 1 11  ? 19.671  -34.452 -2.453  1.00 80.04 11  A 1 
ATOM   84   C  CD2 . LEU A 1 11  ? 17.472  -33.298 -2.375  1.00 81.78 11  A 1 
ATOM   85   N  N   . ILE A 1 12  ? 18.386  -33.237 -7.755  1.00 94.82 12  A 1 
ATOM   86   C  CA  . ILE A 1 12  ? 18.644  -32.520 -9.011  1.00 94.41 12  A 1 
ATOM   87   C  C   . ILE A 1 12  ? 17.325  -32.194 -9.727  1.00 94.73 12  A 1 
ATOM   88   O  O   . ILE A 1 12  ? 17.133  -31.062 -10.169 1.00 94.83 12  A 1 
ATOM   89   C  CB  . ILE A 1 12  ? 19.607  -33.337 -9.908  1.00 93.21 12  A 1 
ATOM   90   C  CG1 . ILE A 1 12  ? 21.025  -33.367 -9.276  1.00 88.61 12  A 1 
ATOM   91   C  CG2 . ILE A 1 12  ? 19.682  -32.762 -11.336 1.00 88.19 12  A 1 
ATOM   92   C  CD1 . ILE A 1 12  ? 21.978  -34.381 -9.941  1.00 78.23 12  A 1 
ATOM   93   N  N   . GLY A 1 13  ? 16.398  -33.158 -9.810  1.00 93.80 13  A 1 
ATOM   94   C  CA  . GLY A 1 13  ? 15.081  -32.950 -10.415 1.00 93.53 13  A 1 
ATOM   95   C  C   . GLY A 1 13  ? 14.267  -31.859 -9.709  1.00 94.40 13  A 1 
ATOM   96   O  O   . GLY A 1 13  ? 13.739  -30.955 -10.364 1.00 93.89 13  A 1 
ATOM   97   N  N   . VAL A 1 14  ? 14.225  -31.913 -8.374  1.00 96.45 14  A 1 
ATOM   98   C  CA  . VAL A 1 14  ? 13.561  -30.882 -7.558  1.00 96.39 14  A 1 
ATOM   99   C  C   . VAL A 1 14  ? 14.224  -29.519 -7.753  1.00 96.56 14  A 1 
ATOM   100  O  O   . VAL A 1 14  ? 13.527  -28.527 -7.960  1.00 96.33 14  A 1 
ATOM   101  C  CB  . VAL A 1 14  ? 13.548  -31.276 -6.069  1.00 95.38 14  A 1 
ATOM   102  C  CG1 . VAL A 1 14  ? 13.033  -30.152 -5.160  1.00 90.04 14  A 1 
ATOM   103  C  CG2 . VAL A 1 14  ? 12.618  -32.486 -5.843  1.00 90.64 14  A 1 
ATOM   104  N  N   . PHE A 1 15  ? 15.557  -29.471 -7.766  1.00 96.10 15  A 1 
ATOM   105  C  CA  . PHE A 1 15  ? 16.297  -28.231 -8.009  1.00 96.02 15  A 1 
ATOM   106  C  C   . PHE A 1 15  ? 15.932  -27.607 -9.364  1.00 96.37 15  A 1 
ATOM   107  O  O   . PHE A 1 15  ? 15.561  -26.431 -9.414  1.00 96.64 15  A 1 
ATOM   108  C  CB  . PHE A 1 15  ? 17.802  -28.505 -7.906  1.00 95.74 15  A 1 
ATOM   109  C  CG  . PHE A 1 15  ? 18.649  -27.290 -8.223  1.00 94.90 15  A 1 
ATOM   110  C  CD1 . PHE A 1 15  ? 19.199  -27.120 -9.515  1.00 88.92 15  A 1 
ATOM   111  C  CD2 . PHE A 1 15  ? 18.879  -26.312 -7.240  1.00 90.65 15  A 1 
ATOM   112  C  CE1 . PHE A 1 15  ? 19.977  -25.996 -9.812  1.00 88.55 15  A 1 
ATOM   113  C  CE2 . PHE A 1 15  ? 19.657  -25.186 -7.538  1.00 88.16 15  A 1 
ATOM   114  C  CZ  . PHE A 1 15  ? 20.209  -25.021 -8.817  1.00 87.65 15  A 1 
ATOM   115  N  N   . PHE A 1 16  ? 15.956  -28.392 -10.451 1.00 96.26 16  A 1 
ATOM   116  C  CA  . PHE A 1 16  ? 15.580  -27.885 -11.771 1.00 96.25 16  A 1 
ATOM   117  C  C   . PHE A 1 16  ? 14.119  -27.440 -11.844 1.00 96.27 16  A 1 
ATOM   118  O  O   . PHE A 1 16  ? 13.821  -26.446 -12.514 1.00 95.78 16  A 1 
ATOM   119  C  CB  . PHE A 1 16  ? 15.862  -28.935 -12.854 1.00 95.36 16  A 1 
ATOM   120  C  CG  . PHE A 1 16  ? 17.299  -28.982 -13.298 1.00 91.14 16  A 1 
ATOM   121  C  CD1 . PHE A 1 16  ? 17.886  -27.848 -13.905 1.00 85.78 16  A 1 
ATOM   122  C  CD2 . PHE A 1 16  ? 18.068  -30.146 -13.142 1.00 86.83 16  A 1 
ATOM   123  C  CE1 . PHE A 1 16  ? 19.223  -27.884 -14.328 1.00 84.65 16  A 1 
ATOM   124  C  CE2 . PHE A 1 16  ? 19.400  -30.182 -13.567 1.00 82.77 16  A 1 
ATOM   125  C  CZ  . PHE A 1 16  ? 19.980  -29.056 -14.161 1.00 83.57 16  A 1 
ATOM   126  N  N   . LEU A 1 17  ? 13.204  -28.137 -11.149 1.00 96.49 17  A 1 
ATOM   127  C  CA  . LEU A 1 17  ? 11.788  -27.771 -11.117 1.00 96.21 17  A 1 
ATOM   128  C  C   . LEU A 1 17  ? 11.575  -26.444 -10.374 1.00 96.07 17  A 1 
ATOM   129  O  O   . LEU A 1 17  ? 10.847  -25.582 -10.861 1.00 95.49 17  A 1 
ATOM   130  C  CB  . LEU A 1 17  ? 10.994  -28.950 -10.531 1.00 95.47 17  A 1 
ATOM   131  C  CG  . LEU A 1 17  ? 9.473   -28.856 -10.760 1.00 84.86 17  A 1 
ATOM   132  C  CD1 . LEU A 1 17  ? 8.881   -30.268 -10.915 1.00 80.72 17  A 1 
ATOM   133  C  CD2 . LEU A 1 17  ? 8.743   -28.178 -9.594  1.00 81.80 17  A 1 
ATOM   134  N  N   . VAL A 1 18  ? 12.246  -26.245 -9.228  1.00 96.05 18  A 1 
ATOM   135  C  CA  . VAL A 1 18  ? 12.180  -24.996 -8.461  1.00 95.28 18  A 1 
ATOM   136  C  C   . VAL A 1 18  ? 12.799  -23.833 -9.240  1.00 95.02 18  A 1 
ATOM   137  O  O   . VAL A 1 18  ? 12.169  -22.785 -9.388  1.00 94.71 18  A 1 
ATOM   138  C  CB  . VAL A 1 18  ? 12.848  -25.169 -7.080  1.00 94.10 18  A 1 
ATOM   139  C  CG1 . VAL A 1 18  ? 12.957  -23.849 -6.313  1.00 89.68 18  A 1 
ATOM   140  C  CG2 . VAL A 1 18  ? 12.029  -26.136 -6.201  1.00 90.32 18  A 1 
ATOM   141  N  N   . VAL A 1 19  ? 14.010  -24.020 -9.790  1.00 96.39 19  A 1 
ATOM   142  C  CA  . VAL A 1 19  ? 14.701  -22.978 -10.566 1.00 95.85 19  A 1 
ATOM   143  C  C   . VAL A 1 19  ? 13.925  -22.652 -11.848 1.00 95.43 19  A 1 
ATOM   144  O  O   . VAL A 1 19  ? 13.725  -21.475 -12.161 1.00 95.07 19  A 1 
ATOM   145  C  CB  . VAL A 1 19  ? 16.157  -23.392 -10.878 1.00 94.87 19  A 1 
ATOM   146  C  CG1 . VAL A 1 19  ? 16.850  -22.425 -11.832 1.00 89.52 19  A 1 
ATOM   147  C  CG2 . VAL A 1 19  ? 16.981  -23.429 -9.586  1.00 89.88 19  A 1 
ATOM   148  N  N   . GLY A 1 20  ? 13.443  -23.674 -12.563 1.00 96.50 20  A 1 
ATOM   149  C  CA  . GLY A 1 20  ? 12.629  -23.498 -13.764 1.00 96.00 20  A 1 
ATOM   150  C  C   . GLY A 1 20  ? 11.312  -22.768 -13.475 1.00 95.57 20  A 1 
ATOM   151  O  O   . GLY A 1 20  ? 10.955  -21.838 -14.199 1.00 94.44 20  A 1 
ATOM   152  N  N   . GLY A 1 21  ? 10.638  -23.129 -12.374 1.00 95.41 21  A 1 
ATOM   153  C  CA  . GLY A 1 21  ? 9.437   -22.447 -11.902 1.00 94.37 21  A 1 
ATOM   154  C  C   . GLY A 1 21  ? 9.687   -20.980 -11.553 1.00 94.35 21  A 1 
ATOM   155  O  O   . GLY A 1 21  ? 8.942   -20.105 -11.989 1.00 93.52 21  A 1 
ATOM   156  N  N   . TYR A 1 22  ? 10.779  -20.701 -10.848 1.00 95.20 22  A 1 
ATOM   157  C  CA  . TYR A 1 22  ? 11.173  -19.329 -10.523 1.00 95.06 22  A 1 
ATOM   158  C  C   . TYR A 1 22  ? 11.472  -18.496 -11.783 1.00 95.11 22  A 1 
ATOM   159  O  O   . TYR A 1 22  ? 10.968  -17.381 -11.918 1.00 94.98 22  A 1 
ATOM   160  C  CB  . TYR A 1 22  ? 12.380  -19.348 -9.579  1.00 94.82 22  A 1 
ATOM   161  C  CG  . TYR A 1 22  ? 12.935  -17.966 -9.326  1.00 95.08 22  A 1 
ATOM   162  C  CD1 . TYR A 1 22  ? 14.033  -17.485 -10.076 1.00 93.46 22  A 1 
ATOM   163  C  CD2 . TYR A 1 22  ? 12.307  -17.116 -8.396  1.00 93.61 22  A 1 
ATOM   164  C  CE1 . TYR A 1 22  ? 14.490  -16.180 -9.897  1.00 92.78 22  A 1 
ATOM   165  C  CE2 . TYR A 1 22  ? 12.762  -15.799 -8.209  1.00 92.74 22  A 1 
ATOM   166  C  CZ  . TYR A 1 22  ? 13.850  -15.337 -8.969  1.00 93.40 22  A 1 
ATOM   167  O  OH  . TYR A 1 22  ? 14.278  -14.047 -8.818  1.00 92.03 22  A 1 
ATOM   168  N  N   . ILE A 1 23  ? 12.251  -19.037 -12.730 1.00 96.12 23  A 1 
ATOM   169  C  CA  . ILE A 1 23  ? 12.566  -18.362 -13.994 1.00 96.04 23  A 1 
ATOM   170  C  C   . ILE A 1 23  ? 11.275  -18.083 -14.786 1.00 95.94 23  A 1 
ATOM   171  O  O   . ILE A 1 23  ? 11.110  -16.974 -15.300 1.00 95.80 23  A 1 
ATOM   172  C  CB  . ILE A 1 23  ? 13.578  -19.180 -14.828 1.00 95.79 23  A 1 
ATOM   173  C  CG1 . ILE A 1 23  ? 14.968  -19.164 -14.141 1.00 93.67 23  A 1 
ATOM   174  C  CG2 . ILE A 1 23  ? 13.701  -18.640 -16.266 1.00 93.70 23  A 1 
ATOM   175  C  CD1 . ILE A 1 23  ? 15.973  -20.150 -14.755 1.00 85.59 23  A 1 
ATOM   176  N  N   . TYR A 1 24  ? 10.354  -19.052 -14.848 1.00 95.81 24  A 1 
ATOM   177  C  CA  . TYR A 1 24  ? 9.055   -18.876 -15.491 1.00 95.30 24  A 1 
ATOM   178  C  C   . TYR A 1 24  ? 8.260   -17.726 -14.859 1.00 95.25 24  A 1 
ATOM   179  O  O   . TYR A 1 24  ? 7.844   -16.815 -15.571 1.00 95.29 24  A 1 
ATOM   180  C  CB  . TYR A 1 24  ? 8.280   -20.197 -15.443 1.00 94.57 24  A 1 
ATOM   181  C  CG  . TYR A 1 24  ? 6.865   -20.067 -15.955 1.00 93.25 24  A 1 
ATOM   182  C  CD1 . TYR A 1 24  ? 5.789   -19.891 -15.061 1.00 89.58 24  A 1 
ATOM   183  C  CD2 . TYR A 1 24  ? 6.612   -20.091 -17.343 1.00 89.50 24  A 1 
ATOM   184  C  CE1 . TYR A 1 24  ? 4.482   -19.747 -15.546 1.00 88.03 24  A 1 
ATOM   185  C  CE2 . TYR A 1 24  ? 5.305   -19.952 -17.836 1.00 87.54 24  A 1 
ATOM   186  C  CZ  . TYR A 1 24  ? 4.247   -19.780 -16.934 1.00 87.47 24  A 1 
ATOM   187  O  OH  . TYR A 1 24  ? 2.967   -19.632 -17.416 1.00 85.13 24  A 1 
ATOM   188  N  N   . LEU A 1 25  ? 8.132   -17.713 -13.523 1.00 95.09 25  A 1 
ATOM   189  C  CA  . LEU A 1 25  ? 7.435   -16.637 -12.806 1.00 94.87 25  A 1 
ATOM   190  C  C   . LEU A 1 25  ? 8.094   -15.274 -13.043 1.00 95.26 25  A 1 
ATOM   191  O  O   . LEU A 1 25  ? 7.393   -14.290 -13.278 1.00 94.96 25  A 1 
ATOM   192  C  CB  . LEU A 1 25  ? 7.419   -16.959 -11.303 1.00 93.99 25  A 1 
ATOM   193  C  CG  . LEU A 1 25  ? 6.491   -18.125 -10.903 1.00 91.70 25  A 1 
ATOM   194  C  CD1 . LEU A 1 25  ? 6.722   -18.466 -9.431  1.00 89.85 25  A 1 
ATOM   195  C  CD2 . LEU A 1 25  ? 5.005   -17.785 -11.101 1.00 89.59 25  A 1 
ATOM   196  N  N   . LYS A 1 26  ? 9.419   -15.214 -13.054 1.00 95.95 26  A 1 
ATOM   197  C  CA  . LYS A 1 26  ? 10.186  -13.996 -13.332 1.00 96.33 26  A 1 
ATOM   198  C  C   . LYS A 1 26  ? 9.907   -13.452 -14.733 1.00 96.50 26  A 1 
ATOM   199  O  O   . LYS A 1 26  ? 9.681   -12.254 -14.900 1.00 96.07 26  A 1 
ATOM   200  C  CB  . LYS A 1 26  ? 11.681  -14.301 -13.152 1.00 95.98 26  A 1 
ATOM   201  C  CG  . LYS A 1 26  ? 12.575  -13.057 -13.219 1.00 94.55 26  A 1 
ATOM   202  C  CD  . LYS A 1 26  ? 12.439  -12.205 -11.956 1.00 92.77 26  A 1 
ATOM   203  C  CE  . LYS A 1 26  ? 13.475  -11.097 -11.973 1.00 91.89 26  A 1 
ATOM   204  N  NZ  . LYS A 1 26  ? 13.748  -10.612 -10.602 1.00 89.93 26  A 1 
ATOM   205  N  N   . ILE A 1 27  ? 9.938   -14.330 -15.754 1.00 96.82 27  A 1 
ATOM   206  C  CA  . ILE A 1 27  ? 9.677   -13.953 -17.142 1.00 96.95 27  A 1 
ATOM   207  C  C   . ILE A 1 27  ? 8.235   -13.457 -17.293 1.00 97.09 27  A 1 
ATOM   208  O  O   . ILE A 1 27  ? 8.030   -12.378 -17.845 1.00 96.95 27  A 1 
ATOM   209  C  CB  . ILE A 1 27  ? 10.006  -15.124 -18.102 1.00 96.63 27  A 1 
ATOM   210  C  CG1 . ILE A 1 27  ? 11.532  -15.357 -18.140 1.00 94.22 27  A 1 
ATOM   211  C  CG2 . ILE A 1 27  ? 9.467   -14.851 -19.513 1.00 93.97 27  A 1 
ATOM   212  C  CD1 . ILE A 1 27  ? 11.944  -16.649 -18.859 1.00 84.38 27  A 1 
ATOM   213  N  N   . ILE A 1 28  ? 7.250   -14.201 -16.787 1.00 96.38 28  A 1 
ATOM   214  C  CA  . ILE A 1 28  ? 5.840   -13.809 -16.839 1.00 95.86 28  A 1 
ATOM   215  C  C   . ILE A 1 28  ? 5.628   -12.474 -16.124 1.00 96.28 28  A 1 
ATOM   216  O  O   . ILE A 1 28  ? 5.064   -11.566 -16.725 1.00 96.11 28  A 1 
ATOM   217  C  CB  . ILE A 1 28  ? 4.932   -14.928 -16.286 1.00 94.64 28  A 1 
ATOM   218  C  CG1 . ILE A 1 28  ? 4.951   -16.198 -17.174 1.00 89.56 28  A 1 
ATOM   219  C  CG2 . ILE A 1 28  ? 3.485   -14.443 -16.101 1.00 89.38 28  A 1 
ATOM   220  C  CD1 . ILE A 1 28  ? 4.425   -16.022 -18.612 1.00 77.81 28  A 1 
ATOM   221  N  N   . GLY A 1 29  ? 6.140   -12.310 -14.905 1.00 95.48 29  A 1 
ATOM   222  C  CA  . GLY A 1 29  ? 6.027   -11.062 -14.141 1.00 95.49 29  A 1 
ATOM   223  C  C   . GLY A 1 29  ? 6.562   -9.843  -14.904 1.00 96.39 29  A 1 
ATOM   224  O  O   . GLY A 1 29  ? 5.922   -8.795  -14.926 1.00 96.04 29  A 1 
ATOM   225  N  N   . ARG A 1 30  ? 7.678   -10.003 -15.616 1.00 96.80 30  A 1 
ATOM   226  C  CA  . ARG A 1 30  ? 8.230   -8.934  -16.462 1.00 97.24 30  A 1 
ATOM   227  C  C   . ARG A 1 30  ? 7.399   -8.669  -17.718 1.00 97.50 30  A 1 
ATOM   228  O  O   . ARG A 1 30  ? 7.283   -7.511  -18.115 1.00 97.15 30  A 1 
ATOM   229  C  CB  . ARG A 1 30  ? 9.674   -9.252  -16.861 1.00 97.08 30  A 1 
ATOM   230  C  CG  . ARG A 1 30  ? 10.641  -9.094  -15.677 1.00 93.82 30  A 1 
ATOM   231  C  CD  . ARG A 1 30  ? 12.091  -9.325  -16.128 1.00 92.39 30  A 1 
ATOM   232  N  NE  . ARG A 1 30  ? 12.527  -8.331  -17.126 1.00 89.59 30  A 1 
ATOM   233  C  CZ  . ARG A 1 30  ? 12.908  -7.077  -16.902 1.00 89.73 30  A 1 
ATOM   234  N  NH1 . ARG A 1 30  ? 12.999  -6.592  -15.696 1.00 77.52 30  A 1 
ATOM   235  N  NH2 . ARG A 1 30  ? 13.209  -6.277  -17.886 1.00 81.83 30  A 1 
ATOM   236  N  N   . LEU A 1 31  ? 6.860   -9.701  -18.351 1.00 97.44 31  A 1 
ATOM   237  C  CA  . LEU A 1 31  ? 6.078   -9.568  -19.587 1.00 97.53 31  A 1 
ATOM   238  C  C   . LEU A 1 31  ? 4.723   -8.891  -19.359 1.00 97.67 31  A 1 
ATOM   239  O  O   . LEU A 1 31  ? 4.263   -8.159  -20.230 1.00 97.33 31  A 1 
ATOM   240  C  CB  . LEU A 1 31  ? 5.874   -10.956 -20.225 1.00 97.58 31  A 1 
ATOM   241  C  CG  . LEU A 1 31  ? 7.118   -11.543 -20.914 1.00 93.12 31  A 1 
ATOM   242  C  CD1 . LEU A 1 31  ? 6.826   -12.989 -21.332 1.00 88.65 31  A 1 
ATOM   243  C  CD2 . LEU A 1 31  ? 7.521   -10.756 -22.163 1.00 89.89 31  A 1 
ATOM   244  N  N   . VAL A 1 32  ? 4.089   -9.127  -18.208 1.00 96.97 32  A 1 
ATOM   245  C  CA  . VAL A 1 32  ? 2.759   -8.595  -17.903 1.00 96.63 32  A 1 
ATOM   246  C  C   . VAL A 1 32  ? 2.792   -7.223  -17.233 1.00 97.21 32  A 1 
ATOM   247  O  O   . VAL A 1 32  ? 1.733   -6.618  -17.088 1.00 96.87 32  A 1 
ATOM   248  C  CB  . VAL A 1 32  ? 1.917   -9.583  -17.068 1.00 95.43 32  A 1 
ATOM   249  C  CG1 . VAL A 1 32  ? 1.785   -10.936 -17.773 1.00 91.44 32  A 1 
ATOM   250  C  CG2 . VAL A 1 32  ? 2.459   -9.774  -15.640 1.00 92.19 32  A 1 
ATOM   251  N  N   . HIS A 1 33  ? 3.969   -6.713  -16.857 1.00 97.53 33  A 1 
ATOM   252  C  CA  . HIS A 1 33  ? 4.096   -5.422  -16.187 1.00 97.96 33  A 1 
ATOM   253  C  C   . HIS A 1 33  ? 3.438   -4.296  -16.984 1.00 98.03 33  A 1 
ATOM   254  O  O   . HIS A 1 33  ? 3.791   -4.038  -18.145 1.00 97.73 33  A 1 
ATOM   255  C  CB  . HIS A 1 33  ? 5.564   -5.101  -15.913 1.00 97.89 33  A 1 
ATOM   256  C  CG  . HIS A 1 33  ? 5.740   -3.710  -15.341 1.00 98.09 33  A 1 
ATOM   257  N  ND1 . HIS A 1 33  ? 5.356   -3.286  -14.079 1.00 95.21 33  A 1 
ATOM   258  C  CD2 . HIS A 1 33  ? 6.252   -2.618  -15.993 1.00 95.81 33  A 1 
ATOM   259  C  CE1 . HIS A 1 33  ? 5.646   -1.977  -13.984 1.00 96.26 33  A 1 
ATOM   260  N  NE2 . HIS A 1 33  ? 6.189   -1.537  -15.120 1.00 96.68 33  A 1 
ATOM   261  N  N   . TYR A 1 34  ? 2.512   -3.595  -16.347 1.00 98.03 34  A 1 
ATOM   262  C  CA  . TYR A 1 34  ? 1.915   -2.387  -16.884 1.00 98.22 34  A 1 
ATOM   263  C  C   . TYR A 1 34  ? 2.752   -1.169  -16.480 1.00 98.37 34  A 1 
ATOM   264  O  O   . TYR A 1 34  ? 2.811   -0.793  -15.309 1.00 98.13 34  A 1 
ATOM   265  C  CB  . TYR A 1 34  ? 0.457   -2.271  -16.422 1.00 98.07 34  A 1 
ATOM   266  C  CG  . TYR A 1 34  ? -0.178  -0.974  -16.856 1.00 98.03 34  A 1 
ATOM   267  C  CD1 . TYR A 1 34  ? -0.475  0.034   -15.912 1.00 97.23 34  A 1 
ATOM   268  C  CD2 . TYR A 1 34  ? -0.392  -0.713  -18.229 1.00 97.28 34  A 1 
ATOM   269  C  CE1 . TYR A 1 34  ? -0.991  1.267   -16.325 1.00 96.50 34  A 1 
ATOM   270  C  CE2 . TYR A 1 34  ? -0.906  0.520   -18.653 1.00 96.57 34  A 1 
ATOM   271  C  CZ  . TYR A 1 34  ? -1.197  1.507   -17.695 1.00 96.59 34  A 1 
ATOM   272  O  OH  . TYR A 1 34  ? -1.690  2.724   -18.110 1.00 95.29 34  A 1 
ATOM   273  N  N   . ASN A 1 35  ? 3.365   -0.521  -17.472 1.00 98.37 35  A 1 
ATOM   274  C  CA  . ASN A 1 35  ? 4.021   0.763   -17.256 1.00 98.27 35  A 1 
ATOM   275  C  C   . ASN A 1 35  ? 2.971   1.877   -17.164 1.00 98.26 35  A 1 
ATOM   276  O  O   . ASN A 1 35  ? 2.395   2.275   -18.178 1.00 97.75 35  A 1 
ATOM   277  C  CB  . ASN A 1 35  ? 5.048   1.002   -18.370 1.00 97.80 35  A 1 
ATOM   278  C  CG  . ASN A 1 35  ? 5.819   2.299   -18.165 1.00 95.91 35  A 1 
ATOM   279  O  OD1 . ASN A 1 35  ? 5.612   3.059   -17.240 1.00 90.66 35  A 1 
ATOM   280  N  ND2 . ASN A 1 35  ? 6.751   2.585   -19.045 1.00 87.75 35  A 1 
ATOM   281  N  N   . ALA A 1 36  ? 2.736   2.376   -15.953 1.00 98.27 36  A 1 
ATOM   282  C  CA  . ALA A 1 36  ? 1.774   3.431   -15.678 1.00 98.27 36  A 1 
ATOM   283  C  C   . ALA A 1 36  ? 2.289   4.842   -16.014 1.00 98.41 36  A 1 
ATOM   284  O  O   . ALA A 1 36  ? 1.514   5.795   -15.952 1.00 97.79 36  A 1 
ATOM   285  C  CB  . ALA A 1 36  ? 1.353   3.317   -14.208 1.00 97.48 36  A 1 
ATOM   286  N  N   . ASN A 1 37  ? 3.564   5.015   -16.357 1.00 98.48 37  A 1 
ATOM   287  C  CA  . ASN A 1 37  ? 4.152   6.340   -16.544 1.00 98.37 37  A 1 
ATOM   288  C  C   . ASN A 1 37  ? 3.613   7.016   -17.800 1.00 98.30 37  A 1 
ATOM   289  O  O   . ASN A 1 37  ? 3.849   6.568   -18.934 1.00 97.39 37  A 1 
ATOM   290  C  CB  . ASN A 1 37  ? 5.686   6.250   -16.570 1.00 97.97 37  A 1 
ATOM   291  C  CG  . ASN A 1 37  ? 6.279   5.787   -15.256 1.00 97.47 37  A 1 
ATOM   292  O  OD1 . ASN A 1 37  ? 5.700   5.880   -14.194 1.00 93.65 37  A 1 
ATOM   293  N  ND2 . ASN A 1 37  ? 7.488   5.274   -15.279 1.00 93.12 37  A 1 
ATOM   294  N  N   . THR A 1 38  ? 2.942   8.162   -17.611 1.00 98.14 38  A 1 
ATOM   295  C  CA  . THR A 1 38  ? 2.649   9.096   -18.693 1.00 97.85 38  A 1 
ATOM   296  C  C   . THR A 1 38  ? 3.852   10.021  -18.937 1.00 97.87 38  A 1 
ATOM   297  O  O   . THR A 1 38  ? 4.681   10.201  -18.038 1.00 97.24 38  A 1 
ATOM   298  C  CB  . THR A 1 38  ? 1.371   9.905   -18.424 1.00 97.15 38  A 1 
ATOM   299  O  OG1 . THR A 1 38  ? 1.454   10.610  -17.217 1.00 94.13 38  A 1 
ATOM   300  C  CG2 . THR A 1 38  ? 0.153   8.990   -18.354 1.00 94.23 38  A 1 
ATOM   301  N  N   . PRO A 1 39  ? 3.985   10.631  -20.135 1.00 97.77 39  A 1 
ATOM   302  C  CA  . PRO A 1 39  ? 5.021   11.627  -20.368 1.00 97.36 39  A 1 
ATOM   303  C  C   . PRO A 1 39  ? 4.927   12.774  -19.358 1.00 97.45 39  A 1 
ATOM   304  O  O   . PRO A 1 39  ? 3.842   13.274  -19.082 1.00 95.68 39  A 1 
ATOM   305  C  CB  . PRO A 1 39  ? 4.807   12.120  -21.796 1.00 96.22 39  A 1 
ATOM   306  C  CG  . PRO A 1 39  ? 4.051   10.974  -22.467 1.00 93.70 39  A 1 
ATOM   307  C  CD  . PRO A 1 39  ? 3.194   10.416  -21.330 1.00 96.74 39  A 1 
ATOM   308  N  N   . VAL A 1 40  ? 6.086   13.222  -18.856 1.00 97.45 40  A 1 
ATOM   309  C  CA  . VAL A 1 40  ? 6.174   14.392  -17.976 1.00 97.03 40  A 1 
ATOM   310  C  C   . VAL A 1 40  ? 5.557   15.609  -18.661 1.00 97.35 40  A 1 
ATOM   311  O  O   . VAL A 1 40  ? 5.868   15.920  -19.817 1.00 94.97 40  A 1 
ATOM   312  C  CB  . VAL A 1 40  ? 7.639   14.657  -17.579 1.00 94.04 40  A 1 
ATOM   313  C  CG1 . VAL A 1 40  ? 7.816   15.972  -16.846 1.00 84.14 40  A 1 
ATOM   314  C  CG2 . VAL A 1 40  ? 8.153   13.539  -16.669 1.00 86.03 40  A 1 
ATOM   315  N  N   . SER A 1 41  ? 4.674   16.316  -17.945 1.00 97.20 41  A 1 
ATOM   316  C  CA  . SER A 1 41  ? 3.954   17.469  -18.455 1.00 96.72 41  A 1 
ATOM   317  C  C   . SER A 1 41  ? 4.757   18.754  -18.257 1.00 97.03 41  A 1 
ATOM   318  O  O   . SER A 1 41  ? 5.457   18.932  -17.261 1.00 95.57 41  A 1 
ATOM   319  C  CB  . SER A 1 41  ? 2.585   17.585  -17.787 1.00 94.33 41  A 1 
ATOM   320  O  OG  . SER A 1 41  ? 1.842   16.419  -18.108 1.00 82.46 41  A 1 
ATOM   321  N  N   . LYS A 1 42  ? 4.588   19.698  -19.193 1.00 97.12 42  A 1 
ATOM   322  C  CA  . LYS A 1 42  ? 4.952   21.087  -18.932 1.00 96.92 42  A 1 
ATOM   323  C  C   . LYS A 1 42  ? 3.879   21.729  -18.051 1.00 97.16 42  A 1 
ATOM   324  O  O   . LYS A 1 42  ? 2.731   21.297  -18.121 1.00 96.09 42  A 1 
ATOM   325  C  CB  . LYS A 1 42  ? 5.123   21.864  -20.249 1.00 95.51 42  A 1 
ATOM   326  C  CG  . LYS A 1 42  ? 6.323   21.340  -21.043 1.00 85.87 42  A 1 
ATOM   327  C  CD  . LYS A 1 42  ? 6.515   22.172  -22.306 1.00 79.01 42  A 1 
ATOM   328  C  CE  . LYS A 1 42  ? 7.713   21.647  -23.100 1.00 67.94 42  A 1 
ATOM   329  N  NZ  . LYS A 1 42  ? 7.932   22.435  -24.333 1.00 58.37 42  A 1 
ATOM   330  N  N   . PRO A 1 43  ? 4.213   22.761  -17.254 1.00 96.98 43  A 1 
ATOM   331  C  CA  . PRO A 1 43  ? 3.214   23.505  -16.492 1.00 96.77 43  A 1 
ATOM   332  C  C   . PRO A 1 43  ? 2.100   24.034  -17.402 1.00 97.16 43  A 1 
ATOM   333  O  O   . PRO A 1 43  ? 2.376   24.673  -18.419 1.00 96.09 43  A 1 
ATOM   334  C  CB  . PRO A 1 43  ? 3.976   24.641  -15.804 1.00 94.92 43  A 1 
ATOM   335  C  CG  . PRO A 1 43  ? 5.407   24.115  -15.722 1.00 91.68 43  A 1 
ATOM   336  C  CD  . PRO A 1 43  ? 5.545   23.273  -16.988 1.00 95.22 43  A 1 
ATOM   337  N  N   . ASP A 1 44  ? 0.843   23.757  -17.033 1.00 97.33 44  A 1 
ATOM   338  C  CA  . ASP A 1 44  ? -0.337  24.314  -17.681 1.00 97.35 44  A 1 
ATOM   339  C  C   . ASP A 1 44  ? -0.688  25.655  -17.013 1.00 97.66 44  A 1 
ATOM   340  O  O   . ASP A 1 44  ? -1.016  25.679  -15.827 1.00 97.20 44  A 1 
ATOM   341  C  CB  . ASP A 1 44  ? -1.500  23.309  -17.607 1.00 96.54 44  A 1 
ATOM   342  C  CG  . ASP A 1 44  ? -2.782  23.785  -18.320 1.00 95.48 44  A 1 
ATOM   343  O  OD1 . ASP A 1 44  ? -2.858  24.981  -18.714 1.00 93.46 44  A 1 
ATOM   344  O  OD2 . ASP A 1 44  ? -3.690  22.955  -18.487 1.00 92.07 44  A 1 
ATOM   345  N  N   . PRO A 1 45  ? -0.633  26.797  -17.733 1.00 97.32 45  A 1 
ATOM   346  C  CA  . PRO A 1 45  ? -0.928  28.106  -17.154 1.00 97.02 45  A 1 
ATOM   347  C  C   . PRO A 1 45  ? -2.379  28.269  -16.696 1.00 97.00 45  A 1 
ATOM   348  O  O   . PRO A 1 45  ? -2.673  29.202  -15.956 1.00 95.24 45  A 1 
ATOM   349  C  CB  . PRO A 1 45  ? -0.565  29.106  -18.252 1.00 96.15 45  A 1 
ATOM   350  C  CG  . PRO A 1 45  ? -0.769  28.313  -19.537 1.00 94.20 45  A 1 
ATOM   351  C  CD  . PRO A 1 45  ? -0.326  26.908  -19.145 1.00 96.73 45  A 1 
ATOM   352  N  N   . ASN A 1 46  ? -3.295  27.380  -17.108 1.00 97.32 46  A 1 
ATOM   353  C  CA  . ASN A 1 46  ? -4.708  27.430  -16.730 1.00 97.26 46  A 1 
ATOM   354  C  C   . ASN A 1 46  ? -5.009  26.655  -15.440 1.00 97.56 46  A 1 
ATOM   355  O  O   . ASN A 1 46  ? -6.119  26.757  -14.923 1.00 96.32 46  A 1 
ATOM   356  C  CB  . ASN A 1 46  ? -5.567  26.897  -17.881 1.00 96.35 46  A 1 
ATOM   357  C  CG  . ASN A 1 46  ? -5.280  27.596  -19.187 1.00 93.41 46  A 1 
ATOM   358  O  OD1 . ASN A 1 46  ? -5.473  28.788  -19.366 1.00 85.26 46  A 1 
ATOM   359  N  ND2 . ASN A 1 46  ? -4.754  26.870  -20.158 1.00 84.17 46  A 1 
ATOM   360  N  N   . VAL A 1 47  ? -4.065  25.887  -14.920 1.00 98.08 47  A 1 
ATOM   361  C  CA  . VAL A 1 47  ? -4.239  25.198  -13.638 1.00 98.17 47  A 1 
ATOM   362  C  C   . VAL A 1 47  ? -4.123  26.220  -12.516 1.00 98.07 47  A 1 
ATOM   363  O  O   . VAL A 1 47  ? -3.088  26.864  -12.340 1.00 97.33 47  A 1 
ATOM   364  C  CB  . VAL A 1 47  ? -3.250  24.035  -13.460 1.00 97.74 47  A 1 
ATOM   365  C  CG1 . VAL A 1 47  ? -3.338  23.406  -12.067 1.00 96.18 47  A 1 
ATOM   366  C  CG2 . VAL A 1 47  ? -3.559  22.927  -14.481 1.00 96.53 47  A 1 
ATOM   367  N  N   . ASN A 1 48  ? -5.204  26.345  -11.740 1.00 98.28 48  A 1 
ATOM   368  C  CA  . ASN A 1 48  ? -5.257  27.196  -10.564 1.00 98.07 48  A 1 
ATOM   369  C  C   . ASN A 1 48  ? -6.302  26.649  -9.586  1.00 98.19 48  A 1 
ATOM   370  O  O   . ASN A 1 48  ? -7.489  26.934  -9.720  1.00 97.15 48  A 1 
ATOM   371  C  CB  . ASN A 1 48  ? -5.573  28.637  -10.988 1.00 96.83 48  A 1 
ATOM   372  C  CG  . ASN A 1 48  ? -5.514  29.580  -9.807  1.00 93.92 48  A 1 
ATOM   373  O  OD1 . ASN A 1 48  ? -4.688  29.460  -8.921  1.00 87.58 48  A 1 
ATOM   374  N  ND2 . ASN A 1 48  ? -6.360  30.576  -9.778  1.00 84.98 48  A 1 
ATOM   375  N  N   . ILE A 1 49  ? -5.843  25.870  -8.630  1.00 98.27 49  A 1 
ATOM   376  C  CA  . ILE A 1 49  ? -6.674  25.277  -7.583  1.00 97.97 49  A 1 
ATOM   377  C  C   . ILE A 1 49  ? -6.068  25.577  -6.213  1.00 98.39 49  A 1 
ATOM   378  O  O   . ILE A 1 49  ? -4.849  25.681  -6.056  1.00 97.90 49  A 1 
ATOM   379  C  CB  . ILE A 1 49  ? -6.878  23.760  -7.798  1.00 95.81 49  A 1 
ATOM   380  C  CG1 . ILE A 1 49  ? -5.547  22.996  -7.780  1.00 83.05 49  A 1 
ATOM   381  C  CG2 . ILE A 1 49  ? -7.648  23.506  -9.114  1.00 76.45 49  A 1 
ATOM   382  C  CD1 . ILE A 1 49  ? -5.749  21.491  -7.707  1.00 75.17 49  A 1 
ATOM   383  N  N   . ASP A 1 50  ? -6.938  25.710  -5.220  1.00 98.30 50  A 1 
ATOM   384  C  CA  . ASP A 1 50  ? -6.591  25.993  -3.827  1.00 98.28 50  A 1 
ATOM   385  C  C   . ASP A 1 50  ? -6.776  24.773  -2.905  1.00 98.57 50  A 1 
ATOM   386  O  O   . ASP A 1 50  ? -6.392  24.804  -1.739  1.00 97.91 50  A 1 
ATOM   387  C  CB  . ASP A 1 50  ? -7.416  27.197  -3.337  1.00 96.47 50  A 1 
ATOM   388  C  CG  . ASP A 1 50  ? -8.936  26.993  -3.398  1.00 92.89 50  A 1 
ATOM   389  O  OD1 . ASP A 1 50  ? -9.397  25.945  -3.914  1.00 87.97 50  A 1 
ATOM   390  O  OD2 . ASP A 1 50  ? -9.643  27.923  -2.955  1.00 87.63 50  A 1 
ATOM   391  N  N   . HIS A 1 51  ? -7.340  23.687  -3.434  1.00 98.55 51  A 1 
ATOM   392  C  CA  . HIS A 1 51  ? -7.493  22.429  -2.714  1.00 98.50 51  A 1 
ATOM   393  C  C   . HIS A 1 51  ? -7.316  21.241  -3.652  1.00 98.70 51  A 1 
ATOM   394  O  O   . HIS A 1 51  ? -7.590  21.324  -4.847  1.00 98.33 51  A 1 
ATOM   395  C  CB  . HIS A 1 51  ? -8.855  22.386  -1.994  1.00 97.35 51  A 1 
ATOM   396  C  CG  . HIS A 1 51  ? -10.029 22.454  -2.926  1.00 93.47 51  A 1 
ATOM   397  N  ND1 . HIS A 1 51  ? -10.551 23.595  -3.500  1.00 80.75 51  A 1 
ATOM   398  C  CD2 . HIS A 1 51  ? -10.794 21.407  -3.403  1.00 81.86 51  A 1 
ATOM   399  C  CE1 . HIS A 1 51  ? -11.574 23.248  -4.294  1.00 78.48 51  A 1 
ATOM   400  N  NE2 . HIS A 1 51  ? -11.758 21.930  -4.258  1.00 82.23 51  A 1 
ATOM   401  N  N   . VAL A 1 52  ? -6.877  20.123  -3.100  1.00 98.92 52  A 1 
ATOM   402  C  CA  . VAL A 1 52  ? -6.726  18.852  -3.809  1.00 98.96 52  A 1 
ATOM   403  C  C   . VAL A 1 52  ? -7.405  17.764  -2.996  1.00 98.91 52  A 1 
ATOM   404  O  O   . VAL A 1 52  ? -7.170  17.636  -1.793  1.00 98.89 52  A 1 
ATOM   405  C  CB  . VAL A 1 52  ? -5.241  18.507  -4.062  1.00 98.88 52  A 1 
ATOM   406  C  CG1 . VAL A 1 52  ? -5.091  17.215  -4.867  1.00 98.62 52  A 1 
ATOM   407  C  CG2 . VAL A 1 52  ? -4.521  19.616  -4.846  1.00 98.66 52  A 1 
ATOM   408  N  N   . SER A 1 53  ? -8.240  16.961  -3.660  1.00 98.93 53  A 1 
ATOM   409  C  CA  . SER A 1 53  ? -8.861  15.783  -3.066  1.00 98.91 53  A 1 
ATOM   410  C  C   . SER A 1 53  ? -8.047  14.526  -3.381  1.00 98.94 53  A 1 
ATOM   411  O  O   . SER A 1 53  ? -7.731  14.224  -4.530  1.00 98.91 53  A 1 
ATOM   412  C  CB  . SER A 1 53  ? -10.320 15.666  -3.511  1.00 98.71 53  A 1 
ATOM   413  O  OG  . SER A 1 53  ? -10.422 15.552  -4.914  1.00 79.11 53  A 1 
ATOM   414  N  N   . PHE A 1 54  ? -7.705  13.782  -2.333  1.00 98.96 54  A 1 
ATOM   415  C  CA  . PHE A 1 54  ? -6.905  12.573  -2.399  1.00 98.95 54  A 1 
ATOM   416  C  C   . PHE A 1 54  ? -7.722  11.359  -1.965  1.00 98.94 54  A 1 
ATOM   417  O  O   . PHE A 1 54  ? -8.525  11.437  -1.041  1.00 98.95 54  A 1 
ATOM   418  C  CB  . PHE A 1 54  ? -5.672  12.701  -1.501  1.00 98.98 54  A 1 
ATOM   419  C  CG  . PHE A 1 54  ? -4.762  13.872  -1.824  1.00 98.98 54  A 1 
ATOM   420  C  CD1 . PHE A 1 54  ? -3.691  13.703  -2.717  1.00 98.94 54  A 1 
ATOM   421  C  CD2 . PHE A 1 54  ? -4.984  15.121  -1.222  1.00 98.93 54  A 1 
ATOM   422  C  CE1 . PHE A 1 54  ? -2.832  14.778  -2.993  1.00 98.87 54  A 1 
ATOM   423  C  CE2 . PHE A 1 54  ? -4.132  16.196  -1.504  1.00 98.86 54  A 1 
ATOM   424  C  CZ  . PHE A 1 54  ? -3.055  16.031  -2.390  1.00 98.89 54  A 1 
ATOM   425  N  N   . LEU A 1 55  ? -7.435  10.213  -2.580  1.00 98.94 55  A 1 
ATOM   426  C  CA  . LEU A 1 55  ? -7.789  8.886   -2.069  1.00 98.90 55  A 1 
ATOM   427  C  C   . LEU A 1 55  ? -6.527  8.029   -2.049  1.00 98.90 55  A 1 
ATOM   428  O  O   . LEU A 1 55  ? -5.799  7.981   -3.042  1.00 98.96 55  A 1 
ATOM   429  C  CB  . LEU A 1 55  ? -8.881  8.271   -2.958  1.00 98.96 55  A 1 
ATOM   430  C  CG  . LEU A 1 55  ? -9.267  6.816   -2.597  1.00 98.89 55  A 1 
ATOM   431  C  CD1 . LEU A 1 55  ? -9.973  6.728   -1.242  1.00 98.74 55  A 1 
ATOM   432  C  CD2 . LEU A 1 55  ? -10.208 6.245   -3.658  1.00 98.69 55  A 1 
ATOM   433  N  N   . THR A 1 56  ? -6.316  7.294   -0.963  1.00 98.97 56  A 1 
ATOM   434  C  CA  . THR A 1 56  ? -5.414  6.146   -0.963  1.00 98.91 56  A 1 
ATOM   435  C  C   . THR A 1 56  ? -6.194  4.867   -0.696  1.00 98.99 56  A 1 
ATOM   436  O  O   . THR A 1 56  ? -7.102  4.852   0.128   1.00 98.84 56  A 1 
ATOM   437  C  CB  . THR A 1 56  ? -4.229  6.326   -0.008  1.00 98.75 56  A 1 
ATOM   438  O  OG1 . THR A 1 56  ? -3.318  5.266   -0.178  1.00 96.91 56  A 1 
ATOM   439  C  CG2 . THR A 1 56  ? -4.608  6.390   1.469   1.00 96.55 56  A 1 
ATOM   440  N  N   . ILE A 1 57  ? -5.862  3.791   -1.422  1.00 98.92 57  A 1 
ATOM   441  C  CA  . ILE A 1 57  ? -6.471  2.474   -1.249  1.00 98.95 57  A 1 
ATOM   442  C  C   . ILE A 1 57  ? -5.442  1.381   -1.542  1.00 98.93 57  A 1 
ATOM   443  O  O   . ILE A 1 57  ? -4.868  1.328   -2.626  1.00 98.81 57  A 1 
ATOM   444  C  CB  . ILE A 1 57  ? -7.756  2.345   -2.102  1.00 98.75 57  A 1 
ATOM   445  C  CG1 . ILE A 1 57  ? -8.431  0.954   -2.002  1.00 97.53 57  A 1 
ATOM   446  C  CG2 . ILE A 1 57  ? -7.532  2.692   -3.592  1.00 97.86 57  A 1 
ATOM   447  C  CD1 . ILE A 1 57  ? -8.846  0.533   -0.603  1.00 96.22 57  A 1 
ATOM   448  N  N   . ASP A 1 58  ? -5.266  0.481   -0.582  1.00 98.87 58  A 1 
ATOM   449  C  CA  . ASP A 1 58  ? -4.572  -0.786  -0.796  1.00 98.76 58  A 1 
ATOM   450  C  C   . ASP A 1 58  ? -5.573  -1.809  -1.362  1.00 98.65 58  A 1 
ATOM   451  O  O   . ASP A 1 58  ? -6.526  -2.216  -0.696  1.00 98.10 58  A 1 
ATOM   452  C  CB  . ASP A 1 58  ? -3.909  -1.260  0.501   1.00 98.53 58  A 1 
ATOM   453  C  CG  . ASP A 1 58  ? -2.945  -2.414  0.236   1.00 97.99 58  A 1 
ATOM   454  O  OD1 . ASP A 1 58  ? -3.290  -3.302  -0.576  1.00 95.93 58  A 1 
ATOM   455  O  OD2 . ASP A 1 58  ? -1.829  -2.386  0.803   1.00 94.86 58  A 1 
ATOM   456  N  N   . MET A 1 59  ? -5.374  -2.213  -2.617  1.00 98.58 59  A 1 
ATOM   457  C  CA  . MET A 1 59  ? -6.288  -3.100  -3.320  1.00 98.30 59  A 1 
ATOM   458  C  C   . MET A 1 59  ? -6.101  -4.579  -2.973  1.00 97.78 59  A 1 
ATOM   459  O  O   . MET A 1 59  ? -6.922  -5.397  -3.397  1.00 96.53 59  A 1 
ATOM   460  C  CB  . MET A 1 59  ? -6.160  -2.877  -4.834  1.00 98.35 59  A 1 
ATOM   461  C  CG  . MET A 1 59  ? -6.831  -1.572  -5.282  1.00 97.40 59  A 1 
ATOM   462  S  SD  . MET A 1 59  ? -8.639  -1.495  -5.023  1.00 97.22 59  A 1 
ATOM   463  C  CE  . MET A 1 59  ? -9.197  -2.915  -5.975  1.00 93.09 59  A 1 
ATOM   464  N  N   . GLN A 1 60  ? -5.057  -4.948  -2.267  1.00 97.21 60  A 1 
ATOM   465  C  CA  . GLN A 1 60  ? -4.702  -6.330  -1.960  1.00 96.58 60  A 1 
ATOM   466  C  C   . GLN A 1 60  ? -4.865  -7.263  -3.180  1.00 96.37 60  A 1 
ATOM   467  O  O   . GLN A 1 60  ? -5.480  -8.336  -3.113  1.00 94.70 60  A 1 
ATOM   468  C  CB  . GLN A 1 60  ? -5.425  -6.793  -0.686  1.00 95.07 60  A 1 
ATOM   469  C  CG  . GLN A 1 60  ? -4.752  -8.052  -0.099  1.00 90.83 60  A 1 
ATOM   470  C  CD  . GLN A 1 60  ? -5.469  -8.597  1.143   1.00 85.56 60  A 1 
ATOM   471  O  OE1 . GLN A 1 60  ? -6.095  -7.897  1.910   1.00 78.58 60  A 1 
ATOM   472  N  NE2 . GLN A 1 60  ? -5.406  -9.879  1.371   1.00 75.06 60  A 1 
ATOM   473  N  N   . MET A 1 61  ? -4.342  -6.867  -4.336  1.00 96.53 61  A 1 
ATOM   474  C  CA  . MET A 1 61  ? -4.361  -7.672  -5.557  1.00 95.65 61  A 1 
ATOM   475  C  C   . MET A 1 61  ? -3.161  -8.623  -5.597  1.00 93.92 61  A 1 
ATOM   476  O  O   . MET A 1 61  ? -2.351  -8.596  -6.529  1.00 89.95 61  A 1 
ATOM   477  C  CB  . MET A 1 61  ? -4.457  -6.791  -6.810  1.00 95.52 61  A 1 
ATOM   478  C  CG  . MET A 1 61  ? -5.763  -6.016  -6.881  1.00 94.08 61  A 1 
ATOM   479  S  SD  . MET A 1 61  ? -5.922  -4.952  -8.343  1.00 92.81 61  A 1 
ATOM   480  C  CE  . MET A 1 61  ? -5.996  -6.186  -9.662  1.00 86.48 61  A 1 
ATOM   481  N  N   . HIS A 1 62  ? -3.042  -9.457  -4.566  1.00 90.76 62  A 1 
ATOM   482  C  CA  . HIS A 1 62  ? -1.905  -10.349 -4.400  1.00 88.81 62  A 1 
ATOM   483  C  C   . HIS A 1 62  ? -1.644  -11.210 -5.643  1.00 87.98 62  A 1 
ATOM   484  O  O   . HIS A 1 62  ? -2.587  -11.765 -6.235  1.00 83.17 62  A 1 
ATOM   485  C  CB  . HIS A 1 62  ? -2.100  -11.250 -3.178  1.00 85.34 62  A 1 
ATOM   486  C  CG  . HIS A 1 62  ? -2.035  -10.556 -1.848  1.00 83.82 62  A 1 
ATOM   487  N  ND1 . HIS A 1 62  ? -2.395  -11.131 -0.633  1.00 72.00 62  A 1 
ATOM   488  C  CD2 . HIS A 1 62  ? -1.576  -9.304  -1.574  1.00 73.08 62  A 1 
ATOM   489  C  CE1 . HIS A 1 62  ? -2.166  -10.233 0.320   1.00 72.64 62  A 1 
ATOM   490  N  NE2 . HIS A 1 62  ? -1.669  -9.113  -0.210  1.00 74.87 62  A 1 
ATOM   491  N  N   . PRO A 1 63  ? -0.371  -11.415 -6.022  1.00 85.14 63  A 1 
ATOM   492  C  CA  . PRO A 1 63  ? 0.003   -12.401 -7.017  1.00 81.43 63  A 1 
ATOM   493  C  C   . PRO A 1 63  ? -0.539  -13.780 -6.663  1.00 81.09 63  A 1 
ATOM   494  O  O   . PRO A 1 63  ? -0.471  -14.208 -5.509  1.00 78.10 63  A 1 
ATOM   495  C  CB  . PRO A 1 63  ? 1.536   -12.379 -7.055  1.00 78.88 63  A 1 
ATOM   496  C  CG  . PRO A 1 63  ? 1.902   -10.990 -6.547  1.00 76.92 63  A 1 
ATOM   497  C  CD  . PRO A 1 63  ? 0.800   -10.698 -5.530  1.00 79.01 63  A 1 
ATOM   498  N  N   . LYS A 1 64  ? -1.033  -14.551 -7.659  1.00 79.84 64  A 1 
ATOM   499  C  CA  . LYS A 1 64  ? -1.623  -15.879 -7.430  1.00 77.61 64  A 1 
ATOM   500  C  C   . LYS A 1 64  ? -0.697  -16.873 -6.727  1.00 78.42 64  A 1 
ATOM   501  O  O   . LYS A 1 64  ? -1.192  -17.822 -6.134  1.00 75.33 64  A 1 
ATOM   502  C  CB  . LYS A 1 64  ? -2.122  -16.503 -8.737  1.00 74.06 64  A 1 
ATOM   503  C  CG  . LYS A 1 64  ? -3.504  -15.979 -9.137  1.00 68.94 64  A 1 
ATOM   504  C  CD  . LYS A 1 64  ? -4.179  -16.917 -10.142 1.00 65.05 64  A 1 
ATOM   505  C  CE  . LYS A 1 64  ? -5.579  -16.408 -10.479 1.00 59.57 64  A 1 
ATOM   506  N  NZ  . LYS A 1 64  ? -6.313  -17.309 -11.392 1.00 52.82 64  A 1 
ATOM   507  N  N   . ILE A 1 65  ? 0.616   -16.662 -6.752  1.00 77.87 65  A 1 
ATOM   508  C  CA  . ILE A 1 65  ? 1.573   -17.497 -6.010  1.00 75.71 65  A 1 
ATOM   509  C  C   . ILE A 1 65  ? 1.283   -17.512 -4.498  1.00 76.90 65  A 1 
ATOM   510  O  O   . ILE A 1 65  ? 1.537   -18.523 -3.844  1.00 74.96 65  A 1 
ATOM   511  C  CB  . ILE A 1 65  ? 3.019   -17.069 -6.318  1.00 73.30 65  A 1 
ATOM   512  C  CG1 . ILE A 1 65  ? 4.007   -18.140 -5.831  1.00 66.69 65  A 1 
ATOM   513  C  CG2 . ILE A 1 65  ? 3.349   -15.681 -5.739  1.00 64.26 65  A 1 
ATOM   514  C  CD1 . ILE A 1 65  ? 5.451   -17.920 -6.272  1.00 60.29 65  A 1 
ATOM   515  N  N   . PHE A 1 66  ? 0.691   -16.446 -3.952  1.00 76.32 66  A 1 
ATOM   516  C  CA  . PHE A 1 66  ? 0.309   -16.365 -2.544  1.00 76.05 66  A 1 
ATOM   517  C  C   . PHE A 1 66  ? -1.061  -16.979 -2.263  1.00 76.56 66  A 1 
ATOM   518  O  O   . PHE A 1 66  ? -1.319  -17.438 -1.154  1.00 74.33 66  A 1 
ATOM   519  C  CB  . PHE A 1 66  ? 0.376   -14.903 -2.091  1.00 74.75 66  A 1 
ATOM   520  C  CG  . PHE A 1 66  ? 1.718   -14.227 -2.297  1.00 73.59 66  A 1 
ATOM   521  C  CD1 . PHE A 1 66  ? 2.917   -14.879 -1.946  1.00 69.05 66  A 1 
ATOM   522  C  CD2 . PHE A 1 66  ? 1.776   -12.925 -2.822  1.00 68.48 66  A 1 
ATOM   523  C  CE1 . PHE A 1 66  ? 4.158   -14.250 -2.126  1.00 64.47 66  A 1 
ATOM   524  C  CE2 . PHE A 1 66  ? 3.009   -12.284 -2.996  1.00 64.54 66  A 1 
ATOM   525  C  CZ  . PHE A 1 66  ? 4.201   -12.951 -2.655  1.00 63.53 66  A 1 
ATOM   526  N  N   . HIS A 1 67  ? -1.940  -17.042 -3.275  1.00 78.33 67  A 1 
ATOM   527  C  CA  . HIS A 1 67  ? -3.303  -17.554 -3.164  1.00 77.51 67  A 1 
ATOM   528  C  C   . HIS A 1 67  ? -3.657  -18.492 -4.338  1.00 79.08 67  A 1 
ATOM   529  O  O   . HIS A 1 67  ? -4.570  -18.212 -5.114  1.00 75.28 67  A 1 
ATOM   530  C  CB  . HIS A 1 67  ? -4.287  -16.381 -3.041  1.00 73.79 67  A 1 
ATOM   531  C  CG  . HIS A 1 67  ? -4.031  -15.538 -1.832  1.00 71.95 67  A 1 
ATOM   532  N  ND1 . HIS A 1 67  ? -4.265  -15.898 -0.514  1.00 63.26 67  A 1 
ATOM   533  C  CD2 . HIS A 1 67  ? -3.456  -14.288 -1.815  1.00 63.68 67  A 1 
ATOM   534  C  CE1 . HIS A 1 67  ? -3.843  -14.899 0.264   1.00 62.21 67  A 1 
ATOM   535  N  NE2 . HIS A 1 67  ? -3.352  -13.909 -0.487  1.00 63.42 67  A 1 
ATOM   536  N  N   . PRO A 1 68  ? -2.952  -19.633 -4.498  1.00 77.75 68  A 1 
ATOM   537  C  CA  . PRO A 1 68  ? -3.057  -20.460 -5.698  1.00 77.14 68  A 1 
ATOM   538  C  C   . PRO A 1 68  ? -4.434  -21.107 -5.896  1.00 77.91 68  A 1 
ATOM   539  O  O   . PRO A 1 68  ? -4.815  -21.402 -7.024  1.00 73.49 68  A 1 
ATOM   540  C  CB  . PRO A 1 68  ? -1.946  -21.512 -5.560  1.00 73.43 68  A 1 
ATOM   541  C  CG  . PRO A 1 68  ? -1.691  -21.584 -4.050  1.00 72.81 68  A 1 
ATOM   542  C  CD  . PRO A 1 68  ? -1.942  -20.158 -3.590  1.00 75.97 68  A 1 
ATOM   543  N  N   . PHE A 1 69  ? -5.189  -21.304 -4.815  1.00 79.38 69  A 1 
ATOM   544  C  CA  . PHE A 1 69  ? -6.485  -21.998 -4.818  1.00 78.81 69  A 1 
ATOM   545  C  C   . PHE A 1 69  ? -7.672  -21.089 -4.498  1.00 77.89 69  A 1 
ATOM   546  O  O   . PHE A 1 69  ? -8.798  -21.573 -4.373  1.00 73.05 69  A 1 
ATOM   547  C  CB  . PHE A 1 69  ? -6.419  -23.186 -3.848  1.00 76.50 69  A 1 
ATOM   548  C  CG  . PHE A 1 69  ? -5.264  -24.118 -4.101  1.00 73.66 69  A 1 
ATOM   549  C  CD1 . PHE A 1 69  ? -5.191  -24.865 -5.293  1.00 69.70 69  A 1 
ATOM   550  C  CD2 . PHE A 1 69  ? -4.219  -24.234 -3.153  1.00 69.79 69  A 1 
ATOM   551  C  CE1 . PHE A 1 69  ? -4.109  -25.705 -5.536  1.00 63.87 69  A 1 
ATOM   552  C  CE2 . PHE A 1 69  ? -3.135  -25.084 -3.393  1.00 63.55 69  A 1 
ATOM   553  C  CZ  . PHE A 1 69  ? -3.077  -25.822 -4.591  1.00 64.36 69  A 1 
ATOM   554  N  N   . HIS A 1 70  ? -7.462  -19.780 -4.353  1.00 79.90 70  A 1 
ATOM   555  C  CA  . HIS A 1 70  ? -8.518  -18.838 -4.004  1.00 79.24 70  A 1 
ATOM   556  C  C   . HIS A 1 70  ? -8.596  -17.707 -5.021  1.00 81.13 70  A 1 
ATOM   557  O  O   . HIS A 1 70  ? -7.609  -17.028 -5.293  1.00 77.68 70  A 1 
ATOM   558  C  CB  . HIS A 1 70  ? -8.318  -18.343 -2.562  1.00 73.42 70  A 1 
ATOM   559  C  CG  . HIS A 1 70  ? -9.550  -17.674 -2.021  1.00 66.79 70  A 1 
ATOM   560  N  ND1 . HIS A 1 70  ? -10.747 -18.301 -1.721  1.00 58.66 70  A 1 
ATOM   561  C  CD2 . HIS A 1 70  ? -9.730  -16.347 -1.759  1.00 57.87 70  A 1 
ATOM   562  C  CE1 . HIS A 1 70  ? -11.603 -17.374 -1.293  1.00 54.00 70  A 1 
ATOM   563  N  NE2 . HIS A 1 70  ? -11.027 -16.175 -1.296  1.00 55.17 70  A 1 
ATOM   564  N  N   . ASP A 1 71  ? -9.781  -17.518 -5.599  1.00 82.00 71  A 1 
ATOM   565  C  CA  . ASP A 1 71  ? -10.039 -16.392 -6.491  1.00 83.76 71  A 1 
ATOM   566  C  C   . ASP A 1 71  ? -10.454 -15.175 -5.666  1.00 86.04 71  A 1 
ATOM   567  O  O   . ASP A 1 71  ? -11.559 -15.112 -5.118  1.00 83.54 71  A 1 
ATOM   568  C  CB  . ASP A 1 71  ? -11.087 -16.764 -7.553  1.00 79.28 71  A 1 
ATOM   569  C  CG  . ASP A 1 71  ? -11.309 -15.641 -8.572  1.00 77.21 71  A 1 
ATOM   570  O  OD1 . ASP A 1 71  ? -10.511 -14.671 -8.579  1.00 73.68 71  A 1 
ATOM   571  O  OD2 . ASP A 1 71  ? -12.281 -15.751 -9.350  1.00 72.10 71  A 1 
ATOM   572  N  N   . GLN A 1 72  ? -9.575  -14.184 -5.598  1.00 89.19 72  A 1 
ATOM   573  C  CA  . GLN A 1 72  ? -9.841  -12.919 -4.919  1.00 90.44 72  A 1 
ATOM   574  C  C   . GLN A 1 72  ? -10.664 -11.936 -5.769  1.00 92.81 72  A 1 
ATOM   575  O  O   . GLN A 1 72  ? -10.934 -10.835 -5.320  1.00 91.80 72  A 1 
ATOM   576  C  CB  . GLN A 1 72  ? -8.512  -12.293 -4.462  1.00 86.87 72  A 1 
ATOM   577  C  CG  . GLN A 1 72  ? -7.825  -13.109 -3.362  1.00 78.65 72  A 1 
ATOM   578  C  CD  . GLN A 1 72  ? -6.647  -12.353 -2.760  1.00 71.99 72  A 1 
ATOM   579  O  OE1 . GLN A 1 72  ? -5.974  -11.578 -3.431  1.00 65.03 72  A 1 
ATOM   580  N  NE2 . GLN A 1 72  ? -6.362  -12.523 -1.499  1.00 61.94 72  A 1 
ATOM   581  N  N   . ASN A 1 73  ? -11.087 -12.315 -6.976  1.00 91.71 73  A 1 
ATOM   582  C  CA  . ASN A 1 73  ? -11.850 -11.480 -7.907  1.00 93.35 73  A 1 
ATOM   583  C  C   . ASN A 1 73  ? -11.158 -10.133 -8.213  1.00 94.92 73  A 1 
ATOM   584  O  O   . ASN A 1 73  ? -11.829 -9.121  -8.368  1.00 94.40 73  A 1 
ATOM   585  C  CB  . ASN A 1 73  ? -13.308 -11.326 -7.436  1.00 92.07 73  A 1 
ATOM   586  C  CG  . ASN A 1 73  ? -14.025 -12.656 -7.314  1.00 89.72 73  A 1 
ATOM   587  O  OD1 . ASN A 1 73  ? -14.462 -13.263 -8.284  1.00 82.07 73  A 1 
ATOM   588  N  ND2 . ASN A 1 73  ? -14.171 -13.154 -6.106  1.00 80.28 73  A 1 
ATOM   589  N  N   . ASN A 1 74  ? -9.831  -10.133 -8.327  1.00 94.59 74  A 1 
ATOM   590  C  CA  . ASN A 1 74  ? -9.018  -8.919  -8.452  1.00 95.36 74  A 1 
ATOM   591  C  C   . ASN A 1 74  ? -9.507  -7.954  -9.544  1.00 96.26 74  A 1 
ATOM   592  O  O   . ASN A 1 74  ? -9.663  -6.768  -9.283  1.00 95.98 74  A 1 
ATOM   593  C  CB  . ASN A 1 74  ? -7.558  -9.333  -8.709  1.00 94.53 74  A 1 
ATOM   594  C  CG  . ASN A 1 74  ? -6.874  -9.945  -7.489  1.00 93.66 74  A 1 
ATOM   595  O  OD1 . ASN A 1 74  ? -7.368  -9.905  -6.376  1.00 89.79 74  A 1 
ATOM   596  N  ND2 . ASN A 1 74  ? -5.708  -10.513 -7.663  1.00 88.93 74  A 1 
ATOM   597  N  N   . GLU A 1 75  ? -9.801  -8.453  -10.748 1.00 94.23 75  A 1 
ATOM   598  C  CA  . GLU A 1 75  ? -10.260 -7.621  -11.864 1.00 94.49 75  A 1 
ATOM   599  C  C   . GLU A 1 75  ? -11.633 -6.996  -11.590 1.00 95.55 75  A 1 
ATOM   600  O  O   . GLU A 1 75  ? -11.828 -5.807  -11.815 1.00 95.19 75  A 1 
ATOM   601  C  CB  . GLU A 1 75  ? -10.249 -8.466  -13.142 1.00 92.81 75  A 1 
ATOM   602  C  CG  . GLU A 1 75  ? -10.577 -7.645  -14.401 1.00 86.46 75  A 1 
ATOM   603  C  CD  . GLU A 1 75  ? -10.120 -8.348  -15.689 1.00 83.72 75  A 1 
ATOM   604  O  OE1 . GLU A 1 75  ? -9.748  -7.628  -16.634 1.00 77.85 75  A 1 
ATOM   605  O  OE2 . GLU A 1 75  ? -10.072 -9.599  -15.708 1.00 77.61 75  A 1 
ATOM   606  N  N   . LEU A 1 76  ? -12.580 -7.755  -11.026 1.00 95.29 76  A 1 
ATOM   607  C  CA  . LEU A 1 76  ? -13.900 -7.217  -10.669 1.00 95.59 76  A 1 
ATOM   608  C  C   . LEU A 1 76  ? -13.795 -6.163  -9.567  1.00 96.43 76  A 1 
ATOM   609  O  O   . LEU A 1 76  ? -14.456 -5.134  -9.648  1.00 96.32 76  A 1 
ATOM   610  C  CB  . LEU A 1 76  ? -14.829 -8.362  -10.225 1.00 94.91 76  A 1 
ATOM   611  C  CG  . LEU A 1 76  ? -15.212 -9.353  -11.336 1.00 90.80 76  A 1 
ATOM   612  C  CD1 . LEU A 1 76  ? -16.051 -10.484 -10.732 1.00 87.47 76  A 1 
ATOM   613  C  CD2 . LEU A 1 76  ? -16.044 -8.695  -12.436 1.00 86.99 76  A 1 
ATOM   614  N  N   . ARG A 1 77  ? -12.946 -6.386  -8.548  1.00 96.42 77  A 1 
ATOM   615  C  CA  . ARG A 1 77  ? -12.756 -5.444  -7.438  1.00 96.89 77  A 1 
ATOM   616  C  C   . ARG A 1 77  ? -12.146 -4.124  -7.902  1.00 97.46 77  A 1 
ATOM   617  O  O   . ARG A 1 77  ? -12.635 -3.073  -7.510  1.00 97.39 77  A 1 
ATOM   618  C  CB  . ARG A 1 77  ? -11.896 -6.073  -6.341  1.00 96.27 77  A 1 
ATOM   619  C  CG  . ARG A 1 77  ? -12.613 -7.226  -5.628  1.00 95.19 77  A 1 
ATOM   620  C  CD  . ARG A 1 77  ? -11.855 -7.718  -4.396  1.00 94.94 77  A 1 
ATOM   621  N  NE  . ARG A 1 77  ? -10.520 -8.224  -4.682  1.00 94.27 77  A 1 
ATOM   622  C  CZ  . ARG A 1 77  ? -9.351  -7.710  -4.293  1.00 95.83 77  A 1 
ATOM   623  N  NH1 . ARG A 1 77  ? -9.262  -6.559  -3.685  1.00 88.20 77  A 1 
ATOM   624  N  NH2 . ARG A 1 77  ? -8.251  -8.355  -4.498  1.00 89.99 77  A 1 
ATOM   625  N  N   . ILE A 1 78  ? -11.126 -4.154  -8.756  1.00 97.52 78  A 1 
ATOM   626  C  CA  . ILE A 1 78  ? -10.508 -2.913  -9.254  1.00 97.74 78  A 1 
ATOM   627  C  C   . ILE A 1 78  ? -11.441 -2.159  -10.210 1.00 97.77 78  A 1 
ATOM   628  O  O   . ILE A 1 78  ? -11.453 -0.933  -10.212 1.00 97.75 78  A 1 
ATOM   629  C  CB  . ILE A 1 78  ? -9.104  -3.170  -9.842  1.00 97.57 78  A 1 
ATOM   630  C  CG1 . ILE A 1 78  ? -8.297  -1.860  -9.829  1.00 96.30 78  A 1 
ATOM   631  C  CG2 . ILE A 1 78  ? -9.167  -3.793  -11.246 1.00 95.14 78  A 1 
ATOM   632  C  CD1 . ILE A 1 78  ? -6.821  -2.043  -10.184 1.00 94.81 78  A 1 
ATOM   633  N  N   . HIS A 1 79  ? -12.289 -2.849  -10.981 1.00 97.38 79  A 1 
ATOM   634  C  CA  . HIS A 1 79  ? -13.318 -2.197  -11.782 1.00 97.01 79  A 1 
ATOM   635  C  C   . HIS A 1 79  ? -14.426 -1.577  -10.924 1.00 97.21 79  A 1 
ATOM   636  O  O   . HIS A 1 79  ? -14.941 -0.520  -11.282 1.00 96.87 79  A 1 
ATOM   637  C  CB  . HIS A 1 79  ? -13.890 -3.172  -12.812 1.00 96.29 79  A 1 
ATOM   638  C  CG  . HIS A 1 79  ? -13.054 -3.253  -14.051 1.00 92.18 79  A 1 
ATOM   639  N  ND1 . HIS A 1 79  ? -12.878 -2.241  -14.976 1.00 79.09 79  A 1 
ATOM   640  C  CD2 . HIS A 1 79  ? -12.303 -4.316  -14.494 1.00 79.03 79  A 1 
ATOM   641  C  CE1 . HIS A 1 79  ? -12.047 -2.691  -15.932 1.00 78.91 79  A 1 
ATOM   642  N  NE2 . HIS A 1 79  ? -11.682 -3.944  -15.678 1.00 81.43 79  A 1 
ATOM   643  N  N   . GLU A 1 80  ? -14.772 -2.174  -9.792  1.00 97.29 80  A 1 
ATOM   644  C  CA  . GLU A 1 80  ? -15.728 -1.597  -8.848  1.00 97.13 80  A 1 
ATOM   645  C  C   . GLU A 1 80  ? -15.220 -0.275  -8.259  1.00 97.53 80  A 1 
ATOM   646  O  O   . GLU A 1 80  ? -15.999 0.657   -8.085  1.00 97.23 80  A 1 
ATOM   647  C  CB  . GLU A 1 80  ? -16.057 -2.640  -7.767  1.00 96.49 80  A 1 
ATOM   648  C  CG  . GLU A 1 80  ? -17.304 -2.305  -6.938  1.00 87.93 80  A 1 
ATOM   649  C  CD  . GLU A 1 80  ? -18.630 -2.355  -7.729  1.00 89.28 80  A 1 
ATOM   650  O  OE1 . GLU A 1 80  ? -19.658 -1.864  -7.214  1.00 84.40 80  A 1 
ATOM   651  O  OE2 . GLU A 1 80  ? -18.675 -2.846  -8.873  1.00 85.25 80  A 1 
ATOM   652  N  N   . LEU A 1 81  ? -13.893 -0.130  -8.066  1.00 98.07 81  A 1 
ATOM   653  C  CA  . LEU A 1 81  ? -13.265 1.116   -7.598  1.00 98.24 81  A 1 
ATOM   654  C  C   . LEU A 1 81  ? -13.590 2.314   -8.507  1.00 98.27 81  A 1 
ATOM   655  O  O   . LEU A 1 81  ? -13.742 3.427   -8.015  1.00 98.17 81  A 1 
ATOM   656  C  CB  . LEU A 1 81  ? -11.747 0.896   -7.459  1.00 98.41 81  A 1 
ATOM   657  C  CG  . LEU A 1 81  ? -10.959 2.128   -6.960  1.00 98.27 81  A 1 
ATOM   658  C  CD1 . LEU A 1 81  ? -11.359 2.545   -5.546  1.00 98.09 81  A 1 
ATOM   659  C  CD2 . LEU A 1 81  ? -9.460  1.814   -6.959  1.00 98.01 81  A 1 
ATOM   660  N  N   . LEU A 1 82  ? -13.788 2.102   -9.815  1.00 98.35 82  A 1 
ATOM   661  C  CA  . LEU A 1 82  ? -14.125 3.167   -10.764 1.00 98.39 82  A 1 
ATOM   662  C  C   . LEU A 1 82  ? -15.421 3.914   -10.401 1.00 98.22 82  A 1 
ATOM   663  O  O   . LEU A 1 82  ? -15.603 5.063   -10.798 1.00 97.86 82  A 1 
ATOM   664  C  CB  . LEU A 1 82  ? -14.273 2.580   -12.179 1.00 98.30 82  A 1 
ATOM   665  C  CG  . LEU A 1 82  ? -12.993 1.956   -12.764 1.00 97.90 82  A 1 
ATOM   666  C  CD1 . LEU A 1 82  ? -13.340 1.180   -14.035 1.00 97.67 82  A 1 
ATOM   667  C  CD2 . LEU A 1 82  ? -11.974 3.041   -13.123 1.00 97.58 82  A 1 
ATOM   668  N  N   . LYS A 1 83  ? -16.329 3.293   -9.645  1.00 98.03 83  A 1 
ATOM   669  C  CA  . LYS A 1 83  ? -17.566 3.920   -9.168  1.00 97.76 83  A 1 
ATOM   670  C  C   . LYS A 1 83  ? -17.325 4.923   -8.041  1.00 97.85 83  A 1 
ATOM   671  O  O   . LYS A 1 83  ? -18.163 5.784   -7.821  1.00 97.34 83  A 1 
ATOM   672  C  CB  . LYS A 1 83  ? -18.567 2.841   -8.727  1.00 97.08 83  A 1 
ATOM   673  C  CG  . LYS A 1 83  ? -18.944 1.867   -9.853  1.00 94.94 83  A 1 
ATOM   674  C  CD  . LYS A 1 83  ? -19.915 0.819   -9.300  1.00 92.13 83  A 1 
ATOM   675  C  CE  . LYS A 1 83  ? -20.205 -0.279  -10.319 1.00 86.47 83  A 1 
ATOM   676  N  NZ  . LYS A 1 83  ? -20.906 -1.419  -9.665  1.00 79.11 83  A 1 
ATOM   677  N  N   . HIS A 1 84  ? -16.183 4.835   -7.375  1.00 98.14 84  A 1 
ATOM   678  C  CA  . HIS A 1 84  ? -15.859 5.573   -6.148  1.00 98.26 84  A 1 
ATOM   679  C  C   . HIS A 1 84  ? -14.814 6.680   -6.326  1.00 98.45 84  A 1 
ATOM   680  O  O   . HIS A 1 84  ? -14.604 7.458   -5.405  1.00 97.80 84  A 1 
ATOM   681  C  CB  . HIS A 1 84  ? -15.407 4.570   -5.077  1.00 97.85 84  A 1 
ATOM   682  C  CG  . HIS A 1 84  ? -16.493 3.609   -4.679  1.00 97.28 84  A 1 
ATOM   683  N  ND1 . HIS A 1 84  ? -17.418 3.792   -3.661  1.00 87.83 84  A 1 
ATOM   684  C  CD2 . HIS A 1 84  ? -16.764 2.391   -5.249  1.00 89.48 84  A 1 
ATOM   685  C  CE1 . HIS A 1 84  ? -18.199 2.711   -3.629  1.00 89.49 84  A 1 
ATOM   686  N  NE2 . HIS A 1 84  ? -17.844 1.840   -4.574  1.00 91.93 84  A 1 
ATOM   687  N  N   . VAL A 1 85  ? -14.164 6.793   -7.495  1.00 98.70 85  A 1 
ATOM   688  C  CA  . VAL A 1 85  ? -12.998 7.680   -7.675  1.00 98.73 85  A 1 
ATOM   689  C  C   . VAL A 1 85  ? -13.299 9.025   -8.346  1.00 98.79 85  A 1 
ATOM   690  O  O   . VAL A 1 85  ? -12.407 9.856   -8.503  1.00 98.31 85  A 1 
ATOM   691  C  CB  . VAL A 1 85  ? -11.854 6.956   -8.405  1.00 98.49 85  A 1 
ATOM   692  C  CG1 . VAL A 1 85  ? -11.354 5.759   -7.599  1.00 97.76 85  A 1 
ATOM   693  C  CG2 . VAL A 1 85  ? -12.276 6.495   -9.807  1.00 97.70 85  A 1 
ATOM   694  N  N   . LYS A 1 86  ? -14.547 9.270   -8.786  1.00 98.67 86  A 1 
ATOM   695  C  CA  . LYS A 1 86  ? -14.886 10.427  -9.640  1.00 98.43 86  A 1 
ATOM   696  C  C   . LYS A 1 86  ? -14.648 11.781  -8.981  1.00 98.56 86  A 1 
ATOM   697  O  O   . LYS A 1 86  ? -14.354 12.739  -9.686  1.00 97.99 86  A 1 
ATOM   698  C  CB  . LYS A 1 86  ? -16.347 10.337  -10.107 1.00 96.71 86  A 1 
ATOM   699  C  CG  . LYS A 1 86  ? -16.568 9.164   -11.067 1.00 79.63 86  A 1 
ATOM   700  C  CD  . LYS A 1 86  ? -18.018 9.141   -11.559 1.00 78.63 86  A 1 
ATOM   701  C  CE  . LYS A 1 86  ? -18.203 7.954   -12.490 1.00 64.21 86  A 1 
ATOM   702  N  NZ  . LYS A 1 86  ? -19.595 7.848   -12.993 1.00 57.17 86  A 1 
ATOM   703  N  N   . GLN A 1 87  ? -14.799 11.863  -7.656  1.00 98.57 87  A 1 
ATOM   704  C  CA  . GLN A 1 87  ? -14.671 13.096  -6.886  1.00 98.58 87  A 1 
ATOM   705  C  C   . GLN A 1 87  ? -13.223 13.474  -6.564  1.00 98.77 87  A 1 
ATOM   706  O  O   . GLN A 1 87  ? -12.972 14.623  -6.232  1.00 98.52 87  A 1 
ATOM   707  C  CB  . GLN A 1 87  ? -15.530 13.023  -5.607  1.00 97.62 87  A 1 
ATOM   708  C  CG  . GLN A 1 87  ? -15.100 11.981  -4.549  1.00 92.87 87  A 1 
ATOM   709  C  CD  . GLN A 1 87  ? -15.684 10.580  -4.761  1.00 92.21 87  A 1 
ATOM   710  O  OE1 . GLN A 1 87  ? -16.096 10.189  -5.847  1.00 84.89 87  A 1 
ATOM   711  N  NE2 . GLN A 1 87  ? -15.762 9.789   -3.722  1.00 82.35 87  A 1 
ATOM   712  N  N   . TYR A 1 88  ? -12.272 12.541  -6.669  1.00 98.92 88  A 1 
ATOM   713  C  CA  . TYR A 1 88  ? -10.888 12.810  -6.300  1.00 98.91 88  A 1 
ATOM   714  C  C   . TYR A 1 88  ? -10.084 13.413  -7.460  1.00 98.94 88  A 1 
ATOM   715  O  O   . TYR A 1 88  ? -10.374 13.166  -8.629  1.00 98.81 88  A 1 
ATOM   716  C  CB  . TYR A 1 88  ? -10.231 11.533  -5.763  1.00 98.95 88  A 1 
ATOM   717  C  CG  . TYR A 1 88  ? -11.009 10.890  -4.636  1.00 98.96 88  A 1 
ATOM   718  C  CD1 . TYR A 1 88  ? -11.162 11.538  -3.388  1.00 98.90 88  A 1 
ATOM   719  C  CD2 . TYR A 1 88  ? -11.628 9.643   -4.837  1.00 98.89 88  A 1 
ATOM   720  C  CE1 . TYR A 1 88  ? -11.928 10.949  -2.363  1.00 98.83 88  A 1 
ATOM   721  C  CE2 . TYR A 1 88  ? -12.395 9.048   -3.821  1.00 98.83 88  A 1 
ATOM   722  C  CZ  . TYR A 1 88  ? -12.548 9.711   -2.587  1.00 98.86 88  A 1 
ATOM   723  O  OH  . TYR A 1 88  ? -13.328 9.133   -1.621  1.00 98.64 88  A 1 
ATOM   724  N  N   . ASP A 1 89  ? -9.058  14.183  -7.118  1.00 98.95 89  A 1 
ATOM   725  C  CA  . ASP A 1 89  ? -8.076  14.727  -8.065  1.00 98.98 89  A 1 
ATOM   726  C  C   . ASP A 1 89  ? -6.862  13.807  -8.181  1.00 98.94 89  A 1 
ATOM   727  O  O   . ASP A 1 89  ? -6.272  13.672  -9.264  1.00 98.89 89  A 1 
ATOM   728  C  CB  . ASP A 1 89  ? -7.607  16.107  -7.592  1.00 98.87 89  A 1 
ATOM   729  C  CG  . ASP A 1 89  ? -8.771  17.081  -7.491  1.00 98.65 89  A 1 
ATOM   730  O  OD1 . ASP A 1 89  ? -9.476  17.241  -8.518  1.00 97.60 89  A 1 
ATOM   731  O  OD2 . ASP A 1 89  ? -8.948  17.630  -6.387  1.00 97.38 89  A 1 
ATOM   732  N  N   . VAL A 1 90  ? -6.484  13.151  -7.084  1.00 98.94 90  A 1 
ATOM   733  C  CA  . VAL A 1 90  ? -5.345  12.234  -6.994  1.00 98.94 90  A 1 
ATOM   734  C  C   . VAL A 1 90  ? -5.788  10.937  -6.319  1.00 98.92 90  A 1 
ATOM   735  O  O   . VAL A 1 90  ? -6.348  10.951  -5.234  1.00 98.96 90  A 1 
ATOM   736  C  CB  . VAL A 1 90  ? -4.170  12.870  -6.232  1.00 98.96 90  A 1 
ATOM   737  C  CG1 . VAL A 1 90  ? -2.951  11.940  -6.190  1.00 98.84 90  A 1 
ATOM   738  C  CG2 . VAL A 1 90  ? -3.720  14.194  -6.876  1.00 98.86 90  A 1 
ATOM   739  N  N   . VAL A 1 91  ? -5.493  9.801   -6.953  1.00 98.90 91  A 1 
ATOM   740  C  CA  . VAL A 1 91  ? -5.752  8.466   -6.395  1.00 98.98 91  A 1 
ATOM   741  C  C   . VAL A 1 91  ? -4.435  7.703   -6.334  1.00 98.96 91  A 1 
ATOM   742  O  O   . VAL A 1 91  ? -3.831  7.422   -7.372  1.00 98.95 91  A 1 
ATOM   743  C  CB  . VAL A 1 91  ? -6.820  7.709   -7.204  1.00 98.97 91  A 1 
ATOM   744  C  CG1 . VAL A 1 91  ? -7.109  6.331   -6.604  1.00 98.85 91  A 1 
ATOM   745  C  CG2 . VAL A 1 91  ? -8.145  8.478   -7.250  1.00 98.86 91  A 1 
ATOM   746  N  N   . ALA A 1 92  ? -3.998  7.363   -5.127  1.00 98.96 92  A 1 
ATOM   747  C  CA  . ALA A 1 92  ? -2.831  6.520   -4.886  1.00 98.90 92  A 1 
ATOM   748  C  C   . ALA A 1 92  ? -3.291  5.091   -4.575  1.00 98.94 92  A 1 
ATOM   749  O  O   . ALA A 1 92  ? -4.063  4.872   -3.652  1.00 98.83 92  A 1 
ATOM   750  C  CB  . ALA A 1 92  ? -2.009  7.127   -3.742  1.00 98.88 92  A 1 
ATOM   751  N  N   . ILE A 1 93  ? -2.826  4.125   -5.358  1.00 98.90 93  A 1 
ATOM   752  C  CA  . ILE A 1 93  ? -3.202  2.718   -5.209  1.00 98.95 93  A 1 
ATOM   753  C  C   . ILE A 1 93  ? -1.979  1.919   -4.772  1.00 98.97 93  A 1 
ATOM   754  O  O   . ILE A 1 93  ? -0.900  2.075   -5.334  1.00 98.75 93  A 1 
ATOM   755  C  CB  . ILE A 1 93  ? -3.851  2.168   -6.499  1.00 98.60 93  A 1 
ATOM   756  C  CG1 . ILE A 1 93  ? -5.041  3.062   -6.927  1.00 90.93 93  A 1 
ATOM   757  C  CG2 . ILE A 1 93  ? -4.318  0.717   -6.277  1.00 91.99 93  A 1 
ATOM   758  C  CD1 . ILE A 1 93  ? -5.830  2.552   -8.135  1.00 89.24 93  A 1 
ATOM   759  N  N   . ASN A 1 94  ? -2.169  1.053   -3.773  1.00 98.71 94  A 1 
ATOM   760  C  CA  . ASN A 1 94  ? -1.211  0.035   -3.374  1.00 98.77 94  A 1 
ATOM   761  C  C   . ASN A 1 94  ? -1.683  -1.360  -3.817  1.00 98.59 94  A 1 
ATOM   762  O  O   . ASN A 1 94  ? -2.866  -1.581  -4.086  1.00 97.73 94  A 1 
ATOM   763  C  CB  . ASN A 1 94  ? -0.987  0.081   -1.854  1.00 98.50 94  A 1 
ATOM   764  C  CG  . ASN A 1 94  ? -0.351  1.361   -1.340  1.00 98.00 94  A 1 
ATOM   765  O  OD1 . ASN A 1 94  ? -0.542  1.735   -0.203  1.00 93.02 94  A 1 
ATOM   766  N  ND2 . ASN A 1 94  ? 0.459   2.041   -2.107  1.00 90.94 94  A 1 
ATOM   767  N  N   . GLU A 1 95  ? -0.758  -2.295  -3.892  1.00 98.37 95  A 1 
ATOM   768  C  CA  . GLU A 1 95  ? -0.994  -3.716  -4.215  1.00 97.95 95  A 1 
ATOM   769  C  C   . GLU A 1 95  ? -1.811  -3.956  -5.509  1.00 97.82 95  A 1 
ATOM   770  O  O   . GLU A 1 95  ? -2.417  -5.009  -5.693  1.00 96.70 95  A 1 
ATOM   771  C  CB  . GLU A 1 95  ? -1.515  -4.491  -2.992  1.00 97.26 95  A 1 
ATOM   772  C  CG  . GLU A 1 95  ? -0.565  -4.398  -1.784  1.00 95.33 95  A 1 
ATOM   773  C  CD  . GLU A 1 95  ? -0.779  -5.505  -0.741  1.00 93.47 95  A 1 
ATOM   774  O  OE1 . GLU A 1 95  ? 0.033   -5.584  0.200   1.00 86.93 95  A 1 
ATOM   775  O  OE2 . GLU A 1 95  ? -1.663  -6.372  -0.933  1.00 87.44 95  A 1 
ATOM   776  N  N   . ALA A 1 96  ? -1.768  -3.009  -6.452  1.00 98.04 96  A 1 
ATOM   777  C  CA  . ALA A 1 96  ? -2.267  -3.181  -7.802  1.00 98.03 96  A 1 
ATOM   778  C  C   . ALA A 1 96  ? -1.217  -3.896  -8.685  1.00 98.08 96  A 1 
ATOM   779  O  O   . ALA A 1 96  ? -0.811  -3.402  -9.743  1.00 97.39 96  A 1 
ATOM   780  C  CB  . ALA A 1 96  ? -2.713  -1.820  -8.355  1.00 97.93 96  A 1 
ATOM   781  N  N   . HIS A 1 97  ? -0.741  -5.047  -8.228  1.00 97.48 97  A 1 
ATOM   782  C  CA  . HIS A 1 97  ? 0.307   -5.813  -8.895  1.00 97.16 97  A 1 
ATOM   783  C  C   . HIS A 1 97  ? -0.124  -6.261  -10.291 1.00 96.87 97  A 1 
ATOM   784  O  O   . HIS A 1 97  ? -1.212  -6.820  -10.470 1.00 95.92 97  A 1 
ATOM   785  C  CB  . HIS A 1 97  ? 0.687   -7.030  -8.042  1.00 96.60 97  A 1 
ATOM   786  C  CG  . HIS A 1 97  ? 1.220   -6.674  -6.688  1.00 96.50 97  A 1 
ATOM   787  N  ND1 . HIS A 1 97  ? 2.416   -6.022  -6.432  1.00 91.02 97  A 1 
ATOM   788  C  CD2 . HIS A 1 97  ? 0.622   -6.903  -5.469  1.00 91.95 97  A 1 
ATOM   789  C  CE1 . HIS A 1 97  ? 2.531   -5.869  -5.107  1.00 92.66 97  A 1 
ATOM   790  N  NE2 . HIS A 1 97  ? 1.458   -6.396  -4.490  1.00 93.43 97  A 1 
ATOM   791  N  N   . SER A 1 98  ? 0.737   -6.079  -11.287 1.00 96.89 98  A 1 
ATOM   792  C  CA  . SER A 1 98  ? 0.505   -6.642  -12.611 1.00 96.66 98  A 1 
ATOM   793  C  C   . SER A 1 98  ? 0.468   -8.167  -12.562 1.00 96.34 98  A 1 
ATOM   794  O  O   . SER A 1 98  ? 1.230   -8.807  -11.839 1.00 95.32 98  A 1 
ATOM   795  C  CB  . SER A 1 98  ? 1.564   -6.163  -13.604 1.00 96.43 98  A 1 
ATOM   796  O  OG  . SER A 1 98  ? 1.529   -4.758  -13.740 1.00 94.03 98  A 1 
ATOM   797  N  N   . SER A 1 99  ? -0.431  -8.763  -13.348 1.00 95.38 99  A 1 
ATOM   798  C  CA  . SER A 1 99  ? -0.665  -10.205 -13.328 1.00 94.60 99  A 1 
ATOM   799  C  C   . SER A 1 99  ? -1.141  -10.691 -14.698 1.00 94.91 99  A 1 
ATOM   800  O  O   . SER A 1 99  ? -1.841  -9.961  -15.396 1.00 93.91 99  A 1 
ATOM   801  C  CB  . SER A 1 99  ? -1.718  -10.501 -12.254 1.00 92.53 99  A 1 
ATOM   802  O  OG  . SER A 1 99  ? -2.091  -11.860 -12.213 1.00 88.47 99  A 1 
ATOM   803  N  N   . PRO A 1 100 ? -0.846  -11.941 -15.085 1.00 93.81 100 A 1 
ATOM   804  C  CA  . PRO A 1 100 ? -1.463  -12.543 -16.267 1.00 93.04 100 A 1 
ATOM   805  C  C   . PRO A 1 100 ? -2.971  -12.828 -16.105 1.00 93.14 100 A 1 
ATOM   806  O  O   . PRO A 1 100 ? -3.615  -13.239 -17.059 1.00 90.70 100 A 1 
ATOM   807  C  CB  . PRO A 1 100 ? -0.662  -13.827 -16.511 1.00 91.46 100 A 1 
ATOM   808  C  CG  . PRO A 1 100 ? -0.182  -14.219 -15.114 1.00 89.86 100 A 1 
ATOM   809  C  CD  . PRO A 1 100 ? 0.069   -12.875 -14.449 1.00 92.88 100 A 1 
ATOM   810  N  N   . PHE A 1 101 ? -3.537  -12.648 -14.919 1.00 92.59 101 A 1 
ATOM   811  C  CA  . PHE A 1 101 ? -4.913  -13.015 -14.580 1.00 92.00 101 A 1 
ATOM   812  C  C   . PHE A 1 101 ? -5.860  -11.824 -14.382 1.00 92.29 101 A 1 
ATOM   813  O  O   . PHE A 1 101 ? -7.037  -12.041 -14.102 1.00 89.75 101 A 1 
ATOM   814  C  CB  . PHE A 1 101 ? -4.902  -13.904 -13.335 1.00 90.77 101 A 1 
ATOM   815  C  CG  . PHE A 1 101 ? -4.030  -15.132 -13.459 1.00 89.20 101 A 1 
ATOM   816  C  CD1 . PHE A 1 101 ? -4.422  -16.201 -14.291 1.00 85.53 101 A 1 
ATOM   817  C  CD2 . PHE A 1 101 ? -2.817  -15.218 -12.753 1.00 85.57 101 A 1 
ATOM   818  C  CE1 . PHE A 1 101 ? -3.625  -17.346 -14.391 1.00 83.10 101 A 1 
ATOM   819  C  CE2 . PHE A 1 101 ? -2.013  -16.363 -12.849 1.00 82.80 101 A 1 
ATOM   820  C  CZ  . PHE A 1 101 ? -2.420  -17.430 -13.671 1.00 83.25 101 A 1 
ATOM   821  N  N   . HIS A 1 102 ? -5.365  -10.586 -14.499 1.00 93.21 102 A 1 
ATOM   822  C  CA  . HIS A 1 102 ? -6.160  -9.363  -14.474 1.00 93.77 102 A 1 
ATOM   823  C  C   . HIS A 1 102 ? -5.435  -8.260  -15.247 1.00 94.49 102 A 1 
ATOM   824  O  O   . HIS A 1 102 ? -4.227  -8.354  -15.495 1.00 93.89 102 A 1 
ATOM   825  C  CB  . HIS A 1 102 ? -6.446  -8.933  -13.022 1.00 92.69 102 A 1 
ATOM   826  C  CG  . HIS A 1 102 ? -5.218  -8.698  -12.193 1.00 93.19 102 A 1 
ATOM   827  N  ND1 . HIS A 1 102 ? -4.794  -9.488  -11.136 1.00 88.41 102 A 1 
ATOM   828  C  CD2 . HIS A 1 102 ? -4.350  -7.646  -12.268 1.00 88.16 102 A 1 
ATOM   829  C  CE1 . HIS A 1 102 ? -3.705  -8.904  -10.603 1.00 88.42 102 A 1 
ATOM   830  N  NE2 . HIS A 1 102 ? -3.410  -7.798  -11.264 1.00 89.85 102 A 1 
ATOM   831  N  N   . SER A 1 103 ? -6.142  -7.202  -15.633 1.00 94.98 103 A 1 
ATOM   832  C  CA  . SER A 1 103 ? -5.604  -6.145  -16.479 1.00 95.92 103 A 1 
ATOM   833  C  C   . SER A 1 103 ? -5.579  -4.789  -15.769 1.00 96.74 103 A 1 
ATOM   834  O  O   . SER A 1 103 ? -6.544  -4.027  -15.833 1.00 96.11 103 A 1 
ATOM   835  C  CB  . SER A 1 103 ? -6.393  -6.086  -17.792 1.00 94.36 103 A 1 
ATOM   836  O  OG  . SER A 1 103 ? -5.805  -5.146  -18.677 1.00 90.58 103 A 1 
ATOM   837  N  N   . ILE A 1 104 ? -4.431  -4.421  -15.205 1.00 97.21 104 A 1 
ATOM   838  C  CA  . ILE A 1 104 ? -4.192  -3.059  -14.710 1.00 97.64 104 A 1 
ATOM   839  C  C   . ILE A 1 104 ? -4.311  -2.041  -15.851 1.00 98.01 104 A 1 
ATOM   840  O  O   . ILE A 1 104 ? -4.828  -0.947  -15.664 1.00 97.88 104 A 1 
ATOM   841  C  CB  . ILE A 1 104 ? -2.815  -2.951  -14.015 1.00 97.34 104 A 1 
ATOM   842  C  CG1 . ILE A 1 104 ? -2.616  -3.991  -12.889 1.00 96.02 104 A 1 
ATOM   843  C  CG2 . ILE A 1 104 ? -2.597  -1.530  -13.459 1.00 96.50 104 A 1 
ATOM   844  C  CD1 . ILE A 1 104 ? -3.651  -3.941  -11.769 1.00 93.77 104 A 1 
ATOM   845  N  N   . LYS A 1 105 ? -3.914  -2.418  -17.070 1.00 98.01 105 A 1 
ATOM   846  C  CA  . LYS A 1 105 ? -4.051  -1.570  -18.262 1.00 98.04 105 A 1 
ATOM   847  C  C   . LYS A 1 105 ? -5.501  -1.209  -18.552 1.00 98.21 105 A 1 
ATOM   848  O  O   . LYS A 1 105 ? -5.780  -0.062  -18.904 1.00 98.21 105 A 1 
ATOM   849  C  CB  . LYS A 1 105 ? -3.387  -2.270  -19.459 1.00 97.60 105 A 1 
ATOM   850  C  CG  . LYS A 1 105 ? -3.441  -1.397  -20.725 1.00 95.47 105 A 1 
ATOM   851  C  CD  . LYS A 1 105 ? -2.745  -2.096  -21.894 1.00 92.25 105 A 1 
ATOM   852  C  CE  . LYS A 1 105 ? -2.828  -1.206  -23.125 1.00 81.95 105 A 1 
ATOM   853  N  NZ  . LYS A 1 105 ? -2.164  -1.839  -24.299 1.00 74.21 105 A 1 
ATOM   854  N  N   . SER A 1 106 ? -6.432  -2.159  -18.451 1.00 98.04 106 A 1 
ATOM   855  C  CA  . SER A 1 106 ? -7.856  -1.899  -18.659 1.00 98.03 106 A 1 
ATOM   856  C  C   . SER A 1 106 ? -8.383  -0.887  -17.642 1.00 98.33 106 A 1 
ATOM   857  O  O   . SER A 1 106 ? -8.988  0.112   -18.030 1.00 98.17 106 A 1 
ATOM   858  C  CB  . SER A 1 106 ? -8.660  -3.201  -18.555 1.00 97.21 106 A 1 
ATOM   859  O  OG  . SER A 1 106 ? -10.004 -2.970  -18.887 1.00 85.18 106 A 1 
ATOM   860  N  N   . PHE A 1 107 ? -8.054  -1.080  -16.360 1.00 98.37 107 A 1 
ATOM   861  C  CA  . PHE A 1 107 ? -8.393  -0.140  -15.298 1.00 98.54 107 A 1 
ATOM   862  C  C   . PHE A 1 107 ? -7.810  1.256   -15.544 1.00 98.63 107 A 1 
ATOM   863  O  O   . PHE A 1 107 ? -8.537  2.240   -15.481 1.00 98.68 107 A 1 
ATOM   864  C  CB  . PHE A 1 107 ? -7.909  -0.719  -13.964 1.00 98.54 107 A 1 
ATOM   865  C  CG  . PHE A 1 107 ? -8.032  0.267   -12.823 1.00 98.64 107 A 1 
ATOM   866  C  CD1 . PHE A 1 107 ? -6.909  0.946   -12.340 1.00 98.44 107 A 1 
ATOM   867  C  CD2 . PHE A 1 107 ? -9.301  0.535   -12.280 1.00 98.46 107 A 1 
ATOM   868  C  CE1 . PHE A 1 107 ? -7.045  1.888   -11.306 1.00 98.22 107 A 1 
ATOM   869  C  CE2 . PHE A 1 107 ? -9.440  1.479   -11.248 1.00 98.20 107 A 1 
ATOM   870  C  CZ  . PHE A 1 107 ? -8.317  2.152   -10.762 1.00 98.29 107 A 1 
ATOM   871  N  N   . ALA A 1 108 ? -6.533  1.359   -15.914 1.00 98.59 108 A 1 
ATOM   872  C  CA  . ALA A 1 108 ? -5.893  2.635   -16.189 1.00 98.62 108 A 1 
ATOM   873  C  C   . ALA A 1 108 ? -6.511  3.379   -17.386 1.00 98.60 108 A 1 
ATOM   874  O  O   . ALA A 1 108 ? -6.613  4.608   -17.364 1.00 98.59 108 A 1 
ATOM   875  C  CB  . ALA A 1 108 ? -4.400  2.376   -16.402 1.00 98.46 108 A 1 
ATOM   876  N  N   . ASN A 1 109 ? -6.971  2.673   -18.422 1.00 98.63 109 A 1 
ATOM   877  C  CA  . ASN A 1 109 ? -7.709  3.280   -19.529 1.00 98.60 109 A 1 
ATOM   878  C  C   . ASN A 1 109 ? -9.046  3.862   -19.049 1.00 98.79 109 A 1 
ATOM   879  O  O   . ASN A 1 109 ? -9.355  5.002   -19.383 1.00 98.65 109 A 1 
ATOM   880  C  CB  . ASN A 1 109 ? -7.932  2.245   -20.640 1.00 98.38 109 A 1 
ATOM   881  C  CG  . ASN A 1 109 ? -6.691  1.865   -21.424 1.00 96.28 109 A 1 
ATOM   882  O  OD1 . ASN A 1 109 ? -5.657  2.515   -21.452 1.00 90.92 109 A 1 
ATOM   883  N  ND2 . ASN A 1 109 ? -6.781  0.773   -22.157 1.00 90.65 109 A 1 
ATOM   884  N  N   . SER A 1 110 ? -9.790  3.144   -18.205 1.00 98.76 110 A 1 
ATOM   885  C  CA  . SER A 1 110 ? -11.026 3.656   -17.609 1.00 98.71 110 A 1 
ATOM   886  C  C   . SER A 1 110 ? -10.774 4.842   -16.674 1.00 98.87 110 A 1 
ATOM   887  O  O   . SER A 1 110 ? -11.528 5.809   -16.693 1.00 98.74 110 A 1 
ATOM   888  C  CB  . SER A 1 110 ? -11.739 2.533   -16.848 1.00 98.63 110 A 1 
ATOM   889  O  OG  . SER A 1 110 ? -12.065 1.467   -17.719 1.00 97.23 110 A 1 
ATOM   890  N  N   . MET A 1 111 ? -9.684  4.841   -15.908 1.00 98.81 111 A 1 
ATOM   891  C  CA  . MET A 1 111 ? -9.262  5.997   -15.103 1.00 98.83 111 A 1 
ATOM   892  C  C   . MET A 1 111 ? -9.012  7.228   -15.983 1.00 98.84 111 A 1 
ATOM   893  O  O   . MET A 1 111 ? -9.450  8.326   -15.658 1.00 98.81 111 A 1 
ATOM   894  C  CB  . MET A 1 111 ? -8.002  5.651   -14.293 1.00 98.88 111 A 1 
ATOM   895  C  CG  . MET A 1 111 ? -8.305  4.733   -13.112 1.00 98.56 111 A 1 
ATOM   896  S  SD  . MET A 1 111 ? -9.339  5.491   -11.821 1.00 98.62 111 A 1 
ATOM   897  C  CE  . MET A 1 111 ? -8.102  6.489   -10.947 1.00 97.46 111 A 1 
ATOM   898  N  N   . LYS A 1 112 ? -8.375  7.048   -17.153 1.00 98.73 112 A 1 
ATOM   899  C  CA  . LYS A 1 112 ? -8.163  8.120   -18.123 1.00 98.74 112 A 1 
ATOM   900  C  C   . LYS A 1 112 ? -9.484  8.669   -18.666 1.00 98.76 112 A 1 
ATOM   901  O  O   . LYS A 1 112 ? -9.622  9.885   -18.791 1.00 98.60 112 A 1 
ATOM   902  C  CB  . LYS A 1 112 ? -7.239  7.611   -19.237 1.00 98.35 112 A 1 
ATOM   903  C  CG  . LYS A 1 112 ? -6.861  8.740   -20.196 1.00 89.94 112 A 1 
ATOM   904  C  CD  . LYS A 1 112 ? -5.887  8.230   -21.264 1.00 87.25 112 A 1 
ATOM   905  C  CE  . LYS A 1 112 ? -5.510  9.386   -22.175 1.00 73.51 112 A 1 
ATOM   906  N  NZ  . LYS A 1 112 ? -4.500  8.966   -23.174 1.00 65.82 112 A 1 
ATOM   907  N  N   . GLU A 1 113 ? -10.465 7.828   -18.945 1.00 98.70 113 A 1 
ATOM   908  C  CA  . GLU A 1 113 ? -11.812 8.251   -19.364 1.00 98.70 113 A 1 
ATOM   909  C  C   . GLU A 1 113 ? -12.534 9.066   -18.278 1.00 98.71 113 A 1 
ATOM   910  O  O   . GLU A 1 113 ? -13.310 9.963   -18.592 1.00 98.37 113 A 1 
ATOM   911  C  CB  . GLU A 1 113 ? -12.654 7.023   -19.736 1.00 98.48 113 A 1 
ATOM   912  C  CG  . GLU A 1 113 ? -12.166 6.347   -21.027 1.00 94.36 113 A 1 
ATOM   913  C  CD  . GLU A 1 113 ? -12.890 5.027   -21.332 1.00 87.47 113 A 1 
ATOM   914  O  OE1 . GLU A 1 113 ? -12.471 4.375   -22.311 1.00 81.35 113 A 1 
ATOM   915  O  OE2 . GLU A 1 113 ? -13.825 4.653   -20.594 1.00 81.72 113 A 1 
ATOM   916  N  N   . LEU A 1 114 ? -12.228 8.827   -17.001 1.00 98.85 114 A 1 
ATOM   917  C  CA  . LEU A 1 114 ? -12.734 9.613   -15.870 1.00 98.83 114 A 1 
ATOM   918  C  C   . LEU A 1 114 ? -11.971 10.932  -15.635 1.00 98.83 114 A 1 
ATOM   919  O  O   . LEU A 1 114 ? -12.326 11.686  -14.732 1.00 98.44 114 A 1 
ATOM   920  C  CB  . LEU A 1 114 ? -12.743 8.737   -14.597 1.00 98.68 114 A 1 
ATOM   921  C  CG  . LEU A 1 114 ? -13.678 7.516   -14.658 1.00 97.69 114 A 1 
ATOM   922  C  CD1 . LEU A 1 114 ? -13.565 6.729   -13.355 1.00 96.42 114 A 1 
ATOM   923  C  CD2 . LEU A 1 114 ? -15.138 7.904   -14.867 1.00 96.25 114 A 1 
ATOM   924  N  N   . GLY A 1 115 ? -10.946 11.228  -16.428 1.00 98.71 115 A 1 
ATOM   925  C  CA  . GLY A 1 115 ? -10.161 12.474  -16.355 1.00 98.74 115 A 1 
ATOM   926  C  C   . GLY A 1 115 ? -8.781  12.329  -15.714 1.00 98.70 115 A 1 
ATOM   927  O  O   . GLY A 1 115 ? -8.031  13.312  -15.698 1.00 98.45 115 A 1 
ATOM   928  N  N   . PHE A 1 116 ? -8.401  11.158  -15.250 1.00 98.85 116 A 1 
ATOM   929  C  CA  . PHE A 1 116 ? -7.061  10.882  -14.737 1.00 98.84 116 A 1 
ATOM   930  C  C   . PHE A 1 116 ? -6.067  10.712  -15.894 1.00 98.83 116 A 1 
ATOM   931  O  O   . PHE A 1 116 ? -5.639  9.615   -16.246 1.00 98.55 116 A 1 
ATOM   932  C  CB  . PHE A 1 116 ? -7.084  9.675   -13.789 1.00 98.92 116 A 1 
ATOM   933  C  CG  . PHE A 1 116 ? -7.929  9.870   -12.551 1.00 98.94 116 A 1 
ATOM   934  C  CD1 . PHE A 1 116 ? -7.377  10.455  -11.402 1.00 98.90 116 A 1 
ATOM   935  C  CD2 . PHE A 1 116 ? -9.275  9.471   -12.546 1.00 98.91 116 A 1 
ATOM   936  C  CE1 . PHE A 1 116 ? -8.159  10.631  -10.249 1.00 98.86 116 A 1 
ATOM   937  C  CE2 . PHE A 1 116 ? -10.066 9.652   -11.400 1.00 98.85 116 A 1 
ATOM   938  C  CZ  . PHE A 1 116 ? -9.508  10.234  -10.252 1.00 98.88 116 A 1 
ATOM   939  N  N   . ASN A 1 117 ? -5.725  11.836  -16.549 1.00 98.78 117 A 1 
ATOM   940  C  CA  . ASN A 1 117 ? -4.893  11.858  -17.753 1.00 98.54 117 A 1 
ATOM   941  C  C   . ASN A 1 117 ? -3.407  11.619  -17.480 1.00 98.62 117 A 1 
ATOM   942  O  O   . ASN A 1 117 ? -2.652  11.390  -18.428 1.00 97.99 117 A 1 
ATOM   943  C  CB  . ASN A 1 117 ? -5.113  13.192  -18.466 1.00 98.04 117 A 1 
ATOM   944  C  CG  . ASN A 1 117 ? -6.509  13.274  -19.052 1.00 96.40 117 A 1 
ATOM   945  O  OD1 . ASN A 1 117 ? -6.969  12.378  -19.739 1.00 88.96 117 A 1 
ATOM   946  N  ND2 . ASN A 1 117 ? -7.213  14.361  -18.823 1.00 87.50 117 A 1 
ATOM   947  N  N   . TYR A 1 118 ? -2.996  11.691  -16.214 1.00 98.70 118 A 1 
ATOM   948  C  CA  . TYR A 1 118 ? -1.611  11.587  -15.790 1.00 98.84 118 A 1 
ATOM   949  C  C   . TYR A 1 118 ? -1.467  10.469  -14.768 1.00 98.80 118 A 1 
ATOM   950  O  O   . TYR A 1 118 ? -2.319  10.302  -13.889 1.00 98.79 118 A 1 
ATOM   951  C  CB  . TYR A 1 118 ? -1.149  12.929  -15.210 1.00 98.78 118 A 1 
ATOM   952  C  CG  . TYR A 1 118 ? -1.536  14.116  -16.061 1.00 98.69 118 A 1 
ATOM   953  C  CD1 . TYR A 1 118 ? -0.804  14.434  -17.224 1.00 98.24 118 A 1 
ATOM   954  C  CD2 . TYR A 1 118 ? -2.656  14.901  -15.720 1.00 98.21 118 A 1 
ATOM   955  C  CE1 . TYR A 1 118 ? -1.166  15.526  -18.018 1.00 97.65 118 A 1 
ATOM   956  C  CE2 . TYR A 1 118 ? -3.029  15.994  -16.509 1.00 97.74 118 A 1 
ATOM   957  C  CZ  . TYR A 1 118 ? -2.280  16.305  -17.660 1.00 97.76 118 A 1 
ATOM   958  O  OH  . TYR A 1 118 ? -2.626  17.392  -18.428 1.00 96.70 118 A 1 
ATOM   959  N  N   . SER A 1 119 ? -0.405  9.694   -14.879 1.00 98.83 119 A 1 
ATOM   960  C  CA  . SER A 1 119 ? -0.081  8.673   -13.892 1.00 98.88 119 A 1 
ATOM   961  C  C   . SER A 1 119 ? 1.408   8.363   -13.873 1.00 98.86 119 A 1 
ATOM   962  O  O   . SER A 1 119 ? 2.125   8.596   -14.845 1.00 98.65 119 A 1 
ATOM   963  C  CB  . SER A 1 119 ? -0.912  7.399   -14.113 1.00 98.71 119 A 1 
ATOM   964  O  OG  . SER A 1 119 ? -0.715  6.854   -15.406 1.00 97.64 119 A 1 
ATOM   965  N  N   . CYS A 1 120 ? 1.874   7.828   -12.753 1.00 98.84 120 A 1 
ATOM   966  C  CA  . CYS A 1 120 ? 3.192   7.234   -12.623 1.00 98.89 120 A 1 
ATOM   967  C  C   . CYS A 1 120 ? 3.153   6.085   -11.620 1.00 98.82 120 A 1 
ATOM   968  O  O   . CYS A 1 120 ? 2.275   6.030   -10.753 1.00 98.77 120 A 1 
ATOM   969  C  CB  . CYS A 1 120 ? 4.224   8.309   -12.250 1.00 98.51 120 A 1 
ATOM   970  S  SG  . CYS A 1 120 ? 3.814   9.094   -10.662 1.00 97.97 120 A 1 
ATOM   971  N  N   . GLY A 1 121 ? 4.086   5.157   -11.733 1.00 98.86 121 A 1 
ATOM   972  C  CA  . GLY A 1 121 ? 4.124   3.976   -10.884 1.00 98.82 121 A 1 
ATOM   973  C  C   . GLY A 1 121 ? 5.526   3.424   -10.703 1.00 98.86 121 A 1 
ATOM   974  O  O   . GLY A 1 121 ? 6.486   3.924   -11.294 1.00 98.57 121 A 1 
ATOM   975  N  N   . LEU A 1 122 ? 5.635   2.383   -9.894  1.00 98.82 122 A 1 
ATOM   976  C  CA  . LEU A 1 122 ? 6.881   1.645   -9.767  1.00 98.79 122 A 1 
ATOM   977  C  C   . LEU A 1 122 ? 7.260   0.983   -11.105 1.00 98.60 122 A 1 
ATOM   978  O  O   . LEU A 1 122 ? 6.384   0.581   -11.873 1.00 98.17 122 A 1 
ATOM   979  C  CB  . LEU A 1 122 ? 6.793   0.615   -8.630  1.00 98.68 122 A 1 
ATOM   980  C  CG  . LEU A 1 122 ? 6.775   1.243   -7.220  1.00 98.35 122 A 1 
ATOM   981  C  CD1 . LEU A 1 122 ? 6.557   0.153   -6.173  1.00 98.17 122 A 1 
ATOM   982  C  CD2 . LEU A 1 122 ? 8.077   1.957   -6.878  1.00 98.00 122 A 1 
ATOM   983  N  N   . PRO A 1 123 ? 8.559   0.863   -11.396 1.00 98.51 123 A 1 
ATOM   984  C  CA  . PRO A 1 123 ? 9.022   0.258   -12.635 1.00 98.40 123 A 1 
ATOM   985  C  C   . PRO A 1 123 ? 8.815   -1.260  -12.638 1.00 98.41 123 A 1 
ATOM   986  O  O   . PRO A 1 123 ? 8.472   -1.887  -11.634 1.00 97.84 123 A 1 
ATOM   987  C  CB  . PRO A 1 123 ? 10.502  0.634   -12.726 1.00 97.76 123 A 1 
ATOM   988  C  CG  . PRO A 1 123 ? 10.918  0.650   -11.257 1.00 97.00 123 A 1 
ATOM   989  C  CD  . PRO A 1 123 ? 9.694   1.258   -10.575 1.00 98.16 123 A 1 
ATOM   990  N  N   . ASN A 1 124 ? 9.103   -1.860  -13.806 1.00 98.13 124 A 1 
ATOM   991  C  CA  . ASN A 1 124 ? 9.132   -3.304  -13.937 1.00 98.15 124 A 1 
ATOM   992  C  C   . ASN A 1 124 ? 10.170  -3.937  -13.005 1.00 98.05 124 A 1 
ATOM   993  O  O   . ASN A 1 124 ? 11.213  -3.353  -12.697 1.00 97.00 124 A 1 
ATOM   994  C  CB  . ASN A 1 124 ? 9.420   -3.650  -15.417 1.00 97.35 124 A 1 
ATOM   995  C  CG  . ASN A 1 124 ? 8.984   -5.057  -15.805 1.00 97.28 124 A 1 
ATOM   996  O  OD1 . ASN A 1 124 ? 8.774   -5.942  -15.016 1.00 95.19 124 A 1 
ATOM   997  N  ND2 . ASN A 1 124 ? 8.841   -5.306  -17.093 1.00 94.01 124 A 1 
ATOM   998  N  N   . VAL A 1 125 ? 9.916   -5.179  -12.633 1.00 97.61 125 A 1 
ATOM   999  C  CA  . VAL A 1 125 ? 10.816  -5.981  -11.804 1.00 97.12 125 A 1 
ATOM   1000 C  C   . VAL A 1 125 ? 12.205  -6.073  -12.441 1.00 97.30 125 A 1 
ATOM   1001 O  O   . VAL A 1 125 ? 12.361  -6.461  -13.602 1.00 95.94 125 A 1 
ATOM   1002 C  CB  . VAL A 1 125 ? 10.236  -7.390  -11.602 1.00 94.76 125 A 1 
ATOM   1003 C  CG1 . VAL A 1 125 ? 11.133  -8.239  -10.716 1.00 86.84 125 A 1 
ATOM   1004 C  CG2 . VAL A 1 125 ? 8.857   -7.332  -10.967 1.00 88.00 125 A 1 
ATOM   1005 N  N   . GLU A 1 126 ? 13.246  -5.788  -11.670 1.00 96.85 126 A 1 
ATOM   1006 C  CA  . GLU A 1 126 ? 14.618  -5.931  -12.140 1.00 96.39 126 A 1 
ATOM   1007 C  C   . GLU A 1 126 ? 15.025  -7.397  -12.292 1.00 96.52 126 A 1 
ATOM   1008 O  O   . GLU A 1 126 ? 14.678  -8.251  -11.473 1.00 95.35 126 A 1 
ATOM   1009 C  CB  . GLU A 1 126 ? 15.591  -5.212  -11.198 1.00 94.77 126 A 1 
ATOM   1010 C  CG  . GLU A 1 126 ? 15.377  -3.703  -11.185 1.00 83.63 126 A 1 
ATOM   1011 C  CD  . GLU A 1 126 ? 16.465  -2.969  -10.393 1.00 78.17 126 A 1 
ATOM   1012 O  OE1 . GLU A 1 126 ? 16.461  -1.722  -10.447 1.00 69.57 126 A 1 
ATOM   1013 O  OE2 . GLU A 1 126 ? 17.312  -3.663  -9.780  1.00 70.14 126 A 1 
ATOM   1014 N  N   . MET A 1 127 ? 15.817  -7.709  -13.329 1.00 95.80 127 A 1 
ATOM   1015 C  CA  . MET A 1 127 ? 16.318  -9.075  -13.539 1.00 95.99 127 A 1 
ATOM   1016 C  C   . MET A 1 127 ? 17.216  -9.561  -12.400 1.00 96.09 127 A 1 
ATOM   1017 O  O   . MET A 1 127 ? 17.183  -10.736 -12.068 1.00 94.17 127 A 1 
ATOM   1018 C  CB  . MET A 1 127 ? 17.088  -9.153  -14.863 1.00 94.46 127 A 1 
ATOM   1019 C  CG  . MET A 1 127 ? 16.166  -9.207  -16.077 1.00 86.26 127 A 1 
ATOM   1020 S  SD  . MET A 1 127 ? 15.095  -10.675 -16.169 1.00 81.07 127 A 1 
ATOM   1021 C  CE  . MET A 1 127 ? 16.311  -11.990 -16.395 1.00 69.90 127 A 1 
ATOM   1022 N  N   . ALA A 1 128 ? 18.000  -8.670  -11.801 1.00 94.28 128 A 1 
ATOM   1023 C  CA  . ALA A 1 128 ? 18.928  -8.988  -10.720 1.00 94.65 128 A 1 
ATOM   1024 C  C   . ALA A 1 128 ? 18.238  -9.151  -9.345  1.00 95.18 128 A 1 
ATOM   1025 O  O   . ALA A 1 128 ? 18.838  -9.694  -8.426  1.00 93.23 128 A 1 
ATOM   1026 C  CB  . ALA A 1 128 ? 19.997  -7.896  -10.675 1.00 93.41 128 A 1 
ATOM   1027 N  N   . SER A 1 129 ? 16.993  -8.703  -9.201  1.00 95.26 129 A 1 
ATOM   1028 C  CA  . SER A 1 129 ? 16.229  -8.878  -7.963  1.00 95.34 129 A 1 
ATOM   1029 C  C   . SER A 1 129 ? 15.623  -10.280 -7.877  1.00 95.68 129 A 1 
ATOM   1030 O  O   . SER A 1 129 ? 15.538  -11.007 -8.868  1.00 94.62 129 A 1 
ATOM   1031 C  CB  . SER A 1 129 ? 15.157  -7.785  -7.834  1.00 94.16 129 A 1 
ATOM   1032 O  OG  . SER A 1 129 ? 14.052  -8.075  -8.661  1.00 91.36 129 A 1 
ATOM   1033 N  N   . ILE A 1 130 ? 15.152  -10.651 -6.683  1.00 95.10 130 A 1 
ATOM   1034 C  CA  . ILE A 1 130 ? 14.437  -11.916 -6.474  1.00 94.83 130 A 1 
ATOM   1035 C  C   . ILE A 1 130 ? 12.928  -11.764 -6.686  1.00 95.58 130 A 1 
ATOM   1036 O  O   . ILE A 1 130 ? 12.228  -12.742 -6.935  1.00 94.46 130 A 1 
ATOM   1037 C  CB  . ILE A 1 130 ? 14.824  -12.481 -5.097  1.00 92.90 130 A 1 
ATOM   1038 C  CG1 . ILE A 1 130 ? 16.323  -12.883 -5.173  1.00 85.86 130 A 1 
ATOM   1039 C  CG2 . ILE A 1 130 ? 13.960  -13.688 -4.679  1.00 83.03 130 A 1 
ATOM   1040 C  CD1 . ILE A 1 130 ? 17.051  -12.763 -3.866  1.00 73.25 130 A 1 
ATOM   1041 N  N   . ALA A 1 131 ? 12.437  -10.533 -6.688  1.00 95.81 131 A 1 
ATOM   1042 C  CA  . ALA A 1 131 ? 11.033  -10.242 -6.948  1.00 96.31 131 A 1 
ATOM   1043 C  C   . ALA A 1 131 ? 10.580  -10.806 -8.303  1.00 96.32 131 A 1 
ATOM   1044 O  O   . ALA A 1 131 ? 11.311  -10.780 -9.288  1.00 95.88 131 A 1 
ATOM   1045 C  CB  . ALA A 1 131 ? 10.819  -8.733  -6.847  1.00 96.24 131 A 1 
ATOM   1046 N  N   . VAL A 1 132 ? 9.338   -11.315 -8.331  1.00 96.24 132 A 1 
ATOM   1047 C  CA  . VAL A 1 132 ? 8.685   -11.853 -9.527  1.00 95.92 132 A 1 
ATOM   1048 C  C   . VAL A 1 132 ? 7.462   -11.032 -9.944  1.00 96.18 132 A 1 
ATOM   1049 O  O   . VAL A 1 132 ? 6.999   -11.170 -11.071 1.00 95.32 132 A 1 
ATOM   1050 C  CB  . VAL A 1 132 ? 8.305   -13.340 -9.351  1.00 95.02 132 A 1 
ATOM   1051 C  CG1 . VAL A 1 132 ? 9.550   -14.203 -9.120  1.00 93.00 132 A 1 
ATOM   1052 C  CG2 . VAL A 1 132 ? 7.328   -13.572 -8.194  1.00 93.06 132 A 1 
ATOM   1053 N  N   . ALA A 1 133 ? 6.972   -10.143 -9.079  1.00 96.50 133 A 1 
ATOM   1054 C  CA  . ALA A 1 133 ? 5.916   -9.180  -9.357  1.00 96.51 133 A 1 
ATOM   1055 C  C   . ALA A 1 133 ? 6.426   -7.756  -9.107  1.00 97.19 133 A 1 
ATOM   1056 O  O   . ALA A 1 133 ? 7.315   -7.539  -8.275  1.00 96.97 133 A 1 
ATOM   1057 C  CB  . ALA A 1 133 ? 4.681   -9.525  -8.507  1.00 95.45 133 A 1 
ATOM   1058 N  N   . ASP A 1 134 ? 5.853   -6.786  -9.836  1.00 97.69 134 A 1 
ATOM   1059 C  CA  . ASP A 1 134 ? 6.105   -5.369  -9.576  1.00 97.78 134 A 1 
ATOM   1060 C  C   . ASP A 1 134 ? 5.586   -4.954  -8.187  1.00 97.84 134 A 1 
ATOM   1061 O  O   . ASP A 1 134 ? 4.970   -5.744  -7.467  1.00 97.14 134 A 1 
ATOM   1062 C  CB  . ASP A 1 134 ? 5.549   -4.505  -10.724 1.00 97.46 134 A 1 
ATOM   1063 C  CG  . ASP A 1 134 ? 4.035   -4.624  -10.941 1.00 97.59 134 A 1 
ATOM   1064 O  OD1 . ASP A 1 134 ? 3.284   -4.885  -9.990  1.00 96.28 134 A 1 
ATOM   1065 O  OD2 . ASP A 1 134 ? 3.613   -4.471  -12.117 1.00 95.65 134 A 1 
ATOM   1066 N  N   . GLY A 1 135 ? 5.873   -3.719  -7.782  1.00 98.13 135 A 1 
ATOM   1067 C  CA  . GLY A 1 135 ? 5.504   -3.236  -6.452  1.00 98.07 135 A 1 
ATOM   1068 C  C   . GLY A 1 135 ? 4.047   -2.804  -6.307  1.00 98.11 135 A 1 
ATOM   1069 O  O   . GLY A 1 135 ? 3.615   -2.503  -5.192  1.00 97.28 135 A 1 
ATOM   1070 N  N   . GLY A 1 136 ? 3.274   -2.734  -7.401  1.00 98.24 136 A 1 
ATOM   1071 C  CA  . GLY A 1 136 ? 1.843   -2.442  -7.380  1.00 98.13 136 A 1 
ATOM   1072 C  C   . GLY A 1 136 ? 1.447   -1.044  -6.897  1.00 98.44 136 A 1 
ATOM   1073 O  O   . GLY A 1 136 ? 0.278   -0.836  -6.594  1.00 97.90 136 A 1 
ATOM   1074 N  N   . VAL A 1 137 ? 2.380   -0.095  -6.823  1.00 98.82 137 A 1 
ATOM   1075 C  CA  . VAL A 1 137 ? 2.096   1.288   -6.406  1.00 98.80 137 A 1 
ATOM   1076 C  C   . VAL A 1 137 ? 1.951   2.180   -7.633  1.00 98.91 137 A 1 
ATOM   1077 O  O   . VAL A 1 137 ? 2.872   2.276   -8.445  1.00 98.85 137 A 1 
ATOM   1078 C  CB  . VAL A 1 137 ? 3.164   1.835   -5.445  1.00 98.85 137 A 1 
ATOM   1079 C  CG1 . VAL A 1 137 ? 2.792   3.228   -4.944  1.00 98.60 137 A 1 
ATOM   1080 C  CG2 . VAL A 1 137 ? 3.356   0.926   -4.227  1.00 98.62 137 A 1 
ATOM   1081 N  N   . ILE A 1 138 ? 0.792   2.844   -7.772  1.00 98.99 138 A 1 
ATOM   1082 C  CA  . ILE A 1 138 ? 0.495   3.764   -8.875  1.00 98.99 138 A 1 
ATOM   1083 C  C   . ILE A 1 138 ? -0.176  5.021   -8.316  1.00 98.93 138 A 1 
ATOM   1084 O  O   . ILE A 1 138 ? -1.094  4.936   -7.516  1.00 98.94 138 A 1 
ATOM   1085 C  CB  . ILE A 1 138 ? -0.383  3.092   -9.961  1.00 98.90 138 A 1 
ATOM   1086 C  CG1 . ILE A 1 138 ? 0.231   1.752   -10.458 1.00 98.50 138 A 1 
ATOM   1087 C  CG2 . ILE A 1 138 ? -0.590  4.055   -11.143 1.00 98.53 138 A 1 
ATOM   1088 C  CD1 . ILE A 1 138 ? -0.637  0.985   -11.467 1.00 97.81 138 A 1 
ATOM   1089 N  N   . ILE A 1 139 ? 0.244   6.190   -8.798  1.00 98.97 139 A 1 
ATOM   1090 C  CA  . ILE A 1 139 ? -0.429  7.472   -8.583  1.00 98.96 139 A 1 
ATOM   1091 C  C   . ILE A 1 139 ? -1.158  7.840   -9.878  1.00 98.99 139 A 1 
ATOM   1092 O  O   . ILE A 1 139 ? -0.517  8.008   -10.916 1.00 98.93 139 A 1 
ATOM   1093 C  CB  . ILE A 1 139 ? 0.567   8.574   -8.163  1.00 98.97 139 A 1 
ATOM   1094 C  CG1 . ILE A 1 139 ? 1.304   8.197   -6.865  1.00 98.88 139 A 1 
ATOM   1095 C  CG2 . ILE A 1 139 ? -0.175  9.917   -7.996  1.00 98.88 139 A 1 
ATOM   1096 C  CD1 . ILE A 1 139 ? 2.469   9.140   -6.520  1.00 98.79 139 A 1 
ATOM   1097 N  N   . PHE A 1 140 ? -2.479  7.997   -9.815  1.00 98.99 140 A 1 
ATOM   1098 C  CA  . PHE A 1 140 ? -3.296  8.595   -10.862 1.00 98.91 140 A 1 
ATOM   1099 C  C   . PHE A 1 140 ? -3.620  10.036  -10.487 1.00 98.96 140 A 1 
ATOM   1100 O  O   . PHE A 1 140 ? -3.943  10.316  -9.335  1.00 98.94 140 A 1 
ATOM   1101 C  CB  . PHE A 1 140 ? -4.577  7.785   -11.062 1.00 98.96 140 A 1 
ATOM   1102 C  CG  . PHE A 1 140 ? -4.347  6.387   -11.581 1.00 98.94 140 A 1 
ATOM   1103 C  CD1 . PHE A 1 140 ? -4.267  6.155   -12.970 1.00 98.80 140 A 1 
ATOM   1104 C  CD2 . PHE A 1 140 ? -4.187  5.311   -10.694 1.00 98.78 140 A 1 
ATOM   1105 C  CE1 . PHE A 1 140 ? -4.034  4.862   -13.466 1.00 98.59 140 A 1 
ATOM   1106 C  CE2 . PHE A 1 140 ? -3.950  4.014   -11.181 1.00 98.58 140 A 1 
ATOM   1107 C  CZ  . PHE A 1 140 ? -3.875  3.799   -12.563 1.00 98.60 140 A 1 
ATOM   1108 N  N   . SER A 1 141 ? -3.580  10.957  -11.455 1.00 98.93 141 A 1 
ATOM   1109 C  CA  . SER A 1 141 ? -3.878  12.370  -11.235 1.00 98.97 141 A 1 
ATOM   1110 C  C   . SER A 1 141 ? -4.680  12.964  -12.388 1.00 98.95 141 A 1 
ATOM   1111 O  O   . SER A 1 141 ? -4.407  12.704  -13.560 1.00 98.82 141 A 1 
ATOM   1112 C  CB  . SER A 1 141 ? -2.569  13.141  -11.021 1.00 98.91 141 A 1 
ATOM   1113 O  OG  . SER A 1 141 ? -2.851  14.481  -10.694 1.00 98.61 141 A 1 
ATOM   1114 N  N   . LYS A 1 142 ? -5.669  13.813  -12.054 1.00 98.81 142 A 1 
ATOM   1115 C  CA  . LYS A 1 142 ? -6.314  14.715  -13.026 1.00 98.75 142 A 1 
ATOM   1116 C  C   . LYS A 1 142 ? -5.455  15.939  -13.306 1.00 98.60 142 A 1 
ATOM   1117 O  O   . LYS A 1 142 ? -5.588  16.550  -14.364 1.00 98.33 142 A 1 
ATOM   1118 C  CB  . LYS A 1 142 ? -7.684  15.156  -12.489 1.00 98.76 142 A 1 
ATOM   1119 C  CG  . LYS A 1 142 ? -8.688  14.005  -12.394 1.00 98.51 142 A 1 
ATOM   1120 C  CD  . LYS A 1 142 ? -10.000 14.528  -11.788 1.00 97.98 142 A 1 
ATOM   1121 C  CE  . LYS A 1 142 ? -10.980 13.394  -11.545 1.00 96.90 142 A 1 
ATOM   1122 N  NZ  . LYS A 1 142 ? -12.009 13.814  -10.560 1.00 95.89 142 A 1 
ATOM   1123 N  N   . LEU A 1 143 ? -4.581  16.295  -12.373 1.00 98.79 143 A 1 
ATOM   1124 C  CA  . LEU A 1 143 ? -3.669  17.434  -12.449 1.00 98.88 143 A 1 
ATOM   1125 C  C   . LEU A 1 143 ? -2.352  17.020  -13.111 1.00 98.88 143 A 1 
ATOM   1126 O  O   . LEU A 1 143 ? -1.912  15.887  -12.928 1.00 98.70 143 A 1 
ATOM   1127 C  CB  . LEU A 1 143 ? -3.419  17.959  -11.032 1.00 98.76 143 A 1 
ATOM   1128 C  CG  . LEU A 1 143 ? -4.681  18.390  -10.284 1.00 98.48 143 A 1 
ATOM   1129 C  CD1 . LEU A 1 143 ? -4.338  18.604  -8.814  1.00 97.97 143 A 1 
ATOM   1130 C  CD2 . LEU A 1 143 ? -5.262  19.675  -10.885 1.00 97.82 143 A 1 
ATOM   1131 N  N   . PRO A 1 144 ? -1.687  17.925  -13.838 1.00 98.74 144 A 1 
ATOM   1132 C  CA  . PRO A 1 144 ? -0.435  17.613  -14.518 1.00 98.69 144 A 1 
ATOM   1133 C  C   . PRO A 1 144 ? 0.660   17.103  -13.572 1.00 98.72 144 A 1 
ATOM   1134 O  O   . PRO A 1 144 ? 0.961   17.732  -12.562 1.00 98.59 144 A 1 
ATOM   1135 C  CB  . PRO A 1 144 ? -0.019  18.907  -15.225 1.00 98.50 144 A 1 
ATOM   1136 C  CG  . PRO A 1 144 ? -1.336  19.654  -15.419 1.00 97.70 144 A 1 
ATOM   1137 C  CD  . PRO A 1 144 ? -2.129  19.272  -14.176 1.00 98.53 144 A 1 
ATOM   1138 N  N   . ILE A 1 145 ? 1.301   16.011  -13.947 1.00 98.66 145 A 1 
ATOM   1139 C  CA  . ILE A 1 145 ? 2.515   15.521  -13.290 1.00 98.75 145 A 1 
ATOM   1140 C  C   . ILE A 1 145 ? 3.721   16.144  -13.994 1.00 98.53 145 A 1 
ATOM   1141 O  O   . ILE A 1 145 ? 4.045   15.800  -15.129 1.00 98.22 145 A 1 
ATOM   1142 C  CB  . ILE A 1 145 ? 2.556   13.973  -13.244 1.00 98.80 145 A 1 
ATOM   1143 C  CG1 . ILE A 1 145 ? 1.384   13.422  -12.411 1.00 98.71 145 A 1 
ATOM   1144 C  CG2 . ILE A 1 145 ? 3.910   13.505  -12.672 1.00 98.70 145 A 1 
ATOM   1145 C  CD1 . ILE A 1 145 ? 1.265   11.885  -12.405 1.00 98.56 145 A 1 
ATOM   1146 N  N   . LEU A 1 146 ? 4.382   17.070  -13.308 1.00 98.35 146 A 1 
ATOM   1147 C  CA  . LEU A 1 146 ? 5.525   17.829  -13.819 1.00 98.10 146 A 1 
ATOM   1148 C  C   . LEU A 1 146 ? 6.846   17.057  -13.737 1.00 97.80 146 A 1 
ATOM   1149 O  O   . LEU A 1 146 ? 7.791   17.348  -14.461 1.00 97.19 146 A 1 
ATOM   1150 C  CB  . LEU A 1 146 ? 5.656   19.143  -13.025 1.00 97.96 146 A 1 
ATOM   1151 C  CG  . LEU A 1 146 ? 4.411   20.043  -13.005 1.00 97.68 146 A 1 
ATOM   1152 C  CD1 . LEU A 1 146 ? 4.724   21.302  -12.195 1.00 97.27 146 A 1 
ATOM   1153 C  CD2 . LEU A 1 146 ? 3.983   20.447  -14.418 1.00 97.15 146 A 1 
ATOM   1154 N  N   . GLN A 1 147 ? 6.928   16.119  -12.818 1.00 98.03 147 A 1 
ATOM   1155 C  CA  . GLN A 1 147 ? 8.063   15.224  -12.633 1.00 98.08 147 A 1 
ATOM   1156 C  C   . GLN A 1 147 ? 7.594   13.986  -11.874 1.00 98.35 147 A 1 
ATOM   1157 O  O   . GLN A 1 147 ? 6.712   14.070  -11.029 1.00 98.16 147 A 1 
ATOM   1158 C  CB  . GLN A 1 147 ? 9.175   15.973  -11.883 1.00 97.21 147 A 1 
ATOM   1159 C  CG  . GLN A 1 147 ? 10.460  15.146  -11.718 1.00 90.28 147 A 1 
ATOM   1160 C  CD  . GLN A 1 147 ? 11.643  15.970  -11.199 1.00 84.77 147 A 1 
ATOM   1161 O  OE1 . GLN A 1 147 ? 11.697  17.177  -11.326 1.00 76.73 147 A 1 
ATOM   1162 N  NE2 . GLN A 1 147 ? 12.631  15.335  -10.627 1.00 70.10 147 A 1 
ATOM   1163 N  N   . HIS A 1 148 ? 8.215   12.844  -12.147 1.00 98.36 148 A 1 
ATOM   1164 C  CA  . HIS A 1 148 ? 8.056   11.646  -11.338 1.00 98.33 148 A 1 
ATOM   1165 C  C   . HIS A 1 148 ? 9.413   10.995  -11.069 1.00 98.34 148 A 1 
ATOM   1166 O  O   . HIS A 1 148 ? 10.379  11.194  -11.809 1.00 97.98 148 A 1 
ATOM   1167 C  CB  . HIS A 1 148 ? 7.051   10.687  -12.005 1.00 97.67 148 A 1 
ATOM   1168 C  CG  . HIS A 1 148 ? 7.510   10.148  -13.330 1.00 94.83 148 A 1 
ATOM   1169 N  ND1 . HIS A 1 148 ? 8.445   9.148   -13.526 1.00 81.56 148 A 1 
ATOM   1170 C  CD2 . HIS A 1 148 ? 7.092   10.541  -14.576 1.00 83.73 148 A 1 
ATOM   1171 C  CE1 . HIS A 1 148 ? 8.593   8.956   -14.844 1.00 84.56 148 A 1 
ATOM   1172 N  NE2 . HIS A 1 148 ? 7.784   9.790   -15.527 1.00 87.84 148 A 1 
ATOM   1173 N  N   . ASP A 1 149 ? 9.482   10.239  -9.992  1.00 98.48 149 A 1 
ATOM   1174 C  CA  . ASP A 1 149 ? 10.669  9.499   -9.569  1.00 98.54 149 A 1 
ATOM   1175 C  C   . ASP A 1 149 ? 10.213  8.299   -8.718  1.00 98.63 149 A 1 
ATOM   1176 O  O   . ASP A 1 149 ? 9.025   8.154   -8.412  1.00 98.58 149 A 1 
ATOM   1177 C  CB  . ASP A 1 149 ? 11.588  10.455  -8.787  1.00 98.10 149 A 1 
ATOM   1178 C  CG  . ASP A 1 149 ? 13.045  10.003  -8.653  1.00 97.49 149 A 1 
ATOM   1179 O  OD1 . ASP A 1 149 ? 13.434  8.941   -9.182  1.00 96.36 149 A 1 
ATOM   1180 O  OD2 . ASP A 1 149 ? 13.828  10.755  -8.036  1.00 95.35 149 A 1 
ATOM   1181 N  N   . TYR A 1 150 ? 11.135  7.435   -8.346  1.00 98.84 150 A 1 
ATOM   1182 C  CA  . TYR A 1 150 ? 10.828  6.296   -7.482  1.00 98.86 150 A 1 
ATOM   1183 C  C   . TYR A 1 150 ? 12.070  5.834   -6.710  1.00 98.83 150 A 1 
ATOM   1184 O  O   . TYR A 1 150 ? 13.207  6.148   -7.049  1.00 98.56 150 A 1 
ATOM   1185 C  CB  . TYR A 1 150 ? 10.242  5.137   -8.323  1.00 98.78 150 A 1 
ATOM   1186 C  CG  . TYR A 1 150 ? 11.225  4.527   -9.297  1.00 98.69 150 A 1 
ATOM   1187 C  CD1 . TYR A 1 150 ? 11.353  5.044   -10.608 1.00 98.30 150 A 1 
ATOM   1188 C  CD2 . TYR A 1 150 ? 12.047  3.463   -8.899  1.00 98.17 150 A 1 
ATOM   1189 C  CE1 . TYR A 1 150 ? 12.276  4.494   -11.501 1.00 97.60 150 A 1 
ATOM   1190 C  CE2 . TYR A 1 150 ? 12.983  2.905   -9.786  1.00 97.55 150 A 1 
ATOM   1191 C  CZ  . TYR A 1 150 ? 13.092  3.422   -11.086 1.00 97.40 150 A 1 
ATOM   1192 O  OH  . TYR A 1 150 ? 14.009  2.875   -11.958 1.00 95.80 150 A 1 
ATOM   1193 N  N   . THR A 1 151 ? 11.830  5.027   -5.694  1.00 98.73 151 A 1 
ATOM   1194 C  CA  . THR A 1 151 ? 12.838  4.173   -5.075  1.00 98.79 151 A 1 
ATOM   1195 C  C   . THR A 1 151 ? 12.256  2.783   -4.875  1.00 98.72 151 A 1 
ATOM   1196 O  O   . THR A 1 151 ? 11.107  2.650   -4.454  1.00 98.52 151 A 1 
ATOM   1197 C  CB  . THR A 1 151 ? 13.375  4.790   -3.774  1.00 98.20 151 A 1 
ATOM   1198 O  OG1 . THR A 1 151 ? 14.515  4.094   -3.342  1.00 94.14 151 A 1 
ATOM   1199 C  CG2 . THR A 1 151 ? 12.379  4.797   -2.611  1.00 91.52 151 A 1 
ATOM   1200 N  N   . ILE A 1 152 ? 13.021  1.744   -5.210  1.00 98.75 152 A 1 
ATOM   1201 C  CA  . ILE A 1 152 ? 12.714  0.353   -4.861  1.00 98.62 152 A 1 
ATOM   1202 C  C   . ILE A 1 152 ? 13.443  0.061   -3.556  1.00 98.56 152 A 1 
ATOM   1203 O  O   . ILE A 1 152 ? 14.623  0.376   -3.430  1.00 98.22 152 A 1 
ATOM   1204 C  CB  . ILE A 1 152 ? 13.134  -0.608  -5.991  1.00 98.22 152 A 1 
ATOM   1205 C  CG1 . ILE A 1 152 ? 12.321  -0.330  -7.275  1.00 96.08 152 A 1 
ATOM   1206 C  CG2 . ILE A 1 152 ? 12.934  -2.076  -5.539  1.00 96.18 152 A 1 
ATOM   1207 C  CD1 . ILE A 1 152 ? 12.818  -1.098  -8.500  1.00 85.03 152 A 1 
ATOM   1208 N  N   . PHE A 1 153 ? 12.735  -0.532  -2.595  1.00 98.52 153 A 1 
ATOM   1209 C  CA  . PHE A 1 153 ? 13.328  -0.833  -1.302  1.00 98.45 153 A 1 
ATOM   1210 C  C   . PHE A 1 153 ? 14.388  -1.930  -1.405  1.00 97.91 153 A 1 
ATOM   1211 O  O   . PHE A 1 153 ? 14.182  -2.962  -2.052  1.00 97.15 153 A 1 
ATOM   1212 C  CB  . PHE A 1 153 ? 12.240  -1.189  -0.287  1.00 98.50 153 A 1 
ATOM   1213 C  CG  . PHE A 1 153 ? 11.201  -0.114  -0.042  1.00 98.71 153 A 1 
ATOM   1214 C  CD1 . PHE A 1 153 ? 11.564  1.244   0.057   1.00 98.59 153 A 1 
ATOM   1215 C  CD2 . PHE A 1 153 ? 9.850   -0.476  0.113   1.00 98.58 153 A 1 
ATOM   1216 C  CE1 . PHE A 1 153 ? 10.595  2.225   0.303   1.00 98.54 153 A 1 
ATOM   1217 C  CE2 . PHE A 1 153 ? 8.878   0.503   0.370   1.00 98.52 153 A 1 
ATOM   1218 C  CZ  . PHE A 1 153 ? 9.252   1.863   0.461   1.00 98.61 153 A 1 
ATOM   1219 N  N   . GLN A 1 154 ? 15.519  -1.713  -0.736  1.00 97.87 154 A 1 
ATOM   1220 C  CA  . GLN A 1 154 ? 16.635  -2.660  -0.730  1.00 97.31 154 A 1 
ATOM   1221 C  C   . GLN A 1 154 ? 16.414  -3.807  0.261   1.00 97.31 154 A 1 
ATOM   1222 O  O   . GLN A 1 154 ? 16.903  -4.916  0.045   1.00 95.32 154 A 1 
ATOM   1223 C  CB  . GLN A 1 154 ? 17.932  -1.938  -0.381  1.00 96.28 154 A 1 
ATOM   1224 C  CG  . GLN A 1 154 ? 18.314  -0.918  -1.458  1.00 87.85 154 A 1 
ATOM   1225 C  CD  . GLN A 1 154 ? 19.697  -0.306  -1.225  1.00 78.17 154 A 1 
ATOM   1226 O  OE1 . GLN A 1 154 ? 20.377  -0.531  -0.239  1.00 70.93 154 A 1 
ATOM   1227 N  NE2 . GLN A 1 154 ? 20.173  0.490   -2.155  1.00 67.03 154 A 1 
ATOM   1228 N  N   . LEU A 1 155 ? 15.710  -3.540  1.356   1.00 96.57 155 A 1 
ATOM   1229 C  CA  . LEU A 1 155 ? 15.419  -4.533  2.385   1.00 96.44 155 A 1 
ATOM   1230 C  C   . LEU A 1 155 ? 13.955  -4.952  2.319   1.00 96.52 155 A 1 
ATOM   1231 O  O   . LEU A 1 155 ? 13.054  -4.122  2.207   1.00 95.19 155 A 1 
ATOM   1232 C  CB  . LEU A 1 155 ? 15.791  -4.007  3.779   1.00 95.53 155 A 1 
ATOM   1233 C  CG  . LEU A 1 155 ? 17.279  -3.663  3.981   1.00 92.60 155 A 1 
ATOM   1234 C  CD1 . LEU A 1 155 ? 17.488  -3.229  5.424   1.00 89.88 155 A 1 
ATOM   1235 C  CD2 . LEU A 1 155 ? 18.211  -4.849  3.716   1.00 89.25 155 A 1 
ATOM   1236 N  N   . CYS A 1 156 ? 13.741  -6.265  2.460   1.00 95.68 156 A 1 
ATOM   1237 C  CA  . CYS A 1 156 ? 12.438  -6.888  2.595   1.00 94.96 156 A 1 
ATOM   1238 C  C   . CYS A 1 156 ? 12.579  -8.173  3.430   1.00 95.01 156 A 1 
ATOM   1239 O  O   . CYS A 1 156 ? 13.693  -8.681  3.622   1.00 93.84 156 A 1 
ATOM   1240 C  CB  . CYS A 1 156 ? 11.845  -7.155  1.200   1.00 93.02 156 A 1 
ATOM   1241 S  SG  . CYS A 1 156 ? 12.987  -8.147  0.182   1.00 83.87 156 A 1 
ATOM   1242 N  N   . CYS A 1 157 ? 11.462  -8.711  3.927   1.00 94.91 157 A 1 
ATOM   1243 C  CA  . CYS A 1 157 ? 11.425  -10.013 4.573   1.00 94.22 157 A 1 
ATOM   1244 C  C   . CYS A 1 157 ? 10.079  -10.716 4.330   1.00 93.71 157 A 1 
ATOM   1245 O  O   . CYS A 1 157 ? 9.111   -10.104 3.863   1.00 91.62 157 A 1 
ATOM   1246 C  CB  . CYS A 1 157 ? 11.778  -9.875  6.067   1.00 92.34 157 A 1 
ATOM   1247 S  SG  . CYS A 1 157 ? 10.542  -8.919  6.991   1.00 88.87 157 A 1 
ATOM   1248 N  N   . GLY A 1 158 ? 10.020  -12.015 4.621   1.00 92.68 158 A 1 
ATOM   1249 C  CA  . GLY A 1 158 ? 8.804   -12.796 4.438   1.00 91.84 158 A 1 
ATOM   1250 C  C   . GLY A 1 158 ? 8.334   -12.845 2.979   1.00 92.51 158 A 1 
ATOM   1251 O  O   . GLY A 1 158 ? 9.124   -13.060 2.067   1.00 91.05 158 A 1 
ATOM   1252 N  N   . GLN A 1 159 ? 7.031   -12.672 2.764   1.00 89.61 159 A 1 
ATOM   1253 C  CA  . GLN A 1 159 ? 6.430   -12.750 1.427   1.00 89.61 159 A 1 
ATOM   1254 C  C   . GLN A 1 159 ? 6.829   -11.573 0.529   1.00 91.81 159 A 1 
ATOM   1255 O  O   . GLN A 1 159 ? 6.909   -11.742 -0.691  1.00 90.34 159 A 1 
ATOM   1256 C  CB  . GLN A 1 159 ? 4.903   -12.837 1.554   1.00 85.87 159 A 1 
ATOM   1257 C  CG  . GLN A 1 159 ? 4.452   -14.179 2.158   1.00 75.26 159 A 1 
ATOM   1258 C  CD  . GLN A 1 159 ? 2.927   -14.298 2.252   1.00 69.71 159 A 1 
ATOM   1259 O  OE1 . GLN A 1 159 ? 2.180   -13.362 2.084   1.00 63.32 159 A 1 
ATOM   1260 N  NE2 . GLN A 1 159 ? 2.406   -15.469 2.532   1.00 60.67 159 A 1 
ATOM   1261 N  N   . ASP A 1 160 ? 7.163   -10.427 1.110   1.00 92.42 160 A 1 
ATOM   1262 C  CA  . ASP A 1 160 ? 7.560   -9.229  0.369   1.00 93.72 160 A 1 
ATOM   1263 C  C   . ASP A 1 160 ? 8.883   -9.407  -0.403  1.00 94.40 160 A 1 
ATOM   1264 O  O   . ASP A 1 160 ? 9.206   -8.621  -1.282  1.00 93.35 160 A 1 
ATOM   1265 C  CB  . ASP A 1 160 ? 7.655   -8.028  1.322   1.00 93.51 160 A 1 
ATOM   1266 C  CG  . ASP A 1 160 ? 6.308   -7.450  1.741   1.00 93.51 160 A 1 
ATOM   1267 O  OD1 . ASP A 1 160 ? 5.243   -8.045  1.485   1.00 91.37 160 A 1 
ATOM   1268 O  OD2 . ASP A 1 160 ? 6.326   -6.343  2.327   1.00 91.89 160 A 1 
ATOM   1269 N  N   . TYR A 1 161 ? 9.611   -10.497 -0.140  1.00 92.89 161 A 1 
ATOM   1270 C  CA  . TYR A 1 161 ? 10.789  -10.877 -0.922  1.00 93.14 161 A 1 
ATOM   1271 C  C   . TYR A 1 161 ? 10.483  -11.110 -2.414  1.00 94.14 161 A 1 
ATOM   1272 O  O   . TYR A 1 161 ? 11.356  -10.965 -3.267  1.00 93.50 161 A 1 
ATOM   1273 C  CB  . TYR A 1 161 ? 11.363  -12.147 -0.300  1.00 91.85 161 A 1 
ATOM   1274 C  CG  . TYR A 1 161 ? 12.786  -12.426 -0.682  1.00 87.54 161 A 1 
ATOM   1275 C  CD1 . TYR A 1 161 ? 13.110  -13.544 -1.460  1.00 83.42 161 A 1 
ATOM   1276 C  CD2 . TYR A 1 161 ? 13.804  -11.585 -0.190  1.00 82.79 161 A 1 
ATOM   1277 C  CE1 . TYR A 1 161 ? 14.457  -13.867 -1.693  1.00 79.36 161 A 1 
ATOM   1278 C  CE2 . TYR A 1 161 ? 15.143  -11.892 -0.420  1.00 78.82 161 A 1 
ATOM   1279 C  CZ  . TYR A 1 161 ? 15.465  -13.050 -1.148  1.00 78.31 161 A 1 
ATOM   1280 O  OH  . TYR A 1 161 ? 16.785  -13.393 -1.305  1.00 74.29 161 A 1 
ATOM   1281 N  N   . PHE A 1 162 ? 9.229   -11.481 -2.724  1.00 94.36 162 A 1 
ATOM   1282 C  CA  . PHE A 1 162 ? 8.797   -11.801 -4.080  1.00 94.64 162 A 1 
ATOM   1283 C  C   . PHE A 1 162 ? 8.131   -10.633 -4.817  1.00 95.33 162 A 1 
ATOM   1284 O  O   . PHE A 1 162 ? 7.796   -10.777 -5.997  1.00 94.84 162 A 1 
ATOM   1285 C  CB  . PHE A 1 162 ? 7.883   -13.029 -4.031  1.00 93.76 162 A 1 
ATOM   1286 C  CG  . PHE A 1 162 ? 8.557   -14.263 -3.467  1.00 92.29 162 A 1 
ATOM   1287 C  CD1 . PHE A 1 162 ? 9.541   -14.941 -4.219  1.00 89.21 162 A 1 
ATOM   1288 C  CD2 . PHE A 1 162 ? 8.236   -14.731 -2.178  1.00 88.86 162 A 1 
ATOM   1289 C  CE1 . PHE A 1 162 ? 10.180  -16.078 -3.701  1.00 86.79 162 A 1 
ATOM   1290 C  CE2 . PHE A 1 162 ? 8.869   -15.861 -1.649  1.00 86.41 162 A 1 
ATOM   1291 C  CZ  . PHE A 1 162 ? 9.844   -16.535 -2.411  1.00 86.61 162 A 1 
ATOM   1292 N  N   . VAL A 1 163 ? 7.964   -9.467  -4.180  1.00 95.86 163 A 1 
ATOM   1293 C  CA  . VAL A 1 163 ? 7.395   -8.248  -4.776  1.00 96.35 163 A 1 
ATOM   1294 C  C   . VAL A 1 163 ? 8.391   -7.098  -4.713  1.00 96.90 163 A 1 
ATOM   1295 O  O   . VAL A 1 163 ? 9.126   -6.940  -3.746  1.00 96.65 163 A 1 
ATOM   1296 C  CB  . VAL A 1 163 ? 6.035   -7.858  -4.153  1.00 95.05 163 A 1 
ATOM   1297 C  CG1 . VAL A 1 163 ? 4.981   -8.930  -4.440  1.00 89.10 163 A 1 
ATOM   1298 C  CG2 . VAL A 1 163 ? 6.097   -7.647  -2.647  1.00 87.81 163 A 1 
ATOM   1299 N  N   . SER A 1 164 ? 8.436   -6.276  -5.772  1.00 97.54 164 A 1 
ATOM   1300 C  CA  . SER A 1 164 ? 9.380   -5.167  -5.860  1.00 97.71 164 A 1 
ATOM   1301 C  C   . SER A 1 164 ? 8.822   -3.891  -5.208  1.00 98.01 164 A 1 
ATOM   1302 O  O   . SER A 1 164 ? 8.623   -2.877  -5.886  1.00 97.46 164 A 1 
ATOM   1303 C  CB  . SER A 1 164 ? 9.786   -4.959  -7.325  1.00 97.09 164 A 1 
ATOM   1304 O  OG  . SER A 1 164 ? 10.957  -4.182  -7.404  1.00 91.28 164 A 1 
ATOM   1305 N  N   . LYS A 1 165 ? 8.538   -3.940  -3.895  1.00 98.06 165 A 1 
ATOM   1306 C  CA  . LYS A 1 165 ? 7.970   -2.806  -3.154  1.00 98.03 165 A 1 
ATOM   1307 C  C   . LYS A 1 165 ? 8.896   -1.584  -3.178  1.00 98.22 165 A 1 
ATOM   1308 O  O   . LYS A 1 165 ? 10.120  -1.687  -3.246  1.00 98.03 165 A 1 
ATOM   1309 C  CB  . LYS A 1 165 ? 7.629   -3.201  -1.711  1.00 97.26 165 A 1 
ATOM   1310 C  CG  . LYS A 1 165 ? 6.318   -4.009  -1.612  1.00 95.07 165 A 1 
ATOM   1311 C  CD  . LYS A 1 165 ? 5.880   -4.157  -0.148  1.00 94.18 165 A 1 
ATOM   1312 C  CE  . LYS A 1 165 ? 4.497   -4.799  -0.041  1.00 92.63 165 A 1 
ATOM   1313 N  NZ  . LYS A 1 165 ? 4.042   -4.891  1.374   1.00 90.85 165 A 1 
ATOM   1314 N  N   . GLY A 1 166 ? 8.277   -0.403  -3.089  1.00 98.71 166 A 1 
ATOM   1315 C  CA  . GLY A 1 166 ? 8.979   0.862   -3.125  1.00 98.77 166 A 1 
ATOM   1316 C  C   . GLY A 1 166 ? 8.058   2.056   -2.877  1.00 98.84 166 A 1 
ATOM   1317 O  O   . GLY A 1 166 ? 6.890   1.894   -2.526  1.00 98.73 166 A 1 
ATOM   1318 N  N   . SER A 1 167 ? 8.604   3.250   -3.077  1.00 98.92 167 A 1 
ATOM   1319 C  CA  . SER A 1 167 ? 7.862   4.511   -3.033  1.00 98.99 167 A 1 
ATOM   1320 C  C   . SER A 1 167 ? 7.901   5.190   -4.397  1.00 98.90 167 A 1 
ATOM   1321 O  O   . SER A 1 167 ? 8.941   5.187   -5.063  1.00 98.89 167 A 1 
ATOM   1322 C  CB  . SER A 1 167 ? 8.434   5.449   -1.968  1.00 98.91 167 A 1 
ATOM   1323 O  OG  . SER A 1 167 ? 8.347   4.865   -0.680  1.00 98.45 167 A 1 
ATOM   1324 N  N   . VAL A 1 168 ? 6.786   5.791   -4.808  1.00 98.93 168 A 1 
ATOM   1325 C  CA  . VAL A 1 168 ? 6.654   6.579   -6.041  1.00 98.96 168 A 1 
ATOM   1326 C  C   . VAL A 1 168 ? 6.512   8.043   -5.668  1.00 98.98 168 A 1 
ATOM   1327 O  O   . VAL A 1 168 ? 5.749   8.384   -4.775  1.00 98.82 168 A 1 
ATOM   1328 C  CB  . VAL A 1 168 ? 5.459   6.107   -6.885  1.00 98.67 168 A 1 
ATOM   1329 C  CG1 . VAL A 1 168 ? 5.303   6.926   -8.170  1.00 94.22 168 A 1 
ATOM   1330 C  CG2 . VAL A 1 168 ? 5.621   4.650   -7.296  1.00 94.74 168 A 1 
ATOM   1331 N  N   . TYR A 1 169 ? 7.223   8.914   -6.371  1.00 98.74 169 A 1 
ATOM   1332 C  CA  . TYR A 1 169 ? 7.111   10.361  -6.278  1.00 98.73 169 A 1 
ATOM   1333 C  C   . TYR A 1 169 ? 6.422   10.930  -7.514  1.00 98.76 169 A 1 
ATOM   1334 O  O   . TYR A 1 169 ? 6.777   10.589  -8.642  1.00 98.65 169 A 1 
ATOM   1335 C  CB  . TYR A 1 169 ? 8.512   10.965  -6.103  1.00 98.56 169 A 1 
ATOM   1336 C  CG  . TYR A 1 169 ? 8.545   12.469  -6.261  1.00 98.47 169 A 1 
ATOM   1337 C  CD1 . TYR A 1 169 ? 9.030   13.043  -7.452  1.00 98.13 169 A 1 
ATOM   1338 C  CD2 . TYR A 1 169 ? 8.084   13.304  -5.233  1.00 98.07 169 A 1 
ATOM   1339 C  CE1 . TYR A 1 169 ? 9.063   14.436  -7.610  1.00 97.65 169 A 1 
ATOM   1340 C  CE2 . TYR A 1 169 ? 8.110   14.704  -5.377  1.00 97.59 169 A 1 
ATOM   1341 C  CZ  . TYR A 1 169 ? 8.600   15.270  -6.568  1.00 97.55 169 A 1 
ATOM   1342 O  OH  . TYR A 1 169 ? 8.635   16.631  -6.714  1.00 96.58 169 A 1 
ATOM   1343 N  N   . ALA A 1 170 ? 5.481   11.862  -7.312  1.00 98.73 170 A 1 
ATOM   1344 C  CA  . ALA A 1 170 ? 4.889   12.694  -8.349  1.00 98.70 170 A 1 
ATOM   1345 C  C   . ALA A 1 170 ? 4.904   14.166  -7.918  1.00 98.68 170 A 1 
ATOM   1346 O  O   . ALA A 1 170 ? 4.379   14.516  -6.862  1.00 98.48 170 A 1 
ATOM   1347 C  CB  . ALA A 1 170 ? 3.467   12.198  -8.644  1.00 98.79 170 A 1 
ATOM   1348 N  N   . ARG A 1 171 ? 5.455   15.041  -8.765  1.00 98.52 171 A 1 
ATOM   1349 C  CA  . ARG A 1 171 ? 5.347   16.492  -8.622  1.00 98.47 171 A 1 
ATOM   1350 C  C   . ARG A 1 171 ? 4.072   16.942  -9.333  1.00 98.52 171 A 1 
ATOM   1351 O  O   . ARG A 1 171 ? 4.038   16.953  -10.565 1.00 98.39 171 A 1 
ATOM   1352 C  CB  . ARG A 1 171 ? 6.607   17.147  -9.183  1.00 97.89 171 A 1 
ATOM   1353 C  CG  . ARG A 1 171 ? 6.578   18.670  -8.995  1.00 95.20 171 A 1 
ATOM   1354 C  CD  . ARG A 1 171 ? 7.900   19.290  -9.465  1.00 93.12 171 A 1 
ATOM   1355 N  NE  . ARG A 1 171 ? 9.017   18.870  -8.614  1.00 90.18 171 A 1 
ATOM   1356 C  CZ  . ARG A 1 171 ? 10.263  19.313  -8.664  1.00 89.93 171 A 1 
ATOM   1357 N  NH1 . ARG A 1 171 ? 10.651  20.182  -9.557  1.00 83.76 171 A 1 
ATOM   1358 N  NH2 . ARG A 1 171 ? 11.137  18.886  -7.801  1.00 85.02 171 A 1 
ATOM   1359 N  N   . ILE A 1 172 ? 3.036   17.288  -8.572  1.00 98.58 172 A 1 
ATOM   1360 C  CA  . ILE A 1 172 ? 1.693   17.560  -9.091  1.00 98.64 172 A 1 
ATOM   1361 C  C   . ILE A 1 172 ? 1.426   19.060  -9.076  1.00 98.56 172 A 1 
ATOM   1362 O  O   . ILE A 1 172 ? 1.510   19.701  -8.037  1.00 98.49 172 A 1 
ATOM   1363 C  CB  . ILE A 1 172 ? 0.637   16.736  -8.322  1.00 98.83 172 A 1 
ATOM   1364 C  CG1 . ILE A 1 172 ? 0.922   15.229  -8.522  1.00 98.74 172 A 1 
ATOM   1365 C  CG2 . ILE A 1 172 ? -0.776  17.106  -8.797  1.00 98.79 172 A 1 
ATOM   1366 C  CD1 . ILE A 1 172 ? -0.103  14.273  -7.889  1.00 98.34 172 A 1 
ATOM   1367 N  N   . GLN A 1 173 ? 1.086   19.613  -10.246 1.00 98.63 173 A 1 
ATOM   1368 C  CA  . GLN A 1 173 ? 0.808   21.036  -10.404 1.00 98.66 173 A 1 
ATOM   1369 C  C   . GLN A 1 173 ? -0.514  21.427  -9.726  1.00 98.74 173 A 1 
ATOM   1370 O  O   . GLN A 1 173 ? -1.517  20.755  -9.915  1.00 98.67 173 A 1 
ATOM   1371 C  CB  . GLN A 1 173 ? 0.788   21.383  -11.897 1.00 98.58 173 A 1 
ATOM   1372 C  CG  . GLN A 1 173 ? 0.662   22.894  -12.115 1.00 98.32 173 A 1 
ATOM   1373 C  CD  . GLN A 1 173 ? 0.594   23.306  -13.579 1.00 98.37 173 A 1 
ATOM   1374 O  OE1 . GLN A 1 173 ? 0.750   22.522  -14.508 1.00 96.55 173 A 1 
ATOM   1375 N  NE2 . GLN A 1 173 ? 0.357   24.569  -13.839 1.00 96.55 173 A 1 
ATOM   1376 N  N   . THR A 1 174 ? -0.522  22.565  -9.013  1.00 98.77 174 A 1 
ATOM   1377 C  CA  . THR A 1 174 ? -1.715  23.140  -8.364  1.00 98.62 174 A 1 
ATOM   1378 C  C   . THR A 1 174 ? -2.045  24.538  -8.871  1.00 98.52 174 A 1 
ATOM   1379 O  O   . THR A 1 174 ? -3.210  24.887  -9.039  1.00 97.99 174 A 1 
ATOM   1380 C  CB  . THR A 1 174 ? -1.543  23.168  -6.844  1.00 98.58 174 A 1 
ATOM   1381 O  OG1 . THR A 1 174 ? -0.343  23.832  -6.502  1.00 98.15 174 A 1 
ATOM   1382 C  CG2 . THR A 1 174 ? -1.473  21.762  -6.255  1.00 97.98 174 A 1 
ATOM   1383 N  N   . THR A 1 175 ? -1.028  25.349  -9.189  1.00 98.35 175 A 1 
ATOM   1384 C  CA  . THR A 1 175 ? -1.190  26.676  -9.803  1.00 98.22 175 A 1 
ATOM   1385 C  C   . THR A 1 175 ? -0.257  26.827  -11.001 1.00 98.10 175 A 1 
ATOM   1386 O  O   . THR A 1 175 ? 0.578   25.962  -11.275 1.00 97.69 175 A 1 
ATOM   1387 C  CB  . THR A 1 175 ? -0.946  27.817  -8.793  1.00 97.71 175 A 1 
ATOM   1388 O  OG1 . THR A 1 175 ? 0.426   27.985  -8.556  1.00 95.10 175 A 1 
ATOM   1389 C  CG2 . THR A 1 175 ? -1.652  27.615  -7.448  1.00 94.58 175 A 1 
ATOM   1390 N  N   . ALA A 1 176 ? -0.326  27.950  -11.713 1.00 97.73 176 A 1 
ATOM   1391 C  CA  . ALA A 1 176 ? 0.572   28.222  -12.842 1.00 97.27 176 A 1 
ATOM   1392 C  C   . ALA A 1 176 ? 2.076   28.174  -12.478 1.00 97.04 176 A 1 
ATOM   1393 O  O   . ALA A 1 176 ? 2.911   27.950  -13.347 1.00 95.58 176 A 1 
ATOM   1394 C  CB  . ALA A 1 176 ? 0.196   29.590  -13.418 1.00 96.58 176 A 1 
ATOM   1395 N  N   . THR A 1 177 ? 2.421   28.394  -11.196 1.00 96.37 177 A 1 
ATOM   1396 C  CA  . THR A 1 177 ? 3.814   28.509  -10.721 1.00 95.80 177 A 1 
ATOM   1397 C  C   . THR A 1 177 ? 4.142   27.588  -9.551  1.00 95.90 177 A 1 
ATOM   1398 O  O   . THR A 1 177 ? 5.287   27.566  -9.102  1.00 95.17 177 A 1 
ATOM   1399 C  CB  . THR A 1 177 ? 4.138   29.954  -10.325 1.00 94.82 177 A 1 
ATOM   1400 O  OG1 . THR A 1 177 ? 3.260   30.401  -9.320  1.00 92.77 177 A 1 
ATOM   1401 C  CG2 . THR A 1 177 ? 4.014   30.925  -11.502 1.00 91.65 177 A 1 
ATOM   1402 N  N   . GLN A 1 178 ? 3.151   26.852  -9.043  1.00 96.87 178 A 1 
ATOM   1403 C  CA  . GLN A 1 178 ? 3.294   26.054  -7.829  1.00 97.14 178 A 1 
ATOM   1404 C  C   . GLN A 1 178 ? 2.812   24.616  -8.037  1.00 97.70 178 A 1 
ATOM   1405 O  O   . GLN A 1 178 ? 2.014   24.319  -8.919  1.00 97.69 178 A 1 
ATOM   1406 C  CB  . GLN A 1 178 ? 2.552   26.728  -6.662  1.00 96.70 178 A 1 
ATOM   1407 C  CG  . GLN A 1 178 ? 3.137   28.098  -6.329  1.00 95.69 178 A 1 
ATOM   1408 C  CD  . GLN A 1 178 ? 2.354   28.800  -5.225  1.00 95.45 178 A 1 
ATOM   1409 O  OE1 . GLN A 1 178 ? 1.180   29.113  -5.361  1.00 90.90 178 A 1 
ATOM   1410 N  NE2 . GLN A 1 178 ? 2.985   29.053  -4.110  1.00 89.28 178 A 1 
ATOM   1411 N  N   . TYR A 1 179 ? 3.333   23.753  -7.197  1.00 97.76 179 A 1 
ATOM   1412 C  CA  . TYR A 1 179 ? 3.041   22.327  -7.194  1.00 97.84 179 A 1 
ATOM   1413 C  C   . TYR A 1 179 ? 3.198   21.772  -5.785  1.00 97.90 179 A 1 
ATOM   1414 O  O   . TYR A 1 179 ? 3.698   22.442  -4.883  1.00 97.76 179 A 1 
ATOM   1415 C  CB  . TYR A 1 179 ? 3.964   21.618  -8.194  1.00 97.59 179 A 1 
ATOM   1416 C  CG  . TYR A 1 179 ? 5.441   21.928  -8.022  1.00 97.42 179 A 1 
ATOM   1417 C  CD1 . TYR A 1 179 ? 6.066   22.875  -8.859  1.00 96.73 179 A 1 
ATOM   1418 C  CD2 . TYR A 1 179 ? 6.198   21.296  -7.019  1.00 96.60 179 A 1 
ATOM   1419 C  CE1 . TYR A 1 179 ? 7.424   23.184  -8.706  1.00 95.79 179 A 1 
ATOM   1420 C  CE2 . TYR A 1 179 ? 7.560   21.598  -6.844  1.00 95.73 179 A 1 
ATOM   1421 C  CZ  . TYR A 1 179 ? 8.168   22.545  -7.695  1.00 95.61 179 A 1 
ATOM   1422 O  OH  . TYR A 1 179 ? 9.499   22.845  -7.527  1.00 93.95 179 A 1 
ATOM   1423 N  N   . ILE A 1 180 ? 2.773   20.536  -5.603  1.00 98.20 180 A 1 
ATOM   1424 C  CA  . ILE A 1 180 ? 2.966   19.778  -4.370  1.00 98.37 180 A 1 
ATOM   1425 C  C   . ILE A 1 180 ? 3.785   18.518  -4.661  1.00 98.35 180 A 1 
ATOM   1426 O  O   . ILE A 1 180 ? 3.803   18.006  -5.787  1.00 98.29 180 A 1 
ATOM   1427 C  CB  . ILE A 1 180 ? 1.621   19.459  -3.688  1.00 98.49 180 A 1 
ATOM   1428 C  CG1 . ILE A 1 180 ? 0.684   18.647  -4.621  1.00 98.17 180 A 1 
ATOM   1429 C  CG2 . ILE A 1 180 ? 0.978   20.769  -3.217  1.00 97.36 180 A 1 
ATOM   1430 C  CD1 . ILE A 1 180 ? -0.627  18.209  -3.967  1.00 97.50 180 A 1 
ATOM   1431 N  N   . HIS A 1 181 ? 4.452   18.005  -3.638  1.00 98.40 181 A 1 
ATOM   1432 C  CA  . HIS A 1 181 ? 5.182   16.751  -3.687  1.00 98.34 181 A 1 
ATOM   1433 C  C   . HIS A 1 181 ? 4.293   15.630  -3.164  1.00 98.51 181 A 1 
ATOM   1434 O  O   . HIS A 1 181 ? 3.969   15.603  -1.986  1.00 98.50 181 A 1 
ATOM   1435 C  CB  . HIS A 1 181 ? 6.456   16.875  -2.859  1.00 98.12 181 A 1 
ATOM   1436 C  CG  . HIS A 1 181 ? 7.364   17.986  -3.322  1.00 97.88 181 A 1 
ATOM   1437 N  ND1 . HIS A 1 181 ? 8.161   17.974  -4.459  1.00 95.50 181 A 1 
ATOM   1438 C  CD2 . HIS A 1 181 ? 7.551   19.189  -2.689  1.00 95.98 181 A 1 
ATOM   1439 C  CE1 . HIS A 1 181 ? 8.818   19.132  -4.480  1.00 95.49 181 A 1 
ATOM   1440 N  NE2 . HIS A 1 181 ? 8.471   19.890  -3.430  1.00 95.62 181 A 1 
ATOM   1441 N  N   . VAL A 1 182 ? 3.903   14.696  -4.016  1.00 98.60 182 A 1 
ATOM   1442 C  CA  . VAL A 1 182 ? 3.073   13.556  -3.628  1.00 98.86 182 A 1 
ATOM   1443 C  C   . VAL A 1 182 ? 3.922   12.297  -3.638  1.00 98.80 182 A 1 
ATOM   1444 O  O   . VAL A 1 182 ? 4.611   12.009  -4.613  1.00 98.76 182 A 1 
ATOM   1445 C  CB  . VAL A 1 182 ? 1.827   13.428  -4.515  1.00 98.87 182 A 1 
ATOM   1446 C  CG1 . VAL A 1 182 ? 0.940   12.262  -4.088  1.00 98.77 182 A 1 
ATOM   1447 C  CG2 . VAL A 1 182 ? 0.977   14.710  -4.436  1.00 98.77 182 A 1 
ATOM   1448 N  N   . ILE A 1 183 ? 3.864   11.526  -2.549  1.00 98.87 183 A 1 
ATOM   1449 C  CA  . ILE A 1 183 ? 4.508   10.220  -2.420  1.00 98.89 183 A 1 
ATOM   1450 C  C   . ILE A 1 183 ? 3.422   9.179   -2.188  1.00 98.90 183 A 1 
ATOM   1451 O  O   . ILE A 1 183 ? 2.643   9.302   -1.254  1.00 98.83 183 A 1 
ATOM   1452 C  CB  . ILE A 1 183 ? 5.530   10.227  -1.267  1.00 98.49 183 A 1 
ATOM   1453 C  CG1 . ILE A 1 183 ? 6.648   11.276  -1.445  1.00 93.78 183 A 1 
ATOM   1454 C  CG2 . ILE A 1 183 ? 6.133   8.828   -1.054  1.00 95.71 183 A 1 
ATOM   1455 C  CD1 . ILE A 1 183 ? 7.726   10.931  -2.466  1.00 84.43 183 A 1 
ATOM   1456 N  N   . ALA A 1 184 ? 3.407   8.114   -2.991  1.00 98.94 184 A 1 
ATOM   1457 C  CA  . ALA A 1 184 ? 2.669   6.902   -2.676  1.00 98.98 184 A 1 
ATOM   1458 C  C   . ALA A 1 184 ? 3.645   5.802   -2.263  1.00 98.93 184 A 1 
ATOM   1459 O  O   . ALA A 1 184 ? 4.670   5.596   -2.916  1.00 98.89 184 A 1 
ATOM   1460 C  CB  . ALA A 1 184 ? 1.796   6.498   -3.858  1.00 98.94 184 A 1 
ATOM   1461 N  N   . THR A 1 185 ? 3.338   5.080   -1.190  1.00 98.92 185 A 1 
ATOM   1462 C  CA  . THR A 1 185 ? 4.207   4.013   -0.685  1.00 98.88 185 A 1 
ATOM   1463 C  C   . THR A 1 185 ? 3.400   2.858   -0.102  1.00 98.84 185 A 1 
ATOM   1464 O  O   . THR A 1 185 ? 2.287   3.041   0.364   1.00 98.53 185 A 1 
ATOM   1465 C  CB  . THR A 1 185 ? 5.232   4.572   0.311   1.00 98.56 185 A 1 
ATOM   1466 O  OG1 . THR A 1 185 ? 6.221   3.613   0.589   1.00 95.97 185 A 1 
ATOM   1467 C  CG2 . THR A 1 185 ? 4.626   5.014   1.640   1.00 96.11 185 A 1 
ATOM   1468 N  N   . ASN A 1 186 ? 3.987   1.669   -0.133  1.00 98.82 186 A 1 
ATOM   1469 C  CA  . ASN A 1 186 ? 3.502   0.484   0.558   1.00 98.77 186 A 1 
ATOM   1470 C  C   . ASN A 1 186 ? 4.700   -0.165  1.249   1.00 98.62 186 A 1 
ATOM   1471 O  O   . ASN A 1 186 ? 5.617   -0.661  0.587   1.00 97.89 186 A 1 
ATOM   1472 C  CB  . ASN A 1 186 ? 2.792   -0.438  -0.442  1.00 98.27 186 A 1 
ATOM   1473 C  CG  . ASN A 1 186 ? 2.203   -1.688  0.207   1.00 97.34 186 A 1 
ATOM   1474 O  OD1 . ASN A 1 186 ? 2.319   -1.919  1.393   1.00 91.23 186 A 1 
ATOM   1475 N  ND2 . ASN A 1 186 ? 1.565   -2.543  -0.565  1.00 89.90 186 A 1 
ATOM   1476 N  N   . LEU A 1 187 ? 4.746   -0.109  2.582   1.00 98.52 187 A 1 
ATOM   1477 C  CA  . LEU A 1 187 ? 5.873   -0.614  3.360   1.00 98.45 187 A 1 
ATOM   1478 C  C   . LEU A 1 187 ? 5.768   -2.132  3.581   1.00 98.19 187 A 1 
ATOM   1479 O  O   . LEU A 1 187 ? 4.752   -2.764  3.293   1.00 97.54 187 A 1 
ATOM   1480 C  CB  . LEU A 1 187 ? 6.013   0.162   4.685   1.00 98.54 187 A 1 
ATOM   1481 C  CG  . LEU A 1 187 ? 6.209   1.681   4.565   1.00 98.40 187 A 1 
ATOM   1482 C  CD1 . LEU A 1 187 ? 6.551   2.258   5.932   1.00 98.30 187 A 1 
ATOM   1483 C  CD2 . LEU A 1 187 ? 7.346   2.077   3.611   1.00 98.21 187 A 1 
ATOM   1484 N  N   . GLN A 1 188 ? 6.842   -2.702  4.124   1.00 97.81 188 A 1 
ATOM   1485 C  CA  . GLN A 1 188 ? 6.940   -4.116  4.476   1.00 97.31 188 A 1 
ATOM   1486 C  C   . GLN A 1 188 ? 5.707   -4.596  5.249   1.00 97.03 188 A 1 
ATOM   1487 O  O   . GLN A 1 188 ? 5.390   -4.060  6.316   1.00 96.45 188 A 1 
ATOM   1488 C  CB  . GLN A 1 188 ? 8.213   -4.312  5.314   1.00 96.70 188 A 1 
ATOM   1489 C  CG  . GLN A 1 188 ? 8.374   -5.702  5.944   1.00 95.56 188 A 1 
ATOM   1490 C  CD  . GLN A 1 188 ? 8.530   -6.816  4.921   1.00 95.48 188 A 1 
ATOM   1491 O  OE1 . GLN A 1 188 ? 9.376   -6.766  4.054   1.00 91.70 188 A 1 
ATOM   1492 N  NE2 . GLN A 1 188 ? 7.733   -7.854  5.008   1.00 89.31 188 A 1 
ATOM   1493 N  N   . SER A 1 189 ? 5.082   -5.656  4.737   1.00 96.32 189 A 1 
ATOM   1494 C  CA  . SER A 1 189 ? 3.935   -6.301  5.374   1.00 95.20 189 A 1 
ATOM   1495 C  C   . SER A 1 189 ? 4.239   -6.771  6.794   1.00 94.84 189 A 1 
ATOM   1496 O  O   . SER A 1 189 ? 5.371   -7.126  7.140   1.00 92.78 189 A 1 
ATOM   1497 C  CB  . SER A 1 189 ? 3.455   -7.489  4.525   1.00 93.52 189 A 1 
ATOM   1498 O  OG  . SER A 1 189 ? 3.125   -7.063  3.218   1.00 80.17 189 A 1 
ATOM   1499 N  N   . LEU A 1 190 ? 3.193   -6.834  7.610   1.00 92.16 190 A 1 
ATOM   1500 C  CA  . LEU A 1 190 ? 3.246   -7.453  8.932   1.00 89.48 190 A 1 
ATOM   1501 C  C   . LEU A 1 190 ? 3.557   -8.948  8.772   1.00 87.27 190 A 1 
ATOM   1502 O  O   . LEU A 1 190 ? 2.836   -9.691  8.123   1.00 78.96 190 A 1 
ATOM   1503 C  CB  . LEU A 1 190 ? 1.910   -7.219  9.650   1.00 86.43 190 A 1 
ATOM   1504 C  CG  . LEU A 1 190 ? 1.622   -5.744  9.988   1.00 81.48 190 A 1 
ATOM   1505 C  CD1 . LEU A 1 190 ? 0.171   -5.565  10.444  1.00 76.70 190 A 1 
ATOM   1506 C  CD2 . LEU A 1 190 ? 2.524   -5.238  11.116  1.00 75.90 190 A 1 
ATOM   1507 N  N   . THR A 1 191 ? 4.651   -9.391  9.401   1.00 82.01 191 A 1 
ATOM   1508 C  CA  . THR A 1 191 ? 5.039   -10.805 9.412   1.00 77.34 191 A 1 
ATOM   1509 C  C   . THR A 1 191 ? 5.013   -11.338 10.835  1.00 77.63 191 A 1 
ATOM   1510 O  O   . THR A 1 191 ? 5.825   -10.931 11.672  1.00 70.19 191 A 1 
ATOM   1511 C  CB  . THR A 1 191 ? 6.394   -11.054 8.734   1.00 71.11 191 A 1 
ATOM   1512 O  OG1 . THR A 1 191 ? 7.424   -10.264 9.265   1.00 65.32 191 A 1 
ATOM   1513 C  CG2 . THR A 1 191 ? 6.341   -10.761 7.230   1.00 66.15 191 A 1 
ATOM   1514 N  N   . ASP A 1 192 ? 4.109   -12.286 11.103  1.00 73.48 192 A 1 
ATOM   1515 C  CA  . ASP A 1 192 ? 3.916   -12.845 12.449  1.00 69.94 192 A 1 
ATOM   1516 C  C   . ASP A 1 192 ? 5.177   -13.526 13.012  1.00 72.12 192 A 1 
ATOM   1517 O  O   . ASP A 1 192 ? 5.433   -13.487 14.211  1.00 65.26 192 A 1 
ATOM   1518 C  CB  . ASP A 1 192 ? 2.761   -13.864 12.417  1.00 62.81 192 A 1 
ATOM   1519 C  CG  . ASP A 1 192 ? 1.377   -13.250 12.171  1.00 57.73 192 A 1 
ATOM   1520 O  OD1 . ASP A 1 192 ? 1.197   -12.052 12.481  1.00 52.74 192 A 1 
ATOM   1521 O  OD2 . ASP A 1 192 ? 0.501   -13.997 11.702  1.00 53.14 192 A 1 
ATOM   1522 N  N   . ASN A 1 193 ? 5.997   -14.121 12.137  1.00 74.24 193 A 1 
ATOM   1523 C  CA  . ASN A 1 193 ? 7.160   -14.915 12.546  1.00 72.59 193 A 1 
ATOM   1524 C  C   . ASN A 1 193 ? 8.370   -14.083 12.977  1.00 76.19 193 A 1 
ATOM   1525 O  O   . ASN A 1 193 ? 9.263   -14.605 13.640  1.00 70.34 193 A 1 
ATOM   1526 C  CB  . ASN A 1 193 ? 7.525   -15.874 11.410  1.00 65.71 193 A 1 
ATOM   1527 C  CG  . ASN A 1 193 ? 6.458   -16.927 11.145  1.00 58.93 193 A 1 
ATOM   1528 O  OD1 . ASN A 1 193 ? 5.610   -17.226 11.955  1.00 53.39 193 A 1 
ATOM   1529 N  ND2 . ASN A 1 193 ? 6.486   -17.539 9.987   1.00 52.54 193 A 1 
ATOM   1530 N  N   . SER A 1 194 ? 8.451   -12.817 12.580  1.00 79.51 194 A 1 
ATOM   1531 C  CA  . SER A 1 194 ? 9.622   -11.965 12.827  1.00 80.37 194 A 1 
ATOM   1532 C  C   . SER A 1 194 ? 9.252   -10.488 12.989  1.00 83.57 194 A 1 
ATOM   1533 O  O   . SER A 1 194 ? 9.774   -9.603  12.307  1.00 80.93 194 A 1 
ATOM   1534 C  CB  . SER A 1 194 ? 10.703  -12.204 11.759  1.00 74.66 194 A 1 
ATOM   1535 O  OG  . SER A 1 194 ? 10.238  -11.931 10.461  1.00 65.47 194 A 1 
ATOM   1536 N  N   . ILE A 1 195 ? 8.358   -10.211 13.953  1.00 83.59 195 A 1 
ATOM   1537 C  CA  . ILE A 1 195 ? 7.903   -8.843  14.253  1.00 84.20 195 A 1 
ATOM   1538 C  C   . ILE A 1 195 ? 9.068   -7.831  14.386  1.00 87.16 195 A 1 
ATOM   1539 O  O   . ILE A 1 195 ? 9.016   -6.782  13.743  1.00 86.80 195 A 1 
ATOM   1540 C  CB  . ILE A 1 195 ? 6.986   -8.841  15.497  1.00 80.96 195 A 1 
ATOM   1541 C  CG1 . ILE A 1 195 ? 5.685   -9.633  15.234  1.00 75.62 195 A 1 
ATOM   1542 C  CG2 . ILE A 1 195 ? 6.663   -7.405  15.945  1.00 73.56 195 A 1 
ATOM   1543 C  CD1 . ILE A 1 195 ? 4.854   -9.904  16.488  1.00 67.91 195 A 1 
ATOM   1544 N  N   . PRO A 1 196 ? 10.154  -8.109  15.154  1.00 86.23 196 A 1 
ATOM   1545 C  CA  . PRO A 1 196 ? 11.259  -7.162  15.276  1.00 87.53 196 A 1 
ATOM   1546 C  C   . PRO A 1 196 ? 11.986  -6.887  13.954  1.00 90.39 196 A 1 
ATOM   1547 O  O   . PRO A 1 196 ? 12.475  -5.782  13.735  1.00 89.82 196 A 1 
ATOM   1548 C  CB  . PRO A 1 196 ? 12.222  -7.766  16.307  1.00 83.89 196 A 1 
ATOM   1549 C  CG  . PRO A 1 196 ? 11.355  -8.746  17.086  1.00 80.37 196 A 1 
ATOM   1550 C  CD  . PRO A 1 196 ? 10.389  -9.260  16.021  1.00 83.21 196 A 1 
ATOM   1551 N  N   . GLU A 1 197 ? 12.059  -7.891  13.080  1.00 88.95 197 A 1 
ATOM   1552 C  CA  . GLU A 1 197 ? 12.677  -7.779  11.765  1.00 90.67 197 A 1 
ATOM   1553 C  C   . GLU A 1 197 ? 11.815  -6.918  10.841  1.00 92.39 197 A 1 
ATOM   1554 O  O   . GLU A 1 197 ? 12.321  -5.951  10.286  1.00 92.66 197 A 1 
ATOM   1555 C  CB  . GLU A 1 197 ? 12.919  -9.178  11.192  1.00 89.42 197 A 1 
ATOM   1556 C  CG  . GLU A 1 197 ? 13.644  -9.141  9.845   1.00 82.13 197 A 1 
ATOM   1557 C  CD  . GLU A 1 197 ? 13.842  -10.550 9.254   1.00 78.64 197 A 1 
ATOM   1558 O  OE1 . GLU A 1 197 ? 14.710  -10.676 8.359   1.00 71.52 197 A 1 
ATOM   1559 O  OE2 . GLU A 1 197 ? 13.127  -11.477 9.694   1.00 73.71 197 A 1 
ATOM   1560 N  N   . SER A 1 198 ? 10.509  -7.187  10.762  1.00 93.05 198 A 1 
ATOM   1561 C  CA  . SER A 1 198 ? 9.606   -6.390  9.936   1.00 93.57 198 A 1 
ATOM   1562 C  C   . SER A 1 198 ? 9.580   -4.919  10.359  1.00 94.43 198 A 1 
ATOM   1563 O  O   . SER A 1 198 ? 9.658   -4.036  9.509   1.00 94.72 198 A 1 
ATOM   1564 C  CB  . SER A 1 198 ? 8.190   -6.989  9.925   1.00 92.39 198 A 1 
ATOM   1565 O  OG  . SER A 1 198 ? 7.563   -6.898  11.186  1.00 82.00 198 A 1 
ATOM   1566 N  N   . GLN A 1 199 ? 9.616   -4.637  11.659  1.00 93.72 199 A 1 
ATOM   1567 C  CA  . GLN A 1 199 ? 9.737   -3.274  12.183  1.00 93.93 199 A 1 
ATOM   1568 C  C   . GLN A 1 199 ? 11.055  -2.600  11.769  1.00 95.16 199 A 1 
ATOM   1569 O  O   . GLN A 1 199 ? 11.078  -1.422  11.400  1.00 95.39 199 A 1 
ATOM   1570 C  CB  . GLN A 1 199 ? 9.656   -3.291  13.719  1.00 92.70 199 A 1 
ATOM   1571 C  CG  . GLN A 1 199 ? 8.246   -3.586  14.228  1.00 88.57 199 A 1 
ATOM   1572 C  CD  . GLN A 1 199 ? 8.155   -3.551  15.747  1.00 86.00 199 A 1 
ATOM   1573 O  OE1 . GLN A 1 199 ? 9.128   -3.658  16.481  1.00 80.48 199 A 1 
ATOM   1574 N  NE2 . GLN A 1 199 ? 6.967   -3.382  16.287  1.00 76.97 199 A 1 
ATOM   1575 N  N   . ALA A 1 200 ? 12.175  -3.336  11.824  1.00 94.00 200 A 1 
ATOM   1576 C  CA  . ALA A 1 200 ? 13.469  -2.806  11.400  1.00 94.61 200 A 1 
ATOM   1577 C  C   . ALA A 1 200 ? 13.511  -2.538  9.881   1.00 95.71 200 A 1 
ATOM   1578 O  O   . ALA A 1 200 ? 14.040  -1.505  9.463   1.00 96.06 200 A 1 
ATOM   1579 C  CB  . ALA A 1 200 ? 14.570  -3.778  11.835  1.00 93.82 200 A 1 
ATOM   1580 N  N   . VAL A 1 201 ? 12.900  -3.424  9.086   1.00 96.35 201 A 1 
ATOM   1581 C  CA  . VAL A 1 201 ? 12.766  -3.270  7.636   1.00 96.97 201 A 1 
ATOM   1582 C  C   . VAL A 1 201 ? 11.908  -2.053  7.303   1.00 97.64 201 A 1 
ATOM   1583 O  O   . VAL A 1 201 ? 12.393  -1.185  6.573   1.00 97.87 201 A 1 
ATOM   1584 C  CB  . VAL A 1 201 ? 12.227  -4.564  6.996   1.00 96.75 201 A 1 
ATOM   1585 C  CG1 . VAL A 1 201 ? 11.899  -4.366  5.511   1.00 95.99 201 A 1 
ATOM   1586 C  CG2 . VAL A 1 201 ? 13.272  -5.682  7.079   1.00 96.10 201 A 1 
ATOM   1587 N  N   . ARG A 1 202 ? 10.718  -1.902  7.886   1.00 96.77 202 A 1 
ATOM   1588 C  CA  . ARG A 1 202 ? 9.860   -0.721  7.684   1.00 97.17 202 A 1 
ATOM   1589 C  C   . ARG A 1 202 ? 10.590  0.582   8.006   1.00 97.82 202 A 1 
ATOM   1590 O  O   . ARG A 1 202 ? 10.550  1.526   7.226   1.00 98.08 202 A 1 
ATOM   1591 C  CB  . ARG A 1 202 ? 8.573   -0.829  8.520   1.00 96.79 202 A 1 
ATOM   1592 C  CG  . ARG A 1 202 ? 7.567   -1.805  7.898   1.00 95.82 202 A 1 
ATOM   1593 C  CD  . ARG A 1 202 ? 6.190   -1.726  8.577   1.00 95.22 202 A 1 
ATOM   1594 N  NE  . ARG A 1 202 ? 6.195   -2.223  9.955   1.00 93.66 202 A 1 
ATOM   1595 C  CZ  . ARG A 1 202 ? 6.018   -3.471  10.348  1.00 94.78 202 A 1 
ATOM   1596 N  NH1 . ARG A 1 202 ? 5.862   -4.465  9.518   1.00 88.53 202 A 1 
ATOM   1597 N  NH2 . ARG A 1 202 ? 5.968   -3.759  11.615  1.00 90.80 202 A 1 
ATOM   1598 N  N   . MET A 1 203 ? 11.351  0.616   9.092   1.00 97.39 203 A 1 
ATOM   1599 C  CA  . MET A 1 203 ? 12.146  1.793   9.431   1.00 97.38 203 A 1 
ATOM   1600 C  C   . MET A 1 203 ? 13.249  2.105   8.406   1.00 97.90 203 A 1 
ATOM   1601 O  O   . MET A 1 203 ? 13.585  3.274   8.210   1.00 98.13 203 A 1 
ATOM   1602 C  CB  . MET A 1 203 ? 12.785  1.619   10.809  1.00 96.59 203 A 1 
ATOM   1603 C  CG  . MET A 1 203 ? 11.777  1.808   11.942  1.00 87.54 203 A 1 
ATOM   1604 S  SD  . MET A 1 203 ? 10.850  3.373   11.989  1.00 80.96 203 A 1 
ATOM   1605 C  CE  . MET A 1 203 ? 12.146  4.582   11.670  1.00 70.33 203 A 1 
ATOM   1606 N  N   . ASN A 1 204 ? 13.836  1.081   7.770   1.00 97.93 204 A 1 
ATOM   1607 C  CA  . ASN A 1 204 ? 14.784  1.310   6.686   1.00 98.27 204 A 1 
ATOM   1608 C  C   . ASN A 1 204 ? 14.081  1.850   5.437   1.00 98.68 204 A 1 
ATOM   1609 O  O   . ASN A 1 204 ? 14.557  2.817   4.842   1.00 98.67 204 A 1 
ATOM   1610 C  CB  . ASN A 1 204 ? 15.562  0.017   6.395   1.00 97.99 204 A 1 
ATOM   1611 C  CG  . ASN A 1 204 ? 16.733  0.319   5.479   1.00 92.44 204 A 1 
ATOM   1612 O  OD1 . ASN A 1 204 ? 17.745  0.834   5.911   1.00 79.35 204 A 1 
ATOM   1613 N  ND2 . ASN A 1 204 ? 16.612  0.039   4.198   1.00 77.93 204 A 1 
ATOM   1614 N  N   . GLN A 1 205 ? 12.906  1.301   5.109   1.00 98.58 205 A 1 
ATOM   1615 C  CA  . GLN A 1 205 ? 12.089  1.746   3.982   1.00 98.67 205 A 1 
ATOM   1616 C  C   . GLN A 1 205 ? 11.587  3.189   4.161   1.00 98.80 205 A 1 
ATOM   1617 O  O   . GLN A 1 205 ? 11.623  3.972   3.210   1.00 98.81 205 A 1 
ATOM   1618 C  CB  . GLN A 1 205 ? 10.912  0.768   3.834   1.00 98.60 205 A 1 
ATOM   1619 C  CG  . GLN A 1 205 ? 11.377  -0.632  3.408   1.00 98.38 205 A 1 
ATOM   1620 C  CD  . GLN A 1 205 ? 10.230  -1.641  3.342   1.00 98.30 205 A 1 
ATOM   1621 O  OE1 . GLN A 1 205 ? 9.135   -1.426  3.823   1.00 96.51 205 A 1 
ATOM   1622 N  NE2 . GLN A 1 205 ? 10.459  -2.789  2.749   1.00 96.07 205 A 1 
ATOM   1623 N  N   . ILE A 1 206 ? 11.238  3.598   5.390   1.00 98.75 206 A 1 
ATOM   1624 C  CA  . ILE A 1 206 ? 10.951  5.001   5.718   1.00 98.77 206 A 1 
ATOM   1625 C  C   . ILE A 1 206 ? 12.172  5.886   5.417   1.00 98.84 206 A 1 
ATOM   1626 O  O   . ILE A 1 206 ? 12.027  6.933   4.789   1.00 98.79 206 A 1 
ATOM   1627 C  CB  . ILE A 1 206 ? 10.493  5.144   7.184   1.00 98.64 206 A 1 
ATOM   1628 C  CG1 . ILE A 1 206 ? 9.069   4.560   7.350   1.00 97.92 206 A 1 
ATOM   1629 C  CG2 . ILE A 1 206 ? 10.514  6.619   7.655   1.00 98.12 206 A 1 
ATOM   1630 C  CD1 . ILE A 1 206 ? 8.658   4.333   8.807   1.00 94.52 206 A 1 
ATOM   1631 N  N   . ARG A 1 207 ? 13.394  5.462   5.780   1.00 98.70 207 A 1 
ATOM   1632 C  CA  . ARG A 1 207 ? 14.611  6.230   5.479   1.00 98.66 207 A 1 
ATOM   1633 C  C   . ARG A 1 207 ? 14.868  6.339   3.975   1.00 98.74 207 A 1 
ATOM   1634 O  O   . ARG A 1 207 ? 15.341  7.383   3.520   1.00 98.64 207 A 1 
ATOM   1635 C  CB  . ARG A 1 207 ? 15.831  5.599   6.156   1.00 98.34 207 A 1 
ATOM   1636 C  CG  . ARG A 1 207 ? 15.813  5.760   7.676   1.00 91.12 207 A 1 
ATOM   1637 C  CD  . ARG A 1 207 ? 16.941  4.925   8.266   1.00 87.94 207 A 1 
ATOM   1638 N  NE  . ARG A 1 207 ? 16.963  4.990   9.734   1.00 77.03 207 A 1 
ATOM   1639 C  CZ  . ARG A 1 207 ? 17.756  4.292   10.520  1.00 68.15 207 A 1 
ATOM   1640 N  NH1 . ARG A 1 207 ? 18.634  3.457   10.033  1.00 60.45 207 A 1 
ATOM   1641 N  NH2 . ARG A 1 207 ? 17.668  4.429   11.809  1.00 61.75 207 A 1 
ATOM   1642 N  N   . GLU A 1 208 ? 14.585  5.307   3.196   1.00 98.81 208 A 1 
ATOM   1643 C  CA  . GLU A 1 208 ? 14.696  5.364   1.736   1.00 98.70 208 A 1 
ATOM   1644 C  C   . GLU A 1 208 ? 13.652  6.307   1.130   1.00 98.85 208 A 1 
ATOM   1645 O  O   . GLU A 1 208 ? 13.993  7.123   0.272   1.00 98.70 208 A 1 
ATOM   1646 C  CB  . GLU A 1 208 ? 14.601  3.956   1.135   1.00 98.66 208 A 1 
ATOM   1647 C  CG  . GLU A 1 208 ? 15.854  3.137   1.479   1.00 96.87 208 A 1 
ATOM   1648 C  CD  . GLU A 1 208 ? 15.925  1.822   0.698   1.00 95.27 208 A 1 
ATOM   1649 O  OE1 . GLU A 1 208 ? 16.115  0.784   1.361   1.00 88.50 208 A 1 
ATOM   1650 O  OE2 . GLU A 1 208 ? 15.832  1.884   -0.538  1.00 90.30 208 A 1 
ATOM   1651 N  N   . THR A 1 209 ? 12.420  6.290   1.652   1.00 98.85 209 A 1 
ATOM   1652 C  CA  . THR A 1 209 ? 11.367  7.240   1.273   1.00 98.88 209 A 1 
ATOM   1653 C  C   . THR A 1 209 ? 11.763  8.679   1.623   1.00 98.75 209 A 1 
ATOM   1654 O  O   . THR A 1 209 ? 11.640  9.564   0.781   1.00 98.53 209 A 1 
ATOM   1655 C  CB  . THR A 1 209 ? 10.039  6.855   1.946   1.00 98.83 209 A 1 
ATOM   1656 O  OG1 . THR A 1 209 ? 9.717   5.521   1.624   1.00 98.44 209 A 1 
ATOM   1657 C  CG2 . THR A 1 209 ? 8.876   7.724   1.467   1.00 98.55 209 A 1 
ATOM   1658 N  N   . MET A 1 210 ? 12.322  8.920   2.801   1.00 98.69 210 A 1 
ATOM   1659 C  CA  . MET A 1 210 ? 12.857  10.237  3.182   1.00 98.40 210 A 1 
ATOM   1660 C  C   . MET A 1 210 ? 13.952  10.728  2.223   1.00 98.20 210 A 1 
ATOM   1661 O  O   . MET A 1 210 ? 13.998  11.913  1.899   1.00 97.96 210 A 1 
ATOM   1662 C  CB  . MET A 1 210 ? 13.429  10.191  4.604   1.00 98.24 210 A 1 
ATOM   1663 C  CG  . MET A 1 210 ? 12.375  10.069  5.698   1.00 96.31 210 A 1 
ATOM   1664 S  SD  . MET A 1 210 ? 13.076  9.712   7.342   1.00 95.87 210 A 1 
ATOM   1665 C  CE  . MET A 1 210 ? 13.999  11.238  7.626   1.00 85.86 210 A 1 
ATOM   1666 N  N   . ARG A 1 211 ? 14.828  9.829   1.737   1.00 98.25 211 A 1 
ATOM   1667 C  CA  . ARG A 1 211 ? 15.853  10.183  0.741   1.00 98.13 211 A 1 
ATOM   1668 C  C   . ARG A 1 211 ? 15.226  10.557  -0.602  1.00 98.04 211 A 1 
ATOM   1669 O  O   . ARG A 1 211 ? 15.673  11.525  -1.214  1.00 97.80 211 A 1 
ATOM   1670 C  CB  . ARG A 1 211 ? 16.849  9.035   0.540   1.00 98.03 211 A 1 
ATOM   1671 C  CG  . ARG A 1 211 ? 17.775  8.810   1.740   1.00 87.18 211 A 1 
ATOM   1672 C  CD  . ARG A 1 211 ? 18.575  7.524   1.510   1.00 88.89 211 A 1 
ATOM   1673 N  NE  . ARG A 1 211 ? 19.270  7.064   2.715   1.00 79.02 211 A 1 
ATOM   1674 C  CZ  . ARG A 1 211 ? 19.870  5.890   2.845   1.00 71.71 211 A 1 
ATOM   1675 N  NH1 . ARG A 1 211 ? 19.959  5.047   1.841   1.00 64.33 211 A 1 
ATOM   1676 N  NH2 . ARG A 1 211 ? 20.368  5.530   3.988   1.00 65.11 211 A 1 
ATOM   1677 N  N   . LEU A 1 212 ? 14.197  9.833   -1.040  1.00 98.33 212 A 1 
ATOM   1678 C  CA  . LEU A 1 212 ? 13.459  10.160  -2.253  1.00 98.32 212 A 1 
ATOM   1679 C  C   . LEU A 1 212 ? 12.786  11.530  -2.149  1.00 98.04 212 A 1 
ATOM   1680 O  O   . LEU A 1 212 ? 12.893  12.331  -3.076  1.00 97.72 212 A 1 
ATOM   1681 C  CB  . LEU A 1 212 ? 12.430  9.041   -2.536  1.00 98.47 212 A 1 
ATOM   1682 C  CG  . LEU A 1 212 ? 11.573  9.277   -3.800  1.00 98.43 212 A 1 
ATOM   1683 C  CD1 . LEU A 1 212 ? 12.420  9.270   -5.071  1.00 98.31 212 A 1 
ATOM   1684 C  CD2 . LEU A 1 212 ? 10.512  8.187   -3.909  1.00 98.33 212 A 1 
ATOM   1685 N  N   . ILE A 1 213 ? 12.153  11.831  -1.012  1.00 98.29 213 A 1 
ATOM   1686 C  CA  . ILE A 1 213 ? 11.569  13.149  -0.739  1.00 97.93 213 A 1 
ATOM   1687 C  C   . ILE A 1 213 ? 12.662  14.221  -0.781  1.00 97.47 213 A 1 
ATOM   1688 O  O   . ILE A 1 213 ? 12.567  15.145  -1.577  1.00 96.91 213 A 1 
ATOM   1689 C  CB  . ILE A 1 213 ? 10.808  13.153  0.603   1.00 98.00 213 A 1 
ATOM   1690 C  CG1 . ILE A 1 213 ? 9.569   12.233  0.544   1.00 97.84 213 A 1 
ATOM   1691 C  CG2 . ILE A 1 213 ? 10.374  14.589  0.953   1.00 97.62 213 A 1 
ATOM   1692 C  CD1 . ILE A 1 213 ? 8.954   11.929  1.917   1.00 97.31 213 A 1 
ATOM   1693 N  N   . SER A 1 214 ? 13.736  14.059  -0.013  1.00 97.48 214 A 1 
ATOM   1694 C  CA  . SER A 1 214 ? 14.831  15.029  0.054   1.00 96.78 214 A 1 
ATOM   1695 C  C   . SER A 1 214 ? 15.447  15.329  -1.316  1.00 96.45 214 A 1 
ATOM   1696 O  O   . SER A 1 214 ? 15.738  16.483  -1.618  1.00 95.25 214 A 1 
ATOM   1697 C  CB  . SER A 1 214 ? 15.909  14.526  1.011   1.00 95.72 214 A 1 
ATOM   1698 O  OG  . SER A 1 214 ? 16.992  15.427  1.093   1.00 80.92 214 A 1 
ATOM   1699 N  N   . LYS A 1 215 ? 15.589  14.322  -2.179  1.00 96.61 215 A 1 
ATOM   1700 C  CA  . LYS A 1 215 ? 16.094  14.495  -3.554  1.00 96.18 215 A 1 
ATOM   1701 C  C   . LYS A 1 215 ? 15.221  15.428  -4.395  1.00 95.79 215 A 1 
ATOM   1702 O  O   . LYS A 1 215 ? 15.742  16.140  -5.245  1.00 94.49 215 A 1 
ATOM   1703 C  CB  . LYS A 1 215 ? 16.205  13.102  -4.198  1.00 95.67 215 A 1 
ATOM   1704 C  CG  . LYS A 1 215 ? 16.755  13.117  -5.633  1.00 91.71 215 A 1 
ATOM   1705 C  CD  . LYS A 1 215 ? 16.681  11.709  -6.239  1.00 89.94 215 A 1 
ATOM   1706 C  CE  . LYS A 1 215 ? 17.005  11.725  -7.737  1.00 83.82 215 A 1 
ATOM   1707 N  NZ  . LYS A 1 215 ? 16.497  10.491  -8.400  1.00 79.85 215 A 1 
ATOM   1708 N  N   . ASN A 1 216 ? 13.903  15.412  -4.190  1.00 96.09 216 A 1 
ATOM   1709 C  CA  . ASN A 1 216 ? 12.924  16.106  -5.021  1.00 95.16 216 A 1 
ATOM   1710 C  C   . ASN A 1 216 ? 12.363  17.395  -4.394  1.00 93.97 216 A 1 
ATOM   1711 O  O   . ASN A 1 216 ? 11.883  18.260  -5.126  1.00 89.81 216 A 1 
ATOM   1712 C  CB  . ASN A 1 216 ? 11.819  15.103  -5.395  1.00 95.07 216 A 1 
ATOM   1713 C  CG  . ASN A 1 216 ? 12.313  14.084  -6.405  1.00 95.00 216 A 1 
ATOM   1714 O  OD1 . ASN A 1 216 ? 12.528  14.401  -7.563  1.00 90.18 216 A 1 
ATOM   1715 N  ND2 . ASN A 1 216 ? 12.516  12.852  -5.997  1.00 89.70 216 A 1 
ATOM   1716 N  N   . HIS A 1 217 ? 12.463  17.545  -3.080  1.00 91.41 217 A 1 
ATOM   1717 C  CA  . HIS A 1 217 ? 11.910  18.650  -2.281  1.00 87.73 217 A 1 
ATOM   1718 C  C   . HIS A 1 217 ? 12.875  19.831  -2.088  1.00 84.70 217 A 1 
ATOM   1719 O  O   . HIS A 1 217 ? 12.485  20.911  -1.662  1.00 76.53 217 A 1 
ATOM   1720 C  CB  . HIS A 1 217 ? 11.495  18.049  -0.925  1.00 84.37 217 A 1 
ATOM   1721 C  CG  . HIS A 1 217 ? 10.938  19.016  0.065   1.00 83.87 217 A 1 
ATOM   1722 N  ND1 . HIS A 1 217 ? 11.585  19.461  1.212   1.00 74.25 217 A 1 
ATOM   1723 C  CD2 . HIS A 1 217 ? 9.697   19.597  0.047   1.00 73.15 217 A 1 
ATOM   1724 C  CE1 . HIS A 1 217 ? 10.754  20.284  1.853   1.00 74.71 217 A 1 
ATOM   1725 N  NE2 . HIS A 1 217 ? 9.600   20.384  1.178   1.00 77.63 217 A 1 
ATOM   1726 N  N   . THR A 1 218 ? 14.171  19.633  -2.393  1.00 80.91 218 A 1 
ATOM   1727 C  CA  . THR A 1 218 ? 15.298  20.413  -1.865  1.00 76.57 218 A 1 
ATOM   1728 C  C   . THR A 1 218 ? 15.235  21.933  -1.990  1.00 77.71 218 A 1 
ATOM   1729 O  O   . THR A 1 218 ? 15.744  22.615  -1.102  1.00 71.39 218 A 1 
ATOM   1730 C  CB  . THR A 1 218 ? 16.616  19.976  -2.518  1.00 68.07 218 A 1 
ATOM   1731 O  OG1 . THR A 1 218 ? 16.479  19.902  -3.925  1.00 61.29 218 A 1 
ATOM   1732 C  CG2 . THR A 1 218 ? 17.081  18.609  -2.032  1.00 60.47 218 A 1 
ATOM   1733 N  N   . GLN A 1 219 ? 14.715  22.507  -3.091  1.00 80.25 219 A 1 
ATOM   1734 C  CA  . GLN A 1 219 ? 14.884  23.938  -3.370  1.00 79.08 219 A 1 
ATOM   1735 C  C   . GLN A 1 219 ? 13.628  24.776  -3.133  1.00 81.47 219 A 1 
ATOM   1736 O  O   . GLN A 1 219 ? 13.749  25.961  -2.844  1.00 75.04 219 A 1 
ATOM   1737 C  CB  . GLN A 1 219 ? 15.398  24.150  -4.796  1.00 71.96 219 A 1 
ATOM   1738 C  CG  . GLN A 1 219 ? 16.825  23.602  -4.969  1.00 60.77 219 A 1 
ATOM   1739 C  CD  . GLN A 1 219 ? 17.506  24.077  -6.251  1.00 52.82 219 A 1 
ATOM   1740 O  OE1 . GLN A 1 219 ? 16.938  24.723  -7.112  1.00 47.97 219 A 1 
ATOM   1741 N  NE2 . GLN A 1 219 ? 18.760  23.771  -6.423  1.00 45.42 219 A 1 
ATOM   1742 N  N   . ASP A 1 220 ? 12.461  24.201  -3.288  1.00 85.77 220 A 1 
ATOM   1743 C  CA  . ASP A 1 220 ? 11.200  24.939  -3.249  1.00 84.78 220 A 1 
ATOM   1744 C  C   . ASP A 1 220 ? 10.512  24.885  -1.879  1.00 85.46 220 A 1 
ATOM   1745 O  O   . ASP A 1 220 ? 9.777   25.816  -1.529  1.00 80.64 220 A 1 
ATOM   1746 C  CB  . ASP A 1 220 ? 10.280  24.409  -4.358  1.00 80.83 220 A 1 
ATOM   1747 C  CG  . ASP A 1 220 ? 10.180  22.896  -4.343  1.00 80.78 220 A 1 
ATOM   1748 O  OD1 . ASP A 1 220 ? 9.493   22.352  -3.461  1.00 75.87 220 A 1 
ATOM   1749 O  OD2 . ASP A 1 220 ? 10.802  22.248  -5.216  1.00 77.92 220 A 1 
ATOM   1750 N  N   . GLN A 1 221 ? 10.766  23.852  -1.090  1.00 88.35 221 A 1 
ATOM   1751 C  CA  . GLN A 1 221 ? 10.135  23.607  0.219   1.00 89.30 221 A 1 
ATOM   1752 C  C   . GLN A 1 221 ? 8.598   23.653  0.157   1.00 92.39 221 A 1 
ATOM   1753 O  O   . GLN A 1 221 ? 7.941   24.097  1.088   1.00 90.32 221 A 1 
ATOM   1754 C  CB  . GLN A 1 221 ? 10.728  24.515  1.302   1.00 83.04 221 A 1 
ATOM   1755 C  CG  . GLN A 1 221 ? 12.243  24.314  1.442   1.00 72.54 221 A 1 
ATOM   1756 C  CD  . GLN A 1 221 ? 12.846  25.055  2.623   1.00 64.35 221 A 1 
ATOM   1757 O  OE1 . GLN A 1 221 ? 12.321  26.007  3.180   1.00 59.14 221 A 1 
ATOM   1758 N  NE2 . GLN A 1 221 ? 14.001  24.628  3.060   1.00 55.66 221 A 1 
ATOM   1759 N  N   . PHE A 1 222 ? 8.008   23.212  -0.956  1.00 96.12 222 A 1 
ATOM   1760 C  CA  . PHE A 1 222 ? 6.564   23.122  -1.092  1.00 96.80 222 A 1 
ATOM   1761 C  C   . PHE A 1 222 ? 5.988   21.934  -0.290  1.00 97.29 222 A 1 
ATOM   1762 O  O   . PHE A 1 222 ? 6.729   21.032  0.086   1.00 96.93 222 A 1 
ATOM   1763 C  CB  . PHE A 1 222 ? 6.183   23.080  -2.579  1.00 96.60 222 A 1 
ATOM   1764 C  CG  . PHE A 1 222 ? 6.336   24.373  -3.360  1.00 96.51 222 A 1 
ATOM   1765 C  CD1 . PHE A 1 222 ? 6.570   25.609  -2.724  1.00 95.21 222 A 1 
ATOM   1766 C  CD2 . PHE A 1 222 ? 6.206   24.338  -4.753  1.00 94.82 222 A 1 
ATOM   1767 C  CE1 . PHE A 1 222 ? 6.674   26.789  -3.476  1.00 93.97 222 A 1 
ATOM   1768 C  CE2 . PHE A 1 222 ? 6.302   25.520  -5.520  1.00 94.00 222 A 1 
ATOM   1769 C  CZ  . PHE A 1 222 ? 6.542   26.744  -4.877  1.00 94.79 222 A 1 
ATOM   1770 N  N   . PRO A 1 223 ? 4.672   21.930  -0.014  1.00 97.88 223 A 1 
ATOM   1771 C  CA  . PRO A 1 223 ? 4.056   20.875  0.782   1.00 98.10 223 A 1 
ATOM   1772 C  C   . PRO A 1 223 ? 4.298   19.469  0.237   1.00 98.32 223 A 1 
ATOM   1773 O  O   . PRO A 1 223 ? 4.298   19.241  -0.975  1.00 98.26 223 A 1 
ATOM   1774 C  CB  . PRO A 1 223 ? 2.564   21.204  0.810   1.00 97.92 223 A 1 
ATOM   1775 C  CG  . PRO A 1 223 ? 2.534   22.718  0.631   1.00 96.99 223 A 1 
ATOM   1776 C  CD  . PRO A 1 223 ? 3.697   22.966  -0.318  1.00 97.96 223 A 1 
ATOM   1777 N  N   . VAL A 1 224 ? 4.449   18.504  1.147   1.00 98.38 224 A 1 
ATOM   1778 C  CA  . VAL A 1 224 ? 4.601   17.085  0.838   1.00 98.46 224 A 1 
ATOM   1779 C  C   . VAL A 1 224 ? 3.409   16.319  1.393   1.00 98.61 224 A 1 
ATOM   1780 O  O   . VAL A 1 224 ? 3.083   16.463  2.567   1.00 98.58 224 A 1 
ATOM   1781 C  CB  . VAL A 1 224 ? 5.918   16.502  1.384   1.00 98.29 224 A 1 
ATOM   1782 C  CG1 . VAL A 1 224 ? 6.152   15.071  0.908   1.00 97.88 224 A 1 
ATOM   1783 C  CG2 . VAL A 1 224 ? 7.140   17.346  0.996   1.00 97.92 224 A 1 
ATOM   1784 N  N   . ILE A 1 225 ? 2.782   15.476  0.579   1.00 98.76 225 A 1 
ATOM   1785 C  CA  . ILE A 1 225 ? 1.729   14.544  0.980   1.00 98.83 225 A 1 
ATOM   1786 C  C   . ILE A 1 225 ? 2.228   13.117  0.741   1.00 98.85 225 A 1 
ATOM   1787 O  O   . ILE A 1 225 ? 2.612   12.768  -0.375  1.00 98.82 225 A 1 
ATOM   1788 C  CB  . ILE A 1 225 ? 0.411   14.828  0.225   1.00 98.88 225 A 1 
ATOM   1789 C  CG1 . ILE A 1 225 ? -0.086  16.290  0.367   1.00 98.53 225 A 1 
ATOM   1790 C  CG2 . ILE A 1 225 ? -0.685  13.853  0.682   1.00 98.79 225 A 1 
ATOM   1791 C  CD1 . ILE A 1 225 ? -0.465  16.714  1.793   1.00 96.51 225 A 1 
ATOM   1792 N  N   . VAL A 1 226 ? 2.214   12.290  1.777   1.00 98.93 226 A 1 
ATOM   1793 C  CA  . VAL A 1 226 ? 2.581   10.869  1.714   1.00 98.97 226 A 1 
ATOM   1794 C  C   . VAL A 1 226 ? 1.333   10.033  1.938   1.00 98.92 226 A 1 
ATOM   1795 O  O   . VAL A 1 226 ? 0.648   10.206  2.947   1.00 98.87 226 A 1 
ATOM   1796 C  CB  . VAL A 1 226 ? 3.671   10.502  2.727   1.00 98.87 226 A 1 
ATOM   1797 C  CG1 . VAL A 1 226 ? 4.097   9.037   2.593   1.00 98.61 226 A 1 
ATOM   1798 C  CG2 . VAL A 1 226 ? 4.911   11.386  2.568   1.00 98.66 226 A 1 
ATOM   1799 N  N   . LEU A 1 227 ? 1.036   9.119   1.016   1.00 98.80 227 A 1 
ATOM   1800 C  CA  . LEU A 1 227 ? -0.153  8.278   1.040   1.00 98.85 227 A 1 
ATOM   1801 C  C   . LEU A 1 227 ? 0.238   6.808   0.960   1.00 98.80 227 A 1 
ATOM   1802 O  O   . LEU A 1 227 ? 1.135   6.439   0.205   1.00 98.51 227 A 1 
ATOM   1803 C  CB  . LEU A 1 227 ? -1.077  8.641   -0.135  1.00 97.95 227 A 1 
ATOM   1804 C  CG  . LEU A 1 227 ? -1.481  10.127  -0.217  1.00 95.58 227 A 1 
ATOM   1805 C  CD1 . LEU A 1 227 ? -0.951  10.758  -1.504  1.00 92.96 227 A 1 
ATOM   1806 C  CD2 . LEU A 1 227 ? -2.992  10.282  -0.217  1.00 93.07 227 A 1 
ATOM   1807 N  N   . GLY A 1 228 ? -0.485  5.949   1.687   1.00 98.93 228 A 1 
ATOM   1808 C  CA  . GLY A 1 228 ? -0.413  4.509   1.481   1.00 98.87 228 A 1 
ATOM   1809 C  C   . GLY A 1 228 ? -0.487  3.689   2.753   1.00 98.83 228 A 1 
ATOM   1810 O  O   . GLY A 1 228 ? -0.599  4.205   3.869   1.00 98.65 228 A 1 
ATOM   1811 N  N   . ASN A 1 229 ? -0.405  2.371   2.558   1.00 98.80 229 A 1 
ATOM   1812 C  CA  . ASN A 1 229 ? -0.343  1.391   3.639   1.00 98.86 229 A 1 
ATOM   1813 C  C   . ASN A 1 229 ? 1.092   1.321   4.174   1.00 98.76 229 A 1 
ATOM   1814 O  O   . ASN A 1 229 ? 1.996   0.771   3.537   1.00 98.46 229 A 1 
ATOM   1815 C  CB  . ASN A 1 229 ? -0.864  0.052   3.103   1.00 98.57 229 A 1 
ATOM   1816 C  CG  . ASN A 1 229 ? -0.818  -1.055  4.132   1.00 98.02 229 A 1 
ATOM   1817 O  OD1 . ASN A 1 229 ? -0.493  -0.888  5.298   1.00 95.42 229 A 1 
ATOM   1818 N  ND2 . ASN A 1 229 ? -1.116  -2.267  3.715   1.00 94.20 229 A 1 
ATOM   1819 N  N   . LEU A 1 230 ? 1.300   1.872   5.359   1.00 98.61 230 A 1 
ATOM   1820 C  CA  . LEU A 1 230 ? 2.597   1.857   6.025   1.00 98.67 230 A 1 
ATOM   1821 C  C   . LEU A 1 230 ? 2.834   0.552   6.799   1.00 98.33 230 A 1 
ATOM   1822 O  O   . LEU A 1 230 ? 3.936   0.337   7.301   1.00 97.92 230 A 1 
ATOM   1823 C  CB  . LEU A 1 230 ? 2.755   3.089   6.930   1.00 98.66 230 A 1 
ATOM   1824 C  CG  . LEU A 1 230 ? 2.570   4.459   6.238   1.00 98.29 230 A 1 
ATOM   1825 C  CD1 . LEU A 1 230 ? 3.013   5.561   7.199   1.00 97.42 230 A 1 
ATOM   1826 C  CD2 . LEU A 1 230 ? 3.398   4.600   4.965   1.00 97.03 230 A 1 
ATOM   1827 N  N   . ASN A 1 231 ? 1.829   -0.318  6.918   1.00 97.81 231 A 1 
ATOM   1828 C  CA  . ASN A 1 231 ? 1.874   -1.514  7.759   1.00 97.17 231 A 1 
ATOM   1829 C  C   . ASN A 1 231 ? 2.348   -1.230  9.195   1.00 96.63 231 A 1 
ATOM   1830 O  O   . ASN A 1 231 ? 3.002   -2.049  9.834   1.00 95.71 231 A 1 
ATOM   1831 C  CB  . ASN A 1 231 ? 2.649   -2.626  7.031   1.00 96.90 231 A 1 
ATOM   1832 C  CG  . ASN A 1 231 ? 1.821   -3.278  5.938   1.00 96.36 231 A 1 
ATOM   1833 O  OD1 . ASN A 1 231 ? 0.787   -3.871  6.201   1.00 92.21 231 A 1 
ATOM   1834 N  ND2 . ASN A 1 231 ? 2.268   -3.235  4.702   1.00 91.20 231 A 1 
ATOM   1835 N  N   . ILE A 1 232 ? 2.029   -0.039  9.716   1.00 97.39 232 A 1 
ATOM   1836 C  CA  . ILE A 1 232 ? 2.274   0.381   11.097  1.00 97.39 232 A 1 
ATOM   1837 C  C   . ILE A 1 232 ? 0.907   0.639   11.720  1.00 97.19 232 A 1 
ATOM   1838 O  O   . ILE A 1 232 ? 0.196   1.534   11.268  1.00 96.85 232 A 1 
ATOM   1839 C  CB  . ILE A 1 232 ? 3.178   1.623   11.144  1.00 97.38 232 A 1 
ATOM   1840 C  CG1 . ILE A 1 232 ? 4.589   1.282   10.611  1.00 97.03 232 A 1 
ATOM   1841 C  CG2 . ILE A 1 232 ? 3.265   2.190   12.580  1.00 97.08 232 A 1 
ATOM   1842 C  CD1 . ILE A 1 232 ? 5.497   2.498   10.391  1.00 96.27 232 A 1 
ATOM   1843 N  N   . ASP A 1 233 ? 0.522   -0.145  12.724  1.00 96.36 233 A 1 
ATOM   1844 C  CA  . ASP A 1 233 ? -0.746  0.045   13.423  1.00 95.98 233 A 1 
ATOM   1845 C  C   . ASP A 1 233 ? -0.635  1.203   14.418  1.00 95.99 233 A 1 
ATOM   1846 O  O   . ASP A 1 233 ? 0.185   1.161   15.346  1.00 95.63 233 A 1 
ATOM   1847 C  CB  . ASP A 1 233 ? -1.174  -1.263  14.104  1.00 95.42 233 A 1 
ATOM   1848 C  CG  . ASP A 1 233 ? -2.543  -1.177  14.796  1.00 95.18 233 A 1 
ATOM   1849 O  OD1 . ASP A 1 233 ? -3.362  -0.312  14.429  1.00 94.12 233 A 1 
ATOM   1850 O  OD2 . ASP A 1 233 ? -2.796  -1.995  15.715  1.00 93.66 233 A 1 
ATOM   1851 N  N   . SER A 1 234 ? -1.472  2.219   14.242  1.00 96.46 234 A 1 
ATOM   1852 C  CA  . SER A 1 234 ? -1.537  3.350   15.163  1.00 96.23 234 A 1 
ATOM   1853 C  C   . SER A 1 234 ? -2.335  3.044   16.442  1.00 95.70 234 A 1 
ATOM   1854 O  O   . SER A 1 234 ? -2.144  3.715   17.449  1.00 94.11 234 A 1 
ATOM   1855 C  CB  . SER A 1 234 ? -2.127  4.567   14.444  1.00 96.15 234 A 1 
ATOM   1856 O  OG  . SER A 1 234 ? -3.436  4.292   13.996  1.00 92.72 234 A 1 
ATOM   1857 N  N   . ILE A 1 235 ? -3.192  2.003   16.434  1.00 95.32 235 A 1 
ATOM   1858 C  CA  . ILE A 1 235 ? -4.118  1.716   17.535  1.00 94.13 235 A 1 
ATOM   1859 C  C   . ILE A 1 235 ? -3.436  0.954   18.669  1.00 92.22 235 A 1 
ATOM   1860 O  O   . ILE A 1 235 ? -3.612  1.265   19.844  1.00 87.84 235 A 1 
ATOM   1861 C  CB  . ILE A 1 235 ? -5.347  0.935   17.012  1.00 93.78 235 A 1 
ATOM   1862 C  CG1 . ILE A 1 235 ? -6.110  1.770   15.963  1.00 92.20 235 A 1 
ATOM   1863 C  CG2 . ILE A 1 235 ? -6.292  0.528   18.172  1.00 91.97 235 A 1 
ATOM   1864 C  CD1 . ILE A 1 235 ? -7.266  1.034   15.287  1.00 91.23 235 A 1 
ATOM   1865 N  N   . LYS A 1 236 ? -2.675  -0.106  18.329  1.00 89.56 236 A 1 
ATOM   1866 C  CA  . LYS A 1 236 ? -2.132  -1.024  19.331  1.00 86.76 236 A 1 
ATOM   1867 C  C   . LYS A 1 236 ? -0.615  -1.150  19.205  1.00 86.06 236 A 1 
ATOM   1868 O  O   . LYS A 1 236 ? -0.112  -1.642  18.202  1.00 81.73 236 A 1 
ATOM   1869 C  CB  . LYS A 1 236 ? -2.799  -2.408  19.234  1.00 82.17 236 A 1 
ATOM   1870 C  CG  . LYS A 1 236 ? -4.252  -2.348  19.712  1.00 72.87 236 A 1 
ATOM   1871 C  CD  . LYS A 1 236 ? -4.940  -3.703  19.523  1.00 66.50 236 A 1 
ATOM   1872 C  CE  . LYS A 1 236 ? -6.418  -3.543  19.852  1.00 58.02 236 A 1 
ATOM   1873 N  NZ  . LYS A 1 236 ? -7.205  -4.687  19.362  1.00 50.19 236 A 1 
ATOM   1874 N  N   . PRO A 1 237 ? 0.130   -0.834  20.279  1.00 80.47 237 A 1 
ATOM   1875 C  CA  . PRO A 1 237 ? 1.550   -1.118  20.309  1.00 77.77 237 A 1 
ATOM   1876 C  C   . PRO A 1 237 ? 1.790   -2.627  20.198  1.00 77.57 237 A 1 
ATOM   1877 O  O   . PRO A 1 237 ? 1.183   -3.438  20.907  1.00 72.81 237 A 1 
ATOM   1878 C  CB  . PRO A 1 237 ? 2.067   -0.532  21.617  1.00 73.11 237 A 1 
ATOM   1879 C  CG  . PRO A 1 237 ? 0.848   -0.524  22.532  1.00 70.65 237 A 1 
ATOM   1880 C  CD  . PRO A 1 237 ? -0.310  -0.300  21.562  1.00 74.68 237 A 1 
ATOM   1881 N  N   . ILE A 1 238 ? 2.716   -3.027  19.322  1.00 74.51 238 A 1 
ATOM   1882 C  CA  . ILE A 1 238 ? 3.087   -4.430  19.161  1.00 72.02 238 A 1 
ATOM   1883 C  C   . ILE A 1 238 ? 4.076   -4.817  20.261  1.00 71.85 238 A 1 
ATOM   1884 O  O   . ILE A 1 238 ? 5.194   -4.295  20.354  1.00 69.23 238 A 1 
ATOM   1885 C  CB  . ILE A 1 238 ? 3.613   -4.731  17.741  1.00 67.55 238 A 1 
ATOM   1886 C  CG1 . ILE A 1 238 ? 2.591   -4.300  16.659  1.00 60.20 238 A 1 
ATOM   1887 C  CG2 . ILE A 1 238 ? 3.906   -6.236  17.642  1.00 58.39 238 A 1 
ATOM   1888 C  CD1 . ILE A 1 238 ? 3.052   -4.546  15.211  1.00 54.74 238 A 1 
ATOM   1889 N  N   . THR A 1 239 ? 3.668   -5.775  21.096  1.00 68.24 239 A 1 
ATOM   1890 C  CA  . THR A 1 239 ? 4.542   -6.347  22.130  1.00 67.82 239 A 1 
ATOM   1891 C  C   . THR A 1 239 ? 5.243   -7.584  21.579  1.00 67.61 239 A 1 
ATOM   1892 O  O   . THR A 1 239 ? 4.604   -8.603  21.318  1.00 63.61 239 A 1 
ATOM   1893 C  CB  . THR A 1 239 ? 3.762   -6.651  23.414  1.00 63.84 239 A 1 
ATOM   1894 O  OG1 . THR A 1 239 ? 3.138   -5.477  23.882  1.00 58.08 239 A 1 
ATOM   1895 C  CG2 . THR A 1 239 ? 4.682   -7.136  24.538  1.00 57.03 239 A 1 
ATOM   1896 N  N   . ALA A 1 240 ? 6.567   -7.525  21.455  1.00 68.22 240 A 1 
ATOM   1897 C  CA  . ALA A 1 240 ? 7.414   -8.664  21.115  1.00 67.56 240 A 1 
ATOM   1898 C  C   . ALA A 1 240 ? 8.263   -9.062  22.338  1.00 67.86 240 A 1 
ATOM   1899 O  O   . ALA A 1 240 ? 9.248   -8.408  22.688  1.00 63.78 240 A 1 
ATOM   1900 C  CB  . ALA A 1 240 ? 8.246   -8.311  19.872  1.00 64.30 240 A 1 
ATOM   1901 N  N   . GLY A 1 241 ? 7.882   -10.152 22.996  1.00 68.45 241 A 1 
ATOM   1902 C  CA  . GLY A 1 241 ? 8.549   -10.605 24.217  1.00 68.07 241 A 1 
ATOM   1903 C  C   . GLY A 1 241 ? 8.397   -9.601  25.368  1.00 68.51 241 A 1 
ATOM   1904 O  O   . GLY A 1 241 ? 7.286   -9.250  25.747  1.00 65.05 241 A 1 
ATOM   1905 N  N   . LYS A 1 242 ? 9.523   -9.156  25.940  1.00 67.47 242 A 1 
ATOM   1906 C  CA  . LYS A 1 242 ? 9.533   -8.193  27.065  1.00 68.56 242 A 1 
ATOM   1907 C  C   . LYS A 1 242 ? 9.544   -6.723  26.620  1.00 69.26 242 A 1 
ATOM   1908 O  O   . LYS A 1 242 ? 9.464   -5.843  27.468  1.00 66.51 242 A 1 
ATOM   1909 C  CB  . LYS A 1 242 ? 10.731  -8.462  27.997  1.00 66.49 242 A 1 
ATOM   1910 C  CG  . LYS A 1 242 ? 10.624  -9.792  28.754  1.00 60.41 242 A 1 
ATOM   1911 C  CD  . LYS A 1 242 ? 11.779  -9.900  29.777  1.00 55.82 242 A 1 
ATOM   1912 C  CE  . LYS A 1 242 ? 11.657  -11.195 30.569  1.00 48.38 242 A 1 
ATOM   1913 N  NZ  . LYS A 1 242 ? 12.726  -11.306 31.607  1.00 41.22 242 A 1 
ATOM   1914 N  N   . LEU A 1 243 ? 9.709   -6.465  25.335  1.00 68.34 243 A 1 
ATOM   1915 C  CA  . LEU A 1 243 ? 9.817   -5.113  24.799  1.00 68.96 243 A 1 
ATOM   1916 C  C   . LEU A 1 243 ? 8.515   -4.757  24.083  1.00 69.45 243 A 1 
ATOM   1917 O  O   . LEU A 1 243 ? 8.264   -5.225  22.974  1.00 66.10 243 A 1 
ATOM   1918 C  CB  . LEU A 1 243 ? 11.045  -5.005  23.880  1.00 65.78 243 A 1 
ATOM   1919 C  CG  . LEU A 1 243 ? 12.376  -4.913  24.656  1.00 59.04 243 A 1 
ATOM   1920 C  CD1 . LEU A 1 243 ? 13.550  -5.267  23.738  1.00 55.41 243 A 1 
ATOM   1921 C  CD2 . LEU A 1 243 ? 12.613  -3.495  25.199  1.00 55.39 243 A 1 
ATOM   1922 N  N   . THR A 1 244 ? 7.724   -3.892  24.714  1.00 70.21 244 A 1 
ATOM   1923 C  CA  . THR A 1 244 ? 6.658   -3.172  24.028  1.00 70.05 244 A 1 
ATOM   1924 C  C   . THR A 1 244 ? 7.284   -1.985  23.318  1.00 71.23 244 A 1 
ATOM   1925 O  O   . THR A 1 244 ? 7.907   -1.135  23.956  1.00 67.42 244 A 1 
ATOM   1926 C  CB  . THR A 1 244 ? 5.560   -2.724  25.007  1.00 66.02 244 A 1 
ATOM   1927 O  OG1 . THR A 1 244 ? 5.112   -3.847  25.751  1.00 59.06 244 A 1 
ATOM   1928 C  CG2 . THR A 1 244 ? 4.356   -2.145  24.281  1.00 58.76 244 A 1 
ATOM   1929 N  N   . ARG A 1 245 ? 7.188   -1.961  21.974  1.00 71.91 245 A 1 
ATOM   1930 C  CA  . ARG A 1 245 ? 7.602   -0.816  21.174  1.00 71.29 245 A 1 
ATOM   1931 C  C   . ARG A 1 245 ? 6.370   -0.282  20.470  1.00 74.02 245 A 1 
ATOM   1932 O  O   . ARG A 1 245 ? 5.760   -1.007  19.689  1.00 70.44 245 A 1 
ATOM   1933 C  CB  . ARG A 1 245 ? 8.696   -1.183  20.170  1.00 65.35 245 A 1 
ATOM   1934 C  CG  . ARG A 1 245 ? 10.037  -1.436  20.860  1.00 58.35 245 A 1 
ATOM   1935 C  CD  . ARG A 1 245 ? 11.131  -1.685  19.809  1.00 54.84 245 A 1 
ATOM   1936 N  NE  . ARG A 1 245 ? 12.449  -1.874  20.432  1.00 50.19 245 A 1 
ATOM   1937 C  CZ  . ARG A 1 245 ? 13.590  -2.076  19.795  1.00 45.68 245 A 1 
ATOM   1938 N  NH1 . ARG A 1 245 ? 13.650  -2.122  18.486  1.00 42.98 245 A 1 
ATOM   1939 N  NH2 . ARG A 1 245 ? 14.703  -2.232  20.460  1.00 40.13 245 A 1 
ATOM   1940 N  N   . ASN A 1 246 ? 6.057   0.980   20.732  1.00 84.58 246 A 1 
ATOM   1941 C  CA  . ASN A 1 246 ? 5.058   1.685   19.964  1.00 88.23 246 A 1 
ATOM   1942 C  C   . ASN A 1 246 ? 5.686   2.092   18.620  1.00 91.58 246 A 1 
ATOM   1943 O  O   . ASN A 1 246 ? 6.548   2.958   18.548  1.00 91.06 246 A 1 
ATOM   1944 C  CB  . ASN A 1 246 ? 4.522   2.851   20.806  1.00 83.05 246 A 1 
ATOM   1945 C  CG  . ASN A 1 246 ? 3.295   3.462   20.158  1.00 80.43 246 A 1 
ATOM   1946 O  OD1 . ASN A 1 246 ? 3.029   3.237   18.994  1.00 73.44 246 A 1 
ATOM   1947 N  ND2 . ASN A 1 246 ? 2.518   4.223   20.894  1.00 71.17 246 A 1 
ATOM   1948 N  N   . GLU A 1 247 ? 5.332   1.358   17.563  1.00 92.89 247 A 1 
ATOM   1949 C  CA  . GLU A 1 247 ? 5.869   1.603   16.230  1.00 94.28 247 A 1 
ATOM   1950 C  C   . GLU A 1 247 ? 5.338   2.917   15.648  1.00 95.53 247 A 1 
ATOM   1951 O  O   . GLU A 1 247 ? 6.080   3.624   14.969  1.00 95.68 247 A 1 
ATOM   1952 C  CB  . GLU A 1 247 ? 5.587   0.396   15.328  1.00 93.51 247 A 1 
ATOM   1953 C  CG  . GLU A 1 247 ? 6.388   0.480   14.027  1.00 91.31 247 A 1 
ATOM   1954 C  CD  . GLU A 1 247 ? 6.314   -0.792  13.160  1.00 93.24 247 A 1 
ATOM   1955 O  OE1 . GLU A 1 247 ? 7.060   -0.864  12.158  1.00 90.48 247 A 1 
ATOM   1956 O  OE2 . GLU A 1 247 ? 5.568   -1.736  13.474  1.00 92.03 247 A 1 
ATOM   1957 N  N   . TYR A 1 248 ? 4.106   3.295   16.008  1.00 95.39 248 A 1 
ATOM   1958 C  CA  . TYR A 1 248 ? 3.510   4.572   15.626  1.00 96.17 248 A 1 
ATOM   1959 C  C   . TYR A 1 248 ? 4.276   5.763   16.223  1.00 96.46 248 A 1 
ATOM   1960 O  O   . TYR A 1 248 ? 4.694   6.652   15.499  1.00 96.67 248 A 1 
ATOM   1961 C  CB  . TYR A 1 248 ? 2.039   4.587   16.033  1.00 96.47 248 A 1 
ATOM   1962 C  CG  . TYR A 1 248 ? 1.342   5.884   15.682  1.00 97.03 248 A 1 
ATOM   1963 C  CD1 . TYR A 1 248 ? 1.005   6.813   16.687  1.00 96.91 248 A 1 
ATOM   1964 C  CD2 . TYR A 1 248 ? 1.047   6.180   14.335  1.00 96.93 248 A 1 
ATOM   1965 C  CE1 . TYR A 1 248 ? 0.346   8.011   16.353  1.00 96.87 248 A 1 
ATOM   1966 C  CE2 . TYR A 1 248 ? 0.398   7.369   13.995  1.00 96.90 248 A 1 
ATOM   1967 C  CZ  . TYR A 1 248 ? 0.036   8.291   15.009  1.00 97.18 248 A 1 
ATOM   1968 O  OH  . TYR A 1 248 ? -0.613  9.450   14.684  1.00 96.87 248 A 1 
ATOM   1969 N  N   . GLU A 1 249 ? 4.613   5.731   17.523  1.00 95.69 249 A 1 
ATOM   1970 C  CA  . GLU A 1 249 ? 5.472   6.768   18.121  1.00 95.13 249 A 1 
ATOM   1971 C  C   . GLU A 1 249 ? 6.831   6.852   17.427  1.00 95.61 249 A 1 
ATOM   1972 O  O   . GLU A 1 249 ? 7.414   7.927   17.277  1.00 95.42 249 A 1 
ATOM   1973 C  CB  . GLU A 1 249 ? 5.735   6.460   19.596  1.00 94.13 249 A 1 
ATOM   1974 C  CG  . GLU A 1 249 ? 4.543   6.766   20.514  1.00 82.25 249 A 1 
ATOM   1975 C  CD  . GLU A 1 249 ? 4.776   6.276   21.946  1.00 75.82 249 A 1 
ATOM   1976 O  OE1 . GLU A 1 249 ? 3.770   6.151   22.676  1.00 69.73 249 A 1 
ATOM   1977 O  OE2 . GLU A 1 249 ? 5.928   5.941   22.297  1.00 70.56 249 A 1 
ATOM   1978 N  N   . ARG A 1 250 ? 7.365   5.699   16.986  1.00 95.12 250 A 1 
ATOM   1979 C  CA  . ARG A 1 250 ? 8.621   5.670   16.242  1.00 94.71 250 A 1 
ATOM   1980 C  C   . ARG A 1 250 ? 8.478   6.294   14.862  1.00 95.70 250 A 1 
ATOM   1981 O  O   . ARG A 1 250 ? 9.424   6.947   14.421  1.00 95.60 250 A 1 
ATOM   1982 C  CB  . ARG A 1 250 ? 9.152   4.234   16.199  1.00 92.78 250 A 1 
ATOM   1983 C  CG  . ARG A 1 250 ? 10.601  4.212   15.732  1.00 83.06 250 A 1 
ATOM   1984 C  CD  . ARG A 1 250 ? 11.120  2.778   15.725  1.00 79.56 250 A 1 
ATOM   1985 N  NE  . ARG A 1 250 ? 12.534  2.731   15.288  1.00 71.30 250 A 1 
ATOM   1986 C  CZ  . ARG A 1 250 ? 13.207  1.639   14.961  1.00 66.37 250 A 1 
ATOM   1987 N  NH1 . ARG A 1 250 ? 12.679  0.449   15.063  1.00 60.95 250 A 1 
ATOM   1988 N  NH2 . ARG A 1 250 ? 14.427  1.736   14.531  1.00 57.28 250 A 1 
ATOM   1989 N  N   . LEU A 1 251 ? 7.339   6.111   14.181  1.00 96.33 251 A 1 
ATOM   1990 C  CA  . LEU A 1 251 ? 7.007   6.782   12.920  1.00 97.06 251 A 1 
ATOM   1991 C  C   . LEU A 1 251 ? 7.012   8.302   13.112  1.00 97.11 251 A 1 
ATOM   1992 O  O   . LEU A 1 251 ? 7.816   8.971   12.460  1.00 97.13 251 A 1 
ATOM   1993 C  CB  . LEU A 1 251 ? 5.652   6.244   12.401  1.00 97.56 251 A 1 
ATOM   1994 C  CG  . LEU A 1 251 ? 5.074   6.992   11.184  1.00 97.60 251 A 1 
ATOM   1995 C  CD1 . LEU A 1 251 ? 5.899   6.721   9.933   1.00 97.36 251 A 1 
ATOM   1996 C  CD2 . LEU A 1 251 ? 3.636   6.533   10.933  1.00 97.29 251 A 1 
ATOM   1997 N  N   . LEU A 1 252 ? 6.249   8.817   14.079  1.00 97.12 252 A 1 
ATOM   1998 C  CA  . LEU A 1 252 ? 6.162   10.251  14.390  1.00 96.59 252 A 1 
ATOM   1999 C  C   . LEU A 1 252 ? 7.541   10.881  14.659  1.00 96.17 252 A 1 
ATOM   2000 O  O   . LEU A 1 252 ? 7.853   11.986  14.214  1.00 95.49 252 A 1 
ATOM   2001 C  CB  . LEU A 1 252 ? 5.263   10.451  15.631  1.00 96.15 252 A 1 
ATOM   2002 C  CG  . LEU A 1 252 ? 3.794   9.993   15.518  1.00 93.80 252 A 1 
ATOM   2003 C  CD1 . LEU A 1 252 ? 3.077   10.269  16.839  1.00 90.89 252 A 1 
ATOM   2004 C  CD2 . LEU A 1 252 ? 3.055   10.709  14.399  1.00 90.44 252 A 1 
ATOM   2005 N  N   . ASN A 1 253 ? 8.417   10.140  15.363  1.00 96.69 253 A 1 
ATOM   2006 C  CA  . ASN A 1 253 ? 9.737   10.638  15.750  1.00 95.83 253 A 1 
ATOM   2007 C  C   . ASN A 1 253 ? 10.817  10.500  14.671  1.00 96.28 253 A 1 
ATOM   2008 O  O   . ASN A 1 253 ? 11.864  11.156  14.776  1.00 95.15 253 A 1 
ATOM   2009 C  CB  . ASN A 1 253 ? 10.151  9.942   17.049  1.00 94.24 253 A 1 
ATOM   2010 C  CG  . ASN A 1 253 ? 9.375   10.488  18.232  1.00 89.84 253 A 1 
ATOM   2011 O  OD1 . ASN A 1 253 ? 9.370   11.681  18.477  1.00 82.63 253 A 1 
ATOM   2012 N  ND2 . ASN A 1 253 ? 8.728   9.640   19.008  1.00 80.79 253 A 1 
ATOM   2013 N  N   . SER A 1 254 ? 10.615  9.623   13.685  1.00 96.99 254 A 1 
ATOM   2014 C  CA  . SER A 1 254 ? 11.648  9.259   12.713  1.00 97.07 254 A 1 
ATOM   2015 C  C   . SER A 1 254 ? 11.350  9.706   11.290  1.00 97.74 254 A 1 
ATOM   2016 O  O   . SER A 1 254 ? 12.296  9.961   10.545  1.00 97.21 254 A 1 
ATOM   2017 C  CB  . SER A 1 254 ? 11.896  7.743   12.698  1.00 95.58 254 A 1 
ATOM   2018 O  OG  . SER A 1 254 ? 12.085  7.234   13.998  1.00 86.31 254 A 1 
ATOM   2019 N  N   . PHE A 1 255 ? 10.074  9.776   10.893  1.00 98.25 255 A 1 
ATOM   2020 C  CA  . PHE A 1 255 ? 9.707   10.230  9.554   1.00 98.48 255 A 1 
ATOM   2021 C  C   . PHE A 1 255 ? 9.662   11.750  9.534   1.00 98.36 255 A 1 
ATOM   2022 O  O   . PHE A 1 255 ? 8.741   12.360  10.074  1.00 97.93 255 A 1 
ATOM   2023 C  CB  . PHE A 1 255 ? 8.400   9.564   9.098   1.00 98.50 255 A 1 
ATOM   2024 C  CG  . PHE A 1 255 ? 8.136   9.595   7.594   1.00 98.62 255 A 1 
ATOM   2025 C  CD1 . PHE A 1 255 ? 6.917   9.076   7.111   1.00 98.05 255 A 1 
ATOM   2026 C  CD2 . PHE A 1 255 ? 9.078   10.063  6.667   1.00 98.13 255 A 1 
ATOM   2027 C  CE1 . PHE A 1 255 ? 6.656   9.024   5.728   1.00 97.76 255 A 1 
ATOM   2028 C  CE2 . PHE A 1 255 ? 8.820   10.028  5.286   1.00 97.78 255 A 1 
ATOM   2029 C  CZ  . PHE A 1 255 ? 7.613   9.499   4.815   1.00 98.03 255 A 1 
ATOM   2030 N  N   . LYS A 1 256 ? 10.695  12.366  8.965   1.00 97.99 256 A 1 
ATOM   2031 C  CA  . LYS A 1 256 ? 10.880  13.814  8.967   1.00 97.73 256 A 1 
ATOM   2032 C  C   . LYS A 1 256 ? 11.243  14.315  7.573   1.00 97.79 256 A 1 
ATOM   2033 O  O   . LYS A 1 256 ? 11.982  13.660  6.845   1.00 97.18 256 A 1 
ATOM   2034 C  CB  . LYS A 1 256 ? 11.958  14.229  9.997   1.00 96.98 256 A 1 
ATOM   2035 C  CG  . LYS A 1 256 ? 11.523  13.877  11.433  1.00 91.98 256 A 1 
ATOM   2036 C  CD  . LYS A 1 256 ? 12.485  14.416  12.489  1.00 83.41 256 A 1 
ATOM   2037 C  CE  . LYS A 1 256 ? 11.896  14.051  13.843  1.00 74.57 256 A 1 
ATOM   2038 N  NZ  . LYS A 1 256 ? 12.624  14.660  14.994  1.00 63.33 256 A 1 
ATOM   2039 N  N   . VAL A 1 257 ? 10.758  15.506  7.253   1.00 97.36 257 A 1 
ATOM   2040 C  CA  . VAL A 1 257 ? 11.196  16.298  6.100   1.00 97.09 257 A 1 
ATOM   2041 C  C   . VAL A 1 257 ? 11.770  17.598  6.637   1.00 96.66 257 A 1 
ATOM   2042 O  O   . VAL A 1 257 ? 11.265  18.140  7.621   1.00 95.99 257 A 1 
ATOM   2043 C  CB  . VAL A 1 257 ? 10.040  16.522  5.112   1.00 96.95 257 A 1 
ATOM   2044 C  CG1 . VAL A 1 257 ? 10.457  17.393  3.925   1.00 96.24 257 A 1 
ATOM   2045 C  CG2 . VAL A 1 257 ? 9.543   15.182  4.558   1.00 96.51 257 A 1 
ATOM   2046 N  N   . ASP A 1 258 ? 12.874  18.063  6.052   1.00 95.77 258 A 1 
ATOM   2047 C  CA  . ASP A 1 258 ? 13.556  19.260  6.531   1.00 94.94 258 A 1 
ATOM   2048 C  C   . ASP A 1 258 ? 12.610  20.472  6.544   1.00 95.17 258 A 1 
ATOM   2049 O  O   . ASP A 1 258 ? 11.867  20.707  5.587   1.00 94.14 258 A 1 
ATOM   2050 C  CB  . ASP A 1 258 ? 14.812  19.534  5.700   1.00 93.38 258 A 1 
ATOM   2051 C  CG  . ASP A 1 258 ? 15.657  20.667  6.310   1.00 87.51 258 A 1 
ATOM   2052 O  OD1 . ASP A 1 258 ? 15.774  20.659  7.559   1.00 82.38 258 A 1 
ATOM   2053 O  OD2 . ASP A 1 258 ? 16.161  21.518  5.554   1.00 81.28 258 A 1 
ATOM   2054 N  N   . LYS A 1 259 ? 12.627  21.208  7.648   1.00 94.64 259 A 1 
ATOM   2055 C  CA  . LYS A 1 259 ? 11.807  22.409  7.881   1.00 94.72 259 A 1 
ATOM   2056 C  C   . LYS A 1 259 ? 10.293  22.214  7.694   1.00 95.41 259 A 1 
ATOM   2057 O  O   . LYS A 1 259 ? 9.582   23.173  7.397   1.00 94.99 259 A 1 
ATOM   2058 C  CB  . LYS A 1 259 ? 12.324  23.567  7.028   1.00 93.73 259 A 1 
ATOM   2059 C  CG  . LYS A 1 259 ? 13.799  23.903  7.282   1.00 91.02 259 A 1 
ATOM   2060 C  CD  . LYS A 1 259 ? 14.167  25.026  6.331   1.00 83.96 259 A 1 
ATOM   2061 C  CE  . LYS A 1 259 ? 15.504  25.661  6.696   1.00 77.62 259 A 1 
ATOM   2062 N  NZ  . LYS A 1 259 ? 15.523  27.037  6.159   1.00 68.02 259 A 1 
ATOM   2063 N  N   . CYS A 1 260 ? 9.790   20.999  7.865   1.00 96.29 260 A 1 
ATOM   2064 C  CA  . CYS A 1 260 ? 8.368   20.691  7.804   1.00 96.55 260 A 1 
ATOM   2065 C  C   . CYS A 1 260 ? 7.857   20.105  9.124   1.00 96.85 260 A 1 
ATOM   2066 O  O   . CYS A 1 260 ? 8.565   19.387  9.830   1.00 96.78 260 A 1 
ATOM   2067 C  CB  . CYS A 1 260 ? 8.080   19.752  6.629   1.00 96.68 260 A 1 
ATOM   2068 S  SG  . CYS A 1 260 ? 8.477   20.541  5.028   1.00 96.22 260 A 1 
ATOM   2069 N  N   . GLU A 1 261 ? 6.586   20.377  9.418   1.00 97.77 261 A 1 
ATOM   2070 C  CA  . GLU A 1 261 ? 5.825   19.716  10.475  1.00 97.82 261 A 1 
ATOM   2071 C  C   . GLU A 1 261 ? 5.191   18.429  9.935   1.00 98.03 261 A 1 
ATOM   2072 O  O   . GLU A 1 261 ? 4.603   18.434  8.856   1.00 97.96 261 A 1 
ATOM   2073 C  CB  . GLU A 1 261 ? 4.777   20.695  11.005  1.00 97.40 261 A 1 
ATOM   2074 C  CG  . GLU A 1 261 ? 3.928   20.102  12.138  1.00 92.08 261 A 1 
ATOM   2075 C  CD  . GLU A 1 261 ? 2.938   21.126  12.728  1.00 88.86 261 A 1 
ATOM   2076 O  OE1 . GLU A 1 261 ? 2.606   20.969  13.914  1.00 81.61 261 A 1 
ATOM   2077 O  OE2 . GLU A 1 261 ? 2.558   22.064  11.993  1.00 84.83 261 A 1 
ATOM   2078 N  N   . PHE A 1 262 ? 5.309   17.341  10.691  1.00 98.39 262 A 1 
ATOM   2079 C  CA  . PHE A 1 262 ? 4.609   16.090  10.412  1.00 98.58 262 A 1 
ATOM   2080 C  C   . PHE A 1 262 ? 3.181   16.173  10.965  1.00 98.51 262 A 1 
ATOM   2081 O  O   . PHE A 1 262 ? 3.008   16.409  12.161  1.00 98.24 262 A 1 
ATOM   2082 C  CB  . PHE A 1 262 ? 5.374   14.914  11.047  1.00 98.41 262 A 1 
ATOM   2083 C  CG  . PHE A 1 262 ? 4.703   13.550  10.918  1.00 98.50 262 A 1 
ATOM   2084 C  CD1 . PHE A 1 262 ? 3.570   13.224  11.688  1.00 98.03 262 A 1 
ATOM   2085 C  CD2 . PHE A 1 262 ? 5.216   12.589  10.033  1.00 97.92 262 A 1 
ATOM   2086 C  CE1 . PHE A 1 262 ? 2.947   11.972  11.562  1.00 97.47 262 A 1 
ATOM   2087 C  CE2 . PHE A 1 262 ? 4.602   11.327  9.912   1.00 97.40 262 A 1 
ATOM   2088 C  CZ  . PHE A 1 262 ? 3.461   11.019  10.674  1.00 97.60 262 A 1 
ATOM   2089 N  N   . ILE A 1 263 ? 2.189   15.890  10.119  1.00 98.77 263 A 1 
ATOM   2090 C  CA  . ILE A 1 263 ? 0.781   15.825  10.511  1.00 98.79 263 A 1 
ATOM   2091 C  C   . ILE A 1 263 ? 0.197   14.496  10.010  1.00 98.76 263 A 1 
ATOM   2092 O  O   . ILE A 1 263 ? 0.183   14.241  8.801   1.00 98.71 263 A 1 
ATOM   2093 C  CB  . ILE A 1 263 ? -0.011  17.050  9.992   1.00 98.68 263 A 1 
ATOM   2094 C  CG1 . ILE A 1 263 ? 0.731   18.397  10.236  1.00 98.07 263 A 1 
ATOM   2095 C  CG2 . ILE A 1 263 ? -1.401  17.071  10.641  1.00 97.91 263 A 1 
ATOM   2096 C  CD1 . ILE A 1 263 ? 0.036   19.616  9.609   1.00 96.14 263 A 1 
ATOM   2097 N  N   . ASP A 1 264 ? -0.286  13.660  10.921  1.00 98.65 264 A 1 
ATOM   2098 C  CA  . ASP A 1 264 ? -1.154  12.528  10.591  1.00 98.50 264 A 1 
ATOM   2099 C  C   . ASP A 1 264 ? -2.559  13.085  10.337  1.00 98.61 264 A 1 
ATOM   2100 O  O   . ASP A 1 264 ? -3.300  13.375  11.276  1.00 98.41 264 A 1 
ATOM   2101 C  CB  . ASP A 1 264 ? -1.115  11.489  11.721  1.00 98.38 264 A 1 
ATOM   2102 C  CG  . ASP A 1 264 ? -2.014  10.264  11.492  1.00 98.18 264 A 1 
ATOM   2103 O  OD1 . ASP A 1 264 ? -2.868  10.294  10.579  1.00 97.41 264 A 1 
ATOM   2104 O  OD2 . ASP A 1 264 ? -1.844  9.291   12.261  1.00 96.72 264 A 1 
ATOM   2105 N  N   . LEU A 1 265 ? -2.926  13.286  9.068   1.00 98.89 265 A 1 
ATOM   2106 C  CA  . LEU A 1 265 ? -4.161  13.980  8.708   1.00 98.84 265 A 1 
ATOM   2107 C  C   . LEU A 1 265 ? -5.411  13.227  9.169   1.00 98.84 265 A 1 
ATOM   2108 O  O   . LEU A 1 265 ? -6.412  13.849  9.506   1.00 98.68 265 A 1 
ATOM   2109 C  CB  . LEU A 1 265 ? -4.222  14.218  7.190   1.00 98.87 265 A 1 
ATOM   2110 C  CG  . LEU A 1 265 ? -3.142  15.134  6.592   1.00 98.69 265 A 1 
ATOM   2111 C  CD1 . LEU A 1 265 ? -3.438  15.359  5.106   1.00 98.57 265 A 1 
ATOM   2112 C  CD2 . LEU A 1 265 ? -3.089  16.506  7.263   1.00 98.50 265 A 1 
ATOM   2113 N  N   . LEU A 1 266 ? -5.379  11.886  9.200   1.00 98.73 266 A 1 
ATOM   2114 C  CA  . LEU A 1 266 ? -6.521  11.112  9.659   1.00 98.62 266 A 1 
ATOM   2115 C  C   . LEU A 1 266 ? -6.763  11.338  11.156  1.00 98.59 266 A 1 
ATOM   2116 O  O   . LEU A 1 266 ? -7.887  11.621  11.549  1.00 98.35 266 A 1 
ATOM   2117 C  CB  . LEU A 1 266 ? -6.311  9.623   9.318   1.00 98.64 266 A 1 
ATOM   2118 C  CG  . LEU A 1 266 ? -7.494  8.719   9.728   1.00 98.32 266 A 1 
ATOM   2119 C  CD1 . LEU A 1 266 ? -8.807  9.106   9.032   1.00 98.05 266 A 1 
ATOM   2120 C  CD2 . LEU A 1 266 ? -7.185  7.262   9.366   1.00 97.96 266 A 1 
ATOM   2121 N  N   . TYR A 1 267 ? -5.711  11.246  11.963  1.00 98.47 267 A 1 
ATOM   2122 C  CA  . TYR A 1 267 ? -5.797  11.512  13.397  1.00 98.21 267 A 1 
ATOM   2123 C  C   . TYR A 1 267 ? -6.148  12.975  13.685  1.00 98.23 267 A 1 
ATOM   2124 O  O   . TYR A 1 267 ? -7.019  13.238  14.500  1.00 98.07 267 A 1 
ATOM   2125 C  CB  . TYR A 1 267 ? -4.488  11.118  14.081  1.00 97.87 267 A 1 
ATOM   2126 C  CG  . TYR A 1 267 ? -4.542  11.288  15.589  1.00 97.26 267 A 1 
ATOM   2127 C  CD1 . TYR A 1 267 ? -4.049  12.461  16.205  1.00 95.94 267 A 1 
ATOM   2128 C  CD2 . TYR A 1 267 ? -5.149  10.292  16.380  1.00 96.02 267 A 1 
ATOM   2129 C  CE1 . TYR A 1 267 ? -4.153  12.624  17.593  1.00 94.90 267 A 1 
ATOM   2130 C  CE2 . TYR A 1 267 ? -5.255  10.450  17.767  1.00 94.86 267 A 1 
ATOM   2131 C  CZ  . TYR A 1 267 ? -4.759  11.616  18.375  1.00 94.47 267 A 1 
ATOM   2132 O  OH  . TYR A 1 267 ? -4.868  11.774  19.734  1.00 92.79 267 A 1 
ATOM   2133 N  N   . ASP A 1 268 ? -5.541  13.919  12.976  1.00 98.45 268 A 1 
ATOM   2134 C  CA  . ASP A 1 268 ? -5.777  15.354  13.153  1.00 98.40 268 A 1 
ATOM   2135 C  C   . ASP A 1 268 ? -7.248  15.725  12.878  1.00 98.44 268 A 1 
ATOM   2136 O  O   . ASP A 1 268 ? -7.854  16.496  13.621  1.00 98.01 268 A 1 
ATOM   2137 C  CB  . ASP A 1 268 ? -4.820  16.124  12.235  1.00 98.38 268 A 1 
ATOM   2138 C  CG  . ASP A 1 268 ? -4.848  17.626  12.499  1.00 98.00 268 A 1 
ATOM   2139 O  OD1 . ASP A 1 268 ? -4.433  18.025  13.611  1.00 96.02 268 A 1 
ATOM   2140 O  OD2 . ASP A 1 268 ? -5.243  18.372  11.579  1.00 95.84 268 A 1 
ATOM   2141 N  N   . SER A 1 269 ? -7.868  15.107  11.871  1.00 98.68 269 A 1 
ATOM   2142 C  CA  . SER A 1 269 ? -9.272  15.372  11.540  1.00 98.62 269 A 1 
ATOM   2143 C  C   . SER A 1 269 ? -10.270 14.613  12.419  1.00 98.53 269 A 1 
ATOM   2144 O  O   . SER A 1 269 ? -11.335 15.149  12.736  1.00 97.47 269 A 1 
ATOM   2145 C  CB  . SER A 1 269 ? -9.520  15.027  10.065  1.00 98.15 269 A 1 
ATOM   2146 O  OG  . SER A 1 269 ? -10.839 15.355  9.679   1.00 92.72 269 A 1 
ATOM   2147 N  N   . GLN A 1 270 ? -9.991  13.358  12.768  1.00 98.51 270 A 1 
ATOM   2148 C  CA  . GLN A 1 270 ? -10.934 12.492  13.496  1.00 98.40 270 A 1 
ATOM   2149 C  C   . GLN A 1 270 ? -10.723 12.518  15.012  1.00 98.16 270 A 1 
ATOM   2150 O  O   . GLN A 1 270 ? -11.611 12.082  15.747  1.00 96.64 270 A 1 
ATOM   2151 C  CB  . GLN A 1 270 ? -10.845 11.052  12.964  1.00 98.26 270 A 1 
ATOM   2152 C  CG  . GLN A 1 270 ? -11.170 10.919  11.471  1.00 97.74 270 A 1 
ATOM   2153 C  CD  . GLN A 1 270 ? -12.584 11.378  11.099  1.00 97.61 270 A 1 
ATOM   2154 O  OE1 . GLN A 1 270 ? -13.570 10.990  11.699  1.00 91.34 270 A 1 
ATOM   2155 N  NE2 . GLN A 1 270 ? -12.715 12.211  10.085  1.00 90.37 270 A 1 
ATOM   2156 N  N   . HIS A 1 271 ? -9.576  12.997  15.482  1.00 97.95 271 A 1 
ATOM   2157 C  CA  . HIS A 1 271 ? -9.141  12.949  16.882  1.00 97.62 271 A 1 
ATOM   2158 C  C   . HIS A 1 271 ? -9.124  11.531  17.487  1.00 97.43 271 A 1 
ATOM   2159 O  O   . HIS A 1 271 ? -9.195  11.355  18.701  1.00 95.03 271 A 1 
ATOM   2160 C  CB  . HIS A 1 271 ? -9.921  13.975  17.720  1.00 96.82 271 A 1 
ATOM   2161 C  CG  . HIS A 1 271 ? -9.857  15.378  17.168  1.00 93.48 271 A 1 
ATOM   2162 N  ND1 . HIS A 1 271 ? -8.724  16.047  16.760  1.00 80.59 271 A 1 
ATOM   2163 C  CD2 . HIS A 1 271 ? -10.920 16.231  16.947  1.00 81.28 271 A 1 
ATOM   2164 C  CE1 . HIS A 1 271 ? -9.096  17.260  16.311  1.00 82.13 271 A 1 
ATOM   2165 N  NE2 . HIS A 1 271 ? -10.416 17.412  16.425  1.00 84.18 271 A 1 
ATOM   2166 N  N   . ASP A 1 272 ? -9.019  10.511  16.632  1.00 96.82 272 A 1 
ATOM   2167 C  CA  . ASP A 1 272 ? -8.925  9.106   17.001  1.00 96.94 272 A 1 
ATOM   2168 C  C   . ASP A 1 272 ? -8.190  8.317   15.897  1.00 97.68 272 A 1 
ATOM   2169 O  O   . ASP A 1 272 ? -8.058  8.781   14.761  1.00 96.88 272 A 1 
ATOM   2170 C  CB  . ASP A 1 272 ? -10.337 8.535   17.248  1.00 94.90 272 A 1 
ATOM   2171 C  CG  . ASP A 1 272 ? -10.348 7.188   17.982  1.00 91.25 272 A 1 
ATOM   2172 O  OD1 . ASP A 1 272 ? -9.278  6.764   18.480  1.00 87.13 272 A 1 
ATOM   2173 O  OD2 . ASP A 1 272 ? -11.430 6.559   18.038  1.00 85.25 272 A 1 
ATOM   2174 N  N   . HIS A 1 273 ? -7.720  7.115   16.217  1.00 97.25 273 A 1 
ATOM   2175 C  CA  . HIS A 1 273 ? -7.133  6.187   15.259  1.00 97.02 273 A 1 
ATOM   2176 C  C   . HIS A 1 273 ? -8.214  5.286   14.670  1.00 97.32 273 A 1 
ATOM   2177 O  O   . HIS A 1 273 ? -8.629  4.293   15.268  1.00 96.34 273 A 1 
ATOM   2178 C  CB  . HIS A 1 273 ? -6.011  5.392   15.926  1.00 96.16 273 A 1 
ATOM   2179 C  CG  . HIS A 1 273 ? -4.832  6.241   16.313  1.00 95.43 273 A 1 
ATOM   2180 N  ND1 . HIS A 1 273 ? -4.082  7.023   15.465  1.00 89.33 273 A 1 
ATOM   2181 C  CD2 . HIS A 1 273 ? -4.296  6.376   17.569  1.00 89.81 273 A 1 
ATOM   2182 C  CE1 . HIS A 1 273 ? -3.125  7.610   16.195  1.00 89.61 273 A 1 
ATOM   2183 N  NE2 . HIS A 1 273 ? -3.210  7.241   17.480  1.00 90.57 273 A 1 
ATOM   2184 N  N   . VAL A 1 274 ? -8.667  5.598   13.463  1.00 98.01 274 A 1 
ATOM   2185 C  CA  . VAL A 1 274 ? -9.759  4.883   12.802  1.00 98.26 274 A 1 
ATOM   2186 C  C   . VAL A 1 274 ? -9.228  3.624   12.102  1.00 98.37 274 A 1 
ATOM   2187 O  O   . VAL A 1 274 ? -8.286  3.714   11.318  1.00 97.99 274 A 1 
ATOM   2188 C  CB  . VAL A 1 274 ? -10.520 5.795   11.822  1.00 97.96 274 A 1 
ATOM   2189 C  CG1 . VAL A 1 274 ? -11.777 5.089   11.302  1.00 96.56 274 A 1 
ATOM   2190 C  CG2 . VAL A 1 274 ? -10.969 7.100   12.503  1.00 96.62 274 A 1 
ATOM   2191 N  N   . PRO A 1 275 ? -9.826  2.426   12.339  1.00 98.34 275 A 1 
ATOM   2192 C  CA  . PRO A 1 275 ? -9.396  1.200   11.665  1.00 98.30 275 A 1 
ATOM   2193 C  C   . PRO A 1 275 ? -9.551  1.274   10.143  1.00 98.50 275 A 1 
ATOM   2194 O  O   . PRO A 1 275 ? -10.593 1.686   9.638   1.00 98.41 275 A 1 
ATOM   2195 C  CB  . PRO A 1 275 ? -10.250 0.076   12.259  1.00 97.85 275 A 1 
ATOM   2196 C  CG  . PRO A 1 275 ? -10.685 0.624   13.610  1.00 96.02 275 A 1 
ATOM   2197 C  CD  . PRO A 1 275 ? -10.827 2.124   13.351  1.00 97.76 275 A 1 
ATOM   2198 N  N   . THR A 1 276 ? -8.535  0.778   9.421   1.00 98.30 276 A 1 
ATOM   2199 C  CA  . THR A 1 276 ? -8.507  0.724   7.954   1.00 98.44 276 A 1 
ATOM   2200 C  C   . THR A 1 276 ? -8.330  -0.694  7.410   1.00 98.39 276 A 1 
ATOM   2201 O  O   . THR A 1 276 ? -8.664  -0.945  6.259   1.00 98.03 276 A 1 
ATOM   2202 C  CB  . THR A 1 276 ? -7.394  1.611   7.387   1.00 98.41 276 A 1 
ATOM   2203 O  OG1 . THR A 1 276 ? -6.141  1.153   7.831   1.00 97.95 276 A 1 
ATOM   2204 C  CG2 . THR A 1 276 ? -7.544  3.071   7.811   1.00 97.73 276 A 1 
ATOM   2205 N  N   . TYR A 1 277 ? -7.865  -1.652  8.217   1.00 97.92 277 A 1 
ATOM   2206 C  CA  . TYR A 1 277 ? -7.632  -3.039  7.805   1.00 97.54 277 A 1 
ATOM   2207 C  C   . TYR A 1 277 ? -8.267  -4.049  8.766   1.00 97.27 277 A 1 
ATOM   2208 O  O   . TYR A 1 277 ? -8.201  -3.908  9.988   1.00 96.24 277 A 1 
ATOM   2209 C  CB  . TYR A 1 277 ? -6.123  -3.282  7.671   1.00 97.04 277 A 1 
ATOM   2210 C  CG  . TYR A 1 277 ? -5.782  -4.709  7.313   1.00 96.78 277 A 1 
ATOM   2211 C  CD1 . TYR A 1 277 ? -5.162  -5.565  8.248   1.00 95.74 277 A 1 
ATOM   2212 C  CD2 . TYR A 1 277 ? -6.089  -5.217  6.031   1.00 95.63 277 A 1 
ATOM   2213 C  CE1 . TYR A 1 277 ? -4.834  -6.892  7.906   1.00 94.60 277 A 1 
ATOM   2214 C  CE2 . TYR A 1 277 ? -5.771  -6.537  5.684   1.00 94.45 277 A 1 
ATOM   2215 C  CZ  . TYR A 1 277 ? -5.139  -7.372  6.617   1.00 94.40 277 A 1 
ATOM   2216 O  OH  . TYR A 1 277 ? -4.815  -8.662  6.264   1.00 92.39 277 A 1 
ATOM   2217 N  N   . GLY A 1 278 ? -8.868  -5.102  8.202   1.00 96.59 278 A 1 
ATOM   2218 C  CA  . GLY A 1 278 ? -9.535  -6.142  8.996   1.00 95.78 278 A 1 
ATOM   2219 C  C   . GLY A 1 278 ? -10.712 -5.599  9.817   1.00 95.80 278 A 1 
ATOM   2220 O  O   . GLY A 1 278 ? -11.020 -6.123  10.891  1.00 93.47 278 A 1 
ATOM   2221 N  N   . ALA A 1 279 ? -11.364 -4.556  9.323   1.00 95.81 279 A 1 
ATOM   2222 C  CA  . ALA A 1 279 ? -12.347 -3.756  10.036  1.00 95.07 279 A 1 
ATOM   2223 C  C   . ALA A 1 279 ? -13.797 -3.938  9.540   1.00 93.70 279 A 1 
ATOM   2224 O  O   . ALA A 1 279 ? -14.690 -3.180  9.918   1.00 86.42 279 A 1 
ATOM   2225 C  CB  . ALA A 1 279 ? -11.888 -2.294  9.978   1.00 93.73 279 A 1 
ATOM   2226 N  N   . GLY A 1 280 ? -14.045 -4.948  8.698   1.00 93.47 280 A 1 
ATOM   2227 C  CA  . GLY A 1 280 ? -15.386 -5.211  8.164   1.00 92.17 280 A 1 
ATOM   2228 C  C   . GLY A 1 280 ? -15.416 -6.319  7.120   1.00 93.25 280 A 1 
ATOM   2229 O  O   . GLY A 1 280 ? -16.260 -7.217  7.210   1.00 87.77 280 A 1 
ATOM   2230 N  N   . ASP A 1 281 ? -14.492 -6.305  6.167   1.00 93.55 281 A 1 
ATOM   2231 C  CA  . ASP A 1 281 ? -14.367 -7.367  5.178   1.00 93.39 281 A 1 
ATOM   2232 C  C   . ASP A 1 281 ? -14.000 -8.709  5.832   1.00 93.60 281 A 1 
ATOM   2233 O  O   . ASP A 1 281 ? -13.221 -8.793  6.778   1.00 92.73 281 A 1 
ATOM   2234 C  CB  . ASP A 1 281 ? -13.384 -7.003  4.060   1.00 92.48 281 A 1 
ATOM   2235 C  CG  . ASP A 1 281 ? -13.228 -8.204  3.132   1.00 92.72 281 A 1 
ATOM   2236 O  OD1 . ASP A 1 281 ? -14.239 -8.611  2.512   1.00 89.32 281 A 1 
ATOM   2237 O  OD2 . ASP A 1 281 ? -12.160 -8.856  3.172   1.00 89.66 281 A 1 
ATOM   2238 N  N   . LYS A 1 282 ? -14.606 -9.787  5.311   1.00 92.86 282 A 1 
ATOM   2239 C  CA  . LYS A 1 282 ? -14.405 -11.165 5.782   1.00 92.17 282 A 1 
ATOM   2240 C  C   . LYS A 1 282 ? -14.184 -12.147 4.628   1.00 92.16 282 A 1 
ATOM   2241 O  O   . LYS A 1 282 ? -14.149 -13.358 4.858   1.00 89.83 282 A 1 
ATOM   2242 C  CB  . LYS A 1 282 ? -15.592 -11.605 6.648   1.00 91.01 282 A 1 
ATOM   2243 C  CG  . LYS A 1 282 ? -15.779 -10.717 7.887   1.00 89.95 282 A 1 
ATOM   2244 C  CD  . LYS A 1 282 ? -16.891 -11.248 8.788   1.00 84.94 282 A 1 
ATOM   2245 C  CE  . LYS A 1 282 ? -17.032 -10.292 9.960   1.00 79.90 282 A 1 
ATOM   2246 N  NZ  . LYS A 1 282 ? -18.109 -10.705 10.898  1.00 68.14 282 A 1 
ATOM   2247 N  N   . ILE A 1 283 ? -14.087 -11.656 3.394   1.00 92.20 283 A 1 
ATOM   2248 C  CA  . ILE A 1 283 ? -13.999 -12.460 2.178   1.00 91.58 283 A 1 
ATOM   2249 C  C   . ILE A 1 283 ? -12.578 -12.391 1.608   1.00 91.49 283 A 1 
ATOM   2250 O  O   . ILE A 1 283 ? -12.013 -13.424 1.245   1.00 89.59 283 A 1 
ATOM   2251 C  CB  . ILE A 1 283 ? -15.059 -11.998 1.148   1.00 90.65 283 A 1 
ATOM   2252 C  CG1 . ILE A 1 283 ? -16.483 -12.147 1.738   1.00 89.26 283 A 1 
ATOM   2253 C  CG2 . ILE A 1 283 ? -14.917 -12.783 -0.161  1.00 89.55 283 A 1 
ATOM   2254 C  CD1 . ILE A 1 283 ? -17.618 -11.647 0.822   1.00 83.68 283 A 1 
ATOM   2255 N  N   . ILE A 1 284 ? -12.013 -11.194 1.551   1.00 92.52 284 A 1 
ATOM   2256 C  CA  . ILE A 1 284 ? -10.696 -10.909 0.962   1.00 92.16 284 A 1 
ATOM   2257 C  C   . ILE A 1 284 ? -9.615  -10.925 2.041   1.00 92.20 284 A 1 
ATOM   2258 O  O   . ILE A 1 284 ? -8.510  -11.404 1.798   1.00 90.81 284 A 1 
ATOM   2259 C  CB  . ILE A 1 284 ? -10.748 -9.544  0.237   1.00 91.57 284 A 1 
ATOM   2260 C  CG1 . ILE A 1 284 ? -11.869 -9.492  -0.838  1.00 88.55 284 A 1 
ATOM   2261 C  CG2 . ILE A 1 284 ? -9.389  -9.225  -0.425  1.00 87.86 284 A 1 
ATOM   2262 C  CD1 . ILE A 1 284 ? -12.328 -8.062  -1.130  1.00 79.33 284 A 1 
ATOM   2263 N  N   . THR A 1 285 ? -9.945  -10.432 3.242   1.00 92.80 285 A 1 
ATOM   2264 C  CA  . THR A 1 285 ? -9.033  -10.378 4.387   1.00 92.77 285 A 1 
ATOM   2265 C  C   . THR A 1 285 ? -8.529  -11.777 4.757   1.00 92.16 285 A 1 
ATOM   2266 O  O   . THR A 1 285 ? -9.300  -12.730 4.816   1.00 91.23 285 A 1 
ATOM   2267 C  CB  . THR A 1 285 ? -9.738  -9.744  5.599   1.00 92.96 285 A 1 
ATOM   2268 O  OG1 . THR A 1 285 ? -10.241 -8.472  5.265   1.00 90.20 285 A 1 
ATOM   2269 C  CG2 . THR A 1 285 ? -8.810  -9.516  6.788   1.00 91.17 285 A 1 
ATOM   2270 N  N   . ASP A 1 286 ? -7.227  -11.900 5.039   1.00 90.84 286 A 1 
ATOM   2271 C  CA  . ASP A 1 286 ? -6.665  -13.141 5.585   1.00 89.32 286 A 1 
ATOM   2272 C  C   . ASP A 1 286 ? -7.442  -13.551 6.844   1.00 90.20 286 A 1 
ATOM   2273 O  O   . ASP A 1 286 ? -7.757  -12.740 7.715   1.00 89.40 286 A 1 
ATOM   2274 C  CB  . ASP A 1 286 ? -5.155  -13.001 5.872   1.00 86.71 286 A 1 
ATOM   2275 C  CG  . ASP A 1 286 ? -4.474  -14.318 6.304   1.00 80.13 286 A 1 
ATOM   2276 O  OD1 . ASP A 1 286 ? -4.902  -14.936 7.296   1.00 73.78 286 A 1 
ATOM   2277 O  OD2 . ASP A 1 286 ? -3.486  -14.749 5.662   1.00 72.96 286 A 1 
ATOM   2278 N  N   . LYS A 1 287 ? -7.747  -14.847 6.966   1.00 90.72 287 A 1 
ATOM   2279 C  CA  . LYS A 1 287 ? -8.533  -15.383 8.083   1.00 90.38 287 A 1 
ATOM   2280 C  C   . LYS A 1 287 ? -7.960  -15.028 9.455   1.00 91.13 287 A 1 
ATOM   2281 O  O   . LYS A 1 287 ? -8.712  -14.943 10.417  1.00 89.38 287 A 1 
ATOM   2282 C  CB  . LYS A 1 287 ? -8.633  -16.909 7.958   1.00 88.87 287 A 1 
ATOM   2283 C  CG  . LYS A 1 287 ? -9.485  -17.331 6.755   1.00 77.59 287 A 1 
ATOM   2284 C  CD  . LYS A 1 287 ? -9.586  -18.854 6.693   1.00 68.24 287 A 1 
ATOM   2285 C  CE  . LYS A 1 287 ? -10.431 -19.248 5.489   1.00 58.39 287 A 1 
ATOM   2286 N  NZ  . LYS A 1 287 ? -10.541 -20.724 5.352   1.00 49.97 287 A 1 
ATOM   2287 N  N   . ARG A 1 288 ? -6.636  -14.831 9.546   1.00 90.38 288 A 1 
ATOM   2288 C  CA  . ARG A 1 288 ? -5.942  -14.466 10.789  1.00 89.78 288 A 1 
ATOM   2289 C  C   . ARG A 1 288 ? -6.137  -12.996 11.160  1.00 90.86 288 A 1 
ATOM   2290 O  O   . ARG A 1 288 ? -5.925  -12.644 12.316  1.00 89.19 288 A 1 
ATOM   2291 C  CB  . ARG A 1 288 ? -4.446  -14.774 10.624  1.00 87.48 288 A 1 
ATOM   2292 C  CG  . ARG A 1 288 ? -4.183  -16.281 10.423  1.00 80.25 288 A 1 
ATOM   2293 C  CD  . ARG A 1 288 ? -2.708  -16.543 10.088  1.00 75.48 288 A 1 
ATOM   2294 N  NE  . ARG A 1 288 ? -2.373  -16.027 8.765   1.00 67.60 288 A 1 
ATOM   2295 C  CZ  . ARG A 1 288 ? -1.169  -15.901 8.245   1.00 61.34 288 A 1 
ATOM   2296 N  NH1 . ARG A 1 288 ? -0.103  -16.304 8.877   1.00 57.28 288 A 1 
ATOM   2297 N  NH2 . ARG A 1 288 ? -1.028  -15.362 7.061   1.00 54.68 288 A 1 
ATOM   2298 N  N   . ASP A 1 289 ? -6.550  -12.185 10.202  1.00 92.53 289 A 1 
ATOM   2299 C  CA  . ASP A 1 289 ? -6.649  -10.730 10.338  1.00 93.09 289 A 1 
ATOM   2300 C  C   . ASP A 1 289 ? -8.104  -10.235 10.384  1.00 94.21 289 A 1 
ATOM   2301 O  O   . ASP A 1 289 ? -8.362  -9.073  10.713  1.00 93.58 289 A 1 
ATOM   2302 C  CB  . ASP A 1 289 ? -5.848  -10.059 9.211   1.00 91.96 289 A 1 
ATOM   2303 C  CG  . ASP A 1 289 ? -4.344  -10.382 9.255   1.00 91.13 289 A 1 
ATOM   2304 O  OD1 . ASP A 1 289 ? -3.830  -10.733 10.348  1.00 88.62 289 A 1 
ATOM   2305 O  OD2 . ASP A 1 289 ? -3.694  -10.260 8.202   1.00 88.17 289 A 1 
ATOM   2306 N  N   . ILE A 1 290 ? -9.077  -11.109 10.132  1.00 94.55 290 A 1 
ATOM   2307 C  CA  . ILE A 1 290 ? -10.498 -10.784 10.258  1.00 94.92 290 A 1 
ATOM   2308 C  C   . ILE A 1 290 ? -10.791 -10.236 11.665  1.00 94.92 290 A 1 
ATOM   2309 O  O   . ILE A 1 290 ? -10.513 -10.885 12.675  1.00 92.82 290 A 1 
ATOM   2310 C  CB  . ILE A 1 290 ? -11.382 -12.009 9.929   1.00 94.51 290 A 1 
ATOM   2311 C  CG1 . ILE A 1 290 ? -11.241 -12.392 8.432   1.00 92.48 290 A 1 
ATOM   2312 C  CG2 . ILE A 1 290 ? -12.866 -11.733 10.257  1.00 92.94 290 A 1 
ATOM   2313 C  CD1 . ILE A 1 290 ? -11.916 -13.713 8.056   1.00 88.58 290 A 1 
ATOM   2314 N  N   . ASN A 1 291 ? -11.401 -9.059  11.726  1.00 95.48 291 A 1 
ATOM   2315 C  CA  . ASN A 1 291 ? -11.723 -8.310  12.946  1.00 95.44 291 A 1 
ATOM   2316 C  C   . ASN A 1 291 ? -10.505 -7.877  13.789  1.00 95.23 291 A 1 
ATOM   2317 O  O   . ASN A 1 291 ? -10.678 -7.533  14.962  1.00 92.90 291 A 1 
ATOM   2318 C  CB  . ASN A 1 291 ? -12.767 -9.044  13.808  1.00 94.57 291 A 1 
ATOM   2319 C  CG  . ASN A 1 291 ? -14.004 -9.525  13.066  1.00 91.70 291 A 1 
ATOM   2320 O  OD1 . ASN A 1 291 ? -14.696 -8.827  12.348  1.00 84.51 291 A 1 
ATOM   2321 N  ND2 . ASN A 1 291 ? -14.360 -10.781 13.269  1.00 83.38 291 A 1 
ATOM   2322 N  N   . LYS A 1 292 ? -9.279  -7.857  13.245  1.00 94.45 292 A 1 
ATOM   2323 C  CA  . LYS A 1 292 ? -8.126  -7.284  13.960  1.00 93.30 292 A 1 
ATOM   2324 C  C   . LYS A 1 292 ? -8.279  -5.775  14.195  1.00 94.49 292 A 1 
ATOM   2325 O  O   . LYS A 1 292 ? -7.786  -5.291  15.209  1.00 93.00 292 A 1 
ATOM   2326 C  CB  . LYS A 1 292 ? -6.805  -7.573  13.235  1.00 90.84 292 A 1 
ATOM   2327 C  CG  . LYS A 1 292 ? -6.169  -8.911  13.669  1.00 86.10 292 A 1 
ATOM   2328 C  CD  . LYS A 1 292 ? -4.758  -9.025  13.082  1.00 78.83 292 A 1 
ATOM   2329 C  CE  . LYS A 1 292 ? -4.030  -10.294 13.535  1.00 73.86 292 A 1 
ATOM   2330 N  NZ  . LYS A 1 292 ? -2.742  -10.466 12.807  1.00 65.73 292 A 1 
ATOM   2331 N  N   . ASN A 1 293 ? -8.979  -5.069  13.304  1.00 95.92 293 A 1 
ATOM   2332 C  CA  . ASN A 1 293 ? -9.200  -3.627  13.345  1.00 96.23 293 A 1 
ATOM   2333 C  C   . ASN A 1 293 ? -7.883  -2.853  13.497  1.00 96.21 293 A 1 
ATOM   2334 O  O   . ASN A 1 293 ? -7.665  -2.197  14.511  1.00 95.01 293 A 1 
ATOM   2335 C  CB  . ASN A 1 293 ? -10.242 -3.271  14.423  1.00 95.82 293 A 1 
ATOM   2336 C  CG  . ASN A 1 293 ? -11.585 -3.932  14.197  1.00 94.02 293 A 1 
ATOM   2337 O  OD1 . ASN A 1 293 ? -12.237 -3.776  13.191  1.00 85.35 293 A 1 
ATOM   2338 N  ND2 . ASN A 1 293 ? -12.058 -4.703  15.159  1.00 84.61 293 A 1 
ATOM   2339 N  N   . LEU A 1 294 ? -6.995  -2.978  12.513  1.00 96.60 294 A 1 
ATOM   2340 C  CA  . LEU A 1 294 ? -5.732  -2.242  12.462  1.00 96.66 294 A 1 
ATOM   2341 C  C   . LEU A 1 294 ? -5.932  -0.925  11.708  1.00 97.38 294 A 1 
ATOM   2342 O  O   . LEU A 1 294 ? -6.711  -0.861  10.759  1.00 97.35 294 A 1 
ATOM   2343 C  CB  . LEU A 1 294 ? -4.631  -3.095  11.808  1.00 95.70 294 A 1 
ATOM   2344 C  CG  . LEU A 1 294 ? -4.449  -4.522  12.356  1.00 94.04 294 A 1 
ATOM   2345 C  CD1 . LEU A 1 294 ? -3.301  -5.217  11.630  1.00 91.79 294 A 1 
ATOM   2346 C  CD2 . LEU A 1 294 ? -4.136  -4.543  13.856  1.00 90.88 294 A 1 
ATOM   2347 N  N   . SER A 1 295 ? -5.197  0.109   12.113  1.00 97.36 295 A 1 
ATOM   2348 C  CA  . SER A 1 295 ? -5.125  1.389   11.407  1.00 97.62 295 A 1 
ATOM   2349 C  C   . SER A 1 295 ? -3.730  1.533   10.803  1.00 97.62 295 A 1 
ATOM   2350 O  O   . SER A 1 295 ? -2.795  1.931   11.486  1.00 97.25 295 A 1 
ATOM   2351 C  CB  . SER A 1 295 ? -5.454  2.539   12.355  1.00 97.53 295 A 1 
ATOM   2352 O  OG  . SER A 1 295 ? -5.595  3.746   11.631  1.00 94.07 295 A 1 
ATOM   2353 N  N   . THR A 1 296 ? -3.581  1.122   9.533   1.00 98.09 296 A 1 
ATOM   2354 C  CA  . THR A 1 296 ? -2.281  1.004   8.852   1.00 98.14 296 A 1 
ATOM   2355 C  C   . THR A 1 296 ? -2.153  1.859   7.597   1.00 98.43 296 A 1 
ATOM   2356 O  O   . THR A 1 296 ? -1.050  2.013   7.076   1.00 98.30 296 A 1 
ATOM   2357 C  CB  . THR A 1 296 ? -1.970  -0.459  8.483   1.00 97.45 296 A 1 
ATOM   2358 O  OG1 . THR A 1 296 ? -2.926  -0.988  7.586   1.00 96.00 296 A 1 
ATOM   2359 C  CG2 . THR A 1 296 ? -1.948  -1.378  9.704   1.00 95.71 296 A 1 
ATOM   2360 N  N   . ASP A 1 297 ? -3.263  2.411   7.109   1.00 98.78 297 A 1 
ATOM   2361 C  CA  . ASP A 1 297 ? -3.329  3.249   5.919   1.00 98.77 297 A 1 
ATOM   2362 C  C   . ASP A 1 297 ? -3.374  4.717   6.346   1.00 98.86 297 A 1 
ATOM   2363 O  O   . ASP A 1 297 ? -4.156  5.099   7.211   1.00 98.62 297 A 1 
ATOM   2364 C  CB  . ASP A 1 297 ? -4.531  2.862   5.067   1.00 98.74 297 A 1 
ATOM   2365 C  CG  . ASP A 1 297 ? -4.516  1.377   4.680   1.00 98.55 297 A 1 
ATOM   2366 O  OD1 . ASP A 1 297 ? -4.003  1.051   3.586   1.00 96.86 297 A 1 
ATOM   2367 O  OD2 . ASP A 1 297 ? -5.010  0.547   5.485   1.00 96.93 297 A 1 
ATOM   2368 N  N   . TYR A 1 298 ? -2.524  5.546   5.724   1.00 98.81 298 A 1 
ATOM   2369 C  CA  . TYR A 1 298 ? -2.288  6.918   6.151   1.00 98.90 298 A 1 
ATOM   2370 C  C   . TYR A 1 298 ? -2.362  7.907   4.991   1.00 98.95 298 A 1 
ATOM   2371 O  O   . TYR A 1 298 ? -1.975  7.613   3.856   1.00 98.80 298 A 1 
ATOM   2372 C  CB  . TYR A 1 298 ? -0.911  7.026   6.821   1.00 98.80 298 A 1 
ATOM   2373 C  CG  . TYR A 1 298 ? -0.760  6.245   8.116   1.00 98.76 298 A 1 
ATOM   2374 C  CD1 . TYR A 1 298 ? -0.906  6.877   9.366   1.00 98.45 298 A 1 
ATOM   2375 C  CD2 . TYR A 1 298 ? -0.467  4.862   8.076   1.00 98.46 298 A 1 
ATOM   2376 C  CE1 . TYR A 1 298 ? -0.750  6.157   10.558  1.00 98.10 298 A 1 
ATOM   2377 C  CE2 . TYR A 1 298 ? -0.323  4.128   9.265   1.00 98.11 298 A 1 
ATOM   2378 C  CZ  . TYR A 1 298 ? -0.458  4.779   10.507  1.00 98.13 298 A 1 
ATOM   2379 O  OH  . TYR A 1 298 ? -0.317  4.066   11.666  1.00 97.27 298 A 1 
ATOM   2380 N  N   . VAL A 1 299 ? -2.755  9.131   5.337   1.00 98.92 299 A 1 
ATOM   2381 C  CA  . VAL A 1 299 ? -2.409  10.349  4.600   1.00 98.97 299 A 1 
ATOM   2382 C  C   . VAL A 1 299 ? -1.611  11.237  5.549   1.00 98.97 299 A 1 
ATOM   2383 O  O   . VAL A 1 299 ? -2.152  11.766  6.519   1.00 98.84 299 A 1 
ATOM   2384 C  CB  . VAL A 1 299 ? -3.645  11.067  4.030   1.00 98.92 299 A 1 
ATOM   2385 C  CG1 . VAL A 1 299 ? -3.205  12.245  3.153   1.00 98.59 299 A 1 
ATOM   2386 C  CG2 . VAL A 1 299 ? -4.511  10.131  3.176   1.00 98.66 299 A 1 
ATOM   2387 N  N   . ILE A 1 300 ? -0.316  11.363  5.304   1.00 98.98 300 A 1 
ATOM   2388 C  CA  . ILE A 1 300 ? 0.593   12.175  6.111   1.00 98.97 300 A 1 
ATOM   2389 C  C   . ILE A 1 300 ? 0.920   13.448  5.337   1.00 98.94 300 A 1 
ATOM   2390 O  O   . ILE A 1 300 ? 1.323   13.383  4.180   1.00 98.87 300 A 1 
ATOM   2391 C  CB  . ILE A 1 300 ? 1.865   11.381  6.486   1.00 98.84 300 A 1 
ATOM   2392 C  CG1 . ILE A 1 300 ? 1.518   10.176  7.387   1.00 98.22 300 A 1 
ATOM   2393 C  CG2 . ILE A 1 300 ? 2.904   12.296  7.165   1.00 98.56 300 A 1 
ATOM   2394 C  CD1 . ILE A 1 300 ? 2.660   9.164   7.526   1.00 94.39 300 A 1 
ATOM   2395 N  N   . ALA A 1 301 ? 0.807   14.590  5.997   1.00 98.81 301 A 1 
ATOM   2396 C  CA  . ALA A 1 301 ? 1.272   15.858  5.474   1.00 98.84 301 A 1 
ATOM   2397 C  C   . ALA A 1 301 ? 2.608   16.250  6.121   1.00 98.75 301 A 1 
ATOM   2398 O  O   . ALA A 1 301 ? 2.790   16.121  7.330   1.00 98.50 301 A 1 
ATOM   2399 C  CB  . ALA A 1 301 ? 0.199   16.912  5.675   1.00 98.72 301 A 1 
ATOM   2400 N  N   . PHE A 1 302 ? 3.515   16.785  5.314   1.00 98.49 302 A 1 
ATOM   2401 C  CA  . PHE A 1 302 ? 4.648   17.565  5.779   1.00 98.30 302 A 1 
ATOM   2402 C  C   . PHE A 1 302 ? 4.413   19.020  5.385   1.00 98.29 302 A 1 
ATOM   2403 O  O   . PHE A 1 302 ? 4.602   19.403  4.222   1.00 97.98 302 A 1 
ATOM   2404 C  CB  . PHE A 1 302 ? 5.952   17.007  5.226   1.00 98.25 302 A 1 
ATOM   2405 C  CG  . PHE A 1 302 ? 6.309   15.642  5.767   1.00 98.29 302 A 1 
ATOM   2406 C  CD1 . PHE A 1 302 ? 6.976   15.532  7.001   1.00 97.98 302 A 1 
ATOM   2407 C  CD2 . PHE A 1 302 ? 5.983   14.485  5.046   1.00 97.99 302 A 1 
ATOM   2408 C  CE1 . PHE A 1 302 ? 7.331   14.271  7.501   1.00 97.66 302 A 1 
ATOM   2409 C  CE2 . PHE A 1 302 ? 6.334   13.220  5.543   1.00 97.66 302 A 1 
ATOM   2410 C  CZ  . PHE A 1 302 ? 7.014   13.115  6.766   1.00 97.74 302 A 1 
ATOM   2411 N  N   . ASN A 1 303 ? 3.950   19.814  6.357   1.00 98.25 303 A 1 
ATOM   2412 C  CA  . ASN A 1 303 ? 3.607   21.210  6.156   1.00 98.10 303 A 1 
ATOM   2413 C  C   . ASN A 1 303 ? 4.853   22.092  6.329   1.00 97.86 303 A 1 
ATOM   2414 O  O   . ASN A 1 303 ? 5.450   22.062  7.402   1.00 97.40 303 A 1 
ATOM   2415 C  CB  . ASN A 1 303 ? 2.488   21.591  7.137   1.00 98.06 303 A 1 
ATOM   2416 C  CG  . ASN A 1 303 ? 1.861   22.940  6.810   1.00 97.96 303 A 1 
ATOM   2417 O  OD1 . ASN A 1 303 ? 2.080   23.526  5.759   1.00 96.00 303 A 1 
ATOM   2418 N  ND2 . ASN A 1 303 ? 1.027   23.447  7.684   1.00 95.89 303 A 1 
ATOM   2419 N  N   . PRO A 1 304 ? 5.247   22.882  5.319   1.00 97.33 304 A 1 
ATOM   2420 C  CA  . PRO A 1 304 ? 6.407   23.753  5.441   1.00 96.93 304 A 1 
ATOM   2421 C  C   . PRO A 1 304 ? 6.225   24.791  6.552   1.00 96.80 304 A 1 
ATOM   2422 O  O   . PRO A 1 304 ? 5.264   25.566  6.547   1.00 96.38 304 A 1 
ATOM   2423 C  CB  . PRO A 1 304 ? 6.586   24.412  4.073   1.00 96.28 304 A 1 
ATOM   2424 C  CG  . PRO A 1 304 ? 5.874   23.457  3.116   1.00 94.64 304 A 1 
ATOM   2425 C  CD  . PRO A 1 304 ? 4.728   22.913  3.966   1.00 96.81 304 A 1 
ATOM   2426 N  N   . LEU A 1 305 ? 7.183   24.863  7.474   1.00 96.42 305 A 1 
ATOM   2427 C  CA  . LEU A 1 305 ? 7.223   25.872  8.535   1.00 95.99 305 A 1 
ATOM   2428 C  C   . LEU A 1 305 ? 7.630   27.250  7.999   1.00 95.28 305 A 1 
ATOM   2429 O  O   . LEU A 1 305 ? 7.231   28.283  8.544   1.00 93.74 305 A 1 
ATOM   2430 C  CB  . LEU A 1 305 ? 8.204   25.402  9.624   1.00 95.65 305 A 1 
ATOM   2431 C  CG  . LEU A 1 305 ? 7.823   24.072  10.310  1.00 94.82 305 A 1 
ATOM   2432 C  CD1 . LEU A 1 305 ? 8.936   23.664  11.271  1.00 93.00 305 A 1 
ATOM   2433 C  CD2 . LEU A 1 305 ? 6.517   24.198  11.105  1.00 92.61 305 A 1 
ATOM   2434 N  N   . GLU A 1 306 ? 8.386   27.260  6.897   1.00 94.97 306 A 1 
ATOM   2435 C  CA  . GLU A 1 306 ? 8.908   28.452  6.228   1.00 94.05 306 A 1 
ATOM   2436 C  C   . GLU A 1 306 ? 8.473   28.502  4.756   1.00 94.14 306 A 1 
ATOM   2437 O  O   . GLU A 1 306 ? 7.953   27.535  4.201   1.00 92.46 306 A 1 
ATOM   2438 C  CB  . GLU A 1 306 ? 10.452  28.472  6.339   1.00 90.96 306 A 1 
ATOM   2439 C  CG  . GLU A 1 306 ? 10.985  28.601  7.775   1.00 83.59 306 A 1 
ATOM   2440 C  CD  . GLU A 1 306 ? 12.532  28.518  7.851   1.00 81.94 306 A 1 
ATOM   2441 O  OE1 . GLU A 1 306 ? 13.070  28.416  8.979   1.00 77.30 306 A 1 
ATOM   2442 O  OE2 . GLU A 1 306 ? 13.228  28.486  6.793   1.00 78.92 306 A 1 
ATOM   2443 N  N   . GLY A 1 307 ? 8.695   29.638  4.101   1.00 93.15 307 A 1 
ATOM   2444 C  CA  . GLY A 1 307 ? 8.375   29.808  2.688   1.00 93.16 307 A 1 
ATOM   2445 C  C   . GLY A 1 307 ? 6.911   30.199  2.419   1.00 94.44 307 A 1 
ATOM   2446 O  O   . GLY A 1 307 ? 6.087   30.260  3.337   1.00 93.54 307 A 1 
ATOM   2447 N  N   . PRO A 1 308 ? 6.585   30.522  1.146   1.00 94.54 308 A 1 
ATOM   2448 C  CA  . PRO A 1 308 ? 5.294   31.110  0.809   1.00 94.83 308 A 1 
ATOM   2449 C  C   . PRO A 1 308 ? 4.146   30.097  0.826   1.00 95.85 308 A 1 
ATOM   2450 O  O   . PRO A 1 308 ? 3.060   30.438  1.265   1.00 95.10 308 A 1 
ATOM   2451 C  CB  . PRO A 1 308 ? 5.500   31.726  -0.585  1.00 92.53 308 A 1 
ATOM   2452 C  CG  . PRO A 1 308 ? 6.589   30.854  -1.202  1.00 89.71 308 A 1 
ATOM   2453 C  CD  . PRO A 1 308 ? 7.459   30.475  -0.011  1.00 92.61 308 A 1 
ATOM   2454 N  N   . TYR A 1 309 ? 4.363   28.872  0.359   1.00 96.76 309 A 1 
ATOM   2455 C  CA  . TYR A 1 309 ? 3.289   27.909  0.092   1.00 97.39 309 A 1 
ATOM   2456 C  C   . TYR A 1 309 ? 3.164   26.887  1.221   1.00 97.50 309 A 1 
ATOM   2457 O  O   . TYR A 1 309 ? 4.169   26.310  1.644   1.00 97.13 309 A 1 
ATOM   2458 C  CB  . TYR A 1 309 ? 3.554   27.250  -1.273  1.00 97.48 309 A 1 
ATOM   2459 C  CG  . TYR A 1 309 ? 2.366   26.564  -1.907  1.00 97.88 309 A 1 
ATOM   2460 C  CD1 . TYR A 1 309 ? 2.510   25.307  -2.530  1.00 97.66 309 A 1 
ATOM   2461 C  CD2 . TYR A 1 309 ? 1.110   27.212  -1.966  1.00 97.72 309 A 1 
ATOM   2462 C  CE1 . TYR A 1 309 ? 1.433   24.714  -3.205  1.00 97.66 309 A 1 
ATOM   2463 C  CE2 . TYR A 1 309 ? 0.021   26.618  -2.636  1.00 97.73 309 A 1 
ATOM   2464 C  CZ  . TYR A 1 309 ? 0.195   25.373  -3.264  1.00 98.00 309 A 1 
ATOM   2465 O  OH  . TYR A 1 309 ? -0.855  24.813  -3.942  1.00 97.75 309 A 1 
ATOM   2466 N  N   . TYR A 1 310 ? 1.950   26.678  1.728   1.00 97.80 310 A 1 
ATOM   2467 C  CA  . TYR A 1 310 ? 1.720   25.833  2.908   1.00 97.91 310 A 1 
ATOM   2468 C  C   . TYR A 1 310 ? 0.367   25.117  2.837   1.00 98.21 310 A 1 
ATOM   2469 O  O   . TYR A 1 310 ? -0.493  25.437  2.016   1.00 98.15 310 A 1 
ATOM   2470 C  CB  . TYR A 1 310 ? 1.846   26.677  4.188   1.00 97.49 310 A 1 
ATOM   2471 C  CG  . TYR A 1 310 ? 0.696   27.629  4.448   1.00 97.17 310 A 1 
ATOM   2472 C  CD1 . TYR A 1 310 ? 0.592   28.844  3.746   1.00 96.46 310 A 1 
ATOM   2473 C  CD2 . TYR A 1 310 ? -0.294  27.303  5.398   1.00 96.32 310 A 1 
ATOM   2474 C  CE1 . TYR A 1 310 ? -0.483  29.719  3.974   1.00 95.10 310 A 1 
ATOM   2475 C  CE2 . TYR A 1 310 ? -1.373  28.164  5.634   1.00 95.14 310 A 1 
ATOM   2476 C  CZ  . TYR A 1 310 ? -1.471  29.372  4.918   1.00 94.43 310 A 1 
ATOM   2477 O  OH  . TYR A 1 310 ? -2.531  30.222  5.129   1.00 91.77 310 A 1 
ATOM   2478 N  N   . ILE A 1 311 ? 0.192   24.154  3.738   1.00 98.43 311 A 1 
ATOM   2479 C  CA  . ILE A 1 311 ? -1.060  23.424  3.928   1.00 98.47 311 A 1 
ATOM   2480 C  C   . ILE A 1 311 ? -1.942  24.206  4.911   1.00 98.36 311 A 1 
ATOM   2481 O  O   . ILE A 1 311 ? -1.507  24.542  6.020   1.00 97.91 311 A 1 
ATOM   2482 C  CB  . ILE A 1 311 ? -0.771  21.982  4.405   1.00 98.33 311 A 1 
ATOM   2483 C  CG1 . ILE A 1 311 ? -0.039  21.208  3.284   1.00 97.57 311 A 1 
ATOM   2484 C  CG2 . ILE A 1 311 ? -2.057  21.261  4.822   1.00 97.68 311 A 1 
ATOM   2485 C  CD1 . ILE A 1 311 ? 0.594   19.899  3.744   1.00 95.49 311 A 1 
ATOM   2486 N  N   . GLY A 1 312 ? -3.176  24.487  4.495   1.00 98.11 312 A 1 
ATOM   2487 C  CA  . GLY A 1 312 ? -4.202  25.094  5.325   1.00 97.74 312 A 1 
ATOM   2488 C  C   . GLY A 1 312 ? -5.102  24.048  5.973   1.00 97.98 312 A 1 
ATOM   2489 O  O   . GLY A 1 312 ? -4.640  23.018  6.459   1.00 96.61 312 A 1 
ATOM   2490 N  N   . ALA A 1 313 ? -6.417  24.312  5.981   1.00 98.12 313 A 1 
ATOM   2491 C  CA  . ALA A 1 313 ? -7.384  23.367  6.515   1.00 98.39 313 A 1 
ATOM   2492 C  C   . ALA A 1 313 ? -7.476  22.105  5.642   1.00 98.68 313 A 1 
ATOM   2493 O  O   . ALA A 1 313 ? -7.292  22.144  4.434   1.00 98.30 313 A 1 
ATOM   2494 C  CB  . ALA A 1 313 ? -8.737  24.078  6.645   1.00 97.46 313 A 1 
ATOM   2495 N  N   . HIS A 1 314 ? -7.853  20.990  6.279   1.00 98.71 314 A 1 
ATOM   2496 C  CA  . HIS A 1 314 ? -8.151  19.747  5.585   1.00 98.87 314 A 1 
ATOM   2497 C  C   . HIS A 1 314 ? -9.331  19.027  6.236   1.00 98.88 314 A 1 
ATOM   2498 O  O   . HIS A 1 314 ? -9.698  19.297  7.379   1.00 98.64 314 A 1 
ATOM   2499 C  CB  . HIS A 1 314 ? -6.900  18.861  5.519   1.00 98.55 314 A 1 
ATOM   2500 C  CG  . HIS A 1 314 ? -6.546  18.252  6.841   1.00 98.59 314 A 1 
ATOM   2501 N  ND1 . HIS A 1 314 ? -6.942  17.004  7.303   1.00 93.93 314 A 1 
ATOM   2502 C  CD2 . HIS A 1 314 ? -5.828  18.853  7.848   1.00 94.53 314 A 1 
ATOM   2503 C  CE1 . HIS A 1 314 ? -6.471  16.866  8.538   1.00 95.97 314 A 1 
ATOM   2504 N  NE2 . HIS A 1 314 ? -5.797  17.966  8.904   1.00 96.59 314 A 1 
ATOM   2505 N  N   . VAL A 1 315 ? -9.937  18.085  5.506   1.00 98.82 315 A 1 
ATOM   2506 C  CA  . VAL A 1 315 ? -10.914 17.137  6.029   1.00 98.83 315 A 1 
ATOM   2507 C  C   . VAL A 1 315 ? -10.478 15.756  5.578   1.00 98.83 315 A 1 
ATOM   2508 O  O   . VAL A 1 315 ? -10.430 15.488  4.376   1.00 98.69 315 A 1 
ATOM   2509 C  CB  . VAL A 1 315 ? -12.344 17.447  5.558   1.00 98.50 315 A 1 
ATOM   2510 C  CG1 . VAL A 1 315 ? -13.346 16.439  6.137   1.00 92.56 315 A 1 
ATOM   2511 C  CG2 . VAL A 1 315 ? -12.786 18.847  5.996   1.00 93.96 315 A 1 
ATOM   2512 N  N   . THR A 1 316 ? -10.173 14.881  6.531   1.00 98.90 316 A 1 
ATOM   2513 C  CA  . THR A 1 316 ? -9.658  13.535  6.279   1.00 98.98 316 A 1 
ATOM   2514 C  C   . THR A 1 316 ? -10.531 12.506  6.977   1.00 98.83 316 A 1 
ATOM   2515 O  O   . THR A 1 316 ? -10.940 12.699  8.121   1.00 98.74 316 A 1 
ATOM   2516 C  CB  . THR A 1 316 ? -8.192  13.418  6.715   1.00 98.90 316 A 1 
ATOM   2517 O  OG1 . THR A 1 316 ? -7.436  14.444  6.115   1.00 98.34 316 A 1 
ATOM   2518 C  CG2 . THR A 1 316 ? -7.557  12.102  6.305   1.00 98.53 316 A 1 
ATOM   2519 N  N   . GLY A 1 317 ? -10.831 11.402  6.296   1.00 98.80 317 A 1 
ATOM   2520 C  CA  . GLY A 1 317 ? -11.692 10.355  6.845   1.00 98.88 317 A 1 
ATOM   2521 C  C   . GLY A 1 317 ? -11.451 8.999   6.195   1.00 98.93 317 A 1 
ATOM   2522 O  O   . GLY A 1 317 ? -10.769 8.875   5.179   1.00 98.84 317 A 1 
ATOM   2523 N  N   . VAL A 1 318 ? -12.041 7.962   6.791   1.00 98.84 318 A 1 
ATOM   2524 C  CA  . VAL A 1 318 ? -12.010 6.604   6.240   1.00 98.80 318 A 1 
ATOM   2525 C  C   . VAL A 1 318 ? -13.241 6.379   5.372   1.00 98.88 318 A 1 
ATOM   2526 O  O   . VAL A 1 318 ? -14.367 6.631   5.790   1.00 98.56 318 A 1 
ATOM   2527 C  CB  . VAL A 1 318 ? -11.892 5.552   7.352   1.00 98.70 318 A 1 
ATOM   2528 C  CG1 . VAL A 1 318 ? -11.996 4.114   6.820   1.00 98.04 318 A 1 
ATOM   2529 C  CG2 . VAL A 1 318 ? -10.542 5.686   8.057   1.00 98.18 318 A 1 
ATOM   2530 N  N   . VAL A 1 319 ? -13.038 5.819   4.169   1.00 98.79 319 A 1 
ATOM   2531 C  CA  . VAL A 1 319 ? -14.106 5.404   3.259   1.00 98.62 319 A 1 
ATOM   2532 C  C   . VAL A 1 319 ? -14.077 3.884   3.100   1.00 98.68 319 A 1 
ATOM   2533 O  O   . VAL A 1 319 ? -13.079 3.297   2.705   1.00 98.28 319 A 1 
ATOM   2534 C  CB  . VAL A 1 319 ? -14.059 6.126   1.904   1.00 98.19 319 A 1 
ATOM   2535 C  CG1 . VAL A 1 319 ? -14.454 7.587   2.087   1.00 93.94 319 A 1 
ATOM   2536 C  CG2 . VAL A 1 319 ? -12.701 6.077   1.216   1.00 95.12 319 A 1 
ATOM   2537 N  N   . LYS A 1 320 ? -15.203 3.228   3.394   1.00 98.52 320 A 1 
ATOM   2538 C  CA  . LYS A 1 320 ? -15.279 1.762   3.375   1.00 98.30 320 A 1 
ATOM   2539 C  C   . LYS A 1 320 ? -15.213 1.159   1.974   1.00 98.15 320 A 1 
ATOM   2540 O  O   . LYS A 1 320 ? -14.892 -0.018  1.843   1.00 96.93 320 A 1 
ATOM   2541 C  CB  . LYS A 1 320 ? -16.556 1.294   4.078   1.00 97.84 320 A 1 
ATOM   2542 C  CG  . LYS A 1 320 ? -16.578 1.675   5.565   1.00 96.58 320 A 1 
ATOM   2543 C  CD  . LYS A 1 320 ? -17.858 1.108   6.181   1.00 94.09 320 A 1 
ATOM   2544 C  CE  . LYS A 1 320 ? -17.956 1.464   7.654   1.00 89.40 320 A 1 
ATOM   2545 N  NZ  . LYS A 1 320 ? -19.247 0.979   8.177   1.00 80.81 320 A 1 
ATOM   2546 N  N   . LEU A 1 321 ? -15.528 1.931   0.938   1.00 98.12 321 A 1 
ATOM   2547 C  CA  . LEU A 1 321 ? -15.578 1.494   -0.459  1.00 98.05 321 A 1 
ATOM   2548 C  C   . LEU A 1 321 ? -16.420 0.211   -0.610  1.00 97.52 321 A 1 
ATOM   2549 O  O   . LEU A 1 321 ? -15.948 -0.829  -1.074  1.00 96.51 321 A 1 
ATOM   2550 C  CB  . LEU A 1 321 ? -14.154 1.385   -1.016  1.00 98.07 321 A 1 
ATOM   2551 C  CG  . LEU A 1 321 ? -13.310 2.673   -0.935  1.00 97.78 321 A 1 
ATOM   2552 C  CD1 . LEU A 1 321 ? -11.896 2.387   -1.408  1.00 97.12 321 A 1 
ATOM   2553 C  CD2 . LEU A 1 321 ? -13.881 3.793   -1.798  1.00 96.96 321 A 1 
ATOM   2554 N  N   . GLU A 1 322 ? -17.678 0.290   -0.176  1.00 97.28 322 A 1 
ATOM   2555 C  CA  . GLU A 1 322 ? -18.635 -0.811  -0.269  1.00 96.97 322 A 1 
ATOM   2556 C  C   . GLU A 1 322 ? -18.903 -1.153  -1.744  1.00 96.84 322 A 1 
ATOM   2557 O  O   . GLU A 1 322 ? -19.014 -0.281  -2.601  1.00 95.60 322 A 1 
ATOM   2558 C  CB  . GLU A 1 322 ? -19.928 -0.471  0.491   1.00 95.97 322 A 1 
ATOM   2559 C  CG  . GLU A 1 322 ? -19.670 -0.340  2.003   1.00 91.43 322 A 1 
ATOM   2560 C  CD  . GLU A 1 322 ? -20.894 0.047   2.847   1.00 87.35 322 A 1 
ATOM   2561 O  OE1 . GLU A 1 322 ? -20.731 0.153   4.102   1.00 79.24 322 A 1 
ATOM   2562 O  OE2 . GLU A 1 322 ? -21.988 0.252   2.289   1.00 79.99 322 A 1 
ATOM   2563 N  N   . ALA A 1 323 ? -19.001 -2.455  -2.038  1.00 96.10 323 A 1 
ATOM   2564 C  CA  . ALA A 1 323 ? -19.241 -2.954  -3.376  1.00 95.19 323 A 1 
ATOM   2565 C  C   . ALA A 1 323 ? -20.637 -3.573  -3.479  1.00 93.72 323 A 1 
ATOM   2566 O  O   . ALA A 1 323 ? -20.985 -4.474  -2.716  1.00 89.09 323 A 1 
ATOM   2567 C  CB  . ALA A 1 323 ? -18.139 -3.952  -3.735  1.00 93.30 323 A 1 
ATOM   2568 N  N   . ASP A 1 324 ? -21.404 -3.169  -4.502  1.00 88.23 324 A 1 
ATOM   2569 C  CA  . ASP A 1 324 ? -22.659 -3.836  -4.855  1.00 85.42 324 A 1 
ATOM   2570 C  C   . ASP A 1 324 ? -22.365 -5.047  -5.754  1.00 85.60 324 A 1 
ATOM   2571 O  O   . ASP A 1 324 ? -22.553 -5.051  -6.969  1.00 79.97 324 A 1 
ATOM   2572 C  CB  . ASP A 1 324 ? -23.646 -2.833  -5.465  1.00 79.73 324 A 1 
ATOM   2573 C  CG  . ASP A 1 324 ? -25.029 -3.448  -5.687  1.00 72.49 324 A 1 
ATOM   2574 O  OD1 . ASP A 1 324 ? -25.332 -4.498  -5.069  1.00 65.84 324 A 1 
ATOM   2575 O  OD2 . ASP A 1 324 ? -25.799 -2.876  -6.497  1.00 66.32 324 A 1 
ATOM   2576 N  N   . ASN A 1 325 ? -21.821 -6.106  -5.131  1.00 86.94 325 A 1 
ATOM   2577 C  CA  . ASN A 1 325 ? -21.474 -7.343  -5.813  1.00 86.88 325 A 1 
ATOM   2578 C  C   . ASN A 1 325 ? -21.792 -8.565  -4.932  1.00 87.18 325 A 1 
ATOM   2579 O  O   . ASN A 1 325 ? -21.535 -8.600  -3.739  1.00 83.64 325 A 1 
ATOM   2580 C  CB  . ASN A 1 325 ? -19.994 -7.293  -6.221  1.00 84.41 325 A 1 
ATOM   2581 C  CG  . ASN A 1 325 ? -19.671 -8.332  -7.270  1.00 83.52 325 A 1 
ATOM   2582 O  OD1 . ASN A 1 325 ? -19.758 -9.531  -7.064  1.00 77.01 325 A 1 
ATOM   2583 N  ND2 . ASN A 1 325 ? -19.333 -7.900  -8.468  1.00 75.55 325 A 1 
ATOM   2584 N  N   . LYS A 1 326 ? -22.302 -9.634  -5.561  1.00 84.66 326 A 1 
ATOM   2585 C  CA  . LYS A 1 326 ? -22.648 -10.869 -4.833  1.00 83.96 326 A 1 
ATOM   2586 C  C   . LYS A 1 326 ? -21.434 -11.646 -4.309  1.00 85.77 326 A 1 
ATOM   2587 O  O   . LYS A 1 326 ? -21.600 -12.517 -3.465  1.00 81.86 326 A 1 
ATOM   2588 C  CB  . LYS A 1 326 ? -23.503 -11.787 -5.716  1.00 80.14 326 A 1 
ATOM   2589 C  CG  . LYS A 1 326 ? -24.876 -11.155 -6.026  1.00 71.46 326 A 1 
ATOM   2590 C  CD  . LYS A 1 326 ? -25.739 -12.135 -6.837  1.00 63.99 326 A 1 
ATOM   2591 C  CE  . LYS A 1 326 ? -27.087 -11.478 -7.110  1.00 54.56 326 A 1 
ATOM   2592 N  NZ  . LYS A 1 326 ? -27.990 -12.357 -7.906  1.00 46.74 326 A 1 
ATOM   2593 N  N   . LYS A 1 327 ? -20.246 -11.402 -4.864  1.00 90.04 327 A 1 
ATOM   2594 C  CA  . LYS A 1 327 ? -19.024 -12.152 -4.536  1.00 90.41 327 A 1 
ATOM   2595 C  C   . LYS A 1 327 ? -18.192 -11.494 -3.434  1.00 91.74 327 A 1 
ATOM   2596 O  O   . LYS A 1 327 ? -17.383 -12.179 -2.811  1.00 89.53 327 A 1 
ATOM   2597 C  CB  . LYS A 1 327 ? -18.161 -12.335 -5.787  1.00 88.64 327 A 1 
ATOM   2598 C  CG  . LYS A 1 327 ? -18.820 -13.180 -6.880  1.00 86.43 327 A 1 
ATOM   2599 C  CD  . LYS A 1 327 ? -17.798 -13.343 -8.012  1.00 81.73 327 A 1 
ATOM   2600 C  CE  . LYS A 1 327 ? -18.278 -14.245 -9.136  1.00 75.32 327 A 1 
ATOM   2601 N  NZ  . LYS A 1 327 ? -17.189 -14.429 -10.123 1.00 65.59 327 A 1 
ATOM   2602 N  N   . PHE A 1 328 ? -18.353 -10.196 -3.227  1.00 92.11 328 A 1 
ATOM   2603 C  CA  . PHE A 1 328 ? -17.600 -9.426  -2.241  1.00 92.83 328 A 1 
ATOM   2604 C  C   . PHE A 1 328 ? -18.409 -8.185  -1.832  1.00 93.18 328 A 1 
ATOM   2605 O  O   . PHE A 1 328 ? -19.108 -7.606  -2.659  1.00 91.32 328 A 1 
ATOM   2606 C  CB  . PHE A 1 328 ? -16.227 -9.047  -2.804  1.00 92.51 328 A 1 
ATOM   2607 C  CG  . PHE A 1 328 ? -16.237 -8.354  -4.154  1.00 94.31 328 A 1 
ATOM   2608 C  CD1 . PHE A 1 328 ? -16.099 -9.105  -5.340  1.00 93.13 328 A 1 
ATOM   2609 C  CD2 . PHE A 1 328 ? -16.364 -6.967  -4.237  1.00 93.82 328 A 1 
ATOM   2610 C  CE1 . PHE A 1 328 ? -16.096 -8.469  -6.586  1.00 92.50 328 A 1 
ATOM   2611 C  CE2 . PHE A 1 328 ? -16.361 -6.320  -5.489  1.00 93.27 328 A 1 
ATOM   2612 C  CZ  . PHE A 1 328 ? -16.230 -7.071  -6.661  1.00 93.76 328 A 1 
ATOM   2613 N  N   . ASN A 1 329 ? -18.295 -7.799  -0.559  1.00 94.08 329 A 1 
ATOM   2614 C  CA  . ASN A 1 329 ? -19.053 -6.680  0.009   1.00 94.14 329 A 1 
ATOM   2615 C  C   . ASN A 1 329 ? -18.242 -5.377  0.044   1.00 95.60 329 A 1 
ATOM   2616 O  O   . ASN A 1 329 ? -18.810 -4.300  0.152   1.00 94.19 329 A 1 
ATOM   2617 C  CB  . ASN A 1 329 ? -19.500 -7.056  1.429   1.00 90.85 329 A 1 
ATOM   2618 C  CG  . ASN A 1 329 ? -20.366 -8.304  1.510   1.00 83.12 329 A 1 
ATOM   2619 O  OD1 . ASN A 1 329 ? -20.922 -8.811  0.563   1.00 72.49 329 A 1 
ATOM   2620 N  ND2 . ASN A 1 329 ? -20.492 -8.859  2.689   1.00 74.10 329 A 1 
ATOM   2621 N  N   . TYR A 1 330 ? -16.924 -5.488  -0.016  1.00 96.34 330 A 1 
ATOM   2622 C  CA  . TYR A 1 330 ? -15.986 -4.371  -0.037  1.00 96.88 330 A 1 
ATOM   2623 C  C   . TYR A 1 330 ? -15.005 -4.565  -1.194  1.00 96.70 330 A 1 
ATOM   2624 O  O   . TYR A 1 330 ? -14.735 -5.692  -1.618  1.00 95.59 330 A 1 
ATOM   2625 C  CB  . TYR A 1 330 ? -15.241 -4.282  1.301   1.00 96.69 330 A 1 
ATOM   2626 C  CG  . TYR A 1 330 ? -16.147 -4.071  2.494   1.00 96.73 330 A 1 
ATOM   2627 C  CD1 . TYR A 1 330 ? -16.598 -2.779  2.825   1.00 95.64 330 A 1 
ATOM   2628 C  CD2 . TYR A 1 330 ? -16.571 -5.167  3.271   1.00 95.75 330 A 1 
ATOM   2629 C  CE1 . TYR A 1 330 ? -17.453 -2.582  3.912   1.00 94.83 330 A 1 
ATOM   2630 C  CE2 . TYR A 1 330 ? -17.428 -4.980  4.369   1.00 95.12 330 A 1 
ATOM   2631 C  CZ  . TYR A 1 330 ? -17.870 -3.684  4.684   1.00 95.31 330 A 1 
ATOM   2632 O  OH  . TYR A 1 330 ? -18.719 -3.491  5.748   1.00 93.81 330 A 1 
ATOM   2633 N  N   . ILE A 1 331 ? -14.437 -3.460  -1.693  1.00 97.07 331 A 1 
ATOM   2634 C  CA  . ILE A 1 331 ? -13.467 -3.498  -2.799  1.00 96.96 331 A 1 
ATOM   2635 C  C   . ILE A 1 331 ? -12.152 -4.172  -2.382  1.00 97.28 331 A 1 
ATOM   2636 O  O   . ILE A 1 331 ? -11.499 -4.821  -3.201  1.00 96.31 331 A 1 
ATOM   2637 C  CB  . ILE A 1 331 ? -13.257 -2.059  -3.313  1.00 94.76 331 A 1 
ATOM   2638 C  CG1 . ILE A 1 331 ? -14.549 -1.604  -4.034  1.00 83.74 331 A 1 
ATOM   2639 C  CG2 . ILE A 1 331 ? -12.057 -1.952  -4.252  1.00 77.39 331 A 1 
ATOM   2640 C  CD1 . ILE A 1 331 ? -14.520 -0.142  -4.475  1.00 77.19 331 A 1 
ATOM   2641 N  N   . SER A 1 332 ? -11.792 -4.055  -1.097  1.00 97.60 332 A 1 
ATOM   2642 C  CA  . SER A 1 332 ? -10.558 -4.606  -0.543  1.00 97.61 332 A 1 
ATOM   2643 C  C   . SER A 1 332 ? -10.747 -5.077  0.898   1.00 97.48 332 A 1 
ATOM   2644 O  O   . SER A 1 332 ? -11.758 -4.784  1.540   1.00 96.85 332 A 1 
ATOM   2645 C  CB  . SER A 1 332 ? -9.451  -3.541  -0.630  1.00 97.62 332 A 1 
ATOM   2646 O  OG  . SER A 1 332 ? -8.207  -4.129  -0.322  1.00 96.79 332 A 1 
ATOM   2647 N  N   . SER A 1 333 ? -9.751  -5.789  1.421   1.00 97.39 333 A 1 
ATOM   2648 C  CA  . SER A 1 333 ? -9.553  -6.000  2.854   1.00 96.97 333 A 1 
ATOM   2649 C  C   . SER A 1 333 ? -9.241  -4.702  3.608   1.00 97.10 333 A 1 
ATOM   2650 O  O   . SER A 1 333 ? -9.472  -4.621  4.815   1.00 96.51 333 A 1 
ATOM   2651 C  CB  . SER A 1 333 ? -8.388  -6.967  3.061   1.00 95.82 333 A 1 
ATOM   2652 O  OG  . SER A 1 333 ? -7.232  -6.483  2.412   1.00 93.30 333 A 1 
ATOM   2653 N  N   . HIS A 1 334 ? -8.732  -3.706  2.892   1.00 97.90 334 A 1 
ATOM   2654 C  CA  . HIS A 1 334 ? -8.487  -2.362  3.381   1.00 98.20 334 A 1 
ATOM   2655 C  C   . HIS A 1 334 ? -9.672  -1.446  3.062   1.00 98.38 334 A 1 
ATOM   2656 O  O   . HIS A 1 334 ? -10.330 -1.583  2.024   1.00 98.00 334 A 1 
ATOM   2657 C  CB  . HIS A 1 334 ? -7.189  -1.806  2.786   1.00 98.15 334 A 1 
ATOM   2658 C  CG  . HIS A 1 334 ? -5.968  -2.505  3.316   1.00 98.01 334 A 1 
ATOM   2659 N  ND1 . HIS A 1 334 ? -5.130  -2.024  4.301   1.00 95.63 334 A 1 
ATOM   2660 C  CD2 . HIS A 1 334 ? -5.480  -3.731  2.954   1.00 96.18 334 A 1 
ATOM   2661 C  CE1 . HIS A 1 334 ? -4.178  -2.927  4.512   1.00 95.54 334 A 1 
ATOM   2662 N  NE2 . HIS A 1 334 ? -4.355  -3.993  3.722   1.00 96.16 334 A 1 
ATOM   2663 N  N   . PHE A 1 335 ? -9.925  -0.489  3.936   1.00 98.63 335 A 1 
ATOM   2664 C  CA  . PHE A 1 335 ? -10.695 0.696   3.616   1.00 98.64 335 A 1 
ATOM   2665 C  C   . PHE A 1 335 ? -9.784  1.749   2.981   1.00 98.71 335 A 1 
ATOM   2666 O  O   . PHE A 1 335 ? -8.568  1.742   3.165   1.00 98.52 335 A 1 
ATOM   2667 C  CB  . PHE A 1 335 ? -11.406 1.213   4.866   1.00 98.51 335 A 1 
ATOM   2668 C  CG  . PHE A 1 335 ? -12.414 0.271   5.500   1.00 98.37 335 A 1 
ATOM   2669 C  CD1 . PHE A 1 335 ? -13.103 -0.686  4.730   1.00 97.79 335 A 1 
ATOM   2670 C  CD2 . PHE A 1 335 ? -12.692 0.375   6.869   1.00 97.53 335 A 1 
ATOM   2671 C  CE1 . PHE A 1 335 ? -14.063 -1.532  5.324   1.00 96.94 335 A 1 
ATOM   2672 C  CE2 . PHE A 1 335 ? -13.648 -0.463  7.473   1.00 96.86 335 A 1 
ATOM   2673 C  CZ  . PHE A 1 335 ? -14.338 -1.417  6.699   1.00 96.91 335 A 1 
ATOM   2674 N  N   . GLY A 1 336 ? -10.379 2.654   2.206   1.00 98.88 336 A 1 
ATOM   2675 C  CA  . GLY A 1 336 ? -9.663  3.817   1.711   1.00 98.83 336 A 1 
ATOM   2676 C  C   . GLY A 1 336 ? -9.526  4.887   2.800   1.00 98.85 336 A 1 
ATOM   2677 O  O   . GLY A 1 336 ? -10.352 4.979   3.703   1.00 98.74 336 A 1 
ATOM   2678 N  N   . VAL A 1 337 ? -8.510  5.728   2.662   1.00 98.98 337 A 1 
ATOM   2679 C  CA  . VAL A 1 337 ? -8.427  7.000   3.382   1.00 98.90 337 A 1 
ATOM   2680 C  C   . VAL A 1 337 ? -8.547  8.110   2.358   1.00 98.99 337 A 1 
ATOM   2681 O  O   . VAL A 1 337 ? -7.808  8.142   1.375   1.00 98.94 337 A 1 
ATOM   2682 C  CB  . VAL A 1 337 ? -7.147  7.118   4.225   1.00 98.93 337 A 1 
ATOM   2683 C  CG1 . VAL A 1 337 ? -7.171  8.398   5.062   1.00 98.76 337 A 1 
ATOM   2684 C  CG2 . VAL A 1 337 ? -6.991  5.932   5.183   1.00 98.77 337 A 1 
ATOM   2685 N  N   . GLU A 1 338 ? -9.503  9.015   2.563   1.00 98.92 338 A 1 
ATOM   2686 C  CA  . GLU A 1 338 ? -9.676  10.199  1.738   1.00 98.97 338 A 1 
ATOM   2687 C  C   . GLU A 1 338 ? -9.274  11.460  2.496   1.00 98.95 338 A 1 
ATOM   2688 O  O   . GLU A 1 338 ? -9.436  11.552  3.709   1.00 98.84 338 A 1 
ATOM   2689 C  CB  . GLU A 1 338 ? -11.102 10.296  1.168   1.00 98.75 338 A 1 
ATOM   2690 C  CG  . GLU A 1 338 ? -12.197 10.589  2.210   1.00 97.95 338 A 1 
ATOM   2691 C  CD  . GLU A 1 338 ? -13.604 10.682  1.587   1.00 97.87 338 A 1 
ATOM   2692 O  OE1 . GLU A 1 338 ? -14.577 10.817  2.361   1.00 94.61 338 A 1 
ATOM   2693 O  OE2 . GLU A 1 338 ? -13.729 10.594  0.348   1.00 95.56 338 A 1 
ATOM   2694 N  N   . SER A 1 339 ? -8.769  12.455  1.760   1.00 98.99 339 A 1 
ATOM   2695 C  CA  . SER A 1 339 ? -8.445  13.750  2.331   1.00 98.97 339 A 1 
ATOM   2696 C  C   . SER A 1 339 ? -8.633  14.845  1.293   1.00 98.98 339 A 1 
ATOM   2697 O  O   . SER A 1 339 ? -8.084  14.759  0.196   1.00 98.92 339 A 1 
ATOM   2698 C  CB  . SER A 1 339 ? -7.012  13.759  2.860   1.00 98.90 339 A 1 
ATOM   2699 O  OG  . SER A 1 339 ? -6.791  14.933  3.623   1.00 97.95 339 A 1 
ATOM   2700 N  N   . THR A 1 340 ? -9.382  15.893  1.640   1.00 98.90 340 A 1 
ATOM   2701 C  CA  . THR A 1 340 ? -9.391  17.150  0.888   1.00 98.92 340 A 1 
ATOM   2702 C  C   . THR A 1 340 ? -8.508  18.148  1.620   1.00 98.96 340 A 1 
ATOM   2703 O  O   . THR A 1 340 ? -8.831  18.532  2.748   1.00 98.85 340 A 1 
ATOM   2704 C  CB  . THR A 1 340 ? -10.809 17.695  0.703   1.00 98.85 340 A 1 
ATOM   2705 O  OG1 . THR A 1 340 ? -11.588 16.739  0.020   1.00 97.07 340 A 1 
ATOM   2706 C  CG2 . THR A 1 340 ? -10.824 18.967  -0.144  1.00 97.28 340 A 1 
ATOM   2707 N  N   . VAL A 1 341 ? -7.400  18.541  0.996   1.00 98.97 341 A 1 
ATOM   2708 C  CA  . VAL A 1 341 ? -6.367  19.393  1.594   1.00 98.92 341 A 1 
ATOM   2709 C  C   . VAL A 1 341 ? -6.360  20.739  0.889   1.00 98.96 341 A 1 
ATOM   2710 O  O   . VAL A 1 341 ? -6.234  20.797  -0.332  1.00 98.82 341 A 1 
ATOM   2711 C  CB  . VAL A 1 341 ? -4.979  18.730  1.514   1.00 98.89 341 A 1 
ATOM   2712 C  CG1 . VAL A 1 341 ? -3.926  19.562  2.248   1.00 98.63 341 A 1 
ATOM   2713 C  CG2 . VAL A 1 341 ? -4.975  17.325  2.134   1.00 98.68 341 A 1 
ATOM   2714 N  N   . SER A 1 342 ? -6.463  21.822  1.658   1.00 98.83 342 A 1 
ATOM   2715 C  CA  . SER A 1 342 ? -6.332  23.182  1.147   1.00 98.83 342 A 1 
ATOM   2716 C  C   . SER A 1 342 ? -4.874  23.626  1.150   1.00 98.81 342 A 1 
ATOM   2717 O  O   . SER A 1 342 ? -4.135  23.368  2.098   1.00 98.54 342 A 1 
ATOM   2718 C  CB  . SER A 1 342 ? -7.176  24.166  1.968   1.00 98.43 342 A 1 
ATOM   2719 O  OG  . SER A 1 342 ? -8.526  23.751  2.004   1.00 82.12 342 A 1 
ATOM   2720 N  N   . PHE A 1 343 ? -4.475  24.336  0.096   1.00 98.79 343 A 1 
ATOM   2721 C  CA  . PHE A 1 343 ? -3.146  24.920  -0.053  1.00 98.62 343 A 1 
ATOM   2722 C  C   . PHE A 1 343 ? -3.281  26.433  -0.236  1.00 98.42 343 A 1 
ATOM   2723 O  O   . PHE A 1 343 ? -4.139  26.910  -0.973  1.00 97.69 343 A 1 
ATOM   2724 C  CB  . PHE A 1 343 ? -2.416  24.276  -1.236  1.00 98.64 343 A 1 
ATOM   2725 C  CG  . PHE A 1 343 ? -2.261  22.780  -1.122  1.00 98.75 343 A 1 
ATOM   2726 C  CD1 . PHE A 1 343 ? -1.198  22.224  -0.384  1.00 98.57 343 A 1 
ATOM   2727 C  CD2 . PHE A 1 343 ? -3.189  21.924  -1.739  1.00 98.56 343 A 1 
ATOM   2728 C  CE1 . PHE A 1 343 ? -1.072  20.832  -0.254  1.00 98.34 343 A 1 
ATOM   2729 C  CE2 . PHE A 1 343 ? -3.068  20.531  -1.616  1.00 98.34 343 A 1 
ATOM   2730 C  CZ  . PHE A 1 343 ? -2.007  19.984  -0.871  1.00 98.44 343 A 1 
ATOM   2731 N  N   . ALA A 1 344 ? -2.423  27.194  0.426   1.00 98.18 344 A 1 
ATOM   2732 C  CA  . ALA A 1 344 ? -2.463  28.650  0.366   1.00 97.72 344 A 1 
ATOM   2733 C  C   . ALA A 1 344 ? -1.060  29.242  0.368   1.00 97.81 344 A 1 
ATOM   2734 O  O   . ALA A 1 344 ? -0.072  28.593  0.717   1.00 96.92 344 A 1 
ATOM   2735 C  CB  . ALA A 1 344 ? -3.317  29.160  1.540   1.00 96.47 344 A 1 
ATOM   2736 N  N   . ASN A 1 345 ? -0.973  30.524  -0.009  1.00 97.31 345 A 1 
ATOM   2737 C  CA  . ASN A 1 345 ? 0.250   31.302  0.106   1.00 97.04 345 A 1 
ATOM   2738 C  C   . ASN A 1 345 ? 0.192   32.185  1.353   1.00 96.73 345 A 1 
ATOM   2739 O  O   . ASN A 1 345 ? -0.789  32.905  1.556   1.00 94.72 345 A 1 
ATOM   2740 C  CB  . ASN A 1 345 ? 0.491   32.114  -1.166  1.00 96.37 345 A 1 
ATOM   2741 C  CG  . ASN A 1 345 ? 0.956   31.200  -2.281  1.00 95.61 345 A 1 
ATOM   2742 O  OD1 . ASN A 1 345 ? 2.064   30.705  -2.264  1.00 89.46 345 A 1 
ATOM   2743 N  ND2 . ASN A 1 345 ? 0.121   30.917  -3.263  1.00 88.87 345 A 1 
ATOM   2744 N  N   . ARG A 1 346 ? 1.261   32.164  2.152   1.00 94.54 346 A 1 
ATOM   2745 C  CA  . ARG A 1 346 ? 1.477   33.164  3.196   1.00 92.77 346 A 1 
ATOM   2746 C  C   . ARG A 1 346 ? 1.523   34.545  2.547   1.00 91.44 346 A 1 
ATOM   2747 O  O   . ARG A 1 346 ? 2.110   34.701  1.470   1.00 87.81 346 A 1 
ATOM   2748 C  CB  . ARG A 1 346 ? 2.764   32.874  3.992   1.00 90.45 346 A 1 
ATOM   2749 C  CG  . ARG A 1 346 ? 2.664   31.560  4.783   1.00 85.42 346 A 1 
ATOM   2750 C  CD  . ARG A 1 346 ? 3.886   31.306  5.654   1.00 84.91 346 A 1 
ATOM   2751 N  NE  . ARG A 1 346 ? 3.775   30.025  6.366   1.00 83.65 346 A 1 
ATOM   2752 C  CZ  . ARG A 1 346 ? 4.387   28.875  6.072   1.00 82.66 346 A 1 
ATOM   2753 N  NH1 . ARG A 1 346 ? 5.230   28.768  5.091   1.00 72.70 346 A 1 
ATOM   2754 N  NH2 . ARG A 1 346 ? 4.158   27.797  6.766   1.00 76.13 346 A 1 
ATOM   2755 N  N   . ALA A 1 347 ? 0.885   35.519  3.188   1.00 89.01 347 A 1 
ATOM   2756 C  CA  . ALA A 1 347 ? 1.074   36.898  2.775   1.00 87.39 347 A 1 
ATOM   2757 C  C   . ALA A 1 347 ? 2.582   37.196  2.798   1.00 85.41 347 A 1 
ATOM   2758 O  O   . ALA A 1 347 ? 3.262   36.743  3.722   1.00 77.32 347 A 1 
ATOM   2759 C  CB  . ALA A 1 347 ? 0.286   37.825  3.702   1.00 82.19 347 A 1 
ATOM   2760 N  N   . PRO A 1 348 ? 3.106   37.904  1.782   1.00 81.17 348 A 1 
ATOM   2761 C  CA  . PRO A 1 348 ? 4.476   38.368  1.871   1.00 79.18 348 A 1 
ATOM   2762 C  C   . PRO A 1 348 ? 4.625   39.138  3.180   1.00 77.86 348 A 1 
ATOM   2763 O  O   . PRO A 1 348 ? 3.769   39.962  3.497   1.00 69.87 348 A 1 
ATOM   2764 C  CB  . PRO A 1 348 ? 4.724   39.249  0.643   1.00 74.24 348 A 1 
ATOM   2765 C  CG  . PRO A 1 348 ? 3.385   39.363  -0.077  1.00 72.58 348 A 1 
ATOM   2766 C  CD  . PRO A 1 348 ? 2.390   38.466  0.653   1.00 75.99 348 A 1 
ATOM   2767 N  N   . GLU A 1 349 ? 5.678   38.838  3.941   1.00 70.64 349 A 1 
ATOM   2768 C  CA  . GLU A 1 349 ? 6.058   39.716  5.056   1.00 68.85 349 A 1 
ATOM   2769 C  C   . GLU A 1 349 ? 6.273   41.108  4.470   1.00 65.37 349 A 1 
ATOM   2770 O  O   . GLU A 1 349 ? 7.010   41.283  3.500   1.00 58.14 349 A 1 
ATOM   2771 C  CB  . GLU A 1 349 ? 7.301   39.194  5.778   1.00 62.94 349 A 1 
ATOM   2772 C  CG  . GLU A 1 349 ? 7.012   37.931  6.616   1.00 55.84 349 A 1 
ATOM   2773 C  CD  . GLU A 1 349 ? 8.214   37.423  7.442   1.00 51.06 349 A 1 
ATOM   2774 O  OE1 . GLU A 1 349 ? 7.987   36.562  8.318   1.00 45.90 349 A 1 
ATOM   2775 O  OE2 . GLU A 1 349 ? 9.353   37.870  7.185   1.00 49.29 349 A 1 
ATOM   2776 N  N   . ALA A 1 350 ? 5.508   42.061  4.977   1.00 63.98 350 A 1 
ATOM   2777 C  CA  . ALA A 1 350 ? 5.564   43.456  4.549   1.00 61.12 350 A 1 
ATOM   2778 C  C   . ALA A 1 350 ? 6.783   44.178  5.141   1.00 54.81 350 A 1 
ATOM   2779 O  O   . ALA A 1 350 ? 7.174   43.836  6.271   1.00 48.79 350 A 1 
ATOM   2780 C  CB  . ALA A 1 350 ? 4.263   44.152  4.952   1.00 54.75 350 A 1 
ATOM   2781 O  OXT . ALA A 1 350 ? 7.281   45.087  4.437   1.00 48.85 350 A 1 
HETATM 2782 MG MG  . MG  B 2 .   ? -0.903  -6.109  2.299   1.00 83.06 1   B 1 
HETATM 2783 MG MG  . MG  C 3 .   ? 17.474  3.149   -3.059  1.00 78.53 1   C 1 
#
