# Supplementary material for: Theoretical Study of Sphingomyelinases from Entamoeba histolytica and Trichomonas vaginalis Sheds Light on the Evolution of Enzymes Needed for Survival and Colonization
Source: Pathogens. 2025 Jan 5;14(1):32. doi: 10.3390/pathogens14010032 (PMC11768322; doi:10.3390/pathogens14010032)
Supplement: Supplementary file 1 [file pathogens-14-00032-s001.zip › Supplementary structural Files/Trichomonas vaginalis/Trichomonas A2FAR4/fold_a2far4/fold_a2far4_model.cif]

# By using this file you agree to the legally binding terms of use found at alphafoldserver.com/output-terms
data_39f42358b5ec6304
#
_entry.id 39f42358b5ec6304
#
loop_
_atom_type.symbol
C 
N 
O 
S 
#
loop_
_audit_author.name
_audit_author.pdbx_ordinal
"Google DeepMind" 1 
"Isomorphic Labs" 2 
#
_audit_conform.dict_location https://raw.githubusercontent.com/ihmwg/ModelCIF/master/dist/mmcif_ma.dic
_audit_conform.dict_name     mmcif_ma.dic
_audit_conform.dict_version  1.4.5
#
loop_
_chem_comp.formula
_chem_comp.formula_weight
_chem_comp.id
_chem_comp.mon_nstd_flag
_chem_comp.name
_chem_comp.pdbx_smiles
_chem_comp.pdbx_synonyms
_chem_comp.type
"C3 H7 N O2"    89.093  ALA y ALANINE         C[C@H](N)C(O)=O                  ? "L-PEPTIDE LINKING" 
"C6 H15 N4 O2"  175.209 ARG y ARGININE        N[C@@H](CCCNC(N)=[NH2+])C(O)=O   ? "L-PEPTIDE LINKING" 
"C4 H8 N2 O3"   132.118 ASN y ASPARAGINE      N[C@@H](CC(N)=O)C(O)=O           ? "L-PEPTIDE LINKING" 
"C4 H7 N O4"    133.103 ASP y "ASPARTIC ACID" N[C@@H](CC(O)=O)C(O)=O           ? "L-PEPTIDE LINKING" 
"C3 H7 N O2 S"  121.158 CYS y CYSTEINE        N[C@@H](CS)C(O)=O                ? "L-PEPTIDE LINKING" 
"C5 H10 N2 O3"  146.144 GLN y GLUTAMINE       N[C@@H](CCC(N)=O)C(O)=O          ? "L-PEPTIDE LINKING" 
"C5 H9 N O4"    147.129 GLU y "GLUTAMIC ACID" N[C@@H](CCC(O)=O)C(O)=O          ? "L-PEPTIDE LINKING" 
"C2 H5 N O2"    75.067  GLY y GLYCINE         NCC(O)=O                         ? "PEPTIDE LINKING"   
"C6 H10 N3 O2"  156.162 HIS y HISTIDINE       N[C@@H](Cc1c[nH]c[nH+]1)C(O)=O   ? "L-PEPTIDE LINKING" 
"C6 H13 N O2"   131.173 ILE y ISOLEUCINE      CC[C@H](C)[C@H](N)C(O)=O         ? "L-PEPTIDE LINKING" 
"C6 H13 N O2"   131.173 LEU y LEUCINE         CC(C)C[C@H](N)C(O)=O             ? "L-PEPTIDE LINKING" 
"C6 H15 N2 O2"  147.195 LYS y LYSINE          N[C@@H](CCCC[NH3+])C(O)=O        ? "L-PEPTIDE LINKING" 
"C5 H11 N O2 S" 149.211 MET y METHIONINE      CSCC[C@H](N)C(O)=O               ? "L-PEPTIDE LINKING" 
"C9 H11 N O2"   165.189 PHE y PHENYLALANINE   N[C@@H](Cc1ccccc1)C(O)=O         ? "L-PEPTIDE LINKING" 
"C5 H9 N O2"    115.130 PRO y PROLINE         OC(=O)[C@@H]1CCCN1               ? "L-PEPTIDE LINKING" 
"C3 H7 N O3"    105.093 SER y SERINE          N[C@@H](CO)C(O)=O                ? "L-PEPTIDE LINKING" 
"C4 H9 N O3"    119.119 THR y THREONINE       C[C@@H](O)[C@H](N)C(O)=O         ? "L-PEPTIDE LINKING" 
"C11 H12 N2 O2" 204.225 TRP y TRYPTOPHAN      N[C@@H](Cc1c[nH]c2ccccc12)C(O)=O ? "L-PEPTIDE LINKING" 
"C9 H11 N O3"   181.189 TYR y TYROSINE        N[C@@H](Cc1ccc(O)cc1)C(O)=O      ? "L-PEPTIDE LINKING" 
"C5 H11 N O2"   117.146 VAL y VALINE          CC(C)[C@H](N)C(O)=O              ? "L-PEPTIDE LINKING" 
#
_citation.book_publisher          ?
_citation.country                 UK
_citation.id                      primary
_citation.journal_full            Nature
_citation.journal_id_ASTM         NATUAS
_citation.journal_id_CSD          0006
_citation.journal_id_ISSN         0028-0836
_citation.journal_volume          ?
_citation.page_first              ?
_citation.page_last               ?
_citation.pdbx_database_id_DOI    ?
_citation.pdbx_database_id_PubMed ?
_citation.title                   "Accurate structure prediction of biomolecular interactions with AlphaFold 3"
_citation.year                    2024
#
loop_
_citation_author.citation_id
_citation_author.name
_citation_author.ordinal
primary "Google DeepMind" 1 
primary "Isomorphic Labs" 2 
#
_entity.id               1
_entity.pdbx_description .
_entity.type             polymer
#
_entity_poly.entity_id      1
_entity_poly.pdbx_strand_id A
_entity_poly.type           polypeptide(L)
#
loop_
_entity_poly_seq.entity_id
_entity_poly_seq.hetero
_entity_poly_seq.mon_id
_entity_poly_seq.num
1 n MET 1   
1 n SER 2   
1 n PHE 3   
1 n VAL 4   
1 n THR 5   
1 n ILE 6   
1 n LEU 7   
1 n GLY 8   
1 n ILE 9   
1 n GLY 10  
1 n ILE 11  
1 n CYS 12  
1 n ILE 13  
1 n PRO 14  
1 n ILE 15  
1 n ALA 16  
1 n ILE 17  
1 n LEU 18  
1 n SER 19  
1 n VAL 20  
1 n ILE 21  
1 n MET 22  
1 n VAL 23  
1 n ILE 24  
1 n LEU 25  
1 n LYS 26  
1 n ILE 27  
1 n ILE 28  
1 n LEU 29  
1 n ALA 30  
1 n ARG 31  
1 n THR 32  
1 n ALA 33  
1 n SER 34  
1 n HIS 35  
1 n TYR 36  
1 n VAL 37  
1 n ASN 38  
1 n ILE 39  
1 n ALA 40  
1 n GLU 41  
1 n LYS 42  
1 n ARG 43  
1 n VAL 44  
1 n GLU 45  
1 n ASP 46  
1 n PHE 47  
1 n GLU 48  
1 n THR 49  
1 n LYS 50  
1 n LYS 51  
1 n LEU 52  
1 n LYS 53  
1 n ILE 54  
1 n LEU 55  
1 n ASP 56  
1 n TYR 57  
1 n ASN 58  
1 n ALA 59  
1 n PHE 60  
1 n TRP 61  
1 n ARG 62  
1 n PRO 63  
1 n THR 64  
1 n MET 65  
1 n LEU 66  
1 n HIS 67  
1 n MET 68  
1 n GLY 69  
1 n ARG 70  
1 n GLU 71  
1 n GLU 72  
1 n TRP 73  
1 n MET 74  
1 n ARG 75  
1 n LEU 76  
1 n ARG 77  
1 n SER 78  
1 n LYS 79  
1 n LEU 80  
1 n LEU 81  
1 n LEU 82  
1 n GLU 83  
1 n LYS 84  
1 n ILE 85  
1 n GLU 86  
1 n SER 87  
1 n TYR 88  
1 n ASP 89  
1 n VAL 90  
1 n VAL 91  
1 n CYS 92  
1 n LEU 93  
1 n GLU 94  
1 n GLU 95  
1 n GLY 96  
1 n PHE 97  
1 n GLN 98  
1 n PHE 99  
1 n GLY 100 
1 n SER 101 
1 n ASP 102 
1 n ILE 103 
1 n ALA 104 
1 n LYS 105 
1 n ASN 106 
1 n PHE 107 
1 n ILE 108 
1 n GLU 109 
1 n GLY 110 
1 n ALA 111 
1 n LYS 112 
1 n SER 113 
1 n LEU 114 
1 n GLY 115 
1 n PHE 116 
1 n LYS 117 
1 n TYR 118 
1 n VAL 119 
1 n LEU 120 
1 n THR 121 
1 n SER 122 
1 n LYS 123 
1 n LEU 124 
1 n PRO 125 
1 n PRO 126 
1 n ILE 127 
1 n TYR 128 
1 n THR 129 
1 n HIS 130 
1 n GLN 131 
1 n VAL 132 
1 n ILE 133 
1 n ASP 134 
1 n SER 135 
1 n GLY 136 
1 n LEU 137 
1 n ILE 138 
1 n ILE 139 
1 n LEU 140 
1 n SER 141 
1 n LYS 142 
1 n PHE 143 
1 n PRO 144 
1 n ILE 145 
1 n ILE 146 
1 n GLU 147 
1 n SER 148 
1 n ASP 149 
1 n THR 150 
1 n ILE 151 
1 n ARG 152 
1 n TYR 153 
1 n THR 154 
1 n VAL 155 
1 n PHE 156 
1 n CYS 157 
1 n GLY 158 
1 n VAL 159 
1 n ASP 160 
1 n SER 161 
1 n PHE 162 
1 n ALA 163 
1 n ALA 164 
1 n LYS 165 
1 n GLY 166 
1 n SER 167 
1 n ILE 168 
1 n TYR 169 
1 n ALA 170 
1 n LYS 171 
1 n ILE 172 
1 n GLN 173 
1 n LEU 174 
1 n ASP 175 
1 n SER 176 
1 n LYS 177 
1 n ASN 178 
1 n HIS 179 
1 n VAL 180 
1 n HIS 181 
1 n LEU 182 
1 n PHE 183 
1 n SER 184 
1 n THR 185 
1 n HIS 186 
1 n LEU 187 
1 n GLN 188 
1 n ALA 189 
1 n SER 190 
1 n TYR 191 
1 n GLN 192 
1 n ASN 193 
1 n GLY 194 
1 n GLN 195 
1 n GLU 196 
1 n PRO 197 
1 n THR 198 
1 n VAL 199 
1 n VAL 200 
1 n ASP 201 
1 n VAL 202 
1 n LEU 203 
1 n VAL 204 
1 n ARG 205 
1 n GLN 206 
1 n LYS 207 
1 n GLN 208 
1 n PHE 209 
1 n ASP 210 
1 n GLN 211 
1 n LEU 212 
1 n SER 213 
1 n ALA 214 
1 n PHE 215 
1 n MET 216 
1 n ALA 217 
1 n THR 218 
1 n LYS 219 
1 n VAL 220 
1 n THR 221 
1 n ASP 222 
1 n GLY 223 
1 n TYR 224 
1 n PRO 225 
1 n ALA 226 
1 n VAL 227 
1 n LEU 228 
1 n VAL 229 
1 n GLY 230 
1 n ASP 231 
1 n LEU 232 
1 n ASN 233 
1 n VAL 234 
1 n ASN 235 
1 n SER 236 
1 n ARG 237 
1 n LEU 238 
1 n GLY 239 
1 n ASP 240 
1 n GLU 241 
1 n TYR 242 
1 n LYS 243 
1 n SER 244 
1 n LEU 245 
1 n LEU 246 
1 n ASP 247 
1 n HIS 248 
1 n LEU 249 
1 n LYS 250 
1 n ILE 251 
1 n PRO 252 
1 n GLU 253 
1 n TYR 254 
1 n SER 255 
1 n CYS 256 
1 n VAL 257 
1 n ASP 258 
1 n THR 259 
1 n LEU 260 
1 n LEU 261 
1 n THR 262 
1 n THR 263 
1 n HIS 264 
1 n GLY 265 
1 n GLU 266 
1 n HIS 267 
1 n PRO 268 
1 n VAL 269 
1 n THR 270 
1 n CYS 271 
1 n GLY 272 
1 n GLY 273 
1 n ASP 274 
1 n ASP 275 
1 n ASP 276 
1 n LYS 277 
1 n VAL 278 
1 n LEU 279 
1 n PRO 280 
1 n GLU 281 
1 n PRO 282 
1 n GLY 283 
1 n ASP 284 
1 n VAL 285 
1 n GLY 286 
1 n THR 287 
1 n HIS 288 
1 n GLN 289 
1 n SER 290 
1 n LEU 291 
1 n ASP 292 
1 n TYR 293 
1 n ILE 294 
1 n TYR 295 
1 n LEU 296 
1 n PHE 297 
1 n GLU 298 
1 n LYS 299 
1 n HIS 300 
1 n ASP 301 
1 n LYS 302 
1 n PRO 303 
1 n GLN 304 
1 n LEU 305 
1 n LYS 306 
1 n VAL 307 
1 n SER 308 
1 n TYR 309 
1 n LYS 310 
1 n PRO 311 
1 n GLU 312 
1 n VAL 313 
1 n ASN 314 
1 n LYS 315 
1 n MET 316 
1 n LEU 317 
1 n VAL 318 
1 n ASN 319 
1 n GLY 320 
1 n GLN 321 
1 n LYS 322 
1 n PHE 323 
1 n PHE 324 
1 n GLN 325 
1 n LEU 326 
1 n SER 327 
1 n ASP 328 
1 n HIS 329 
1 n PHE 330 
1 n ALA 331 
1 n VAL 332 
1 n GLU 333 
1 n CYS 334 
1 n GLU 335 
1 n PHE 336 
1 n GLU 337 
1 n PHE 338 
1 n ASN 339 
#
_ma_data.content_type "model coordinates"
_ma_data.id           1
_ma_data.name         Model
#
_ma_model_list.data_id          1
_ma_model_list.model_group_id   1
_ma_model_list.model_group_name "AlphaFold-beta-20231127 (7a14c934-fe78-43c1-a552-7fb305b0ebd1 @ 2024-09-16 16:29:29)"
_ma_model_list.model_id         1
_ma_model_list.model_name       "Top ranked model"
_ma_model_list.model_type       "Ab initio model"
_ma_model_list.ordinal_id       1
#
loop_
_ma_protocol_step.method_type
_ma_protocol_step.ordinal_id
_ma_protocol_step.protocol_id
_ma_protocol_step.step_id
"coevolution MSA" 1 1 1 
"template search" 2 1 2 
modeling          3 1 3 
#
loop_
_ma_qa_metric.id
_ma_qa_metric.mode
_ma_qa_metric.name
_ma_qa_metric.software_group_id
_ma_qa_metric.type
1 global pLDDT 1 pLDDT 
2 local  pLDDT 1 pLDDT 
#
_ma_qa_metric_global.metric_id    1
_ma_qa_metric_global.metric_value 91.62
_ma_qa_metric_global.model_id     1
_ma_qa_metric_global.ordinal_id   1
#
_ma_software_group.group_id    1
_ma_software_group.ordinal_id  1
_ma_software_group.software_id 1
#
_ma_target_entity.data_id   1
_ma_target_entity.entity_id 1
_ma_target_entity.origin    .
#
_ma_target_entity_instance.asym_id   A
_ma_target_entity_instance.details   .
_ma_target_entity_instance.entity_id 1
#
loop_
_pdbx_data_usage.details
_pdbx_data_usage.id
_pdbx_data_usage.type
_pdbx_data_usage.url
;NON-COMMERCIAL USE ONLY, BY USING THIS FILE YOU AGREE TO THE TERMS OF USE FOUND
AT alphafoldserver.com/output-terms.
;
1 license    ? 
;THE INFORMATION IS NOT INTENDED FOR, HAS NOT BEEN VALIDATED FOR, AND IS NOT
APPROVED FOR CLINICAL USE. IT SHOULD NOT BE USED FOR CLINICAL PURPOSE OR RELIED
ON FOR MEDICAL OR OTHER PROFESSIONAL ADVICE. IT IS THEORETICAL MODELLING ONLY
AND CAUTION SHOULD BE EXERCISED IN ITS USE. IT IS PROVIDED "AS-IS" WITHOUT ANY
WARRANTY OF ANY KIND, WHETHER EXPRESSED OR IMPLIED. NO WARRANTY IS GIVEN THAT
USE OF THE INFORMATION SHALL NOT INFRINGE THE RIGHTS OF ANY THIRD PARTY.
;
2 disclaimer ? 
#
loop_
_pdbx_poly_seq_scheme.asym_id
_pdbx_poly_seq_scheme.auth_seq_num
_pdbx_poly_seq_scheme.entity_id
_pdbx_poly_seq_scheme.hetero
_pdbx_poly_seq_scheme.mon_id
_pdbx_poly_seq_scheme.pdb_ins_code
_pdbx_poly_seq_scheme.pdb_seq_num
_pdbx_poly_seq_scheme.pdb_strand_id
_pdbx_poly_seq_scheme.seq_id
A 1   1 n MET . 1   A 1   
A 2   1 n SER . 2   A 2   
A 3   1 n PHE . 3   A 3   
A 4   1 n VAL . 4   A 4   
A 5   1 n THR . 5   A 5   
A 6   1 n ILE . 6   A 6   
A 7   1 n LEU . 7   A 7   
A 8   1 n GLY . 8   A 8   
A 9   1 n ILE . 9   A 9   
A 10  1 n GLY . 10  A 10  
A 11  1 n ILE . 11  A 11  
A 12  1 n CYS . 12  A 12  
A 13  1 n ILE . 13  A 13  
A 14  1 n PRO . 14  A 14  
A 15  1 n ILE . 15  A 15  
A 16  1 n ALA . 16  A 16  
A 17  1 n ILE . 17  A 17  
A 18  1 n LEU . 18  A 18  
A 19  1 n SER . 19  A 19  
A 20  1 n VAL . 20  A 20  
A 21  1 n ILE . 21  A 21  
A 22  1 n MET . 22  A 22  
A 23  1 n VAL . 23  A 23  
A 24  1 n ILE . 24  A 24  
A 25  1 n LEU . 25  A 25  
A 26  1 n LYS . 26  A 26  
A 27  1 n ILE . 27  A 27  
A 28  1 n ILE . 28  A 28  
A 29  1 n LEU . 29  A 29  
A 30  1 n ALA . 30  A 30  
A 31  1 n ARG . 31  A 31  
A 32  1 n THR . 32  A 32  
A 33  1 n ALA . 33  A 33  
A 34  1 n SER . 34  A 34  
A 35  1 n HIS . 35  A 35  
A 36  1 n TYR . 36  A 36  
A 37  1 n VAL . 37  A 37  
A 38  1 n ASN . 38  A 38  
A 39  1 n ILE . 39  A 39  
A 40  1 n ALA . 40  A 40  
A 41  1 n GLU . 41  A 41  
A 42  1 n LYS . 42  A 42  
A 43  1 n ARG . 43  A 43  
A 44  1 n VAL . 44  A 44  
A 45  1 n GLU . 45  A 45  
A 46  1 n ASP . 46  A 46  
A 47  1 n PHE . 47  A 47  
A 48  1 n GLU . 48  A 48  
A 49  1 n THR . 49  A 49  
A 50  1 n LYS . 50  A 50  
A 51  1 n LYS . 51  A 51  
A 52  1 n LEU . 52  A 52  
A 53  1 n LYS . 53  A 53  
A 54  1 n ILE . 54  A 54  
A 55  1 n LEU . 55  A 55  
A 56  1 n ASP . 56  A 56  
A 57  1 n TYR . 57  A 57  
A 58  1 n ASN . 58  A 58  
A 59  1 n ALA . 59  A 59  
A 60  1 n PHE . 60  A 60  
A 61  1 n TRP . 61  A 61  
A 62  1 n ARG . 62  A 62  
A 63  1 n PRO . 63  A 63  
A 64  1 n THR . 64  A 64  
A 65  1 n MET . 65  A 65  
A 66  1 n LEU . 66  A 66  
A 67  1 n HIS . 67  A 67  
A 68  1 n MET . 68  A 68  
A 69  1 n GLY . 69  A 69  
A 70  1 n ARG . 70  A 70  
A 71  1 n GLU . 71  A 71  
A 72  1 n GLU . 72  A 72  
A 73  1 n TRP . 73  A 73  
A 74  1 n MET . 74  A 74  
A 75  1 n ARG . 75  A 75  
A 76  1 n LEU . 76  A 76  
A 77  1 n ARG . 77  A 77  
A 78  1 n SER . 78  A 78  
A 79  1 n LYS . 79  A 79  
A 80  1 n LEU . 80  A 80  
A 81  1 n LEU . 81  A 81  
A 82  1 n LEU . 82  A 82  
A 83  1 n GLU . 83  A 83  
A 84  1 n LYS . 84  A 84  
A 85  1 n ILE . 85  A 85  
A 86  1 n GLU . 86  A 86  
A 87  1 n SER . 87  A 87  
A 88  1 n TYR . 88  A 88  
A 89  1 n ASP . 89  A 89  
A 90  1 n VAL . 90  A 90  
A 91  1 n VAL . 91  A 91  
A 92  1 n CYS . 92  A 92  
A 93  1 n LEU . 93  A 93  
A 94  1 n GLU . 94  A 94  
A 95  1 n GLU . 95  A 95  
A 96  1 n GLY . 96  A 96  
A 97  1 n PHE . 97  A 97  
A 98  1 n GLN . 98  A 98  
A 99  1 n PHE . 99  A 99  
A 100 1 n GLY . 100 A 100 
A 101 1 n SER . 101 A 101 
A 102 1 n ASP . 102 A 102 
A 103 1 n ILE . 103 A 103 
A 104 1 n ALA . 104 A 104 
A 105 1 n LYS . 105 A 105 
A 106 1 n ASN . 106 A 106 
A 107 1 n PHE . 107 A 107 
A 108 1 n ILE . 108 A 108 
A 109 1 n GLU . 109 A 109 
A 110 1 n GLY . 110 A 110 
A 111 1 n ALA . 111 A 111 
A 112 1 n LYS . 112 A 112 
A 113 1 n SER . 113 A 113 
A 114 1 n LEU . 114 A 114 
A 115 1 n GLY . 115 A 115 
A 116 1 n PHE . 116 A 116 
A 117 1 n LYS . 117 A 117 
A 118 1 n TYR . 118 A 118 
A 119 1 n VAL . 119 A 119 
A 120 1 n LEU . 120 A 120 
A 121 1 n THR . 121 A 121 
A 122 1 n SER . 122 A 122 
A 123 1 n LYS . 123 A 123 
A 124 1 n LEU . 124 A 124 
A 125 1 n PRO . 125 A 125 
A 126 1 n PRO . 126 A 126 
A 127 1 n ILE . 127 A 127 
A 128 1 n TYR . 128 A 128 
A 129 1 n THR . 129 A 129 
A 130 1 n HIS . 130 A 130 
A 131 1 n GLN . 131 A 131 
A 132 1 n VAL . 132 A 132 
A 133 1 n ILE . 133 A 133 
A 134 1 n ASP . 134 A 134 
A 135 1 n SER . 135 A 135 
A 136 1 n GLY . 136 A 136 
A 137 1 n LEU . 137 A 137 
A 138 1 n ILE . 138 A 138 
A 139 1 n ILE . 139 A 139 
A 140 1 n LEU . 140 A 140 
A 141 1 n SER . 141 A 141 
A 142 1 n LYS . 142 A 142 
A 143 1 n PHE . 143 A 143 
A 144 1 n PRO . 144 A 144 
A 145 1 n ILE . 145 A 145 
A 146 1 n ILE . 146 A 146 
A 147 1 n GLU . 147 A 147 
A 148 1 n SER . 148 A 148 
A 149 1 n ASP . 149 A 149 
A 150 1 n THR . 150 A 150 
A 151 1 n ILE . 151 A 151 
A 152 1 n ARG . 152 A 152 
A 153 1 n TYR . 153 A 153 
A 154 1 n THR . 154 A 154 
A 155 1 n VAL . 155 A 155 
A 156 1 n PHE . 156 A 156 
A 157 1 n CYS . 157 A 157 
A 158 1 n GLY . 158 A 158 
A 159 1 n VAL . 159 A 159 
A 160 1 n ASP . 160 A 160 
A 161 1 n SER . 161 A 161 
A 162 1 n PHE . 162 A 162 
A 163 1 n ALA . 163 A 163 
A 164 1 n ALA . 164 A 164 
A 165 1 n LYS . 165 A 165 
A 166 1 n GLY . 166 A 166 
A 167 1 n SER . 167 A 167 
A 168 1 n ILE . 168 A 168 
A 169 1 n TYR . 169 A 169 
A 170 1 n ALA . 170 A 170 
A 171 1 n LYS . 171 A 171 
A 172 1 n ILE . 172 A 172 
A 173 1 n GLN . 173 A 173 
A 174 1 n LEU . 174 A 174 
A 175 1 n ASP . 175 A 175 
A 176 1 n SER . 176 A 176 
A 177 1 n LYS . 177 A 177 
A 178 1 n ASN . 178 A 178 
A 179 1 n HIS . 179 A 179 
A 180 1 n VAL . 180 A 180 
A 181 1 n HIS . 181 A 181 
A 182 1 n LEU . 182 A 182 
A 183 1 n PHE . 183 A 183 
A 184 1 n SER . 184 A 184 
A 185 1 n THR . 185 A 185 
A 186 1 n HIS . 186 A 186 
A 187 1 n LEU . 187 A 187 
A 188 1 n GLN . 188 A 188 
A 189 1 n ALA . 189 A 189 
A 190 1 n SER . 190 A 190 
A 191 1 n TYR . 191 A 191 
A 192 1 n GLN . 192 A 192 
A 193 1 n ASN . 193 A 193 
A 194 1 n GLY . 194 A 194 
A 195 1 n GLN . 195 A 195 
A 196 1 n GLU . 196 A 196 
A 197 1 n PRO . 197 A 197 
A 198 1 n THR . 198 A 198 
A 199 1 n VAL . 199 A 199 
A 200 1 n VAL . 200 A 200 
A 201 1 n ASP . 201 A 201 
A 202 1 n VAL . 202 A 202 
A 203 1 n LEU . 203 A 203 
A 204 1 n VAL . 204 A 204 
A 205 1 n ARG . 205 A 205 
A 206 1 n GLN . 206 A 206 
A 207 1 n LYS . 207 A 207 
A 208 1 n GLN . 208 A 208 
A 209 1 n PHE . 209 A 209 
A 210 1 n ASP . 210 A 210 
A 211 1 n GLN . 211 A 211 
A 212 1 n LEU . 212 A 212 
A 213 1 n SER . 213 A 213 
A 214 1 n ALA . 214 A 214 
A 215 1 n PHE . 215 A 215 
A 216 1 n MET . 216 A 216 
A 217 1 n ALA . 217 A 217 
A 218 1 n THR . 218 A 218 
A 219 1 n LYS . 219 A 219 
A 220 1 n VAL . 220 A 220 
A 221 1 n THR . 221 A 221 
A 222 1 n ASP . 222 A 222 
A 223 1 n GLY . 223 A 223 
A 224 1 n TYR . 224 A 224 
A 225 1 n PRO . 225 A 225 
A 226 1 n ALA . 226 A 226 
A 227 1 n VAL . 227 A 227 
A 228 1 n LEU . 228 A 228 
A 229 1 n VAL . 229 A 229 
A 230 1 n GLY . 230 A 230 
A 231 1 n ASP . 231 A 231 
A 232 1 n LEU . 232 A 232 
A 233 1 n ASN . 233 A 233 
A 234 1 n VAL . 234 A 234 
A 235 1 n ASN . 235 A 235 
A 236 1 n SER . 236 A 236 
A 237 1 n ARG . 237 A 237 
A 238 1 n LEU . 238 A 238 
A 239 1 n GLY . 239 A 239 
A 240 1 n ASP . 240 A 240 
A 241 1 n GLU . 241 A 241 
A 242 1 n TYR . 242 A 242 
A 243 1 n LYS . 243 A 243 
A 244 1 n SER . 244 A 244 
A 245 1 n LEU . 245 A 245 
A 246 1 n LEU . 246 A 246 
A 247 1 n ASP . 247 A 247 
A 248 1 n HIS . 248 A 248 
A 249 1 n LEU . 249 A 249 
A 250 1 n LYS . 250 A 250 
A 251 1 n ILE . 251 A 251 
A 252 1 n PRO . 252 A 252 
A 253 1 n GLU . 253 A 253 
A 254 1 n TYR . 254 A 254 
A 255 1 n SER . 255 A 255 
A 256 1 n CYS . 256 A 256 
A 257 1 n VAL . 257 A 257 
A 258 1 n ASP . 258 A 258 
A 259 1 n THR . 259 A 259 
A 260 1 n LEU . 260 A 260 
A 261 1 n LEU . 261 A 261 
A 262 1 n THR . 262 A 262 
A 263 1 n THR . 263 A 263 
A 264 1 n HIS . 264 A 264 
A 265 1 n GLY . 265 A 265 
A 266 1 n GLU . 266 A 266 
A 267 1 n HIS . 267 A 267 
A 268 1 n PRO . 268 A 268 
A 269 1 n VAL . 269 A 269 
A 270 1 n THR . 270 A 270 
A 271 1 n CYS . 271 A 271 
A 272 1 n GLY . 272 A 272 
A 273 1 n GLY . 273 A 273 
A 274 1 n ASP . 274 A 274 
A 275 1 n ASP . 275 A 275 
A 276 1 n ASP . 276 A 276 
A 277 1 n LYS . 277 A 277 
A 278 1 n VAL . 278 A 278 
A 279 1 n LEU . 279 A 279 
A 280 1 n PRO . 280 A 280 
A 281 1 n GLU . 281 A 281 
A 282 1 n PRO . 282 A 282 
A 283 1 n GLY . 283 A 283 
A 284 1 n ASP . 284 A 284 
A 285 1 n VAL . 285 A 285 
A 286 1 n GLY . 286 A 286 
A 287 1 n THR . 287 A 287 
A 288 1 n HIS . 288 A 288 
A 289 1 n GLN . 289 A 289 
A 290 1 n SER . 290 A 290 
A 291 1 n LEU . 291 A 291 
A 292 1 n ASP . 292 A 292 
A 293 1 n TYR . 293 A 293 
A 294 1 n ILE . 294 A 294 
A 295 1 n TYR . 295 A 295 
A 296 1 n LEU . 296 A 296 
A 297 1 n PHE . 297 A 297 
A 298 1 n GLU . 298 A 298 
A 299 1 n LYS . 299 A 299 
A 300 1 n HIS . 300 A 300 
A 301 1 n ASP . 301 A 301 
A 302 1 n LYS . 302 A 302 
A 303 1 n PRO . 303 A 303 
A 304 1 n GLN . 304 A 304 
A 305 1 n LEU . 305 A 305 
A 306 1 n LYS . 306 A 306 
A 307 1 n VAL . 307 A 307 
A 308 1 n SER . 308 A 308 
A 309 1 n TYR . 309 A 309 
A 310 1 n LYS . 310 A 310 
A 311 1 n PRO . 311 A 311 
A 312 1 n GLU . 312 A 312 
A 313 1 n VAL . 313 A 313 
A 314 1 n ASN . 314 A 314 
A 315 1 n LYS . 315 A 315 
A 316 1 n MET . 316 A 316 
A 317 1 n LEU . 317 A 317 
A 318 1 n VAL . 318 A 318 
A 319 1 n ASN . 319 A 319 
A 320 1 n GLY . 320 A 320 
A 321 1 n GLN . 321 A 321 
A 322 1 n LYS . 322 A 322 
A 323 1 n PHE . 323 A 323 
A 324 1 n PHE . 324 A 324 
A 325 1 n GLN . 325 A 325 
A 326 1 n LEU . 326 A 326 
A 327 1 n SER . 327 A 327 
A 328 1 n ASP . 328 A 328 
A 329 1 n HIS . 329 A 329 
A 330 1 n PHE . 330 A 330 
A 331 1 n ALA . 331 A 331 
A 332 1 n VAL . 332 A 332 
A 333 1 n GLU . 333 A 333 
A 334 1 n CYS . 334 A 334 
A 335 1 n GLU . 335 A 335 
A 336 1 n PHE . 336 A 336 
A 337 1 n GLU . 337 A 337 
A 338 1 n PHE . 338 A 338 
A 339 1 n ASN . 339 A 339 
#
_software.classification other
_software.date           ?
_software.description    "Structure prediction"
_software.name           AlphaFold
_software.pdbx_ordinal   1
_software.type           package
_software.version        "AlphaFold-beta-20231127 (7a14c934-fe78-43c1-a552-7fb305b0ebd1 @ 2024-09-16 16:29:29)"
#
_struct_asym.entity_id 1
_struct_asym.id        A
#
loop_
_atom_site.group_PDB
_atom_site.id
_atom_site.type_symbol
_atom_site.label_atom_id
_atom_site.label_alt_id
_atom_site.label_comp_id
_atom_site.label_asym_id
_atom_site.label_entity_id
_atom_site.label_seq_id
_atom_site.pdbx_PDB_ins_code
_atom_site.Cartn_x
_atom_site.Cartn_y
_atom_site.Cartn_z
_atom_site.occupancy
_atom_site.B_iso_or_equiv
_atom_site.auth_seq_id
_atom_site.auth_asym_id
_atom_site.pdbx_PDB_model_num
ATOM 1    N N   . MET A 1 1   ? 52.218  -10.033 3.629   1.00 66.29 1   A 1 
ATOM 2    C CA  . MET A 1 1   ? 51.101  -9.933  4.591   1.00 75.97 1   A 1 
ATOM 3    C C   . MET A 1 1   ? 50.686  -11.344 4.966   1.00 79.36 1   A 1 
ATOM 4    O O   . MET A 1 1   ? 50.545  -12.155 4.053   1.00 74.07 1   A 1 
ATOM 5    C CB  . MET A 1 1   ? 49.955  -9.127  3.955   1.00 68.63 1   A 1 
ATOM 6    C CG  . MET A 1 1   ? 49.083  -8.423  4.993   1.00 62.73 1   A 1 
ATOM 7    S SD  . MET A 1 1   ? 48.148  -7.009  4.337   1.00 59.54 1   A 1 
ATOM 8    C CE  . MET A 1 1   ? 46.941  -7.839  3.274   1.00 52.62 1   A 1 
ATOM 9    N N   . SER A 1 2   ? 50.576  -11.697 6.244   1.00 69.97 2   A 1 
ATOM 10   C CA  . SER A 1 2   ? 50.215  -13.070 6.633   1.00 75.35 2   A 1 
ATOM 11   C C   . SER A 1 2   ? 48.744  -13.359 6.306   1.00 76.66 2   A 1 
ATOM 12   O O   . SER A 1 2   ? 47.941  -12.432 6.237   1.00 73.01 2   A 1 
ATOM 13   C CB  . SER A 1 2   ? 50.510  -13.330 8.122   1.00 70.26 2   A 1 
ATOM 14   O OG  . SER A 1 2   ? 49.496  -12.794 8.959   1.00 64.15 2   A 1 
ATOM 15   N N   . PHE A 1 3   ? 48.375  -14.629 6.123   1.00 66.57 3   A 1 
ATOM 16   C CA  . PHE A 1 3   ? 46.985  -15.045 5.896   1.00 66.53 3   A 1 
ATOM 17   C C   . PHE A 1 3   ? 46.040  -14.517 6.993   1.00 66.61 3   A 1 
ATOM 18   O O   . PHE A 1 3   ? 44.960  -14.010 6.691   1.00 64.19 3   A 1 
ATOM 19   C CB  . PHE A 1 3   ? 46.933  -16.577 5.819   1.00 64.13 3   A 1 
ATOM 20   C CG  . PHE A 1 3   ? 45.544  -17.144 5.624   1.00 63.73 3   A 1 
ATOM 21   C CD1 . PHE A 1 3   ? 44.830  -17.679 6.717   1.00 60.12 3   A 1 
ATOM 22   C CD2 . PHE A 1 3   ? 44.953  -17.128 4.347   1.00 59.49 3   A 1 
ATOM 23   C CE1 . PHE A 1 3   ? 43.542  -18.204 6.529   1.00 56.28 3   A 1 
ATOM 24   C CE2 . PHE A 1 3   ? 43.654  -17.652 4.158   1.00 55.47 3   A 1 
ATOM 25   C CZ  . PHE A 1 3   ? 42.946  -18.192 5.250   1.00 56.53 3   A 1 
ATOM 26   N N   . VAL A 1 4   ? 46.499  -14.541 8.258   1.00 72.99 4   A 1 
ATOM 27   C CA  . VAL A 1 4   ? 45.766  -14.003 9.408   1.00 72.08 4   A 1 
ATOM 28   C C   . VAL A 1 4   ? 45.545  -12.492 9.276   1.00 71.89 4   A 1 
ATOM 29   O O   . VAL A 1 4   ? 44.459  -11.999 9.582   1.00 69.13 4   A 1 
ATOM 30   C CB  . VAL A 1 4   ? 46.517  -14.325 10.716  1.00 69.60 4   A 1 
ATOM 31   C CG1 . VAL A 1 4   ? 45.798  -13.778 11.957  1.00 65.44 4   A 1 
ATOM 32   C CG2 . VAL A 1 4   ? 46.690  -15.838 10.899  1.00 67.16 4   A 1 
ATOM 33   N N   . THR A 1 5   ? 46.535  -11.749 8.780   1.00 72.44 5   A 1 
ATOM 34   C CA  . THR A 1 5   ? 46.420  -10.307 8.539   1.00 71.80 5   A 1 
ATOM 35   C C   . THR A 1 5   ? 45.423  -10.005 7.414   1.00 72.76 5   A 1 
ATOM 36   O O   . THR A 1 5   ? 44.624  -9.083  7.538   1.00 71.44 5   A 1 
ATOM 37   C CB  . THR A 1 5   ? 47.791  -9.699  8.196   1.00 68.65 5   A 1 
ATOM 38   O OG1 . THR A 1 5   ? 48.784  -10.092 9.122   1.00 65.24 5   A 1 
ATOM 39   C CG2 . THR A 1 5   ? 47.779  -8.172  8.216   1.00 65.24 5   A 1 
ATOM 40   N N   . ILE A 1 6   ? 45.436  -10.799 6.329   1.00 74.64 6   A 1 
ATOM 41   C CA  . ILE A 1 6   ? 44.480  -10.664 5.219   1.00 72.33 6   A 1 
ATOM 42   C C   . ILE A 1 6   ? 43.052  -10.958 5.705   1.00 72.97 6   A 1 
ATOM 43   O O   . ILE A 1 6   ? 42.145  -10.193 5.421   1.00 71.28 6   A 1 
ATOM 44   C CB  . ILE A 1 6   ? 44.887  -11.574 4.032   1.00 69.26 6   A 1 
ATOM 45   C CG1 . ILE A 1 6   ? 46.237  -11.116 3.441   1.00 67.02 6   A 1 
ATOM 46   C CG2 . ILE A 1 6   ? 43.807  -11.584 2.938   1.00 66.80 6   A 1 
ATOM 47   C CD1 . ILE A 1 6   ? 46.853  -12.094 2.428   1.00 61.22 6   A 1 
ATOM 48   N N   . LEU A 1 7   ? 42.865  -12.018 6.472   1.00 76.16 7   A 1 
ATOM 49   C CA  . LEU A 1 7   ? 41.568  -12.386 7.034   1.00 72.85 7   A 1 
ATOM 50   C C   . LEU A 1 7   ? 41.048  -11.320 8.016   1.00 73.10 7   A 1 
ATOM 51   O O   . LEU A 1 7   ? 39.888  -10.927 7.954   1.00 70.70 7   A 1 
ATOM 52   C CB  . LEU A 1 7   ? 41.722  -13.767 7.715   1.00 69.66 7   A 1 
ATOM 53   C CG  . LEU A 1 7   ? 40.387  -14.398 8.139   1.00 64.53 7   A 1 
ATOM 54   C CD1 . LEU A 1 7   ? 39.616  -14.932 6.931   1.00 60.17 7   A 1 
ATOM 55   C CD2 . LEU A 1 7   ? 40.642  -15.570 9.091   1.00 60.11 7   A 1 
ATOM 56   N N   . GLY A 1 8   ? 41.917  -10.812 8.887   1.00 74.33 8   A 1 
ATOM 57   C CA  . GLY A 1 8   ? 41.567  -9.789  9.865   1.00 71.32 8   A 1 
ATOM 58   C C   . GLY A 1 8   ? 41.175  -8.457  9.214   1.00 73.31 8   A 1 
ATOM 59   O O   . GLY A 1 8   ? 40.102  -7.927  9.501   1.00 70.32 8   A 1 
ATOM 60   N N   . ILE A 1 9   ? 42.000  -7.959  8.308   1.00 77.43 9   A 1 
ATOM 61   C CA  . ILE A 1 9   ? 41.772  -6.665  7.647   1.00 76.64 9   A 1 
ATOM 62   C C   . ILE A 1 9   ? 40.686  -6.771  6.570   1.00 78.75 9   A 1 
ATOM 63   O O   . ILE A 1 9   ? 39.860  -5.873  6.445   1.00 74.68 9   A 1 
ATOM 64   C CB  . ILE A 1 9   ? 43.107  -6.104  7.090   1.00 72.29 9   A 1 
ATOM 65   C CG1 . ILE A 1 9   ? 44.092  -5.841  8.252   1.00 70.69 9   A 1 
ATOM 66   C CG2 . ILE A 1 9   ? 42.877  -4.819  6.277   1.00 68.72 9   A 1 
ATOM 67   C CD1 . ILE A 1 9   ? 45.483  -5.363  7.807   1.00 63.56 9   A 1 
ATOM 68   N N   . GLY A 1 10  ? 40.688  -7.850  5.791   1.00 79.51 10  A 1 
ATOM 69   C CA  . GLY A 1 10  ? 39.814  -8.007  4.637   1.00 79.24 10  A 1 
ATOM 70   C C   . GLY A 1 10  ? 38.402  -8.487  4.976   1.00 81.81 10  A 1 
ATOM 71   O O   . GLY A 1 10  ? 37.494  -8.244  4.192   1.00 79.32 10  A 1 
ATOM 72   N N   . ILE A 1 11  ? 38.210  -9.169  6.113   1.00 84.93 11  A 1 
ATOM 73   C CA  . ILE A 1 11  ? 36.921  -9.783  6.449   1.00 85.31 11  A 1 
ATOM 74   C C   . ILE A 1 11  ? 36.437  -9.344  7.840   1.00 87.10 11  A 1 
ATOM 75   O O   . ILE A 1 11  ? 35.348  -8.784  7.956   1.00 85.66 11  A 1 
ATOM 76   C CB  . ILE A 1 11  ? 36.977  -11.330 6.293   1.00 81.91 11  A 1 
ATOM 77   C CG1 . ILE A 1 11  ? 37.416  -11.719 4.860   1.00 76.80 11  A 1 
ATOM 78   C CG2 . ILE A 1 11  ? 35.617  -11.958 6.653   1.00 75.62 11  A 1 
ATOM 79   C CD1 . ILE A 1 11  ? 37.544  -13.232 4.613   1.00 68.67 11  A 1 
ATOM 80   N N   . CYS A 1 12  ? 37.243  -9.556  8.894   1.00 87.34 12  A 1 
ATOM 81   C CA  . CYS A 1 12  ? 36.768  -9.313  10.260  1.00 86.73 12  A 1 
ATOM 82   C C   . CYS A 1 12  ? 36.475  -7.839  10.546  1.00 88.59 12  A 1 
ATOM 83   O O   . CYS A 1 12  ? 35.460  -7.534  11.166  1.00 88.33 12  A 1 
ATOM 84   C CB  . CYS A 1 12  ? 37.781  -9.866  11.274  1.00 83.42 12  A 1 
ATOM 85   S SG  . CYS A 1 12  ? 37.972  -11.668 11.083  1.00 75.54 12  A 1 
ATOM 86   N N   . ILE A 1 13  ? 37.335  -6.911  10.085  1.00 88.65 13  A 1 
ATOM 87   C CA  . ILE A 1 13  ? 37.126  -5.473  10.287  1.00 88.91 13  A 1 
ATOM 88   C C   . ILE A 1 13  ? 35.880  -4.968  9.537   1.00 90.38 13  A 1 
ATOM 89   O O   . ILE A 1 13  ? 35.037  -4.358  10.192  1.00 90.14 13  A 1 
ATOM 90   C CB  . ILE A 1 13  ? 38.403  -4.654  9.981   1.00 87.25 13  A 1 
ATOM 91   C CG1 . ILE A 1 13  ? 39.503  -4.983  11.007  1.00 83.46 13  A 1 
ATOM 92   C CG2 . ILE A 1 13  ? 38.103  -3.143  9.959   1.00 82.30 13  A 1 
ATOM 93   C CD1 . ILE A 1 13  ? 40.857  -4.326  10.717  1.00 74.14 13  A 1 
ATOM 94   N N   . PRO A 1 14  ? 35.683  -5.252  8.233   1.00 88.15 14  A 1 
ATOM 95   C CA  . PRO A 1 14  ? 34.447  -4.889  7.543   1.00 88.31 14  A 1 
ATOM 96   C C   . PRO A 1 14  ? 33.182  -5.445  8.209   1.00 90.33 14  A 1 
ATOM 97   O O   . PRO A 1 14  ? 32.225  -4.703  8.405   1.00 90.50 14  A 1 
ATOM 98   C CB  . PRO A 1 14  ? 34.595  -5.413  6.109   1.00 85.92 14  A 1 
ATOM 99   C CG  . PRO A 1 14  ? 36.104  -5.373  5.889   1.00 83.21 14  A 1 
ATOM 100  C CD  . PRO A 1 14  ? 36.657  -5.735  7.265   1.00 86.30 14  A 1 
ATOM 101  N N   . ILE A 1 15  ? 33.188  -6.713  8.631   1.00 89.60 15  A 1 
ATOM 102  C CA  . ILE A 1 15  ? 32.049  -7.312  9.331   1.00 90.07 15  A 1 
ATOM 103  C C   . ILE A 1 15  ? 31.767  -6.591  10.660  1.00 91.56 15  A 1 
ATOM 104  O O   . ILE A 1 15  ? 30.609  -6.320  10.975  1.00 91.84 15  A 1 
ATOM 105  C CB  . ILE A 1 15  ? 32.268  -8.831  9.557   1.00 89.09 15  A 1 
ATOM 106  C CG1 . ILE A 1 15  ? 32.191  -9.582  8.201   1.00 86.17 15  A 1 
ATOM 107  C CG2 . ILE A 1 15  ? 31.232  -9.416  10.529  1.00 85.42 15  A 1 
ATOM 108  C CD1 . ILE A 1 15  ? 32.612  -11.050 8.281   1.00 78.56 15  A 1 
ATOM 109  N N   . ALA A 1 16  ? 32.805  -6.249  11.424  1.00 89.42 16  A 1 
ATOM 110  C CA  . ALA A 1 16  ? 32.653  -5.508  12.668  1.00 90.04 16  A 1 
ATOM 111  C C   . ALA A 1 16  ? 32.063  -4.108  12.428  1.00 91.66 16  A 1 
ATOM 112  O O   . ALA A 1 16  ? 31.122  -3.716  13.117  1.00 92.28 16  A 1 
ATOM 113  C CB  . ALA A 1 16  ? 34.003  -5.449  13.390  1.00 89.23 16  A 1 
ATOM 114  N N   . ILE A 1 17  ? 32.556  -3.389  11.420  1.00 91.19 17  A 1 
ATOM 115  C CA  . ILE A 1 17  ? 32.037  -2.064  11.026  1.00 91.38 17  A 1 
ATOM 116  C C   . ILE A 1 17  ? 30.564  -2.167  10.611  1.00 92.11 17  A 1 
ATOM 117  O O   . ILE A 1 17  ? 29.734  -1.428  11.137  1.00 92.35 17  A 1 
ATOM 118  C CB  . ILE A 1 17  ? 32.913  -1.438  9.922   1.00 90.86 17  A 1 
ATOM 119  C CG1 . ILE A 1 17  ? 34.305  -1.079  10.479  1.00 88.15 17  A 1 
ATOM 120  C CG2 . ILE A 1 17  ? 32.238  -0.190  9.319   1.00 87.36 17  A 1 
ATOM 121  C CD1 . ILE A 1 17  ? 35.334  -0.702  9.405   1.00 81.18 17  A 1 
ATOM 122  N N   . LEU A 1 18  ? 30.232  -3.105  9.724   1.00 92.61 18  A 1 
ATOM 123  C CA  . LEU A 1 18  ? 28.848  -3.329  9.286   1.00 91.56 18  A 1 
ATOM 124  C C   . LEU A 1 18  ? 27.934  -3.681  10.467  1.00 92.61 18  A 1 
ATOM 125  O O   . LEU A 1 18  ? 26.831  -3.160  10.562  1.00 93.53 18  A 1 
ATOM 126  C CB  . LEU A 1 18  ? 28.811  -4.444  8.223   1.00 90.49 18  A 1 
ATOM 127  C CG  . LEU A 1 18  ? 29.370  -4.041  6.854   1.00 77.30 18  A 1 
ATOM 128  C CD1 . LEU A 1 18  ? 29.463  -5.280  5.953   1.00 74.43 18  A 1 
ATOM 129  C CD2 . LEU A 1 18  ? 28.492  -3.000  6.145   1.00 75.52 18  A 1 
ATOM 130  N N   . SER A 1 19  ? 28.410  -4.506  11.399  1.00 94.25 19  A 1 
ATOM 131  C CA  . SER A 1 19  ? 27.655  -4.866  12.602  1.00 94.26 19  A 1 
ATOM 132  C C   . SER A 1 19  ? 27.366  -3.645  13.481  1.00 95.12 19  A 1 
ATOM 133  O O   . SER A 1 19  ? 26.240  -3.472  13.936  1.00 95.18 19  A 1 
ATOM 134  C CB  . SER A 1 19  ? 28.401  -5.920  13.416  1.00 93.22 19  A 1 
ATOM 135  O OG  . SER A 1 19  ? 28.628  -7.083  12.646  1.00 85.18 19  A 1 
ATOM 136  N N   . VAL A 1 20  ? 28.360  -2.767  13.680  1.00 95.88 20  A 1 
ATOM 137  C CA  . VAL A 1 20  ? 28.178  -1.512  14.430  1.00 96.26 20  A 1 
ATOM 138  C C   . VAL A 1 20  ? 27.173  -0.597  13.730  1.00 96.51 20  A 1 
ATOM 139  O O   . VAL A 1 20  ? 26.270  -0.084  14.382  1.00 96.48 20  A 1 
ATOM 140  C CB  . VAL A 1 20  ? 29.529  -0.805  14.655  1.00 96.18 20  A 1 
ATOM 141  C CG1 . VAL A 1 20  ? 29.362  0.609   15.232  1.00 94.09 20  A 1 
ATOM 142  C CG2 . VAL A 1 20  ? 30.389  -1.598  15.649  1.00 94.07 20  A 1 
ATOM 143  N N   . ILE A 1 21  ? 27.281  -0.433  12.401  1.00 96.28 21  A 1 
ATOM 144  C CA  . ILE A 1 21  ? 26.325  0.358   11.611  1.00 95.63 21  A 1 
ATOM 145  C C   . ILE A 1 21  ? 24.913  -0.203  11.773  1.00 95.90 21  A 1 
ATOM 146  O O   . ILE A 1 21  ? 23.999  0.544   12.106  1.00 95.82 21  A 1 
ATOM 147  C CB  . ILE A 1 21  ? 26.767  0.421   10.128  1.00 94.94 21  A 1 
ATOM 148  C CG1 . ILE A 1 21  ? 28.053  1.261   9.992   1.00 93.11 21  A 1 
ATOM 149  C CG2 . ILE A 1 21  ? 25.654  1.013   9.243   1.00 93.04 21  A 1 
ATOM 150  C CD1 . ILE A 1 21  ? 28.729  1.150   8.613   1.00 87.02 21  A 1 
ATOM 151  N N   . MET A 1 22  ? 24.730  -1.517  11.632  1.00 96.52 22  A 1 
ATOM 152  C CA  . MET A 1 22  ? 23.429  -2.165  11.801  1.00 96.25 22  A 1 
ATOM 153  C C   . MET A 1 22  ? 22.834  -1.931  13.196  1.00 96.61 22  A 1 
ATOM 154  O O   . MET A 1 22  ? 21.649  -1.627  13.314  1.00 96.57 22  A 1 
ATOM 155  C CB  . MET A 1 22  ? 23.560  -3.671  11.529  1.00 95.55 22  A 1 
ATOM 156  C CG  . MET A 1 22  ? 23.722  -3.979  10.036  1.00 86.55 22  A 1 
ATOM 157  S SD  . MET A 1 22  ? 22.337  -3.463  8.973   1.00 85.51 22  A 1 
ATOM 158  C CE  . MET A 1 22  ? 21.032  -4.518  9.630   1.00 72.74 22  A 1 
ATOM 159  N N   . VAL A 1 23  ? 23.645  -2.011  14.245  1.00 96.47 23  A 1 
ATOM 160  C CA  . VAL A 1 23  ? 23.204  -1.710  15.618  1.00 96.34 23  A 1 
ATOM 161  C C   . VAL A 1 23  ? 22.761  -0.255  15.741  1.00 96.79 23  A 1 
ATOM 162  O O   . VAL A 1 23  ? 21.694  0.005   16.302  1.00 96.72 23  A 1 
ATOM 163  C CB  . VAL A 1 23  ? 24.303  -2.055  16.640  1.00 96.24 23  A 1 
ATOM 164  C CG1 . VAL A 1 23  ? 23.992  -1.529  18.048  1.00 94.55 23  A 1 
ATOM 165  C CG2 . VAL A 1 23  ? 24.459  -3.581  16.757  1.00 94.69 23  A 1 
ATOM 166  N N   . ILE A 1 24  ? 23.526  0.694   15.198  1.00 96.60 24  A 1 
ATOM 167  C CA  . ILE A 1 24  ? 23.161  2.115   15.205  1.00 96.42 24  A 1 
ATOM 168  C C   . ILE A 1 24  ? 21.827  2.333   14.490  1.00 96.57 24  A 1 
ATOM 169  O O   . ILE A 1 24  ? 20.934  2.966   15.050  1.00 96.49 24  A 1 
ATOM 170  C CB  . ILE A 1 24  ? 24.300  2.973   14.600  1.00 96.51 24  A 1 
ATOM 171  C CG1 . ILE A 1 24  ? 25.530  2.968   15.538  1.00 95.27 24  A 1 
ATOM 172  C CG2 . ILE A 1 24  ? 23.839  4.421   14.345  1.00 95.42 24  A 1 
ATOM 173  C CD1 . ILE A 1 24  ? 26.810  3.511   14.887  1.00 90.74 24  A 1 
ATOM 174  N N   . LEU A 1 25  ? 21.653  1.764   13.293  1.00 96.36 25  A 1 
ATOM 175  C CA  . LEU A 1 25  ? 20.417  1.891   12.519  1.00 96.22 25  A 1 
ATOM 176  C C   . LEU A 1 25  ? 19.217  1.279   13.257  1.00 96.79 25  A 1 
ATOM 177  O O   . LEU A 1 25  ? 18.143  1.885   13.300  1.00 96.84 25  A 1 
ATOM 178  C CB  . LEU A 1 25  ? 20.616  1.245   11.137  1.00 96.05 25  A 1 
ATOM 179  C CG  . LEU A 1 25  ? 21.650  1.932   10.224  1.00 94.98 25  A 1 
ATOM 180  C CD1 . LEU A 1 25  ? 21.823  1.117   8.935   1.00 93.93 25  A 1 
ATOM 181  C CD2 . LEU A 1 25  ? 21.256  3.353   9.835   1.00 93.63 25  A 1 
ATOM 182  N N   . LYS A 1 26  ? 19.393  0.136   13.922  1.00 97.59 26  A 1 
ATOM 183  C CA  . LYS A 1 26  ? 18.345  -0.465  14.761  1.00 97.54 26  A 1 
ATOM 184  C C   . LYS A 1 26  ? 17.996  0.395   15.981  1.00 97.73 26  A 1 
ATOM 185  O O   . LYS A 1 26  ? 16.821  0.476   16.339  1.00 97.40 26  A 1 
ATOM 186  C CB  . LYS A 1 26  ? 18.768  -1.868  15.218  1.00 97.14 26  A 1 
ATOM 187  C CG  . LYS A 1 26  ? 18.739  -2.919  14.099  1.00 95.11 26  A 1 
ATOM 188  C CD  . LYS A 1 26  ? 17.317  -3.229  13.622  1.00 93.84 26  A 1 
ATOM 189  C CE  . LYS A 1 26  ? 17.373  -4.396  12.641  1.00 91.99 26  A 1 
ATOM 190  N NZ  . LYS A 1 26  ? 16.032  -4.776  12.163  1.00 88.08 26  A 1 
ATOM 191  N N   . ILE A 1 27  ? 18.976  1.057   16.590  1.00 97.02 27  A 1 
ATOM 192  C CA  . ILE A 1 27  ? 18.731  2.006   17.687  1.00 96.88 27  A 1 
ATOM 193  C C   . ILE A 1 27  ? 17.934  3.212   17.184  1.00 96.76 27  A 1 
ATOM 194  O O   . ILE A 1 27  ? 17.014  3.653   17.869  1.00 96.48 27  A 1 
ATOM 195  C CB  . ILE A 1 27  ? 20.055  2.426   18.359  1.00 96.98 27  A 1 
ATOM 196  C CG1 . ILE A 1 27  ? 20.645  1.238   19.164  1.00 96.15 27  A 1 
ATOM 197  C CG2 . ILE A 1 27  ? 19.861  3.635   19.294  1.00 96.17 27  A 1 
ATOM 198  C CD1 . ILE A 1 27  ? 22.108  1.451   19.590  1.00 92.87 27  A 1 
ATOM 199  N N   . ILE A 1 28  ? 18.274  3.751   16.008  1.00 96.65 28  A 1 
ATOM 200  C CA  . ILE A 1 28  ? 17.527  4.846   15.386  1.00 96.39 28  A 1 
ATOM 201  C C   . ILE A 1 28  ? 16.080  4.409   15.155  1.00 96.43 28  A 1 
ATOM 202  O O   . ILE A 1 28  ? 15.177  5.076   15.661  1.00 96.20 28  A 1 
ATOM 203  C CB  . ILE A 1 28  ? 18.214  5.326   14.083  1.00 96.13 28  A 1 
ATOM 204  C CG1 . ILE A 1 28  ? 19.561  6.009   14.415  1.00 95.13 28  A 1 
ATOM 205  C CG2 . ILE A 1 28  ? 17.307  6.313   13.312  1.00 95.28 28  A 1 
ATOM 206  C CD1 . ILE A 1 28  ? 20.465  6.225   13.182  1.00 91.97 28  A 1 
ATOM 207  N N   . LEU A 1 29  ? 15.861  3.269   14.505  1.00 96.80 29  A 1 
ATOM 208  C CA  . LEU A 1 29  ? 14.518  2.719   14.282  1.00 96.72 29  A 1 
ATOM 209  C C   . LEU A 1 29  ? 13.726  2.604   15.592  1.00 96.88 29  A 1 
ATOM 210  O O   . LEU A 1 29  ? 12.613  3.110   15.689  1.00 96.59 29  A 1 
ATOM 211  C CB  . LEU A 1 29  ? 14.653  1.342   13.599  1.00 96.65 29  A 1 
ATOM 212  C CG  . LEU A 1 29  ? 13.303  0.645   13.336  1.00 96.22 29  A 1 
ATOM 213  C CD1 . LEU A 1 29  ? 12.489  1.359   12.264  1.00 94.86 29  A 1 
ATOM 214  C CD2 . LEU A 1 29  ? 13.549  -0.795  12.889  1.00 94.67 29  A 1 
ATOM 215  N N   . ALA A 1 30  ? 14.313  1.999   16.621  1.00 96.92 30  A 1 
ATOM 216  C CA  . ALA A 1 30  ? 13.648  1.789   17.908  1.00 96.48 30  A 1 
ATOM 217  C C   . ALA A 1 30  ? 13.305  3.099   18.651  1.00 96.42 30  A 1 
ATOM 218  O O   . ALA A 1 30  ? 12.421  3.104   19.500  1.00 95.57 30  A 1 
ATOM 219  C CB  . ALA A 1 30  ? 14.547  0.899   18.768  1.00 96.15 30  A 1 
ATOM 220  N N   . ARG A 1 31  ? 14.024  4.196   18.365  1.00 96.64 31  A 1 
ATOM 221  C CA  . ARG A 1 31  ? 13.779  5.505   18.980  1.00 96.40 31  A 1 
ATOM 222  C C   . ARG A 1 31  ? 12.786  6.370   18.208  1.00 96.88 31  A 1 
ATOM 223  O O   . ARG A 1 31  ? 12.184  7.254   18.811  1.00 96.03 31  A 1 
ATOM 224  C CB  . ARG A 1 31  ? 15.108  6.258   19.135  1.00 96.48 31  A 1 
ATOM 225  C CG  . ARG A 1 31  ? 15.945  5.686   20.281  1.00 92.33 31  A 1 
ATOM 226  C CD  . ARG A 1 31  ? 17.240  6.498   20.406  1.00 86.47 31  A 1 
ATOM 227  N NE  . ARG A 1 31  ? 18.046  6.058   21.560  1.00 80.48 31  A 1 
ATOM 228  C CZ  . ARG A 1 31  ? 19.163  6.616   21.998  1.00 73.39 31  A 1 
ATOM 229  N NH1 . ARG A 1 31  ? 19.689  7.652   21.407  1.00 65.61 31  A 1 
ATOM 230  N NH2 . ARG A 1 31  ? 19.773  6.136   23.036  1.00 68.86 31  A 1 
ATOM 231  N N   . THR A 1 32  ? 12.665  6.163   16.906  1.00 96.10 32  A 1 
ATOM 232  C CA  . THR A 1 32  ? 11.875  7.035   16.032  1.00 95.98 32  A 1 
ATOM 233  C C   . THR A 1 32  ? 10.586  6.392   15.544  1.00 96.19 32  A 1 
ATOM 234  O O   . THR A 1 32  ? 9.603   7.103   15.364  1.00 95.52 32  A 1 
ATOM 235  C CB  . THR A 1 32  ? 12.701  7.533   14.842  1.00 95.77 32  A 1 
ATOM 236  O OG1 . THR A 1 32  ? 13.214  6.464   14.084  1.00 94.25 32  A 1 
ATOM 237  C CG2 . THR A 1 32  ? 13.893  8.373   15.315  1.00 93.54 32  A 1 
ATOM 238  N N   . ALA A 1 33  ? 10.544  5.070   15.390  1.00 96.62 33  A 1 
ATOM 239  C CA  . ALA A 1 33  ? 9.387   4.349   14.895  1.00 96.44 33  A 1 
ATOM 240  C C   . ALA A 1 33  ? 8.579   3.700   16.030  1.00 96.59 33  A 1 
ATOM 241  O O   . ALA A 1 33  ? 9.110   3.248   17.042  1.00 95.80 33  A 1 
ATOM 242  C CB  . ALA A 1 33  ? 9.829   3.350   13.833  1.00 95.98 33  A 1 
ATOM 243  N N   . SER A 1 34  ? 7.265   3.641   15.833  1.00 96.56 34  A 1 
ATOM 244  C CA  . SER A 1 34  ? 6.313   2.986   16.736  1.00 96.23 34  A 1 
ATOM 245  C C   . SER A 1 34  ? 5.313   2.169   15.924  1.00 96.82 34  A 1 
ATOM 246  O O   . SER A 1 34  ? 4.929   2.552   14.825  1.00 95.27 34  A 1 
ATOM 247  C CB  . SER A 1 34  ? 5.581   4.028   17.582  1.00 94.61 34  A 1 
ATOM 248  O OG  . SER A 1 34  ? 6.503   4.682   18.442  1.00 86.65 34  A 1 
ATOM 249  N N   . HIS A 1 35  ? 4.880   1.050   16.490  1.00 95.33 35  A 1 
ATOM 250  C CA  . HIS A 1 35  ? 3.788   0.277   15.920  1.00 95.34 35  A 1 
ATOM 251  C C   . HIS A 1 35  ? 2.464   0.794   16.485  1.00 96.30 35  A 1 
ATOM 252  O O   . HIS A 1 35  ? 2.223   0.682   17.689  1.00 95.41 35  A 1 
ATOM 253  C CB  . HIS A 1 35  ? 4.021   -1.211  16.215  1.00 93.63 35  A 1 
ATOM 254  C CG  . HIS A 1 35  ? 2.939   -2.090  15.647  1.00 92.87 35  A 1 
ATOM 255  N ND1 . HIS A 1 35  ? 2.353   -1.982  14.405  1.00 85.15 35  A 1 
ATOM 256  C CD2 . HIS A 1 35  ? 2.374   -3.187  16.262  1.00 81.67 35  A 1 
ATOM 257  C CE1 . HIS A 1 35  ? 1.464   -2.983  14.282  1.00 83.82 35  A 1 
ATOM 258  N NE2 . HIS A 1 35  ? 1.461   -3.737  15.384  1.00 83.56 35  A 1 
ATOM 259  N N   . TYR A 1 36  ? 1.629   1.372   15.627  1.00 96.57 36  A 1 
ATOM 260  C CA  . TYR A 1 36  ? 0.309   1.863   16.002  1.00 96.68 36  A 1 
ATOM 261  C C   . TYR A 1 36  ? -0.745  0.800   15.686  1.00 96.91 36  A 1 
ATOM 262  O O   . TYR A 1 36  ? -0.799  0.288   14.572  1.00 95.96 36  A 1 
ATOM 263  C CB  . TYR A 1 36  ? -0.012  3.186   15.289  1.00 96.43 36  A 1 
ATOM 264  C CG  . TYR A 1 36  ? 0.878   4.352   15.682  1.00 96.66 36  A 1 
ATOM 265  C CD1 . TYR A 1 36  ? 0.424   5.299   16.620  1.00 94.50 36  A 1 
ATOM 266  C CD2 . TYR A 1 36  ? 2.152   4.498   15.107  1.00 94.79 36  A 1 
ATOM 267  C CE1 . TYR A 1 36  ? 1.235   6.397   16.977  1.00 93.05 36  A 1 
ATOM 268  C CE2 . TYR A 1 36  ? 2.974   5.584   15.468  1.00 93.65 36  A 1 
ATOM 269  C CZ  . TYR A 1 36  ? 2.514   6.540   16.402  1.00 95.27 36  A 1 
ATOM 270  O OH  . TYR A 1 36  ? 3.306   7.584   16.747  1.00 93.80 36  A 1 
ATOM 271  N N   . VAL A 1 37  ? -1.569  0.485   16.666  1.00 94.82 37  A 1 
ATOM 272  C CA  . VAL A 1 37  ? -2.733  -0.406  16.547  1.00 94.00 37  A 1 
ATOM 273  C C   . VAL A 1 37  ? -3.872  0.207   17.348  1.00 94.69 37  A 1 
ATOM 274  O O   . VAL A 1 37  ? -4.211  -0.229  18.446  1.00 92.12 37  A 1 
ATOM 275  C CB  . VAL A 1 37  ? -2.432  -1.853  16.998  1.00 91.76 37  A 1 
ATOM 276  C CG1 . VAL A 1 37  ? -3.598  -2.792  16.653  1.00 88.36 37  A 1 
ATOM 277  C CG2 . VAL A 1 37  ? -1.181  -2.429  16.333  1.00 90.91 37  A 1 
ATOM 278  N N   . ASN A 1 38  ? -4.442  1.303   16.829  1.00 95.57 38  A 1 
ATOM 279  C CA  . ASN A 1 38  ? -5.587  1.964   17.431  1.00 94.67 38  A 1 
ATOM 280  C C   . ASN A 1 38  ? -6.857  1.478   16.722  1.00 95.66 38  A 1 
ATOM 281  O O   . ASN A 1 38  ? -7.236  2.032   15.694  1.00 94.79 38  A 1 
ATOM 282  C CB  . ASN A 1 38  ? -5.413  3.495   17.362  1.00 92.69 38  A 1 
ATOM 283  C CG  . ASN A 1 38  ? -4.175  3.971   18.091  1.00 79.39 38  A 1 
ATOM 284  O OD1 . ASN A 1 38  ? -3.201  4.426   17.512  1.00 68.58 38  A 1 
ATOM 285  N ND2 . ASN A 1 38  ? -4.169  3.895   19.398  1.00 69.07 38  A 1 
ATOM 286  N N   . ILE A 1 39  ? -7.493  0.449   17.268  1.00 95.71 39  A 1 
ATOM 287  C CA  . ILE A 1 39  ? -8.733  -0.129  16.748  1.00 95.00 39  A 1 
ATOM 288  C C   . ILE A 1 39  ? -9.851  -0.021  17.788  1.00 95.54 39  A 1 
ATOM 289  O O   . ILE A 1 39  ? -9.586  0.206   18.965  1.00 94.27 39  A 1 
ATOM 290  C CB  . ILE A 1 39  ? -8.525  -1.580  16.255  1.00 93.43 39  A 1 
ATOM 291  C CG1 . ILE A 1 39  ? -8.158  -2.554  17.389  1.00 90.72 39  A 1 
ATOM 292  C CG2 . ILE A 1 39  ? -7.465  -1.597  15.141  1.00 89.81 39  A 1 
ATOM 293  C CD1 . ILE A 1 39  ? -8.159  -4.032  16.945  1.00 90.60 39  A 1 
ATOM 294  N N   . ALA A 1 40  ? -11.095 -0.165  17.340  1.00 93.84 40  A 1 
ATOM 295  C CA  . ALA A 1 40  ? -12.232 -0.252  18.236  1.00 91.99 40  A 1 
ATOM 296  C C   . ALA A 1 40  ? -12.237 -1.608  18.965  1.00 91.99 40  A 1 
ATOM 297  O O   . ALA A 1 40  ? -12.044 -2.643  18.342  1.00 90.61 40  A 1 
ATOM 298  C CB  . ALA A 1 40  ? -13.515 -0.018  17.430  1.00 91.34 40  A 1 
ATOM 299  N N   . GLU A 1 41  ? -12.514 -1.616  20.269  1.00 92.80 41  A 1 
ATOM 300  C CA  . GLU A 1 41  ? -12.611 -2.864  21.048  1.00 90.62 41  A 1 
ATOM 301  C C   . GLU A 1 41  ? -13.817 -3.729  20.640  1.00 90.78 41  A 1 
ATOM 302  O O   . GLU A 1 41  ? -13.812 -4.946  20.779  1.00 86.58 41  A 1 
ATOM 303  C CB  . GLU A 1 41  ? -12.738 -2.536  22.541  1.00 88.64 41  A 1 
ATOM 304  C CG  . GLU A 1 41  ? -11.505 -1.836  23.129  1.00 80.62 41  A 1 
ATOM 305  C CD  . GLU A 1 41  ? -11.634 -1.569  24.638  1.00 73.51 41  A 1 
ATOM 306  O OE1 . GLU A 1 41  ? -10.641 -1.083  25.217  1.00 66.30 41  A 1 
ATOM 307  O OE2 . GLU A 1 41  ? -12.718 -1.824  25.204  1.00 69.87 41  A 1 
ATOM 308  N N   . LYS A 1 42  ? -14.881 -3.075  20.143  1.00 92.38 42  A 1 
ATOM 309  C CA  . LYS A 1 42  ? -16.106 -3.685  19.624  1.00 92.17 42  A 1 
ATOM 310  C C   . LYS A 1 42  ? -16.706 -2.781  18.546  1.00 94.12 42  A 1 
ATOM 311  O O   . LYS A 1 42  ? -16.287 -1.629  18.404  1.00 91.98 42  A 1 
ATOM 312  C CB  . LYS A 1 42  ? -17.105 -3.955  20.769  1.00 89.17 42  A 1 
ATOM 313  C CG  . LYS A 1 42  ? -17.532 -2.701  21.557  1.00 83.40 42  A 1 
ATOM 314  C CD  . LYS A 1 42  ? -18.692 -3.023  22.529  1.00 80.32 42  A 1 
ATOM 315  C CE  . LYS A 1 42  ? -19.175 -1.752  23.229  1.00 72.91 42  A 1 
ATOM 316  N NZ  . LYS A 1 42  ? -20.554 -1.913  23.786  1.00 62.44 42  A 1 
ATOM 317  N N   . ARG A 1 43  ? -17.704 -3.283  17.808  1.00 92.40 43  A 1 
ATOM 318  C CA  . ARG A 1 43  ? -18.482 -2.437  16.899  1.00 91.08 43  A 1 
ATOM 319  C C   . ARG A 1 43  ? -19.077 -1.249  17.659  1.00 91.19 43  A 1 
ATOM 320  O O   . ARG A 1 43  ? -19.583 -1.398  18.774  1.00 89.15 43  A 1 
ATOM 321  C CB  . ARG A 1 43  ? -19.589 -3.235  16.191  1.00 89.62 43  A 1 
ATOM 322  C CG  . ARG A 1 43  ? -19.015 -4.171  15.116  1.00 87.17 43  A 1 
ATOM 323  C CD  . ARG A 1 43  ? -20.142 -4.882  14.356  1.00 85.98 43  A 1 
ATOM 324  N NE  . ARG A 1 43  ? -19.612 -5.697  13.243  1.00 87.81 43  A 1 
ATOM 325  C CZ  . ARG A 1 43  ? -19.544 -5.347  11.965  1.00 88.57 43  A 1 
ATOM 326  N NH1 . ARG A 1 43  ? -19.940 -4.187  11.537  1.00 81.35 43  A 1 
ATOM 327  N NH2 . ARG A 1 43  ? -19.072 -6.174  11.089  1.00 82.18 43  A 1 
ATOM 328  N N   . VAL A 1 44  ? -19.007 -0.077  17.043  1.00 92.35 44  A 1 
ATOM 329  C CA  . VAL A 1 44  ? -19.594 1.167   17.569  1.00 92.34 44  A 1 
ATOM 330  C C   . VAL A 1 44  ? -21.083 1.162   17.224  1.00 93.27 44  A 1 
ATOM 331  O O   . VAL A 1 44  ? -21.431 1.092   16.049  1.00 91.73 44  A 1 
ATOM 332  C CB  . VAL A 1 44  ? -18.867 2.395   17.003  1.00 91.09 44  A 1 
ATOM 333  C CG1 . VAL A 1 44  ? -19.448 3.696   17.551  1.00 88.97 44  A 1 
ATOM 334  C CG2 . VAL A 1 44  ? -17.371 2.362   17.351  1.00 90.72 44  A 1 
ATOM 335  N N   . GLU A 1 45  ? -21.954 1.170   18.245  1.00 93.52 45  A 1 
ATOM 336  C CA  . GLU A 1 45  ? -23.393 0.908   18.105  1.00 90.76 45  A 1 
ATOM 337  C C   . GLU A 1 45  ? -24.127 1.950   17.254  1.00 88.88 45  A 1 
ATOM 338  O O   . GLU A 1 45  ? -24.917 1.578   16.395  1.00 80.30 45  A 1 
ATOM 339  C CB  . GLU A 1 45  ? -24.019 0.749   19.515  1.00 87.98 45  A 1 
ATOM 340  C CG  . GLU A 1 45  ? -23.580 -0.564  20.194  1.00 79.73 45  A 1 
ATOM 341  C CD  . GLU A 1 45  ? -23.932 -0.693  21.689  1.00 72.10 45  A 1 
ATOM 342  O OE1 . GLU A 1 45  ? -23.175 -1.421  22.395  1.00 65.99 45  A 1 
ATOM 343  O OE2 . GLU A 1 45  ? -24.901 -0.059  22.149  1.00 66.10 45  A 1 
ATOM 344  N N   . ASP A 1 46  ? -23.783 3.226   17.403  1.00 92.12 46  A 1 
ATOM 345  C CA  . ASP A 1 46  ? -24.428 4.351   16.706  1.00 91.38 46  A 1 
ATOM 346  C C   . ASP A 1 46  ? -23.701 4.768   15.414  1.00 92.87 46  A 1 
ATOM 347  O O   . ASP A 1 46  ? -23.909 5.869   14.902  1.00 88.75 46  A 1 
ATOM 348  C CB  . ASP A 1 46  ? -24.579 5.539   17.668  1.00 86.86 46  A 1 
ATOM 349  C CG  . ASP A 1 46  ? -25.361 5.209   18.944  1.00 76.93 46  A 1 
ATOM 350  O OD1 . ASP A 1 46  ? -26.400 4.519   18.854  1.00 71.05 46  A 1 
ATOM 351  O OD2 . ASP A 1 46  ? -24.899 5.661   20.015  1.00 72.72 46  A 1 
ATOM 352  N N   . PHE A 1 47  ? -22.803 3.938   14.897  1.00 94.54 47  A 1 
ATOM 353  C CA  . PHE A 1 47  ? -22.085 4.238   13.657  1.00 94.84 47  A 1 
ATOM 354  C C   . PHE A 1 47  ? -22.787 3.600   12.462  1.00 95.47 47  A 1 
ATOM 355  O O   . PHE A 1 47  ? -22.938 2.379   12.406  1.00 93.48 47  A 1 
ATOM 356  C CB  . PHE A 1 47  ? -20.626 3.781   13.768  1.00 94.62 47  A 1 
ATOM 357  C CG  . PHE A 1 47  ? -19.822 4.149   12.538  1.00 96.35 47  A 1 
ATOM 358  C CD1 . PHE A 1 47  ? -19.665 3.222   11.491  1.00 95.27 47  A 1 
ATOM 359  C CD2 . PHE A 1 47  ? -19.293 5.446   12.404  1.00 95.81 47  A 1 
ATOM 360  C CE1 . PHE A 1 47  ? -18.992 3.583   10.315  1.00 95.05 47  A 1 
ATOM 361  C CE2 . PHE A 1 47  ? -18.617 5.811   11.228  1.00 95.58 47  A 1 
ATOM 362  C CZ  . PHE A 1 47  ? -18.476 4.889   10.186  1.00 96.28 47  A 1 
ATOM 363  N N   . GLU A 1 48  ? -23.168 4.425   11.492  1.00 95.49 48  A 1 
ATOM 364  C CA  . GLU A 1 48  ? -23.791 3.980   10.245  1.00 95.71 48  A 1 
ATOM 365  C C   . GLU A 1 48  ? -23.370 4.885   9.081   1.00 96.18 48  A 1 
ATOM 366  O O   . GLU A 1 48  ? -23.447 6.108   9.159   1.00 93.28 48  A 1 
ATOM 367  C CB  . GLU A 1 48  ? -25.324 3.944   10.410  1.00 93.09 48  A 1 
ATOM 368  C CG  . GLU A 1 48  ? -26.036 3.378   9.168   1.00 86.75 48  A 1 
ATOM 369  C CD  . GLU A 1 48  ? -27.561 3.207   9.350   1.00 85.57 48  A 1 
ATOM 370  O OE1 . GLU A 1 48  ? -28.194 2.713   8.393   1.00 74.07 48  A 1 
ATOM 371  O OE2 . GLU A 1 48  ? -28.095 3.554   10.419  1.00 77.63 48  A 1 
ATOM 372  N N   . THR A 1 49  ? -22.946 4.270   7.996   1.00 95.46 49  A 1 
ATOM 373  C CA  . THR A 1 49  ? -22.663 4.937   6.726   1.00 95.50 49  A 1 
ATOM 374  C C   . THR A 1 49  ? -22.866 3.973   5.559   1.00 95.65 49  A 1 
ATOM 375  O O   . THR A 1 49  ? -22.631 2.781   5.669   1.00 95.05 49  A 1 
ATOM 376  C CB  . THR A 1 49  ? -21.246 5.516   6.688   1.00 95.23 49  A 1 
ATOM 377  O OG1 . THR A 1 49  ? -21.074 6.256   5.503   1.00 92.75 49  A 1 
ATOM 378  C CG2 . THR A 1 49  ? -20.146 4.456   6.750   1.00 93.15 49  A 1 
ATOM 379  N N   . LYS A 1 50  ? -23.280 4.524   4.401   1.00 95.10 50  A 1 
ATOM 380  C CA  . LYS A 1 50  ? -23.280 3.815   3.121   1.00 95.22 50  A 1 
ATOM 381  C C   . LYS A 1 50  ? -22.132 4.242   2.218   1.00 96.55 50  A 1 
ATOM 382  O O   . LYS A 1 50  ? -21.957 3.669   1.152   1.00 94.90 50  A 1 
ATOM 383  C CB  . LYS A 1 50  ? -24.616 4.019   2.403   1.00 93.81 50  A 1 
ATOM 384  C CG  . LYS A 1 50  ? -25.752 3.327   3.144   1.00 90.90 50  A 1 
ATOM 385  C CD  . LYS A 1 50  ? -26.990 3.321   2.252   1.00 85.04 50  A 1 
ATOM 386  C CE  . LYS A 1 50  ? -28.081 2.457   2.888   1.00 78.89 50  A 1 
ATOM 387  N NZ  . LYS A 1 50  ? -29.016 1.988   1.843   1.00 66.92 50  A 1 
ATOM 388  N N   . LYS A 1 51  ? -21.375 5.256   2.605   1.00 97.30 51  A 1 
ATOM 389  C CA  . LYS A 1 51  ? -20.305 5.838   1.798   1.00 97.42 51  A 1 
ATOM 390  C C   . LYS A 1 51  ? -18.967 5.712   2.501   1.00 97.84 51  A 1 
ATOM 391  O O   . LYS A 1 51  ? -18.904 5.817   3.722   1.00 97.30 51  A 1 
ATOM 392  C CB  . LYS A 1 51  ? -20.619 7.304   1.464   1.00 96.42 51  A 1 
ATOM 393  C CG  . LYS A 1 51  ? -21.823 7.413   0.518   1.00 91.51 51  A 1 
ATOM 394  C CD  . LYS A 1 51  ? -22.000 8.871   0.102   1.00 88.98 51  A 1 
ATOM 395  C CE  . LYS A 1 51  ? -23.000 8.948   -1.059  1.00 80.33 51  A 1 
ATOM 396  N NZ  . LYS A 1 51  ? -22.542 9.933   -2.051  1.00 71.44 51  A 1 
ATOM 397  N N   . LEU A 1 52  ? -17.932 5.520   1.715   1.00 97.95 52  A 1 
ATOM 398  C CA  . LEU A 1 52  ? -16.556 5.479   2.187   1.00 98.14 52  A 1 
ATOM 399  C C   . LEU A 1 52  ? -15.669 6.159   1.151   1.00 98.37 52  A 1 
ATOM 400  O O   . LEU A 1 52  ? -15.559 5.677   0.033   1.00 98.04 52  A 1 
ATOM 401  C CB  . LEU A 1 52  ? -16.164 4.005   2.410   1.00 97.76 52  A 1 
ATOM 402  C CG  . LEU A 1 52  ? -14.685 3.785   2.764   1.00 97.11 52  A 1 
ATOM 403  C CD1 . LEU A 1 52  ? -14.324 4.382   4.114   1.00 95.19 52  A 1 
ATOM 404  C CD2 . LEU A 1 52  ? -14.389 2.283   2.814   1.00 94.96 52  A 1 
ATOM 405  N N   . LYS A 1 53  ? -15.021 7.264   1.526   1.00 98.38 53  A 1 
ATOM 406  C CA  . LYS A 1 53  ? -14.062 7.955   0.667   1.00 98.42 53  A 1 
ATOM 407  C C   . LYS A 1 53  ? -12.631 7.636   1.116   1.00 98.60 53  A 1 
ATOM 408  O O   . LYS A 1 53  ? -12.229 8.018   2.217   1.00 98.48 53  A 1 
ATOM 409  C CB  . LYS A 1 53  ? -14.377 9.461   0.619   1.00 98.29 53  A 1 
ATOM 410  C CG  . LYS A 1 53  ? -13.590 10.087  -0.540  1.00 96.76 53  A 1 
ATOM 411  C CD  . LYS A 1 53  ? -13.859 11.581  -0.768  1.00 95.34 53  A 1 
ATOM 412  C CE  . LYS A 1 53  ? -12.994 11.929  -1.988  1.00 90.27 53  A 1 
ATOM 413  N NZ  . LYS A 1 53  ? -12.937 13.354  -2.363  1.00 84.48 53  A 1 
ATOM 414  N N   . ILE A 1 54  ? -11.888 6.947   0.261   1.00 98.59 54  A 1 
ATOM 415  C CA  . ILE A 1 54  ? -10.499 6.527   0.512   1.00 98.64 54  A 1 
ATOM 416  C C   . ILE A 1 54  ? -9.555  7.417   -0.288  1.00 98.62 54  A 1 
ATOM 417  O O   . ILE A 1 54  ? -9.805  7.681   -1.462  1.00 98.34 54  A 1 
ATOM 418  C CB  . ILE A 1 54  ? -10.296 5.027   0.198   1.00 98.49 54  A 1 
ATOM 419  C CG1 . ILE A 1 54  ? -11.310 4.167   0.975   1.00 97.57 54  A 1 
ATOM 420  C CG2 . ILE A 1 54  ? -8.843  4.619   0.524   1.00 97.83 54  A 1 
ATOM 421  C CD1 . ILE A 1 54  ? -11.133 2.644   0.817   1.00 96.96 54  A 1 
ATOM 422  N N   . LEU A 1 55  ? -8.460  7.841   0.340   1.00 98.80 55  A 1 
ATOM 423  C CA  . LEU A 1 55  ? -7.273  8.377   -0.297  1.00 98.82 55  A 1 
ATOM 424  C C   . LEU A 1 55  ? -6.151  7.350   -0.180  1.00 98.84 55  A 1 
ATOM 425  O O   . LEU A 1 55  ? -5.825  6.954   0.937   1.00 98.73 55  A 1 
ATOM 426  C CB  . LEU A 1 55  ? -6.872  9.692   0.392   1.00 98.66 55  A 1 
ATOM 427  C CG  . LEU A 1 55  ? -5.638  10.382  -0.220  1.00 98.06 55  A 1 
ATOM 428  C CD1 . LEU A 1 55  ? -5.968  10.964  -1.588  1.00 96.82 55  A 1 
ATOM 429  C CD2 . LEU A 1 55  ? -5.170  11.534  0.678   1.00 96.70 55  A 1 
ATOM 430  N N   . ASP A 1 56  ? -5.546  7.004   -1.301  1.00 98.80 56  A 1 
ATOM 431  C CA  . ASP A 1 56  ? -4.311  6.233   -1.378  1.00 98.84 56  A 1 
ATOM 432  C C   . ASP A 1 56  ? -3.191  7.125   -1.914  1.00 98.82 56  A 1 
ATOM 433  O O   . ASP A 1 56  ? -3.391  7.837   -2.897  1.00 98.45 56  A 1 
ATOM 434  C CB  . ASP A 1 56  ? -4.546  5.031   -2.280  1.00 98.62 56  A 1 
ATOM 435  C CG  . ASP A 1 56  ? -3.330  4.124   -2.267  1.00 97.81 56  A 1 
ATOM 436  O OD1 . ASP A 1 56  ? -3.117  3.553   -1.167  1.00 93.11 56  A 1 
ATOM 437  O OD2 . ASP A 1 56  ? -2.699  3.990   -3.320  1.00 93.33 56  A 1 
ATOM 438  N N   . TYR A 1 57  ? -2.052  7.167   -1.235  1.00 98.87 57  A 1 
ATOM 439  C CA  . TYR A 1 57  ? -1.011  8.133   -1.584  1.00 98.78 57  A 1 
ATOM 440  C C   . TYR A 1 57  ? 0.381   7.726   -1.123  1.00 98.71 57  A 1 
ATOM 441  O O   . TYR A 1 57  ? 0.679   7.732   0.074   1.00 98.40 57  A 1 
ATOM 442  C CB  . TYR A 1 57  ? -1.381  9.501   -0.995  1.00 98.60 57  A 1 
ATOM 443  C CG  . TYR A 1 57  ? -0.579  10.672  -1.519  1.00 98.55 57  A 1 
ATOM 444  C CD1 . TYR A 1 57  ? -0.194  11.719  -0.655  1.00 97.81 57  A 1 
ATOM 445  C CD2 . TYR A 1 57  ? -0.248  10.747  -2.885  1.00 97.81 57  A 1 
ATOM 446  C CE1 . TYR A 1 57  ? 0.472   12.851  -1.165  1.00 97.06 57  A 1 
ATOM 447  C CE2 . TYR A 1 57  ? 0.423   11.867  -3.393  1.00 97.07 57  A 1 
ATOM 448  C CZ  . TYR A 1 57  ? 0.766   12.923  -2.539  1.00 97.44 57  A 1 
ATOM 449  O OH  . TYR A 1 57  ? 1.367   14.028  -3.047  1.00 96.25 57  A 1 
ATOM 450  N N   . ASN A 1 58  ? 1.287   7.511   -2.089  1.00 98.58 58  A 1 
ATOM 451  C CA  . ASN A 1 58  ? 2.711   7.465   -1.798  1.00 98.46 58  A 1 
ATOM 452  C C   . ASN A 1 58  ? 3.200   8.874   -1.395  1.00 98.36 58  A 1 
ATOM 453  O O   . ASN A 1 58  ? 3.255   9.802   -2.198  1.00 97.46 58  A 1 
ATOM 454  C CB  . ASN A 1 58  ? 3.484   6.863   -2.983  1.00 98.22 58  A 1 
ATOM 455  C CG  . ASN A 1 58  ? 4.950   6.660   -2.659  1.00 97.84 58  A 1 
ATOM 456  O OD1 . ASN A 1 58  ? 5.559   7.412   -1.894  1.00 95.75 58  A 1 
ATOM 457  N ND2 . ASN A 1 58  ? 5.574   5.648   -3.195  1.00 94.97 58  A 1 
ATOM 458  N N   . ALA A 1 59  ? 3.527   9.052   -0.103  1.00 98.18 59  A 1 
ATOM 459  C CA  . ALA A 1 59  ? 3.838   10.351  0.486   1.00 97.86 59  A 1 
ATOM 460  C C   . ALA A 1 59  ? 5.269   10.829  0.203   1.00 97.45 59  A 1 
ATOM 461  O O   . ALA A 1 59  ? 5.574   12.004  0.458   1.00 96.22 59  A 1 
ATOM 462  C CB  . ALA A 1 59  ? 3.546   10.275  1.989   1.00 97.66 59  A 1 
ATOM 463  N N   . PHE A 1 60  ? 6.155   9.950   -0.282  1.00 96.70 60  A 1 
ATOM 464  C CA  . PHE A 1 60  ? 7.542   10.265  -0.589  1.00 96.18 60  A 1 
ATOM 465  C C   . PHE A 1 60  ? 8.303   10.916  0.592   1.00 96.06 60  A 1 
ATOM 466  O O   . PHE A 1 60  ? 9.031   11.901  0.454   1.00 94.95 60  A 1 
ATOM 467  C CB  . PHE A 1 60  ? 7.583   11.073  -1.897  1.00 95.08 60  A 1 
ATOM 468  C CG  . PHE A 1 60  ? 8.937   11.178  -2.548  1.00 94.21 60  A 1 
ATOM 469  C CD1 . PHE A 1 60  ? 9.510   12.444  -2.785  1.00 91.89 60  A 1 
ATOM 470  C CD2 . PHE A 1 60  ? 9.594   10.022  -2.988  1.00 91.56 60  A 1 
ATOM 471  C CE1 . PHE A 1 60  ? 10.726  12.545  -3.466  1.00 89.97 60  A 1 
ATOM 472  C CE2 . PHE A 1 60  ? 10.815  10.129  -3.671  1.00 89.84 60  A 1 
ATOM 473  C CZ  . PHE A 1 60  ? 11.383  11.391  -3.923  1.00 90.00 60  A 1 
ATOM 474  N N   . TRP A 1 61  ? 8.102   10.404  1.822   1.00 96.65 61  A 1 
ATOM 475  C CA  . TRP A 1 61  ? 8.798   10.864  3.027   1.00 96.30 61  A 1 
ATOM 476  C C   . TRP A 1 61  ? 9.993   9.962   3.335   1.00 95.45 61  A 1 
ATOM 477  O O   . TRP A 1 61  ? 10.079  9.331   4.384   1.00 92.78 61  A 1 
ATOM 478  C CB  . TRP A 1 61  ? 7.847   10.991  4.222   1.00 96.16 61  A 1 
ATOM 479  C CG  . TRP A 1 61  ? 6.685   11.913  4.062   1.00 96.76 61  A 1 
ATOM 480  C CD1 . TRP A 1 61  ? 6.556   12.907  3.158   1.00 94.97 61  A 1 
ATOM 481  C CD2 . TRP A 1 61  ? 5.441   11.913  4.830   1.00 96.93 61  A 1 
ATOM 482  N NE1 . TRP A 1 61  ? 5.322   13.492  3.282   1.00 95.43 61  A 1 
ATOM 483  C CE2 . TRP A 1 61  ? 4.584   12.916  4.290   1.00 96.74 61  A 1 
ATOM 484  C CE3 . TRP A 1 61  ? 4.957   11.144  5.903   1.00 96.03 61  A 1 
ATOM 485  C CZ2 . TRP A 1 61  ? 3.280   13.123  4.765   1.00 96.26 61  A 1 
ATOM 486  C CZ3 . TRP A 1 61  ? 3.654   11.347  6.395   1.00 95.36 61  A 1 
ATOM 487  C CH2 . TRP A 1 61  ? 2.814   12.324  5.823   1.00 95.32 61  A 1 
ATOM 488  N N   . ARG A 1 62  ? 10.939  9.909   2.391   1.00 94.36 62  A 1 
ATOM 489  C CA  . ARG A 1 62  ? 12.079  8.991   2.447   1.00 93.05 62  A 1 
ATOM 490  C C   . ARG A 1 62  ? 13.022  9.289   3.618   1.00 92.57 62  A 1 
ATOM 491  O O   . ARG A 1 62  ? 13.225  10.440  3.978   1.00 89.85 62  A 1 
ATOM 492  C CB  . ARG A 1 62  ? 12.838  9.020   1.115   1.00 90.28 62  A 1 
ATOM 493  C CG  . ARG A 1 62  ? 11.939  8.648   -0.075  1.00 87.43 62  A 1 
ATOM 494  C CD  . ARG A 1 62  ? 12.738  8.458   -1.361  1.00 85.67 62  A 1 
ATOM 495  N NE  . ARG A 1 62  ? 13.407  9.695   -1.813  1.00 81.98 62  A 1 
ATOM 496  C CZ  . ARG A 1 62  ? 14.209  9.794   -2.858  1.00 82.05 62  A 1 
ATOM 497  N NH1 . ARG A 1 62  ? 14.500  8.770   -3.608  1.00 76.06 62  A 1 
ATOM 498  N NH2 . ARG A 1 62  ? 14.751  10.916  -3.181  1.00 72.04 62  A 1 
ATOM 499  N N   . PRO A 1 63  ? 13.663  8.272   4.204   1.00 91.61 63  A 1 
ATOM 500  C CA  . PRO A 1 63  ? 14.746  8.486   5.155   1.00 89.14 63  A 1 
ATOM 501  C C   . PRO A 1 63  ? 15.830  9.410   4.589   1.00 88.67 63  A 1 
ATOM 502  O O   . PRO A 1 63  ? 16.328  9.177   3.487   1.00 86.25 63  A 1 
ATOM 503  C CB  . PRO A 1 63  ? 15.299  7.093   5.462   1.00 87.63 63  A 1 
ATOM 504  C CG  . PRO A 1 63  ? 14.101  6.183   5.224   1.00 86.50 63  A 1 
ATOM 505  C CD  . PRO A 1 63  ? 13.384  6.856   4.057   1.00 87.72 63  A 1 
ATOM 506  N N   . THR A 1 64  ? 16.278  10.397  5.365   1.00 87.65 64  A 1 
ATOM 507  C CA  . THR A 1 64  ? 17.256  11.417  4.922   1.00 85.72 64  A 1 
ATOM 508  C C   . THR A 1 64  ? 18.533  10.828  4.299   1.00 86.02 64  A 1 
ATOM 509  O O   . THR A 1 64  ? 19.134  11.433  3.418   1.00 82.73 64  A 1 
ATOM 510  C CB  . THR A 1 64  ? 17.652  12.313  6.102   1.00 83.07 64  A 1 
ATOM 511  O OG1 . THR A 1 64  ? 16.494  12.813  6.736   1.00 77.67 64  A 1 
ATOM 512  C CG2 . THR A 1 64  ? 18.505  13.525  5.719   1.00 75.98 64  A 1 
ATOM 513  N N   . MET A 1 65  ? 18.957  9.644   4.728   1.00 85.12 65  A 1 
ATOM 514  C CA  . MET A 1 65  ? 20.121  8.967   4.152   1.00 84.44 65  A 1 
ATOM 515  C C   . MET A 1 65  ? 19.978  8.616   2.665   1.00 84.62 65  A 1 
ATOM 516  O O   . MET A 1 65  ? 20.985  8.451   1.995   1.00 81.10 65  A 1 
ATOM 517  C CB  . MET A 1 65  ? 20.467  7.717   4.975   1.00 81.04 65  A 1 
ATOM 518  C CG  . MET A 1 65  ? 19.543  6.530   4.702   1.00 74.45 65  A 1 
ATOM 519  S SD  . MET A 1 65  ? 20.034  5.030   5.577   1.00 70.43 65  A 1 
ATOM 520  C CE  . MET A 1 65  ? 19.128  5.280   7.102   1.00 60.81 65  A 1 
ATOM 521  N N   . LEU A 1 66  ? 18.734  8.500   2.159   1.00 85.32 66  A 1 
ATOM 522  C CA  . LEU A 1 66  ? 18.457  8.153   0.764   1.00 83.75 66  A 1 
ATOM 523  C C   . LEU A 1 66  ? 18.481  9.363   -0.179  1.00 83.51 66  A 1 
ATOM 524  O O   . LEU A 1 66  ? 18.551  9.186   -1.383  1.00 80.04 66  A 1 
ATOM 525  C CB  . LEU A 1 66  ? 17.109  7.409   0.667   1.00 83.54 66  A 1 
ATOM 526  C CG  . LEU A 1 66  ? 17.028  6.095   1.471   1.00 82.06 66  A 1 
ATOM 527  C CD1 . LEU A 1 66  ? 15.661  5.441   1.254   1.00 79.04 66  A 1 
ATOM 528  C CD2 . LEU A 1 66  ? 18.114  5.097   1.059   1.00 78.81 66  A 1 
ATOM 529  N N   . HIS A 1 67  ? 18.469  10.575  0.368   1.00 85.75 67  A 1 
ATOM 530  C CA  . HIS A 1 67  ? 18.452  11.814  -0.411  1.00 84.47 67  A 1 
ATOM 531  C C   . HIS A 1 67  ? 19.445  12.861  0.126   1.00 84.43 67  A 1 
ATOM 532  O O   . HIS A 1 67  ? 19.201  14.064  0.120   1.00 81.73 67  A 1 
ATOM 533  C CB  . HIS A 1 67  ? 17.004  12.326  -0.513  1.00 82.43 67  A 1 
ATOM 534  C CG  . HIS A 1 67  ? 16.410  12.709  0.814   1.00 81.52 67  A 1 
ATOM 535  N ND1 . HIS A 1 67  ? 16.482  13.958  1.390   1.00 74.70 67  A 1 
ATOM 536  C CD2 . HIS A 1 67  ? 15.681  11.906  1.653   1.00 72.94 67  A 1 
ATOM 537  C CE1 . HIS A 1 67  ? 15.802  13.912  2.542   1.00 74.09 67  A 1 
ATOM 538  N NE2 . HIS A 1 67  ? 15.301  12.682  2.749   1.00 75.62 67  A 1 
ATOM 539  N N   . MET A 1 68  ? 20.596  12.416  0.623   1.00 82.10 68  A 1 
ATOM 540  C CA  . MET A 1 68  ? 21.641  13.311  1.127   1.00 81.76 68  A 1 
ATOM 541  C C   . MET A 1 68  ? 22.078  14.322  0.058   1.00 80.65 68  A 1 
ATOM 542  O O   . MET A 1 68  ? 22.464  13.952  -1.043  1.00 74.73 68  A 1 
ATOM 543  C CB  . MET A 1 68  ? 22.858  12.531  1.617   1.00 80.02 68  A 1 
ATOM 544  C CG  . MET A 1 68  ? 22.597  11.782  2.923   1.00 74.71 68  A 1 
ATOM 545  S SD  . MET A 1 68  ? 24.087  11.087  3.708   1.00 68.38 68  A 1 
ATOM 546  C CE  . MET A 1 68  ? 24.580  9.883   2.445   1.00 58.57 68  A 1 
ATOM 547  N N   . GLY A 1 69  ? 22.058  15.615  0.415   1.00 82.84 69  A 1 
ATOM 548  C CA  . GLY A 1 69  ? 22.389  16.714  -0.496  1.00 83.23 69  A 1 
ATOM 549  C C   . GLY A 1 69  ? 21.222  17.225  -1.342  1.00 86.01 69  A 1 
ATOM 550  O O   . GLY A 1 69  ? 21.400  18.189  -2.075  1.00 82.52 69  A 1 
ATOM 551  N N   . ARG A 1 70  ? 20.031  16.635  -1.203  1.00 87.43 70  A 1 
ATOM 552  C CA  . ARG A 1 70  ? 18.794  17.078  -1.846  1.00 87.72 70  A 1 
ATOM 553  C C   . ARG A 1 70  ? 17.745  17.432  -0.794  1.00 88.39 70  A 1 
ATOM 554  O O   . ARG A 1 70  ? 17.511  16.666  0.136   1.00 85.61 70  A 1 
ATOM 555  C CB  . ARG A 1 70  ? 18.313  15.978  -2.797  1.00 84.88 70  A 1 
ATOM 556  C CG  . ARG A 1 70  ? 17.141  16.442  -3.653  1.00 78.48 70  A 1 
ATOM 557  C CD  . ARG A 1 70  ? 16.720  15.321  -4.604  1.00 76.96 70  A 1 
ATOM 558  N NE  . ARG A 1 70  ? 15.641  15.773  -5.483  1.00 70.76 70  A 1 
ATOM 559  C CZ  . ARG A 1 70  ? 15.028  15.035  -6.370  1.00 66.41 70  A 1 
ATOM 560  N NH1 . ARG A 1 70  ? 15.296  13.780  -6.537  1.00 62.90 70  A 1 
ATOM 561  N NH2 . ARG A 1 70  ? 14.100  15.561  -7.117  1.00 57.82 70  A 1 
ATOM 562  N N   . GLU A 1 71  ? 17.121  18.600  -0.947  1.00 86.98 71  A 1 
ATOM 563  C CA  . GLU A 1 71  ? 16.019  19.024  -0.089  1.00 88.15 71  A 1 
ATOM 564  C C   . GLU A 1 71  ? 14.692  18.523  -0.667  1.00 89.09 71  A 1 
ATOM 565  O O   . GLU A 1 71  ? 14.370  18.814  -1.817  1.00 85.64 71  A 1 
ATOM 566  C CB  . GLU A 1 71  ? 16.051  20.548  0.080   1.00 85.62 71  A 1 
ATOM 567  C CG  . GLU A 1 71  ? 14.929  21.105  0.971   1.00 80.01 71  A 1 
ATOM 568  C CD  . GLU A 1 71  ? 14.925  20.510  2.378   1.00 78.23 71  A 1 
ATOM 569  O OE1 . GLU A 1 71  ? 14.039  19.668  2.639   1.00 69.38 71  A 1 
ATOM 570  O OE2 . GLU A 1 71  ? 15.792  20.900  3.170   1.00 72.69 71  A 1 
ATOM 571  N N   . GLU A 1 72  ? 13.918  17.798  0.140   1.00 91.50 72  A 1 
ATOM 572  C CA  . GLU A 1 72  ? 12.627  17.221  -0.244  1.00 92.28 72  A 1 
ATOM 573  C C   . GLU A 1 72  ? 11.440  17.861  0.503   1.00 93.70 72  A 1 
ATOM 574  O O   . GLU A 1 72  ? 10.297  17.465  0.312   1.00 92.93 72  A 1 
ATOM 575  C CB  . GLU A 1 72  ? 12.637  15.701  -0.061  1.00 90.22 72  A 1 
ATOM 576  C CG  . GLU A 1 72  ? 13.598  15.007  -1.037  1.00 87.95 72  A 1 
ATOM 577  C CD  . GLU A 1 72  ? 13.548  13.480  -0.930  1.00 86.53 72  A 1 
ATOM 578  O OE1 . GLU A 1 72  ? 14.184  12.845  -1.785  1.00 79.77 72  A 1 
ATOM 579  O OE2 . GLU A 1 72  ? 12.940  12.943  0.015   1.00 82.52 72  A 1 
ATOM 580  N N   . TRP A 1 73  ? 11.701  18.851  1.351   1.00 93.80 73  A 1 
ATOM 581  C CA  . TRP A 1 73  ? 10.684  19.605  2.102   1.00 94.83 73  A 1 
ATOM 582  C C   . TRP A 1 73  ? 9.631   18.742  2.820   1.00 95.97 73  A 1 
ATOM 583  O O   . TRP A 1 73  ? 8.527   19.218  3.097   1.00 95.26 73  A 1 
ATOM 584  C CB  . TRP A 1 73  ? 10.053  20.681  1.212   1.00 94.13 73  A 1 
ATOM 585  C CG  . TRP A 1 73  ? 11.013  21.651  0.603   1.00 93.26 73  A 1 
ATOM 586  C CD1 . TRP A 1 73  ? 11.489  22.761  1.203   1.00 90.49 73  A 1 
ATOM 587  C CD2 . TRP A 1 73  ? 11.651  21.591  -0.706  1.00 92.27 73  A 1 
ATOM 588  N NE1 . TRP A 1 73  ? 12.388  23.386  0.367   1.00 89.85 73  A 1 
ATOM 589  C CE2 . TRP A 1 73  ? 12.531  22.707  -0.820  1.00 91.33 73  A 1 
ATOM 590  C CE3 . TRP A 1 73  ? 11.586  20.698  -1.784  1.00 89.66 73  A 1 
ATOM 591  C CZ2 . TRP A 1 73  ? 13.333  22.907  -1.960  1.00 88.39 73  A 1 
ATOM 592  C CZ3 . TRP A 1 73  ? 12.381  20.895  -2.939  1.00 86.68 73  A 1 
ATOM 593  C CH2 . TRP A 1 73  ? 13.255  21.993  -3.026  1.00 86.16 73  A 1 
ATOM 594  N N   . MET A 1 74  ? 9.967   17.514  3.187   1.00 95.03 74  A 1 
ATOM 595  C CA  . MET A 1 74  ? 9.013   16.528  3.712   1.00 95.26 74  A 1 
ATOM 596  C C   . MET A 1 74  ? 8.143   17.064  4.859   1.00 96.31 74  A 1 
ATOM 597  O O   . MET A 1 74  ? 6.944   16.837  4.905   1.00 96.23 74  A 1 
ATOM 598  C CB  . MET A 1 74  ? 9.762   15.300  4.225   1.00 93.34 74  A 1 
ATOM 599  C CG  . MET A 1 74  ? 10.545  14.536  3.161   1.00 88.14 74  A 1 
ATOM 600  S SD  . MET A 1 74  ? 11.386  13.107  3.885   1.00 84.92 74  A 1 
ATOM 601  C CE  . MET A 1 74  ? 12.844  13.902  4.600   1.00 72.84 74  A 1 
ATOM 602  N N   . ARG A 1 75  ? 8.733   17.835  5.788   1.00 95.88 75  A 1 
ATOM 603  C CA  . ARG A 1 75  ? 8.000   18.444  6.905   1.00 95.84 75  A 1 
ATOM 604  C C   . ARG A 1 75  ? 6.978   19.491  6.457   1.00 96.74 75  A 1 
ATOM 605  O O   . ARG A 1 75  ? 5.949   19.644  7.113   1.00 96.61 75  A 1 
ATOM 606  C CB  . ARG A 1 75  ? 8.999   19.050  7.904   1.00 94.74 75  A 1 
ATOM 607  C CG  . ARG A 1 75  ? 8.290   19.511  9.189   1.00 89.98 75  A 1 
ATOM 608  C CD  . ARG A 1 75  ? 9.268   20.072  10.230  1.00 88.16 75  A 1 
ATOM 609  N NE  . ARG A 1 75  ? 10.264  19.083  10.656  1.00 86.52 75  A 1 
ATOM 610  C CZ  . ARG A 1 75  ? 10.132  18.087  11.523  1.00 85.80 75  A 1 
ATOM 611  N NH1 . ARG A 1 75  ? 9.016   17.817  12.130  1.00 74.72 75  A 1 
ATOM 612  N NH2 . ARG A 1 75  ? 11.147  17.332  11.796  1.00 79.60 75  A 1 
ATOM 613  N N   . LEU A 1 76  ? 7.262   20.236  5.397   1.00 96.48 76  A 1 
ATOM 614  C CA  . LEU A 1 76  ? 6.319   21.191  4.838   1.00 96.95 76  A 1 
ATOM 615  C C   . LEU A 1 76  ? 5.228   20.455  4.052   1.00 97.59 76  A 1 
ATOM 616  O O   . LEU A 1 76  ? 4.057   20.715  4.284   1.00 97.60 76  A 1 
ATOM 617  C CB  . LEU A 1 76  ? 7.078   22.219  3.984   1.00 96.79 76  A 1 
ATOM 618  C CG  . LEU A 1 76  ? 6.174   23.254  3.287   1.00 95.39 76  A 1 
ATOM 619  C CD1 . LEU A 1 76  ? 5.302   24.029  4.277   1.00 93.46 76  A 1 
ATOM 620  C CD2 . LEU A 1 76  ? 7.053   24.240  2.531   1.00 93.46 76  A 1 
ATOM 621  N N   . ARG A 1 77  ? 5.616   19.488  3.212   1.00 97.18 77  A 1 
ATOM 622  C CA  . ARG A 1 77  ? 4.684   18.655  2.444   1.00 97.25 77  A 1 
ATOM 623  C C   . ARG A 1 77  ? 3.706   17.912  3.341   1.00 97.85 77  A 1 
ATOM 624  O O   . ARG A 1 77  ? 2.514   17.938  3.071   1.00 97.89 77  A 1 
ATOM 625  C CB  . ARG A 1 77  ? 5.462   17.676  1.546   1.00 96.70 77  A 1 
ATOM 626  C CG  . ARG A 1 77  ? 6.229   18.394  0.431   1.00 95.65 77  A 1 
ATOM 627  C CD  . ARG A 1 77  ? 6.792   17.425  -0.616  1.00 94.89 77  A 1 
ATOM 628  N NE  . ARG A 1 77  ? 7.847   16.542  -0.102  1.00 92.46 77  A 1 
ATOM 629  C CZ  . ARG A 1 77  ? 7.829   15.224  -0.013  1.00 94.26 77  A 1 
ATOM 630  N NH1 . ARG A 1 77  ? 6.773   14.494  -0.226  1.00 86.81 77  A 1 
ATOM 631  N NH2 . ARG A 1 77  ? 8.913   14.578  0.292   1.00 87.66 77  A 1 
ATOM 632  N N   . SER A 1 78  ? 4.164   17.338  4.453   1.00 97.77 78  A 1 
ATOM 633  C CA  . SER A 1 78  ? 3.286   16.648  5.405   1.00 97.95 78  A 1 
ATOM 634  C C   . SER A 1 78  ? 2.257   17.578  6.053   1.00 98.18 78  A 1 
ATOM 635  O O   . SER A 1 78  ? 1.103   17.199  6.220   1.00 97.95 78  A 1 
ATOM 636  C CB  . SER A 1 78  ? 4.100   15.914  6.471   1.00 97.55 78  A 1 
ATOM 637  O OG  . SER A 1 78  ? 4.780   16.804  7.338   1.00 94.42 78  A 1 
ATOM 638  N N   . LYS A 1 79  ? 2.635   18.837  6.364   1.00 98.12 79  A 1 
ATOM 639  C CA  . LYS A 1 79  ? 1.688   19.839  6.882   1.00 98.09 79  A 1 
ATOM 640  C C   . LYS A 1 79  ? 0.647   20.230  5.845   1.00 98.13 79  A 1 
ATOM 641  O O   . LYS A 1 79  ? -0.527  20.283  6.173   1.00 97.78 79  A 1 
ATOM 642  C CB  . LYS A 1 79  ? 2.428   21.087  7.356   1.00 97.47 79  A 1 
ATOM 643  C CG  . LYS A 1 79  ? 3.203   20.841  8.652   1.00 87.66 79  A 1 
ATOM 644  C CD  . LYS A 1 79  ? 3.956   22.122  9.015   1.00 85.09 79  A 1 
ATOM 645  C CE  . LYS A 1 79  ? 4.726   21.928  10.315  1.00 74.36 79  A 1 
ATOM 646  N NZ  . LYS A 1 79  ? 5.332   23.210  10.740  1.00 64.90 79  A 1 
ATOM 647  N N   . LEU A 1 80  ? 1.064   20.465  4.602   1.00 98.14 80  A 1 
ATOM 648  C CA  . LEU A 1 80  ? 0.155   20.789  3.504   1.00 98.01 80  A 1 
ATOM 649  C C   . LEU A 1 80  ? -0.773  19.615  3.158   1.00 98.24 80  A 1 
ATOM 650  O O   . LEU A 1 80  ? -1.919  19.827  2.775   1.00 97.98 80  A 1 
ATOM 651  C CB  . LEU A 1 80  ? 0.978   21.212  2.281   1.00 97.99 80  A 1 
ATOM 652  C CG  . LEU A 1 80  ? 1.754   22.532  2.449   1.00 97.16 80  A 1 
ATOM 653  C CD1 . LEU A 1 80  ? 2.694   22.713  1.260   1.00 96.12 80  A 1 
ATOM 654  C CD2 . LEU A 1 80  ? 0.843   23.744  2.532   1.00 95.99 80  A 1 
ATOM 655  N N   . LEU A 1 81  ? -0.307  18.377  3.319   1.00 98.25 81  A 1 
ATOM 656  C CA  . LEU A 1 81  ? -1.151  17.192  3.157   1.00 98.41 81  A 1 
ATOM 657  C C   . LEU A 1 81  ? -2.247  17.132  4.231   1.00 98.38 81  A 1 
ATOM 658  O O   . LEU A 1 81  ? -3.387  16.839  3.896   1.00 98.16 81  A 1 
ATOM 659  C CB  . LEU A 1 81  ? -0.277  15.921  3.136   1.00 98.48 81  A 1 
ATOM 660  C CG  . LEU A 1 81  ? -1.065  14.629  2.879   1.00 98.17 81  A 1 
ATOM 661  C CD1 . LEU A 1 81  ? -1.787  14.636  1.528   1.00 97.70 81  A 1 
ATOM 662  C CD2 . LEU A 1 81  ? -0.114  13.434  2.903   1.00 97.65 81  A 1 
ATOM 663  N N   . LEU A 1 82  ? -1.954  17.495  5.487   1.00 98.15 82  A 1 
ATOM 664  C CA  . LEU A 1 82  ? -2.974  17.561  6.542   1.00 97.67 82  A 1 
ATOM 665  C C   . LEU A 1 82  ? -4.130  18.497  6.180   1.00 97.58 82  A 1 
ATOM 666  O O   . LEU A 1 82  ? -5.274  18.184  6.484   1.00 96.01 82  A 1 
ATOM 667  C CB  . LEU A 1 82  ? -2.353  18.015  7.882   1.00 96.36 82  A 1 
ATOM 668  C CG  . LEU A 1 82  ? -1.558  16.943  8.628   1.00 92.27 82  A 1 
ATOM 669  C CD1 . LEU A 1 82  ? -0.821  17.571  9.804   1.00 92.09 82  A 1 
ATOM 670  C CD2 . LEU A 1 82  ? -2.467  15.845  9.180   1.00 92.45 82  A 1 
ATOM 671  N N   . GLU A 1 83  ? -3.853  19.604  5.495   1.00 97.51 83  A 1 
ATOM 672  C CA  . GLU A 1 83  ? -4.885  20.552  5.049   1.00 96.79 83  A 1 
ATOM 673  C C   . GLU A 1 83  ? -5.815  19.968  3.966   1.00 96.96 83  A 1 
ATOM 674  O O   . GLU A 1 83  ? -6.890  20.504  3.725   1.00 95.43 83  A 1 
ATOM 675  C CB  . GLU A 1 83  ? -4.205  21.833  4.531   1.00 96.07 83  A 1 
ATOM 676  C CG  . GLU A 1 83  ? -3.382  22.568  5.610   1.00 94.25 83  A 1 
ATOM 677  C CD  . GLU A 1 83  ? -2.550  23.747  5.073   1.00 92.31 83  A 1 
ATOM 678  O OE1 . GLU A 1 83  ? -1.664  24.209  5.819   1.00 86.63 83  A 1 
ATOM 679  O OE2 . GLU A 1 83  ? -2.777  24.176  3.920   1.00 87.96 83  A 1 
ATOM 680  N N   . LYS A 1 84  ? -5.412  18.876  3.308   1.00 97.87 84  A 1 
ATOM 681  C CA  . LYS A 1 84  ? -6.131  18.264  2.190   1.00 97.61 84  A 1 
ATOM 682  C C   . LYS A 1 84  ? -6.898  16.993  2.548   1.00 97.99 84  A 1 
ATOM 683  O O   . LYS A 1 84  ? -7.789  16.610  1.810   1.00 97.04 84  A 1 
ATOM 684  C CB  . LYS A 1 84  ? -5.143  17.988  1.039   1.00 97.14 84  A 1 
ATOM 685  C CG  . LYS A 1 84  ? -4.611  19.275  0.408   1.00 96.15 84  A 1 
ATOM 686  C CD  . LYS A 1 84  ? -3.590  18.935  -0.695  1.00 94.55 84  A 1 
ATOM 687  C CE  . LYS A 1 84  ? -3.071  20.182  -1.409  1.00 91.83 84  A 1 
ATOM 688  N NZ  . LYS A 1 84  ? -4.033  20.683  -2.404  1.00 87.09 84  A 1 
ATOM 689  N N   . ILE A 1 85  ? -6.560  16.341  3.649   1.00 98.21 85  A 1 
ATOM 690  C CA  . ILE A 1 85  ? -7.121  15.017  3.973   1.00 98.24 85  A 1 
ATOM 691  C C   . ILE A 1 85  ? -8.453  15.058  4.739   1.00 98.13 85  A 1 
ATOM 692  O O   . ILE A 1 85  ? -9.088  14.019  4.907   1.00 97.60 85  A 1 
ATOM 693  C CB  . ILE A 1 85  ? -6.096  14.107  4.690   1.00 98.19 85  A 1 
ATOM 694  C CG1 . ILE A 1 85  ? -5.705  14.659  6.072   1.00 97.85 85  A 1 
ATOM 695  C CG2 . ILE A 1 85  ? -4.886  13.865  3.780   1.00 97.17 85  A 1 
ATOM 696  C CD1 . ILE A 1 85  ? -4.973  13.631  6.939   1.00 97.27 85  A 1 
ATOM 697  N N   . GLU A 1 86  ? -8.907  16.235  5.189   1.00 97.99 86  A 1 
ATOM 698  C CA  . GLU A 1 86  ? -10.103 16.352  6.038   1.00 97.52 86  A 1 
ATOM 699  C C   . GLU A 1 86  ? -11.374 15.795  5.369   1.00 97.71 86  A 1 
ATOM 700  O O   . GLU A 1 86  ? -12.240 15.251  6.052   1.00 96.81 86  A 1 
ATOM 701  C CB  . GLU A 1 86  ? -10.300 17.815  6.446   1.00 95.97 86  A 1 
ATOM 702  C CG  . GLU A 1 86  ? -11.445 17.978  7.469   1.00 89.84 86  A 1 
ATOM 703  C CD  . GLU A 1 86  ? -11.612 19.409  7.998   1.00 87.11 86  A 1 
ATOM 704  O OE1 . GLU A 1 86  ? -12.344 19.561  9.006   1.00 77.62 86  A 1 
ATOM 705  O OE2 . GLU A 1 86  ? -11.030 20.341  7.413   1.00 79.33 86  A 1 
ATOM 706  N N   . SER A 1 87  ? -11.487 15.865  4.036   1.00 97.53 87  A 1 
ATOM 707  C CA  . SER A 1 87  ? -12.660 15.371  3.298   1.00 97.53 87  A 1 
ATOM 708  C C   . SER A 1 87  ? -12.704 13.851  3.105   1.00 98.00 87  A 1 
ATOM 709  O O   . SER A 1 87  ? -13.684 13.354  2.561   1.00 97.50 87  A 1 
ATOM 710  C CB  . SER A 1 87  ? -12.739 16.070  1.938   1.00 96.55 87  A 1 
ATOM 711  O OG  . SER A 1 87  ? -11.616 15.754  1.144   1.00 92.67 87  A 1 
ATOM 712  N N   . TYR A 1 88  ? -11.662 13.122  3.504   1.00 98.36 88  A 1 
ATOM 713  C CA  . TYR A 1 88  ? -11.602 11.666  3.378   1.00 98.51 88  A 1 
ATOM 714  C C   . TYR A 1 88  ? -12.024 10.989  4.680   1.00 98.63 88  A 1 
ATOM 715  O O   . TYR A 1 88  ? -11.903 11.552  5.767   1.00 98.33 88  A 1 
ATOM 716  C CB  . TYR A 1 88  ? -10.204 11.217  2.930   1.00 98.59 88  A 1 
ATOM 717  C CG  . TYR A 1 88  ? -9.777  11.829  1.614   1.00 98.64 88  A 1 
ATOM 718  C CD1 . TYR A 1 88  ? -10.140 11.231  0.395   1.00 98.26 88  A 1 
ATOM 719  C CD2 . TYR A 1 88  ? -9.024  13.020  1.612   1.00 98.30 88  A 1 
ATOM 720  C CE1 . TYR A 1 88  ? -9.755  11.827  -0.830  1.00 98.01 88  A 1 
ATOM 721  C CE2 . TYR A 1 88  ? -8.650  13.617  0.402   1.00 98.05 88  A 1 
ATOM 722  C CZ  . TYR A 1 88  ? -9.016  13.026  -0.817  1.00 98.19 88  A 1 
ATOM 723  O OH  . TYR A 1 88  ? -8.647  13.634  -1.978  1.00 97.56 88  A 1 
ATOM 724  N N   . ASP A 1 89  ? -12.519 9.766   4.551   1.00 98.55 89  A 1 
ATOM 725  C CA  . ASP A 1 89  ? -12.889 8.910   5.685   1.00 98.55 89  A 1 
ATOM 726  C C   . ASP A 1 89  ? -11.721 8.011   6.091   1.00 98.63 89  A 1 
ATOM 727  O O   . ASP A 1 89  ? -11.497 7.772   7.283   1.00 98.42 89  A 1 
ATOM 728  C CB  . ASP A 1 89  ? -14.088 8.056   5.288   1.00 98.44 89  A 1 
ATOM 729  C CG  . ASP A 1 89  ? -15.291 8.895   4.864   1.00 98.19 89  A 1 
ATOM 730  O OD1 . ASP A 1 89  ? -15.632 9.831   5.614   1.00 96.91 89  A 1 
ATOM 731  O OD2 . ASP A 1 89  ? -15.848 8.574   3.792   1.00 96.97 89  A 1 
ATOM 732  N N   . VAL A 1 90  ? -10.956 7.544   5.099   1.00 98.62 90  A 1 
ATOM 733  C CA  . VAL A 1 90  ? -9.758  6.728   5.274   1.00 98.74 90  A 1 
ATOM 734  C C   . VAL A 1 90  ? -8.629  7.281   4.406   1.00 98.72 90  A 1 
ATOM 735  O O   . VAL A 1 90  ? -8.839  7.657   3.258   1.00 98.62 90  A 1 
ATOM 736  C CB  . VAL A 1 90  ? -10.034 5.248   4.957   1.00 98.54 90  A 1 
ATOM 737  C CG1 . VAL A 1 90  ? -8.777  4.385   5.074   1.00 97.50 90  A 1 
ATOM 738  C CG2 . VAL A 1 90  ? -11.086 4.663   5.914   1.00 97.72 90  A 1 
ATOM 739  N N   . VAL A 1 91  ? -7.427  7.323   4.960   1.00 98.88 91  A 1 
ATOM 740  C CA  . VAL A 1 91  ? -6.203  7.703   4.251   1.00 98.84 91  A 1 
ATOM 741  C C   . VAL A 1 91  ? -5.191  6.572   4.417   1.00 98.84 91  A 1 
ATOM 742  O O   . VAL A 1 91  ? -4.851  6.215   5.548   1.00 98.73 91  A 1 
ATOM 743  C CB  . VAL A 1 91  ? -5.647  9.040   4.780   1.00 98.76 91  A 1 
ATOM 744  C CG1 . VAL A 1 91  ? -4.333  9.423   4.099   1.00 98.32 91  A 1 
ATOM 745  C CG2 . VAL A 1 91  ? -6.645  10.184  4.571   1.00 98.42 91  A 1 
ATOM 746  N N   . CYS A 1 92  ? -4.725  6.033   3.302   1.00 98.86 92  A 1 
ATOM 747  C CA  . CYS A 1 92  ? -3.643  5.071   3.214   1.00 98.80 92  A 1 
ATOM 748  C C   . CYS A 1 92  ? -2.403  5.781   2.673   1.00 98.84 92  A 1 
ATOM 749  O O   . CYS A 1 92  ? -2.501  6.519   1.691   1.00 98.61 92  A 1 
ATOM 750  C CB  . CYS A 1 92  ? -4.072  3.903   2.326   1.00 98.82 92  A 1 
ATOM 751  S SG  . CYS A 1 92  ? -5.532  3.077   3.043   1.00 98.54 92  A 1 
ATOM 752  N N   . LEU A 1 93  ? -1.275  5.620   3.335   1.00 98.88 93  A 1 
ATOM 753  C CA  . LEU A 1 93  ? -0.005  6.193   2.895   1.00 98.81 93  A 1 
ATOM 754  C C   . LEU A 1 93  ? 1.041   5.099   2.718   1.00 98.87 93  A 1 
ATOM 755  O O   . LEU A 1 93  ? 1.240   4.282   3.624   1.00 98.61 93  A 1 
ATOM 756  C CB  . LEU A 1 93  ? 0.511   7.258   3.872   1.00 98.68 93  A 1 
ATOM 757  C CG  . LEU A 1 93  ? -0.421  8.456   4.135   1.00 98.08 93  A 1 
ATOM 758  C CD1 . LEU A 1 93  ? 0.272   9.412   5.113   1.00 97.53 93  A 1 
ATOM 759  C CD2 . LEU A 1 93  ? -0.749  9.252   2.882   1.00 97.28 93  A 1 
ATOM 760  N N   . GLU A 1 94  ? 1.777   5.191   1.619   1.00 98.78 94  A 1 
ATOM 761  C CA  . GLU A 1 94  ? 3.055   4.549   1.394   1.00 98.61 94  A 1 
ATOM 762  C C   . GLU A 1 94  ? 4.187   5.572   1.590   1.00 98.54 94  A 1 
ATOM 763  O O   . GLU A 1 94  ? 3.979   6.785   1.568   1.00 97.80 94  A 1 
ATOM 764  C CB  . GLU A 1 94  ? 3.134   3.911   -0.003  1.00 98.37 94  A 1 
ATOM 765  C CG  . GLU A 1 94  ? 2.066   2.839   -0.285  1.00 97.08 94  A 1 
ATOM 766  C CD  . GLU A 1 94  ? 0.641   3.420   -0.336  1.00 96.54 94  A 1 
ATOM 767  O OE1 . GLU A 1 94  ? -0.242  2.819   0.333   1.00 89.03 94  A 1 
ATOM 768  O OE2 . GLU A 1 94  ? 0.477   4.507   -0.907  1.00 91.46 94  A 1 
ATOM 769  N N   . GLU A 1 95  ? 5.385   5.094   1.830   1.00 98.29 95  A 1 
ATOM 770  C CA  . GLU A 1 95  ? 6.571   5.919   2.103   1.00 97.90 95  A 1 
ATOM 771  C C   . GLU A 1 95  ? 6.402   6.965   3.227   1.00 97.87 95  A 1 
ATOM 772  O O   . GLU A 1 95  ? 7.173   7.923   3.342   1.00 96.80 95  A 1 
ATOM 773  C CB  . GLU A 1 95  ? 7.162   6.525   0.818   1.00 97.54 95  A 1 
ATOM 774  C CG  . GLU A 1 95  ? 7.572   5.450   -0.182  1.00 96.29 95  A 1 
ATOM 775  C CD  . GLU A 1 95  ? 8.626   5.944   -1.182  1.00 95.92 95  A 1 
ATOM 776  O OE1 . GLU A 1 95  ? 9.006   5.120   -2.041  1.00 90.59 95  A 1 
ATOM 777  O OE2 . GLU A 1 95  ? 9.181   7.056   -0.978  1.00 91.58 95  A 1 
ATOM 778  N N   . GLY A 1 96  ? 5.445   6.750   4.119   1.00 97.91 96  A 1 
ATOM 779  C CA  . GLY A 1 96  ? 5.299   7.483   5.375   1.00 97.85 96  A 1 
ATOM 780  C C   . GLY A 1 96  ? 6.313   7.019   6.431   1.00 97.90 96  A 1 
ATOM 781  O O   . GLY A 1 96  ? 5.930   6.768   7.575   1.00 96.78 96  A 1 
ATOM 782  N N   . PHE A 1 97  ? 7.585   6.855   6.050   1.00 97.74 97  A 1 
ATOM 783  C CA  . PHE A 1 97  ? 8.615   6.243   6.889   1.00 97.44 97  A 1 
ATOM 784  C C   . PHE A 1 97  ? 8.823   6.992   8.211   1.00 97.25 97  A 1 
ATOM 785  O O   . PHE A 1 97  ? 9.010   8.210   8.257   1.00 96.48 97  A 1 
ATOM 786  C CB  . PHE A 1 97  ? 9.942   6.133   6.129   1.00 97.09 97  A 1 
ATOM 787  C CG  . PHE A 1 97  ? 9.914   5.218   4.923   1.00 97.19 97  A 1 
ATOM 788  C CD1 . PHE A 1 97  ? 9.831   3.823   5.094   1.00 96.47 97  A 1 
ATOM 789  C CD2 . PHE A 1 97  ? 10.002  5.758   3.626   1.00 96.52 97  A 1 
ATOM 790  C CE1 . PHE A 1 97  ? 9.826   2.973   3.973   1.00 96.08 97  A 1 
ATOM 791  C CE2 . PHE A 1 97  ? 9.996   4.908   2.512   1.00 96.01 97  A 1 
ATOM 792  C CZ  . PHE A 1 97  ? 9.908   3.516   2.675   1.00 96.22 97  A 1 
ATOM 793  N N   . GLN A 1 98  ? 8.860   6.237   9.310   1.00 97.43 98  A 1 
ATOM 794  C CA  . GLN A 1 98  ? 9.147   6.751   10.647  1.00 97.17 98  A 1 
ATOM 795  C C   . GLN A 1 98  ? 10.647  6.741   10.962  1.00 97.12 98  A 1 
ATOM 796  O O   . GLN A 1 98  ? 11.111  7.494   11.829  1.00 96.63 98  A 1 
ATOM 797  C CB  . GLN A 1 98  ? 8.392   5.905   11.683  1.00 97.10 98  A 1 
ATOM 798  C CG  . GLN A 1 98  ? 6.872   5.965   11.536  1.00 96.51 98  A 1 
ATOM 799  C CD  . GLN A 1 98  ? 6.210   5.076   12.586  1.00 96.59 98  A 1 
ATOM 800  O OE1 . GLN A 1 98  ? 6.200   5.376   13.773  1.00 91.09 98  A 1 
ATOM 801  N NE2 . GLN A 1 98  ? 5.695   3.941   12.203  1.00 90.92 98  A 1 
ATOM 802  N N   . PHE A 1 99  ? 11.409  5.904   10.280  1.00 96.35 99  A 1 
ATOM 803  C CA  . PHE A 1 99  ? 12.836  5.739   10.530  1.00 96.04 99  A 1 
ATOM 804  C C   . PHE A 1 99  ? 13.610  7.065   10.435  1.00 95.43 99  A 1 
ATOM 805  O O   . PHE A 1 99  ? 13.672  7.698   9.378   1.00 93.49 99  A 1 
ATOM 806  C CB  . PHE A 1 99  ? 13.413  4.702   9.560   1.00 95.67 99  A 1 
ATOM 807  C CG  . PHE A 1 99  ? 14.908  4.559   9.722   1.00 96.08 99  A 1 
ATOM 808  C CD1 . PHE A 1 99  ? 15.772  5.453   9.073   1.00 95.01 99  A 1 
ATOM 809  C CD2 . PHE A 1 99  ? 15.440  3.603   10.605  1.00 95.27 99  A 1 
ATOM 810  C CE1 . PHE A 1 99  ? 17.156  5.401   9.317   1.00 94.38 99  A 1 
ATOM 811  C CE2 . PHE A 1 99  ? 16.819  3.550   10.844  1.00 94.28 99  A 1 
ATOM 812  C CZ  . PHE A 1 99  ? 17.683  4.449   10.208  1.00 94.67 99  A 1 
ATOM 813  N N   . GLY A 1 100 ? 14.250  7.458   11.531  1.00 95.19 100 A 1 
ATOM 814  C CA  . GLY A 1 100 ? 15.103  8.643   11.588  1.00 94.10 100 A 1 
ATOM 815  C C   . GLY A 1 100 ? 14.357  9.975   11.508  1.00 94.19 100 A 1 
ATOM 816  O O   . GLY A 1 100 ? 14.994  11.007  11.318  1.00 91.67 100 A 1 
ATOM 817  N N   . SER A 1 101 ? 13.027  9.982   11.651  1.00 94.75 101 A 1 
ATOM 818  C CA  . SER A 1 101 ? 12.185  11.162  11.485  1.00 94.58 101 A 1 
ATOM 819  C C   . SER A 1 101 ? 11.018  11.191  12.476  1.00 95.58 101 A 1 
ATOM 820  O O   . SER A 1 101 ? 10.568  10.168  12.978  1.00 94.88 101 A 1 
ATOM 821  C CB  . SER A 1 101 ? 11.673  11.199  10.044  1.00 92.01 101 A 1 
ATOM 822  O OG  . SER A 1 101 ? 10.990  12.411  9.795   1.00 86.25 101 A 1 
ATOM 823  N N   . ASP A 1 102 ? 10.516  12.384  12.760  1.00 95.67 102 A 1 
ATOM 824  C CA  . ASP A 1 102 ? 9.290   12.627  13.522  1.00 95.90 102 A 1 
ATOM 825  C C   . ASP A 1 102 ? 8.104   13.029  12.631  1.00 96.78 102 A 1 
ATOM 826  O O   . ASP A 1 102 ? 7.023   13.322  13.134  1.00 96.32 102 A 1 
ATOM 827  C CB  . ASP A 1 102 ? 9.569   13.684  14.612  1.00 94.99 102 A 1 
ATOM 828  C CG  . ASP A 1 102 ? 9.873   15.079  14.045  1.00 94.58 102 A 1 
ATOM 829  O OD1 . ASP A 1 102 ? 10.216  15.200  12.849  1.00 92.74 102 A 1 
ATOM 830  O OD2 . ASP A 1 102 ? 9.755   16.096  14.768  1.00 91.41 102 A 1 
ATOM 831  N N   . ILE A 1 103 ? 8.297   13.070  11.299  1.00 96.89 103 A 1 
ATOM 832  C CA  . ILE A 1 103 ? 7.308   13.578  10.335  1.00 96.99 103 A 1 
ATOM 833  C C   . ILE A 1 103 ? 6.043   12.733  10.362  1.00 97.43 103 A 1 
ATOM 834  O O   . ILE A 1 103 ? 4.970   13.285  10.589  1.00 97.42 103 A 1 
ATOM 835  C CB  . ILE A 1 103 ? 7.924   13.676  8.922   1.00 96.35 103 A 1 
ATOM 836  C CG1 . ILE A 1 103 ? 8.986   14.799  8.917   1.00 94.46 103 A 1 
ATOM 837  C CG2 . ILE A 1 103 ? 6.849   13.956  7.854   1.00 95.00 103 A 1 
ATOM 838  C CD1 . ILE A 1 103 ? 9.844   14.835  7.654   1.00 86.97 103 A 1 
ATOM 839  N N   . ALA A 1 104 ? 6.158   11.421  10.203  1.00 97.50 104 A 1 
ATOM 840  C CA  . ALA A 1 104 ? 5.017   10.511  10.235  1.00 97.77 104 A 1 
ATOM 841  C C   . ALA A 1 104 ? 4.277   10.576  11.580  1.00 97.91 104 A 1 
ATOM 842  O O   . ALA A 1 104 ? 3.055   10.689  11.618  1.00 97.91 104 A 1 
ATOM 843  C CB  . ALA A 1 104 ? 5.520   9.092   9.945   1.00 97.49 104 A 1 
ATOM 844  N N   . LYS A 1 105 ? 5.014   10.619  12.699  1.00 97.96 105 A 1 
ATOM 845  C CA  . LYS A 1 105 ? 4.436   10.796  14.034  1.00 97.83 105 A 1 
ATOM 846  C C   . LYS A 1 105 ? 3.638   12.096  14.141  1.00 98.11 105 A 1 
ATOM 847  O O   . LYS A 1 105 ? 2.498   12.076  14.582  1.00 97.97 105 A 1 
ATOM 848  C CB  . LYS A 1 105 ? 5.550   10.727  15.084  1.00 97.29 105 A 1 
ATOM 849  C CG  . LYS A 1 105 ? 4.988   10.921  16.499  1.00 95.06 105 A 1 
ATOM 850  C CD  . LYS A 1 105 ? 6.118   10.890  17.532  1.00 91.93 105 A 1 
ATOM 851  C CE  . LYS A 1 105 ? 5.523   11.188  18.905  1.00 82.79 105 A 1 
ATOM 852  N NZ  . LYS A 1 105 ? 6.579   11.214  19.942  1.00 76.07 105 A 1 
ATOM 853  N N   . ASN A 1 106 ? 4.219   13.224  13.736  1.00 98.04 106 A 1 
ATOM 854  C CA  . ASN A 1 106 ? 3.552   14.523  13.792  1.00 98.09 106 A 1 
ATOM 855  C C   . ASN A 1 106 ? 2.333   14.573  12.857  1.00 98.30 106 A 1 
ATOM 856  O O   . ASN A 1 106 ? 1.316   15.162  13.213  1.00 98.17 106 A 1 
ATOM 857  C CB  . ASN A 1 106 ? 4.558   15.628  13.450  1.00 97.68 106 A 1 
ATOM 858  C CG  . ASN A 1 106 ? 5.635   15.821  14.507  1.00 95.74 106 A 1 
ATOM 859  O OD1 . ASN A 1 106 ? 5.492   15.506  15.673  1.00 88.29 106 A 1 
ATOM 860  N ND2 . ASN A 1 106 ? 6.765   16.361  14.122  1.00 87.14 106 A 1 
ATOM 861  N N   . PHE A 1 107 ? 2.417   13.929  11.686  1.00 98.30 107 A 1 
ATOM 862  C CA  . PHE A 1 107 ? 1.298   13.794  10.764  1.00 98.58 107 A 1 
ATOM 863  C C   . PHE A 1 107 ? 0.152   12.981  11.380  1.00 98.62 107 A 1 
ATOM 864  O O   . PHE A 1 107 ? -0.985  13.441  11.368  1.00 98.53 107 A 1 
ATOM 865  C CB  . PHE A 1 107 ? 1.792   13.163  9.457   1.00 98.54 107 A 1 
ATOM 866  C CG  . PHE A 1 107 ? 0.705   13.068  8.413   1.00 98.63 107 A 1 
ATOM 867  C CD1 . PHE A 1 107 ? -0.024  11.875  8.241   1.00 98.37 107 A 1 
ATOM 868  C CD2 . PHE A 1 107 ? 0.417   14.185  7.614   1.00 98.37 107 A 1 
ATOM 869  C CE1 . PHE A 1 107 ? -1.035  11.803  7.272   1.00 98.16 107 A 1 
ATOM 870  C CE2 . PHE A 1 107 ? -0.593  14.110  6.645   1.00 98.11 107 A 1 
ATOM 871  C CZ  . PHE A 1 107 ? -1.318  12.921  6.469   1.00 98.30 107 A 1 
ATOM 872  N N   . ILE A 1 108 ? 0.439   11.836  12.000  1.00 98.40 108 A 1 
ATOM 873  C CA  . ILE A 1 108 ? -0.544  11.014  12.718  1.00 98.46 108 A 1 
ATOM 874  C C   . ILE A 1 108 ? -1.232  11.824  13.825  1.00 98.48 108 A 1 
ATOM 875  O O   . ILE A 1 108 ? -2.457  11.801  13.932  1.00 98.22 108 A 1 
ATOM 876  C CB  . ILE A 1 108 ? 0.128   9.734   13.269  1.00 98.40 108 A 1 
ATOM 877  C CG1 . ILE A 1 108 ? 0.482   8.762   12.118  1.00 98.03 108 A 1 
ATOM 878  C CG2 . ILE A 1 108 ? -0.762  9.022   14.296  1.00 98.04 108 A 1 
ATOM 879  C CD1 . ILE A 1 108 ? 1.477   7.660   12.520  1.00 96.96 108 A 1 
ATOM 880  N N   . GLU A 1 109 ? -0.480  12.566  14.644  1.00 98.30 109 A 1 
ATOM 881  C CA  . GLU A 1 109 ? -1.070  13.394  15.704  1.00 98.10 109 A 1 
ATOM 882  C C   . GLU A 1 109 ? -1.915  14.545  15.138  1.00 98.34 109 A 1 
ATOM 883  O O   . GLU A 1 109 ? -3.001  14.832  15.656  1.00 98.03 109 A 1 
ATOM 884  C CB  . GLU A 1 109 ? 0.024   13.924  16.647  1.00 97.65 109 A 1 
ATOM 885  C CG  . GLU A 1 109 ? 0.771   12.834  17.453  1.00 91.80 109 A 1 
ATOM 886  C CD  . GLU A 1 109 ? -0.166  11.874  18.213  1.00 87.24 109 A 1 
ATOM 887  O OE1 . GLU A 1 109 ? 0.052   10.641  18.160  1.00 77.54 109 A 1 
ATOM 888  O OE2 . GLU A 1 109 ? -1.146  12.327  18.834  1.00 78.93 109 A 1 
ATOM 889  N N   . GLY A 1 110 ? -1.481  15.168  14.033  1.00 98.27 110 A 1 
ATOM 890  C CA  . GLY A 1 110 ? -2.278  16.162  13.308  1.00 98.30 110 A 1 
ATOM 891  C C   . GLY A 1 110 ? -3.577  15.569  12.754  1.00 98.59 110 A 1 
ATOM 892  O O   . GLY A 1 110 ? -4.650  16.128  12.974  1.00 98.30 110 A 1 
ATOM 893  N N   . ALA A 1 111 ? -3.516  14.400  12.130  1.00 98.48 111 A 1 
ATOM 894  C CA  . ALA A 1 111 ? -4.678  13.717  11.575  1.00 98.41 111 A 1 
ATOM 895  C C   . ALA A 1 111 ? -5.707  13.323  12.652  1.00 98.46 111 A 1 
ATOM 896  O O   . ALA A 1 111 ? -6.915  13.450  12.437  1.00 98.14 111 A 1 
ATOM 897  C CB  . ALA A 1 111 ? -4.184  12.503  10.784  1.00 98.40 111 A 1 
ATOM 898  N N   . LYS A 1 112 ? -5.260  12.936  13.853  1.00 98.21 112 A 1 
ATOM 899  C CA  . LYS A 1 112 ? -6.167  12.673  14.989  1.00 97.93 112 A 1 
ATOM 900  C C   . LYS A 1 112 ? -7.013  13.895  15.338  1.00 97.88 112 A 1 
ATOM 901  O O   . LYS A 1 112 ? -8.186  13.742  15.673  1.00 97.28 112 A 1 
ATOM 902  C CB  . LYS A 1 112 ? -5.373  12.237  16.220  1.00 97.59 112 A 1 
ATOM 903  C CG  . LYS A 1 112 ? -4.843  10.808  16.116  1.00 96.04 112 A 1 
ATOM 904  C CD  . LYS A 1 112 ? -3.921  10.549  17.314  1.00 93.56 112 A 1 
ATOM 905  C CE  . LYS A 1 112 ? -3.262  9.179   17.236  1.00 89.27 112 A 1 
ATOM 906  N NZ  . LYS A 1 112 ? -2.200  9.082   18.261  1.00 82.08 112 A 1 
ATOM 907  N N   . SER A 1 113 ? -6.465  15.113  15.234  1.00 97.73 113 A 1 
ATOM 908  C CA  . SER A 1 113 ? -7.224  16.348  15.467  1.00 97.45 113 A 1 
ATOM 909  C C   . SER A 1 113 ? -8.293  16.617  14.402  1.00 97.64 113 A 1 
ATOM 910  O O   . SER A 1 113 ? -9.291  17.268  14.700  1.00 96.32 113 A 1 
ATOM 911  C CB  . SER A 1 113 ? -6.276  17.542  15.626  1.00 96.55 113 A 1 
ATOM 912  O OG  . SER A 1 113 ? -5.745  18.006  14.405  1.00 88.78 113 A 1 
ATOM 913  N N   . LEU A 1 114 ? -8.152  16.026  13.205  1.00 97.61 114 A 1 
ATOM 914  C CA  . LEU A 1 114 ? -9.132  16.046  12.112  1.00 97.70 114 A 1 
ATOM 915  C C   . LEU A 1 114 ? -10.149 14.890  12.192  1.00 97.94 114 A 1 
ATOM 916  O O   . LEU A 1 114 ? -10.965 14.702  11.290  1.00 97.38 114 A 1 
ATOM 917  C CB  . LEU A 1 114 ? -8.382  16.032  10.758  1.00 97.78 114 A 1 
ATOM 918  C CG  . LEU A 1 114 ? -7.361  17.167  10.564  1.00 97.03 114 A 1 
ATOM 919  C CD1 . LEU A 1 114 ? -6.666  16.973  9.219   1.00 95.49 114 A 1 
ATOM 920  C CD2 . LEU A 1 114 ? -8.010  18.541  10.600  1.00 95.52 114 A 1 
ATOM 921  N N   . GLY A 1 115 ? -10.106 14.095  13.253  1.00 97.72 115 A 1 
ATOM 922  C CA  . GLY A 1 115 ? -11.059 13.009  13.501  1.00 97.53 115 A 1 
ATOM 923  C C   . GLY A 1 115 ? -10.592 11.608  13.114  1.00 98.04 115 A 1 
ATOM 924  O O   . GLY A 1 115 ? -11.333 10.652  13.367  1.00 97.36 115 A 1 
ATOM 925  N N   . PHE A 1 116 ? -9.375  11.437  12.598  1.00 98.29 116 A 1 
ATOM 926  C CA  . PHE A 1 116 ? -8.787  10.128  12.302  1.00 98.23 116 A 1 
ATOM 927  C C   . PHE A 1 116 ? -8.354  9.414   13.595  1.00 97.93 116 A 1 
ATOM 928  O O   . PHE A 1 116 ? -7.188  9.379   13.976  1.00 96.97 116 A 1 
ATOM 929  C CB  . PHE A 1 116 ? -7.623  10.279  11.314  1.00 98.36 116 A 1 
ATOM 930  C CG  . PHE A 1 116 ? -8.031  10.775  9.946   1.00 98.63 116 A 1 
ATOM 931  C CD1 . PHE A 1 116 ? -8.479  9.866   8.971   1.00 98.39 116 A 1 
ATOM 932  C CD2 . PHE A 1 116 ? -7.952  12.145  9.639   1.00 98.45 116 A 1 
ATOM 933  C CE1 . PHE A 1 116 ? -8.834  10.325  7.691   1.00 98.29 116 A 1 
ATOM 934  C CE2 . PHE A 1 116 ? -8.313  12.604  8.365   1.00 98.27 116 A 1 
ATOM 935  C CZ  . PHE A 1 116 ? -8.753  11.699  7.384   1.00 98.50 116 A 1 
ATOM 936  N N   . LYS A 1 117 ? -9.340  8.861   14.312  1.00 97.65 117 A 1 
ATOM 937  C CA  . LYS A 1 117 ? -9.139  8.246   15.638  1.00 96.77 117 A 1 
ATOM 938  C C   . LYS A 1 117 ? -8.441  6.893   15.579  1.00 97.56 117 A 1 
ATOM 939  O O   . LYS A 1 117 ? -7.797  6.501   16.558  1.00 95.84 117 A 1 
ATOM 940  C CB  . LYS A 1 117 ? -10.493 8.107   16.332  1.00 93.18 117 A 1 
ATOM 941  C CG  . LYS A 1 117 ? -11.173 9.455   16.581  1.00 81.80 117 A 1 
ATOM 942  C CD  . LYS A 1 117 ? -12.545 9.249   17.224  1.00 79.71 117 A 1 
ATOM 943  C CE  . LYS A 1 117 ? -13.255 10.599  17.383  1.00 69.07 117 A 1 
ATOM 944  N NZ  . LYS A 1 117 ? -14.640 10.425  17.864  1.00 61.22 117 A 1 
ATOM 945  N N   . TYR A 1 118 ? -8.619  6.172   14.471  1.00 98.25 118 A 1 
ATOM 946  C CA  . TYR A 1 118 ? -8.090  4.830   14.285  1.00 98.34 118 A 1 
ATOM 947  C C   . TYR A 1 118 ? -6.844  4.887   13.403  1.00 98.41 118 A 1 
ATOM 948  O O   . TYR A 1 118 ? -6.859  5.487   12.337  1.00 98.08 118 A 1 
ATOM 949  C CB  . TYR A 1 118 ? -9.179  3.915   13.725  1.00 98.36 118 A 1 
ATOM 950  C CG  . TYR A 1 118 ? -10.457 3.933   14.541  1.00 98.37 118 A 1 
ATOM 951  C CD1 . TYR A 1 118 ? -10.568 3.159   15.708  1.00 97.72 118 A 1 
ATOM 952  C CD2 . TYR A 1 118 ? -11.527 4.762   14.148  1.00 97.75 118 A 1 
ATOM 953  C CE1 . TYR A 1 118 ? -11.742 3.201   16.482  1.00 97.30 118 A 1 
ATOM 954  C CE2 . TYR A 1 118 ? -12.708 4.811   14.921  1.00 97.36 118 A 1 
ATOM 955  C CZ  . TYR A 1 118 ? -12.811 4.031   16.087  1.00 97.49 118 A 1 
ATOM 956  O OH  . TYR A 1 118 ? -13.949 4.081   16.833  1.00 96.62 118 A 1 
ATOM 957  N N   . VAL A 1 119 ? -5.765  4.298   13.883  1.00 98.26 119 A 1 
ATOM 958  C CA  . VAL A 1 119 ? -4.447  4.382   13.242  1.00 98.28 119 A 1 
ATOM 959  C C   . VAL A 1 119 ? -3.803  3.009   13.239  1.00 98.26 119 A 1 
ATOM 960  O O   . VAL A 1 119 ? -3.693  2.377   14.291  1.00 97.60 119 A 1 
ATOM 961  C CB  . VAL A 1 119 ? -3.523  5.383   13.957  1.00 97.69 119 A 1 
ATOM 962  C CG1 . VAL A 1 119 ? -2.185  5.523   13.227  1.00 95.90 119 A 1 
ATOM 963  C CG2 . VAL A 1 119 ? -4.157  6.774   14.077  1.00 96.25 119 A 1 
ATOM 964  N N   . LEU A 1 120 ? -3.330  2.589   12.070  1.00 98.24 120 A 1 
ATOM 965  C CA  . LEU A 1 120 ? -2.539  1.382   11.917  1.00 98.23 120 A 1 
ATOM 966  C C   . LEU A 1 120 ? -1.208  1.699   11.243  1.00 98.33 120 A 1 
ATOM 967  O O   . LEU A 1 120 ? -1.150  2.477   10.291  1.00 98.17 120 A 1 
ATOM 968  C CB  . LEU A 1 120 ? -3.306  0.320   11.118  1.00 98.22 120 A 1 
ATOM 969  C CG  . LEU A 1 120 ? -4.682  -0.077  11.681  1.00 97.82 120 A 1 
ATOM 970  C CD1 . LEU A 1 120 ? -5.341  -1.069  10.727  1.00 97.05 120 A 1 
ATOM 971  C CD2 . LEU A 1 120 ? -4.561  -0.740  13.049  1.00 97.09 120 A 1 
ATOM 972  N N   . THR A 1 121 ? -0.162  1.039   11.693  1.00 98.00 121 A 1 
ATOM 973  C CA  . THR A 1 121 ? 1.105   0.925   10.976  1.00 97.83 121 A 1 
ATOM 974  C C   . THR A 1 121 ? 1.550   -0.534  10.978  1.00 97.46 121 A 1 
ATOM 975  O O   . THR A 1 121 ? 1.090   -1.331  11.801  1.00 96.75 121 A 1 
ATOM 976  C CB  . THR A 1 121 ? 2.211   1.814   11.566  1.00 97.69 121 A 1 
ATOM 977  O OG1 . THR A 1 121 ? 2.497   1.456   12.896  1.00 96.14 121 A 1 
ATOM 978  C CG2 . THR A 1 121 ? 1.849   3.290   11.549  1.00 96.00 121 A 1 
ATOM 979  N N   . SER A 1 122 ? 2.463   -0.909  10.076  1.00 97.10 122 A 1 
ATOM 980  C CA  . SER A 1 122 ? 3.014   -2.261  10.088  1.00 96.00 122 A 1 
ATOM 981  C C   . SER A 1 122 ? 3.835   -2.536  11.345  1.00 96.39 122 A 1 
ATOM 982  O O   . SER A 1 122 ? 4.410   -1.636  11.955  1.00 94.65 122 A 1 
ATOM 983  C CB  . SER A 1 122 ? 3.879   -2.509  8.858   1.00 93.16 122 A 1 
ATOM 984  O OG  . SER A 1 122 ? 3.097   -2.436  7.694   1.00 82.21 122 A 1 
ATOM 985  N N   . LYS A 1 123 ? 3.940   -3.812  11.719  1.00 96.82 123 A 1 
ATOM 986  C CA  . LYS A 1 123 ? 4.879   -4.253  12.754  1.00 96.27 123 A 1 
ATOM 987  C C   . LYS A 1 123 ? 6.304   -3.864  12.359  1.00 96.62 123 A 1 
ATOM 988  O O   . LYS A 1 123 ? 6.720   -4.091  11.222  1.00 95.76 123 A 1 
ATOM 989  C CB  . LYS A 1 123 ? 4.775   -5.771  12.983  1.00 95.09 123 A 1 
ATOM 990  C CG  . LYS A 1 123 ? 3.464   -6.153  13.677  1.00 90.43 123 A 1 
ATOM 991  C CD  . LYS A 1 123 ? 3.256   -7.679  13.740  1.00 87.87 123 A 1 
ATOM 992  C CE  . LYS A 1 123 ? 1.851   -7.963  14.304  1.00 82.57 123 A 1 
ATOM 993  N NZ  . LYS A 1 123 ? 1.357   -9.331  13.986  1.00 73.71 123 A 1 
ATOM 994  N N   . LEU A 1 124 ? 7.069   -3.348  13.313  1.00 96.76 124 A 1 
ATOM 995  C CA  . LEU A 1 124 ? 8.474   -3.028  13.086  1.00 96.77 124 A 1 
ATOM 996  C C   . LEU A 1 124 ? 9.281   -4.294  12.759  1.00 96.99 124 A 1 
ATOM 997  O O   . LEU A 1 124 ? 8.990   -5.368  13.309  1.00 96.05 124 A 1 
ATOM 998  C CB  . LEU A 1 124 ? 9.063   -2.287  14.296  1.00 96.09 124 A 1 
ATOM 999  C CG  . LEU A 1 124 ? 8.374   -0.947  14.635  1.00 95.00 124 A 1 
ATOM 1000 C CD1 . LEU A 1 124 ? 9.142   -0.273  15.770  1.00 92.43 124 A 1 
ATOM 1001 C CD2 . LEU A 1 124 ? 8.319   0.006   13.446  1.00 92.03 124 A 1 
ATOM 1002 N N   . PRO A 1 125 ? 10.313  -4.194  11.900  1.00 96.70 125 A 1 
ATOM 1003 C CA  . PRO A 1 125 ? 11.133  -5.352  11.578  1.00 96.42 125 A 1 
ATOM 1004 C C   . PRO A 1 125 ? 11.843  -5.891  12.828  1.00 96.68 125 A 1 
ATOM 1005 O O   . PRO A 1 125 ? 12.414  -5.124  13.607  1.00 95.91 125 A 1 
ATOM 1006 C CB  . PRO A 1 125 ? 12.130  -4.871  10.517  1.00 95.51 125 A 1 
ATOM 1007 C CG  . PRO A 1 125 ? 12.211  -3.370  10.752  1.00 95.01 125 A 1 
ATOM 1008 C CD  . PRO A 1 125 ? 10.796  -3.011  11.211  1.00 96.42 125 A 1 
ATOM 1009 N N   . PRO A 1 126 ? 11.861  -7.220  13.020  1.00 95.68 126 A 1 
ATOM 1010 C CA  . PRO A 1 126 ? 12.539  -7.832  14.158  1.00 95.29 126 A 1 
ATOM 1011 C C   . PRO A 1 126 ? 14.017  -7.430  14.256  1.00 95.71 126 A 1 
ATOM 1012 O O   . PRO A 1 126 ? 14.688  -7.233  13.241  1.00 94.99 126 A 1 
ATOM 1013 C CB  . PRO A 1 126 ? 12.385  -9.345  13.966  1.00 94.07 126 A 1 
ATOM 1014 C CG  . PRO A 1 126 ? 11.129  -9.477  13.121  1.00 92.57 126 A 1 
ATOM 1015 C CD  . PRO A 1 126 ? 11.154  -8.231  12.242  1.00 94.47 126 A 1 
ATOM 1016 N N   . ILE A 1 127 ? 14.546  -7.358  15.476  1.00 94.40 127 A 1 
ATOM 1017 C CA  . ILE A 1 127 ? 15.914  -6.871  15.720  1.00 94.10 127 A 1 
ATOM 1018 C C   . ILE A 1 127 ? 16.999  -7.714  15.028  1.00 94.68 127 A 1 
ATOM 1019 O O   . ILE A 1 127 ? 18.015  -7.165  14.610  1.00 93.16 127 A 1 
ATOM 1020 C CB  . ILE A 1 127 ? 16.159  -6.744  17.240  1.00 92.07 127 A 1 
ATOM 1021 C CG1 . ILE A 1 127 ? 17.412  -5.886  17.507  1.00 78.43 127 A 1 
ATOM 1022 C CG2 . ILE A 1 127 ? 16.241  -8.114  17.935  1.00 76.44 127 A 1 
ATOM 1023 C CD1 . ILE A 1 127 ? 17.535  -5.418  18.966  1.00 70.21 127 A 1 
ATOM 1024 N N   . TYR A 1 128 ? 16.740  -9.003  14.831  1.00 94.23 128 A 1 
ATOM 1025 C CA  . TYR A 1 128 ? 17.666  -9.950  14.212  1.00 93.78 128 A 1 
ATOM 1026 C C   . TYR A 1 128 ? 17.633  -9.943  12.673  1.00 93.95 128 A 1 
ATOM 1027 O O   . TYR A 1 128 ? 18.399  -10.667 12.045  1.00 92.22 128 A 1 
ATOM 1028 C CB  . TYR A 1 128 ? 17.375  -11.349 14.774  1.00 92.63 128 A 1 
ATOM 1029 C CG  . TYR A 1 128 ? 15.938  -11.815 14.571  1.00 91.75 128 A 1 
ATOM 1030 C CD1 . TYR A 1 128 ? 15.004  -11.704 15.614  1.00 86.92 128 A 1 
ATOM 1031 C CD2 . TYR A 1 128 ? 15.540  -12.364 13.329  1.00 87.78 128 A 1 
ATOM 1032 C CE1 . TYR A 1 128 ? 13.680  -12.130 15.424  1.00 83.88 128 A 1 
ATOM 1033 C CE2 . TYR A 1 128 ? 14.210  -12.784 13.137  1.00 85.87 128 A 1 
ATOM 1034 C CZ  . TYR A 1 128 ? 13.286  -12.671 14.185  1.00 86.92 128 A 1 
ATOM 1035 O OH  . TYR A 1 128 ? 11.991  -13.077 13.999  1.00 83.03 128 A 1 
ATOM 1036 N N   . THR A 1 129 ? 16.768  -9.152  12.042  1.00 94.40 129 A 1 
ATOM 1037 C CA  . THR A 1 129 ? 16.726  -9.032  10.574  1.00 94.87 129 A 1 
ATOM 1038 C C   . THR A 1 129 ? 17.618  -7.885  10.087  1.00 95.31 129 A 1 
ATOM 1039 O O   . THR A 1 129 ? 17.867  -6.931  10.824  1.00 94.83 129 A 1 
ATOM 1040 C CB  . THR A 1 129 ? 15.301  -8.856  10.035  1.00 94.23 129 A 1 
ATOM 1041 O OG1 . THR A 1 129 ? 14.744  -7.621  10.418  1.00 91.77 129 A 1 
ATOM 1042 C CG2 . THR A 1 129 ? 14.362  -9.969  10.500  1.00 90.86 129 A 1 
ATOM 1043 N N   . HIS A 1 130 ? 18.058  -7.942  8.833   1.00 95.22 130 A 1 
ATOM 1044 C CA  . HIS A 1 130 ? 18.800  -6.852  8.181   1.00 95.03 130 A 1 
ATOM 1045 C C   . HIS A 1 130 ? 17.939  -5.614  7.872   1.00 95.54 130 A 1 
ATOM 1046 O O   . HIS A 1 130 ? 18.483  -4.548  7.614   1.00 94.61 130 A 1 
ATOM 1047 C CB  . HIS A 1 130 ? 19.458  -7.383  6.899   1.00 93.54 130 A 1 
ATOM 1048 C CG  . HIS A 1 130 ? 18.438  -7.843  5.899   1.00 91.87 130 A 1 
ATOM 1049 N ND1 . HIS A 1 130 ? 17.712  -9.012  5.970   1.00 82.41 130 A 1 
ATOM 1050 C CD2 . HIS A 1 130 ? 17.953  -7.106  4.850   1.00 82.60 130 A 1 
ATOM 1051 C CE1 . HIS A 1 130 ? 16.790  -8.968  5.007   1.00 82.96 130 A 1 
ATOM 1052 N NE2 . HIS A 1 130 ? 16.904  -7.828  4.304   1.00 85.09 130 A 1 
ATOM 1053 N N   . GLN A 1 131 ? 16.609  -5.733  7.932   1.00 96.19 131 A 1 
ATOM 1054 C CA  . GLN A 1 131 ? 15.706  -4.608  7.713   1.00 96.77 131 A 1 
ATOM 1055 C C   . GLN A 1 131 ? 15.812  -3.605  8.860   1.00 97.09 131 A 1 
ATOM 1056 O O   . GLN A 1 131 ? 15.587  -3.950  10.019  1.00 96.40 131 A 1 
ATOM 1057 C CB  . GLN A 1 131 ? 14.274  -5.119  7.561   1.00 96.46 131 A 1 
ATOM 1058 C CG  . GLN A 1 131 ? 14.105  -5.938  6.268   1.00 94.88 131 A 1 
ATOM 1059 C CD  . GLN A 1 131 ? 12.784  -6.672  6.239   1.00 94.54 131 A 1 
ATOM 1060 O OE1 . GLN A 1 131 ? 12.304  -7.175  7.245   1.00 88.37 131 A 1 
ATOM 1061 N NE2 . GLN A 1 131 ? 12.169  -6.793  5.086   1.00 87.44 131 A 1 
ATOM 1062 N N   . VAL A 1 132 ? 16.175  -2.373  8.539   1.00 96.81 132 A 1 
ATOM 1063 C CA  . VAL A 1 132 ? 16.424  -1.290  9.496   1.00 96.76 132 A 1 
ATOM 1064 C C   . VAL A 1 132 ? 15.466  -0.115  9.332   1.00 97.12 132 A 1 
ATOM 1065 O O   . VAL A 1 132 ? 15.441  0.764   10.182  1.00 96.41 132 A 1 
ATOM 1066 C CB  . VAL A 1 132 ? 17.880  -0.800  9.412   1.00 95.61 132 A 1 
ATOM 1067 C CG1 . VAL A 1 132 ? 18.840  -1.881  9.906   1.00 93.18 132 A 1 
ATOM 1068 C CG2 . VAL A 1 132 ? 18.279  -0.365  7.999   1.00 92.93 132 A 1 
ATOM 1069 N N   . ILE A 1 133 ? 14.668  -0.125  8.264   1.00 96.95 133 A 1 
ATOM 1070 C CA  . ILE A 1 133 ? 13.641  0.872   7.958   1.00 96.95 133 A 1 
ATOM 1071 C C   . ILE A 1 133 ? 12.285  0.181   8.118   1.00 97.11 133 A 1 
ATOM 1072 O O   . ILE A 1 133 ? 12.135  -1.006  7.794   1.00 96.90 133 A 1 
ATOM 1073 C CB  . ILE A 1 133 ? 13.894  1.467   6.553   1.00 96.49 133 A 1 
ATOM 1074 C CG1 . ILE A 1 133 ? 15.322  2.049   6.426   1.00 94.89 133 A 1 
ATOM 1075 C CG2 . ILE A 1 133 ? 12.861  2.561   6.230   1.00 95.06 133 A 1 
ATOM 1076 C CD1 . ILE A 1 133 ? 15.729  2.433   4.989   1.00 89.93 133 A 1 
ATOM 1077 N N   . ASP A 1 134 ? 11.309  0.893   8.675   1.00 97.67 134 A 1 
ATOM 1078 C CA  . ASP A 1 134 ? 9.921   0.437   8.760   1.00 97.56 134 A 1 
ATOM 1079 C C   . ASP A 1 134 ? 9.264   0.344   7.364   1.00 97.66 134 A 1 
ATOM 1080 O O   . ASP A 1 134 ? 9.900   0.638   6.356   1.00 97.20 134 A 1 
ATOM 1081 C CB  . ASP A 1 134 ? 9.145   1.327   9.734   1.00 97.27 134 A 1 
ATOM 1082 C CG  . ASP A 1 134 ? 9.106   2.797   9.317   1.00 97.39 134 A 1 
ATOM 1083 O OD1 . ASP A 1 134 ? 10.201  3.424   9.330   1.00 95.32 134 A 1 
ATOM 1084 O OD2 . ASP A 1 134 ? 7.991   3.322   9.087   1.00 95.44 134 A 1 
ATOM 1085 N N   . SER A 1 135 ? 8.014   -0.116  7.281   1.00 97.69 135 A 1 
ATOM 1086 C CA  . SER A 1 135 ? 7.361   -0.332  5.978   1.00 97.66 135 A 1 
ATOM 1087 C C   . SER A 1 135 ? 7.003   0.953   5.239   1.00 97.90 135 A 1 
ATOM 1088 O O   . SER A 1 135 ? 6.767   0.899   4.037   1.00 97.28 135 A 1 
ATOM 1089 C CB  . SER A 1 135 ? 6.084   -1.139  6.158   1.00 97.30 135 A 1 
ATOM 1090 O OG  . SER A 1 135 ? 5.166   -0.441  6.975   1.00 94.57 135 A 1 
ATOM 1091 N N   . GLY A 1 136 ? 6.896   2.080   5.954   1.00 97.76 136 A 1 
ATOM 1092 C CA  . GLY A 1 136 ? 6.318   3.311   5.425   1.00 97.91 136 A 1 
ATOM 1093 C C   . GLY A 1 136 ? 4.791   3.298   5.286   1.00 98.39 136 A 1 
ATOM 1094 O O   . GLY A 1 136 ? 4.228   4.301   4.877   1.00 97.96 136 A 1 
ATOM 1095 N N   . LEU A 1 137 ? 4.118   2.195   5.646   1.00 98.55 137 A 1 
ATOM 1096 C CA  . LEU A 1 137 ? 2.668   2.067   5.536   1.00 98.69 137 A 1 
ATOM 1097 C C   . LEU A 1 137 ? 1.951   2.663   6.750   1.00 98.63 137 A 1 
ATOM 1098 O O   . LEU A 1 137 ? 2.256   2.318   7.901   1.00 98.43 137 A 1 
ATOM 1099 C CB  . LEU A 1 137 ? 2.263   0.601   5.362   1.00 98.61 137 A 1 
ATOM 1100 C CG  . LEU A 1 137 ? 2.766   -0.069  4.078   1.00 98.20 137 A 1 
ATOM 1101 C CD1 . LEU A 1 137 ? 2.382   -1.553  4.108   1.00 97.83 137 A 1 
ATOM 1102 C CD2 . LEU A 1 137 ? 2.152   0.546   2.831   1.00 97.58 137 A 1 
ATOM 1103 N N   . ILE A 1 138 ? 0.948   3.501   6.488   1.00 98.79 138 A 1 
ATOM 1104 C CA  . ILE A 1 138 ? 0.072   4.100   7.497   1.00 98.86 138 A 1 
ATOM 1105 C C   . ILE A 1 138 ? -1.373  4.022   6.999   1.00 98.88 138 A 1 
ATOM 1106 O O   . ILE A 1 138 ? -1.667  4.486   5.899   1.00 98.76 138 A 1 
ATOM 1107 C CB  . ILE A 1 138 ? 0.480   5.567   7.793   1.00 98.72 138 A 1 
ATOM 1108 C CG1 . ILE A 1 138 ? 1.978   5.699   8.164   1.00 98.34 138 A 1 
ATOM 1109 C CG2 . ILE A 1 138 ? -0.408  6.142   8.913   1.00 98.47 138 A 1 
ATOM 1110 C CD1 . ILE A 1 138 ? 2.461   7.141   8.373   1.00 97.36 138 A 1 
ATOM 1111 N N   . ILE A 1 139 ? -2.292  3.511   7.808   1.00 98.76 139 A 1 
ATOM 1112 C CA  . ILE A 1 139 ? -3.735  3.665   7.609   1.00 98.75 139 A 1 
ATOM 1113 C C   . ILE A 1 139 ? -4.269  4.585   8.701   1.00 98.70 139 A 1 
ATOM 1114 O O   . ILE A 1 139 ? -4.111  4.303   9.895   1.00 98.52 139 A 1 
ATOM 1115 C CB  . ILE A 1 139 ? -4.487  2.312   7.569   1.00 98.78 139 A 1 
ATOM 1116 C CG1 . ILE A 1 139 ? -3.974  1.435   6.404   1.00 98.53 139 A 1 
ATOM 1117 C CG2 . ILE A 1 139 ? -6.012  2.546   7.456   1.00 98.58 139 A 1 
ATOM 1118 C CD1 . ILE A 1 139 ? -4.649  0.057   6.309   1.00 98.21 139 A 1 
ATOM 1119 N N   . LEU A 1 140 ? -4.941  5.662   8.294   1.00 98.80 140 A 1 
ATOM 1120 C CA  . LEU A 1 140 ? -5.691  6.561   9.161   1.00 98.76 140 A 1 
ATOM 1121 C C   . LEU A 1 140 ? -7.175  6.412   8.846   1.00 98.84 140 A 1 
ATOM 1122 O O   . LEU A 1 140 ? -7.554  6.484   7.680   1.00 98.65 140 A 1 
ATOM 1123 C CB  . LEU A 1 140 ? -5.232  8.005   8.917   1.00 98.62 140 A 1 
ATOM 1124 C CG  . LEU A 1 140 ? -3.734  8.265   9.113   1.00 97.83 140 A 1 
ATOM 1125 C CD1 . LEU A 1 140 ? -3.438  9.713   8.721   1.00 96.60 140 A 1 
ATOM 1126 C CD2 . LEU A 1 140 ? -3.307  8.066   10.561  1.00 96.36 140 A 1 
ATOM 1127 N N   . SER A 1 141 ? -8.018  6.252   9.847   1.00 98.50 141 A 1 
ATOM 1128 C CA  . SER A 1 141 ? -9.452  6.124   9.634   1.00 98.50 141 A 1 
ATOM 1129 C C   . SER A 1 141 ? -10.268 6.952   10.629  1.00 98.41 141 A 1 
ATOM 1130 O O   . SER A 1 141 ? -10.000 6.962   11.839  1.00 98.22 141 A 1 
ATOM 1131 C CB  . SER A 1 141 ? -9.862  4.651   9.665   1.00 98.48 141 A 1 
ATOM 1132 O OG  . SER A 1 141 ? -11.224 4.530   9.291   1.00 97.56 141 A 1 
ATOM 1133 N N   . LYS A 1 142 ? -11.303 7.635   10.113  1.00 98.31 142 A 1 
ATOM 1134 C CA  . LYS A 1 142 ? -12.382 8.213   10.914  1.00 98.36 142 A 1 
ATOM 1135 C C   . LYS A 1 142 ? -13.415 7.152   11.291  1.00 98.26 142 A 1 
ATOM 1136 O O   . LYS A 1 142 ? -14.050 7.268   12.333  1.00 97.75 142 A 1 
ATOM 1137 C CB  . LYS A 1 142 ? -13.064 9.346   10.129  1.00 98.24 142 A 1 
ATOM 1138 C CG  . LYS A 1 142 ? -12.132 10.546  9.924   1.00 97.94 142 A 1 
ATOM 1139 C CD  . LYS A 1 142 ? -12.831 11.600  9.061   1.00 97.41 142 A 1 
ATOM 1140 C CE  . LYS A 1 142 ? -11.877 12.765  8.834   1.00 95.82 142 A 1 
ATOM 1141 N NZ  . LYS A 1 142 ? -12.400 13.671  7.786   1.00 94.43 142 A 1 
ATOM 1142 N N   . PHE A 1 143 ? -13.552 6.121   10.455  1.00 97.96 143 A 1 
ATOM 1143 C CA  . PHE A 1 143 ? -14.485 5.021   10.646  1.00 97.96 143 A 1 
ATOM 1144 C C   . PHE A 1 143 ? -13.872 3.948   11.554  1.00 98.17 143 A 1 
ATOM 1145 O O   . PHE A 1 143 ? -12.667 3.726   11.504  1.00 97.66 143 A 1 
ATOM 1146 C CB  . PHE A 1 143 ? -14.884 4.428   9.288   1.00 97.27 143 A 1 
ATOM 1147 C CG  . PHE A 1 143 ? -15.708 5.327   8.383   1.00 97.11 143 A 1 
ATOM 1148 C CD1 . PHE A 1 143 ? -15.997 6.673   8.688   1.00 94.28 143 A 1 
ATOM 1149 C CD2 . PHE A 1 143 ? -16.199 4.782   7.177   1.00 94.60 143 A 1 
ATOM 1150 C CE1 . PHE A 1 143 ? -16.758 7.465   7.802   1.00 92.61 143 A 1 
ATOM 1151 C CE2 . PHE A 1 143 ? -16.960 5.577   6.299   1.00 93.33 143 A 1 
ATOM 1152 C CZ  . PHE A 1 143 ? -17.237 6.907   6.616   1.00 93.53 143 A 1 
ATOM 1153 N N   . PRO A 1 144 ? -14.687 3.258   12.359  1.00 98.06 144 A 1 
ATOM 1154 C CA  . PRO A 1 144 ? -14.167 2.272   13.284  1.00 98.10 144 A 1 
ATOM 1155 C C   . PRO A 1 144 ? -13.463 1.124   12.559  1.00 98.24 144 A 1 
ATOM 1156 O O   . PRO A 1 144 ? -14.071 0.420   11.749  1.00 98.14 144 A 1 
ATOM 1157 C CB  . PRO A 1 144 ? -15.356 1.796   14.121  1.00 97.86 144 A 1 
ATOM 1158 C CG  . PRO A 1 144 ? -16.383 2.912   13.955  1.00 96.86 144 A 1 
ATOM 1159 C CD  . PRO A 1 144 ? -16.112 3.442   12.562  1.00 98.02 144 A 1 
ATOM 1160 N N   . ILE A 1 145 ? -12.208 0.887   12.905  1.00 98.05 145 A 1 
ATOM 1161 C CA  . ILE A 1 145 ? -11.490 -0.336  12.541  1.00 98.11 145 A 1 
ATOM 1162 C C   . ILE A 1 145 ? -11.791 -1.377  13.622  1.00 98.08 145 A 1 
ATOM 1163 O O   . ILE A 1 145 ? -11.467 -1.166  14.787  1.00 97.49 145 A 1 
ATOM 1164 C CB  . ILE A 1 145 ? -9.979  -0.084  12.377  1.00 98.27 145 A 1 
ATOM 1165 C CG1 . ILE A 1 145 ? -9.712  0.998   11.300  1.00 97.83 145 A 1 
ATOM 1166 C CG2 . ILE A 1 145 ? -9.289  -1.410  12.023  1.00 98.01 145 A 1 
ATOM 1167 C CD1 . ILE A 1 145 ? -8.234  1.370   11.116  1.00 97.37 145 A 1 
ATOM 1168 N N   . ILE A 1 146 ? -12.426 -2.481  13.244  1.00 98.19 146 A 1 
ATOM 1169 C CA  . ILE A 1 146 ? -12.875 -3.528  14.178  1.00 97.89 146 A 1 
ATOM 1170 C C   . ILE A 1 146 ? -11.989 -4.781  14.185  1.00 97.79 146 A 1 
ATOM 1171 O O   . ILE A 1 146 ? -12.123 -5.614  15.060  1.00 97.02 146 A 1 
ATOM 1172 C CB  . ILE A 1 146 ? -14.358 -3.893  13.918  1.00 97.35 146 A 1 
ATOM 1173 C CG1 . ILE A 1 146 ? -14.584 -4.363  12.468  1.00 96.30 146 A 1 
ATOM 1174 C CG2 . ILE A 1 146 ? -15.252 -2.688  14.266  1.00 95.16 146 A 1 
ATOM 1175 C CD1 . ILE A 1 146 ? -15.978 -4.969  12.224  1.00 94.49 146 A 1 
ATOM 1176 N N   . GLU A 1 147 ? -11.108 -4.897  13.208  1.00 98.09 147 A 1 
ATOM 1177 C CA  . GLU A 1 147 ? -10.071 -5.930  13.150  1.00 98.13 147 A 1 
ATOM 1178 C C   . GLU A 1 147 ? -8.883  -5.391  12.361  1.00 98.30 147 A 1 
ATOM 1179 O O   . GLU A 1 147 ? -9.064  -4.611  11.426  1.00 98.13 147 A 1 
ATOM 1180 C CB  . GLU A 1 147 ? -10.640 -7.204  12.495  1.00 97.59 147 A 1 
ATOM 1181 C CG  . GLU A 1 147 ? -9.746  -8.438  12.630  1.00 94.65 147 A 1 
ATOM 1182 C CD  . GLU A 1 147 ? -10.297 -9.631  11.828  1.00 94.66 147 A 1 
ATOM 1183 O OE1 . GLU A 1 147 ? -9.459  -10.406 11.304  1.00 86.27 147 A 1 
ATOM 1184 O OE2 . GLU A 1 147 ? -11.537 -9.762  11.706  1.00 88.64 147 A 1 
ATOM 1185 N N   . SER A 1 148 ? -7.674  -5.797  12.713  1.00 98.33 148 A 1 
ATOM 1186 C CA  . SER A 1 148 ? -6.475  -5.462  11.961  1.00 98.39 148 A 1 
ATOM 1187 C C   . SER A 1 148 ? -5.450  -6.586  11.980  1.00 98.39 148 A 1 
ATOM 1188 O O   . SER A 1 148 ? -5.387  -7.363  12.931  1.00 97.83 148 A 1 
ATOM 1189 C CB  . SER A 1 148 ? -5.833  -4.170  12.486  1.00 98.03 148 A 1 
ATOM 1190 O OG  . SER A 1 148 ? -5.332  -4.353  13.802  1.00 96.86 148 A 1 
ATOM 1191 N N   . ASP A 1 149 ? -4.623  -6.637  10.953  1.00 98.39 149 A 1 
ATOM 1192 C CA  . ASP A 1 149 ? -3.450  -7.511  10.903  1.00 98.33 149 A 1 
ATOM 1193 C C   . ASP A 1 149 ? -2.403  -6.927  9.950   1.00 98.57 149 A 1 
ATOM 1194 O O   . ASP A 1 149 ? -2.647  -5.949  9.252   1.00 98.27 149 A 1 
ATOM 1195 C CB  . ASP A 1 149 ? -3.872  -8.928  10.493  1.00 98.10 149 A 1 
ATOM 1196 C CG  . ASP A 1 149 ? -2.915  -10.032 10.943  1.00 97.68 149 A 1 
ATOM 1197 O OD1 . ASP A 1 149 ? -1.815  -9.720  11.481  1.00 96.20 149 A 1 
ATOM 1198 O OD2 . ASP A 1 149 ? -3.289  -11.212 10.776  1.00 95.80 149 A 1 
ATOM 1199 N N   . THR A 1 150 ? -1.210  -7.516  9.927   1.00 98.34 150 A 1 
ATOM 1200 C CA  . THR A 1 150 ? -0.143  -7.096  9.024   1.00 98.23 150 A 1 
ATOM 1201 C C   . THR A 1 150 ? 0.674   -8.290  8.564   1.00 98.36 150 A 1 
ATOM 1202 O O   . THR A 1 150 ? 0.995   -9.166  9.373   1.00 97.62 150 A 1 
ATOM 1203 C CB  . THR A 1 150 ? 0.813   -6.073  9.669   1.00 97.02 150 A 1 
ATOM 1204 O OG1 . THR A 1 150 ? 1.584   -6.673  10.696  1.00 90.77 150 A 1 
ATOM 1205 C CG2 . THR A 1 150 ? 0.124   -4.873  10.302  1.00 91.83 150 A 1 
ATOM 1206 N N   . ILE A 1 151 ? 1.125   -8.260  7.313   1.00 98.49 151 A 1 
ATOM 1207 C CA  . ILE A 1 151 ? 2.199   -9.129  6.831   1.00 98.33 151 A 1 
ATOM 1208 C C   . ILE A 1 151 ? 3.422   -8.306  6.458   1.00 98.59 151 A 1 
ATOM 1209 O O   . ILE A 1 151 ? 3.327   -7.129  6.107   1.00 98.18 151 A 1 
ATOM 1210 C CB  . ILE A 1 151 ? 1.760   -10.039 5.667   1.00 97.61 151 A 1 
ATOM 1211 C CG1 . ILE A 1 151 ? 1.309   -9.242  4.424   1.00 92.08 151 A 1 
ATOM 1212 C CG2 . ILE A 1 151 ? 0.694   -11.020 6.177   1.00 91.28 151 A 1 
ATOM 1213 C CD1 . ILE A 1 151 ? 1.174   -10.102 3.168   1.00 91.77 151 A 1 
ATOM 1214 N N   . ARG A 1 152 ? 4.575   -8.933  6.525   1.00 98.34 152 A 1 
ATOM 1215 C CA  . ARG A 1 152 ? 5.847   -8.432  6.009   1.00 98.31 152 A 1 
ATOM 1216 C C   . ARG A 1 152 ? 6.313   -9.382  4.923   1.00 98.27 152 A 1 
ATOM 1217 O O   . ARG A 1 152 ? 6.372   -10.592 5.167   1.00 97.70 152 A 1 
ATOM 1218 C CB  . ARG A 1 152 ? 6.846   -8.319  7.161   1.00 97.67 152 A 1 
ATOM 1219 C CG  . ARG A 1 152 ? 8.214   -7.792  6.710   1.00 94.38 152 A 1 
ATOM 1220 C CD  . ARG A 1 152 ? 9.164   -7.638  7.904   1.00 92.34 152 A 1 
ATOM 1221 N NE  . ARG A 1 152 ? 9.432   -8.939  8.542   1.00 83.68 152 A 1 
ATOM 1222 C CZ  . ARG A 1 152 ? 10.427  -9.773  8.283   1.00 80.42 152 A 1 
ATOM 1223 N NH1 . ARG A 1 152 ? 11.362  -9.482  7.429   1.00 69.65 152 A 1 
ATOM 1224 N NH2 . ARG A 1 152 ? 10.476  -10.930 8.865   1.00 69.51 152 A 1 
ATOM 1225 N N   . TYR A 1 153 ? 6.660   -8.847  3.763   1.00 98.15 153 A 1 
ATOM 1226 C CA  . TYR A 1 153 ? 7.158   -9.669  2.666   1.00 97.99 153 A 1 
ATOM 1227 C C   . TYR A 1 153 ? 8.481   -10.345 3.030   1.00 97.61 153 A 1 
ATOM 1228 O O   . TYR A 1 153 ? 9.313   -9.802  3.760   1.00 97.00 153 A 1 
ATOM 1229 C CB  . TYR A 1 153 ? 7.251   -8.843  1.377   1.00 98.01 153 A 1 
ATOM 1230 C CG  . TYR A 1 153 ? 5.916   -8.311  0.894   1.00 98.22 153 A 1 
ATOM 1231 C CD1 . TYR A 1 153 ? 4.800   -9.175  0.783   1.00 97.91 153 A 1 
ATOM 1232 C CD2 . TYR A 1 153 ? 5.770   -6.954  0.539   1.00 97.85 153 A 1 
ATOM 1233 C CE1 . TYR A 1 153 ? 3.558   -8.688  0.356   1.00 97.75 153 A 1 
ATOM 1234 C CE2 . TYR A 1 153 ? 4.526   -6.465  0.105   1.00 97.68 153 A 1 
ATOM 1235 C CZ  . TYR A 1 153 ? 3.424   -7.332  0.022   1.00 97.94 153 A 1 
ATOM 1236 O OH  . TYR A 1 153 ? 2.209   -6.870  -0.375  1.00 97.54 153 A 1 
ATOM 1237 N N   . THR A 1 154 ? 8.646   -11.560 2.549   1.00 97.31 154 A 1 
ATOM 1238 C CA  . THR A 1 154 ? 9.834   -12.386 2.827   1.00 96.85 154 A 1 
ATOM 1239 C C   . THR A 1 154 ? 10.852  -12.364 1.689   1.00 96.83 154 A 1 
ATOM 1240 O O   . THR A 1 154 ? 11.935  -12.929 1.834   1.00 95.16 154 A 1 
ATOM 1241 C CB  . THR A 1 154 ? 9.444   -13.830 3.145   1.00 96.34 154 A 1 
ATOM 1242 O OG1 . THR A 1 154 ? 8.780   -14.424 2.056   1.00 94.66 154 A 1 
ATOM 1243 C CG2 . THR A 1 154 ? 8.526   -13.922 4.359   1.00 93.32 154 A 1 
ATOM 1244 N N   . VAL A 1 155 ? 10.506  -11.722 0.568   1.00 96.49 155 A 1 
ATOM 1245 C CA  . VAL A 1 155 ? 11.341  -11.601 -0.627  1.00 96.60 155 A 1 
ATOM 1246 C C   . VAL A 1 155 ? 11.485  -10.136 -1.013  1.00 97.11 155 A 1 
ATOM 1247 O O   . VAL A 1 155 ? 10.520  -9.379  -0.940  1.00 96.03 155 A 1 
ATOM 1248 C CB  . VAL A 1 155 ? 10.795  -12.430 -1.801  1.00 94.89 155 A 1 
ATOM 1249 C CG1 . VAL A 1 155 ? 10.877  -13.928 -1.494  1.00 85.19 155 A 1 
ATOM 1250 C CG2 . VAL A 1 155 ? 9.342   -12.087 -2.142  1.00 85.32 155 A 1 
ATOM 1251 N N   . PHE A 1 156 ? 12.696  -9.741  -1.394  1.00 95.85 156 A 1 
ATOM 1252 C CA  . PHE A 1 156 ? 13.085  -8.365  -1.678  1.00 95.65 156 A 1 
ATOM 1253 C C   . PHE A 1 156 ? 14.415  -8.373  -2.428  1.00 96.18 156 A 1 
ATOM 1254 O O   . PHE A 1 156 ? 15.162  -9.356  -2.372  1.00 93.88 156 A 1 
ATOM 1255 C CB  . PHE A 1 156 ? 13.202  -7.576  -0.351  1.00 93.62 156 A 1 
ATOM 1256 C CG  . PHE A 1 156 ? 13.769  -8.377  0.813   1.00 91.96 156 A 1 
ATOM 1257 C CD1 . PHE A 1 156 ? 12.901  -8.841  1.820   1.00 85.39 156 A 1 
ATOM 1258 C CD2 . PHE A 1 156 ? 15.114  -8.757  0.826   1.00 87.45 156 A 1 
ATOM 1259 C CE1 . PHE A 1 156 ? 13.379  -9.713  2.818   1.00 80.76 156 A 1 
ATOM 1260 C CE2 . PHE A 1 156 ? 15.588  -9.640  1.814   1.00 83.06 156 A 1 
ATOM 1261 C CZ  . PHE A 1 156 ? 14.723  -10.122 2.797   1.00 80.90 156 A 1 
ATOM 1262 N N   . CYS A 1 157 ? 14.738  -7.285  -3.118  1.00 94.32 157 A 1 
ATOM 1263 C CA  . CYS A 1 157 ? 16.030  -7.085  -3.758  1.00 94.22 157 A 1 
ATOM 1264 C C   . CYS A 1 157 ? 16.488  -5.627  -3.669  1.00 93.90 157 A 1 
ATOM 1265 O O   . CYS A 1 157 ? 15.742  -4.749  -3.230  1.00 92.57 157 A 1 
ATOM 1266 C CB  . CYS A 1 157 ? 15.982  -7.614  -5.206  1.00 93.32 157 A 1 
ATOM 1267 S SG  . CYS A 1 157 ? 14.843  -6.649  -6.239  1.00 92.37 157 A 1 
ATOM 1268 N N   . GLY A 1 158 ? 17.755  -5.369  -4.019  1.00 93.32 158 A 1 
ATOM 1269 C CA  . GLY A 1 158 ? 18.304  -4.021  -4.045  1.00 92.19 158 A 1 
ATOM 1270 C C   . GLY A 1 158 ? 18.210  -3.275  -2.709  1.00 92.89 158 A 1 
ATOM 1271 O O   . GLY A 1 158 ? 18.335  -3.870  -1.636  1.00 91.03 158 A 1 
ATOM 1272 N N   . VAL A 1 159 ? 18.001  -1.960  -2.772  1.00 92.78 159 A 1 
ATOM 1273 C CA  . VAL A 1 159 ? 17.918  -1.079  -1.591  1.00 92.13 159 A 1 
ATOM 1274 C C   . VAL A 1 159 ? 16.655  -1.321  -0.759  1.00 93.38 159 A 1 
ATOM 1275 O O   . VAL A 1 159 ? 16.719  -1.210  0.465   1.00 91.94 159 A 1 
ATOM 1276 C CB  . VAL A 1 159 ? 18.040  0.408   -1.983  1.00 89.30 159 A 1 
ATOM 1277 C CG1 . VAL A 1 159 ? 19.435  0.695   -2.562  1.00 78.98 159 A 1 
ATOM 1278 C CG2 . VAL A 1 159 ? 16.988  0.860   -2.992  1.00 80.18 159 A 1 
ATOM 1279 N N   . ASP A 1 160 ? 15.572  -1.768  -1.384  1.00 93.41 160 A 1 
ATOM 1280 C CA  . ASP A 1 160 ? 14.315  -2.106  -0.702  1.00 94.14 160 A 1 
ATOM 1281 C C   . ASP A 1 160 ? 14.470  -3.240  0.314   1.00 95.16 160 A 1 
ATOM 1282 O O   . ASP A 1 160 ? 13.689  -3.369  1.251   1.00 93.58 160 A 1 
ATOM 1283 C CB  . ASP A 1 160 ? 13.258  -2.498  -1.728  1.00 92.49 160 A 1 
ATOM 1284 C CG  . ASP A 1 160 ? 12.590  -1.312  -2.410  1.00 91.29 160 A 1 
ATOM 1285 O OD1 . ASP A 1 160 ? 13.158  -0.204  -2.386  1.00 86.99 160 A 1 
ATOM 1286 O OD2 . ASP A 1 160 ? 11.484  -1.537  -2.938  1.00 86.50 160 A 1 
ATOM 1287 N N   . SER A 1 161 ? 15.538  -4.029  0.198   1.00 94.51 161 A 1 
ATOM 1288 C CA  . SER A 1 161 ? 15.870  -5.074  1.170   1.00 94.21 161 A 1 
ATOM 1289 C C   . SER A 1 161 ? 16.016  -4.539  2.601   1.00 95.25 161 A 1 
ATOM 1290 O O   . SER A 1 161 ? 15.885  -5.304  3.547   1.00 94.04 161 A 1 
ATOM 1291 C CB  . SER A 1 161 ? 17.185  -5.760  0.796   1.00 92.73 161 A 1 
ATOM 1292 O OG  . SER A 1 161 ? 17.143  -6.288  -0.511  1.00 82.81 161 A 1 
ATOM 1293 N N   . PHE A 1 162 ? 16.313  -3.245  2.764   1.00 95.46 162 A 1 
ATOM 1294 C CA  . PHE A 1 162 ? 16.462  -2.617  4.074   1.00 95.51 162 A 1 
ATOM 1295 C C   . PHE A 1 162 ? 15.139  -2.136  4.679   1.00 96.31 162 A 1 
ATOM 1296 O O   . PHE A 1 162 ? 15.099  -1.906  5.893   1.00 95.67 162 A 1 
ATOM 1297 C CB  . PHE A 1 162 ? 17.484  -1.480  3.982   1.00 94.79 162 A 1 
ATOM 1298 C CG  . PHE A 1 162 ? 18.882  -1.949  3.647   1.00 93.55 162 A 1 
ATOM 1299 C CD1 . PHE A 1 162 ? 19.664  -2.587  4.628   1.00 89.99 162 A 1 
ATOM 1300 C CD2 . PHE A 1 162 ? 19.401  -1.772  2.356   1.00 89.74 162 A 1 
ATOM 1301 C CE1 . PHE A 1 162 ? 20.955  -3.048  4.320   1.00 87.54 162 A 1 
ATOM 1302 C CE2 . PHE A 1 162 ? 20.689  -2.234  2.042   1.00 87.75 162 A 1 
ATOM 1303 C CZ  . PHE A 1 162 ? 21.470  -2.870  3.017   1.00 87.87 162 A 1 
ATOM 1304 N N   . ALA A 1 163 ? 14.074  -2.020  3.877   1.00 96.19 163 A 1 
ATOM 1305 C CA  . ALA A 1 163 ? 12.737  -1.627  4.320   1.00 96.62 163 A 1 
ATOM 1306 C C   . ALA A 1 163 ? 11.852  -2.855  4.571   1.00 97.07 163 A 1 
ATOM 1307 O O   . ALA A 1 163 ? 11.899  -3.852  3.851   1.00 96.66 163 A 1 
ATOM 1308 C CB  . ALA A 1 163 ? 12.125  -0.668  3.302   1.00 96.14 163 A 1 
ATOM 1309 N N   . ALA A 1 164 ? 11.020  -2.797  5.614   1.00 97.57 164 A 1 
ATOM 1310 C CA  . ALA A 1 164 ? 10.121  -3.879  5.987   1.00 97.54 164 A 1 
ATOM 1311 C C   . ALA A 1 164 ? 8.793   -3.845  5.204   1.00 97.81 164 A 1 
ATOM 1312 O O   . ALA A 1 164 ? 7.719   -3.928  5.810   1.00 97.17 164 A 1 
ATOM 1313 C CB  . ALA A 1 164 ? 9.951   -3.870  7.512   1.00 96.87 164 A 1 
ATOM 1314 N N   . LYS A 1 165 ? 8.861   -3.723  3.867   1.00 97.93 165 A 1 
ATOM 1315 C CA  . LYS A 1 165 ? 7.694   -3.680  2.976   1.00 98.04 165 A 1 
ATOM 1316 C C   . LYS A 1 165 ? 6.747   -4.868  3.220   1.00 98.10 165 A 1 
ATOM 1317 O O   . LYS A 1 165 ? 7.175   -5.965  3.597   1.00 97.66 165 A 1 
ATOM 1318 C CB  . LYS A 1 165 ? 8.124   -3.590  1.496   1.00 97.65 165 A 1 
ATOM 1319 C CG  . LYS A 1 165 ? 8.703   -2.211  1.128   1.00 96.56 165 A 1 
ATOM 1320 C CD  . LYS A 1 165 ? 8.883   -2.048  -0.390  1.00 95.23 165 A 1 
ATOM 1321 C CE  . LYS A 1 165 ? 9.186   -0.591  -0.772  1.00 92.94 165 A 1 
ATOM 1322 N NZ  . LYS A 1 165 ? 9.107   -0.340  -2.239  1.00 90.45 165 A 1 
ATOM 1323 N N   . GLY A 1 166 ? 5.458   -4.634  3.041   1.00 98.34 166 A 1 
ATOM 1324 C CA  . GLY A 1 166 ? 4.409   -5.585  3.388   1.00 98.36 166 A 1 
ATOM 1325 C C   . GLY A 1 166 ? 3.013   -5.063  3.072   1.00 98.60 166 A 1 
ATOM 1326 O O   . GLY A 1 166 ? 2.837   -4.284  2.154   1.00 98.41 166 A 1 
ATOM 1327 N N   . SER A 1 167 ? 2.028   -5.512  3.862   1.00 98.68 167 A 1 
ATOM 1328 C CA  . SER A 1 167 ? 0.650   -5.034  3.769   1.00 98.72 167 A 1 
ATOM 1329 C C   . SER A 1 167 ? 0.022   -4.903  5.159   1.00 98.77 167 A 1 
ATOM 1330 O O   . SER A 1 167 ? 0.355   -5.657  6.080   1.00 98.48 167 A 1 
ATOM 1331 C CB  . SER A 1 167 ? -0.170  -5.960  2.869   1.00 98.61 167 A 1 
ATOM 1332 O OG  . SER A 1 167 ? -1.510  -5.531  2.769   1.00 96.64 167 A 1 
ATOM 1333 N N   . ILE A 1 168 ? -0.878  -3.922  5.298   1.00 98.79 168 A 1 
ATOM 1334 C CA  . ILE A 1 168 ? -1.743  -3.731  6.456   1.00 98.74 168 A 1 
ATOM 1335 C C   . ILE A 1 168 ? -3.166  -4.109  6.068   1.00 98.81 168 A 1 
ATOM 1336 O O   . ILE A 1 168 ? -3.666  -3.672  5.039   1.00 98.73 168 A 1 
ATOM 1337 C CB  . ILE A 1 168 ? -1.688  -2.277  6.979   1.00 98.60 168 A 1 
ATOM 1338 C CG1 . ILE A 1 168 ? -0.255  -1.872  7.368   1.00 96.13 168 A 1 
ATOM 1339 C CG2 . ILE A 1 168 ? -2.628  -2.117  8.191   1.00 96.06 168 A 1 
ATOM 1340 C CD1 . ILE A 1 168 ? -0.121  -0.398  7.775   1.00 96.48 168 A 1 
ATOM 1341 N N   . TYR A 1 169 ? -3.826  -4.893  6.907   1.00 98.75 169 A 1 
ATOM 1342 C CA  . TYR A 1 169 ? -5.245  -5.192  6.832   1.00 98.78 169 A 1 
ATOM 1343 C C   . TYR A 1 169 ? -6.021  -4.401  7.881   1.00 98.79 169 A 1 
ATOM 1344 O O   . TYR A 1 169 ? -5.630  -4.350  9.051   1.00 98.65 169 A 1 
ATOM 1345 C CB  . TYR A 1 169 ? -5.456  -6.691  7.023   1.00 98.77 169 A 1 
ATOM 1346 C CG  . TYR A 1 169 ? -6.888  -7.093  7.300   1.00 98.77 169 A 1 
ATOM 1347 C CD1 . TYR A 1 169 ? -7.229  -7.673  8.541   1.00 98.51 169 A 1 
ATOM 1348 C CD2 . TYR A 1 169 ? -7.894  -6.880  6.339   1.00 98.57 169 A 1 
ATOM 1349 C CE1 . TYR A 1 169 ? -8.549  -8.072  8.799   1.00 98.50 169 A 1 
ATOM 1350 C CE2 . TYR A 1 169 ? -9.214  -7.277  6.594   1.00 98.48 169 A 1 
ATOM 1351 C CZ  . TYR A 1 169 ? -9.551  -7.888  7.823   1.00 98.62 169 A 1 
ATOM 1352 O OH  . TYR A 1 169 ? -10.812 -8.316  8.056   1.00 98.36 169 A 1 
ATOM 1353 N N   . ALA A 1 170 ? -7.171  -3.840  7.476   1.00 98.68 170 A 1 
ATOM 1354 C CA  . ALA A 1 170 ? -8.144  -3.194  8.335   1.00 98.60 170 A 1 
ATOM 1355 C C   . ALA A 1 170 ? -9.558  -3.657  7.970   1.00 98.72 170 A 1 
ATOM 1356 O O   . ALA A 1 170 ? -9.973  -3.561  6.822   1.00 98.51 170 A 1 
ATOM 1357 C CB  . ALA A 1 170 ? -7.998  -1.675  8.174   1.00 98.58 170 A 1 
ATOM 1358 N N   . LYS A 1 171 ? -10.330 -4.116  8.962   1.00 98.56 171 A 1 
ATOM 1359 C CA  . LYS A 1 171 ? -11.768 -4.359  8.807   1.00 98.53 171 A 1 
ATOM 1360 C C   . LYS A 1 171 ? -12.522 -3.097  9.216   1.00 98.50 171 A 1 
ATOM 1361 O O   . LYS A 1 171 ? -12.620 -2.795  10.411  1.00 98.16 171 A 1 
ATOM 1362 C CB  . LYS A 1 171 ? -12.154 -5.603  9.605   1.00 98.31 171 A 1 
ATOM 1363 C CG  . LYS A 1 171 ? -13.551 -6.116  9.261   1.00 97.71 171 A 1 
ATOM 1364 C CD  . LYS A 1 171 ? -13.745 -7.509  9.897   1.00 96.64 171 A 1 
ATOM 1365 C CE  . LYS A 1 171 ? -15.043 -8.145  9.414   1.00 92.74 171 A 1 
ATOM 1366 N NZ  . LYS A 1 171 ? -14.991 -9.626  9.469   1.00 89.71 171 A 1 
ATOM 1367 N N   . ILE A 1 172 ? -13.011 -2.353  8.233   1.00 98.41 172 A 1 
ATOM 1368 C CA  . ILE A 1 172 ? -13.681 -1.069  8.416   1.00 98.31 172 A 1 
ATOM 1369 C C   . ILE A 1 172 ? -15.175 -1.303  8.632   1.00 98.31 172 A 1 
ATOM 1370 O O   . ILE A 1 172 ? -15.841 -1.862  7.761   1.00 97.84 172 A 1 
ATOM 1371 C CB  . ILE A 1 172 ? -13.420 -0.119  7.231   1.00 97.98 172 A 1 
ATOM 1372 C CG1 . ILE A 1 172 ? -11.927 0.047   6.876   1.00 95.92 172 A 1 
ATOM 1373 C CG2 . ILE A 1 172 ? -14.056 1.257   7.496   1.00 97.34 172 A 1 
ATOM 1374 C CD1 . ILE A 1 172 ? -11.047 0.615   7.995   1.00 89.44 172 A 1 
ATOM 1375 N N   . GLN A 1 173 ? -15.704 -0.860  9.762   1.00 98.08 173 A 1 
ATOM 1376 C CA  . GLN A 1 173 ? -17.127 -0.913  10.057  1.00 98.01 173 A 1 
ATOM 1377 C C   . GLN A 1 173 ? -17.895 0.088   9.179   1.00 97.92 173 A 1 
ATOM 1378 O O   . GLN A 1 173 ? -17.486 1.240   9.070   1.00 97.65 173 A 1 
ATOM 1379 C CB  . GLN A 1 173 ? -17.333 -0.643  11.551  1.00 97.49 173 A 1 
ATOM 1380 C CG  . GLN A 1 173 ? -18.811 -0.698  11.954  1.00 96.67 173 A 1 
ATOM 1381 C CD  . GLN A 1 173 ? -19.062 -0.468  13.430  1.00 97.38 173 A 1 
ATOM 1382 O OE1 . GLN A 1 173 ? -18.249 -0.724  14.296  1.00 93.71 173 A 1 
ATOM 1383 N NE2 . GLN A 1 173 ? -20.247 -0.004  13.792  1.00 93.78 173 A 1 
ATOM 1384 N N   . LEU A 1 174 ? -19.034 -0.341  8.611   1.00 96.57 174 A 1 
ATOM 1385 C CA  . LEU A 1 174 ? -19.984 0.521   7.895   1.00 96.07 174 A 1 
ATOM 1386 C C   . LEU A 1 174 ? -21.248 0.769   8.724   1.00 96.03 174 A 1 
ATOM 1387 O O   . LEU A 1 174 ? -21.753 1.881   8.753   1.00 94.75 174 A 1 
ATOM 1388 C CB  . LEU A 1 174 ? -20.321 -0.118  6.535   1.00 95.95 174 A 1 
ATOM 1389 C CG  . LEU A 1 174 ? -19.131 -0.289  5.582   1.00 95.87 174 A 1 
ATOM 1390 C CD1 . LEU A 1 174 ? -19.596 -1.036  4.327   1.00 94.55 174 A 1 
ATOM 1391 C CD2 . LEU A 1 174 ? -18.527 1.049   5.150   1.00 95.22 174 A 1 
ATOM 1392 N N   . ASP A 1 175 ? -21.730 -0.260  9.433   1.00 96.37 175 A 1 
ATOM 1393 C CA  . ASP A 1 175 ? -22.838 -0.159  10.382  1.00 95.89 175 A 1 
ATOM 1394 C C   . ASP A 1 175 ? -22.772 -1.275  11.448  1.00 96.12 175 A 1 
ATOM 1395 O O   . ASP A 1 175 ? -21.724 -1.932  11.635  1.00 94.69 175 A 1 
ATOM 1396 C CB  . ASP A 1 175 ? -24.181 -0.133  9.608   1.00 94.33 175 A 1 
ATOM 1397 C CG  . ASP A 1 175 ? -24.489 -1.408  8.830   1.00 94.71 175 A 1 
ATOM 1398 O OD1 . ASP A 1 175 ? -24.265 -2.512  9.381   1.00 90.94 175 A 1 
ATOM 1399 O OD2 . ASP A 1 175 ? -25.012 -1.324  7.708   1.00 91.02 175 A 1 
ATOM 1400 N N   . SER A 1 176 ? -23.872 -1.528  12.165  1.00 95.48 176 A 1 
ATOM 1401 C CA  . SER A 1 176 ? -23.959 -2.572  13.185  1.00 94.43 176 A 1 
ATOM 1402 C C   . SER A 1 176 ? -23.672 -3.999  12.680  1.00 94.76 176 A 1 
ATOM 1403 O O   . SER A 1 176 ? -23.292 -4.860  13.473  1.00 92.46 176 A 1 
ATOM 1404 C CB  . SER A 1 176 ? -25.341 -2.513  13.855  1.00 93.46 176 A 1 
ATOM 1405 O OG  . SER A 1 176 ? -26.374 -2.842  12.947  1.00 88.76 176 A 1 
ATOM 1406 N N   . LYS A 1 177 ? -23.820 -4.261  11.365  1.00 94.92 177 A 1 
ATOM 1407 C CA  . LYS A 1 177 ? -23.638 -5.586  10.738  1.00 94.75 177 A 1 
ATOM 1408 C C   . LYS A 1 177 ? -22.566 -5.579  9.655   1.00 95.89 177 A 1 
ATOM 1409 O O   . LYS A 1 177 ? -21.747 -6.497  9.610   1.00 94.44 177 A 1 
ATOM 1410 C CB  . LYS A 1 177 ? -24.971 -6.057  10.147  1.00 92.42 177 A 1 
ATOM 1411 C CG  . LYS A 1 177 ? -26.039 -6.270  11.235  1.00 83.20 177 A 1 
ATOM 1412 C CD  . LYS A 1 177 ? -27.362 -6.664  10.587  1.00 79.13 177 A 1 
ATOM 1413 C CE  . LYS A 1 177 ? -28.441 -6.782  11.674  1.00 68.96 177 A 1 
ATOM 1414 N NZ  . LYS A 1 177 ? -29.763 -7.036  11.067  1.00 59.98 177 A 1 
ATOM 1415 N N   . ASN A 1 178 ? -22.573 -4.549  8.827   1.00 96.17 178 A 1 
ATOM 1416 C CA  . ASN A 1 178 ? -21.803 -4.472  7.606   1.00 96.58 178 A 1 
ATOM 1417 C C   . ASN A 1 178 ? -20.392 -3.920  7.838   1.00 97.37 178 A 1 
ATOM 1418 O O   . ASN A 1 178 ? -20.112 -3.204  8.806   1.00 96.98 178 A 1 
ATOM 1419 C CB  . ASN A 1 178 ? -22.600 -3.673  6.562   1.00 96.03 178 A 1 
ATOM 1420 C CG  . ASN A 1 178 ? -23.932 -4.329  6.233   1.00 95.14 178 A 1 
ATOM 1421 O OD1 . ASN A 1 178 ? -24.004 -5.512  5.935   1.00 89.61 178 A 1 
ATOM 1422 N ND2 . ASN A 1 178 ? -25.018 -3.606  6.281   1.00 89.11 178 A 1 
ATOM 1423 N N   . HIS A 1 179 ? -19.490 -4.297  6.950   1.00 97.16 179 A 1 
ATOM 1424 C CA  . HIS A 1 179 ? -18.102 -3.863  6.935   1.00 97.57 179 A 1 
ATOM 1425 C C   . HIS A 1 179 ? -17.493 -4.050  5.544   1.00 97.72 179 A 1 
ATOM 1426 O O   . HIS A 1 179 ? -18.054 -4.743  4.698   1.00 97.22 179 A 1 
ATOM 1427 C CB  . HIS A 1 179 ? -17.290 -4.637  7.981   1.00 97.11 179 A 1 
ATOM 1428 C CG  . HIS A 1 179 ? -17.299 -6.131  7.784   1.00 97.36 179 A 1 
ATOM 1429 N ND1 . HIS A 1 179 ? -18.250 -7.011  8.292   1.00 93.28 179 A 1 
ATOM 1430 C CD2 . HIS A 1 179 ? -16.376 -6.845  7.082   1.00 92.99 179 A 1 
ATOM 1431 C CE1 . HIS A 1 179 ? -17.895 -8.235  7.885   1.00 93.22 179 A 1 
ATOM 1432 N NE2 . HIS A 1 179 ? -16.766 -8.167  7.163   1.00 94.32 179 A 1 
ATOM 1433 N N   . VAL A 1 180 ? -16.337 -3.466  5.335   1.00 97.85 180 A 1 
ATOM 1434 C CA  . VAL A 1 180 ? -15.483 -3.686  4.173   1.00 98.04 180 A 1 
ATOM 1435 C C   . VAL A 1 180 ? -14.091 -4.089  4.635   1.00 98.26 180 A 1 
ATOM 1436 O O   . VAL A 1 180 ? -13.599 -3.612  5.663   1.00 97.98 180 A 1 
ATOM 1437 C CB  . VAL A 1 180 ? -15.489 -2.441  3.252   1.00 97.46 180 A 1 
ATOM 1438 C CG1 . VAL A 1 180 ? -14.954 -1.179  3.942   1.00 93.98 180 A 1 
ATOM 1439 C CG2 . VAL A 1 180 ? -14.701 -2.669  1.962   1.00 92.57 180 A 1 
ATOM 1440 N N   . HIS A 1 181 ? -13.465 -5.005  3.907   1.00 98.56 181 A 1 
ATOM 1441 C CA  . HIS A 1 181 ? -12.071 -5.369  4.118   1.00 98.50 181 A 1 
ATOM 1442 C C   . HIS A 1 181 ? -11.176 -4.393  3.348   1.00 98.60 181 A 1 
ATOM 1443 O O   . HIS A 1 181 ? -11.349 -4.230  2.155   1.00 98.48 181 A 1 
ATOM 1444 C CB  . HIS A 1 181 ? -11.843 -6.806  3.655   1.00 98.44 181 A 1 
ATOM 1445 C CG  . HIS A 1 181 ? -12.682 -7.821  4.400   1.00 98.37 181 A 1 
ATOM 1446 N ND1 . HIS A 1 181 ? -12.408 -8.334  5.648   1.00 96.12 181 A 1 
ATOM 1447 C CD2 . HIS A 1 181 ? -13.815 -8.416  3.938   1.00 96.23 181 A 1 
ATOM 1448 C CE1 . HIS A 1 181 ? -13.365 -9.232  5.926   1.00 95.58 181 A 1 
ATOM 1449 N NE2 . HIS A 1 181 ? -14.238 -9.315  4.919   1.00 95.95 181 A 1 
ATOM 1450 N N   . LEU A 1 182 ? -10.223 -3.761  4.012   1.00 98.76 182 A 1 
ATOM 1451 C CA  . LEU A 1 182 ? -9.260  -2.865  3.386   1.00 98.77 182 A 1 
ATOM 1452 C C   . LEU A 1 182 ? -7.846  -3.417  3.551   1.00 98.85 182 A 1 
ATOM 1453 O O   . LEU A 1 182 ? -7.452  -3.783  4.657   1.00 98.66 182 A 1 
ATOM 1454 C CB  . LEU A 1 182 ? -9.416  -1.460  3.995   1.00 98.72 182 A 1 
ATOM 1455 C CG  . LEU A 1 182 ? -8.393  -0.429  3.488   1.00 98.41 182 A 1 
ATOM 1456 C CD1 . LEU A 1 182 ? -8.559  -0.130  2.007   1.00 97.84 182 A 1 
ATOM 1457 C CD2 . LEU A 1 182 ? -8.568  0.877   4.274   1.00 97.77 182 A 1 
ATOM 1458 N N   . PHE A 1 183 ? -7.091  -3.426  2.465   1.00 98.84 183 A 1 
ATOM 1459 C CA  . PHE A 1 183 ? -5.674  -3.756  2.445   1.00 98.84 183 A 1 
ATOM 1460 C C   . PHE A 1 183 ? -4.902  -2.592  1.841   1.00 98.80 183 A 1 
ATOM 1461 O O   . PHE A 1 183 ? -5.259  -2.126  0.768   1.00 98.70 183 A 1 
ATOM 1462 C CB  . PHE A 1 183 ? -5.445  -5.046  1.653   1.00 98.82 183 A 1 
ATOM 1463 C CG  . PHE A 1 183 ? -6.181  -6.247  2.207   1.00 98.83 183 A 1 
ATOM 1464 C CD1 . PHE A 1 183 ? -5.531  -7.131  3.095   1.00 98.65 183 A 1 
ATOM 1465 C CD2 . PHE A 1 183 ? -7.520  -6.481  1.851   1.00 98.67 183 A 1 
ATOM 1466 C CE1 . PHE A 1 183 ? -6.224  -8.232  3.622   1.00 98.52 183 A 1 
ATOM 1467 C CE2 . PHE A 1 183 ? -8.214  -7.585  2.385   1.00 98.51 183 A 1 
ATOM 1468 C CZ  . PHE A 1 183 ? -7.563  -8.457  3.269   1.00 98.58 183 A 1 
ATOM 1469 N N   . SER A 1 184 ? -3.842  -2.141  2.516   1.00 98.84 184 A 1 
ATOM 1470 C CA  . SER A 1 184 ? -2.895  -1.164  1.976   1.00 98.80 184 A 1 
ATOM 1471 C C   . SER A 1 184 ? -1.523  -1.827  1.856   1.00 98.86 184 A 1 
ATOM 1472 O O   . SER A 1 184 ? -1.113  -2.559  2.773   1.00 98.62 184 A 1 
ATOM 1473 C CB  . SER A 1 184 ? -2.847  0.103   2.825   1.00 98.71 184 A 1 
ATOM 1474 O OG  . SER A 1 184 ? -1.678  0.864   2.630   1.00 95.33 184 A 1 
ATOM 1475 N N   . THR A 1 185 ? -0.836  -1.609  0.733   1.00 98.86 185 A 1 
ATOM 1476 C CA  . THR A 1 185 ? 0.450   -2.257  0.459   1.00 98.70 185 A 1 
ATOM 1477 C C   . THR A 1 185 ? 1.418   -1.367  -0.312  1.00 98.78 185 A 1 
ATOM 1478 O O   . THR A 1 185 ? 1.013   -0.451  -0.999  1.00 98.43 185 A 1 
ATOM 1479 C CB  . THR A 1 185 ? 0.240   -3.585  -0.275  1.00 98.49 185 A 1 
ATOM 1480 O OG1 . THR A 1 185 ? 1.427   -4.339  -0.195  1.00 96.64 185 A 1 
ATOM 1481 C CG2 . THR A 1 185 ? -0.120  -3.450  -1.750  1.00 96.70 185 A 1 
ATOM 1482 N N   . HIS A 1 186 ? 2.709   -1.677  -0.207  1.00 98.59 186 A 1 
ATOM 1483 C CA  . HIS A 1 186 ? 3.762   -1.113  -1.037  1.00 98.54 186 A 1 
ATOM 1484 C C   . HIS A 1 186 ? 4.696   -2.240  -1.474  1.00 98.40 186 A 1 
ATOM 1485 O O   . HIS A 1 186 ? 5.292   -2.925  -0.635  1.00 97.84 186 A 1 
ATOM 1486 C CB  . HIS A 1 186 ? 4.487   -0.010  -0.256  1.00 98.27 186 A 1 
ATOM 1487 C CG  . HIS A 1 186 ? 5.544   0.758   -1.016  1.00 98.11 186 A 1 
ATOM 1488 N ND1 . HIS A 1 186 ? 6.443   1.644   -0.448  1.00 95.25 186 A 1 
ATOM 1489 C CD2 . HIS A 1 186 ? 5.791   0.749   -2.366  1.00 95.47 186 A 1 
ATOM 1490 C CE1 . HIS A 1 186 ? 7.190   2.169   -1.434  1.00 95.41 186 A 1 
ATOM 1491 N NE2 . HIS A 1 186 ? 6.832   1.638   -2.610  1.00 95.74 186 A 1 
ATOM 1492 N N   . LEU A 1 187 ? 4.797   -2.473  -2.788  1.00 98.19 187 A 1 
ATOM 1493 C CA  . LEU A 1 187 ? 5.593   -3.552  -3.352  1.00 97.90 187 A 1 
ATOM 1494 C C   . LEU A 1 187 ? 7.036   -3.117  -3.665  1.00 97.80 187 A 1 
ATOM 1495 O O   . LEU A 1 187 ? 7.425   -1.964  -3.509  1.00 97.11 187 A 1 
ATOM 1496 C CB  . LEU A 1 187 ? 4.875   -4.158  -4.580  1.00 97.47 187 A 1 
ATOM 1497 C CG  . LEU A 1 187 ? 3.502   -4.779  -4.298  1.00 95.87 187 A 1 
ATOM 1498 C CD1 . LEU A 1 187 ? 3.014   -5.478  -5.560  1.00 92.68 187 A 1 
ATOM 1499 C CD2 . LEU A 1 187 ? 3.529   -5.839  -3.196  1.00 91.53 187 A 1 
ATOM 1500 N N   . GLN A 1 188 ? 7.849   -4.081  -4.104  1.00 97.14 188 A 1 
ATOM 1501 C CA  . GLN A 1 188 ? 9.234   -3.872  -4.507  1.00 96.83 188 A 1 
ATOM 1502 C C   . GLN A 1 188 ? 9.333   -2.823  -5.624  1.00 96.57 188 A 1 
ATOM 1503 O O   . GLN A 1 188 ? 8.770   -3.027  -6.698  1.00 95.79 188 A 1 
ATOM 1504 C CB  . GLN A 1 188 ? 9.781   -5.227  -4.985  1.00 96.05 188 A 1 
ATOM 1505 C CG  . GLN A 1 188 ? 11.165  -5.175  -5.623  1.00 93.59 188 A 1 
ATOM 1506 C CD  . GLN A 1 188 ? 12.269  -4.820  -4.639  1.00 93.73 188 A 1 
ATOM 1507 O OE1 . GLN A 1 188 ? 12.444  -5.468  -3.618  1.00 85.95 188 A 1 
ATOM 1508 N NE2 . GLN A 1 188 ? 13.048  -3.807  -4.929  1.00 83.51 188 A 1 
ATOM 1509 N N   . ALA A 1 189 ? 10.103  -1.755  -5.400  1.00 96.47 189 A 1 
ATOM 1510 C CA  . ALA A 1 189 ? 10.370  -0.733  -6.403  1.00 95.53 189 A 1 
ATOM 1511 C C   . ALA A 1 189 ? 11.352  -1.209  -7.493  1.00 95.12 189 A 1 
ATOM 1512 O O   . ALA A 1 189 ? 12.163  -2.123  -7.284  1.00 93.61 189 A 1 
ATOM 1513 C CB  . ALA A 1 189 ? 10.867  0.534   -5.708  1.00 94.43 189 A 1 
ATOM 1514 N N   . SER A 1 190 ? 11.284  -0.546  -8.648  1.00 94.01 190 A 1 
ATOM 1515 C CA  . SER A 1 190 ? 12.260  -0.632  -9.735  1.00 92.07 190 A 1 
ATOM 1516 C C   . SER A 1 190 ? 12.997  0.702   -9.869  1.00 90.62 190 A 1 
ATOM 1517 O O   . SER A 1 190 ? 12.421  1.754   -9.641  1.00 86.56 190 A 1 
ATOM 1518 C CB  . SER A 1 190 ? 11.562  -0.979  -11.049 1.00 89.94 190 A 1 
ATOM 1519 O OG  . SER A 1 190 ? 11.066  -2.300  -10.993 1.00 83.81 190 A 1 
ATOM 1520 N N   . TYR A 1 191 ? 14.270  0.657   -10.269 1.00 91.28 191 A 1 
ATOM 1521 C CA  . TYR A 1 191 ? 15.138  1.844   -10.314 1.00 88.91 191 A 1 
ATOM 1522 C C   . TYR A 1 191 ? 15.659  2.133   -11.726 1.00 87.23 191 A 1 
ATOM 1523 O O   . TYR A 1 191 ? 16.773  2.613   -11.915 1.00 80.67 191 A 1 
ATOM 1524 C CB  . TYR A 1 191 ? 16.253  1.692   -9.270  1.00 87.83 191 A 1 
ATOM 1525 C CG  . TYR A 1 191 ? 15.746  1.577   -7.848  1.00 87.56 191 A 1 
ATOM 1526 C CD1 . TYR A 1 191 ? 15.459  2.739   -7.111  1.00 84.53 191 A 1 
ATOM 1527 C CD2 . TYR A 1 191 ? 15.507  0.309   -7.285  1.00 85.54 191 A 1 
ATOM 1528 C CE1 . TYR A 1 191 ? 14.938  2.641   -5.805  1.00 83.18 191 A 1 
ATOM 1529 C CE2 . TYR A 1 191 ? 14.974  0.204   -5.974  1.00 83.54 191 A 1 
ATOM 1530 C CZ  . TYR A 1 191 ? 14.688  1.372   -5.248  1.00 84.87 191 A 1 
ATOM 1531 O OH  . TYR A 1 191 ? 14.148  1.275   -3.993  1.00 82.74 191 A 1 
ATOM 1532 N N   . GLN A 1 192 ? 14.842  1.834   -12.738 1.00 89.30 192 A 1 
ATOM 1533 C CA  . GLN A 1 192 ? 15.170  1.989   -14.158 1.00 87.57 192 A 1 
ATOM 1534 C C   . GLN A 1 192 ? 14.566  3.268   -14.766 1.00 87.46 192 A 1 
ATOM 1535 O O   . GLN A 1 192 ? 14.509  3.379   -15.987 1.00 81.03 192 A 1 
ATOM 1536 C CB  . GLN A 1 192 ? 14.770  0.718   -14.945 1.00 84.89 192 A 1 
ATOM 1537 C CG  . GLN A 1 192 ? 15.625  -0.512  -14.613 1.00 80.10 192 A 1 
ATOM 1538 C CD  . GLN A 1 192 ? 15.339  -1.111  -13.235 1.00 74.90 192 A 1 
ATOM 1539 O OE1 . GLN A 1 192 ? 14.224  -1.167  -12.764 1.00 69.85 192 A 1 
ATOM 1540 N NE2 . GLN A 1 192 ? 16.337  -1.582  -12.515 1.00 67.19 192 A 1 
ATOM 1541 N N   . ASN A 1 193 ? 14.150  4.244   -13.941 1.00 85.35 193 A 1 
ATOM 1542 C CA  . ASN A 1 193 ? 13.616  5.538   -14.379 1.00 84.89 193 A 1 
ATOM 1543 C C   . ASN A 1 193 ? 12.493  5.384   -15.417 1.00 86.03 193 A 1 
ATOM 1544 O O   . ASN A 1 193 ? 12.569  5.908   -16.534 1.00 80.40 193 A 1 
ATOM 1545 C CB  . ASN A 1 193 ? 14.764  6.438   -14.870 1.00 80.76 193 A 1 
ATOM 1546 C CG  . ASN A 1 193 ? 15.890  6.628   -13.866 1.00 76.16 193 A 1 
ATOM 1547 O OD1 . ASN A 1 193 ? 15.754  6.566   -12.671 1.00 68.41 193 A 1 
ATOM 1548 N ND2 . ASN A 1 193 ? 17.091  6.856   -14.339 1.00 69.17 193 A 1 
ATOM 1549 N N   . GLY A 1 194 ? 11.478  4.585   -15.084 1.00 83.72 194 A 1 
ATOM 1550 C CA  . GLY A 1 194 ? 10.322  4.354   -15.944 1.00 81.90 194 A 1 
ATOM 1551 C C   . GLY A 1 194 ? 10.558  3.457   -17.163 1.00 84.44 194 A 1 
ATOM 1552 O O   . GLY A 1 194 ? 9.638   3.272   -17.960 1.00 80.70 194 A 1 
ATOM 1553 N N   . GLN A 1 195 ? 11.757  2.899   -17.327 1.00 84.97 195 A 1 
ATOM 1554 C CA  . GLN A 1 195 ? 12.035  1.860   -18.326 1.00 84.40 195 A 1 
ATOM 1555 C C   . GLN A 1 195 ? 11.629  0.478   -17.806 1.00 86.38 195 A 1 
ATOM 1556 O O   . GLN A 1 195 ? 11.281  0.318   -16.637 1.00 83.60 195 A 1 
ATOM 1557 C CB  . GLN A 1 195 ? 13.517  1.879   -18.723 1.00 82.26 195 A 1 
ATOM 1558 C CG  . GLN A 1 195 ? 13.951  3.236   -19.299 1.00 77.91 195 A 1 
ATOM 1559 C CD  . GLN A 1 195 ? 15.422  3.266   -19.694 1.00 69.66 195 A 1 
ATOM 1560 O OE1 . GLN A 1 195 ? 16.043  2.286   -20.085 1.00 63.35 195 A 1 
ATOM 1561 N NE2 . GLN A 1 195 ? 16.053  4.417   -19.632 1.00 59.94 195 A 1 
ATOM 1562 N N   . GLU A 1 196 ? 11.720  -0.536  -18.687 1.00 85.84 196 A 1 
ATOM 1563 C CA  . GLU A 1 196 ? 11.427  -1.925  -18.325 1.00 86.96 196 A 1 
ATOM 1564 C C   . GLU A 1 196 ? 12.157  -2.350  -17.038 1.00 88.98 196 A 1 
ATOM 1565 O O   . GLU A 1 196 ? 13.372  -2.153  -16.913 1.00 86.27 196 A 1 
ATOM 1566 C CB  . GLU A 1 196 ? 11.820  -2.875  -19.479 1.00 83.34 196 A 1 
ATOM 1567 C CG  . GLU A 1 196 ? 10.902  -2.775  -20.701 1.00 75.97 196 A 1 
ATOM 1568 C CD  . GLU A 1 196 ? 9.464   -3.289  -20.467 1.00 70.07 196 A 1 
ATOM 1569 O OE1 . GLU A 1 196 ? 8.618   -3.056  -21.368 1.00 62.92 196 A 1 
ATOM 1570 O OE2 . GLU A 1 196 ? 9.214   -3.930  -19.429 1.00 64.43 196 A 1 
ATOM 1571 N N   . PRO A 1 197 ? 11.436  -2.944  -16.079 1.00 88.12 197 A 1 
ATOM 1572 C CA  . PRO A 1 197 ? 12.021  -3.422  -14.839 1.00 88.90 197 A 1 
ATOM 1573 C C   . PRO A 1 197 ? 12.992  -4.581  -15.086 1.00 90.38 197 A 1 
ATOM 1574 O O   . PRO A 1 197 ? 12.924  -5.298  -16.085 1.00 89.09 197 A 1 
ATOM 1575 C CB  . PRO A 1 197 ? 10.830  -3.854  -13.975 1.00 87.75 197 A 1 
ATOM 1576 C CG  . PRO A 1 197 ? 9.794   -4.279  -15.003 1.00 88.55 197 A 1 
ATOM 1577 C CD  . PRO A 1 197 ? 10.024  -3.289  -16.134 1.00 91.43 197 A 1 
ATOM 1578 N N   . THR A 1 198 ? 13.889  -4.813  -14.124 1.00 90.57 198 A 1 
ATOM 1579 C CA  . THR A 1 198 ? 14.735  -6.002  -14.213 1.00 90.31 198 A 1 
ATOM 1580 C C   . THR A 1 198 ? 13.900  -7.266  -14.006 1.00 91.81 198 A 1 
ATOM 1581 O O   . THR A 1 198 ? 12.913  -7.280  -13.271 1.00 92.00 198 A 1 
ATOM 1582 C CB  . THR A 1 198 ? 15.930  -5.985  -13.243 1.00 90.12 198 A 1 
ATOM 1583 O OG1 . THR A 1 198 ? 15.533  -6.239  -11.924 1.00 86.29 198 A 1 
ATOM 1584 C CG2 . THR A 1 198 ? 16.734  -4.694  -13.284 1.00 85.82 198 A 1 
ATOM 1585 N N   . VAL A 1 199 ? 14.352  -8.381  -14.572 1.00 91.67 199 A 1 
ATOM 1586 C CA  . VAL A 1 199 ? 13.723  -9.696  -14.336 1.00 91.81 199 A 1 
ATOM 1587 C C   . VAL A 1 199 ? 13.651  -10.025 -12.838 1.00 93.00 199 A 1 
ATOM 1588 O O   . VAL A 1 199 ? 12.705  -10.672 -12.386 1.00 93.09 199 A 1 
ATOM 1589 C CB  . VAL A 1 199 ? 14.503  -10.795 -15.087 1.00 91.04 199 A 1 
ATOM 1590 C CG1 . VAL A 1 199 ? 13.935  -12.207 -14.832 1.00 86.21 199 A 1 
ATOM 1591 C CG2 . VAL A 1 199 ? 14.491  -10.557 -16.598 1.00 87.42 199 A 1 
ATOM 1592 N N   . VAL A 1 200 ? 14.638  -9.570  -12.049 1.00 93.68 200 A 1 
ATOM 1593 C CA  . VAL A 1 200 ? 14.661  -9.790  -10.601 1.00 94.35 200 A 1 
ATOM 1594 C C   . VAL A 1 200 ? 13.535  -9.012  -9.915  1.00 94.86 200 A 1 
ATOM 1595 O O   . VAL A 1 200 ? 12.849  -9.595  -9.093  1.00 94.55 200 A 1 
ATOM 1596 C CB  . VAL A 1 200 ? 16.029  -9.445  -9.992  1.00 94.20 200 A 1 
ATOM 1597 C CG1 . VAL A 1 200 ? 16.054  -9.663  -8.474  1.00 90.00 200 A 1 
ATOM 1598 C CG2 . VAL A 1 200 ? 17.132  -10.325 -10.597 1.00 90.73 200 A 1 
ATOM 1599 N N   . ASP A 1 201 ? 13.318  -7.742  -10.295 1.00 94.86 201 A 1 
ATOM 1600 C CA  . ASP A 1 201 ? 12.241  -6.918  -9.732  1.00 94.42 201 A 1 
ATOM 1601 C C   . ASP A 1 201 ? 10.874  -7.566  -9.988  1.00 95.03 201 A 1 
ATOM 1602 O O   . ASP A 1 201 ? 10.092  -7.757  -9.054  1.00 94.97 201 A 1 
ATOM 1603 C CB  . ASP A 1 201 ? 12.250  -5.496  -10.333 1.00 93.48 201 A 1 
ATOM 1604 C CG  . ASP A 1 201 ? 13.569  -4.750  -10.169 1.00 91.52 201 A 1 
ATOM 1605 O OD1 . ASP A 1 201 ? 14.247  -4.926  -9.136  1.00 87.48 201 A 1 
ATOM 1606 O OD2 . ASP A 1 201 ? 13.948  -4.043  -11.139 1.00 86.82 201 A 1 
ATOM 1607 N N   . VAL A 1 202 ? 10.626  -7.999  -11.225 1.00 94.30 202 A 1 
ATOM 1608 C CA  . VAL A 1 202 ? 9.385   -8.678  -11.631 1.00 93.83 202 A 1 
ATOM 1609 C C   . VAL A 1 202 ? 9.158   -9.955  -10.814 1.00 94.30 202 A 1 
ATOM 1610 O O   . VAL A 1 202 ? 8.083   -10.148 -10.248 1.00 94.31 202 A 1 
ATOM 1611 C CB  . VAL A 1 202 ? 9.411   -8.999  -13.145 1.00 93.23 202 A 1 
ATOM 1612 C CG1 . VAL A 1 202 ? 8.151   -9.756  -13.592 1.00 91.29 202 A 1 
ATOM 1613 C CG2 . VAL A 1 202 ? 9.511   -7.725  -13.982 1.00 91.83 202 A 1 
ATOM 1614 N N   . LEU A 1 203 ? 10.172  -10.819 -10.689 1.00 94.03 203 A 1 
ATOM 1615 C CA  . LEU A 1 203 ? 10.061  -12.071 -9.928  1.00 93.92 203 A 1 
ATOM 1616 C C   . LEU A 1 203 ? 9.856   -11.840 -8.424  1.00 94.34 203 A 1 
ATOM 1617 O O   . LEU A 1 203 ? 9.206   -12.651 -7.758  1.00 94.45 203 A 1 
ATOM 1618 C CB  . LEU A 1 203 ? 11.327  -12.912 -10.142 1.00 93.89 203 A 1 
ATOM 1619 C CG  . LEU A 1 203 ? 11.469  -13.536 -11.543 1.00 89.97 203 A 1 
ATOM 1620 C CD1 . LEU A 1 203 ? 12.832  -14.227 -11.636 1.00 87.13 203 A 1 
ATOM 1621 C CD2 . LEU A 1 203 ? 10.389  -14.585 -11.824 1.00 87.78 203 A 1 
ATOM 1622 N N   . VAL A 1 204 ? 10.433  -10.767 -7.869  1.00 95.41 204 A 1 
ATOM 1623 C CA  . VAL A 1 204 ? 10.214  -10.388 -6.471  1.00 95.81 204 A 1 
ATOM 1624 C C   . VAL A 1 204 ? 8.777   -9.902  -6.279  1.00 95.94 204 A 1 
ATOM 1625 O O   . VAL A 1 204 ? 8.107   -10.425 -5.394  1.00 95.83 204 A 1 
ATOM 1626 C CB  . VAL A 1 204 ? 11.250  -9.351  -6.002  1.00 96.01 204 A 1 
ATOM 1627 C CG1 . VAL A 1 204 ? 10.872  -8.732  -4.648  1.00 94.78 204 A 1 
ATOM 1628 C CG2 . VAL A 1 204 ? 12.613  -10.026 -5.821  1.00 94.93 204 A 1 
ATOM 1629 N N   . ARG A 1 205 ? 8.286   -8.984  -7.129  1.00 95.31 205 A 1 
ATOM 1630 C CA  . ARG A 1 205 ? 6.893   -8.520  -7.085  1.00 95.27 205 A 1 
ATOM 1631 C C   . ARG A 1 205 ? 5.902   -9.663  -7.237  1.00 95.07 205 A 1 
ATOM 1632 O O   . ARG A 1 205 ? 4.998   -9.778  -6.419  1.00 95.01 205 A 1 
ATOM 1633 C CB  . ARG A 1 205 ? 6.642   -7.446  -8.140  1.00 95.29 205 A 1 
ATOM 1634 C CG  . ARG A 1 205 ? 7.193   -6.087  -7.705  1.00 94.34 205 A 1 
ATOM 1635 C CD  . ARG A 1 205 ? 6.684   -4.973  -8.623  1.00 94.52 205 A 1 
ATOM 1636 N NE  . ARG A 1 205 ? 7.312   -5.046  -9.951  1.00 92.85 205 A 1 
ATOM 1637 C CZ  . ARG A 1 205 ? 8.379   -4.397  -10.352 1.00 94.83 205 A 1 
ATOM 1638 N NH1 . ARG A 1 205 ? 9.064   -3.607  -9.570  1.00 88.47 205 A 1 
ATOM 1639 N NH2 . ARG A 1 205 ? 8.793   -4.506  -11.578 1.00 89.09 205 A 1 
ATOM 1640 N N   . GLN A 1 206 ? 6.123   -10.578 -8.170  1.00 95.89 206 A 1 
ATOM 1641 C CA  . GLN A 1 206 ? 5.278   -11.773 -8.351  1.00 95.34 206 A 1 
ATOM 1642 C C   . GLN A 1 206 ? 5.125   -12.566 -7.043  1.00 95.64 206 A 1 
ATOM 1643 O O   . GLN A 1 206 ? 4.007   -12.876 -6.619  1.00 95.47 206 A 1 
ATOM 1644 C CB  . GLN A 1 206 ? 5.896   -12.625 -9.460  1.00 94.50 206 A 1 
ATOM 1645 C CG  . GLN A 1 206 ? 5.001   -13.819 -9.832  1.00 86.75 206 A 1 
ATOM 1646 C CD  . GLN A 1 206 ? 5.600   -14.667 -10.947 1.00 83.42 206 A 1 
ATOM 1647 O OE1 . GLN A 1 206 ? 6.780   -14.662 -11.241 1.00 77.90 206 A 1 
ATOM 1648 N NE2 . GLN A 1 206 ? 4.805   -15.469 -11.612 1.00 74.00 206 A 1 
ATOM 1649 N N   . LYS A 1 207 ? 6.235   -12.833 -6.341  1.00 95.65 207 A 1 
ATOM 1650 C CA  . LYS A 1 207 ? 6.190   -13.529 -5.041  1.00 95.81 207 A 1 
ATOM 1651 C C   . LYS A 1 207 ? 5.545   -12.703 -3.933  1.00 96.44 207 A 1 
ATOM 1652 O O   . LYS A 1 207 ? 4.999   -13.274 -2.987  1.00 96.54 207 A 1 
ATOM 1653 C CB  . LYS A 1 207 ? 7.608   -13.919 -4.620  1.00 95.81 207 A 1 
ATOM 1654 C CG  . LYS A 1 207 ? 8.187   -15.025 -5.499  1.00 91.70 207 A 1 
ATOM 1655 C CD  . LYS A 1 207 ? 9.635   -15.302 -5.068  1.00 85.21 207 A 1 
ATOM 1656 C CE  . LYS A 1 207 ? 10.220  -16.378 -5.965  1.00 78.87 207 A 1 
ATOM 1657 N NZ  . LYS A 1 207 ? 11.635  -16.647 -5.633  1.00 68.04 207 A 1 
ATOM 1658 N N   . GLN A 1 208 ? 5.649   -11.373 -3.987  1.00 95.76 208 A 1 
ATOM 1659 C CA  . GLN A 1 208 ? 4.958   -10.480 -3.057  1.00 96.25 208 A 1 
ATOM 1660 C C   . GLN A 1 208 ? 3.448   -10.484 -3.318  1.00 96.34 208 A 1 
ATOM 1661 O O   . GLN A 1 208 ? 2.692   -10.571 -2.356  1.00 96.51 208 A 1 
ATOM 1662 C CB  . GLN A 1 208 ? 5.554   -9.072  -3.141  1.00 96.75 208 A 1 
ATOM 1663 C CG  . GLN A 1 208 ? 6.965   -8.973  -2.533  1.00 96.66 208 A 1 
ATOM 1664 C CD  . GLN A 1 208 ? 7.604   -7.599  -2.695  1.00 96.96 208 A 1 
ATOM 1665 O OE1 . GLN A 1 208 ? 7.179   -6.753  -3.465  1.00 94.99 208 A 1 
ATOM 1666 N NE2 . GLN A 1 208 ? 8.665   -7.313  -1.979  1.00 95.07 208 A 1 
ATOM 1667 N N   . PHE A 1 209 ? 3.011   -10.516 -4.577  1.00 96.55 209 A 1 
ATOM 1668 C CA  . PHE A 1 209 ? 1.605   -10.707 -4.955  1.00 95.98 209 A 1 
ATOM 1669 C C   . PHE A 1 209 ? 1.047   -12.045 -4.465  1.00 96.35 209 A 1 
ATOM 1670 O O   . PHE A 1 209 ? -0.049  -12.072 -3.901  1.00 96.01 209 A 1 
ATOM 1671 C CB  . PHE A 1 209 ? 1.455   -10.605 -6.482  1.00 94.51 209 A 1 
ATOM 1672 C CG  . PHE A 1 209 ? 1.242   -9.195  -6.983  1.00 89.56 209 A 1 
ATOM 1673 C CD1 . PHE A 1 209 ? -0.016  -8.596  -6.823  1.00 83.10 209 A 1 
ATOM 1674 C CD2 . PHE A 1 209 ? 2.259   -8.502  -7.653  1.00 82.89 209 A 1 
ATOM 1675 C CE1 . PHE A 1 209 ? -0.253  -7.302  -7.320  1.00 77.46 209 A 1 
ATOM 1676 C CE2 . PHE A 1 209 ? 2.023   -7.213  -8.144  1.00 77.31 209 A 1 
ATOM 1677 C CZ  . PHE A 1 209 ? 0.769   -6.606  -7.987  1.00 75.38 209 A 1 
ATOM 1678 N N   . ASP A 1 210 ? 1.796   -13.126 -4.585  1.00 96.36 210 A 1 
ATOM 1679 C CA  . ASP A 1 210 ? 1.383   -14.428 -4.050  1.00 96.47 210 A 1 
ATOM 1680 C C   . ASP A 1 210 ? 1.165   -14.376 -2.527  1.00 97.14 210 A 1 
ATOM 1681 O O   . ASP A 1 210 ? 0.174   -14.877 -2.005  1.00 97.15 210 A 1 
ATOM 1682 C CB  . ASP A 1 210 ? 2.446   -15.503 -4.364  1.00 95.79 210 A 1 
ATOM 1683 C CG  . ASP A 1 210 ? 2.575   -15.860 -5.844  1.00 94.30 210 A 1 
ATOM 1684 O OD1 . ASP A 1 210 ? 1.581   -15.734 -6.575  1.00 91.90 210 A 1 
ATOM 1685 O OD2 . ASP A 1 210 ? 3.680   -16.329 -6.222  1.00 91.28 210 A 1 
ATOM 1686 N N   . GLN A 1 211 ? 2.088   -13.729 -1.798  1.00 97.27 211 A 1 
ATOM 1687 C CA  . GLN A 1 211 ? 1.980   -13.553 -0.347  1.00 97.77 211 A 1 
ATOM 1688 C C   . GLN A 1 211 ? 0.807   -12.647 0.038   1.00 98.03 211 A 1 
ATOM 1689 O O   . GLN A 1 211 ? 0.083   -12.959 0.988   1.00 98.17 211 A 1 
ATOM 1690 C CB  . GLN A 1 211 ? 3.288   -12.974 0.220   1.00 97.73 211 A 1 
ATOM 1691 C CG  . GLN A 1 211 ? 4.408   -14.025 0.273   1.00 96.89 211 A 1 
ATOM 1692 C CD  . GLN A 1 211 ? 5.749   -13.418 0.668   1.00 96.56 211 A 1 
ATOM 1693 O OE1 . GLN A 1 211 ? 5.951   -12.847 1.730   1.00 91.62 211 A 1 
ATOM 1694 N NE2 . GLN A 1 211 ? 6.740   -13.545 -0.177  1.00 90.25 211 A 1 
ATOM 1695 N N   . LEU A 1 212 ? 0.607   -11.547 -0.702  1.00 97.87 212 A 1 
ATOM 1696 C CA  . LEU A 1 212 ? -0.507  -10.624 -0.504  1.00 98.03 212 A 1 
ATOM 1697 C C   . LEU A 1 212 ? -1.845  -11.322 -0.740  1.00 98.16 212 A 1 
ATOM 1698 O O   . LEU A 1 212 ? -2.709  -11.286 0.130   1.00 98.06 212 A 1 
ATOM 1699 C CB  . LEU A 1 212 ? -0.308  -9.416  -1.438  1.00 98.01 212 A 1 
ATOM 1700 C CG  . LEU A 1 212 ? -1.446  -8.385  -1.385  1.00 97.69 212 A 1 
ATOM 1701 C CD1 . LEU A 1 212 ? -1.634  -7.798  0.018   1.00 97.33 212 A 1 
ATOM 1702 C CD2 . LEU A 1 212 ? -1.119  -7.242  -2.352  1.00 97.28 212 A 1 
ATOM 1703 N N   . SER A 1 213 ? -2.003  -12.030 -1.858  1.00 98.02 213 A 1 
ATOM 1704 C CA  . SER A 1 213 ? -3.225  -12.760 -2.200  1.00 97.89 213 A 1 
ATOM 1705 C C   . SER A 1 213 ? -3.541  -13.853 -1.185  1.00 98.19 213 A 1 
ATOM 1706 O O   . SER A 1 213 ? -4.679  -13.982 -0.740  1.00 97.97 213 A 1 
ATOM 1707 C CB  . SER A 1 213 ? -3.087  -13.376 -3.592  1.00 96.93 213 A 1 
ATOM 1708 O OG  . SER A 1 213 ? -2.950  -12.327 -4.518  1.00 86.41 213 A 1 
ATOM 1709 N N   . ALA A 1 214 ? -2.527  -14.594 -0.747  1.00 97.70 214 A 1 
ATOM 1710 C CA  . ALA A 1 214 ? -2.687  -15.577 0.318   1.00 97.99 214 A 1 
ATOM 1711 C C   . ALA A 1 214 ? -3.144  -14.920 1.630   1.00 98.19 214 A 1 
ATOM 1712 O O   . ALA A 1 214 ? -4.051  -15.431 2.281   1.00 98.02 214 A 1 
ATOM 1713 C CB  . ALA A 1 214 ? -1.364  -16.332 0.492   1.00 97.82 214 A 1 
ATOM 1714 N N   . PHE A 1 215 ? -2.567  -13.774 1.995   1.00 98.23 215 A 1 
ATOM 1715 C CA  . PHE A 1 215 ? -2.977  -13.021 3.178   1.00 98.44 215 A 1 
ATOM 1716 C C   . PHE A 1 215 ? -4.417  -12.528 3.072   1.00 98.50 215 A 1 
ATOM 1717 O O   . PHE A 1 215 ? -5.214  -12.782 3.978   1.00 98.44 215 A 1 
ATOM 1718 C CB  . PHE A 1 215 ? -2.001  -11.859 3.399   1.00 98.55 215 A 1 
ATOM 1719 C CG  . PHE A 1 215 ? -2.369  -10.936 4.541   1.00 98.67 215 A 1 
ATOM 1720 C CD1 . PHE A 1 215 ? -2.416  -9.537  4.331   1.00 98.40 215 A 1 
ATOM 1721 C CD2 . PHE A 1 215 ? -2.634  -11.448 5.823   1.00 98.51 215 A 1 
ATOM 1722 C CE1 . PHE A 1 215 ? -2.695  -8.668  5.402   1.00 98.40 215 A 1 
ATOM 1723 C CE2 . PHE A 1 215 ? -2.917  -10.580 6.888   1.00 98.38 215 A 1 
ATOM 1724 C CZ  . PHE A 1 215 ? -2.936  -9.192  6.678   1.00 98.58 215 A 1 
ATOM 1725 N N   . MET A 1 216 ? -4.790  -11.905 1.948   1.00 98.52 216 A 1 
ATOM 1726 C CA  . MET A 1 216 ? -6.145  -11.441 1.672   1.00 98.48 216 A 1 
ATOM 1727 C C   . MET A 1 216 ? -7.161  -12.586 1.782   1.00 98.47 216 A 1 
ATOM 1728 O O   . MET A 1 216 ? -8.175  -12.450 2.465   1.00 98.12 216 A 1 
ATOM 1729 C CB  . MET A 1 216 ? -6.203  -10.797 0.277   1.00 98.42 216 A 1 
ATOM 1730 C CG  . MET A 1 216 ? -5.430  -9.476  0.205   1.00 97.90 216 A 1 
ATOM 1731 S SD  . MET A 1 216 ? -5.297  -8.772  -1.455  1.00 97.40 216 A 1 
ATOM 1732 C CE  . MET A 1 216 ? -6.992  -8.198  -1.710  1.00 92.12 216 A 1 
ATOM 1733 N N   . ALA A 1 217 ? -6.855  -13.751 1.213   1.00 98.30 217 A 1 
ATOM 1734 C CA  . ALA A 1 217 ? -7.708  -14.931 1.271   1.00 98.00 217 A 1 
ATOM 1735 C C   . ALA A 1 217 ? -7.947  -15.459 2.704   1.00 97.94 217 A 1 
ATOM 1736 O O   . ALA A 1 217 ? -8.984  -16.059 2.969   1.00 97.18 217 A 1 
ATOM 1737 C CB  . ALA A 1 217 ? -7.097  -16.013 0.377   1.00 97.58 217 A 1 
ATOM 1738 N N   . THR A 1 218 ? -7.019  -15.212 3.646   1.00 98.31 218 A 1 
ATOM 1739 C CA  . THR A 1 218 ? -7.237  -15.581 5.059   1.00 98.17 218 A 1 
ATOM 1740 C C   . THR A 1 218 ? -8.207  -14.657 5.793   1.00 98.14 218 A 1 
ATOM 1741 O O   . THR A 1 218 ? -8.750  -15.049 6.827   1.00 97.49 218 A 1 
ATOM 1742 C CB  . THR A 1 218 ? -5.935  -15.656 5.886   1.00 97.88 218 A 1 
ATOM 1743 O OG1 . THR A 1 218 ? -5.361  -14.386 6.110   1.00 94.84 218 A 1 
ATOM 1744 C CG2 . THR A 1 218 ? -4.885  -16.576 5.294   1.00 93.21 218 A 1 
ATOM 1745 N N   . LYS A 1 219 ? -8.416  -13.435 5.292   1.00 98.28 219 A 1 
ATOM 1746 C CA  . LYS A 1 219 ? -9.247  -12.409 5.935   1.00 98.28 219 A 1 
ATOM 1747 C C   . LYS A 1 219 ? -10.627 -12.289 5.299   1.00 98.15 219 A 1 
ATOM 1748 O O   . LYS A 1 219 ? -11.618 -12.121 6.010   1.00 97.35 219 A 1 
ATOM 1749 C CB  . LYS A 1 219 ? -8.504  -11.058 5.892   1.00 98.23 219 A 1 
ATOM 1750 C CG  . LYS A 1 219 ? -7.140  -11.059 6.597   1.00 97.67 219 A 1 
ATOM 1751 C CD  . LYS A 1 219 ? -7.246  -11.458 8.076   1.00 96.95 219 A 1 
ATOM 1752 C CE  . LYS A 1 219 ? -5.877  -11.409 8.717   1.00 95.29 219 A 1 
ATOM 1753 N NZ  . LYS A 1 219 ? -5.952  -11.746 10.165  1.00 93.04 219 A 1 
ATOM 1754 N N   . VAL A 1 220 ? -10.705 -12.411 3.979   1.00 97.71 220 A 1 
ATOM 1755 C CA  . VAL A 1 220 ? -11.921 -12.213 3.187   1.00 97.39 220 A 1 
ATOM 1756 C C   . VAL A 1 220 ? -12.634 -13.552 2.995   1.00 96.53 220 A 1 
ATOM 1757 O O   . VAL A 1 220 ? -12.543 -14.183 1.944   1.00 94.68 220 A 1 
ATOM 1758 C CB  . VAL A 1 220 ? -11.598 -11.505 1.864   1.00 97.22 220 A 1 
ATOM 1759 C CG1 . VAL A 1 220 ? -12.882 -11.094 1.143   1.00 96.39 220 A 1 
ATOM 1760 C CG2 . VAL A 1 220 ? -10.769 -10.234 2.079   1.00 96.94 220 A 1 
ATOM 1761 N N   . THR A 1 221 ? -13.336 -14.012 4.038   1.00 96.52 221 A 1 
ATOM 1762 C CA  . THR A 1 221 ? -13.994 -15.332 4.071   1.00 95.18 221 A 1 
ATOM 1763 C C   . THR A 1 221 ? -15.511 -15.265 4.268   1.00 94.07 221 A 1 
ATOM 1764 O O   . THR A 1 221 ? -16.188 -16.291 4.245   1.00 90.17 221 A 1 
ATOM 1765 C CB  . THR A 1 221 ? -13.368 -16.224 5.152   1.00 94.72 221 A 1 
ATOM 1766 O OG1 . THR A 1 221 ? -13.487 -15.622 6.421   1.00 93.41 221 A 1 
ATOM 1767 C CG2 . THR A 1 221 ? -11.884 -16.491 4.915   1.00 91.99 221 A 1 
ATOM 1768 N N   . ASP A 1 222 ? -16.056 -14.072 4.472   1.00 95.28 222 A 1 
ATOM 1769 C CA  . ASP A 1 222 ? -17.419 -13.854 4.949   1.00 94.71 222 A 1 
ATOM 1770 C C   . ASP A 1 222 ? -18.377 -13.278 3.893   1.00 94.82 222 A 1 
ATOM 1771 O O   . ASP A 1 222 ? -19.553 -13.059 4.179   1.00 92.62 222 A 1 
ATOM 1772 C CB  . ASP A 1 222 ? -17.366 -13.025 6.245   1.00 94.09 222 A 1 
ATOM 1773 C CG  . ASP A 1 222 ? -16.683 -11.670 6.098   1.00 94.90 222 A 1 
ATOM 1774 O OD1 . ASP A 1 222 ? -16.429 -11.236 4.951   1.00 93.47 222 A 1 
ATOM 1775 O OD2 . ASP A 1 222 ? -16.373 -11.061 7.154   1.00 93.35 222 A 1 
ATOM 1776 N N   . GLY A 1 223 ? -17.924 -13.102 2.652   1.00 94.66 223 A 1 
ATOM 1777 C CA  . GLY A 1 223 ? -18.736 -12.637 1.525   1.00 94.43 223 A 1 
ATOM 1778 C C   . GLY A 1 223 ? -18.863 -11.113 1.408   1.00 95.60 223 A 1 
ATOM 1779 O O   . GLY A 1 223 ? -19.534 -10.641 0.489   1.00 94.43 223 A 1 
ATOM 1780 N N   . TYR A 1 224 ? -18.236 -10.345 2.302   1.00 96.87 224 A 1 
ATOM 1781 C CA  . TYR A 1 224 ? -18.157 -8.889  2.208   1.00 97.20 224 A 1 
ATOM 1782 C C   . TYR A 1 224 ? -17.126 -8.440  1.166   1.00 97.50 224 A 1 
ATOM 1783 O O   . TYR A 1 224 ? -16.179 -9.182  0.887   1.00 97.21 224 A 1 
ATOM 1784 C CB  . TYR A 1 224 ? -17.864 -8.286  3.581   1.00 97.17 224 A 1 
ATOM 1785 C CG  . TYR A 1 224 ? -19.090 -8.271  4.475   1.00 97.05 224 A 1 
ATOM 1786 C CD1 . TYR A 1 224 ? -20.001 -7.205  4.380   1.00 95.84 224 A 1 
ATOM 1787 C CD2 . TYR A 1 224 ? -19.340 -9.328  5.366   1.00 95.80 224 A 1 
ATOM 1788 C CE1 . TYR A 1 224 ? -21.162 -7.198  5.172   1.00 95.19 224 A 1 
ATOM 1789 C CE2 . TYR A 1 224 ? -20.503 -9.332  6.153   1.00 95.32 224 A 1 
ATOM 1790 C CZ  . TYR A 1 224 ? -21.420 -8.266  6.058   1.00 95.57 224 A 1 
ATOM 1791 O OH  . TYR A 1 224 ? -22.547 -8.273  6.802   1.00 94.55 224 A 1 
ATOM 1792 N N   . PRO A 1 225 ? -17.290 -7.236  0.586   1.00 97.36 225 A 1 
ATOM 1793 C CA  . PRO A 1 225 ? -16.326 -6.726  -0.386  1.00 97.58 225 A 1 
ATOM 1794 C C   . PRO A 1 225 ? -14.969 -6.451  0.272   1.00 97.98 225 A 1 
ATOM 1795 O O   . PRO A 1 225 ? -14.868 -6.160  1.468   1.00 97.86 225 A 1 
ATOM 1796 C CB  . PRO A 1 225 ? -16.955 -5.458  -0.965  1.00 97.11 225 A 1 
ATOM 1797 C CG  . PRO A 1 225 ? -17.834 -4.964  0.189   1.00 95.70 225 A 1 
ATOM 1798 C CD  . PRO A 1 225 ? -18.345 -6.258  0.807   1.00 97.40 225 A 1 
ATOM 1799 N N   . ALA A 1 226 ? -13.927 -6.505  -0.549  1.00 97.93 226 A 1 
ATOM 1800 C CA  . ALA A 1 226 ? -12.595 -6.092  -0.153  1.00 98.07 226 A 1 
ATOM 1801 C C   . ALA A 1 226 ? -12.037 -5.034  -1.107  1.00 98.14 226 A 1 
ATOM 1802 O O   . ALA A 1 226 ? -12.305 -5.060  -2.309  1.00 97.90 226 A 1 
ATOM 1803 C CB  . ALA A 1 226 ? -11.679 -7.313  -0.034  1.00 97.98 226 A 1 
ATOM 1804 N N   . VAL A 1 227 ? -11.257 -4.111  -0.576  1.00 98.51 227 A 1 
ATOM 1805 C CA  . VAL A 1 227 ? -10.545 -3.077  -1.322  1.00 98.60 227 A 1 
ATOM 1806 C C   . VAL A 1 227 ? -9.051  -3.247  -1.069  1.00 98.61 227 A 1 
ATOM 1807 O O   . VAL A 1 227 ? -8.630  -3.377  0.078   1.00 98.52 227 A 1 
ATOM 1808 C CB  . VAL A 1 227 ? -11.044 -1.671  -0.929  1.00 98.50 227 A 1 
ATOM 1809 C CG1 . VAL A 1 227 ? -10.295 -0.576  -1.679  1.00 97.82 227 A 1 
ATOM 1810 C CG2 . VAL A 1 227 ? -12.543 -1.504  -1.247  1.00 97.98 227 A 1 
ATOM 1811 N N   . LEU A 1 228 ? -8.261  -3.282  -2.138  1.00 98.63 228 A 1 
ATOM 1812 C CA  . LEU A 1 228 ? -6.807  -3.220  -2.070  1.00 98.62 228 A 1 
ATOM 1813 C C   . LEU A 1 228 ? -6.359  -1.882  -2.659  1.00 98.61 228 A 1 
ATOM 1814 O O   . LEU A 1 228 ? -6.748  -1.561  -3.780  1.00 98.34 228 A 1 
ATOM 1815 C CB  . LEU A 1 228 ? -6.190  -4.411  -2.810  1.00 98.49 228 A 1 
ATOM 1816 C CG  . LEU A 1 228 ? -4.666  -4.318  -3.014  1.00 98.03 228 A 1 
ATOM 1817 C CD1 . LEU A 1 228 ? -3.900  -4.414  -1.696  1.00 97.38 228 A 1 
ATOM 1818 C CD2 . LEU A 1 228 ? -4.193  -5.461  -3.918  1.00 97.33 228 A 1 
ATOM 1819 N N   . VAL A 1 229 ? -5.541  -1.161  -1.912  1.00 98.71 229 A 1 
ATOM 1820 C CA  . VAL A 1 229 ? -4.930  0.108   -2.325  1.00 98.89 229 A 1 
ATOM 1821 C C   . VAL A 1 229 ? -3.419  0.015   -2.177  1.00 98.76 229 A 1 
ATOM 1822 O O   . VAL A 1 229 ? -2.918  -0.780  -1.371  1.00 98.51 229 A 1 
ATOM 1823 C CB  . VAL A 1 229 ? -5.501  1.299   -1.532  1.00 98.60 229 A 1 
ATOM 1824 C CG1 . VAL A 1 229 ? -7.035  1.324   -1.562  1.00 97.69 229 A 1 
ATOM 1825 C CG2 . VAL A 1 229 ? -5.081  1.318   -0.061  1.00 97.45 229 A 1 
ATOM 1826 N N   . GLY A 1 230 ? -2.695  0.833   -2.934  1.00 98.51 230 A 1 
ATOM 1827 C CA  . GLY A 1 230 ? -1.275  1.042   -2.724  1.00 98.49 230 A 1 
ATOM 1828 C C   . GLY A 1 230 ? -0.455  1.227   -3.995  1.00 98.49 230 A 1 
ATOM 1829 O O   . GLY A 1 230 ? -0.909  0.955   -5.116  1.00 97.86 230 A 1 
ATOM 1830 N N   . ASP A 1 231 ? 0.787   1.625   -3.779  1.00 98.53 231 A 1 
ATOM 1831 C CA  . ASP A 1 231 ? 1.826   1.635   -4.800  1.00 98.59 231 A 1 
ATOM 1832 C C   . ASP A 1 231 ? 2.326   0.202   -5.037  1.00 98.35 231 A 1 
ATOM 1833 O O   . ASP A 1 231 ? 3.050   -0.397  -4.230  1.00 97.50 231 A 1 
ATOM 1834 C CB  . ASP A 1 231 ? 2.941   2.607   -4.402  1.00 98.29 231 A 1 
ATOM 1835 C CG  . ASP A 1 231 ? 4.119   2.626   -5.380  1.00 97.76 231 A 1 
ATOM 1836 O OD1 . ASP A 1 231 ? 4.069   1.926   -6.415  1.00 96.37 231 A 1 
ATOM 1837 O OD2 . ASP A 1 231 ? 5.137   3.259   -5.036  1.00 95.66 231 A 1 
ATOM 1838 N N   . LEU A 1 232 ? 1.912   -0.358  -6.166  1.00 98.09 232 A 1 
ATOM 1839 C CA  . LEU A 1 232 ? 2.287   -1.710  -6.560  1.00 97.78 232 A 1 
ATOM 1840 C C   . LEU A 1 232 ? 3.624   -1.755  -7.302  1.00 97.56 232 A 1 
ATOM 1841 O O   . LEU A 1 232 ? 4.133   -2.850  -7.550  1.00 96.71 232 A 1 
ATOM 1842 C CB  . LEU A 1 232 ? 1.157   -2.367  -7.369  1.00 97.56 232 A 1 
ATOM 1843 C CG  . LEU A 1 232 ? -0.213  -2.411  -6.666  1.00 96.56 232 A 1 
ATOM 1844 C CD1 . LEU A 1 232 ? -1.152  -3.312  -7.457  1.00 94.48 232 A 1 
ATOM 1845 C CD2 . LEU A 1 232 ? -0.149  -2.960  -5.239  1.00 93.84 232 A 1 
ATOM 1846 N N   . ASN A 1 233 ? 4.204   -0.606  -7.648  1.00 97.50 233 A 1 
ATOM 1847 C CA  . ASN A 1 233 ? 5.437   -0.520  -8.426  1.00 97.25 233 A 1 
ATOM 1848 C C   . ASN A 1 233 ? 5.402   -1.347  -9.729  1.00 96.83 233 A 1 
ATOM 1849 O O   . ASN A 1 233 ? 6.426   -1.836  -10.205 1.00 95.52 233 A 1 
ATOM 1850 C CB  . ASN A 1 233 ? 6.629   -0.834  -7.502  1.00 97.11 233 A 1 
ATOM 1851 C CG  . ASN A 1 233 ? 7.096   0.402   -6.771  1.00 96.52 233 A 1 
ATOM 1852 O OD1 . ASN A 1 233 ? 7.747   1.246   -7.362  1.00 92.88 233 A 1 
ATOM 1853 N ND2 . ASN A 1 233 ? 6.826   0.541   -5.509  1.00 92.83 233 A 1 
ATOM 1854 N N   . VAL A 1 234 ? 4.208   -1.522  -10.300 1.00 96.86 234 A 1 
ATOM 1855 C CA  . VAL A 1 234 ? 3.968   -2.198  -11.571 1.00 96.67 234 A 1 
ATOM 1856 C C   . VAL A 1 234 ? 3.406   -1.172  -12.533 1.00 96.76 234 A 1 
ATOM 1857 O O   . VAL A 1 234 ? 2.291   -0.699  -12.333 1.00 95.99 234 A 1 
ATOM 1858 C CB  . VAL A 1 234 ? 2.985   -3.366  -11.428 1.00 95.88 234 A 1 
ATOM 1859 C CG1 . VAL A 1 234 ? 2.712   -4.044  -12.780 1.00 92.87 234 A 1 
ATOM 1860 C CG2 . VAL A 1 234 ? 3.533   -4.413  -10.461 1.00 93.56 234 A 1 
ATOM 1861 N N   . ASN A 1 235 ? 4.149   -0.832  -13.569 1.00 95.36 235 A 1 
ATOM 1862 C CA  . ASN A 1 235 ? 3.699   0.147   -14.544 1.00 95.06 235 A 1 
ATOM 1863 C C   . ASN A 1 235 ? 2.733   -0.484  -15.548 1.00 94.85 235 A 1 
ATOM 1864 O O   . ASN A 1 235 ? 3.155   -1.145  -16.494 1.00 93.97 235 A 1 
ATOM 1865 C CB  . ASN A 1 235 ? 4.919   0.788   -15.217 1.00 94.30 235 A 1 
ATOM 1866 C CG  . ASN A 1 235 ? 4.530   1.927   -16.140 1.00 93.74 235 A 1 
ATOM 1867 O OD1 . ASN A 1 235 ? 3.388   2.354   -16.227 1.00 90.91 235 A 1 
ATOM 1868 N ND2 . ASN A 1 235 ? 5.483   2.485   -16.843 1.00 90.49 235 A 1 
ATOM 1869 N N   . SER A 1 236 ? 1.431   -0.246  -15.388 1.00 95.33 236 A 1 
ATOM 1870 C CA  . SER A 1 236 ? 0.414   -0.763  -16.313 1.00 94.85 236 A 1 
ATOM 1871 C C   . SER A 1 236 ? 0.458   -0.150  -17.716 1.00 94.34 236 A 1 
ATOM 1872 O O   . SER A 1 236 ? -0.210  -0.646  -18.624 1.00 92.31 236 A 1 
ATOM 1873 C CB  . SER A 1 236 ? -0.974  -0.551  -15.732 1.00 93.99 236 A 1 
ATOM 1874 O OG  . SER A 1 236 ? -1.175  0.821   -15.480 1.00 88.13 236 A 1 
ATOM 1875 N N   . ARG A 1 237 ? 1.245   0.916   -17.910 1.00 92.70 237 A 1 
ATOM 1876 C CA  . ARG A 1 237 ? 1.408   1.615   -19.189 1.00 91.99 237 A 1 
ATOM 1877 C C   . ARG A 1 237 ? 2.610   1.115   -19.993 1.00 90.41 237 A 1 
ATOM 1878 O O   . ARG A 1 237 ? 2.855   1.620   -21.083 1.00 87.05 237 A 1 
ATOM 1879 C CB  . ARG A 1 237 ? 1.503   3.127   -18.929 1.00 92.37 237 A 1 
ATOM 1880 C CG  . ARG A 1 237 ? 0.276   3.669   -18.162 1.00 92.29 237 A 1 
ATOM 1881 C CD  . ARG A 1 237 ? 0.464   5.146   -17.768 1.00 91.62 237 A 1 
ATOM 1882 N NE  . ARG A 1 237 ? 0.571   6.017   -18.946 1.00 89.41 237 A 1 
ATOM 1883 C CZ  . ARG A 1 237 ? -0.425  6.485   -19.678 1.00 90.31 237 A 1 
ATOM 1884 N NH1 . ARG A 1 237 ? -1.683  6.238   -19.393 1.00 82.86 237 A 1 
ATOM 1885 N NH2 . ARG A 1 237 ? -0.195  7.212   -20.727 1.00 83.64 237 A 1 
ATOM 1886 N N   . LEU A 1 238 ? 3.362   0.144   -19.471 1.00 91.24 238 A 1 
ATOM 1887 C CA  . LEU A 1 238 ? 4.582   -0.383  -20.089 1.00 89.26 238 A 1 
ATOM 1888 C C   . LEU A 1 238 ? 4.647   -1.912  -19.978 1.00 88.81 238 A 1 
ATOM 1889 O O   . LEU A 1 238 ? 4.534   -2.467  -18.891 1.00 83.01 238 A 1 
ATOM 1890 C CB  . LEU A 1 238 ? 5.792   0.277   -19.407 1.00 85.92 238 A 1 
ATOM 1891 C CG  . LEU A 1 238 ? 7.151   -0.139  -19.989 1.00 81.65 238 A 1 
ATOM 1892 C CD1 . LEU A 1 238 ? 7.332   0.347   -21.435 1.00 77.33 238 A 1 
ATOM 1893 C CD2 . LEU A 1 238 ? 8.275   0.460   -19.142 1.00 77.32 238 A 1 
ATOM 1894 N N   . GLY A 1 239 ? 4.897   -2.569  -21.097 1.00 85.20 239 A 1 
ATOM 1895 C CA  . GLY A 1 239 ? 5.109   -4.012  -21.149 1.00 84.11 239 A 1 
ATOM 1896 C C   . GLY A 1 239 ? 3.895   -4.850  -20.713 1.00 86.15 239 A 1 
ATOM 1897 O O   . GLY A 1 239 ? 2.762   -4.389  -20.692 1.00 82.49 239 A 1 
ATOM 1898 N N   . ASP A 1 240 ? 4.160   -6.104  -20.388 1.00 89.53 240 A 1 
ATOM 1899 C CA  . ASP A 1 240 ? 3.126   -7.096  -20.034 1.00 89.61 240 A 1 
ATOM 1900 C C   . ASP A 1 240 ? 3.109   -7.447  -18.535 1.00 90.86 240 A 1 
ATOM 1901 O O   . ASP A 1 240 ? 2.338   -8.316  -18.113 1.00 87.83 240 A 1 
ATOM 1902 C CB  . ASP A 1 240 ? 3.297   -8.355  -20.899 1.00 86.00 240 A 1 
ATOM 1903 C CG  . ASP A 1 240 ? 2.913   -8.165  -22.364 1.00 80.87 240 A 1 
ATOM 1904 O OD1 . ASP A 1 240 ? 1.857   -7.546  -22.630 1.00 76.57 240 A 1 
ATOM 1905 O OD2 . ASP A 1 240 ? 3.614   -8.743  -23.228 1.00 75.79 240 A 1 
ATOM 1906 N N   . GLU A 1 241 ? 3.941   -6.800  -17.710 1.00 91.65 241 A 1 
ATOM 1907 C CA  . GLU A 1 241 ? 4.067   -7.134  -16.286 1.00 92.38 241 A 1 
ATOM 1908 C C   . GLU A 1 241 ? 2.726   -7.011  -15.560 1.00 92.70 241 A 1 
ATOM 1909 O O   . GLU A 1 241 ? 2.300   -7.961  -14.907 1.00 91.46 241 A 1 
ATOM 1910 C CB  . GLU A 1 241 ? 5.135   -6.268  -15.599 1.00 91.60 241 A 1 
ATOM 1911 C CG  . GLU A 1 241 ? 5.262   -6.677  -14.120 1.00 89.79 241 A 1 
ATOM 1912 C CD  . GLU A 1 241 ? 6.310   -5.902  -13.325 1.00 91.42 241 A 1 
ATOM 1913 O OE1 . GLU A 1 241 ? 6.658   -6.412  -12.233 1.00 85.87 241 A 1 
ATOM 1914 O OE2 . GLU A 1 241 ? 6.778   -4.830  -13.716 1.00 88.24 241 A 1 
ATOM 1915 N N   . TYR A 1 242 ? 2.016   -5.885  -15.732 1.00 93.34 242 A 1 
ATOM 1916 C CA  . TYR A 1 242 ? 0.717   -5.649  -15.107 1.00 93.17 242 A 1 
ATOM 1917 C C   . TYR A 1 242 ? -0.267  -6.788  -15.403 1.00 92.33 242 A 1 
ATOM 1918 O O   . TYR A 1 242 ? -0.828  -7.393  -14.490 1.00 90.72 242 A 1 
ATOM 1919 C CB  . TYR A 1 242 ? 0.164   -4.302  -15.590 1.00 92.96 242 A 1 
ATOM 1920 C CG  . TYR A 1 242 ? -1.237  -4.033  -15.093 1.00 93.20 242 A 1 
ATOM 1921 C CD1 . TYR A 1 242 ? -2.338  -4.339  -15.917 1.00 90.85 242 A 1 
ATOM 1922 C CD2 . TYR A 1 242 ? -1.452  -3.519  -13.803 1.00 91.13 242 A 1 
ATOM 1923 C CE1 . TYR A 1 242 ? -3.645  -4.145  -15.446 1.00 89.74 242 A 1 
ATOM 1924 C CE2 . TYR A 1 242 ? -2.759  -3.319  -13.330 1.00 89.64 242 A 1 
ATOM 1925 C CZ  . TYR A 1 242 ? -3.852  -3.638  -14.151 1.00 89.88 242 A 1 
ATOM 1926 O OH  . TYR A 1 242 ? -5.125  -3.475  -13.704 1.00 88.41 242 A 1 
ATOM 1927 N N   . LYS A 1 243 ? -0.429  -7.136  -16.686 1.00 90.72 243 A 1 
ATOM 1928 C CA  . LYS A 1 243 ? -1.336  -8.208  -17.109 1.00 87.96 243 A 1 
ATOM 1929 C C   . LYS A 1 243 ? -0.924  -9.564  -16.539 1.00 87.62 243 A 1 
ATOM 1930 O O   . LYS A 1 243 ? -1.781  -10.325 -16.116 1.00 85.13 243 A 1 
ATOM 1931 C CB  . LYS A 1 243 ? -1.381  -8.228  -18.636 1.00 85.34 243 A 1 
ATOM 1932 C CG  . LYS A 1 243 ? -2.396  -9.243  -19.161 1.00 75.31 243 A 1 
ATOM 1933 C CD  . LYS A 1 243 ? -2.381  -9.223  -20.681 1.00 70.60 243 A 1 
ATOM 1934 C CE  . LYS A 1 243 ? -3.335  -10.280 -21.230 1.00 62.20 243 A 1 
ATOM 1935 N NZ  . LYS A 1 243 ? -3.218  -10.333 -22.698 1.00 54.28 243 A 1 
ATOM 1936 N N   . SER A 1 244 ? 0.367   -9.857  -16.517 1.00 86.44 244 A 1 
ATOM 1937 C CA  . SER A 1 244 ? 0.896   -11.101 -15.946 1.00 84.77 244 A 1 
ATOM 1938 C C   . SER A 1 244 ? 0.648   -11.208 -14.443 1.00 85.30 244 A 1 
ATOM 1939 O O   . SER A 1 244 ? 0.394   -12.295 -13.938 1.00 82.75 244 A 1 
ATOM 1940 C CB  . SER A 1 244 ? 2.391   -11.195 -16.234 1.00 81.66 244 A 1 
ATOM 1941 O OG  . SER A 1 244 ? 2.916   -12.411 -15.720 1.00 72.63 244 A 1 
ATOM 1942 N N   . LEU A 1 245 ? 0.722   -10.086 -13.726 1.00 83.29 245 A 1 
ATOM 1943 C CA  . LEU A 1 245 ? 0.606   -10.077 -12.269 1.00 81.01 245 A 1 
ATOM 1944 C C   . LEU A 1 245 ? -0.838  -10.097 -11.763 1.00 82.27 245 A 1 
ATOM 1945 O O   . LEU A 1 245 ? -1.074  -10.586 -10.659 1.00 80.82 245 A 1 
ATOM 1946 C CB  . LEU A 1 245 ? 1.395   -8.884  -11.708 1.00 77.48 245 A 1 
ATOM 1947 C CG  . LEU A 1 245 ? 2.907   -9.067  -11.828 1.00 68.06 245 A 1 
ATOM 1948 C CD1 . LEU A 1 245 ? 3.602   -7.813  -11.328 1.00 62.16 245 A 1 
ATOM 1949 C CD2 . LEU A 1 245 ? 3.447   -10.236 -10.989 1.00 63.82 245 A 1 
ATOM 1950 N N   . LEU A 1 246 ? -1.822  -9.686  -12.579 1.00 86.30 246 A 1 
ATOM 1951 C CA  . LEU A 1 246 ? -3.240  -9.890  -12.249 1.00 85.00 246 A 1 
ATOM 1952 C C   . LEU A 1 246 ? -3.588  -11.367 -12.040 1.00 85.49 246 A 1 
ATOM 1953 O O   . LEU A 1 246 ? -4.476  -11.694 -11.257 1.00 83.25 246 A 1 
ATOM 1954 C CB  . LEU A 1 246 ? -4.132  -9.302  -13.348 1.00 83.39 246 A 1 
ATOM 1955 C CG  . LEU A 1 246 ? -4.189  -7.769  -13.403 1.00 80.38 246 A 1 
ATOM 1956 C CD1 . LEU A 1 246 ? -5.103  -7.355  -14.559 1.00 75.61 246 A 1 
ATOM 1957 C CD2 . LEU A 1 246 ? -4.745  -7.158  -12.110 1.00 75.85 246 A 1 
ATOM 1958 N N   . ASP A 1 247 ? -2.860  -12.280 -12.674 1.00 85.95 247 A 1 
ATOM 1959 C CA  . ASP A 1 247 ? -3.037  -13.717 -12.455 1.00 85.49 247 A 1 
ATOM 1960 C C   . ASP A 1 247 ? -2.637  -14.179 -11.045 1.00 86.81 247 A 1 
ATOM 1961 O O   . ASP A 1 247 ? -3.100  -15.226 -10.595 1.00 83.85 247 A 1 
ATOM 1962 C CB  . ASP A 1 247 ? -2.300  -14.515 -13.539 1.00 82.99 247 A 1 
ATOM 1963 C CG  . ASP A 1 247 ? -3.130  -14.673 -14.812 1.00 79.79 247 A 1 
ATOM 1964 O OD1 . ASP A 1 247 ? -4.360  -14.885 -14.639 1.00 75.42 247 A 1 
ATOM 1965 O OD2 . ASP A 1 247 ? -2.541  -14.740 -15.912 1.00 75.02 247 A 1 
ATOM 1966 N N   . HIS A 1 248 ? -1.839  -13.394 -10.352 1.00 88.59 248 A 1 
ATOM 1967 C CA  . HIS A 1 248 ? -1.401  -13.622 -8.977  1.00 88.08 248 A 1 
ATOM 1968 C C   . HIS A 1 248 ? -2.256  -12.879 -7.940  1.00 89.37 248 A 1 
ATOM 1969 O O   . HIS A 1 248 ? -2.276  -13.279 -6.774  1.00 87.13 248 A 1 
ATOM 1970 C CB  . HIS A 1 248 ? 0.083   -13.248 -8.860  1.00 87.71 248 A 1 
ATOM 1971 C CG  . HIS A 1 248 ? 0.965   -14.166 -9.652  1.00 87.97 248 A 1 
ATOM 1972 N ND1 . HIS A 1 248 ? 1.512   -15.332 -9.173  1.00 78.72 248 A 1 
ATOM 1973 C CD2 . HIS A 1 248 ? 1.321   -14.073 -10.973 1.00 79.57 248 A 1 
ATOM 1974 C CE1 . HIS A 1 248 ? 2.151   -15.928 -10.188 1.00 80.21 248 A 1 
ATOM 1975 N NE2 . HIS A 1 248 ? 2.064   -15.205 -11.311 1.00 82.03 248 A 1 
ATOM 1976 N N   . LEU A 1 249 ? -2.998  -11.833 -8.343  1.00 90.10 249 A 1 
ATOM 1977 C CA  . LEU A 1 249 ? -3.855  -11.047 -7.450  1.00 90.55 249 A 1 
ATOM 1978 C C   . LEU A 1 249 ? -5.264  -11.641 -7.383  1.00 91.32 249 A 1 
ATOM 1979 O O   . LEU A 1 249 ? -6.190  -11.193 -8.059  1.00 89.24 249 A 1 
ATOM 1980 C CB  . LEU A 1 249 ? -3.820  -9.583  -7.892  1.00 89.53 249 A 1 
ATOM 1981 C CG  . LEU A 1 249 ? -4.565  -8.646  -6.929  1.00 89.12 249 A 1 
ATOM 1982 C CD1 . LEU A 1 249 ? -3.950  -8.638  -5.534  1.00 86.52 249 A 1 
ATOM 1983 C CD2 . LEU A 1 249 ? -4.566  -7.216  -7.471  1.00 87.24 249 A 1 
ATOM 1984 N N   . LYS A 1 250 ? -5.453  -12.687 -6.549  1.00 94.49 250 A 1 
ATOM 1985 C CA  . LYS A 1 250 ? -6.709  -13.439 -6.487  1.00 93.84 250 A 1 
ATOM 1986 C C   . LYS A 1 250 ? -7.155  -13.694 -5.051  1.00 95.54 250 A 1 
ATOM 1987 O O   . LYS A 1 250 ? -6.379  -14.115 -4.200  1.00 94.67 250 A 1 
ATOM 1988 C CB  . LYS A 1 250 ? -6.579  -14.759 -7.278  1.00 89.84 250 A 1 
ATOM 1989 C CG  . LYS A 1 250 ? -6.420  -14.483 -8.800  1.00 83.05 250 A 1 
ATOM 1990 C CD  . LYS A 1 250 ? -6.214  -15.740 -9.648  1.00 78.43 250 A 1 
ATOM 1991 C CE  . LYS A 1 250 ? -6.056  -15.257 -11.103 1.00 69.94 250 A 1 
ATOM 1992 N NZ  . LYS A 1 250 ? -5.452  -16.247 -12.033 1.00 60.78 250 A 1 
ATOM 1993 N N   . ILE A 1 251 ? -8.457  -13.512 -4.826  1.00 94.66 251 A 1 
ATOM 1994 C CA  . ILE A 1 251 ? -9.173  -14.050 -3.666  1.00 95.42 251 A 1 
ATOM 1995 C C   . ILE A 1 251 ? -10.132 -15.126 -4.200  1.00 95.59 251 A 1 
ATOM 1996 O O   . ILE A 1 251 ? -10.879 -14.852 -5.141  1.00 95.01 251 A 1 
ATOM 1997 C CB  . ILE A 1 251 ? -9.917  -12.942 -2.893  1.00 95.68 251 A 1 
ATOM 1998 C CG1 . ILE A 1 251 ? -8.936  -11.846 -2.411  1.00 94.40 251 A 1 
ATOM 1999 C CG2 . ILE A 1 251 ? -10.669 -13.550 -1.694  1.00 94.16 251 A 1 
ATOM 2000 C CD1 . ILE A 1 251 ? -9.635  -10.635 -1.783  1.00 93.87 251 A 1 
ATOM 2001 N N   . PRO A 1 252 ? -10.135 -16.355 -3.646  1.00 95.22 252 A 1 
ATOM 2002 C CA  . PRO A 1 252 ? -11.046 -17.404 -4.080  1.00 94.44 252 A 1 
ATOM 2003 C C   . PRO A 1 252 ? -12.512 -16.951 -4.035  1.00 95.07 252 A 1 
ATOM 2004 O O   . PRO A 1 252 ? -12.955 -16.380 -3.048  1.00 93.85 252 A 1 
ATOM 2005 C CB  . PRO A 1 252 ? -10.790 -18.586 -3.143  1.00 93.38 252 A 1 
ATOM 2006 C CG  . PRO A 1 252 ? -9.340  -18.385 -2.720  1.00 92.22 252 A 1 
ATOM 2007 C CD  . PRO A 1 252 ? -9.217  -16.861 -2.647  1.00 94.62 252 A 1 
ATOM 2008 N N   . GLU A 1 253 ? -13.267 -17.241 -5.077  1.00 94.68 253 A 1 
ATOM 2009 C CA  . GLU A 1 253 ? -14.685 -16.855 -5.245  1.00 94.99 253 A 1 
ATOM 2010 C C   . GLU A 1 253 ? -14.948 -15.348 -5.428  1.00 95.64 253 A 1 
ATOM 2011 O O   . GLU A 1 253 ? -16.114 -14.946 -5.460  1.00 94.11 253 A 1 
ATOM 2012 C CB  . GLU A 1 253 ? -15.585 -17.434 -4.136  1.00 93.87 253 A 1 
ATOM 2013 C CG  . GLU A 1 253 ? -15.426 -18.933 -3.862  1.00 90.15 253 A 1 
ATOM 2014 C CD  . GLU A 1 253 ? -16.349 -19.428 -2.731  1.00 85.53 253 A 1 
ATOM 2015 O OE1 . GLU A 1 253 ? -16.365 -20.655 -2.495  1.00 76.10 253 A 1 
ATOM 2016 O OE2 . GLU A 1 253 ? -17.070 -18.618 -2.078  1.00 77.29 253 A 1 
ATOM 2017 N N   . TYR A 1 254 ? -13.937 -14.518 -5.604  1.00 95.96 254 A 1 
ATOM 2018 C CA  . TYR A 1 254 ? -14.085 -13.080 -5.833  1.00 96.15 254 A 1 
ATOM 2019 C C   . TYR A 1 254 ? -13.606 -12.656 -7.224  1.00 95.61 254 A 1 
ATOM 2020 O O   . TYR A 1 254 ? -12.611 -13.163 -7.741  1.00 94.00 254 A 1 
ATOM 2021 C CB  . TYR A 1 254 ? -13.358 -12.267 -4.750  1.00 96.55 254 A 1 
ATOM 2022 C CG  . TYR A 1 254 ? -14.054 -12.256 -3.395  1.00 97.02 254 A 1 
ATOM 2023 C CD1 . TYR A 1 254 ? -14.661 -11.079 -2.910  1.00 96.14 254 A 1 
ATOM 2024 C CD2 . TYR A 1 254 ? -14.094 -13.427 -2.621  1.00 96.37 254 A 1 
ATOM 2025 C CE1 . TYR A 1 254 ? -15.308 -11.073 -1.669  1.00 95.94 254 A 1 
ATOM 2026 C CE2 . TYR A 1 254 ? -14.755 -13.431 -1.372  1.00 96.33 254 A 1 
ATOM 2027 C CZ  . TYR A 1 254 ? -15.362 -12.251 -0.896  1.00 96.85 254 A 1 
ATOM 2028 O OH  . TYR A 1 254 ? -16.008 -12.260 0.297   1.00 96.46 254 A 1 
ATOM 2029 N N   . SER A 1 255 ? -14.330 -11.699 -7.825  1.00 95.80 255 A 1 
ATOM 2030 C CA  . SER A 1 255 ? -13.879 -10.948 -8.992  1.00 95.59 255 A 1 
ATOM 2031 C C   . SER A 1 255 ? -13.007 -9.781  -8.543  1.00 96.19 255 A 1 
ATOM 2032 O O   . SER A 1 255 ? -13.374 -9.087  -7.601  1.00 95.80 255 A 1 
ATOM 2033 C CB  . SER A 1 255 ? -15.063 -10.399 -9.786  1.00 94.08 255 A 1 
ATOM 2034 O OG  . SER A 1 255 ? -15.853 -11.458 -10.296 1.00 81.65 255 A 1 
ATOM 2035 N N   . CYS A 1 256 ? -11.911 -9.560  -9.236  1.00 95.96 256 A 1 
ATOM 2036 C CA  . CYS A 1 256 ? -11.046 -8.395  -9.060  1.00 95.66 256 A 1 
ATOM 2037 C C   . CYS A 1 256 ? -11.371 -7.356  -10.137 1.00 95.34 256 A 1 
ATOM 2038 O O   . CYS A 1 256 ? -11.352 -7.683  -11.327 1.00 94.23 256 A 1 
ATOM 2039 C CB  . CYS A 1 256 ? -9.582  -8.850  -9.116  1.00 94.99 256 A 1 
ATOM 2040 S SG  . CYS A 1 256 ? -8.483  -7.437  -8.858  1.00 93.83 256 A 1 
ATOM 2041 N N   . VAL A 1 257 ? -11.657 -6.130  -9.728  1.00 95.91 257 A 1 
ATOM 2042 C CA  . VAL A 1 257 ? -11.950 -4.999  -10.605 1.00 96.17 257 A 1 
ATOM 2043 C C   . VAL A 1 257 ? -10.908 -3.915  -10.362 1.00 96.79 257 A 1 
ATOM 2044 O O   . VAL A 1 257 ? -10.817 -3.378  -9.265  1.00 96.54 257 A 1 
ATOM 2045 C CB  . VAL A 1 257 ? -13.369 -4.461  -10.365 1.00 95.53 257 A 1 
ATOM 2046 C CG1 . VAL A 1 257 ? -13.686 -3.302  -11.310 1.00 92.99 257 A 1 
ATOM 2047 C CG2 . VAL A 1 257 ? -14.436 -5.547  -10.575 1.00 93.45 257 A 1 
ATOM 2048 N N   . ASP A 1 258 ? -10.162 -3.573  -11.415 1.00 96.61 258 A 1 
ATOM 2049 C CA  . ASP A 1 258 ? -9.365  -2.349  -11.432 1.00 96.74 258 A 1 
ATOM 2050 C C   . ASP A 1 258 ? -10.313 -1.164  -11.641 1.00 97.12 258 A 1 
ATOM 2051 O O   . ASP A 1 258 ? -10.925 -1.008  -12.706 1.00 96.77 258 A 1 
ATOM 2052 C CB  . ASP A 1 258 ? -8.300  -2.435  -12.530 1.00 96.09 258 A 1 
ATOM 2053 C CG  . ASP A 1 258 ? -7.356  -1.227  -12.530 1.00 95.45 258 A 1 
ATOM 2054 O OD1 . ASP A 1 258 ? -7.843  -0.091  -12.316 1.00 93.59 258 A 1 
ATOM 2055 O OD2 . ASP A 1 258 ? -6.162  -1.450  -12.775 1.00 92.19 258 A 1 
ATOM 2056 N N   . THR A 1 259 ? -10.482 -0.350  -10.606 1.00 96.75 259 A 1 
ATOM 2057 C CA  . THR A 1 259 ? -11.475 0.728   -10.599 1.00 97.20 259 A 1 
ATOM 2058 C C   . THR A 1 259 ? -11.124 1.838   -11.579 1.00 97.49 259 A 1 
ATOM 2059 O O   . THR A 1 259 ? -12.013 2.358   -12.258 1.00 97.22 259 A 1 
ATOM 2060 C CB  . THR A 1 259 ? -11.674 1.302   -9.191  1.00 97.54 259 A 1 
ATOM 2061 O OG1 . THR A 1 259 ? -10.480 1.858   -8.707  1.00 95.92 259 A 1 
ATOM 2062 C CG2 . THR A 1 259 ? -12.160 0.264   -8.183  1.00 95.42 259 A 1 
ATOM 2063 N N   . LEU A 1 260 ? -9.837  2.182   -11.713 1.00 97.44 260 A 1 
ATOM 2064 C CA  . LEU A 1 260 ? -9.346  3.216   -12.618 1.00 96.91 260 A 1 
ATOM 2065 C C   . LEU A 1 260 ? -9.502  2.789   -14.077 1.00 96.89 260 A 1 
ATOM 2066 O O   . LEU A 1 260 ? -10.156 3.486   -14.853 1.00 96.22 260 A 1 
ATOM 2067 C CB  . LEU A 1 260 ? -7.870  3.535   -12.307 1.00 96.66 260 A 1 
ATOM 2068 C CG  . LEU A 1 260 ? -7.652  4.372   -11.033 1.00 95.49 260 A 1 
ATOM 2069 C CD1 . LEU A 1 260 ? -6.161  4.401   -10.703 1.00 93.62 260 A 1 
ATOM 2070 C CD2 . LEU A 1 260 ? -8.126  5.813   -11.212 1.00 93.69 260 A 1 
ATOM 2071 N N   . LEU A 1 261 ? -8.988  1.613   -14.442 1.00 96.88 261 A 1 
ATOM 2072 C CA  . LEU A 1 261 ? -9.093  1.081   -15.801 1.00 96.21 261 A 1 
ATOM 2073 C C   . LEU A 1 261 ? -10.552 0.930   -16.228 1.00 96.40 261 A 1 
ATOM 2074 O O   . LEU A 1 261 ? -10.921 1.326   -17.329 1.00 95.79 261 A 1 
ATOM 2075 C CB  . LEU A 1 261 ? -8.362  -0.266  -15.871 1.00 95.40 261 A 1 
ATOM 2076 C CG  . LEU A 1 261 ? -8.440  -0.947  -17.251 1.00 93.93 261 A 1 
ATOM 2077 C CD1 . LEU A 1 261 ? -7.789  -0.118  -18.353 1.00 91.69 261 A 1 
ATOM 2078 C CD2 . LEU A 1 261 ? -7.758  -2.311  -17.191 1.00 91.27 261 A 1 
ATOM 2079 N N   . THR A 1 262 ? -11.398 0.389   -15.356 1.00 96.43 262 A 1 
ATOM 2080 C CA  . THR A 1 262 ? -12.813 0.173   -15.672 1.00 96.41 262 A 1 
ATOM 2081 C C   . THR A 1 262 ? -13.560 1.488   -15.878 1.00 96.88 262 A 1 
ATOM 2082 O O   . THR A 1 262 ? -14.445 1.562   -16.729 1.00 96.19 262 A 1 
ATOM 2083 C CB  . THR A 1 262 ? -13.494 -0.652  -14.571 1.00 96.26 262 A 1 
ATOM 2084 O OG1 . THR A 1 262 ? -12.817 -1.876  -14.399 1.00 92.65 262 A 1 
ATOM 2085 C CG2 . THR A 1 262 ? -14.941 -1.016  -14.920 1.00 91.91 262 A 1 
ATOM 2086 N N   . THR A 1 263 ? -13.226 2.535   -15.133 1.00 96.86 263 A 1 
ATOM 2087 C CA  . THR A 1 263 ? -13.917 3.834   -15.213 1.00 96.96 263 A 1 
ATOM 2088 C C   . THR A 1 263 ? -13.410 4.691   -16.367 1.00 97.07 263 A 1 
ATOM 2089 O O   . THR A 1 263 ? -14.204 5.326   -17.051 1.00 96.03 263 A 1 
ATOM 2090 C CB  . THR A 1 263 ? -13.776 4.602   -13.890 1.00 96.99 263 A 1 
ATOM 2091 O OG1 . THR A 1 263 ? -14.324 3.814   -12.851 1.00 94.64 263 A 1 
ATOM 2092 C CG2 . THR A 1 263 ? -14.529 5.927   -13.888 1.00 94.16 263 A 1 
ATOM 2093 N N   . HIS A 1 264 ? -12.101 4.722   -16.599 1.00 96.59 264 A 1 
ATOM 2094 C CA  . HIS A 1 264 ? -11.467 5.629   -17.561 1.00 95.71 264 A 1 
ATOM 2095 C C   . HIS A 1 264 ? -11.158 4.969   -18.915 1.00 95.70 264 A 1 
ATOM 2096 O O   . HIS A 1 264 ? -10.891 5.668   -19.885 1.00 93.67 264 A 1 
ATOM 2097 C CB  . HIS A 1 264 ? -10.221 6.244   -16.915 1.00 95.22 264 A 1 
ATOM 2098 C CG  . HIS A 1 264 ? -10.552 7.061   -15.689 1.00 94.19 264 A 1 
ATOM 2099 N ND1 . HIS A 1 264 ? -11.263 8.243   -15.676 1.00 82.67 264 A 1 
ATOM 2100 C CD2 . HIS A 1 264 ? -10.247 6.758   -14.390 1.00 83.84 264 A 1 
ATOM 2101 C CE1 . HIS A 1 264 ? -11.382 8.638   -14.405 1.00 85.68 264 A 1 
ATOM 2102 N NE2 . HIS A 1 264 ? -10.783 7.768   -13.582 1.00 87.50 264 A 1 
ATOM 2103 N N   . GLY A 1 265 ? -11.214 3.637   -19.000 1.00 95.37 265 A 1 
ATOM 2104 C CA  . GLY A 1 265 ? -10.848 2.885   -20.207 1.00 94.56 265 A 1 
ATOM 2105 C C   . GLY A 1 265 ? -9.335  2.810   -20.471 1.00 94.52 265 A 1 
ATOM 2106 O O   . GLY A 1 265 ? -8.906  2.169   -21.425 1.00 92.28 265 A 1 
ATOM 2107 N N   . GLU A 1 266 ? -8.538  3.446   -19.622 1.00 95.57 266 A 1 
ATOM 2108 C CA  . GLU A 1 266 ? -7.081  3.432   -19.640 1.00 95.01 266 A 1 
ATOM 2109 C C   . GLU A 1 266 ? -6.530  3.633   -18.222 1.00 95.91 266 A 1 
ATOM 2110 O O   . GLU A 1 266 ? -7.251  4.081   -17.325 1.00 94.95 266 A 1 
ATOM 2111 C CB  . GLU A 1 266 ? -6.527  4.502   -20.603 1.00 92.49 266 A 1 
ATOM 2112 C CG  . GLU A 1 266 ? -6.835  5.963   -20.200 1.00 85.48 266 A 1 
ATOM 2113 C CD  . GLU A 1 266 ? -6.169  6.996   -21.124 1.00 84.47 266 A 1 
ATOM 2114 O OE1 . GLU A 1 266 ? -6.464  8.201   -20.953 1.00 75.59 266 A 1 
ATOM 2115 O OE2 . GLU A 1 266 ? -5.339  6.616   -21.973 1.00 77.78 266 A 1 
ATOM 2116 N N   . HIS A 1 267 ? -5.253  3.337   -18.017 1.00 95.93 267 A 1 
ATOM 2117 C CA  . HIS A 1 267 ? -4.568  3.646   -16.764 1.00 95.92 267 A 1 
ATOM 2118 C C   . HIS A 1 267 ? -4.052  5.090   -16.782 1.00 96.30 267 A 1 
ATOM 2119 O O   . HIS A 1 267 ? -3.187  5.420   -17.608 1.00 95.34 267 A 1 
ATOM 2120 C CB  . HIS A 1 267 ? -3.438  2.648   -16.535 1.00 94.71 267 A 1 
ATOM 2121 C CG  . HIS A 1 267 ? -3.938  1.261   -16.272 1.00 92.89 267 A 1 
ATOM 2122 N ND1 . HIS A 1 267 ? -3.964  0.222   -17.177 1.00 83.00 267 A 1 
ATOM 2123 C CD2 . HIS A 1 267 ? -4.432  0.792   -15.087 1.00 83.60 267 A 1 
ATOM 2124 C CE1 . HIS A 1 267 ? -4.451  -0.851  -16.541 1.00 84.49 267 A 1 
ATOM 2125 N NE2 . HIS A 1 267 ? -4.758  -0.545  -15.274 1.00 85.92 267 A 1 
ATOM 2126 N N   . PRO A 1 268 ? -4.556  5.977   -15.898 1.00 96.34 268 A 1 
ATOM 2127 C CA  . PRO A 1 268 ? -4.045  7.326   -15.778 1.00 96.49 268 A 1 
ATOM 2128 C C   . PRO A 1 268 ? -2.611  7.327   -15.222 1.00 97.00 268 A 1 
ATOM 2129 O O   . PRO A 1 268 ? -2.168  6.384   -14.569 1.00 96.45 268 A 1 
ATOM 2130 C CB  . PRO A 1 268 ? -5.026  8.051   -14.865 1.00 95.01 268 A 1 
ATOM 2131 C CG  . PRO A 1 268 ? -5.560  6.932   -13.974 1.00 92.30 268 A 1 
ATOM 2132 C CD  . PRO A 1 268 ? -5.587  5.726   -14.899 1.00 95.48 268 A 1 
ATOM 2133 N N   . VAL A 1 269 ? -1.887  8.413   -15.476 1.00 96.50 269 A 1 
ATOM 2134 C CA  . VAL A 1 269 ? -0.557  8.621   -14.902 1.00 96.65 269 A 1 
ATOM 2135 C C   . VAL A 1 269 ? -0.699  8.867   -13.399 1.00 97.13 269 A 1 
ATOM 2136 O O   . VAL A 1 269 ? -1.464  9.742   -13.004 1.00 96.88 269 A 1 
ATOM 2137 C CB  . VAL A 1 269 ? 0.158   9.804   -15.576 1.00 95.84 269 A 1 
ATOM 2138 C CG1 . VAL A 1 269 ? 1.528   10.104  -14.946 1.00 94.45 269 A 1 
ATOM 2139 C CG2 . VAL A 1 269 ? 0.376   9.531   -17.072 1.00 94.62 269 A 1 
ATOM 2140 N N   . THR A 1 270 ? 0.068   8.139   -12.592 1.00 96.52 270 A 1 
ATOM 2141 C CA  . THR A 1 270 ? 0.151   8.332   -11.140 1.00 96.82 270 A 1 
ATOM 2142 C C   . THR A 1 270 ? 1.562   8.688   -10.670 1.00 96.50 270 A 1 
ATOM 2143 O O   . THR A 1 270 ? 1.704   9.247   -9.596  1.00 96.27 270 A 1 
ATOM 2144 C CB  . THR A 1 270 ? -0.362  7.116   -10.359 1.00 97.12 270 A 1 
ATOM 2145 O OG1 . THR A 1 270 ? 0.467   6.010   -10.590 1.00 96.26 270 A 1 
ATOM 2146 C CG2 . THR A 1 270 ? -1.789  6.741   -10.756 1.00 95.92 270 A 1 
ATOM 2147 N N   . CYS A 1 271 ? 2.593   8.479   -11.477 1.00 95.91 271 A 1 
ATOM 2148 C CA  . CYS A 1 271 ? 3.977   8.847   -11.168 1.00 95.21 271 A 1 
ATOM 2149 C C   . CYS A 1 271 ? 4.716   9.358   -12.413 1.00 94.53 271 A 1 
ATOM 2150 O O   . CYS A 1 271 ? 4.398   8.988   -13.546 1.00 92.86 271 A 1 
ATOM 2151 C CB  . CYS A 1 271 ? 4.665   7.621   -10.540 1.00 94.25 271 A 1 
ATOM 2152 S SG  . CYS A 1 271 ? 6.362   8.013   -10.035 1.00 90.37 271 A 1 
ATOM 2153 N N   . GLY A 1 272 ? 5.724   10.215  -12.212 1.00 92.94 272 A 1 
ATOM 2154 C CA  . GLY A 1 272 ? 6.581   10.689  -13.300 1.00 91.21 272 A 1 
ATOM 2155 C C   . GLY A 1 272 ? 5.887   11.642  -14.277 1.00 91.19 272 A 1 
ATOM 2156 O O   . GLY A 1 272 ? 6.142   11.595  -15.475 1.00 87.56 272 A 1 
ATOM 2157 N N   . GLY A 1 273 ? 4.998   12.503  -13.780 1.00 90.66 273 A 1 
ATOM 2158 C CA  . GLY A 1 273 ? 4.365   13.568  -14.555 1.00 88.68 273 A 1 
ATOM 2159 C C   . GLY A 1 273 ? 5.343   14.684  -14.980 1.00 88.50 273 A 1 
ATOM 2160 O O   . GLY A 1 273 ? 6.496   14.725  -14.563 1.00 84.43 273 A 1 
ATOM 2161 N N   . ASP A 1 274 ? 4.853   15.631  -15.782 1.00 88.28 274 A 1 
ATOM 2162 C CA  . ASP A 1 274 ? 5.655   16.755  -16.305 1.00 85.97 274 A 1 
ATOM 2163 C C   . ASP A 1 274 ? 5.541   18.046  -15.476 1.00 85.15 274 A 1 
ATOM 2164 O O   . ASP A 1 274 ? 6.289   19.004  -15.705 1.00 75.93 274 A 1 
ATOM 2165 C CB  . ASP A 1 274 ? 5.231   17.062  -17.744 1.00 81.86 274 A 1 
ATOM 2166 C CG  . ASP A 1 274 ? 5.574   15.947  -18.724 1.00 79.97 274 A 1 
ATOM 2167 O OD1 . ASP A 1 274 ? 6.733   15.475  -18.693 1.00 73.99 274 A 1 
ATOM 2168 O OD2 . ASP A 1 274 ? 4.697   15.620  -19.545 1.00 75.76 274 A 1 
ATOM 2169 N N   . ASP A 1 275 ? 4.583   18.109  -14.542 1.00 83.21 275 A 1 
ATOM 2170 C CA  . ASP A 1 275 ? 4.199   19.344  -13.850 1.00 80.69 275 A 1 
ATOM 2171 C C   . ASP A 1 275 ? 5.244   19.779  -12.805 1.00 80.93 275 A 1 
ATOM 2172 O O   . ASP A 1 275 ? 5.507   20.970  -12.658 1.00 74.38 275 A 1 
ATOM 2173 C CB  . ASP A 1 275 ? 2.825   19.166  -13.191 1.00 76.77 275 A 1 
ATOM 2174 C CG  . ASP A 1 275 ? 1.695   18.838  -14.174 1.00 72.19 275 A 1 
ATOM 2175 O OD1 . ASP A 1 275 ? 1.340   19.694  -15.013 1.00 66.39 275 A 1 
ATOM 2176 O OD2 . ASP A 1 275 ? 1.110   17.726  -14.077 1.00 66.90 275 A 1 
ATOM 2177 N N   . ASP A 1 276 ? 5.850   18.834  -12.100 1.00 82.39 276 A 1 
ATOM 2178 C CA  . ASP A 1 276 ? 6.919   19.087  -11.137 1.00 82.33 276 A 1 
ATOM 2179 C C   . ASP A 1 276 ? 8.248   18.509  -11.639 1.00 83.79 276 A 1 
ATOM 2180 O O   . ASP A 1 276 ? 8.363   17.331  -11.963 1.00 79.97 276 A 1 
ATOM 2181 C CB  . ASP A 1 276 ? 6.562   18.576  -9.734  1.00 78.66 276 A 1 
ATOM 2182 C CG  . ASP A 1 276 ? 7.394   19.263  -8.641  1.00 79.98 276 A 1 
ATOM 2183 O OD1 . ASP A 1 276 ? 8.536   19.696  -8.919  1.00 76.58 276 A 1 
ATOM 2184 O OD2 . ASP A 1 276 ? 6.865   19.488  -7.533  1.00 75.07 276 A 1 
ATOM 2185 N N   . LYS A 1 277 ? 9.284   19.363  -11.711 1.00 84.56 277 A 1 
ATOM 2186 C CA  . LYS A 1 277 ? 10.655  18.982  -12.097 1.00 83.65 277 A 1 
ATOM 2187 C C   . LYS A 1 277 ? 11.638  19.141  -10.939 1.00 85.59 277 A 1 
ATOM 2188 O O   . LYS A 1 277 ? 12.848  19.010  -11.132 1.00 81.40 277 A 1 
ATOM 2189 C CB  . LYS A 1 277 ? 11.100  19.789  -13.321 1.00 80.96 277 A 1 
ATOM 2190 C CG  . LYS A 1 277 ? 10.179  19.525  -14.519 1.00 78.22 277 A 1 
ATOM 2191 C CD  . LYS A 1 277 ? 10.674  20.236  -15.781 1.00 72.84 277 A 1 
ATOM 2192 C CE  . LYS A 1 277 ? 9.673   19.899  -16.890 1.00 68.92 277 A 1 
ATOM 2193 N NZ  . LYS A 1 277 ? 10.052  20.485  -18.189 1.00 58.27 277 A 1 
ATOM 2194 N N   . VAL A 1 278 ? 11.134  19.495  -9.761  1.00 86.11 278 A 1 
ATOM 2195 C CA  . VAL A 1 278 ? 11.929  19.810  -8.583  1.00 85.69 278 A 1 
ATOM 2196 C C   . VAL A 1 278 ? 11.929  18.630  -7.616  1.00 86.92 278 A 1 
ATOM 2197 O O   . VAL A 1 278 ? 12.999  18.255  -7.137  1.00 83.83 278 A 1 
ATOM 2198 C CB  . VAL A 1 278 ? 11.395  21.088  -7.898  1.00 83.19 278 A 1 
ATOM 2199 C CG1 . VAL A 1 278 ? 12.197  21.427  -6.640  1.00 77.92 278 A 1 
ATOM 2200 C CG2 . VAL A 1 278 ? 11.478  22.292  -8.845  1.00 80.83 278 A 1 
ATOM 2201 N N   . LEU A 1 279 ? 10.749  18.071  -7.338  1.00 87.49 279 A 1 
ATOM 2202 C CA  . LEU A 1 279 ? 10.605  17.015  -6.342  1.00 86.95 279 A 1 
ATOM 2203 C C   . LEU A 1 279 ? 10.948  15.615  -6.880  1.00 87.03 279 A 1 
ATOM 2204 O O   . LEU A 1 279 ? 11.739  14.950  -6.207  1.00 83.04 279 A 1 
ATOM 2205 C CB  . LEU A 1 279 ? 9.218   17.115  -5.699  1.00 84.92 279 A 1 
ATOM 2206 C CG  . LEU A 1 279 ? 9.043   16.192  -4.490  1.00 83.96 279 A 1 
ATOM 2207 C CD1 . LEU A 1 279 ? 9.965   16.579  -3.319  1.00 80.89 279 A 1 
ATOM 2208 C CD2 . LEU A 1 279 ? 7.599   16.276  -4.003  1.00 82.33 279 A 1 
ATOM 2209 N N   . PRO A 1 280 ? 10.455  15.160  -8.045  1.00 85.66 280 A 1 
ATOM 2210 C CA  . PRO A 1 280 ? 10.766  13.825  -8.566  1.00 83.51 280 A 1 
ATOM 2211 C C   . PRO A 1 280 ? 12.259  13.639  -8.854  1.00 84.50 280 A 1 
ATOM 2212 O O   . PRO A 1 280 ? 12.979  14.608  -9.106  1.00 83.69 280 A 1 
ATOM 2213 C CB  . PRO A 1 280 ? 9.937   13.646  -9.838  1.00 80.92 280 A 1 
ATOM 2214 C CG  . PRO A 1 280 ? 8.803   14.650  -9.673  1.00 79.53 280 A 1 
ATOM 2215 C CD  . PRO A 1 280 ? 9.479   15.794  -8.920  1.00 84.58 280 A 1 
ATOM 2216 N N   . GLU A 1 281 ? 12.729  12.395  -8.847  1.00 84.46 281 A 1 
ATOM 2217 C CA  . GLU A 1 281 ? 14.090  12.118  -9.321  1.00 83.82 281 A 1 
ATOM 2218 C C   . GLU A 1 281 ? 14.236  12.568  -10.790 1.00 84.44 281 A 1 
ATOM 2219 O O   . GLU A 1 281 ? 13.314  12.380  -11.580 1.00 82.09 281 A 1 
ATOM 2220 C CB  . GLU A 1 281 ? 14.469  10.642  -9.143  1.00 81.46 281 A 1 
ATOM 2221 C CG  . GLU A 1 281 ? 14.656  10.213  -7.674  1.00 77.01 281 A 1 
ATOM 2222 C CD  . GLU A 1 281 ? 15.808  10.916  -6.930  1.00 74.12 281 A 1 
ATOM 2223 O OE1 . GLU A 1 281 ? 15.813  10.842  -5.680  1.00 66.71 281 A 1 
ATOM 2224 O OE2 . GLU A 1 281 ? 16.654  11.572  -7.574  1.00 67.16 281 A 1 
ATOM 2225 N N   . PRO A 1 282 ? 15.375  13.168  -11.197 1.00 83.05 282 A 1 
ATOM 2226 C CA  . PRO A 1 282 ? 15.521  13.717  -12.549 1.00 82.36 282 A 1 
ATOM 2227 C C   . PRO A 1 282 ? 15.236  12.715  -13.676 1.00 83.76 282 A 1 
ATOM 2228 O O   . PRO A 1 282 ? 14.804  13.125  -14.746 1.00 79.49 282 A 1 
ATOM 2229 C CB  . PRO A 1 282 ? 16.959  14.231  -12.633 1.00 79.66 282 A 1 
ATOM 2230 C CG  . PRO A 1 282 ? 17.286  14.592  -11.181 1.00 78.94 282 A 1 
ATOM 2231 C CD  . PRO A 1 282 ? 16.532  13.528  -10.385 1.00 82.92 282 A 1 
ATOM 2232 N N   . GLY A 1 283 ? 15.497  11.433  -13.439 1.00 84.47 283 A 1 
ATOM 2233 C CA  . GLY A 1 283 ? 15.226  10.366  -14.398 1.00 84.53 283 A 1 
ATOM 2234 C C   . GLY A 1 283 ? 13.755  9.958   -14.510 1.00 87.09 283 A 1 
ATOM 2235 O O   . GLY A 1 283 ? 13.396  9.347   -15.506 1.00 84.10 283 A 1 
ATOM 2236 N N   . ASP A 1 284 ? 12.919  10.327  -13.534 1.00 87.69 284 A 1 
ATOM 2237 C CA  . ASP A 1 284 ? 11.509  9.932   -13.498 1.00 88.29 284 A 1 
ATOM 2238 C C   . ASP A 1 284 ? 10.577  10.994  -14.098 1.00 89.96 284 A 1 
ATOM 2239 O O   . ASP A 1 284 ? 9.449   10.687  -14.463 1.00 88.56 284 A 1 
ATOM 2240 C CB  . ASP A 1 284 ? 11.104  9.576   -12.057 1.00 85.74 284 A 1 
ATOM 2241 C CG  . ASP A 1 284 ? 11.853  8.341   -11.556 1.00 80.89 284 A 1 
ATOM 2242 O OD1 . ASP A 1 284 ? 11.986  7.370   -12.349 1.00 76.80 284 A 1 
ATOM 2243 O OD2 . ASP A 1 284 ? 12.373  8.396   -10.424 1.00 75.90 284 A 1 
ATOM 2244 N N   . VAL A 1 285 ? 11.050  12.226  -14.268 1.00 87.93 285 A 1 
ATOM 2245 C CA  . VAL A 1 285 ? 10.271  13.300  -14.897 1.00 87.95 285 A 1 
ATOM 2246 C C   . VAL A 1 285 ? 9.921   12.924  -16.340 1.00 88.47 285 A 1 
ATOM 2247 O O   . VAL A 1 285 ? 10.799  12.644  -17.147 1.00 86.38 285 A 1 
ATOM 2248 C CB  . VAL A 1 285 ? 11.021  14.642  -14.859 1.00 86.11 285 A 1 
ATOM 2249 C CG1 . VAL A 1 285 ? 10.207  15.763  -15.517 1.00 82.24 285 A 1 
ATOM 2250 C CG2 . VAL A 1 285 ? 11.318  15.073  -13.414 1.00 83.94 285 A 1 
ATOM 2251 N N   . GLY A 1 286 ? 8.637   12.977  -16.686 1.00 89.56 286 A 1 
ATOM 2252 C CA  . GLY A 1 286 ? 8.147   12.674  -18.022 1.00 89.54 286 A 1 
ATOM 2253 C C   . GLY A 1 286 ? 8.075   11.178  -18.363 1.00 91.09 286 A 1 
ATOM 2254 O O   . GLY A 1 286 ? 7.884   10.836  -19.526 1.00 88.38 286 A 1 
ATOM 2255 N N   . THR A 1 287 ? 8.226   10.289  -17.380 1.00 90.63 287 A 1 
ATOM 2256 C CA  . THR A 1 287 ? 8.110   8.840   -17.609 1.00 90.86 287 A 1 
ATOM 2257 C C   . THR A 1 287 ? 6.659   8.348   -17.679 1.00 91.85 287 A 1 
ATOM 2258 O O   . THR A 1 287 ? 6.423   7.277   -18.233 1.00 91.02 287 A 1 
ATOM 2259 C CB  . THR A 1 287 ? 8.865   8.027   -16.547 1.00 90.24 287 A 1 
ATOM 2260 O OG1 . THR A 1 287 ? 8.364   8.308   -15.269 1.00 88.41 287 A 1 
ATOM 2261 C CG2 . THR A 1 287 ? 10.366  8.321   -16.563 1.00 87.82 287 A 1 
ATOM 2262 N N   . HIS A 1 288 ? 5.700   9.136   -17.178 1.00 93.34 288 A 1 
ATOM 2263 C CA  . HIS A 1 288 ? 4.251   8.907   -17.292 1.00 93.61 288 A 1 
ATOM 2264 C C   . HIS A 1 288 ? 3.796   7.503   -16.863 1.00 94.14 288 A 1 
ATOM 2265 O O   . HIS A 1 288 ? 3.060   6.813   -17.591 1.00 92.76 288 A 1 
ATOM 2266 C CB  . HIS A 1 288 ? 3.769   9.279   -18.699 1.00 92.73 288 A 1 
ATOM 2267 C CG  . HIS A 1 288 ? 4.083   10.688  -19.111 1.00 91.49 288 A 1 
ATOM 2268 N ND1 . HIS A 1 288 ? 5.014   11.062  -20.047 1.00 80.44 288 A 1 
ATOM 2269 C CD2 . HIS A 1 288 ? 3.488   11.810  -18.628 1.00 80.42 288 A 1 
ATOM 2270 C CE1 . HIS A 1 288 ? 4.979   12.400  -20.117 1.00 82.20 288 A 1 
ATOM 2271 N NE2 . HIS A 1 288 ? 4.060   12.892  -19.282 1.00 84.19 288 A 1 
ATOM 2272 N N   . GLN A 1 289 ? 4.230   7.066   -15.692 1.00 95.08 289 A 1 
ATOM 2273 C CA  . GLN A 1 289 ? 3.966   5.743   -15.138 1.00 95.21 289 A 1 
ATOM 2274 C C   . GLN A 1 289 ? 2.597   5.691   -14.448 1.00 95.91 289 A 1 
ATOM 2275 O O   . GLN A 1 289 ? 2.078   6.703   -13.968 1.00 95.86 289 A 1 
ATOM 2276 C CB  . GLN A 1 289 ? 5.095   5.349   -14.186 1.00 94.66 289 A 1 
ATOM 2277 C CG  . GLN A 1 289 ? 6.477   5.357   -14.860 1.00 93.14 289 A 1 
ATOM 2278 C CD  . GLN A 1 289 ? 7.575   4.980   -13.885 1.00 92.33 289 A 1 
ATOM 2279 O OE1 . GLN A 1 289 ? 7.792   3.808   -13.611 1.00 85.72 289 A 1 
ATOM 2280 N NE2 . GLN A 1 289 ? 8.298   5.928   -13.336 1.00 83.54 289 A 1 
ATOM 2281 N N   . SER A 1 290 ? 2.013   4.497   -14.379 1.00 96.61 290 A 1 
ATOM 2282 C CA  . SER A 1 290 ? 0.834   4.194   -13.567 1.00 96.93 290 A 1 
ATOM 2283 C C   . SER A 1 290 ? 1.202   3.074   -12.605 1.00 96.93 290 A 1 
ATOM 2284 O O   . SER A 1 290 ? 1.334   1.928   -13.037 1.00 96.26 290 A 1 
ATOM 2285 C CB  . SER A 1 290 ? -0.337  3.814   -14.463 1.00 96.64 290 A 1 
ATOM 2286 O OG  . SER A 1 290 ? -1.532  3.747   -13.730 1.00 91.25 290 A 1 
ATOM 2287 N N   . LEU A 1 291 ? 1.439   3.428   -11.337 1.00 97.04 291 A 1 
ATOM 2288 C CA  . LEU A 1 291 ? 1.993   2.556   -10.297 1.00 97.11 291 A 1 
ATOM 2289 C C   . LEU A 1 291 ? 1.039   2.352   -9.116  1.00 97.55 291 A 1 
ATOM 2290 O O   . LEU A 1 291 ? 1.147   1.350   -8.410  1.00 97.12 291 A 1 
ATOM 2291 C CB  . LEU A 1 291 ? 3.327   3.142   -9.785  1.00 96.78 291 A 1 
ATOM 2292 C CG  . LEU A 1 291 ? 4.406   3.417   -10.850 1.00 96.02 291 A 1 
ATOM 2293 C CD1 . LEU A 1 291 ? 5.679   3.890   -10.163 1.00 95.41 291 A 1 
ATOM 2294 C CD2 . LEU A 1 291 ? 4.744   2.180   -11.679 1.00 94.98 291 A 1 
ATOM 2295 N N   . ASP A 1 292 ? 0.098   3.282   -8.919  1.00 98.01 292 A 1 
ATOM 2296 C CA  . ASP A 1 292 ? -0.791  3.340   -7.768  1.00 98.14 292 A 1 
ATOM 2297 C C   . ASP A 1 292 ? -2.206  2.917   -8.184  1.00 98.23 292 A 1 
ATOM 2298 O O   . ASP A 1 292 ? -2.734  3.379   -9.197  1.00 97.43 292 A 1 
ATOM 2299 C CB  . ASP A 1 292 ? -0.803  4.745   -7.168  1.00 98.08 292 A 1 
ATOM 2300 C CG  . ASP A 1 292 ? 0.601   5.326   -7.014  1.00 97.46 292 A 1 
ATOM 2301 O OD1 . ASP A 1 292 ? 1.174   5.239   -5.924  1.00 94.22 292 A 1 
ATOM 2302 O OD2 . ASP A 1 292 ? 1.117   5.856   -8.038  1.00 94.44 292 A 1 
ATOM 2303 N N   . TYR A 1 293 ? -2.823  2.034   -7.398  1.00 98.27 293 A 1 
ATOM 2304 C CA  . TYR A 1 293 ? -4.073  1.382   -7.771  1.00 98.26 293 A 1 
ATOM 2305 C C   . TYR A 1 293 ? -5.054  1.278   -6.613  1.00 98.41 293 A 1 
ATOM 2306 O O   . TYR A 1 293 ? -4.684  1.096   -5.458  1.00 98.02 293 A 1 
ATOM 2307 C CB  . TYR A 1 293 ? -3.796  -0.022  -8.327  1.00 97.74 293 A 1 
ATOM 2308 C CG  . TYR A 1 293 ? -2.863  -0.066  -9.516  1.00 97.59 293 A 1 
ATOM 2309 C CD1 . TYR A 1 293 ? -3.362  -0.013  -10.832 1.00 96.75 293 A 1 
ATOM 2310 C CD2 . TYR A 1 293 ? -1.478  -0.144  -9.299  1.00 96.85 293 A 1 
ATOM 2311 C CE1 . TYR A 1 293 ? -2.483  -0.033  -11.926 1.00 95.95 293 A 1 
ATOM 2312 C CE2 . TYR A 1 293 ? -0.594  -0.163  -10.388 1.00 95.97 293 A 1 
ATOM 2313 C CZ  . TYR A 1 293 ? -1.092  -0.108  -11.705 1.00 96.07 293 A 1 
ATOM 2314 O OH  . TYR A 1 293 ? -0.233  -0.122  -12.747 1.00 94.71 293 A 1 
ATOM 2315 N N   . ILE A 1 294 ? -6.347  1.269   -6.983  1.00 98.30 294 A 1 
ATOM 2316 C CA  . ILE A 1 294 ? -7.434  0.862   -6.105  1.00 98.33 294 A 1 
ATOM 2317 C C   . ILE A 1 294 ? -8.192  -0.280  -6.783  1.00 98.13 294 A 1 
ATOM 2318 O O   . ILE A 1 294 ? -8.870  -0.080  -7.792  1.00 97.64 294 A 1 
ATOM 2319 C CB  . ILE A 1 294 ? -8.341  2.054   -5.729  1.00 98.29 294 A 1 
ATOM 2320 C CG1 . ILE A 1 294 ? -7.515  3.129   -4.981  1.00 97.05 294 A 1 
ATOM 2321 C CG2 . ILE A 1 294 ? -9.524  1.556   -4.887  1.00 97.35 294 A 1 
ATOM 2322 C CD1 . ILE A 1 294 ? -8.322  4.289   -4.380  1.00 95.54 294 A 1 
ATOM 2323 N N   . TYR A 1 295 ? -8.085  -1.485  -6.223  1.00 98.23 295 A 1 
ATOM 2324 C CA  . TYR A 1 295 ? -8.834  -2.652  -6.669  1.00 98.14 295 A 1 
ATOM 2325 C C   . TYR A 1 295 ? -10.025 -2.908  -5.762  1.00 98.38 295 A 1 
ATOM 2326 O O   . TYR A 1 295 ? -9.907  -2.878  -4.537  1.00 98.19 295 A 1 
ATOM 2327 C CB  . TYR A 1 295 ? -7.949  -3.893  -6.737  1.00 97.78 295 A 1 
ATOM 2328 C CG  . TYR A 1 295 ? -6.839  -3.808  -7.755  1.00 97.32 295 A 1 
ATOM 2329 C CD1 . TYR A 1 295 ? -7.098  -4.107  -9.109  1.00 95.90 295 A 1 
ATOM 2330 C CD2 . TYR A 1 295 ? -5.551  -3.423  -7.355  1.00 95.79 295 A 1 
ATOM 2331 C CE1 . TYR A 1 295 ? -6.065  -4.025  -10.058 1.00 94.58 295 A 1 
ATOM 2332 C CE2 . TYR A 1 295 ? -4.520  -3.339  -8.302  1.00 94.77 295 A 1 
ATOM 2333 C CZ  . TYR A 1 295 ? -4.772  -3.634  -9.651  1.00 94.93 295 A 1 
ATOM 2334 O OH  . TYR A 1 295 ? -3.777  -3.556  -10.562 1.00 93.10 295 A 1 
ATOM 2335 N N   . LEU A 1 296 ? -11.172 -3.257  -6.367  1.00 97.62 296 A 1 
ATOM 2336 C CA  . LEU A 1 296 ? -12.353 -3.754  -5.679  1.00 97.53 296 A 1 
ATOM 2337 C C   . LEU A 1 296 ? -12.487 -5.265  -5.915  1.00 97.27 296 A 1 
ATOM 2338 O O   . LEU A 1 296 ? -12.428 -5.736  -7.038  1.00 96.86 296 A 1 
ATOM 2339 C CB  . LEU A 1 296 ? -13.579 -2.965  -6.173  1.00 97.44 296 A 1 
ATOM 2340 C CG  . LEU A 1 296 ? -14.928 -3.479  -5.639  1.00 97.00 296 A 1 
ATOM 2341 C CD1 . LEU A 1 296 ? -15.053 -3.317  -4.126  1.00 96.12 296 A 1 
ATOM 2342 C CD2 . LEU A 1 296 ? -16.053 -2.711  -6.313  1.00 96.11 296 A 1 
ATOM 2343 N N   . PHE A 1 297 ? -12.722 -6.019  -4.834  1.00 97.56 297 A 1 
ATOM 2344 C CA  . PHE A 1 297 ? -13.020 -7.434  -4.876  1.00 97.52 297 A 1 
ATOM 2345 C C   . PHE A 1 297 ? -14.453 -7.678  -4.426  1.00 97.56 297 A 1 
ATOM 2346 O O   . PHE A 1 297 ? -14.817 -7.342  -3.295  1.00 97.22 297 A 1 
ATOM 2347 C CB  . PHE A 1 297 ? -12.030 -8.236  -4.028  1.00 97.34 297 A 1 
ATOM 2348 C CG  . PHE A 1 297 ? -10.599 -8.190  -4.519  1.00 97.32 297 A 1 
ATOM 2349 C CD1 . PHE A 1 297 ? -10.071 -9.269  -5.254  1.00 96.64 297 A 1 
ATOM 2350 C CD2 . PHE A 1 297 ? -9.798  -7.068  -4.243  1.00 96.81 297 A 1 
ATOM 2351 C CE1 . PHE A 1 297 ? -8.752  -9.227  -5.703  1.00 96.16 297 A 1 
ATOM 2352 C CE2 . PHE A 1 297 ? -8.478  -7.023  -4.698  1.00 96.26 297 A 1 
ATOM 2353 C CZ  . PHE A 1 297 ? -7.952  -8.100  -5.424  1.00 96.24 297 A 1 
ATOM 2354 N N   . GLU A 1 298 ? -15.259 -8.297  -5.293  1.00 96.64 298 A 1 
ATOM 2355 C CA  . GLU A 1 298 ? -16.655 -8.645  -5.011  1.00 96.21 298 A 1 
ATOM 2356 C C   . GLU A 1 298 ? -16.874 -10.144 -5.191  1.00 96.20 298 A 1 
ATOM 2357 O O   . GLU A 1 298 ? -16.380 -10.754 -6.142  1.00 95.52 298 A 1 
ATOM 2358 C CB  . GLU A 1 298 ? -17.606 -7.847  -5.908  1.00 95.06 298 A 1 
ATOM 2359 C CG  . GLU A 1 298 ? -17.597 -6.347  -5.595  1.00 91.14 298 A 1 
ATOM 2360 C CD  . GLU A 1 298 ? -18.670 -5.613  -6.400  1.00 90.22 298 A 1 
ATOM 2361 O OE1 . GLU A 1 298 ? -19.757 -5.360  -5.830  1.00 81.76 298 A 1 
ATOM 2362 O OE2 . GLU A 1 298 ? -18.418 -5.336  -7.592  1.00 83.04 298 A 1 
ATOM 2363 N N   . LYS A 1 299 ? -17.633 -10.738 -4.285  1.00 95.53 299 A 1 
ATOM 2364 C CA  . LYS A 1 299 ? -17.953 -12.163 -4.350  1.00 94.73 299 A 1 
ATOM 2365 C C   . LYS A 1 299 ? -18.795 -12.469 -5.594  1.00 93.83 299 A 1 
ATOM 2366 O O   . LYS A 1 299 ? -19.792 -11.793 -5.834  1.00 90.92 299 A 1 
ATOM 2367 C CB  . LYS A 1 299 ? -18.639 -12.590 -3.043  1.00 93.50 299 A 1 
ATOM 2368 C CG  . LYS A 1 299 ? -18.734 -14.120 -2.983  1.00 90.84 299 A 1 
ATOM 2369 C CD  . LYS A 1 299 ? -19.215 -14.628 -1.631  1.00 85.97 299 A 1 
ATOM 2370 C CE  . LYS A 1 299 ? -19.184 -16.149 -1.755  1.00 82.06 299 A 1 
ATOM 2371 N NZ  . LYS A 1 299 ? -19.096 -16.854 -0.462  1.00 73.13 299 A 1 
ATOM 2372 N N   . HIS A 1 300 ? -18.458 -13.538 -6.339  1.00 93.66 300 A 1 
ATOM 2373 C CA  . HIS A 1 300 ? -19.161 -13.943 -7.572  1.00 90.54 300 A 1 
ATOM 2374 C C   . HIS A 1 300 ? -20.649 -14.212 -7.330  1.00 89.48 300 A 1 
ATOM 2375 O O   . HIS A 1 300 ? -21.510 -13.709 -8.046  1.00 81.21 300 A 1 
ATOM 2376 C CB  . HIS A 1 300 ? -18.517 -15.224 -8.143  1.00 86.12 300 A 1 
ATOM 2377 C CG  . HIS A 1 300 ? -17.071 -15.128 -8.535  1.00 83.77 300 A 1 
ATOM 2378 N ND1 . HIS A 1 300 ? -16.220 -16.217 -8.733  1.00 72.02 300 A 1 
ATOM 2379 C CD2 . HIS A 1 300 ? -16.356 -13.996 -8.816  1.00 72.84 300 A 1 
ATOM 2380 C CE1 . HIS A 1 300 ? -15.028 -15.723 -9.103  1.00 71.91 300 A 1 
ATOM 2381 N NE2 . HIS A 1 300 ? -15.072 -14.391 -9.166  1.00 73.89 300 A 1 
ATOM 2382 N N   . ASP A 1 301 ? -20.956 -14.993 -6.293  1.00 90.14 301 A 1 
ATOM 2383 C CA  . ASP A 1 301 ? -22.307 -15.440 -5.979  1.00 88.20 301 A 1 
ATOM 2384 C C   . ASP A 1 301 ? -22.766 -14.889 -4.626  1.00 86.86 301 A 1 
ATOM 2385 O O   . ASP A 1 301 ? -22.156 -15.162 -3.585  1.00 78.02 301 A 1 
ATOM 2386 C CB  . ASP A 1 301 ? -22.385 -16.974 -5.974  1.00 83.32 301 A 1 
ATOM 2387 C CG  . ASP A 1 301 ? -22.308 -17.595 -7.365  1.00 75.99 301 A 1 
ATOM 2388 O OD1 . ASP A 1 301 ? -22.934 -17.020 -8.287  1.00 70.09 301 A 1 
ATOM 2389 O OD2 . ASP A 1 301 ? -21.730 -18.695 -7.462  1.00 71.87 301 A 1 
ATOM 2390 N N   . LYS A 1 302 ? -23.920 -14.203 -4.638  1.00 85.72 302 A 1 
ATOM 2391 C CA  . LYS A 1 302 ? -24.575 -13.655 -3.442  1.00 85.87 302 A 1 
ATOM 2392 C C   . LYS A 1 302 ? -23.637 -12.787 -2.587  1.00 88.07 302 A 1 
ATOM 2393 O O   . LYS A 1 302 ? -23.394 -13.124 -1.424  1.00 83.37 302 A 1 
ATOM 2394 C CB  . LYS A 1 302 ? -25.223 -14.785 -2.610  1.00 81.03 302 A 1 
ATOM 2395 C CG  . LYS A 1 302 ? -26.213 -15.644 -3.389  1.00 75.09 302 A 1 
ATOM 2396 C CD  . LYS A 1 302 ? -26.722 -16.776 -2.490  1.00 68.98 302 A 1 
ATOM 2397 C CE  . LYS A 1 302 ? -27.677 -17.662 -3.279  1.00 63.68 302 A 1 
ATOM 2398 N NZ  . LYS A 1 302 ? -28.092 -18.831 -2.477  1.00 53.48 302 A 1 
ATOM 2399 N N   . PRO A 1 303 ? -23.105 -11.685 -3.144  1.00 85.56 303 A 1 
ATOM 2400 C CA  . PRO A 1 303 ? -22.340 -10.726 -2.349  1.00 85.30 303 A 1 
ATOM 2401 C C   . PRO A 1 303 ? -23.192 -10.180 -1.200  1.00 86.70 303 A 1 
ATOM 2402 O O   . PRO A 1 303 ? -24.407 -10.011 -1.351  1.00 84.39 303 A 1 
ATOM 2403 C CB  . PRO A 1 303 ? -21.912 -9.628  -3.324  1.00 83.74 303 A 1 
ATOM 2404 C CG  . PRO A 1 303 ? -23.009 -9.654  -4.382  1.00 83.03 303 A 1 
ATOM 2405 C CD  . PRO A 1 303 ? -23.374 -11.139 -4.468  1.00 87.83 303 A 1 
ATOM 2406 N N   . GLN A 1 304 ? -22.568 -9.913  -0.065  1.00 84.09 304 A 1 
ATOM 2407 C CA  . GLN A 1 304 ? -23.250 -9.332  1.098   1.00 85.46 304 A 1 
ATOM 2408 C C   . GLN A 1 304 ? -23.689 -7.885  0.844   1.00 87.95 304 A 1 
ATOM 2409 O O   . GLN A 1 304 ? -24.701 -7.449  1.380   1.00 83.71 304 A 1 
ATOM 2410 C CB  . GLN A 1 304 ? -22.339 -9.367  2.332   1.00 83.48 304 A 1 
ATOM 2411 C CG  . GLN A 1 304 ? -22.010 -10.787 2.817   1.00 82.45 304 A 1 
ATOM 2412 C CD  . GLN A 1 304 ? -23.243 -11.593 3.211   1.00 80.14 304 A 1 
ATOM 2413 O OE1 . GLN A 1 304 ? -24.192 -11.123 3.818   1.00 73.70 304 A 1 
ATOM 2414 N NE2 . GLN A 1 304 ? -23.291 -12.857 2.867   1.00 71.26 304 A 1 
ATOM 2415 N N   . LEU A 1 305 ? -22.934 -7.161  0.009   1.00 88.27 305 A 1 
ATOM 2416 C CA  . LEU A 1 305 ? -23.204 -5.783  -0.378  1.00 88.03 305 A 1 
ATOM 2417 C C   . LEU A 1 305 ? -22.993 -5.635  -1.888  1.00 89.01 305 A 1 
ATOM 2418 O O   . LEU A 1 305 ? -22.098 -6.258  -2.443  1.00 88.04 305 A 1 
ATOM 2419 C CB  . LEU A 1 305 ? -22.274 -4.826  0.391   1.00 86.59 305 A 1 
ATOM 2420 C CG  . LEU A 1 305 ? -22.500 -4.803  1.910   1.00 84.65 305 A 1 
ATOM 2421 C CD1 . LEU A 1 305 ? -21.402 -3.970  2.577   1.00 81.51 305 A 1 
ATOM 2422 C CD2 . LEU A 1 305 ? -23.854 -4.207  2.284   1.00 85.60 305 A 1 
ATOM 2423 N N   . LYS A 1 306 ? -23.789 -4.765  -2.523  1.00 90.41 306 A 1 
ATOM 2424 C CA  . LYS A 1 306 ? -23.494 -4.254  -3.858  1.00 89.05 306 A 1 
ATOM 2425 C C   . LYS A 1 306 ? -22.680 -2.985  -3.721  1.00 91.52 306 A 1 
ATOM 2426 O O   . LYS A 1 306 ? -23.063 -2.109  -2.937  1.00 89.84 306 A 1 
ATOM 2427 C CB  . LYS A 1 306 ? -24.771 -3.973  -4.637  1.00 86.16 306 A 1 
ATOM 2428 C CG  . LYS A 1 306 ? -25.529 -5.256  -4.977  1.00 76.21 306 A 1 
ATOM 2429 C CD  . LYS A 1 306 ? -26.737 -4.893  -5.825  1.00 68.51 306 A 1 
ATOM 2430 C CE  . LYS A 1 306 ? -27.493 -6.162  -6.206  1.00 61.23 306 A 1 
ATOM 2431 N NZ  . LYS A 1 306 ? -28.637 -5.819  -7.070  1.00 52.10 306 A 1 
ATOM 2432 N N   . VAL A 1 307 ? -21.619 -2.869  -4.502  1.00 89.82 307 A 1 
ATOM 2433 C CA  . VAL A 1 307 ? -20.701 -1.733  -4.419  1.00 90.45 307 A 1 
ATOM 2434 C C   . VAL A 1 307 ? -20.747 -0.942  -5.721  1.00 91.65 307 A 1 
ATOM 2435 O O   . VAL A 1 307 ? -20.631 -1.504  -6.809  1.00 91.60 307 A 1 
ATOM 2436 C CB  . VAL A 1 307 ? -19.273 -2.180  -4.064  1.00 89.13 307 A 1 
ATOM 2437 C CG1 . VAL A 1 307 ? -18.415 -0.970  -3.705  1.00 84.77 307 A 1 
ATOM 2438 C CG2 . VAL A 1 307 ? -19.270 -3.135  -2.859  1.00 85.85 307 A 1 
ATOM 2439 N N   . SER A 1 308 ? -20.924 0.375   -5.614  1.00 94.21 308 A 1 
ATOM 2440 C CA  . SER A 1 308 ? -20.590 1.297   -6.691  1.00 94.33 308 A 1 
ATOM 2441 C C   . SER A 1 308 ? -19.399 2.154   -6.272  1.00 95.95 308 A 1 
ATOM 2442 O O   . SER A 1 308 ? -19.172 2.357   -5.081  1.00 95.55 308 A 1 
ATOM 2443 C CB  . SER A 1 308 ? -21.798 2.135   -7.114  1.00 92.10 308 A 1 
ATOM 2444 O OG  . SER A 1 308 ? -22.294 2.912   -6.054  1.00 85.30 308 A 1 
ATOM 2445 N N   . TYR A 1 309 ? -18.627 2.630   -7.247  1.00 97.33 309 A 1 
ATOM 2446 C CA  . TYR A 1 309 ? -17.392 3.346   -6.965  1.00 97.66 309 A 1 
ATOM 2447 C C   . TYR A 1 309 ? -17.147 4.455   -7.982  1.00 97.80 309 A 1 
ATOM 2448 O O   . TYR A 1 309 ? -17.602 4.390   -9.119  1.00 96.93 309 A 1 
ATOM 2449 C CB  . TYR A 1 309 ? -16.220 2.359   -6.905  1.00 97.03 309 A 1 
ATOM 2450 C CG  . TYR A 1 309 ? -16.037 1.514   -8.163  1.00 97.63 309 A 1 
ATOM 2451 C CD1 . TYR A 1 309 ? -16.625 0.245   -8.239  1.00 96.16 309 A 1 
ATOM 2452 C CD2 . TYR A 1 309 ? -15.315 2.024   -9.251  1.00 96.75 309 A 1 
ATOM 2453 C CE1 . TYR A 1 309 ? -16.497 -0.519  -9.414  1.00 95.53 309 A 1 
ATOM 2454 C CE2 . TYR A 1 309 ? -15.192 1.272   -10.427 1.00 95.78 309 A 1 
ATOM 2455 C CZ  . TYR A 1 309 ? -15.786 0.003   -10.513 1.00 95.99 309 A 1 
ATOM 2456 O OH  . TYR A 1 309 ? -15.678 -0.723  -11.654 1.00 94.32 309 A 1 
ATOM 2457 N N   . LYS A 1 310 ? -16.413 5.478   -7.556  1.00 97.51 310 A 1 
ATOM 2458 C CA  . LYS A 1 310 ? -15.976 6.603   -8.376  1.00 97.63 310 A 1 
ATOM 2459 C C   . LYS A 1 310 ? -14.510 6.915   -8.062  1.00 97.91 310 A 1 
ATOM 2460 O O   . LYS A 1 310 ? -14.251 7.657   -7.108  1.00 97.34 310 A 1 
ATOM 2461 C CB  . LYS A 1 310 ? -16.906 7.793   -8.124  1.00 96.82 310 A 1 
ATOM 2462 C CG  . LYS A 1 310 ? -16.628 8.903   -9.148  1.00 86.23 310 A 1 
ATOM 2463 C CD  . LYS A 1 310 ? -17.372 10.188  -8.795  1.00 84.19 310 A 1 
ATOM 2464 C CE  . LYS A 1 310 ? -17.055 11.216  -9.880  1.00 73.56 310 A 1 
ATOM 2465 N NZ  . LYS A 1 310 ? -16.806 12.553  -9.326  1.00 65.87 310 A 1 
ATOM 2466 N N   . PRO A 1 311 ? -13.558 6.352   -8.823  1.00 98.03 311 A 1 
ATOM 2467 C CA  . PRO A 1 311 ? -12.141 6.631   -8.644  1.00 97.92 311 A 1 
ATOM 2468 C C   . PRO A 1 311 ? -11.730 7.895   -9.412  1.00 97.81 311 A 1 
ATOM 2469 O O   . PRO A 1 311 ? -12.244 8.177   -10.494 1.00 97.03 311 A 1 
ATOM 2470 C CB  . PRO A 1 311 ? -11.419 5.399   -9.182  1.00 97.69 311 A 1 
ATOM 2471 C CG  . PRO A 1 311 ? -12.320 4.992   -10.353 1.00 97.32 311 A 1 
ATOM 2472 C CD  . PRO A 1 311 ? -13.726 5.361   -9.874  1.00 98.01 311 A 1 
ATOM 2473 N N   . GLU A 1 312 ? -10.763 8.630   -8.870  1.00 98.10 312 A 1 
ATOM 2474 C CA  . GLU A 1 312 ? -10.132 9.774   -9.517  1.00 97.92 312 A 1 
ATOM 2475 C C   . GLU A 1 312 ? -8.631  9.823   -9.166  1.00 98.31 312 A 1 
ATOM 2476 O O   . GLU A 1 312 ? -8.213  9.367   -8.101  1.00 97.74 312 A 1 
ATOM 2477 C CB  . GLU A 1 312 ? -10.837 11.096  -9.137  1.00 96.45 312 A 1 
ATOM 2478 C CG  . GLU A 1 312 ? -12.289 11.184  -9.663  1.00 83.94 312 A 1 
ATOM 2479 C CD  . GLU A 1 312 ? -12.985 12.542  -9.425  1.00 78.89 312 A 1 
ATOM 2480 O OE1 . GLU A 1 312 ? -14.201 12.641  -9.757  1.00 69.52 312 A 1 
ATOM 2481 O OE2 . GLU A 1 312 ? -12.340 13.497  -8.951  1.00 68.82 312 A 1 
ATOM 2482 N N   . VAL A 1 313 ? -7.833  10.418  -10.044 1.00 98.28 313 A 1 
ATOM 2483 C CA  . VAL A 1 313 ? -6.426  10.730  -9.762  1.00 98.16 313 A 1 
ATOM 2484 C C   . VAL A 1 313 ? -6.303  12.198  -9.385  1.00 97.90 313 A 1 
ATOM 2485 O O   . VAL A 1 313 ? -6.702  13.089  -10.136 1.00 97.19 313 A 1 
ATOM 2486 C CB  . VAL A 1 313 ? -5.500  10.354  -10.923 1.00 97.75 313 A 1 
ATOM 2487 C CG1 . VAL A 1 313 ? -4.051  10.788  -10.670 1.00 96.30 313 A 1 
ATOM 2488 C CG2 . VAL A 1 313 ? -5.505  8.842   -11.127 1.00 96.55 313 A 1 
ATOM 2489 N N   . ASN A 1 314 ? -5.719  12.470  -8.230  1.00 98.01 314 A 1 
ATOM 2490 C CA  . ASN A 1 314 ? -5.502  13.803  -7.698  1.00 97.95 314 A 1 
ATOM 2491 C C   . ASN A 1 314 ? -4.003  14.111  -7.653  1.00 97.91 314 A 1 
ATOM 2492 O O   . ASN A 1 314 ? -3.250  13.556  -6.860  1.00 97.57 314 A 1 
ATOM 2493 C CB  . ASN A 1 314 ? -6.185  13.885  -6.327  1.00 97.49 314 A 1 
ATOM 2494 C CG  . ASN A 1 314 ? -6.152  15.262  -5.708  1.00 96.47 314 A 1 
ATOM 2495 O OD1 . ASN A 1 314 ? -5.358  16.145  -6.034  1.00 91.87 314 A 1 
ATOM 2496 N ND2 . ASN A 1 314 ? -7.028  15.495  -4.763  1.00 90.22 314 A 1 
ATOM 2497 N N   . LYS A 1 315 ? -3.564  15.065  -8.468  1.00 96.70 315 A 1 
ATOM 2498 C CA  . LYS A 1 315 ? -2.144  15.459  -8.555  1.00 96.49 315 A 1 
ATOM 2499 C C   . LYS A 1 315 ? -1.578  16.099  -7.274  1.00 96.57 315 A 1 
ATOM 2500 O O   . LYS A 1 315 ? -0.383  16.382  -7.229  1.00 95.69 315 A 1 
ATOM 2501 C CB  . LYS A 1 315 ? -1.939  16.395  -9.755  1.00 95.80 315 A 1 
ATOM 2502 C CG  . LYS A 1 315 ? -2.224  15.718  -11.105 1.00 94.53 315 A 1 
ATOM 2503 C CD  . LYS A 1 315 ? -1.807  16.656  -12.239 1.00 92.35 315 A 1 
ATOM 2504 C CE  . LYS A 1 315 ? -1.920  15.972  -13.611 1.00 88.34 315 A 1 
ATOM 2505 N NZ  . LYS A 1 315 ? -1.283  16.788  -14.659 1.00 81.53 315 A 1 
ATOM 2506 N N   . MET A 1 316 ? -2.408  16.360  -6.276  1.00 96.69 316 A 1 
ATOM 2507 C CA  . MET A 1 316 ? -1.996  16.992  -5.016  1.00 96.63 316 A 1 
ATOM 2508 C C   . MET A 1 316 ? -1.197  18.294  -5.223  1.00 96.45 316 A 1 
ATOM 2509 O O   . MET A 1 316 ? -0.216  18.566  -4.517  1.00 95.48 316 A 1 
ATOM 2510 C CB  . MET A 1 316 ? -1.300  15.963  -4.114  1.00 96.78 316 A 1 
ATOM 2511 C CG  . MET A 1 316 ? -2.276  14.891  -3.613  1.00 96.15 316 A 1 
ATOM 2512 S SD  . MET A 1 316 ? -3.565  15.553  -2.506  1.00 96.21 316 A 1 
ATOM 2513 C CE  . MET A 1 316 ? -4.501  14.034  -2.225  1.00 92.04 316 A 1 
ATOM 2514 N N   . LEU A 1 317 ? -1.641  19.110  -6.183  1.00 95.58 317 A 1 
ATOM 2515 C CA  . LEU A 1 317 ? -0.981  20.364  -6.552  1.00 95.27 317 A 1 
ATOM 2516 C C   . LEU A 1 317 ? -0.970  21.366  -5.393  1.00 95.76 317 A 1 
ATOM 2517 O O   . LEU A 1 317 ? -1.935  21.501  -4.629  1.00 95.27 317 A 1 
ATOM 2518 C CB  . LEU A 1 317 ? -1.644  20.988  -7.794  1.00 94.28 317 A 1 
ATOM 2519 C CG  . LEU A 1 317 ? -1.572  20.135  -9.075  1.00 92.29 317 A 1 
ATOM 2520 C CD1 . LEU A 1 317 ? -2.340  20.824  -10.208 1.00 89.72 317 A 1 
ATOM 2521 C CD2 . LEU A 1 317 ? -0.136  19.923  -9.547  1.00 89.22 317 A 1 
ATOM 2522 N N   . VAL A 1 318 ? 0.129   22.118  -5.307  1.00 95.26 318 A 1 
ATOM 2523 C CA  . VAL A 1 318 ? 0.316   23.221  -4.372  1.00 94.93 318 A 1 
ATOM 2524 C C   . VAL A 1 318 ? 0.893   24.448  -5.070  1.00 94.79 318 A 1 
ATOM 2525 O O   . VAL A 1 318 ? 1.636   24.356  -6.043  1.00 93.18 318 A 1 
ATOM 2526 C CB  . VAL A 1 318 ? 1.182   22.826  -3.165  1.00 94.30 318 A 1 
ATOM 2527 C CG1 . VAL A 1 318 ? 0.463   21.794  -2.291  1.00 90.58 318 A 1 
ATOM 2528 C CG2 . VAL A 1 318 ? 2.557   22.285  -3.555  1.00 90.47 318 A 1 
ATOM 2529 N N   . ASN A 1 319 ? 0.556   25.634  -4.554  1.00 93.79 319 A 1 
ATOM 2530 C CA  . ASN A 1 319 ? 1.020   26.917  -5.075  1.00 93.26 319 A 1 
ATOM 2531 C C   . ASN A 1 319 ? 1.889   27.634  -4.038  1.00 94.16 319 A 1 
ATOM 2532 O O   . ASN A 1 319 ? 1.764   27.417  -2.837  1.00 92.74 319 A 1 
ATOM 2533 C CB  . ASN A 1 319 ? -0.207  27.756  -5.469  1.00 91.04 319 A 1 
ATOM 2534 C CG  . ASN A 1 319 ? -0.961  27.155  -6.638  1.00 84.68 319 A 1 
ATOM 2535 O OD1 . ASN A 1 319 ? -0.404  26.818  -7.654  1.00 76.96 319 A 1 
ATOM 2536 N ND2 . ASN A 1 319 ? -2.268  27.010  -6.545  1.00 77.05 319 A 1 
ATOM 2537 N N   . GLY A 1 320 ? 2.762   28.535  -4.518  1.00 92.13 320 A 1 
ATOM 2538 C CA  . GLY A 1 320 ? 3.577   29.381  -3.644  1.00 92.60 320 A 1 
ATOM 2539 C C   . GLY A 1 320 ? 4.733   28.656  -2.942  1.00 93.50 320 A 1 
ATOM 2540 O O   . GLY A 1 320 ? 5.330   29.215  -2.034  1.00 90.77 320 A 1 
ATOM 2541 N N   . GLN A 1 321 ? 5.051   27.429  -3.367  1.00 93.70 321 A 1 
ATOM 2542 C CA  . GLN A 1 321 ? 6.191   26.645  -2.886  1.00 93.53 321 A 1 
ATOM 2543 C C   . GLN A 1 321 ? 7.244   26.475  -3.990  1.00 93.65 321 A 1 
ATOM 2544 O O   . GLN A 1 321 ? 7.008   26.816  -5.148  1.00 91.16 321 A 1 
ATOM 2545 C CB  . GLN A 1 321 ? 5.711   25.285  -2.338  1.00 93.26 321 A 1 
ATOM 2546 C CG  . GLN A 1 321 ? 4.627   25.397  -1.262  1.00 91.93 321 A 1 
ATOM 2547 C CD  . GLN A 1 321 ? 4.999   26.316  -0.111  1.00 92.25 321 A 1 
ATOM 2548 O OE1 . GLN A 1 321 ? 6.162   26.463  0.288   1.00 84.61 321 A 1 
ATOM 2549 N NE2 . GLN A 1 321 ? 4.058   27.022  0.459   1.00 83.28 321 A 1 
ATOM 2550 N N   . LYS A 1 322 ? 8.415   25.941  -3.628  1.00 92.37 322 A 1 
ATOM 2551 C CA  . LYS A 1 322 ? 9.446   25.593  -4.618  1.00 90.65 322 A 1 
ATOM 2552 C C   . LYS A 1 322 ? 9.105   24.342  -5.433  1.00 91.50 322 A 1 
ATOM 2553 O O   . LYS A 1 322 ? 9.652   24.161  -6.511  1.00 88.64 322 A 1 
ATOM 2554 C CB  . LYS A 1 322 ? 10.805  25.391  -3.939  1.00 88.38 322 A 1 
ATOM 2555 C CG  . LYS A 1 322 ? 11.424  26.696  -3.428  1.00 82.29 322 A 1 
ATOM 2556 C CD  . LYS A 1 322 ? 12.843  26.410  -2.936  1.00 75.11 322 A 1 
ATOM 2557 C CE  . LYS A 1 322 ? 13.531  27.686  -2.465  1.00 70.41 322 A 1 
ATOM 2558 N NZ  . LYS A 1 322 ? 14.918  27.396  -2.038  1.00 60.97 322 A 1 
ATOM 2559 N N   . PHE A 1 323 ? 8.243   23.499  -4.888  1.00 92.57 323 A 1 
ATOM 2560 C CA  . PHE A 1 323 ? 7.682   22.296  -5.496  1.00 92.80 323 A 1 
ATOM 2561 C C   . PHE A 1 323 ? 6.213   22.549  -5.832  1.00 93.13 323 A 1 
ATOM 2562 O O   . PHE A 1 323 ? 5.560   23.381  -5.197  1.00 92.00 323 A 1 
ATOM 2563 C CB  . PHE A 1 323 ? 7.877   21.119  -4.538  1.00 93.13 323 A 1 
ATOM 2564 C CG  . PHE A 1 323 ? 7.311   21.343  -3.145  1.00 94.14 323 A 1 
ATOM 2565 C CD1 . PHE A 1 323 ? 8.124   21.862  -2.124  1.00 93.34 323 A 1 
ATOM 2566 C CD2 . PHE A 1 323 ? 5.961   21.046  -2.867  1.00 93.70 323 A 1 
ATOM 2567 C CE1 . PHE A 1 323 ? 7.598   22.096  -0.848  1.00 93.22 323 A 1 
ATOM 2568 C CE2 . PHE A 1 323 ? 5.432   21.283  -1.586  1.00 93.50 323 A 1 
ATOM 2569 C CZ  . PHE A 1 323 ? 6.246   21.810  -0.572  1.00 93.76 323 A 1 
ATOM 2570 N N   . PHE A 1 324 ? 5.695   21.841  -6.832  1.00 93.21 324 A 1 
ATOM 2571 C CA  . PHE A 1 324 ? 4.344   22.010  -7.353  1.00 92.61 324 A 1 
ATOM 2572 C C   . PHE A 1 324 ? 3.391   20.883  -6.949  1.00 93.45 324 A 1 
ATOM 2573 O O   . PHE A 1 324 ? 2.177   21.038  -7.066  1.00 92.24 324 A 1 
ATOM 2574 C CB  . PHE A 1 324 ? 4.404   22.157  -8.881  1.00 90.62 324 A 1 
ATOM 2575 C CG  . PHE A 1 324 ? 5.165   23.383  -9.333  1.00 81.38 324 A 1 
ATOM 2576 C CD1 . PHE A 1 324 ? 4.495   24.613  -9.481  1.00 75.10 324 A 1 
ATOM 2577 C CD2 . PHE A 1 324 ? 6.546   23.309  -9.599  1.00 73.74 324 A 1 
ATOM 2578 C CE1 . PHE A 1 324 ? 5.199   25.760  -9.883  1.00 64.10 324 A 1 
ATOM 2579 C CE2 . PHE A 1 324 ? 7.251   24.458  -9.998  1.00 64.62 324 A 1 
ATOM 2580 C CZ  . PHE A 1 324 ? 6.580   25.686  -10.147 1.00 63.76 324 A 1 
ATOM 2581 N N   . GLN A 1 325 ? 3.930   19.778  -6.443  1.00 94.66 325 A 1 
ATOM 2582 C CA  . GLN A 1 325 ? 3.187   18.601  -5.981  1.00 94.64 325 A 1 
ATOM 2583 C C   . GLN A 1 325 ? 3.652   18.186  -4.581  1.00 95.24 325 A 1 
ATOM 2584 O O   . GLN A 1 325 ? 4.774   18.494  -4.164  1.00 94.54 325 A 1 
ATOM 2585 C CB  . GLN A 1 325 ? 3.374   17.465  -6.994  1.00 92.48 325 A 1 
ATOM 2586 C CG  . GLN A 1 325 ? 2.701   17.805  -8.325  1.00 83.10 325 A 1 
ATOM 2587 C CD  . GLN A 1 325 ? 2.977   16.819  -9.444  1.00 83.19 325 A 1 
ATOM 2588 O OE1 . GLN A 1 325 ? 4.027   16.244  -9.564  1.00 75.55 325 A 1 
ATOM 2589 N NE2 . GLN A 1 325 ? 2.051   16.641  -10.347 1.00 72.40 325 A 1 
ATOM 2590 N N   . LEU A 1 326 ? 2.790   17.512  -3.823  1.00 96.27 326 A 1 
ATOM 2591 C CA  . LEU A 1 326 ? 3.140   17.051  -2.480  1.00 96.33 326 A 1 
ATOM 2592 C C   . LEU A 1 326 ? 3.969   15.759  -2.460  1.00 96.26 326 A 1 
ATOM 2593 O O   . LEU A 1 326 ? 4.491   15.413  -1.402  1.00 95.57 326 A 1 
ATOM 2594 C CB  . LEU A 1 326 ? 1.871   16.902  -1.615  1.00 96.44 326 A 1 
ATOM 2595 C CG  . LEU A 1 326 ? 1.146   18.217  -1.309  1.00 96.07 326 A 1 
ATOM 2596 C CD1 . LEU A 1 326 ? -0.041  17.924  -0.393  1.00 95.62 326 A 1 
ATOM 2597 C CD2 . LEU A 1 326 ? 2.046   19.232  -0.607  1.00 95.41 326 A 1 
ATOM 2598 N N   . SER A 1 327 ? 4.074   15.073  -3.588  1.00 96.21 327 A 1 
ATOM 2599 C CA  . SER A 1 327 ? 4.883   13.866  -3.806  1.00 95.86 327 A 1 
ATOM 2600 C C   . SER A 1 327 ? 5.329   13.808  -5.266  1.00 95.15 327 A 1 
ATOM 2601 O O   . SER A 1 327 ? 4.821   14.561  -6.095  1.00 93.93 327 A 1 
ATOM 2602 C CB  . SER A 1 327 ? 4.060   12.615  -3.464  1.00 95.94 327 A 1 
ATOM 2603 O OG  . SER A 1 327 ? 4.884   11.484  -3.504  1.00 94.61 327 A 1 
ATOM 2604 N N   . ASP A 1 328 ? 6.264   12.935  -5.577  1.00 95.41 328 A 1 
ATOM 2605 C CA  . ASP A 1 328 ? 6.562   12.495  -6.942  1.00 94.72 328 A 1 
ATOM 2606 C C   . ASP A 1 328 ? 5.475   11.579  -7.528  1.00 95.07 328 A 1 
ATOM 2607 O O   . ASP A 1 328 ? 5.399   11.435  -8.747  1.00 93.89 328 A 1 
ATOM 2608 C CB  . ASP A 1 328 ? 7.944   11.847  -6.976  1.00 93.48 328 A 1 
ATOM 2609 C CG  . ASP A 1 328 ? 8.113   10.622  -6.066  1.00 91.95 328 A 1 
ATOM 2610 O OD1 . ASP A 1 328 ? 7.384   10.524  -5.056  1.00 89.73 328 A 1 
ATOM 2611 O OD2 . ASP A 1 328 ? 9.078   9.880   -6.334  1.00 88.81 328 A 1 
ATOM 2612 N N   . HIS A 1 329 ? 4.572   11.076  -6.692  1.00 95.69 329 A 1 
ATOM 2613 C CA  . HIS A 1 329 ? 3.337   10.397  -7.072  1.00 96.19 329 A 1 
ATOM 2614 C C   . HIS A 1 329 ? 2.122   11.334  -7.016  1.00 96.43 329 A 1 
ATOM 2615 O O   . HIS A 1 329 ? 2.092   12.347  -6.311  1.00 95.95 329 A 1 
ATOM 2616 C CB  . HIS A 1 329 ? 3.120   9.174   -6.177  1.00 96.37 329 A 1 
ATOM 2617 C CG  . HIS A 1 329 ? 4.072   8.044   -6.454  1.00 96.46 329 A 1 
ATOM 2618 N ND1 . HIS A 1 329 ? 3.717   6.795   -6.893  1.00 94.40 329 A 1 
ATOM 2619 C CD2 . HIS A 1 329 ? 5.429   8.060   -6.333  1.00 95.12 329 A 1 
ATOM 2620 C CE1 . HIS A 1 329 ? 4.838   6.069   -7.024  1.00 94.61 329 A 1 
ATOM 2621 N NE2 . HIS A 1 329 ? 5.910   6.804   -6.705  1.00 95.21 329 A 1 
ATOM 2622 N N   . PHE A 1 330 ? 1.085   10.965  -7.755  1.00 97.13 330 A 1 
ATOM 2623 C CA  . PHE A 1 330 ? -0.266  11.504  -7.609  1.00 97.38 330 A 1 
ATOM 2624 C C   . PHE A 1 330 ? -1.058  10.582  -6.685  1.00 97.83 330 A 1 
ATOM 2625 O O   . PHE A 1 330 ? -0.841  9.382   -6.665  1.00 97.66 330 A 1 
ATOM 2626 C CB  . PHE A 1 330 ? -0.966  11.649  -8.969  1.00 96.89 330 A 1 
ATOM 2627 C CG  . PHE A 1 330 ? -0.204  12.367  -10.074 1.00 96.48 330 A 1 
ATOM 2628 C CD1 . PHE A 1 330 ? 0.877   13.211  -9.791  1.00 94.77 330 A 1 
ATOM 2629 C CD2 . PHE A 1 330 ? -0.571  12.146  -11.414 1.00 94.30 330 A 1 
ATOM 2630 C CE1 . PHE A 1 330 ? 1.618   13.784  -10.840 1.00 93.39 330 A 1 
ATOM 2631 C CE2 . PHE A 1 330 ? 0.159   12.728  -12.456 1.00 93.26 330 A 1 
ATOM 2632 C CZ  . PHE A 1 330 ? 1.267   13.541  -12.173 1.00 93.46 330 A 1 
ATOM 2633 N N   . ALA A 1 331 ? -2.002  11.148  -5.943  1.00 98.22 331 A 1 
ATOM 2634 C CA  . ALA A 1 331 ? -2.878  10.335  -5.125  1.00 98.31 331 A 1 
ATOM 2635 C C   . ALA A 1 331 ? -3.965  9.687   -5.985  1.00 98.40 331 A 1 
ATOM 2636 O O   . ALA A 1 331 ? -4.489  10.305  -6.915  1.00 98.21 331 A 1 
ATOM 2637 C CB  . ALA A 1 331 ? -3.468  11.194  -4.018  1.00 98.19 331 A 1 
ATOM 2638 N N   . VAL A 1 332 ? -4.363  8.474   -5.625  1.00 98.55 332 A 1 
ATOM 2639 C CA  . VAL A 1 332 ? -5.570  7.840   -6.128  1.00 98.66 332 A 1 
ATOM 2640 C C   . VAL A 1 332 ? -6.640  7.949   -5.050  1.00 98.79 332 A 1 
ATOM 2641 O O   . VAL A 1 332 ? -6.427  7.605   -3.893  1.00 98.45 332 A 1 
ATOM 2642 C CB  . VAL A 1 332 ? -5.320  6.383   -6.566  1.00 98.21 332 A 1 
ATOM 2643 C CG1 . VAL A 1 332 ? -6.574  5.810   -7.226  1.00 95.24 332 A 1 
ATOM 2644 C CG2 . VAL A 1 332 ? -4.185  6.315   -7.603  1.00 95.60 332 A 1 
ATOM 2645 N N   . GLU A 1 333 ? -7.808  8.477   -5.411  1.00 98.13 333 A 1 
ATOM 2646 C CA  . GLU A 1 333 ? -8.946  8.566   -4.510  1.00 97.93 333 A 1 
ATOM 2647 C C   . GLU A 1 333 ? -10.133 7.788   -5.057  1.00 98.33 333 A 1 
ATOM 2648 O O   . GLU A 1 333 ? -10.320 7.690   -6.263  1.00 97.89 333 A 1 
ATOM 2649 C CB  . GLU A 1 333 ? -9.286  10.023  -4.152  1.00 94.43 333 A 1 
ATOM 2650 C CG  . GLU A 1 333 ? -9.697  10.927  -5.326  1.00 89.22 333 A 1 
ATOM 2651 C CD  . GLU A 1 333 ? -10.047 12.351  -4.835  1.00 92.22 333 A 1 
ATOM 2652 O OE1 . GLU A 1 333 ? -11.160 12.837  -5.108  1.00 83.97 333 A 1 
ATOM 2653 O OE2 . GLU A 1 333 ? -9.245  12.950  -4.077  1.00 86.90 333 A 1 
ATOM 2654 N N   . CYS A 1 334 ? -10.972 7.247   -4.174  1.00 98.19 334 A 1 
ATOM 2655 C CA  . CYS A 1 334 ? -12.182 6.558   -4.585  1.00 98.22 334 A 1 
ATOM 2656 C C   . CYS A 1 334 ? -13.297 6.754   -3.560  1.00 98.36 334 A 1 
ATOM 2657 O O   . CYS A 1 334 ? -13.108 6.510   -2.363  1.00 98.11 334 A 1 
ATOM 2658 C CB  . CYS A 1 334 ? -11.863 5.080   -4.831  1.00 98.09 334 A 1 
ATOM 2659 S SG  . CYS A 1 334 ? -13.226 4.277   -5.706  1.00 97.56 334 A 1 
ATOM 2660 N N   . GLU A 1 335 ? -14.465 7.196   -4.034  1.00 98.38 335 A 1 
ATOM 2661 C CA  . GLU A 1 335 ? -15.710 7.150   -3.264  1.00 98.23 335 A 1 
ATOM 2662 C C   . GLU A 1 335 ? -16.424 5.832   -3.567  1.00 98.23 335 A 1 
ATOM 2663 O O   . GLU A 1 335 ? -16.759 5.563   -4.720  1.00 97.66 335 A 1 
ATOM 2664 C CB  . GLU A 1 335 ? -16.600 8.379   -3.545  1.00 97.64 335 A 1 
ATOM 2665 C CG  . GLU A 1 335 ? -17.834 8.432   -2.612  1.00 85.33 335 A 1 
ATOM 2666 C CD  . GLU A 1 335 ? -18.674 9.724   -2.753  1.00 85.19 335 A 1 
ATOM 2667 O OE1 . GLU A 1 335 ? -19.926 9.640   -2.885  1.00 75.17 335 A 1 
ATOM 2668 O OE2 . GLU A 1 335 ? -18.098 10.818  -2.636  1.00 78.30 335 A 1 
ATOM 2669 N N   . PHE A 1 336 ? -16.673 5.033   -2.536  1.00 97.92 336 A 1 
ATOM 2670 C CA  . PHE A 1 336 ? -17.469 3.815   -2.570  1.00 97.74 336 A 1 
ATOM 2671 C C   . PHE A 1 336 ? -18.846 4.063   -1.966  1.00 97.86 336 A 1 
ATOM 2672 O O   . PHE A 1 336 ? -18.966 4.768   -0.968  1.00 97.31 336 A 1 
ATOM 2673 C CB  . PHE A 1 336 ? -16.747 2.685   -1.816  1.00 97.78 336 A 1 
ATOM 2674 C CG  . PHE A 1 336 ? -15.428 2.276   -2.436  1.00 98.22 336 A 1 
ATOM 2675 C CD1 . PHE A 1 336 ? -15.402 1.304   -3.454  1.00 97.66 336 A 1 
ATOM 2676 C CD2 . PHE A 1 336 ? -14.231 2.872   -2.001  1.00 97.86 336 A 1 
ATOM 2677 C CE1 . PHE A 1 336 ? -14.189 0.921   -4.038  1.00 97.48 336 A 1 
ATOM 2678 C CE2 . PHE A 1 336 ? -13.010 2.487   -2.591  1.00 97.53 336 A 1 
ATOM 2679 C CZ  . PHE A 1 336 ? -12.995 1.512   -3.603  1.00 97.78 336 A 1 
ATOM 2680 N N   . GLU A 1 337 ? -19.875 3.443   -2.544  1.00 96.71 337 A 1 
ATOM 2681 C CA  . GLU A 1 337 ? -21.224 3.389   -1.988  1.00 96.86 337 A 1 
ATOM 2682 C C   . GLU A 1 337 ? -21.689 1.934   -1.895  1.00 96.50 337 A 1 
ATOM 2683 O O   . GLU A 1 337 ? -21.627 1.185   -2.872  1.00 94.57 337 A 1 
ATOM 2684 C CB  . GLU A 1 337 ? -22.165 4.281   -2.800  1.00 96.31 337 A 1 
ATOM 2685 C CG  . GLU A 1 337 ? -23.588 4.342   -2.211  1.00 89.49 337 A 1 
ATOM 2686 C CD  . GLU A 1 337 ? -24.509 5.349   -2.931  1.00 88.80 337 A 1 
ATOM 2687 O OE1 . GLU A 1 337 ? -25.545 5.699   -2.327  1.00 78.12 337 A 1 
ATOM 2688 O OE2 . GLU A 1 337 ? -24.188 5.781   -4.054  1.00 80.51 337 A 1 
ATOM 2689 N N   . PHE A 1 338 ? -22.179 1.543   -0.715  1.00 96.05 338 A 1 
ATOM 2690 C CA  . PHE A 1 338 ? -22.566 0.184   -0.348  1.00 94.98 338 A 1 
ATOM 2691 C C   . PHE A 1 338 ? -24.088 0.092   -0.176  1.00 94.68 338 A 1 
ATOM 2692 O O   . PHE A 1 338 ? -24.682 0.860   0.585   1.00 91.96 338 A 1 
ATOM 2693 C CB  . PHE A 1 338 ? -21.832 -0.220  0.937   1.00 94.33 338 A 1 
ATOM 2694 C CG  . PHE A 1 338 ? -20.315 -0.082  0.877   1.00 95.53 338 A 1 
ATOM 2695 C CD1 . PHE A 1 338 ? -19.529 -1.114  0.349   1.00 93.87 338 A 1 
ATOM 2696 C CD2 . PHE A 1 338 ? -19.697 1.095   1.337   1.00 95.00 338 A 1 
ATOM 2697 C CE1 . PHE A 1 338 ? -18.134 -0.987  0.284   1.00 93.58 338 A 1 
ATOM 2698 C CE2 . PHE A 1 338 ? -18.298 1.228   1.266   1.00 94.02 338 A 1 
ATOM 2699 C CZ  . PHE A 1 338 ? -17.510 0.191   0.744   1.00 94.85 338 A 1 
ATOM 2700 N N   . ASN A 1 339 ? -24.713 -0.867  -0.875  1.00 94.40 339 A 1 
ATOM 2701 C CA  . ASN A 1 339 ? -26.168 -1.072  -0.906  1.00 93.16 339 A 1 
ATOM 2702 C C   . ASN A 1 339 ? -26.599 -2.510  -0.620  1.00 89.06 339 A 1 
ATOM 2703 O O   . ASN A 1 339 ? -25.906 -3.449  -1.061  1.00 81.71 339 A 1 
ATOM 2704 C CB  . ASN A 1 339 ? -26.719 -0.577  -2.252  1.00 89.95 339 A 1 
ATOM 2705 C CG  . ASN A 1 339 ? -26.626 0.922   -2.417  1.00 84.76 339 A 1 
ATOM 2706 O OD1 . ASN A 1 339 ? -27.369 1.691   -1.789  1.00 76.45 339 A 1 
ATOM 2707 N ND2 . ASN A 1 339 ? -25.757 1.406   -3.266  1.00 76.25 339 A 1 
ATOM 2708 O OXT . ASN A 1 339 ? -27.686 -2.625  0.012   1.00 74.65 339 A 1 
#
