# Supplementary material for: Theoretical Study of Sphingomyelinases from Entamoeba histolytica and Trichomonas vaginalis Sheds Light on the Evolution of Enzymes Needed for Survival and Colonization
Source: Pathogens. 2025 Jan 5;14(1):32. doi: 10.3390/pathogens14010032 (PMC11768322; doi:10.3390/pathogens14010032)
Supplement: Supplementary file 1 [file pathogens-14-00032-s001.zip › Supplementary structural Files/Trichomonas vaginalis/Trichomonas A2FAR4/fold_a2far42xco/fold_a2far42xco_model.cif]

# By using this file you agree to the legally binding terms of use found at alphafoldserver.com/output-terms
data_6775f53eb980e3fd
#
_entry.id 6775f53eb980e3fd
#
loop_
_atom_type.symbol
C  
CO 
N  
O  
S  
#
loop_
_audit_author.name
_audit_author.pdbx_ordinal
"Google DeepMind" 1 
"Isomorphic Labs" 2 
#
_audit_conform.dict_location https://raw.githubusercontent.com/ihmwg/ModelCIF/master/dist/mmcif_ma.dic
_audit_conform.dict_name     mmcif_ma.dic
_audit_conform.dict_version  1.4.5
#
loop_
_chem_comp.formula
_chem_comp.formula_weight
_chem_comp.id
_chem_comp.mon_nstd_flag
_chem_comp.name
_chem_comp.pdbx_smiles
_chem_comp.pdbx_synonyms
_chem_comp.type
"C3 H7 N O2"    89.093  ALA y ALANINE           C[C@H](N)C(O)=O                  ? "L-PEPTIDE LINKING" 
"C6 H15 N4 O2"  175.209 ARG y ARGININE          N[C@@H](CCCNC(N)=[NH2+])C(O)=O   ? "L-PEPTIDE LINKING" 
"C4 H8 N2 O3"   132.118 ASN y ASPARAGINE        N[C@@H](CC(N)=O)C(O)=O           ? "L-PEPTIDE LINKING" 
"C4 H7 N O4"    133.103 ASP y "ASPARTIC ACID"   N[C@@H](CC(O)=O)C(O)=O           ? "L-PEPTIDE LINKING" 
Co              58.933  CO  . "COBALT (II) ION" "[Co++]"                         ? NON-POLYMER         
"C3 H7 N O2 S"  121.158 CYS y CYSTEINE          N[C@@H](CS)C(O)=O                ? "L-PEPTIDE LINKING" 
"C5 H10 N2 O3"  146.144 GLN y GLUTAMINE         N[C@@H](CCC(N)=O)C(O)=O          ? "L-PEPTIDE LINKING" 
"C5 H9 N O4"    147.129 GLU y "GLUTAMIC ACID"   N[C@@H](CCC(O)=O)C(O)=O          ? "L-PEPTIDE LINKING" 
"C2 H5 N O2"    75.067  GLY y GLYCINE           NCC(O)=O                         ? "PEPTIDE LINKING"   
"C6 H10 N3 O2"  156.162 HIS y HISTIDINE         N[C@@H](Cc1c[nH]c[nH+]1)C(O)=O   ? "L-PEPTIDE LINKING" 
"C6 H13 N O2"   131.173 ILE y ISOLEUCINE        CC[C@H](C)[C@H](N)C(O)=O         ? "L-PEPTIDE LINKING" 
"C6 H13 N O2"   131.173 LEU y LEUCINE           CC(C)C[C@H](N)C(O)=O             ? "L-PEPTIDE LINKING" 
"C6 H15 N2 O2"  147.195 LYS y LYSINE            N[C@@H](CCCC[NH3+])C(O)=O        ? "L-PEPTIDE LINKING" 
"C5 H11 N O2 S" 149.211 MET y METHIONINE        CSCC[C@H](N)C(O)=O               ? "L-PEPTIDE LINKING" 
"C9 H11 N O2"   165.189 PHE y PHENYLALANINE     N[C@@H](Cc1ccccc1)C(O)=O         ? "L-PEPTIDE LINKING" 
"C5 H9 N O2"    115.130 PRO y PROLINE           OC(=O)[C@@H]1CCCN1               ? "L-PEPTIDE LINKING" 
"C3 H7 N O3"    105.093 SER y SERINE            N[C@@H](CO)C(O)=O                ? "L-PEPTIDE LINKING" 
"C4 H9 N O3"    119.119 THR y THREONINE         C[C@@H](O)[C@H](N)C(O)=O         ? "L-PEPTIDE LINKING" 
"C11 H12 N2 O2" 204.225 TRP y TRYPTOPHAN        N[C@@H](Cc1c[nH]c2ccccc12)C(O)=O ? "L-PEPTIDE LINKING" 
"C9 H11 N O3"   181.189 TYR y TYROSINE          N[C@@H](Cc1ccc(O)cc1)C(O)=O      ? "L-PEPTIDE LINKING" 
"C5 H11 N O2"   117.146 VAL y VALINE            CC(C)[C@H](N)C(O)=O              ? "L-PEPTIDE LINKING" 
#
_citation.book_publisher          ?
_citation.country                 UK
_citation.id                      primary
_citation.journal_full            Nature
_citation.journal_id_ASTM         NATUAS
_citation.journal_id_CSD          0006
_citation.journal_id_ISSN         0028-0836
_citation.journal_volume          ?
_citation.page_first              ?
_citation.page_last               ?
_citation.pdbx_database_id_DOI    ?
_citation.pdbx_database_id_PubMed ?
_citation.title                   "Accurate structure prediction of biomolecular interactions with AlphaFold 3"
_citation.year                    2024
#
loop_
_citation_author.citation_id
_citation_author.name
_citation_author.ordinal
primary "Google DeepMind" 1 
primary "Isomorphic Labs" 2 
#
loop_
_entity.id
_entity.pdbx_description
_entity.type
1 . polymer     
2 . non-polymer 
3 . non-polymer 
#
_entity_poly.entity_id      1
_entity_poly.pdbx_strand_id A
_entity_poly.type           polypeptide(L)
#
loop_
_entity_poly_seq.entity_id
_entity_poly_seq.hetero
_entity_poly_seq.mon_id
_entity_poly_seq.num
1 n MET 1   
1 n SER 2   
1 n PHE 3   
1 n VAL 4   
1 n THR 5   
1 n ILE 6   
1 n LEU 7   
1 n GLY 8   
1 n ILE 9   
1 n GLY 10  
1 n ILE 11  
1 n CYS 12  
1 n ILE 13  
1 n PRO 14  
1 n ILE 15  
1 n ALA 16  
1 n ILE 17  
1 n LEU 18  
1 n SER 19  
1 n VAL 20  
1 n ILE 21  
1 n MET 22  
1 n VAL 23  
1 n ILE 24  
1 n LEU 25  
1 n LYS 26  
1 n ILE 27  
1 n ILE 28  
1 n LEU 29  
1 n ALA 30  
1 n ARG 31  
1 n THR 32  
1 n ALA 33  
1 n SER 34  
1 n HIS 35  
1 n TYR 36  
1 n VAL 37  
1 n ASN 38  
1 n ILE 39  
1 n ALA 40  
1 n GLU 41  
1 n LYS 42  
1 n ARG 43  
1 n VAL 44  
1 n GLU 45  
1 n ASP 46  
1 n PHE 47  
1 n GLU 48  
1 n THR 49  
1 n LYS 50  
1 n LYS 51  
1 n LEU 52  
1 n LYS 53  
1 n ILE 54  
1 n LEU 55  
1 n ASP 56  
1 n TYR 57  
1 n ASN 58  
1 n ALA 59  
1 n PHE 60  
1 n TRP 61  
1 n ARG 62  
1 n PRO 63  
1 n THR 64  
1 n MET 65  
1 n LEU 66  
1 n HIS 67  
1 n MET 68  
1 n GLY 69  
1 n ARG 70  
1 n GLU 71  
1 n GLU 72  
1 n TRP 73  
1 n MET 74  
1 n ARG 75  
1 n LEU 76  
1 n ARG 77  
1 n SER 78  
1 n LYS 79  
1 n LEU 80  
1 n LEU 81  
1 n LEU 82  
1 n GLU 83  
1 n LYS 84  
1 n ILE 85  
1 n GLU 86  
1 n SER 87  
1 n TYR 88  
1 n ASP 89  
1 n VAL 90  
1 n VAL 91  
1 n CYS 92  
1 n LEU 93  
1 n GLU 94  
1 n GLU 95  
1 n GLY 96  
1 n PHE 97  
1 n GLN 98  
1 n PHE 99  
1 n GLY 100 
1 n SER 101 
1 n ASP 102 
1 n ILE 103 
1 n ALA 104 
1 n LYS 105 
1 n ASN 106 
1 n PHE 107 
1 n ILE 108 
1 n GLU 109 
1 n GLY 110 
1 n ALA 111 
1 n LYS 112 
1 n SER 113 
1 n LEU 114 
1 n GLY 115 
1 n PHE 116 
1 n LYS 117 
1 n TYR 118 
1 n VAL 119 
1 n LEU 120 
1 n THR 121 
1 n SER 122 
1 n LYS 123 
1 n LEU 124 
1 n PRO 125 
1 n PRO 126 
1 n ILE 127 
1 n TYR 128 
1 n THR 129 
1 n HIS 130 
1 n GLN 131 
1 n VAL 132 
1 n ILE 133 
1 n ASP 134 
1 n SER 135 
1 n GLY 136 
1 n LEU 137 
1 n ILE 138 
1 n ILE 139 
1 n LEU 140 
1 n SER 141 
1 n LYS 142 
1 n PHE 143 
1 n PRO 144 
1 n ILE 145 
1 n ILE 146 
1 n GLU 147 
1 n SER 148 
1 n ASP 149 
1 n THR 150 
1 n ILE 151 
1 n ARG 152 
1 n TYR 153 
1 n THR 154 
1 n VAL 155 
1 n PHE 156 
1 n CYS 157 
1 n GLY 158 
1 n VAL 159 
1 n ASP 160 
1 n SER 161 
1 n PHE 162 
1 n ALA 163 
1 n ALA 164 
1 n LYS 165 
1 n GLY 166 
1 n SER 167 
1 n ILE 168 
1 n TYR 169 
1 n ALA 170 
1 n LYS 171 
1 n ILE 172 
1 n GLN 173 
1 n LEU 174 
1 n ASP 175 
1 n SER 176 
1 n LYS 177 
1 n ASN 178 
1 n HIS 179 
1 n VAL 180 
1 n HIS 181 
1 n LEU 182 
1 n PHE 183 
1 n SER 184 
1 n THR 185 
1 n HIS 186 
1 n LEU 187 
1 n GLN 188 
1 n ALA 189 
1 n SER 190 
1 n TYR 191 
1 n GLN 192 
1 n ASN 193 
1 n GLY 194 
1 n GLN 195 
1 n GLU 196 
1 n PRO 197 
1 n THR 198 
1 n VAL 199 
1 n VAL 200 
1 n ASP 201 
1 n VAL 202 
1 n LEU 203 
1 n VAL 204 
1 n ARG 205 
1 n GLN 206 
1 n LYS 207 
1 n GLN 208 
1 n PHE 209 
1 n ASP 210 
1 n GLN 211 
1 n LEU 212 
1 n SER 213 
1 n ALA 214 
1 n PHE 215 
1 n MET 216 
1 n ALA 217 
1 n THR 218 
1 n LYS 219 
1 n VAL 220 
1 n THR 221 
1 n ASP 222 
1 n GLY 223 
1 n TYR 224 
1 n PRO 225 
1 n ALA 226 
1 n VAL 227 
1 n LEU 228 
1 n VAL 229 
1 n GLY 230 
1 n ASP 231 
1 n LEU 232 
1 n ASN 233 
1 n VAL 234 
1 n ASN 235 
1 n SER 236 
1 n ARG 237 
1 n LEU 238 
1 n GLY 239 
1 n ASP 240 
1 n GLU 241 
1 n TYR 242 
1 n LYS 243 
1 n SER 244 
1 n LEU 245 
1 n LEU 246 
1 n ASP 247 
1 n HIS 248 
1 n LEU 249 
1 n LYS 250 
1 n ILE 251 
1 n PRO 252 
1 n GLU 253 
1 n TYR 254 
1 n SER 255 
1 n CYS 256 
1 n VAL 257 
1 n ASP 258 
1 n THR 259 
1 n LEU 260 
1 n LEU 261 
1 n THR 262 
1 n THR 263 
1 n HIS 264 
1 n GLY 265 
1 n GLU 266 
1 n HIS 267 
1 n PRO 268 
1 n VAL 269 
1 n THR 270 
1 n CYS 271 
1 n GLY 272 
1 n GLY 273 
1 n ASP 274 
1 n ASP 275 
1 n ASP 276 
1 n LYS 277 
1 n VAL 278 
1 n LEU 279 
1 n PRO 280 
1 n GLU 281 
1 n PRO 282 
1 n GLY 283 
1 n ASP 284 
1 n VAL 285 
1 n GLY 286 
1 n THR 287 
1 n HIS 288 
1 n GLN 289 
1 n SER 290 
1 n LEU 291 
1 n ASP 292 
1 n TYR 293 
1 n ILE 294 
1 n TYR 295 
1 n LEU 296 
1 n PHE 297 
1 n GLU 298 
1 n LYS 299 
1 n HIS 300 
1 n ASP 301 
1 n LYS 302 
1 n PRO 303 
1 n GLN 304 
1 n LEU 305 
1 n LYS 306 
1 n VAL 307 
1 n SER 308 
1 n TYR 309 
1 n LYS 310 
1 n PRO 311 
1 n GLU 312 
1 n VAL 313 
1 n ASN 314 
1 n LYS 315 
1 n MET 316 
1 n LEU 317 
1 n VAL 318 
1 n ASN 319 
1 n GLY 320 
1 n GLN 321 
1 n LYS 322 
1 n PHE 323 
1 n PHE 324 
1 n GLN 325 
1 n LEU 326 
1 n SER 327 
1 n ASP 328 
1 n HIS 329 
1 n PHE 330 
1 n ALA 331 
1 n VAL 332 
1 n GLU 333 
1 n CYS 334 
1 n GLU 335 
1 n PHE 336 
1 n GLU 337 
1 n PHE 338 
1 n ASN 339 
#
_ma_data.content_type "model coordinates"
_ma_data.id           1
_ma_data.name         Model
#
_ma_model_list.data_id          1
_ma_model_list.model_group_id   1
_ma_model_list.model_group_name "AlphaFold-beta-20231127 (7a14c934-fe78-43c1-a552-7fb305b0ebd1 @ 2024-09-16 16:46:19)"
_ma_model_list.model_id         1
_ma_model_list.model_name       "Top ranked model"
_ma_model_list.model_type       "Ab initio model"
_ma_model_list.ordinal_id       1
#
loop_
_ma_protocol_step.method_type
_ma_protocol_step.ordinal_id
_ma_protocol_step.protocol_id
_ma_protocol_step.step_id
"coevolution MSA" 1 1 1 
"template search" 2 1 2 
modeling          3 1 3 
#
loop_
_ma_qa_metric.id
_ma_qa_metric.mode
_ma_qa_metric.name
_ma_qa_metric.software_group_id
_ma_qa_metric.type
1 global pLDDT 1 pLDDT 
2 local  pLDDT 1 pLDDT 
#
_ma_qa_metric_global.metric_id    1
_ma_qa_metric_global.metric_value 94.24
_ma_qa_metric_global.model_id     1
_ma_qa_metric_global.ordinal_id   1
#
_ma_software_group.group_id    1
_ma_software_group.ordinal_id  1
_ma_software_group.software_id 1
#
loop_
_ma_target_entity.data_id
_ma_target_entity.entity_id
_ma_target_entity.origin
1 1 . 
1 2 . 
1 3 . 
#
loop_
_ma_target_entity_instance.asym_id
_ma_target_entity_instance.details
_ma_target_entity_instance.entity_id
A . 1 
B . 2 
C . 3 
#
loop_
_pdbx_data_usage.details
_pdbx_data_usage.id
_pdbx_data_usage.type
_pdbx_data_usage.url
;NON-COMMERCIAL USE ONLY, BY USING THIS FILE YOU AGREE TO THE TERMS OF USE FOUND
AT alphafoldserver.com/output-terms.
;
1 license    ? 
;THE INFORMATION IS NOT INTENDED FOR, HAS NOT BEEN VALIDATED FOR, AND IS NOT
APPROVED FOR CLINICAL USE. IT SHOULD NOT BE USED FOR CLINICAL PURPOSE OR RELIED
ON FOR MEDICAL OR OTHER PROFESSIONAL ADVICE. IT IS THEORETICAL MODELLING ONLY
AND CAUTION SHOULD BE EXERCISED IN ITS USE. IT IS PROVIDED "AS-IS" WITHOUT ANY
WARRANTY OF ANY KIND, WHETHER EXPRESSED OR IMPLIED. NO WARRANTY IS GIVEN THAT
USE OF THE INFORMATION SHALL NOT INFRINGE THE RIGHTS OF ANY THIRD PARTY.
;
2 disclaimer ? 
#
loop_
_pdbx_nonpoly_scheme.asym_id
_pdbx_nonpoly_scheme.auth_seq_num
_pdbx_nonpoly_scheme.entity_id
_pdbx_nonpoly_scheme.mon_id
_pdbx_nonpoly_scheme.pdb_ins_code
_pdbx_nonpoly_scheme.pdb_seq_num
_pdbx_nonpoly_scheme.pdb_strand_id
B 1 2 CO . 1 B 
C 1 3 CO . 1 C 
#
loop_
_pdbx_poly_seq_scheme.asym_id
_pdbx_poly_seq_scheme.auth_seq_num
_pdbx_poly_seq_scheme.entity_id
_pdbx_poly_seq_scheme.hetero
_pdbx_poly_seq_scheme.mon_id
_pdbx_poly_seq_scheme.pdb_ins_code
_pdbx_poly_seq_scheme.pdb_seq_num
_pdbx_poly_seq_scheme.pdb_strand_id
_pdbx_poly_seq_scheme.seq_id
A 1   1 n MET . 1   A 1   
A 2   1 n SER . 2   A 2   
A 3   1 n PHE . 3   A 3   
A 4   1 n VAL . 4   A 4   
A 5   1 n THR . 5   A 5   
A 6   1 n ILE . 6   A 6   
A 7   1 n LEU . 7   A 7   
A 8   1 n GLY . 8   A 8   
A 9   1 n ILE . 9   A 9   
A 10  1 n GLY . 10  A 10  
A 11  1 n ILE . 11  A 11  
A 12  1 n CYS . 12  A 12  
A 13  1 n ILE . 13  A 13  
A 14  1 n PRO . 14  A 14  
A 15  1 n ILE . 15  A 15  
A 16  1 n ALA . 16  A 16  
A 17  1 n ILE . 17  A 17  
A 18  1 n LEU . 18  A 18  
A 19  1 n SER . 19  A 19  
A 20  1 n VAL . 20  A 20  
A 21  1 n ILE . 21  A 21  
A 22  1 n MET . 22  A 22  
A 23  1 n VAL . 23  A 23  
A 24  1 n ILE . 24  A 24  
A 25  1 n LEU . 25  A 25  
A 26  1 n LYS . 26  A 26  
A 27  1 n ILE . 27  A 27  
A 28  1 n ILE . 28  A 28  
A 29  1 n LEU . 29  A 29  
A 30  1 n ALA . 30  A 30  
A 31  1 n ARG . 31  A 31  
A 32  1 n THR . 32  A 32  
A 33  1 n ALA . 33  A 33  
A 34  1 n SER . 34  A 34  
A 35  1 n HIS . 35  A 35  
A 36  1 n TYR . 36  A 36  
A 37  1 n VAL . 37  A 37  
A 38  1 n ASN . 38  A 38  
A 39  1 n ILE . 39  A 39  
A 40  1 n ALA . 40  A 40  
A 41  1 n GLU . 41  A 41  
A 42  1 n LYS . 42  A 42  
A 43  1 n ARG . 43  A 43  
A 44  1 n VAL . 44  A 44  
A 45  1 n GLU . 45  A 45  
A 46  1 n ASP . 46  A 46  
A 47  1 n PHE . 47  A 47  
A 48  1 n GLU . 48  A 48  
A 49  1 n THR . 49  A 49  
A 50  1 n LYS . 50  A 50  
A 51  1 n LYS . 51  A 51  
A 52  1 n LEU . 52  A 52  
A 53  1 n LYS . 53  A 53  
A 54  1 n ILE . 54  A 54  
A 55  1 n LEU . 55  A 55  
A 56  1 n ASP . 56  A 56  
A 57  1 n TYR . 57  A 57  
A 58  1 n ASN . 58  A 58  
A 59  1 n ALA . 59  A 59  
A 60  1 n PHE . 60  A 60  
A 61  1 n TRP . 61  A 61  
A 62  1 n ARG . 62  A 62  
A 63  1 n PRO . 63  A 63  
A 64  1 n THR . 64  A 64  
A 65  1 n MET . 65  A 65  
A 66  1 n LEU . 66  A 66  
A 67  1 n HIS . 67  A 67  
A 68  1 n MET . 68  A 68  
A 69  1 n GLY . 69  A 69  
A 70  1 n ARG . 70  A 70  
A 71  1 n GLU . 71  A 71  
A 72  1 n GLU . 72  A 72  
A 73  1 n TRP . 73  A 73  
A 74  1 n MET . 74  A 74  
A 75  1 n ARG . 75  A 75  
A 76  1 n LEU . 76  A 76  
A 77  1 n ARG . 77  A 77  
A 78  1 n SER . 78  A 78  
A 79  1 n LYS . 79  A 79  
A 80  1 n LEU . 80  A 80  
A 81  1 n LEU . 81  A 81  
A 82  1 n LEU . 82  A 82  
A 83  1 n GLU . 83  A 83  
A 84  1 n LYS . 84  A 84  
A 85  1 n ILE . 85  A 85  
A 86  1 n GLU . 86  A 86  
A 87  1 n SER . 87  A 87  
A 88  1 n TYR . 88  A 88  
A 89  1 n ASP . 89  A 89  
A 90  1 n VAL . 90  A 90  
A 91  1 n VAL . 91  A 91  
A 92  1 n CYS . 92  A 92  
A 93  1 n LEU . 93  A 93  
A 94  1 n GLU . 94  A 94  
A 95  1 n GLU . 95  A 95  
A 96  1 n GLY . 96  A 96  
A 97  1 n PHE . 97  A 97  
A 98  1 n GLN . 98  A 98  
A 99  1 n PHE . 99  A 99  
A 100 1 n GLY . 100 A 100 
A 101 1 n SER . 101 A 101 
A 102 1 n ASP . 102 A 102 
A 103 1 n ILE . 103 A 103 
A 104 1 n ALA . 104 A 104 
A 105 1 n LYS . 105 A 105 
A 106 1 n ASN . 106 A 106 
A 107 1 n PHE . 107 A 107 
A 108 1 n ILE . 108 A 108 
A 109 1 n GLU . 109 A 109 
A 110 1 n GLY . 110 A 110 
A 111 1 n ALA . 111 A 111 
A 112 1 n LYS . 112 A 112 
A 113 1 n SER . 113 A 113 
A 114 1 n LEU . 114 A 114 
A 115 1 n GLY . 115 A 115 
A 116 1 n PHE . 116 A 116 
A 117 1 n LYS . 117 A 117 
A 118 1 n TYR . 118 A 118 
A 119 1 n VAL . 119 A 119 
A 120 1 n LEU . 120 A 120 
A 121 1 n THR . 121 A 121 
A 122 1 n SER . 122 A 122 
A 123 1 n LYS . 123 A 123 
A 124 1 n LEU . 124 A 124 
A 125 1 n PRO . 125 A 125 
A 126 1 n PRO . 126 A 126 
A 127 1 n ILE . 127 A 127 
A 128 1 n TYR . 128 A 128 
A 129 1 n THR . 129 A 129 
A 130 1 n HIS . 130 A 130 
A 131 1 n GLN . 131 A 131 
A 132 1 n VAL . 132 A 132 
A 133 1 n ILE . 133 A 133 
A 134 1 n ASP . 134 A 134 
A 135 1 n SER . 135 A 135 
A 136 1 n GLY . 136 A 136 
A 137 1 n LEU . 137 A 137 
A 138 1 n ILE . 138 A 138 
A 139 1 n ILE . 139 A 139 
A 140 1 n LEU . 140 A 140 
A 141 1 n SER . 141 A 141 
A 142 1 n LYS . 142 A 142 
A 143 1 n PHE . 143 A 143 
A 144 1 n PRO . 144 A 144 
A 145 1 n ILE . 145 A 145 
A 146 1 n ILE . 146 A 146 
A 147 1 n GLU . 147 A 147 
A 148 1 n SER . 148 A 148 
A 149 1 n ASP . 149 A 149 
A 150 1 n THR . 150 A 150 
A 151 1 n ILE . 151 A 151 
A 152 1 n ARG . 152 A 152 
A 153 1 n TYR . 153 A 153 
A 154 1 n THR . 154 A 154 
A 155 1 n VAL . 155 A 155 
A 156 1 n PHE . 156 A 156 
A 157 1 n CYS . 157 A 157 
A 158 1 n GLY . 158 A 158 
A 159 1 n VAL . 159 A 159 
A 160 1 n ASP . 160 A 160 
A 161 1 n SER . 161 A 161 
A 162 1 n PHE . 162 A 162 
A 163 1 n ALA . 163 A 163 
A 164 1 n ALA . 164 A 164 
A 165 1 n LYS . 165 A 165 
A 166 1 n GLY . 166 A 166 
A 167 1 n SER . 167 A 167 
A 168 1 n ILE . 168 A 168 
A 169 1 n TYR . 169 A 169 
A 170 1 n ALA . 170 A 170 
A 171 1 n LYS . 171 A 171 
A 172 1 n ILE . 172 A 172 
A 173 1 n GLN . 173 A 173 
A 174 1 n LEU . 174 A 174 
A 175 1 n ASP . 175 A 175 
A 176 1 n SER . 176 A 176 
A 177 1 n LYS . 177 A 177 
A 178 1 n ASN . 178 A 178 
A 179 1 n HIS . 179 A 179 
A 180 1 n VAL . 180 A 180 
A 181 1 n HIS . 181 A 181 
A 182 1 n LEU . 182 A 182 
A 183 1 n PHE . 183 A 183 
A 184 1 n SER . 184 A 184 
A 185 1 n THR . 185 A 185 
A 186 1 n HIS . 186 A 186 
A 187 1 n LEU . 187 A 187 
A 188 1 n GLN . 188 A 188 
A 189 1 n ALA . 189 A 189 
A 190 1 n SER . 190 A 190 
A 191 1 n TYR . 191 A 191 
A 192 1 n GLN . 192 A 192 
A 193 1 n ASN . 193 A 193 
A 194 1 n GLY . 194 A 194 
A 195 1 n GLN . 195 A 195 
A 196 1 n GLU . 196 A 196 
A 197 1 n PRO . 197 A 197 
A 198 1 n THR . 198 A 198 
A 199 1 n VAL . 199 A 199 
A 200 1 n VAL . 200 A 200 
A 201 1 n ASP . 201 A 201 
A 202 1 n VAL . 202 A 202 
A 203 1 n LEU . 203 A 203 
A 204 1 n VAL . 204 A 204 
A 205 1 n ARG . 205 A 205 
A 206 1 n GLN . 206 A 206 
A 207 1 n LYS . 207 A 207 
A 208 1 n GLN . 208 A 208 
A 209 1 n PHE . 209 A 209 
A 210 1 n ASP . 210 A 210 
A 211 1 n GLN . 211 A 211 
A 212 1 n LEU . 212 A 212 
A 213 1 n SER . 213 A 213 
A 214 1 n ALA . 214 A 214 
A 215 1 n PHE . 215 A 215 
A 216 1 n MET . 216 A 216 
A 217 1 n ALA . 217 A 217 
A 218 1 n THR . 218 A 218 
A 219 1 n LYS . 219 A 219 
A 220 1 n VAL . 220 A 220 
A 221 1 n THR . 221 A 221 
A 222 1 n ASP . 222 A 222 
A 223 1 n GLY . 223 A 223 
A 224 1 n TYR . 224 A 224 
A 225 1 n PRO . 225 A 225 
A 226 1 n ALA . 226 A 226 
A 227 1 n VAL . 227 A 227 
A 228 1 n LEU . 228 A 228 
A 229 1 n VAL . 229 A 229 
A 230 1 n GLY . 230 A 230 
A 231 1 n ASP . 231 A 231 
A 232 1 n LEU . 232 A 232 
A 233 1 n ASN . 233 A 233 
A 234 1 n VAL . 234 A 234 
A 235 1 n ASN . 235 A 235 
A 236 1 n SER . 236 A 236 
A 237 1 n ARG . 237 A 237 
A 238 1 n LEU . 238 A 238 
A 239 1 n GLY . 239 A 239 
A 240 1 n ASP . 240 A 240 
A 241 1 n GLU . 241 A 241 
A 242 1 n TYR . 242 A 242 
A 243 1 n LYS . 243 A 243 
A 244 1 n SER . 244 A 244 
A 245 1 n LEU . 245 A 245 
A 246 1 n LEU . 246 A 246 
A 247 1 n ASP . 247 A 247 
A 248 1 n HIS . 248 A 248 
A 249 1 n LEU . 249 A 249 
A 250 1 n LYS . 250 A 250 
A 251 1 n ILE . 251 A 251 
A 252 1 n PRO . 252 A 252 
A 253 1 n GLU . 253 A 253 
A 254 1 n TYR . 254 A 254 
A 255 1 n SER . 255 A 255 
A 256 1 n CYS . 256 A 256 
A 257 1 n VAL . 257 A 257 
A 258 1 n ASP . 258 A 258 
A 259 1 n THR . 259 A 259 
A 260 1 n LEU . 260 A 260 
A 261 1 n LEU . 261 A 261 
A 262 1 n THR . 262 A 262 
A 263 1 n THR . 263 A 263 
A 264 1 n HIS . 264 A 264 
A 265 1 n GLY . 265 A 265 
A 266 1 n GLU . 266 A 266 
A 267 1 n HIS . 267 A 267 
A 268 1 n PRO . 268 A 268 
A 269 1 n VAL . 269 A 269 
A 270 1 n THR . 270 A 270 
A 271 1 n CYS . 271 A 271 
A 272 1 n GLY . 272 A 272 
A 273 1 n GLY . 273 A 273 
A 274 1 n ASP . 274 A 274 
A 275 1 n ASP . 275 A 275 
A 276 1 n ASP . 276 A 276 
A 277 1 n LYS . 277 A 277 
A 278 1 n VAL . 278 A 278 
A 279 1 n LEU . 279 A 279 
A 280 1 n PRO . 280 A 280 
A 281 1 n GLU . 281 A 281 
A 282 1 n PRO . 282 A 282 
A 283 1 n GLY . 283 A 283 
A 284 1 n ASP . 284 A 284 
A 285 1 n VAL . 285 A 285 
A 286 1 n GLY . 286 A 286 
A 287 1 n THR . 287 A 287 
A 288 1 n HIS . 288 A 288 
A 289 1 n GLN . 289 A 289 
A 290 1 n SER . 290 A 290 
A 291 1 n LEU . 291 A 291 
A 292 1 n ASP . 292 A 292 
A 293 1 n TYR . 293 A 293 
A 294 1 n ILE . 294 A 294 
A 295 1 n TYR . 295 A 295 
A 296 1 n LEU . 296 A 296 
A 297 1 n PHE . 297 A 297 
A 298 1 n GLU . 298 A 298 
A 299 1 n LYS . 299 A 299 
A 300 1 n HIS . 300 A 300 
A 301 1 n ASP . 301 A 301 
A 302 1 n LYS . 302 A 302 
A 303 1 n PRO . 303 A 303 
A 304 1 n GLN . 304 A 304 
A 305 1 n LEU . 305 A 305 
A 306 1 n LYS . 306 A 306 
A 307 1 n VAL . 307 A 307 
A 308 1 n SER . 308 A 308 
A 309 1 n TYR . 309 A 309 
A 310 1 n LYS . 310 A 310 
A 311 1 n PRO . 311 A 311 
A 312 1 n GLU . 312 A 312 
A 313 1 n VAL . 313 A 313 
A 314 1 n ASN . 314 A 314 
A 315 1 n LYS . 315 A 315 
A 316 1 n MET . 316 A 316 
A 317 1 n LEU . 317 A 317 
A 318 1 n VAL . 318 A 318 
A 319 1 n ASN . 319 A 319 
A 320 1 n GLY . 320 A 320 
A 321 1 n GLN . 321 A 321 
A 322 1 n LYS . 322 A 322 
A 323 1 n PHE . 323 A 323 
A 324 1 n PHE . 324 A 324 
A 325 1 n GLN . 325 A 325 
A 326 1 n LEU . 326 A 326 
A 327 1 n SER . 327 A 327 
A 328 1 n ASP . 328 A 328 
A 329 1 n HIS . 329 A 329 
A 330 1 n PHE . 330 A 330 
A 331 1 n ALA . 331 A 331 
A 332 1 n VAL . 332 A 332 
A 333 1 n GLU . 333 A 333 
A 334 1 n CYS . 334 A 334 
A 335 1 n GLU . 335 A 335 
A 336 1 n PHE . 336 A 336 
A 337 1 n GLU . 337 A 337 
A 338 1 n PHE . 338 A 338 
A 339 1 n ASN . 339 A 339 
#
_software.classification other
_software.date           ?
_software.description    "Structure prediction"
_software.name           AlphaFold
_software.pdbx_ordinal   1
_software.type           package
_software.version        "AlphaFold-beta-20231127 (7a14c934-fe78-43c1-a552-7fb305b0ebd1 @ 2024-09-16 16:46:19)"
#
loop_
_struct_asym.entity_id
_struct_asym.id
1 A 
2 B 
3 C 
#
loop_
_atom_site.group_PDB
_atom_site.id
_atom_site.type_symbol
_atom_site.label_atom_id
_atom_site.label_alt_id
_atom_site.label_comp_id
_atom_site.label_asym_id
_atom_site.label_entity_id
_atom_site.label_seq_id
_atom_site.pdbx_PDB_ins_code
_atom_site.Cartn_x
_atom_site.Cartn_y
_atom_site.Cartn_z
_atom_site.occupancy
_atom_site.B_iso_or_equiv
_atom_site.auth_seq_id
_atom_site.auth_asym_id
_atom_site.pdbx_PDB_model_num
ATOM   1    N  N   . MET A 1 1   ? -36.345 24.139  -31.859 1.00 51.05 1   A 1 
ATOM   2    C  CA  . MET A 1 1   ? -35.622 24.293  -30.586 1.00 56.96 1   A 1 
ATOM   3    C  C   . MET A 1 1   ? -35.692 23.034  -29.725 1.00 59.85 1   A 1 
ATOM   4    O  O   . MET A 1 1   ? -35.357 23.079  -28.545 1.00 56.45 1   A 1 
ATOM   5    C  CB  . MET A 1 1   ? -36.184 25.474  -29.795 1.00 53.76 1   A 1 
ATOM   6    C  CG  . MET A 1 1   ? -36.012 26.811  -30.485 1.00 49.21 1   A 1 
ATOM   7    S  SD  . MET A 1 1   ? -34.285 27.273  -30.769 1.00 45.87 1   A 1 
ATOM   8    C  CE  . MET A 1 1   ? -34.044 26.797  -32.488 1.00 41.28 1   A 1 
ATOM   9    N  N   . SER A 1 2   ? -36.102 21.925  -30.331 1.00 61.37 2   A 1 
ATOM   10   C  CA  . SER A 1 2   ? -36.162 20.671  -29.597 1.00 65.79 2   A 1 
ATOM   11   C  C   . SER A 1 2   ? -34.745 20.212  -29.269 1.00 67.49 2   A 1 
ATOM   12   O  O   . SER A 1 2   ? -34.522 19.515  -28.282 1.00 62.53 2   A 1 
ATOM   13   C  CB  . SER A 1 2   ? -36.881 19.590  -30.415 1.00 59.64 2   A 1 
ATOM   14   O  OG  . SER A 1 2   ? -36.205 19.346  -31.638 1.00 53.40 2   A 1 
ATOM   15   N  N   . PHE A 1 3   ? -33.774 20.625  -30.092 1.00 71.48 3   A 1 
ATOM   16   C  CA  . PHE A 1 3   ? -32.381 20.247  -29.872 1.00 71.64 3   A 1 
ATOM   17   C  C   . PHE A 1 3   ? -31.874 20.849  -28.559 1.00 72.14 3   A 1 
ATOM   18   O  O   . PHE A 1 3   ? -31.116 20.217  -27.824 1.00 69.43 3   A 1 
ATOM   19   C  CB  . PHE A 1 3   ? -31.495 20.740  -31.021 1.00 67.67 3   A 1 
ATOM   20   C  CG  . PHE A 1 3   ? -30.035 20.441  -30.817 1.00 64.63 3   A 1 
ATOM   21   C  CD1 . PHE A 1 3   ? -29.543 19.143  -30.940 1.00 59.85 3   A 1 
ATOM   22   C  CD2 . PHE A 1 3   ? -29.143 21.451  -30.461 1.00 58.54 3   A 1 
ATOM   23   C  CE1 . PHE A 1 3   ? -28.200 18.857  -30.726 1.00 52.80 3   A 1 
ATOM   24   C  CE2 . PHE A 1 3   ? -27.799 21.173  -30.240 1.00 51.20 3   A 1 
ATOM   25   C  CZ  . PHE A 1 3   ? -27.330 19.876  -30.371 1.00 52.96 3   A 1 
ATOM   26   N  N   . VAL A 1 4   ? -32.303 22.081  -28.262 1.00 66.66 4   A 1 
ATOM   27   C  CA  . VAL A 1 4   ? -31.890 22.757  -27.035 1.00 67.49 4   A 1 
ATOM   28   C  C   . VAL A 1 4   ? -32.411 21.990  -25.818 1.00 68.29 4   A 1 
ATOM   29   O  O   . VAL A 1 4   ? -31.716 21.858  -24.809 1.00 66.19 4   A 1 
ATOM   30   C  CB  . VAL A 1 4   ? -32.410 24.207  -26.992 1.00 64.01 4   A 1 
ATOM   31   C  CG1 . VAL A 1 4   ? -32.046 24.858  -25.666 1.00 58.11 4   A 1 
ATOM   32   C  CG2 . VAL A 1 4   ? -31.837 24.992  -28.150 1.00 60.65 4   A 1 
ATOM   33   N  N   . THR A 1 5   ? -33.645 21.494  -25.916 1.00 67.02 5   A 1 
ATOM   34   C  CA  . THR A 1 5   ? -34.252 20.732  -24.832 1.00 68.80 5   A 1 
ATOM   35   C  C   . THR A 1 5   ? -33.516 19.404  -24.637 1.00 70.55 5   A 1 
ATOM   36   O  O   . THR A 1 5   ? -33.250 18.986  -23.510 1.00 69.78 5   A 1 
ATOM   37   C  CB  . THR A 1 5   ? -35.738 20.454  -25.115 1.00 64.01 5   A 1 
ATOM   38   O  OG1 . THR A 1 5   ? -36.425 21.694  -25.267 1.00 58.35 5   A 1 
ATOM   39   C  CG2 . THR A 1 5   ? -36.366 19.668  -23.975 1.00 57.81 5   A 1 
ATOM   40   N  N   . ILE A 1 6   ? -33.187 18.741  -25.740 1.00 69.30 6   A 1 
ATOM   41   C  CA  . ILE A 1 6   ? -32.473 17.471  -25.695 1.00 69.64 6   A 1 
ATOM   42   C  C   . ILE A 1 6   ? -31.079 17.678  -25.092 1.00 70.15 6   A 1 
ATOM   43   O  O   . ILE A 1 6   ? -30.610 16.858  -24.309 1.00 70.84 6   A 1 
ATOM   44   C  CB  . ILE A 1 6   ? -32.342 16.856  -27.103 1.00 66.41 6   A 1 
ATOM   45   C  CG1 . ILE A 1 6   ? -33.726 16.463  -27.621 1.00 62.15 6   A 1 
ATOM   46   C  CG2 . ILE A 1 6   ? -31.424 15.641  -27.076 1.00 62.70 6   A 1 
ATOM   47   C  CD1 . ILE A 1 6   ? -33.734 15.949  -29.048 1.00 55.38 6   A 1 
ATOM   48   N  N   . LEU A 1 7   ? -30.430 18.768  -25.450 1.00 69.19 7   A 1 
ATOM   49   C  CA  . LEU A 1 7   ? -29.097 19.077  -24.945 1.00 69.07 7   A 1 
ATOM   50   C  C   . LEU A 1 7   ? -29.145 19.320  -23.436 1.00 69.21 7   A 1 
ATOM   51   O  O   . LEU A 1 7   ? -28.296 18.828  -22.689 1.00 69.20 7   A 1 
ATOM   52   C  CB  . LEU A 1 7   ? -28.547 20.324  -25.643 1.00 66.01 7   A 1 
ATOM   53   C  CG  . LEU A 1 7   ? -27.127 20.755  -25.260 1.00 61.08 7   A 1 
ATOM   54   C  CD1 . LEU A 1 7   ? -26.126 19.692  -25.701 1.00 57.13 7   A 1 
ATOM   55   C  CD2 . LEU A 1 7   ? -26.798 22.089  -25.908 1.00 57.85 7   A 1 
ATOM   56   N  N   . GLY A 1 8   ? -30.151 20.068  -22.999 1.00 68.41 8   A 1 
ATOM   57   C  CA  . GLY A 1 8   ? -30.290 20.364  -21.583 1.00 68.34 8   A 1 
ATOM   58   C  C   . GLY A 1 8   ? -30.603 19.151  -20.724 1.00 70.33 8   A 1 
ATOM   59   O  O   . GLY A 1 8   ? -29.970 18.932  -19.689 1.00 69.91 8   A 1 
ATOM   60   N  N   . ILE A 1 9   ? -31.574 18.354  -21.143 1.00 75.93 9   A 1 
ATOM   61   C  CA  . ILE A 1 9   ? -31.973 17.171  -20.397 1.00 78.24 9   A 1 
ATOM   62   C  C   . ILE A 1 9   ? -30.998 16.006  -20.556 1.00 80.18 9   A 1 
ATOM   63   O  O   . ILE A 1 9   ? -30.697 15.298  -19.585 1.00 77.56 9   A 1 
ATOM   64   C  CB  . ILE A 1 9   ? -33.384 16.716  -20.812 1.00 73.23 9   A 1 
ATOM   65   C  CG1 . ILE A 1 9   ? -34.409 17.795  -20.457 1.00 68.41 9   A 1 
ATOM   66   C  CG2 . ILE A 1 9   ? -33.737 15.392  -20.139 1.00 66.60 9   A 1 
ATOM   67   C  CD1 . ILE A 1 9   ? -35.827 17.454  -20.864 1.00 60.12 9   A 1 
ATOM   68   N  N   . GLY A 1 10  ? -30.506 15.808  -21.775 1.00 79.42 10  A 1 
ATOM   69   C  CA  . GLY A 1 10  ? -29.619 14.698  -22.051 1.00 81.01 10  A 1 
ATOM   70   C  C   . GLY A 1 10  ? -28.146 14.893  -21.730 1.00 82.50 10  A 1 
ATOM   71   O  O   . GLY A 1 10  ? -27.422 13.914  -21.546 1.00 79.82 10  A 1 
ATOM   72   N  N   . ILE A 1 11  ? -27.678 16.140  -21.668 1.00 84.11 11  A 1 
ATOM   73   C  CA  . ILE A 1 11  ? -26.271 16.411  -21.407 1.00 86.10 11  A 1 
ATOM   74   C  C   . ILE A 1 11  ? -26.025 17.281  -20.174 1.00 87.73 11  A 1 
ATOM   75   O  O   . ILE A 1 11  ? -25.332 16.867  -19.243 1.00 86.14 11  A 1 
ATOM   76   C  CB  . ILE A 1 11  ? -25.610 17.085  -22.630 1.00 80.78 11  A 1 
ATOM   77   C  CG1 . ILE A 1 11  ? -25.800 16.210  -23.880 1.00 72.44 11  A 1 
ATOM   78   C  CG2 . ILE A 1 11  ? -24.129 17.327  -22.363 1.00 71.25 11  A 1 
ATOM   79   C  CD1 . ILE A 1 11  ? -25.120 14.860  -23.797 1.00 63.60 11  A 1 
ATOM   80   N  N   . CYS A 1 12  ? -26.566 18.493  -20.180 1.00 85.94 12  A 1 
ATOM   81   C  CA  . CYS A 1 12  ? -26.340 19.429  -19.089 1.00 87.62 12  A 1 
ATOM   82   C  C   . CYS A 1 12  ? -26.781 18.960  -17.706 1.00 88.65 12  A 1 
ATOM   83   O  O   . CYS A 1 12  ? -26.043 19.106  -16.734 1.00 88.29 12  A 1 
ATOM   84   C  CB  . CYS A 1 12  ? -26.992 20.777  -19.419 1.00 83.36 12  A 1 
ATOM   85   S  SG  . CYS A 1 12  ? -26.269 21.596  -20.854 1.00 72.84 12  A 1 
ATOM   86   N  N   . ILE A 1 13  ? -27.997 18.422  -17.611 1.00 90.16 13  A 1 
ATOM   87   C  CA  . ILE A 1 13  ? -28.490 17.964  -16.317 1.00 90.42 13  A 1 
ATOM   88   C  C   . ILE A 1 13  ? -27.653 16.806  -15.752 1.00 91.08 13  A 1 
ATOM   89   O  O   . ILE A 1 13  ? -27.276 16.837  -14.581 1.00 90.48 13  A 1 
ATOM   90   C  CB  . ILE A 1 13  ? -29.991 17.584  -16.388 1.00 87.45 13  A 1 
ATOM   91   C  CG1 . ILE A 1 13  ? -30.811 18.856  -16.588 1.00 81.49 13  A 1 
ATOM   92   C  CG2 . ILE A 1 13  ? -30.418 16.864  -15.130 1.00 81.14 13  A 1 
ATOM   93   C  CD1 . ILE A 1 13  ? -32.314 18.632  -16.666 1.00 71.53 13  A 1 
ATOM   94   N  N   . PRO A 1 14  ? -27.344 15.790  -16.566 1.00 90.68 14  A 1 
ATOM   95   C  CA  . PRO A 1 14  ? -26.517 14.686  -16.058 1.00 90.50 14  A 1 
ATOM   96   C  C   . PRO A 1 14  ? -25.148 15.180  -15.588 1.00 91.52 14  A 1 
ATOM   97   O  O   . PRO A 1 14  ? -24.637 14.732  -14.566 1.00 90.63 14  A 1 
ATOM   98   C  CB  . PRO A 1 14  ? -26.406 13.751  -17.260 1.00 87.04 14  A 1 
ATOM   99   C  CG  . PRO A 1 14  ? -27.718 13.937  -17.943 1.00 83.62 14  A 1 
ATOM   100  C  CD  . PRO A 1 14  ? -27.903 15.441  -17.882 1.00 86.61 14  A 1 
ATOM   101  N  N   . ILE A 1 15  ? -24.549 16.121  -16.323 1.00 91.40 15  A 1 
ATOM   102  C  CA  . ILE A 1 15  ? -23.249 16.672  -15.962 1.00 91.87 15  A 1 
ATOM   103  C  C   . ILE A 1 15  ? -23.336 17.413  -14.627 1.00 92.77 15  A 1 
ATOM   104  O  O   . ILE A 1 15  ? -22.447 17.297  -13.786 1.00 92.59 15  A 1 
ATOM   105  C  CB  . ILE A 1 15  ? -22.718 17.624  -17.058 1.00 89.34 15  A 1 
ATOM   106  C  CG1 . ILE A 1 15  ? -22.348 16.810  -18.305 1.00 82.41 15  A 1 
ATOM   107  C  CG2 . ILE A 1 15  ? -21.508 18.396  -16.551 1.00 82.43 15  A 1 
ATOM   108  C  CD1 . ILE A 1 15  ? -21.875 17.652  -19.475 1.00 73.26 15  A 1 
ATOM   109  N  N   . ALA A 1 16  ? -24.420 18.168  -14.441 1.00 93.44 16  A 1 
ATOM   110  C  CA  . ALA A 1 16  ? -24.613 18.916  -13.204 1.00 94.13 16  A 1 
ATOM   111  C  C   . ALA A 1 16  ? -24.763 17.960  -12.023 1.00 94.67 16  A 1 
ATOM   112  O  O   . ALA A 1 16  ? -24.201 18.188  -10.952 1.00 94.23 16  A 1 
ATOM   113  C  CB  . ALA A 1 16  ? -25.840 19.812  -13.320 1.00 92.87 16  A 1 
ATOM   114  N  N   . ILE A 1 17  ? -25.523 16.888  -12.218 1.00 95.49 17  A 1 
ATOM   115  C  CA  . ILE A 1 17  ? -25.738 15.900  -11.167 1.00 95.25 17  A 1 
ATOM   116  C  C   . ILE A 1 17  ? -24.416 15.212  -10.803 1.00 95.22 17  A 1 
ATOM   117  O  O   . ILE A 1 17  ? -24.104 15.039  -9.625  1.00 94.83 17  A 1 
ATOM   118  C  CB  . ILE A 1 17  ? -26.772 14.846  -11.598 1.00 94.13 17  A 1 
ATOM   119  C  CG1 . ILE A 1 17  ? -28.151 15.503  -11.717 1.00 89.05 17  A 1 
ATOM   120  C  CG2 . ILE A 1 17  ? -26.814 13.694  -10.600 1.00 89.02 17  A 1 
ATOM   121  C  CD1 . ILE A 1 17  ? -29.240 14.572  -12.230 1.00 80.38 17  A 1 
ATOM   122  N  N   . LEU A 1 18  ? -23.641 14.835  -11.812 1.00 94.94 18  A 1 
ATOM   123  C  CA  . LEU A 1 18  ? -22.362 14.183  -11.576 1.00 94.35 18  A 1 
ATOM   124  C  C   . LEU A 1 18  ? -21.411 15.114  -10.828 1.00 94.94 18  A 1 
ATOM   125  O  O   . LEU A 1 18  ? -20.647 14.668  -9.969  1.00 95.15 18  A 1 
ATOM   126  C  CB  . LEU A 1 18  ? -21.726 13.749  -12.901 1.00 92.85 18  A 1 
ATOM   127  C  CG  . LEU A 1 18  ? -22.392 12.559  -13.591 1.00 80.90 18  A 1 
ATOM   128  C  CD1 . LEU A 1 18  ? -21.771 12.339  -14.973 1.00 77.53 18  A 1 
ATOM   129  C  CD2 . LEU A 1 18  ? -22.218 11.307  -12.734 1.00 78.37 18  A 1 
ATOM   130  N  N   . SER A 1 19  ? -21.463 16.412  -11.150 1.00 94.78 19  A 1 
ATOM   131  C  CA  . SER A 1 19  ? -20.607 17.387  -10.494 1.00 94.85 19  A 1 
ATOM   132  C  C   . SER A 1 19  ? -20.949 17.503  -9.010  1.00 95.51 19  A 1 
ATOM   133  O  O   . SER A 1 19  ? -20.060 17.585  -8.166  1.00 95.16 19  A 1 
ATOM   134  C  CB  . SER A 1 19  ? -20.744 18.755  -11.159 1.00 93.37 19  A 1 
ATOM   135  O  OG  . SER A 1 19  ? -20.265 18.713  -12.501 1.00 81.52 19  A 1 
ATOM   136  N  N   . VAL A 1 20  ? -22.250 17.515  -8.696  1.00 97.17 20  A 1 
ATOM   137  C  CA  . VAL A 1 20  ? -22.693 17.607  -7.312  1.00 97.38 20  A 1 
ATOM   138  C  C   . VAL A 1 20  ? -22.243 16.365  -6.539  1.00 97.54 20  A 1 
ATOM   139  O  O   . VAL A 1 20  ? -21.778 16.464  -5.400  1.00 97.24 20  A 1 
ATOM   140  C  CB  . VAL A 1 20  ? -24.228 17.742  -7.224  1.00 96.88 20  A 1 
ATOM   141  C  CG1 . VAL A 1 20  ? -24.687 17.614  -5.780  1.00 93.19 20  A 1 
ATOM   142  C  CG2 . VAL A 1 20  ? -24.661 19.091  -7.788  1.00 93.27 20  A 1 
ATOM   143  N  N   . ILE A 1 21  ? -22.378 15.197  -7.161  1.00 97.07 21  A 1 
ATOM   144  C  CA  . ILE A 1 21  ? -21.974 13.949  -6.524  1.00 96.72 21  A 1 
ATOM   145  C  C   . ILE A 1 21  ? -20.476 13.970  -6.218  1.00 97.11 21  A 1 
ATOM   146  O  O   . ILE A 1 21  ? -20.052 13.562  -5.138  1.00 97.01 21  A 1 
ATOM   147  C  CB  . ILE A 1 21  ? -22.314 12.737  -7.417  1.00 95.93 21  A 1 
ATOM   148  C  CG1 . ILE A 1 21  ? -23.833 12.568  -7.505  1.00 93.05 21  A 1 
ATOM   149  C  CG2 . ILE A 1 21  ? -21.670 11.464  -6.867  1.00 93.55 21  A 1 
ATOM   150  C  CD1 . ILE A 1 21  ? -24.287 11.469  -8.442  1.00 85.78 21  A 1 
ATOM   151  N  N   . MET A 1 22  ? -19.674 14.462  -7.169  1.00 97.11 22  A 1 
ATOM   152  C  CA  . MET A 1 22  ? -18.231 14.537  -6.974  1.00 97.28 22  A 1 
ATOM   153  C  C   . MET A 1 22  ? -17.877 15.442  -5.795  1.00 97.52 22  A 1 
ATOM   154  O  O   . MET A 1 22  ? -16.986 15.128  -5.010  1.00 97.50 22  A 1 
ATOM   155  C  CB  . MET A 1 22  ? -17.545 15.047  -8.243  1.00 96.56 22  A 1 
ATOM   156  C  CG  . MET A 1 22  ? -17.461 14.016  -9.362  1.00 87.78 22  A 1 
ATOM   157  S  SD  . MET A 1 22  ? -16.503 12.547  -8.890  1.00 87.36 22  A 1 
ATOM   158  C  CE  . MET A 1 22  ? -14.861 13.252  -8.730  1.00 77.38 22  A 1 
ATOM   159  N  N   . VAL A 1 23  ? -18.576 16.575  -5.677  1.00 97.55 23  A 1 
ATOM   160  C  CA  . VAL A 1 23  ? -18.327 17.501  -4.576  1.00 97.61 23  A 1 
ATOM   161  C  C   . VAL A 1 23  ? -18.650 16.829  -3.238  1.00 97.98 23  A 1 
ATOM   162  O  O   . VAL A 1 23  ? -17.900 16.953  -2.270  1.00 97.82 23  A 1 
ATOM   163  C  CB  . VAL A 1 23  ? -19.169 18.784  -4.724  1.00 97.27 23  A 1 
ATOM   164  C  CG1 . VAL A 1 23  ? -19.071 19.634  -3.465  1.00 95.13 23  A 1 
ATOM   165  C  CG2 . VAL A 1 23  ? -18.685 19.585  -5.927  1.00 95.38 23  A 1 
ATOM   166  N  N   . ILE A 1 24  ? -19.769 16.106  -3.189  1.00 97.93 24  A 1 
ATOM   167  C  CA  . ILE A 1 24  ? -20.174 15.415  -1.974  1.00 97.94 24  A 1 
ATOM   168  C  C   . ILE A 1 24  ? -19.129 14.369  -1.579  1.00 98.15 24  A 1 
ATOM   169  O  O   . ILE A 1 24  ? -18.767 14.254  -0.411  1.00 98.06 24  A 1 
ATOM   170  C  CB  . ILE A 1 24  ? -21.551 14.736  -2.152  1.00 97.71 24  A 1 
ATOM   171  C  CG1 . ILE A 1 24  ? -22.642 15.807  -2.288  1.00 96.12 24  A 1 
ATOM   172  C  CG2 . ILE A 1 24  ? -21.854 13.810  -0.981  1.00 96.38 24  A 1 
ATOM   173  C  CD1 . ILE A 1 24  ? -24.021 15.251  -2.598  1.00 89.47 24  A 1 
ATOM   174  N  N   . LEU A 1 25  ? -18.634 13.622  -2.558  1.00 98.08 25  A 1 
ATOM   175  C  CA  . LEU A 1 25  ? -17.626 12.603  -2.287  1.00 98.03 25  A 1 
ATOM   176  C  C   . LEU A 1 25  ? -16.329 13.233  -1.782  1.00 98.28 25  A 1 
ATOM   177  O  O   . LEU A 1 25  ? -15.672 12.682  -0.900  1.00 98.23 25  A 1 
ATOM   178  C  CB  . LEU A 1 25  ? -17.363 11.771  -3.547  1.00 97.85 25  A 1 
ATOM   179  C  CG  . LEU A 1 25  ? -18.545 10.918  -4.020  1.00 97.08 25  A 1 
ATOM   180  C  CD1 . LEU A 1 25  ? -18.209 10.232  -5.337  1.00 96.31 25  A 1 
ATOM   181  C  CD2 . LEU A 1 25  ? -18.887 9.870   -2.953  1.00 95.84 25  A 1 
ATOM   182  N  N   . LYS A 1 26  ? -15.959 14.395  -2.332  1.00 98.29 26  A 1 
ATOM   183  C  CA  . LYS A 1 26  ? -14.752 15.094  -1.898  1.00 98.42 26  A 1 
ATOM   184  C  C   . LYS A 1 26  ? -14.895 15.558  -0.451  1.00 98.42 26  A 1 
ATOM   185  O  O   . LYS A 1 26  ? -13.941 15.523  0.323   1.00 98.09 26  A 1 
ATOM   186  C  CB  . LYS A 1 26  ? -14.474 16.298  -2.809  1.00 98.23 26  A 1 
ATOM   187  C  CG  . LYS A 1 26  ? -13.874 15.941  -4.163  1.00 96.67 26  A 1 
ATOM   188  C  CD  . LYS A 1 26  ? -12.449 15.408  -4.013  1.00 95.79 26  A 1 
ATOM   189  C  CE  . LYS A 1 26  ? -11.810 15.146  -5.368  1.00 94.63 26  A 1 
ATOM   190  N  NZ  . LYS A 1 26  ? -10.398 14.688  -5.243  1.00 93.96 26  A 1 
ATOM   191  N  N   . ILE A 1 27  ? -16.108 15.998  -0.077  1.00 98.42 27  A 1 
ATOM   192  C  CA  . ILE A 1 27  ? -16.362 16.449  1.282   1.00 98.38 27  A 1 
ATOM   193  C  C   . ILE A 1 27  ? -16.251 15.272  2.245   1.00 98.37 27  A 1 
ATOM   194  O  O   . ILE A 1 27  ? -15.673 15.392  3.330   1.00 98.11 27  A 1 
ATOM   195  C  CB  . ILE A 1 27  ? -17.766 17.092  1.404   1.00 98.20 27  A 1 
ATOM   196  C  CG1 . ILE A 1 27  ? -17.780 18.421  0.633   1.00 97.28 27  A 1 
ATOM   197  C  CG2 . ILE A 1 27  ? -18.132 17.315  2.860   1.00 97.39 27  A 1 
ATOM   198  C  CD1 . ILE A 1 27  ? -19.146 19.079  0.569   1.00 93.88 27  A 1 
ATOM   199  N  N   . ILE A 1 28  ? -16.787 14.118  1.853   1.00 98.39 28  A 1 
ATOM   200  C  CA  . ILE A 1 28  ? -16.717 12.921  2.682   1.00 98.26 28  A 1 
ATOM   201  C  C   . ILE A 1 28  ? -15.256 12.521  2.891   1.00 98.34 28  A 1 
ATOM   202  O  O   . ILE A 1 28  ? -14.851 12.187  3.998   1.00 98.28 28  A 1 
ATOM   203  C  CB  . ILE A 1 28  ? -17.492 11.749  2.031   1.00 98.02 28  A 1 
ATOM   204  C  CG1 . ILE A 1 28  ? -18.994 12.051  2.044   1.00 97.21 28  A 1 
ATOM   205  C  CG2 . ILE A 1 28  ? -17.203 10.444  2.762   1.00 97.47 28  A 1 
ATOM   206  C  CD1 . ILE A 1 28  ? -19.844 11.032  1.313   1.00 94.25 28  A 1 
ATOM   207  N  N   . LEU A 1 29  ? -14.465 12.565  1.822   1.00 98.34 29  A 1 
ATOM   208  C  CA  . LEU A 1 29  ? -13.045 12.224  1.907   1.00 98.40 29  A 1 
ATOM   209  C  C   . LEU A 1 29  ? -12.324 13.157  2.879   1.00 98.47 29  A 1 
ATOM   210  O  O   . LEU A 1 29  ? -11.591 12.707  3.757   1.00 98.36 29  A 1 
ATOM   211  C  CB  . LEU A 1 29  ? -12.383 12.319  0.531   1.00 98.52 29  A 1 
ATOM   212  C  CG  . LEU A 1 29  ? -10.875 12.026  0.496   1.00 98.39 29  A 1 
ATOM   213  C  CD1 . LEU A 1 29  ? -10.621 10.561  0.824   1.00 98.04 29  A 1 
ATOM   214  C  CD2 . LEU A 1 29  ? -10.310 12.370  -0.882  1.00 97.92 29  A 1 
ATOM   215  N  N   . ALA A 1 30  ? -12.552 14.459  2.719   1.00 98.53 30  A 1 
ATOM   216  C  CA  . ALA A 1 30  ? -11.900 15.451  3.569   1.00 98.39 30  A 1 
ATOM   217  C  C   . ALA A 1 30  ? -12.247 15.300  5.046   1.00 98.24 30  A 1 
ATOM   218  O  O   . ALA A 1 30  ? -11.423 15.586  5.915   1.00 97.57 30  A 1 
ATOM   219  C  CB  . ALA A 1 30  ? -12.262 16.858  3.087   1.00 97.96 30  A 1 
ATOM   220  N  N   . ARG A 1 31  ? -13.477 14.859  5.326   1.00 98.40 31  A 1 
ATOM   221  C  CA  . ARG A 1 31  ? -13.918 14.712  6.716   1.00 98.32 31  A 1 
ATOM   222  C  C   . ARG A 1 31  ? -13.551 13.378  7.363   1.00 98.49 31  A 1 
ATOM   223  O  O   . ARG A 1 31  ? -13.556 13.266  8.587   1.00 98.04 31  A 1 
ATOM   224  C  CB  . ARG A 1 31  ? -15.435 14.913  6.801   1.00 97.94 31  A 1 
ATOM   225  C  CG  . ARG A 1 31  ? -15.884 16.327  6.503   1.00 89.68 31  A 1 
ATOM   226  C  CD  . ARG A 1 31  ? -17.390 16.488  6.688   1.00 84.83 31  A 1 
ATOM   227  N  NE  . ARG A 1 31  ? -17.816 17.867  6.523   1.00 74.44 31  A 1 
ATOM   228  C  CZ  . ARG A 1 31  ? -19.067 18.283  6.642   1.00 67.59 31  A 1 
ATOM   229  N  NH1 . ARG A 1 31  ? -20.036 17.426  6.923   1.00 58.89 31  A 1 
ATOM   230  N  NH2 . ARG A 1 31  ? -19.364 19.561  6.474   1.00 60.75 31  A 1 
ATOM   231  N  N   . THR A 1 32  ? -13.231 12.370  6.558   1.00 98.41 32  A 1 
ATOM   232  C  CA  . THR A 1 32  ? -12.933 11.048  7.111   1.00 98.46 32  A 1 
ATOM   233  C  C   . THR A 1 32  ? -11.503 10.551  6.917   1.00 98.55 32  A 1 
ATOM   234  O  O   . THR A 1 32  ? -11.074 9.627   7.605   1.00 98.32 32  A 1 
ATOM   235  C  CB  . THR A 1 32  ? -13.884 9.983   6.530   1.00 98.19 32  A 1 
ATOM   236  O  OG1 . THR A 1 32  ? -13.740 9.940   5.104   1.00 97.27 32  A 1 
ATOM   237  C  CG2 . THR A 1 32  ? -15.326 10.307  6.885   1.00 97.21 32  A 1 
ATOM   238  N  N   . ALA A 1 33  ? -10.752 11.161  5.989   1.00 98.50 33  A 1 
ATOM   239  C  CA  . ALA A 1 33  ? -9.390  10.718  5.725   1.00 98.60 33  A 1 
ATOM   240  C  C   . ALA A 1 33  ? -8.353  11.754  6.141   1.00 98.55 33  A 1 
ATOM   241  O  O   . ALA A 1 33  ? -8.580  12.960  6.039   1.00 98.14 33  A 1 
ATOM   242  C  CB  . ALA A 1 33  ? -9.228  10.384  4.246   1.00 98.43 33  A 1 
ATOM   243  N  N   . SER A 1 34  ? -7.206  11.266  6.614   1.00 98.67 34  A 1 
ATOM   244  C  CA  . SER A 1 34  ? -6.114  12.132  7.040   1.00 98.54 34  A 1 
ATOM   245  C  C   . SER A 1 34  ? -4.785  11.607  6.539   1.00 98.74 34  A 1 
ATOM   246  O  O   . SER A 1 34  ? -4.634  10.415  6.265   1.00 98.46 34  A 1 
ATOM   247  C  CB  . SER A 1 34  ? -6.063  12.207  8.572   1.00 97.68 34  A 1 
ATOM   248  O  OG  . SER A 1 34  ? -7.246  12.767  9.098   1.00 89.40 34  A 1 
ATOM   249  N  N   . HIS A 1 35  ? -3.809  12.514  6.416   1.00 98.72 35  A 1 
ATOM   250  C  CA  . HIS A 1 35  ? -2.471  12.134  6.006   1.00 98.72 35  A 1 
ATOM   251  C  C   . HIS A 1 35  ? -1.666  11.982  7.290   1.00 98.82 35  A 1 
ATOM   252  O  O   . HIS A 1 35  ? -1.293  12.963  7.925   1.00 98.56 35  A 1 
ATOM   253  C  CB  . HIS A 1 35  ? -1.858  13.236  5.134   1.00 98.58 35  A 1 
ATOM   254  C  CG  . HIS A 1 35  ? -0.438  12.950  4.721   1.00 98.23 35  A 1 
ATOM   255  N  ND1 . HIS A 1 35  ? 0.435   13.936  4.311   1.00 91.73 35  A 1 
ATOM   256  C  CD2 . HIS A 1 35  ? 0.251   11.787  4.653   1.00 92.93 35  A 1 
ATOM   257  C  CE1 . HIS A 1 35  ? 1.600   13.387  4.003   1.00 93.46 35  A 1 
ATOM   258  N  NE2 . HIS A 1 35  ? 1.511   12.099  4.208   1.00 94.57 35  A 1 
ATOM   259  N  N   . TYR A 1 36  ? -1.415  10.733  7.691   1.00 98.87 36  A 1 
ATOM   260  C  CA  . TYR A 1 36  ? -0.646  10.465  8.901   1.00 98.87 36  A 1 
ATOM   261  C  C   . TYR A 1 36  ? 0.847   10.477  8.610   1.00 98.84 36  A 1 
ATOM   262  O  O   . TYR A 1 36  ? 1.319   9.821   7.680   1.00 98.74 36  A 1 
ATOM   263  C  CB  . TYR A 1 36  ? -1.003  9.091   9.488   1.00 98.81 36  A 1 
ATOM   264  C  CG  . TYR A 1 36  ? -2.381  8.974   10.084  1.00 98.76 36  A 1 
ATOM   265  C  CD1 . TYR A 1 36  ? -3.517  8.865   9.281   1.00 98.41 36  A 1 
ATOM   266  C  CD2 . TYR A 1 36  ? -2.559  8.931   11.468  1.00 98.39 36  A 1 
ATOM   267  C  CE1 . TYR A 1 36  ? -4.784  8.727   9.828   1.00 97.99 36  A 1 
ATOM   268  C  CE2 . TYR A 1 36  ? -3.818  8.781   12.032  1.00 98.02 36  A 1 
ATOM   269  C  CZ  . TYR A 1 36  ? -4.925  8.681   11.211  1.00 98.09 36  A 1 
ATOM   270  O  OH  . TYR A 1 36  ? -6.181  8.540   11.766  1.00 97.08 36  A 1 
ATOM   271  N  N   . VAL A 1 37  ? 1.599   11.225  9.413   1.00 98.73 37  A 1 
ATOM   272  C  CA  . VAL A 1 37  ? 3.053   11.283  9.299   1.00 98.64 37  A 1 
ATOM   273  C  C   . VAL A 1 37  ? 3.581   11.344  10.730  1.00 98.58 37  A 1 
ATOM   274  O  O   . VAL A 1 37  ? 4.082   12.369  11.184  1.00 97.58 37  A 1 
ATOM   275  C  CB  . VAL A 1 37  ? 3.545   12.524  8.519   1.00 98.39 37  A 1 
ATOM   276  C  CG1 . VAL A 1 37  ? 5.053   12.431  8.311   1.00 97.14 37  A 1 
ATOM   277  C  CG2 . VAL A 1 37  ? 2.845   12.607  7.173   1.00 97.52 37  A 1 
ATOM   278  N  N   . ASN A 1 38  ? 3.453   10.236  11.452  1.00 98.66 38  A 1 
ATOM   279  C  CA  . ASN A 1 38  ? 3.907   10.141  12.830  1.00 98.49 38  A 1 
ATOM   280  C  C   . ASN A 1 38  ? 5.240   9.400   12.830  1.00 98.58 38  A 1 
ATOM   281  O  O   . ASN A 1 38  ? 5.277   8.173   12.924  1.00 97.99 38  A 1 
ATOM   282  C  CB  . ASN A 1 38  ? 2.881   9.368   13.664  1.00 97.79 38  A 1 
ATOM   283  C  CG  . ASN A 1 38  ? 1.514   10.025  13.656  1.00 87.30 38  A 1 
ATOM   284  O  OD1 . ASN A 1 38  ? 0.500   9.371   13.417  1.00 78.78 38  A 1 
ATOM   285  N  ND2 . ASN A 1 38  ? 1.478   11.315  13.919  1.00 76.14 38  A 1 
ATOM   286  N  N   . ILE A 1 39  ? 6.337   10.155  12.708  1.00 98.40 39  A 1 
ATOM   287  C  CA  . ILE A 1 39  ? 7.669   9.563   12.666  1.00 98.21 39  A 1 
ATOM   288  C  C   . ILE A 1 39  ? 8.587   10.137  13.739  1.00 98.13 39  A 1 
ATOM   289  O  O   . ILE A 1 39  ? 8.291   11.170  14.336  1.00 96.67 39  A 1 
ATOM   290  C  CB  . ILE A 1 39  ? 8.318   9.750   11.282  1.00 97.47 39  A 1 
ATOM   291  C  CG1 . ILE A 1 39  ? 8.565   11.234  10.991  1.00 94.64 39  A 1 
ATOM   292  C  CG2 . ILE A 1 39  ? 7.414   9.156   10.206  1.00 93.96 39  A 1 
ATOM   293  C  CD1 . ILE A 1 39  ? 9.289   11.479  9.675   1.00 93.86 39  A 1 
ATOM   294  N  N   . ALA A 1 40  ? 9.707   9.444   13.966  1.00 97.92 40  A 1 
ATOM   295  C  CA  . ALA A 1 40  ? 10.671  9.866   14.971  1.00 97.08 40  A 1 
ATOM   296  C  C   . ALA A 1 40  ? 11.520  11.055  14.533  1.00 95.68 40  A 1 
ATOM   297  O  O   . ALA A 1 40  ? 12.011  11.810  15.377  1.00 86.68 40  A 1 
ATOM   298  C  CB  . ALA A 1 40  ? 11.576  8.689   15.337  1.00 96.03 40  A 1 
ATOM   299  N  N   . GLU A 1 41  ? 11.680  11.237  13.220  1.00 95.51 41  A 1 
ATOM   300  C  CA  . GLU A 1 41  ? 12.495  12.313  12.646  1.00 95.14 41  A 1 
ATOM   301  C  C   . GLU A 1 41  ? 13.988  12.037  12.820  1.00 95.37 41  A 1 
ATOM   302  O  O   . GLU A 1 41  ? 14.743  12.059  11.861  1.00 90.07 41  A 1 
ATOM   303  C  CB  . GLU A 1 41  ? 12.158  13.663  13.284  1.00 91.28 41  A 1 
ATOM   304  C  CG  . GLU A 1 41  ? 10.738  14.170  13.044  1.00 82.74 41  A 1 
ATOM   305  C  CD  . GLU A 1 41  ? 10.557  14.771  11.651  1.00 80.90 41  A 1 
ATOM   306  O  OE1 . GLU A 1 41  ? 11.566  14.954  10.942  1.00 73.03 41  A 1 
ATOM   307  O  OE2 . GLU A 1 41  ? 9.399   15.068  11.288  1.00 75.90 41  A 1 
ATOM   308  N  N   . LYS A 1 42  ? 14.432  11.764  14.064  1.00 95.76 42  A 1 
ATOM   309  C  CA  . LYS A 1 42  ? 15.825  11.461  14.336  1.00 96.19 42  A 1 
ATOM   310  C  C   . LYS A 1 42  ? 15.953  10.059  14.928  1.00 97.04 42  A 1 
ATOM   311  O  O   . LYS A 1 42  ? 14.984  9.512   15.451  1.00 95.15 42  A 1 
ATOM   312  C  CB  . LYS A 1 42  ? 16.419  12.485  15.319  1.00 93.14 42  A 1 
ATOM   313  C  CG  . LYS A 1 42  ? 16.484  13.894  14.784  1.00 81.69 42  A 1 
ATOM   314  C  CD  . LYS A 1 42  ? 17.168  14.832  15.770  1.00 76.97 42  A 1 
ATOM   315  C  CE  . LYS A 1 42  ? 17.298  16.232  15.214  1.00 64.32 42  A 1 
ATOM   316  N  NZ  . LYS A 1 42  ? 18.005  17.146  16.161  1.00 55.65 42  A 1 
ATOM   317  N  N   . ARG A 1 43  ? 17.149  9.480   14.835  1.00 97.30 43  A 1 
ATOM   318  C  CA  . ARG A 1 43  ? 17.369  8.144   15.372  1.00 97.37 43  A 1 
ATOM   319  C  C   . ARG A 1 43  ? 17.192  8.157   16.885  1.00 97.29 43  A 1 
ATOM   320  O  O   . ARG A 1 43  ? 17.623  9.080   17.570  1.00 95.70 43  A 1 
ATOM   321  C  CB  . ARG A 1 43  ? 18.783  7.655   15.017  1.00 96.32 43  A 1 
ATOM   322  C  CG  . ARG A 1 43  ? 18.987  7.368   13.541  1.00 93.60 43  A 1 
ATOM   323  C  CD  . ARG A 1 43  ? 20.432  7.006   13.215  1.00 93.23 43  A 1 
ATOM   324  N  NE  . ARG A 1 43  ? 20.620  6.831   11.779  1.00 93.63 43  A 1 
ATOM   325  C  CZ  . ARG A 1 43  ? 20.434  5.683   11.122  1.00 95.63 43  A 1 
ATOM   326  N  NH1 . ARG A 1 43  ? 20.073  4.597   11.789  1.00 89.31 43  A 1 
ATOM   327  N  NH2 . ARG A 1 43  ? 20.603  5.633   9.815   1.00 90.68 43  A 1 
ATOM   328  N  N   . VAL A 1 44  ? 16.543  7.115   17.400  1.00 97.45 44  A 1 
ATOM   329  C  CA  . VAL A 1 44  ? 16.305  6.984   18.835  1.00 97.33 44  A 1 
ATOM   330  C  C   . VAL A 1 44  ? 17.547  6.338   19.448  1.00 97.35 44  A 1 
ATOM   331  O  O   . VAL A 1 44  ? 17.961  5.257   19.026  1.00 96.07 44  A 1 
ATOM   332  C  CB  . VAL A 1 44  ? 15.071  6.102   19.112  1.00 96.41 44  A 1 
ATOM   333  C  CG1 . VAL A 1 44  ? 14.897  5.890   20.608  1.00 93.75 44  A 1 
ATOM   334  C  CG2 . VAL A 1 44  ? 13.829  6.764   18.525  1.00 95.01 44  A 1 
ATOM   335  N  N   . GLU A 1 45  ? 18.134  7.002   20.434  1.00 96.81 45  A 1 
ATOM   336  C  CA  . GLU A 1 45  ? 19.331  6.470   21.068  1.00 95.75 45  A 1 
ATOM   337  C  C   . GLU A 1 45  ? 19.067  5.159   21.800  1.00 94.58 45  A 1 
ATOM   338  O  O   . GLU A 1 45  ? 17.989  4.941   22.361  1.00 86.89 45  A 1 
ATOM   339  C  CB  . GLU A 1 45  ? 19.927  7.496   22.044  1.00 93.43 45  A 1 
ATOM   340  C  CG  . GLU A 1 45  ? 19.107  7.740   23.297  1.00 79.77 45  A 1 
ATOM   341  C  CD  . GLU A 1 45  ? 19.773  8.725   24.245  1.00 73.16 45  A 1 
ATOM   342  O  OE1 . GLU A 1 45  ? 20.994  8.585   24.484  1.00 66.73 45  A 1 
ATOM   343  O  OE2 . GLU A 1 45  ? 19.088  9.633   24.749  1.00 67.16 45  A 1 
ATOM   344  N  N   . ASP A 1 46  ? 20.060  4.271   21.764  1.00 95.60 46  A 1 
ATOM   345  C  CA  . ASP A 1 46  ? 19.992  2.964   22.403  1.00 95.29 46  A 1 
ATOM   346  C  C   . ASP A 1 46  ? 19.055  1.977   21.719  1.00 96.05 46  A 1 
ATOM   347  O  O   . ASP A 1 46  ? 18.932  0.831   22.155  1.00 93.16 46  A 1 
ATOM   348  C  CB  . ASP A 1 46  ? 19.607  3.092   23.881  1.00 92.26 46  A 1 
ATOM   349  C  CG  . ASP A 1 46  ? 20.612  3.918   24.671  1.00 83.12 46  A 1 
ATOM   350  O  OD1 . ASP A 1 46  ? 21.830  3.751   24.449  1.00 75.79 46  A 1 
ATOM   351  O  OD2 . ASP A 1 46  ? 20.181  4.732   25.513  1.00 77.69 46  A 1 
ATOM   352  N  N   . PHE A 1 47  ? 18.409  2.385   20.644  1.00 97.73 47  A 1 
ATOM   353  C  CA  . PHE A 1 47  ? 17.550  1.462   19.915  1.00 97.94 47  A 1 
ATOM   354  C  C   . PHE A 1 47  ? 18.460  0.564   19.088  1.00 97.88 47  A 1 
ATOM   355  O  O   . PHE A 1 47  ? 19.371  1.043   18.412  1.00 97.00 47  A 1 
ATOM   356  C  CB  . PHE A 1 47  ? 16.592  2.194   18.970  1.00 97.84 47  A 1 
ATOM   357  C  CG  . PHE A 1 47  ? 15.744  1.265   18.149  1.00 98.40 47  A 1 
ATOM   358  C  CD1 . PHE A 1 47  ? 14.640  0.625   18.715  1.00 98.17 47  A 1 
ATOM   359  C  CD2 . PHE A 1 47  ? 16.081  0.959   16.833  1.00 98.20 47  A 1 
ATOM   360  C  CE1 . PHE A 1 47  ? 13.892  -0.291  17.982  1.00 97.89 47  A 1 
ATOM   361  C  CE2 . PHE A 1 47  ? 15.338  0.039   16.096  1.00 98.01 47  A 1 
ATOM   362  C  CZ  . PHE A 1 47  ? 14.249  -0.585  16.674  1.00 98.14 47  A 1 
ATOM   363  N  N   . GLU A 1 48  ? 18.211  -0.734  19.127  1.00 98.35 48  A 1 
ATOM   364  C  CA  . GLU A 1 48  ? 19.025  -1.674  18.358  1.00 98.22 48  A 1 
ATOM   365  C  C   . GLU A 1 48  ? 18.281  -2.969  18.075  1.00 98.37 48  A 1 
ATOM   366  O  O   . GLU A 1 48  ? 17.670  -3.552  18.966  1.00 97.34 48  A 1 
ATOM   367  C  CB  . GLU A 1 48  ? 20.326  -1.979  19.112  1.00 96.51 48  A 1 
ATOM   368  C  CG  . GLU A 1 48  ? 21.287  -2.890  18.350  1.00 88.96 48  A 1 
ATOM   369  C  CD  . GLU A 1 48  ? 22.583  -3.136  19.118  1.00 87.18 48  A 1 
ATOM   370  O  OE1 . GLU A 1 48  ? 22.758  -2.563  20.208  1.00 79.12 48  A 1 
ATOM   371  O  OE2 . GLU A 1 48  ? 23.416  -3.914  18.622  1.00 79.87 48  A 1 
ATOM   372  N  N   . THR A 1 49  ? 18.347  -3.415  16.830  1.00 98.38 49  A 1 
ATOM   373  C  CA  . THR A 1 49  ? 17.721  -4.672  16.429  1.00 98.43 49  A 1 
ATOM   374  C  C   . THR A 1 49  ? 18.439  -5.228  15.210  1.00 98.49 49  A 1 
ATOM   375  O  O   . THR A 1 49  ? 18.934  -4.473  14.368  1.00 98.00 49  A 1 
ATOM   376  C  CB  . THR A 1 49  ? 16.227  -4.485  16.075  1.00 97.98 49  A 1 
ATOM   377  O  OG1 . THR A 1 49  ? 15.670  -5.766  15.743  1.00 95.49 49  A 1 
ATOM   378  C  CG2 . THR A 1 49  ? 16.067  -3.559  14.870  1.00 95.72 49  A 1 
ATOM   379  N  N   . LYS A 1 50  ? 18.513  -6.559  15.129  1.00 98.21 50  A 1 
ATOM   380  C  CA  . LYS A 1 50  ? 19.133  -7.219  13.989  1.00 98.03 50  A 1 
ATOM   381  C  C   . LYS A 1 50  ? 18.043  -7.905  13.174  1.00 98.46 50  A 1 
ATOM   382  O  O   . LYS A 1 50  ? 18.306  -8.464  12.118  1.00 97.32 50  A 1 
ATOM   383  C  CB  . LYS A 1 50  ? 20.144  -8.267  14.459  1.00 96.78 50  A 1 
ATOM   384  C  CG  . LYS A 1 50  ? 21.366  -7.680  15.157  1.00 91.61 50  A 1 
ATOM   385  C  CD  . LYS A 1 50  ? 22.373  -8.765  15.534  1.00 82.82 50  A 1 
ATOM   386  C  CE  . LYS A 1 50  ? 21.781  -9.750  16.516  1.00 74.16 50  A 1 
ATOM   387  N  NZ  . LYS A 1 50  ? 22.776  -10.795 16.931  1.00 62.92 50  A 1 
ATOM   388  N  N   . LYS A 1 51  ? 16.809  -7.842  13.679  1.00 98.50 51  A 1 
ATOM   389  C  CA  . LYS A 1 51  ? 15.692  -8.485  13.003  1.00 98.52 51  A 1 
ATOM   390  C  C   . LYS A 1 51  ? 14.544  -7.528  12.710  1.00 98.73 51  A 1 
ATOM   391  O  O   . LYS A 1 51  ? 14.365  -6.523  13.387  1.00 98.40 51  A 1 
ATOM   392  C  CB  . LYS A 1 51  ? 15.169  -9.651  13.844  1.00 97.84 51  A 1 
ATOM   393  C  CG  . LYS A 1 51  ? 16.172  -10.760 14.073  1.00 88.47 51  A 1 
ATOM   394  C  CD  . LYS A 1 51  ? 15.558  -11.897 14.893  1.00 86.95 51  A 1 
ATOM   395  C  CE  . LYS A 1 51  ? 16.548  -13.030 15.104  1.00 73.44 51  A 1 
ATOM   396  N  NZ  . LYS A 1 51  ? 15.955  -14.138 15.888  1.00 65.85 51  A 1 
ATOM   397  N  N   . LEU A 1 52  ? 13.775  -7.881  11.673  1.00 98.76 52  A 1 
ATOM   398  C  CA  . LEU A 1 52  ? 12.623  -7.082  11.270  1.00 98.81 52  A 1 
ATOM   399  C  C   . LEU A 1 52  ? 11.584  -8.038  10.702  1.00 98.88 52  A 1 
ATOM   400  O  O   . LEU A 1 52  ? 11.820  -8.692  9.686   1.00 98.74 52  A 1 
ATOM   401  C  CB  . LEU A 1 52  ? 13.025  -6.063  10.200  1.00 98.55 52  A 1 
ATOM   402  C  CG  . LEU A 1 52  ? 11.891  -5.265  9.548   1.00 97.73 52  A 1 
ATOM   403  C  CD1 . LEU A 1 52  ? 11.177  -4.413  10.585  1.00 95.64 52  A 1 
ATOM   404  C  CD2 . LEU A 1 52  ? 12.466  -4.378  8.443   1.00 95.32 52  A 1 
ATOM   405  N  N   . LYS A 1 53  ? 10.439  -8.138  11.381  1.00 98.97 53  A 1 
ATOM   406  C  CA  . LYS A 1 53  ? 9.365   -9.013  10.921  1.00 98.91 53  A 1 
ATOM   407  C  C   . LYS A 1 53  ? 8.255   -8.145  10.343  1.00 98.91 53  A 1 
ATOM   408  O  O   . LYS A 1 53  ? 7.630   -7.356  11.056  1.00 98.89 53  A 1 
ATOM   409  C  CB  . LYS A 1 53  ? 8.832   -9.859  12.082  1.00 98.76 53  A 1 
ATOM   410  C  CG  . LYS A 1 53  ? 7.838   -10.921 11.649  1.00 93.73 53  A 1 
ATOM   411  C  CD  . LYS A 1 53  ? 7.454   -11.832 12.805  1.00 92.00 53  A 1 
ATOM   412  C  CE  . LYS A 1 53  ? 6.519   -12.945 12.344  1.00 81.68 53  A 1 
ATOM   413  N  NZ  . LYS A 1 53  ? 6.173   -13.870 13.460  1.00 75.22 53  A 1 
ATOM   414  N  N   . ILE A 1 54  ? 8.018   -8.293  9.041   1.00 98.96 54  A 1 
ATOM   415  C  CA  . ILE A 1 54  ? 7.023   -7.494  8.338   1.00 98.93 54  A 1 
ATOM   416  C  C   . ILE A 1 54  ? 5.812   -8.288  7.878   1.00 98.92 54  A 1 
ATOM   417  O  O   . ILE A 1 54  ? 5.945   -9.403  7.369   1.00 98.90 54  A 1 
ATOM   418  C  CB  . ILE A 1 54  ? 7.640   -6.828  7.086   1.00 98.82 54  A 1 
ATOM   419  C  CG1 . ILE A 1 54  ? 8.841   -5.970  7.478   1.00 93.77 54  A 1 
ATOM   420  C  CG2 . ILE A 1 54  ? 6.590   -5.988  6.359   1.00 95.35 54  A 1 
ATOM   421  C  CD1 . ILE A 1 54  ? 9.561   -5.352  6.286   1.00 94.12 54  A 1 
ATOM   422  N  N   . LEU A 1 55  ? 4.630   -7.710  8.069   1.00 98.94 55  A 1 
ATOM   423  C  CA  . LEU A 1 55  ? 3.384   -8.298  7.588   1.00 98.92 55  A 1 
ATOM   424  C  C   . LEU A 1 55  ? 2.872   -7.362  6.504   1.00 98.92 55  A 1 
ATOM   425  O  O   . LEU A 1 55  ? 2.805   -6.148  6.711   1.00 98.96 55  A 1 
ATOM   426  C  CB  . LEU A 1 55  ? 2.332   -8.376  8.700   1.00 98.96 55  A 1 
ATOM   427  C  CG  . LEU A 1 55  ? 0.923   -8.795  8.226   1.00 98.82 55  A 1 
ATOM   428  C  CD1 . LEU A 1 55  ? 0.933   -10.261 7.813   1.00 98.59 55  A 1 
ATOM   429  C  CD2 . LEU A 1 55  ? -0.094  -8.563  9.344   1.00 98.53 55  A 1 
ATOM   430  N  N   . ASP A 1 56  ? 2.527   -7.916  5.335   1.00 98.91 56  A 1 
ATOM   431  C  CA  . ASP A 1 56  ? 1.952   -7.125  4.261   1.00 98.94 56  A 1 
ATOM   432  C  C   . ASP A 1 56  ? 0.603   -7.760  3.964   1.00 98.91 56  A 1 
ATOM   433  O  O   . ASP A 1 56  ? 0.514   -8.965  3.719   1.00 98.87 56  A 1 
ATOM   434  C  CB  . ASP A 1 56  ? 2.816   -7.146  3.000   1.00 98.85 56  A 1 
ATOM   435  C  CG  . ASP A 1 56  ? 2.200   -6.316  1.890   1.00 97.81 56  A 1 
ATOM   436  O  OD1 . ASP A 1 56  ? 2.130   -5.083  2.052   1.00 92.22 56  A 1 
ATOM   437  O  OD2 . ASP A 1 56  ? 1.767   -6.895  0.880   1.00 92.07 56  A 1 
ATOM   438  N  N   . TYR A 1 57  ? -0.461  -6.949  3.989   1.00 98.99 57  A 1 
ATOM   439  C  CA  . TYR A 1 57  ? -1.802  -7.504  3.842   1.00 98.95 57  A 1 
ATOM   440  C  C   . TYR A 1 57  ? -2.791  -6.564  3.176   1.00 98.91 57  A 1 
ATOM   441  O  O   . TYR A 1 57  ? -2.919  -5.407  3.561   1.00 98.88 57  A 1 
ATOM   442  C  CB  . TYR A 1 57  ? -2.310  -7.856  5.235   1.00 98.95 57  A 1 
ATOM   443  C  CG  . TYR A 1 57  ? -3.522  -8.760  5.310   1.00 98.94 57  A 1 
ATOM   444  C  CD1 . TYR A 1 57  ? -3.729  -9.800  4.405   1.00 98.80 57  A 1 
ATOM   445  C  CD2 . TYR A 1 57  ? -4.439  -8.611  6.355   1.00 98.78 57  A 1 
ATOM   446  C  CE1 . TYR A 1 57  ? -4.800  -10.674 4.537   1.00 98.54 57  A 1 
ATOM   447  C  CE2 . TYR A 1 57  ? -5.514  -9.480  6.501   1.00 98.54 57  A 1 
ATOM   448  C  CZ  . TYR A 1 57  ? -5.699  -10.511 5.593   1.00 98.61 57  A 1 
ATOM   449  O  OH  . TYR A 1 57  ? -6.748  -11.373 5.741   1.00 97.96 57  A 1 
ATOM   450  N  N   . ASN A 1 58  ? -3.499  -7.084  2.174   1.00 98.97 58  A 1 
ATOM   451  C  CA  . ASN A 1 58  ? -4.553  -6.318  1.533   1.00 98.96 58  A 1 
ATOM   452  C  C   . ASN A 1 58  ? -5.726  -6.584  2.476   1.00 98.96 58  A 1 
ATOM   453  O  O   . ASN A 1 58  ? -6.259  -7.696  2.522   1.00 98.72 58  A 1 
ATOM   454  C  CB  . ASN A 1 58  ? -4.855  -6.852  0.135   1.00 98.83 58  A 1 
ATOM   455  C  CG  . ASN A 1 58  ? -5.968  -6.087  -0.551  1.00 98.59 58  A 1 
ATOM   456  O  OD1 . ASN A 1 58  ? -6.976  -5.760  0.071   1.00 96.41 58  A 1 
ATOM   457  N  ND2 . ASN A 1 58  ? -5.793  -5.804  -1.833  1.00 95.47 58  A 1 
ATOM   458  N  N   . ALA A 1 59  ? -6.116  -5.569  3.256   1.00 98.85 59  A 1 
ATOM   459  C  CA  . ALA A 1 59  ? -7.157  -5.707  4.266   1.00 98.85 59  A 1 
ATOM   460  C  C   . ALA A 1 59  ? -8.600  -5.819  3.773   1.00 98.77 59  A 1 
ATOM   461  O  O   . ALA A 1 59  ? -9.469  -6.275  4.513   1.00 98.22 59  A 1 
ATOM   462  C  CB  . ALA A 1 59  ? -7.046  -4.559  5.269   1.00 98.65 59  A 1 
ATOM   463  N  N   . PHE A 1 60  ? -8.849  -5.395  2.531   1.00 98.64 60  A 1 
ATOM   464  C  CA  . PHE A 1 60  ? -10.180 -5.503  1.947   1.00 98.56 60  A 1 
ATOM   465  C  C   . PHE A 1 60  ? -11.254 -4.773  2.768   1.00 98.46 60  A 1 
ATOM   466  O  O   . PHE A 1 60  ? -12.319 -5.319  3.051   1.00 97.98 60  A 1 
ATOM   467  C  CB  . PHE A 1 60  ? -10.542 -6.988  1.793   1.00 98.07 60  A 1 
ATOM   468  C  CG  . PHE A 1 60  ? -11.735 -7.262  0.907   1.00 97.77 60  A 1 
ATOM   469  C  CD1 . PHE A 1 60  ? -11.830 -6.713  -0.363  1.00 97.11 60  A 1 
ATOM   470  C  CD2 . PHE A 1 60  ? -12.743 -8.116  1.337   1.00 96.96 60  A 1 
ATOM   471  C  CE1 . PHE A 1 60  ? -12.912 -7.001  -1.196  1.00 96.12 60  A 1 
ATOM   472  C  CE2 . PHE A 1 60  ? -13.832 -8.421  0.513   1.00 95.96 60  A 1 
ATOM   473  C  CZ  . PHE A 1 60  ? -13.921 -7.862  -0.754  1.00 95.95 60  A 1 
ATOM   474  N  N   . TRP A 1 61  ? -10.966 -3.521  3.152   1.00 98.48 61  A 1 
ATOM   475  C  CA  . TRP A 1 61  ? -11.935 -2.708  3.891   1.00 98.32 61  A 1 
ATOM   476  C  C   . TRP A 1 61  ? -12.582 -1.737  2.898   1.00 97.87 61  A 1 
ATOM   477  O  O   . TRP A 1 61  ? -12.504 -0.517  3.058   1.00 96.70 61  A 1 
ATOM   478  C  CB  . TRP A 1 61  ? -11.257 -1.909  5.013   1.00 98.41 61  A 1 
ATOM   479  C  CG  . TRP A 1 61  ? -10.573 -2.747  6.053   1.00 98.60 61  A 1 
ATOM   480  C  CD1 . TRP A 1 61  ? -10.779 -4.075  6.323   1.00 97.96 61  A 1 
ATOM   481  C  CD2 . TRP A 1 61  ? -9.582  -2.304  6.995   1.00 98.64 61  A 1 
ATOM   482  N  NE1 . TRP A 1 61  ? -9.973  -4.487  7.358   1.00 98.21 61  A 1 
ATOM   483  C  CE2 . TRP A 1 61  ? -9.222  -3.421  7.785   1.00 98.58 61  A 1 
ATOM   484  C  CE3 . TRP A 1 61  ? -8.959  -1.071  7.233   1.00 98.41 61  A 1 
ATOM   485  C  CZ2 . TRP A 1 61  ? -8.265  -3.336  8.803   1.00 98.42 61  A 1 
ATOM   486  C  CZ3 . TRP A 1 61  ? -8.006  -0.996  8.247   1.00 98.20 61  A 1 
ATOM   487  C  CH2 . TRP A 1 61  ? -7.670  -2.113  9.016   1.00 98.31 61  A 1 
ATOM   488  N  N   . ARG A 1 62  ? -13.208 -2.278  1.861   1.00 96.96 62  A 1 
ATOM   489  C  CA  . ARG A 1 62  ? -13.800 -1.473  0.805   1.00 96.09 62  A 1 
ATOM   490  C  C   . ARG A 1 62  ? -14.944 -0.574  1.270   1.00 95.86 62  A 1 
ATOM   491  O  O   . ARG A 1 62  ? -15.778 -0.991  2.081   1.00 94.23 62  A 1 
ATOM   492  C  CB  . ARG A 1 62  ? -14.309 -2.361  -0.324  1.00 93.13 62  A 1 
ATOM   493  C  CG  . ARG A 1 62  ? -13.247 -3.226  -0.979  1.00 88.26 62  A 1 
ATOM   494  C  CD  . ARG A 1 62  ? -13.762 -3.815  -2.285  1.00 88.06 62  A 1 
ATOM   495  N  NE  . ARG A 1 62  ? -14.941 -4.659  -2.112  1.00 86.78 62  A 1 
ATOM   496  C  CZ  . ARG A 1 62  ? -15.628 -5.195  -3.117  1.00 88.56 62  A 1 
ATOM   497  N  NH1 . ARG A 1 62  ? -15.249 -4.973  -4.366  1.00 81.97 62  A 1 
ATOM   498  N  NH2 . ARG A 1 62  ? -16.682 -5.943  -2.865  1.00 80.03 62  A 1 
ATOM   499  N  N   . PRO A 1 63  ? -14.999 0.651   0.732   1.00 95.22 63  A 1 
ATOM   500  C  CA  . PRO A 1 63  ? -16.100 1.559   1.076   1.00 94.22 63  A 1 
ATOM   501  C  C   . PRO A 1 63  ? -17.424 0.871   0.748   1.00 93.96 63  A 1 
ATOM   502  O  O   . PRO A 1 63  ? -17.532 0.178   -0.263  1.00 91.70 63  A 1 
ATOM   503  C  CB  . PRO A 1 63  ? -15.842 2.760   0.162   1.00 92.67 63  A 1 
ATOM   504  C  CG  . PRO A 1 63  ? -14.343 2.808   0.080   1.00 91.28 63  A 1 
ATOM   505  C  CD  . PRO A 1 63  ? -13.989 1.336   -0.098  1.00 93.69 63  A 1 
ATOM   506  N  N   . THR A 1 64  ? -18.417 1.057   1.610   1.00 92.86 64  A 1 
ATOM   507  C  CA  . THR A 1 64  ? -19.717 0.428   1.429   1.00 91.60 64  A 1 
ATOM   508  C  C   . THR A 1 64  ? -20.343 0.655   0.046   1.00 91.53 64  A 1 
ATOM   509  O  O   . THR A 1 64  ? -20.996 -0.231  -0.498  1.00 87.59 64  A 1 
ATOM   510  C  CB  . THR A 1 64  ? -20.709 0.904   2.506   1.00 89.40 64  A 1 
ATOM   511  O  OG1 . THR A 1 64  ? -20.157 0.639   3.803   1.00 80.40 64  A 1 
ATOM   512  C  CG2 . THR A 1 64  ? -22.043 0.183   2.378   1.00 79.63 64  A 1 
ATOM   513  N  N   . MET A 1 65  ? -20.134 1.844   -0.518  1.00 90.52 65  A 1 
ATOM   514  C  CA  . MET A 1 65  ? -20.700 2.150   -1.828  1.00 88.94 65  A 1 
ATOM   515  C  C   . MET A 1 65  ? -20.155 1.266   -2.951  1.00 89.12 65  A 1 
ATOM   516  O  O   . MET A 1 65  ? -20.730 1.217   -4.035  1.00 85.98 65  A 1 
ATOM   517  C  CB  . MET A 1 65  ? -20.458 3.622   -2.184  1.00 85.91 65  A 1 
ATOM   518  C  CG  . MET A 1 65  ? -18.998 3.999   -2.381  1.00 79.85 65  A 1 
ATOM   519  S  SD  . MET A 1 65  ? -18.817 5.741   -2.841  1.00 77.33 65  A 1 
ATOM   520  C  CE  . MET A 1 65  ? -17.110 5.762   -3.405  1.00 69.90 65  A 1 
ATOM   521  N  N   . LEU A 1 66  ? -19.051 0.551   -2.678  1.00 88.61 66  A 1 
ATOM   522  C  CA  . LEU A 1 66  ? -18.468 -0.331  -3.674  1.00 87.27 66  A 1 
ATOM   523  C  C   . LEU A 1 66  ? -18.957 -1.771  -3.566  1.00 87.20 66  A 1 
ATOM   524  O  O   . LEU A 1 66  ? -18.600 -2.625  -4.382  1.00 81.61 66  A 1 
ATOM   525  C  CB  . LEU A 1 66  ? -16.937 -0.307  -3.585  1.00 85.83 66  A 1 
ATOM   526  C  CG  . LEU A 1 66  ? -16.273 1.050   -3.850  1.00 83.48 66  A 1 
ATOM   527  C  CD1 . LEU A 1 66  ? -14.766 0.910   -3.757  1.00 79.84 66  A 1 
ATOM   528  C  CD2 . LEU A 1 66  ? -16.683 1.566   -5.219  1.00 79.53 66  A 1 
ATOM   529  N  N   . HIS A 1 67  ? -19.783 -2.049  -2.553  1.00 88.98 67  A 1 
ATOM   530  C  CA  . HIS A 1 67  ? -20.325 -3.389  -2.384  1.00 87.35 67  A 1 
ATOM   531  C  C   . HIS A 1 67  ? -21.734 -3.346  -1.791  1.00 87.70 67  A 1 
ATOM   532  O  O   . HIS A 1 67  ? -22.060 -4.076  -0.857  1.00 84.45 67  A 1 
ATOM   533  C  CB  . HIS A 1 67  ? -19.387 -4.245  -1.512  1.00 84.40 67  A 1 
ATOM   534  C  CG  . HIS A 1 67  ? -19.127 -3.675  -0.147  1.00 84.35 67  A 1 
ATOM   535  N  ND1 . HIS A 1 67  ? -19.948 -3.925  0.928   1.00 76.05 67  A 1 
ATOM   536  C  CD2 . HIS A 1 67  ? -18.115 -2.912  0.323   1.00 74.72 67  A 1 
ATOM   537  C  CE1 . HIS A 1 67  ? -19.468 -3.326  1.997   1.00 75.24 67  A 1 
ATOM   538  N  NE2 . HIS A 1 67  ? -18.353 -2.704  1.661   1.00 78.10 67  A 1 
ATOM   539  N  N   . MET A 1 68  ? -22.583 -2.486  -2.361  1.00 85.93 68  A 1 
ATOM   540  C  CA  . MET A 1 68  ? -23.966 -2.376  -1.909  1.00 84.78 68  A 1 
ATOM   541  C  C   . MET A 1 68  ? -24.696 -3.700  -2.077  1.00 84.69 68  A 1 
ATOM   542  O  O   . MET A 1 68  ? -24.593 -4.348  -3.121  1.00 75.74 68  A 1 
ATOM   543  C  CB  . MET A 1 68  ? -24.698 -1.279  -2.693  1.00 80.40 68  A 1 
ATOM   544  C  CG  . MET A 1 68  ? -24.146 0.114   -2.445  1.00 73.26 68  A 1 
ATOM   545  S  SD  . MET A 1 68  ? -25.132 1.416   -3.240  1.00 64.85 68  A 1 
ATOM   546  C  CE  . MET A 1 68  ? -24.669 1.169   -4.964  1.00 56.95 68  A 1 
ATOM   547  N  N   . GLY A 1 69  ? -25.419 -4.095  -1.015  1.00 83.53 69  A 1 
ATOM   548  C  CA  . GLY A 1 69  ? -26.147 -5.347  -1.061  1.00 84.01 69  A 1 
ATOM   549  C  C   . GLY A 1 69  ? -25.334 -6.549  -0.623  1.00 87.63 69  A 1 
ATOM   550  O  O   . GLY A 1 69  ? -25.853 -7.665  -0.560  1.00 83.00 69  A 1 
ATOM   551  N  N   . ARG A 1 70  ? -24.051 -6.331  -0.318  1.00 89.32 70  A 1 
ATOM   552  C  CA  . ARG A 1 70  ? -23.171 -7.420  0.111   1.00 90.03 70  A 1 
ATOM   553  C  C   . ARG A 1 70  ? -22.524 -7.078  1.445   1.00 91.09 70  A 1 
ATOM   554  O  O   . ARG A 1 70  ? -21.936 -6.018  1.604   1.00 89.25 70  A 1 
ATOM   555  C  CB  . ARG A 1 70  ? -22.078 -7.666  -0.938  1.00 85.74 70  A 1 
ATOM   556  C  CG  . ARG A 1 70  ? -22.590 -8.143  -2.284  1.00 76.85 70  A 1 
ATOM   557  C  CD  . ARG A 1 70  ? -21.469 -8.186  -3.314  1.00 76.44 70  A 1 
ATOM   558  N  NE  . ARG A 1 70  ? -20.399 -9.114  -2.948  1.00 73.62 70  A 1 
ATOM   559  C  CZ  . ARG A 1 70  ? -20.471 -10.432 -3.087  1.00 71.70 70  A 1 
ATOM   560  N  NH1 . ARG A 1 70  ? -21.558 -10.991 -3.592  1.00 64.37 70  A 1 
ATOM   561  N  NH2 . ARG A 1 70  ? -19.455 -11.192 -2.712  1.00 64.41 70  A 1 
ATOM   562  N  N   . GLU A 1 71  ? -22.639 -7.994  2.415   1.00 91.77 71  A 1 
ATOM   563  C  CA  . GLU A 1 71  ? -22.038 -7.800  3.729   1.00 92.97 71  A 1 
ATOM   564  C  C   . GLU A 1 71  ? -20.580 -8.248  3.678   1.00 94.56 71  A 1 
ATOM   565  O  O   . GLU A 1 71  ? -20.294 -9.365  3.255   1.00 92.88 71  A 1 
ATOM   566  C  CB  . GLU A 1 71  ? -22.783 -8.611  4.787   1.00 90.54 71  A 1 
ATOM   567  C  CG  . GLU A 1 71  ? -22.171 -8.535  6.179   1.00 82.96 71  A 1 
ATOM   568  C  CD  . GLU A 1 71  ? -22.163 -7.113  6.716   1.00 80.83 71  A 1 
ATOM   569  O  OE1 . GLU A 1 71  ? -23.252 -6.582  6.997   1.00 73.41 71  A 1 
ATOM   570  O  OE2 . GLU A 1 71  ? -21.060 -6.531  6.848   1.00 74.36 71  A 1 
ATOM   571  N  N   . GLU A 1 72  ? -19.674 -7.378  4.120   1.00 96.02 72  A 1 
ATOM   572  C  CA  . GLU A 1 72  ? -18.261 -7.724  4.121   1.00 96.78 72  A 1 
ATOM   573  C  C   . GLU A 1 72  ? -17.600 -7.612  5.492   1.00 97.62 72  A 1 
ATOM   574  O  O   . GLU A 1 72  ? -16.382 -7.756  5.618   1.00 97.28 72  A 1 
ATOM   575  C  CB  . GLU A 1 72  ? -17.506 -6.887  3.070   1.00 95.68 72  A 1 
ATOM   576  C  CG  . GLU A 1 72  ? -17.946 -7.232  1.647   1.00 93.43 72  A 1 
ATOM   577  C  CD  . GLU A 1 72  ? -17.182 -6.502  0.558   1.00 93.22 72  A 1 
ATOM   578  O  OE1 . GLU A 1 72  ? -16.382 -5.596  0.871   1.00 88.89 72  A 1 
ATOM   579  O  OE2 . GLU A 1 72  ? -17.394 -6.840  -0.627  1.00 90.16 72  A 1 
ATOM   580  N  N   . TRP A 1 73  ? -18.414 -7.382  6.531   1.00 97.24 73  A 1 
ATOM   581  C  CA  . TRP A 1 73  ? -17.925 -7.365  7.905   1.00 97.61 73  A 1 
ATOM   582  C  C   . TRP A 1 73  ? -16.599 -6.625  8.145   1.00 98.05 73  A 1 
ATOM   583  O  O   . TRP A 1 73  ? -15.743 -7.106  8.898   1.00 97.86 73  A 1 
ATOM   584  C  CB  . TRP A 1 73  ? -17.776 -8.816  8.392   1.00 97.42 73  A 1 
ATOM   585  C  CG  . TRP A 1 73  ? -19.019 -9.643  8.258   1.00 97.02 73  A 1 
ATOM   586  C  CD1 . TRP A 1 73  ? -20.097 -9.659  9.096   1.00 95.86 73  A 1 
ATOM   587  C  CD2 . TRP A 1 73  ? -19.320 -10.579 7.198   1.00 96.59 73  A 1 
ATOM   588  N  NE1 . TRP A 1 73  ? -21.047 -10.549 8.635   1.00 95.17 73  A 1 
ATOM   589  C  CE2 . TRP A 1 73  ? -20.597 -11.127 7.476   1.00 95.81 73  A 1 
ATOM   590  C  CE3 . TRP A 1 73  ? -18.627 -11.001 6.062   1.00 95.31 73  A 1 
ATOM   591  C  CZ2 . TRP A 1 73  ? -21.195 -12.078 6.631   1.00 94.43 73  A 1 
ATOM   592  C  CZ3 . TRP A 1 73  ? -19.225 -11.947 5.227   1.00 94.11 73  A 1 
ATOM   593  C  CH2 . TRP A 1 73  ? -20.501 -12.480 5.513   1.00 93.82 73  A 1 
ATOM   594  N  N   . MET A 1 74  ? -16.417 -5.464  7.523   1.00 97.31 74  A 1 
ATOM   595  C  CA  . MET A 1 74  ? -15.172 -4.720  7.655   1.00 97.59 74  A 1 
ATOM   596  C  C   . MET A 1 74  ? -14.784 -4.399  9.099   1.00 98.10 74  A 1 
ATOM   597  O  O   . MET A 1 74  ? -13.633 -4.570  9.490   1.00 98.12 74  A 1 
ATOM   598  C  CB  . MET A 1 74  ? -15.213 -3.416  6.859   1.00 96.02 74  A 1 
ATOM   599  C  CG  . MET A 1 74  ? -15.419 -3.585  5.360   1.00 90.78 74  A 1 
ATOM   600  S  SD  . MET A 1 74  ? -17.171 -3.837  4.918   1.00 87.99 74  A 1 
ATOM   601  C  CE  . MET A 1 74  ? -17.746 -2.126  4.984   1.00 77.98 74  A 1 
ATOM   602  N  N   . ARG A 1 75  ? -15.747 -3.915  9.894   1.00 97.99 75  A 1 
ATOM   603  C  CA  . ARG A 1 75  ? -15.446 -3.547  11.277  1.00 97.83 75  A 1 
ATOM   604  C  C   . ARG A 1 75  ? -15.019 -4.756  12.106  1.00 98.23 75  A 1 
ATOM   605  O  O   . ARG A 1 75  ? -14.048 -4.689  12.854  1.00 98.12 75  A 1 
ATOM   606  C  CB  . ARG A 1 75  ? -16.649 -2.857  11.923  1.00 97.10 75  A 1 
ATOM   607  C  CG  . ARG A 1 75  ? -16.326 -2.138  13.228  1.00 93.46 75  A 1 
ATOM   608  C  CD  . ARG A 1 75  ? -17.519 -1.334  13.729  1.00 91.99 75  A 1 
ATOM   609  N  NE  . ARG A 1 75  ? -17.904 -0.265  12.806  1.00 89.95 75  A 1 
ATOM   610  C  CZ  . ARG A 1 75  ? -17.268 0.898   12.698  1.00 89.79 75  A 1 
ATOM   611  N  NH1 . ARG A 1 75  ? -16.211 1.167   13.451  1.00 79.25 75  A 1 
ATOM   612  N  NH2 . ARG A 1 75  ? -17.687 1.797   11.824  1.00 84.15 75  A 1 
ATOM   613  N  N   . LEU A 1 76  ? -15.741 -5.869  11.969  1.00 98.27 76  A 1 
ATOM   614  C  CA  . LEU A 1 76  ? -15.400 -7.076  12.710  1.00 98.46 76  A 1 
ATOM   615  C  C   . LEU A 1 76  ? -14.063 -7.652  12.251  1.00 98.67 76  A 1 
ATOM   616  O  O   . LEU A 1 76  ? -13.237 -8.051  13.068  1.00 98.61 76  A 1 
ATOM   617  C  CB  . LEU A 1 76  ? -16.496 -8.133  12.554  1.00 98.20 76  A 1 
ATOM   618  C  CG  . LEU A 1 76  ? -16.247 -9.493  13.213  1.00 97.11 76  A 1 
ATOM   619  C  CD1 . LEU A 1 76  ? -15.973 -9.312  14.700  1.00 95.92 76  A 1 
ATOM   620  C  CD2 . LEU A 1 76  ? -17.450 -10.394 12.996  1.00 95.47 76  A 1 
ATOM   621  N  N   . ARG A 1 77  ? -13.844 -7.679  10.930  1.00 98.65 77  A 1 
ATOM   622  C  CA  . ARG A 1 77  ? -12.589 -8.213  10.397  1.00 98.75 77  A 1 
ATOM   623  C  C   . ARG A 1 77  ? -11.388 -7.372  10.848  1.00 98.89 77  A 1 
ATOM   624  O  O   . ARG A 1 77  ? -10.321 -7.921  11.124  1.00 98.79 77  A 1 
ATOM   625  C  CB  . ARG A 1 77  ? -12.644 -8.294  8.864   1.00 98.50 77  A 1 
ATOM   626  C  CG  . ARG A 1 77  ? -13.558 -9.406  8.356   1.00 97.91 77  A 1 
ATOM   627  C  CD  . ARG A 1 77  ? -13.457 -9.608  6.844   1.00 97.58 77  A 1 
ATOM   628  N  NE  . ARG A 1 77  ? -13.998 -8.505  6.078   1.00 96.68 77  A 1 
ATOM   629  C  CZ  . ARG A 1 77  ? -13.281 -7.664  5.351   1.00 97.73 77  A 1 
ATOM   630  N  NH1 . ARG A 1 77  ? -11.958 -7.764  5.295   1.00 91.88 77  A 1 
ATOM   631  N  NH2 . ARG A 1 77  ? -13.886 -6.694  4.669   1.00 92.67 77  A 1 
ATOM   632  N  N   . SER A 1 78  ? -11.564 -6.058  10.919  1.00 98.78 78  A 1 
ATOM   633  C  CA  . SER A 1 78  ? -10.468 -5.195  11.343  1.00 98.79 78  A 1 
ATOM   634  C  C   . SER A 1 78  ? -10.139 -5.466  12.816  1.00 98.85 78  A 1 
ATOM   635  O  O   . SER A 1 78  ? -8.973  -5.458  13.214  1.00 98.73 78  A 1 
ATOM   636  C  CB  . SER A 1 78  ? -10.834 -3.710  11.147  1.00 98.59 78  A 1 
ATOM   637  O  OG  . SER A 1 78  ? -11.834 -3.288  12.055  1.00 96.11 78  A 1 
ATOM   638  N  N   . LYS A 1 79  ? -11.176 -5.716  13.619  1.00 98.70 79  A 1 
ATOM   639  C  CA  . LYS A 1 79  ? -10.978 -5.997  15.039  1.00 98.68 79  A 1 
ATOM   640  C  C   . LYS A 1 79  ? -10.242 -7.324  15.222  1.00 98.70 79  A 1 
ATOM   641  O  O   . LYS A 1 79  ? -9.341  -7.428  16.053  1.00 98.45 79  A 1 
ATOM   642  C  CB  . LYS A 1 79  ? -12.334 -6.052  15.758  1.00 98.30 79  A 1 
ATOM   643  C  CG  . LYS A 1 79  ? -12.236 -6.290  17.257  1.00 90.06 79  A 1 
ATOM   644  C  CD  . LYS A 1 79  ? -13.614 -6.310  17.896  1.00 85.97 79  A 1 
ATOM   645  C  CE  . LYS A 1 79  ? -13.523 -6.553  19.394  1.00 73.79 79  A 1 
ATOM   646  N  NZ  . LYS A 1 79  ? -14.877 -6.581  20.039  1.00 64.30 79  A 1 
ATOM   647  N  N   . LEU A 1 80  ? -10.617 -8.326  14.432  1.00 98.84 80  A 1 
ATOM   648  C  CA  . LEU A 1 80  ? -9.968  -9.629  14.515  1.00 98.74 80  A 1 
ATOM   649  C  C   . LEU A 1 80  ? -8.526  -9.550  14.023  1.00 98.72 80  A 1 
ATOM   650  O  O   . LEU A 1 80  ? -7.648  -10.233 14.549  1.00 98.63 80  A 1 
ATOM   651  C  CB  . LEU A 1 80  ? -10.752 -10.661 13.691  1.00 98.70 80  A 1 
ATOM   652  C  CG  . LEU A 1 80  ? -12.152 -10.993 14.228  1.00 98.20 80  A 1 
ATOM   653  C  CD1 . LEU A 1 80  ? -12.886 -11.911 13.261  1.00 97.46 80  A 1 
ATOM   654  C  CD2 . LEU A 1 80  ? -12.033 -11.651 15.600  1.00 97.19 80  A 1 
ATOM   655  N  N   . LEU A 1 81  ? -8.261  -8.716  13.015  1.00 98.85 81  A 1 
ATOM   656  C  CA  . LEU A 1 81  ? -6.906  -8.554  12.494  1.00 98.93 81  A 1 
ATOM   657  C  C   . LEU A 1 81  ? -6.013  -7.917  13.557  1.00 98.88 81  A 1 
ATOM   658  O  O   . LEU A 1 81  ? -4.847  -8.274  13.702  1.00 98.78 81  A 1 
ATOM   659  C  CB  . LEU A 1 81  ? -6.905  -7.682  11.232  1.00 98.92 81  A 1 
ATOM   660  C  CG  . LEU A 1 81  ? -5.516  -7.383  10.625  1.00 98.83 81  A 1 
ATOM   661  C  CD1 . LEU A 1 81  ? -4.822  -8.688  10.251  1.00 98.74 81  A 1 
ATOM   662  C  CD2 . LEU A 1 81  ? -5.677  -6.493  9.401   1.00 98.70 81  A 1 
ATOM   663  N  N   . LEU A 1 82  ? -6.580  -6.983  14.314  1.00 98.86 82  A 1 
ATOM   664  C  CA  . LEU A 1 82  ? -5.825  -6.296  15.357  1.00 98.88 82  A 1 
ATOM   665  C  C   . LEU A 1 82  ? -5.294  -7.291  16.394  1.00 98.78 82  A 1 
ATOM   666  O  O   . LEU A 1 82  ? -4.224  -7.100  16.957  1.00 98.19 82  A 1 
ATOM   667  C  CB  . LEU A 1 82  ? -6.717  -5.246  16.042  1.00 98.44 82  A 1 
ATOM   668  C  CG  . LEU A 1 82  ? -6.034  -4.218  16.943  1.00 95.56 82  A 1 
ATOM   669  C  CD1 . LEU A 1 82  ? -5.037  -3.392  16.132  1.00 95.48 82  A 1 
ATOM   670  C  CD2 . LEU A 1 82  ? -7.100  -3.309  17.551  1.00 95.19 82  A 1 
ATOM   671  N  N   . GLU A 1 83  ? -6.051  -8.368  16.621  1.00 98.50 83  A 1 
ATOM   672  C  CA  . GLU A 1 83  ? -5.661  -9.400  17.585  1.00 98.18 83  A 1 
ATOM   673  C  C   . GLU A 1 83  ? -4.530  -10.285 17.076  1.00 98.26 83  A 1 
ATOM   674  O  O   . GLU A 1 83  ? -3.973  -11.086 17.827  1.00 97.12 83  A 1 
ATOM   675  C  CB  . GLU A 1 83  ? -6.878  -10.285 17.924  1.00 97.43 83  A 1 
ATOM   676  C  CG  . GLU A 1 83  ? -8.048  -9.528  18.533  1.00 94.90 83  A 1 
ATOM   677  C  CD  . GLU A 1 83  ? -9.257  -10.424 18.764  1.00 92.71 83  A 1 
ATOM   678  O  OE1 . GLU A 1 83  ? -9.193  -11.630 18.446  1.00 88.03 83  A 1 
ATOM   679  O  OE2 . GLU A 1 83  ? -10.286 -9.910  19.269  1.00 88.99 83  A 1 
ATOM   680  N  N   . LYS A 1 84  ? -4.187  -10.141 15.795  1.00 98.66 84  A 1 
ATOM   681  C  CA  . LYS A 1 84  ? -3.155  -10.985 15.191  1.00 98.53 84  A 1 
ATOM   682  C  C   . LYS A 1 84  ? -1.857  -10.289 14.790  1.00 98.67 84  A 1 
ATOM   683  O  O   . LYS A 1 84  ? -0.942  -10.938 14.289  1.00 98.06 84  A 1 
ATOM   684  C  CB  . LYS A 1 84  ? -3.727  -11.678 13.939  1.00 98.30 84  A 1 
ATOM   685  C  CG  . LYS A 1 84  ? -4.895  -12.602 14.194  1.00 96.97 84  A 1 
ATOM   686  C  CD  . LYS A 1 84  ? -5.425  -13.180 12.884  1.00 93.99 84  A 1 
ATOM   687  C  CE  . LYS A 1 84  ? -6.516  -14.215 13.107  1.00 89.65 84  A 1 
ATOM   688  N  NZ  . LYS A 1 84  ? -6.008  -15.441 13.787  1.00 82.60 84  A 1 
ATOM   689  N  N   . ILE A 1 85  ? -1.757  -8.981  15.007  1.00 98.81 85  A 1 
ATOM   690  C  CA  . ILE A 1 85  ? -0.563  -8.257  14.565  1.00 98.80 85  A 1 
ATOM   691  C  C   . ILE A 1 85  ? 0.500   -7.927  15.617  1.00 98.73 85  A 1 
ATOM   692  O  O   . ILE A 1 85  ? 1.546   -7.372  15.270  1.00 98.27 85  A 1 
ATOM   693  C  CB  . ILE A 1 85  ? -0.951  -6.936  13.868  1.00 98.70 85  A 1 
ATOM   694  C  CG1 . ILE A 1 85  ? -1.614  -5.985  14.871  1.00 98.38 85  A 1 
ATOM   695  C  CG2 . ILE A 1 85  ? -1.876  -7.220  12.693  1.00 97.87 85  A 1 
ATOM   696  C  CD1 . ILE A 1 85  ? -1.828  -4.581  14.336  1.00 97.99 85  A 1 
ATOM   697  N  N   . GLU A 1 86  ? 0.241   -8.255  16.882  1.00 98.59 86  A 1 
ATOM   698  C  CA  . GLU A 1 86  ? 1.185   -7.911  17.946  1.00 98.32 86  A 1 
ATOM   699  C  C   . GLU A 1 86  ? 2.619   -8.420  17.776  1.00 98.43 86  A 1 
ATOM   700  O  O   . GLU A 1 86  ? 3.570   -7.745  18.172  1.00 97.72 86  A 1 
ATOM   701  C  CB  . GLU A 1 86  ? 0.647   -8.354  19.309  1.00 97.00 86  A 1 
ATOM   702  C  CG  . GLU A 1 86  ? 1.514   -7.878  20.481  1.00 89.52 86  A 1 
ATOM   703  C  CD  . GLU A 1 86  ? 0.936   -8.248  21.839  1.00 85.95 86  A 1 
ATOM   704  O  OE1 . GLU A 1 86  ? -0.101  -8.932  21.889  1.00 79.45 86  A 1 
ATOM   705  O  OE2 . GLU A 1 86  ? 1.537   -7.845  22.850  1.00 78.76 86  A 1 
ATOM   706  N  N   . SER A 1 87  ? 2.792   -9.605  17.178  1.00 98.53 87  A 1 
ATOM   707  C  CA  . SER A 1 87  ? 4.127   -10.178 17.022  1.00 98.40 87  A 1 
ATOM   708  C  C   . SER A 1 87  ? 4.970   -9.564  15.904  1.00 98.60 87  A 1 
ATOM   709  O  O   . SER A 1 87  ? 6.161   -9.853  15.797  1.00 98.23 87  A 1 
ATOM   710  C  CB  . SER A 1 87  ? 4.029   -11.692 16.799  1.00 97.49 87  A 1 
ATOM   711  O  OG  . SER A 1 87  ? 3.400   -11.986 15.565  1.00 92.50 87  A 1 
ATOM   712  N  N   . TYR A 1 88  ? 4.360   -8.721  15.076  1.00 98.87 88  A 1 
ATOM   713  C  CA  . TYR A 1 88  ? 5.089   -8.095  13.976  1.00 98.94 88  A 1 
ATOM   714  C  C   . TYR A 1 88  ? 5.753   -6.790  14.394  1.00 98.93 88  A 1 
ATOM   715  O  O   . TYR A 1 88  ? 5.319   -6.140  15.351  1.00 98.76 88  A 1 
ATOM   716  C  CB  . TYR A 1 88  ? 4.143   -7.837  12.798  1.00 98.93 88  A 1 
ATOM   717  C  CG  . TYR A 1 88  ? 3.556   -9.108  12.224  1.00 98.93 88  A 1 
ATOM   718  C  CD1 . TYR A 1 88  ? 4.298   -9.906  11.350  1.00 98.84 88  A 1 
ATOM   719  C  CD2 . TYR A 1 88  ? 2.284   -9.530  12.589  1.00 98.83 88  A 1 
ATOM   720  C  CE1 . TYR A 1 88  ? 3.778   -11.104 10.858  1.00 98.70 88  A 1 
ATOM   721  C  CE2 . TYR A 1 88  ? 1.760   -10.728 12.109  1.00 98.72 88  A 1 
ATOM   722  C  CZ  . TYR A 1 88  ? 2.513   -11.511 11.243  1.00 98.76 88  A 1 
ATOM   723  O  OH  . TYR A 1 88  ? 2.000   -12.692 10.770  1.00 98.39 88  A 1 
ATOM   724  N  N   . ASP A 1 89  ? 6.814   -6.422  13.676  1.00 98.99 89  A 1 
ATOM   725  C  CA  . ASP A 1 89  ? 7.525   -5.178  13.955  1.00 98.99 89  A 1 
ATOM   726  C  C   . ASP A 1 89  ? 6.961   -4.070  13.064  1.00 98.93 89  A 1 
ATOM   727  O  O   . ASP A 1 89  ? 6.899   -2.909  13.463  1.00 98.83 89  A 1 
ATOM   728  C  CB  . ASP A 1 89  ? 9.019   -5.347  13.683  1.00 98.87 89  A 1 
ATOM   729  C  CG  . ASP A 1 89  ? 9.635   -6.437  14.542  1.00 98.75 89  A 1 
ATOM   730  O  OD1 . ASP A 1 89  ? 9.374   -6.438  15.764  1.00 98.11 89  A 1 
ATOM   731  O  OD2 . ASP A 1 89  ? 10.366  -7.280  13.989  1.00 97.97 89  A 1 
ATOM   732  N  N   . VAL A 1 90  ? 6.573   -4.441  11.854  1.00 98.91 90  A 1 
ATOM   733  C  CA  . VAL A 1 90  ? 6.013   -3.503  10.886  1.00 98.90 90  A 1 
ATOM   734  C  C   . VAL A 1 90  ? 4.831   -4.155  10.178  1.00 98.92 90  A 1 
ATOM   735  O  O   . VAL A 1 90  ? 4.885   -5.337  9.825   1.00 98.94 90  A 1 
ATOM   736  C  CB  . VAL A 1 90  ? 7.067   -3.086  9.831   1.00 98.93 90  A 1 
ATOM   737  C  CG1 . VAL A 1 90  ? 6.413   -2.269  8.720   1.00 98.61 90  A 1 
ATOM   738  C  CG2 . VAL A 1 90  ? 8.178   -2.280  10.489  1.00 98.67 90  A 1 
ATOM   739  N  N   . VAL A 1 91  ? 3.762   -3.395  9.993   1.00 98.98 91  A 1 
ATOM   740  C  CA  . VAL A 1 91  ? 2.570   -3.881  9.303   1.00 98.94 91  A 1 
ATOM   741  C  C   . VAL A 1 91  ? 2.254   -2.927  8.157   1.00 98.94 91  A 1 
ATOM   742  O  O   . VAL A 1 91  ? 2.122   -1.719  8.364   1.00 98.96 91  A 1 
ATOM   743  C  CB  . VAL A 1 91  ? 1.355   -3.947  10.253  1.00 98.95 91  A 1 
ATOM   744  C  CG1 . VAL A 1 91  ? 0.092   -4.321  9.472   1.00 98.77 91  A 1 
ATOM   745  C  CG2 . VAL A 1 91  ? 1.608   -4.974  11.351  1.00 98.83 91  A 1 
ATOM   746  N  N   . CYS A 1 92  ? 2.162   -3.471  6.950   1.00 98.97 92  A 1 
ATOM   747  C  CA  . CYS A 1 92  ? 1.836   -2.686  5.772   1.00 98.94 92  A 1 
ATOM   748  C  C   . CYS A 1 92  ? 0.494   -3.181  5.240   1.00 98.92 92  A 1 
ATOM   749  O  O   . CYS A 1 92  ? 0.329   -4.369  4.963   1.00 98.92 92  A 1 
ATOM   750  C  CB  . CYS A 1 92  ? 2.909   -2.859  4.696   1.00 98.97 92  A 1 
ATOM   751  S  SG  . CYS A 1 92  ? 4.551   -2.299  5.202   1.00 98.86 92  A 1 
ATOM   752  N  N   . LEU A 1 93  ? -0.457  -2.273  5.098   1.00 98.98 93  A 1 
ATOM   753  C  CA  . LEU A 1 93  ? -1.777  -2.642  4.606   1.00 98.91 93  A 1 
ATOM   754  C  C   . LEU A 1 93  ? -2.141  -1.954  3.296   1.00 98.97 93  A 1 
ATOM   755  O  O   . LEU A 1 93  ? -1.758  -0.799  3.065   1.00 98.94 93  A 1 
ATOM   756  C  CB  . LEU A 1 93  ? -2.859  -2.280  5.635   1.00 98.96 93  A 1 
ATOM   757  C  CG  . LEU A 1 93  ? -2.774  -2.866  7.042   1.00 98.66 93  A 1 
ATOM   758  C  CD1 . LEU A 1 93  ? -3.948  -2.332  7.864   1.00 98.41 93  A 1 
ATOM   759  C  CD2 . LEU A 1 93  ? -2.805  -4.383  6.992   1.00 98.23 93  A 1 
ATOM   760  N  N   . GLU A 1 94  ? -2.860  -2.677  2.439   1.00 98.98 94  A 1 
ATOM   761  C  CA  . GLU A 1 94  ? -3.421  -2.125  1.220   1.00 98.93 94  A 1 
ATOM   762  C  C   . GLU A 1 94  ? -4.924  -2.226  1.475   1.00 98.92 94  A 1 
ATOM   763  O  O   . GLU A 1 94  ? -5.370  -3.063  2.270   1.00 98.71 94  A 1 
ATOM   764  C  CB  . GLU A 1 94  ? -3.061  -2.941  -0.024  1.00 98.85 94  A 1 
ATOM   765  C  CG  . GLU A 1 94  ? -1.591  -2.901  -0.421  1.00 98.37 94  A 1 
ATOM   766  C  CD  . GLU A 1 94  ? -0.770  -3.932  0.341   1.00 98.26 94  A 1 
ATOM   767  O  OE1 . GLU A 1 94  ? -1.101  -5.139  0.244   1.00 94.60 94  A 1 
ATOM   768  O  OE2 . GLU A 1 94  ? 0.201   -3.543  1.015   1.00 95.98 94  A 1 
ATOM   769  N  N   . GLU A 1 95  ? -5.690  -1.363  0.833   1.00 98.99 95  A 1 
ATOM   770  C  CA  . GLU A 1 95  ? -7.145  -1.328  0.993   1.00 98.82 95  A 1 
ATOM   771  C  C   . GLU A 1 95  ? -7.574  -1.098  2.443   1.00 98.87 95  A 1 
ATOM   772  O  O   . GLU A 1 95  ? -8.641  -1.542  2.873   1.00 98.47 95  A 1 
ATOM   773  C  CB  . GLU A 1 95  ? -7.793  -2.587  0.402   1.00 98.65 95  A 1 
ATOM   774  C  CG  . GLU A 1 95  ? -7.664  -2.618  -1.114  1.00 97.90 95  A 1 
ATOM   775  C  CD  . GLU A 1 95  ? -8.527  -3.674  -1.796  1.00 97.11 95  A 1 
ATOM   776  O  OE1 . GLU A 1 95  ? -9.595  -4.018  -1.247  1.00 93.37 95  A 1 
ATOM   777  O  OE2 . GLU A 1 95  ? -8.137  -4.137  -2.886  1.00 93.91 95  A 1 
ATOM   778  N  N   . GLY A 1 96  ? -6.750  -0.355  3.173   1.00 98.81 96  A 1 
ATOM   779  C  CA  . GLY A 1 96  ? -7.094  0.039   4.526   1.00 98.86 96  A 1 
ATOM   780  C  C   . GLY A 1 96  ? -7.711  1.417   4.356   1.00 98.82 96  A 1 
ATOM   781  O  O   . GLY A 1 96  ? -7.288  2.391   4.983   1.00 98.56 96  A 1 
ATOM   782  N  N   . PHE A 1 97  ? -8.700  1.495   3.476   1.00 98.84 97  A 1 
ATOM   783  C  CA  . PHE A 1 97  ? -9.344  2.761   3.120   1.00 98.74 97  A 1 
ATOM   784  C  C   . PHE A 1 97  ? -9.930  3.563   4.278   1.00 98.78 97  A 1 
ATOM   785  O  O   . PHE A 1 97  ? -10.594 3.025   5.159   1.00 98.48 97  A 1 
ATOM   786  C  CB  . PHE A 1 97  ? -10.445 2.519   2.085   1.00 98.62 97  A 1 
ATOM   787  C  CG  . PHE A 1 97  ? -9.947  1.957   0.779   1.00 98.59 97  A 1 
ATOM   788  C  CD1 . PHE A 1 97  ? -9.128  2.719   -0.045  1.00 98.26 97  A 1 
ATOM   789  C  CD2 . PHE A 1 97  ? -10.306 0.675   0.377   1.00 98.25 97  A 1 
ATOM   790  C  CE1 . PHE A 1 97  ? -8.666  2.214   -1.260  1.00 97.92 97  A 1 
ATOM   791  C  CE2 . PHE A 1 97  ? -9.849  0.167   -0.836  1.00 97.84 97  A 1 
ATOM   792  C  CZ  . PHE A 1 97  ? -9.030  0.927   -1.657  1.00 97.92 97  A 1 
ATOM   793  N  N   . GLN A 1 98  ? -9.674  4.871   4.248   1.00 98.70 98  A 1 
ATOM   794  C  CA  . GLN A 1 98  ? -10.195 5.780   5.260   1.00 98.68 98  A 1 
ATOM   795  C  C   . GLN A 1 98  ? -11.501 6.425   4.782   1.00 98.53 98  A 1 
ATOM   796  O  O   . GLN A 1 98  ? -12.341 6.815   5.601   1.00 98.21 98  A 1 
ATOM   797  C  CB  . GLN A 1 98  ? -9.181  6.895   5.558   1.00 98.70 98  A 1 
ATOM   798  C  CG  . GLN A 1 98  ? -7.862  6.412   6.151   1.00 98.53 98  A 1 
ATOM   799  C  CD  . GLN A 1 98  ? -6.929  7.573   6.440   1.00 98.48 98  A 1 
ATOM   800  O  OE1 . GLN A 1 98  ? -7.260  8.472   7.213   1.00 93.28 98  A 1 
ATOM   801  N  NE2 . GLN A 1 98  ? -5.768  7.574   5.795   1.00 93.34 98  A 1 
ATOM   802  N  N   . PHE A 1 99  ? -11.675 6.526   3.474   1.00 98.56 99  A 1 
ATOM   803  C  CA  . PHE A 1 99  ? -12.863 7.147   2.891   1.00 98.33 99  A 1 
ATOM   804  C  C   . PHE A 1 99  ? -14.182 6.637   3.463   1.00 98.24 99  A 1 
ATOM   805  O  O   . PHE A 1 99  ? -14.468 5.441   3.423   1.00 97.59 99  A 1 
ATOM   806  C  CB  . PHE A 1 99  ? -12.880 6.956   1.373   1.00 98.19 99  A 1 
ATOM   807  C  CG  . PHE A 1 99  ? -14.119 7.501   0.718   1.00 98.17 99  A 1 
ATOM   808  C  CD1 . PHE A 1 99  ? -14.207 8.837   0.339   1.00 97.89 99  A 1 
ATOM   809  C  CD2 . PHE A 1 99  ? -15.233 6.680   0.519   1.00 97.81 99  A 1 
ATOM   810  C  CE1 . PHE A 1 99  ? -15.370 9.344   -0.219  1.00 97.36 99  A 1 
ATOM   811  C  CE2 . PHE A 1 99  ? -16.399 7.185   -0.038  1.00 97.27 99  A 1 
ATOM   812  C  CZ  . PHE A 1 99  ? -16.472 8.521   -0.406  1.00 97.31 99  A 1 
ATOM   813  N  N   . GLY A 1 100 ? -14.984 7.574   3.979   1.00 97.89 100 A 1 
ATOM   814  C  CA  . GLY A 1 100 ? -16.304 7.261   4.485   1.00 97.33 100 A 1 
ATOM   815  C  C   . GLY A 1 100 ? -16.399 6.279   5.642   1.00 97.16 100 A 1 
ATOM   816  O  O   . GLY A 1 100 ? -17.449 5.676   5.861   1.00 95.53 100 A 1 
ATOM   817  N  N   . SER A 1 101 ? -15.309 6.127   6.390   1.00 97.06 101 A 1 
ATOM   818  C  CA  . SER A 1 101 ? -15.285 5.158   7.486   1.00 96.97 101 A 1 
ATOM   819  C  C   . SER A 1 101 ? -14.280 5.525   8.568   1.00 97.89 101 A 1 
ATOM   820  O  O   . SER A 1 101 ? -13.315 6.240   8.311   1.00 97.27 101 A 1 
ATOM   821  C  CB  . SER A 1 101 ? -14.945 3.778   6.919   1.00 94.15 101 A 1 
ATOM   822  O  OG  . SER A 1 101 ? -14.649 2.847   7.940   1.00 88.56 101 A 1 
ATOM   823  N  N   . ASP A 1 102 ? -14.523 5.043   9.792   1.00 97.87 102 A 1 
ATOM   824  C  CA  . ASP A 1 102 ? -13.606 5.277   10.899  1.00 98.01 102 A 1 
ATOM   825  C  C   . ASP A 1 102 ? -12.875 3.983   11.252  1.00 98.47 102 A 1 
ATOM   826  O  O   . ASP A 1 102 ? -12.190 3.909   12.270  1.00 98.21 102 A 1 
ATOM   827  C  CB  . ASP A 1 102 ? -14.344 5.833   12.127  1.00 97.30 102 A 1 
ATOM   828  C  CG  . ASP A 1 102 ? -15.350 4.840   12.717  1.00 96.81 102 A 1 
ATOM   829  O  OD1 . ASP A 1 102 ? -15.557 3.759   12.134  1.00 95.09 102 A 1 
ATOM   830  O  OD2 . ASP A 1 102 ? -15.931 5.165   13.769  1.00 93.42 102 A 1 
ATOM   831  N  N   . ILE A 1 103 ? -13.035 2.955   10.412  1.00 98.45 103 A 1 
ATOM   832  C  CA  . ILE A 1 103 ? -12.417 1.659   10.651  1.00 98.55 103 A 1 
ATOM   833  C  C   . ILE A 1 103 ? -10.887 1.747   10.672  1.00 98.73 103 A 1 
ATOM   834  O  O   . ILE A 1 103 ? -10.244 1.238   11.584  1.00 98.65 103 A 1 
ATOM   835  C  CB  . ILE A 1 103 ? -12.870 0.630   9.596   1.00 97.97 103 A 1 
ATOM   836  C  CG1 . ILE A 1 103 ? -14.357 0.307   9.824   1.00 95.86 103 A 1 
ATOM   837  C  CG2 . ILE A 1 103 ? -12.030 -0.632  9.673   1.00 96.22 103 A 1 
ATOM   838  C  CD1 . ILE A 1 103 ? -14.970 -0.588  8.767   1.00 86.63 103 A 1 
ATOM   839  N  N   . ALA A 1 104 ? -10.301 2.399   9.657   1.00 98.61 104 A 1 
ATOM   840  C  CA  . ALA A 1 104 ? -8.852  2.532   9.594   1.00 98.75 104 A 1 
ATOM   841  C  C   . ALA A 1 104 ? -8.342  3.359   10.779  1.00 98.81 104 A 1 
ATOM   842  O  O   . ALA A 1 104 ? -7.332  3.020   11.389  1.00 98.80 104 A 1 
ATOM   843  C  CB  . ALA A 1 104 ? -8.440  3.200   8.279   1.00 98.61 104 A 1 
ATOM   844  N  N   . LYS A 1 105 ? -9.058  4.434   11.109  1.00 98.85 105 A 1 
ATOM   845  C  CA  . LYS A 1 105 ? -8.669  5.296   12.218  1.00 98.81 105 A 1 
ATOM   846  C  C   . LYS A 1 105 ? -8.652  4.513   13.528  1.00 98.81 105 A 1 
ATOM   847  O  O   . LYS A 1 105 ? -7.704  4.607   14.310  1.00 98.75 105 A 1 
ATOM   848  C  CB  . LYS A 1 105 ? -9.640  6.478   12.338  1.00 98.39 105 A 1 
ATOM   849  C  CG  . LYS A 1 105 ? -9.307  7.437   13.476  1.00 95.12 105 A 1 
ATOM   850  C  CD  . LYS A 1 105 ? -10.292 8.609   13.533  1.00 92.45 105 A 1 
ATOM   851  C  CE  . LYS A 1 105 ? -11.688 8.142   13.862  1.00 79.95 105 A 1 
ATOM   852  N  NZ  . LYS A 1 105 ? -12.657 9.281   13.933  1.00 73.26 105 A 1 
ATOM   853  N  N   . ASN A 1 106 ? -9.709  3.730   13.776  1.00 98.82 106 A 1 
ATOM   854  C  CA  . ASN A 1 106 ? -9.783  2.947   15.002  1.00 98.87 106 A 1 
ATOM   855  C  C   . ASN A 1 106 ? -8.731  1.844   15.026  1.00 98.80 106 A 1 
ATOM   856  O  O   . ASN A 1 106 ? -8.186  1.517   16.084  1.00 98.79 106 A 1 
ATOM   857  C  CB  . ASN A 1 106 ? -11.182 2.349   15.166  1.00 98.58 106 A 1 
ATOM   858  C  CG  . ASN A 1 106 ? -12.238 3.407   15.415  1.00 97.10 106 A 1 
ATOM   859  O  OD1 . ASN A 1 106 ? -11.948 4.487   15.924  1.00 90.22 106 A 1 
ATOM   860  N  ND2 . ASN A 1 106 ? -13.493 3.094   15.076  1.00 89.01 106 A 1 
ATOM   861  N  N   . PHE A 1 107 ? -8.430  1.262   13.861  1.00 98.90 107 A 1 
ATOM   862  C  CA  . PHE A 1 107 ? -7.416  0.217   13.775  1.00 98.99 107 A 1 
ATOM   863  C  C   . PHE A 1 107 ? -6.054  0.808   14.140  1.00 98.92 107 A 1 
ATOM   864  O  O   . PHE A 1 107 ? -5.280  0.204   14.878  1.00 98.91 107 A 1 
ATOM   865  C  CB  . PHE A 1 107 ? -7.359  -0.356  12.356  1.00 98.95 107 A 1 
ATOM   866  C  CG  . PHE A 1 107 ? -6.400  -1.510  12.206  1.00 98.95 107 A 1 
ATOM   867  C  CD1 . PHE A 1 107 ? -6.790  -2.808  12.543  1.00 98.87 107 A 1 
ATOM   868  C  CD2 . PHE A 1 107 ? -5.105  -1.306  11.746  1.00 98.87 107 A 1 
ATOM   869  C  CE1 . PHE A 1 107 ? -5.904  -3.874  12.423  1.00 98.75 107 A 1 
ATOM   870  C  CE2 . PHE A 1 107 ? -4.214  -2.370  11.626  1.00 98.74 107 A 1 
ATOM   871  C  CZ  . PHE A 1 107 ? -4.613  -3.653  11.965  1.00 98.78 107 A 1 
ATOM   872  N  N   . ILE A 1 108 ? -5.774  2.003   13.624  1.00 98.92 108 A 1 
ATOM   873  C  CA  . ILE A 1 108 ? -4.511  2.682   13.906  1.00 98.98 108 A 1 
ATOM   874  C  C   . ILE A 1 108 ? -4.377  2.958   15.408  1.00 98.95 108 A 1 
ATOM   875  O  O   . ILE A 1 108 ? -3.311  2.753   15.987  1.00 98.81 108 A 1 
ATOM   876  C  CB  . ILE A 1 108 ? -4.411  4.003   13.103  1.00 98.90 108 A 1 
ATOM   877  C  CG1 . ILE A 1 108 ? -4.222  3.684   11.613  1.00 98.73 108 A 1 
ATOM   878  C  CG2 . ILE A 1 108 ? -3.260  4.862   13.624  1.00 98.73 108 A 1 
ATOM   879  C  CD1 . ILE A 1 108 ? -4.324  4.892   10.695  1.00 98.29 108 A 1 
ATOM   880  N  N   . GLU A 1 109 ? -5.455  3.424   16.036  1.00 98.80 109 A 1 
ATOM   881  C  CA  . GLU A 1 109 ? -5.416  3.703   17.472  1.00 98.70 109 A 1 
ATOM   882  C  C   . GLU A 1 109 ? -5.179  2.419   18.260  1.00 98.80 109 A 1 
ATOM   883  O  O   . GLU A 1 109 ? -4.430  2.405   19.242  1.00 98.52 109 A 1 
ATOM   884  C  CB  . GLU A 1 109 ? -6.722  4.365   17.918  1.00 98.46 109 A 1 
ATOM   885  C  CG  . GLU A 1 109 ? -6.897  5.792   17.422  1.00 91.90 109 A 1 
ATOM   886  C  CD  . GLU A 1 109 ? -5.731  6.690   17.841  1.00 82.84 109 A 1 
ATOM   887  O  OE1 . GLU A 1 109 ? -5.383  6.692   19.037  1.00 75.76 109 A 1 
ATOM   888  O  OE2 . GLU A 1 109 ? -5.159  7.373   16.964  1.00 76.57 109 A 1 
ATOM   889  N  N   . GLY A 1 110 ? -5.810  1.333   17.823  1.00 98.85 110 A 1 
ATOM   890  C  CA  . GLY A 1 110 ? -5.631  0.055   18.494  1.00 98.82 110 A 1 
ATOM   891  C  C   . GLY A 1 110 ? -4.200  -0.435  18.334  1.00 98.85 110 A 1 
ATOM   892  O  O   . GLY A 1 110 ? -3.607  -0.973  19.268  1.00 98.67 110 A 1 
ATOM   893  N  N   . ALA A 1 111 ? -3.628  -0.236  17.142  1.00 98.85 111 A 1 
ATOM   894  C  CA  . ALA A 1 111 ? -2.266  -0.661  16.869  1.00 98.81 111 A 1 
ATOM   895  C  C   . ALA A 1 111 ? -1.270  0.119   17.728  1.00 98.89 111 A 1 
ATOM   896  O  O   . ALA A 1 111 ? -0.279  -0.435  18.204  1.00 98.73 111 A 1 
ATOM   897  C  CB  . ALA A 1 111 ? -1.945  -0.478  15.383  1.00 98.85 111 A 1 
ATOM   898  N  N   . LYS A 1 112 ? -1.541  1.402   17.951  1.00 98.70 112 A 1 
ATOM   899  C  CA  . LYS A 1 112 ? -0.658  2.222   18.774  1.00 98.61 112 A 1 
ATOM   900  C  C   . LYS A 1 112 ? -0.588  1.659   20.192  1.00 98.55 112 A 1 
ATOM   901  O  O   . LYS A 1 112 ? 0.468   1.677   20.823  1.00 98.09 112 A 1 
ATOM   902  C  CB  . LYS A 1 112 ? -1.147  3.670   18.818  1.00 98.28 112 A 1 
ATOM   903  C  CG  . LYS A 1 112 ? -0.925  4.442   17.519  1.00 95.61 112 A 1 
ATOM   904  C  CD  . LYS A 1 112 ? -1.406  5.878   17.651  1.00 92.42 112 A 1 
ATOM   905  C  CE  . LYS A 1 112 ? -1.150  6.670   16.377  1.00 84.85 112 A 1 
ATOM   906  N  NZ  . LYS A 1 112 ? -1.654  8.067   16.484  1.00 78.07 112 A 1 
ATOM   907  N  N   . SER A 1 113 ? -1.708  1.151   20.697  1.00 98.53 113 A 1 
ATOM   908  C  CA  . SER A 1 113 ? -1.743  0.584   22.038  1.00 98.37 113 A 1 
ATOM   909  C  C   . SER A 1 113 ? -0.935  -0.716  22.117  1.00 98.42 113 A 1 
ATOM   910  O  O   . SER A 1 113 ? -0.563  -1.157  23.203  1.00 97.32 113 A 1 
ATOM   911  C  CB  . SER A 1 113 ? -3.191  0.328   22.483  1.00 97.62 113 A 1 
ATOM   912  O  OG  . SER A 1 113 ? -3.759  -0.758  21.773  1.00 86.91 113 A 1 
ATOM   913  N  N   . LEU A 1 114 ? -0.658  -1.316  20.944  1.00 98.61 114 A 1 
ATOM   914  C  CA  . LEU A 1 114 ? 0.114   -2.551  20.888  1.00 98.64 114 A 1 
ATOM   915  C  C   . LEU A 1 114 ? 1.602   -2.264  20.683  1.00 98.60 114 A 1 
ATOM   916  O  O   . LEU A 1 114 ? 2.416   -3.181  20.625  1.00 98.01 114 A 1 
ATOM   917  C  CB  . LEU A 1 114 ? -0.390  -3.444  19.750  1.00 98.43 114 A 1 
ATOM   918  C  CG  . LEU A 1 114 ? -1.821  -3.972  19.867  1.00 97.45 114 A 1 
ATOM   919  C  CD1 . LEU A 1 114 ? -2.173  -4.769  18.623  1.00 96.28 114 A 1 
ATOM   920  C  CD2 . LEU A 1 114 ? -1.946  -4.848  21.116  1.00 96.11 114 A 1 
ATOM   921  N  N   . GLY A 1 115 ? 1.957   -0.988  20.576  1.00 98.62 115 A 1 
ATOM   922  C  CA  . GLY A 1 115 ? 3.348   -0.616  20.393  1.00 98.50 115 A 1 
ATOM   923  C  C   . GLY A 1 115 ? 3.725   -0.031  19.041  1.00 98.60 115 A 1 
ATOM   924  O  O   . GLY A 1 115 ? 4.868   0.359   18.830  1.00 98.27 115 A 1 
ATOM   925  N  N   . PHE A 1 116 ? 2.764   0.035   18.129  1.00 98.86 116 A 1 
ATOM   926  C  CA  . PHE A 1 116 ? 3.027   0.588   16.804  1.00 98.83 116 A 1 
ATOM   927  C  C   . PHE A 1 116 ? 2.934   2.116   16.909  1.00 98.73 116 A 1 
ATOM   928  O  O   . PHE A 1 116 ? 1.952   2.736   16.491  1.00 98.33 116 A 1 
ATOM   929  C  CB  . PHE A 1 116 ? 2.016   0.038   15.795  1.00 98.87 116 A 1 
ATOM   930  C  CG  . PHE A 1 116 ? 2.187   -1.429  15.515  1.00 98.91 116 A 1 
ATOM   931  C  CD1 . PHE A 1 116 ? 3.140   -1.864  14.595  1.00 98.85 116 A 1 
ATOM   932  C  CD2 . PHE A 1 116 ? 1.436   -2.382  16.192  1.00 98.85 116 A 1 
ATOM   933  C  CE1 . PHE A 1 116 ? 3.333   -3.226  14.357  1.00 98.77 116 A 1 
ATOM   934  C  CE2 . PHE A 1 116 ? 1.622   -3.740  15.958  1.00 98.76 116 A 1 
ATOM   935  C  CZ  . PHE A 1 116 ? 2.575   -4.165  15.040  1.00 98.81 116 A 1 
ATOM   936  N  N   . LYS A 1 117 ? 3.971   2.697   17.488  1.00 98.68 117 A 1 
ATOM   937  C  CA  . LYS A 1 117 ? 4.047   4.131   17.735  1.00 98.26 117 A 1 
ATOM   938  C  C   . LYS A 1 117 ? 4.115   4.999   16.484  1.00 98.46 117 A 1 
ATOM   939  O  O   . LYS A 1 117 ? 3.630   6.133   16.482  1.00 97.50 117 A 1 
ATOM   940  C  CB  . LYS A 1 117 ? 5.267   4.405   18.620  1.00 96.43 117 A 1 
ATOM   941  C  CG  . LYS A 1 117 ? 5.503   5.864   18.963  1.00 84.92 117 A 1 
ATOM   942  C  CD  . LYS A 1 117 ? 6.729   5.996   19.863  1.00 85.90 117 A 1 
ATOM   943  C  CE  . LYS A 1 117 ? 7.003   7.448   20.224  1.00 75.56 117 A 1 
ATOM   944  N  NZ  . LYS A 1 117 ? 8.199   7.579   21.115  1.00 69.53 117 A 1 
ATOM   945  N  N   . TYR A 1 118 ? 4.720   4.457   15.414  1.00 98.86 118 A 1 
ATOM   946  C  CA  . TYR A 1 118 ? 4.885   5.224   14.184  1.00 98.83 118 A 1 
ATOM   947  C  C   . TYR A 1 118 ? 3.890   4.830   13.104  1.00 98.82 118 A 1 
ATOM   948  O  O   . TYR A 1 118 ? 3.676   3.647   12.839  1.00 98.75 118 A 1 
ATOM   949  C  CB  . TYR A 1 118 ? 6.326   5.061   13.705  1.00 98.82 118 A 1 
ATOM   950  C  CG  . TYR A 1 118 ? 7.318   5.362   14.813  1.00 98.75 118 A 1 
ATOM   951  C  CD1 . TYR A 1 118 ? 7.566   6.669   15.218  1.00 98.39 118 A 1 
ATOM   952  C  CD2 . TYR A 1 118 ? 7.943   4.323   15.514  1.00 98.36 118 A 1 
ATOM   953  C  CE1 . TYR A 1 118 ? 8.422   6.943   16.292  1.00 97.91 118 A 1 
ATOM   954  C  CE2 . TYR A 1 118 ? 8.796   4.591   16.584  1.00 97.95 118 A 1 
ATOM   955  C  CZ  . TYR A 1 118 ? 9.028   5.905   16.970  1.00 98.04 118 A 1 
ATOM   956  O  OH  . TYR A 1 118 ? 9.867   6.177   18.028  1.00 97.17 118 A 1 
ATOM   957  N  N   . VAL A 1 119 ? 3.288   5.837   12.468  1.00 98.88 119 A 1 
ATOM   958  C  CA  . VAL A 1 119 ? 2.240   5.609   11.469  1.00 98.97 119 A 1 
ATOM   959  C  C   . VAL A 1 119 ? 2.399   6.481   10.224  1.00 98.98 119 A 1 
ATOM   960  O  O   . VAL A 1 119 ? 2.728   7.663   10.327  1.00 98.75 119 A 1 
ATOM   961  C  CB  . VAL A 1 119 ? 0.853   5.897   12.079  1.00 98.76 119 A 1 
ATOM   962  C  CG1 . VAL A 1 119 ? -0.248  5.589   11.072  1.00 98.06 119 A 1 
ATOM   963  C  CG2 . VAL A 1 119 ? 0.656   5.093   13.352  1.00 98.17 119 A 1 
ATOM   964  N  N   . LEU A 1 120 ? 2.147   5.883   9.066   1.00 98.91 120 A 1 
ATOM   965  C  CA  . LEU A 1 120 ? 2.223   6.604   7.801   1.00 98.91 120 A 1 
ATOM   966  C  C   . LEU A 1 120 ? 1.067   6.228   6.884   1.00 98.90 120 A 1 
ATOM   967  O  O   . LEU A 1 120 ? 0.686   5.059   6.811   1.00 98.90 120 A 1 
ATOM   968  C  CB  . LEU A 1 120 ? 3.527   6.285   7.059   1.00 98.88 120 A 1 
ATOM   969  C  CG  . LEU A 1 120 ? 4.863   6.725   7.658   1.00 98.50 120 A 1 
ATOM   970  C  CD1 . LEU A 1 120 ? 5.998   6.175   6.791   1.00 98.21 120 A 1 
ATOM   971  C  CD2 . LEU A 1 120 ? 4.925   8.247   7.711   1.00 98.10 120 A 1 
ATOM   972  N  N   . THR A 1 121 ? 0.511   7.215   6.204   1.00 98.93 121 A 1 
ATOM   973  C  CA  . THR A 1 121 ? -0.512  6.996   5.186   1.00 98.91 121 A 1 
ATOM   974  C  C   . THR A 1 121 ? -0.140  7.982   4.081   1.00 98.89 121 A 1 
ATOM   975  O  O   . THR A 1 121 ? 0.684   8.879   4.287   1.00 98.61 121 A 1 
ATOM   976  C  CB  . THR A 1 121 ? -1.959  7.280   5.674   1.00 98.87 121 A 1 
ATOM   977  O  OG1 . THR A 1 121 ? -2.080  8.631   6.106   1.00 98.40 121 A 1 
ATOM   978  C  CG2 . THR A 1 121 ? -2.337  6.324   6.790   1.00 98.43 121 A 1 
ATOM   979  N  N   . SER A 1 122 ? -0.726  7.817   2.899   1.00 98.80 122 A 1 
ATOM   980  C  CA  . SER A 1 122 ? -0.411  8.686   1.771   1.00 98.72 122 A 1 
ATOM   981  C  C   . SER A 1 122 ? -1.030  10.078  1.855   1.00 98.79 122 A 1 
ATOM   982  O  O   . SER A 1 122 ? -2.023  10.280  2.559   1.00 98.01 122 A 1 
ATOM   983  C  CB  . SER A 1 122 ? -0.888  8.033   0.469   1.00 97.78 122 A 1 
ATOM   984  O  OG  . SER A 1 122 ? -0.376  6.736   0.316   1.00 91.24 122 A 1 
ATOM   985  N  N   . LYS A 1 123 ? -0.437  11.019  1.128   1.00 98.74 123 A 1 
ATOM   986  C  CA  . LYS A 1 123 ? -1.007  12.359  1.046   1.00 98.69 123 A 1 
ATOM   987  C  C   . LYS A 1 123 ? -2.345  12.145  0.347   1.00 98.63 123 A 1 
ATOM   988  O  O   . LYS A 1 123 ? -2.470  11.274  -0.513  1.00 98.24 123 A 1 
ATOM   989  C  CB  . LYS A 1 123 ? -0.144  13.279  0.179   1.00 97.98 123 A 1 
ATOM   990  C  CG  . LYS A 1 123 ? 1.147   13.741  0.824   1.00 91.87 123 A 1 
ATOM   991  C  CD  . LYS A 1 123 ? 1.879   14.719  -0.082  1.00 90.18 123 A 1 
ATOM   992  C  CE  . LYS A 1 123 ? 3.153   15.242  0.555   1.00 80.59 123 A 1 
ATOM   993  N  NZ  . LYS A 1 123 ? 3.866   16.189  -0.343  1.00 73.24 123 A 1 
ATOM   994  N  N   . LEU A 1 124 ? -3.357  12.940  0.710   1.00 98.66 124 A 1 
ATOM   995  C  CA  . LEU A 1 124 ? -4.660  12.803  0.081   1.00 98.59 124 A 1 
ATOM   996  C  C   . LEU A 1 124 ? -4.598  13.355  -1.339  1.00 98.58 124 A 1 
ATOM   997  O  O   . LEU A 1 124 ? -3.807  14.253  -1.629  1.00 98.07 124 A 1 
ATOM   998  C  CB  . LEU A 1 124 ? -5.724  13.548  0.891   1.00 98.13 124 A 1 
ATOM   999  C  CG  . LEU A 1 124 ? -5.916  13.052  2.332   1.00 96.78 124 A 1 
ATOM   1000 C  CD1 . LEU A 1 124 ? -6.999  13.880  3.017   1.00 94.17 124 A 1 
ATOM   1001 C  CD2 . LEU A 1 124 ? -6.299  11.583  2.327   1.00 93.31 124 A 1 
ATOM   1002 N  N   . PRO A 1 125 ? -5.426  12.823  -2.250  1.00 98.53 125 A 1 
ATOM   1003 C  CA  . PRO A 1 125 ? -5.405  13.313  -3.628  1.00 98.43 125 A 1 
ATOM   1004 C  C   . PRO A 1 125 ? -5.859  14.769  -3.696  1.00 98.45 125 A 1 
ATOM   1005 O  O   . PRO A 1 125 ? -6.699  15.199  -2.898  1.00 97.81 125 A 1 
ATOM   1006 C  CB  . PRO A 1 125 ? -6.382  12.372  -4.340  1.00 97.99 125 A 1 
ATOM   1007 C  CG  . PRO A 1 125 ? -7.343  11.991  -3.251  1.00 97.50 125 A 1 
ATOM   1008 C  CD  . PRO A 1 125 ? -6.431  11.760  -2.070  1.00 98.19 125 A 1 
ATOM   1009 N  N   . PRO A 1 126 ? -5.294  15.553  -4.633  1.00 98.25 126 A 1 
ATOM   1010 C  CA  . PRO A 1 126 ? -5.679  16.963  -4.780  1.00 97.89 126 A 1 
ATOM   1011 C  C   . PRO A 1 126 ? -7.188  17.092  -4.953  1.00 97.62 126 A 1 
ATOM   1012 O  O   . PRO A 1 126 ? -7.823  16.251  -5.581  1.00 96.76 126 A 1 
ATOM   1013 C  CB  . PRO A 1 126 ? -4.914  17.391  -6.025  1.00 97.21 126 A 1 
ATOM   1014 C  CG  . PRO A 1 126 ? -3.673  16.561  -5.967  1.00 95.88 126 A 1 
ATOM   1015 C  CD  . PRO A 1 126 ? -4.211  15.199  -5.568  1.00 97.54 126 A 1 
ATOM   1016 N  N   . ILE A 1 127 ? -7.750  18.150  -4.385  1.00 97.10 127 A 1 
ATOM   1017 C  CA  . ILE A 1 127 ? -9.187  18.363  -4.447  1.00 96.30 127 A 1 
ATOM   1018 C  C   . ILE A 1 127 ? -9.733  18.549  -5.866  1.00 96.45 127 A 1 
ATOM   1019 O  O   . ILE A 1 127 ? -10.914 18.295  -6.112  1.00 94.82 127 A 1 
ATOM   1020 C  CB  . ILE A 1 127 ? -9.591  19.572  -3.566  1.00 94.33 127 A 1 
ATOM   1021 C  CG1 . ILE A 1 127 ? -11.105 19.583  -3.353  1.00 79.46 127 A 1 
ATOM   1022 C  CG2 . ILE A 1 127 ? -9.120  20.864  -4.215  1.00 77.18 127 A 1 
ATOM   1023 C  CD1 . ILE A 1 127 ? -11.564 20.560  -2.295  1.00 72.36 127 A 1 
ATOM   1024 N  N   . TYR A 1 128 ? -8.876  18.969  -6.790  1.00 96.51 128 A 1 
ATOM   1025 C  CA  . TYR A 1 128 ? -9.309  19.183  -8.173  1.00 95.78 128 A 1 
ATOM   1026 C  C   . TYR A 1 128 ? -9.247  17.958  -9.076  1.00 95.86 128 A 1 
ATOM   1027 O  O   . TYR A 1 128 ? -9.588  18.037  -10.257 1.00 94.88 128 A 1 
ATOM   1028 C  CB  . TYR A 1 128 ? -8.496  20.326  -8.793  1.00 94.94 128 A 1 
ATOM   1029 C  CG  . TYR A 1 128 ? -6.992  20.136  -8.684  1.00 93.75 128 A 1 
ATOM   1030 C  CD1 . TYR A 1 128 ? -6.317  19.302  -9.570  1.00 89.68 128 A 1 
ATOM   1031 C  CD2 . TYR A 1 128 ? -6.255  20.786  -7.697  1.00 90.40 128 A 1 
ATOM   1032 C  CE1 . TYR A 1 128 ? -4.942  19.118  -9.468  1.00 86.56 128 A 1 
ATOM   1033 C  CE2 . TYR A 1 128 ? -4.883  20.609  -7.586  1.00 87.31 128 A 1 
ATOM   1034 C  CZ  . TYR A 1 128 ? -4.232  19.773  -8.477  1.00 88.53 128 A 1 
ATOM   1035 O  OH  . TYR A 1 128 ? -2.871  19.588  -8.371  1.00 85.42 128 A 1 
ATOM   1036 N  N   . THR A 1 129 ? -8.837  16.824  -8.537  1.00 96.60 129 A 1 
ATOM   1037 C  CA  . THR A 1 129 ? -8.769  15.598  -9.327  1.00 97.05 129 A 1 
ATOM   1038 C  C   . THR A 1 129 ? -10.047 14.767  -9.149  1.00 97.31 129 A 1 
ATOM   1039 O  O   . THR A 1 129 ? -10.852 15.053  -8.264  1.00 96.76 129 A 1 
ATOM   1040 C  CB  . THR A 1 129 ? -7.576  14.708  -8.912  1.00 96.43 129 A 1 
ATOM   1041 O  OG1 . THR A 1 129 ? -7.799  14.200  -7.594  1.00 93.59 129 A 1 
ATOM   1042 C  CG2 . THR A 1 129 ? -6.285  15.508  -8.929  1.00 93.42 129 A 1 
ATOM   1043 N  N   . HIS A 1 130 ? -10.199 13.736  -9.982  1.00 97.04 130 A 1 
ATOM   1044 C  CA  . HIS A 1 130 ? -11.373 12.869  -9.898  1.00 97.21 130 A 1 
ATOM   1045 C  C   . HIS A 1 130 ? -11.222 11.805  -8.804  1.00 97.53 130 A 1 
ATOM   1046 O  O   . HIS A 1 130 ? -12.149 11.052  -8.540  1.00 97.20 130 A 1 
ATOM   1047 C  CB  . HIS A 1 130 ? -11.621 12.161  -11.234 1.00 96.68 130 A 1 
ATOM   1048 C  CG  . HIS A 1 130 ? -10.555 11.167  -11.586 1.00 96.16 130 A 1 
ATOM   1049 N  ND1 . HIS A 1 130 ? -9.288  11.536  -11.990 1.00 89.27 130 A 1 
ATOM   1050 C  CD2 . HIS A 1 130 ? -10.563 9.805   -11.579 1.00 88.96 130 A 1 
ATOM   1051 C  CE1 . HIS A 1 130 ? -8.571  10.456  -12.205 1.00 89.85 130 A 1 
ATOM   1052 N  NE2 . HIS A 1 130 ? -9.312  9.395   -11.965 1.00 90.95 130 A 1 
ATOM   1053 N  N   . GLN A 1 131 ? -10.043 11.752  -8.171  1.00 98.28 131 A 1 
ATOM   1054 C  CA  . GLN A 1 131 ? -9.786  10.755  -7.142  1.00 98.46 131 A 1 
ATOM   1055 C  C   . GLN A 1 131 ? -10.452 11.143  -5.821  1.00 98.48 131 A 1 
ATOM   1056 O  O   . GLN A 1 131 ? -10.014 12.060  -5.134  1.00 98.10 131 A 1 
ATOM   1057 C  CB  . GLN A 1 131 ? -8.284  10.569  -6.971  1.00 98.42 131 A 1 
ATOM   1058 C  CG  . GLN A 1 131 ? -7.606  10.137  -8.270  1.00 97.95 131 A 1 
ATOM   1059 C  CD  . GLN A 1 131 ? -6.125  9.878   -8.117  1.00 97.73 131 A 1 
ATOM   1060 O  OE1 . GLN A 1 131 ? -5.407  10.668  -7.495  1.00 93.49 131 A 1 
ATOM   1061 N  NE2 . GLN A 1 131 ? -5.659  8.776   -8.687  1.00 92.43 131 A 1 
ATOM   1062 N  N   . VAL A 1 132 ? -11.521 10.417  -5.481  1.00 98.30 132 A 1 
ATOM   1063 C  CA  . VAL A 1 132 ? -12.286 10.694  -4.272  1.00 98.29 132 A 1 
ATOM   1064 C  C   . VAL A 1 132 ? -12.033 9.695   -3.148  1.00 98.44 132 A 1 
ATOM   1065 O  O   . VAL A 1 132 ? -12.582 9.838   -2.057  1.00 98.03 132 A 1 
ATOM   1066 C  CB  . VAL A 1 132 ? -13.803 10.718  -4.579  1.00 97.57 132 A 1 
ATOM   1067 C  CG1 . VAL A 1 132 ? -14.113 11.875  -5.531  1.00 95.85 132 A 1 
ATOM   1068 C  CG2 . VAL A 1 132 ? -14.235 9.389   -5.203  1.00 95.77 132 A 1 
ATOM   1069 N  N   . ILE A 1 133 ? -11.204 8.687   -3.419  1.00 98.46 133 A 1 
ATOM   1070 C  CA  . ILE A 1 133 ? -10.882 7.680   -2.417  1.00 98.45 133 A 1 
ATOM   1071 C  C   . ILE A 1 133 ? -9.378  7.712   -2.166  1.00 98.64 133 A 1 
ATOM   1072 O  O   . ILE A 1 133 ? -8.587  7.822   -3.099  1.00 98.56 133 A 1 
ATOM   1073 C  CB  . ILE A 1 133 ? -11.302 6.272   -2.898  1.00 98.19 133 A 1 
ATOM   1074 C  CG1 . ILE A 1 133 ? -12.816 6.254   -3.175  1.00 96.86 133 A 1 
ATOM   1075 C  CG2 . ILE A 1 133 ? -10.949 5.224   -1.842  1.00 97.19 133 A 1 
ATOM   1076 C  CD1 . ILE A 1 133 ? -13.325 4.944   -3.762  1.00 90.83 133 A 1 
ATOM   1077 N  N   . ASP A 1 134 ? -8.989  7.633   -0.885  1.00 98.77 134 A 1 
ATOM   1078 C  CA  . ASP A 1 134 ? -7.579  7.634   -0.521  1.00 98.75 134 A 1 
ATOM   1079 C  C   . ASP A 1 134 ? -6.881  6.377   -1.033  1.00 98.75 134 A 1 
ATOM   1080 O  O   . ASP A 1 134 ? -7.530  5.442   -1.503  1.00 98.48 134 A 1 
ATOM   1081 C  CB  . ASP A 1 134 ? -7.430  7.740   1.004   1.00 98.62 134 A 1 
ATOM   1082 C  CG  . ASP A 1 134 ? -8.219  6.676   1.755   1.00 98.63 134 A 1 
ATOM   1083 O  OD1 . ASP A 1 134 ? -9.466  6.686   1.653   1.00 97.94 134 A 1 
ATOM   1084 O  OD2 . ASP A 1 134 ? -7.592  5.853   2.455   1.00 97.77 134 A 1 
ATOM   1085 N  N   . SER A 1 135 ? -5.543  6.344   -0.933  1.00 98.87 135 A 1 
ATOM   1086 C  CA  . SER A 1 135 ? -4.763  5.211   -1.422  1.00 98.85 135 A 1 
ATOM   1087 C  C   . SER A 1 135 ? -5.061  3.886   -0.734  1.00 98.82 135 A 1 
ATOM   1088 O  O   . SER A 1 135 ? -4.913  2.823   -1.330  1.00 98.64 135 A 1 
ATOM   1089 C  CB  . SER A 1 135 ? -3.268  5.493   -1.277  1.00 98.70 135 A 1 
ATOM   1090 O  OG  . SER A 1 135 ? -2.882  5.419   0.085   1.00 98.09 135 A 1 
ATOM   1091 N  N   . GLY A 1 136 ? -5.481  3.961   0.532   1.00 98.87 136 A 1 
ATOM   1092 C  CA  . GLY A 1 136 ? -5.747  2.750   1.276   1.00 98.82 136 A 1 
ATOM   1093 C  C   . GLY A 1 136 ? -4.482  2.154   1.873   1.00 98.98 136 A 1 
ATOM   1094 O  O   . GLY A 1 136 ? -4.520  1.109   2.521   1.00 98.75 136 A 1 
ATOM   1095 N  N   . LEU A 1 137 ? -3.343  2.821   1.662   1.00 98.98 137 A 1 
ATOM   1096 C  CA  . LEU A 1 137 ? -2.063  2.346   2.177   1.00 98.96 137 A 1 
ATOM   1097 C  C   . LEU A 1 137 ? -1.832  2.829   3.607   1.00 98.94 137 A 1 
ATOM   1098 O  O   . LEU A 1 137 ? -2.082  3.989   3.934   1.00 98.94 137 A 1 
ATOM   1099 C  CB  . LEU A 1 137 ? -0.911  2.836   1.295   1.00 98.96 137 A 1 
ATOM   1100 C  CG  . LEU A 1 137 ? -0.913  2.410   -0.174  1.00 98.80 137 A 1 
ATOM   1101 C  CD1 . LEU A 1 137 ? 0.265   3.054   -0.887  1.00 98.73 137 A 1 
ATOM   1102 C  CD2 . LEU A 1 137 ? -0.842  0.892   -0.274  1.00 98.66 137 A 1 
ATOM   1103 N  N   . ILE A 1 138 ? -1.354  1.923   4.457   1.00 98.97 138 A 1 
ATOM   1104 C  CA  . ILE A 1 138 ? -1.045  2.238   5.848   1.00 98.97 138 A 1 
ATOM   1105 C  C   . ILE A 1 138 ? 0.229   1.494   6.237   1.00 98.97 138 A 1 
ATOM   1106 O  O   . ILE A 1 138 ? 0.359   0.306   5.946   1.00 98.97 138 A 1 
ATOM   1107 C  CB  . ILE A 1 138 ? -2.162  1.784   6.814   1.00 98.97 138 A 1 
ATOM   1108 C  CG1 . ILE A 1 138 ? -3.500  2.426   6.453   1.00 98.84 138 A 1 
ATOM   1109 C  CG2 . ILE A 1 138 ? -1.775  2.132   8.258   1.00 98.87 138 A 1 
ATOM   1110 C  CD1 . ILE A 1 138 ? -4.666  1.952   7.313   1.00 98.60 138 A 1 
ATOM   1111 N  N   . ILE A 1 139 ? 1.163   2.186   6.887   1.00 98.95 139 A 1 
ATOM   1112 C  CA  . ILE A 1 139 ? 2.362   1.548   7.402   1.00 98.99 139 A 1 
ATOM   1113 C  C   . ILE A 1 139 ? 2.380   1.816   8.898   1.00 98.90 139 A 1 
ATOM   1114 O  O   . ILE A 1 139 ? 2.308   2.974   9.331   1.00 98.93 139 A 1 
ATOM   1115 C  CB  . ILE A 1 139 ? 3.663   2.107   6.776   1.00 98.97 139 A 1 
ATOM   1116 C  CG1 . ILE A 1 139 ? 3.754   1.687   5.306   1.00 98.84 139 A 1 
ATOM   1117 C  CG2 . ILE A 1 139 ? 4.873   1.579   7.551   1.00 98.89 139 A 1 
ATOM   1118 C  CD1 . ILE A 1 139 ? 5.047   2.118   4.614   1.00 98.72 139 A 1 
ATOM   1119 N  N   . LEU A 1 140 ? 2.442   0.743   9.694   1.00 98.90 140 A 1 
ATOM   1120 C  CA  . LEU A 1 140 ? 2.488   0.837   11.143  1.00 98.96 140 A 1 
ATOM   1121 C  C   . LEU A 1 140 ? 3.822   0.239   11.563  1.00 98.91 140 A 1 
ATOM   1122 O  O   . LEU A 1 140 ? 4.190   -0.847  11.113  1.00 98.90 140 A 1 
ATOM   1123 C  CB  . LEU A 1 140 ? 1.344   0.023   11.761  1.00 98.89 140 A 1 
ATOM   1124 C  CG  . LEU A 1 140 ? -0.066  0.407   11.317  1.00 98.14 140 A 1 
ATOM   1125 C  CD1 . LEU A 1 140 ? -1.066  -0.639  11.823  1.00 96.27 140 A 1 
ATOM   1126 C  CD2 . LEU A 1 140 ? -0.422  1.774   11.872  1.00 95.87 140 A 1 
ATOM   1127 N  N   . SER A 1 141 ? 4.567   0.934   12.418  1.00 98.94 141 A 1 
ATOM   1128 C  CA  . SER A 1 141 ? 5.873   0.447   12.833  1.00 98.94 141 A 1 
ATOM   1129 C  C   . SER A 1 141 ? 6.167   0.617   14.316  1.00 98.90 141 A 1 
ATOM   1130 O  O   . SER A 1 141 ? 5.856   1.657   14.905  1.00 98.82 141 A 1 
ATOM   1131 C  CB  . SER A 1 141 ? 6.970   1.146   12.024  1.00 98.90 141 A 1 
ATOM   1132 O  OG  . SER A 1 141 ? 8.257   0.695   12.412  1.00 98.64 141 A 1 
ATOM   1133 N  N   . LYS A 1 142 ? 6.772   -0.421  14.919  1.00 98.80 142 A 1 
ATOM   1134 C  CA  . LYS A 1 142 ? 7.190   -0.355  16.309  1.00 98.79 142 A 1 
ATOM   1135 C  C   . LYS A 1 142 ? 8.595   0.240   16.327  1.00 98.79 142 A 1 
ATOM   1136 O  O   . LYS A 1 142 ? 9.028   0.802   17.327  1.00 98.39 142 A 1 
ATOM   1137 C  CB  . LYS A 1 142 ? 7.220   -1.749  16.936  1.00 98.72 142 A 1 
ATOM   1138 C  CG  . LYS A 1 142 ? 5.858   -2.377  17.160  1.00 98.33 142 A 1 
ATOM   1139 C  CD  . LYS A 1 142 ? 5.992   -3.751  17.798  1.00 97.59 142 A 1 
ATOM   1140 C  CE  . LYS A 1 142 ? 4.635   -4.390  18.052  1.00 95.98 142 A 1 
ATOM   1141 N  NZ  . LYS A 1 142 ? 4.768   -5.764  18.613  1.00 94.50 142 A 1 
ATOM   1142 N  N   . PHE A 1 143 ? 9.312   0.108   15.197  1.00 98.85 143 A 1 
ATOM   1143 C  CA  . PHE A 1 143 ? 10.664  0.622   15.070  1.00 98.86 143 A 1 
ATOM   1144 C  C   . PHE A 1 143 ? 10.619  2.075   14.579  1.00 98.87 143 A 1 
ATOM   1145 O  O   . PHE A 1 143 ? 9.741   2.435   13.806  1.00 98.58 143 A 1 
ATOM   1146 C  CB  . PHE A 1 143 ? 11.477  -0.208  14.069  1.00 98.69 143 A 1 
ATOM   1147 C  CG  . PHE A 1 143 ? 11.690  -1.648  14.493  1.00 98.61 143 A 1 
ATOM   1148 C  CD1 . PHE A 1 143 ? 11.334  -2.102  15.759  1.00 97.81 143 A 1 
ATOM   1149 C  CD2 . PHE A 1 143 ? 12.264  -2.551  13.606  1.00 97.76 143 A 1 
ATOM   1150 C  CE1 . PHE A 1 143 ? 11.550  -3.424  16.131  1.00 97.04 143 A 1 
ATOM   1151 C  CE2 . PHE A 1 143 ? 12.486  -3.873  13.969  1.00 97.14 143 A 1 
ATOM   1152 C  CZ  . PHE A 1 143 ? 12.128  -4.317  15.229  1.00 97.38 143 A 1 
ATOM   1153 N  N   . PRO A 1 144 ? 11.566  2.909   15.016  1.00 98.78 144 A 1 
ATOM   1154 C  CA  . PRO A 1 144 ? 11.590  4.312   14.609  1.00 98.70 144 A 1 
ATOM   1155 C  C   . PRO A 1 144 ? 11.664  4.519   13.103  1.00 98.72 144 A 1 
ATOM   1156 O  O   . PRO A 1 144 ? 12.427  3.857   12.408  1.00 98.57 144 A 1 
ATOM   1157 C  CB  . PRO A 1 144 ? 12.834  4.861   15.313  1.00 98.53 144 A 1 
ATOM   1158 C  CG  . PRO A 1 144 ? 12.970  3.968   16.517  1.00 97.55 144 A 1 
ATOM   1159 C  CD  . PRO A 1 144 ? 12.660  2.609   15.965  1.00 98.50 144 A 1 
ATOM   1160 N  N   . ILE A 1 145 ? 10.864  5.453   12.609  1.00 98.79 145 A 1 
ATOM   1161 C  CA  . ILE A 1 145 ? 10.887  5.811   11.199  1.00 98.73 145 A 1 
ATOM   1162 C  C   . ILE A 1 145 ? 11.650  7.135   11.153  1.00 98.56 145 A 1 
ATOM   1163 O  O   . ILE A 1 145 ? 11.227  8.117   11.765  1.00 97.99 145 A 1 
ATOM   1164 C  CB  . ILE A 1 145 ? 9.463   5.996   10.628  1.00 98.73 145 A 1 
ATOM   1165 C  CG1 . ILE A 1 145 ? 8.722   4.650   10.658  1.00 98.49 145 A 1 
ATOM   1166 C  CG2 . ILE A 1 145 ? 9.550   6.535   9.204   1.00 98.57 145 A 1 
ATOM   1167 C  CD1 . ILE A 1 145 ? 7.287   4.716   10.150  1.00 98.19 145 A 1 
ATOM   1168 N  N   . ILE A 1 146 ? 12.784  7.135   10.448  1.00 98.68 146 A 1 
ATOM   1169 C  CA  . ILE A 1 146 ? 13.639  8.314   10.358  1.00 98.35 146 A 1 
ATOM   1170 C  C   . ILE A 1 146 ? 13.224  9.295   9.267   1.00 98.47 146 A 1 
ATOM   1171 O  O   . ILE A 1 146 ? 13.298  10.515  9.456   1.00 97.49 146 A 1 
ATOM   1172 C  CB  . ILE A 1 146 ? 15.104  7.880   10.109  1.00 96.78 146 A 1 
ATOM   1173 C  CG1 . ILE A 1 146 ? 15.526  6.830   11.132  1.00 90.57 146 A 1 
ATOM   1174 C  CG2 . ILE A 1 146 ? 16.023  9.101   10.177  1.00 88.49 146 A 1 
ATOM   1175 C  CD1 . ILE A 1 146 ? 15.310  7.255   12.576  1.00 86.21 146 A 1 
ATOM   1176 N  N   . GLU A 1 147 ? 12.797  8.766   8.128   1.00 98.66 147 A 1 
ATOM   1177 C  CA  . GLU A 1 147 ? 12.349  9.598   7.013   1.00 98.50 147 A 1 
ATOM   1178 C  C   . GLU A 1 147 ? 11.151  8.928   6.359   1.00 98.72 147 A 1 
ATOM   1179 O  O   . GLU A 1 147 ? 10.969  7.724   6.463   1.00 98.59 147 A 1 
ATOM   1180 C  CB  . GLU A 1 147 ? 13.449  9.746   5.960   1.00 98.01 147 A 1 
ATOM   1181 C  CG  . GLU A 1 147 ? 14.719  10.436  6.436   1.00 88.15 147 A 1 
ATOM   1182 C  CD  . GLU A 1 147 ? 15.756  10.575  5.334   1.00 87.81 147 A 1 
ATOM   1183 O  OE1 . GLU A 1 147 ? 16.910  10.935  5.638   1.00 82.00 147 A 1 
ATOM   1184 O  OE2 . GLU A 1 147 ? 15.419  10.315  4.156   1.00 81.80 147 A 1 
ATOM   1185 N  N   . SER A 1 148 ? 10.341  9.727   5.674   1.00 98.72 148 A 1 
ATOM   1186 C  CA  . SER A 1 148 ? 9.181   9.193   4.972   1.00 98.77 148 A 1 
ATOM   1187 C  C   . SER A 1 148 ? 8.834   10.066  3.782   1.00 98.86 148 A 1 
ATOM   1188 O  O   . SER A 1 148 ? 9.258   11.221  3.699   1.00 98.55 148 A 1 
ATOM   1189 C  CB  . SER A 1 148 ? 7.969   9.105   5.913   1.00 98.54 148 A 1 
ATOM   1190 O  OG  . SER A 1 148 ? 7.502   10.396  6.258   1.00 97.38 148 A 1 
ATOM   1191 N  N   . ASP A 1 149 ? 8.084   9.501   2.860   1.00 98.95 149 A 1 
ATOM   1192 C  CA  . ASP A 1 149 ? 7.656   10.230  1.671   1.00 98.90 149 A 1 
ATOM   1193 C  C   . ASP A 1 149 ? 6.583   9.385   1.003   1.00 98.96 149 A 1 
ATOM   1194 O  O   . ASP A 1 149 ? 6.415   8.207   1.315   1.00 98.83 149 A 1 
ATOM   1195 C  CB  . ASP A 1 149 ? 8.835   10.432  0.713   1.00 98.82 149 A 1 
ATOM   1196 C  CG  . ASP A 1 149 ? 8.624   11.584  -0.252  1.00 98.61 149 A 1 
ATOM   1197 O  OD1 . ASP A 1 149 ? 7.514   12.161  -0.295  1.00 97.73 149 A 1 
ATOM   1198 O  OD2 . ASP A 1 149 ? 9.583   11.927  -0.973  1.00 97.34 149 A 1 
ATOM   1199 N  N   . THR A 1 150 ? 5.828   9.989   0.090   1.00 98.84 150 A 1 
ATOM   1200 C  CA  . THR A 1 150 ? 4.774   9.277   -0.625  1.00 98.71 150 A 1 
ATOM   1201 C  C   . THR A 1 150 ? 4.660   9.811   -2.040  1.00 98.85 150 A 1 
ATOM   1202 O  O   . THR A 1 150 ? 5.066   10.937  -2.319  1.00 98.44 150 A 1 
ATOM   1203 C  CB  . THR A 1 150 ? 3.389   9.440   0.046   1.00 97.89 150 A 1 
ATOM   1204 O  OG1 . THR A 1 150 ? 2.925   10.790  -0.111  1.00 92.31 150 A 1 
ATOM   1205 C  CG2 . THR A 1 150 ? 3.456   9.116   1.534   1.00 94.06 150 A 1 
ATOM   1206 N  N   . ILE A 1 151 ? 4.126   8.998   -2.935  1.00 98.87 151 A 1 
ATOM   1207 C  CA  . ILE A 1 151 ? 3.871   9.423   -4.304  1.00 98.80 151 A 1 
ATOM   1208 C  C   . ILE A 1 151 ? 2.514   8.873   -4.721  1.00 98.89 151 A 1 
ATOM   1209 O  O   . ILE A 1 151 ? 2.064   7.852   -4.205  1.00 98.76 151 A 1 
ATOM   1210 C  CB  . ILE A 1 151 ? 4.923   8.902   -5.329  1.00 98.63 151 A 1 
ATOM   1211 C  CG1 . ILE A 1 151 ? 4.986   7.370   -5.303  1.00 95.96 151 A 1 
ATOM   1212 C  CG2 . ILE A 1 151 ? 6.277   9.518   -5.046  1.00 94.44 151 A 1 
ATOM   1213 C  CD1 . ILE A 1 151 ? 5.753   6.771   -6.478  1.00 95.96 151 A 1 
ATOM   1214 N  N   . ARG A 1 152 ? 1.869   9.570   -5.651  1.00 98.84 152 A 1 
ATOM   1215 C  CA  . ARG A 1 152 ? 0.612   9.115   -6.233  1.00 98.71 152 A 1 
ATOM   1216 C  C   . ARG A 1 152 ? 0.955   8.780   -7.670  1.00 98.87 152 A 1 
ATOM   1217 O  O   . ARG A 1 152 ? 1.674   9.532   -8.330  1.00 98.57 152 A 1 
ATOM   1218 C  CB  . ARG A 1 152 ? -0.452  10.223  -6.240  1.00 98.37 152 A 1 
ATOM   1219 C  CG  . ARG A 1 152 ? -1.051  10.581  -4.907  1.00 96.72 152 A 1 
ATOM   1220 C  CD  . ARG A 1 152 ? -2.248  11.525  -5.089  1.00 95.40 152 A 1 
ATOM   1221 N  NE  . ARG A 1 152 ? -1.905  12.692  -5.894  1.00 91.83 152 A 1 
ATOM   1222 C  CZ  . ARG A 1 152 ? -2.368  12.940  -7.115  1.00 92.86 152 A 1 
ATOM   1223 N  NH1 . ARG A 1 152 ? -3.220  12.105  -7.694  1.00 83.50 152 A 1 
ATOM   1224 N  NH2 . ARG A 1 152 ? -1.982  14.023  -7.768  1.00 85.77 152 A 1 
ATOM   1225 N  N   . TYR A 1 153 ? 0.467   7.657   -8.162  1.00 98.87 153 A 1 
ATOM   1226 C  CA  . TYR A 1 153 ? 0.718   7.309   -9.553  1.00 98.85 153 A 1 
ATOM   1227 C  C   . TYR A 1 153 ? -0.079  8.266   -10.432 1.00 98.62 153 A 1 
ATOM   1228 O  O   . TYR A 1 153 ? -1.233  8.593   -10.128 1.00 98.14 153 A 1 
ATOM   1229 C  CB  . TYR A 1 153 ? 0.302   5.857   -9.824  1.00 98.84 153 A 1 
ATOM   1230 C  CG  . TYR A 1 153 ? 1.170   4.857   -9.095  1.00 98.90 153 A 1 
ATOM   1231 C  CD1 . TYR A 1 153 ? 2.566   4.931   -9.173  1.00 98.81 153 A 1 
ATOM   1232 C  CD2 . TYR A 1 153 ? 0.613   3.834   -8.326  1.00 98.81 153 A 1 
ATOM   1233 C  CE1 . TYR A 1 153 ? 3.373   4.026   -8.501  1.00 98.75 153 A 1 
ATOM   1234 C  CE2 . TYR A 1 153 ? 1.417   2.918   -7.654  1.00 98.74 153 A 1 
ATOM   1235 C  CZ  . TYR A 1 153 ? 2.793   3.023   -7.744  1.00 98.80 153 A 1 
ATOM   1236 O  OH  . TYR A 1 153 ? 3.596   2.119   -7.081  1.00 98.62 153 A 1 
ATOM   1237 N  N   . THR A 1 154 ? 0.544   8.732   -11.514 1.00 98.61 154 A 1 
ATOM   1238 C  CA  . THR A 1 154 ? -0.109  9.661   -12.425 1.00 98.37 154 A 1 
ATOM   1239 C  C   . THR A 1 154 ? -0.664  8.965   -13.655 1.00 98.40 154 A 1 
ATOM   1240 O  O   . THR A 1 154 ? -1.242  9.613   -14.535 1.00 97.39 154 A 1 
ATOM   1241 C  CB  . THR A 1 154 ? 0.855   10.778  -12.866 1.00 97.71 154 A 1 
ATOM   1242 O  OG1 . THR A 1 154 ? 1.962   10.199  -13.563 1.00 95.10 154 A 1 
ATOM   1243 C  CG2 . THR A 1 154 ? 1.365   11.540  -11.659 1.00 94.55 154 A 1 
ATOM   1244 N  N   . VAL A 1 155 ? -0.493  7.635   -13.712 1.00 98.15 155 A 1 
ATOM   1245 C  CA  . VAL A 1 155 ? -1.019  6.842   -14.811 1.00 98.24 155 A 1 
ATOM   1246 C  C   . VAL A 1 155 ? -1.961  5.813   -14.213 1.00 98.41 155 A 1 
ATOM   1247 O  O   . VAL A 1 155 ? -1.606  5.105   -13.271 1.00 97.75 155 A 1 
ATOM   1248 C  CB  . VAL A 1 155 ? 0.109   6.124   -15.591 1.00 97.49 155 A 1 
ATOM   1249 C  CG1 . VAL A 1 155 ? -0.488  5.338   -16.754 1.00 90.59 155 A 1 
ATOM   1250 C  CG2 . VAL A 1 155 ? 1.114   7.130   -16.109 1.00 91.07 155 A 1 
ATOM   1251 N  N   . PHE A 1 156 ? -3.182  5.736   -14.758 1.00 98.27 156 A 1 
ATOM   1252 C  CA  . PHE A 1 156 ? -4.203  4.838   -14.239 1.00 98.15 156 A 1 
ATOM   1253 C  C   . PHE A 1 156 ? -5.328  4.699   -15.257 1.00 98.26 156 A 1 
ATOM   1254 O  O   . PHE A 1 156 ? -5.346  5.397   -16.269 1.00 97.36 156 A 1 
ATOM   1255 C  CB  . PHE A 1 156 ? -4.753  5.393   -12.915 1.00 97.61 156 A 1 
ATOM   1256 C  CG  . PHE A 1 156 ? -4.836  6.897   -12.875 1.00 97.74 156 A 1 
ATOM   1257 C  CD1 . PHE A 1 156 ? -5.680  7.593   -13.739 1.00 96.15 156 A 1 
ATOM   1258 C  CD2 . PHE A 1 156 ? -4.051  7.628   -11.989 1.00 96.42 156 A 1 
ATOM   1259 C  CE1 . PHE A 1 156 ? -5.732  8.988   -13.729 1.00 94.67 156 A 1 
ATOM   1260 C  CE2 . PHE A 1 156 ? -4.107  9.025   -11.965 1.00 95.16 156 A 1 
ATOM   1261 C  CZ  . PHE A 1 156 ? -4.945  9.705   -12.837 1.00 95.26 156 A 1 
ATOM   1262 N  N   . CYS A 1 157 ? -6.268  3.796   -14.994 1.00 98.03 157 A 1 
ATOM   1263 C  CA  . CYS A 1 157 ? -7.397  3.608   -15.897 1.00 97.81 157 A 1 
ATOM   1264 C  C   . CYS A 1 157 ? -8.601  2.987   -15.202 1.00 97.73 157 A 1 
ATOM   1265 O  O   . CYS A 1 157 ? -8.479  2.415   -14.110 1.00 96.44 157 A 1 
ATOM   1266 C  CB  . CYS A 1 157 ? -6.987  2.731   -17.084 1.00 97.06 157 A 1 
ATOM   1267 S  SG  . CYS A 1 157 ? -6.624  1.007   -16.668 1.00 95.68 157 A 1 
ATOM   1268 N  N   . GLY A 1 158 ? -9.762  3.107   -15.851 1.00 97.42 158 A 1 
ATOM   1269 C  CA  . GLY A 1 158 ? -10.983 2.523   -15.330 1.00 96.99 158 A 1 
ATOM   1270 C  C   . GLY A 1 158 ? -11.446 3.016   -13.977 1.00 97.19 158 A 1 
ATOM   1271 O  O   . GLY A 1 158 ? -10.973 4.033   -13.465 1.00 95.80 158 A 1 
ATOM   1272 N  N   . VAL A 1 159 ? -12.387 2.286   -13.382 1.00 96.28 159 A 1 
ATOM   1273 C  CA  . VAL A 1 159 ? -12.946 2.645   -12.087 1.00 95.64 159 A 1 
ATOM   1274 C  C   . VAL A 1 159 ? -11.894 2.642   -10.977 1.00 96.36 159 A 1 
ATOM   1275 O  O   . VAL A 1 159 ? -12.032 3.349   -9.980  1.00 95.50 159 A 1 
ATOM   1276 C  CB  . VAL A 1 159 ? -14.104 1.680   -11.708 1.00 93.51 159 A 1 
ATOM   1277 C  CG1 . VAL A 1 159 ? -13.565 0.276   -11.476 1.00 84.29 159 A 1 
ATOM   1278 C  CG2 . VAL A 1 159 ? -14.831 2.195   -10.478 1.00 85.21 159 A 1 
ATOM   1279 N  N   . ASP A 1 160 ? -10.825 1.868   -11.165 1.00 96.24 160 A 1 
ATOM   1280 C  CA  . ASP A 1 160 ? -9.759  1.788   -10.171 1.00 96.74 160 A 1 
ATOM   1281 C  C   . ASP A 1 160 ? -9.056  3.139   -9.989  1.00 97.36 160 A 1 
ATOM   1282 O  O   . ASP A 1 160 ? -8.470  3.403   -8.941  1.00 96.43 160 A 1 
ATOM   1283 C  CB  . ASP A 1 160 ? -8.734  0.723   -10.594 1.00 95.90 160 A 1 
ATOM   1284 C  CG  . ASP A 1 160 ? -7.903  0.210   -9.434  1.00 95.42 160 A 1 
ATOM   1285 O  OD1 . ASP A 1 160 ? -8.492  -0.169  -8.402  1.00 91.87 160 A 1 
ATOM   1286 O  OD2 . ASP A 1 160 ? -6.664  0.162   -9.569  1.00 91.99 160 A 1 
ATOM   1287 N  N   . SER A 1 161 ? -9.128  3.998   -11.008 1.00 97.64 161 A 1 
ATOM   1288 C  CA  . SER A 1 161 ? -8.480  5.310   -10.964 1.00 97.80 161 A 1 
ATOM   1289 C  C   . SER A 1 161 ? -9.094  6.287   -9.963  1.00 98.18 161 A 1 
ATOM   1290 O  O   . SER A 1 161 ? -8.515  7.334   -9.695  1.00 97.60 161 A 1 
ATOM   1291 C  CB  . SER A 1 161 ? -8.477  5.949   -12.355 1.00 97.05 161 A 1 
ATOM   1292 O  OG  . SER A 1 161 ? -9.778  6.357   -12.736 1.00 94.06 161 A 1 
ATOM   1293 N  N   . PHE A 1 162 ? -10.266 5.944   -9.410  1.00 98.08 162 A 1 
ATOM   1294 C  CA  . PHE A 1 162 ? -10.907 6.823   -8.446  1.00 97.94 162 A 1 
ATOM   1295 C  C   . PHE A 1 162 ? -10.245 6.730   -7.069  1.00 98.24 162 A 1 
ATOM   1296 O  O   . PHE A 1 162 ? -10.510 7.557   -6.193  1.00 97.96 162 A 1 
ATOM   1297 C  CB  . PHE A 1 162 ? -12.405 6.510   -8.354  1.00 97.50 162 A 1 
ATOM   1298 C  CG  . PHE A 1 162 ? -13.203 7.082   -9.502  1.00 96.67 162 A 1 
ATOM   1299 C  CD1 . PHE A 1 162 ? -13.611 8.413   -9.475  1.00 94.29 162 A 1 
ATOM   1300 C  CD2 . PHE A 1 162 ? -13.512 6.308   -10.608 1.00 93.99 162 A 1 
ATOM   1301 C  CE1 . PHE A 1 162 ? -14.313 8.963   -10.546 1.00 92.27 162 A 1 
ATOM   1302 C  CE2 . PHE A 1 162 ? -14.209 6.858   -11.685 1.00 92.26 162 A 1 
ATOM   1303 C  CZ  . PHE A 1 162 ? -14.608 8.185   -11.655 1.00 92.66 162 A 1 
ATOM   1304 N  N   . ALA A 1 163 ? -9.362  5.733   -6.887  1.00 97.98 163 A 1 
ATOM   1305 C  CA  . ALA A 1 163 ? -8.605  5.582   -5.651  1.00 98.21 163 A 1 
ATOM   1306 C  C   . ALA A 1 163 ? -7.218  6.132   -5.962  1.00 98.48 163 A 1 
ATOM   1307 O  O   . ALA A 1 163 ? -6.630  5.797   -6.996  1.00 98.29 163 A 1 
ATOM   1308 C  CB  . ALA A 1 163 ? -8.516  4.113   -5.244  1.00 97.82 163 A 1 
ATOM   1309 N  N   . ALA A 1 164 ? -6.690  6.985   -5.081  1.00 98.69 164 A 1 
ATOM   1310 C  CA  . ALA A 1 164 ? -5.381  7.603   -5.287  1.00 98.63 164 A 1 
ATOM   1311 C  C   . ALA A 1 164 ? -4.205  6.669   -4.978  1.00 98.72 164 A 1 
ATOM   1312 O  O   . ALA A 1 164 ? -3.438  6.907   -4.050  1.00 98.37 164 A 1 
ATOM   1313 C  CB  . ALA A 1 164 ? -5.283  8.873   -4.440  1.00 98.37 164 A 1 
ATOM   1314 N  N   . LYS A 1 165 ? -4.069  5.624   -5.777  1.00 98.62 165 A 1 
ATOM   1315 C  CA  . LYS A 1 165 ? -3.004  4.647   -5.576  1.00 98.62 165 A 1 
ATOM   1316 C  C   . LYS A 1 165 ? -1.607  5.241   -5.762  1.00 98.61 165 A 1 
ATOM   1317 O  O   . LYS A 1 165 ? -1.421  6.217   -6.488  1.00 98.37 165 A 1 
ATOM   1318 C  CB  . LYS A 1 165 ? -3.198  3.449   -6.511  1.00 98.17 165 A 1 
ATOM   1319 C  CG  . LYS A 1 165 ? -4.402  2.601   -6.134  1.00 97.19 165 A 1 
ATOM   1320 C  CD  . LYS A 1 165 ? -4.505  1.345   -6.977  1.00 96.10 165 A 1 
ATOM   1321 C  CE  . LYS A 1 165 ? -5.604  0.428   -6.450  1.00 95.04 165 A 1 
ATOM   1322 N  NZ  . LYS A 1 165 ? -5.709  -0.845  -7.220  1.00 93.57 165 A 1 
ATOM   1323 N  N   . GLY A 1 166 ? -0.640  4.641   -5.078  1.00 98.83 166 A 1 
ATOM   1324 C  CA  . GLY A 1 166 ? 0.722   5.129   -5.136  1.00 98.88 166 A 1 
ATOM   1325 C  C   . GLY A 1 166 ? 1.629   4.278   -4.273  1.00 98.92 166 A 1 
ATOM   1326 O  O   . GLY A 1 166 ? 1.506   3.058   -4.252  1.00 98.80 166 A 1 
ATOM   1327 N  N   . SER A 1 167 ? 2.553   4.928   -3.547  1.00 98.99 167 A 1 
ATOM   1328 C  CA  . SER A 1 167 ? 3.501   4.208   -2.708  1.00 98.94 167 A 1 
ATOM   1329 C  C   . SER A 1 167 ? 3.911   5.046   -1.503  1.00 98.95 167 A 1 
ATOM   1330 O  O   . SER A 1 167 ? 3.873   6.277   -1.550  1.00 98.89 167 A 1 
ATOM   1331 C  CB  . SER A 1 167 ? 4.746   3.841   -3.520  1.00 98.89 167 A 1 
ATOM   1332 O  OG  . SER A 1 167 ? 5.708   3.158   -2.735  1.00 97.69 167 A 1 
ATOM   1333 N  N   . ILE A 1 168 ? 4.288   4.364   -0.417  1.00 98.95 168 A 1 
ATOM   1334 C  CA  . ILE A 1 168 ? 4.765   5.032   0.784   1.00 98.91 168 A 1 
ATOM   1335 C  C   . ILE A 1 168 ? 6.189   4.556   1.049   1.00 98.90 168 A 1 
ATOM   1336 O  O   . ILE A 1 168 ? 6.487   3.368   0.913   1.00 98.95 168 A 1 
ATOM   1337 C  CB  . ILE A 1 168 ? 3.915   4.679   2.037   1.00 98.93 168 A 1 
ATOM   1338 C  CG1 . ILE A 1 168 ? 2.481   5.173   1.856   1.00 97.63 168 A 1 
ATOM   1339 C  CG2 . ILE A 1 168 ? 4.535   5.328   3.277   1.00 97.57 168 A 1 
ATOM   1340 C  CD1 . ILE A 1 168 ? 1.569   4.821   3.030   1.00 98.18 168 A 1 
ATOM   1341 N  N   . TYR A 1 169 ? 7.062   5.487   1.417   1.00 98.99 169 A 1 
ATOM   1342 C  CA  . TYR A 1 169 ? 8.448   5.188   1.752   1.00 98.96 169 A 1 
ATOM   1343 C  C   . TYR A 1 169 ? 8.678   5.445   3.231   1.00 98.99 169 A 1 
ATOM   1344 O  O   . TYR A 1 169 ? 8.190   6.428   3.787   1.00 98.93 169 A 1 
ATOM   1345 C  CB  . TYR A 1 169 ? 9.401   6.077   0.941   1.00 98.96 169 A 1 
ATOM   1346 C  CG  . TYR A 1 169 ? 10.816  6.132   1.491   1.00 98.95 169 A 1 
ATOM   1347 C  CD1 . TYR A 1 169 ? 11.612  4.987   1.543   1.00 98.91 169 A 1 
ATOM   1348 C  CD2 . TYR A 1 169 ? 11.347  7.327   1.974   1.00 98.90 169 A 1 
ATOM   1349 C  CE1 . TYR A 1 169 ? 12.905  5.030   2.050   1.00 98.85 169 A 1 
ATOM   1350 C  CE2 . TYR A 1 169 ? 12.652  7.387   2.493   1.00 98.85 169 A 1 
ATOM   1351 C  CZ  . TYR A 1 169 ? 13.423  6.236   2.522   1.00 98.85 169 A 1 
ATOM   1352 O  OH  . TYR A 1 169 ? 14.709  6.288   3.026   1.00 98.66 169 A 1 
ATOM   1353 N  N   . ALA A 1 170 ? 9.436   4.556   3.886   1.00 98.97 170 A 1 
ATOM   1354 C  CA  . ALA A 1 170 ? 9.767   4.702   5.293   1.00 98.91 170 A 1 
ATOM   1355 C  C   . ALA A 1 170 ? 11.188  4.205   5.530   1.00 98.90 170 A 1 
ATOM   1356 O  O   . ALA A 1 170 ? 11.518  3.066   5.208   1.00 98.88 170 A 1 
ATOM   1357 C  CB  . ALA A 1 170 ? 8.796   3.890   6.156   1.00 98.89 170 A 1 
ATOM   1358 N  N   . LYS A 1 171 ? 12.049  5.079   6.075   1.00 98.86 171 A 1 
ATOM   1359 C  CA  . LYS A 1 171 ? 13.408  4.680   6.421   1.00 98.83 171 A 1 
ATOM   1360 C  C   . LYS A 1 171 ? 13.312  4.155   7.856   1.00 98.83 171 A 1 
ATOM   1361 O  O   . LYS A 1 171 ? 13.110  4.931   8.796   1.00 98.67 171 A 1 
ATOM   1362 C  CB  . LYS A 1 171 ? 14.380  5.856   6.362   1.00 98.72 171 A 1 
ATOM   1363 C  CG  . LYS A 1 171 ? 15.801  5.459   6.772   1.00 98.27 171 A 1 
ATOM   1364 C  CD  . LYS A 1 171 ? 16.769  6.638   6.777   1.00 97.02 171 A 1 
ATOM   1365 C  CE  . LYS A 1 171 ? 17.104  7.107   5.379   1.00 92.67 171 A 1 
ATOM   1366 N  NZ  . LYS A 1 171 ? 18.127  8.180   5.408   1.00 89.67 171 A 1 
ATOM   1367 N  N   . ILE A 1 172 ? 13.433  2.841   8.021   1.00 98.84 172 A 1 
ATOM   1368 C  CA  . ILE A 1 172 ? 13.325  2.191   9.322   1.00 98.82 172 A 1 
ATOM   1369 C  C   . ILE A 1 172 ? 14.678  2.067   10.022  1.00 98.83 172 A 1 
ATOM   1370 O  O   . ILE A 1 172 ? 15.614  1.494   9.471   1.00 98.64 172 A 1 
ATOM   1371 C  CB  . ILE A 1 172 ? 12.733  0.766   9.166   1.00 98.69 172 A 1 
ATOM   1372 C  CG1 . ILE A 1 172 ? 11.417  0.808   8.379   1.00 96.76 172 A 1 
ATOM   1373 C  CG2 . ILE A 1 172 ? 12.521  0.123   10.533  1.00 98.25 172 A 1 
ATOM   1374 C  CD1 . ILE A 1 172 ? 10.286  1.525   9.067   1.00 88.15 172 A 1 
ATOM   1375 N  N   . GLN A 1 173 ? 14.769  2.590   11.240  1.00 98.86 173 A 1 
ATOM   1376 C  CA  . GLN A 1 173 ? 16.009  2.517   12.013  1.00 98.72 173 A 1 
ATOM   1377 C  C   . GLN A 1 173 ? 16.256  1.094   12.517  1.00 98.73 173 A 1 
ATOM   1378 O  O   . GLN A 1 173 ? 15.335  0.425   12.965  1.00 98.66 173 A 1 
ATOM   1379 C  CB  . GLN A 1 173 ? 15.947  3.468   13.213  1.00 98.66 173 A 1 
ATOM   1380 C  CG  . GLN A 1 173 ? 17.215  3.458   14.064  1.00 98.46 173 A 1 
ATOM   1381 C  CD  . GLN A 1 173 ? 17.105  4.301   15.322  1.00 98.53 173 A 1 
ATOM   1382 O  OE1 . GLN A 1 173 ? 16.143  5.051   15.520  1.00 97.12 173 A 1 
ATOM   1383 N  NE2 . GLN A 1 173 ? 18.107  4.199   16.180  1.00 96.96 173 A 1 
ATOM   1384 N  N   . LEU A 1 174 ? 17.527  0.650   12.445  1.00 98.76 174 A 1 
ATOM   1385 C  CA  . LEU A 1 174 ? 17.905  -0.663  12.963  1.00 98.68 174 A 1 
ATOM   1386 C  C   . LEU A 1 174 ? 18.828  -0.492  14.175  1.00 98.54 174 A 1 
ATOM   1387 O  O   . LEU A 1 174 ? 18.800  -1.301  15.098  1.00 97.81 174 A 1 
ATOM   1388 C  CB  . LEU A 1 174 ? 18.609  -1.483  11.878  1.00 98.65 174 A 1 
ATOM   1389 C  CG  . LEU A 1 174 ? 17.727  -1.879  10.688  1.00 98.50 174 A 1 
ATOM   1390 C  CD1 . LEU A 1 174 ? 18.560  -2.639  9.665   1.00 98.27 174 A 1 
ATOM   1391 C  CD2 . LEU A 1 174 ? 16.558  -2.745  11.156  1.00 98.11 174 A 1 
ATOM   1392 N  N   . ASP A 1 175 ? 19.646  0.559   14.182  1.00 98.45 175 A 1 
ATOM   1393 C  CA  . ASP A 1 175 ? 20.496  0.892   15.324  1.00 98.37 175 A 1 
ATOM   1394 C  C   . ASP A 1 175 ? 21.023  2.317   15.150  1.00 98.41 175 A 1 
ATOM   1395 O  O   . ASP A 1 175 ? 20.438  3.106   14.398  1.00 97.62 175 A 1 
ATOM   1396 C  CB  . ASP A 1 175 ? 21.645  -0.130  15.499  1.00 97.67 175 A 1 
ATOM   1397 C  CG  . ASP A 1 175 ? 22.554  -0.234  14.290  1.00 97.35 175 A 1 
ATOM   1398 O  OD1 . ASP A 1 175 ? 22.827  0.792   13.641  1.00 95.77 175 A 1 
ATOM   1399 O  OD2 . ASP A 1 175 ? 23.012  -1.362  14.012  1.00 94.98 175 A 1 
ATOM   1400 N  N   . SER A 1 176 ? 22.113  2.670   15.856  1.00 98.06 176 A 1 
ATOM   1401 C  CA  . SER A 1 176 ? 22.657  4.024   15.792  1.00 97.71 176 A 1 
ATOM   1402 C  C   . SER A 1 176 ? 23.120  4.476   14.406  1.00 97.76 176 A 1 
ATOM   1403 O  O   . SER A 1 176 ? 23.163  5.682   14.136  1.00 96.09 176 A 1 
ATOM   1404 C  CB  . SER A 1 176 ? 23.821  4.168   16.784  1.00 97.06 176 A 1 
ATOM   1405 O  OG  . SER A 1 176 ? 24.904  3.328   16.436  1.00 91.54 176 A 1 
ATOM   1406 N  N   . LYS A 1 177 ? 23.461  3.531   13.534  1.00 97.54 177 A 1 
ATOM   1407 C  CA  . LYS A 1 177 ? 23.919  3.893   12.191  1.00 97.17 177 A 1 
ATOM   1408 C  C   . LYS A 1 177 ? 23.234  3.158   11.044  1.00 97.68 177 A 1 
ATOM   1409 O  O   . LYS A 1 177 ? 23.215  3.646   9.917   1.00 96.63 177 A 1 
ATOM   1410 C  CB  . LYS A 1 177 ? 25.427  3.650   12.090  1.00 94.82 177 A 1 
ATOM   1411 C  CG  . LYS A 1 177 ? 25.834  2.189   12.267  1.00 82.07 177 A 1 
ATOM   1412 C  CD  . LYS A 1 177 ? 27.340  2.008   12.131  1.00 80.14 177 A 1 
ATOM   1413 C  CE  . LYS A 1 177 ? 27.731  0.551   12.298  1.00 66.30 177 A 1 
ATOM   1414 N  NZ  . LYS A 1 177 ? 29.203  0.339   12.169  1.00 58.57 177 A 1 
ATOM   1415 N  N   . ASN A 1 178 ? 22.680  1.996   11.329  1.00 98.16 178 A 1 
ATOM   1416 C  CA  . ASN A 1 178 ? 22.039  1.197   10.295  1.00 98.39 178 A 1 
ATOM   1417 C  C   . ASN A 1 178 ? 20.539  1.412   10.134  1.00 98.68 178 A 1 
ATOM   1418 O  O   . ASN A 1 178 ? 19.840  1.833   11.068  1.00 98.39 178 A 1 
ATOM   1419 C  CB  . ASN A 1 178 ? 22.317  -0.288  10.549  1.00 98.14 178 A 1 
ATOM   1420 C  CG  . ASN A 1 178 ? 23.790  -0.608  10.562  1.00 97.50 178 A 1 
ATOM   1421 O  OD1 . ASN A 1 178 ? 24.538  -0.173  9.686   1.00 92.59 178 A 1 
ATOM   1422 N  ND2 . ASN A 1 178 ? 24.229  -1.369  11.548  1.00 91.95 178 A 1 
ATOM   1423 N  N   . HIS A 1 179 ? 20.044  1.117   8.939   1.00 98.66 179 A 1 
ATOM   1424 C  CA  . HIS A 1 179 ? 18.633  1.261   8.615   1.00 98.78 179 A 1 
ATOM   1425 C  C   . HIS A 1 179 ? 18.288  0.469   7.366   1.00 98.70 179 A 1 
ATOM   1426 O  O   . HIS A 1 179 ? 19.170  -0.051  6.687   1.00 98.57 179 A 1 
ATOM   1427 C  CB  . HIS A 1 179 ? 18.278  2.740   8.389   1.00 98.54 179 A 1 
ATOM   1428 C  CG  . HIS A 1 179 ? 19.108  3.395   7.322   1.00 98.52 179 A 1 
ATOM   1429 N  ND1 . HIS A 1 179 ? 20.286  4.059   7.611   1.00 95.65 179 A 1 
ATOM   1430 C  CD2 . HIS A 1 179 ? 18.947  3.488   5.984   1.00 95.17 179 A 1 
ATOM   1431 C  CE1 . HIS A 1 179 ? 20.814  4.531   6.499   1.00 95.35 179 A 1 
ATOM   1432 N  NE2 . HIS A 1 179 ? 20.014  4.195   5.491   1.00 96.32 179 A 1 
ATOM   1433 N  N   . VAL A 1 180 ? 17.005  0.368   7.081   1.00 98.85 180 A 1 
ATOM   1434 C  CA  . VAL A 1 180 ? 16.537  -0.321  5.887   1.00 98.83 180 A 1 
ATOM   1435 C  C   . VAL A 1 180 ? 15.465  0.559   5.246   1.00 98.87 180 A 1 
ATOM   1436 O  O   . VAL A 1 180 ? 14.666  1.195   5.937   1.00 98.77 180 A 1 
ATOM   1437 C  CB  . VAL A 1 180 ? 15.942  -1.720  6.227   1.00 98.60 180 A 1 
ATOM   1438 C  CG1 . VAL A 1 180 ? 14.796  -1.599  7.227   1.00 96.09 180 A 1 
ATOM   1439 C  CG2 . VAL A 1 180 ? 15.456  -2.406  4.955   1.00 95.90 180 A 1 
ATOM   1440 N  N   . HIS A 1 181 ? 15.471  0.601   3.909   1.00 98.99 181 A 1 
ATOM   1441 C  CA  . HIS A 1 181 ? 14.494  1.396   3.175   1.00 98.93 181 A 1 
ATOM   1442 C  C   . HIS A 1 181 ? 13.282  0.533   2.868   1.00 98.92 181 A 1 
ATOM   1443 O  O   . HIS A 1 181 ? 13.398  -0.488  2.196   1.00 98.90 181 A 1 
ATOM   1444 C  CB  . HIS A 1 181 ? 15.110  1.890   1.864   1.00 98.89 181 A 1 
ATOM   1445 C  CG  . HIS A 1 181 ? 16.359  2.705   2.036   1.00 98.84 181 A 1 
ATOM   1446 N  ND1 . HIS A 1 181 ? 16.346  3.994   2.528   1.00 96.24 181 A 1 
ATOM   1447 C  CD2 . HIS A 1 181 ? 17.657  2.422   1.784   1.00 96.69 181 A 1 
ATOM   1448 C  CE1 . HIS A 1 181 ? 17.580  4.465   2.567   1.00 96.83 181 A 1 
ATOM   1449 N  NE2 . HIS A 1 181 ? 18.397  3.533   2.119   1.00 97.35 181 A 1 
ATOM   1450 N  N   . LEU A 1 182 ? 12.116  0.935   3.370   1.00 98.98 182 A 1 
ATOM   1451 C  CA  . LEU A 1 182 ? 10.888  0.175   3.143   1.00 98.96 182 A 1 
ATOM   1452 C  C   . LEU A 1 182 ? 9.917   0.925   2.231   1.00 98.97 182 A 1 
ATOM   1453 O  O   . LEU A 1 182 ? 9.705   2.123   2.389   1.00 98.93 182 A 1 
ATOM   1454 C  CB  . LEU A 1 182 ? 10.197  -0.122  4.479   1.00 98.96 182 A 1 
ATOM   1455 C  CG  . LEU A 1 182 ? 8.808   -0.770  4.405   1.00 98.84 182 A 1 
ATOM   1456 C  CD1 . LEU A 1 182 ? 8.915   -2.166  3.815   1.00 98.67 182 A 1 
ATOM   1457 C  CD2 . LEU A 1 182 ? 8.205   -0.825  5.804   1.00 98.63 182 A 1 
ATOM   1458 N  N   . PHE A 1 183 ? 9.345   0.194   1.273   1.00 98.90 183 A 1 
ATOM   1459 C  CA  . PHE A 1 183 ? 8.351   0.758   0.364   1.00 98.92 183 A 1 
ATOM   1460 C  C   . PHE A 1 183 ? 7.150   -0.172  0.313   1.00 98.94 183 A 1 
ATOM   1461 O  O   . PHE A 1 183 ? 7.296   -1.392  0.309   1.00 98.95 183 A 1 
ATOM   1462 C  CB  . PHE A 1 183 ? 8.906   0.897   -1.061  1.00 98.97 183 A 1 
ATOM   1463 C  CG  . PHE A 1 183 ? 10.095  1.815   -1.179  1.00 98.97 183 A 1 
ATOM   1464 C  CD1 . PHE A 1 183 ? 11.377  1.338   -0.913  1.00 98.92 183 A 1 
ATOM   1465 C  CD2 . PHE A 1 183 ? 9.931   3.133   -1.558  1.00 98.92 183 A 1 
ATOM   1466 C  CE1 . PHE A 1 183 ? 12.483  2.177   -1.017  1.00 98.85 183 A 1 
ATOM   1467 C  CE2 . PHE A 1 183 ? 11.029  3.982   -1.669  1.00 98.85 183 A 1 
ATOM   1468 C  CZ  . PHE A 1 183 ? 12.305  3.502   -1.394  1.00 98.87 183 A 1 
ATOM   1469 N  N   . SER A 1 184 ? 5.947   0.406   0.289   1.00 98.94 184 A 1 
ATOM   1470 C  CA  . SER A 1 184 ? 4.731   -0.381  0.166   1.00 98.93 184 A 1 
ATOM   1471 C  C   . SER A 1 184 ? 3.947   0.219   -0.993  1.00 98.96 184 A 1 
ATOM   1472 O  O   . SER A 1 184 ? 4.034   1.420   -1.257  1.00 98.86 184 A 1 
ATOM   1473 C  CB  . SER A 1 184 ? 3.889   -0.325  1.447   1.00 98.78 184 A 1 
ATOM   1474 O  OG  . SER A 1 184 ? 3.346   0.963   1.658   1.00 95.62 184 A 1 
ATOM   1475 N  N   . THR A 1 185 ? 3.183   -0.619  -1.696  1.00 98.97 185 A 1 
ATOM   1476 C  CA  . THR A 1 185 ? 2.408   -0.114  -2.829  1.00 98.90 185 A 1 
ATOM   1477 C  C   . THR A 1 185 ? 1.220   -0.999  -3.177  1.00 98.96 185 A 1 
ATOM   1478 O  O   . THR A 1 185 ? 1.088   -2.119  -2.671  1.00 98.82 185 A 1 
ATOM   1479 C  CB  . THR A 1 185 ? 3.300   0.034   -4.084  1.00 98.88 185 A 1 
ATOM   1480 O  OG1 . THR A 1 185 ? 2.608   0.813   -5.069  1.00 98.12 185 A 1 
ATOM   1481 C  CG2 . THR A 1 185 ? 3.639   -1.329  -4.673  1.00 98.15 185 A 1 
ATOM   1482 N  N   . HIS A 1 186 ? 0.353   -0.474  -4.032  1.00 98.96 186 A 1 
ATOM   1483 C  CA  . HIS A 1 186 ? -0.816  -1.192  -4.523  1.00 98.93 186 A 1 
ATOM   1484 C  C   . HIS A 1 186 ? -0.958  -0.695  -5.958  1.00 98.83 186 A 1 
ATOM   1485 O  O   . HIS A 1 186 ? -1.164  0.493   -6.187  1.00 98.64 186 A 1 
ATOM   1486 C  CB  . HIS A 1 186 ? -2.061  -0.830  -3.699  1.00 98.83 186 A 1 
ATOM   1487 C  CG  . HIS A 1 186 ? -3.260  -1.677  -4.017  1.00 98.76 186 A 1 
ATOM   1488 N  ND1 . HIS A 1 186 ? -4.514  -1.392  -3.512  1.00 97.60 186 A 1 
ATOM   1489 C  CD2 . HIS A 1 186 ? -3.393  -2.801  -4.759  1.00 97.49 186 A 1 
ATOM   1490 C  CE1 . HIS A 1 186 ? -5.370  -2.309  -3.930  1.00 97.49 186 A 1 
ATOM   1491 N  NE2 . HIS A 1 186 ? -4.718  -3.171  -4.688  1.00 97.53 186 A 1 
ATOM   1492 N  N   . LEU A 1 187 ? -0.810  -1.606  -6.928  1.00 98.75 187 A 1 
ATOM   1493 C  CA  . LEU A 1 187 ? -0.890  -1.223  -8.337  1.00 98.63 187 A 1 
ATOM   1494 C  C   . LEU A 1 187 ? -2.289  -1.336  -8.936  1.00 98.50 187 A 1 
ATOM   1495 O  O   . LEU A 1 187 ? -3.222  -1.842  -8.305  1.00 98.01 187 A 1 
ATOM   1496 C  CB  . LEU A 1 187 ? 0.079   -2.067  -9.172  1.00 98.45 187 A 1 
ATOM   1497 C  CG  . LEU A 1 187 ? 1.572   -2.013  -8.825  1.00 97.29 187 A 1 
ATOM   1498 C  CD1 . LEU A 1 187 ? 2.358   -2.757  -9.898  1.00 95.84 187 A 1 
ATOM   1499 C  CD2 . LEU A 1 187 ? 2.042   -0.569  -8.735  1.00 95.32 187 A 1 
ATOM   1500 N  N   . GLN A 1 188 ? -2.406  -0.858  -10.173 1.00 98.54 188 A 1 
ATOM   1501 C  CA  . GLN A 1 188 ? -3.642  -0.885  -10.948 1.00 98.53 188 A 1 
ATOM   1502 C  C   . GLN A 1 188 ? -4.245  -2.289  -10.951 1.00 98.47 188 A 1 
ATOM   1503 O  O   . GLN A 1 188 ? -3.561  -3.270  -11.214 1.00 98.00 188 A 1 
ATOM   1504 C  CB  . GLN A 1 188 ? -3.331  -0.465  -12.387 1.00 98.30 188 A 1 
ATOM   1505 C  CG  . GLN A 1 188 ? -4.457  -0.656  -13.393 1.00 97.67 188 A 1 
ATOM   1506 C  CD  . GLN A 1 188 ? -5.585  0.345   -13.221 1.00 97.70 188 A 1 
ATOM   1507 O  OE1 . GLN A 1 188 ? -5.349  1.531   -12.986 1.00 94.09 188 A 1 
ATOM   1508 N  NE2 . GLN A 1 188 ? -6.811  -0.126  -13.361 1.00 91.73 188 A 1 
ATOM   1509 N  N   . ALA A 1 189 ? -5.534  -2.378  -10.648 1.00 98.29 189 A 1 
ATOM   1510 C  CA  . ALA A 1 189 ? -6.232  -3.659  -10.617 1.00 97.90 189 A 1 
ATOM   1511 C  C   . ALA A 1 189 ? -6.789  -4.074  -11.974 1.00 97.90 189 A 1 
ATOM   1512 O  O   . ALA A 1 189 ? -6.994  -3.240  -12.852 1.00 97.16 189 A 1 
ATOM   1513 C  CB  . ALA A 1 189 ? -7.372  -3.600  -9.603  1.00 96.87 189 A 1 
ATOM   1514 N  N   . SER A 1 190 ? -7.019  -5.381  -12.125 1.00 97.33 190 A 1 
ATOM   1515 C  CA  . SER A 1 190 ? -7.627  -5.948  -13.319 1.00 96.79 190 A 1 
ATOM   1516 C  C   . SER A 1 190 ? -8.897  -6.629  -12.827 1.00 96.03 190 A 1 
ATOM   1517 O  O   . SER A 1 190 ? -8.997  -6.985  -11.648 1.00 93.62 190 A 1 
ATOM   1518 C  CB  . SER A 1 190 ? -6.706  -6.969  -13.988 1.00 95.88 190 A 1 
ATOM   1519 O  OG  . SER A 1 190 ? -5.635  -6.315  -14.649 1.00 92.72 190 A 1 
ATOM   1520 N  N   . TYR A 1 191 ? -9.858  -6.818  -13.725 1.00 95.87 191 A 1 
ATOM   1521 C  CA  . TYR A 1 191 ? -11.133 -7.401  -13.329 1.00 94.64 191 A 1 
ATOM   1522 C  C   . TYR A 1 191 ? -11.572 -8.613  -14.147 1.00 94.32 191 A 1 
ATOM   1523 O  O   . TYR A 1 191 ? -12.759 -8.813  -14.405 1.00 90.81 191 A 1 
ATOM   1524 C  CB  . TYR A 1 191 ? -12.210 -6.311  -13.388 1.00 92.66 191 A 1 
ATOM   1525 C  CG  . TYR A 1 191 ? -11.878 -5.112  -12.523 1.00 89.98 191 A 1 
ATOM   1526 C  CD1 . TYR A 1 191 ? -12.103 -5.138  -11.154 1.00 86.00 191 A 1 
ATOM   1527 C  CD2 . TYR A 1 191 ? -11.285 -3.971  -13.072 1.00 86.15 191 A 1 
ATOM   1528 C  CE1 . TYR A 1 191 ? -11.759 -4.057  -10.343 1.00 82.98 191 A 1 
ATOM   1529 C  CE2 . TYR A 1 191 ? -10.932 -2.889  -12.272 1.00 82.80 191 A 1 
ATOM   1530 C  CZ  . TYR A 1 191 ? -11.173 -2.936  -10.908 1.00 82.61 191 A 1 
ATOM   1531 O  OH  . TYR A 1 191 ? -10.822 -1.875  -10.113 1.00 78.20 191 A 1 
ATOM   1532 N  N   . GLN A 1 192 ? -10.601 -9.443  -14.529 1.00 94.74 192 A 1 
ATOM   1533 C  CA  . GLN A 1 192 ? -10.879 -10.632 -15.315 1.00 94.48 192 A 1 
ATOM   1534 C  C   . GLN A 1 192 ? -10.812 -11.919 -14.489 1.00 94.29 192 A 1 
ATOM   1535 O  O   . GLN A 1 192 ? -10.599 -13.001 -15.026 1.00 91.03 192 A 1 
ATOM   1536 C  CB  . GLN A 1 192 ? -9.899  -10.729 -16.497 1.00 93.22 192 A 1 
ATOM   1537 C  CG  . GLN A 1 192 ? -10.129 -9.686  -17.592 1.00 89.83 192 A 1 
ATOM   1538 C  CD  . GLN A 1 192 ? -9.830  -8.271  -17.147 1.00 89.19 192 A 1 
ATOM   1539 O  OE1 . GLN A 1 192 ? -8.746  -7.983  -16.637 1.00 81.39 192 A 1 
ATOM   1540 N  NE2 . GLN A 1 192 ? -10.798 -7.383  -17.325 1.00 80.23 192 A 1 
ATOM   1541 N  N   . ASN A 1 193 ? -11.005 -11.806 -13.170 1.00 93.27 193 A 1 
ATOM   1542 C  CA  . ASN A 1 193 ? -10.999 -12.958 -12.268 1.00 92.59 193 A 1 
ATOM   1543 C  C   . ASN A 1 193 ? -9.795  -13.888 -12.448 1.00 93.14 193 A 1 
ATOM   1544 O  O   . ASN A 1 193 ? -9.942  -15.105 -12.537 1.00 88.90 193 A 1 
ATOM   1545 C  CB  . ASN A 1 193 ? -12.300 -13.763 -12.430 1.00 89.73 193 A 1 
ATOM   1546 C  CG  . ASN A 1 193 ? -13.535 -12.946 -12.123 1.00 85.15 193 A 1 
ATOM   1547 O  OD1 . ASN A 1 193 ? -13.566 -12.205 -11.141 1.00 76.48 193 A 1 
ATOM   1548 N  ND2 . ASN A 1 193 ? -14.559 -13.081 -12.954 1.00 76.23 193 A 1 
ATOM   1549 N  N   . GLY A 1 194 ? -8.593  -13.291 -12.501 1.00 91.70 194 A 1 
ATOM   1550 C  CA  . GLY A 1 194 ? -7.389  -14.092 -12.625 1.00 90.74 194 A 1 
ATOM   1551 C  C   . GLY A 1 194 ? -7.027  -14.548 -14.025 1.00 92.72 194 A 1 
ATOM   1552 O  O   . GLY A 1 194 ? -5.976  -15.160 -14.224 1.00 90.60 194 A 1 
ATOM   1553 N  N   . GLN A 1 195 ? -7.879  -14.246 -14.998 1.00 93.38 195 A 1 
ATOM   1554 C  CA  . GLN A 1 195 ? -7.600  -14.634 -16.376 1.00 93.63 195 A 1 
ATOM   1555 C  C   . GLN A 1 195 ? -6.808  -13.522 -17.063 1.00 94.79 195 A 1 
ATOM   1556 O  O   . GLN A 1 195 ? -6.413  -12.548 -16.434 1.00 92.89 195 A 1 
ATOM   1557 C  CB  . GLN A 1 195 ? -8.914  -14.898 -17.118 1.00 91.42 195 A 1 
ATOM   1558 C  CG  . GLN A 1 195 ? -9.718  -16.063 -16.556 1.00 85.72 195 A 1 
ATOM   1559 C  CD  . GLN A 1 195 ? -8.907  -17.349 -16.499 1.00 77.58 195 A 1 
ATOM   1560 O  OE1 . GLN A 1 195 ? -8.324  -17.784 -17.497 1.00 68.25 195 A 1 
ATOM   1561 N  NE2 . GLN A 1 195 ? -8.862  -17.969 -15.319 1.00 65.03 195 A 1 
ATOM   1562 N  N   . GLU A 1 196 ? -6.571  -13.675 -18.370 1.00 94.51 196 A 1 
ATOM   1563 C  CA  . GLU A 1 196 ? -5.793  -12.692 -19.131 1.00 94.78 196 A 1 
ATOM   1564 C  C   . GLU A 1 196 ? -6.266  -11.253 -18.905 1.00 95.85 196 A 1 
ATOM   1565 O  O   . GLU A 1 196 ? -7.418  -10.928 -19.149 1.00 94.66 196 A 1 
ATOM   1566 C  CB  . GLU A 1 196 ? -5.853  -13.037 -20.624 1.00 92.57 196 A 1 
ATOM   1567 C  CG  . GLU A 1 196 ? -5.093  -12.063 -21.515 1.00 80.00 196 A 1 
ATOM   1568 C  CD  . GLU A 1 196 ? -5.087  -12.499 -22.972 1.00 72.47 196 A 1 
ATOM   1569 O  OE1 . GLU A 1 196 ? -6.119  -13.016 -23.439 1.00 65.44 196 A 1 
ATOM   1570 O  OE2 . GLU A 1 196 ? -4.046  -12.306 -23.639 1.00 65.16 196 A 1 
ATOM   1571 N  N   . PRO A 1 197 ? -5.359  -10.387 -18.437 1.00 96.23 197 A 1 
ATOM   1572 C  CA  . PRO A 1 197 ? -5.711  -8.979  -18.187 1.00 96.50 197 A 1 
ATOM   1573 C  C   . PRO A 1 197 ? -5.784  -8.207  -19.499 1.00 96.95 197 A 1 
ATOM   1574 O  O   . PRO A 1 197 ? -5.306  -8.667  -20.531 1.00 96.20 197 A 1 
ATOM   1575 C  CB  . PRO A 1 197 ? -4.570  -8.494  -17.302 1.00 95.45 197 A 1 
ATOM   1576 C  CG  . PRO A 1 197 ? -3.407  -9.263  -17.850 1.00 93.42 197 A 1 
ATOM   1577 C  CD  . PRO A 1 197 ? -3.967  -10.654 -18.039 1.00 95.53 197 A 1 
ATOM   1578 N  N   . THR A 1 198 ? -6.393  -7.014  -19.461 1.00 96.76 198 A 1 
ATOM   1579 C  CA  . THR A 1 198 ? -6.482  -6.198  -20.662 1.00 96.83 198 A 1 
ATOM   1580 C  C   . THR A 1 198 ? -5.101  -5.618  -20.952 1.00 97.13 198 A 1 
ATOM   1581 O  O   . THR A 1 198 ? -4.278  -5.464  -20.047 1.00 96.76 198 A 1 
ATOM   1582 C  CB  . THR A 1 198 ? -7.479  -5.034  -20.513 1.00 96.23 198 A 1 
ATOM   1583 O  OG1 . THR A 1 198 ? -6.975  -4.092  -19.546 1.00 91.72 198 A 1 
ATOM   1584 C  CG2 . THR A 1 198 ? -8.838  -5.543  -20.059 1.00 91.14 198 A 1 
ATOM   1585 N  N   . VAL A 1 199 ? -4.848  -5.298  -22.213 1.00 97.06 199 A 1 
ATOM   1586 C  CA  . VAL A 1 199 ? -3.567  -4.723  -22.610 1.00 96.93 199 A 1 
ATOM   1587 C  C   . VAL A 1 199 ? -3.342  -3.397  -21.886 1.00 97.53 199 A 1 
ATOM   1588 O  O   . VAL A 1 199 ? -2.221  -3.077  -21.478 1.00 97.12 199 A 1 
ATOM   1589 C  CB  . VAL A 1 199 ? -3.503  -4.502  -24.137 1.00 95.78 199 A 1 
ATOM   1590 C  CG1 . VAL A 1 199 ? -2.209  -3.800  -24.516 1.00 87.49 199 A 1 
ATOM   1591 C  CG2 . VAL A 1 199 ? -3.617  -5.834  -24.862 1.00 87.49 199 A 1 
ATOM   1592 N  N   . VAL A 1 200 ? -4.410  -2.620  -21.716 1.00 97.75 200 A 1 
ATOM   1593 C  CA  . VAL A 1 200 ? -4.314  -1.336  -21.035 1.00 97.97 200 A 1 
ATOM   1594 C  C   . VAL A 1 200 ? -3.865  -1.501  -19.584 1.00 98.25 200 A 1 
ATOM   1595 O  O   . VAL A 1 200 ? -2.995  -0.776  -19.111 1.00 97.97 200 A 1 
ATOM   1596 C  CB  . VAL A 1 200 ? -5.658  -0.572  -21.080 1.00 97.43 200 A 1 
ATOM   1597 C  CG1 . VAL A 1 200 ? -5.550  0.722   -20.281 1.00 94.11 200 A 1 
ATOM   1598 C  CG2 . VAL A 1 200 ? -6.023  -0.256  -22.520 1.00 94.47 200 A 1 
ATOM   1599 N  N   . ASP A 1 201 ? -4.462  -2.467  -18.872 1.00 97.78 201 A 1 
ATOM   1600 C  CA  . ASP A 1 201 ? -4.094  -2.704  -17.474 1.00 97.72 201 A 1 
ATOM   1601 C  C   . ASP A 1 201 ? -2.611  -3.056  -17.367 1.00 98.10 201 A 1 
ATOM   1602 O  O   . ASP A 1 201 ? -1.909  -2.582  -16.471 1.00 98.01 201 A 1 
ATOM   1603 C  CB  . ASP A 1 201 ? -4.908  -3.853  -16.868 1.00 97.06 201 A 1 
ATOM   1604 C  CG  . ASP A 1 201 ? -6.372  -3.488  -16.651 1.00 95.30 201 A 1 
ATOM   1605 O  OD1 . ASP A 1 201 ? -6.706  -2.287  -16.642 1.00 92.01 201 A 1 
ATOM   1606 O  OD2 . ASP A 1 201 ? -7.184  -4.422  -16.466 1.00 91.31 201 A 1 
ATOM   1607 N  N   . VAL A 1 202 ? -2.135  -3.895  -18.278 1.00 97.92 202 A 1 
ATOM   1608 C  CA  . VAL A 1 202 ? -0.735  -4.314  -18.279 1.00 97.81 202 A 1 
ATOM   1609 C  C   . VAL A 1 202 ? 0.192   -3.118  -18.480 1.00 98.10 202 A 1 
ATOM   1610 O  O   . VAL A 1 202 ? 1.182   -2.957  -17.758 1.00 98.01 202 A 1 
ATOM   1611 C  CB  . VAL A 1 202 ? -0.470  -5.360  -19.390 1.00 97.46 202 A 1 
ATOM   1612 C  CG1 . VAL A 1 202 ? 1.023   -5.671  -19.484 1.00 96.15 202 A 1 
ATOM   1613 C  CG2 . VAL A 1 202 ? -1.250  -6.635  -19.084 1.00 96.53 202 A 1 
ATOM   1614 N  N   . LEU A 1 203 ? -0.125  -2.271  -19.470 1.00 98.00 203 A 1 
ATOM   1615 C  CA  . LEU A 1 203 ? 0.697   -1.097  -19.747 1.00 97.90 203 A 1 
ATOM   1616 C  C   . LEU A 1 203 ? 0.677   -0.112  -18.585 1.00 98.24 203 A 1 
ATOM   1617 O  O   . LEU A 1 203 ? 1.700   0.502   -18.260 1.00 98.12 203 A 1 
ATOM   1618 C  CB  . LEU A 1 203 ? 0.223   -0.407  -21.032 1.00 97.64 203 A 1 
ATOM   1619 C  CG  . LEU A 1 203 ? 0.412   -1.228  -22.323 1.00 90.24 203 A 1 
ATOM   1620 C  CD1 . LEU A 1 203 ? -0.192  -0.474  -23.504 1.00 86.05 203 A 1 
ATOM   1621 C  CD2 . LEU A 1 203 ? 1.897   -1.479  -22.556 1.00 87.20 203 A 1 
ATOM   1622 N  N   . VAL A 1 204 ? -0.483  0.048   -17.951 1.00 98.31 204 A 1 
ATOM   1623 C  CA  . VAL A 1 204 ? -0.602  0.961   -16.815 1.00 98.51 204 A 1 
ATOM   1624 C  C   . VAL A 1 204 ? 0.262   0.467   -15.651 1.00 98.64 204 A 1 
ATOM   1625 O  O   . VAL A 1 204 ? 0.972   1.262   -15.026 1.00 98.52 204 A 1 
ATOM   1626 C  CB  . VAL A 1 204 ? -2.066  1.102   -16.350 1.00 98.43 204 A 1 
ATOM   1627 C  CG1 . VAL A 1 204 ? -2.136  1.823   -15.008 1.00 97.84 204 A 1 
ATOM   1628 C  CG2 . VAL A 1 204 ? -2.860  1.887   -17.394 1.00 97.94 204 A 1 
ATOM   1629 N  N   . ARG A 1 205 ? 0.216   -0.828  -15.364 1.00 98.40 205 A 1 
ATOM   1630 C  CA  . ARG A 1 205 ? 1.024   -1.367  -14.275 1.00 98.48 205 A 1 
ATOM   1631 C  C   . ARG A 1 205 ? 2.520   -1.183  -14.547 1.00 98.47 205 A 1 
ATOM   1632 O  O   . ARG A 1 205 ? 3.284   -0.877  -13.638 1.00 98.32 205 A 1 
ATOM   1633 C  CB  . ARG A 1 205 ? 0.708   -2.852  -14.032 1.00 98.27 205 A 1 
ATOM   1634 C  CG  . ARG A 1 205 ? -0.580  -3.073  -13.247 1.00 97.46 205 A 1 
ATOM   1635 C  CD  . ARG A 1 205 ? -0.721  -4.517  -12.780 1.00 97.36 205 A 1 
ATOM   1636 N  NE  . ARG A 1 205 ? -1.105  -5.441  -13.845 1.00 96.59 205 A 1 
ATOM   1637 C  CZ  . ARG A 1 205 ? -2.364  -5.727  -14.176 1.00 97.74 205 A 1 
ATOM   1638 N  NH1 . ARG A 1 205 ? -3.384  -5.167  -13.529 1.00 91.86 205 A 1 
ATOM   1639 N  NH2 . ARG A 1 205 ? -2.620  -6.587  -15.163 1.00 93.26 205 A 1 
ATOM   1640 N  N   . GLN A 1 206 ? 2.936   -1.327  -15.805 1.00 98.35 206 A 1 
ATOM   1641 C  CA  . GLN A 1 206 ? 4.337   -1.144  -16.157 1.00 98.23 206 A 1 
ATOM   1642 C  C   . GLN A 1 206 ? 4.750   0.312   -15.933 1.00 98.43 206 A 1 
ATOM   1643 O  O   . GLN A 1 206 ? 5.828   0.584   -15.400 1.00 98.33 206 A 1 
ATOM   1644 C  CB  . GLN A 1 206 ? 4.585   -1.538  -17.622 1.00 98.10 206 A 1 
ATOM   1645 C  CG  . GLN A 1 206 ? 4.380   -3.023  -17.885 1.00 96.74 206 A 1 
ATOM   1646 C  CD  . GLN A 1 206 ? 4.595   -3.401  -19.342 1.00 96.02 206 A 1 
ATOM   1647 O  OE1 . GLN A 1 206 ? 4.584   -2.544  -20.226 1.00 91.59 206 A 1 
ATOM   1648 N  NE2 . GLN A 1 206 ? 4.766   -4.688  -19.593 1.00 89.72 206 A 1 
ATOM   1649 N  N   . LYS A 1 207 ? 3.885   1.250   -16.325 1.00 98.48 207 A 1 
ATOM   1650 C  CA  . LYS A 1 207 ? 4.187   2.666   -16.139 1.00 98.41 207 A 1 
ATOM   1651 C  C   . LYS A 1 207 ? 4.194   3.043   -14.659 1.00 98.52 207 A 1 
ATOM   1652 O  O   . LYS A 1 207 ? 4.990   3.876   -14.228 1.00 98.39 207 A 1 
ATOM   1653 C  CB  . LYS A 1 207 ? 3.177   3.535   -16.905 1.00 98.30 207 A 1 
ATOM   1654 C  CG  . LYS A 1 207 ? 3.319   3.425   -18.420 1.00 95.23 207 A 1 
ATOM   1655 C  CD  . LYS A 1 207 ? 2.319   4.316   -19.150 1.00 89.24 207 A 1 
ATOM   1656 C  CE  . LYS A 1 207 ? 2.452   4.163   -20.665 1.00 82.57 207 A 1 
ATOM   1657 N  NZ  . LYS A 1 207 ? 3.804   4.528   -21.165 1.00 71.33 207 A 1 
ATOM   1658 N  N   . GLN A 1 208 ? 3.313   2.419   -13.867 1.00 98.55 208 A 1 
ATOM   1659 C  CA  . GLN A 1 208 ? 3.287   2.699   -12.434 1.00 98.66 208 A 1 
ATOM   1660 C  C   . GLN A 1 208 ? 4.581   2.172   -11.809 1.00 98.61 208 A 1 
ATOM   1661 O  O   . GLN A 1 208 ? 5.158   2.814   -10.929 1.00 98.52 208 A 1 
ATOM   1662 C  CB  . GLN A 1 208 ? 2.067   2.045   -11.774 1.00 98.69 208 A 1 
ATOM   1663 C  CG  . GLN A 1 208 ? 0.740   2.675   -12.205 1.00 98.59 208 A 1 
ATOM   1664 C  CD  . GLN A 1 208 ? -0.455  2.059   -11.511 1.00 98.60 208 A 1 
ATOM   1665 O  OE1 . GLN A 1 208 ? -0.428  0.896   -11.097 1.00 96.88 208 A 1 
ATOM   1666 N  NE2 . GLN A 1 208 ? -1.538  2.834   -11.385 1.00 96.76 208 A 1 
ATOM   1667 N  N   . PHE A 1 209 ? 5.053   1.023   -12.279 1.00 98.38 209 A 1 
ATOM   1668 C  CA  . PHE A 1 209 ? 6.302   0.457   -11.769 1.00 98.19 209 A 1 
ATOM   1669 C  C   . PHE A 1 209 ? 7.482   1.339   -12.160 1.00 98.46 209 A 1 
ATOM   1670 O  O   . PHE A 1 209 ? 8.455   1.443   -11.420 1.00 98.18 209 A 1 
ATOM   1671 C  CB  . PHE A 1 209 ? 6.503   -0.972  -12.291 1.00 97.02 209 A 1 
ATOM   1672 C  CG  . PHE A 1 209 ? 6.679   -2.007  -11.188 1.00 94.46 209 A 1 
ATOM   1673 C  CD1 . PHE A 1 209 ? 6.324   -1.735  -9.878  1.00 89.87 209 A 1 
ATOM   1674 C  CD2 . PHE A 1 209 ? 7.188   -3.269  -11.488 1.00 88.44 209 A 1 
ATOM   1675 C  CE1 . PHE A 1 209 ? 6.479   -2.695  -8.871  1.00 85.24 209 A 1 
ATOM   1676 C  CE2 . PHE A 1 209 ? 7.343   -4.231  -10.497 1.00 85.15 209 A 1 
ATOM   1677 C  CZ  . PHE A 1 209 ? 6.988   -3.954  -9.189  1.00 84.00 209 A 1 
ATOM   1678 N  N   . ASP A 1 210 ? 7.410   1.986   -13.330 1.00 98.46 210 A 1 
ATOM   1679 C  CA  . ASP A 1 210 ? 8.473   2.893   -13.748 1.00 98.55 210 A 1 
ATOM   1680 C  C   . ASP A 1 210 ? 8.535   4.050   -12.752 1.00 98.63 210 A 1 
ATOM   1681 O  O   . ASP A 1 210 ? 9.619   4.478   -12.344 1.00 98.50 210 A 1 
ATOM   1682 C  CB  . ASP A 1 210 ? 8.202   3.468   -15.149 1.00 98.31 210 A 1 
ATOM   1683 C  CG  . ASP A 1 210 ? 8.442   2.455   -16.258 1.00 97.43 210 A 1 
ATOM   1684 O  OD1 . ASP A 1 210 ? 9.252   1.522   -16.075 1.00 95.14 210 A 1 
ATOM   1685 O  OD2 . ASP A 1 210 ? 7.830   2.611   -17.343 1.00 95.09 210 A 1 
ATOM   1686 N  N   . GLN A 1 211 ? 7.373   4.558   -12.350 1.00 98.79 211 A 1 
ATOM   1687 C  CA  . GLN A 1 211 ? 7.316   5.663   -11.401 1.00 98.76 211 A 1 
ATOM   1688 C  C   . GLN A 1 211 ? 7.791   5.210   -10.024 1.00 98.81 211 A 1 
ATOM   1689 O  O   . GLN A 1 211 ? 8.477   5.946   -9.317  1.00 98.74 211 A 1 
ATOM   1690 C  CB  . GLN A 1 211 ? 5.884   6.226   -11.318 1.00 98.71 211 A 1 
ATOM   1691 C  CG  . GLN A 1 211 ? 5.437   6.897   -12.615 1.00 98.40 211 A 1 
ATOM   1692 C  CD  . GLN A 1 211 ? 4.060   7.538   -12.530 1.00 98.15 211 A 1 
ATOM   1693 O  OE1 . GLN A 1 211 ? 3.405   7.517   -11.487 1.00 95.20 211 A 1 
ATOM   1694 N  NE2 . GLN A 1 211 ? 3.617   8.122   -13.634 1.00 94.19 211 A 1 
ATOM   1695 N  N   . LEU A 1 212 ? 7.436   3.979   -9.635  1.00 98.79 212 A 1 
ATOM   1696 C  CA  . LEU A 1 212 ? 7.867   3.438   -8.351  1.00 98.74 212 A 1 
ATOM   1697 C  C   . LEU A 1 212 ? 9.387   3.269   -8.328  1.00 98.75 212 A 1 
ATOM   1698 O  O   . LEU A 1 212 ? 10.040  3.608   -7.342  1.00 98.72 212 A 1 
ATOM   1699 C  CB  . LEU A 1 212 ? 7.194   2.087   -8.092  1.00 98.68 212 A 1 
ATOM   1700 C  CG  . LEU A 1 212 ? 7.624   1.334   -6.827  1.00 98.28 212 A 1 
ATOM   1701 C  CD1 . LEU A 1 212 ? 7.400   2.197   -5.594  1.00 97.64 212 A 1 
ATOM   1702 C  CD2 . LEU A 1 212 ? 6.833   0.037   -6.716  1.00 97.40 212 A 1 
ATOM   1703 N  N   . SER A 1 213 ? 9.957   2.754   -9.420  1.00 98.73 213 A 1 
ATOM   1704 C  CA  . SER A 1 213 ? 11.395  2.567   -9.500  1.00 98.65 213 A 1 
ATOM   1705 C  C   . SER A 1 213 ? 12.131  3.904   -9.423  1.00 98.77 213 A 1 
ATOM   1706 O  O   . SER A 1 213 ? 13.167  4.013   -8.764  1.00 98.60 213 A 1 
ATOM   1707 C  CB  . SER A 1 213 ? 11.771  1.842   -10.799 1.00 98.31 213 A 1 
ATOM   1708 O  OG  . SER A 1 213 ? 11.418  0.468   -10.723 1.00 95.84 213 A 1 
ATOM   1709 N  N   . ALA A 1 214 ? 11.589  4.915   -10.084 1.00 98.70 214 A 1 
ATOM   1710 C  CA  . ALA A 1 214 ? 12.199  6.237   -10.054 1.00 98.77 214 A 1 
ATOM   1711 C  C   . ALA A 1 214 ? 12.151  6.783   -8.628  1.00 98.75 214 A 1 
ATOM   1712 O  O   . ALA A 1 214 ? 13.109  7.401   -8.155  1.00 98.50 214 A 1 
ATOM   1713 C  CB  . ALA A 1 214 ? 11.460  7.179   -11.003 1.00 98.56 214 A 1 
ATOM   1714 N  N   . PHE A 1 215 ? 11.033  6.537   -7.943  1.00 98.82 215 A 1 
ATOM   1715 C  CA  . PHE A 1 215 ? 10.844  6.974   -6.559  1.00 98.80 215 A 1 
ATOM   1716 C  C   . PHE A 1 215 ? 11.873  6.294   -5.657  1.00 98.80 215 A 1 
ATOM   1717 O  O   . PHE A 1 215 ? 12.563  6.950   -4.876  1.00 98.79 215 A 1 
ATOM   1718 C  CB  . PHE A 1 215 ? 9.419   6.621   -6.118  1.00 98.88 215 A 1 
ATOM   1719 C  CG  . PHE A 1 215 ? 9.071   7.008   -4.698  1.00 98.91 215 A 1 
ATOM   1720 C  CD1 . PHE A 1 215 ? 9.359   8.282   -4.208  1.00 98.84 215 A 1 
ATOM   1721 C  CD2 . PHE A 1 215 ? 8.398   6.113   -3.875  1.00 98.85 215 A 1 
ATOM   1722 C  CE1 . PHE A 1 215 ? 8.982   8.648   -2.912  1.00 98.79 215 A 1 
ATOM   1723 C  CE2 . PHE A 1 215 ? 8.015   6.474   -2.585  1.00 98.79 215 A 1 
ATOM   1724 C  CZ  . PHE A 1 215 ? 8.304   7.737   -2.109  1.00 98.84 215 A 1 
ATOM   1725 N  N   . MET A 1 216 ? 12.001  4.971   -5.779  1.00 98.81 216 A 1 
ATOM   1726 C  CA  . MET A 1 216 ? 12.953  4.221   -4.961  1.00 98.88 216 A 1 
ATOM   1727 C  C   . MET A 1 216 ? 14.388  4.674   -5.219  1.00 98.87 216 A 1 
ATOM   1728 O  O   . MET A 1 216 ? 15.196  4.745   -4.296  1.00 98.61 216 A 1 
ATOM   1729 C  CB  . MET A 1 216 ? 12.822  2.716   -5.221  1.00 98.75 216 A 1 
ATOM   1730 C  CG  . MET A 1 216 ? 11.492  2.134   -4.768  1.00 98.33 216 A 1 
ATOM   1731 S  SD  . MET A 1 216 ? 11.449  0.323   -4.764  1.00 97.53 216 A 1 
ATOM   1732 C  CE  . MET A 1 216 ? 11.482  -0.021  -6.525  1.00 91.16 216 A 1 
ATOM   1733 N  N   . ALA A 1 217 ? 14.696  4.994   -6.477  1.00 98.64 217 A 1 
ATOM   1734 C  CA  . ALA A 1 217 ? 16.037  5.430   -6.841  1.00 98.41 217 A 1 
ATOM   1735 C  C   . ALA A 1 217 ? 16.436  6.737   -6.147  1.00 98.34 217 A 1 
ATOM   1736 O  O   . ALA A 1 217 ? 17.619  6.979   -5.915  1.00 97.62 217 A 1 
ATOM   1737 C  CB  . ALA A 1 217 ? 16.145  5.597   -8.352  1.00 97.90 217 A 1 
ATOM   1738 N  N   . THR A 1 218 ? 15.454  7.573   -5.813  1.00 98.64 218 A 1 
ATOM   1739 C  CA  . THR A 1 218 ? 15.749  8.836   -5.148  1.00 98.57 218 A 1 
ATOM   1740 C  C   . THR A 1 218 ? 16.030  8.649   -3.659  1.00 98.50 218 A 1 
ATOM   1741 O  O   . THR A 1 218 ? 16.592  9.534   -3.012  1.00 97.89 218 A 1 
ATOM   1742 C  CB  . THR A 1 218 ? 14.592  9.860   -5.278  1.00 98.04 218 A 1 
ATOM   1743 O  OG1 . THR A 1 218 ? 13.458  9.406   -4.527  1.00 93.07 218 A 1 
ATOM   1744 C  CG2 . THR A 1 218 ? 14.202  10.046  -6.734  1.00 91.65 218 A 1 
ATOM   1745 N  N   . LYS A 1 219 ? 15.627  7.495   -3.108  1.00 98.77 219 A 1 
ATOM   1746 C  CA  . LYS A 1 219 ? 15.796  7.227   -1.677  1.00 98.75 219 A 1 
ATOM   1747 C  C   . LYS A 1 219 ? 16.911  6.237   -1.365  1.00 98.67 219 A 1 
ATOM   1748 O  O   . LYS A 1 219 ? 17.637  6.405   -0.377  1.00 97.99 219 A 1 
ATOM   1749 C  CB  . LYS A 1 219 ? 14.488  6.682   -1.090  1.00 98.68 219 A 1 
ATOM   1750 C  CG  . LYS A 1 219 ? 13.247  7.511   -1.378  1.00 98.26 219 A 1 
ATOM   1751 C  CD  . LYS A 1 219 ? 13.363  8.927   -0.825  1.00 97.71 219 A 1 
ATOM   1752 C  CE  . LYS A 1 219 ? 12.100  9.715   -1.110  1.00 96.86 219 A 1 
ATOM   1753 N  NZ  . LYS A 1 219 ? 12.176  11.116  -0.616  1.00 95.52 219 A 1 
ATOM   1754 N  N   . VAL A 1 220 ? 17.048  5.201   -2.185  1.00 98.60 220 A 1 
ATOM   1755 C  CA  . VAL A 1 220 ? 18.031  4.158   -1.962  1.00 98.65 220 A 1 
ATOM   1756 C  C   . VAL A 1 220 ? 19.338  4.477   -2.681  1.00 98.23 220 A 1 
ATOM   1757 O  O   . VAL A 1 220 ? 19.603  3.976   -3.774  1.00 97.11 220 A 1 
ATOM   1758 C  CB  . VAL A 1 220 ? 17.493  2.792   -2.441  1.00 98.52 220 A 1 
ATOM   1759 C  CG1 . VAL A 1 220 ? 18.402  1.672   -1.975  1.00 98.16 220 A 1 
ATOM   1760 C  CG2 . VAL A 1 220 ? 16.084  2.578   -1.897  1.00 98.34 220 A 1 
ATOM   1761 N  N   . THR A 1 221 ? 20.156  5.329   -2.050  1.00 98.34 221 A 1 
ATOM   1762 C  CA  . THR A 1 221 ? 21.413  5.775   -2.647  1.00 97.85 221 A 1 
ATOM   1763 C  C   . THR A 1 221 ? 22.611  5.605   -1.710  1.00 97.49 221 A 1 
ATOM   1764 O  O   . THR A 1 221 ? 23.727  5.989   -2.059  1.00 94.87 221 A 1 
ATOM   1765 C  CB  . THR A 1 221 ? 21.329  7.270   -3.009  1.00 97.01 221 A 1 
ATOM   1766 O  OG1 . THR A 1 221 ? 21.135  8.036   -1.805  1.00 94.61 221 A 1 
ATOM   1767 C  CG2 . THR A 1 221 ? 20.160  7.536   -3.945  1.00 93.77 221 A 1 
ATOM   1768 N  N   . ASP A 1 222 ? 22.376  5.023   -0.532  1.00 98.06 222 A 1 
ATOM   1769 C  CA  . ASP A 1 222 ? 23.426  4.909   0.477   1.00 98.03 222 A 1 
ATOM   1770 C  C   . ASP A 1 222 ? 24.029  3.525   0.716   1.00 98.13 222 A 1 
ATOM   1771 O  O   . ASP A 1 222 ? 24.812  3.344   1.653   1.00 97.15 222 A 1 
ATOM   1772 C  CB  . ASP A 1 222 ? 22.905  5.458   1.805   1.00 97.58 222 A 1 
ATOM   1773 C  CG  . ASP A 1 222 ? 21.610  4.784   2.240   1.00 97.94 222 A 1 
ATOM   1774 O  OD1 . ASP A 1 222 ? 21.281  3.708   1.696   1.00 97.18 222 A 1 
ATOM   1775 O  OD2 . ASP A 1 222 ? 20.931  5.340   3.122   1.00 96.58 222 A 1 
ATOM   1776 N  N   . GLY A 1 223 ? 23.689  2.546   -0.121  1.00 98.09 223 A 1 
ATOM   1777 C  CA  . GLY A 1 223 ? 24.242  1.211   0.049   1.00 98.01 223 A 1 
ATOM   1778 C  C   . GLY A 1 223 ? 23.483  0.298   0.999   1.00 98.33 223 A 1 
ATOM   1779 O  O   . GLY A 1 223 ? 23.807  -0.881  1.124   1.00 97.77 223 A 1 
ATOM   1780 N  N   . TYR A 1 224 ? 22.477  0.834   1.690   1.00 98.68 224 A 1 
ATOM   1781 C  CA  . TYR A 1 224 ? 21.691  0.027   2.617   1.00 98.72 224 A 1 
ATOM   1782 C  C   . TYR A 1 224 ? 20.589  -0.721  1.861   1.00 98.72 224 A 1 
ATOM   1783 O  O   . TYR A 1 224 ? 20.148  -0.292  0.791   1.00 98.52 224 A 1 
ATOM   1784 C  CB  . TYR A 1 224 ? 21.088  0.927   3.700   1.00 98.65 224 A 1 
ATOM   1785 C  CG  . TYR A 1 224 ? 22.096  1.280   4.769   1.00 98.58 224 A 1 
ATOM   1786 C  CD1 . TYR A 1 224 ? 22.332  0.419   5.844   1.00 98.13 224 A 1 
ATOM   1787 C  CD2 . TYR A 1 224 ? 22.864  2.438   4.681   1.00 98.08 224 A 1 
ATOM   1788 C  CE1 . TYR A 1 224 ? 23.300  0.700   6.800   1.00 97.61 224 A 1 
ATOM   1789 C  CE2 . TYR A 1 224 ? 23.838  2.724   5.632   1.00 97.67 224 A 1 
ATOM   1790 C  CZ  . TYR A 1 224 ? 24.048  1.856   6.685   1.00 97.77 224 A 1 
ATOM   1791 O  OH  . TYR A 1 224 ? 25.020  2.126   7.628   1.00 96.88 224 A 1 
ATOM   1792 N  N   . PRO A 1 225 ? 20.152  -1.856  2.407   1.00 98.75 225 A 1 
ATOM   1793 C  CA  . PRO A 1 225 ? 19.119  -2.654  1.733   1.00 98.78 225 A 1 
ATOM   1794 C  C   . PRO A 1 225 ? 17.753  -1.990  1.690   1.00 98.88 225 A 1 
ATOM   1795 O  O   . PRO A 1 225 ? 17.458  -1.074  2.465   1.00 98.77 225 A 1 
ATOM   1796 C  CB  . PRO A 1 225 ? 19.104  -3.943  2.553   1.00 98.59 225 A 1 
ATOM   1797 C  CG  . PRO A 1 225 ? 19.431  -3.458  3.930   1.00 98.00 225 A 1 
ATOM   1798 C  CD  . PRO A 1 225 ? 20.551  -2.481  3.684   1.00 98.56 225 A 1 
ATOM   1799 N  N   . ALA A 1 226 ? 16.927  -2.459  0.764   1.00 98.82 226 A 1 
ATOM   1800 C  CA  . ALA A 1 226 ? 15.584  -1.935  0.615   1.00 98.88 226 A 1 
ATOM   1801 C  C   . ALA A 1 226 ? 14.618  -3.107  0.491   1.00 98.80 226 A 1 
ATOM   1802 O  O   . ALA A 1 226 ? 14.983  -4.178  -0.002  1.00 98.80 226 A 1 
ATOM   1803 C  CB  . ALA A 1 226 ? 15.473  -1.038  -0.621  1.00 98.79 226 A 1 
ATOM   1804 N  N   . VAL A 1 227 ? 13.388  -2.913  0.963   1.00 98.91 227 A 1 
ATOM   1805 C  CA  . VAL A 1 227 ? 12.351  -3.931  0.902   1.00 98.93 227 A 1 
ATOM   1806 C  C   . VAL A 1 227 ? 11.112  -3.298  0.271   1.00 98.94 227 A 1 
ATOM   1807 O  O   . VAL A 1 227 ? 10.726  -2.188  0.633   1.00 98.92 227 A 1 
ATOM   1808 C  CB  . VAL A 1 227 ? 11.988  -4.452  2.309   1.00 98.93 227 A 1 
ATOM   1809 C  CG1 . VAL A 1 227 ? 10.771  -5.374  2.236   1.00 98.73 227 A 1 
ATOM   1810 C  CG2 . VAL A 1 227 ? 13.170  -5.204  2.914   1.00 98.78 227 A 1 
ATOM   1811 N  N   . LEU A 1 228 ? 10.512  -4.007  -0.681  1.00 98.91 228 A 1 
ATOM   1812 C  CA  . LEU A 1 228 ? 9.293   -3.538  -1.327  1.00 98.93 228 A 1 
ATOM   1813 C  C   . LEU A 1 228 ? 8.218   -4.594  -1.097  1.00 98.94 228 A 1 
ATOM   1814 O  O   . LEU A 1 228 ? 8.427   -5.772  -1.387  1.00 98.90 228 A 1 
ATOM   1815 C  CB  . LEU A 1 228 ? 9.494   -3.345  -2.835  1.00 98.92 228 A 1 
ATOM   1816 C  CG  . LEU A 1 228 ? 8.208   -3.152  -3.667  1.00 98.79 228 A 1 
ATOM   1817 C  CD1 . LEU A 1 228 ? 7.509   -1.860  -3.264  1.00 98.62 228 A 1 
ATOM   1818 C  CD2 . LEU A 1 228 ? 8.552   -3.132  -5.153  1.00 98.58 228 A 1 
ATOM   1819 N  N   . VAL A 1 229 ? 7.069   -4.176  -0.564  1.00 98.90 229 A 1 
ATOM   1820 C  CA  . VAL A 1 229 ? 5.960   -5.090  -0.331  1.00 98.98 229 A 1 
ATOM   1821 C  C   . VAL A 1 229 ? 4.696   -4.509  -0.943  1.00 98.95 229 A 1 
ATOM   1822 O  O   . VAL A 1 229 ? 4.602   -3.297  -1.167  1.00 98.83 229 A 1 
ATOM   1823 C  CB  . VAL A 1 229 ? 5.700   -5.322  1.180   1.00 98.90 229 A 1 
ATOM   1824 C  CG1 . VAL A 1 229 ? 6.963   -5.857  1.849   1.00 98.61 229 A 1 
ATOM   1825 C  CG2 . VAL A 1 229 ? 5.251   -4.030  1.854   1.00 98.62 229 A 1 
ATOM   1826 N  N   . GLY A 1 230 ? 3.734   -5.377  -1.228  1.00 98.83 230 A 1 
ATOM   1827 C  CA  . GLY A 1 230 ? 2.475   -4.877  -1.731  1.00 98.88 230 A 1 
ATOM   1828 C  C   . GLY A 1 230 ? 1.706   -5.773  -2.674  1.00 98.85 230 A 1 
ATOM   1829 O  O   . GLY A 1 230 ? 2.197   -6.813  -3.113  1.00 98.53 230 A 1 
ATOM   1830 N  N   . ASP A 1 231 ? 0.491   -5.348  -2.966  1.00 98.81 231 A 1 
ATOM   1831 C  CA  . ASP A 1 231 ? -0.392  -6.043  -3.891  1.00 98.89 231 A 1 
ATOM   1832 C  C   . ASP A 1 231 ? -0.080  -5.417  -5.248  1.00 98.88 231 A 1 
ATOM   1833 O  O   . ASP A 1 231 ? -0.469  -4.287  -5.526  1.00 98.37 231 A 1 
ATOM   1834 C  CB  . ASP A 1 231 ? -1.849  -5.785  -3.489  1.00 98.73 231 A 1 
ATOM   1835 C  CG  . ASP A 1 231 ? -2.850  -6.307  -4.498  1.00 98.46 231 A 1 
ATOM   1836 O  OD1 . ASP A 1 231 ? -2.445  -6.874  -5.536  1.00 97.40 231 A 1 
ATOM   1837 O  OD2 . ASP A 1 231 ? -4.067  -6.129  -4.254  1.00 96.64 231 A 1 
ATOM   1838 N  N   . LEU A 1 232 ? 0.636   -6.153  -6.098  1.00 98.78 232 A 1 
ATOM   1839 C  CA  . LEU A 1 232 ? 1.028   -5.644  -7.406  1.00 98.67 232 A 1 
ATOM   1840 C  C   . LEU A 1 232 ? -0.006  -5.915  -8.488  1.00 98.56 232 A 1 
ATOM   1841 O  O   . LEU A 1 232 ? 0.139   -5.461  -9.622  1.00 97.78 232 A 1 
ATOM   1842 C  CB  . LEU A 1 232 ? 2.383   -6.231  -7.829  1.00 98.55 232 A 1 
ATOM   1843 C  CG  . LEU A 1 232 ? 3.531   -6.022  -6.835  1.00 98.00 232 A 1 
ATOM   1844 C  CD1 . LEU A 1 232 ? 4.836   -6.467  -7.482  1.00 97.00 232 A 1 
ATOM   1845 C  CD2 . LEU A 1 232 ? 3.622   -4.557  -6.432  1.00 96.64 232 A 1 
ATOM   1846 N  N   . ASN A 1 233 ? -1.050  -6.664  -8.142  1.00 98.42 233 A 1 
ATOM   1847 C  CA  . ASN A 1 233 ? -2.119  -6.987  -9.084  1.00 98.27 233 A 1 
ATOM   1848 C  C   . ASN A 1 233 ? -1.663  -7.629  -10.392 1.00 98.02 233 A 1 
ATOM   1849 O  O   . ASN A 1 233 ? -2.371  -7.550  -11.400 1.00 96.85 233 A 1 
ATOM   1850 C  CB  . ASN A 1 233 ? -2.975  -5.746  -9.362  1.00 98.04 233 A 1 
ATOM   1851 C  CG  . ASN A 1 233 ? -4.130  -5.617  -8.386  1.00 97.28 233 A 1 
ATOM   1852 O  OD1 . ASN A 1 233 ? -4.822  -6.589  -8.106  1.00 92.39 233 A 1 
ATOM   1853 N  ND2 . ASN A 1 233 ? -4.345  -4.412  -7.877  1.00 91.70 233 A 1 
ATOM   1854 N  N   . VAL A 1 234 ? -0.498  -8.275  -10.376 1.00 97.98 234 A 1 
ATOM   1855 C  CA  . VAL A 1 234 ? -0.029  -9.012  -11.535 1.00 97.85 234 A 1 
ATOM   1856 C  C   . VAL A 1 234 ? -0.048  -10.471 -11.080 1.00 97.96 234 A 1 
ATOM   1857 O  O   . VAL A 1 234 ? 0.569   -10.825 -10.079 1.00 97.38 234 A 1 
ATOM   1858 C  CB  . VAL A 1 234 ? 1.415   -8.616  -11.964 1.00 96.71 234 A 1 
ATOM   1859 C  CG1 . VAL A 1 234 ? 2.366   -8.627  -10.781 1.00 89.98 234 A 1 
ATOM   1860 C  CG2 . VAL A 1 234 ? 1.913   -9.594  -13.038 1.00 89.44 234 A 1 
ATOM   1861 N  N   . ASN A 1 235 ? -0.788  -11.310 -11.810 1.00 97.68 235 A 1 
ATOM   1862 C  CA  . ASN A 1 235 ? -0.882  -12.720 -11.465 1.00 97.55 235 A 1 
ATOM   1863 C  C   . ASN A 1 235 ? 0.295   -13.479 -12.060 1.00 97.47 235 A 1 
ATOM   1864 O  O   . ASN A 1 235 ? 0.275   -13.857 -13.230 1.00 96.98 235 A 1 
ATOM   1865 C  CB  . ASN A 1 235 ? -2.206  -13.301 -11.981 1.00 97.05 235 A 1 
ATOM   1866 C  CG  . ASN A 1 235 ? -2.388  -14.767 -11.606 1.00 96.90 235 A 1 
ATOM   1867 O  OD1 . ASN A 1 235 ? -1.648  -15.293 -10.777 1.00 95.27 235 A 1 
ATOM   1868 N  ND2 . ASN A 1 235 ? -3.376  -15.409 -12.204 1.00 94.85 235 A 1 
ATOM   1869 N  N   . SER A 1 236 ? 1.327   -13.705 -11.247 1.00 97.60 236 A 1 
ATOM   1870 C  CA  . SER A 1 236 ? 2.527   -14.394 -11.700 1.00 97.57 236 A 1 
ATOM   1871 C  C   . SER A 1 236 ? 2.300   -15.867 -12.042 1.00 97.22 236 A 1 
ATOM   1872 O  O   . SER A 1 236 ? 3.184   -16.516 -12.585 1.00 96.22 236 A 1 
ATOM   1873 C  CB  . SER A 1 236 ? 3.630   -14.277 -10.647 1.00 97.36 236 A 1 
ATOM   1874 O  OG  . SER A 1 236 ? 3.197   -14.822 -9.417  1.00 96.53 236 A 1 
ATOM   1875 N  N   . ARG A 1 237 ? 1.109   -16.380 -11.729 1.00 97.32 237 A 1 
ATOM   1876 C  CA  . ARG A 1 237 ? 0.794   -17.773 -12.029 1.00 96.88 237 A 1 
ATOM   1877 C  C   . ARG A 1 237 ? 0.152   -17.927 -13.410 1.00 95.92 237 A 1 
ATOM   1878 O  O   . ARG A 1 237 ? -0.261  -19.024 -13.789 1.00 93.51 237 A 1 
ATOM   1879 C  CB  . ARG A 1 237 ? -0.131  -18.337 -10.941 1.00 96.54 237 A 1 
ATOM   1880 C  CG  . ARG A 1 237 ? 0.476   -18.341 -9.544  1.00 95.13 237 A 1 
ATOM   1881 C  CD  . ARG A 1 237 ? -0.542  -18.728 -8.477  1.00 94.45 237 A 1 
ATOM   1882 N  NE  . ARG A 1 237 ? -0.968  -20.122 -8.574  1.00 92.81 237 A 1 
ATOM   1883 C  CZ  . ARG A 1 237 ? -0.284  -21.155 -8.088  1.00 94.24 237 A 1 
ATOM   1884 N  NH1 . ARG A 1 237 ? 0.851   -20.959 -7.444  1.00 86.82 237 A 1 
ATOM   1885 N  NH2 . ARG A 1 237 ? -0.749  -22.376 -8.237  1.00 87.70 237 A 1 
ATOM   1886 N  N   . LEU A 1 238 ? 0.085   -16.825 -14.160 1.00 95.93 238 A 1 
ATOM   1887 C  CA  . LEU A 1 238 ? -0.501  -16.848 -15.498 1.00 94.85 238 A 1 
ATOM   1888 C  C   . LEU A 1 238 ? 0.249   -15.954 -16.483 1.00 94.33 238 A 1 
ATOM   1889 O  O   . LEU A 1 238 ? 0.559   -14.803 -16.180 1.00 89.11 238 A 1 
ATOM   1890 C  CB  . LEU A 1 238 ? -1.963  -16.389 -15.451 1.00 92.22 238 A 1 
ATOM   1891 C  CG  . LEU A 1 238 ? -2.684  -16.295 -16.805 1.00 88.13 238 A 1 
ATOM   1892 C  CD1 . LEU A 1 238 ? -2.939  -17.690 -17.333 1.00 83.36 238 A 1 
ATOM   1893 C  CD2 . LEU A 1 238 ? -3.993  -15.530 -16.648 1.00 82.66 238 A 1 
ATOM   1894 N  N   . GLY A 1 239 ? 0.522   -16.473 -17.666 1.00 92.74 239 A 1 
ATOM   1895 C  CA  . GLY A 1 239 ? 1.148   -15.694 -18.728 1.00 92.13 239 A 1 
ATOM   1896 C  C   . GLY A 1 239 ? 2.526   -15.120 -18.478 1.00 93.85 239 A 1 
ATOM   1897 O  O   . GLY A 1 239 ? 3.270   -15.598 -17.620 1.00 91.07 239 A 1 
ATOM   1898 N  N   . ASP A 1 240 ? 2.855   -14.081 -19.253 1.00 94.31 240 A 1 
ATOM   1899 C  CA  . ASP A 1 240 ? 4.168   -13.460 -19.182 1.00 94.30 240 A 1 
ATOM   1900 C  C   . ASP A 1 240 ? 4.215   -12.060 -18.568 1.00 95.69 240 A 1 
ATOM   1901 O  O   . ASP A 1 240 ? 5.274   -11.435 -18.565 1.00 92.69 240 A 1 
ATOM   1902 C  CB  . ASP A 1 240 ? 4.780   -13.386 -20.585 1.00 91.14 240 A 1 
ATOM   1903 C  CG  . ASP A 1 240 ? 4.835   -14.734 -21.278 1.00 84.48 240 A 1 
ATOM   1904 O  OD1 . ASP A 1 240 ? 5.301   -15.708 -20.657 1.00 78.46 240 A 1 
ATOM   1905 O  OD2 . ASP A 1 240 ? 4.409   -14.810 -22.448 1.00 78.70 240 A 1 
ATOM   1906 N  N   . GLU A 1 241 ? 3.084   -11.567 -18.048 1.00 95.85 241 A 1 
ATOM   1907 C  CA  . GLU A 1 241 ? 3.085   -10.214 -17.505 1.00 96.59 241 A 1 
ATOM   1908 C  C   . GLU A 1 241 ? 4.089   -10.005 -16.381 1.00 97.02 241 A 1 
ATOM   1909 O  O   . GLU A 1 241 ? 4.784   -8.993  -16.352 1.00 96.41 241 A 1 
ATOM   1910 C  CB  . GLU A 1 241 ? 1.705   -9.781  -17.009 1.00 96.17 241 A 1 
ATOM   1911 C  CG  . GLU A 1 241 ? 1.679   -8.289  -16.665 1.00 95.18 241 A 1 
ATOM   1912 C  CD  . GLU A 1 241 ? 0.465   -7.834  -15.890 1.00 96.09 241 A 1 
ATOM   1913 O  OE1 . GLU A 1 241 ? -0.478  -8.632  -15.713 1.00 94.10 241 A 1 
ATOM   1914 O  OE2 . GLU A 1 241 ? 0.452   -6.664  -15.457 1.00 94.62 241 A 1 
ATOM   1915 N  N   . TYR A 1 242 ? 4.173   -10.962 -15.455 1.00 96.60 242 A 1 
ATOM   1916 C  CA  . TYR A 1 242 ? 5.089   -10.823 -14.326 1.00 96.99 242 A 1 
ATOM   1917 C  C   . TYR A 1 242 ? 6.526   -10.623 -14.790 1.00 96.61 242 A 1 
ATOM   1918 O  O   . TYR A 1 242 ? 7.218   -9.716  -14.324 1.00 95.75 242 A 1 
ATOM   1919 C  CB  . TYR A 1 242 ? 5.014   -12.047 -13.414 1.00 96.68 242 A 1 
ATOM   1920 C  CG  . TYR A 1 242 ? 5.915   -11.938 -12.208 1.00 97.30 242 A 1 
ATOM   1921 C  CD1 . TYR A 1 242 ? 5.599   -11.076 -11.153 1.00 96.61 242 A 1 
ATOM   1922 C  CD2 . TYR A 1 242 ? 7.099   -12.667 -12.130 1.00 96.65 242 A 1 
ATOM   1923 C  CE1 . TYR A 1 242 ? 6.448   -10.941 -10.059 1.00 95.47 242 A 1 
ATOM   1924 C  CE2 . TYR A 1 242 ? 7.953   -12.539 -11.032 1.00 95.54 242 A 1 
ATOM   1925 C  CZ  . TYR A 1 242 ? 7.615   -11.681 -10.008 1.00 95.71 242 A 1 
ATOM   1926 O  OH  . TYR A 1 242 ? 8.467   -11.549 -8.928  1.00 94.41 242 A 1 
ATOM   1927 N  N   . LYS A 1 243 ? 6.980   -11.476 -15.713 1.00 96.82 243 A 1 
ATOM   1928 C  CA  . LYS A 1 243 ? 8.347   -11.376 -16.230 1.00 96.19 243 A 1 
ATOM   1929 C  C   . LYS A 1 243 ? 8.583   -10.016 -16.883 1.00 96.41 243 A 1 
ATOM   1930 O  O   . LYS A 1 243 ? 9.628   -9.405  -16.686 1.00 95.17 243 A 1 
ATOM   1931 C  CB  . LYS A 1 243 ? 8.615   -12.499 -17.234 1.00 94.44 243 A 1 
ATOM   1932 C  CG  . LYS A 1 243 ? 10.034  -12.523 -17.759 1.00 80.99 243 A 1 
ATOM   1933 C  CD  . LYS A 1 243 ? 10.263  -13.698 -18.702 1.00 77.64 243 A 1 
ATOM   1934 C  CE  . LYS A 1 243 ? 11.691  -13.722 -19.216 1.00 65.69 243 A 1 
ATOM   1935 N  NZ  . LYS A 1 243 ? 11.935  -14.874 -20.133 1.00 57.28 243 A 1 
ATOM   1936 N  N   . SER A 1 244 ? 7.610   -9.546  -17.653 1.00 95.90 244 A 1 
ATOM   1937 C  CA  . SER A 1 244 ? 7.725   -8.254  -18.325 1.00 95.77 244 A 1 
ATOM   1938 C  C   . SER A 1 244 ? 7.732   -7.104  -17.320 1.00 96.42 244 A 1 
ATOM   1939 O  O   . SER A 1 244 ? 8.462   -6.129  -17.486 1.00 94.61 244 A 1 
ATOM   1940 C  CB  . SER A 1 244 ? 6.570   -8.057  -19.314 1.00 93.93 244 A 1 
ATOM   1941 O  OG  . SER A 1 244 ? 6.626   -9.029  -20.345 1.00 79.98 244 A 1 
ATOM   1942 N  N   . LEU A 1 245 ? 6.910   -7.224  -16.274 1.00 95.99 245 A 1 
ATOM   1943 C  CA  . LEU A 1 245 ? 6.816   -6.174  -15.265 1.00 95.54 245 A 1 
ATOM   1944 C  C   . LEU A 1 245 ? 8.140   -6.007  -14.513 1.00 96.15 245 A 1 
ATOM   1945 O  O   . LEU A 1 245 ? 8.506   -4.895  -14.145 1.00 95.96 245 A 1 
ATOM   1946 C  CB  . LEU A 1 245 ? 5.687   -6.479  -14.276 1.00 94.95 245 A 1 
ATOM   1947 C  CG  . LEU A 1 245 ? 5.339   -5.375  -13.269 1.00 91.85 245 A 1 
ATOM   1948 C  CD1 . LEU A 1 245 ? 4.874   -4.124  -14.002 1.00 89.64 245 A 1 
ATOM   1949 C  CD2 . LEU A 1 245 ? 4.246   -5.868  -12.327 1.00 90.13 245 A 1 
ATOM   1950 N  N   . LEU A 1 246 ? 8.864   -7.107  -14.310 1.00 96.03 246 A 1 
ATOM   1951 C  CA  . LEU A 1 246 ? 10.134  -7.042  -13.594 1.00 95.43 246 A 1 
ATOM   1952 C  C   . LEU A 1 246 ? 11.174  -6.196  -14.323 1.00 95.35 246 A 1 
ATOM   1953 O  O   . LEU A 1 246 ? 12.097  -5.679  -13.704 1.00 94.10 246 A 1 
ATOM   1954 C  CB  . LEU A 1 246 ? 10.695  -8.446  -13.349 1.00 94.15 246 A 1 
ATOM   1955 C  CG  . LEU A 1 246 ? 9.951   -9.304  -12.317 1.00 90.79 246 A 1 
ATOM   1956 C  CD1 . LEU A 1 246 ? 10.642  -10.654 -12.192 1.00 87.99 246 A 1 
ATOM   1957 C  CD2 . LEU A 1 246 ? 9.932   -8.587  -10.968 1.00 87.47 246 A 1 
ATOM   1958 N  N   . ASP A 1 247 ? 11.013  -6.025  -15.632 1.00 95.99 247 A 1 
ATOM   1959 C  CA  . ASP A 1 247 ? 11.943  -5.200  -16.406 1.00 95.46 247 A 1 
ATOM   1960 C  C   . ASP A 1 247 ? 11.777  -3.733  -16.002 1.00 96.04 247 A 1 
ATOM   1961 O  O   . ASP A 1 247 ? 12.624  -2.897  -16.320 1.00 94.26 247 A 1 
ATOM   1962 C  CB  . ASP A 1 247 ? 11.678  -5.329  -17.911 1.00 94.28 247 A 1 
ATOM   1963 C  CG  . ASP A 1 247 ? 12.039  -6.707  -18.452 1.00 89.24 247 A 1 
ATOM   1964 O  OD1 . ASP A 1 247 ? 12.996  -7.312  -17.939 1.00 84.54 247 A 1 
ATOM   1965 O  OD2 . ASP A 1 247 ? 11.372  -7.157  -19.403 1.00 84.01 247 A 1 
ATOM   1966 N  N   . HIS A 1 248 ? 10.686  -3.436  -15.300 1.00 96.79 248 A 1 
ATOM   1967 C  CA  . HIS A 1 248 ? 10.398  -2.074  -14.870 1.00 97.16 248 A 1 
ATOM   1968 C  C   . HIS A 1 248 ? 10.668  -1.858  -13.384 1.00 97.38 248 A 1 
ATOM   1969 O  O   . HIS A 1 248 ? 10.424  -0.771  -12.853 1.00 95.87 248 A 1 
ATOM   1970 C  CB  . HIS A 1 248 ? 8.939   -1.741  -15.187 1.00 96.87 248 A 1 
ATOM   1971 C  CG  . HIS A 1 248 ? 8.610   -1.789  -16.646 1.00 96.83 248 A 1 
ATOM   1972 N  ND1 . HIS A 1 248 ? 8.670   -0.676  -17.466 1.00 91.52 248 A 1 
ATOM   1973 C  CD2 . HIS A 1 248 ? 8.257   -2.812  -17.463 1.00 92.49 248 A 1 
ATOM   1974 C  CE1 . HIS A 1 248 ? 8.377   -1.020  -18.706 1.00 92.86 248 A 1 
ATOM   1975 N  NE2 . HIS A 1 248 ? 8.119   -2.314  -18.735 1.00 93.81 248 A 1 
ATOM   1976 N  N   . LEU A 1 249 ? 11.183  -2.891  -12.710 1.00 96.91 249 A 1 
ATOM   1977 C  CA  . LEU A 1 249 ? 11.493  -2.801  -11.287 1.00 96.79 249 A 1 
ATOM   1978 C  C   . LEU A 1 249 ? 13.009  -2.761  -11.133 1.00 96.83 249 A 1 
ATOM   1979 O  O   . LEU A 1 249 ? 13.675  -3.792  -11.206 1.00 95.70 249 A 1 
ATOM   1980 C  CB  . LEU A 1 249 ? 10.935  -4.015  -10.540 1.00 96.11 249 A 1 
ATOM   1981 C  CG  . LEU A 1 249 ? 11.194  -4.058  -9.030  1.00 95.02 249 A 1 
ATOM   1982 C  CD1 . LEU A 1 249 ? 10.541  -2.859  -8.350  1.00 92.94 249 A 1 
ATOM   1983 C  CD2 . LEU A 1 249 ? 10.645  -5.357  -8.456  1.00 92.76 249 A 1 
ATOM   1984 N  N   . LYS A 1 250 ? 13.548  -1.554  -10.934 1.00 97.35 250 A 1 
ATOM   1985 C  CA  . LYS A 1 250 ? 14.994  -1.401  -10.818 1.00 96.91 250 A 1 
ATOM   1986 C  C   . LYS A 1 250 ? 15.426  -0.298  -9.865  1.00 97.84 250 A 1 
ATOM   1987 O  O   . LYS A 1 250 ? 14.765  0.740   -9.752  1.00 97.04 250 A 1 
ATOM   1988 C  CB  . LYS A 1 250 ? 15.612  -1.081  -12.189 1.00 92.78 250 A 1 
ATOM   1989 C  CG  . LYS A 1 250 ? 15.335  -2.067  -13.298 1.00 81.17 250 A 1 
ATOM   1990 C  CD  . LYS A 1 250 ? 15.947  -1.592  -14.609 1.00 78.61 250 A 1 
ATOM   1991 C  CE  . LYS A 1 250 ? 15.621  -2.529  -15.767 1.00 66.31 250 A 1 
ATOM   1992 N  NZ  . LYS A 1 250 ? 16.180  -3.886  -15.568 1.00 58.14 250 A 1 
ATOM   1993 N  N   . ILE A 1 251 ? 16.553  -0.540  -9.183  1.00 97.48 251 A 1 
ATOM   1994 C  CA  . ILE A 1 251 ? 17.187  0.456   -8.324  1.00 97.82 251 A 1 
ATOM   1995 C  C   . ILE A 1 251 ? 18.644  0.391   -8.784  1.00 97.76 251 A 1 
ATOM   1996 O  O   . ILE A 1 251 ? 19.250  -0.693  -8.767  1.00 97.38 251 A 1 
ATOM   1997 C  CB  . ILE A 1 251 ? 17.113  0.109   -6.828  1.00 97.89 251 A 1 
ATOM   1998 C  CG1 . ILE A 1 251 ? 15.655  0.107   -6.357  1.00 96.97 251 A 1 
ATOM   1999 C  CG2 . ILE A 1 251 ? 17.919  1.147   -6.034  1.00 96.76 251 A 1 
ATOM   2000 C  CD1 . ILE A 1 251 ? 15.492  -0.214  -4.874  1.00 97.07 251 A 1 
ATOM   2001 N  N   . PRO A 1 252 ? 19.218  1.510   -9.211  1.00 97.41 252 A 1 
ATOM   2002 C  CA  . PRO A 1 252 ? 20.607  1.539   -9.673  1.00 96.70 252 A 1 
ATOM   2003 C  C   . PRO A 1 252 ? 21.596  0.889   -8.711  1.00 96.98 252 A 1 
ATOM   2004 O  O   . PRO A 1 252 ? 21.585  1.172   -7.510  1.00 96.09 252 A 1 
ATOM   2005 C  CB  . PRO A 1 252 ? 20.878  3.031   -9.857  1.00 95.61 252 A 1 
ATOM   2006 C  CG  . PRO A 1 252 ? 19.541  3.561   -10.252 1.00 94.15 252 A 1 
ATOM   2007 C  CD  . PRO A 1 252 ? 18.604  2.840   -9.311  1.00 96.90 252 A 1 
ATOM   2008 N  N   . GLU A 1 253 ? 22.434  -0.009  -9.240  1.00 97.57 253 A 1 
ATOM   2009 C  CA  . GLU A 1 253 ? 23.465  -0.701  -8.470  1.00 97.57 253 A 1 
ATOM   2010 C  C   . GLU A 1 253 ? 22.937  -1.717  -7.453  1.00 97.83 253 A 1 
ATOM   2011 O  O   . GLU A 1 253 ? 23.688  -2.189  -6.604  1.00 96.66 253 A 1 
ATOM   2012 C  CB  . GLU A 1 253 ? 24.384  0.299   -7.761  1.00 96.65 253 A 1 
ATOM   2013 C  CG  . GLU A 1 253 ? 24.933  1.387   -8.679  1.00 92.62 253 A 1 
ATOM   2014 C  CD  . GLU A 1 253 ? 25.985  2.250   -8.004  1.00 85.33 253 A 1 
ATOM   2015 O  OE1 . GLU A 1 253 ? 25.921  2.415   -6.767  1.00 76.71 253 A 1 
ATOM   2016 O  OE2 . GLU A 1 253 ? 26.869  2.767   -8.712  1.00 78.64 253 A 1 
ATOM   2017 N  N   . TYR A 1 254 ? 21.653  -2.068  -7.548  1.00 98.06 254 A 1 
ATOM   2018 C  CA  . TYR A 1 254 ? 21.062  -3.035  -6.635  1.00 98.25 254 A 1 
ATOM   2019 C  C   . TYR A 1 254 ? 20.491  -4.236  -7.393  1.00 98.04 254 A 1 
ATOM   2020 O  O   . TYR A 1 254 ? 20.044  -4.106  -8.531  1.00 96.91 254 A 1 
ATOM   2021 C  CB  . TYR A 1 254 ? 19.922  -2.417  -5.819  1.00 98.41 254 A 1 
ATOM   2022 C  CG  . TYR A 1 254 ? 20.363  -1.580  -4.639  1.00 98.57 254 A 1 
ATOM   2023 C  CD1 . TYR A 1 254 ? 20.997  -0.355  -4.812  1.00 98.31 254 A 1 
ATOM   2024 C  CD2 . TYR A 1 254 ? 20.125  -2.016  -3.340  1.00 98.37 254 A 1 
ATOM   2025 C  CE1 . TYR A 1 254 ? 21.393  0.416   -3.727  1.00 98.14 254 A 1 
ATOM   2026 C  CE2 . TYR A 1 254 ? 20.505  -1.259  -2.244  1.00 98.26 254 A 1 
ATOM   2027 C  CZ  . TYR A 1 254 ? 21.142  -0.041  -2.437  1.00 98.40 254 A 1 
ATOM   2028 O  OH  . TYR A 1 254 ? 21.522  0.713   -1.352  1.00 98.07 254 A 1 
ATOM   2029 N  N   . SER A 1 255 ? 20.540  -5.403  -6.756  1.00 97.92 255 A 1 
ATOM   2030 C  CA  . SER A 1 255 ? 19.963  -6.605  -7.336  1.00 97.78 255 A 1 
ATOM   2031 C  C   . SER A 1 255 ? 18.651  -6.824  -6.600  1.00 98.05 255 A 1 
ATOM   2032 O  O   . SER A 1 255 ? 18.498  -6.421  -5.441  1.00 97.73 255 A 1 
ATOM   2033 C  CB  . SER A 1 255 ? 20.891  -7.804  -7.152  1.00 96.58 255 A 1 
ATOM   2034 O  OG  . SER A 1 255 ? 21.153  -8.052  -5.790  1.00 83.27 255 A 1 
ATOM   2035 N  N   . CYS A 1 256 ? 17.698  -7.470  -7.273  1.00 97.99 256 A 1 
ATOM   2036 C  CA  . CYS A 1 256 ? 16.385  -7.706  -6.695  1.00 97.78 256 A 1 
ATOM   2037 C  C   . CYS A 1 256 ? 16.101  -9.193  -6.486  1.00 97.64 256 A 1 
ATOM   2038 O  O   . CYS A 1 256 ? 16.363  -10.010 -7.370  1.00 97.00 256 A 1 
ATOM   2039 C  CB  . CYS A 1 256 ? 15.310  -7.098  -7.608  1.00 97.22 256 A 1 
ATOM   2040 S  SG  . CYS A 1 256 ? 13.613  -7.351  -7.056  1.00 96.06 256 A 1 
ATOM   2041 N  N   . VAL A 1 257 ? 15.577  -9.526  -5.303  1.00 98.02 257 A 1 
ATOM   2042 C  CA  . VAL A 1 257 ? 15.236  -10.904 -4.977  1.00 98.19 257 A 1 
ATOM   2043 C  C   . VAL A 1 257 ? 13.748  -11.018 -4.654  1.00 98.47 257 A 1 
ATOM   2044 O  O   . VAL A 1 257 ? 13.236  -10.309 -3.787  1.00 98.31 257 A 1 
ATOM   2045 C  CB  . VAL A 1 257 ? 16.035  -11.408 -3.749  1.00 97.44 257 A 1 
ATOM   2046 C  CG1 . VAL A 1 257 ? 15.591  -12.821 -3.384  1.00 94.39 257 A 1 
ATOM   2047 C  CG2 . VAL A 1 257 ? 17.521  -11.373 -4.037  1.00 94.89 257 A 1 
ATOM   2048 N  N   . ASP A 1 258 ? 13.068  -11.915 -5.369  1.00 98.30 258 A 1 
ATOM   2049 C  CA  . ASP A 1 258 ? 11.654  -12.180 -5.115  1.00 98.32 258 A 1 
ATOM   2050 C  C   . ASP A 1 258 ? 11.722  -13.243 -4.010  1.00 98.42 258 A 1 
ATOM   2051 O  O   . ASP A 1 258 ? 11.948  -14.424 -4.284  1.00 98.23 258 A 1 
ATOM   2052 C  CB  . ASP A 1 258 ? 10.989  -12.746 -6.384  1.00 97.96 258 A 1 
ATOM   2053 C  CG  . ASP A 1 258 ? 9.511   -13.020 -6.205  1.00 97.55 258 A 1 
ATOM   2054 O  OD1 . ASP A 1 258 ? 9.083   -13.325 -5.070  1.00 96.44 258 A 1 
ATOM   2055 O  OD2 . ASP A 1 258 ? 8.774   -12.955 -7.210  1.00 95.15 258 A 1 
ATOM   2056 N  N   . THR A 1 259 ? 11.562  -12.824 -2.759  1.00 98.65 259 A 1 
ATOM   2057 C  CA  . THR A 1 259 ? 11.710  -13.718 -1.612  1.00 98.71 259 A 1 
ATOM   2058 C  C   . THR A 1 259 ? 10.832  -14.964 -1.609  1.00 98.75 259 A 1 
ATOM   2059 O  O   . THR A 1 259 ? 11.313  -16.063 -1.322  1.00 98.56 259 A 1 
ATOM   2060 C  CB  . THR A 1 259 ? 11.490  -12.969 -0.282  1.00 98.77 259 A 1 
ATOM   2061 O  OG1 . THR A 1 259 ? 10.144  -12.495 -0.201  1.00 98.25 259 A 1 
ATOM   2062 C  CG2 . THR A 1 259 ? 12.457  -11.794 -0.175  1.00 98.16 259 A 1 
ATOM   2063 N  N   . LEU A 1 260 ? 9.549   -14.808 -1.922  1.00 98.74 260 A 1 
ATOM   2064 C  CA  . LEU A 1 260 ? 8.630   -15.942 -1.931  1.00 98.71 260 A 1 
ATOM   2065 C  C   . LEU A 1 260 ? 8.987   -16.957 -3.017  1.00 98.59 260 A 1 
ATOM   2066 O  O   . LEU A 1 260 ? 9.007   -18.164 -2.763  1.00 98.14 260 A 1 
ATOM   2067 C  CB  . LEU A 1 260 ? 7.188   -15.449 -2.117  1.00 98.64 260 A 1 
ATOM   2068 C  CG  . LEU A 1 260 ? 6.614   -14.732 -0.888  1.00 98.16 260 A 1 
ATOM   2069 C  CD1 . LEU A 1 260 ? 5.424   -13.870 -1.285  1.00 97.06 260 A 1 
ATOM   2070 C  CD2 . LEU A 1 260 ? 6.191   -15.762 0.150   1.00 96.78 260 A 1 
ATOM   2071 N  N   . LEU A 1 261 ? 9.275   -16.479 -4.223  1.00 98.57 261 A 1 
ATOM   2072 C  CA  . LEU A 1 261 ? 9.635   -17.366 -5.329  1.00 98.31 261 A 1 
ATOM   2073 C  C   . LEU A 1 261 ? 10.947  -18.091 -5.053  1.00 98.33 261 A 1 
ATOM   2074 O  O   . LEU A 1 261 ? 11.049  -19.306 -5.254  1.00 97.98 261 A 1 
ATOM   2075 C  CB  . LEU A 1 261 ? 9.764   -16.564 -6.632  1.00 97.96 261 A 1 
ATOM   2076 C  CG  . LEU A 1 261 ? 10.247  -17.350 -7.861  1.00 97.07 261 A 1 
ATOM   2077 C  CD1 . LEU A 1 261 ? 9.247   -18.449 -8.209  1.00 95.73 261 A 1 
ATOM   2078 C  CD2 . LEU A 1 261 ? 10.418  -16.390 -9.034  1.00 95.22 261 A 1 
ATOM   2079 N  N   . THR A 1 262 ? 11.947  -17.350 -4.594  1.00 98.43 262 A 1 
ATOM   2080 C  CA  . THR A 1 262 ? 13.263  -17.922 -4.327  1.00 98.31 262 A 1 
ATOM   2081 C  C   . THR A 1 262 ? 13.232  -18.970 -3.214  1.00 98.37 262 A 1 
ATOM   2082 O  O   . THR A 1 262 ? 13.886  -20.004 -3.316  1.00 97.79 262 A 1 
ATOM   2083 C  CB  . THR A 1 262 ? 14.268  -16.819 -3.948  1.00 97.92 262 A 1 
ATOM   2084 O  OG1 . THR A 1 262 ? 14.362  -15.873 -5.015  1.00 93.09 262 A 1 
ATOM   2085 C  CG2 . THR A 1 262 ? 15.649  -17.416 -3.694  1.00 92.70 262 A 1 
ATOM   2086 N  N   . THR A 1 263 ? 12.479  -18.703 -2.161  1.00 98.69 263 A 1 
ATOM   2087 C  CA  . THR A 1 263 ? 12.400  -19.619 -1.025  1.00 98.56 263 A 1 
ATOM   2088 C  C   . THR A 1 263 ? 11.526  -20.851 -1.254  1.00 98.47 263 A 1 
ATOM   2089 O  O   . THR A 1 263 ? 11.907  -21.961 -0.887  1.00 97.49 263 A 1 
ATOM   2090 C  CB  . THR A 1 263 ? 11.885  -18.886 0.226   1.00 98.26 263 A 1 
ATOM   2091 O  OG1 . THR A 1 263 ? 12.777  -17.809 0.545   1.00 95.98 263 A 1 
ATOM   2092 C  CG2 . THR A 1 263 ? 11.801  -19.828 1.415   1.00 96.03 263 A 1 
ATOM   2093 N  N   . HIS A 1 264 ? 10.366  -20.669 -1.865  1.00 98.15 264 A 1 
ATOM   2094 C  CA  . HIS A 1 264 ? 9.428   -21.766 -2.062  1.00 97.64 264 A 1 
ATOM   2095 C  C   . HIS A 1 264 ? 9.458   -22.445 -3.428  1.00 97.64 264 A 1 
ATOM   2096 O  O   . HIS A 1 264 ? 8.803   -23.473 -3.619  1.00 96.10 264 A 1 
ATOM   2097 C  CB  . HIS A 1 264 ? 8.015   -21.271 -1.750  1.00 96.61 264 A 1 
ATOM   2098 C  CG  . HIS A 1 264 ? 7.864   -20.717 -0.360  1.00 93.66 264 A 1 
ATOM   2099 N  ND1 . HIS A 1 264 ? 8.034   -21.483 0.767   1.00 81.26 264 A 1 
ATOM   2100 C  CD2 . HIS A 1 264 ? 7.600   -19.464 0.073   1.00 81.40 264 A 1 
ATOM   2101 C  CE1 . HIS A 1 264 ? 7.881   -20.728 1.845   1.00 81.91 264 A 1 
ATOM   2102 N  NE2 . HIS A 1 264 ? 7.620   -19.502 1.456   1.00 84.26 264 A 1 
ATOM   2103 N  N   . GLY A 1 265 ? 10.211  -21.881 -4.374  1.00 97.99 265 A 1 
ATOM   2104 C  CA  . GLY A 1 265 ? 10.304  -22.494 -5.690  1.00 97.55 265 A 1 
ATOM   2105 C  C   . GLY A 1 265 ? 9.146   -22.188 -6.631  1.00 97.54 265 A 1 
ATOM   2106 O  O   . GLY A 1 265 ? 9.149   -22.612 -7.785  1.00 95.88 265 A 1 
ATOM   2107 N  N   . GLU A 1 266 ? 8.157   -21.456 -6.140  1.00 97.86 266 A 1 
ATOM   2108 C  CA  . GLU A 1 266 ? 7.002   -21.089 -6.945  1.00 97.54 266 A 1 
ATOM   2109 C  C   . GLU A 1 266 ? 6.280   -19.929 -6.280  1.00 98.00 266 A 1 
ATOM   2110 O  O   . GLU A 1 266 ? 6.477   -19.666 -5.087  1.00 97.54 266 A 1 
ATOM   2111 C  CB  . GLU A 1 266 ? 6.025   -22.265 -7.102  1.00 95.00 266 A 1 
ATOM   2112 C  CG  . GLU A 1 266 ? 5.369   -22.702 -5.787  1.00 84.82 266 A 1 
ATOM   2113 C  CD  . GLU A 1 266 ? 4.276   -23.752 -5.987  1.00 83.93 266 A 1 
ATOM   2114 O  OE1 . GLU A 1 266 ? 4.172   -24.316 -7.094  1.00 76.62 266 A 1 
ATOM   2115 O  OE2 . GLU A 1 266 ? 3.515   -24.003 -5.027  1.00 78.13 266 A 1 
ATOM   2116 N  N   . HIS A 1 267 ? 5.453   -19.223 -7.046  1.00 97.92 267 A 1 
ATOM   2117 C  CA  . HIS A 1 267 ? 4.678   -18.125 -6.488  1.00 98.01 267 A 1 
ATOM   2118 C  C   . HIS A 1 267 ? 3.438   -18.734 -5.836  1.00 98.20 267 A 1 
ATOM   2119 O  O   . HIS A 1 267 ? 2.640   -19.396 -6.505  1.00 97.85 267 A 1 
ATOM   2120 C  CB  . HIS A 1 267 ? 4.269   -17.145 -7.586  1.00 97.43 267 A 1 
ATOM   2121 C  CG  . HIS A 1 267 ? 5.368   -16.202 -7.983  1.00 96.69 267 A 1 
ATOM   2122 N  ND1 . HIS A 1 267 ? 5.905   -16.172 -9.252  1.00 87.53 267 A 1 
ATOM   2123 C  CD2 . HIS A 1 267 ? 6.037   -15.273 -7.268  1.00 88.11 267 A 1 
ATOM   2124 C  CE1 . HIS A 1 267 ? 6.852   -15.248 -9.303  1.00 89.15 267 A 1 
ATOM   2125 N  NE2 . HIS A 1 267 ? 6.957   -14.697 -8.121  1.00 90.41 267 A 1 
ATOM   2126 N  N   . PRO A 1 268 ? 3.275   -18.538 -4.526  1.00 98.33 268 A 1 
ATOM   2127 C  CA  . PRO A 1 268 ? 2.134   -19.094 -3.807  1.00 98.35 268 A 1 
ATOM   2128 C  C   . PRO A 1 268 ? 0.838   -18.341 -4.090  1.00 98.44 268 A 1 
ATOM   2129 O  O   . PRO A 1 268 ? 0.852   -17.179 -4.504  1.00 98.19 268 A 1 
ATOM   2130 C  CB  . PRO A 1 268 ? 2.554   -18.961 -2.347  1.00 97.73 268 A 1 
ATOM   2131 C  CG  . PRO A 1 268 ? 3.307   -17.667 -2.357  1.00 96.21 268 A 1 
ATOM   2132 C  CD  . PRO A 1 268 ? 4.158   -17.789 -3.601  1.00 97.85 268 A 1 
ATOM   2133 N  N   . VAL A 1 269 ? -0.287  -19.008 -3.849  1.00 98.52 269 A 1 
ATOM   2134 C  CA  . VAL A 1 269 ? -1.587  -18.380 -4.029  1.00 98.57 269 A 1 
ATOM   2135 C  C   . VAL A 1 269 ? -1.765  -17.345 -2.919  1.00 98.64 269 A 1 
ATOM   2136 O  O   . VAL A 1 269 ? -1.523  -17.642 -1.750  1.00 98.56 269 A 1 
ATOM   2137 C  CB  . VAL A 1 269 ? -2.722  -19.424 -3.923  1.00 98.26 269 A 1 
ATOM   2138 C  CG1 . VAL A 1 269 ? -4.085  -18.739 -3.916  1.00 97.58 269 A 1 
ATOM   2139 C  CG2 . VAL A 1 269 ? -2.627  -20.409 -5.087  1.00 97.61 269 A 1 
ATOM   2140 N  N   . THR A 1 270 ? -2.164  -16.126 -3.288  1.00 98.63 270 A 1 
ATOM   2141 C  CA  . THR A 1 270 ? -2.410  -15.088 -2.294  1.00 98.70 270 A 1 
ATOM   2142 C  C   . THR A 1 270 ? -3.807  -14.496 -2.472  1.00 98.60 270 A 1 
ATOM   2143 O  O   . THR A 1 270 ? -4.232  -13.645 -1.690  1.00 98.47 270 A 1 
ATOM   2144 C  CB  . THR A 1 270 ? -1.375  -13.940 -2.376  1.00 98.66 270 A 1 
ATOM   2145 O  OG1 . THR A 1 270 ? -1.493  -13.264 -3.634  1.00 98.01 270 A 1 
ATOM   2146 C  CG2 . THR A 1 270 ? 0.037   -14.480 -2.213  1.00 97.94 270 A 1 
ATOM   2147 N  N   . CYS A 1 271 ? -4.524  -14.949 -3.497  1.00 98.30 271 A 1 
ATOM   2148 C  CA  . CYS A 1 271 ? -5.878  -14.481 -3.754  1.00 98.10 271 A 1 
ATOM   2149 C  C   . CYS A 1 271 ? -6.614  -15.548 -4.544  1.00 97.92 271 A 1 
ATOM   2150 O  O   . CYS A 1 271 ? -6.052  -16.174 -5.440  1.00 96.79 271 A 1 
ATOM   2151 C  CB  . CYS A 1 271 ? -5.856  -13.170 -4.548  1.00 97.55 271 A 1 
ATOM   2152 S  SG  . CYS A 1 271 ? -7.486  -12.434 -4.806  1.00 94.67 271 A 1 
ATOM   2153 N  N   . GLY A 1 272 ? -7.884  -15.758 -4.204  1.00 97.50 272 A 1 
ATOM   2154 C  CA  . GLY A 1 272 ? -8.655  -16.756 -4.917  1.00 97.12 272 A 1 
ATOM   2155 C  C   . GLY A 1 272 ? -8.403  -18.172 -4.433  1.00 97.29 272 A 1 
ATOM   2156 O  O   . GLY A 1 272 ? -8.381  -19.103 -5.236  1.00 95.18 272 A 1 
ATOM   2157 N  N   . GLY A 1 273 ? -8.223  -18.333 -3.117  1.00 96.87 273 A 1 
ATOM   2158 C  CA  . GLY A 1 273 ? -8.014  -19.647 -2.542  1.00 96.38 273 A 1 
ATOM   2159 C  C   . GLY A 1 273 ? -9.326  -20.422 -2.475  1.00 96.40 273 A 1 
ATOM   2160 O  O   . GLY A 1 273 ? -10.333 -19.995 -3.036  1.00 94.14 273 A 1 
ATOM   2161 N  N   . ASP A 1 274 ? -9.309  -21.556 -1.775  1.00 96.06 274 A 1 
ATOM   2162 C  CA  . ASP A 1 274 ? -10.500 -22.401 -1.666  1.00 95.35 274 A 1 
ATOM   2163 C  C   . ASP A 1 274 ? -11.122 -22.438 -0.274  1.00 95.75 274 A 1 
ATOM   2164 O  O   . ASP A 1 274 ? -12.154 -23.071 -0.072  1.00 91.76 274 A 1 
ATOM   2165 C  CB  . ASP A 1 274 ? -10.156 -23.836 -2.084  1.00 93.06 274 A 1 
ATOM   2166 C  CG  . ASP A 1 274 ? -9.532  -23.902 -3.462  1.00 90.74 274 A 1 
ATOM   2167 O  OD1 . ASP A 1 274 ? -10.127 -23.350 -4.414  1.00 86.27 274 A 1 
ATOM   2168 O  OD2 . ASP A 1 274 ? -8.456  -24.516 -3.598  1.00 86.10 274 A 1 
ATOM   2169 N  N   . ASP A 1 275 ? -10.504 -21.772 0.688   1.00 96.02 275 A 1 
ATOM   2170 C  CA  . ASP A 1 275 ? -10.974 -21.796 2.070   1.00 95.97 275 A 1 
ATOM   2171 C  C   . ASP A 1 275 ? -12.249 -21.001 2.348   1.00 96.21 275 A 1 
ATOM   2172 O  O   . ASP A 1 275 ? -13.097 -21.434 3.134   1.00 93.30 275 A 1 
ATOM   2173 C  CB  . ASP A 1 275 ? -9.851  -21.305 2.992   1.00 94.53 275 A 1 
ATOM   2174 C  CG  . ASP A 1 275 ? -8.585  -22.117 2.830   1.00 92.36 275 A 1 
ATOM   2175 O  OD1 . ASP A 1 275 ? -8.500  -23.199 3.433   1.00 85.74 275 A 1 
ATOM   2176 O  OD2 . ASP A 1 275 ? -7.682  -21.677 2.087   1.00 86.09 275 A 1 
ATOM   2177 N  N   . ASP A 1 276 ? -12.394 -19.849 1.698   1.00 96.57 276 A 1 
ATOM   2178 C  CA  . ASP A 1 276 ? -13.555 -18.999 1.930   1.00 96.70 276 A 1 
ATOM   2179 C  C   . ASP A 1 276 ? -14.329 -18.765 0.635   1.00 96.78 276 A 1 
ATOM   2180 O  O   . ASP A 1 276 ? -13.794 -18.216 -0.328  1.00 95.29 276 A 1 
ATOM   2181 C  CB  . ASP A 1 276 ? -13.105 -17.643 2.509   1.00 95.84 276 A 1 
ATOM   2182 C  CG  . ASP A 1 276 ? -14.250 -16.846 3.114   1.00 96.65 276 A 1 
ATOM   2183 O  OD1 . ASP A 1 276 ? -15.360 -16.863 2.555   1.00 95.12 276 A 1 
ATOM   2184 O  OD2 . ASP A 1 276 ? -14.034 -16.203 4.163   1.00 94.92 276 A 1 
ATOM   2185 N  N   . LYS A 1 277 ? -15.593 -19.177 0.616   1.00 96.49 277 A 1 
ATOM   2186 C  CA  . LYS A 1 277 ? -16.449 -18.999 -0.551  1.00 95.55 277 A 1 
ATOM   2187 C  C   . LYS A 1 277 ? -17.543 -17.976 -0.259  1.00 95.68 277 A 1 
ATOM   2188 O  O   . LYS A 1 277 ? -18.470 -17.805 -1.048  1.00 93.21 277 A 1 
ATOM   2189 C  CB  . LYS A 1 277 ? -17.089 -20.334 -0.950  1.00 94.00 277 A 1 
ATOM   2190 C  CG  . LYS A 1 277 ? -16.090 -21.405 -1.345  1.00 87.95 277 A 1 
ATOM   2191 C  CD  . LYS A 1 277 ? -16.792 -22.688 -1.771  1.00 82.41 277 A 1 
ATOM   2192 C  CE  . LYS A 1 277 ? -15.790 -23.751 -2.191  1.00 73.63 277 A 1 
ATOM   2193 N  NZ  . LYS A 1 277 ? -16.468 -25.009 -2.618  1.00 64.17 277 A 1 
ATOM   2194 N  N   . VAL A 1 278 ? -17.437 -17.295 0.886   1.00 96.41 278 A 1 
ATOM   2195 C  CA  . VAL A 1 278 ? -18.430 -16.311 1.301   1.00 96.05 278 A 1 
ATOM   2196 C  C   . VAL A 1 278 ? -17.956 -14.867 1.169   1.00 96.14 278 A 1 
ATOM   2197 O  O   . VAL A 1 278 ? -18.632 -14.040 0.555   1.00 94.64 278 A 1 
ATOM   2198 C  CB  . VAL A 1 278 ? -18.851 -16.559 2.771   1.00 95.05 278 A 1 
ATOM   2199 C  CG1 . VAL A 1 278 ? -19.866 -15.505 3.210   1.00 91.22 278 A 1 
ATOM   2200 C  CG2 . VAL A 1 278 ? -19.434 -17.951 2.920   1.00 92.35 278 A 1 
ATOM   2201 N  N   . LEU A 1 279 ? -16.799 -14.564 1.758   1.00 96.78 279 A 1 
ATOM   2202 C  CA  . LEU A 1 279 ? -16.275 -13.197 1.737   1.00 96.77 279 A 1 
ATOM   2203 C  C   . LEU A 1 279 ? -15.804 -12.683 0.378   1.00 96.43 279 A 1 
ATOM   2204 O  O   . LEU A 1 279 ? -16.163 -11.571 -0.017  1.00 95.75 279 A 1 
ATOM   2205 C  CB  . LEU A 1 279 ? -15.141 -13.049 2.766   1.00 96.59 279 A 1 
ATOM   2206 C  CG  . LEU A 1 279 ? -14.545 -11.645 2.896   1.00 96.75 279 A 1 
ATOM   2207 C  CD1 . LEU A 1 279 ? -15.599 -10.670 3.398   1.00 96.57 279 A 1 
ATOM   2208 C  CD2 . LEU A 1 279 ? -13.352 -11.686 3.844   1.00 96.62 279 A 1 
ATOM   2209 N  N   . PRO A 1 280 ? -14.979 -13.443 -0.361  1.00 96.39 280 A 1 
ATOM   2210 C  CA  . PRO A 1 280 ? -14.492 -12.972 -1.661  1.00 95.51 280 A 1 
ATOM   2211 C  C   . PRO A 1 280 ? -15.600 -12.815 -2.693  1.00 95.13 280 A 1 
ATOM   2212 O  O   . PRO A 1 280 ? -16.688 -13.383 -2.549  1.00 94.18 280 A 1 
ATOM   2213 C  CB  . PRO A 1 280 ? -13.497 -14.056 -2.085  1.00 94.53 280 A 1 
ATOM   2214 C  CG  . PRO A 1 280 ? -13.090 -14.702 -0.795  1.00 93.37 280 A 1 
ATOM   2215 C  CD  . PRO A 1 280 ? -14.390 -14.745 -0.023  1.00 96.01 280 A 1 
ATOM   2216 N  N   . GLU A 1 281 ? -15.317 -12.054 -3.750  1.00 94.89 281 A 1 
ATOM   2217 C  CA  . GLU A 1 281 ? -16.269 -11.908 -4.835  1.00 93.72 281 A 1 
ATOM   2218 C  C   . GLU A 1 281 ? -16.420 -13.320 -5.412  1.00 93.93 281 A 1 
ATOM   2219 O  O   . GLU A 1 281 ? -15.431 -14.032 -5.549  1.00 92.89 281 A 1 
ATOM   2220 C  CB  . GLU A 1 281 ? -15.720 -10.969 -5.919  1.00 91.68 281 A 1 
ATOM   2221 C  CG  . GLU A 1 281 ? -15.606 -9.510  -5.508  1.00 82.76 281 A 1 
ATOM   2222 C  CD  . GLU A 1 281 ? -16.949 -8.797  -5.474  1.00 78.92 281 A 1 
ATOM   2223 O  OE1 . GLU A 1 281 ? -17.953 -9.382  -5.931  1.00 70.91 281 A 1 
ATOM   2224 O  OE2 . GLU A 1 281 ? -17.001 -7.642  -4.999  1.00 69.61 281 A 1 
ATOM   2225 N  N   . PRO A 1 282 ? -17.639 -13.741 -5.751  1.00 93.37 282 A 1 
ATOM   2226 C  CA  . PRO A 1 282 ? -17.872 -15.081 -6.305  1.00 92.58 282 A 1 
ATOM   2227 C  C   . PRO A 1 282 ? -16.925 -15.473 -7.437  1.00 93.09 282 A 1 
ATOM   2228 O  O   . PRO A 1 282 ? -16.436 -16.605 -7.485  1.00 89.64 282 A 1 
ATOM   2229 C  CB  . PRO A 1 282 ? -19.333 -15.006 -6.770  1.00 90.23 282 A 1 
ATOM   2230 C  CG  . PRO A 1 282 ? -19.951 -14.091 -5.761  1.00 87.98 282 A 1 
ATOM   2231 C  CD  . PRO A 1 282 ? -18.914 -12.997 -5.620  1.00 91.59 282 A 1 
ATOM   2232 N  N   . GLY A 1 283 ? -16.668 -14.540 -8.342  1.00 93.58 283 A 1 
ATOM   2233 C  CA  . GLY A 1 283 ? -15.794 -14.808 -9.477  1.00 93.92 283 A 1 
ATOM   2234 C  C   . GLY A 1 283 ? -14.332 -15.038 -9.138  1.00 95.29 283 A 1 
ATOM   2235 O  O   . GLY A 1 283 ? -13.580 -15.542 -9.974  1.00 93.67 283 A 1 
ATOM   2236 N  N   . ASP A 1 284 ? -13.918 -14.677 -7.925  1.00 94.89 284 A 1 
ATOM   2237 C  CA  . ASP A 1 284 ? -12.528 -14.856 -7.512  1.00 95.15 284 A 1 
ATOM   2238 C  C   . ASP A 1 284 ? -12.258 -16.166 -6.777  1.00 96.16 284 A 1 
ATOM   2239 O  O   . ASP A 1 284 ? -11.108 -16.585 -6.655  1.00 95.42 284 A 1 
ATOM   2240 C  CB  . ASP A 1 284 ? -12.072 -13.689 -6.627  1.00 93.38 284 A 1 
ATOM   2241 C  CG  . ASP A 1 284 ? -11.919 -12.386 -7.398  1.00 86.39 284 A 1 
ATOM   2242 O  OD1 . ASP A 1 284 ? -11.447 -12.434 -8.547  1.00 80.58 284 A 1 
ATOM   2243 O  OD2 . ASP A 1 284 ? -12.255 -11.327 -6.841  1.00 79.93 284 A 1 
ATOM   2244 N  N   . VAL A 1 285 ? -13.309 -16.812 -6.282  1.00 95.94 285 A 1 
ATOM   2245 C  CA  . VAL A 1 285 ? -13.151 -18.069 -5.553  1.00 96.07 285 A 1 
ATOM   2246 C  C   . VAL A 1 285 ? -12.523 -19.141 -6.435  1.00 96.28 285 A 1 
ATOM   2247 O  O   . VAL A 1 285 ? -12.990 -19.413 -7.541  1.00 94.98 285 A 1 
ATOM   2248 C  CB  . VAL A 1 285 ? -14.504 -18.577 -5.028  1.00 95.01 285 A 1 
ATOM   2249 C  CG1 . VAL A 1 285 ? -14.329 -19.925 -4.331  1.00 91.91 285 A 1 
ATOM   2250 C  CG2 . VAL A 1 285 ? -15.101 -17.565 -4.064  1.00 92.87 285 A 1 
ATOM   2251 N  N   . GLY A 1 286 ? -11.445 -19.760 -5.936  1.00 96.35 286 A 1 
ATOM   2252 C  CA  . GLY A 1 286 ? -10.789 -20.824 -6.663  1.00 96.24 286 A 1 
ATOM   2253 C  C   . GLY A 1 286 ? -9.983  -20.420 -7.888  1.00 96.85 286 A 1 
ATOM   2254 O  O   . GLY A 1 286 ? -9.605  -21.276 -8.683  1.00 95.20 286 A 1 
ATOM   2255 N  N   . THR A 1 287 ? -9.700  -19.114 -8.045  1.00 97.03 287 A 1 
ATOM   2256 C  CA  . THR A 1 287 ? -8.933  -18.657 -9.203  1.00 97.17 287 A 1 
ATOM   2257 C  C   . THR A 1 287 ? -7.427  -18.835 -8.998  1.00 97.28 287 A 1 
ATOM   2258 O  O   . THR A 1 287 ? -6.656  -18.749 -9.951  1.00 96.72 287 A 1 
ATOM   2259 C  CB  . THR A 1 287 ? -9.217  -17.172 -9.523  1.00 96.77 287 A 1 
ATOM   2260 O  OG1 . THR A 1 287 ? -8.958  -16.363 -8.372  1.00 95.51 287 A 1 
ATOM   2261 C  CG2 . THR A 1 287 ? -10.666 -16.999 -9.954  1.00 95.43 287 A 1 
ATOM   2262 N  N   . HIS A 1 288 ? -7.025  -19.088 -7.751  1.00 97.41 288 A 1 
ATOM   2263 C  CA  . HIS A 1 288 ? -5.623  -19.353 -7.408  1.00 97.51 288 A 1 
ATOM   2264 C  C   . HIS A 1 288 ? -4.612  -18.370 -7.995  1.00 97.60 288 A 1 
ATOM   2265 O  O   . HIS A 1 288 ? -3.693  -18.760 -8.719  1.00 96.95 288 A 1 
ATOM   2266 C  CB  . HIS A 1 288 ? -5.272  -20.779 -7.830  1.00 97.15 288 A 1 
ATOM   2267 C  CG  . HIS A 1 288 ? -6.199  -21.814 -7.271  1.00 96.26 288 A 1 
ATOM   2268 N  ND1 . HIS A 1 288 ? -6.668  -22.880 -8.009  1.00 85.81 288 A 1 
ATOM   2269 C  CD2 . HIS A 1 288 ? -6.767  -21.928 -6.048  1.00 85.28 288 A 1 
ATOM   2270 C  CE1 . HIS A 1 288 ? -7.478  -23.607 -7.263  1.00 87.82 288 A 1 
ATOM   2271 N  NE2 . HIS A 1 288 ? -7.563  -23.060 -6.064  1.00 89.80 288 A 1 
ATOM   2272 N  N   . GLN A 1 289 ? -4.765  -17.094 -7.663  1.00 97.99 289 A 1 
ATOM   2273 C  CA  . GLN A 1 289 ? -3.881  -16.040 -8.146  1.00 98.01 289 A 1 
ATOM   2274 C  C   . GLN A 1 289 ? -2.762  -15.727 -7.157  1.00 98.22 289 A 1 
ATOM   2275 O  O   . GLN A 1 289 ? -2.900  -15.970 -5.954  1.00 98.20 289 A 1 
ATOM   2276 C  CB  . GLN A 1 289 ? -4.682  -14.762 -8.390  1.00 97.82 289 A 1 
ATOM   2277 C  CG  . GLN A 1 289 ? -5.887  -14.931 -9.308  1.00 97.03 289 A 1 
ATOM   2278 C  CD  . GLN A 1 289 ? -6.695  -13.660 -9.412  1.00 96.37 289 A 1 
ATOM   2279 O  OE1 . GLN A 1 289 ? -6.174  -12.627 -9.848  1.00 88.98 289 A 1 
ATOM   2280 N  NE2 . GLN A 1 289 ? -7.957  -13.715 -9.015  1.00 87.14 289 A 1 
ATOM   2281 N  N   . SER A 1 290 ? -1.653  -15.194 -7.675  1.00 98.24 290 A 1 
ATOM   2282 C  CA  . SER A 1 290 ? -0.531  -14.778 -6.842  1.00 98.32 290 A 1 
ATOM   2283 C  C   . SER A 1 290 ? -0.346  -13.296 -7.173  1.00 98.33 290 A 1 
ATOM   2284 O  O   . SER A 1 290 ? 0.206   -12.957 -8.219  1.00 97.86 290 A 1 
ATOM   2285 C  CB  . SER A 1 290 ? 0.738   -15.557 -7.182  1.00 98.20 290 A 1 
ATOM   2286 O  OG  . SER A 1 290 ? 1.757   -15.274 -6.247  1.00 95.20 290 A 1 
ATOM   2287 N  N   . LEU A 1 291 ? -0.834  -12.427 -6.286  1.00 98.50 291 A 1 
ATOM   2288 C  CA  . LEU A 1 291 ? -0.811  -10.978 -6.511  1.00 98.52 291 A 1 
ATOM   2289 C  C   . LEU A 1 291 ? 0.011   -10.175 -5.519  1.00 98.65 291 A 1 
ATOM   2290 O  O   . LEU A 1 291 ? 0.292   -8.990  -5.753  1.00 98.36 291 A 1 
ATOM   2291 C  CB  . LEU A 1 291 ? -2.249  -10.436 -6.482  1.00 98.41 291 A 1 
ATOM   2292 C  CG  . LEU A 1 291 ? -3.298  -11.158 -7.334  1.00 98.12 291 A 1 
ATOM   2293 C  CD1 . LEU A 1 291 ? -4.669  -10.531 -7.087  1.00 97.83 291 A 1 
ATOM   2294 C  CD2 . LEU A 1 291 ? -2.925  -11.051 -8.807  1.00 97.57 291 A 1 
ATOM   2295 N  N   . ASP A 1 292 ? 0.392   -10.789 -4.404  1.00 98.71 292 A 1 
ATOM   2296 C  CA  . ASP A 1 292 ? 1.089   -10.093 -3.336  1.00 98.82 292 A 1 
ATOM   2297 C  C   . ASP A 1 292 ? 2.534   -10.558 -3.209  1.00 98.80 292 A 1 
ATOM   2298 O  O   . ASP A 1 292 ? 2.814   -11.754 -3.179  1.00 98.60 292 A 1 
ATOM   2299 C  CB  . ASP A 1 292 ? 0.326   -10.316 -2.033  1.00 98.77 292 A 1 
ATOM   2300 C  CG  . ASP A 1 292 ? -1.154  -9.977  -2.179  1.00 98.58 292 A 1 
ATOM   2301 O  OD1 . ASP A 1 292 ? -1.507  -8.789  -2.012  1.00 96.70 292 A 1 
ATOM   2302 O  OD2 . ASP A 1 292 ? -1.965  -10.877 -2.499  1.00 96.85 292 A 1 
ATOM   2303 N  N   . TYR A 1 293 ? 3.465   -9.586  -3.138  1.00 98.86 293 A 1 
ATOM   2304 C  CA  . TYR A 1 293 ? 4.890   -9.886  -3.146  1.00 98.85 293 A 1 
ATOM   2305 C  C   . TYR A 1 293 ? 5.730   -9.174  -2.100  1.00 98.91 293 A 1 
ATOM   2306 O  O   . TYR A 1 293 ? 5.321   -8.156  -1.543  1.00 98.77 293 A 1 
ATOM   2307 C  CB  . TYR A 1 293 ? 5.469   -9.560  -4.527  1.00 98.80 293 A 1 
ATOM   2308 C  CG  . TYR A 1 293 ? 4.735   -10.193 -5.679  1.00 98.77 293 A 1 
ATOM   2309 C  CD1 . TYR A 1 293 ? 3.539   -9.651  -6.167  1.00 98.53 293 A 1 
ATOM   2310 C  CD2 . TYR A 1 293 ? 5.221   -11.343 -6.290  1.00 98.51 293 A 1 
ATOM   2311 C  CE1 . TYR A 1 293 ? 2.843   -10.244 -7.214  1.00 98.21 293 A 1 
ATOM   2312 C  CE2 . TYR A 1 293 ? 4.543   -11.945 -7.346  1.00 98.24 293 A 1 
ATOM   2313 C  CZ  . TYR A 1 293 ? 3.352   -11.397 -7.802  1.00 98.30 293 A 1 
ATOM   2314 O  OH  . TYR A 1 293 ? 2.680   -11.999 -8.835  1.00 97.63 293 A 1 
ATOM   2315 N  N   . ILE A 1 294 ? 6.932   -9.725  -1.860  1.00 98.94 294 A 1 
ATOM   2316 C  CA  . ILE A 1 294 ? 7.889   -9.131  -0.941  1.00 98.90 294 A 1 
ATOM   2317 C  C   . ILE A 1 294 ? 9.245   -9.230  -1.640  1.00 98.80 294 A 1 
ATOM   2318 O  O   . ILE A 1 294 ? 9.758   -10.330 -1.867  1.00 98.75 294 A 1 
ATOM   2319 C  CB  . ILE A 1 294 ? 7.963   -9.880  0.405   1.00 98.91 294 A 1 
ATOM   2320 C  CG1 . ILE A 1 294 ? 6.600   -9.808  1.115   1.00 98.65 294 A 1 
ATOM   2321 C  CG2 . ILE A 1 294 ? 9.052   -9.256  1.279   1.00 98.74 294 A 1 
ATOM   2322 C  CD1 . ILE A 1 294 ? 6.558   -10.541 2.448   1.00 97.96 294 A 1 
ATOM   2323 N  N   . TYR A 1 295 ? 9.830   -8.076  -1.987  1.00 98.80 295 A 1 
ATOM   2324 C  CA  . TYR A 1 295 ? 11.114  -8.033  -2.665  1.00 98.81 295 A 1 
ATOM   2325 C  C   . TYR A 1 295 ? 12.209  -7.483  -1.762  1.00 98.89 295 A 1 
ATOM   2326 O  O   . TYR A 1 295 ? 11.970  -6.584  -0.952  1.00 98.83 295 A 1 
ATOM   2327 C  CB  . TYR A 1 295 ? 11.036  -7.143  -3.906  1.00 98.78 295 A 1 
ATOM   2328 C  CG  . TYR A 1 295 ? 10.099  -7.661  -4.978  1.00 98.70 295 A 1 
ATOM   2329 C  CD1 . TYR A 1 295 ? 10.522  -8.647  -5.867  1.00 98.23 295 A 1 
ATOM   2330 C  CD2 . TYR A 1 295 ? 8.803   -7.173  -5.089  1.00 98.16 295 A 1 
ATOM   2331 C  CE1 . TYR A 1 295 ? 9.665   -9.131  -6.852  1.00 97.64 295 A 1 
ATOM   2332 C  CE2 . TYR A 1 295 ? 7.937   -7.652  -6.066  1.00 97.68 295 A 1 
ATOM   2333 C  CZ  . TYR A 1 295 ? 8.370   -8.635  -6.952  1.00 97.82 295 A 1 
ATOM   2334 O  OH  . TYR A 1 295 ? 7.525   -9.109  -7.913  1.00 96.80 295 A 1 
ATOM   2335 N  N   . LEU A 1 296 ? 13.418  -8.030  -1.924  1.00 98.70 296 A 1 
ATOM   2336 C  CA  . LEU A 1 296 ? 14.576  -7.568  -1.180  1.00 98.73 296 A 1 
ATOM   2337 C  C   . LEU A 1 296 ? 15.585  -7.037  -2.193  1.00 98.69 296 A 1 
ATOM   2338 O  O   . LEU A 1 296 ? 15.899  -7.709  -3.172  1.00 98.44 296 A 1 
ATOM   2339 C  CB  . LEU A 1 296 ? 15.207  -8.714  -0.388  1.00 98.72 296 A 1 
ATOM   2340 C  CG  . LEU A 1 296 ? 16.585  -8.421  0.239   1.00 98.51 296 A 1 
ATOM   2341 C  CD1 . LEU A 1 296 ? 16.459  -7.318  1.283   1.00 98.17 296 A 1 
ATOM   2342 C  CD2 . LEU A 1 296 ? 17.141  -9.693  0.864   1.00 98.08 296 A 1 
ATOM   2343 N  N   . PHE A 1 297 ? 16.084  -5.818  -1.957  1.00 98.75 297 A 1 
ATOM   2344 C  CA  . PHE A 1 297 ? 17.081  -5.219  -2.835  1.00 98.72 297 A 1 
ATOM   2345 C  C   . PHE A 1 297 ? 18.385  -5.074  -2.070  1.00 98.66 297 A 1 
ATOM   2346 O  O   . PHE A 1 297 ? 18.411  -4.527  -0.963  1.00 98.54 297 A 1 
ATOM   2347 C  CB  . PHE A 1 297 ? 16.632  -3.835  -3.321  1.00 98.68 297 A 1 
ATOM   2348 C  CG  . PHE A 1 297 ? 15.387  -3.842  -4.167  1.00 98.64 297 A 1 
ATOM   2349 C  CD1 . PHE A 1 297 ? 14.126  -3.875  -3.576  1.00 98.25 297 A 1 
ATOM   2350 C  CD2 . PHE A 1 297 ? 15.478  -3.813  -5.557  1.00 98.27 297 A 1 
ATOM   2351 C  CE1 . PHE A 1 297 ? 12.970  -3.874  -4.360  1.00 97.78 297 A 1 
ATOM   2352 C  CE2 . PHE A 1 297 ? 14.332  -3.817  -6.340  1.00 97.79 297 A 1 
ATOM   2353 C  CZ  . PHE A 1 297 ? 13.074  -3.848  -5.742  1.00 97.79 297 A 1 
ATOM   2354 N  N   . GLU A 1 298 ? 19.480  -5.579  -2.651  1.00 98.51 298 A 1 
ATOM   2355 C  CA  . GLU A 1 298 ? 20.797  -5.492  -2.038  1.00 98.21 298 A 1 
ATOM   2356 C  C   . GLU A 1 298 ? 21.794  -4.920  -3.033  1.00 98.21 298 A 1 
ATOM   2357 O  O   . GLU A 1 298 ? 21.780  -5.279  -4.208  1.00 97.68 298 A 1 
ATOM   2358 C  CB  . GLU A 1 298 ? 21.257  -6.881  -1.587  1.00 97.41 298 A 1 
ATOM   2359 C  CG  . GLU A 1 298 ? 20.447  -7.457  -0.434  1.00 92.66 298 A 1 
ATOM   2360 C  CD  . GLU A 1 298 ? 20.889  -8.855  -0.054  1.00 91.80 298 A 1 
ATOM   2361 O  OE1 . GLU A 1 298 ? 20.604  -9.790  -0.826  1.00 84.93 298 A 1 
ATOM   2362 O  OE2 . GLU A 1 298 ? 21.522  -9.016  1.015   1.00 86.15 298 A 1 
ATOM   2363 N  N   . LYS A 1 299 ? 22.658  -4.022  -2.568  1.00 98.21 299 A 1 
ATOM   2364 C  CA  . LYS A 1 299 ? 23.652  -3.393  -3.433  1.00 98.03 299 A 1 
ATOM   2365 C  C   . LYS A 1 299 ? 24.592  -4.448  -4.011  1.00 97.53 299 A 1 
ATOM   2366 O  O   . LYS A 1 299 ? 25.037  -5.351  -3.303  1.00 96.44 299 A 1 
ATOM   2367 C  CB  . LYS A 1 299 ? 24.446  -2.342  -2.653  1.00 97.68 299 A 1 
ATOM   2368 C  CG  . LYS A 1 299 ? 25.305  -1.439  -3.516  1.00 96.05 299 A 1 
ATOM   2369 C  CD  . LYS A 1 299 ? 25.937  -0.323  -2.682  1.00 92.59 299 A 1 
ATOM   2370 C  CE  . LYS A 1 299 ? 26.743  0.642   -3.545  1.00 88.88 299 A 1 
ATOM   2371 N  NZ  . LYS A 1 299 ? 27.897  -0.021  -4.211  1.00 81.42 299 A 1 
ATOM   2372 N  N   . HIS A 1 300 ? 24.896  -4.328  -5.307  1.00 96.75 300 A 1 
ATOM   2373 C  CA  . HIS A 1 300 ? 25.776  -5.267  -5.999  1.00 95.00 300 A 1 
ATOM   2374 C  C   . HIS A 1 300 ? 27.148  -5.388  -5.343  1.00 94.66 300 A 1 
ATOM   2375 O  O   . HIS A 1 300 ? 27.621  -6.491  -5.071  1.00 89.87 300 A 1 
ATOM   2376 C  CB  . HIS A 1 300 ? 26.006  -4.819  -7.445  1.00 91.47 300 A 1 
ATOM   2377 C  CG  . HIS A 1 300 ? 24.782  -4.806  -8.287  1.00 88.27 300 A 1 
ATOM   2378 N  ND1 . HIS A 1 300 ? 24.681  -4.020  -9.436  1.00 75.82 300 A 1 
ATOM   2379 C  CD2 . HIS A 1 300 ? 23.617  -5.482  -8.200  1.00 77.35 300 A 1 
ATOM   2380 C  CE1 . HIS A 1 300 ? 23.508  -4.226  -9.994  1.00 76.63 300 A 1 
ATOM   2381 N  NE2 . HIS A 1 300 ? 22.840  -5.098  -9.265  1.00 78.69 300 A 1 
ATOM   2382 N  N   . ASP A 1 301 ? 27.777  -4.236  -5.097  1.00 95.24 301 A 1 
ATOM   2383 C  CA  . ASP A 1 301 ? 29.127  -4.200  -4.558  1.00 94.22 301 A 1 
ATOM   2384 C  C   . ASP A 1 301 ? 29.220  -3.475  -3.221  1.00 93.68 301 A 1 
ATOM   2385 O  O   . ASP A 1 301 ? 28.693  -2.378  -3.059  1.00 87.16 301 A 1 
ATOM   2386 C  CB  . ASP A 1 301 ? 30.040  -3.527  -5.588  1.00 91.06 301 A 1 
ATOM   2387 C  CG  . ASP A 1 301 ? 31.501  -3.532  -5.183  1.00 80.69 301 A 1 
ATOM   2388 O  OD1 . ASP A 1 301 ? 31.987  -4.588  -4.746  1.00 73.78 301 A 1 
ATOM   2389 O  OD2 . ASP A 1 301 ? 32.156  -2.480  -5.322  1.00 74.57 301 A 1 
ATOM   2390 N  N   . LYS A 1 302 ? 29.888  -4.109  -2.273  1.00 94.03 302 A 1 
ATOM   2391 C  CA  . LYS A 1 302 ? 30.082  -3.542  -0.936  1.00 94.99 302 A 1 
ATOM   2392 C  C   . LYS A 1 302 ? 28.785  -3.067  -0.265  1.00 96.06 302 A 1 
ATOM   2393 O  O   . LYS A 1 302 ? 28.650  -1.893  0.088   1.00 93.33 302 A 1 
ATOM   2394 C  CB  . LYS A 1 302 ? 31.080  -2.373  -1.010  1.00 92.26 302 A 1 
ATOM   2395 C  CG  . LYS A 1 302 ? 32.467  -2.764  -1.451  1.00 85.48 302 A 1 
ATOM   2396 C  CD  . LYS A 1 302 ? 33.422  -1.571  -1.420  1.00 77.94 302 A 1 
ATOM   2397 C  CE  . LYS A 1 302 ? 33.570  -1.026  -0.011  1.00 68.78 302 A 1 
ATOM   2398 N  NZ  . LYS A 1 302 ? 34.524  0.102   0.050   1.00 58.50 302 A 1 
ATOM   2399 N  N   . PRO A 1 303 ? 27.835  -3.982  -0.067  1.00 96.06 303 A 1 
ATOM   2400 C  CA  . PRO A 1 303 ? 26.596  -3.590  0.599   1.00 96.11 303 A 1 
ATOM   2401 C  C   . PRO A 1 303 ? 26.890  -3.247  2.061   1.00 96.71 303 A 1 
ATOM   2402 O  O   . PRO A 1 303 ? 27.796  -3.825  2.672   1.00 94.61 303 A 1 
ATOM   2403 C  CB  . PRO A 1 303 ? 25.722  -4.838  0.464   1.00 94.64 303 A 1 
ATOM   2404 C  CG  . PRO A 1 303 ? 26.734  -5.941  0.472   1.00 93.41 303 A 1 
ATOM   2405 C  CD  . PRO A 1 303 ? 27.830  -5.410  -0.418  1.00 95.82 303 A 1 
ATOM   2406 N  N   . GLN A 1 304 ? 26.145  -2.295  2.611   1.00 97.07 304 A 1 
ATOM   2407 C  CA  . GLN A 1 304 ? 26.342  -1.891  3.998   1.00 97.26 304 A 1 
ATOM   2408 C  C   . GLN A 1 304 ? 25.943  -3.002  4.970   1.00 97.36 304 A 1 
ATOM   2409 O  O   . GLN A 1 304 ? 26.495  -3.104  6.068   1.00 95.01 304 A 1 
ATOM   2410 C  CB  . GLN A 1 304 ? 25.509  -0.644  4.310   1.00 96.60 304 A 1 
ATOM   2411 C  CG  . GLN A 1 304 ? 25.962  0.617   3.587   1.00 94.67 304 A 1 
ATOM   2412 C  CD  . GLN A 1 304 ? 27.352  1.066   3.998   1.00 93.45 304 A 1 
ATOM   2413 O  OE1 . GLN A 1 304 ? 27.764  0.865   5.141   1.00 84.69 304 A 1 
ATOM   2414 N  NE2 . GLN A 1 304 ? 28.073  1.671   3.077   1.00 82.41 304 A 1 
ATOM   2415 N  N   . LEU A 1 305 ? 24.988  -3.842  4.561   1.00 97.85 305 A 1 
ATOM   2416 C  CA  . LEU A 1 305 ? 24.507  -4.926  5.401   1.00 97.70 305 A 1 
ATOM   2417 C  C   . LEU A 1 305 ? 24.220  -6.171  4.574   1.00 97.72 305 A 1 
ATOM   2418 O  O   . LEU A 1 305 ? 23.850  -6.075  3.405   1.00 96.39 305 A 1 
ATOM   2419 C  CB  . LEU A 1 305 ? 23.214  -4.531  6.112   1.00 96.94 305 A 1 
ATOM   2420 C  CG  . LEU A 1 305 ? 23.221  -3.366  7.104   1.00 96.33 305 A 1 
ATOM   2421 C  CD1 . LEU A 1 305 ? 21.785  -3.040  7.496   1.00 95.45 305 A 1 
ATOM   2422 C  CD2 . LEU A 1 305 ? 24.043  -3.735  8.331   1.00 95.63 305 A 1 
ATOM   2423 N  N   . LYS A 1 306 ? 24.398  -7.346  5.191   1.00 97.61 306 A 1 
ATOM   2424 C  CA  . LYS A 1 306 ? 24.074  -8.600  4.534   1.00 97.27 306 A 1 
ATOM   2425 C  C   . LYS A 1 306 ? 22.715  -8.968  5.106   1.00 97.74 306 A 1 
ATOM   2426 O  O   . LYS A 1 306 ? 22.468  -8.807  6.307   1.00 96.70 306 A 1 
ATOM   2427 C  CB  . LYS A 1 306 ? 25.114  -9.680  4.853   1.00 95.51 306 A 1 
ATOM   2428 C  CG  . LYS A 1 306 ? 26.446  -9.435  4.168   1.00 81.99 306 A 1 
ATOM   2429 C  CD  . LYS A 1 306 ? 27.377  -10.624 4.322   1.00 74.89 306 A 1 
ATOM   2430 C  CE  . LYS A 1 306 ? 28.676  -10.397 3.559   1.00 64.23 306 A 1 
ATOM   2431 N  NZ  . LYS A 1 306 ? 29.573  -11.565 3.638   1.00 55.56 306 A 1 
ATOM   2432 N  N   . VAL A 1 307 ? 21.829  -9.462  4.246   1.00 98.34 307 A 1 
ATOM   2433 C  CA  . VAL A 1 307 ? 20.472  -9.769  4.671   1.00 98.46 307 A 1 
ATOM   2434 C  C   . VAL A 1 307 ? 20.025  -11.194 4.382   1.00 98.49 307 A 1 
ATOM   2435 O  O   . VAL A 1 307 ? 20.275  -11.721 3.294   1.00 98.08 307 A 1 
ATOM   2436 C  CB  . VAL A 1 307 ? 19.467  -8.815  3.986   1.00 98.35 307 A 1 
ATOM   2437 C  CG1 . VAL A 1 307 ? 18.089  -8.953  4.625   1.00 97.35 307 A 1 
ATOM   2438 C  CG2 . VAL A 1 307 ? 19.962  -7.377  4.082   1.00 97.45 307 A 1 
ATOM   2439 N  N   . SER A 1 308 ? 19.378  -11.818 5.363   1.00 98.54 308 A 1 
ATOM   2440 C  CA  . SER A 1 308 ? 18.815  -13.147 5.183   1.00 98.54 308 A 1 
ATOM   2441 C  C   . SER A 1 308 ? 17.311  -12.944 5.366   1.00 98.79 308 A 1 
ATOM   2442 O  O   . SER A 1 308 ? 16.884  -11.982 6.019   1.00 98.49 308 A 1 
ATOM   2443 C  CB  . SER A 1 308 ? 19.358  -14.141 6.214   1.00 97.77 308 A 1 
ATOM   2444 O  OG  . SER A 1 308 ? 19.023  -13.760 7.532   1.00 88.71 308 A 1 
ATOM   2445 N  N   . TYR A 1 309 ? 16.511  -13.847 4.798   1.00 98.81 309 A 1 
ATOM   2446 C  CA  . TYR A 1 309 ? 15.059  -13.689 4.865   1.00 98.85 309 A 1 
ATOM   2447 C  C   . TYR A 1 309 ? 14.326  -15.011 4.944   1.00 98.80 309 A 1 
ATOM   2448 O  O   . TYR A 1 309 ? 14.825  -16.041 4.498   1.00 98.47 309 A 1 
ATOM   2449 C  CB  . TYR A 1 309 ? 14.582  -12.914 3.626   1.00 98.63 309 A 1 
ATOM   2450 C  CG  . TYR A 1 309 ? 15.085  -13.513 2.324   1.00 98.63 309 A 1 
ATOM   2451 C  CD1 . TYR A 1 309 ? 14.408  -14.559 1.709   1.00 98.04 309 A 1 
ATOM   2452 C  CD2 . TYR A 1 309 ? 16.267  -13.051 1.735   1.00 98.05 309 A 1 
ATOM   2453 C  CE1 . TYR A 1 309 ? 14.902  -15.142 0.540   1.00 97.23 309 A 1 
ATOM   2454 C  CE2 . TYR A 1 309 ? 16.767  -13.627 0.574   1.00 97.26 309 A 1 
ATOM   2455 C  CZ  . TYR A 1 309 ? 16.079  -14.675 -0.019  1.00 97.16 309 A 1 
ATOM   2456 O  OH  . TYR A 1 309 ? 16.567  -15.249 -1.173  1.00 95.19 309 A 1 
ATOM   2457 N  N   . LYS A 1 310 ? 13.132  -14.977 5.529   1.00 98.81 310 A 1 
ATOM   2458 C  CA  . LYS A 1 310 ? 12.285  -16.156 5.654   1.00 98.70 310 A 1 
ATOM   2459 C  C   . LYS A 1 310 ? 10.834  -15.719 5.441   1.00 98.81 310 A 1 
ATOM   2460 O  O   . LYS A 1 310 ? 10.165  -15.297 6.381   1.00 98.60 310 A 1 
ATOM   2461 C  CB  . LYS A 1 310 ? 12.458  -16.794 7.032   1.00 98.35 310 A 1 
ATOM   2462 C  CG  . LYS A 1 310 ? 11.701  -18.105 7.182   1.00 86.94 310 A 1 
ATOM   2463 C  CD  . LYS A 1 310 ? 12.100  -18.847 8.455   1.00 84.59 310 A 1 
ATOM   2464 C  CE  . LYS A 1 310 ? 11.731  -18.081 9.707   1.00 71.20 310 A 1 
ATOM   2465 N  NZ  . LYS A 1 310 ? 12.091  -18.826 10.946  1.00 63.38 310 A 1 
ATOM   2466 N  N   . PRO A 1 311 ? 10.350  -15.813 4.188   1.00 98.81 311 A 1 
ATOM   2467 C  CA  . PRO A 1 311 ? 8.983   -15.410 3.865   1.00 98.72 311 A 1 
ATOM   2468 C  C   . PRO A 1 311 ? 7.965   -16.537 4.056   1.00 98.62 311 A 1 
ATOM   2469 O  O   . PRO A 1 311 ? 8.308   -17.716 4.003   1.00 97.91 311 A 1 
ATOM   2470 C  CB  . PRO A 1 311 ? 9.098   -15.009 2.398   1.00 98.50 311 A 1 
ATOM   2471 C  CG  . PRO A 1 311 ? 10.041  -16.064 1.880   1.00 97.93 311 A 1 
ATOM   2472 C  CD  . PRO A 1 311 ? 11.104  -16.147 2.967   1.00 98.53 311 A 1 
ATOM   2473 N  N   . GLU A 1 312 ? 6.711   -16.152 4.300   1.00 98.62 312 A 1 
ATOM   2474 C  CA  . GLU A 1 312 ? 5.630   -17.107 4.488   1.00 98.54 312 A 1 
ATOM   2475 C  C   . GLU A 1 312 ? 4.306   -16.494 4.034   1.00 98.71 312 A 1 
ATOM   2476 O  O   . GLU A 1 312 ? 4.170   -15.277 3.973   1.00 98.53 312 A 1 
ATOM   2477 C  CB  . GLU A 1 312 ? 5.483   -17.496 5.967   1.00 96.61 312 A 1 
ATOM   2478 C  CG  . GLU A 1 312 ? 6.649   -18.251 6.580   1.00 84.54 312 A 1 
ATOM   2479 C  CD  . GLU A 1 312 ? 6.796   -19.660 6.022   1.00 79.84 312 A 1 
ATOM   2480 O  OE1 . GLU A 1 312 ? 5.829   -20.176 5.412   1.00 72.41 312 A 1 
ATOM   2481 O  OE2 . GLU A 1 312 ? 7.870   -20.252 6.205   1.00 71.36 312 A 1 
ATOM   2482 N  N   . VAL A 1 313 ? 3.348   -17.359 3.720   1.00 98.89 313 A 1 
ATOM   2483 C  CA  . VAL A 1 313 ? 2.009   -16.906 3.373   1.00 98.88 313 A 1 
ATOM   2484 C  C   . VAL A 1 313 ? 1.180   -17.185 4.620   1.00 98.70 313 A 1 
ATOM   2485 O  O   . VAL A 1 313 ? 1.254   -18.280 5.195   1.00 98.38 313 A 1 
ATOM   2486 C  CB  . VAL A 1 313 ? 1.415   -17.693 2.185   1.00 98.66 313 A 1 
ATOM   2487 C  CG1 . VAL A 1 313 ? -0.070  -17.360 2.026   1.00 97.94 313 A 1 
ATOM   2488 C  CG2 . VAL A 1 313 ? 2.170   -17.347 0.913   1.00 98.15 313 A 1 
ATOM   2489 N  N   . ASN A 1 314 ? 0.397   -16.202 5.059   1.00 98.83 314 A 1 
ATOM   2490 C  CA  . ASN A 1 314 ? -0.461  -16.355 6.228   1.00 98.85 314 A 1 
ATOM   2491 C  C   . ASN A 1 314 ? -1.897  -16.189 5.726   1.00 98.82 314 A 1 
ATOM   2492 O  O   . ASN A 1 314 ? -2.305  -15.096 5.357   1.00 98.72 314 A 1 
ATOM   2493 C  CB  . ASN A 1 314 ? -0.131  -15.277 7.272   1.00 98.65 314 A 1 
ATOM   2494 C  CG  . ASN A 1 314 ? -0.892  -15.468 8.566   1.00 98.28 314 A 1 
ATOM   2495 O  OD1 . ASN A 1 314 ? -1.991  -16.027 8.592   1.00 95.50 314 A 1 
ATOM   2496 N  ND2 . ASN A 1 314 ? -0.316  -14.992 9.665   1.00 94.52 314 A 1 
ATOM   2497 N  N   . LYS A 1 315 ? -2.653  -17.273 5.715   1.00 98.71 315 A 1 
ATOM   2498 C  CA  . LYS A 1 315 ? -4.023  -17.244 5.214   1.00 98.66 315 A 1 
ATOM   2499 C  C   . LYS A 1 315 ? -4.997  -16.414 6.055   1.00 98.69 315 A 1 
ATOM   2500 O  O   . LYS A 1 315 ? -6.074  -16.059 5.585   1.00 98.19 315 A 1 
ATOM   2501 C  CB  . LYS A 1 315 ? -4.576  -18.664 5.072   1.00 98.49 315 A 1 
ATOM   2502 C  CG  . LYS A 1 315 ? -3.891  -19.496 3.995   1.00 97.99 315 A 1 
ATOM   2503 C  CD  . LYS A 1 315 ? -4.584  -20.839 3.838   1.00 96.82 315 A 1 
ATOM   2504 C  CE  . LYS A 1 315 ? -3.998  -21.646 2.694   1.00 94.24 315 A 1 
ATOM   2505 N  NZ  . LYS A 1 315 ? -4.726  -22.930 2.503   1.00 89.64 315 A 1 
ATOM   2506 N  N   . MET A 1 316 ? -4.616  -16.118 7.304   1.00 98.68 316 A 1 
ATOM   2507 C  CA  . MET A 1 316 ? -5.472  -15.347 8.200   1.00 98.70 316 A 1 
ATOM   2508 C  C   . MET A 1 316 ? -6.853  -15.993 8.329   1.00 98.69 316 A 1 
ATOM   2509 O  O   . MET A 1 316 ? -7.880  -15.315 8.268   1.00 98.19 316 A 1 
ATOM   2510 C  CB  . MET A 1 316 ? -5.612  -13.899 7.696   1.00 98.70 316 A 1 
ATOM   2511 C  CG  . MET A 1 316 ? -4.348  -13.065 7.824   1.00 98.21 316 A 1 
ATOM   2512 S  SD  . MET A 1 316 ? -3.890  -12.776 9.547   1.00 98.03 316 A 1 
ATOM   2513 C  CE  . MET A 1 316 ? -2.402  -11.780 9.341   1.00 94.95 316 A 1 
ATOM   2514 N  N   . LEU A 1 317 ? -6.867  -17.310 8.518   1.00 98.57 317 A 1 
ATOM   2515 C  CA  . LEU A 1 317 ? -8.110  -18.050 8.678   1.00 98.37 317 A 1 
ATOM   2516 C  C   . LEU A 1 317 ? -8.708  -17.787 10.058  1.00 98.37 317 A 1 
ATOM   2517 O  O   . LEU A 1 317 ? -7.990  -17.566 11.029  1.00 97.80 317 A 1 
ATOM   2518 C  CB  . LEU A 1 317 ? -7.859  -19.546 8.510   1.00 98.07 317 A 1 
ATOM   2519 C  CG  . LEU A 1 317 ? -7.284  -20.005 7.170   1.00 97.15 317 A 1 
ATOM   2520 C  CD1 . LEU A 1 317 ? -7.080  -21.519 7.190   1.00 95.91 317 A 1 
ATOM   2521 C  CD2 . LEU A 1 317 ? -8.223  -19.614 6.042   1.00 95.33 317 A 1 
ATOM   2522 N  N   . VAL A 1 318 ? -10.037 -17.814 10.135  1.00 98.25 318 A 1 
ATOM   2523 C  CA  . VAL A 1 318 ? -10.740 -17.605 11.395  1.00 98.03 318 A 1 
ATOM   2524 C  C   . VAL A 1 318 ? -11.887 -18.599 11.532  1.00 97.97 318 A 1 
ATOM   2525 O  O   . VAL A 1 318 ? -12.410 -19.101 10.534  1.00 96.98 318 A 1 
ATOM   2526 C  CB  . VAL A 1 318 ? -11.312 -16.168 11.513  1.00 97.39 318 A 1 
ATOM   2527 C  CG1 . VAL A 1 318 ? -10.180 -15.166 11.609  1.00 94.79 318 A 1 
ATOM   2528 C  CG2 . VAL A 1 318 ? -12.207 -15.859 10.316  1.00 95.19 318 A 1 
ATOM   2529 N  N   . ASN A 1 319 ? -12.269 -18.880 12.784  1.00 97.16 319 A 1 
ATOM   2530 C  CA  . ASN A 1 319 ? -13.363 -19.796 13.073  1.00 96.45 319 A 1 
ATOM   2531 C  C   . ASN A 1 319 ? -14.467 -19.081 13.832  1.00 96.89 319 A 1 
ATOM   2532 O  O   . ASN A 1 319 ? -14.241 -18.036 14.439  1.00 94.51 319 A 1 
ATOM   2533 C  CB  . ASN A 1 319 ? -12.856 -20.972 13.918  1.00 93.59 319 A 1 
ATOM   2534 C  CG  . ASN A 1 319 ? -11.812 -21.801 13.206  1.00 83.95 319 A 1 
ATOM   2535 O  OD1 . ASN A 1 319 ? -12.039 -22.302 12.104  1.00 74.33 319 A 1 
ATOM   2536 N  ND2 . ASN A 1 319 ? -10.659 -21.967 13.835  1.00 74.45 319 A 1 
ATOM   2537 N  N   . GLY A 1 320 ? -15.673 -19.665 13.785  1.00 95.41 320 A 1 
ATOM   2538 C  CA  . GLY A 1 320 ? -16.795 -19.089 14.508  1.00 95.73 320 A 1 
ATOM   2539 C  C   . GLY A 1 320 ? -17.461 -17.876 13.891  1.00 96.71 320 A 1 
ATOM   2540 O  O   . GLY A 1 320 ? -18.239 -17.200 14.555  1.00 94.50 320 A 1 
ATOM   2541 N  N   . GLN A 1 321 ? -17.171 -17.612 12.620  1.00 97.42 321 A 1 
ATOM   2542 C  CA  . GLN A 1 321 ? -17.764 -16.480 11.923  1.00 97.53 321 A 1 
ATOM   2543 C  C   . GLN A 1 321 ? -18.433 -16.977 10.639  1.00 97.66 321 A 1 
ATOM   2544 O  O   . GLN A 1 321 ? -18.255 -18.128 10.249  1.00 96.30 321 A 1 
ATOM   2545 C  CB  . GLN A 1 321 ? -16.693 -15.447 11.558  1.00 96.94 321 A 1 
ATOM   2546 C  CG  . GLN A 1 321 ? -15.828 -14.957 12.720  1.00 94.89 321 A 1 
ATOM   2547 C  CD  . GLN A 1 321 ? -16.634 -14.278 13.811  1.00 94.49 321 A 1 
ATOM   2548 O  OE1 . GLN A 1 321 ? -17.735 -13.774 13.576  1.00 86.46 321 A 1 
ATOM   2549 N  NE2 . GLN A 1 321 ? -16.091 -14.254 15.016  1.00 83.95 321 A 1 
ATOM   2550 N  N   . LYS A 1 322 ? -19.204 -16.107 9.992   1.00 97.35 322 A 1 
ATOM   2551 C  CA  . LYS A 1 322 ? -19.866 -16.491 8.750   1.00 96.87 322 A 1 
ATOM   2552 C  C   . LYS A 1 322 ? -18.864 -16.511 7.604   1.00 97.01 322 A 1 
ATOM   2553 O  O   . LYS A 1 322 ? -19.109 -17.120 6.561   1.00 95.39 322 A 1 
ATOM   2554 C  CB  . LYS A 1 322 ? -21.010 -15.517 8.433   1.00 95.59 322 A 1 
ATOM   2555 C  CG  . LYS A 1 322 ? -22.171 -15.619 9.407   1.00 90.10 322 A 1 
ATOM   2556 C  CD  . LYS A 1 322 ? -23.321 -14.709 9.015   1.00 81.84 322 A 1 
ATOM   2557 C  CE  . LYS A 1 322 ? -24.488 -14.856 9.974   1.00 74.71 322 A 1 
ATOM   2558 N  NZ  . LYS A 1 322 ? -25.632 -13.977 9.615   1.00 65.01 322 A 1 
ATOM   2559 N  N   . PHE A 1 323 ? -17.713 -15.845 7.809   1.00 97.56 323 A 1 
ATOM   2560 C  CA  . PHE A 1 323 ? -16.641 -15.827 6.829   1.00 97.80 323 A 1 
ATOM   2561 C  C   . PHE A 1 323 ? -15.497 -16.662 7.402   1.00 97.94 323 A 1 
ATOM   2562 O  O   . PHE A 1 323 ? -15.471 -16.944 8.604   1.00 97.57 323 A 1 
ATOM   2563 C  CB  . PHE A 1 323 ? -16.190 -14.389 6.551   1.00 97.80 323 A 1 
ATOM   2564 C  CG  . PHE A 1 323 ? -15.927 -13.575 7.790   1.00 98.22 323 A 1 
ATOM   2565 C  CD1 . PHE A 1 323 ? -14.656 -13.546 8.363   1.00 97.86 323 A 1 
ATOM   2566 C  CD2 . PHE A 1 323 ? -16.937 -12.834 8.376   1.00 97.84 323 A 1 
ATOM   2567 C  CE1 . PHE A 1 323 ? -14.408 -12.804 9.510   1.00 97.45 323 A 1 
ATOM   2568 C  CE2 . PHE A 1 323 ? -16.703 -12.086 9.533   1.00 97.46 323 A 1 
ATOM   2569 C  CZ  . PHE A 1 323 ? -15.435 -12.067 10.093  1.00 97.54 323 A 1 
ATOM   2570 N  N   . PHE A 1 324 ? -14.556 -17.068 6.543   1.00 98.14 324 A 1 
ATOM   2571 C  CA  . PHE A 1 324 ? -13.486 -17.956 6.986   1.00 98.01 324 A 1 
ATOM   2572 C  C   . PHE A 1 324 ? -12.061 -17.427 6.898   1.00 98.19 324 A 1 
ATOM   2573 O  O   . PHE A 1 324 ? -11.114 -18.102 7.321   1.00 97.64 324 A 1 
ATOM   2574 C  CB  . PHE A 1 324 ? -13.598 -19.286 6.235   1.00 97.73 324 A 1 
ATOM   2575 C  CG  . PHE A 1 324 ? -14.935 -19.959 6.405   1.00 96.85 324 A 1 
ATOM   2576 C  CD1 . PHE A 1 324 ? -16.033 -19.563 5.643   1.00 94.92 324 A 1 
ATOM   2577 C  CD2 . PHE A 1 324 ? -15.111 -20.941 7.369   1.00 95.03 324 A 1 
ATOM   2578 C  CE1 . PHE A 1 324 ? -17.287 -20.136 5.843   1.00 93.36 324 A 1 
ATOM   2579 C  CE2 . PHE A 1 324 ? -16.355 -21.529 7.571   1.00 93.66 324 A 1 
ATOM   2580 C  CZ  . PHE A 1 324 ? -17.446 -21.118 6.812   1.00 93.21 324 A 1 
ATOM   2581 N  N   . GLN A 1 325 ? -11.884 -16.216 6.371   1.00 98.36 325 A 1 
ATOM   2582 C  CA  . GLN A 1 325 ? -10.573 -15.572 6.323   1.00 98.24 325 A 1 
ATOM   2583 C  C   . GLN A 1 325 ? -10.814 -14.070 6.457   1.00 98.44 325 A 1 
ATOM   2584 O  O   . GLN A 1 325 ? -11.906 -13.586 6.170   1.00 97.99 325 A 1 
ATOM   2585 C  CB  . GLN A 1 325 ? -9.826  -15.932 5.027   1.00 96.91 325 A 1 
ATOM   2586 C  CG  . GLN A 1 325 ? -10.573 -15.684 3.739   1.00 91.03 325 A 1 
ATOM   2587 C  CD  . GLN A 1 325 ? -9.836  -16.269 2.539   1.00 93.49 325 A 1 
ATOM   2588 O  OE1 . GLN A 1 325 ? -9.537  -17.464 2.499   1.00 84.62 325 A 1 
ATOM   2589 N  NE2 . GLN A 1 325 ? -9.540  -15.433 1.561   1.00 84.88 325 A 1 
ATOM   2590 N  N   . LEU A 1 326 ? -9.794  -13.348 6.931   1.00 98.68 326 A 1 
ATOM   2591 C  CA  . LEU A 1 326 ? -9.945  -11.919 7.191   1.00 98.70 326 A 1 
ATOM   2592 C  C   . LEU A 1 326 ? -9.925  -10.982 5.985   1.00 98.69 326 A 1 
ATOM   2593 O  O   . LEU A 1 326 ? -10.052 -9.760  6.147   1.00 98.28 326 A 1 
ATOM   2594 C  CB  . LEU A 1 326 ? -8.898  -11.472 8.215   1.00 98.68 326 A 1 
ATOM   2595 C  CG  . LEU A 1 326 ? -9.013  -12.165 9.577   1.00 98.37 326 A 1 
ATOM   2596 C  CD1 . LEU A 1 326 ? -7.973  -11.597 10.530  1.00 98.10 326 A 1 
ATOM   2597 C  CD2 . LEU A 1 326 ? -10.411 -11.966 10.147  1.00 97.92 326 A 1 
ATOM   2598 N  N   . SER A 1 327 ? -9.773  -11.530 4.782   1.00 98.64 327 A 1 
ATOM   2599 C  CA  . SER A 1 327 ? -9.755  -10.727 3.558   1.00 98.65 327 A 1 
ATOM   2600 C  C   . SER A 1 327 ? -9.942  -11.664 2.377   1.00 98.46 327 A 1 
ATOM   2601 O  O   . SER A 1 327 ? -9.926  -12.886 2.541   1.00 97.90 327 A 1 
ATOM   2602 C  CB  . SER A 1 327 ? -8.420  -9.997  3.416   1.00 98.57 327 A 1 
ATOM   2603 O  OG  . SER A 1 327 ? -8.299  -9.382  2.144   1.00 98.13 327 A 1 
ATOM   2604 N  N   . ASP A 1 328 ? -10.126 -11.103 1.180   1.00 98.30 328 A 1 
ATOM   2605 C  CA  . ASP A 1 328 ? -10.228 -11.932 -0.009  1.00 98.00 328 A 1 
ATOM   2606 C  C   . ASP A 1 328 ? -8.810  -12.305 -0.446  1.00 98.15 328 A 1 
ATOM   2607 O  O   . ASP A 1 328 ? -8.617  -13.107 -1.354  1.00 97.57 328 A 1 
ATOM   2608 C  CB  . ASP A 1 328 ? -10.997 -11.217 -1.134  1.00 97.38 328 A 1 
ATOM   2609 C  CG  . ASP A 1 328 ? -10.393 -9.887  -1.525  1.00 97.05 328 A 1 
ATOM   2610 O  OD1 . ASP A 1 328 ? -9.658  -9.279  -0.718  1.00 96.03 328 A 1 
ATOM   2611 O  OD2 . ASP A 1 328 ? -10.675 -9.431  -2.650  1.00 94.76 328 A 1 
ATOM   2612 N  N   . HIS A 1 329 ? -7.808  -11.737 0.241   1.00 98.55 329 A 1 
ATOM   2613 C  CA  . HIS A 1 329 ? -6.399  -12.034 -0.008  1.00 98.65 329 A 1 
ATOM   2614 C  C   . HIS A 1 329 ? -5.822  -12.744 1.214   1.00 98.74 329 A 1 
ATOM   2615 O  O   . HIS A 1 329 ? -6.359  -12.629 2.320   1.00 98.52 329 A 1 
ATOM   2616 C  CB  . HIS A 1 329 ? -5.572  -10.753 -0.184  1.00 98.59 329 A 1 
ATOM   2617 C  CG  . HIS A 1 329 ? -5.705  -10.106 -1.514  1.00 98.56 329 A 1 
ATOM   2618 N  ND1 . HIS A 1 329 ? -4.623  -9.954  -2.366  1.00 97.15 329 A 1 
ATOM   2619 C  CD2 . HIS A 1 329 ? -6.745  -9.526  -2.129  1.00 97.44 329 A 1 
ATOM   2620 C  CE1 . HIS A 1 329 ? -5.014  -9.307  -3.453  1.00 96.95 329 A 1 
ATOM   2621 N  NE2 . HIS A 1 329 ? -6.297  -9.038  -3.323  1.00 97.43 329 A 1 
ATOM   2622 N  N   . PHE A 1 330 ? -4.727  -13.469 1.011   1.00 98.84 330 A 1 
ATOM   2623 C  CA  . PHE A 1 330 ? -3.977  -14.045 2.113   1.00 98.87 330 A 1 
ATOM   2624 C  C   . PHE A 1 330 ? -2.913  -12.977 2.374   1.00 98.82 330 A 1 
ATOM   2625 O  O   . PHE A 1 330 ? -2.630  -12.145 1.504   1.00 98.77 330 A 1 
ATOM   2626 C  CB  . PHE A 1 330 ? -3.262  -15.343 1.716   1.00 98.76 330 A 1 
ATOM   2627 C  CG  . PHE A 1 330 ? -4.183  -16.491 1.396   1.00 98.69 330 A 1 
ATOM   2628 C  CD1 . PHE A 1 330 ? -5.400  -16.647 2.055   1.00 98.28 330 A 1 
ATOM   2629 C  CD2 . PHE A 1 330 ? -3.799  -17.450 0.460   1.00 98.10 330 A 1 
ATOM   2630 C  CE1 . PHE A 1 330 ? -6.223  -17.735 1.774   1.00 97.67 330 A 1 
ATOM   2631 C  CE2 . PHE A 1 330 ? -4.615  -18.537 0.183   1.00 97.62 330 A 1 
ATOM   2632 C  CZ  . PHE A 1 330 ? -5.825  -18.684 0.834   1.00 97.72 330 A 1 
ATOM   2633 N  N   . ALA A 1 331 ? -2.298  -13.009 3.551   1.00 98.94 331 A 1 
ATOM   2634 C  CA  . ALA A 1 331 ? -1.240  -12.057 3.844   1.00 98.93 331 A 1 
ATOM   2635 C  C   . ALA A 1 331 ? 0.088   -12.709 3.482   1.00 98.93 331 A 1 
ATOM   2636 O  O   . ALA A 1 331 ? 0.186   -13.931 3.397   1.00 98.87 331 A 1 
ATOM   2637 C  CB  . ALA A 1 331 ? -1.247  -11.697 5.329   1.00 98.88 331 A 1 
ATOM   2638 N  N   . VAL A 1 332 ? 1.110   -11.887 3.247   1.00 98.99 332 A 1 
ATOM   2639 C  CA  . VAL A 1 332 ? 2.457   -12.393 3.010   1.00 98.95 332 A 1 
ATOM   2640 C  C   . VAL A 1 332 ? 3.291   -11.720 4.085   1.00 98.98 332 A 1 
ATOM   2641 O  O   . VAL A 1 332 ? 3.077   -10.551 4.422   1.00 98.91 332 A 1 
ATOM   2642 C  CB  . VAL A 1 332 ? 3.000   -12.053 1.598   1.00 98.88 332 A 1 
ATOM   2643 C  CG1 . VAL A 1 332 ? 2.233   -12.877 0.564   1.00 98.49 332 A 1 
ATOM   2644 C  CG2 . VAL A 1 332 ? 2.878   -10.565 1.295   1.00 98.35 332 A 1 
ATOM   2645 N  N   . GLU A 1 333 ? 4.232   -12.471 4.655   1.00 98.91 333 A 1 
ATOM   2646 C  CA  . GLU A 1 333 ? 5.064   -11.922 5.710   1.00 98.93 333 A 1 
ATOM   2647 C  C   . GLU A 1 333 ? 6.490   -12.397 5.540   1.00 98.93 333 A 1 
ATOM   2648 O  O   . GLU A 1 333 ? 6.754   -13.376 4.846   1.00 98.79 333 A 1 
ATOM   2649 C  CB  . GLU A 1 333 ? 4.525   -12.348 7.082   1.00 98.21 333 A 1 
ATOM   2650 C  CG  . GLU A 1 333 ? 4.478   -13.851 7.301   1.00 94.16 333 A 1 
ATOM   2651 C  CD  . GLU A 1 333 ? 3.811   -14.207 8.626   1.00 97.00 333 A 1 
ATOM   2652 O  OE1 . GLU A 1 333 ? 2.593   -13.972 8.762   1.00 92.68 333 A 1 
ATOM   2653 O  OE2 . GLU A 1 333 ? 4.515   -14.703 9.527   1.00 94.43 333 A 1 
ATOM   2654 N  N   . CYS A 1 334 ? 7.430   -11.688 6.173   1.00 98.96 334 A 1 
ATOM   2655 C  CA  . CYS A 1 334 ? 8.824   -12.071 6.053   1.00 98.94 334 A 1 
ATOM   2656 C  C   . CYS A 1 334 ? 9.633   -11.612 7.251   1.00 98.99 334 A 1 
ATOM   2657 O  O   . CYS A 1 334 ? 9.472   -10.491 7.735   1.00 98.84 334 A 1 
ATOM   2658 C  CB  . CYS A 1 334 ? 9.419   -11.484 4.772   1.00 98.88 334 A 1 
ATOM   2659 S  SG  . CYS A 1 334 ? 11.047  -12.138 4.362   1.00 98.70 334 A 1 
ATOM   2660 N  N   . GLU A 1 335 ? 10.505  -12.517 7.739   1.00 98.96 335 A 1 
ATOM   2661 C  CA  . GLU A 1 335 ? 11.399  -12.207 8.840   1.00 98.84 335 A 1 
ATOM   2662 C  C   . GLU A 1 335 ? 12.759  -11.936 8.216   1.00 98.83 335 A 1 
ATOM   2663 O  O   . GLU A 1 335 ? 13.324  -12.804 7.548   1.00 98.69 335 A 1 
ATOM   2664 C  CB  . GLU A 1 335 ? 11.505  -13.385 9.813   1.00 98.45 335 A 1 
ATOM   2665 C  CG  . GLU A 1 335 ? 10.262  -13.606 10.655  1.00 85.94 335 A 1 
ATOM   2666 C  CD  . GLU A 1 335 ? 10.410  -14.784 11.601  1.00 83.27 335 A 1 
ATOM   2667 O  OE1 . GLU A 1 335 ? 11.525  -14.981 12.144  1.00 77.05 335 A 1 
ATOM   2668 O  OE2 . GLU A 1 335 ? 9.419   -15.512 11.813  1.00 77.50 335 A 1 
ATOM   2669 N  N   . PHE A 1 336 ? 13.279  -10.722 8.418   1.00 98.91 336 A 1 
ATOM   2670 C  CA  . PHE A 1 336 ? 14.582  -10.343 7.892   1.00 98.93 336 A 1 
ATOM   2671 C  C   . PHE A 1 336 ? 15.596  -10.284 9.021   1.00 98.88 336 A 1 
ATOM   2672 O  O   . PHE A 1 336 ? 15.259  -9.918  10.153  1.00 98.65 336 A 1 
ATOM   2673 C  CB  . PHE A 1 336 ? 14.512  -8.961  7.235   1.00 98.91 336 A 1 
ATOM   2674 C  CG  . PHE A 1 336 ? 13.675  -8.920  5.979   1.00 98.94 336 A 1 
ATOM   2675 C  CD1 . PHE A 1 336 ? 14.230  -9.284  4.760   1.00 98.86 336 A 1 
ATOM   2676 C  CD2 . PHE A 1 336 ? 12.357  -8.502  6.023   1.00 98.86 336 A 1 
ATOM   2677 C  CE1 . PHE A 1 336 ? 13.475  -9.231  3.591   1.00 98.76 336 A 1 
ATOM   2678 C  CE2 . PHE A 1 336 ? 11.593  -8.446  4.863   1.00 98.76 336 A 1 
ATOM   2679 C  CZ  . PHE A 1 336 ? 12.147  -8.810  3.636   1.00 98.80 336 A 1 
ATOM   2680 N  N   . GLU A 1 337 ? 16.855  -10.664 8.717   1.00 98.74 337 A 1 
ATOM   2681 C  CA  . GLU A 1 337 ? 17.932  -10.566 9.702   1.00 98.79 337 A 1 
ATOM   2682 C  C   . GLU A 1 337 ? 19.081  -9.836  9.022   1.00 98.74 337 A 1 
ATOM   2683 O  O   . GLU A 1 337 ? 19.450  -10.160 7.892   1.00 98.16 337 A 1 
ATOM   2684 C  CB  . GLU A 1 337 ? 18.374  -11.945 10.193  1.00 98.39 337 A 1 
ATOM   2685 C  CG  . GLU A 1 337 ? 19.410  -11.864 11.315  1.00 90.99 337 A 1 
ATOM   2686 C  CD  . GLU A 1 337 ? 19.620  -13.186 12.029  1.00 88.89 337 A 1 
ATOM   2687 O  OE1 . GLU A 1 337 ? 18.984  -14.188 11.657  1.00 81.78 337 A 1 
ATOM   2688 O  OE2 . GLU A 1 337 ? 20.430  -13.213 12.979  1.00 81.96 337 A 1 
ATOM   2689 N  N   . PHE A 1 338 ? 19.635  -8.840  9.711   1.00 98.47 338 A 1 
ATOM   2690 C  CA  . PHE A 1 338 ? 20.702  -8.010  9.163   1.00 98.19 338 A 1 
ATOM   2691 C  C   . PHE A 1 338 ? 22.031  -8.180  9.892   1.00 97.15 338 A 1 
ATOM   2692 O  O   . PHE A 1 338 ? 22.077  -8.242  11.115  1.00 93.62 338 A 1 
ATOM   2693 C  CB  . PHE A 1 338 ? 20.281  -6.537  9.232   1.00 97.98 338 A 1 
ATOM   2694 C  CG  . PHE A 1 338 ? 18.936  -6.259  8.615   1.00 98.42 338 A 1 
ATOM   2695 C  CD1 . PHE A 1 338 ? 18.826  -5.953  7.260   1.00 98.06 338 A 1 
ATOM   2696 C  CD2 . PHE A 1 338 ? 17.774  -6.326  9.375   1.00 98.13 338 A 1 
ATOM   2697 C  CE1 . PHE A 1 338 ? 17.589  -5.712  6.676   1.00 97.74 338 A 1 
ATOM   2698 C  CE2 . PHE A 1 338 ? 16.521  -6.089  8.794   1.00 97.81 338 A 1 
ATOM   2699 C  CZ  . PHE A 1 338 ? 16.436  -5.778  7.445   1.00 97.97 338 A 1 
ATOM   2700 N  N   . ASN A 1 339 ? 23.135  -8.236  9.116   1.00 94.53 339 A 1 
ATOM   2701 C  CA  . ASN A 1 339 ? 24.470  -8.372  9.676   1.00 93.06 339 A 1 
ATOM   2702 C  C   . ASN A 1 339 ? 25.450  -7.439  8.964   1.00 88.27 339 A 1 
ATOM   2703 O  O   . ASN A 1 339 ? 25.186  -7.037  7.825   1.00 78.18 339 A 1 
ATOM   2704 C  CB  . ASN A 1 339 ? 24.960  -9.816  9.548   1.00 88.08 339 A 1 
ATOM   2705 C  CG  . ASN A 1 339 ? 24.204  -10.766 10.460  1.00 82.54 339 A 1 
ATOM   2706 O  OD1 . ASN A 1 339 ? 24.319  -10.697 11.697  1.00 70.70 339 A 1 
ATOM   2707 N  ND2 . ASN A 1 339 ? 23.441  -11.673 9.871   1.00 69.95 339 A 1 
ATOM   2708 O  OXT . ASN A 1 339 ? 26.507  -7.128  9.554   1.00 67.45 339 A 1 
HETATM 2709 CO CO  . CO  B 2 .   ? -9.216  -5.812  -3.748  1.00 93.95 1   B 1 
HETATM 2710 CO CO  . CO  C 3 .   ? -5.546  -5.272  -5.631  1.00 82.38 1   C 1 
#
