# Supplementary material for: Theoretical Study of Sphingomyelinases from Entamoeba histolytica and Trichomonas vaginalis Sheds Light on the Evolution of Enzymes Needed for Survival and Colonization
Source: Pathogens. 2025 Jan 5;14(1):32. doi: 10.3390/pathogens14010032 (PMC11768322; doi:10.3390/pathogens14010032)
Supplement: Supplementary file 1 [file pathogens-14-00032-s001.zip › Supplementary structural Files/Trichomonas vaginalis/Trichomonas A2FAR4/fold_a2far42xmg/fold_a2far42xmg_model.cif]

# By using this file you agree to the legally binding terms of use found at alphafoldserver.com/output-terms
data_150c7d976a51c513
#
_entry.id 150c7d976a51c513
#
loop_
_atom_type.symbol
C  
MG 
N  
O  
S  
#
loop_
_audit_author.name
_audit_author.pdbx_ordinal
"Google DeepMind" 1 
"Isomorphic Labs" 2 
#
_audit_conform.dict_location https://raw.githubusercontent.com/ihmwg/ModelCIF/master/dist/mmcif_ma.dic
_audit_conform.dict_name     mmcif_ma.dic
_audit_conform.dict_version  1.4.5
#
loop_
_chem_comp.formula
_chem_comp.formula_weight
_chem_comp.id
_chem_comp.mon_nstd_flag
_chem_comp.name
_chem_comp.pdbx_smiles
_chem_comp.pdbx_synonyms
_chem_comp.type
"C3 H7 N O2"    89.093  ALA y ALANINE         C[C@H](N)C(O)=O                  ? "L-PEPTIDE LINKING" 
"C6 H15 N4 O2"  175.209 ARG y ARGININE        N[C@@H](CCCNC(N)=[NH2+])C(O)=O   ? "L-PEPTIDE LINKING" 
"C4 H8 N2 O3"   132.118 ASN y ASPARAGINE      N[C@@H](CC(N)=O)C(O)=O           ? "L-PEPTIDE LINKING" 
"C4 H7 N O4"    133.103 ASP y "ASPARTIC ACID" N[C@@H](CC(O)=O)C(O)=O           ? "L-PEPTIDE LINKING" 
"C3 H7 N O2 S"  121.158 CYS y CYSTEINE        N[C@@H](CS)C(O)=O                ? "L-PEPTIDE LINKING" 
"C5 H10 N2 O3"  146.144 GLN y GLUTAMINE       N[C@@H](CCC(N)=O)C(O)=O          ? "L-PEPTIDE LINKING" 
"C5 H9 N O4"    147.129 GLU y "GLUTAMIC ACID" N[C@@H](CCC(O)=O)C(O)=O          ? "L-PEPTIDE LINKING" 
"C2 H5 N O2"    75.067  GLY y GLYCINE         NCC(O)=O                         ? "PEPTIDE LINKING"   
"C6 H10 N3 O2"  156.162 HIS y HISTIDINE       N[C@@H](Cc1c[nH]c[nH+]1)C(O)=O   ? "L-PEPTIDE LINKING" 
"C6 H13 N O2"   131.173 ILE y ISOLEUCINE      CC[C@H](C)[C@H](N)C(O)=O         ? "L-PEPTIDE LINKING" 
"C6 H13 N O2"   131.173 LEU y LEUCINE         CC(C)C[C@H](N)C(O)=O             ? "L-PEPTIDE LINKING" 
"C6 H15 N2 O2"  147.195 LYS y LYSINE          N[C@@H](CCCC[NH3+])C(O)=O        ? "L-PEPTIDE LINKING" 
"C5 H11 N O2 S" 149.211 MET y METHIONINE      CSCC[C@H](N)C(O)=O               ? "L-PEPTIDE LINKING" 
Mg              24.305  MG  . "MAGNESIUM ION" "[Mg++]"                         ? NON-POLYMER         
"C9 H11 N O2"   165.189 PHE y PHENYLALANINE   N[C@@H](Cc1ccccc1)C(O)=O         ? "L-PEPTIDE LINKING" 
"C5 H9 N O2"    115.130 PRO y PROLINE         OC(=O)[C@@H]1CCCN1               ? "L-PEPTIDE LINKING" 
"C3 H7 N O3"    105.093 SER y SERINE          N[C@@H](CO)C(O)=O                ? "L-PEPTIDE LINKING" 
"C4 H9 N O3"    119.119 THR y THREONINE       C[C@@H](O)[C@H](N)C(O)=O         ? "L-PEPTIDE LINKING" 
"C11 H12 N2 O2" 204.225 TRP y TRYPTOPHAN      N[C@@H](Cc1c[nH]c2ccccc12)C(O)=O ? "L-PEPTIDE LINKING" 
"C9 H11 N O3"   181.189 TYR y TYROSINE        N[C@@H](Cc1ccc(O)cc1)C(O)=O      ? "L-PEPTIDE LINKING" 
"C5 H11 N O2"   117.146 VAL y VALINE          CC(C)[C@H](N)C(O)=O              ? "L-PEPTIDE LINKING" 
#
_citation.book_publisher          ?
_citation.country                 UK
_citation.id                      primary
_citation.journal_full            Nature
_citation.journal_id_ASTM         NATUAS
_citation.journal_id_CSD          0006
_citation.journal_id_ISSN         0028-0836
_citation.journal_volume          ?
_citation.page_first              ?
_citation.page_last               ?
_citation.pdbx_database_id_DOI    ?
_citation.pdbx_database_id_PubMed ?
_citation.title                   "Accurate structure prediction of biomolecular interactions with AlphaFold 3"
_citation.year                    2024
#
loop_
_citation_author.citation_id
_citation_author.name
_citation_author.ordinal
primary "Google DeepMind" 1 
primary "Isomorphic Labs" 2 
#
loop_
_entity.id
_entity.pdbx_description
_entity.type
1 . polymer     
2 . non-polymer 
3 . non-polymer 
#
_entity_poly.entity_id      1
_entity_poly.pdbx_strand_id A
_entity_poly.type           polypeptide(L)
#
loop_
_entity_poly_seq.entity_id
_entity_poly_seq.hetero
_entity_poly_seq.mon_id
_entity_poly_seq.num
1 n MET 1   
1 n SER 2   
1 n PHE 3   
1 n VAL 4   
1 n THR 5   
1 n ILE 6   
1 n LEU 7   
1 n GLY 8   
1 n ILE 9   
1 n GLY 10  
1 n ILE 11  
1 n CYS 12  
1 n ILE 13  
1 n PRO 14  
1 n ILE 15  
1 n ALA 16  
1 n ILE 17  
1 n LEU 18  
1 n SER 19  
1 n VAL 20  
1 n ILE 21  
1 n MET 22  
1 n VAL 23  
1 n ILE 24  
1 n LEU 25  
1 n LYS 26  
1 n ILE 27  
1 n ILE 28  
1 n LEU 29  
1 n ALA 30  
1 n ARG 31  
1 n THR 32  
1 n ALA 33  
1 n SER 34  
1 n HIS 35  
1 n TYR 36  
1 n VAL 37  
1 n ASN 38  
1 n ILE 39  
1 n ALA 40  
1 n GLU 41  
1 n LYS 42  
1 n ARG 43  
1 n VAL 44  
1 n GLU 45  
1 n ASP 46  
1 n PHE 47  
1 n GLU 48  
1 n THR 49  
1 n LYS 50  
1 n LYS 51  
1 n LEU 52  
1 n LYS 53  
1 n ILE 54  
1 n LEU 55  
1 n ASP 56  
1 n TYR 57  
1 n ASN 58  
1 n ALA 59  
1 n PHE 60  
1 n TRP 61  
1 n ARG 62  
1 n PRO 63  
1 n THR 64  
1 n MET 65  
1 n LEU 66  
1 n HIS 67  
1 n MET 68  
1 n GLY 69  
1 n ARG 70  
1 n GLU 71  
1 n GLU 72  
1 n TRP 73  
1 n MET 74  
1 n ARG 75  
1 n LEU 76  
1 n ARG 77  
1 n SER 78  
1 n LYS 79  
1 n LEU 80  
1 n LEU 81  
1 n LEU 82  
1 n GLU 83  
1 n LYS 84  
1 n ILE 85  
1 n GLU 86  
1 n SER 87  
1 n TYR 88  
1 n ASP 89  
1 n VAL 90  
1 n VAL 91  
1 n CYS 92  
1 n LEU 93  
1 n GLU 94  
1 n GLU 95  
1 n GLY 96  
1 n PHE 97  
1 n GLN 98  
1 n PHE 99  
1 n GLY 100 
1 n SER 101 
1 n ASP 102 
1 n ILE 103 
1 n ALA 104 
1 n LYS 105 
1 n ASN 106 
1 n PHE 107 
1 n ILE 108 
1 n GLU 109 
1 n GLY 110 
1 n ALA 111 
1 n LYS 112 
1 n SER 113 
1 n LEU 114 
1 n GLY 115 
1 n PHE 116 
1 n LYS 117 
1 n TYR 118 
1 n VAL 119 
1 n LEU 120 
1 n THR 121 
1 n SER 122 
1 n LYS 123 
1 n LEU 124 
1 n PRO 125 
1 n PRO 126 
1 n ILE 127 
1 n TYR 128 
1 n THR 129 
1 n HIS 130 
1 n GLN 131 
1 n VAL 132 
1 n ILE 133 
1 n ASP 134 
1 n SER 135 
1 n GLY 136 
1 n LEU 137 
1 n ILE 138 
1 n ILE 139 
1 n LEU 140 
1 n SER 141 
1 n LYS 142 
1 n PHE 143 
1 n PRO 144 
1 n ILE 145 
1 n ILE 146 
1 n GLU 147 
1 n SER 148 
1 n ASP 149 
1 n THR 150 
1 n ILE 151 
1 n ARG 152 
1 n TYR 153 
1 n THR 154 
1 n VAL 155 
1 n PHE 156 
1 n CYS 157 
1 n GLY 158 
1 n VAL 159 
1 n ASP 160 
1 n SER 161 
1 n PHE 162 
1 n ALA 163 
1 n ALA 164 
1 n LYS 165 
1 n GLY 166 
1 n SER 167 
1 n ILE 168 
1 n TYR 169 
1 n ALA 170 
1 n LYS 171 
1 n ILE 172 
1 n GLN 173 
1 n LEU 174 
1 n ASP 175 
1 n SER 176 
1 n LYS 177 
1 n ASN 178 
1 n HIS 179 
1 n VAL 180 
1 n HIS 181 
1 n LEU 182 
1 n PHE 183 
1 n SER 184 
1 n THR 185 
1 n HIS 186 
1 n LEU 187 
1 n GLN 188 
1 n ALA 189 
1 n SER 190 
1 n TYR 191 
1 n GLN 192 
1 n ASN 193 
1 n GLY 194 
1 n GLN 195 
1 n GLU 196 
1 n PRO 197 
1 n THR 198 
1 n VAL 199 
1 n VAL 200 
1 n ASP 201 
1 n VAL 202 
1 n LEU 203 
1 n VAL 204 
1 n ARG 205 
1 n GLN 206 
1 n LYS 207 
1 n GLN 208 
1 n PHE 209 
1 n ASP 210 
1 n GLN 211 
1 n LEU 212 
1 n SER 213 
1 n ALA 214 
1 n PHE 215 
1 n MET 216 
1 n ALA 217 
1 n THR 218 
1 n LYS 219 
1 n VAL 220 
1 n THR 221 
1 n ASP 222 
1 n GLY 223 
1 n TYR 224 
1 n PRO 225 
1 n ALA 226 
1 n VAL 227 
1 n LEU 228 
1 n VAL 229 
1 n GLY 230 
1 n ASP 231 
1 n LEU 232 
1 n ASN 233 
1 n VAL 234 
1 n ASN 235 
1 n SER 236 
1 n ARG 237 
1 n LEU 238 
1 n GLY 239 
1 n ASP 240 
1 n GLU 241 
1 n TYR 242 
1 n LYS 243 
1 n SER 244 
1 n LEU 245 
1 n LEU 246 
1 n ASP 247 
1 n HIS 248 
1 n LEU 249 
1 n LYS 250 
1 n ILE 251 
1 n PRO 252 
1 n GLU 253 
1 n TYR 254 
1 n SER 255 
1 n CYS 256 
1 n VAL 257 
1 n ASP 258 
1 n THR 259 
1 n LEU 260 
1 n LEU 261 
1 n THR 262 
1 n THR 263 
1 n HIS 264 
1 n GLY 265 
1 n GLU 266 
1 n HIS 267 
1 n PRO 268 
1 n VAL 269 
1 n THR 270 
1 n CYS 271 
1 n GLY 272 
1 n GLY 273 
1 n ASP 274 
1 n ASP 275 
1 n ASP 276 
1 n LYS 277 
1 n VAL 278 
1 n LEU 279 
1 n PRO 280 
1 n GLU 281 
1 n PRO 282 
1 n GLY 283 
1 n ASP 284 
1 n VAL 285 
1 n GLY 286 
1 n THR 287 
1 n HIS 288 
1 n GLN 289 
1 n SER 290 
1 n LEU 291 
1 n ASP 292 
1 n TYR 293 
1 n ILE 294 
1 n TYR 295 
1 n LEU 296 
1 n PHE 297 
1 n GLU 298 
1 n LYS 299 
1 n HIS 300 
1 n ASP 301 
1 n LYS 302 
1 n PRO 303 
1 n GLN 304 
1 n LEU 305 
1 n LYS 306 
1 n VAL 307 
1 n SER 308 
1 n TYR 309 
1 n LYS 310 
1 n PRO 311 
1 n GLU 312 
1 n VAL 313 
1 n ASN 314 
1 n LYS 315 
1 n MET 316 
1 n LEU 317 
1 n VAL 318 
1 n ASN 319 
1 n GLY 320 
1 n GLN 321 
1 n LYS 322 
1 n PHE 323 
1 n PHE 324 
1 n GLN 325 
1 n LEU 326 
1 n SER 327 
1 n ASP 328 
1 n HIS 329 
1 n PHE 330 
1 n ALA 331 
1 n VAL 332 
1 n GLU 333 
1 n CYS 334 
1 n GLU 335 
1 n PHE 336 
1 n GLU 337 
1 n PHE 338 
1 n ASN 339 
#
_ma_data.content_type "model coordinates"
_ma_data.id           1
_ma_data.name         Model
#
_ma_model_list.data_id          1
_ma_model_list.model_group_id   1
_ma_model_list.model_group_name "AlphaFold-beta-20231127 (7a14c934-fe78-43c1-a552-7fb305b0ebd1 @ 2024-09-16 16:40:43)"
_ma_model_list.model_id         1
_ma_model_list.model_name       "Top ranked model"
_ma_model_list.model_type       "Ab initio model"
_ma_model_list.ordinal_id       1
#
loop_
_ma_protocol_step.method_type
_ma_protocol_step.ordinal_id
_ma_protocol_step.protocol_id
_ma_protocol_step.step_id
"coevolution MSA" 1 1 1 
"template search" 2 1 2 
modeling          3 1 3 
#
loop_
_ma_qa_metric.id
_ma_qa_metric.mode
_ma_qa_metric.name
_ma_qa_metric.software_group_id
_ma_qa_metric.type
1 global pLDDT 1 pLDDT 
2 local  pLDDT 1 pLDDT 
#
_ma_qa_metric_global.metric_id    1
_ma_qa_metric_global.metric_value 93.86
_ma_qa_metric_global.model_id     1
_ma_qa_metric_global.ordinal_id   1
#
_ma_software_group.group_id    1
_ma_software_group.ordinal_id  1
_ma_software_group.software_id 1
#
loop_
_ma_target_entity.data_id
_ma_target_entity.entity_id
_ma_target_entity.origin
1 1 . 
1 2 . 
1 3 . 
#
loop_
_ma_target_entity_instance.asym_id
_ma_target_entity_instance.details
_ma_target_entity_instance.entity_id
A . 1 
B . 2 
C . 3 
#
loop_
_pdbx_data_usage.details
_pdbx_data_usage.id
_pdbx_data_usage.type
_pdbx_data_usage.url
;NON-COMMERCIAL USE ONLY, BY USING THIS FILE YOU AGREE TO THE TERMS OF USE FOUND
AT alphafoldserver.com/output-terms.
;
1 license    ? 
;THE INFORMATION IS NOT INTENDED FOR, HAS NOT BEEN VALIDATED FOR, AND IS NOT
APPROVED FOR CLINICAL USE. IT SHOULD NOT BE USED FOR CLINICAL PURPOSE OR RELIED
ON FOR MEDICAL OR OTHER PROFESSIONAL ADVICE. IT IS THEORETICAL MODELLING ONLY
AND CAUTION SHOULD BE EXERCISED IN ITS USE. IT IS PROVIDED "AS-IS" WITHOUT ANY
WARRANTY OF ANY KIND, WHETHER EXPRESSED OR IMPLIED. NO WARRANTY IS GIVEN THAT
USE OF THE INFORMATION SHALL NOT INFRINGE THE RIGHTS OF ANY THIRD PARTY.
;
2 disclaimer ? 
#
loop_
_pdbx_nonpoly_scheme.asym_id
_pdbx_nonpoly_scheme.auth_seq_num
_pdbx_nonpoly_scheme.entity_id
_pdbx_nonpoly_scheme.mon_id
_pdbx_nonpoly_scheme.pdb_ins_code
_pdbx_nonpoly_scheme.pdb_seq_num
_pdbx_nonpoly_scheme.pdb_strand_id
B 1 2 MG . 1 B 
C 1 3 MG . 1 C 
#
loop_
_pdbx_poly_seq_scheme.asym_id
_pdbx_poly_seq_scheme.auth_seq_num
_pdbx_poly_seq_scheme.entity_id
_pdbx_poly_seq_scheme.hetero
_pdbx_poly_seq_scheme.mon_id
_pdbx_poly_seq_scheme.pdb_ins_code
_pdbx_poly_seq_scheme.pdb_seq_num
_pdbx_poly_seq_scheme.pdb_strand_id
_pdbx_poly_seq_scheme.seq_id
A 1   1 n MET . 1   A 1   
A 2   1 n SER . 2   A 2   
A 3   1 n PHE . 3   A 3   
A 4   1 n VAL . 4   A 4   
A 5   1 n THR . 5   A 5   
A 6   1 n ILE . 6   A 6   
A 7   1 n LEU . 7   A 7   
A 8   1 n GLY . 8   A 8   
A 9   1 n ILE . 9   A 9   
A 10  1 n GLY . 10  A 10  
A 11  1 n ILE . 11  A 11  
A 12  1 n CYS . 12  A 12  
A 13  1 n ILE . 13  A 13  
A 14  1 n PRO . 14  A 14  
A 15  1 n ILE . 15  A 15  
A 16  1 n ALA . 16  A 16  
A 17  1 n ILE . 17  A 17  
A 18  1 n LEU . 18  A 18  
A 19  1 n SER . 19  A 19  
A 20  1 n VAL . 20  A 20  
A 21  1 n ILE . 21  A 21  
A 22  1 n MET . 22  A 22  
A 23  1 n VAL . 23  A 23  
A 24  1 n ILE . 24  A 24  
A 25  1 n LEU . 25  A 25  
A 26  1 n LYS . 26  A 26  
A 27  1 n ILE . 27  A 27  
A 28  1 n ILE . 28  A 28  
A 29  1 n LEU . 29  A 29  
A 30  1 n ALA . 30  A 30  
A 31  1 n ARG . 31  A 31  
A 32  1 n THR . 32  A 32  
A 33  1 n ALA . 33  A 33  
A 34  1 n SER . 34  A 34  
A 35  1 n HIS . 35  A 35  
A 36  1 n TYR . 36  A 36  
A 37  1 n VAL . 37  A 37  
A 38  1 n ASN . 38  A 38  
A 39  1 n ILE . 39  A 39  
A 40  1 n ALA . 40  A 40  
A 41  1 n GLU . 41  A 41  
A 42  1 n LYS . 42  A 42  
A 43  1 n ARG . 43  A 43  
A 44  1 n VAL . 44  A 44  
A 45  1 n GLU . 45  A 45  
A 46  1 n ASP . 46  A 46  
A 47  1 n PHE . 47  A 47  
A 48  1 n GLU . 48  A 48  
A 49  1 n THR . 49  A 49  
A 50  1 n LYS . 50  A 50  
A 51  1 n LYS . 51  A 51  
A 52  1 n LEU . 52  A 52  
A 53  1 n LYS . 53  A 53  
A 54  1 n ILE . 54  A 54  
A 55  1 n LEU . 55  A 55  
A 56  1 n ASP . 56  A 56  
A 57  1 n TYR . 57  A 57  
A 58  1 n ASN . 58  A 58  
A 59  1 n ALA . 59  A 59  
A 60  1 n PHE . 60  A 60  
A 61  1 n TRP . 61  A 61  
A 62  1 n ARG . 62  A 62  
A 63  1 n PRO . 63  A 63  
A 64  1 n THR . 64  A 64  
A 65  1 n MET . 65  A 65  
A 66  1 n LEU . 66  A 66  
A 67  1 n HIS . 67  A 67  
A 68  1 n MET . 68  A 68  
A 69  1 n GLY . 69  A 69  
A 70  1 n ARG . 70  A 70  
A 71  1 n GLU . 71  A 71  
A 72  1 n GLU . 72  A 72  
A 73  1 n TRP . 73  A 73  
A 74  1 n MET . 74  A 74  
A 75  1 n ARG . 75  A 75  
A 76  1 n LEU . 76  A 76  
A 77  1 n ARG . 77  A 77  
A 78  1 n SER . 78  A 78  
A 79  1 n LYS . 79  A 79  
A 80  1 n LEU . 80  A 80  
A 81  1 n LEU . 81  A 81  
A 82  1 n LEU . 82  A 82  
A 83  1 n GLU . 83  A 83  
A 84  1 n LYS . 84  A 84  
A 85  1 n ILE . 85  A 85  
A 86  1 n GLU . 86  A 86  
A 87  1 n SER . 87  A 87  
A 88  1 n TYR . 88  A 88  
A 89  1 n ASP . 89  A 89  
A 90  1 n VAL . 90  A 90  
A 91  1 n VAL . 91  A 91  
A 92  1 n CYS . 92  A 92  
A 93  1 n LEU . 93  A 93  
A 94  1 n GLU . 94  A 94  
A 95  1 n GLU . 95  A 95  
A 96  1 n GLY . 96  A 96  
A 97  1 n PHE . 97  A 97  
A 98  1 n GLN . 98  A 98  
A 99  1 n PHE . 99  A 99  
A 100 1 n GLY . 100 A 100 
A 101 1 n SER . 101 A 101 
A 102 1 n ASP . 102 A 102 
A 103 1 n ILE . 103 A 103 
A 104 1 n ALA . 104 A 104 
A 105 1 n LYS . 105 A 105 
A 106 1 n ASN . 106 A 106 
A 107 1 n PHE . 107 A 107 
A 108 1 n ILE . 108 A 108 
A 109 1 n GLU . 109 A 109 
A 110 1 n GLY . 110 A 110 
A 111 1 n ALA . 111 A 111 
A 112 1 n LYS . 112 A 112 
A 113 1 n SER . 113 A 113 
A 114 1 n LEU . 114 A 114 
A 115 1 n GLY . 115 A 115 
A 116 1 n PHE . 116 A 116 
A 117 1 n LYS . 117 A 117 
A 118 1 n TYR . 118 A 118 
A 119 1 n VAL . 119 A 119 
A 120 1 n LEU . 120 A 120 
A 121 1 n THR . 121 A 121 
A 122 1 n SER . 122 A 122 
A 123 1 n LYS . 123 A 123 
A 124 1 n LEU . 124 A 124 
A 125 1 n PRO . 125 A 125 
A 126 1 n PRO . 126 A 126 
A 127 1 n ILE . 127 A 127 
A 128 1 n TYR . 128 A 128 
A 129 1 n THR . 129 A 129 
A 130 1 n HIS . 130 A 130 
A 131 1 n GLN . 131 A 131 
A 132 1 n VAL . 132 A 132 
A 133 1 n ILE . 133 A 133 
A 134 1 n ASP . 134 A 134 
A 135 1 n SER . 135 A 135 
A 136 1 n GLY . 136 A 136 
A 137 1 n LEU . 137 A 137 
A 138 1 n ILE . 138 A 138 
A 139 1 n ILE . 139 A 139 
A 140 1 n LEU . 140 A 140 
A 141 1 n SER . 141 A 141 
A 142 1 n LYS . 142 A 142 
A 143 1 n PHE . 143 A 143 
A 144 1 n PRO . 144 A 144 
A 145 1 n ILE . 145 A 145 
A 146 1 n ILE . 146 A 146 
A 147 1 n GLU . 147 A 147 
A 148 1 n SER . 148 A 148 
A 149 1 n ASP . 149 A 149 
A 150 1 n THR . 150 A 150 
A 151 1 n ILE . 151 A 151 
A 152 1 n ARG . 152 A 152 
A 153 1 n TYR . 153 A 153 
A 154 1 n THR . 154 A 154 
A 155 1 n VAL . 155 A 155 
A 156 1 n PHE . 156 A 156 
A 157 1 n CYS . 157 A 157 
A 158 1 n GLY . 158 A 158 
A 159 1 n VAL . 159 A 159 
A 160 1 n ASP . 160 A 160 
A 161 1 n SER . 161 A 161 
A 162 1 n PHE . 162 A 162 
A 163 1 n ALA . 163 A 163 
A 164 1 n ALA . 164 A 164 
A 165 1 n LYS . 165 A 165 
A 166 1 n GLY . 166 A 166 
A 167 1 n SER . 167 A 167 
A 168 1 n ILE . 168 A 168 
A 169 1 n TYR . 169 A 169 
A 170 1 n ALA . 170 A 170 
A 171 1 n LYS . 171 A 171 
A 172 1 n ILE . 172 A 172 
A 173 1 n GLN . 173 A 173 
A 174 1 n LEU . 174 A 174 
A 175 1 n ASP . 175 A 175 
A 176 1 n SER . 176 A 176 
A 177 1 n LYS . 177 A 177 
A 178 1 n ASN . 178 A 178 
A 179 1 n HIS . 179 A 179 
A 180 1 n VAL . 180 A 180 
A 181 1 n HIS . 181 A 181 
A 182 1 n LEU . 182 A 182 
A 183 1 n PHE . 183 A 183 
A 184 1 n SER . 184 A 184 
A 185 1 n THR . 185 A 185 
A 186 1 n HIS . 186 A 186 
A 187 1 n LEU . 187 A 187 
A 188 1 n GLN . 188 A 188 
A 189 1 n ALA . 189 A 189 
A 190 1 n SER . 190 A 190 
A 191 1 n TYR . 191 A 191 
A 192 1 n GLN . 192 A 192 
A 193 1 n ASN . 193 A 193 
A 194 1 n GLY . 194 A 194 
A 195 1 n GLN . 195 A 195 
A 196 1 n GLU . 196 A 196 
A 197 1 n PRO . 197 A 197 
A 198 1 n THR . 198 A 198 
A 199 1 n VAL . 199 A 199 
A 200 1 n VAL . 200 A 200 
A 201 1 n ASP . 201 A 201 
A 202 1 n VAL . 202 A 202 
A 203 1 n LEU . 203 A 203 
A 204 1 n VAL . 204 A 204 
A 205 1 n ARG . 205 A 205 
A 206 1 n GLN . 206 A 206 
A 207 1 n LYS . 207 A 207 
A 208 1 n GLN . 208 A 208 
A 209 1 n PHE . 209 A 209 
A 210 1 n ASP . 210 A 210 
A 211 1 n GLN . 211 A 211 
A 212 1 n LEU . 212 A 212 
A 213 1 n SER . 213 A 213 
A 214 1 n ALA . 214 A 214 
A 215 1 n PHE . 215 A 215 
A 216 1 n MET . 216 A 216 
A 217 1 n ALA . 217 A 217 
A 218 1 n THR . 218 A 218 
A 219 1 n LYS . 219 A 219 
A 220 1 n VAL . 220 A 220 
A 221 1 n THR . 221 A 221 
A 222 1 n ASP . 222 A 222 
A 223 1 n GLY . 223 A 223 
A 224 1 n TYR . 224 A 224 
A 225 1 n PRO . 225 A 225 
A 226 1 n ALA . 226 A 226 
A 227 1 n VAL . 227 A 227 
A 228 1 n LEU . 228 A 228 
A 229 1 n VAL . 229 A 229 
A 230 1 n GLY . 230 A 230 
A 231 1 n ASP . 231 A 231 
A 232 1 n LEU . 232 A 232 
A 233 1 n ASN . 233 A 233 
A 234 1 n VAL . 234 A 234 
A 235 1 n ASN . 235 A 235 
A 236 1 n SER . 236 A 236 
A 237 1 n ARG . 237 A 237 
A 238 1 n LEU . 238 A 238 
A 239 1 n GLY . 239 A 239 
A 240 1 n ASP . 240 A 240 
A 241 1 n GLU . 241 A 241 
A 242 1 n TYR . 242 A 242 
A 243 1 n LYS . 243 A 243 
A 244 1 n SER . 244 A 244 
A 245 1 n LEU . 245 A 245 
A 246 1 n LEU . 246 A 246 
A 247 1 n ASP . 247 A 247 
A 248 1 n HIS . 248 A 248 
A 249 1 n LEU . 249 A 249 
A 250 1 n LYS . 250 A 250 
A 251 1 n ILE . 251 A 251 
A 252 1 n PRO . 252 A 252 
A 253 1 n GLU . 253 A 253 
A 254 1 n TYR . 254 A 254 
A 255 1 n SER . 255 A 255 
A 256 1 n CYS . 256 A 256 
A 257 1 n VAL . 257 A 257 
A 258 1 n ASP . 258 A 258 
A 259 1 n THR . 259 A 259 
A 260 1 n LEU . 260 A 260 
A 261 1 n LEU . 261 A 261 
A 262 1 n THR . 262 A 262 
A 263 1 n THR . 263 A 263 
A 264 1 n HIS . 264 A 264 
A 265 1 n GLY . 265 A 265 
A 266 1 n GLU . 266 A 266 
A 267 1 n HIS . 267 A 267 
A 268 1 n PRO . 268 A 268 
A 269 1 n VAL . 269 A 269 
A 270 1 n THR . 270 A 270 
A 271 1 n CYS . 271 A 271 
A 272 1 n GLY . 272 A 272 
A 273 1 n GLY . 273 A 273 
A 274 1 n ASP . 274 A 274 
A 275 1 n ASP . 275 A 275 
A 276 1 n ASP . 276 A 276 
A 277 1 n LYS . 277 A 277 
A 278 1 n VAL . 278 A 278 
A 279 1 n LEU . 279 A 279 
A 280 1 n PRO . 280 A 280 
A 281 1 n GLU . 281 A 281 
A 282 1 n PRO . 282 A 282 
A 283 1 n GLY . 283 A 283 
A 284 1 n ASP . 284 A 284 
A 285 1 n VAL . 285 A 285 
A 286 1 n GLY . 286 A 286 
A 287 1 n THR . 287 A 287 
A 288 1 n HIS . 288 A 288 
A 289 1 n GLN . 289 A 289 
A 290 1 n SER . 290 A 290 
A 291 1 n LEU . 291 A 291 
A 292 1 n ASP . 292 A 292 
A 293 1 n TYR . 293 A 293 
A 294 1 n ILE . 294 A 294 
A 295 1 n TYR . 295 A 295 
A 296 1 n LEU . 296 A 296 
A 297 1 n PHE . 297 A 297 
A 298 1 n GLU . 298 A 298 
A 299 1 n LYS . 299 A 299 
A 300 1 n HIS . 300 A 300 
A 301 1 n ASP . 301 A 301 
A 302 1 n LYS . 302 A 302 
A 303 1 n PRO . 303 A 303 
A 304 1 n GLN . 304 A 304 
A 305 1 n LEU . 305 A 305 
A 306 1 n LYS . 306 A 306 
A 307 1 n VAL . 307 A 307 
A 308 1 n SER . 308 A 308 
A 309 1 n TYR . 309 A 309 
A 310 1 n LYS . 310 A 310 
A 311 1 n PRO . 311 A 311 
A 312 1 n GLU . 312 A 312 
A 313 1 n VAL . 313 A 313 
A 314 1 n ASN . 314 A 314 
A 315 1 n LYS . 315 A 315 
A 316 1 n MET . 316 A 316 
A 317 1 n LEU . 317 A 317 
A 318 1 n VAL . 318 A 318 
A 319 1 n ASN . 319 A 319 
A 320 1 n GLY . 320 A 320 
A 321 1 n GLN . 321 A 321 
A 322 1 n LYS . 322 A 322 
A 323 1 n PHE . 323 A 323 
A 324 1 n PHE . 324 A 324 
A 325 1 n GLN . 325 A 325 
A 326 1 n LEU . 326 A 326 
A 327 1 n SER . 327 A 327 
A 328 1 n ASP . 328 A 328 
A 329 1 n HIS . 329 A 329 
A 330 1 n PHE . 330 A 330 
A 331 1 n ALA . 331 A 331 
A 332 1 n VAL . 332 A 332 
A 333 1 n GLU . 333 A 333 
A 334 1 n CYS . 334 A 334 
A 335 1 n GLU . 335 A 335 
A 336 1 n PHE . 336 A 336 
A 337 1 n GLU . 337 A 337 
A 338 1 n PHE . 338 A 338 
A 339 1 n ASN . 339 A 339 
#
_software.classification other
_software.date           ?
_software.description    "Structure prediction"
_software.name           AlphaFold
_software.pdbx_ordinal   1
_software.type           package
_software.version        "AlphaFold-beta-20231127 (7a14c934-fe78-43c1-a552-7fb305b0ebd1 @ 2024-09-16 16:40:43)"
#
loop_
_struct_asym.entity_id
_struct_asym.id
1 A 
2 B 
3 C 
#
loop_
_atom_site.group_PDB
_atom_site.id
_atom_site.type_symbol
_atom_site.label_atom_id
_atom_site.label_alt_id
_atom_site.label_comp_id
_atom_site.label_asym_id
_atom_site.label_entity_id
_atom_site.label_seq_id
_atom_site.pdbx_PDB_ins_code
_atom_site.Cartn_x
_atom_site.Cartn_y
_atom_site.Cartn_z
_atom_site.occupancy
_atom_site.B_iso_or_equiv
_atom_site.auth_seq_id
_atom_site.auth_asym_id
_atom_site.pdbx_PDB_model_num
ATOM   1    N  N   . MET A 1 1   ? 34.349  33.675  23.865  1.00 55.35 1   A 1 
ATOM   2    C  CA  . MET A 1 1   ? 34.035  33.370  22.459  1.00 62.56 1   A 1 
ATOM   3    C  C   . MET A 1 1   ? 33.275  34.564  21.882  1.00 63.95 1   A 1 
ATOM   4    O  O   . MET A 1 1   ? 32.344  35.032  22.528  1.00 60.54 1   A 1 
ATOM   5    C  CB  . MET A 1 1   ? 33.207  32.077  22.379  1.00 58.46 1   A 1 
ATOM   6    C  CG  . MET A 1 1   ? 33.310  31.388  21.024  1.00 53.78 1   A 1 
ATOM   7    S  SD  . MET A 1 1   ? 32.392  29.823  20.929  1.00 51.61 1   A 1 
ATOM   8    C  CE  . MET A 1 1   ? 33.390  28.741  21.974  1.00 45.82 1   A 1 
ATOM   9    N  N   . SER A 1 2   ? 33.687  35.107  20.730  1.00 65.47 2   A 1 
ATOM   10   C  CA  . SER A 1 2   ? 33.018  36.281  20.165  1.00 70.09 2   A 1 
ATOM   11   C  C   . SER A 1 2   ? 31.635  35.916  19.616  1.00 70.89 2   A 1 
ATOM   12   O  O   . SER A 1 2   ? 31.396  34.759  19.253  1.00 66.77 2   A 1 
ATOM   13   C  CB  . SER A 1 2   ? 33.877  36.941  19.081  1.00 63.97 2   A 1 
ATOM   14   O  OG  . SER A 1 2   ? 33.816  36.235  17.859  1.00 57.50 2   A 1 
ATOM   15   N  N   . PHE A 1 3   ? 30.738  36.896  19.524  1.00 72.68 3   A 1 
ATOM   16   C  CA  . PHE A 1 3   ? 29.405  36.707  18.929  1.00 73.53 3   A 1 
ATOM   17   C  C   . PHE A 1 3   ? 29.503  36.131  17.506  1.00 74.03 3   A 1 
ATOM   18   O  O   . PHE A 1 3   ? 28.757  35.219  17.156  1.00 72.17 3   A 1 
ATOM   19   C  CB  . PHE A 1 3   ? 28.671  38.060  18.926  1.00 69.68 3   A 1 
ATOM   20   C  CG  . PHE A 1 3   ? 27.312  37.997  18.264  1.00 66.56 3   A 1 
ATOM   21   C  CD1 . PHE A 1 3   ? 27.139  38.454  16.951  1.00 62.15 3   A 1 
ATOM   22   C  CD2 . PHE A 1 3   ? 26.215  37.471  18.952  1.00 60.19 3   A 1 
ATOM   23   C  CE1 . PHE A 1 3   ? 25.887  38.393  16.340  1.00 55.49 3   A 1 
ATOM   24   C  CE2 . PHE A 1 3   ? 24.961  37.403  18.337  1.00 51.77 3   A 1 
ATOM   25   C  CZ  . PHE A 1 3   ? 24.794  37.866  17.035  1.00 53.06 3   A 1 
ATOM   26   N  N   . VAL A 1 4   ? 30.464  36.621  16.705  1.00 67.16 4   A 1 
ATOM   27   C  CA  . VAL A 1 4   ? 30.710  36.135  15.346  1.00 68.49 4   A 1 
ATOM   28   C  C   . VAL A 1 4   ? 31.119  34.656  15.350  1.00 68.59 4   A 1 
ATOM   29   O  O   . VAL A 1 4   ? 30.656  33.884  14.512  1.00 67.57 4   A 1 
ATOM   30   C  CB  . VAL A 1 4   ? 31.783  36.996  14.641  1.00 66.18 4   A 1 
ATOM   31   C  CG1 . VAL A 1 4   ? 32.089  36.487  13.230  1.00 60.03 4   A 1 
ATOM   32   C  CG2 . VAL A 1 4   ? 31.331  38.449  14.550  1.00 63.45 4   A 1 
ATOM   33   N  N   . THR A 1 5   ? 31.960  34.249  16.305  1.00 70.60 5   A 1 
ATOM   34   C  CA  . THR A 1 5   ? 32.389  32.852  16.453  1.00 72.80 5   A 1 
ATOM   35   C  C   . THR A 1 5   ? 31.214  31.947  16.842  1.00 74.25 5   A 1 
ATOM   36   O  O   . THR A 1 5   ? 31.068  30.866  16.277  1.00 74.45 5   A 1 
ATOM   37   C  CB  . THR A 1 5   ? 33.516  32.727  17.491  1.00 68.53 5   A 1 
ATOM   38   O  OG1 . THR A 1 5   ? 34.539  33.668  17.237  1.00 62.16 5   A 1 
ATOM   39   C  CG2 . THR A 1 5   ? 34.153  31.344  17.462  1.00 62.31 5   A 1 
ATOM   40   N  N   . ILE A 1 6   ? 30.351  32.390  17.758  1.00 72.64 6   A 1 
ATOM   41   C  CA  . ILE A 1 6   ? 29.151  31.646  18.160  1.00 74.01 6   A 1 
ATOM   42   C  C   . ILE A 1 6   ? 28.199  31.488  16.972  1.00 74.25 6   A 1 
ATOM   43   O  O   . ILE A 1 6   ? 27.710  30.385  16.716  1.00 74.12 6   A 1 
ATOM   44   C  CB  . ILE A 1 6   ? 28.463  32.327  19.372  1.00 71.22 6   A 1 
ATOM   45   C  CG1 . ILE A 1 6   ? 29.368  32.265  20.610  1.00 67.32 6   A 1 
ATOM   46   C  CG2 . ILE A 1 6   ? 27.106  31.669  19.670  1.00 66.71 6   A 1 
ATOM   47   C  CD1 . ILE A 1 6   ? 28.896  33.137  21.777  1.00 59.12 6   A 1 
ATOM   48   N  N   . LEU A 1 7   ? 27.954  32.550  16.222  1.00 72.29 7   A 1 
ATOM   49   C  CA  . LEU A 1 7   ? 27.080  32.526  15.052  1.00 72.67 7   A 1 
ATOM   50   C  C   . LEU A 1 7   ? 27.642  31.603  13.952  1.00 72.43 7   A 1 
ATOM   51   O  O   . LEU A 1 7   ? 26.916  30.794  13.376  1.00 72.24 7   A 1 
ATOM   52   C  CB  . LEU A 1 7   ? 26.885  33.956  14.526  1.00 69.63 7   A 1 
ATOM   53   C  CG  . LEU A 1 7   ? 25.607  34.126  13.693  1.00 63.88 7   A 1 
ATOM   54   C  CD1 . LEU A 1 7   ? 24.419  34.443  14.596  1.00 59.58 7   A 1 
ATOM   55   C  CD2 . LEU A 1 7   ? 25.770  35.246  12.675  1.00 60.74 7   A 1 
ATOM   56   N  N   . GLY A 1 8   ? 28.942  31.704  13.672  1.00 70.13 8   A 1 
ATOM   57   C  CA  . GLY A 1 8   ? 29.608  30.920  12.642  1.00 70.22 8   A 1 
ATOM   58   C  C   . GLY A 1 8   ? 29.643  29.429  12.950  1.00 71.00 8   A 1 
ATOM   59   O  O   . GLY A 1 8   ? 29.257  28.609  12.121  1.00 70.84 8   A 1 
ATOM   60   N  N   . ILE A 1 9   ? 30.079  29.065  14.159  1.00 77.24 9   A 1 
ATOM   61   C  CA  . ILE A 1 9   ? 30.213  27.664  14.566  1.00 79.31 9   A 1 
ATOM   62   C  C   . ILE A 1 9   ? 28.849  27.050  14.928  1.00 80.68 9   A 1 
ATOM   63   O  O   . ILE A 1 9   ? 28.568  25.911  14.564  1.00 78.94 9   A 1 
ATOM   64   C  CB  . ILE A 1 9   ? 31.234  27.518  15.718  1.00 74.89 9   A 1 
ATOM   65   C  CG1 . ILE A 1 9   ? 32.635  27.987  15.253  1.00 70.92 9   A 1 
ATOM   66   C  CG2 . ILE A 1 9   ? 31.285  26.073  16.235  1.00 68.79 9   A 1 
ATOM   67   C  CD1 . ILE A 1 9   ? 33.697  27.970  16.350  1.00 62.15 9   A 1 
ATOM   68   N  N   . GLY A 1 10  ? 28.026  27.798  15.641  1.00 81.31 10  A 1 
ATOM   69   C  CA  . GLY A 1 10  ? 26.769  27.293  16.178  1.00 83.51 10  A 1 
ATOM   70   C  C   . GLY A 1 10  ? 25.619  27.244  15.173  1.00 84.84 10  A 1 
ATOM   71   O  O   . GLY A 1 10  ? 24.710  26.436  15.338  1.00 82.52 10  A 1 
ATOM   72   N  N   . ILE A 1 11  ? 25.644  28.087  14.138  1.00 85.04 11  A 1 
ATOM   73   C  CA  . ILE A 1 11  ? 24.525  28.228  13.205  1.00 87.02 11  A 1 
ATOM   74   C  C   . ILE A 1 11  ? 24.968  28.045  11.753  1.00 88.04 11  A 1 
ATOM   75   O  O   . ILE A 1 11  ? 24.463  27.156  11.067  1.00 86.63 11  A 1 
ATOM   76   C  CB  . ILE A 1 11  ? 23.780  29.569  13.433  1.00 82.11 11  A 1 
ATOM   77   C  CG1 . ILE A 1 11  ? 23.317  29.704  14.908  1.00 73.80 11  A 1 
ATOM   78   C  CG2 . ILE A 1 11  ? 22.580  29.679  12.473  1.00 72.35 11  A 1 
ATOM   79   C  CD1 . ILE A 1 11  ? 22.616  31.022  15.238  1.00 65.04 11  A 1 
ATOM   80   N  N   . CYS A 1 12  ? 25.912  28.845  11.259  1.00 86.54 12  A 1 
ATOM   81   C  CA  . CYS A 1 12  ? 26.264  28.855  9.841   1.00 88.00 12  A 1 
ATOM   82   C  C   . CYS A 1 12  ? 26.871  27.537  9.352   1.00 88.75 12  A 1 
ATOM   83   O  O   . CYS A 1 12  ? 26.529  27.063  8.270   1.00 88.54 12  A 1 
ATOM   84   C  CB  . CYS A 1 12  ? 27.201  30.031  9.532   1.00 83.75 12  A 1 
ATOM   85   S  SG  . CYS A 1 12  ? 26.416  31.622  9.876   1.00 72.61 12  A 1 
ATOM   86   N  N   . ILE A 1 13  ? 27.773  26.931  10.144  1.00 90.56 13  A 1 
ATOM   87   C  CA  . ILE A 1 13  ? 28.414  25.659  9.762   1.00 91.00 13  A 1 
ATOM   88   C  C   . ILE A 1 13  ? 27.384  24.510  9.701   1.00 91.68 13  A 1 
ATOM   89   O  O   . ILE A 1 13  ? 27.322  23.845  8.665   1.00 91.63 13  A 1 
ATOM   90   C  CB  . ILE A 1 13  ? 29.638  25.345  10.646  1.00 88.50 13  A 1 
ATOM   91   C  CG1 . ILE A 1 13  ? 30.765  26.358  10.354  1.00 82.92 13  A 1 
ATOM   92   C  CG2 . ILE A 1 13  ? 30.125  23.907  10.420  1.00 82.45 13  A 1 
ATOM   93   C  CD1 . ILE A 1 13  ? 31.977  26.236  11.270  1.00 72.96 13  A 1 
ATOM   94   N  N   . PRO A 1 14  ? 26.559  24.279  10.740  1.00 91.78 14  A 1 
ATOM   95   C  CA  . PRO A 1 14  ? 25.508  23.264  10.646  1.00 92.01 14  A 1 
ATOM   96   C  C   . PRO A 1 14  ? 24.550  23.470  9.469   1.00 92.23 14  A 1 
ATOM   97   O  O   . PRO A 1 14  ? 24.210  22.506  8.786   1.00 91.08 14  A 1 
ATOM   98   C  CB  . PRO A 1 14  ? 24.766  23.353  11.988  1.00 89.15 14  A 1 
ATOM   99   C  CG  . PRO A 1 14  ? 25.819  23.847  12.942  1.00 85.99 14  A 1 
ATOM   100  C  CD  . PRO A 1 14  ? 26.664  24.794  12.110  1.00 88.83 14  A 1 
ATOM   101  N  N   . ILE A 1 15  ? 24.132  24.705  9.184   1.00 92.93 15  A 1 
ATOM   102  C  CA  . ILE A 1 15  ? 23.254  25.008  8.050   1.00 92.97 15  A 1 
ATOM   103  C  C   . ILE A 1 15  ? 23.936  24.667  6.721   1.00 93.27 15  A 1 
ATOM   104  O  O   . ILE A 1 15  ? 23.311  24.067  5.843   1.00 93.07 15  A 1 
ATOM   105  C  CB  . ILE A 1 15  ? 22.788  26.486  8.081   1.00 91.09 15  A 1 
ATOM   106  C  CG1 . ILE A 1 15  ? 21.806  26.703  9.250   1.00 85.45 15  A 1 
ATOM   107  C  CG2 . ILE A 1 15  ? 22.126  26.887  6.756   1.00 85.19 15  A 1 
ATOM   108  C  CD1 . ILE A 1 15  ? 21.454  28.164  9.504   1.00 76.23 15  A 1 
ATOM   109  N  N   . ALA A 1 16  ? 25.209  25.006  6.566   1.00 93.33 16  A 1 
ATOM   110  C  CA  . ALA A 1 16  ? 25.965  24.694  5.357   1.00 94.30 16  A 1 
ATOM   111  C  C   . ALA A 1 16  ? 26.101  23.183  5.148   1.00 94.47 16  A 1 
ATOM   112  O  O   . ALA A 1 16  ? 25.872  22.688  4.040   1.00 94.06 16  A 1 
ATOM   113  C  CB  . ALA A 1 16  ? 27.338  25.377  5.414   1.00 93.23 16  A 1 
ATOM   114  N  N   . ILE A 1 17  ? 26.418  22.430  6.212   1.00 95.79 17  A 1 
ATOM   115  C  CA  . ILE A 1 17  ? 26.519  20.967  6.158   1.00 95.45 17  A 1 
ATOM   116  C  C   . ILE A 1 17  ? 25.167  20.355  5.771   1.00 94.80 17  A 1 
ATOM   117  O  O   . ILE A 1 17  ? 25.105  19.528  4.857   1.00 94.50 17  A 1 
ATOM   118  C  CB  . ILE A 1 17  ? 27.047  20.399  7.497   1.00 94.56 17  A 1 
ATOM   119  C  CG1 . ILE A 1 17  ? 28.518  20.811  7.709   1.00 90.30 17  A 1 
ATOM   120  C  CG2 . ILE A 1 17  ? 26.904  18.873  7.550   1.00 90.14 17  A 1 
ATOM   121  C  CD1 . ILE A 1 17  ? 29.062  20.517  9.106   1.00 81.79 17  A 1 
ATOM   122  N  N   . LEU A 1 18  ? 24.101  20.776  6.434   1.00 94.50 18  A 1 
ATOM   123  C  CA  . LEU A 1 18  ? 22.755  20.286  6.147   1.00 93.55 18  A 1 
ATOM   124  C  C   . LEU A 1 18  ? 22.355  20.575  4.696   1.00 93.82 18  A 1 
ATOM   125  O  O   . LEU A 1 18  ? 21.789  19.710  4.029   1.00 94.01 18  A 1 
ATOM   126  C  CB  . LEU A 1 18  ? 21.756  20.901  7.135   1.00 91.94 18  A 1 
ATOM   127  C  CG  . LEU A 1 18  ? 20.307  20.430  6.980   1.00 80.70 18  A 1 
ATOM   128  C  CD1 . LEU A 1 18  ? 20.169  18.925  7.207   1.00 77.91 18  A 1 
ATOM   129  C  CD2 . LEU A 1 18  ? 19.412  21.177  7.962   1.00 78.60 18  A 1 
ATOM   130  N  N   . SER A 1 19  ? 22.673  21.763  4.188   1.00 94.28 19  A 1 
ATOM   131  C  CA  . SER A 1 19  ? 22.376  22.150  2.807   1.00 94.35 19  A 1 
ATOM   132  C  C   . SER A 1 19  ? 23.090  21.246  1.802   1.00 94.91 19  A 1 
ATOM   133  O  O   . SER A 1 19  ? 22.480  20.804  0.827   1.00 94.52 19  A 1 
ATOM   134  C  CB  . SER A 1 19  ? 22.764  23.604  2.557   1.00 92.81 19  A 1 
ATOM   135  O  OG  . SER A 1 19  ? 22.047  24.472  3.420   1.00 81.71 19  A 1 
ATOM   136  N  N   . VAL A 1 20  ? 24.380  20.941  2.047   1.00 96.87 20  A 1 
ATOM   137  C  CA  . VAL A 1 20  ? 25.146  20.026  1.187   1.00 97.08 20  A 1 
ATOM   138  C  C   . VAL A 1 20  ? 24.542  18.621  1.209   1.00 97.02 20  A 1 
ATOM   139  O  O   . VAL A 1 20  ? 24.358  18.013  0.154   1.00 96.76 20  A 1 
ATOM   140  C  CB  . VAL A 1 20  ? 26.630  20.010  1.588   1.00 96.80 20  A 1 
ATOM   141  C  CG1 . VAL A 1 20  ? 27.409  18.907  0.874   1.00 93.55 20  A 1 
ATOM   142  C  CG2 . VAL A 1 20  ? 27.291  21.351  1.264   1.00 93.69 20  A 1 
ATOM   143  N  N   . ILE A 1 21  ? 24.195  18.102  2.400   1.00 96.77 21  A 1 
ATOM   144  C  CA  . ILE A 1 21  ? 23.557  16.787  2.539   1.00 96.30 21  A 1 
ATOM   145  C  C   . ILE A 1 21  ? 22.241  16.750  1.754   1.00 96.44 21  A 1 
ATOM   146  O  O   . ILE A 1 21  ? 22.012  15.819  0.985   1.00 96.31 21  A 1 
ATOM   147  C  CB  . ILE A 1 21  ? 23.359  16.424  4.030   1.00 95.55 21  A 1 
ATOM   148  C  CG1 . ILE A 1 21  ? 24.722  16.176  4.704   1.00 93.31 21  A 1 
ATOM   149  C  CG2 . ILE A 1 21  ? 22.451  15.191  4.182   1.00 93.61 21  A 1 
ATOM   150  C  CD1 . ILE A 1 21  ? 24.657  16.066  6.223   1.00 85.98 21  A 1 
ATOM   151  N  N   . MET A 1 22  ? 21.405  17.777  1.906   1.00 96.53 22  A 1 
ATOM   152  C  CA  . MET A 1 22  ? 20.123  17.851  1.198   1.00 96.48 22  A 1 
ATOM   153  C  C   . MET A 1 22  ? 20.309  17.843  -0.327  1.00 96.91 22  A 1 
ATOM   154  O  O   . MET A 1 22  ? 19.582  17.134  -1.025  1.00 96.93 22  A 1 
ATOM   155  C  CB  . MET A 1 22  ? 19.345  19.096  1.637   1.00 95.67 22  A 1 
ATOM   156  C  CG  . MET A 1 22  ? 18.751  18.957  3.043   1.00 85.51 22  A 1 
ATOM   157  S  SD  . MET A 1 22  ? 17.532  17.625  3.211   1.00 86.02 22  A 1 
ATOM   158  C  CE  . MET A 1 22  ? 16.219  18.258  2.172   1.00 76.03 22  A 1 
ATOM   159  N  N   . VAL A 1 23  ? 21.293  18.579  -0.843  1.00 97.05 23  A 1 
ATOM   160  C  CA  . VAL A 1 23  ? 21.598  18.587  -2.277  1.00 97.14 23  A 1 
ATOM   161  C  C   . VAL A 1 23  ? 22.023  17.197  -2.751  1.00 97.48 23  A 1 
ATOM   162  O  O   . VAL A 1 23  ? 21.538  16.725  -3.783  1.00 97.40 23  A 1 
ATOM   163  C  CB  . VAL A 1 23  ? 22.662  19.658  -2.616  1.00 96.81 23  A 1 
ATOM   164  C  CG1 . VAL A 1 23  ? 23.190  19.504  -4.040  1.00 94.65 23  A 1 
ATOM   165  C  CG2 . VAL A 1 23  ? 22.073  21.060  -2.463  1.00 95.08 23  A 1 
ATOM   166  N  N   . ILE A 1 24  ? 22.904  16.522  -2.001  1.00 97.73 24  A 1 
ATOM   167  C  CA  . ILE A 1 24  ? 23.350  15.166  -2.343  1.00 97.62 24  A 1 
ATOM   168  C  C   . ILE A 1 24  ? 22.161  14.199  -2.383  1.00 97.75 24  A 1 
ATOM   169  O  O   . ILE A 1 24  ? 22.006  13.455  -3.351  1.00 97.78 24  A 1 
ATOM   170  C  CB  . ILE A 1 24  ? 24.448  14.685  -1.363  1.00 97.47 24  A 1 
ATOM   171  C  CG1 . ILE A 1 24  ? 25.748  15.491  -1.587  1.00 96.10 24  A 1 
ATOM   172  C  CG2 . ILE A 1 24  ? 24.718  13.185  -1.525  1.00 96.39 24  A 1 
ATOM   173  C  CD1 . ILE A 1 24  ? 26.789  15.308  -0.486  1.00 89.48 24  A 1 
ATOM   174  N  N   . LEU A 1 25  ? 21.296  14.239  -1.366  1.00 97.68 25  A 1 
ATOM   175  C  CA  . LEU A 1 25  ? 20.123  13.365  -1.304  1.00 97.62 25  A 1 
ATOM   176  C  C   . LEU A 1 25  ? 19.156  13.635  -2.462  1.00 97.98 25  A 1 
ATOM   177  O  O   . LEU A 1 25  ? 18.635  12.692  -3.058  1.00 97.98 25  A 1 
ATOM   178  C  CB  . LEU A 1 25  ? 19.427  13.520  0.061   1.00 97.34 25  A 1 
ATOM   179  C  CG  . LEU A 1 25  ? 20.240  13.041  1.271   1.00 96.52 25  A 1 
ATOM   180  C  CD1 . LEU A 1 25  ? 19.511  13.403  2.563   1.00 95.69 25  A 1 
ATOM   181  C  CD2 . LEU A 1 25  ? 20.486  11.535  1.253   1.00 95.24 25  A 1 
ATOM   182  N  N   . LYS A 1 26  ? 18.949  14.900  -2.836  1.00 97.99 26  A 1 
ATOM   183  C  CA  . LYS A 1 26  ? 18.117  15.266  -3.989  1.00 98.10 26  A 1 
ATOM   184  C  C   . LYS A 1 26  ? 18.710  14.761  -5.310  1.00 98.23 26  A 1 
ATOM   185  O  O   . LYS A 1 26  ? 17.967  14.309  -6.179  1.00 97.88 26  A 1 
ATOM   186  C  CB  . LYS A 1 26  ? 17.908  16.793  -4.039  1.00 97.95 26  A 1 
ATOM   187  C  CG  . LYS A 1 26  ? 16.947  17.330  -2.967  1.00 96.41 26  A 1 
ATOM   188  C  CD  . LYS A 1 26  ? 15.511  16.887  -3.205  1.00 95.53 26  A 1 
ATOM   189  C  CE  . LYS A 1 26  ? 14.578  17.588  -2.221  1.00 94.73 26  A 1 
ATOM   190  N  NZ  . LYS A 1 26  ? 13.160  17.243  -2.432  1.00 93.87 26  A 1 
ATOM   191  N  N   . ILE A 1 27  ? 20.031  14.800  -5.460  1.00 98.30 27  A 1 
ATOM   192  C  CA  . ILE A 1 27  ? 20.708  14.257  -6.642  1.00 98.28 27  A 1 
ATOM   193  C  C   . ILE A 1 27  ? 20.519  12.742  -6.715  1.00 98.27 27  A 1 
ATOM   194  O  O   . ILE A 1 27  ? 20.214  12.212  -7.789  1.00 98.05 27  A 1 
ATOM   195  C  CB  . ILE A 1 27  ? 22.203  14.655  -6.662  1.00 98.09 27  A 1 
ATOM   196  C  CG1 . ILE A 1 27  ? 22.351  16.166  -6.925  1.00 97.26 27  A 1 
ATOM   197  C  CG2 . ILE A 1 27  ? 22.978  13.852  -7.713  1.00 97.43 27  A 1 
ATOM   198  C  CD1 . ILE A 1 27  ? 23.745  16.717  -6.654  1.00 93.34 27  A 1 
ATOM   199  N  N   . ILE A 1 28  ? 20.678  12.039  -5.588  1.00 98.19 28  A 1 
ATOM   200  C  CA  . ILE A 1 28  ? 20.452  10.588  -5.528  1.00 98.06 28  A 1 
ATOM   201  C  C   . ILE A 1 28  ? 19.009  10.258  -5.922  1.00 98.22 28  A 1 
ATOM   202  O  O   . ILE A 1 28  ? 18.793  9.400   -6.777  1.00 98.16 28  A 1 
ATOM   203  C  CB  . ILE A 1 28  ? 20.807  10.025  -4.129  1.00 97.79 28  A 1 
ATOM   204  C  CG1 . ILE A 1 28  ? 22.328  10.127  -3.873  1.00 97.04 28  A 1 
ATOM   205  C  CG2 . ILE A 1 28  ? 20.347  8.563   -3.991  1.00 97.28 28  A 1 
ATOM   206  C  CD1 . ILE A 1 28  ? 22.740  9.882   -2.422  1.00 94.47 28  A 1 
ATOM   207  N  N   . LEU A 1 29  ? 18.036  10.967  -5.351  1.00 98.11 29  A 1 
ATOM   208  C  CA  . LEU A 1 29  ? 16.623  10.778  -5.689  1.00 98.33 29  A 1 
ATOM   209  C  C   . LEU A 1 29  ? 16.394  10.956  -7.196  1.00 98.27 29  A 1 
ATOM   210  O  O   . LEU A 1 29  ? 15.834  10.075  -7.843  1.00 98.20 29  A 1 
ATOM   211  C  CB  . LEU A 1 29  ? 15.757  11.750  -4.881  1.00 98.35 29  A 1 
ATOM   212  C  CG  . LEU A 1 29  ? 14.244  11.631  -5.141  1.00 98.20 29  A 1 
ATOM   213  C  CD1 . LEU A 1 29  ? 13.696  10.309  -4.623  1.00 97.82 29  A 1 
ATOM   214  C  CD2 . LEU A 1 29  ? 13.501  12.784  -4.480  1.00 97.69 29  A 1 
ATOM   215  N  N   . ALA A 1 30  ? 16.862  12.064  -7.766  1.00 98.30 30  A 1 
ATOM   216  C  CA  . ALA A 1 30  ? 16.656  12.379  -9.174  1.00 98.19 30  A 1 
ATOM   217  C  C   . ALA A 1 30  ? 17.284  11.357  -10.125 1.00 98.14 30  A 1 
ATOM   218  O  O   . ALA A 1 30  ? 16.807  11.183  -11.248 1.00 97.50 30  A 1 
ATOM   219  C  CB  . ALA A 1 30  ? 17.199  13.783  -9.455  1.00 97.77 30  A 1 
ATOM   220  N  N   . ARG A 1 31  ? 18.356  10.673  -9.693  1.00 98.41 31  A 1 
ATOM   221  C  CA  . ARG A 1 31  ? 19.053  9.673   -10.511 1.00 98.41 31  A 1 
ATOM   222  C  C   . ARG A 1 31  ? 18.499  8.260   -10.378 1.00 98.59 31  A 1 
ATOM   223  O  O   . ARG A 1 31  ? 18.721  7.447   -11.269 1.00 98.12 31  A 1 
ATOM   224  C  CB  . ARG A 1 31  ? 20.546  9.671   -10.164 1.00 98.08 31  A 1 
ATOM   225  C  CG  . ARG A 1 31  ? 21.267  10.908  -10.701 1.00 91.06 31  A 1 
ATOM   226  C  CD  . ARG A 1 31  ? 22.744  10.847  -10.357 1.00 84.73 31  A 1 
ATOM   227  N  NE  . ARG A 1 31  ? 23.474  11.978  -10.939 1.00 75.16 31  A 1 
ATOM   228  C  CZ  . ARG A 1 31  ? 24.784  12.155  -10.871 1.00 68.55 31  A 1 
ATOM   229  N  NH1 . ARG A 1 31  ? 25.561  11.291  -10.245 1.00 59.89 31  A 1 
ATOM   230  N  NH2 . ARG A 1 31  ? 25.339  13.205  -11.430 1.00 63.23 31  A 1 
ATOM   231  N  N   . THR A 1 32  ? 17.814  7.958   -9.275  1.00 98.34 32  A 1 
ATOM   232  C  CA  . THR A 1 32  ? 17.378  6.592   -8.970  1.00 98.36 32  A 1 
ATOM   233  C  C   . THR A 1 32  ? 15.863  6.401   -9.015  1.00 98.45 32  A 1 
ATOM   234  O  O   . THR A 1 32  ? 15.404  5.295   -9.296  1.00 98.23 32  A 1 
ATOM   235  C  CB  . THR A 1 32  ? 17.912  6.118   -7.604  1.00 98.08 32  A 1 
ATOM   236  O  OG1 . THR A 1 32  ? 17.515  7.005   -6.567  1.00 97.20 32  A 1 
ATOM   237  C  CG2 . THR A 1 32  ? 19.436  6.043   -7.608  1.00 97.10 32  A 1 
ATOM   238  N  N   . ALA A 1 33  ? 15.081  7.453   -8.771  1.00 98.44 33  A 1 
ATOM   239  C  CA  . ALA A 1 33  ? 13.626  7.382   -8.776  1.00 98.52 33  A 1 
ATOM   240  C  C   . ALA A 1 33  ? 13.047  7.983   -10.059 1.00 98.45 33  A 1 
ATOM   241  O  O   . ALA A 1 33  ? 13.587  8.930   -10.632 1.00 98.09 33  A 1 
ATOM   242  C  CB  . ALA A 1 33  ? 13.073  8.068   -7.534  1.00 98.33 33  A 1 
ATOM   243  N  N   . SER A 1 34  ? 11.927  7.414   -10.499 1.00 98.67 34  A 1 
ATOM   244  C  CA  . SER A 1 34  ? 11.181  7.880   -11.663 1.00 98.50 34  A 1 
ATOM   245  C  C   . SER A 1 34  ? 9.682   7.861   -11.376 1.00 98.72 34  A 1 
ATOM   246  O  O   . SER A 1 34  ? 9.205   7.050   -10.581 1.00 98.44 34  A 1 
ATOM   247  C  CB  . SER A 1 34  ? 11.480  6.994   -12.873 1.00 97.58 34  A 1 
ATOM   248  O  OG  . SER A 1 34  ? 12.847  7.072   -13.220 1.00 88.53 34  A 1 
ATOM   249  N  N   . HIS A 1 35  ? 8.953   8.740   -12.041 1.00 98.64 35  A 1 
ATOM   250  C  CA  . HIS A 1 35  ? 7.498   8.707   -12.037 1.00 98.73 35  A 1 
ATOM   251  C  C   . HIS A 1 35  ? 7.040   7.787   -13.176 1.00 98.71 35  A 1 
ATOM   252  O  O   . HIS A 1 35  ? 7.134   8.153   -14.344 1.00 98.52 35  A 1 
ATOM   253  C  CB  . HIS A 1 35  ? 6.954   10.133  -12.192 1.00 98.52 35  A 1 
ATOM   254  C  CG  . HIS A 1 35  ? 5.459   10.221  -12.202 1.00 98.16 35  A 1 
ATOM   255  N  ND1 . HIS A 1 35  ? 4.743   11.256  -12.783 1.00 91.63 35  A 1 
ATOM   256  C  CD2 . HIS A 1 35  ? 4.534   9.376   -11.650 1.00 92.40 35  A 1 
ATOM   257  C  CE1 . HIS A 1 35  ? 3.452   11.037  -12.577 1.00 93.39 35  A 1 
ATOM   258  N  NE2 . HIS A 1 35  ? 3.290   9.911   -11.904 1.00 94.42 35  A 1 
ATOM   259  N  N   . TYR A 1 36  ? 6.582   6.582   -12.833 1.00 98.87 36  A 1 
ATOM   260  C  CA  . TYR A 1 36  ? 6.045   5.637   -13.805 1.00 98.87 36  A 1 
ATOM   261  C  C   . TYR A 1 36  ? 4.567   5.937   -14.052 1.00 98.94 36  A 1 
ATOM   262  O  O   . TYR A 1 36  ? 3.783   6.001   -13.106 1.00 98.79 36  A 1 
ATOM   263  C  CB  . TYR A 1 36  ? 6.223   4.185   -13.326 1.00 98.84 36  A 1 
ATOM   264  C  CG  . TYR A 1 36  ? 7.651   3.698   -13.270 1.00 98.79 36  A 1 
ATOM   265  C  CD1 . TYR A 1 36  ? 8.512   4.089   -12.238 1.00 98.44 36  A 1 
ATOM   266  C  CD2 . TYR A 1 36  ? 8.144   2.817   -14.255 1.00 98.43 36  A 1 
ATOM   267  C  CE1 . TYR A 1 36  ? 9.833   3.633   -12.183 1.00 98.03 36  A 1 
ATOM   268  C  CE2 . TYR A 1 36  ? 9.459   2.349   -14.207 1.00 98.04 36  A 1 
ATOM   269  C  CZ  . TYR A 1 36  ? 10.303  2.761   -13.169 1.00 98.09 36  A 1 
ATOM   270  O  OH  . TYR A 1 36  ? 11.595  2.308   -13.122 1.00 96.98 36  A 1 
ATOM   271  N  N   . VAL A 1 37  ? 4.206   6.108   -15.315 1.00 98.73 37  A 1 
ATOM   272  C  CA  . VAL A 1 37  ? 2.821   6.269   -15.757 1.00 98.72 37  A 1 
ATOM   273  C  C   . VAL A 1 37  ? 2.635   5.422   -17.018 1.00 98.68 37  A 1 
ATOM   274  O  O   . VAL A 1 37  ? 2.534   5.931   -18.133 1.00 97.87 37  A 1 
ATOM   275  C  CB  . VAL A 1 37  ? 2.435   7.748   -15.998 1.00 98.54 37  A 1 
ATOM   276  C  CG1 . VAL A 1 37  ? 0.933   7.887   -16.251 1.00 97.42 37  A 1 
ATOM   277  C  CG2 . VAL A 1 37  ? 2.798   8.633   -14.812 1.00 97.68 37  A 1 
ATOM   278  N  N   . ASN A 1 38  ? 2.651   4.097   -16.850 1.00 98.76 38  A 1 
ATOM   279  C  CA  . ASN A 1 38  ? 2.476   3.152   -17.945 1.00 98.69 38  A 1 
ATOM   280  C  C   . ASN A 1 38  ? 1.016   2.692   -17.942 1.00 98.68 38  A 1 
ATOM   281  O  O   . ASN A 1 38  ? 0.670   1.702   -17.299 1.00 98.26 38  A 1 
ATOM   282  C  CB  . ASN A 1 38  ? 3.444   1.966   -17.796 1.00 98.10 38  A 1 
ATOM   283  C  CG  . ASN A 1 38  ? 4.912   2.341   -17.906 1.00 87.86 38  A 1 
ATOM   284  O  OD1 . ASN A 1 38  ? 5.289   3.453   -18.224 1.00 78.91 38  A 1 
ATOM   285  N  ND2 . ASN A 1 38  ? 5.787   1.388   -17.638 1.00 76.18 38  A 1 
ATOM   286  N  N   . ILE A 1 39  ? 0.155   3.442   -18.630 1.00 98.40 39  A 1 
ATOM   287  C  CA  . ILE A 1 39  ? -1.283  3.189   -18.663 1.00 98.30 39  A 1 
ATOM   288  C  C   . ILE A 1 39  ? -1.777  2.983   -20.093 1.00 98.22 39  A 1 
ATOM   289  O  O   . ILE A 1 39  ? -1.072  3.299   -21.050 1.00 97.06 39  A 1 
ATOM   290  C  CB  . ILE A 1 39  ? -2.067  4.298   -17.929 1.00 97.48 39  A 1 
ATOM   291  C  CG1 . ILE A 1 39  ? -1.973  5.661   -18.635 1.00 93.73 39  A 1 
ATOM   292  C  CG2 . ILE A 1 39  ? -1.598  4.404   -16.476 1.00 93.07 39  A 1 
ATOM   293  C  CD1 . ILE A 1 39  ? -2.920  6.714   -18.060 1.00 92.70 39  A 1 
ATOM   294  N  N   . ALA A 1 40  ? -2.988  2.440   -20.223 1.00 98.11 40  A 1 
ATOM   295  C  CA  . ALA A 1 40  ? -3.608  2.216   -21.526 1.00 97.58 40  A 1 
ATOM   296  C  C   . ALA A 1 40  ? -4.224  3.493   -22.111 1.00 96.38 40  A 1 
ATOM   297  O  O   . ALA A 1 40  ? -4.371  3.601   -23.331 1.00 88.38 40  A 1 
ATOM   298  C  CB  . ALA A 1 40  ? -4.663  1.116   -21.402 1.00 96.55 40  A 1 
ATOM   299  N  N   . GLU A 1 41  ? -4.594  4.449   -21.261 1.00 95.81 41  A 1 
ATOM   300  C  CA  . GLU A 1 41  ? -5.275  5.719   -21.572 1.00 95.60 41  A 1 
ATOM   301  C  C   . GLU A 1 41  ? -6.693  5.555   -22.124 1.00 95.57 41  A 1 
ATOM   302  O  O   . GLU A 1 41  ? -7.590  6.332   -21.800 1.00 91.61 41  A 1 
ATOM   303  C  CB  . GLU A 1 41  ? -4.439  6.601   -22.506 1.00 92.43 41  A 1 
ATOM   304  C  CG  . GLU A 1 41  ? -3.060  6.940   -21.959 1.00 85.38 41  A 1 
ATOM   305  C  CD  . GLU A 1 41  ? -2.311  7.897   -22.884 1.00 84.10 41  A 1 
ATOM   306  O  OE1 . GLU A 1 41  ? -2.286  9.101   -22.571 1.00 75.35 41  A 1 
ATOM   307  O  OE2 . GLU A 1 41  ? -1.794  7.426   -23.916 1.00 78.78 41  A 1 
ATOM   308  N  N   . LYS A 1 42  ? -6.917  4.517   -22.942 1.00 96.86 42  A 1 
ATOM   309  C  CA  . LYS A 1 42  ? -8.221  4.176   -23.504 1.00 97.09 42  A 1 
ATOM   310  C  C   . LYS A 1 42  ? -8.569  2.727   -23.159 1.00 97.61 42  A 1 
ATOM   311  O  O   . LYS A 1 42  ? -7.669  1.918   -22.923 1.00 96.21 42  A 1 
ATOM   312  C  CB  . LYS A 1 42  ? -8.207  4.376   -25.024 1.00 94.58 42  A 1 
ATOM   313  C  CG  . LYS A 1 42  ? -7.996  5.834   -25.415 1.00 83.50 42  A 1 
ATOM   314  C  CD  . LYS A 1 42  ? -7.960  6.007   -26.929 1.00 79.53 42  A 1 
ATOM   315  C  CE  . LYS A 1 42  ? -7.696  7.458   -27.270 1.00 66.58 42  A 1 
ATOM   316  N  NZ  . LYS A 1 42  ? -7.596  7.664   -28.729 1.00 58.10 42  A 1 
ATOM   317  N  N   . ARG A 1 43  ? -9.855  2.414   -23.157 1.00 97.60 43  A 1 
ATOM   318  C  CA  . ARG A 1 43  ? -10.309 1.037   -22.958 1.00 97.77 43  A 1 
ATOM   319  C  C   . ARG A 1 43  ? -9.713  0.136   -24.036 1.00 97.69 43  A 1 
ATOM   320  O  O   . ARG A 1 43  ? -9.719  0.484   -25.214 1.00 96.38 43  A 1 
ATOM   321  C  CB  . ARG A 1 43  ? -11.836 0.948   -22.958 1.00 96.96 43  A 1 
ATOM   322  C  CG  . ARG A 1 43  ? -12.441 1.617   -21.726 1.00 94.84 43  A 1 
ATOM   323  C  CD  . ARG A 1 43  ? -13.963 1.500   -21.694 1.00 94.51 43  A 1 
ATOM   324  N  NE  . ARG A 1 43  ? -14.500 2.243   -20.544 1.00 94.80 43  A 1 
ATOM   325  C  CZ  . ARG A 1 43  ? -14.743 1.757   -19.332 1.00 96.48 43  A 1 
ATOM   326  N  NH1 . ARG A 1 43  ? -14.587 0.489   -19.059 1.00 91.09 43  A 1 
ATOM   327  N  NH2 . ARG A 1 43  ? -15.134 2.561   -18.383 1.00 92.04 43  A 1 
ATOM   328  N  N   . VAL A 1 44  ? -9.198  -1.004  -23.610 1.00 97.95 44  A 1 
ATOM   329  C  CA  . VAL A 1 44  ? -8.667  -2.023  -24.505 1.00 97.81 44  A 1 
ATOM   330  C  C   . VAL A 1 44  ? -9.835  -2.807  -25.095 1.00 97.85 44  A 1 
ATOM   331  O  O   . VAL A 1 44  ? -10.737 -3.224  -24.366 1.00 96.87 44  A 1 
ATOM   332  C  CB  . VAL A 1 44  ? -7.664  -2.937  -23.774 1.00 97.21 44  A 1 
ATOM   333  C  CG1 . VAL A 1 44  ? -7.157  -4.060  -24.670 1.00 95.00 44  A 1 
ATOM   334  C  CG2 . VAL A 1 44  ? -6.463  -2.119  -23.289 1.00 95.96 44  A 1 
ATOM   335  N  N   . GLU A 1 45  ? -9.815  -2.963  -26.398 1.00 97.43 45  A 1 
ATOM   336  C  CA  . GLU A 1 45  ? -10.841 -3.707  -27.121 1.00 96.65 45  A 1 
ATOM   337  C  C   . GLU A 1 45  ? -10.837 -5.176  -26.699 1.00 95.58 45  A 1 
ATOM   338  O  O   . GLU A 1 45  ? -9.783  -5.755  -26.435 1.00 89.09 45  A 1 
ATOM   339  C  CB  . GLU A 1 45  ? -10.594 -3.536  -28.627 1.00 94.95 45  A 1 
ATOM   340  C  CG  . GLU A 1 45  ? -11.749 -4.036  -29.503 1.00 83.19 45  A 1 
ATOM   341  C  CD  . GLU A 1 45  ? -11.582 -3.674  -30.980 1.00 77.47 45  A 1 
ATOM   342  O  OE1 . GLU A 1 45  ? -12.566 -3.824  -31.730 1.00 70.46 45  A 1 
ATOM   343  O  OE2 . GLU A 1 45  ? -10.486 -3.238  -31.379 1.00 71.66 45  A 1 
ATOM   344  N  N   . ASP A 1 46  ? -12.036 -5.773  -26.597 1.00 96.04 46  A 1 
ATOM   345  C  CA  . ASP A 1 46  ? -12.263 -7.174  -26.211 1.00 95.59 46  A 1 
ATOM   346  C  C   . ASP A 1 46  ? -11.744 -7.561  -24.815 1.00 96.05 46  A 1 
ATOM   347  O  O   . ASP A 1 46  ? -11.779 -8.735  -24.451 1.00 93.23 46  A 1 
ATOM   348  C  CB  . ASP A 1 46  ? -11.745 -8.130  -27.297 1.00 92.85 46  A 1 
ATOM   349  C  CG  . ASP A 1 46  ? -12.354 -7.851  -28.671 1.00 84.25 46  A 1 
ATOM   350  O  OD1 . ASP A 1 46  ? -13.557 -7.516  -28.725 1.00 77.75 46  A 1 
ATOM   351  O  OD2 . ASP A 1 46  ? -11.629 -7.997  -29.672 1.00 79.23 46  A 1 
ATOM   352  N  N   . PHE A 1 47  ? -11.304 -6.611  -24.003 1.00 97.64 47  A 1 
ATOM   353  C  CA  . PHE A 1 47  ? -10.967 -6.902  -22.616 1.00 97.92 47  A 1 
ATOM   354  C  C   . PHE A 1 47  ? -12.245 -7.042  -21.783 1.00 97.98 47  A 1 
ATOM   355  O  O   . PHE A 1 47  ? -13.078 -6.140  -21.773 1.00 97.19 47  A 1 
ATOM   356  C  CB  . PHE A 1 47  ? -10.052 -5.823  -22.020 1.00 97.87 47  A 1 
ATOM   357  C  CG  . PHE A 1 47  ? -9.682  -6.117  -20.590 1.00 98.43 47  A 1 
ATOM   358  C  CD1 . PHE A 1 47  ? -8.662  -7.028  -20.296 1.00 98.19 47  A 1 
ATOM   359  C  CD2 . PHE A 1 47  ? -10.400 -5.549  -19.534 1.00 98.24 47  A 1 
ATOM   360  C  CE1 . PHE A 1 47  ? -8.359  -7.357  -18.975 1.00 97.95 47  A 1 
ATOM   361  C  CE2 . PHE A 1 47  ? -10.109 -5.879  -18.209 1.00 98.05 47  A 1 
ATOM   362  C  CZ  . PHE A 1 47  ? -9.094  -6.786  -17.929 1.00 98.18 47  A 1 
ATOM   363  N  N   . GLU A 1 48  ? -12.369 -8.173  -21.073 1.00 98.45 48  A 1 
ATOM   364  C  CA  . GLU A 1 48  ? -13.508 -8.415  -20.190 1.00 98.43 48  A 1 
ATOM   365  C  C   . GLU A 1 48  ? -13.093 -9.263  -18.990 1.00 98.57 48  A 1 
ATOM   366  O  O   . GLU A 1 48  ? -12.458 -10.311 -19.141 1.00 97.68 48  A 1 
ATOM   367  C  CB  . GLU A 1 48  ? -14.653 -9.084  -20.968 1.00 97.06 48  A 1 
ATOM   368  C  CG  . GLU A 1 48  ? -15.921 -9.259  -20.131 1.00 89.82 48  A 1 
ATOM   369  C  CD  . GLU A 1 48  ? -17.112 -9.839  -20.895 1.00 87.58 48  A 1 
ATOM   370  O  OE1 . GLU A 1 48  ? -18.176 -10.012 -20.264 1.00 79.31 48  A 1 
ATOM   371  O  OE2 . GLU A 1 48  ? -16.986 -10.129 -22.095 1.00 80.60 48  A 1 
ATOM   372  N  N   . THR A 1 49  ? -13.466 -8.821  -17.802 1.00 98.48 49  A 1 
ATOM   373  C  CA  . THR A 1 49  ? -13.352 -9.605  -16.574 1.00 98.41 49  A 1 
ATOM   374  C  C   . THR A 1 49  ? -14.492 -9.249  -15.628 1.00 98.59 49  A 1 
ATOM   375  O  O   . THR A 1 49  ? -14.945 -8.108  -15.584 1.00 98.06 49  A 1 
ATOM   376  C  CB  . THR A 1 49  ? -12.000 -9.396  -15.886 1.00 98.04 49  A 1 
ATOM   377  O  OG1 . THR A 1 49  ? -11.913 -10.257 -14.763 1.00 95.64 49  A 1 
ATOM   378  C  CG2 . THR A 1 49  ? -11.789 -7.963  -15.406 1.00 95.76 49  A 1 
ATOM   379  N  N   . LYS A 1 50  ? -14.955 -10.245 -14.853 1.00 98.32 50  A 1 
ATOM   380  C  CA  . LYS A 1 50  ? -15.878 -10.036 -13.742 1.00 98.14 50  A 1 
ATOM   381  C  C   . LYS A 1 50  ? -15.188 -10.135 -12.388 1.00 98.46 50  A 1 
ATOM   382  O  O   . LYS A 1 50  ? -15.827 -9.937  -11.364 1.00 97.59 50  A 1 
ATOM   383  C  CB  . LYS A 1 50  ? -17.042 -11.018 -13.824 1.00 97.04 50  A 1 
ATOM   384  C  CG  . LYS A 1 50  ? -17.898 -10.774 -15.061 1.00 92.35 50  A 1 
ATOM   385  C  CD  . LYS A 1 50  ? -19.181 -11.589 -15.011 1.00 83.72 50  A 1 
ATOM   386  C  CE  . LYS A 1 50  ? -20.030 -11.242 -16.211 1.00 75.18 50  A 1 
ATOM   387  N  NZ  . LYS A 1 50  ? -21.393 -11.821 -16.102 1.00 63.73 50  A 1 
ATOM   388  N  N   . LYS A 1 51  ? -13.892 -10.447 -12.387 1.00 98.51 51  A 1 
ATOM   389  C  CA  . LYS A 1 51  ? -13.127 -10.673 -11.168 1.00 98.61 51  A 1 
ATOM   390  C  C   . LYS A 1 51  ? -11.889 -9.795  -11.129 1.00 98.71 51  A 1 
ATOM   391  O  O   . LYS A 1 51  ? -11.301 -9.492  -12.171 1.00 98.49 51  A 1 
ATOM   392  C  CB  . LYS A 1 51  ? -12.738 -12.150 -11.037 1.00 97.98 51  A 1 
ATOM   393  C  CG  . LYS A 1 51  ? -13.954 -13.048 -10.865 1.00 88.52 51  A 1 
ATOM   394  C  CD  . LYS A 1 51  ? -13.537 -14.479 -10.523 1.00 87.03 51  A 1 
ATOM   395  C  CE  . LYS A 1 51  ? -14.760 -15.307 -10.194 1.00 73.79 51  A 1 
ATOM   396  N  NZ  . LYS A 1 51  ? -14.407 -16.416 -9.280  1.00 66.53 51  A 1 
ATOM   397  N  N   . LEU A 1 52  ? -11.503 -9.421  -9.916  1.00 98.76 52  A 1 
ATOM   398  C  CA  . LEU A 1 52  ? -10.295 -8.652  -9.670  1.00 98.81 52  A 1 
ATOM   399  C  C   . LEU A 1 52  ? -9.676  -9.140  -8.367  1.00 98.88 52  A 1 
ATOM   400  O  O   . LEU A 1 52  ? -10.275 -8.983  -7.305  1.00 98.77 52  A 1 
ATOM   401  C  CB  . LEU A 1 52  ? -10.658 -7.161  -9.594  1.00 98.52 52  A 1 
ATOM   402  C  CG  . LEU A 1 52  ? -9.526  -6.229  -9.151  1.00 97.53 52  A 1 
ATOM   403  C  CD1 . LEU A 1 52  ? -8.363  -6.234  -10.131 1.00 95.00 52  A 1 
ATOM   404  C  CD2 . LEU A 1 52  ? -10.059 -4.796  -9.015  1.00 94.67 52  A 1 
ATOM   405  N  N   . LYS A 1 53  ? -8.489  -9.731  -8.447  1.00 98.97 53  A 1 
ATOM   406  C  CA  . LYS A 1 53  ? -7.742  -10.174 -7.269  1.00 98.93 53  A 1 
ATOM   407  C  C   . LYS A 1 53  ? -6.612  -9.196  -6.991  1.00 98.93 53  A 1 
ATOM   408  O  O   . LYS A 1 53  ? -5.681  -9.061  -7.795  1.00 98.90 53  A 1 
ATOM   409  C  CB  . LYS A 1 53  ? -7.241  -11.608 -7.452  1.00 98.79 53  A 1 
ATOM   410  C  CG  . LYS A 1 53  ? -6.724  -12.175 -6.132  1.00 94.16 53  A 1 
ATOM   411  C  CD  . LYS A 1 53  ? -6.245  -13.618 -6.251  1.00 92.09 53  A 1 
ATOM   412  C  CE  . LYS A 1 53  ? -5.799  -14.079 -4.868  1.00 82.10 53  A 1 
ATOM   413  N  NZ  . LYS A 1 53  ? -5.120  -15.403 -4.886  1.00 75.82 53  A 1 
ATOM   414  N  N   . ILE A 1 54  ? -6.692  -8.510  -5.849  1.00 98.96 54  A 1 
ATOM   415  C  CA  . ILE A 1 54  ? -5.736  -7.475  -5.448  1.00 98.90 54  A 1 
ATOM   416  C  C   . ILE A 1 54  ? -4.885  -7.987  -4.292  1.00 98.94 54  A 1 
ATOM   417  O  O   . ILE A 1 54  ? -5.417  -8.522  -3.319  1.00 98.90 54  A 1 
ATOM   418  C  CB  . ILE A 1 54  ? -6.449  -6.162  -5.050  1.00 98.80 54  A 1 
ATOM   419  C  CG1 . ILE A 1 54  ? -7.349  -5.666  -6.195  1.00 90.53 54  A 1 
ATOM   420  C  CG2 . ILE A 1 54  ? -5.418  -5.096  -4.653  1.00 93.13 54  A 1 
ATOM   421  C  CD1 . ILE A 1 54  ? -8.074  -4.353  -5.909  1.00 90.98 54  A 1 
ATOM   422  N  N   . LEU A 1 55  ? -3.572  -7.799  -4.388  1.00 98.94 55  A 1 
ATOM   423  C  CA  . LEU A 1 55  ? -2.630  -7.903  -3.279  1.00 98.92 55  A 1 
ATOM   424  C  C   . LEU A 1 55  ? -2.222  -6.496  -2.854  1.00 98.94 55  A 1 
ATOM   425  O  O   . LEU A 1 55  ? -1.840  -5.691  -3.699  1.00 98.96 55  A 1 
ATOM   426  C  CB  . LEU A 1 55  ? -1.392  -8.704  -3.717  1.00 98.97 55  A 1 
ATOM   427  C  CG  . LEU A 1 55  ? -0.287  -8.838  -2.654  1.00 98.82 55  A 1 
ATOM   428  C  CD1 . LEU A 1 55  ? -0.728  -9.754  -1.518  1.00 98.56 55  A 1 
ATOM   429  C  CD2 . LEU A 1 55  ? 0.986   -9.408  -3.285  1.00 98.51 55  A 1 
ATOM   430  N  N   . ASP A 1 56  ? -2.263  -6.224  -1.551  1.00 98.94 56  A 1 
ATOM   431  C  CA  . ASP A 1 56  ? -1.695  -5.016  -0.965  1.00 98.91 56  A 1 
ATOM   432  C  C   . ASP A 1 56  ? -0.622  -5.411  0.046   1.00 98.94 56  A 1 
ATOM   433  O  O   . ASP A 1 56  ? -0.858  -6.275  0.892   1.00 98.89 56  A 1 
ATOM   434  C  CB  . ASP A 1 56  ? -2.792  -4.174  -0.316  1.00 98.88 56  A 1 
ATOM   435  C  CG  . ASP A 1 56  ? -2.219  -2.887  0.247   1.00 97.94 56  A 1 
ATOM   436  O  OD1 . ASP A 1 56  ? -1.850  -2.018  -0.572  1.00 92.64 56  A 1 
ATOM   437  O  OD2 . ASP A 1 56  ? -2.130  -2.762  1.479   1.00 92.54 56  A 1 
ATOM   438  N  N   . TYR A 1 57  ? 0.568   -4.816  -0.052  1.00 98.99 57  A 1 
ATOM   439  C  CA  . TYR A 1 57  ? 1.691   -5.246  0.771   1.00 98.95 57  A 1 
ATOM   440  C  C   . TYR A 1 57  ? 2.682   -4.122  1.030   1.00 98.91 57  A 1 
ATOM   441  O  O   . TYR A 1 57  ? 3.250   -3.560  0.092   1.00 98.89 57  A 1 
ATOM   442  C  CB  . TYR A 1 57  ? 2.399   -6.423  0.090   1.00 98.95 57  A 1 
ATOM   443  C  CG  . TYR A 1 57  ? 3.335   -7.233  0.965   1.00 98.93 57  A 1 
ATOM   444  C  CD1 . TYR A 1 57  ? 3.117   -7.400  2.338   1.00 98.77 57  A 1 
ATOM   445  C  CD2 . TYR A 1 57  ? 4.415   -7.916  0.382   1.00 98.74 57  A 1 
ATOM   446  C  CE1 . TYR A 1 57  ? 3.936   -8.225  3.115   1.00 98.42 57  A 1 
ATOM   447  C  CE2 . TYR A 1 57  ? 5.239   -8.747  1.146   1.00 98.41 57  A 1 
ATOM   448  C  CZ  . TYR A 1 57  ? 4.995   -8.905  2.508   1.00 98.47 57  A 1 
ATOM   449  O  OH  . TYR A 1 57  ? 5.778   -9.749  3.249   1.00 97.54 57  A 1 
ATOM   450  N  N   . ASN A 1 58  ? 2.940   -3.831  2.315   1.00 98.97 58  A 1 
ATOM   451  C  CA  . ASN A 1 58  ? 4.099   -3.046  2.702   1.00 98.96 58  A 1 
ATOM   452  C  C   . ASN A 1 58  ? 5.353   -3.919  2.520   1.00 98.96 58  A 1 
ATOM   453  O  O   . ASN A 1 58  ? 5.573   -4.881  3.250   1.00 98.69 58  A 1 
ATOM   454  C  CB  . ASN A 1 58  ? 3.937   -2.530  4.138   1.00 98.83 58  A 1 
ATOM   455  C  CG  . ASN A 1 58  ? 5.085   -1.642  4.569   1.00 98.61 58  A 1 
ATOM   456  O  OD1 . ASN A 1 58  ? 6.236   -1.863  4.219   1.00 97.04 58  A 1 
ATOM   457  N  ND2 . ASN A 1 58  ? 4.801   -0.611  5.333   1.00 96.18 58  A 1 
ATOM   458  N  N   . ALA A 1 59  ? 6.170   -3.608  1.501   1.00 98.85 59  A 1 
ATOM   459  C  CA  . ALA A 1 59  ? 7.283   -4.454  1.080   1.00 98.75 59  A 1 
ATOM   460  C  C   . ALA A 1 59  ? 8.547   -4.303  1.937   1.00 98.67 59  A 1 
ATOM   461  O  O   . ALA A 1 59  ? 9.460   -5.134  1.836   1.00 97.98 59  A 1 
ATOM   462  C  CB  . ALA A 1 59  ? 7.590   -4.163  -0.398  1.00 98.64 59  A 1 
ATOM   463  N  N   . PHE A 1 60  ? 8.618   -3.272  2.780   1.00 98.40 60  A 1 
ATOM   464  C  CA  . PHE A 1 60  ? 9.739   -3.023  3.688   1.00 98.16 60  A 1 
ATOM   465  C  C   . PHE A 1 60  ? 11.094  -2.965  2.952   1.00 98.16 60  A 1 
ATOM   466  O  O   . PHE A 1 60  ? 12.074  -3.616  3.324   1.00 97.50 60  A 1 
ATOM   467  C  CB  . PHE A 1 60  ? 9.703   -4.049  4.837   1.00 97.54 60  A 1 
ATOM   468  C  CG  . PHE A 1 60  ? 10.611  -3.750  6.014   1.00 97.14 60  A 1 
ATOM   469  C  CD1 . PHE A 1 60  ? 10.568  -2.514  6.657   1.00 96.32 60  A 1 
ATOM   470  C  CD2 . PHE A 1 60  ? 11.458  -4.749  6.504   1.00 96.07 60  A 1 
ATOM   471  C  CE1 . PHE A 1 60  ? 11.372  -2.269  7.787   1.00 95.09 60  A 1 
ATOM   472  C  CE2 . PHE A 1 60  ? 12.257  -4.518  7.633   1.00 94.94 60  A 1 
ATOM   473  C  CZ  . PHE A 1 60  ? 12.215  -3.281  8.275   1.00 94.94 60  A 1 
ATOM   474  N  N   . TRP A 1 61  ? 11.164  -2.182  1.857   1.00 98.18 61  A 1 
ATOM   475  C  CA  . TRP A 1 61  ? 12.399  -1.971  1.090   1.00 97.92 61  A 1 
ATOM   476  C  C   . TRP A 1 61  ? 13.035  -0.620  1.445   1.00 97.37 61  A 1 
ATOM   477  O  O   . TRP A 1 61  ? 13.377  0.184   0.572   1.00 95.98 61  A 1 
ATOM   478  C  CB  . TRP A 1 61  ? 12.145  -2.088  -0.420  1.00 98.05 61  A 1 
ATOM   479  C  CG  . TRP A 1 61  ? 11.598  -3.394  -0.899  1.00 98.37 61  A 1 
ATOM   480  C  CD1 . TRP A 1 61  ? 11.589  -4.586  -0.226  1.00 97.52 61  A 1 
ATOM   481  C  CD2 . TRP A 1 61  ? 10.958  -3.654  -2.175  1.00 98.45 61  A 1 
ATOM   482  N  NE1 . TRP A 1 61  ? 10.970  -5.552  -0.999  1.00 97.85 61  A 1 
ATOM   483  C  CE2 . TRP A 1 61  ? 10.567  -5.010  -2.196  1.00 98.38 61  A 1 
ATOM   484  C  CE3 . TRP A 1 61  ? 10.669  -2.852  -3.299  1.00 98.15 61  A 1 
ATOM   485  C  CZ2 . TRP A 1 61  ? 9.889   -5.579  -3.298  1.00 98.22 61  A 1 
ATOM   486  C  CZ3 . TRP A 1 61  ? 10.002  -3.419  -4.390  1.00 97.90 61  A 1 
ATOM   487  C  CH2 . TRP A 1 61  ? 9.617   -4.758  -4.375  1.00 98.08 61  A 1 
ATOM   488  N  N   . ARG A 1 62  ? 13.194  -0.363  2.739   1.00 95.86 62  A 1 
ATOM   489  C  CA  . ARG A 1 62  ? 13.705  0.916   3.230   1.00 94.79 62  A 1 
ATOM   490  C  C   . ARG A 1 62  ? 15.101  1.211   2.673   1.00 94.26 62  A 1 
ATOM   491  O  O   . ARG A 1 62  ? 15.928  0.299   2.578   1.00 92.02 62  A 1 
ATOM   492  C  CB  . ARG A 1 62  ? 13.739  0.935   4.763   1.00 91.05 62  A 1 
ATOM   493  C  CG  . ARG A 1 62  ? 12.369  0.729   5.406   1.00 86.00 62  A 1 
ATOM   494  C  CD  . ARG A 1 62  ? 12.408  0.974   6.910   1.00 84.76 62  A 1 
ATOM   495  N  NE  . ARG A 1 62  ? 13.315  0.059   7.609   1.00 82.49 62  A 1 
ATOM   496  C  CZ  . ARG A 1 62  ? 13.617  0.106   8.899   1.00 83.61 62  A 1 
ATOM   497  N  NH1 . ARG A 1 62  ? 13.076  1.007   9.686   1.00 77.32 62  A 1 
ATOM   498  N  NH2 . ARG A 1 62  ? 14.453  -0.753  9.420   1.00 74.62 62  A 1 
ATOM   499  N  N   . PRO A 1 63  ? 15.416  2.473   2.340   1.00 93.34 63  A 1 
ATOM   500  C  CA  . PRO A 1 63  ? 16.774  2.849   1.942   1.00 92.03 63  A 1 
ATOM   501  C  C   . PRO A 1 63  ? 17.821  2.397   2.960   1.00 91.66 63  A 1 
ATOM   502  O  O   . PRO A 1 63  ? 17.606  2.479   4.166   1.00 88.94 63  A 1 
ATOM   503  C  CB  . PRO A 1 63  ? 16.729  4.381   1.837   1.00 90.17 63  A 1 
ATOM   504  C  CG  . PRO A 1 63  ? 15.288  4.667   1.476   1.00 88.66 63  A 1 
ATOM   505  C  CD  . PRO A 1 63  ? 14.500  3.610   2.240   1.00 90.92 63  A 1 
ATOM   506  N  N   . THR A 1 64  ? 18.973  1.933   2.470   1.00 90.56 64  A 1 
ATOM   507  C  CA  . THR A 1 64  ? 20.032  1.340   3.303   1.00 88.70 64  A 1 
ATOM   508  C  C   . THR A 1 64  ? 20.470  2.246   4.461   1.00 88.10 64  A 1 
ATOM   509  O  O   . THR A 1 64  ? 20.784  1.755   5.543   1.00 83.39 64  A 1 
ATOM   510  C  CB  . THR A 1 64  ? 21.254  0.980   2.437   1.00 86.11 64  A 1 
ATOM   511  O  OG1 . THR A 1 64  ? 20.824  0.182   1.341   1.00 78.31 64  A 1 
ATOM   512  C  CG2 . THR A 1 64  ? 22.303  0.187   3.204   1.00 77.14 64  A 1 
ATOM   513  N  N   . MET A 1 65  ? 20.465  3.551   4.270   1.00 86.62 65  A 1 
ATOM   514  C  CA  . MET A 1 65  ? 20.822  4.519   5.320   1.00 83.64 65  A 1 
ATOM   515  C  C   . MET A 1 65  ? 19.862  4.489   6.525   1.00 83.03 65  A 1 
ATOM   516  O  O   . MET A 1 65  ? 20.224  4.968   7.594   1.00 78.85 65  A 1 
ATOM   517  C  CB  . MET A 1 65  ? 20.927  5.927   4.728   1.00 80.47 65  A 1 
ATOM   518  C  CG  . MET A 1 65  ? 19.590  6.505   4.271   1.00 75.10 65  A 1 
ATOM   519  S  SD  . MET A 1 65  ? 19.742  8.103   3.439   1.00 70.94 65  A 1 
ATOM   520  C  CE  . MET A 1 65  ? 18.004  8.538   3.309   1.00 63.46 65  A 1 
ATOM   521  N  N   . LEU A 1 66  ? 18.664  3.910   6.362   1.00 84.60 66  A 1 
ATOM   522  C  CA  . LEU A 1 66  ? 17.676  3.771   7.435   1.00 83.47 66  A 1 
ATOM   523  C  C   . LEU A 1 66  ? 17.747  2.419   8.150   1.00 83.34 66  A 1 
ATOM   524  O  O   . LEU A 1 66  ? 17.039  2.217   9.136   1.00 78.38 66  A 1 
ATOM   525  C  CB  . LEU A 1 66  ? 16.257  4.012   6.880   1.00 81.90 66  A 1 
ATOM   526  C  CG  . LEU A 1 66  ? 16.033  5.365   6.197   1.00 80.74 66  A 1 
ATOM   527  C  CD1 . LEU A 1 66  ? 14.601  5.470   5.704   1.00 77.49 66  A 1 
ATOM   528  C  CD2 . LEU A 1 66  ? 16.334  6.531   7.136   1.00 77.54 66  A 1 
ATOM   529  N  N   . HIS A 1 67  ? 18.589  1.492   7.682   1.00 85.38 67  A 1 
ATOM   530  C  CA  . HIS A 1 67  ? 18.706  0.160   8.285   1.00 84.15 67  A 1 
ATOM   531  C  C   . HIS A 1 67  ? 19.422  0.179   9.637   1.00 84.10 67  A 1 
ATOM   532  O  O   . HIS A 1 67  ? 19.323  -0.792  10.388  1.00 79.79 67  A 1 
ATOM   533  C  CB  . HIS A 1 67  ? 19.437  -0.798  7.333   1.00 81.50 67  A 1 
ATOM   534  C  CG  . HIS A 1 67  ? 18.746  -1.052  6.029   1.00 80.79 67  A 1 
ATOM   535  N  ND1 . HIS A 1 67  ? 19.190  -1.973  5.091   1.00 71.94 67  A 1 
ATOM   536  C  CD2 . HIS A 1 67  ? 17.620  -0.486  5.505   1.00 64.86 67  A 1 
ATOM   537  C  CE1 . HIS A 1 67  ? 18.365  -1.950  4.059   1.00 69.94 67  A 1 
ATOM   538  N  NE2 . HIS A 1 67  ? 17.404  -1.060  4.270   1.00 70.62 67  A 1 
ATOM   539  N  N   . MET A 1 68  ? 20.141  1.255   9.961   1.00 80.70 68  A 1 
ATOM   540  C  CA  . MET A 1 68  ? 20.871  1.421   11.227  1.00 80.58 68  A 1 
ATOM   541  C  C   . MET A 1 68  ? 21.802  0.233   11.533  1.00 83.09 68  A 1 
ATOM   542  O  O   . MET A 1 68  ? 21.929  -0.195  12.681  1.00 76.22 68  A 1 
ATOM   543  C  CB  . MET A 1 68  ? 19.879  1.714   12.373  1.00 74.70 68  A 1 
ATOM   544  C  CG  . MET A 1 68  ? 19.072  2.996   12.148  1.00 68.10 68  A 1 
ATOM   545  S  SD  . MET A 1 68  ? 20.071  4.497   12.139  1.00 58.50 68  A 1 
ATOM   546  C  CE  . MET A 1 68  ? 20.454  4.630   13.899  1.00 51.30 68  A 1 
ATOM   547  N  N   . GLY A 1 69  ? 22.445  -0.314  10.483  1.00 82.03 69  A 1 
ATOM   548  C  CA  . GLY A 1 69  ? 23.358  -1.444  10.599  1.00 83.12 69  A 1 
ATOM   549  C  C   . GLY A 1 69  ? 22.704  -2.820  10.595  1.00 86.32 69  A 1 
ATOM   550  O  O   . GLY A 1 69  ? 23.416  -3.827  10.615  1.00 82.58 69  A 1 
ATOM   551  N  N   . ARG A 1 70  ? 21.363  -2.907  10.562  1.00 87.62 70  A 1 
ATOM   552  C  CA  . ARG A 1 70  ? 20.641  -4.176  10.464  1.00 88.21 70  A 1 
ATOM   553  C  C   . ARG A 1 70  ? 20.681  -4.712  9.032   1.00 89.09 70  A 1 
ATOM   554  O  O   . ARG A 1 70  ? 20.643  -3.944  8.074   1.00 87.39 70  A 1 
ATOM   555  C  CB  . ARG A 1 70  ? 19.194  -4.018  10.940  1.00 84.97 70  A 1 
ATOM   556  C  CG  . ARG A 1 70  ? 19.093  -3.668  12.430  1.00 77.35 70  A 1 
ATOM   557  C  CD  . ARG A 1 70  ? 17.653  -3.373  12.872  1.00 76.47 70  A 1 
ATOM   558  N  NE  . ARG A 1 70  ? 16.772  -4.535  12.699  1.00 72.46 70  A 1 
ATOM   559  C  CZ  . ARG A 1 70  ? 15.756  -4.638  11.850  1.00 69.73 70  A 1 
ATOM   560  N  NH1 . ARG A 1 70  ? 15.396  -3.635  11.075  1.00 63.07 70  A 1 
ATOM   561  N  NH2 . ARG A 1 70  ? 15.081  -5.746  11.770  1.00 62.32 70  A 1 
ATOM   562  N  N   . GLU A 1 71  ? 20.742  -6.041  8.886   1.00 89.77 71  A 1 
ATOM   563  C  CA  . GLU A 1 71  ? 20.585  -6.705  7.600   1.00 91.27 71  A 1 
ATOM   564  C  C   . GLU A 1 71  ? 19.095  -6.879  7.307   1.00 92.96 71  A 1 
ATOM   565  O  O   . GLU A 1 71  ? 18.361  -7.436  8.131   1.00 91.15 71  A 1 
ATOM   566  C  CB  . GLU A 1 71  ? 21.336  -8.044  7.615   1.00 88.49 71  A 1 
ATOM   567  C  CG  . GLU A 1 71  ? 21.201  -8.864  6.330   1.00 81.24 71  A 1 
ATOM   568  C  CD  . GLU A 1 71  ? 21.717  -8.125  5.100   1.00 79.51 71  A 1 
ATOM   569  O  OE1 . GLU A 1 71  ? 20.888  -7.503  4.409   1.00 72.18 71  A 1 
ATOM   570  O  OE2 . GLU A 1 71  ? 22.931  -8.174  4.851   1.00 73.75 71  A 1 
ATOM   571  N  N   . GLU A 1 72  ? 18.648  -6.409  6.142   1.00 94.73 72  A 1 
ATOM   572  C  CA  . GLU A 1 72  ? 17.240  -6.459  5.742   1.00 95.78 72  A 1 
ATOM   573  C  C   . GLU A 1 72  ? 17.009  -7.228  4.427   1.00 96.94 72  A 1 
ATOM   574  O  O   . GLU A 1 72  ? 15.882  -7.287  3.947   1.00 96.52 72  A 1 
ATOM   575  C  CB  . GLU A 1 72  ? 16.635  -5.045  5.701   1.00 94.27 72  A 1 
ATOM   576  C  CG  . GLU A 1 72  ? 16.570  -4.398  7.096   1.00 91.71 72  A 1 
ATOM   577  C  CD  . GLU A 1 72  ? 15.847  -3.053  7.154   1.00 91.25 72  A 1 
ATOM   578  O  OE1 . GLU A 1 72  ? 15.329  -2.576  6.123   1.00 86.22 72  A 1 
ATOM   579  O  OE2 . GLU A 1 72  ? 15.791  -2.468  8.244   1.00 88.10 72  A 1 
ATOM   580  N  N   . TRP A 1 73  ? 18.038  -7.834  3.837   1.00 96.51 73  A 1 
ATOM   581  C  CA  . TRP A 1 73  ? 17.955  -8.727  2.672   1.00 97.24 73  A 1 
ATOM   582  C  C   . TRP A 1 73  ? 17.031  -8.247  1.541   1.00 97.75 73  A 1 
ATOM   583  O  O   . TRP A 1 73  ? 16.406  -9.064  0.860   1.00 97.59 73  A 1 
ATOM   584  C  CB  . TRP A 1 73  ? 17.577  -10.143 3.129   1.00 96.97 73  A 1 
ATOM   585  C  CG  . TRP A 1 73  ? 18.486  -10.751 4.155   1.00 96.51 73  A 1 
ATOM   586  C  CD1 . TRP A 1 73  ? 19.682  -11.350 3.911   1.00 95.21 73  A 1 
ATOM   587  C  CD2 . TRP A 1 73  ? 18.283  -10.827 5.591   1.00 96.07 73  A 1 
ATOM   588  N  NE1 . TRP A 1 73  ? 20.232  -11.799 5.096   1.00 94.56 73  A 1 
ATOM   589  C  CE2 . TRP A 1 73  ? 19.404  -11.495 6.153   1.00 95.30 73  A 1 
ATOM   590  C  CE3 . TRP A 1 73  ? 17.263  -10.394 6.455   1.00 94.77 73  A 1 
ATOM   591  C  CZ2 . TRP A 1 73  ? 19.519  -11.728 7.534   1.00 93.84 73  A 1 
ATOM   592  C  CZ3 . TRP A 1 73  ? 17.376  -10.625 7.829   1.00 93.40 73  A 1 
ATOM   593  C  CH2 . TRP A 1 73  ? 18.497  -11.286 8.368   1.00 93.14 73  A 1 
ATOM   594  N  N   . MET A 1 74  ? 16.943  -6.942  1.293   1.00 96.84 74  A 1 
ATOM   595  C  CA  . MET A 1 74  ? 15.958  -6.369  0.374   1.00 97.09 74  A 1 
ATOM   596  C  C   . MET A 1 74  ? 15.975  -7.015  -1.015  1.00 97.90 74  A 1 
ATOM   597  O  O   . MET A 1 74  ? 14.917  -7.314  -1.568  1.00 97.97 74  A 1 
ATOM   598  C  CB  . MET A 1 74  ? 16.182  -4.865  0.204   1.00 94.96 74  A 1 
ATOM   599  C  CG  . MET A 1 74  ? 15.921  -4.058  1.463   1.00 88.74 74  A 1 
ATOM   600  S  SD  . MET A 1 74  ? 15.949  -2.280  1.160   1.00 87.57 74  A 1 
ATOM   601  C  CE  . MET A 1 74  ? 17.676  -2.019  0.726   1.00 77.78 74  A 1 
ATOM   602  N  N   . ARG A 1 75  ? 17.159  -7.248  -1.588  1.00 97.69 75  A 1 
ATOM   603  C  CA  . ARG A 1 75  ? 17.287  -7.828  -2.929  1.00 97.60 75  A 1 
ATOM   604  C  C   . ARG A 1 75  ? 16.765  -9.262  -2.987  1.00 98.13 75  A 1 
ATOM   605  O  O   . ARG A 1 75  ? 16.098  -9.640  -3.941  1.00 98.05 75  A 1 
ATOM   606  C  CB  . ARG A 1 75  ? 18.741  -7.733  -3.400  1.00 96.81 75  A 1 
ATOM   607  C  CG  . ARG A 1 75  ? 18.900  -8.057  -4.892  1.00 91.74 75  A 1 
ATOM   608  C  CD  . ARG A 1 75  ? 20.337  -7.841  -5.377  1.00 89.82 75  A 1 
ATOM   609  N  NE  . ARG A 1 75  ? 20.771  -6.441  -5.277  1.00 87.34 75  A 1 
ATOM   610  C  CZ  . ARG A 1 75  ? 20.502  -5.457  -6.128  1.00 85.72 75  A 1 
ATOM   611  N  NH1 . ARG A 1 75  ? 19.798  -5.650  -7.219  1.00 73.99 75  A 1 
ATOM   612  N  NH2 . ARG A 1 75  ? 20.947  -4.249  -5.904  1.00 79.95 75  A 1 
ATOM   613  N  N   . LEU A 1 76  ? 17.032  -10.054 -1.951  1.00 98.07 76  A 1 
ATOM   614  C  CA  . LEU A 1 76  ? 16.525  -11.423 -1.868  1.00 98.36 76  A 1 
ATOM   615  C  C   . LEU A 1 76  ? 15.013  -11.434 -1.604  1.00 98.57 76  A 1 
ATOM   616  O  O   . LEU A 1 76  ? 14.291  -12.160 -2.279  1.00 98.54 76  A 1 
ATOM   617  C  CB  . LEU A 1 76  ? 17.305  -12.195 -0.790  1.00 98.13 76  A 1 
ATOM   618  C  CG  . LEU A 1 76  ? 16.859  -13.647 -0.572  1.00 97.05 76  A 1 
ATOM   619  C  CD1 . LEU A 1 76  ? 16.920  -14.467 -1.858  1.00 95.96 76  A 1 
ATOM   620  C  CD2 . LEU A 1 76  ? 17.750  -14.300 0.482   1.00 95.70 76  A 1 
ATOM   621  N  N   . ARG A 1 77  ? 14.532  -10.616 -0.654  1.00 98.55 77  A 1 
ATOM   622  C  CA  . ARG A 1 77  ? 13.101  -10.524 -0.349  1.00 98.65 77  A 1 
ATOM   623  C  C   . ARG A 1 77  ? 12.288  -10.070 -1.559  1.00 98.79 77  A 1 
ATOM   624  O  O   . ARG A 1 77  ? 11.229  -10.645 -1.825  1.00 98.78 77  A 1 
ATOM   625  C  CB  . ARG A 1 77  ? 12.859  -9.591  0.846   1.00 98.36 77  A 1 
ATOM   626  C  CG  . ARG A 1 77  ? 13.355  -10.180 2.165   1.00 97.72 77  A 1 
ATOM   627  C  CD  . ARG A 1 77  ? 12.909  -9.352  3.375   1.00 97.38 77  A 1 
ATOM   628  N  NE  . ARG A 1 77  ? 13.494  -8.018  3.424   1.00 96.72 77  A 1 
ATOM   629  C  CZ  . ARG A 1 77  ? 12.862  -6.861  3.256   1.00 97.50 77  A 1 
ATOM   630  N  NH1 . ARG A 1 77  ? 11.587  -6.781  2.964   1.00 92.98 77  A 1 
ATOM   631  N  NH2 . ARG A 1 77  ? 13.519  -5.730  3.412   1.00 93.37 77  A 1 
ATOM   632  N  N   . SER A 1 78  ? 12.776  -9.090  -2.314  1.00 98.68 78  A 1 
ATOM   633  C  CA  . SER A 1 78  ? 12.086  -8.624  -3.517  1.00 98.79 78  A 1 
ATOM   634  C  C   . SER A 1 78  ? 12.007  -9.715  -4.589  1.00 98.75 78  A 1 
ATOM   635  O  O   . SER A 1 78  ? 10.962  -9.892  -5.213  1.00 98.72 78  A 1 
ATOM   636  C  CB  . SER A 1 78  ? 12.748  -7.354  -4.069  1.00 98.48 78  A 1 
ATOM   637  O  OG  . SER A 1 78  ? 14.046  -7.613  -4.561  1.00 94.92 78  A 1 
ATOM   638  N  N   . LYS A 1 79  ? 13.082  -10.499 -4.760  1.00 98.72 79  A 1 
ATOM   639  C  CA  . LYS A 1 79  ? 13.074  -11.632 -5.687  1.00 98.68 79  A 1 
ATOM   640  C  C   . LYS A 1 79  ? 12.056  -12.697 -5.262  1.00 98.73 79  A 1 
ATOM   641  O  O   . LYS A 1 79  ? 11.293  -13.187 -6.094  1.00 98.49 79  A 1 
ATOM   642  C  CB  . LYS A 1 79  ? 14.481  -12.229 -5.800  1.00 98.32 79  A 1 
ATOM   643  C  CG  . LYS A 1 79  ? 14.545  -13.363 -6.818  1.00 88.46 79  A 1 
ATOM   644  C  CD  . LYS A 1 79  ? 15.900  -14.044 -6.835  1.00 84.43 79  A 1 
ATOM   645  C  CE  . LYS A 1 79  ? 15.826  -15.265 -7.760  1.00 71.54 79  A 1 
ATOM   646  N  NZ  . LYS A 1 79  ? 17.039  -16.109 -7.668  1.00 62.60 79  A 1 
ATOM   647  N  N   . LEU A 1 80  ? 12.022  -13.048 -3.974  1.00 98.70 80  A 1 
ATOM   648  C  CA  . LEU A 1 80  ? 11.081  -14.038 -3.454  1.00 98.74 80  A 1 
ATOM   649  C  C   . LEU A 1 80  ? 9.633   -13.551 -3.529  1.00 98.70 80  A 1 
ATOM   650  O  O   . LEU A 1 80  ? 8.729   -14.348 -3.784  1.00 98.64 80  A 1 
ATOM   651  C  CB  . LEU A 1 80  ? 11.455  -14.406 -2.005  1.00 98.68 80  A 1 
ATOM   652  C  CG  . LEU A 1 80  ? 12.781  -15.162 -1.844  1.00 98.21 80  A 1 
ATOM   653  C  CD1 . LEU A 1 80  ? 13.132  -15.285 -0.367  1.00 97.57 80  A 1 
ATOM   654  C  CD2 . LEU A 1 80  ? 12.722  -16.558 -2.464  1.00 97.33 80  A 1 
ATOM   655  N  N   . LEU A 1 81  ? 9.389   -12.251 -3.353  1.00 98.85 81  A 1 
ATOM   656  C  CA  . LEU A 1 81  ? 8.063   -11.667 -3.538  1.00 98.90 81  A 1 
ATOM   657  C  C   . LEU A 1 81  ? 7.615   -11.765 -5.001  1.00 98.88 81  A 1 
ATOM   658  O  O   . LEU A 1 81  ? 6.471   -12.115 -5.272  1.00 98.79 81  A 1 
ATOM   659  C  CB  . LEU A 1 81  ? 8.038   -10.206 -3.046  1.00 98.92 81  A 1 
ATOM   660  C  CG  . LEU A 1 81  ? 6.678   -9.505  -3.182  1.00 98.85 81  A 1 
ATOM   661  C  CD1 . LEU A 1 81  ? 5.584   -10.224 -2.393  1.00 98.76 81  A 1 
ATOM   662  C  CD2 . LEU A 1 81  ? 6.776   -8.063  -2.702  1.00 98.74 81  A 1 
ATOM   663  N  N   . LEU A 1 82  ? 8.526   -11.512 -5.937  1.00 98.86 82  A 1 
ATOM   664  C  CA  . LEU A 1 82  ? 8.228   -11.614 -7.363  1.00 98.88 82  A 1 
ATOM   665  C  C   . LEU A 1 82  ? 7.728   -13.013 -7.753  1.00 98.78 82  A 1 
ATOM   666  O  O   . LEU A 1 82  ? 6.824   -13.136 -8.580  1.00 98.20 82  A 1 
ATOM   667  C  CB  . LEU A 1 82  ? 9.471   -11.219 -8.173  1.00 98.50 82  A 1 
ATOM   668  C  CG  . LEU A 1 82  ? 9.240   -11.041 -9.673  1.00 95.90 82  A 1 
ATOM   669  C  CD1 . LEU A 1 82  ? 8.327   -9.854  -9.962  1.00 95.59 82  A 1 
ATOM   670  C  CD2 . LEU A 1 82  ? 10.584  -10.816 -10.369 1.00 95.37 82  A 1 
ATOM   671  N  N   . GLU A 1 83  ? 8.260   -14.058 -7.115  1.00 98.52 83  A 1 
ATOM   672  C  CA  . GLU A 1 83  ? 7.833   -15.451 -7.326  1.00 98.18 83  A 1 
ATOM   673  C  C   . GLU A 1 83  ? 6.415   -15.744 -6.799  1.00 98.16 83  A 1 
ATOM   674  O  O   . GLU A 1 83  ? 5.852   -16.788 -7.118  1.00 97.00 83  A 1 
ATOM   675  C  CB  . GLU A 1 83  ? 8.852   -16.403 -6.679  1.00 97.41 83  A 1 
ATOM   676  C  CG  . GLU A 1 83  ? 10.231  -16.349 -7.354  1.00 94.91 83  A 1 
ATOM   677  C  CD  . GLU A 1 83  ? 11.326  -17.132 -6.610  1.00 92.61 83  A 1 
ATOM   678  O  OE1 . GLU A 1 83  ? 12.507  -16.964 -6.974  1.00 87.53 83  A 1 
ATOM   679  O  OE2 . GLU A 1 83  ? 11.009  -17.900 -5.678  1.00 89.18 83  A 1 
ATOM   680  N  N   . LYS A 1 84  ? 5.826   -14.835 -6.012  1.00 98.66 84  A 1 
ATOM   681  C  CA  . LYS A 1 84  ? 4.531   -15.030 -5.352  1.00 98.53 84  A 1 
ATOM   682  C  C   . LYS A 1 84  ? 3.392   -14.185 -5.932  1.00 98.67 84  A 1 
ATOM   683  O  O   . LYS A 1 84  ? 2.240   -14.407 -5.554  1.00 98.11 84  A 1 
ATOM   684  C  CB  . LYS A 1 84  ? 4.672   -14.760 -3.850  1.00 98.22 84  A 1 
ATOM   685  C  CG  . LYS A 1 84  ? 5.498   -15.823 -3.123  1.00 96.87 84  A 1 
ATOM   686  C  CD  . LYS A 1 84  ? 5.723   -15.432 -1.663  1.00 93.86 84  A 1 
ATOM   687  C  CE  . LYS A 1 84  ? 6.409   -16.535 -0.855  1.00 89.78 84  A 1 
ATOM   688  N  NZ  . LYS A 1 84  ? 5.452   -17.589 -0.436  1.00 82.86 84  A 1 
ATOM   689  N  N   . ILE A 1 85  ? 3.671   -13.244 -6.824  1.00 98.71 85  A 1 
ATOM   690  C  CA  . ILE A 1 85  ? 2.653   -12.279 -7.263  1.00 98.72 85  A 1 
ATOM   691  C  C   . ILE A 1 85  ? 1.902   -12.679 -8.540  1.00 98.74 85  A 1 
ATOM   692  O  O   . ILE A 1 85  ? 0.929   -12.016 -8.897  1.00 98.26 85  A 1 
ATOM   693  C  CB  . ILE A 1 85  ? 3.227   -10.844 -7.393  1.00 98.66 85  A 1 
ATOM   694  C  CG1 . ILE A 1 85  ? 4.281   -10.749 -8.503  1.00 98.39 85  A 1 
ATOM   695  C  CG2 . ILE A 1 85  ? 3.756   -10.366 -6.037  1.00 97.88 85  A 1 
ATOM   696  C  CD1 . ILE A 1 85  ? 4.632   -9.322  -8.897  1.00 97.99 85  A 1 
ATOM   697  N  N   . GLU A 1 86  ? 2.312   -13.749 -9.226  1.00 98.49 86  A 1 
ATOM   698  C  CA  . GLU A 1 86  ? 1.763   -14.101 -10.546 1.00 98.11 86  A 1 
ATOM   699  C  C   . GLU A 1 86  ? 0.244   -14.336 -10.536 1.00 98.34 86  A 1 
ATOM   700  O  O   . GLU A 1 86  ? -0.433  -14.039 -11.518 1.00 97.69 86  A 1 
ATOM   701  C  CB  . GLU A 1 86  ? 2.495   -15.324 -11.110 1.00 96.65 86  A 1 
ATOM   702  C  CG  . GLU A 1 86  ? 2.099   -15.627 -12.563 1.00 89.03 86  A 1 
ATOM   703  C  CD  . GLU A 1 86  ? 2.855   -16.803 -13.171 1.00 85.44 86  A 1 
ATOM   704  O  OE1 . GLU A 1 86  ? 2.195   -17.684 -13.745 1.00 78.61 86  A 1 
ATOM   705  O  OE2 . GLU A 1 86  ? 4.089   -16.829 -13.069 1.00 79.29 86  A 1 
ATOM   706  N  N   . SER A 1 87  ? -0.315  -14.859 -9.435  1.00 98.32 87  A 1 
ATOM   707  C  CA  . SER A 1 87  ? -1.741  -15.179 -9.344  1.00 98.21 87  A 1 
ATOM   708  C  C   . SER A 1 87  ? -2.650  -13.960 -9.139  1.00 98.50 87  A 1 
ATOM   709  O  O   . SER A 1 87  ? -3.870  -14.102 -9.208  1.00 98.05 87  A 1 
ATOM   710  C  CB  . SER A 1 87  ? -1.982  -16.191 -8.217  1.00 97.01 87  A 1 
ATOM   711  O  OG  . SER A 1 87  ? -1.612  -15.655 -6.963  1.00 91.55 87  A 1 
ATOM   712  N  N   . TYR A 1 88  ? -2.080  -12.779 -8.875  1.00 98.87 88  A 1 
ATOM   713  C  CA  . TYR A 1 88  ? -2.854  -11.558 -8.677  1.00 98.92 88  A 1 
ATOM   714  C  C   . TYR A 1 88  ? -3.065  -10.822 -9.999  1.00 98.93 88  A 1 
ATOM   715  O  O   . TYR A 1 88  ? -2.280  -10.951 -10.938 1.00 98.80 88  A 1 
ATOM   716  C  CB  . TYR A 1 88  ? -2.182  -10.659 -7.627  1.00 98.93 88  A 1 
ATOM   717  C  CG  . TYR A 1 88  ? -2.011  -11.354 -6.291  1.00 98.94 88  A 1 
ATOM   718  C  CD1 . TYR A 1 88  ? -3.074  -11.434 -5.383  1.00 98.84 88  A 1 
ATOM   719  C  CD2 . TYR A 1 88  ? -0.796  -11.960 -5.969  1.00 98.83 88  A 1 
ATOM   720  C  CE1 . TYR A 1 88  ? -2.926  -12.113 -4.171  1.00 98.72 88  A 1 
ATOM   721  C  CE2 . TYR A 1 88  ? -0.636  -12.649 -4.757  1.00 98.73 88  A 1 
ATOM   722  C  CZ  . TYR A 1 88  ? -1.699  -12.725 -3.863  1.00 98.78 88  A 1 
ATOM   723  O  OH  . TYR A 1 88  ? -1.549  -13.415 -2.693  1.00 98.44 88  A 1 
ATOM   724  N  N   . ASP A 1 89  ? -4.133  -10.044 -10.056 1.00 98.99 89  A 1 
ATOM   725  C  CA  . ASP A 1 89  ? -4.430  -9.170  -11.191 1.00 98.99 89  A 1 
ATOM   726  C  C   . ASP A 1 89  ? -3.827  -7.781  -10.986 1.00 98.93 89  A 1 
ATOM   727  O  O   . ASP A 1 89  ? -3.384  -7.140  -11.941 1.00 98.85 89  A 1 
ATOM   728  C  CB  . ASP A 1 89  ? -5.946  -9.064  -11.369 1.00 98.90 89  A 1 
ATOM   729  C  CG  . ASP A 1 89  ? -6.603  -10.426 -11.555 1.00 98.79 89  A 1 
ATOM   730  O  OD1 . ASP A 1 89  ? -6.113  -11.206 -12.399 1.00 98.23 89  A 1 
ATOM   731  O  OD2 . ASP A 1 89  ? -7.598  -10.695 -10.849 1.00 98.13 89  A 1 
ATOM   732  N  N   . VAL A 1 90  ? -3.816  -7.324  -9.731  1.00 98.91 90  A 1 
ATOM   733  C  CA  . VAL A 1 90  ? -3.256  -6.035  -9.327  1.00 98.94 90  A 1 
ATOM   734  C  C   . VAL A 1 90  ? -2.435  -6.225  -8.057  1.00 98.91 90  A 1 
ATOM   735  O  O   . VAL A 1 90  ? -2.851  -6.939  -7.145  1.00 98.96 90  A 1 
ATOM   736  C  CB  . VAL A 1 90  ? -4.367  -4.986  -9.108  1.00 98.95 90  A 1 
ATOM   737  C  CG1 . VAL A 1 90  ? -3.813  -3.664  -8.574  1.00 98.66 90  A 1 
ATOM   738  C  CG2 . VAL A 1 90  ? -5.115  -4.713  -10.412 1.00 98.74 90  A 1 
ATOM   739  N  N   . VAL A 1 91  ? -1.272  -5.586  -8.001  1.00 98.98 91  A 1 
ATOM   740  C  CA  . VAL A 1 91  ? -0.409  -5.565  -6.818  1.00 98.93 91  A 1 
ATOM   741  C  C   . VAL A 1 91  ? -0.153  -4.113  -6.435  1.00 98.92 91  A 1 
ATOM   742  O  O   . VAL A 1 91  ? 0.334   -3.333  -7.258  1.00 98.96 91  A 1 
ATOM   743  C  CB  . VAL A 1 91  ? 0.914   -6.319  -7.061  1.00 98.96 91  A 1 
ATOM   744  C  CG1 . VAL A 1 91  ? 1.853   -6.220  -5.858  1.00 98.80 91  A 1 
ATOM   745  C  CG2 . VAL A 1 91  ? 0.653   -7.791  -7.377  1.00 98.84 91  A 1 
ATOM   746  N  N   . CYS A 1 92  ? -0.477  -3.763  -5.201  1.00 98.97 92  A 1 
ATOM   747  C  CA  . CYS A 1 92  ? -0.178  -2.470  -4.612  1.00 98.94 92  A 1 
ATOM   748  C  C   . CYS A 1 92  ? 0.903   -2.653  -3.546  1.00 98.90 92  A 1 
ATOM   749  O  O   . CYS A 1 92  ? 0.767   -3.507  -2.673  1.00 98.94 92  A 1 
ATOM   750  C  CB  . CYS A 1 92  ? -1.449  -1.864  -4.013  1.00 98.98 92  A 1 
ATOM   751  S  SG  . CYS A 1 92  ? -2.719  -1.600  -5.278  1.00 98.88 92  A 1 
ATOM   752  N  N   . LEU A 1 93  ? 1.975   -1.885  -3.631  1.00 98.98 93  A 1 
ATOM   753  C  CA  . LEU A 1 93  ? 3.056   -1.930  -2.652  1.00 98.93 93  A 1 
ATOM   754  C  C   . LEU A 1 93  ? 3.213   -0.588  -1.954  1.00 98.97 93  A 1 
ATOM   755  O  O   . LEU A 1 93  ? 3.203   0.466   -2.610  1.00 98.95 93  A 1 
ATOM   756  C  CB  . LEU A 1 93  ? 4.391   -2.337  -3.300  1.00 98.97 93  A 1 
ATOM   757  C  CG  . LEU A 1 93  ? 4.411   -3.699  -4.023  1.00 98.72 93  A 1 
ATOM   758  C  CD1 . LEU A 1 93  ? 5.804   -3.941  -4.599  1.00 98.50 93  A 1 
ATOM   759  C  CD2 . LEU A 1 93  ? 4.051   -4.853  -3.092  1.00 98.36 93  A 1 
ATOM   760  N  N   . GLU A 1 94  ? 3.409   -0.634  -0.639  1.00 98.98 94  A 1 
ATOM   761  C  CA  . GLU A 1 94  ? 3.971   0.443   0.148   1.00 98.92 94  A 1 
ATOM   762  C  C   . GLU A 1 94  ? 5.439   0.112   0.450   1.00 98.80 94  A 1 
ATOM   763  O  O   . GLU A 1 94  ? 5.861   -1.043  0.341   1.00 98.57 94  A 1 
ATOM   764  C  CB  . GLU A 1 94  ? 3.182   0.651   1.454   1.00 98.87 94  A 1 
ATOM   765  C  CG  . GLU A 1 94  ? 1.714   1.048   1.270   1.00 98.52 94  A 1 
ATOM   766  C  CD  . GLU A 1 94  ? 0.838   -0.146  0.881   1.00 98.42 94  A 1 
ATOM   767  O  OE1 . GLU A 1 94  ? 0.497   -0.949  1.764   1.00 95.03 94  A 1 
ATOM   768  O  OE2 . GLU A 1 94  ? 0.507   -0.289  -0.321  1.00 96.55 94  A 1 
ATOM   769  N  N   . GLU A 1 95  ? 6.225   1.112   0.789   1.00 98.89 95  A 1 
ATOM   770  C  CA  . GLU A 1 95  ? 7.667   0.983   1.046   1.00 98.60 95  A 1 
ATOM   771  C  C   . GLU A 1 95  ? 8.453   0.301   -0.090  1.00 98.67 95  A 1 
ATOM   772  O  O   . GLU A 1 95  ? 9.541   -0.242  0.124   1.00 98.21 95  A 1 
ATOM   773  C  CB  . GLU A 1 95  ? 7.955   0.358   2.429   1.00 98.40 95  A 1 
ATOM   774  C  CG  . GLU A 1 95  ? 7.386   1.197   3.576   1.00 97.56 95  A 1 
ATOM   775  C  CD  . GLU A 1 95  ? 7.936   0.801   4.951   1.00 96.92 95  A 1 
ATOM   776  O  OE1 . GLU A 1 95  ? 7.330   1.204   5.966   1.00 93.68 95  A 1 
ATOM   777  O  OE2 . GLU A 1 95  ? 8.982   0.114   5.013   1.00 94.16 95  A 1 
ATOM   778  N  N   . GLY A 1 96  ? 7.942   0.374   -1.308  1.00 98.74 96  A 1 
ATOM   779  C  CA  . GLY A 1 96  ? 8.662   -0.012  -2.512  1.00 98.76 96  A 1 
ATOM   780  C  C   . GLY A 1 96  ? 9.595   1.107   -2.978  1.00 98.74 96  A 1 
ATOM   781  O  O   . GLY A 1 96  ? 9.575   1.495   -4.148  1.00 98.48 96  A 1 
ATOM   782  N  N   . PHE A 1 97  ? 10.401  1.646   -2.060  1.00 98.64 97  A 1 
ATOM   783  C  CA  . PHE A 1 97  ? 11.174  2.856   -2.291  1.00 98.53 97  A 1 
ATOM   784  C  C   . PHE A 1 97  ? 12.184  2.704   -3.441  1.00 98.58 97  A 1 
ATOM   785  O  O   . PHE A 1 97  ? 12.950  1.741   -3.499  1.00 98.27 97  A 1 
ATOM   786  C  CB  . PHE A 1 97  ? 11.906  3.285   -1.019  1.00 98.43 97  A 1 
ATOM   787  C  CG  . PHE A 1 97  ? 10.999  3.715   0.105   1.00 98.40 97  A 1 
ATOM   788  C  CD1 . PHE A 1 97  ? 10.238  4.884   0.003   1.00 98.07 97  A 1 
ATOM   789  C  CD2 . PHE A 1 97  ? 10.912  2.953   1.279   1.00 98.03 97  A 1 
ATOM   790  C  CE1 . PHE A 1 97  ? 9.402   5.293   1.045   1.00 97.68 97  A 1 
ATOM   791  C  CE2 . PHE A 1 97  ? 10.081  3.354   2.329   1.00 97.60 97  A 1 
ATOM   792  C  CZ  . PHE A 1 97  ? 9.325   4.525   2.213   1.00 97.65 97  A 1 
ATOM   793  N  N   . GLN A 1 98  ? 12.204  3.692   -4.333  1.00 98.52 98  A 1 
ATOM   794  C  CA  . GLN A 1 98  ? 13.156  3.757   -5.436  1.00 98.58 98  A 1 
ATOM   795  C  C   . GLN A 1 98  ? 14.462  4.459   -5.033  1.00 98.40 98  A 1 
ATOM   796  O  O   . GLN A 1 98  ? 15.515  4.200   -5.632  1.00 98.07 98  A 1 
ATOM   797  C  CB  . GLN A 1 98  ? 12.522  4.491   -6.620  1.00 98.62 98  A 1 
ATOM   798  C  CG  . GLN A 1 98  ? 11.285  3.788   -7.195  1.00 98.49 98  A 1 
ATOM   799  C  CD  . GLN A 1 98  ? 10.697  4.593   -8.344  1.00 98.49 98  A 1 
ATOM   800  O  OE1 . GLN A 1 98  ? 11.334  4.792   -9.369  1.00 94.31 98  A 1 
ATOM   801  N  NE2 . GLN A 1 98  ? 9.496   5.101   -8.180  1.00 94.73 98  A 1 
ATOM   802  N  N   . PHE A 1 99  ? 14.403  5.331   -4.034  1.00 98.26 99  A 1 
ATOM   803  C  CA  . PHE A 1 99  ? 15.545  6.126   -3.605  1.00 98.10 99  A 1 
ATOM   804  C  C   . PHE A 1 99  ? 16.774  5.265   -3.302  1.00 98.01 99  A 1 
ATOM   805  O  O   . PHE A 1 99  ? 16.738  4.385   -2.447  1.00 97.42 99  A 1 
ATOM   806  C  CB  . PHE A 1 99  ? 15.171  6.965   -2.375  1.00 97.97 99  A 1 
ATOM   807  C  CG  . PHE A 1 99  ? 16.342  7.727   -1.801  1.00 97.98 99  A 1 
ATOM   808  C  CD1 . PHE A 1 99  ? 16.615  9.034   -2.210  1.00 97.74 99  A 1 
ATOM   809  C  CD2 . PHE A 1 99  ? 17.199  7.123   -0.874  1.00 97.65 99  A 1 
ATOM   810  C  CE1 . PHE A 1 99  ? 17.723  9.720   -1.712  1.00 97.22 99  A 1 
ATOM   811  C  CE2 . PHE A 1 99  ? 18.316  7.809   -0.374  1.00 97.15 99  A 1 
ATOM   812  C  CZ  . PHE A 1 99  ? 18.575  9.103   -0.791  1.00 97.20 99  A 1 
ATOM   813  N  N   . GLY A 1 100 ? 17.878  5.568   -3.988  1.00 97.59 100 A 1 
ATOM   814  C  CA  . GLY A 1 100 ? 19.193  5.029   -3.660  1.00 97.00 100 A 1 
ATOM   815  C  C   . GLY A 1 100 ? 19.443  3.571   -4.038  1.00 96.96 100 A 1 
ATOM   816  O  O   . GLY A 1 100 ? 20.495  3.032   -3.693  1.00 95.19 100 A 1 
ATOM   817  N  N   . SER A 1 101 ? 18.507  2.909   -4.743  1.00 96.56 101 A 1 
ATOM   818  C  CA  . SER A 1 101 ? 18.690  1.521   -5.160  1.00 96.47 101 A 1 
ATOM   819  C  C   . SER A 1 101 ? 17.961  1.207   -6.470  1.00 97.39 101 A 1 
ATOM   820  O  O   . SER A 1 101 ? 17.164  1.998   -6.969  1.00 96.74 101 A 1 
ATOM   821  C  CB  . SER A 1 101 ? 18.244  0.559   -4.049  1.00 93.30 101 A 1 
ATOM   822  O  OG  . SER A 1 101 ? 16.847  0.336   -4.085  1.00 88.24 101 A 1 
ATOM   823  N  N   . ASP A 1 102 ? 18.253  0.026   -7.021  1.00 97.57 102 A 1 
ATOM   824  C  CA  . ASP A 1 102 ? 17.594  -0.536  -8.200  1.00 97.92 102 A 1 
ATOM   825  C  C   . ASP A 1 102 ? 16.558  -1.620  -7.842  1.00 98.37 102 A 1 
ATOM   826  O  O   . ASP A 1 102 ? 16.024  -2.268  -8.745  1.00 98.18 102 A 1 
ATOM   827  C  CB  . ASP A 1 102 ? 18.659  -1.079  -9.167  1.00 97.19 102 A 1 
ATOM   828  C  CG  . ASP A 1 102 ? 19.471  -2.259  -8.611  1.00 96.53 102 A 1 
ATOM   829  O  OD1 . ASP A 1 102 ? 19.422  -2.536  -7.390  1.00 94.50 102 A 1 
ATOM   830  O  OD2 . ASP A 1 102 ? 20.172  -2.921  -9.404  1.00 93.06 102 A 1 
ATOM   831  N  N   . ILE A 1 103 ? 16.267  -1.832  -6.549  1.00 98.25 103 A 1 
ATOM   832  C  CA  . ILE A 1 103 ? 15.389  -2.910  -6.073  1.00 98.35 103 A 1 
ATOM   833  C  C   . ILE A 1 103 ? 13.988  -2.782  -6.686  1.00 98.63 103 A 1 
ATOM   834  O  O   . ILE A 1 103 ? 13.496  -3.720  -7.323  1.00 98.56 103 A 1 
ATOM   835  C  CB  . ILE A 1 103 ? 15.320  -2.926  -4.525  1.00 97.59 103 A 1 
ATOM   836  C  CG1 . ILE A 1 103 ? 16.698  -3.217  -3.890  1.00 94.80 103 A 1 
ATOM   837  C  CG2 . ILE A 1 103 ? 14.270  -3.915  -4.019  1.00 95.19 103 A 1 
ATOM   838  C  CD1 . ILE A 1 103 ? 17.264  -4.606  -4.171  1.00 83.42 103 A 1 
ATOM   839  N  N   . ALA A 1 104 ? 13.355  -1.619  -6.514  1.00 98.61 104 A 1 
ATOM   840  C  CA  . ALA A 1 104 ? 12.023  -1.373  -7.045  1.00 98.75 104 A 1 
ATOM   841  C  C   . ALA A 1 104 ? 12.006  -1.430  -8.577  1.00 98.82 104 A 1 
ATOM   842  O  O   . ALA A 1 104 ? 11.116  -2.045  -9.165  1.00 98.77 104 A 1 
ATOM   843  C  CB  . ALA A 1 104 ? 11.514  -0.020  -6.537  1.00 98.59 104 A 1 
ATOM   844  N  N   . LYS A 1 105 ? 13.018  -0.841  -9.237  1.00 98.85 105 A 1 
ATOM   845  C  CA  . LYS A 1 105 ? 13.142  -0.883  -10.693 1.00 98.71 105 A 1 
ATOM   846  C  C   . LYS A 1 105 ? 13.203  -2.320  -11.212 1.00 98.81 105 A 1 
ATOM   847  O  O   . LYS A 1 105 ? 12.472  -2.673  -12.140 1.00 98.73 105 A 1 
ATOM   848  C  CB  . LYS A 1 105 ? 14.375  -0.083  -11.128 1.00 98.41 105 A 1 
ATOM   849  C  CG  . LYS A 1 105 ? 14.568  -0.090  -12.644 1.00 95.34 105 A 1 
ATOM   850  C  CD  . LYS A 1 105 ? 15.805  0.690   -13.048 1.00 92.46 105 A 1 
ATOM   851  C  CE  . LYS A 1 105 ? 16.000  0.595   -14.549 1.00 80.16 105 A 1 
ATOM   852  N  NZ  . LYS A 1 105 ? 17.204  1.336   -15.000 1.00 73.22 105 A 1 
ATOM   853  N  N   . ASN A 1 106 ? 14.061  -3.154  -10.620 1.00 98.82 106 A 1 
ATOM   854  C  CA  . ASN A 1 106 ? 14.203  -4.550  -11.030 1.00 98.87 106 A 1 
ATOM   855  C  C   . ASN A 1 106 ? 12.930  -5.349  -10.763 1.00 98.82 106 A 1 
ATOM   856  O  O   . ASN A 1 106 ? 12.546  -6.191  -11.577 1.00 98.80 106 A 1 
ATOM   857  C  CB  . ASN A 1 106 ? 15.413  -5.174  -10.315 1.00 98.59 106 A 1 
ATOM   858  C  CG  . ASN A 1 106 ? 16.739  -4.598  -10.780 1.00 97.19 106 A 1 
ATOM   859  O  OD1 . ASN A 1 106 ? 16.867  -4.014  -11.846 1.00 90.88 106 A 1 
ATOM   860  N  ND2 . ASN A 1 106 ? 17.782  -4.772  -9.977  1.00 90.00 106 A 1 
ATOM   861  N  N   . PHE A 1 107 ? 12.240  -5.081  -9.651  1.00 98.92 107 A 1 
ATOM   862  C  CA  . PHE A 1 107 ? 10.952  -5.705  -9.345  1.00 98.99 107 A 1 
ATOM   863  C  C   . PHE A 1 107 ? 9.894   -5.343  -10.396 1.00 98.90 107 A 1 
ATOM   864  O  O   . PHE A 1 107 ? 9.192   -6.225  -10.888 1.00 98.91 107 A 1 
ATOM   865  C  CB  . PHE A 1 107 ? 10.501  -5.297  -7.941  1.00 98.95 107 A 1 
ATOM   866  C  CG  . PHE A 1 107 ? 9.272   -6.038  -7.479  1.00 98.95 107 A 1 
ATOM   867  C  CD1 . PHE A 1 107 ? 9.389   -7.290  -6.859  1.00 98.89 107 A 1 
ATOM   868  C  CD2 . PHE A 1 107 ? 7.996   -5.501  -7.675  1.00 98.89 107 A 1 
ATOM   869  C  CE1 . PHE A 1 107 ? 8.257   -7.983  -6.439  1.00 98.79 107 A 1 
ATOM   870  C  CE2 . PHE A 1 107 ? 6.864   -6.189  -7.258  1.00 98.77 107 A 1 
ATOM   871  C  CZ  . PHE A 1 107 ? 6.990   -7.435  -6.639  1.00 98.81 107 A 1 
ATOM   872  N  N   . ILE A 1 108 ? 9.801   -4.071  -10.777 1.00 98.91 108 A 1 
ATOM   873  C  CA  . ILE A 1 108 ? 8.879   -3.608  -11.814 1.00 98.98 108 A 1 
ATOM   874  C  C   . ILE A 1 108 ? 9.156   -4.311  -13.151 1.00 98.95 108 A 1 
ATOM   875  O  O   . ILE A 1 108 ? 8.222   -4.778  -13.805 1.00 98.85 108 A 1 
ATOM   876  C  CB  . ILE A 1 108 ? 8.948   -2.067  -11.947 1.00 98.91 108 A 1 
ATOM   877  C  CG1 . ILE A 1 108 ? 8.306   -1.393  -10.715 1.00 98.76 108 A 1 
ATOM   878  C  CG2 . ILE A 1 108 ? 8.266   -1.576  -13.232 1.00 98.77 108 A 1 
ATOM   879  C  CD1 . ILE A 1 108 ? 8.656   0.088   -10.560 1.00 98.37 108 A 1 
ATOM   880  N  N   . GLU A 1 109 ? 10.420  -4.423  -13.549 1.00 98.80 109 A 1 
ATOM   881  C  CA  . GLU A 1 109 ? 10.768  -5.113  -14.801 1.00 98.83 109 A 1 
ATOM   882  C  C   . GLU A 1 109 ? 10.429  -6.608  -14.750 1.00 98.80 109 A 1 
ATOM   883  O  O   . GLU A 1 109 ? 9.920   -7.173  -15.726 1.00 98.63 109 A 1 
ATOM   884  C  CB  . GLU A 1 109 ? 12.253  -4.886  -15.134 1.00 98.56 109 A 1 
ATOM   885  C  CG  . GLU A 1 109 ? 12.584  -3.434  -15.499 1.00 91.99 109 A 1 
ATOM   886  C  CD  . GLU A 1 109 ? 11.718  -2.892  -16.653 1.00 82.42 109 A 1 
ATOM   887  O  OE1 . GLU A 1 109 ? 11.111  -1.810  -16.497 1.00 75.25 109 A 1 
ATOM   888  O  OE2 . GLU A 1 109 ? 11.633  -3.567  -17.699 1.00 77.05 109 A 1 
ATOM   889  N  N   . GLY A 1 110 ? 10.650  -7.258  -13.600 1.00 98.85 110 A 1 
ATOM   890  C  CA  . GLY A 1 110 ? 10.233  -8.643  -13.393 1.00 98.82 110 A 1 
ATOM   891  C  C   . GLY A 1 110 ? 8.718   -8.811  -13.464 1.00 98.85 110 A 1 
ATOM   892  O  O   . GLY A 1 110 ? 8.215   -9.733  -14.109 1.00 98.75 110 A 1 
ATOM   893  N  N   . ALA A 1 111 ? 7.971   -7.894  -12.841 1.00 98.95 111 A 1 
ATOM   894  C  CA  . ALA A 1 111 ? 6.514   -7.921  -12.854 1.00 98.92 111 A 1 
ATOM   895  C  C   . ALA A 1 111 ? 5.944   -7.728  -14.266 1.00 98.89 111 A 1 
ATOM   896  O  O   . ALA A 1 111 ? 5.007   -8.428  -14.654 1.00 98.76 111 A 1 
ATOM   897  C  CB  . ALA A 1 111 ? 5.987   -6.863  -11.879 1.00 98.88 111 A 1 
ATOM   898  N  N   . LYS A 1 112 ? 6.537   -6.838  -15.070 1.00 98.82 112 A 1 
ATOM   899  C  CA  . LYS A 1 112 ? 6.154   -6.687  -16.479 1.00 98.70 112 A 1 
ATOM   900  C  C   . LYS A 1 112 ? 6.297   -8.002  -17.244 1.00 98.65 112 A 1 
ATOM   901  O  O   . LYS A 1 112 ? 5.428   -8.349  -18.047 1.00 98.18 112 A 1 
ATOM   902  C  CB  . LYS A 1 112 ? 7.019   -5.608  -17.151 1.00 98.44 112 A 1 
ATOM   903  C  CG  . LYS A 1 112 ? 6.662   -4.181  -16.736 1.00 96.02 112 A 1 
ATOM   904  C  CD  . LYS A 1 112 ? 7.677   -3.222  -17.350 1.00 92.94 112 A 1 
ATOM   905  C  CE  . LYS A 1 112 ? 7.429   -1.782  -16.951 1.00 85.80 112 A 1 
ATOM   906  N  NZ  . LYS A 1 112 ? 8.575   -0.929  -17.358 1.00 79.16 112 A 1 
ATOM   907  N  N   . SER A 1 113 ? 7.344   -8.770  -16.963 1.00 98.54 113 A 1 
ATOM   908  C  CA  . SER A 1 113 ? 7.563   -10.085 -17.574 1.00 98.47 113 A 1 
ATOM   909  C  C   . SER A 1 113 ? 6.508   -11.124 -17.160 1.00 98.40 113 A 1 
ATOM   910  O  O   . SER A 1 113 ? 6.261   -12.066 -17.907 1.00 97.50 113 A 1 
ATOM   911  C  CB  . SER A 1 113 ? 8.965   -10.605 -17.240 1.00 97.85 113 A 1 
ATOM   912  O  OG  . SER A 1 113 ? 9.954   -9.675  -17.648 1.00 86.84 113 A 1 
ATOM   913  N  N   . LEU A 1 114 ? 5.858   -10.935 -16.007 1.00 98.61 114 A 1 
ATOM   914  C  CA  . LEU A 1 114 ? 4.742   -11.761 -15.538 1.00 98.64 114 A 1 
ATOM   915  C  C   . LEU A 1 114 ? 3.373   -11.293 -16.063 1.00 98.61 114 A 1 
ATOM   916  O  O   . LEU A 1 114 ? 2.356   -11.900 -15.745 1.00 98.10 114 A 1 
ATOM   917  C  CB  . LEU A 1 114 ? 4.741   -11.807 -14.000 1.00 98.47 114 A 1 
ATOM   918  C  CG  . LEU A 1 114 ? 5.990   -12.410 -13.347 1.00 97.63 114 A 1 
ATOM   919  C  CD1 . LEU A 1 114 ? 5.883   -12.282 -11.825 1.00 96.64 114 A 1 
ATOM   920  C  CD2 . LEU A 1 114 ? 6.177   -13.881 -13.721 1.00 96.52 114 A 1 
ATOM   921  N  N   . GLY A 1 115 ? 3.331   -10.212 -16.845 1.00 98.64 115 A 1 
ATOM   922  C  CA  . GLY A 1 115 ? 2.104   -9.697  -17.449 1.00 98.50 115 A 1 
ATOM   923  C  C   . GLY A 1 115 ? 1.551   -8.415  -16.832 1.00 98.72 115 A 1 
ATOM   924  O  O   . GLY A 1 115 ? 0.530   -7.915  -17.307 1.00 98.31 115 A 1 
ATOM   925  N  N   . PHE A 1 116 ? 2.209   -7.866  -15.825 1.00 98.86 116 A 1 
ATOM   926  C  CA  . PHE A 1 116 ? 1.832   -6.587  -15.238 1.00 98.84 116 A 1 
ATOM   927  C  C   . PHE A 1 116 ? 2.292   -5.433  -16.142 1.00 98.73 116 A 1 
ATOM   928  O  O   . PHE A 1 116 ? 3.263   -4.732  -15.865 1.00 98.42 116 A 1 
ATOM   929  C  CB  . PHE A 1 116 ? 2.391   -6.455  -13.810 1.00 98.89 116 A 1 
ATOM   930  C  CG  . PHE A 1 116 ? 1.842   -7.461  -12.829 1.00 98.93 116 A 1 
ATOM   931  C  CD1 . PHE A 1 116 ? 0.666   -7.193  -12.121 1.00 98.86 116 A 1 
ATOM   932  C  CD2 . PHE A 1 116 ? 2.500   -8.675  -12.606 1.00 98.86 116 A 1 
ATOM   933  C  CE1 . PHE A 1 116 ? 0.162   -8.118  -11.198 1.00 98.79 116 A 1 
ATOM   934  C  CE2 . PHE A 1 116 ? 2.004   -9.606  -11.688 1.00 98.78 116 A 1 
ATOM   935  C  CZ  . PHE A 1 116 ? 0.833   -9.321  -10.982 1.00 98.83 116 A 1 
ATOM   936  N  N   . LYS A 1 117 ? 1.587   -5.254  -17.259 1.00 98.68 117 A 1 
ATOM   937  C  CA  . LYS A 1 117 ? 1.950   -4.279  -18.294 1.00 98.36 117 A 1 
ATOM   938  C  C   . LYS A 1 117 ? 1.814   -2.836  -17.826 1.00 98.56 117 A 1 
ATOM   939  O  O   . LYS A 1 117 ? 2.501   -1.950  -18.352 1.00 97.67 117 A 1 
ATOM   940  C  CB  . LYS A 1 117 ? 1.074   -4.484  -19.532 1.00 96.54 117 A 1 
ATOM   941  C  CG  . LYS A 1 117 ? 1.277   -5.842  -20.201 1.00 85.18 117 A 1 
ATOM   942  C  CD  . LYS A 1 117 ? 0.374   -5.967  -21.423 1.00 86.36 117 A 1 
ATOM   943  C  CE  . LYS A 1 117 ? 0.565   -7.322  -22.097 1.00 76.48 117 A 1 
ATOM   944  N  NZ  . LYS A 1 117 ? -0.323  -7.465  -23.274 1.00 70.87 117 A 1 
ATOM   945  N  N   . TYR A 1 118 ? 0.911   -2.600  -16.866 1.00 98.86 118 A 1 
ATOM   946  C  CA  . TYR A 1 118 ? 0.552   -1.260  -16.411 1.00 98.82 118 A 1 
ATOM   947  C  C   . TYR A 1 118 ? 1.176   -0.983  -15.046 1.00 98.94 118 A 1 
ATOM   948  O  O   . TYR A 1 118 ? 1.059   -1.792  -14.129 1.00 98.82 118 A 1 
ATOM   949  C  CB  . TYR A 1 118 ? -0.973  -1.112  -16.401 1.00 98.88 118 A 1 
ATOM   950  C  CG  . TYR A 1 118 ? -1.604  -1.531  -17.711 1.00 98.83 118 A 1 
ATOM   951  C  CD1 . TYR A 1 118 ? -1.539  -0.693  -18.837 1.00 98.54 118 A 1 
ATOM   952  C  CD2 . TYR A 1 118 ? -2.233  -2.777  -17.837 1.00 98.52 118 A 1 
ATOM   953  C  CE1 . TYR A 1 118 ? -2.094  -1.093  -20.056 1.00 98.18 118 A 1 
ATOM   954  C  CE2 . TYR A 1 118 ? -2.791  -3.184  -19.050 1.00 98.21 118 A 1 
ATOM   955  C  CZ  . TYR A 1 118 ? -2.717  -2.338  -20.162 1.00 98.30 118 A 1 
ATOM   956  O  OH  . TYR A 1 118 ? -3.272  -2.732  -21.359 1.00 97.62 118 A 1 
ATOM   957  N  N   . VAL A 1 119 ? 1.871   0.140   -14.949 1.00 98.98 119 A 1 
ATOM   958  C  CA  . VAL A 1 119 ? 2.674   0.479   -13.769 1.00 98.97 119 A 1 
ATOM   959  C  C   . VAL A 1 119 ? 2.462   1.940   -13.413 1.00 98.98 119 A 1 
ATOM   960  O  O   . VAL A 1 119 ? 2.558   2.815   -14.282 1.00 98.78 119 A 1 
ATOM   961  C  CB  . VAL A 1 119 ? 4.177   0.226   -14.005 1.00 98.80 119 A 1 
ATOM   962  C  CG1 . VAL A 1 119 ? 5.001   0.530   -12.751 1.00 98.14 119 A 1 
ATOM   963  C  CG2 . VAL A 1 119 ? 4.446   -1.216  -14.442 1.00 98.24 119 A 1 
ATOM   964  N  N   . LEU A 1 120 ? 2.211   2.200   -12.130 1.00 98.93 120 A 1 
ATOM   965  C  CA  . LEU A 1 120 ? 2.117   3.553   -11.592 1.00 98.92 120 A 1 
ATOM   966  C  C   . LEU A 1 120 ? 3.013   3.717   -10.375 1.00 98.90 120 A 1 
ATOM   967  O  O   . LEU A 1 120 ? 3.059   2.841   -9.505  1.00 98.92 120 A 1 
ATOM   968  C  CB  . LEU A 1 120 ? 0.668   3.887   -11.210 1.00 98.92 120 A 1 
ATOM   969  C  CG  . LEU A 1 120 ? -0.349  3.889   -12.362 1.00 98.62 120 A 1 
ATOM   970  C  CD1 . LEU A 1 120 ? -1.750  4.089   -11.803 1.00 98.41 120 A 1 
ATOM   971  C  CD2 . LEU A 1 120 ? -0.042  4.998   -13.365 1.00 98.35 120 A 1 
ATOM   972  N  N   . THR A 1 121 ? 3.688   4.851   -10.302 1.00 98.93 121 A 1 
ATOM   973  C  CA  . THR A 1 121 ? 4.326   5.337   -9.075  1.00 98.93 121 A 1 
ATOM   974  C  C   . THR A 1 121 ? 3.962   6.813   -8.892  1.00 98.89 121 A 1 
ATOM   975  O  O   . THR A 1 121 ? 3.409   7.446   -9.798  1.00 98.66 121 A 1 
ATOM   976  C  CB  . THR A 1 121 ? 5.856   5.151   -9.091  1.00 98.88 121 A 1 
ATOM   977  O  OG1 . THR A 1 121 ? 6.442   5.904   -10.138 1.00 98.42 121 A 1 
ATOM   978  C  CG2 . THR A 1 121 ? 6.260   3.690   -9.258  1.00 98.45 121 A 1 
ATOM   979  N  N   . SER A 1 122 ? 4.256   7.374   -7.720  1.00 98.70 122 A 1 
ATOM   980  C  CA  . SER A 1 122 ? 3.912   8.763   -7.437  1.00 98.63 122 A 1 
ATOM   981  C  C   . SER A 1 122 ? 4.812   9.759   -8.172  1.00 98.69 122 A 1 
ATOM   982  O  O   . SER A 1 122 ? 5.973   9.470   -8.470  1.00 97.85 122 A 1 
ATOM   983  C  CB  . SER A 1 122 ? 4.001   9.038   -5.936  1.00 97.57 122 A 1 
ATOM   984  O  OG  . SER A 1 122 ? 3.132   8.189   -5.222  1.00 91.21 122 A 1 
ATOM   985  N  N   . LYS A 1 123 ? 4.292   10.967  -8.414  1.00 98.74 123 A 1 
ATOM   986  C  CA  . LYS A 1 123 ? 5.136   12.105  -8.794  1.00 98.59 123 A 1 
ATOM   987  C  C   . LYS A 1 123 ? 6.204   12.314  -7.723  1.00 98.51 123 A 1 
ATOM   988  O  O   . LYS A 1 123 ? 5.924   12.220  -6.530  1.00 98.17 123 A 1 
ATOM   989  C  CB  . LYS A 1 123 ? 4.299   13.382  -8.951  1.00 97.95 123 A 1 
ATOM   990  C  CG  . LYS A 1 123 ? 3.395   13.350  -10.186 1.00 92.11 123 A 1 
ATOM   991  C  CD  . LYS A 1 123 ? 2.487   14.574  -10.269 1.00 90.34 123 A 1 
ATOM   992  C  CE  . LYS A 1 123 ? 1.534   14.427  -11.450 1.00 80.77 123 A 1 
ATOM   993  N  NZ  . LYS A 1 123 ? 0.442   15.430  -11.425 1.00 73.61 123 A 1 
ATOM   994  N  N   . LEU A 1 124 ? 7.430   12.612  -8.160  1.00 98.46 124 A 1 
ATOM   995  C  CA  . LEU A 1 124 ? 8.522   12.877  -7.227  1.00 98.49 124 A 1 
ATOM   996  C  C   . LEU A 1 124 ? 8.280   14.190  -6.472  1.00 98.48 124 A 1 
ATOM   997  O  O   . LEU A 1 124 ? 7.672   15.114  -7.023  1.00 97.91 124 A 1 
ATOM   998  C  CB  . LEU A 1 124 ? 9.868   12.900  -7.971  1.00 97.96 124 A 1 
ATOM   999  C  CG  . LEU A 1 124 ? 10.248  11.585  -8.674  1.00 96.63 124 A 1 
ATOM   1000 C  CD1 . LEU A 1 124 ? 11.627  11.724  -9.319  1.00 94.07 124 A 1 
ATOM   1001 C  CD2 . LEU A 1 124 ? 10.266  10.393  -7.710  1.00 93.19 124 A 1 
ATOM   1002 N  N   . PRO A 1 125 ? 8.752   14.296  -5.213  1.00 98.40 125 A 1 
ATOM   1003 C  CA  . PRO A 1 125 ? 8.583   15.534  -4.454  1.00 98.34 125 A 1 
ATOM   1004 C  C   . PRO A 1 125 ? 9.337   16.702  -5.121  1.00 98.25 125 A 1 
ATOM   1005 O  O   . PRO A 1 125 ? 10.418  16.501  -5.680  1.00 97.49 125 A 1 
ATOM   1006 C  CB  . PRO A 1 125 ? 9.152   15.222  -3.070  1.00 97.84 125 A 1 
ATOM   1007 C  CG  . PRO A 1 125 ? 10.135  14.091  -3.319  1.00 97.35 125 A 1 
ATOM   1008 C  CD  . PRO A 1 125 ? 9.492   13.298  -4.446  1.00 98.06 125 A 1 
ATOM   1009 N  N   . PRO A 1 126 ? 8.798   17.927  -5.042  1.00 97.85 126 A 1 
ATOM   1010 C  CA  . PRO A 1 126 ? 9.479   19.098  -5.603  1.00 97.49 126 A 1 
ATOM   1011 C  C   . PRO A 1 126 ? 10.880  19.307  -5.027  1.00 97.34 126 A 1 
ATOM   1012 O  O   . PRO A 1 126 ? 11.139  18.996  -3.861  1.00 96.58 126 A 1 
ATOM   1013 C  CB  . PRO A 1 126 ? 8.558   20.277  -5.261  1.00 96.76 126 A 1 
ATOM   1014 C  CG  . PRO A 1 126 ? 7.195   19.646  -5.122  1.00 95.42 126 A 1 
ATOM   1015 C  CD  . PRO A 1 126 ? 7.476   18.280  -4.533  1.00 97.15 126 A 1 
ATOM   1016 N  N   . ILE A 1 127 ? 11.776  19.863  -5.844  1.00 96.52 127 A 1 
ATOM   1017 C  CA  . ILE A 1 127 ? 13.204  20.007  -5.509  1.00 95.61 127 A 1 
ATOM   1018 C  C   . ILE A 1 127 ? 13.421  20.771  -4.198  1.00 95.45 127 A 1 
ATOM   1019 O  O   . ILE A 1 127 ? 14.292  20.399  -3.410  1.00 93.23 127 A 1 
ATOM   1020 C  CB  . ILE A 1 127 ? 13.957  20.671  -6.686  1.00 93.71 127 A 1 
ATOM   1021 C  CG1 . ILE A 1 127 ? 13.975  19.720  -7.904  1.00 78.61 127 A 1 
ATOM   1022 C  CG2 . ILE A 1 127 ? 15.388  21.062  -6.291  1.00 76.20 127 A 1 
ATOM   1023 C  CD1 . ILE A 1 127 ? 14.480  20.361  -9.198  1.00 70.90 127 A 1 
ATOM   1024 N  N   . TYR A 1 128 ? 12.631  21.797  -3.935  1.00 94.33 128 A 1 
ATOM   1025 C  CA  . TYR A 1 128 ? 12.820  22.660  -2.762  1.00 93.48 128 A 1 
ATOM   1026 C  C   . TYR A 1 128 ? 12.125  22.168  -1.487  1.00 93.66 128 A 1 
ATOM   1027 O  O   . TYR A 1 128 ? 12.205  22.835  -0.449  1.00 92.32 128 A 1 
ATOM   1028 C  CB  . TYR A 1 128 ? 12.405  24.095  -3.105  1.00 91.95 128 A 1 
ATOM   1029 C  CG  . TYR A 1 128 ? 13.200  24.685  -4.247  1.00 90.74 128 A 1 
ATOM   1030 C  CD1 . TYR A 1 128 ? 14.564  24.989  -4.086  1.00 85.84 128 A 1 
ATOM   1031 C  CD2 . TYR A 1 128 ? 12.604  24.929  -5.487  1.00 86.49 128 A 1 
ATOM   1032 C  CE1 . TYR A 1 128 ? 15.315  25.525  -5.133  1.00 82.04 128 A 1 
ATOM   1033 C  CE2 . TYR A 1 128 ? 13.346  25.469  -6.544  1.00 82.57 128 A 1 
ATOM   1034 C  CZ  . TYR A 1 128 ? 14.700  25.764  -6.366  1.00 84.53 128 A 1 
ATOM   1035 O  OH  . TYR A 1 128 ? 15.434  26.298  -7.401  1.00 80.57 128 A 1 
ATOM   1036 N  N   . THR A 1 129 ? 11.480  21.021  -1.526  1.00 95.31 129 A 1 
ATOM   1037 C  CA  . THR A 1 129 ? 10.920  20.411  -0.311  1.00 95.95 129 A 1 
ATOM   1038 C  C   . THR A 1 129 ? 11.999  19.615  0.429   1.00 96.20 129 A 1 
ATOM   1039 O  O   . THR A 1 129 ? 12.976  19.170  -0.172  1.00 95.63 129 A 1 
ATOM   1040 C  CB  . THR A 1 129 ? 9.715   19.499  -0.610  1.00 95.49 129 A 1 
ATOM   1041 O  OG1 . THR A 1 129 ? 10.118  18.381  -1.379  1.00 92.51 129 A 1 
ATOM   1042 C  CG2 . THR A 1 129 ? 8.617   20.248  -1.349  1.00 92.37 129 A 1 
ATOM   1043 N  N   . HIS A 1 130 ? 11.803  19.401  1.728   1.00 95.71 130 A 1 
ATOM   1044 C  CA  . HIS A 1 130 ? 12.685  18.543  2.527   1.00 95.92 130 A 1 
ATOM   1045 C  C   . HIS A 1 130 ? 12.508  17.051  2.212   1.00 96.51 130 A 1 
ATOM   1046 O  O   . HIS A 1 130 ? 13.270  16.222  2.709   1.00 96.01 130 A 1 
ATOM   1047 C  CB  . HIS A 1 130 ? 12.448  18.806  4.020   1.00 95.02 130 A 1 
ATOM   1048 C  CG  . HIS A 1 130 ? 11.101  18.354  4.492   1.00 94.32 130 A 1 
ATOM   1049 N  ND1 . HIS A 1 130 ? 9.918   19.062  4.306   1.00 85.37 130 A 1 
ATOM   1050 C  CD2 . HIS A 1 130 ? 10.772  17.204  5.151   1.00 85.32 130 A 1 
ATOM   1051 C  CE1 . HIS A 1 130 ? 8.931   18.363  4.827   1.00 86.17 130 A 1 
ATOM   1052 N  NE2 . HIS A 1 130 ? 9.403   17.235  5.348   1.00 87.43 130 A 1 
ATOM   1053 N  N   . GLN A 1 131 ? 11.529  16.694  1.385   1.00 97.78 131 A 1 
ATOM   1054 C  CA  . GLN A 1 131 ? 11.254  15.309  1.024   1.00 98.16 131 A 1 
ATOM   1055 C  C   . GLN A 1 131 ? 12.279  14.811  0.002   1.00 98.18 131 A 1 
ATOM   1056 O  O   . GLN A 1 131 ? 12.282  15.225  -1.158  1.00 97.72 131 A 1 
ATOM   1057 C  CB  . GLN A 1 131 ? 9.814   15.176  0.530   1.00 98.09 131 A 1 
ATOM   1058 C  CG  . GLN A 1 131 ? 8.831   15.419  1.680   1.00 97.60 131 A 1 
ATOM   1059 C  CD  . GLN A 1 131 ? 7.376   15.310  1.274   1.00 97.43 131 A 1 
ATOM   1060 O  OE1 . GLN A 1 131 ? 7.000   15.593  0.144   1.00 93.26 131 A 1 
ATOM   1061 N  NE2 . GLN A 1 131 ? 6.524   14.906  2.200   1.00 92.36 131 A 1 
ATOM   1062 N  N   . VAL A 1 132 ? 13.166  13.939  0.468   1.00 97.93 132 A 1 
ATOM   1063 C  CA  . VAL A 1 132 ? 14.283  13.402  -0.323  1.00 97.89 132 A 1 
ATOM   1064 C  C   . VAL A 1 132 ? 14.068  11.945  -0.718  1.00 98.02 132 A 1 
ATOM   1065 O  O   . VAL A 1 132 ? 14.859  11.408  -1.493  1.00 97.59 132 A 1 
ATOM   1066 C  CB  . VAL A 1 132 ? 15.621  13.566  0.428   1.00 96.90 132 A 1 
ATOM   1067 C  CG1 . VAL A 1 132 ? 15.970  15.050  0.588   1.00 94.69 132 A 1 
ATOM   1068 C  CG2 . VAL A 1 132 ? 15.600  12.891  1.807   1.00 94.60 132 A 1 
ATOM   1069 N  N   . ILE A 1 133 ? 13.022  11.313  -0.203  1.00 98.06 133 A 1 
ATOM   1070 C  CA  . ILE A 1 133 ? 12.658  9.929   -0.510  1.00 98.05 133 A 1 
ATOM   1071 C  C   . ILE A 1 133 ? 11.305  9.962   -1.231  1.00 98.24 133 A 1 
ATOM   1072 O  O   . ILE A 1 133 ? 10.431  10.763  -0.895  1.00 98.26 133 A 1 
ATOM   1073 C  CB  . ILE A 1 133 ? 12.652  9.066   0.777   1.00 97.69 133 A 1 
ATOM   1074 C  CG1 . ILE A 1 133 ? 14.017  9.149   1.495   1.00 95.95 133 A 1 
ATOM   1075 C  CG2 . ILE A 1 133 ? 12.313  7.608   0.456   1.00 96.29 133 A 1 
ATOM   1076 C  CD1 . ILE A 1 133 ? 14.057  8.472   2.861   1.00 88.22 133 A 1 
ATOM   1077 N  N   . ASP A 1 134 ? 11.161  9.119   -2.253  1.00 98.57 134 A 1 
ATOM   1078 C  CA  . ASP A 1 134 ? 9.903   8.954   -2.971  1.00 98.55 134 A 1 
ATOM   1079 C  C   . ASP A 1 134 ? 8.814   8.343   -2.068  1.00 98.65 134 A 1 
ATOM   1080 O  O   . ASP A 1 134 ? 9.082   7.954   -0.932  1.00 98.38 134 A 1 
ATOM   1081 C  CB  . ASP A 1 134 ? 10.135  8.119   -4.242  1.00 98.49 134 A 1 
ATOM   1082 C  CG  . ASP A 1 134 ? 10.783  6.760   -3.965  1.00 98.55 134 A 1 
ATOM   1083 O  OD1 . ASP A 1 134 ? 11.957  6.749   -3.516  1.00 97.87 134 A 1 
ATOM   1084 O  OD2 . ASP A 1 134 ? 10.149  5.724   -4.241  1.00 97.84 134 A 1 
ATOM   1085 N  N   . SER A 1 135 ? 7.567   8.271   -2.556  1.00 98.77 135 A 1 
ATOM   1086 C  CA  . SER A 1 135 ? 6.455   7.779   -1.738  1.00 98.75 135 A 1 
ATOM   1087 C  C   . SER A 1 135 ? 6.584   6.317   -1.334  1.00 98.73 135 A 1 
ATOM   1088 O  O   . SER A 1 135 ? 5.955   5.892   -0.360  1.00 98.59 135 A 1 
ATOM   1089 C  CB  . SER A 1 135 ? 5.123   7.958   -2.480  1.00 98.67 135 A 1 
ATOM   1090 O  OG  . SER A 1 135 ? 5.063   7.113   -3.613  1.00 98.12 135 A 1 
ATOM   1091 N  N   . GLY A 1 136 ? 7.344   5.527   -2.095  1.00 98.87 136 A 1 
ATOM   1092 C  CA  . GLY A 1 136 ? 7.387   4.077   -1.946  1.00 98.82 136 A 1 
ATOM   1093 C  C   . GLY A 1 136 ? 6.171   3.351   -2.509  1.00 98.88 136 A 1 
ATOM   1094 O  O   . GLY A 1 136 ? 6.141   2.116   -2.476  1.00 98.74 136 A 1 
ATOM   1095 N  N   . LEU A 1 137 ? 5.183   4.067   -3.031  1.00 98.98 137 A 1 
ATOM   1096 C  CA  . LEU A 1 137 ? 3.975   3.468   -3.591  1.00 98.96 137 A 1 
ATOM   1097 C  C   . LEU A 1 137 ? 4.236   2.958   -5.013  1.00 98.91 137 A 1 
ATOM   1098 O  O   . LEU A 1 137 ? 4.798   3.670   -5.849  1.00 98.93 137 A 1 
ATOM   1099 C  CB  . LEU A 1 137 ? 2.817   4.473   -3.602  1.00 98.95 137 A 1 
ATOM   1100 C  CG  . LEU A 1 137 ? 2.405   5.037   -2.238  1.00 98.80 137 A 1 
ATOM   1101 C  CD1 . LEU A 1 137 ? 1.285   6.060   -2.428  1.00 98.70 137 A 1 
ATOM   1102 C  CD2 . LEU A 1 137 ? 1.929   3.944   -1.286  1.00 98.62 137 A 1 
ATOM   1103 N  N   . ILE A 1 138 ? 3.787   1.731   -5.287  1.00 98.97 138 A 1 
ATOM   1104 C  CA  . ILE A 1 138 ? 3.808   1.126   -6.616  1.00 98.97 138 A 1 
ATOM   1105 C  C   . ILE A 1 138 ? 2.463   0.442   -6.849  1.00 98.97 138 A 1 
ATOM   1106 O  O   . ILE A 1 138 ? 2.007   -0.316  -5.996  1.00 98.97 138 A 1 
ATOM   1107 C  CB  . ILE A 1 138 ? 4.968   0.101   -6.765  1.00 98.97 138 A 1 
ATOM   1108 C  CG1 . ILE A 1 138 ? 6.331   0.718   -6.388  1.00 98.85 138 A 1 
ATOM   1109 C  CG2 . ILE A 1 138 ? 4.996   -0.465  -8.194  1.00 98.88 138 A 1 
ATOM   1110 C  CD1 . ILE A 1 138 ? 7.517   -0.250  -6.462  1.00 98.59 138 A 1 
ATOM   1111 N  N   . ILE A 1 139 ? 1.831   0.688   -7.993  1.00 98.95 139 A 1 
ATOM   1112 C  CA  . ILE A 1 139 ? 0.693   -0.110  -8.465  1.00 98.99 139 A 1 
ATOM   1113 C  C   . ILE A 1 139 ? 1.125   -0.835  -9.734  1.00 98.90 139 A 1 
ATOM   1114 O  O   . ILE A 1 139 ? 1.580   -0.209  -10.699 1.00 98.94 139 A 1 
ATOM   1115 C  CB  . ILE A 1 139 ? -0.575  0.738   -8.697  1.00 98.98 139 A 1 
ATOM   1116 C  CG1 . ILE A 1 139 ? -1.042  1.373   -7.377  1.00 98.85 139 A 1 
ATOM   1117 C  CG2 . ILE A 1 139 ? -1.689  -0.133  -9.322  1.00 98.90 139 A 1 
ATOM   1118 C  CD1 . ILE A 1 139 ? -2.330  2.201   -7.482  1.00 98.69 139 A 1 
ATOM   1119 N  N   . LEU A 1 140 ? 0.970   -2.165  -9.733  1.00 98.91 140 A 1 
ATOM   1120 C  CA  . LEU A 1 140 ? 1.202   -3.036  -10.870 1.00 98.96 140 A 1 
ATOM   1121 C  C   . LEU A 1 140 ? -0.127  -3.665  -11.276 1.00 98.91 140 A 1 
ATOM   1122 O  O   . LEU A 1 140 ? -0.825  -4.208  -10.416 1.00 98.91 140 A 1 
ATOM   1123 C  CB  . LEU A 1 140 ? 2.213   -4.132  -10.492 1.00 98.91 140 A 1 
ATOM   1124 C  CG  . LEU A 1 140 ? 3.565   -3.643  -9.973  1.00 98.25 140 A 1 
ATOM   1125 C  CD1 . LEU A 1 140 ? 4.350   -4.809  -9.374  1.00 96.50 140 A 1 
ATOM   1126 C  CD2 . LEU A 1 140 ? 4.384   -3.015  -11.092 1.00 96.18 140 A 1 
ATOM   1127 N  N   . SER A 1 141 ? -0.484  -3.608  -12.550 1.00 98.91 141 A 1 
ATOM   1128 C  CA  . SER A 1 141 ? -1.750  -4.164  -13.018 1.00 98.90 141 A 1 
ATOM   1129 C  C   . SER A 1 141 ? -1.588  -4.963  -14.307 1.00 98.91 141 A 1 
ATOM   1130 O  O   . SER A 1 141 ? -0.935  -4.513  -15.255 1.00 98.86 141 A 1 
ATOM   1131 C  CB  . SER A 1 141 ? -2.789  -3.057  -13.199 1.00 98.93 141 A 1 
ATOM   1132 O  OG  . SER A 1 141 ? -4.053  -3.619  -13.510 1.00 98.69 141 A 1 
ATOM   1133 N  N   . LYS A 1 142 ? -2.220  -6.154  -14.352 1.00 98.81 142 A 1 
ATOM   1134 C  CA  . LYS A 1 142 ? -2.430  -6.902  -15.594 1.00 98.89 142 A 1 
ATOM   1135 C  C   . LYS A 1 142 ? -3.608  -6.336  -16.388 1.00 98.79 142 A 1 
ATOM   1136 O  O   . LYS A 1 142 ? -3.645  -6.475  -17.609 1.00 98.50 142 A 1 
ATOM   1137 C  CB  . LYS A 1 142 ? -2.678  -8.383  -15.292 1.00 98.78 142 A 1 
ATOM   1138 C  CG  . LYS A 1 142 ? -1.459  -9.093  -14.712 1.00 98.42 142 A 1 
ATOM   1139 C  CD  . LYS A 1 142 ? -1.791  -10.542 -14.390 1.00 97.77 142 A 1 
ATOM   1140 C  CE  . LYS A 1 142 ? -0.580  -11.242 -13.785 1.00 96.38 142 A 1 
ATOM   1141 N  NZ  . LYS A 1 142 ? -0.950  -12.574 -13.250 1.00 95.05 142 A 1 
ATOM   1142 N  N   . PHE A 1 143 ? -4.565  -5.726  -15.689 1.00 98.85 143 A 1 
ATOM   1143 C  CA  . PHE A 1 143 ? -5.764  -5.161  -16.286 1.00 98.86 143 A 1 
ATOM   1144 C  C   . PHE A 1 143 ? -5.508  -3.716  -16.716 1.00 98.87 143 A 1 
ATOM   1145 O  O   . PHE A 1 143 ? -4.749  -3.007  -16.052 1.00 98.70 143 A 1 
ATOM   1146 C  CB  . PHE A 1 143 ? -6.933  -5.227  -15.293 1.00 98.73 143 A 1 
ATOM   1147 C  CG  . PHE A 1 143 ? -7.377  -6.617  -14.883 1.00 98.63 143 A 1 
ATOM   1148 C  CD1 . PHE A 1 143 ? -6.888  -7.775  -15.482 1.00 97.81 143 A 1 
ATOM   1149 C  CD2 . PHE A 1 143 ? -8.341  -6.742  -13.870 1.00 97.70 143 A 1 
ATOM   1150 C  CE1 . PHE A 1 143 ? -7.339  -9.043  -15.088 1.00 96.95 143 A 1 
ATOM   1151 C  CE2 . PHE A 1 143 ? -8.797  -7.998  -13.474 1.00 97.05 143 A 1 
ATOM   1152 C  CZ  . PHE A 1 143 ? -8.296  -9.152  -14.078 1.00 97.31 143 A 1 
ATOM   1153 N  N   . PRO A 1 144 ? -6.124  -3.252  -17.811 1.00 98.88 144 A 1 
ATOM   1154 C  CA  . PRO A 1 144 ? -5.841  -1.916  -18.327 1.00 98.81 144 A 1 
ATOM   1155 C  C   . PRO A 1 144 ? -6.189  -0.813  -17.328 1.00 98.84 144 A 1 
ATOM   1156 O  O   . PRO A 1 144 ? -7.293  -0.768  -16.794 1.00 98.73 144 A 1 
ATOM   1157 C  CB  . PRO A 1 144 ? -6.679  -1.804  -19.604 1.00 98.68 144 A 1 
ATOM   1158 C  CG  . PRO A 1 144 ? -6.914  -3.250  -20.017 1.00 97.94 144 A 1 
ATOM   1159 C  CD  . PRO A 1 144 ? -7.008  -3.992  -18.703 1.00 98.66 144 A 1 
ATOM   1160 N  N   . ILE A 1 145 ? -5.242  0.086   -17.115 1.00 98.79 145 A 1 
ATOM   1161 C  CA  . ILE A 1 145 ? -5.484  1.323   -16.378 1.00 98.74 145 A 1 
ATOM   1162 C  C   . ILE A 1 145 ? -5.870  2.399   -17.397 1.00 98.56 145 A 1 
ATOM   1163 O  O   . ILE A 1 145 ? -5.114  2.688   -18.325 1.00 98.11 145 A 1 
ATOM   1164 C  CB  . ILE A 1 145 ? -4.259  1.733   -15.537 1.00 98.78 145 A 1 
ATOM   1165 C  CG1 . ILE A 1 145 ? -3.892  0.615   -14.524 1.00 98.57 145 A 1 
ATOM   1166 C  CG2 . ILE A 1 145 ? -4.539  3.056   -14.812 1.00 98.64 145 A 1 
ATOM   1167 C  CD1 . ILE A 1 145 ? -2.609  0.874   -13.727 1.00 98.28 145 A 1 
ATOM   1168 N  N   . ILE A 1 146 ? -7.059  2.965   -17.222 1.00 98.68 146 A 1 
ATOM   1169 C  CA  . ILE A 1 146 ? -7.643  3.932   -18.162 1.00 98.35 146 A 1 
ATOM   1170 C  C   . ILE A 1 146 ? -7.243  5.361   -17.794 1.00 98.47 146 A 1 
ATOM   1171 O  O   . ILE A 1 146 ? -6.936  6.177   -18.657 1.00 97.65 146 A 1 
ATOM   1172 C  CB  . ILE A 1 146 ? -9.179  3.793   -18.190 1.00 96.66 146 A 1 
ATOM   1173 C  CG1 . ILE A 1 146 ? -9.626  2.362   -18.527 1.00 92.87 146 A 1 
ATOM   1174 C  CG2 . ILE A 1 146 ? -9.788  4.791   -19.187 1.00 91.00 146 A 1 
ATOM   1175 C  CD1 . ILE A 1 146 ? -11.096 2.108   -18.200 1.00 90.36 146 A 1 
ATOM   1176 N  N   . GLU A 1 147 ? -7.280  5.662   -16.504 1.00 98.56 147 A 1 
ATOM   1177 C  CA  . GLU A 1 147 ? -6.914  6.964   -15.957 1.00 98.64 147 A 1 
ATOM   1178 C  C   . GLU A 1 147 ? -6.047  6.762   -14.725 1.00 98.73 147 A 1 
ATOM   1179 O  O   . GLU A 1 147 ? -6.154  5.742   -14.041 1.00 98.66 147 A 1 
ATOM   1180 C  CB  . GLU A 1 147 ? -8.167  7.784   -15.581 1.00 98.11 147 A 1 
ATOM   1181 C  CG  . GLU A 1 147 ? -9.053  8.172   -16.760 1.00 88.17 147 A 1 
ATOM   1182 C  CD  . GLU A 1 147 ? -10.391 8.780   -16.322 1.00 86.87 147 A 1 
ATOM   1183 O  OE1 . GLU A 1 147 ? -11.396 8.578   -17.047 1.00 80.84 147 A 1 
ATOM   1184 O  OE2 . GLU A 1 147 ? -10.453 9.415   -15.257 1.00 80.87 147 A 1 
ATOM   1185 N  N   . SER A 1 148 ? -5.196  7.740   -14.430 1.00 98.71 148 A 1 
ATOM   1186 C  CA  . SER A 1 148 ? -4.390  7.726   -13.211 1.00 98.77 148 A 1 
ATOM   1187 C  C   . SER A 1 148 ? -4.158  9.135   -12.691 1.00 98.76 148 A 1 
ATOM   1188 O  O   . SER A 1 148 ? -4.228  10.111  -13.446 1.00 98.55 148 A 1 
ATOM   1189 C  CB  . SER A 1 148 ? -3.046  7.031   -13.446 1.00 98.55 148 A 1 
ATOM   1190 O  OG  . SER A 1 148 ? -2.228  7.780   -14.323 1.00 97.28 148 A 1 
ATOM   1191 N  N   . ASP A 1 149 ? -3.876  9.225   -11.408 1.00 98.95 149 A 1 
ATOM   1192 C  CA  . ASP A 1 149 ? -3.446  10.478  -10.786 1.00 98.91 149 A 1 
ATOM   1193 C  C   . ASP A 1 149 ? -2.711  10.160  -9.484  1.00 98.96 149 A 1 
ATOM   1194 O  O   . ASP A 1 149 ? -2.747  9.028   -8.998  1.00 98.84 149 A 1 
ATOM   1195 C  CB  . ASP A 1 149 ? -4.663  11.381  -10.532 1.00 98.83 149 A 1 
ATOM   1196 C  CG  . ASP A 1 149 ? -4.335  12.859  -10.413 1.00 98.61 149 A 1 
ATOM   1197 O  OD1 . ASP A 1 149 ? -3.141  13.233  -10.384 1.00 97.72 149 A 1 
ATOM   1198 O  OD2 . ASP A 1 149 ? -5.303  13.659  -10.348 1.00 97.37 149 A 1 
ATOM   1199 N  N   . THR A 1 150 ? -2.024  11.142  -8.923  1.00 98.81 150 A 1 
ATOM   1200 C  CA  . THR A 1 150 ? -1.346  11.000  -7.637  1.00 98.73 150 A 1 
ATOM   1201 C  C   . THR A 1 150 ? -1.490  12.274  -6.822  1.00 98.75 150 A 1 
ATOM   1202 O  O   . THR A 1 150 ? -1.500  13.374  -7.370  1.00 98.33 150 A 1 
ATOM   1203 C  CB  . THR A 1 150 ? 0.154   10.661  -7.783  1.00 97.87 150 A 1 
ATOM   1204 O  OG1 . THR A 1 150 ? 0.904   11.770  -8.251  1.00 92.02 150 A 1 
ATOM   1205 C  CG2 . THR A 1 150 ? 0.412   9.507   -8.741  1.00 93.59 150 A 1 
ATOM   1206 N  N   . ILE A 1 151 ? -1.570  12.127  -5.501  1.00 98.87 151 A 1 
ATOM   1207 C  CA  . ILE A 1 151 ? -1.421  13.244  -4.579  1.00 98.80 151 A 1 
ATOM   1208 C  C   . ILE A 1 151 ? -0.245  12.988  -3.646  1.00 98.89 151 A 1 
ATOM   1209 O  O   . ILE A 1 151 ? 0.122   11.845  -3.380  1.00 98.73 151 A 1 
ATOM   1210 C  CB  . ILE A 1 151 ? -2.704  13.542  -3.768  1.00 98.50 151 A 1 
ATOM   1211 C  CG1 . ILE A 1 151 ? -3.128  12.354  -2.890  1.00 95.32 151 A 1 
ATOM   1212 C  CG2 . ILE A 1 151 ? -3.811  14.006  -4.710  1.00 93.23 151 A 1 
ATOM   1213 C  CD1 . ILE A 1 151 ? -4.199  12.706  -1.850  1.00 95.18 151 A 1 
ATOM   1214 N  N   . ARG A 1 152 ? 0.327   14.069  -3.150  1.00 98.73 152 A 1 
ATOM   1215 C  CA  . ARG A 1 152 ? 1.329   14.051  -2.096  1.00 98.71 152 A 1 
ATOM   1216 C  C   . ARG A 1 152 ? 0.730   14.760  -0.888  1.00 98.77 152 A 1 
ATOM   1217 O  O   . ARG A 1 152 ? 0.221   15.873  -1.017  1.00 98.44 152 A 1 
ATOM   1218 C  CB  . ARG A 1 152 ? 2.599   14.763  -2.590  1.00 98.41 152 A 1 
ATOM   1219 C  CG  . ARG A 1 152 ? 3.747   14.779  -1.587  1.00 96.68 152 A 1 
ATOM   1220 C  CD  . ARG A 1 152 ? 5.008   15.436  -2.185  1.00 95.42 152 A 1 
ATOM   1221 N  NE  . ARG A 1 152 ? 4.755   16.841  -2.512  1.00 91.62 152 A 1 
ATOM   1222 C  CZ  . ARG A 1 152 ? 4.959   17.881  -1.712  1.00 92.45 152 A 1 
ATOM   1223 N  NH1 . ARG A 1 152 ? 5.492   17.731  -0.523  1.00 83.13 152 A 1 
ATOM   1224 N  NH2 . ARG A 1 152 ? 4.638   19.086  -2.101  1.00 85.45 152 A 1 
ATOM   1225 N  N   . TYR A 1 153 ? 0.765   14.116  0.287   1.00 98.77 153 A 1 
ATOM   1226 C  CA  . TYR A 1 153 ? 0.248   14.741  1.500   1.00 98.75 153 A 1 
ATOM   1227 C  C   . TYR A 1 153 ? 1.056   15.992  1.842   1.00 98.52 153 A 1 
ATOM   1228 O  O   . TYR A 1 153 ? 2.282   16.031  1.693   1.00 97.94 153 A 1 
ATOM   1229 C  CB  . TYR A 1 153 ? 0.226   13.731  2.655   1.00 98.72 153 A 1 
ATOM   1230 C  CG  . TYR A 1 153 ? -0.724  12.573  2.430   1.00 98.81 153 A 1 
ATOM   1231 C  CD1 . TYR A 1 153 ? -2.056  12.797  2.063   1.00 98.69 153 A 1 
ATOM   1232 C  CD2 . TYR A 1 153 ? -0.286  11.244  2.591   1.00 98.68 153 A 1 
ATOM   1233 C  CE1 . TYR A 1 153 ? -2.938  11.729  1.843   1.00 98.61 153 A 1 
ATOM   1234 C  CE2 . TYR A 1 153 ? -1.160  10.177  2.370   1.00 98.60 153 A 1 
ATOM   1235 C  CZ  . TYR A 1 153 ? -2.480  10.426  1.993   1.00 98.69 153 A 1 
ATOM   1236 O  OH  . TYR A 1 153 ? -3.346  9.380   1.755   1.00 98.46 153 A 1 
ATOM   1237 N  N   . THR A 1 154 ? 0.356   17.029  2.282   1.00 98.31 154 A 1 
ATOM   1238 C  CA  . THR A 1 154 ? 0.967   18.304  2.667   1.00 98.07 154 A 1 
ATOM   1239 C  C   . THR A 1 154 ? 0.974   18.515  4.180   1.00 98.01 154 A 1 
ATOM   1240 O  O   . THR A 1 154 ? 1.464   19.542  4.655   1.00 96.87 154 A 1 
ATOM   1241 C  CB  . THR A 1 154 ? 0.277   19.487  1.971   1.00 97.37 154 A 1 
ATOM   1242 O  OG1 . THR A 1 154 ? -1.073  19.576  2.372   1.00 94.74 154 A 1 
ATOM   1243 C  CG2 . THR A 1 154 ? 0.331   19.348  0.456   1.00 93.99 154 A 1 
ATOM   1244 N  N   . VAL A 1 155 ? 0.452   17.536  4.926   1.00 97.15 155 A 1 
ATOM   1245 C  CA  . VAL A 1 155 ? 0.489   17.498  6.390   1.00 97.43 155 A 1 
ATOM   1246 C  C   . VAL A 1 155 ? 1.253   16.243  6.795   1.00 97.61 155 A 1 
ATOM   1247 O  O   . VAL A 1 155 ? 0.945   15.146  6.317   1.00 96.73 155 A 1 
ATOM   1248 C  CB  . VAL A 1 155 ? -0.927  17.521  6.999   1.00 96.33 155 A 1 
ATOM   1249 C  CG1 . VAL A 1 155 ? -0.859  17.582  8.521   1.00 87.08 155 A 1 
ATOM   1250 C  CG2 . VAL A 1 155 ? -1.716  18.726  6.495   1.00 88.16 155 A 1 
ATOM   1251 N  N   . PHE A 1 156 ? 2.267   16.406  7.642   1.00 97.67 156 A 1 
ATOM   1252 C  CA  . PHE A 1 156 ? 3.190   15.342  8.045   1.00 97.55 156 A 1 
ATOM   1253 C  C   . PHE A 1 156 ? 3.965   15.806  9.280   1.00 97.56 156 A 1 
ATOM   1254 O  O   . PHE A 1 156 ? 3.961   16.997  9.620   1.00 96.33 156 A 1 
ATOM   1255 C  CB  . PHE A 1 156 ? 4.150   15.004  6.889   1.00 96.83 156 A 1 
ATOM   1256 C  CG  . PHE A 1 156 ? 4.568   16.166  6.007   1.00 97.01 156 A 1 
ATOM   1257 C  CD1 . PHE A 1 156 ? 5.222   17.279  6.528   1.00 95.34 156 A 1 
ATOM   1258 C  CD2 . PHE A 1 156 ? 4.292   16.143  4.642   1.00 95.74 156 A 1 
ATOM   1259 C  CE1 . PHE A 1 156 ? 5.579   18.363  5.716   1.00 94.03 156 A 1 
ATOM   1260 C  CE2 . PHE A 1 156 ? 4.656   17.212  3.807   1.00 94.45 156 A 1 
ATOM   1261 C  CZ  . PHE A 1 156 ? 5.299   18.325  4.348   1.00 94.58 156 A 1 
ATOM   1262 N  N   . CYS A 1 157 ? 4.647   14.884  9.951   1.00 97.13 157 A 1 
ATOM   1263 C  CA  . CYS A 1 157 ? 5.494   15.224  11.089  1.00 96.82 157 A 1 
ATOM   1264 C  C   . CYS A 1 157 ? 6.674   14.257  11.232  1.00 96.54 157 A 1 
ATOM   1265 O  O   . CYS A 1 157 ? 6.692   13.176  10.634  1.00 95.17 157 A 1 
ATOM   1266 C  CB  . CYS A 1 157 ? 4.662   15.295  12.377  1.00 95.74 157 A 1 
ATOM   1267 S  SG  . CYS A 1 157 ? 3.980   13.687  12.859  1.00 93.99 157 A 1 
ATOM   1268 N  N   . GLY A 1 158 ? 7.670   14.666  12.014  1.00 96.62 158 A 1 
ATOM   1269 C  CA  . GLY A 1 158 ? 8.797   13.826  12.377  1.00 95.89 158 A 1 
ATOM   1270 C  C   . GLY A 1 158 ? 9.641   13.352  11.195  1.00 96.19 158 A 1 
ATOM   1271 O  O   . GLY A 1 158 ? 9.619   13.932  10.110  1.00 94.63 158 A 1 
ATOM   1272 N  N   . VAL A 1 159 ? 10.391  12.262  11.412  1.00 95.28 159 A 1 
ATOM   1273 C  CA  . VAL A 1 159 ? 11.289  11.693  10.407  1.00 94.50 159 A 1 
ATOM   1274 C  C   . VAL A 1 159 ? 10.534  11.128  9.201   1.00 95.36 159 A 1 
ATOM   1275 O  O   . VAL A 1 159 ? 11.060  11.125  8.089   1.00 94.44 159 A 1 
ATOM   1276 C  CB  . VAL A 1 159 ? 12.219  10.618  11.014  1.00 92.16 159 A 1 
ATOM   1277 C  CG1 . VAL A 1 159 ? 13.157  11.246  12.045  1.00 81.95 159 A 1 
ATOM   1278 C  CG2 . VAL A 1 159 ? 11.437  9.471   11.664  1.00 82.94 159 A 1 
ATOM   1279 N  N   . ASP A 1 160 ? 9.290   10.691  9.405   1.00 94.52 160 A 1 
ATOM   1280 C  CA  . ASP A 1 160 ? 8.446   10.150  8.344   1.00 95.34 160 A 1 
ATOM   1281 C  C   . ASP A 1 160 ? 8.178   11.177  7.233   1.00 96.16 160 A 1 
ATOM   1282 O  O   . ASP A 1 160 ? 7.985   10.819  6.070   1.00 94.88 160 A 1 
ATOM   1283 C  CB  . ASP A 1 160 ? 7.130   9.674   8.985   1.00 93.91 160 A 1 
ATOM   1284 C  CG  . ASP A 1 160 ? 6.367   8.704   8.105   1.00 93.22 160 A 1 
ATOM   1285 O  OD1 . ASP A 1 160 ? 6.915   7.625   7.796   1.00 88.67 160 A 1 
ATOM   1286 O  OD2 . ASP A 1 160 ? 5.215   9.012   7.758   1.00 88.99 160 A 1 
ATOM   1287 N  N   . SER A 1 161 ? 8.248   12.469  7.565   1.00 96.43 161 A 1 
ATOM   1288 C  CA  . SER A 1 161 ? 8.017   13.557  6.617   1.00 96.74 161 A 1 
ATOM   1289 C  C   . SER A 1 161 ? 9.063   13.655  5.502   1.00 97.28 161 A 1 
ATOM   1290 O  O   . SER A 1 161 ? 8.831   14.362  4.522   1.00 96.67 161 A 1 
ATOM   1291 C  CB  . SER A 1 161 ? 7.929   14.894  7.358   1.00 95.87 161 A 1 
ATOM   1292 O  OG  . SER A 1 161 ? 9.185   15.321  7.825   1.00 92.40 161 A 1 
ATOM   1293 N  N   . PHE A 1 162 ? 10.208  12.966  5.633   1.00 97.38 162 A 1 
ATOM   1294 C  CA  . PHE A 1 162 ? 11.233  12.947  4.593   1.00 97.34 162 A 1 
ATOM   1295 C  C   . PHE A 1 162 ? 10.860  12.054  3.398   1.00 97.72 162 A 1 
ATOM   1296 O  O   . PHE A 1 162 ? 11.453  12.202  2.323   1.00 97.36 162 A 1 
ATOM   1297 C  CB  . PHE A 1 162 ? 12.591  12.542  5.179   1.00 96.83 162 A 1 
ATOM   1298 C  CG  . PHE A 1 162 ? 13.226  13.626  6.024   1.00 95.94 162 A 1 
ATOM   1299 C  CD1 . PHE A 1 162 ? 13.963  14.649  5.421   1.00 93.42 162 A 1 
ATOM   1300 C  CD2 . PHE A 1 162 ? 13.081  13.629  7.413   1.00 93.08 162 A 1 
ATOM   1301 C  CE1 . PHE A 1 162 ? 14.549  15.657  6.187   1.00 91.26 162 A 1 
ATOM   1302 C  CE2 . PHE A 1 162 ? 13.665  14.639  8.185   1.00 91.37 162 A 1 
ATOM   1303 C  CZ  . PHE A 1 162 ? 14.405  15.653  7.576   1.00 91.86 162 A 1 
ATOM   1304 N  N   . ALA A 1 163 ? 9.884   11.152  3.564   1.00 97.38 163 A 1 
ATOM   1305 C  CA  . ALA A 1 163 ? 9.291   10.393  2.467   1.00 97.70 163 A 1 
ATOM   1306 C  C   . ALA A 1 163 ? 8.058   11.135  1.934   1.00 98.18 163 A 1 
ATOM   1307 O  O   . ALA A 1 163 ? 7.240   11.636  2.707   1.00 97.90 163 A 1 
ATOM   1308 C  CB  . ALA A 1 163 ? 8.940   8.980   2.930   1.00 97.28 163 A 1 
ATOM   1309 N  N   . ALA A 1 164 ? 7.927   11.209  0.606   1.00 98.39 164 A 1 
ATOM   1310 C  CA  . ALA A 1 164 ? 6.848   11.948  -0.047  1.00 98.43 164 A 1 
ATOM   1311 C  C   . ALA A 1 164 ? 5.530   11.152  -0.079  1.00 98.53 164 A 1 
ATOM   1312 O  O   . ALA A 1 164 ? 4.963   10.904  -1.146  1.00 98.19 164 A 1 
ATOM   1313 C  CB  . ALA A 1 164 ? 7.311   12.367  -1.444  1.00 98.04 164 A 1 
ATOM   1314 N  N   . LYS A 1 165 ? 5.047   10.753  1.100   1.00 98.40 165 A 1 
ATOM   1315 C  CA  . LYS A 1 165 ? 3.837   9.946   1.248   1.00 98.43 165 A 1 
ATOM   1316 C  C   . LYS A 1 165 ? 2.617   10.634  0.625   1.00 98.41 165 A 1 
ATOM   1317 O  O   . LYS A 1 165 ? 2.525   11.865  0.560   1.00 98.10 165 A 1 
ATOM   1318 C  CB  . LYS A 1 165 ? 3.585   9.615   2.723   1.00 97.82 165 A 1 
ATOM   1319 C  CG  . LYS A 1 165 ? 4.589   8.594   3.270   1.00 96.76 165 A 1 
ATOM   1320 C  CD  . LYS A 1 165 ? 4.223   8.171   4.689   1.00 95.55 165 A 1 
ATOM   1321 C  CE  . LYS A 1 165 ? 5.076   6.986   5.140   1.00 94.30 165 A 1 
ATOM   1322 N  NZ  . LYS A 1 165 ? 4.702   6.522   6.499   1.00 92.59 165 A 1 
ATOM   1323 N  N   . GLY A 1 166 ? 1.686   9.815   0.155   1.00 98.73 166 A 1 
ATOM   1324 C  CA  . GLY A 1 166 ? 0.507   10.293  -0.550  1.00 98.78 166 A 1 
ATOM   1325 C  C   . GLY A 1 166 ? -0.399  9.146   -0.973  1.00 98.80 166 A 1 
ATOM   1326 O  O   . GLY A 1 166 ? -0.539  8.160   -0.255  1.00 98.75 166 A 1 
ATOM   1327 N  N   . SER A 1 167 ? -1.016  9.276   -2.150  1.00 98.99 167 A 1 
ATOM   1328 C  CA  . SER A 1 167 ? -1.883  8.249   -2.712  1.00 98.91 167 A 1 
ATOM   1329 C  C   . SER A 1 167 ? -1.734  8.198   -4.230  1.00 98.95 167 A 1 
ATOM   1330 O  O   . SER A 1 167 ? -1.430  9.206   -4.874  1.00 98.88 167 A 1 
ATOM   1331 C  CB  . SER A 1 167 ? -3.341  8.516   -2.324  1.00 98.89 167 A 1 
ATOM   1332 O  OG  . SER A 1 167 ? -4.200  7.510   -2.822  1.00 97.69 167 A 1 
ATOM   1333 N  N   . ILE A 1 168 ? -1.952  7.007   -4.801  1.00 98.95 168 A 1 
ATOM   1334 C  CA  . ILE A 1 168 ? -2.071  6.792   -6.239  1.00 98.93 168 A 1 
ATOM   1335 C  C   . ILE A 1 168 ? -3.508  6.381   -6.555  1.00 98.93 168 A 1 
ATOM   1336 O  O   . ILE A 1 168 ? -4.080  5.532   -5.870  1.00 98.95 168 A 1 
ATOM   1337 C  CB  . ILE A 1 168 ? -1.081  5.720   -6.753  1.00 98.93 168 A 1 
ATOM   1338 C  CG1 . ILE A 1 168 ? 0.372   6.106   -6.414  1.00 97.45 168 A 1 
ATOM   1339 C  CG2 . ILE A 1 168 ? -1.248  5.533   -8.264  1.00 97.48 168 A 1 
ATOM   1340 C  CD1 . ILE A 1 168 ? 1.405   5.067   -6.841  1.00 98.00 168 A 1 
ATOM   1341 N  N   . TYR A 1 169 ? -4.067  6.956   -7.602  1.00 98.99 169 A 1 
ATOM   1342 C  CA  . TYR A 1 169 ? -5.342  6.571   -8.193  1.00 98.96 169 A 1 
ATOM   1343 C  C   . TYR A 1 169 ? -5.122  5.828   -9.503  1.00 98.99 169 A 1 
ATOM   1344 O  O   . TYR A 1 169 ? -4.319  6.253   -10.337 1.00 98.95 169 A 1 
ATOM   1345 C  CB  . TYR A 1 169 ? -6.188  7.822   -8.426  1.00 98.97 169 A 1 
ATOM   1346 C  CG  . TYR A 1 169 ? -7.407  7.589   -9.301  1.00 98.96 169 A 1 
ATOM   1347 C  CD1 . TYR A 1 169 ? -8.422  6.710   -8.913  1.00 98.92 169 A 1 
ATOM   1348 C  CD2 . TYR A 1 169 ? -7.521  8.251   -10.532 1.00 98.92 169 A 1 
ATOM   1349 C  CE1 . TYR A 1 169 ? -9.546  6.503   -9.725  1.00 98.87 169 A 1 
ATOM   1350 C  CE2 . TYR A 1 169 ? -8.646  8.061   -11.348 1.00 98.87 169 A 1 
ATOM   1351 C  CZ  . TYR A 1 169 ? -9.648  7.191   -10.934 1.00 98.86 169 A 1 
ATOM   1352 O  OH  . TYR A 1 169 ? -10.759 7.015   -11.726 1.00 98.69 169 A 1 
ATOM   1353 N  N   . ALA A 1 170 ? -5.863  4.730   -9.711  1.00 98.97 170 A 1 
ATOM   1354 C  CA  . ALA A 1 170 ? -5.904  3.979   -10.959 1.00 98.92 170 A 1 
ATOM   1355 C  C   . ALA A 1 170 ? -7.354  3.608   -11.290 1.00 98.92 170 A 1 
ATOM   1356 O  O   . ALA A 1 170 ? -8.019  2.925   -10.520 1.00 98.91 170 A 1 
ATOM   1357 C  CB  . ALA A 1 170 ? -5.046  2.717   -10.817 1.00 98.93 170 A 1 
ATOM   1358 N  N   . LYS A 1 171 ? -7.841  4.054   -12.453 1.00 98.96 171 A 1 
ATOM   1359 C  CA  . LYS A 1 171 ? -9.139  3.615   -12.976 1.00 98.81 171 A 1 
ATOM   1360 C  C   . LYS A 1 171 ? -8.924  2.340   -13.787 1.00 98.81 171 A 1 
ATOM   1361 O  O   . LYS A 1 171 ? -8.357  2.383   -14.886 1.00 98.78 171 A 1 
ATOM   1362 C  CB  . LYS A 1 171 ? -9.764  4.718   -13.819 1.00 98.81 171 A 1 
ATOM   1363 C  CG  . LYS A 1 171 ? -11.213 4.446   -14.216 1.00 98.43 171 A 1 
ATOM   1364 C  CD  . LYS A 1 171 ? -11.686 5.629   -15.059 1.00 97.29 171 A 1 
ATOM   1365 C  CE  . LYS A 1 171 ? -13.181 5.707   -15.239 1.00 93.18 171 A 1 
ATOM   1366 N  NZ  . LYS A 1 171 ? -13.516 7.003   -15.886 1.00 90.26 171 A 1 
ATOM   1367 N  N   . ILE A 1 172 ? -9.353  1.210   -13.233 1.00 98.80 172 A 1 
ATOM   1368 C  CA  . ILE A 1 172 ? -9.091  -0.105  -13.806 1.00 98.84 172 A 1 
ATOM   1369 C  C   . ILE A 1 172 ? -10.281 -0.546  -14.655 1.00 98.82 172 A 1 
ATOM   1370 O  O   . ILE A 1 172 ? -11.415 -0.596  -14.165 1.00 98.77 172 A 1 
ATOM   1371 C  CB  . ILE A 1 172 ? -8.758  -1.128  -12.698 1.00 98.79 172 A 1 
ATOM   1372 C  CG1 . ILE A 1 172 ? -7.481  -0.689  -11.955 1.00 96.93 172 A 1 
ATOM   1373 C  CG2 . ILE A 1 172 ? -8.597  -2.543  -13.273 1.00 98.37 172 A 1 
ATOM   1374 C  CD1 . ILE A 1 172 ? -7.132  -1.546  -10.753 1.00 87.19 172 A 1 
ATOM   1375 N  N   . GLN A 1 173 ? -10.018 -0.873  -15.916 1.00 98.86 173 A 1 
ATOM   1376 C  CA  . GLN A 1 173 ? -11.032 -1.397  -16.822 1.00 98.80 173 A 1 
ATOM   1377 C  C   . GLN A 1 173 ? -11.477 -2.799  -16.389 1.00 98.84 173 A 1 
ATOM   1378 O  O   . GLN A 1 173 ? -10.638 -3.645  -16.081 1.00 98.76 173 A 1 
ATOM   1379 C  CB  . GLN A 1 173 ? -10.470 -1.426  -18.253 1.00 98.76 173 A 1 
ATOM   1380 C  CG  . GLN A 1 173 ? -11.509 -1.866  -19.284 1.00 98.60 173 A 1 
ATOM   1381 C  CD  . GLN A 1 173 ? -10.975 -1.929  -20.708 1.00 98.65 173 A 1 
ATOM   1382 O  OE1 . GLN A 1 173 ? -9.877  -1.471  -21.016 1.00 97.36 173 A 1 
ATOM   1383 N  NE2 . GLN A 1 173 ? -11.743 -2.488  -21.616 1.00 97.33 173 A 1 
ATOM   1384 N  N   . LEU A 1 174 ? -12.788 -3.043  -16.417 1.00 98.76 174 A 1 
ATOM   1385 C  CA  . LEU A 1 174 ? -13.364 -4.379  -16.235 1.00 98.78 174 A 1 
ATOM   1386 C  C   . LEU A 1 174 ? -13.910 -4.946  -17.550 1.00 98.63 174 A 1 
ATOM   1387 O  O   . LEU A 1 174 ? -13.812 -6.144  -17.791 1.00 98.04 174 A 1 
ATOM   1388 C  CB  . LEU A 1 174 ? -14.464 -4.334  -15.164 1.00 98.73 174 A 1 
ATOM   1389 C  CG  . LEU A 1 174 ? -13.982 -3.951  -13.752 1.00 98.61 174 A 1 
ATOM   1390 C  CD1 . LEU A 1 174 ? -15.184 -3.815  -12.825 1.00 98.42 174 A 1 
ATOM   1391 C  CD2 . LEU A 1 174 ? -13.017 -4.988  -13.172 1.00 98.30 174 A 1 
ATOM   1392 N  N   . ASP A 1 175 ? -14.457 -4.087  -18.412 1.00 98.55 175 A 1 
ATOM   1393 C  CA  . ASP A 1 175 ? -14.916 -4.459  -19.752 1.00 98.57 175 A 1 
ATOM   1394 C  C   . ASP A 1 175 ? -15.051 -3.201  -20.632 1.00 98.51 175 A 1 
ATOM   1395 O  O   . ASP A 1 175 ? -14.452 -2.153  -20.330 1.00 98.14 175 A 1 
ATOM   1396 C  CB  . ASP A 1 175 ? -16.219 -5.283  -19.654 1.00 97.98 175 A 1 
ATOM   1397 C  CG  . ASP A 1 175 ? -17.375 -4.562  -18.972 1.00 97.64 175 A 1 
ATOM   1398 O  OD1 . ASP A 1 175 ? -17.550 -3.352  -19.214 1.00 96.18 175 A 1 
ATOM   1399 O  OD2 . ASP A 1 175 ? -18.124 -5.213  -18.224 1.00 95.51 175 A 1 
ATOM   1400 N  N   . SER A 1 176 ? -15.827 -3.289  -21.728 1.00 98.16 176 A 1 
ATOM   1401 C  CA  . SER A 1 176 ? -16.039 -2.167  -22.641 1.00 97.93 176 A 1 
ATOM   1402 C  C   . SER A 1 176 ? -16.753 -0.961  -22.008 1.00 97.96 176 A 1 
ATOM   1403 O  O   . SER A 1 176 ? -16.664 0.150   -22.540 1.00 96.44 176 A 1 
ATOM   1404 C  CB  . SER A 1 176 ? -16.833 -2.644  -23.866 1.00 97.19 176 A 1 
ATOM   1405 O  OG  . SER A 1 176 ? -18.115 -3.099  -23.487 1.00 91.75 176 A 1 
ATOM   1406 N  N   . LYS A 1 177 ? -17.448 -1.174  -20.880 1.00 97.74 177 A 1 
ATOM   1407 C  CA  . LYS A 1 177 ? -18.279 -0.164  -20.226 1.00 97.47 177 A 1 
ATOM   1408 C  C   . LYS A 1 177 ? -17.920 0.058   -18.757 1.00 97.88 177 A 1 
ATOM   1409 O  O   . LYS A 1 177 ? -17.946 1.190   -18.273 1.00 96.89 177 A 1 
ATOM   1410 C  CB  . LYS A 1 177 ? -19.750 -0.602  -20.355 1.00 95.07 177 A 1 
ATOM   1411 C  CG  . LYS A 1 177 ? -20.739 0.384   -19.739 1.00 82.27 177 A 1 
ATOM   1412 C  CD  . LYS A 1 177 ? -22.167 -0.140  -19.861 1.00 80.23 177 A 1 
ATOM   1413 C  CE  . LYS A 1 177 ? -23.115 0.803   -19.141 1.00 65.65 177 A 1 
ATOM   1414 N  NZ  . LYS A 1 177 ? -24.503 0.274   -19.118 1.00 58.07 177 A 1 
ATOM   1415 N  N   . ASN A 1 178 ? -17.597 -1.019  -18.046 1.00 98.36 178 A 1 
ATOM   1416 C  CA  . ASN A 1 178 ? -17.458 -1.021  -16.602 1.00 98.59 178 A 1 
ATOM   1417 C  C   . ASN A 1 178 ? -16.009 -0.825  -16.148 1.00 98.68 178 A 1 
ATOM   1418 O  O   . ASN A 1 178 ? -15.054 -1.110  -16.883 1.00 98.57 178 A 1 
ATOM   1419 C  CB  . ASN A 1 178 ? -18.056 -2.324  -16.046 1.00 98.35 178 A 1 
ATOM   1420 C  CG  . ASN A 1 178 ? -19.529 -2.469  -16.383 1.00 97.81 178 A 1 
ATOM   1421 O  OD1 . ASN A 1 178 ? -20.324 -1.563  -16.183 1.00 93.43 178 A 1 
ATOM   1422 N  ND2 . ASN A 1 178 ? -19.928 -3.609  -16.908 1.00 92.96 178 A 1 
ATOM   1423 N  N   . HIS A 1 179 ? -15.852 -0.328  -14.932 1.00 98.66 179 A 1 
ATOM   1424 C  CA  . HIS A 1 179 ? -14.549 -0.096  -14.319 1.00 98.78 179 A 1 
ATOM   1425 C  C   . HIS A 1 179 ? -14.676 -0.009  -12.800 1.00 98.81 179 A 1 
ATOM   1426 O  O   . HIS A 1 179 ? -15.781 0.087   -12.261 1.00 98.64 179 A 1 
ATOM   1427 C  CB  . HIS A 1 179 ? -13.914 1.186   -14.881 1.00 98.64 179 A 1 
ATOM   1428 C  CG  . HIS A 1 179 ? -14.777 2.398   -14.732 1.00 98.63 179 A 1 
ATOM   1429 N  ND1 . HIS A 1 179 ? -15.723 2.807   -15.663 1.00 95.18 179 A 1 
ATOM   1430 C  CD2 . HIS A 1 179 ? -14.803 3.310   -13.720 1.00 94.83 179 A 1 
ATOM   1431 C  CE1 . HIS A 1 179 ? -16.289 3.920   -15.219 1.00 95.05 179 A 1 
ATOM   1432 N  NE2 . HIS A 1 179 ? -15.753 4.246   -14.047 1.00 96.21 179 A 1 
ATOM   1433 N  N   . VAL A 1 180 ? -13.545 -0.039  -12.124 1.00 98.85 180 A 1 
ATOM   1434 C  CA  . VAL A 1 180 ? -13.448 0.180   -10.680 1.00 98.80 180 A 1 
ATOM   1435 C  C   . VAL A 1 180 ? -12.393 1.246   -10.415 1.00 98.97 180 A 1 
ATOM   1436 O  O   . VAL A 1 180 ? -11.377 1.322   -11.112 1.00 98.81 180 A 1 
ATOM   1437 C  CB  . VAL A 1 180 ? -13.156 -1.144  -9.928  1.00 98.59 180 A 1 
ATOM   1438 C  CG1 . VAL A 1 180 ? -11.832 -1.789  -10.353 1.00 95.21 180 A 1 
ATOM   1439 C  CG2 . VAL A 1 180 ? -13.156 -0.946  -8.409  1.00 95.23 180 A 1 
ATOM   1440 N  N   . HIS A 1 181 ? -12.641 2.097   -9.418  1.00 98.99 181 A 1 
ATOM   1441 C  CA  . HIS A 1 181 ? -11.687 3.120   -8.989  1.00 98.94 181 A 1 
ATOM   1442 C  C   . HIS A 1 181 ? -10.811 2.549   -7.878  1.00 98.93 181 A 1 
ATOM   1443 O  O   . HIS A 1 181 ? -11.297 2.263   -6.795  1.00 98.89 181 A 1 
ATOM   1444 C  CB  . HIS A 1 181 ? -12.449 4.348   -8.493  1.00 98.88 181 A 1 
ATOM   1445 C  CG  . HIS A 1 181 ? -13.367 4.961   -9.515  1.00 98.84 181 A 1 
ATOM   1446 N  ND1 . HIS A 1 181 ? -12.952 5.739   -10.576 1.00 96.31 181 A 1 
ATOM   1447 C  CD2 . HIS A 1 181 ? -14.726 4.897   -9.582  1.00 96.81 181 A 1 
ATOM   1448 C  CE1 . HIS A 1 181 ? -14.029 6.131   -11.253 1.00 96.89 181 A 1 
ATOM   1449 N  NE2 . HIS A 1 181 ? -15.119 5.631   -10.671 1.00 97.37 181 A 1 
ATOM   1450 N  N   . LEU A 1 182 ? -9.512  2.383   -8.133  1.00 98.98 182 A 1 
ATOM   1451 C  CA  . LEU A 1 182 ? -8.564  1.889   -7.134  1.00 98.96 182 A 1 
ATOM   1452 C  C   . LEU A 1 182 ? -7.724  3.037   -6.578  1.00 98.97 182 A 1 
ATOM   1453 O  O   . LEU A 1 182 ? -7.204  3.852   -7.338  1.00 98.95 182 A 1 
ATOM   1454 C  CB  . LEU A 1 182 ? -7.673  0.799   -7.750  1.00 98.97 182 A 1 
ATOM   1455 C  CG  . LEU A 1 182 ? -6.558  0.269   -6.836  1.00 98.84 182 A 1 
ATOM   1456 C  CD1 . LEU A 1 182 ? -7.123  -0.453  -5.616  1.00 98.67 182 A 1 
ATOM   1457 C  CD2 . LEU A 1 182 ? -5.663  -0.692  -7.613  1.00 98.63 182 A 1 
ATOM   1458 N  N   . PHE A 1 183 ? -7.557  3.051   -5.253  1.00 98.93 183 A 1 
ATOM   1459 C  CA  . PHE A 1 183 ? -6.643  3.954   -4.562  1.00 98.94 183 A 1 
ATOM   1460 C  C   . PHE A 1 183 ? -5.713  3.148   -3.668  1.00 98.93 183 A 1 
ATOM   1461 O  O   . PHE A 1 183 ? -6.157  2.238   -2.970  1.00 98.94 183 A 1 
ATOM   1462 C  CB  . PHE A 1 183 ? -7.424  4.978   -3.727  1.00 98.97 183 A 1 
ATOM   1463 C  CG  . PHE A 1 183 ? -8.352  5.852   -4.529  1.00 98.97 183 A 1 
ATOM   1464 C  CD1 . PHE A 1 183 ? -7.939  7.113   -4.973  1.00 98.92 183 A 1 
ATOM   1465 C  CD2 . PHE A 1 183 ? -9.632  5.404   -4.853  1.00 98.92 183 A 1 
ATOM   1466 C  CE1 . PHE A 1 183 ? -8.796  7.914   -5.726  1.00 98.85 183 A 1 
ATOM   1467 C  CE2 . PHE A 1 183 ? -10.492 6.202   -5.616  1.00 98.85 183 A 1 
ATOM   1468 C  CZ  . PHE A 1 183 ? -10.076 7.451   -6.050  1.00 98.86 183 A 1 
ATOM   1469 N  N   . SER A 1 184 ? -4.425  3.484   -3.693  1.00 98.94 184 A 1 
ATOM   1470 C  CA  . SER A 1 184 ? -3.428  2.943   -2.773  1.00 98.91 184 A 1 
ATOM   1471 C  C   . SER A 1 184 ? -2.824  4.096   -1.978  1.00 98.96 184 A 1 
ATOM   1472 O  O   . SER A 1 184 ? -2.634  5.183   -2.524  1.00 98.86 184 A 1 
ATOM   1473 C  CB  . SER A 1 184 ? -2.346  2.180   -3.541  1.00 98.80 184 A 1 
ATOM   1474 O  OG  . SER A 1 184 ? -1.207  1.937   -2.747  1.00 95.47 184 A 1 
ATOM   1475 N  N   . THR A 1 185 ? -2.523  3.865   -0.696  1.00 98.97 185 A 1 
ATOM   1476 C  CA  . THR A 1 185 ? -1.922  4.904   0.146   1.00 98.91 185 A 1 
ATOM   1477 C  C   . THR A 1 185 ? -1.033  4.332   1.247   1.00 98.96 185 A 1 
ATOM   1478 O  O   . THR A 1 185 ? -1.105  3.146   1.577   1.00 98.78 185 A 1 
ATOM   1479 C  CB  . THR A 1 185 ? -3.007  5.820   0.748   1.00 98.83 185 A 1 
ATOM   1480 O  OG1 . THR A 1 185 ? -2.409  7.016   1.225   1.00 97.93 185 A 1 
ATOM   1481 C  CG2 . THR A 1 185 ? -3.774  5.164   1.890   1.00 98.02 185 A 1 
ATOM   1482 N  N   . HIS A 1 186 ? -0.190  5.188   1.808   1.00 98.86 186 A 1 
ATOM   1483 C  CA  . HIS A 1 186 ? 0.580   4.925   3.015   1.00 98.84 186 A 1 
ATOM   1484 C  C   . HIS A 1 186 ? 0.517   6.185   3.879   1.00 98.74 186 A 1 
ATOM   1485 O  O   . HIS A 1 186 ? 0.918   7.265   3.433   1.00 98.39 186 A 1 
ATOM   1486 C  CB  . HIS A 1 186 ? 2.018   4.551   2.631   1.00 98.71 186 A 1 
ATOM   1487 C  CG  . HIS A 1 186 ? 2.896   4.076   3.764   1.00 98.60 186 A 1 
ATOM   1488 N  ND1 . HIS A 1 186 ? 4.260   3.872   3.649   1.00 96.97 186 A 1 
ATOM   1489 C  CD2 . HIS A 1 186 ? 2.555   3.720   5.043   1.00 96.72 186 A 1 
ATOM   1490 C  CE1 . HIS A 1 186 ? 4.717   3.409   4.813   1.00 96.88 186 A 1 
ATOM   1491 N  NE2 . HIS A 1 186 ? 3.709   3.314   5.674   1.00 96.90 186 A 1 
ATOM   1492 N  N   . LEU A 1 187 ? -0.038  6.079   5.096   1.00 98.55 187 A 1 
ATOM   1493 C  CA  . LEU A 1 187 ? -0.204  7.229   5.988   1.00 98.41 187 A 1 
ATOM   1494 C  C   . LEU A 1 187 ? 0.999   7.420   6.920   1.00 98.33 187 A 1 
ATOM   1495 O  O   . LEU A 1 187 ? 1.905   6.590   6.988   1.00 97.60 187 A 1 
ATOM   1496 C  CB  . LEU A 1 187 ? -1.513  7.095   6.800   1.00 98.13 187 A 1 
ATOM   1497 C  CG  . LEU A 1 187 ? -2.826  7.099   6.014   1.00 95.94 187 A 1 
ATOM   1498 C  CD1 . LEU A 1 187 ? -3.987  7.251   6.988   1.00 91.45 187 A 1 
ATOM   1499 C  CD2 . LEU A 1 187 ? -2.901  8.235   4.993   1.00 90.57 187 A 1 
ATOM   1500 N  N   . GLN A 1 188 ? 0.978   8.545   7.637   1.00 98.23 188 A 1 
ATOM   1501 C  CA  . GLN A 1 188 ? 1.973   8.908   8.650   1.00 98.12 188 A 1 
ATOM   1502 C  C   . GLN A 1 188 ? 2.205   7.763   9.640   1.00 97.97 188 A 1 
ATOM   1503 O  O   . GLN A 1 188 ? 1.268   7.292   10.288  1.00 97.39 188 A 1 
ATOM   1504 C  CB  . GLN A 1 188 ? 1.460   10.153  9.389   1.00 97.86 188 A 1 
ATOM   1505 C  CG  . GLN A 1 188 ? 2.298   10.586  10.601  1.00 97.02 188 A 1 
ATOM   1506 C  CD  . GLN A 1 188 ? 3.645   11.168  10.227  1.00 97.11 188 A 1 
ATOM   1507 O  OE1 . GLN A 1 188 ? 3.748   12.034  9.377   1.00 92.85 188 A 1 
ATOM   1508 N  NE2 . GLN A 1 188 ? 4.694   10.724  10.892  1.00 90.26 188 A 1 
ATOM   1509 N  N   . ALA A 1 189 ? 3.471   7.349   9.787   1.00 97.69 189 A 1 
ATOM   1510 C  CA  . ALA A 1 189 ? 3.862   6.327   10.756  1.00 97.12 189 A 1 
ATOM   1511 C  C   . ALA A 1 189 ? 3.908   6.867   12.186  1.00 97.14 189 A 1 
ATOM   1512 O  O   . ALA A 1 189 ? 4.115   8.060   12.418  1.00 95.98 189 A 1 
ATOM   1513 C  CB  . ALA A 1 189 ? 5.217   5.747   10.355  1.00 95.87 189 A 1 
ATOM   1514 N  N   . SER A 1 190 ? 3.732   5.952   13.148  1.00 96.00 190 A 1 
ATOM   1515 C  CA  . SER A 1 190 ? 3.982   6.175   14.570  1.00 95.09 190 A 1 
ATOM   1516 C  C   . SER A 1 190 ? 5.162   5.310   15.026  1.00 94.03 190 A 1 
ATOM   1517 O  O   . SER A 1 190 ? 5.430   4.264   14.439  1.00 91.18 190 A 1 
ATOM   1518 C  CB  . SER A 1 190 ? 2.743   5.851   15.395  1.00 93.66 190 A 1 
ATOM   1519 O  OG  . SER A 1 190 ? 1.729   6.807   15.152  1.00 90.01 190 A 1 
ATOM   1520 N  N   . TYR A 1 191 ? 5.850   5.742   16.082  1.00 94.07 191 A 1 
ATOM   1521 C  CA  . TYR A 1 191 ? 7.091   5.107   16.540  1.00 92.63 191 A 1 
ATOM   1522 C  C   . TYR A 1 191 ? 7.021   4.708   18.022  1.00 91.71 191 A 1 
ATOM   1523 O  O   . TYR A 1 191 ? 8.006   4.794   18.756  1.00 87.39 191 A 1 
ATOM   1524 C  CB  . TYR A 1 191 ? 8.285   6.016   16.223  1.00 90.39 191 A 1 
ATOM   1525 C  CG  . TYR A 1 191 ? 8.431   6.319   14.742  1.00 87.21 191 A 1 
ATOM   1526 C  CD1 . TYR A 1 191 ? 9.070   5.413   13.883  1.00 83.64 191 A 1 
ATOM   1527 C  CD2 . TYR A 1 191 ? 7.907   7.505   14.202  1.00 83.87 191 A 1 
ATOM   1528 C  CE1 . TYR A 1 191 ? 9.199   5.687   12.517  1.00 80.84 191 A 1 
ATOM   1529 C  CE2 . TYR A 1 191 ? 8.028   7.783   12.843  1.00 80.47 191 A 1 
ATOM   1530 C  CZ  . TYR A 1 191 ? 8.674   6.869   12.000  1.00 80.47 191 A 1 
ATOM   1531 O  OH  . TYR A 1 191 ? 8.799   7.142   10.659  1.00 76.06 191 A 1 
ATOM   1532 N  N   . GLN A 1 192 ? 5.848   4.243   18.461  1.00 92.61 192 A 1 
ATOM   1533 C  CA  . GLN A 1 192 ? 5.599   3.831   19.840  1.00 92.08 192 A 1 
ATOM   1534 C  C   . GLN A 1 192 ? 5.495   2.298   19.976  1.00 91.69 192 A 1 
ATOM   1535 O  O   . GLN A 1 192 ? 4.927   1.801   20.952  1.00 87.16 192 A 1 
ATOM   1536 C  CB  . GLN A 1 192 ? 4.342   4.530   20.397  1.00 90.09 192 A 1 
ATOM   1537 C  CG  . GLN A 1 192 ? 4.519   6.039   20.619  1.00 85.80 192 A 1 
ATOM   1538 C  CD  . GLN A 1 192 ? 4.574   6.846   19.327  1.00 84.06 192 A 1 
ATOM   1539 O  OE1 . GLN A 1 192 ? 3.783   6.639   18.418  1.00 76.64 192 A 1 
ATOM   1540 N  NE2 . GLN A 1 192 ? 5.510   7.768   19.221  1.00 75.17 192 A 1 
ATOM   1541 N  N   . ASN A 1 193 ? 6.051   1.537   19.029  1.00 90.57 193 A 1 
ATOM   1542 C  CA  . ASN A 1 193 ? 6.073   0.067   19.044  1.00 89.79 193 A 1 
ATOM   1543 C  C   . ASN A 1 193 ? 4.682   -0.536  19.309  1.00 90.61 193 A 1 
ATOM   1544 O  O   . ASN A 1 193 ? 4.506   -1.376  20.192  1.00 86.17 193 A 1 
ATOM   1545 C  CB  . ASN A 1 193 ? 7.135   -0.435  20.038  1.00 86.38 193 A 1 
ATOM   1546 C  CG  . ASN A 1 193 ? 8.542   0.042   19.723  1.00 81.41 193 A 1 
ATOM   1547 O  OD1 . ASN A 1 193 ? 8.883   0.377   18.598  1.00 73.11 193 A 1 
ATOM   1548 N  ND2 . ASN A 1 193 ? 9.407   0.074   20.721  1.00 73.13 193 A 1 
ATOM   1549 N  N   . GLY A 1 194 ? 3.674   -0.076  18.560  1.00 89.12 194 A 1 
ATOM   1550 C  CA  . GLY A 1 194 ? 2.313   -0.587  18.670  1.00 88.02 194 A 1 
ATOM   1551 C  C   . GLY A 1 194 ? 1.525   -0.118  19.892  1.00 90.23 194 A 1 
ATOM   1552 O  O   . GLY A 1 194 ? 0.361   -0.499  20.048  1.00 87.58 194 A 1 
ATOM   1553 N  N   . GLN A 1 195 ? 2.132   0.704   20.747  1.00 91.38 195 A 1 
ATOM   1554 C  CA  . GLN A 1 195 ? 1.451   1.314   21.882  1.00 91.70 195 A 1 
ATOM   1555 C  C   . GLN A 1 195 ? 0.695   2.577   21.448  1.00 93.19 195 A 1 
ATOM   1556 O  O   . GLN A 1 195 ? 0.702   2.952   20.272  1.00 91.37 195 A 1 
ATOM   1557 C  CB  . GLN A 1 195 ? 2.459   1.626   22.998  1.00 89.15 195 A 1 
ATOM   1558 C  CG  . GLN A 1 195 ? 3.210   0.389   23.514  1.00 82.83 195 A 1 
ATOM   1559 C  CD  . GLN A 1 195 ? 2.266   -0.687  24.030  1.00 74.06 195 A 1 
ATOM   1560 O  OE1 . GLN A 1 195 ? 1.389   -0.432  24.848  1.00 65.55 195 A 1 
ATOM   1561 N  NE2 . GLN A 1 195 ? 2.416   -1.906  23.547  1.00 62.43 195 A 1 
ATOM   1562 N  N   . GLU A 1 196 ? 0.042   3.240   22.408  1.00 92.81 196 A 1 
ATOM   1563 C  CA  . GLU A 1 196 ? -0.748  4.441   22.163  1.00 93.28 196 A 1 
ATOM   1564 C  C   . GLU A 1 196 ? 0.048   5.479   21.343  1.00 94.35 196 A 1 
ATOM   1565 O  O   . GLU A 1 196 ? 1.139   5.884   21.744  1.00 93.28 196 A 1 
ATOM   1566 C  CB  . GLU A 1 196 ? -1.189  5.041   23.508  1.00 90.88 196 A 1 
ATOM   1567 C  CG  . GLU A 1 196 ? -2.286  6.091   23.389  1.00 78.66 196 A 1 
ATOM   1568 C  CD  . GLU A 1 196 ? -3.646  5.532   22.953  1.00 71.16 196 A 1 
ATOM   1569 O  OE1 . GLU A 1 196 ? -4.470  6.327   22.457  1.00 63.87 196 A 1 
ATOM   1570 O  OE2 . GLU A 1 196 ? -3.880  4.313   23.118  1.00 64.58 196 A 1 
ATOM   1571 N  N   . PRO A 1 197 ? -0.466  5.910   20.178  1.00 94.71 197 A 1 
ATOM   1572 C  CA  . PRO A 1 197 ? 0.238   6.886   19.343  1.00 95.02 197 A 1 
ATOM   1573 C  C   . PRO A 1 197 ? 0.219   8.284   19.965  1.00 95.55 197 A 1 
ATOM   1574 O  O   . PRO A 1 197 ? -0.608  8.586   20.830  1.00 94.66 197 A 1 
ATOM   1575 C  CB  . PRO A 1 197 ? -0.518  6.864   18.014  1.00 93.77 197 A 1 
ATOM   1576 C  CG  . PRO A 1 197 ? -1.924  6.495   18.428  1.00 91.98 197 A 1 
ATOM   1577 C  CD  . PRO A 1 197 ? -1.736  5.523   19.577  1.00 94.24 197 A 1 
ATOM   1578 N  N   . THR A 1 198 ? 1.115   9.153   19.510  1.00 95.26 198 A 1 
ATOM   1579 C  CA  . THR A 1 198 ? 1.096   10.547  19.966  1.00 95.23 198 A 1 
ATOM   1580 C  C   . THR A 1 198 ? -0.132  11.269  19.411  1.00 95.74 198 A 1 
ATOM   1581 O  O   . THR A 1 198 ? -0.623  10.959  18.319  1.00 95.33 198 A 1 
ATOM   1582 C  CB  . THR A 1 198 ? 2.376   11.324  19.606  1.00 94.60 198 A 1 
ATOM   1583 O  OG1 . THR A 1 198 ? 2.424   11.611  18.223  1.00 89.58 198 A 1 
ATOM   1584 C  CG2 . THR A 1 198 ? 3.644   10.577  20.006  1.00 89.12 198 A 1 
ATOM   1585 N  N   . VAL A 1 199 ? -0.617  12.261  20.145  1.00 95.66 199 A 1 
ATOM   1586 C  CA  . VAL A 1 199 ? -1.730  13.105  19.691  1.00 95.61 199 A 1 
ATOM   1587 C  C   . VAL A 1 199 ? -1.411  13.758  18.344  1.00 96.13 199 A 1 
ATOM   1588 O  O   . VAL A 1 199 ? -2.291  13.884  17.492  1.00 95.89 199 A 1 
ATOM   1589 C  CB  . VAL A 1 199 ? -2.070  14.168  20.757  1.00 94.58 199 A 1 
ATOM   1590 C  CG1 . VAL A 1 199 ? -3.165  15.121  20.285  1.00 86.76 199 A 1 
ATOM   1591 C  CG2 . VAL A 1 199 ? -2.525  13.509  22.059  1.00 86.81 199 A 1 
ATOM   1592 N  N   . VAL A 1 200 ? -0.151  14.129  18.120  1.00 96.85 200 A 1 
ATOM   1593 C  CA  . VAL A 1 200 ? 0.283   14.732  16.860  1.00 97.17 200 A 1 
ATOM   1594 C  C   . VAL A 1 200 ? 0.146   13.746  15.698  1.00 97.35 200 A 1 
ATOM   1595 O  O   . VAL A 1 200 ? -0.399  14.118  14.661  1.00 97.19 200 A 1 
ATOM   1596 C  CB  . VAL A 1 200 ? 1.731   15.277  16.961  1.00 96.73 200 A 1 
ATOM   1597 C  CG1 . VAL A 1 200 ? 2.209   15.842  15.619  1.00 93.21 200 A 1 
ATOM   1598 C  CG2 . VAL A 1 200 ? 1.815   16.379  18.006  1.00 93.88 200 A 1 
ATOM   1599 N  N   . ASP A 1 201 ? 0.586   12.493  15.879  1.00 96.88 201 A 1 
ATOM   1600 C  CA  . ASP A 1 201 ? 0.460   11.468  14.832  1.00 96.70 201 A 1 
ATOM   1601 C  C   . ASP A 1 201 ? -1.007  11.242  14.459  1.00 97.04 201 A 1 
ATOM   1602 O  O   . ASP A 1 201 ? -1.346  11.164  13.275  1.00 97.00 201 A 1 
ATOM   1603 C  CB  . ASP A 1 201 ? 1.076   10.134  15.277  1.00 95.87 201 A 1 
ATOM   1604 C  CG  . ASP A 1 201 ? 2.568   10.194  15.575  1.00 93.82 201 A 1 
ATOM   1605 O  OD1 . ASP A 1 201 ? 3.282   11.008  14.958  1.00 90.70 201 A 1 
ATOM   1606 O  OD2 . ASP A 1 201 ? 3.007   9.399   16.437  1.00 90.16 201 A 1 
ATOM   1607 N  N   . VAL A 1 202 ? -1.886  11.156  15.463  1.00 96.71 202 A 1 
ATOM   1608 C  CA  . VAL A 1 202 ? -3.328  10.974  15.250  1.00 96.53 202 A 1 
ATOM   1609 C  C   . VAL A 1 202 ? -3.911  12.131  14.434  1.00 96.72 202 A 1 
ATOM   1610 O  O   . VAL A 1 202 ? -4.604  11.907  13.440  1.00 96.76 202 A 1 
ATOM   1611 C  CB  . VAL A 1 202 ? -4.073  10.817  16.597  1.00 95.95 202 A 1 
ATOM   1612 C  CG1 . VAL A 1 202 ? -5.592  10.751  16.401  1.00 94.35 202 A 1 
ATOM   1613 C  CG2 . VAL A 1 202 ? -3.614  9.550   17.322  1.00 94.90 202 A 1 
ATOM   1614 N  N   . LEU A 1 203 ? -3.594  13.369  14.810  1.00 96.90 203 A 1 
ATOM   1615 C  CA  . LEU A 1 203 ? -4.084  14.556  14.097  1.00 96.84 203 A 1 
ATOM   1616 C  C   . LEU A 1 203 ? -3.538  14.625  12.665  1.00 97.11 203 A 1 
ATOM   1617 O  O   . LEU A 1 203 ? -4.275  14.985  11.745  1.00 97.16 203 A 1 
ATOM   1618 C  CB  . LEU A 1 203 ? -3.711  15.829  14.875  1.00 96.66 203 A 1 
ATOM   1619 C  CG  . LEU A 1 203 ? -4.453  16.026  16.211  1.00 88.69 203 A 1 
ATOM   1620 C  CD1 . LEU A 1 203 ? -3.866  17.224  16.952  1.00 85.44 203 A 1 
ATOM   1621 C  CD2 . LEU A 1 203 ? -5.948  16.252  15.999  1.00 86.48 203 A 1 
ATOM   1622 N  N   . VAL A 1 204 ? -2.270  14.262  12.463  1.00 97.53 204 A 1 
ATOM   1623 C  CA  . VAL A 1 204 ? -1.665  14.224  11.130  1.00 97.82 204 A 1 
ATOM   1624 C  C   . VAL A 1 204 ? -2.363  13.189  10.259  1.00 97.80 204 A 1 
ATOM   1625 O  O   . VAL A 1 204 ? -2.736  13.500  9.125   1.00 97.85 204 A 1 
ATOM   1626 C  CB  . VAL A 1 204 ? -0.142  13.987  11.202  1.00 97.85 204 A 1 
ATOM   1627 C  CG1 . VAL A 1 204 ? 0.445   13.651  9.832   1.00 97.12 204 A 1 
ATOM   1628 C  CG2 . VAL A 1 204 ? 0.562   15.225  11.749  1.00 97.26 204 A 1 
ATOM   1629 N  N   . ARG A 1 205 ? -2.583  11.966  10.768  1.00 97.32 205 A 1 
ATOM   1630 C  CA  . ARG A 1 205 ? -3.295  10.926  10.015  1.00 97.38 205 A 1 
ATOM   1631 C  C   . ARG A 1 205 ? -4.713  11.357  9.651   1.00 97.37 205 A 1 
ATOM   1632 O  O   . ARG A 1 205 ? -5.126  11.159  8.511   1.00 97.38 205 A 1 
ATOM   1633 C  CB  . ARG A 1 205 ? -3.301  9.606   10.782  1.00 97.25 205 A 1 
ATOM   1634 C  CG  . ARG A 1 205 ? -1.944  8.892   10.698  1.00 96.43 205 A 1 
ATOM   1635 C  CD  . ARG A 1 205 ? -2.029  7.449   11.220  1.00 96.35 205 A 1 
ATOM   1636 N  NE  . ARG A 1 205 ? -2.171  7.391   12.672  1.00 95.85 205 A 1 
ATOM   1637 C  CZ  . ARG A 1 205 ? -1.171  7.270   13.547  1.00 96.98 205 A 1 
ATOM   1638 N  NH1 . ARG A 1 205 ? 0.084   7.226   13.165  1.00 92.15 205 A 1 
ATOM   1639 N  NH2 . ARG A 1 205 ? -1.432  7.178   14.827  1.00 93.20 205 A 1 
ATOM   1640 N  N   . GLN A 1 206 ? -5.433  11.993  10.570  1.00 97.35 206 A 1 
ATOM   1641 C  CA  . GLN A 1 206 ? -6.766  12.528  10.266  1.00 97.23 206 A 1 
ATOM   1642 C  C   . GLN A 1 206 ? -6.713  13.545  9.119   1.00 97.54 206 A 1 
ATOM   1643 O  O   . GLN A 1 206 ? -7.526  13.483  8.198   1.00 97.52 206 A 1 
ATOM   1644 C  CB  . GLN A 1 206 ? -7.372  13.166  11.521  1.00 96.83 206 A 1 
ATOM   1645 C  CG  . GLN A 1 206 ? -7.799  12.132  12.565  1.00 92.95 206 A 1 
ATOM   1646 C  CD  . GLN A 1 206 ? -8.282  12.768  13.872  1.00 91.23 206 A 1 
ATOM   1647 O  OE1 . GLN A 1 206 ? -8.215  13.976  14.068  1.00 86.10 206 A 1 
ATOM   1648 N  NE2 . GLN A 1 206 ? -8.777  11.961  14.779  1.00 83.02 206 A 1 
ATOM   1649 N  N   . LYS A 1 207 ? -5.739  14.466  9.140   1.00 97.68 207 A 1 
ATOM   1650 C  CA  . LYS A 1 207 ? -5.578  15.461  8.070   1.00 97.71 207 A 1 
ATOM   1651 C  C   . LYS A 1 207 ? -5.166  14.831  6.738   1.00 98.00 207 A 1 
ATOM   1652 O  O   . LYS A 1 207 ? -5.629  15.272  5.682   1.00 97.98 207 A 1 
ATOM   1653 C  CB  . LYS A 1 207 ? -4.579  16.557  8.493   1.00 97.77 207 A 1 
ATOM   1654 C  CG  . LYS A 1 207 ? -5.085  17.441  9.637   1.00 93.89 207 A 1 
ATOM   1655 C  CD  . LYS A 1 207 ? -6.338  18.206  9.247   1.00 86.96 207 A 1 
ATOM   1656 C  CE  . LYS A 1 207 ? -6.870  19.045  10.395  1.00 79.38 207 A 1 
ATOM   1657 N  NZ  . LYS A 1 207 ? -8.254  19.497  10.113  1.00 69.41 207 A 1 
ATOM   1658 N  N   . GLN A 1 208 ? -4.332  13.791  6.770   1.00 97.95 208 A 1 
ATOM   1659 C  CA  . GLN A 1 208 ? -3.993  13.031  5.572   1.00 98.16 208 A 1 
ATOM   1660 C  C   . GLN A 1 208 ? -5.237  12.320  5.020   1.00 98.01 208 A 1 
ATOM   1661 O  O   . GLN A 1 208 ? -5.460  12.333  3.806   1.00 98.04 208 A 1 
ATOM   1662 C  CB  . GLN A 1 208 ? -2.871  12.033  5.878   1.00 98.27 208 A 1 
ATOM   1663 C  CG  . GLN A 1 208 ? -1.516  12.727  6.080   1.00 98.18 208 A 1 
ATOM   1664 C  CD  . GLN A 1 208 ? -0.385  11.764  6.408   1.00 98.21 208 A 1 
ATOM   1665 O  OE1 . GLN A 1 208 ? -0.591  10.614  6.774   1.00 96.46 208 A 1 
ATOM   1666 N  NE2 . GLN A 1 208 ? 0.861   12.216  6.288   1.00 96.53 208 A 1 
ATOM   1667 N  N   . PHE A 1 209 ? -6.079  11.763  5.888   1.00 97.98 209 A 1 
ATOM   1668 C  CA  . PHE A 1 209 ? -7.348  11.164  5.481   1.00 97.89 209 A 1 
ATOM   1669 C  C   . PHE A 1 209 ? -8.318  12.180  4.890   1.00 98.06 209 A 1 
ATOM   1670 O  O   . PHE A 1 209 ? -9.001  11.865  3.919   1.00 97.83 209 A 1 
ATOM   1671 C  CB  . PHE A 1 209 ? -7.989  10.414  6.661   1.00 96.84 209 A 1 
ATOM   1672 C  CG  . PHE A 1 209 ? -7.946  8.919   6.481   1.00 91.88 209 A 1 
ATOM   1673 C  CD1 . PHE A 1 209 ? -9.137  8.185   6.411   1.00 86.00 209 A 1 
ATOM   1674 C  CD2 . PHE A 1 209 ? -6.731  8.264   6.340   1.00 84.28 209 A 1 
ATOM   1675 C  CE1 . PHE A 1 209 ? -9.105  6.804   6.221   1.00 80.24 209 A 1 
ATOM   1676 C  CE2 . PHE A 1 209 ? -6.692  6.879   6.142   1.00 79.06 209 A 1 
ATOM   1677 C  CZ  . PHE A 1 209 ? -7.881  6.151   6.088   1.00 76.84 209 A 1 
ATOM   1678 N  N   . ASP A 1 210 ? -8.367  13.407  5.416   1.00 97.76 210 A 1 
ATOM   1679 C  CA  . ASP A 1 210 ? -9.156  14.479  4.817   1.00 97.85 210 A 1 
ATOM   1680 C  C   . ASP A 1 210 ? -8.695  14.753  3.377   1.00 98.10 210 A 1 
ATOM   1681 O  O   . ASP A 1 210 ? -9.515  14.888  2.470   1.00 98.17 210 A 1 
ATOM   1682 C  CB  . ASP A 1 210 ? -9.043  15.774  5.644   1.00 97.52 210 A 1 
ATOM   1683 C  CG  . ASP A 1 210 ? -9.733  15.719  7.017   1.00 96.20 210 A 1 
ATOM   1684 O  OD1 . ASP A 1 210 ? -10.694 14.948  7.187   1.00 94.00 210 A 1 
ATOM   1685 O  OD2 . ASP A 1 210 ? -9.322  16.506  7.903   1.00 93.83 210 A 1 
ATOM   1686 N  N   . GLN A 1 211 ? -7.376  14.800  3.143   1.00 98.19 211 A 1 
ATOM   1687 C  CA  . GLN A 1 211 ? -6.813  14.996  1.810   1.00 98.46 211 A 1 
ATOM   1688 C  C   . GLN A 1 211 ? -7.099  13.806  0.889   1.00 98.64 211 A 1 
ATOM   1689 O  O   . GLN A 1 211 ? -7.444  14.003  -0.283  1.00 98.62 211 A 1 
ATOM   1690 C  CB  . GLN A 1 211 ? -5.301  15.261  1.892   1.00 98.47 211 A 1 
ATOM   1691 C  CG  . GLN A 1 211 ? -4.976  16.611  2.545   1.00 98.03 211 A 1 
ATOM   1692 C  CD  . GLN A 1 211 ? -3.489  16.946  2.585   1.00 97.69 211 A 1 
ATOM   1693 O  OE1 . GLN A 1 211 ? -2.638  16.258  2.035   1.00 94.45 211 A 1 
ATOM   1694 N  NE2 . GLN A 1 211 ? -3.145  18.039  3.235   1.00 93.46 211 A 1 
ATOM   1695 N  N   . LEU A 1 212 ? -6.981  12.576  1.411   1.00 98.49 212 A 1 
ATOM   1696 C  CA  . LEU A 1 212 ? -7.297  11.362  0.656   1.00 98.51 212 A 1 
ATOM   1697 C  C   . LEU A 1 212 ? -8.776  11.320  0.269   1.00 98.55 212 A 1 
ATOM   1698 O  O   . LEU A 1 212 ? -9.099  11.048  -0.891  1.00 98.56 212 A 1 
ATOM   1699 C  CB  . LEU A 1 212 ? -6.904  10.134  1.498   1.00 98.56 212 A 1 
ATOM   1700 C  CG  . LEU A 1 212 ? -7.256  8.774   0.874   1.00 98.31 212 A 1 
ATOM   1701 C  CD1 . LEU A 1 212 ? -6.583  8.577   -0.479  1.00 97.99 212 A 1 
ATOM   1702 C  CD2 . LEU A 1 212 ? -6.831  7.657   1.826   1.00 97.85 212 A 1 
ATOM   1703 N  N   . SER A 1 213 ? -9.674  11.609  1.203   1.00 98.54 213 A 1 
ATOM   1704 C  CA  . SER A 1 213 ? -11.109 11.642  0.937   1.00 98.45 213 A 1 
ATOM   1705 C  C   . SER A 1 213 ? -11.470 12.702  -0.104  1.00 98.57 213 A 1 
ATOM   1706 O  O   . SER A 1 213 ? -12.255 12.435  -1.014  1.00 98.50 213 A 1 
ATOM   1707 C  CB  . SER A 1 213 ? -11.887 11.885  2.236   1.00 97.97 213 A 1 
ATOM   1708 O  OG  . SER A 1 213 ? -11.783 10.748  3.066   1.00 94.61 213 A 1 
ATOM   1709 N  N   . ALA A 1 214 ? -10.863 13.880  -0.017  1.00 98.54 214 A 1 
ATOM   1710 C  CA  . ALA A 1 214 ? -11.038 14.921  -1.020  1.00 98.57 214 A 1 
ATOM   1711 C  C   . ALA A 1 214 ? -10.552 14.463  -2.399  1.00 98.55 214 A 1 
ATOM   1712 O  O   . ALA A 1 214 ? -11.231 14.695  -3.405  1.00 98.35 214 A 1 
ATOM   1713 C  CB  . ALA A 1 214 ? -10.326 16.193  -0.569  1.00 98.36 214 A 1 
ATOM   1714 N  N   . PHE A 1 215 ? -9.410  13.764  -2.453  1.00 98.73 215 A 1 
ATOM   1715 C  CA  . PHE A 1 215 ? -8.885  13.194  -3.690  1.00 98.83 215 A 1 
ATOM   1716 C  C   . PHE A 1 215 ? -9.838  12.156  -4.279  1.00 98.83 215 A 1 
ATOM   1717 O  O   . PHE A 1 215 ? -10.223 12.274  -5.448  1.00 98.73 215 A 1 
ATOM   1718 C  CB  . PHE A 1 215 ? -7.501  12.595  -3.422  1.00 98.85 215 A 1 
ATOM   1719 C  CG  . PHE A 1 215 ? -6.820  11.959  -4.611  1.00 98.89 215 A 1 
ATOM   1720 C  CD1 . PHE A 1 215 ? -6.729  12.628  -5.834  1.00 98.83 215 A 1 
ATOM   1721 C  CD2 . PHE A 1 215 ? -6.218  10.699  -4.483  1.00 98.85 215 A 1 
ATOM   1722 C  CE1 . PHE A 1 215 ? -6.040  12.053  -6.914  1.00 98.81 215 A 1 
ATOM   1723 C  CE2 . PHE A 1 215 ? -5.526  10.125  -5.545  1.00 98.81 215 A 1 
ATOM   1724 C  CZ  . PHE A 1 215 ? -5.438  10.805  -6.759  1.00 98.86 215 A 1 
ATOM   1725 N  N   . MET A 1 216 ? -10.282 11.187  -3.471  1.00 98.72 216 A 1 
ATOM   1726 C  CA  . MET A 1 216 ? -11.239 10.168  -3.907  1.00 98.78 216 A 1 
ATOM   1727 C  C   . MET A 1 216 ? -12.529 10.797  -4.438  1.00 98.77 216 A 1 
ATOM   1728 O  O   . MET A 1 216 ? -13.026 10.390  -5.490  1.00 98.56 216 A 1 
ATOM   1729 C  CB  . MET A 1 216 ? -11.542 9.191   -2.768  1.00 98.73 216 A 1 
ATOM   1730 C  CG  . MET A 1 216 ? -10.343 8.302   -2.407  1.00 98.41 216 A 1 
ATOM   1731 S  SD  . MET A 1 216 ? -10.724 6.937   -1.280  1.00 97.79 216 A 1 
ATOM   1732 C  CE  . MET A 1 216 ? -11.191 7.828   0.210   1.00 92.65 216 A 1 
ATOM   1733 N  N   . ALA A 1 217 ? -13.033 11.823  -3.760  1.00 98.64 217 A 1 
ATOM   1734 C  CA  . ALA A 1 217 ? -14.248 12.518  -4.170  1.00 98.44 217 A 1 
ATOM   1735 C  C   . ALA A 1 217 ? -14.137 13.188  -5.547  1.00 98.31 217 A 1 
ATOM   1736 O  O   . ALA A 1 217 ? -15.148 13.346  -6.236  1.00 97.74 217 A 1 
ATOM   1737 C  CB  . ALA A 1 217 ? -14.625 13.545  -3.104  1.00 97.92 217 A 1 
ATOM   1738 N  N   . THR A 1 218 ? -12.921 13.557  -5.985  1.00 98.62 218 A 1 
ATOM   1739 C  CA  . THR A 1 218 ? -12.719 14.124  -7.323  1.00 98.57 218 A 1 
ATOM   1740 C  C   . THR A 1 218 ? -12.760 13.075  -8.432  1.00 98.50 218 A 1 
ATOM   1741 O  O   . THR A 1 218 ? -12.964 13.429  -9.599  1.00 97.96 218 A 1 
ATOM   1742 C  CB  . THR A 1 218 ? -11.397 14.912  -7.458  1.00 98.09 218 A 1 
ATOM   1743 O  OG1 . THR A 1 218 ? -10.267 14.056  -7.399  1.00 93.12 218 A 1 
ATOM   1744 C  CG2 . THR A 1 218 ? -11.256 16.001  -6.401  1.00 91.36 218 A 1 
ATOM   1745 N  N   . LYS A 1 219 ? -12.571 11.790  -8.095  1.00 98.77 219 A 1 
ATOM   1746 C  CA  . LYS A 1 219 ? -12.492 10.700  -9.073  1.00 98.75 219 A 1 
ATOM   1747 C  C   . LYS A 1 219 ? -13.757 9.837   -9.092  1.00 98.67 219 A 1 
ATOM   1748 O  O   . LYS A 1 219 ? -14.189 9.407   -10.162 1.00 98.08 219 A 1 
ATOM   1749 C  CB  . LYS A 1 219 ? -11.261 9.820   -8.786  1.00 98.72 219 A 1 
ATOM   1750 C  CG  . LYS A 1 219 ? -9.927  10.570  -8.688  1.00 98.41 219 A 1 
ATOM   1751 C  CD  . LYS A 1 219 ? -9.596  11.405  -9.924  1.00 97.97 219 A 1 
ATOM   1752 C  CE  . LYS A 1 219 ? -8.253  12.089  -9.732  1.00 97.31 219 A 1 
ATOM   1753 N  NZ  . LYS A 1 219 ? -7.894  12.967  -10.864 1.00 96.22 219 A 1 
ATOM   1754 N  N   . VAL A 1 220 ? -14.337 9.579   -7.924  1.00 98.64 220 A 1 
ATOM   1755 C  CA  . VAL A 1 220 ? -15.453 8.651   -7.752  1.00 98.55 220 A 1 
ATOM   1756 C  C   . VAL A 1 220 ? -16.770 9.431   -7.797  1.00 98.21 220 A 1 
ATOM   1757 O  O   . VAL A 1 220 ? -17.357 9.761   -6.770  1.00 97.20 220 A 1 
ATOM   1758 C  CB  . VAL A 1 220 ? -15.297 7.831   -6.457  1.00 98.52 220 A 1 
ATOM   1759 C  CG1 . VAL A 1 220 ? -16.348 6.726   -6.390  1.00 98.18 220 A 1 
ATOM   1760 C  CG2 . VAL A 1 220 ? -13.911 7.188   -6.367  1.00 98.32 220 A 1 
ATOM   1761 N  N   . THR A 1 221 ? -17.212 9.754   -9.021  1.00 98.22 221 A 1 
ATOM   1762 C  CA  . THR A 1 221 ? -18.382 10.610  -9.251  1.00 97.85 221 A 1 
ATOM   1763 C  C   . THR A 1 221 ? -19.424 9.970   -10.173 1.00 97.59 221 A 1 
ATOM   1764 O  O   . THR A 1 221 ? -20.462 10.577  -10.440 1.00 95.02 221 A 1 
ATOM   1765 C  CB  . THR A 1 221 ? -17.944 11.958  -9.851  1.00 97.03 221 A 1 
ATOM   1766 O  OG1 . THR A 1 221 ? -17.290 11.747  -11.096 1.00 94.81 221 A 1 
ATOM   1767 C  CG2 . THR A 1 221 ? -16.988 12.713  -8.930  1.00 94.11 221 A 1 
ATOM   1768 N  N   . ASP A 1 222 ? -19.173 8.748   -10.653 1.00 98.06 222 A 1 
ATOM   1769 C  CA  . ASP A 1 222 ? -19.927 8.142   -11.750 1.00 98.03 222 A 1 
ATOM   1770 C  C   . ASP A 1 222 ? -20.804 6.945   -11.328 1.00 98.10 222 A 1 
ATOM   1771 O  O   . ASP A 1 222 ? -21.442 6.325   -12.176 1.00 97.22 222 A 1 
ATOM   1772 C  CB  . ASP A 1 222 ? -18.948 7.765   -12.877 1.00 97.70 222 A 1 
ATOM   1773 C  CG  . ASP A 1 222 ? -17.853 6.798   -12.429 1.00 98.01 222 A 1 
ATOM   1774 O  OD1 . ASP A 1 222 ? -17.923 6.245   -11.313 1.00 97.27 222 A 1 
ATOM   1775 O  OD2 . ASP A 1 222 ? -16.901 6.604   -13.220 1.00 96.66 222 A 1 
ATOM   1776 N  N   . GLY A 1 223 ? -20.855 6.632   -10.029 1.00 98.29 223 A 1 
ATOM   1777 C  CA  . GLY A 1 223 ? -21.650 5.518   -9.502  1.00 98.12 223 A 1 
ATOM   1778 C  C   . GLY A 1 223 ? -20.951 4.164   -9.509  1.00 98.40 223 A 1 
ATOM   1779 O  O   . GLY A 1 223 ? -21.513 3.189   -9.009  1.00 97.94 223 A 1 
ATOM   1780 N  N   . TYR A 1 224 ? -19.736 4.076   -10.064 1.00 98.68 224 A 1 
ATOM   1781 C  CA  . TYR A 1 224 ? -18.943 2.852   -10.040 1.00 98.74 224 A 1 
ATOM   1782 C  C   . TYR A 1 224 ? -18.279 2.639   -8.672  1.00 98.71 224 A 1 
ATOM   1783 O  O   . TYR A 1 224 ? -18.043 3.612   -7.949  1.00 98.59 224 A 1 
ATOM   1784 C  CB  . TYR A 1 224 ? -17.907 2.870   -11.173 1.00 98.72 224 A 1 
ATOM   1785 C  CG  . TYR A 1 224 ? -18.534 2.573   -12.516 1.00 98.67 224 A 1 
ATOM   1786 C  CD1 . TYR A 1 224 ? -18.684 1.249   -12.955 1.00 98.28 224 A 1 
ATOM   1787 C  CD2 . TYR A 1 224 ? -19.020 3.608   -13.326 1.00 98.25 224 A 1 
ATOM   1788 C  CE1 . TYR A 1 224 ? -19.290 0.963   -14.176 1.00 97.86 224 A 1 
ATOM   1789 C  CE2 . TYR A 1 224 ? -19.634 3.333   -14.550 1.00 97.87 224 A 1 
ATOM   1790 C  CZ  . TYR A 1 224 ? -19.767 2.007   -14.970 1.00 97.98 224 A 1 
ATOM   1791 O  OH  . TYR A 1 224 ? -20.378 1.725   -16.171 1.00 97.20 224 A 1 
ATOM   1792 N  N   . PRO A 1 225 ? -17.994 1.381   -8.292  1.00 98.75 225 A 1 
ATOM   1793 C  CA  . PRO A 1 225 ? -17.376 1.121   -6.994  1.00 98.88 225 A 1 
ATOM   1794 C  C   . PRO A 1 225 ? -15.944 1.640   -6.922  1.00 98.88 225 A 1 
ATOM   1795 O  O   . PRO A 1 225 ? -15.262 1.797   -7.938  1.00 98.79 225 A 1 
ATOM   1796 C  CB  . PRO A 1 225 ? -17.429 -0.404  -6.842  1.00 98.63 225 A 1 
ATOM   1797 C  CG  . PRO A 1 225 ? -17.407 -0.903  -8.272  1.00 98.04 225 A 1 
ATOM   1798 C  CD  . PRO A 1 225 ? -18.211 0.141   -9.026  1.00 98.60 225 A 1 
ATOM   1799 N  N   . ALA A 1 226 ? -15.487 1.865   -5.698  1.00 98.83 226 A 1 
ATOM   1800 C  CA  . ALA A 1 226 ? -14.103 2.187   -5.427  1.00 98.88 226 A 1 
ATOM   1801 C  C   . ALA A 1 226 ? -13.514 1.233   -4.389  1.00 98.80 226 A 1 
ATOM   1802 O  O   . ALA A 1 226 ? -14.223 0.729   -3.521  1.00 98.74 226 A 1 
ATOM   1803 C  CB  . ALA A 1 226 ? -13.972 3.650   -4.980  1.00 98.76 226 A 1 
ATOM   1804 N  N   . VAL A 1 227 ? -12.213 0.984   -4.495  1.00 98.93 227 A 1 
ATOM   1805 C  CA  . VAL A 1 227 ? -11.439 0.193   -3.542  1.00 98.92 227 A 1 
ATOM   1806 C  C   . VAL A 1 227 ? -10.280 1.049   -3.045  1.00 98.90 227 A 1 
ATOM   1807 O  O   . VAL A 1 227 ? -9.561  1.652   -3.847  1.00 98.92 227 A 1 
ATOM   1808 C  CB  . VAL A 1 227 ? -10.932 -1.118  -4.182  1.00 98.93 227 A 1 
ATOM   1809 C  CG1 . VAL A 1 227 ? -10.028 -1.900  -3.233  1.00 98.75 227 A 1 
ATOM   1810 C  CG2 . VAL A 1 227 ? -12.106 -2.015  -4.591  1.00 98.80 227 A 1 
ATOM   1811 N  N   . LEU A 1 228 ? -10.112 1.116   -1.731  1.00 98.94 228 A 1 
ATOM   1812 C  CA  . LEU A 1 228 ? -8.947  1.739   -1.108  1.00 98.91 228 A 1 
ATOM   1813 C  C   . LEU A 1 228 ? -8.148  0.660   -0.384  1.00 98.93 228 A 1 
ATOM   1814 O  O   . LEU A 1 228 ? -8.705  -0.064  0.447   1.00 98.86 228 A 1 
ATOM   1815 C  CB  . LEU A 1 228 ? -9.375  2.852   -0.142  1.00 98.86 228 A 1 
ATOM   1816 C  CG  . LEU A 1 228 ? -8.261  3.406   0.769   1.00 98.71 228 A 1 
ATOM   1817 C  CD1 . LEU A 1 228 ? -7.186  4.136   -0.026  1.00 98.50 228 A 1 
ATOM   1818 C  CD2 . LEU A 1 228 ? -8.856  4.365   1.801   1.00 98.44 228 A 1 
ATOM   1819 N  N   . VAL A 1 229 ? -6.852  0.566   -0.685  1.00 98.92 229 A 1 
ATOM   1820 C  CA  . VAL A 1 229 ? -5.921  -0.346  -0.023  1.00 98.98 229 A 1 
ATOM   1821 C  C   . VAL A 1 229 ? -4.737  0.441   0.524   1.00 98.95 229 A 1 
ATOM   1822 O  O   . VAL A 1 229 ? -4.418  1.521   0.024   1.00 98.86 229 A 1 
ATOM   1823 C  CB  . VAL A 1 229 ? -5.452  -1.482  -0.956  1.00 98.92 229 A 1 
ATOM   1824 C  CG1 . VAL A 1 229 ? -6.638  -2.249  -1.536  1.00 98.63 229 A 1 
ATOM   1825 C  CG2 . VAL A 1 229 ? -4.579  -0.969  -2.100  1.00 98.63 229 A 1 
ATOM   1826 N  N   . GLY A 1 230 ? -4.073  -0.117  1.534   1.00 98.83 230 A 1 
ATOM   1827 C  CA  . GLY A 1 230 ? -2.804  0.432   1.992   1.00 98.88 230 A 1 
ATOM   1828 C  C   . GLY A 1 230 ? -2.548  0.278   3.479   1.00 98.85 230 A 1 
ATOM   1829 O  O   . GLY A 1 230 ? -3.412  -0.142  4.259   1.00 98.45 230 A 1 
ATOM   1830 N  N   . ASP A 1 231 ? -1.327  0.643   3.857   1.00 98.83 231 A 1 
ATOM   1831 C  CA  . ASP A 1 231 ? -0.910  0.752   5.250   1.00 98.89 231 A 1 
ATOM   1832 C  C   . ASP A 1 231 ? -1.352  2.123   5.773   1.00 98.78 231 A 1 
ATOM   1833 O  O   . ASP A 1 231 ? -0.805  3.166   5.419   1.00 98.26 231 A 1 
ATOM   1834 C  CB  . ASP A 1 231 ? 0.607   0.544   5.349   1.00 98.66 231 A 1 
ATOM   1835 C  CG  . ASP A 1 231 ? 1.176   0.759   6.745   1.00 98.34 231 A 1 
ATOM   1836 O  OD1 . ASP A 1 231 ? 0.406   1.004   7.706   1.00 97.30 231 A 1 
ATOM   1837 O  OD2 . ASP A 1 231 ? 2.416   0.718   6.882   1.00 96.50 231 A 1 
ATOM   1838 N  N   . LEU A 1 232 ? -2.375  2.103   6.632   1.00 98.48 232 A 1 
ATOM   1839 C  CA  . LEU A 1 232 ? -2.936  3.322   7.198   1.00 98.37 232 A 1 
ATOM   1840 C  C   . LEU A 1 232 ? -2.237  3.748   8.489   1.00 98.06 232 A 1 
ATOM   1841 O  O   . LEU A 1 232 ? -2.520  4.826   9.005   1.00 97.27 232 A 1 
ATOM   1842 C  CB  . LEU A 1 232 ? -4.449  3.154   7.414   1.00 98.24 232 A 1 
ATOM   1843 C  CG  . LEU A 1 232 ? -5.252  2.711   6.181   1.00 97.58 232 A 1 
ATOM   1844 C  CD1 . LEU A 1 232 ? -6.742  2.777   6.496   1.00 96.14 232 A 1 
ATOM   1845 C  CD2 . LEU A 1 232 ? -4.962  3.568   4.953   1.00 95.69 232 A 1 
ATOM   1846 N  N   . ASN A 1 233 ? -1.333  2.921   9.009   1.00 98.12 233 A 1 
ATOM   1847 C  CA  . ASN A 1 233 ? -0.626  3.173   10.268  1.00 97.87 233 A 1 
ATOM   1848 C  C   . ASN A 1 233 ? -1.557  3.478   11.455  1.00 97.43 233 A 1 
ATOM   1849 O  O   . ASN A 1 233 ? -1.154  4.127   12.417  1.00 96.31 233 A 1 
ATOM   1850 C  CB  . ASN A 1 233 ? 0.466   4.231   10.050  1.00 97.62 233 A 1 
ATOM   1851 C  CG  . ASN A 1 233 ? 1.787   3.609   9.628   1.00 96.81 233 A 1 
ATOM   1852 O  OD1 . ASN A 1 233 ? 2.291   2.711   10.287  1.00 92.16 233 A 1 
ATOM   1853 N  ND2 . ASN A 1 233 ? 2.363   4.075   8.550   1.00 91.08 233 A 1 
ATOM   1854 N  N   . VAL A 1 234 ? -2.803  2.985   11.399  1.00 97.28 234 A 1 
ATOM   1855 C  CA  . VAL A 1 234 ? -3.769  3.081   12.492  1.00 97.25 234 A 1 
ATOM   1856 C  C   . VAL A 1 234 ? -4.003  1.677   13.020  1.00 97.46 234 A 1 
ATOM   1857 O  O   . VAL A 1 234 ? -4.507  0.823   12.296  1.00 96.95 234 A 1 
ATOM   1858 C  CB  . VAL A 1 234 ? -5.105  3.691   12.028  1.00 96.36 234 A 1 
ATOM   1859 C  CG1 . VAL A 1 234 ? -6.141  3.691   13.148  1.00 91.07 234 A 1 
ATOM   1860 C  CG2 . VAL A 1 234 ? -4.872  5.126   11.548  1.00 91.90 234 A 1 
ATOM   1861 N  N   . ASN A 1 235 ? -3.638  1.435   14.279  1.00 96.98 235 A 1 
ATOM   1862 C  CA  . ASN A 1 235 ? -3.831  0.134   14.903  1.00 96.85 235 A 1 
ATOM   1863 C  C   . ASN A 1 235 ? -5.269  -0.001  15.397  1.00 96.67 235 A 1 
ATOM   1864 O  O   . ASN A 1 235 ? -5.607  0.426   16.503  1.00 96.10 235 A 1 
ATOM   1865 C  CB  . ASN A 1 235 ? -2.811  -0.067  16.027  1.00 96.28 235 A 1 
ATOM   1866 C  CG  . ASN A 1 235 ? -2.923  -1.447  16.657  1.00 95.97 235 A 1 
ATOM   1867 O  OD1 . ASN A 1 235 ? -3.577  -2.342  16.136  1.00 94.41 235 A 1 
ATOM   1868 N  ND2 . ASN A 1 235 ? -2.274  -1.650  17.783  1.00 93.89 235 A 1 
ATOM   1869 N  N   . SER A 1 236 ? -6.123  -0.635  14.591  1.00 97.04 236 A 1 
ATOM   1870 C  CA  . SER A 1 236 ? -7.531  -0.846  14.939  1.00 96.97 236 A 1 
ATOM   1871 C  C   . SER A 1 236 ? -7.742  -1.814  16.106  1.00 96.53 236 A 1 
ATOM   1872 O  O   . SER A 1 236 ? -8.860  -1.934  16.607  1.00 95.42 236 A 1 
ATOM   1873 C  CB  . SER A 1 236 ? -8.302  -1.338  13.715  1.00 96.69 236 A 1 
ATOM   1874 O  OG  . SER A 1 236 ? -7.712  -2.517  13.210  1.00 95.75 236 A 1 
ATOM   1875 N  N   . ARG A 1 237 ? -6.679  -2.494  16.560  1.00 96.42 237 A 1 
ATOM   1876 C  CA  . ARG A 1 237 ? -6.722  -3.415  17.697  1.00 96.08 237 A 1 
ATOM   1877 C  C   . ARG A 1 237 ? -6.447  -2.727  19.039  1.00 95.04 237 A 1 
ATOM   1878 O  O   . ARG A 1 237 ? -6.491  -3.390  20.077  1.00 92.34 237 A 1 
ATOM   1879 C  CB  . ARG A 1 237 ? -5.761  -4.581  17.460  1.00 95.84 237 A 1 
ATOM   1880 C  CG  . ARG A 1 237 ? -6.091  -5.382  16.192  1.00 94.42 237 A 1 
ATOM   1881 C  CD  . ARG A 1 237 ? -5.019  -6.432  15.864  1.00 93.98 237 A 1 
ATOM   1882 N  NE  . ARG A 1 237 ? -4.849  -7.415  16.935  1.00 92.69 237 A 1 
ATOM   1883 C  CZ  . ARG A 1 237 ? -5.576  -8.512  17.119  1.00 94.14 237 A 1 
ATOM   1884 N  NH1 . ARG A 1 237 ? -6.548  -8.834  16.292  1.00 86.82 237 A 1 
ATOM   1885 N  NH2 . ARG A 1 237 ? -5.339  -9.292  18.136  1.00 87.42 237 A 1 
ATOM   1886 N  N   . LEU A 1 238 ? -6.171  -1.420  19.034  1.00 94.92 238 A 1 
ATOM   1887 C  CA  . LEU A 1 238 ? -5.874  -0.649  20.241  1.00 93.65 238 A 1 
ATOM   1888 C  C   . LEU A 1 238 ? -6.515  0.746   20.191  1.00 93.02 238 A 1 
ATOM   1889 O  O   . LEU A 1 238 ? -6.318  1.490   19.233  1.00 87.09 238 A 1 
ATOM   1890 C  CB  . LEU A 1 238 ? -4.352  -0.537  20.411  1.00 90.42 238 A 1 
ATOM   1891 C  CG  . LEU A 1 238 ? -3.886  0.214   21.676  1.00 85.83 238 A 1 
ATOM   1892 C  CD1 . LEU A 1 238 ? -4.235  -0.554  22.939  1.00 80.22 238 A 1 
ATOM   1893 C  CD2 . LEU A 1 238 ? -2.389  0.447   21.624  1.00 79.67 238 A 1 
ATOM   1894 N  N   . GLY A 1 239 ? -7.221  1.111   21.243  1.00 91.01 239 A 1 
ATOM   1895 C  CA  . GLY A 1 239 ? -7.753  2.457   21.419  1.00 90.20 239 A 1 
ATOM   1896 C  C   . GLY A 1 239 ? -8.869  2.828   20.443  1.00 91.95 239 A 1 
ATOM   1897 O  O   . GLY A 1 239 ? -9.466  1.970   19.794  1.00 88.51 239 A 1 
ATOM   1898 N  N   . ASP A 1 240 ? -9.145  4.128   20.353  1.00 92.80 240 A 1 
ATOM   1899 C  CA  . ASP A 1 240 ? -10.271 4.671   19.585  1.00 93.03 240 A 1 
ATOM   1900 C  C   . ASP A 1 240 ? -9.851  5.397   18.302  1.00 94.19 240 A 1 
ATOM   1901 O  O   . ASP A 1 240 ? -10.690 6.005   17.633  1.00 91.35 240 A 1 
ATOM   1902 C  CB  . ASP A 1 240 ? -11.101 5.606   20.484  1.00 89.56 240 A 1 
ATOM   1903 C  CG  . ASP A 1 240 ? -11.830 4.871   21.601  1.00 83.32 240 A 1 
ATOM   1904 O  OD1 . ASP A 1 240 ? -12.363 3.772   21.349  1.00 77.41 240 A 1 
ATOM   1905 O  OD2 . ASP A 1 240 ? -11.887 5.423   22.722  1.00 77.98 240 A 1 
ATOM   1906 N  N   . GLU A 1 241 ? -8.557  5.354   17.941  1.00 93.85 241 A 1 
ATOM   1907 C  CA  . GLU A 1 241 ? -8.068  6.091   16.777  1.00 95.09 241 A 1 
ATOM   1908 C  C   . GLU A 1 241 ? -8.765  5.638   15.497  1.00 95.21 241 A 1 
ATOM   1909 O  O   . GLU A 1 241 ? -9.210  6.475   14.711  1.00 94.04 241 A 1 
ATOM   1910 C  CB  . GLU A 1 241 ? -6.551  5.958   16.607  1.00 94.54 241 A 1 
ATOM   1911 C  CG  . GLU A 1 241 ? -6.069  6.870   15.473  1.00 93.69 241 A 1 
ATOM   1912 C  CD  . GLU A 1 241 ? -4.598  6.764   15.119  1.00 95.09 241 A 1 
ATOM   1913 O  OE1 . GLU A 1 241 ? -3.835  5.995   15.738  1.00 92.87 241 A 1 
ATOM   1914 O  OE2 . GLU A 1 241 ? -4.182  7.474   14.187  1.00 93.69 241 A 1 
ATOM   1915 N  N   . TYR A 1 242 ? -8.895  4.321   15.301  1.00 94.92 242 A 1 
ATOM   1916 C  CA  . TYR A 1 242 ? -9.505  3.775   14.092  1.00 95.49 242 A 1 
ATOM   1917 C  C   . TYR A 1 242 ? -10.935 4.279   13.898  1.00 94.70 242 A 1 
ATOM   1918 O  O   . TYR A 1 242 ? -11.292 4.758   12.823  1.00 92.97 242 A 1 
ATOM   1919 C  CB  . TYR A 1 242 ? -9.478  2.242   14.135  1.00 95.09 242 A 1 
ATOM   1920 C  CG  . TYR A 1 242 ? -10.051 1.633   12.891  1.00 96.02 242 A 1 
ATOM   1921 C  CD1 . TYR A 1 242 ? -9.311  1.622   11.697  1.00 95.00 242 A 1 
ATOM   1922 C  CD2 . TYR A 1 242 ? -11.343 1.086   12.888  1.00 94.99 242 A 1 
ATOM   1923 C  CE1 . TYR A 1 242 ? -9.847  1.080   10.530  1.00 93.52 242 A 1 
ATOM   1924 C  CE2 . TYR A 1 242 ? -11.893 0.536   11.722  1.00 93.61 242 A 1 
ATOM   1925 C  CZ  . TYR A 1 242 ? -11.131 0.542   10.554  1.00 93.86 242 A 1 
ATOM   1926 O  OH  . TYR A 1 242 ? -11.666 0.001   9.406   1.00 92.09 242 A 1 
ATOM   1927 N  N   . LYS A 1 243 ? -11.737 4.221   14.957  1.00 95.43 243 A 1 
ATOM   1928 C  CA  . LYS A 1 243 ? -13.109 4.722   14.922  1.00 94.19 243 A 1 
ATOM   1929 C  C   . LYS A 1 243 ? -13.150 6.213   14.577  1.00 93.81 243 A 1 
ATOM   1930 O  O   . LYS A 1 243 ? -13.968 6.630   13.761  1.00 91.74 243 A 1 
ATOM   1931 C  CB  . LYS A 1 243 ? -13.789 4.437   16.271  1.00 92.31 243 A 1 
ATOM   1932 C  CG  . LYS A 1 243 ? -15.250 4.854   16.282  1.00 79.42 243 A 1 
ATOM   1933 C  CD  . LYS A 1 243 ? -15.875 4.564   17.644  1.00 75.62 243 A 1 
ATOM   1934 C  CE  . LYS A 1 243 ? -17.324 5.040   17.679  1.00 64.28 243 A 1 
ATOM   1935 N  NZ  . LYS A 1 243 ? -17.922 4.841   19.016  1.00 56.23 243 A 1 
ATOM   1936 N  N   . SER A 1 244 ? -12.261 6.997   15.163  1.00 93.34 244 A 1 
ATOM   1937 C  CA  . SER A 1 244 ? -12.165 8.438   14.901  1.00 91.87 244 A 1 
ATOM   1938 C  C   . SER A 1 244 ? -11.717 8.722   13.467  1.00 91.92 244 A 1 
ATOM   1939 O  O   . SER A 1 244 ? -12.172 9.681   12.851  1.00 88.67 244 A 1 
ATOM   1940 C  CB  . SER A 1 244 ? -11.198 9.091   15.884  1.00 89.28 244 A 1 
ATOM   1941 O  OG  . SER A 1 244 ? -11.584 8.821   17.219  1.00 76.37 244 A 1 
ATOM   1942 N  N   . LEU A 1 245 ? -10.821 7.888   12.927  1.00 91.29 245 A 1 
ATOM   1943 C  CA  . LEU A 1 245 ? -10.313 8.035   11.572  1.00 89.21 245 A 1 
ATOM   1944 C  C   . LEU A 1 245 ? -11.396 7.800   10.521  1.00 90.25 245 A 1 
ATOM   1945 O  O   . LEU A 1 245 ? -11.418 8.485   9.497   1.00 88.95 245 A 1 
ATOM   1946 C  CB  . LEU A 1 245 ? -9.135  7.069   11.370  1.00 85.87 245 A 1 
ATOM   1947 C  CG  . LEU A 1 245 ? -8.368  7.271   10.062  1.00 78.35 245 A 1 
ATOM   1948 C  CD1 . LEU A 1 245 ? -7.583  8.572   10.079  1.00 74.21 245 A 1 
ATOM   1949 C  CD2 . LEU A 1 245 ? -7.425  6.094   9.844   1.00 75.63 245 A 1 
ATOM   1950 N  N   . LEU A 1 246 ? -12.322 6.871   10.765  1.00 89.42 246 A 1 
ATOM   1951 C  CA  . LEU A 1 246 ? -13.426 6.592   9.843   1.00 88.60 246 A 1 
ATOM   1952 C  C   . LEU A 1 246 ? -14.332 7.805   9.618   1.00 89.15 246 A 1 
ATOM   1953 O  O   . LEU A 1 246 ? -14.929 7.921   8.547   1.00 87.81 246 A 1 
ATOM   1954 C  CB  . LEU A 1 246 ? -14.248 5.390   10.335  1.00 86.45 246 A 1 
ATOM   1955 C  CG  . LEU A 1 246 ? -13.537 4.031   10.265  1.00 83.31 246 A 1 
ATOM   1956 C  CD1 . LEU A 1 246 ? -14.471 2.950   10.818  1.00 79.04 246 A 1 
ATOM   1957 C  CD2 . LEU A 1 246 ? -13.145 3.663   8.838   1.00 79.37 246 A 1 
ATOM   1958 N  N   . ASP A 1 247 ? -14.401 8.734   10.565  1.00 89.79 247 A 1 
ATOM   1959 C  CA  . ASP A 1 247 ? -15.126 9.997   10.377  1.00 89.56 247 A 1 
ATOM   1960 C  C   . ASP A 1 247 ? -14.492 10.890  9.296   1.00 90.71 247 A 1 
ATOM   1961 O  O   . ASP A 1 247 ? -15.157 11.793  8.783   1.00 88.39 247 A 1 
ATOM   1962 C  CB  . ASP A 1 247 ? -15.215 10.769  11.702  1.00 87.77 247 A 1 
ATOM   1963 C  CG  . ASP A 1 247 ? -16.165 10.125  12.711  1.00 83.05 247 A 1 
ATOM   1964 O  OD1 . ASP A 1 247 ? -17.151 9.501   12.275  1.00 77.70 247 A 1 
ATOM   1965 O  OD2 . ASP A 1 247 ? -15.936 10.312  13.923  1.00 76.83 247 A 1 
ATOM   1966 N  N   . HIS A 1 248 ? -13.241 10.610  8.932   1.00 92.79 248 A 1 
ATOM   1967 C  CA  . HIS A 1 248 ? -12.492 11.322  7.898   1.00 93.66 248 A 1 
ATOM   1968 C  C   . HIS A 1 248 ? -12.397 10.545  6.577   1.00 94.38 248 A 1 
ATOM   1969 O  O   . HIS A 1 248 ? -11.872 11.079  5.592   1.00 92.50 248 A 1 
ATOM   1970 C  CB  . HIS A 1 248 ? -11.092 11.675  8.431   1.00 93.57 248 A 1 
ATOM   1971 C  CG  . HIS A 1 248 ? -11.136 12.575  9.628   1.00 93.75 248 A 1 
ATOM   1972 N  ND1 . HIS A 1 248 ? -11.102 13.951  9.560   1.00 86.56 248 A 1 
ATOM   1973 C  CD2 . HIS A 1 248 ? -11.231 12.260  10.956  1.00 87.18 248 A 1 
ATOM   1974 C  CE1 . HIS A 1 248 ? -11.172 14.442  10.796  1.00 88.42 248 A 1 
ATOM   1975 N  NE2 . HIS A 1 248 ? -11.253 13.438  11.675  1.00 89.71 248 A 1 
ATOM   1976 N  N   . LEU A 1 249 ? -12.888 9.294   6.531   1.00 93.63 249 A 1 
ATOM   1977 C  CA  . LEU A 1 249 ? -12.876 8.462   5.327   1.00 94.19 249 A 1 
ATOM   1978 C  C   . LEU A 1 249 ? -14.254 8.517   4.657   1.00 94.13 249 A 1 
ATOM   1979 O  O   . LEU A 1 249 ? -15.162 7.764   5.015   1.00 92.69 249 A 1 
ATOM   1980 C  CB  . LEU A 1 249 ? -12.460 7.032   5.687   1.00 92.93 249 A 1 
ATOM   1981 C  CG  . LEU A 1 249 ? -12.393 6.072   4.488   1.00 91.31 249 A 1 
ATOM   1982 C  CD1 . LEU A 1 249 ? -11.412 6.550   3.433   1.00 89.19 249 A 1 
ATOM   1983 C  CD2 . LEU A 1 249 ? -11.995 4.679   4.967   1.00 89.24 249 A 1 
ATOM   1984 N  N   . LYS A 1 250 ? -14.415 9.421   3.681   1.00 95.85 250 A 1 
ATOM   1985 C  CA  . LYS A 1 250 ? -15.712 9.693   3.077   1.00 95.34 250 A 1 
ATOM   1986 C  C   . LYS A 1 250 ? -15.604 9.930   1.577   1.00 96.82 250 A 1 
ATOM   1987 O  O   . LYS A 1 250 ? -14.776 10.715  1.112   1.00 95.99 250 A 1 
ATOM   1988 C  CB  . LYS A 1 250 ? -16.375 10.912  3.756   1.00 90.40 250 A 1 
ATOM   1989 C  CG  . LYS A 1 250 ? -16.720 10.638  5.215   1.00 80.10 250 A 1 
ATOM   1990 C  CD  . LYS A 1 250 ? -17.322 11.838  5.944   1.00 76.13 250 A 1 
ATOM   1991 C  CE  . LYS A 1 250 ? -17.586 11.416  7.383   1.00 64.10 250 A 1 
ATOM   1992 N  NZ  . LYS A 1 250 ? -17.845 12.547  8.301   1.00 55.44 250 A 1 
ATOM   1993 N  N   . ILE A 1 251 ? -16.498 9.278   0.831   1.00 96.38 251 A 1 
ATOM   1994 C  CA  . ILE A 1 251 ? -16.806 9.629   -0.552  1.00 97.24 251 A 1 
ATOM   1995 C  C   . ILE A 1 251 ? -18.294 10.011  -0.577  1.00 97.26 251 A 1 
ATOM   1996 O  O   . ILE A 1 251 ? -19.127 9.239   -0.094  1.00 96.91 251 A 1 
ATOM   1997 C  CB  . ILE A 1 251 ? -16.501 8.464   -1.517  1.00 97.52 251 A 1 
ATOM   1998 C  CG1 . ILE A 1 251 ? -15.013 8.065   -1.435  1.00 96.80 251 A 1 
ATOM   1999 C  CG2 . ILE A 1 251 ? -16.881 8.870   -2.953  1.00 96.61 251 A 1 
ATOM   2000 C  CD1 . ILE A 1 251 ? -14.639 6.854   -2.293  1.00 96.73 251 A 1 
ATOM   2001 N  N   . PRO A 1 252 ? -18.656 11.191  -1.107  1.00 96.82 252 A 1 
ATOM   2002 C  CA  . PRO A 1 252 ? -20.052 11.612  -1.149  1.00 96.32 252 A 1 
ATOM   2003 C  C   . PRO A 1 252 ? -20.952 10.583  -1.842  1.00 96.58 252 A 1 
ATOM   2004 O  O   . PRO A 1 252 ? -20.617 10.076  -2.907  1.00 95.83 252 A 1 
ATOM   2005 C  CB  . PRO A 1 252 ? -20.028 12.937  -1.919  1.00 95.01 252 A 1 
ATOM   2006 C  CG  . PRO A 1 252 ? -18.646 13.474  -1.649  1.00 93.54 252 A 1 
ATOM   2007 C  CD  . PRO A 1 252 ? -17.773 12.239  -1.609  1.00 96.38 252 A 1 
ATOM   2008 N  N   . GLU A 1 253 ? -22.088 10.283  -1.217  1.00 97.17 253 A 1 
ATOM   2009 C  CA  . GLU A 1 253 ? -23.100 9.334   -1.707  1.00 97.37 253 A 1 
ATOM   2010 C  C   . GLU A 1 253 ? -22.657 7.858   -1.692  1.00 97.63 253 A 1 
ATOM   2011 O  O   . GLU A 1 253 ? -23.383 7.005   -2.204  1.00 96.53 253 A 1 
ATOM   2012 C  CB  . GLU A 1 253 ? -23.629 9.727   -3.092  1.00 96.51 253 A 1 
ATOM   2013 C  CG  . GLU A 1 253 ? -24.140 11.170  -3.189  1.00 92.64 253 A 1 
ATOM   2014 C  CD  . GLU A 1 253 ? -24.603 11.519  -4.599  1.00 85.83 253 A 1 
ATOM   2015 O  OE1 . GLU A 1 253 ? -24.852 10.595  -5.407  1.00 77.16 253 A 1 
ATOM   2016 O  OE2 . GLU A 1 253 ? -24.717 12.708  -4.910  1.00 79.72 253 A 1 
ATOM   2017 N  N   . TYR A 1 254 ? -21.515 7.532   -1.097  1.00 97.56 254 A 1 
ATOM   2018 C  CA  . TYR A 1 254 ? -21.020 6.160   -0.993  1.00 97.85 254 A 1 
ATOM   2019 C  C   . TYR A 1 254 ? -21.008 5.673   0.456   1.00 97.30 254 A 1 
ATOM   2020 O  O   . TYR A 1 254 ? -20.745 6.442   1.379   1.00 96.20 254 A 1 
ATOM   2021 C  CB  . TYR A 1 254 ? -19.622 6.030   -1.612  1.00 98.15 254 A 1 
ATOM   2022 C  CG  . TYR A 1 254 ? -19.606 6.009   -3.129  1.00 98.40 254 A 1 
ATOM   2023 C  CD1 . TYR A 1 254 ? -19.925 7.160   -3.873  1.00 98.12 254 A 1 
ATOM   2024 C  CD2 . TYR A 1 254 ? -19.261 4.844   -3.822  1.00 98.20 254 A 1 
ATOM   2025 C  CE1 . TYR A 1 254 ? -19.917 7.132   -5.265  1.00 98.03 254 A 1 
ATOM   2026 C  CE2 . TYR A 1 254 ? -19.242 4.815   -5.217  1.00 98.15 254 A 1 
ATOM   2027 C  CZ  . TYR A 1 254 ? -19.578 5.960   -5.941  1.00 98.32 254 A 1 
ATOM   2028 O  OH  . TYR A 1 254 ? -19.568 5.925   -7.311  1.00 98.05 254 A 1 
ATOM   2029 N  N   . SER A 1 255 ? -21.293 4.385   0.638   1.00 97.23 255 A 1 
ATOM   2030 C  CA  . SER A 1 255 ? -21.016 3.671   1.881   1.00 96.98 255 A 1 
ATOM   2031 C  C   . SER A 1 255 ? -19.615 3.074   1.825   1.00 97.35 255 A 1 
ATOM   2032 O  O   . SER A 1 255 ? -19.095 2.789   0.752   1.00 96.99 255 A 1 
ATOM   2033 C  CB  . SER A 1 255 ? -22.063 2.587   2.144   1.00 95.76 255 A 1 
ATOM   2034 O  OG  . SER A 1 255 ? -22.151 1.692   1.061   1.00 80.54 255 A 1 
ATOM   2035 N  N   . CYS A 1 256 ? -19.016 2.886   3.000   1.00 97.19 256 A 1 
ATOM   2036 C  CA  . CYS A 1 256 ? -17.686 2.319   3.153   1.00 96.78 256 A 1 
ATOM   2037 C  C   . CYS A 1 256 ? -17.785 0.993   3.913   1.00 96.61 256 A 1 
ATOM   2038 O  O   . CYS A 1 256 ? -18.400 0.937   4.980   1.00 96.02 256 A 1 
ATOM   2039 C  CB  . CYS A 1 256 ? -16.792 3.319   3.891   1.00 96.17 256 A 1 
ATOM   2040 S  SG  . CYS A 1 256 ? -15.111 2.687   4.099   1.00 94.77 256 A 1 
ATOM   2041 N  N   . VAL A 1 257 ? -17.177 -0.064  3.370   1.00 97.13 257 A 1 
ATOM   2042 C  CA  . VAL A 1 257 ? -17.116 -1.387  3.989   1.00 97.39 257 A 1 
ATOM   2043 C  C   . VAL A 1 257 ? -15.657 -1.742  4.253   1.00 97.77 257 A 1 
ATOM   2044 O  O   . VAL A 1 257 ? -14.854 -1.821  3.325   1.00 97.71 257 A 1 
ATOM   2045 C  CB  . VAL A 1 257 ? -17.773 -2.459  3.089   1.00 96.85 257 A 1 
ATOM   2046 C  CG1 . VAL A 1 257 ? -17.691 -3.837  3.738   1.00 94.22 257 A 1 
ATOM   2047 C  CG2 . VAL A 1 257 ? -19.234 -2.123  2.808   1.00 94.60 257 A 1 
ATOM   2048 N  N   . ASP A 1 258 ? -15.334 -1.981  5.523   1.00 97.74 258 A 1 
ATOM   2049 C  CA  . ASP A 1 258 ? -14.062 -2.585  5.904   1.00 97.80 258 A 1 
ATOM   2050 C  C   . ASP A 1 258 ? -14.183 -4.092  5.660   1.00 98.01 258 A 1 
ATOM   2051 O  O   . ASP A 1 258 ? -14.882 -4.806  6.383   1.00 97.92 258 A 1 
ATOM   2052 C  CB  . ASP A 1 258 ? -13.752 -2.249  7.368   1.00 97.47 258 A 1 
ATOM   2053 C  CG  . ASP A 1 258 ? -12.401 -2.773  7.843   1.00 97.02 258 A 1 
ATOM   2054 O  OD1 . ASP A 1 258 ? -11.941 -3.827  7.344   1.00 95.85 258 A 1 
ATOM   2055 O  OD2 . ASP A 1 258 ? -11.829 -2.141  8.748   1.00 94.57 258 A 1 
ATOM   2056 N  N   . THR A 1 259 ? -13.543 -4.582  4.589   1.00 98.35 259 A 1 
ATOM   2057 C  CA  . THR A 1 259 ? -13.759 -5.946  4.108   1.00 98.62 259 A 1 
ATOM   2058 C  C   . THR A 1 259 ? -13.260 -6.999  5.099   1.00 98.65 259 A 1 
ATOM   2059 O  O   . THR A 1 259 ? -13.946 -7.997  5.336   1.00 98.48 259 A 1 
ATOM   2060 C  CB  . THR A 1 259 ? -13.112 -6.178  2.735   1.00 98.71 259 A 1 
ATOM   2061 O  OG1 . THR A 1 259 ? -11.712 -5.974  2.800   1.00 98.22 259 A 1 
ATOM   2062 C  CG2 . THR A 1 259 ? -13.689 -5.247  1.667   1.00 98.07 259 A 1 
ATOM   2063 N  N   . LEU A 1 260 ? -12.086 -6.776  5.699   1.00 98.62 260 A 1 
ATOM   2064 C  CA  . LEU A 1 260 ? -11.486 -7.706  6.655   1.00 98.50 260 A 1 
ATOM   2065 C  C   . LEU A 1 260 ? -12.322 -7.783  7.933   1.00 98.49 260 A 1 
ATOM   2066 O  O   . LEU A 1 260 ? -12.673 -8.881  8.375   1.00 97.94 260 A 1 
ATOM   2067 C  CB  . LEU A 1 260 ? -10.042 -7.278  6.963   1.00 98.57 260 A 1 
ATOM   2068 C  CG  . LEU A 1 260 ? -9.049  -7.540  5.817   1.00 98.09 260 A 1 
ATOM   2069 C  CD1 . LEU A 1 260 ? -7.804  -6.679  5.984   1.00 96.93 260 A 1 
ATOM   2070 C  CD2 . LEU A 1 260 ? -8.627  -9.010  5.777   1.00 96.64 260 A 1 
ATOM   2071 N  N   . LEU A 1 261 ? -12.686 -6.638  8.510   1.00 98.27 261 A 1 
ATOM   2072 C  CA  . LEU A 1 261 ? -13.524 -6.591  9.713   1.00 97.90 261 A 1 
ATOM   2073 C  C   . LEU A 1 261 ? -14.880 -7.247  9.471   1.00 97.94 261 A 1 
ATOM   2074 O  O   . LEU A 1 261 ? -15.338 -8.056  10.289  1.00 97.61 261 A 1 
ATOM   2075 C  CB  . LEU A 1 261 ? -13.708 -5.131  10.155  1.00 97.38 261 A 1 
ATOM   2076 C  CG  . LEU A 1 261 ? -14.635 -4.930  11.369  1.00 96.37 261 A 1 
ATOM   2077 C  CD1 . LEU A 1 261 ? -14.087 -5.615  12.618  1.00 95.05 261 A 1 
ATOM   2078 C  CD2 . LEU A 1 261 ? -14.823 -3.442  11.636  1.00 94.46 261 A 1 
ATOM   2079 N  N   . THR A 1 262 ? -15.530 -6.928  8.362   1.00 98.14 262 A 1 
ATOM   2080 C  CA  . THR A 1 262 ? -16.868 -7.454  8.058   1.00 98.13 262 A 1 
ATOM   2081 C  C   . THR A 1 262 ? -16.851 -8.964  7.851   1.00 98.27 262 A 1 
ATOM   2082 O  O   . THR A 1 262 ? -17.780 -9.660  8.266   1.00 97.68 262 A 1 
ATOM   2083 C  CB  . THR A 1 262 ? -17.454 -6.756  6.822   1.00 97.68 262 A 1 
ATOM   2084 O  OG1 . THR A 1 262 ? -17.472 -5.349  7.030   1.00 93.44 262 A 1 
ATOM   2085 C  CG2 . THR A 1 262 ? -18.895 -7.182  6.561   1.00 93.20 262 A 1 
ATOM   2086 N  N   . THR A 1 263 ? -15.798 -9.500  7.226   1.00 98.49 263 A 1 
ATOM   2087 C  CA  . THR A 1 263 ? -15.704 -10.933 6.923   1.00 98.46 263 A 1 
ATOM   2088 C  C   . THR A 1 263 ? -15.288 -11.760 8.136   1.00 98.37 263 A 1 
ATOM   2089 O  O   . THR A 1 263 ? -15.840 -12.835 8.364   1.00 97.46 263 A 1 
ATOM   2090 C  CB  . THR A 1 263 ? -14.728 -11.173 5.761   1.00 98.21 263 A 1 
ATOM   2091 O  OG1 . THR A 1 263 ? -15.208 -10.475 4.621   1.00 95.72 263 A 1 
ATOM   2092 C  CG2 . THR A 1 263 ? -14.625 -12.654 5.388   1.00 95.66 263 A 1 
ATOM   2093 N  N   . HIS A 1 264 ? -14.326 -11.276 8.924   1.00 98.05 264 A 1 
ATOM   2094 C  CA  . HIS A 1 264 ? -13.749 -12.042 10.027  1.00 97.40 264 A 1 
ATOM   2095 C  C   . HIS A 1 264 ? -14.358 -11.716 11.393  1.00 97.53 264 A 1 
ATOM   2096 O  O   . HIS A 1 264 ? -14.143 -12.462 12.347  1.00 95.96 264 A 1 
ATOM   2097 C  CB  . HIS A 1 264 ? -12.224 -11.851 10.044  1.00 96.27 264 A 1 
ATOM   2098 C  CG  . HIS A 1 264 ? -11.558 -12.317 8.775   1.00 93.52 264 A 1 
ATOM   2099 N  ND1 . HIS A 1 264 ? -11.475 -13.640 8.378   1.00 81.03 264 A 1 
ATOM   2100 C  CD2 . HIS A 1 264 ? -10.968 -11.581 7.799   1.00 80.77 264 A 1 
ATOM   2101 C  CE1 . HIS A 1 264 ? -10.853 -13.692 7.204   1.00 81.90 264 A 1 
ATOM   2102 N  NE2 . HIS A 1 264 ? -10.532 -12.460 6.831   1.00 83.92 264 A 1 
ATOM   2103 N  N   . GLY A 1 265 ? -15.119 -10.634 11.505  1.00 97.89 265 A 1 
ATOM   2104 C  CA  . GLY A 1 265 ? -15.704 -10.182 12.771  1.00 97.65 265 A 1 
ATOM   2105 C  C   . GLY A 1 265 ? -14.729 -9.454  13.689  1.00 97.62 265 A 1 
ATOM   2106 O  O   . GLY A 1 265 ? -15.124 -8.953  14.743  1.00 96.17 265 A 1 
ATOM   2107 N  N   . GLU A 1 266 ? -13.451 -9.378  13.305  1.00 97.66 266 A 1 
ATOM   2108 C  CA  . GLU A 1 266 ? -12.409 -8.646  14.017  1.00 97.42 266 A 1 
ATOM   2109 C  C   . GLU A 1 266 ? -11.328 -8.201  13.040  1.00 97.91 266 A 1 
ATOM   2110 O  O   . GLU A 1 266 ? -11.223 -8.731  11.921  1.00 97.48 266 A 1 
ATOM   2111 C  CB  . GLU A 1 266 ? -11.813 -9.496  15.153  1.00 95.26 266 A 1 
ATOM   2112 C  CG  . GLU A 1 266 ? -11.084 -10.771 14.685  1.00 85.91 266 A 1 
ATOM   2113 C  CD  . GLU A 1 266 ? -10.431 -11.560 15.828  1.00 84.99 266 A 1 
ATOM   2114 O  OE1 . GLU A 1 266 ? -9.894  -12.654 15.545  1.00 77.34 266 A 1 
ATOM   2115 O  OE2 . GLU A 1 266 ? -10.437 -11.092 16.983  1.00 79.94 266 A 1 
ATOM   2116 N  N   . HIS A 1 267 ? -10.511 -7.230  13.447  1.00 97.80 267 A 1 
ATOM   2117 C  CA  . HIS A 1 267 ? -9.349  -6.823  12.667  1.00 97.93 267 A 1 
ATOM   2118 C  C   . HIS A 1 267 ? -8.198  -7.818  12.873  1.00 98.21 267 A 1 
ATOM   2119 O  O   . HIS A 1 267 ? -7.730  -7.988  14.003  1.00 97.88 267 A 1 
ATOM   2120 C  CB  . HIS A 1 267 ? -8.919  -5.407  13.057  1.00 97.32 267 A 1 
ATOM   2121 C  CG  . HIS A 1 267 ? -9.834  -4.359  12.518  1.00 96.43 267 A 1 
ATOM   2122 N  ND1 . HIS A 1 267 ? -10.641 -3.540  13.278  1.00 88.12 267 A 1 
ATOM   2123 C  CD2 . HIS A 1 267 ? -10.038 -4.013  11.213  1.00 88.82 267 A 1 
ATOM   2124 C  CE1 . HIS A 1 267 ? -11.305 -2.727  12.461  1.00 89.38 267 A 1 
ATOM   2125 N  NE2 . HIS A 1 267 ? -10.964 -2.987  11.204  1.00 90.51 267 A 1 
ATOM   2126 N  N   . PRO A 1 268 ? -7.716  -8.482  11.802  1.00 98.30 268 A 1 
ATOM   2127 C  CA  . PRO A 1 268 ? -6.615  -9.425  11.922  1.00 98.35 268 A 1 
ATOM   2128 C  C   . PRO A 1 268 ? -5.281  -8.703  12.142  1.00 98.51 268 A 1 
ATOM   2129 O  O   . PRO A 1 268 ? -5.119  -7.530  11.783  1.00 98.21 268 A 1 
ATOM   2130 C  CB  . PRO A 1 268 ? -6.627  -10.182 10.590  1.00 97.84 268 A 1 
ATOM   2131 C  CG  . PRO A 1 268 ? -7.154  -9.160  9.609   1.00 96.38 268 A 1 
ATOM   2132 C  CD  . PRO A 1 268 ? -8.174  -8.373  10.417  1.00 97.91 268 A 1 
ATOM   2133 N  N   . VAL A 1 269 ? -4.316  -9.420  12.707  1.00 98.44 269 A 1 
ATOM   2134 C  CA  . VAL A 1 269 ? -2.936  -8.915  12.808  1.00 98.47 269 A 1 
ATOM   2135 C  C   . VAL A 1 269 ? -2.345  -8.802  11.405  1.00 98.60 269 A 1 
ATOM   2136 O  O   . VAL A 1 269 ? -2.393  -9.762  10.633  1.00 98.54 269 A 1 
ATOM   2137 C  CB  . VAL A 1 269 ? -2.073  -9.831  13.690  1.00 98.19 269 A 1 
ATOM   2138 C  CG1 . VAL A 1 269 ? -0.612  -9.393  13.715  1.00 97.48 269 A 1 
ATOM   2139 C  CG2 . VAL A 1 269 ? -2.607  -9.853  15.127  1.00 97.51 269 A 1 
ATOM   2140 N  N   . THR A 1 270 ? -1.775  -7.636  11.084  1.00 98.51 270 A 1 
ATOM   2141 C  CA  . THR A 1 270 ? -1.048  -7.419  9.833   1.00 98.60 270 A 1 
ATOM   2142 C  C   . THR A 1 270 ? 0.391   -6.954  10.060  1.00 98.62 270 A 1 
ATOM   2143 O  O   . THR A 1 270 ? 1.201   -7.005  9.135   1.00 98.36 270 A 1 
ATOM   2144 C  CB  . THR A 1 270 ? -1.772  -6.414  8.916   1.00 98.59 270 A 1 
ATOM   2145 O  OG1 . THR A 1 270 ? -1.766  -5.126  9.510   1.00 97.93 270 A 1 
ATOM   2146 C  CG2 . THR A 1 270 ? -3.216  -6.835  8.642   1.00 97.83 270 A 1 
ATOM   2147 N  N   . CYS A 1 271 ? 0.739   -6.535  11.271  1.00 98.00 271 A 1 
ATOM   2148 C  CA  . CYS A 1 271 ? 2.098   -6.147  11.633  1.00 97.84 271 A 1 
ATOM   2149 C  C   . CYS A 1 271 ? 2.396   -6.586  13.069  1.00 97.61 271 A 1 
ATOM   2150 O  O   . CYS A 1 271 ? 1.502   -6.622  13.914  1.00 96.59 271 A 1 
ATOM   2151 C  CB  . CYS A 1 271 ? 2.267   -4.631  11.465  1.00 97.18 271 A 1 
ATOM   2152 S  SG  . CYS A 1 271 ? 3.982   -4.105  11.747  1.00 94.47 271 A 1 
ATOM   2153 N  N   . GLY A 1 272 ? 3.660   -6.918  13.345  1.00 97.42 272 A 1 
ATOM   2154 C  CA  . GLY A 1 272 ? 4.062   -7.326  14.686  1.00 97.02 272 A 1 
ATOM   2155 C  C   . GLY A 1 272 ? 3.560   -8.706  15.081  1.00 97.09 272 A 1 
ATOM   2156 O  O   . GLY A 1 272 ? 3.196   -8.926  16.240  1.00 95.06 272 A 1 
ATOM   2157 N  N   . GLY A 1 273 ? 3.534   -9.641  14.127  1.00 96.87 273 A 1 
ATOM   2158 C  CA  . GLY A 1 273 ? 3.223   -11.039 14.387  1.00 96.48 273 A 1 
ATOM   2159 C  C   . GLY A 1 273 ? 4.329   -11.760 15.164  1.00 96.50 273 A 1 
ATOM   2160 O  O   . GLY A 1 273 ? 5.315   -11.155 15.599  1.00 94.38 273 A 1 
ATOM   2161 N  N   . ASP A 1 274 ? 4.174   -13.077 15.320  1.00 96.36 274 A 1 
ATOM   2162 C  CA  . ASP A 1 274 ? 5.086   -13.913 16.106  1.00 96.05 274 A 1 
ATOM   2163 C  C   . ASP A 1 274 ? 5.988   -14.808 15.242  1.00 96.25 274 A 1 
ATOM   2164 O  O   . ASP A 1 274 ? 6.881   -15.481 15.762  1.00 93.13 274 A 1 
ATOM   2165 C  CB  . ASP A 1 274 ? 4.271   -14.783 17.080  1.00 94.31 274 A 1 
ATOM   2166 C  CG  . ASP A 1 274 ? 3.458   -13.950 18.063  1.00 92.49 274 A 1 
ATOM   2167 O  OD1 . ASP A 1 274 ? 4.037   -13.040 18.691  1.00 88.51 274 A 1 
ATOM   2168 O  OD2 . ASP A 1 274 ? 2.252   -14.225 18.212  1.00 88.06 274 A 1 
ATOM   2169 N  N   . ASP A 1 275 ? 5.767   -14.825 13.930  1.00 96.02 275 A 1 
ATOM   2170 C  CA  . ASP A 1 275 ? 6.411   -15.768 13.012  1.00 96.07 275 A 1 
ATOM   2171 C  C   . ASP A 1 275 ? 7.871   -15.410 12.715  1.00 96.34 275 A 1 
ATOM   2172 O  O   . ASP A 1 275 ? 8.701   -16.298 12.498  1.00 93.79 275 A 1 
ATOM   2173 C  CB  . ASP A 1 275 ? 5.595   -15.844 11.711  1.00 94.83 275 A 1 
ATOM   2174 C  CG  . ASP A 1 275 ? 4.136   -16.256 11.931  1.00 92.89 275 A 1 
ATOM   2175 O  OD1 . ASP A 1 275 ? 3.319   -15.390 12.301  1.00 86.15 275 A 1 
ATOM   2176 O  OD2 . ASP A 1 275 ? 3.794   -17.438 11.699  1.00 86.30 275 A 1 
ATOM   2177 N  N   . ASP A 1 276 ? 8.208   -14.122 12.698  1.00 96.67 276 A 1 
ATOM   2178 C  CA  . ASP A 1 276 ? 9.566   -13.646 12.425  1.00 96.84 276 A 1 
ATOM   2179 C  C   . ASP A 1 276 ? 10.035  -12.713 13.546  1.00 96.68 276 A 1 
ATOM   2180 O  O   . ASP A 1 276 ? 9.394   -11.716 13.857  1.00 95.18 276 A 1 
ATOM   2181 C  CB  . ASP A 1 276 ? 9.643   -12.950 11.055  1.00 96.17 276 A 1 
ATOM   2182 C  CG  . ASP A 1 276 ? 11.079  -12.815 10.531  1.00 96.88 276 A 1 
ATOM   2183 O  OD1 . ASP A 1 276 ? 12.008  -12.628 11.341  1.00 95.39 276 A 1 
ATOM   2184 O  OD2 . ASP A 1 276 ? 11.279  -12.932 9.306   1.00 95.39 276 A 1 
ATOM   2185 N  N   . LYS A 1 277 ? 11.184  -13.050 14.144  1.00 96.09 277 A 1 
ATOM   2186 C  CA  . LYS A 1 277 ? 11.837  -12.270 15.208  1.00 95.15 277 A 1 
ATOM   2187 C  C   . LYS A 1 277 ? 13.187  -11.705 14.758  1.00 95.08 277 A 1 
ATOM   2188 O  O   . LYS A 1 277 ? 13.944  -11.187 15.580  1.00 92.87 277 A 1 
ATOM   2189 C  CB  . LYS A 1 277 ? 11.989  -13.139 16.470  1.00 93.81 277 A 1 
ATOM   2190 C  CG  . LYS A 1 277 ? 10.643  -13.643 16.997  1.00 87.99 277 A 1 
ATOM   2191 C  CD  . LYS A 1 277 ? 10.802  -14.450 18.272  1.00 82.31 277 A 1 
ATOM   2192 C  CE  . LYS A 1 277 ? 9.428   -14.928 18.724  1.00 73.74 277 A 1 
ATOM   2193 N  NZ  . LYS A 1 277 ? 9.490   -15.732 19.968  1.00 64.11 277 A 1 
ATOM   2194 N  N   . VAL A 1 278 ? 13.503  -11.821 13.463  1.00 95.94 278 A 1 
ATOM   2195 C  CA  . VAL A 1 278 ? 14.801  -11.456 12.898  1.00 95.55 278 A 1 
ATOM   2196 C  C   . VAL A 1 278 ? 14.675  -10.238 11.981  1.00 95.42 278 A 1 
ATOM   2197 O  O   . VAL A 1 278 ? 15.442  -9.284  12.120  1.00 93.97 278 A 1 
ATOM   2198 C  CB  . VAL A 1 278 ? 15.416  -12.653 12.131  1.00 94.80 278 A 1 
ATOM   2199 C  CG1 . VAL A 1 278 ? 16.774  -12.283 11.533  1.00 91.38 278 A 1 
ATOM   2200 C  CG2 . VAL A 1 278 ? 15.585  -13.868 13.039  1.00 92.51 278 A 1 
ATOM   2201 N  N   . LEU A 1 279 ? 13.721  -10.266 11.035  1.00 96.38 279 A 1 
ATOM   2202 C  CA  . LEU A 1 279 ? 13.557  -9.194  10.063  1.00 96.27 279 A 1 
ATOM   2203 C  C   . LEU A 1 279 ? 12.926  -7.925  10.658  1.00 95.82 279 A 1 
ATOM   2204 O  O   . LEU A 1 279 ? 13.481  -6.843  10.444  1.00 95.06 279 A 1 
ATOM   2205 C  CB  . LEU A 1 279 ? 12.778  -9.707  8.838   1.00 96.17 279 A 1 
ATOM   2206 C  CG  . LEU A 1 279 ? 12.539  -8.649  7.760   1.00 96.38 279 A 1 
ATOM   2207 C  CD1 . LEU A 1 279 ? 13.846  -8.215  7.091   1.00 96.16 279 A 1 
ATOM   2208 C  CD2 . LEU A 1 279 ? 11.588  -9.201  6.700   1.00 96.24 279 A 1 
ATOM   2209 N  N   . PRO A 1 280 ? 11.804  -7.998  11.414  1.00 95.49 280 A 1 
ATOM   2210 C  CA  . PRO A 1 280 ? 11.197  -6.797  11.986  1.00 94.52 280 A 1 
ATOM   2211 C  C   . PRO A 1 280 ? 12.118  -6.101  12.989  1.00 94.00 280 A 1 
ATOM   2212 O  O   . PRO A 1 280 ? 13.054  -6.703  13.517  1.00 93.08 280 A 1 
ATOM   2213 C  CB  . PRO A 1 280 ? 9.906   -7.288  12.667  1.00 93.63 280 A 1 
ATOM   2214 C  CG  . PRO A 1 280 ? 9.604   -8.598  11.979  1.00 92.98 280 A 1 
ATOM   2215 C  CD  . PRO A 1 280 ? 10.982  -9.171  11.701  1.00 95.41 280 A 1 
ATOM   2216 N  N   . GLU A 1 281 ? 11.846  -4.829  13.253  1.00 93.69 281 A 1 
ATOM   2217 C  CA  . GLU A 1 281 ? 12.539  -4.145  14.340  1.00 92.44 281 A 1 
ATOM   2218 C  C   . GLU A 1 281 ? 12.181  -4.808  15.678  1.00 92.72 281 A 1 
ATOM   2219 O  O   . GLU A 1 281 ? 11.029  -5.197  15.880  1.00 91.73 281 A 1 
ATOM   2220 C  CB  . GLU A 1 281 ? 12.240  -2.639  14.340  1.00 90.43 281 A 1 
ATOM   2221 C  CG  . GLU A 1 281 ? 12.824  -1.969  13.096  1.00 81.51 281 A 1 
ATOM   2222 C  CD  . GLU A 1 281 ? 12.837  -0.446  13.121  1.00 77.19 281 A 1 
ATOM   2223 O  OE1 . GLU A 1 281 ? 13.424  0.129   12.181  1.00 69.77 281 A 1 
ATOM   2224 O  OE2 . GLU A 1 281 ? 12.295  0.169   14.070  1.00 68.57 281 A 1 
ATOM   2225 N  N   . PRO A 1 282 ? 13.147  -4.954  16.619  1.00 92.07 282 A 1 
ATOM   2226 C  CA  . PRO A 1 282 ? 12.892  -5.693  17.860  1.00 91.48 282 A 1 
ATOM   2227 C  C   . PRO A 1 282 ? 11.679  -5.210  18.652  1.00 91.69 282 A 1 
ATOM   2228 O  O   . PRO A 1 282 ? 10.994  -6.018  19.279  1.00 87.95 282 A 1 
ATOM   2229 C  CB  . PRO A 1 282 ? 14.189  -5.527  18.670  1.00 89.26 282 A 1 
ATOM   2230 C  CG  . PRO A 1 282 ? 15.248  -5.373  17.611  1.00 87.32 282 A 1 
ATOM   2231 C  CD  . PRO A 1 282 ? 14.556  -4.597  16.504  1.00 90.71 282 A 1 
ATOM   2232 N  N   . GLY A 1 283 ? 11.391  -3.910  18.614  1.00 92.38 283 A 1 
ATOM   2233 C  CA  . GLY A 1 283 ? 10.241  -3.327  19.304  1.00 92.53 283 A 1 
ATOM   2234 C  C   . GLY A 1 283 ? 8.885   -3.659  18.682  1.00 93.89 283 A 1 
ATOM   2235 O  O   . GLY A 1 283 ? 7.872   -3.514  19.361  1.00 92.16 283 A 1 
ATOM   2236 N  N   . ASP A 1 284 ? 8.859   -4.126  17.426  1.00 93.59 284 A 1 
ATOM   2237 C  CA  . ASP A 1 284 ? 7.614   -4.443  16.724  1.00 93.95 284 A 1 
ATOM   2238 C  C   . ASP A 1 284 ? 7.196   -5.914  16.872  1.00 95.06 284 A 1 
ATOM   2239 O  O   . ASP A 1 284 ? 6.037   -6.251  16.649  1.00 94.35 284 A 1 
ATOM   2240 C  CB  . ASP A 1 284 ? 7.735   -4.074  15.237  1.00 92.01 284 A 1 
ATOM   2241 C  CG  . ASP A 1 284 ? 7.888   -2.577  15.009  1.00 85.31 284 A 1 
ATOM   2242 O  OD1 . ASP A 1 284 ? 7.221   -1.796  15.725  1.00 80.12 284 A 1 
ATOM   2243 O  OD2 . ASP A 1 284 ? 8.664   -2.197  14.111  1.00 79.25 284 A 1 
ATOM   2244 N  N   . VAL A 1 285 ? 8.120   -6.790  17.261  1.00 94.60 285 A 1 
ATOM   2245 C  CA  . VAL A 1 285 ? 7.845   -8.227  17.414  1.00 95.07 285 A 1 
ATOM   2246 C  C   . VAL A 1 285 ? 6.790   -8.452  18.497  1.00 95.38 285 A 1 
ATOM   2247 O  O   . VAL A 1 285 ? 6.931   -7.975  19.626  1.00 94.00 285 A 1 
ATOM   2248 C  CB  . VAL A 1 285 ? 9.135   -9.014  17.741  1.00 93.95 285 A 1 
ATOM   2249 C  CG1 . VAL A 1 285 ? 8.840   -10.495 17.979  1.00 90.87 285 A 1 
ATOM   2250 C  CG2 . VAL A 1 285 ? 10.148  -8.888  16.594  1.00 91.97 285 A 1 
ATOM   2251 N  N   . GLY A 1 286 ? 5.729   -9.192  18.156  1.00 95.65 286 A 1 
ATOM   2252 C  CA  . GLY A 1 286 ? 4.673   -9.535  19.102  1.00 95.62 286 A 1 
ATOM   2253 C  C   . GLY A 1 286 ? 3.756   -8.376  19.497  1.00 96.25 286 A 1 
ATOM   2254 O  O   . GLY A 1 286 ? 3.026   -8.492  20.483  1.00 94.57 286 A 1 
ATOM   2255 N  N   . THR A 1 287 ? 3.773   -7.261  18.758  1.00 96.52 287 A 1 
ATOM   2256 C  CA  . THR A 1 287 ? 2.892   -6.120  19.045  1.00 96.57 287 A 1 
ATOM   2257 C  C   . THR A 1 287 ? 1.457   -6.326  18.531  1.00 96.78 287 A 1 
ATOM   2258 O  O   . THR A 1 287 ? 0.557   -5.612  18.976  1.00 96.25 287 A 1 
ATOM   2259 C  CB  . THR A 1 287 ? 3.454   -4.803  18.488  1.00 96.11 287 A 1 
ATOM   2260 O  OG1 . THR A 1 287 ? 3.657   -4.903  17.093  1.00 94.78 287 A 1 
ATOM   2261 C  CG2 . THR A 1 287 ? 4.778   -4.428  19.156  1.00 94.69 287 A 1 
ATOM   2262 N  N   . HIS A 1 288 ? 1.241   -7.297  17.635  1.00 97.02 288 A 1 
ATOM   2263 C  CA  . HIS A 1 288 ? -0.075  -7.736  17.155  1.00 97.23 288 A 1 
ATOM   2264 C  C   . HIS A 1 288 ? -0.964  -6.585  16.656  1.00 97.23 288 A 1 
ATOM   2265 O  O   . HIS A 1 288 ? -2.128  -6.455  17.042  1.00 96.67 288 A 1 
ATOM   2266 C  CB  . HIS A 1 288 ? -0.772  -8.591  18.217  1.00 96.89 288 A 1 
ATOM   2267 C  CG  . HIS A 1 288 ? -0.027  -9.844  18.613  1.00 96.08 288 A 1 
ATOM   2268 N  ND1 . HIS A 1 288 ? -0.226  -10.515 19.799  1.00 84.68 288 A 1 
ATOM   2269 C  CD2 . HIS A 1 288 ? 0.911   -10.532 17.914  1.00 84.76 288 A 1 
ATOM   2270 C  CE1 . HIS A 1 288 ? 0.568   -11.574 19.809  1.00 87.73 288 A 1 
ATOM   2271 N  NE2 . HIS A 1 288 ? 1.273   -11.614 18.683  1.00 89.74 288 A 1 
ATOM   2272 N  N   . GLN A 1 289 ? -0.420  -5.749  15.780  1.00 97.69 289 A 1 
ATOM   2273 C  CA  . GLN A 1 289 ? -1.107  -4.584  15.230  1.00 97.70 289 A 1 
ATOM   2274 C  C   . GLN A 1 289 ? -1.905  -4.947  13.974  1.00 98.01 289 A 1 
ATOM   2275 O  O   . GLN A 1 289 ? -1.565  -5.879  13.247  1.00 97.99 289 A 1 
ATOM   2276 C  CB  . GLN A 1 289 ? -0.089  -3.485  14.912  1.00 97.42 289 A 1 
ATOM   2277 C  CG  . GLN A 1 289 ? 0.725   -3.049  16.138  1.00 96.53 289 A 1 
ATOM   2278 C  CD  . GLN A 1 289 ? 1.774   -2.014  15.777  1.00 95.74 289 A 1 
ATOM   2279 O  OE1 . GLN A 1 289 ? 1.452   -0.862  15.516  1.00 88.78 289 A 1 
ATOM   2280 N  NE2 . GLN A 1 289 ? 3.035   -2.400  15.737  1.00 86.87 289 A 1 
ATOM   2281 N  N   . SER A 1 290 ? -2.978  -4.191  13.718  1.00 97.94 290 A 1 
ATOM   2282 C  CA  . SER A 1 290 ? -3.724  -4.249  12.463  1.00 98.14 290 A 1 
ATOM   2283 C  C   . SER A 1 290 ? -3.619  -2.875  11.803  1.00 98.01 290 A 1 
ATOM   2284 O  O   . SER A 1 290 ? -4.279  -1.932  12.236  1.00 97.69 290 A 1 
ATOM   2285 C  CB  . SER A 1 290 ? -5.175  -4.643  12.713  1.00 98.09 290 A 1 
ATOM   2286 O  OG  . SER A 1 290 ? -5.827  -4.960  11.509  1.00 95.39 290 A 1 
ATOM   2287 N  N   . LEU A 1 291 ? -2.750  -2.761  10.796  1.00 98.30 291 A 1 
ATOM   2288 C  CA  . LEU A 1 291 ? -2.372  -1.496  10.165  1.00 98.31 291 A 1 
ATOM   2289 C  C   . LEU A 1 291 ? -2.757  -1.412  8.689   1.00 98.45 291 A 1 
ATOM   2290 O  O   . LEU A 1 291 ? -2.811  -0.311  8.129   1.00 98.22 291 A 1 
ATOM   2291 C  CB  . LEU A 1 291 ? -0.856  -1.266  10.301  1.00 98.16 291 A 1 
ATOM   2292 C  CG  . LEU A 1 291 ? -0.274  -1.309  11.727  1.00 97.81 291 A 1 
ATOM   2293 C  CD1 . LEU A 1 291 ? 1.231   -1.018  11.681  1.00 97.49 291 A 1 
ATOM   2294 C  CD2 . LEU A 1 291 ? -0.947  -0.281  12.642  1.00 97.23 291 A 1 
ATOM   2295 N  N   . ASP A 1 292 ? -3.003  -2.565  8.049   1.00 98.74 292 A 1 
ATOM   2296 C  CA  . ASP A 1 292 ? -3.203  -2.690  6.613   1.00 98.80 292 A 1 
ATOM   2297 C  C   . ASP A 1 292 ? -4.665  -3.062  6.341   1.00 98.80 292 A 1 
ATOM   2298 O  O   . ASP A 1 292 ? -5.212  -3.974  6.970   1.00 98.55 292 A 1 
ATOM   2299 C  CB  . ASP A 1 292 ? -2.236  -3.746  6.044   1.00 98.78 292 A 1 
ATOM   2300 C  CG  . ASP A 1 292 ? -0.793  -3.504  6.478   1.00 98.61 292 A 1 
ATOM   2301 O  OD1 . ASP A 1 292 ? -0.062  -2.792  5.762   1.00 96.90 292 A 1 
ATOM   2302 O  OD2 . ASP A 1 292 ? -0.393  -4.015  7.554   1.00 97.11 292 A 1 
ATOM   2303 N  N   . TYR A 1 293 ? -5.307  -2.352  5.406   1.00 98.86 293 A 1 
ATOM   2304 C  CA  . TYR A 1 293 ? -6.756  -2.418  5.208   1.00 98.85 293 A 1 
ATOM   2305 C  C   . TYR A 1 293 ? -7.134  -2.483  3.732   1.00 98.81 293 A 1 
ATOM   2306 O  O   . TYR A 1 293 ? -6.415  -1.998  2.861   1.00 98.73 293 A 1 
ATOM   2307 C  CB  . TYR A 1 293 ? -7.422  -1.195  5.858   1.00 98.67 293 A 1 
ATOM   2308 C  CG  . TYR A 1 293 ? -7.149  -1.047  7.341   1.00 98.57 293 A 1 
ATOM   2309 C  CD1 . TYR A 1 293 ? -8.028  -1.583  8.291   1.00 98.23 293 A 1 
ATOM   2310 C  CD2 . TYR A 1 293 ? -6.008  -0.371  7.783   1.00 98.22 293 A 1 
ATOM   2311 C  CE1 . TYR A 1 293 ? -7.776  -1.442  9.659   1.00 97.79 293 A 1 
ATOM   2312 C  CE2 . TYR A 1 293 ? -5.739  -0.229  9.159   1.00 97.80 293 A 1 
ATOM   2313 C  CZ  . TYR A 1 293 ? -6.630  -0.764  10.086  1.00 97.82 293 A 1 
ATOM   2314 O  OH  . TYR A 1 293 ? -6.376  -0.626  11.425  1.00 96.97 293 A 1 
ATOM   2315 N  N   . ILE A 1 294 ? -8.317  -3.059  3.478   1.00 98.80 294 A 1 
ATOM   2316 C  CA  . ILE A 1 294 ? -8.953  -3.059  2.165   1.00 98.81 294 A 1 
ATOM   2317 C  C   . ILE A 1 294 ? -10.399 -2.597  2.347   1.00 98.83 294 A 1 
ATOM   2318 O  O   . ILE A 1 294 ? -11.218 -3.304  2.938   1.00 98.63 294 A 1 
ATOM   2319 C  CB  . ILE A 1 294 ? -8.885  -4.445  1.486   1.00 98.89 294 A 1 
ATOM   2320 C  CG1 . ILE A 1 294 ? -7.417  -4.918  1.348   1.00 98.62 294 A 1 
ATOM   2321 C  CG2 . ILE A 1 294 ? -9.579  -4.387  0.115   1.00 98.68 294 A 1 
ATOM   2322 C  CD1 . ILE A 1 294 ? -7.256  -6.311  0.744   1.00 97.40 294 A 1 
ATOM   2323 N  N   . TYR A 1 295 ? -10.717 -1.409  1.829   1.00 98.74 295 A 1 
ATOM   2324 C  CA  . TYR A 1 295 ? -12.054 -0.835  1.881   1.00 98.70 295 A 1 
ATOM   2325 C  C   . TYR A 1 295 ? -12.744 -0.931  0.532   1.00 98.79 295 A 1 
ATOM   2326 O  O   . TYR A 1 295 ? -12.139 -0.656  -0.509  1.00 98.73 295 A 1 
ATOM   2327 C  CB  . TYR A 1 295 ? -12.004 0.626   2.331   1.00 98.55 295 A 1 
ATOM   2328 C  CG  . TYR A 1 295 ? -11.533 0.791   3.753   1.00 98.31 295 A 1 
ATOM   2329 C  CD1 . TYR A 1 295 ? -12.430 0.628   4.817   1.00 97.43 295 A 1 
ATOM   2330 C  CD2 . TYR A 1 295 ? -10.192 1.094   4.032   1.00 97.35 295 A 1 
ATOM   2331 C  CE1 . TYR A 1 295 ? -11.999 0.757   6.139   1.00 96.49 295 A 1 
ATOM   2332 C  CE2 . TYR A 1 295 ? -9.751  1.211   5.350   1.00 96.52 295 A 1 
ATOM   2333 C  CZ  . TYR A 1 295 ? -10.659 1.041   6.403   1.00 96.69 295 A 1 
ATOM   2334 O  OH  . TYR A 1 295 ? -10.227 1.152   7.697   1.00 95.13 295 A 1 
ATOM   2335 N  N   . LEU A 1 296 ? -14.028 -1.281  0.563   1.00 98.54 296 A 1 
ATOM   2336 C  CA  . LEU A 1 296 ? -14.912 -1.215  -0.588  1.00 98.53 296 A 1 
ATOM   2337 C  C   . LEU A 1 296 ? -15.898 -0.058  -0.398  1.00 98.39 296 A 1 
ATOM   2338 O  O   . LEU A 1 296 ? -16.545 0.047   0.642   1.00 98.08 296 A 1 
ATOM   2339 C  CB  . LEU A 1 296 ? -15.640 -2.554  -0.748  1.00 98.59 296 A 1 
ATOM   2340 C  CG  . LEU A 1 296 ? -16.741 -2.585  -1.820  1.00 98.41 296 A 1 
ATOM   2341 C  CD1 . LEU A 1 296 ? -16.167 -2.373  -3.223  1.00 98.07 296 A 1 
ATOM   2342 C  CD2 . LEU A 1 296 ? -17.469 -3.923  -1.761  1.00 98.01 296 A 1 
ATOM   2343 N  N   . PHE A 1 297 ? -16.025 0.796   -1.417  1.00 98.55 297 A 1 
ATOM   2344 C  CA  . PHE A 1 297 ? -16.999 1.878   -1.438  1.00 98.53 297 A 1 
ATOM   2345 C  C   . PHE A 1 297 ? -18.049 1.593   -2.504  1.00 98.56 297 A 1 
ATOM   2346 O  O   . PHE A 1 297 ? -17.718 1.357   -3.668  1.00 98.42 297 A 1 
ATOM   2347 C  CB  . PHE A 1 297 ? -16.317 3.225   -1.706  1.00 98.42 297 A 1 
ATOM   2348 C  CG  . PHE A 1 297 ? -15.319 3.645   -0.655  1.00 98.34 297 A 1 
ATOM   2349 C  CD1 . PHE A 1 297 ? -15.698 4.523   0.365   1.00 97.82 297 A 1 
ATOM   2350 C  CD2 . PHE A 1 297 ? -14.004 3.172   -0.694  1.00 97.85 297 A 1 
ATOM   2351 C  CE1 . PHE A 1 297 ? -14.771 4.940   1.329   1.00 97.25 297 A 1 
ATOM   2352 C  CE2 . PHE A 1 297 ? -13.074 3.575   0.265   1.00 97.25 297 A 1 
ATOM   2353 C  CZ  . PHE A 1 297 ? -13.461 4.456   1.273   1.00 97.26 297 A 1 
ATOM   2354 N  N   . GLU A 1 298 ? -19.320 1.623   -2.110  1.00 98.30 298 A 1 
ATOM   2355 C  CA  . GLU A 1 298 ? -20.453 1.391   -2.997  1.00 98.02 298 A 1 
ATOM   2356 C  C   . GLU A 1 298 ? -21.450 2.545   -2.880  1.00 98.13 298 A 1 
ATOM   2357 O  O   . GLU A 1 298 ? -21.754 3.011   -1.778  1.00 97.66 298 A 1 
ATOM   2358 C  CB  . GLU A 1 298 ? -21.139 0.055   -2.654  1.00 97.24 298 A 1 
ATOM   2359 C  CG  . GLU A 1 298 ? -20.239 -1.162  -2.887  1.00 91.94 298 A 1 
ATOM   2360 C  CD  . GLU A 1 298 ? -20.979 -2.465  -2.641  1.00 90.90 298 A 1 
ATOM   2361 O  OE1 . GLU A 1 298 ? -20.991 -2.931  -1.477  1.00 84.02 298 A 1 
ATOM   2362 O  OE2 . GLU A 1 298 ? -21.553 -3.006  -3.609  1.00 85.63 298 A 1 
ATOM   2363 N  N   . LYS A 1 299 ? -21.961 3.004   -4.018  1.00 98.14 299 A 1 
ATOM   2364 C  CA  . LYS A 1 299 ? -22.931 4.092   -4.037  1.00 98.02 299 A 1 
ATOM   2365 C  C   . LYS A 1 299 ? -24.231 3.680   -3.344  1.00 97.64 299 A 1 
ATOM   2366 O  O   . LYS A 1 299 ? -24.750 2.597   -3.593  1.00 96.68 299 A 1 
ATOM   2367 C  CB  . LYS A 1 299 ? -23.174 4.547   -5.479  1.00 97.69 299 A 1 
ATOM   2368 C  CG  . LYS A 1 299 ? -24.062 5.780   -5.565  1.00 96.04 299 A 1 
ATOM   2369 C  CD  . LYS A 1 299 ? -24.147 6.310   -7.000  1.00 92.59 299 A 1 
ATOM   2370 C  CE  . LYS A 1 299 ? -25.287 7.309   -7.163  1.00 89.28 299 A 1 
ATOM   2371 N  NZ  . LYS A 1 299 ? -25.158 8.472   -6.255  1.00 82.02 299 A 1 
ATOM   2372 N  N   . HIS A 1 300 ? -24.778 4.564   -2.483  1.00 96.25 300 A 1 
ATOM   2373 C  CA  . HIS A 1 300 ? -25.984 4.294   -1.700  1.00 94.54 300 A 1 
ATOM   2374 C  C   . HIS A 1 300 ? -27.199 3.943   -2.559  1.00 94.06 300 A 1 
ATOM   2375 O  O   . HIS A 1 300 ? -27.931 3.008   -2.249  1.00 88.65 300 A 1 
ATOM   2376 C  CB  . HIS A 1 300 ? -26.352 5.533   -0.861  1.00 90.69 300 A 1 
ATOM   2377 C  CG  . HIS A 1 300 ? -25.319 5.957   0.135   1.00 87.72 300 A 1 
ATOM   2378 N  ND1 . HIS A 1 300 ? -25.119 7.273   0.527   1.00 75.25 300 A 1 
ATOM   2379 C  CD2 . HIS A 1 300 ? -24.445 5.201   0.854   1.00 76.50 300 A 1 
ATOM   2380 C  CE1 . HIS A 1 300 ? -24.159 7.296   1.446   1.00 76.39 300 A 1 
ATOM   2381 N  NE2 . HIS A 1 300 ? -23.727 6.057   1.665   1.00 77.83 300 A 1 
ATOM   2382 N  N   . ASP A 1 301 ? -27.424 4.710   -3.626  1.00 94.93 301 A 1 
ATOM   2383 C  CA  . ASP A 1 301 ? -28.582 4.554   -4.500  1.00 94.21 301 A 1 
ATOM   2384 C  C   . ASP A 1 301 ? -28.143 4.311   -5.941  1.00 93.78 301 A 1 
ATOM   2385 O  O   . ASP A 1 301 ? -27.309 5.045   -6.476  1.00 88.04 301 A 1 
ATOM   2386 C  CB  . ASP A 1 301 ? -29.494 5.780   -4.402  1.00 90.88 301 A 1 
ATOM   2387 C  CG  . ASP A 1 301 ? -30.778 5.617   -5.224  1.00 80.85 301 A 1 
ATOM   2388 O  OD1 . ASP A 1 301 ? -31.257 4.473   -5.365  1.00 73.91 301 A 1 
ATOM   2389 O  OD2 . ASP A 1 301 ? -31.288 6.636   -5.739  1.00 74.26 301 A 1 
ATOM   2390 N  N   . LYS A 1 302 ? -28.720 3.291   -6.563  1.00 94.41 302 A 1 
ATOM   2391 C  CA  . LYS A 1 302 ? -28.470 2.901   -7.959  1.00 95.39 302 A 1 
ATOM   2392 C  C   . LYS A 1 302 ? -26.971 2.767   -8.284  1.00 96.26 302 A 1 
ATOM   2393 O  O   . LYS A 1 302 ? -26.473 3.452   -9.179  1.00 94.13 302 A 1 
ATOM   2394 C  CB  . LYS A 1 302 ? -29.181 3.877   -8.919  1.00 92.98 302 A 1 
ATOM   2395 C  CG  . LYS A 1 302 ? -30.683 3.938   -8.693  1.00 86.55 302 A 1 
ATOM   2396 C  CD  . LYS A 1 302 ? -31.310 5.002   -9.586  1.00 79.55 302 A 1 
ATOM   2397 C  CE  . LYS A 1 302 ? -32.786 5.114   -9.276  1.00 70.44 302 A 1 
ATOM   2398 N  NZ  . LYS A 1 302 ? -33.407 6.240   -10.021 1.00 60.36 302 A 1 
ATOM   2399 N  N   . PRO A 1 303 ? -26.247 1.885   -7.576  1.00 95.96 303 A 1 
ATOM   2400 C  CA  . PRO A 1 303 ? -24.854 1.605   -7.947  1.00 96.33 303 A 1 
ATOM   2401 C  C   . PRO A 1 303 ? -24.794 0.998   -9.355  1.00 96.82 303 A 1 
ATOM   2402 O  O   . PRO A 1 303 ? -25.704 0.272   -9.767  1.00 95.06 303 A 1 
ATOM   2403 C  CB  . PRO A 1 303 ? -24.355 0.622   -6.885  1.00 94.88 303 A 1 
ATOM   2404 C  CG  . PRO A 1 303 ? -25.617 -0.083  -6.435  1.00 93.59 303 A 1 
ATOM   2405 C  CD  . PRO A 1 303 ? -26.688 0.999   -6.505  1.00 95.89 303 A 1 
ATOM   2406 N  N   . GLN A 1 304 ? -23.715 1.294   -10.079 1.00 97.27 304 A 1 
ATOM   2407 C  CA  . GLN A 1 304 ? -23.528 0.773   -11.438 1.00 97.46 304 A 1 
ATOM   2408 C  C   . GLN A 1 304 ? -23.238 -0.731  -11.460 1.00 97.46 304 A 1 
ATOM   2409 O  O   . GLN A 1 304 ? -23.534 -1.396  -12.447 1.00 95.64 304 A 1 
ATOM   2410 C  CB  . GLN A 1 304 ? -22.379 1.519   -12.131 1.00 97.02 304 A 1 
ATOM   2411 C  CG  . GLN A 1 304 ? -22.661 3.008   -12.350 1.00 95.66 304 A 1 
ATOM   2412 C  CD  . GLN A 1 304 ? -23.822 3.270   -13.292 1.00 94.98 304 A 1 
ATOM   2413 O  OE1 . GLN A 1 304 ? -24.112 2.501   -14.203 1.00 87.35 304 A 1 
ATOM   2414 N  NE2 . GLN A 1 304 ? -24.516 4.354   -13.093 1.00 85.10 304 A 1 
ATOM   2415 N  N   . LEU A 1 305 ? -22.661 -1.260  -10.371 1.00 97.85 305 A 1 
ATOM   2416 C  CA  . LEU A 1 305 ? -22.294 -2.668  -10.241 1.00 97.71 305 A 1 
ATOM   2417 C  C   . LEU A 1 305 ? -22.666 -3.181  -8.852  1.00 97.60 305 A 1 
ATOM   2418 O  O   . LEU A 1 305 ? -22.614 -2.432  -7.875  1.00 96.48 305 A 1 
ATOM   2419 C  CB  . LEU A 1 305 ? -20.788 -2.859  -10.477 1.00 97.02 305 A 1 
ATOM   2420 C  CG  . LEU A 1 305 ? -20.269 -2.498  -11.877 1.00 96.47 305 A 1 
ATOM   2421 C  CD1 . LEU A 1 305 ? -18.750 -2.566  -11.910 1.00 95.72 305 A 1 
ATOM   2422 C  CD2 . LEU A 1 305 ? -20.845 -3.433  -12.937 1.00 95.86 305 A 1 
ATOM   2423 N  N   . LYS A 1 306 ? -22.985 -4.482  -8.761  1.00 97.53 306 A 1 
ATOM   2424 C  CA  . LYS A 1 306 ? -23.018 -5.208  -7.498  1.00 97.17 306 A 1 
ATOM   2425 C  C   . LYS A 1 306 ? -21.647 -5.817  -7.266  1.00 97.60 306 A 1 
ATOM   2426 O  O   . LYS A 1 306 ? -21.060 -6.368  -8.198  1.00 96.83 306 A 1 
ATOM   2427 C  CB  . LYS A 1 306 ? -24.089 -6.300  -7.527  1.00 95.46 306 A 1 
ATOM   2428 C  CG  . LYS A 1 306 ? -25.500 -5.743  -7.655  1.00 81.68 306 A 1 
ATOM   2429 C  CD  . LYS A 1 306 ? -26.510 -6.888  -7.732  1.00 74.94 306 A 1 
ATOM   2430 C  CE  . LYS A 1 306 ? -27.910 -6.354  -7.926  1.00 64.04 306 A 1 
ATOM   2431 N  NZ  . LYS A 1 306 ? -28.871 -7.458  -8.103  1.00 55.82 306 A 1 
ATOM   2432 N  N   . VAL A 1 307 ? -21.151 -5.731  -6.041  1.00 98.10 307 A 1 
ATOM   2433 C  CA  . VAL A 1 307 ? -19.806 -6.197  -5.699  1.00 98.36 307 A 1 
ATOM   2434 C  C   . VAL A 1 307 ? -19.879 -7.203  -4.559  1.00 98.39 307 A 1 
ATOM   2435 O  O   . VAL A 1 307 ? -20.518 -6.946  -3.539  1.00 97.94 307 A 1 
ATOM   2436 C  CB  . VAL A 1 307 ? -18.865 -5.027  -5.333  1.00 98.22 307 A 1 
ATOM   2437 C  CG1 . VAL A 1 307 ? -17.421 -5.516  -5.244  1.00 97.05 307 A 1 
ATOM   2438 C  CG2 . VAL A 1 307 ? -18.953 -3.901  -6.358  1.00 97.23 307 A 1 
ATOM   2439 N  N   . SER A 1 308 ? -19.219 -8.350  -4.728  1.00 98.63 308 A 1 
ATOM   2440 C  CA  . SER A 1 308 ? -18.917 -9.262  -3.632  1.00 98.52 308 A 1 
ATOM   2441 C  C   . SER A 1 308 ? -17.411 -9.321  -3.429  1.00 98.79 308 A 1 
ATOM   2442 O  O   . SER A 1 308 ? -16.636 -9.000  -4.342  1.00 98.60 308 A 1 
ATOM   2443 C  CB  . SER A 1 308 ? -19.517 -10.647 -3.882  1.00 97.80 308 A 1 
ATOM   2444 O  OG  . SER A 1 308 ? -18.961 -11.250 -5.030  1.00 86.96 308 A 1 
ATOM   2445 N  N   . TYR A 1 309 ? -16.981 -9.711  -2.225  1.00 98.71 309 A 1 
ATOM   2446 C  CA  . TYR A 1 309 ? -15.574 -9.680  -1.860  1.00 98.85 309 A 1 
ATOM   2447 C  C   . TYR A 1 309 ? -15.203 -10.842 -0.948  1.00 98.80 309 A 1 
ATOM   2448 O  O   . TYR A 1 309 ? -16.025 -11.314 -0.159  1.00 98.51 309 A 1 
ATOM   2449 C  CB  . TYR A 1 309 ? -15.223 -8.332  -1.197  1.00 98.61 309 A 1 
ATOM   2450 C  CG  . TYR A 1 309 ? -16.102 -7.982  -0.022  1.00 98.56 309 A 1 
ATOM   2451 C  CD1 . TYR A 1 309 ? -17.253 -7.195  -0.206  1.00 97.88 309 A 1 
ATOM   2452 C  CD2 . TYR A 1 309 ? -15.805 -8.437  1.265   1.00 97.87 309 A 1 
ATOM   2453 C  CE1 . TYR A 1 309 ? -18.088 -6.897  0.872   1.00 96.96 309 A 1 
ATOM   2454 C  CE2 . TYR A 1 309 ? -16.636 -8.150  2.343   1.00 97.00 309 A 1 
ATOM   2455 C  CZ  . TYR A 1 309 ? -17.781 -7.382  2.144   1.00 96.85 309 A 1 
ATOM   2456 O  OH  . TYR A 1 309 ? -18.611 -7.096  3.198   1.00 94.71 309 A 1 
ATOM   2457 N  N   . LYS A 1 310 ? -13.952 -11.284 -1.061  1.00 98.82 310 A 1 
ATOM   2458 C  CA  . LYS A 1 310 ? -13.366 -12.293 -0.192  1.00 98.82 310 A 1 
ATOM   2459 C  C   . LYS A 1 310 ? -11.953 -11.843 0.198   1.00 98.83 310 A 1 
ATOM   2460 O  O   . LYS A 1 310 ? -11.011 -12.078 -0.561  1.00 98.60 310 A 1 
ATOM   2461 C  CB  . LYS A 1 310 ? -13.363 -13.661 -0.885  1.00 98.43 310 A 1 
ATOM   2462 C  CG  . LYS A 1 310 ? -12.880 -14.753 0.058   1.00 86.40 310 A 1 
ATOM   2463 C  CD  . LYS A 1 310 ? -12.749 -16.109 -0.635  1.00 84.09 310 A 1 
ATOM   2464 C  CE  . LYS A 1 310 ? -12.156 -17.094 0.352   1.00 70.51 310 A 1 
ATOM   2465 N  NZ  . LYS A 1 310 ? -11.816 -18.384 -0.284  1.00 62.95 310 A 1 
ATOM   2466 N  N   . PRO A 1 311 ? -11.792 -11.189 1.371   1.00 98.82 311 A 1 
ATOM   2467 C  CA  . PRO A 1 311 ? -10.483 -10.753 1.840   1.00 98.82 311 A 1 
ATOM   2468 C  C   . PRO A 1 311 ? -9.788  -11.855 2.637   1.00 98.71 311 A 1 
ATOM   2469 O  O   . PRO A 1 311 ? -10.435 -12.676 3.284   1.00 98.07 311 A 1 
ATOM   2470 C  CB  . PRO A 1 311 ? -10.795 -9.550  2.728   1.00 98.56 311 A 1 
ATOM   2471 C  CG  . PRO A 1 311 ? -12.114 -9.949  3.359   1.00 97.98 311 A 1 
ATOM   2472 C  CD  . PRO A 1 311 ? -12.837 -10.740 2.273   1.00 98.55 311 A 1 
ATOM   2473 N  N   . GLU A 1 312 ? -8.450  -11.854 2.613   1.00 98.74 312 A 1 
ATOM   2474 C  CA  . GLU A 1 312 ? -7.611  -12.758 3.392   1.00 98.63 312 A 1 
ATOM   2475 C  C   . GLU A 1 312 ? -6.333  -12.029 3.830   1.00 98.81 312 A 1 
ATOM   2476 O  O   . GLU A 1 312 ? -5.889  -11.081 3.183   1.00 98.60 312 A 1 
ATOM   2477 C  CB  . GLU A 1 312 ? -7.228  -13.999 2.565   1.00 97.00 312 A 1 
ATOM   2478 C  CG  . GLU A 1 312 ? -8.395  -14.902 2.123   1.00 84.93 312 A 1 
ATOM   2479 C  CD  . GLU A 1 312 ? -9.073  -15.687 3.253   1.00 80.08 312 A 1 
ATOM   2480 O  OE1 . GLU A 1 312 ? -10.112 -16.314 2.966   1.00 72.64 312 A 1 
ATOM   2481 O  OE2 . GLU A 1 312 ? -8.562  -15.695 4.389   1.00 72.57 312 A 1 
ATOM   2482 N  N   . VAL A 1 313 ? -5.718  -12.514 4.908   1.00 98.89 313 A 1 
ATOM   2483 C  CA  . VAL A 1 313 ? -4.358  -12.124 5.290   1.00 98.88 313 A 1 
ATOM   2484 C  C   . VAL A 1 313 ? -3.382  -13.167 4.752   1.00 98.70 313 A 1 
ATOM   2485 O  O   . VAL A 1 313 ? -3.568  -14.371 4.974   1.00 98.37 313 A 1 
ATOM   2486 C  CB  . VAL A 1 313 ? -4.205  -11.967 6.814   1.00 98.68 313 A 1 
ATOM   2487 C  CG1 . VAL A 1 313 ? -2.758  -11.670 7.212   1.00 97.98 313 A 1 
ATOM   2488 C  CG2 . VAL A 1 313 ? -5.096  -10.838 7.316   1.00 98.19 313 A 1 
ATOM   2489 N  N   . ASN A 1 314 ? -2.339  -12.731 4.065   1.00 98.84 314 A 1 
ATOM   2490 C  CA  . ASN A 1 314 ? -1.270  -13.593 3.575   1.00 98.85 314 A 1 
ATOM   2491 C  C   . ASN A 1 314 ? 0.024   -13.216 4.299   1.00 98.83 314 A 1 
ATOM   2492 O  O   . ASN A 1 314 ? 0.613   -12.166 4.051   1.00 98.74 314 A 1 
ATOM   2493 C  CB  . ASN A 1 314 ? -1.163  -13.449 2.053   1.00 98.69 314 A 1 
ATOM   2494 C  CG  . ASN A 1 314 ? -0.151  -14.393 1.430   1.00 98.29 314 A 1 
ATOM   2495 O  OD1 . ASN A 1 314 ? 0.731   -14.938 2.079   1.00 95.83 314 A 1 
ATOM   2496 N  ND2 . ASN A 1 314 ? -0.270  -14.599 0.133   1.00 94.88 314 A 1 
ATOM   2497 N  N   . LYS A 1 315 ? 0.489   -14.082 5.195   1.00 98.72 315 A 1 
ATOM   2498 C  CA  . LYS A 1 315 ? 1.678   -13.813 6.013   1.00 98.76 315 A 1 
ATOM   2499 C  C   . LYS A 1 315 ? 2.974   -13.728 5.205   1.00 98.79 315 A 1 
ATOM   2500 O  O   . LYS A 1 315 ? 3.991   -13.266 5.737   1.00 98.35 315 A 1 
ATOM   2501 C  CB  . LYS A 1 315 ? 1.811   -14.874 7.109   1.00 98.59 315 A 1 
ATOM   2502 C  CG  . LYS A 1 315 ? 0.705   -14.816 8.175   1.00 98.13 315 A 1 
ATOM   2503 C  CD  . LYS A 1 315 ? 1.035   -15.811 9.285   1.00 97.01 315 A 1 
ATOM   2504 C  CE  . LYS A 1 315 ? 0.139   -15.661 10.498  1.00 94.57 315 A 1 
ATOM   2505 N  NZ  . LYS A 1 315 ? 0.699   -16.418 11.646  1.00 90.10 315 A 1 
ATOM   2506 N  N   . MET A 1 316 ? 2.969   -14.165 3.943   1.00 98.78 316 A 1 
ATOM   2507 C  CA  . MET A 1 316 ? 4.160   -14.206 3.083   1.00 98.70 316 A 1 
ATOM   2508 C  C   . MET A 1 316 ? 5.337   -14.931 3.752   1.00 98.69 316 A 1 
ATOM   2509 O  O   . MET A 1 316 ? 6.489   -14.497 3.669   1.00 98.30 316 A 1 
ATOM   2510 C  CB  . MET A 1 316 ? 4.524   -12.787 2.609   1.00 98.76 316 A 1 
ATOM   2511 C  CG  . MET A 1 316 ? 3.482   -12.195 1.657   1.00 98.36 316 A 1 
ATOM   2512 S  SD  . MET A 1 316 ? 3.418   -13.039 0.053   1.00 98.19 316 A 1 
ATOM   2513 C  CE  . MET A 1 316 ? 2.195   -12.010 -0.789  1.00 95.44 316 A 1 
ATOM   2514 N  N   . LEU A 1 317 ? 5.041   -16.062 4.400   1.00 98.57 317 A 1 
ATOM   2515 C  CA  . LEU A 1 317 ? 6.052   -16.868 5.080   1.00 98.47 317 A 1 
ATOM   2516 C  C   . LEU A 1 317 ? 6.989   -17.531 4.074   1.00 98.47 317 A 1 
ATOM   2517 O  O   . LEU A 1 317 ? 6.576   -17.964 2.996   1.00 97.93 317 A 1 
ATOM   2518 C  CB  . LEU A 1 317 ? 5.393   -17.933 5.975   1.00 98.21 317 A 1 
ATOM   2519 C  CG  . LEU A 1 317 ? 4.466   -17.407 7.076   1.00 97.36 317 A 1 
ATOM   2520 C  CD1 . LEU A 1 317 ? 3.895   -18.573 7.874   1.00 96.22 317 A 1 
ATOM   2521 C  CD2 . LEU A 1 317 ? 5.188   -16.458 8.026   1.00 95.69 317 A 1 
ATOM   2522 N  N   . VAL A 1 318 ? 8.265   -17.630 4.453   1.00 98.25 318 A 1 
ATOM   2523 C  CA  . VAL A 1 318 ? 9.297   -18.296 3.659   1.00 98.00 318 A 1 
ATOM   2524 C  C   . VAL A 1 318 ? 10.139  -19.222 4.534   1.00 97.97 318 A 1 
ATOM   2525 O  O   . VAL A 1 318 ? 10.324  -18.986 5.726   1.00 96.95 318 A 1 
ATOM   2526 C  CB  . VAL A 1 318 ? 10.197  -17.301 2.901   1.00 97.37 318 A 1 
ATOM   2527 C  CG1 . VAL A 1 318 ? 9.410   -16.578 1.818   1.00 94.72 318 A 1 
ATOM   2528 C  CG2 . VAL A 1 318 ? 10.864  -16.289 3.833   1.00 95.07 318 A 1 
ATOM   2529 N  N   . ASN A 1 319 ? 10.671  -20.291 3.912   1.00 97.16 319 A 1 
ATOM   2530 C  CA  . ASN A 1 319 ? 11.544  -21.264 4.553   1.00 96.55 319 A 1 
ATOM   2531 C  C   . ASN A 1 319 ? 12.931  -21.251 3.904   1.00 96.89 319 A 1 
ATOM   2532 O  O   . ASN A 1 319 ? 13.090  -20.847 2.756   1.00 94.62 319 A 1 
ATOM   2533 C  CB  . ASN A 1 319 ? 10.900  -22.655 4.470   1.00 93.86 319 A 1 
ATOM   2534 C  CG  . ASN A 1 319 ? 9.640   -22.767 5.308   1.00 84.41 319 A 1 
ATOM   2535 O  OD1 . ASN A 1 319 ? 9.578   -22.306 6.432   1.00 75.03 319 A 1 
ATOM   2536 N  ND2 . ASN A 1 319 ? 8.612   -23.405 4.785   1.00 74.57 319 A 1 
ATOM   2537 N  N   . GLY A 1 320 ? 13.934  -21.721 4.655   1.00 95.23 320 A 1 
ATOM   2538 C  CA  . GLY A 1 320 ? 15.297  -21.854 4.150   1.00 95.52 320 A 1 
ATOM   2539 C  C   . GLY A 1 320 ? 16.109  -20.562 4.127   1.00 96.53 320 A 1 
ATOM   2540 O  O   . GLY A 1 320 ? 17.206  -20.541 3.567   1.00 94.36 320 A 1 
ATOM   2541 N  N   . GLN A 1 321 ? 15.588  -19.490 4.730   1.00 97.44 321 A 1 
ATOM   2542 C  CA  . GLN A 1 321 ? 16.279  -18.215 4.874   1.00 97.63 321 A 1 
ATOM   2543 C  C   . GLN A 1 321 ? 16.533  -17.906 6.351   1.00 97.76 321 A 1 
ATOM   2544 O  O   . GLN A 1 321 ? 16.010  -18.588 7.234   1.00 96.61 321 A 1 
ATOM   2545 C  CB  . GLN A 1 321 ? 15.468  -17.082 4.210   1.00 97.12 321 A 1 
ATOM   2546 C  CG  . GLN A 1 321 ? 15.057  -17.371 2.761   1.00 95.38 321 A 1 
ATOM   2547 C  CD  . GLN A 1 321 ? 16.242  -17.661 1.840   1.00 94.94 321 A 1 
ATOM   2548 O  OE1 . GLN A 1 321 ? 17.369  -17.224 2.071   1.00 87.48 321 A 1 
ATOM   2549 N  NE2 . GLN A 1 321 ? 16.006  -18.395 0.779   1.00 85.01 321 A 1 
ATOM   2550 N  N   . LYS A 1 322 ? 17.341  -16.871 6.628   1.00 97.25 322 A 1 
ATOM   2551 C  CA  . LYS A 1 322 ? 17.553  -16.399 8.002   1.00 96.87 322 A 1 
ATOM   2552 C  C   . LYS A 1 322 ? 16.343  -15.637 8.553   1.00 96.94 322 A 1 
ATOM   2553 O  O   . LYS A 1 322 ? 16.207  -15.499 9.767   1.00 95.58 322 A 1 
ATOM   2554 C  CB  . LYS A 1 322 ? 18.802  -15.509 8.079   1.00 95.76 322 A 1 
ATOM   2555 C  CG  . LYS A 1 322 ? 20.094  -16.293 7.859   1.00 90.59 322 A 1 
ATOM   2556 C  CD  . LYS A 1 322 ? 21.301  -15.396 8.102   1.00 82.38 322 A 1 
ATOM   2557 C  CE  . LYS A 1 322 ? 22.595  -16.188 7.956   1.00 75.51 322 A 1 
ATOM   2558 N  NZ  . LYS A 1 322 ? 23.783  -15.348 8.260   1.00 66.07 322 A 1 
ATOM   2559 N  N   . PHE A 1 323 ? 15.496  -15.150 7.656   1.00 97.46 323 A 1 
ATOM   2560 C  CA  . PHE A 1 323 ? 14.227  -14.495 7.960   1.00 97.70 323 A 1 
ATOM   2561 C  C   . PHE A 1 323 ? 13.072  -15.431 7.579   1.00 97.94 323 A 1 
ATOM   2562 O  O   . PHE A 1 323 ? 13.255  -16.361 6.791   1.00 97.64 323 A 1 
ATOM   2563 C  CB  . PHE A 1 323 ? 14.153  -13.153 7.217   1.00 97.77 323 A 1 
ATOM   2564 C  CG  . PHE A 1 323 ? 14.359  -13.264 5.722   1.00 98.16 323 A 1 
ATOM   2565 C  CD1 . PHE A 1 323 ? 15.634  -13.161 5.169   1.00 97.86 323 A 1 
ATOM   2566 C  CD2 . PHE A 1 323 ? 13.268  -13.490 4.870   1.00 97.86 323 A 1 
ATOM   2567 C  CE1 . PHE A 1 323 ? 15.830  -13.284 3.791   1.00 97.55 323 A 1 
ATOM   2568 C  CE2 . PHE A 1 323 ? 13.450  -13.621 3.493   1.00 97.56 323 A 1 
ATOM   2569 C  CZ  . PHE A 1 323 ? 14.734  -13.515 2.957   1.00 97.65 323 A 1 
ATOM   2570 N  N   . PHE A 1 324 ? 11.897  -15.192 8.147   1.00 98.11 324 A 1 
ATOM   2571 C  CA  . PHE A 1 324 ? 10.735  -16.081 8.035   1.00 98.11 324 A 1 
ATOM   2572 C  C   . PHE A 1 324 ? 9.541   -15.438 7.332   1.00 98.29 324 A 1 
ATOM   2573 O  O   . PHE A 1 324 ? 8.586   -16.141 6.986   1.00 97.74 324 A 1 
ATOM   2574 C  CB  . PHE A 1 324 ? 10.357  -16.584 9.438   1.00 97.74 324 A 1 
ATOM   2575 C  CG  . PHE A 1 324 ? 11.466  -17.359 10.120  1.00 96.83 324 A 1 
ATOM   2576 C  CD1 . PHE A 1 324 ? 11.544  -18.751 9.982   1.00 94.84 324 A 1 
ATOM   2577 C  CD2 . PHE A 1 324 ? 12.444  -16.697 10.867  1.00 94.88 324 A 1 
ATOM   2578 C  CE1 . PHE A 1 324 ? 12.569  -19.474 10.588  1.00 93.34 324 A 1 
ATOM   2579 C  CE2 . PHE A 1 324 ? 13.477  -17.419 11.476  1.00 93.62 324 A 1 
ATOM   2580 C  CZ  . PHE A 1 324 ? 13.541  -18.800 11.333  1.00 93.24 324 A 1 
ATOM   2581 N  N   . GLN A 1 325 ? 9.586   -14.127 7.099   1.00 98.36 325 A 1 
ATOM   2582 C  CA  . GLN A 1 325 ? 8.574   -13.350 6.383   1.00 98.24 325 A 1 
ATOM   2583 C  C   . GLN A 1 325 ? 9.250   -12.505 5.308   1.00 98.34 325 A 1 
ATOM   2584 O  O   . GLN A 1 325 ? 10.429  -12.172 5.418   1.00 97.93 325 A 1 
ATOM   2585 C  CB  . GLN A 1 325 ? 7.829   -12.434 7.361   1.00 97.03 325 A 1 
ATOM   2586 C  CG  . GLN A 1 325 ? 6.971   -13.173 8.385   1.00 90.51 325 A 1 
ATOM   2587 C  CD  . GLN A 1 325 ? 6.409   -12.271 9.481   1.00 93.00 325 A 1 
ATOM   2588 O  OE1 . GLN A 1 325 ? 6.061   -12.754 10.545  1.00 84.27 325 A 1 
ATOM   2589 N  NE2 . GLN A 1 325 ? 6.304   -10.978 9.268   1.00 84.53 325 A 1 
ATOM   2590 N  N   . LEU A 1 326 ? 8.497   -12.116 4.271   1.00 98.68 326 A 1 
ATOM   2591 C  CA  . LEU A 1 326 ? 9.030   -11.237 3.229   1.00 98.61 326 A 1 
ATOM   2592 C  C   . LEU A 1 326 ? 8.995   -9.743  3.595   1.00 98.59 326 A 1 
ATOM   2593 O  O   . LEU A 1 326 ? 9.555   -8.926  2.860   1.00 98.12 326 A 1 
ATOM   2594 C  CB  . LEU A 1 326 ? 8.314   -11.498 1.900   1.00 98.68 326 A 1 
ATOM   2595 C  CG  . LEU A 1 326 ? 8.557   -12.889 1.299   1.00 98.45 326 A 1 
ATOM   2596 C  CD1 . LEU A 1 326 ? 7.863   -12.992 -0.057  1.00 98.22 326 A 1 
ATOM   2597 C  CD2 . LEU A 1 326 ? 10.054  -13.173 1.115   1.00 98.09 326 A 1 
ATOM   2598 N  N   . SER A 1 327 ? 8.359   -9.401  4.714   1.00 98.60 327 A 1 
ATOM   2599 C  CA  . SER A 1 327 ? 8.318   -8.042  5.272   1.00 98.65 327 A 1 
ATOM   2600 C  C   . SER A 1 327 ? 8.105   -8.130  6.785   1.00 98.36 327 A 1 
ATOM   2601 O  O   . SER A 1 327 ? 7.836   -9.206  7.321   1.00 97.77 327 A 1 
ATOM   2602 C  CB  . SER A 1 327 ? 7.166   -7.262  4.627   1.00 98.59 327 A 1 
ATOM   2603 O  OG  . SER A 1 327 ? 7.102   -5.942  5.130   1.00 98.18 327 A 1 
ATOM   2604 N  N   . ASP A 1 328 ? 8.225   -7.003  7.473   1.00 98.12 328 A 1 
ATOM   2605 C  CA  . ASP A 1 328 ? 7.738   -6.850  8.843   1.00 97.83 328 A 1 
ATOM   2606 C  C   . ASP A 1 328 ? 6.204   -6.793  8.918   1.00 98.05 328 A 1 
ATOM   2607 O  O   . ASP A 1 328 ? 5.629   -7.022  9.985   1.00 97.49 328 A 1 
ATOM   2608 C  CB  . ASP A 1 328 ? 8.393   -5.635  9.514   1.00 97.14 328 A 1 
ATOM   2609 C  CG  . ASP A 1 328 ? 8.137   -4.304  8.818   1.00 96.66 328 A 1 
ATOM   2610 O  OD1 . ASP A 1 328 ? 7.845   -4.289  7.600   1.00 95.60 328 A 1 
ATOM   2611 O  OD2 . ASP A 1 328 ? 8.276   -3.267  9.496   1.00 94.31 328 A 1 
ATOM   2612 N  N   . HIS A 1 329 ? 5.538   -6.577  7.784   1.00 98.35 329 A 1 
ATOM   2613 C  CA  . HIS A 1 329 ? 4.088   -6.679  7.647   1.00 98.65 329 A 1 
ATOM   2614 C  C   . HIS A 1 329 ? 3.689   -8.010  7.008   1.00 98.70 329 A 1 
ATOM   2615 O  O   . HIS A 1 329 ? 4.453   -8.633  6.263   1.00 98.52 329 A 1 
ATOM   2616 C  CB  . HIS A 1 329 ? 3.536   -5.522  6.805   1.00 98.53 329 A 1 
ATOM   2617 C  CG  . HIS A 1 329 ? 3.556   -4.197  7.504   1.00 98.48 329 A 1 
ATOM   2618 N  ND1 . HIS A 1 329 ? 2.435   -3.442  7.765   1.00 96.82 329 A 1 
ATOM   2619 C  CD2 . HIS A 1 329 ? 4.618   -3.496  7.982   1.00 97.32 329 A 1 
ATOM   2620 C  CE1 . HIS A 1 329 ? 2.820   -2.319  8.380   1.00 96.85 329 A 1 
ATOM   2621 N  NE2 . HIS A 1 329 ? 4.137   -2.333  8.528   1.00 97.30 329 A 1 
ATOM   2622 N  N   . PHE A 1 330 ? 2.451   -8.434  7.270   1.00 98.71 330 A 1 
ATOM   2623 C  CA  . PHE A 1 330 ? 1.745   -9.394  6.436   1.00 98.87 330 A 1 
ATOM   2624 C  C   . PHE A 1 330 ? 1.096   -8.650  5.266   1.00 98.80 330 A 1 
ATOM   2625 O  O   . PHE A 1 330 ? 0.829   -7.450  5.344   1.00 98.80 330 A 1 
ATOM   2626 C  CB  . PHE A 1 330 ? 0.684   -10.140 7.252   1.00 98.76 330 A 1 
ATOM   2627 C  CG  . PHE A 1 330 ? 1.183   -10.895 8.461   1.00 98.68 330 A 1 
ATOM   2628 C  CD1 . PHE A 1 330 ? 2.473   -11.461 8.486   1.00 98.32 330 A 1 
ATOM   2629 C  CD2 . PHE A 1 330 ? 0.358   -11.058 9.578   1.00 98.16 330 A 1 
ATOM   2630 C  CE1 . PHE A 1 330 ? 2.919   -12.163 9.610   1.00 97.74 330 A 1 
ATOM   2631 C  CE2 . PHE A 1 330 ? 0.799   -11.764 10.697  1.00 97.69 330 A 1 
ATOM   2632 C  CZ  . PHE A 1 330 ? 2.085   -12.310 10.718  1.00 97.77 330 A 1 
ATOM   2633 N  N   . ALA A 1 331 ? 0.826   -9.368  4.177   1.00 98.92 331 A 1 
ATOM   2634 C  CA  . ALA A 1 331 ? 0.027   -8.818  3.102   1.00 98.92 331 A 1 
ATOM   2635 C  C   . ALA A 1 331 ? -1.460  -8.985  3.409   1.00 98.94 331 A 1 
ATOM   2636 O  O   . ALA A 1 331 ? -1.871  -9.919  4.100   1.00 98.89 331 A 1 
ATOM   2637 C  CB  . ALA A 1 331 ? 0.395   -9.490  1.781   1.00 98.90 331 A 1 
ATOM   2638 N  N   . VAL A 1 332 ? -2.275  -8.093  2.861   1.00 98.99 332 A 1 
ATOM   2639 C  CA  . VAL A 1 332 ? -3.720  -8.278  2.787   1.00 98.95 332 A 1 
ATOM   2640 C  C   . VAL A 1 332 ? -4.106  -8.432  1.322   1.00 98.98 332 A 1 
ATOM   2641 O  O   . VAL A 1 332 ? -3.510  -7.817  0.433   1.00 98.92 332 A 1 
ATOM   2642 C  CB  . VAL A 1 332 ? -4.494  -7.148  3.495   1.00 98.89 332 A 1 
ATOM   2643 C  CG1 . VAL A 1 332 ? -4.215  -7.186  5.008   1.00 98.43 332 A 1 
ATOM   2644 C  CG2 . VAL A 1 332 ? -4.157  -5.763  2.956   1.00 98.33 332 A 1 
ATOM   2645 N  N   . GLU A 1 333 ? -5.077  -9.306  1.060   1.00 98.94 333 A 1 
ATOM   2646 C  CA  . GLU A 1 333 ? -5.524  -9.557  -0.307  1.00 98.93 333 A 1 
ATOM   2647 C  C   . GLU A 1 333 ? -7.040  -9.685  -0.352  1.00 98.92 333 A 1 
ATOM   2648 O  O   . GLU A 1 333 ? -7.675  -10.023 0.639   1.00 98.81 333 A 1 
ATOM   2649 C  CB  . GLU A 1 333 ? -4.817  -10.789 -0.902  1.00 98.25 333 A 1 
ATOM   2650 C  CG  . GLU A 1 333 ? -5.018  -12.096 -0.138  1.00 93.69 333 A 1 
ATOM   2651 C  CD  . GLU A 1 333 ? -4.265  -13.247 -0.827  1.00 96.87 333 A 1 
ATOM   2652 O  OE1 . GLU A 1 333 ? -3.062  -13.435 -0.540  1.00 92.45 333 A 1 
ATOM   2653 O  OE2 . GLU A 1 333 ? -4.865  -13.919 -1.690  1.00 94.52 333 A 1 
ATOM   2654 N  N   . CYS A 1 334 ? -7.618  -9.394  -1.516  1.00 98.96 334 A 1 
ATOM   2655 C  CA  . CYS A 1 334 ? -9.054  -9.528  -1.685  1.00 98.91 334 A 1 
ATOM   2656 C  C   . CYS A 1 334 ? -9.394  -9.900  -3.123  1.00 98.99 334 A 1 
ATOM   2657 O  O   . CYS A 1 334 ? -8.889  -9.291  -4.072  1.00 98.88 334 A 1 
ATOM   2658 C  CB  . CYS A 1 334 ? -9.750  -8.228  -1.270  1.00 98.91 334 A 1 
ATOM   2659 S  SG  . CYS A 1 334 ? -11.531 -8.464  -1.096  1.00 98.75 334 A 1 
ATOM   2660 N  N   . GLU A 1 335 ? -10.262 -10.916 -3.280  1.00 98.96 335 A 1 
ATOM   2661 C  CA  . GLU A 1 335 ? -10.879 -11.233 -4.556  1.00 98.94 335 A 1 
ATOM   2662 C  C   . GLU A 1 335 ? -12.246 -10.556 -4.617  1.00 98.91 335 A 1 
ATOM   2663 O  O   . GLU A 1 335 ? -13.118 -10.831 -3.791  1.00 98.75 335 A 1 
ATOM   2664 C  CB  . GLU A 1 335 ? -10.981 -12.753 -4.744  1.00 98.60 335 A 1 
ATOM   2665 C  CG  . GLU A 1 335 ? -11.467 -13.141 -6.141  1.00 85.72 335 A 1 
ATOM   2666 C  CD  . GLU A 1 335 ? -11.485 -14.663 -6.396  1.00 82.84 335 A 1 
ATOM   2667 O  OE1 . GLU A 1 335 ? -12.076 -15.079 -7.413  1.00 76.56 335 A 1 
ATOM   2668 O  OE2 . GLU A 1 335 ? -10.899 -15.418 -5.599  1.00 78.02 335 A 1 
ATOM   2669 N  N   . PHE A 1 336 ? -12.430 -9.659  -5.589  1.00 98.93 336 A 1 
ATOM   2670 C  CA  . PHE A 1 336 ? -13.689 -8.984  -5.865  1.00 98.94 336 A 1 
ATOM   2671 C  C   . PHE A 1 336 ? -14.367 -9.625  -7.072  1.00 98.88 336 A 1 
ATOM   2672 O  O   . PHE A 1 336 ? -13.706 -10.033 -8.023  1.00 98.72 336 A 1 
ATOM   2673 C  CB  . PHE A 1 336 ? -13.453 -7.497  -6.124  1.00 98.93 336 A 1 
ATOM   2674 C  CG  . PHE A 1 336 ? -12.914 -6.738  -4.931  1.00 98.95 336 A 1 
ATOM   2675 C  CD1 . PHE A 1 336 ? -13.796 -6.216  -3.981  1.00 98.88 336 A 1 
ATOM   2676 C  CD2 . PHE A 1 336 ? -11.545 -6.558  -4.768  1.00 98.88 336 A 1 
ATOM   2677 C  CE1 . PHE A 1 336 ? -13.309 -5.513  -2.883  1.00 98.80 336 A 1 
ATOM   2678 C  CE2 . PHE A 1 336 ? -11.047 -5.853  -3.660  1.00 98.79 336 A 1 
ATOM   2679 C  CZ  . PHE A 1 336 ? -11.934 -5.331  -2.720  1.00 98.83 336 A 1 
ATOM   2680 N  N   . GLU A 1 337 ? -15.700 -9.691  -7.033  1.00 98.83 337 A 1 
ATOM   2681 C  CA  . GLU A 1 337 ? -16.524 -10.098 -8.172  1.00 98.79 337 A 1 
ATOM   2682 C  C   . GLU A 1 337 ? -17.589 -9.037  -8.436  1.00 98.73 337 A 1 
ATOM   2683 O  O   . GLU A 1 337 ? -18.250 -8.559  -7.508  1.00 98.28 337 A 1 
ATOM   2684 C  CB  . GLU A 1 337 ? -17.121 -11.488 -7.933  1.00 98.47 337 A 1 
ATOM   2685 C  CG  . GLU A 1 337 ? -17.885 -12.039 -9.138  1.00 90.82 337 A 1 
ATOM   2686 C  CD  . GLU A 1 337 ? -18.217 -13.532 -9.022  1.00 88.01 337 A 1 
ATOM   2687 O  OE1 . GLU A 1 337 ? -18.260 -14.206 -10.070 1.00 81.43 337 A 1 
ATOM   2688 O  OE2 . GLU A 1 337 ? -18.411 -14.024 -7.895  1.00 81.85 337 A 1 
ATOM   2689 N  N   . PHE A 1 338 ? -17.742 -8.656  -9.711  1.00 98.47 338 A 1 
ATOM   2690 C  CA  . PHE A 1 338 ? -18.595 -7.564  -10.160 1.00 98.19 338 A 1 
ATOM   2691 C  C   . PHE A 1 338 ? -19.704 -8.101  -11.067 1.00 97.25 338 A 1 
ATOM   2692 O  O   . PHE A 1 338 ? -19.432 -8.849  -12.006 1.00 94.02 338 A 1 
ATOM   2693 C  CB  . PHE A 1 338 ? -17.756 -6.519  -10.906 1.00 97.99 338 A 1 
ATOM   2694 C  CG  . PHE A 1 338 ? -16.575 -5.981  -10.121 1.00 98.41 338 A 1 
ATOM   2695 C  CD1 . PHE A 1 338 ? -16.729 -4.877  -9.275  1.00 98.03 338 A 1 
ATOM   2696 C  CD2 . PHE A 1 338 ? -15.324 -6.591  -10.216 1.00 98.08 338 A 1 
ATOM   2697 C  CE1 . PHE A 1 338 ? -15.644 -4.382  -8.551  1.00 97.71 338 A 1 
ATOM   2698 C  CE2 . PHE A 1 338 ? -14.234 -6.103  -9.485  1.00 97.77 338 A 1 
ATOM   2699 C  CZ  . PHE A 1 338 ? -14.391 -4.992  -8.650  1.00 97.95 338 A 1 
ATOM   2700 N  N   . ASN A 1 339 ? -20.960 -7.695  -10.793 1.00 94.84 339 A 1 
ATOM   2701 C  CA  . ASN A 1 339 ? -22.135 -8.098  -11.568 1.00 93.56 339 A 1 
ATOM   2702 C  C   . ASN A 1 339 ? -23.091 -6.932  -11.840 1.00 88.57 339 A 1 
ATOM   2703 O  O   . ASN A 1 339 ? -23.249 -6.050  -10.993 1.00 78.26 339 A 1 
ATOM   2704 C  CB  . ASN A 1 339 ? -22.875 -9.230  -10.846 1.00 88.73 339 A 1 
ATOM   2705 C  CG  . ASN A 1 339 ? -22.113 -10.544 -10.868 1.00 83.47 339 A 1 
ATOM   2706 O  OD1 . ASN A 1 339 ? -22.003 -11.213 -11.900 1.00 71.07 339 A 1 
ATOM   2707 N  ND2 . ASN A 1 339 ? -21.589 -10.954 -9.734  1.00 69.86 339 A 1 
ATOM   2708 O  OXT . ASN A 1 339 ? -23.735 -6.938  -12.910 1.00 67.79 339 A 1 
HETATM 2709 MG MG  . MG  B 2 .   ? 7.578   0.302   7.878   1.00 90.16 1   B 1 
HETATM 2710 MG MG  . MG  C 3 .   ? 3.788   1.969   8.081   1.00 72.50 1   C 1 
#
