# Supplementary material for: Theoretical Study of Sphingomyelinases from Entamoeba histolytica and Trichomonas vaginalis Sheds Light on the Evolution of Enzymes Needed for Survival and Colonization
Source: Pathogens. 2025 Jan 5;14(1):32. doi: 10.3390/pathogens14010032 (PMC11768322; doi:10.3390/pathogens14010032)
Supplement: Supplementary file 1 [file pathogens-14-00032-s001.zip › Supplementary structural Files/Trichomonas vaginalis/Trichomonas A2FAR4/fold_a2far4_50_oleics/fold_a2far4_50_oleics_model.cif]

# By using this file you agree to the legally binding terms of use found at alphafoldserver.com/output-terms
data_59536059a917edc2
#
_entry.id 59536059a917edc2
#
loop_
_atom_type.symbol
C 
N 
O 
S 
#
loop_
_audit_author.name
_audit_author.pdbx_ordinal
"Google DeepMind" 1 
"Isomorphic Labs" 2 
#
_audit_conform.dict_location https://raw.githubusercontent.com/ihmwg/ModelCIF/master/dist/mmcif_ma.dic
_audit_conform.dict_name     mmcif_ma.dic
_audit_conform.dict_version  1.4.5
#
loop_
_chem_comp.formula
_chem_comp.formula_weight
_chem_comp.id
_chem_comp.mon_nstd_flag
_chem_comp.name
_chem_comp.pdbx_smiles
_chem_comp.pdbx_synonyms
_chem_comp.type
"C3 H7 N O2"    89.093  ALA y ALANINE         C[C@H](N)C(O)=O                  ? "L-PEPTIDE LINKING" 
"C6 H15 N4 O2"  175.209 ARG y ARGININE        N[C@@H](CCCNC(N)=[NH2+])C(O)=O   ? "L-PEPTIDE LINKING" 
"C4 H8 N2 O3"   132.118 ASN y ASPARAGINE      N[C@@H](CC(N)=O)C(O)=O           ? "L-PEPTIDE LINKING" 
"C4 H7 N O4"    133.103 ASP y "ASPARTIC ACID" N[C@@H](CC(O)=O)C(O)=O           ? "L-PEPTIDE LINKING" 
"C3 H7 N O2 S"  121.158 CYS y CYSTEINE        N[C@@H](CS)C(O)=O                ? "L-PEPTIDE LINKING" 
"C5 H10 N2 O3"  146.144 GLN y GLUTAMINE       N[C@@H](CCC(N)=O)C(O)=O          ? "L-PEPTIDE LINKING" 
"C5 H9 N O4"    147.129 GLU y "GLUTAMIC ACID" N[C@@H](CCC(O)=O)C(O)=O          ? "L-PEPTIDE LINKING" 
"C2 H5 N O2"    75.067  GLY y GLYCINE         NCC(O)=O                         ? "PEPTIDE LINKING"   
"C6 H10 N3 O2"  156.162 HIS y HISTIDINE       N[C@@H](Cc1c[nH]c[nH+]1)C(O)=O   ? "L-PEPTIDE LINKING" 
"C6 H13 N O2"   131.173 ILE y ISOLEUCINE      CC[C@H](C)[C@H](N)C(O)=O         ? "L-PEPTIDE LINKING" 
"C6 H13 N O2"   131.173 LEU y LEUCINE         CC(C)C[C@H](N)C(O)=O             ? "L-PEPTIDE LINKING" 
"C6 H15 N2 O2"  147.195 LYS y LYSINE          N[C@@H](CCCC[NH3+])C(O)=O        ? "L-PEPTIDE LINKING" 
"C5 H11 N O2 S" 149.211 MET y METHIONINE      CSCC[C@H](N)C(O)=O               ? "L-PEPTIDE LINKING" 
"C18 H34 O2"    282.461 OLA . "OLEIC ACID"    CCCCCCCC\C=C/CCCCCCCC(O)=O       ? NON-POLYMER         
"C9 H11 N O2"   165.189 PHE y PHENYLALANINE   N[C@@H](Cc1ccccc1)C(O)=O         ? "L-PEPTIDE LINKING" 
"C5 H9 N O2"    115.130 PRO y PROLINE         OC(=O)[C@@H]1CCCN1               ? "L-PEPTIDE LINKING" 
"C3 H7 N O3"    105.093 SER y SERINE          N[C@@H](CO)C(O)=O                ? "L-PEPTIDE LINKING" 
"C4 H9 N O3"    119.119 THR y THREONINE       C[C@@H](O)[C@H](N)C(O)=O         ? "L-PEPTIDE LINKING" 
"C11 H12 N2 O2" 204.225 TRP y TRYPTOPHAN      N[C@@H](Cc1c[nH]c2ccccc12)C(O)=O ? "L-PEPTIDE LINKING" 
"C9 H11 N O3"   181.189 TYR y TYROSINE        N[C@@H](Cc1ccc(O)cc1)C(O)=O      ? "L-PEPTIDE LINKING" 
"C5 H11 N O2"   117.146 VAL y VALINE          CC(C)[C@H](N)C(O)=O              ? "L-PEPTIDE LINKING" 
#
_citation.book_publisher          ?
_citation.country                 UK
_citation.id                      primary
_citation.journal_full            Nature
_citation.journal_id_ASTM         NATUAS
_citation.journal_id_CSD          0006
_citation.journal_id_ISSN         0028-0836
_citation.journal_volume          ?
_citation.page_first              ?
_citation.page_last               ?
_citation.pdbx_database_id_DOI    ?
_citation.pdbx_database_id_PubMed ?
_citation.title                   "Accurate structure prediction of biomolecular interactions with AlphaFold 3"
_citation.year                    2024
#
loop_
_citation_author.citation_id
_citation_author.name
_citation_author.ordinal
primary "Google DeepMind" 1 
primary "Isomorphic Labs" 2 
#
loop_
_entity.id
_entity.pdbx_description
_entity.type
1  . polymer     
2  . non-polymer 
3  . non-polymer 
4  . non-polymer 
5  . non-polymer 
6  . non-polymer 
7  . non-polymer 
8  . non-polymer 
9  . non-polymer 
10 . non-polymer 
11 . non-polymer 
12 . non-polymer 
13 . non-polymer 
14 . non-polymer 
15 . non-polymer 
16 . non-polymer 
17 . non-polymer 
18 . non-polymer 
19 . non-polymer 
20 . non-polymer 
21 . non-polymer 
22 . non-polymer 
23 . non-polymer 
24 . non-polymer 
25 . non-polymer 
26 . non-polymer 
27 . non-polymer 
28 . non-polymer 
29 . non-polymer 
30 . non-polymer 
31 . non-polymer 
32 . non-polymer 
33 . non-polymer 
34 . non-polymer 
35 . non-polymer 
36 . non-polymer 
37 . non-polymer 
38 . non-polymer 
39 . non-polymer 
40 . non-polymer 
41 . non-polymer 
42 . non-polymer 
43 . non-polymer 
44 . non-polymer 
45 . non-polymer 
46 . non-polymer 
47 . non-polymer 
48 . non-polymer 
49 . non-polymer 
50 . non-polymer 
51 . non-polymer 
#
_entity_poly.entity_id      1
_entity_poly.pdbx_strand_id A
_entity_poly.type           polypeptide(L)
#
loop_
_entity_poly_seq.entity_id
_entity_poly_seq.hetero
_entity_poly_seq.mon_id
_entity_poly_seq.num
1 n MET 1   
1 n SER 2   
1 n PHE 3   
1 n VAL 4   
1 n THR 5   
1 n ILE 6   
1 n LEU 7   
1 n GLY 8   
1 n ILE 9   
1 n GLY 10  
1 n ILE 11  
1 n CYS 12  
1 n ILE 13  
1 n PRO 14  
1 n ILE 15  
1 n ALA 16  
1 n ILE 17  
1 n LEU 18  
1 n SER 19  
1 n VAL 20  
1 n ILE 21  
1 n MET 22  
1 n VAL 23  
1 n ILE 24  
1 n LEU 25  
1 n LYS 26  
1 n ILE 27  
1 n ILE 28  
1 n LEU 29  
1 n ALA 30  
1 n ARG 31  
1 n THR 32  
1 n ALA 33  
1 n SER 34  
1 n HIS 35  
1 n TYR 36  
1 n VAL 37  
1 n ASN 38  
1 n ILE 39  
1 n ALA 40  
1 n GLU 41  
1 n LYS 42  
1 n ARG 43  
1 n VAL 44  
1 n GLU 45  
1 n ASP 46  
1 n PHE 47  
1 n GLU 48  
1 n THR 49  
1 n LYS 50  
1 n LYS 51  
1 n LEU 52  
1 n LYS 53  
1 n ILE 54  
1 n LEU 55  
1 n ASP 56  
1 n TYR 57  
1 n ASN 58  
1 n ALA 59  
1 n PHE 60  
1 n TRP 61  
1 n ARG 62  
1 n PRO 63  
1 n THR 64  
1 n MET 65  
1 n LEU 66  
1 n HIS 67  
1 n MET 68  
1 n GLY 69  
1 n ARG 70  
1 n GLU 71  
1 n GLU 72  
1 n TRP 73  
1 n MET 74  
1 n ARG 75  
1 n LEU 76  
1 n ARG 77  
1 n SER 78  
1 n LYS 79  
1 n LEU 80  
1 n LEU 81  
1 n LEU 82  
1 n GLU 83  
1 n LYS 84  
1 n ILE 85  
1 n GLU 86  
1 n SER 87  
1 n TYR 88  
1 n ASP 89  
1 n VAL 90  
1 n VAL 91  
1 n CYS 92  
1 n LEU 93  
1 n GLU 94  
1 n GLU 95  
1 n GLY 96  
1 n PHE 97  
1 n GLN 98  
1 n PHE 99  
1 n GLY 100 
1 n SER 101 
1 n ASP 102 
1 n ILE 103 
1 n ALA 104 
1 n LYS 105 
1 n ASN 106 
1 n PHE 107 
1 n ILE 108 
1 n GLU 109 
1 n GLY 110 
1 n ALA 111 
1 n LYS 112 
1 n SER 113 
1 n LEU 114 
1 n GLY 115 
1 n PHE 116 
1 n LYS 117 
1 n TYR 118 
1 n VAL 119 
1 n LEU 120 
1 n THR 121 
1 n SER 122 
1 n LYS 123 
1 n LEU 124 
1 n PRO 125 
1 n PRO 126 
1 n ILE 127 
1 n TYR 128 
1 n THR 129 
1 n HIS 130 
1 n GLN 131 
1 n VAL 132 
1 n ILE 133 
1 n ASP 134 
1 n SER 135 
1 n GLY 136 
1 n LEU 137 
1 n ILE 138 
1 n ILE 139 
1 n LEU 140 
1 n SER 141 
1 n LYS 142 
1 n PHE 143 
1 n PRO 144 
1 n ILE 145 
1 n ILE 146 
1 n GLU 147 
1 n SER 148 
1 n ASP 149 
1 n THR 150 
1 n ILE 151 
1 n ARG 152 
1 n TYR 153 
1 n THR 154 
1 n VAL 155 
1 n PHE 156 
1 n CYS 157 
1 n GLY 158 
1 n VAL 159 
1 n ASP 160 
1 n SER 161 
1 n PHE 162 
1 n ALA 163 
1 n ALA 164 
1 n LYS 165 
1 n GLY 166 
1 n SER 167 
1 n ILE 168 
1 n TYR 169 
1 n ALA 170 
1 n LYS 171 
1 n ILE 172 
1 n GLN 173 
1 n LEU 174 
1 n ASP 175 
1 n SER 176 
1 n LYS 177 
1 n ASN 178 
1 n HIS 179 
1 n VAL 180 
1 n HIS 181 
1 n LEU 182 
1 n PHE 183 
1 n SER 184 
1 n THR 185 
1 n HIS 186 
1 n LEU 187 
1 n GLN 188 
1 n ALA 189 
1 n SER 190 
1 n TYR 191 
1 n GLN 192 
1 n ASN 193 
1 n GLY 194 
1 n GLN 195 
1 n GLU 196 
1 n PRO 197 
1 n THR 198 
1 n VAL 199 
1 n VAL 200 
1 n ASP 201 
1 n VAL 202 
1 n LEU 203 
1 n VAL 204 
1 n ARG 205 
1 n GLN 206 
1 n LYS 207 
1 n GLN 208 
1 n PHE 209 
1 n ASP 210 
1 n GLN 211 
1 n LEU 212 
1 n SER 213 
1 n ALA 214 
1 n PHE 215 
1 n MET 216 
1 n ALA 217 
1 n THR 218 
1 n LYS 219 
1 n VAL 220 
1 n THR 221 
1 n ASP 222 
1 n GLY 223 
1 n TYR 224 
1 n PRO 225 
1 n ALA 226 
1 n VAL 227 
1 n LEU 228 
1 n VAL 229 
1 n GLY 230 
1 n ASP 231 
1 n LEU 232 
1 n ASN 233 
1 n VAL 234 
1 n ASN 235 
1 n SER 236 
1 n ARG 237 
1 n LEU 238 
1 n GLY 239 
1 n ASP 240 
1 n GLU 241 
1 n TYR 242 
1 n LYS 243 
1 n SER 244 
1 n LEU 245 
1 n LEU 246 
1 n ASP 247 
1 n HIS 248 
1 n LEU 249 
1 n LYS 250 
1 n ILE 251 
1 n PRO 252 
1 n GLU 253 
1 n TYR 254 
1 n SER 255 
1 n CYS 256 
1 n VAL 257 
1 n ASP 258 
1 n THR 259 
1 n LEU 260 
1 n LEU 261 
1 n THR 262 
1 n THR 263 
1 n HIS 264 
1 n GLY 265 
1 n GLU 266 
1 n HIS 267 
1 n PRO 268 
1 n VAL 269 
1 n THR 270 
1 n CYS 271 
1 n GLY 272 
1 n GLY 273 
1 n ASP 274 
1 n ASP 275 
1 n ASP 276 
1 n LYS 277 
1 n VAL 278 
1 n LEU 279 
1 n PRO 280 
1 n GLU 281 
1 n PRO 282 
1 n GLY 283 
1 n ASP 284 
1 n VAL 285 
1 n GLY 286 
1 n THR 287 
1 n HIS 288 
1 n GLN 289 
1 n SER 290 
1 n LEU 291 
1 n ASP 292 
1 n TYR 293 
1 n ILE 294 
1 n TYR 295 
1 n LEU 296 
1 n PHE 297 
1 n GLU 298 
1 n LYS 299 
1 n HIS 300 
1 n ASP 301 
1 n LYS 302 
1 n PRO 303 
1 n GLN 304 
1 n LEU 305 
1 n LYS 306 
1 n VAL 307 
1 n SER 308 
1 n TYR 309 
1 n LYS 310 
1 n PRO 311 
1 n GLU 312 
1 n VAL 313 
1 n ASN 314 
1 n LYS 315 
1 n MET 316 
1 n LEU 317 
1 n VAL 318 
1 n ASN 319 
1 n GLY 320 
1 n GLN 321 
1 n LYS 322 
1 n PHE 323 
1 n PHE 324 
1 n GLN 325 
1 n LEU 326 
1 n SER 327 
1 n ASP 328 
1 n HIS 329 
1 n PHE 330 
1 n ALA 331 
1 n VAL 332 
1 n GLU 333 
1 n CYS 334 
1 n GLU 335 
1 n PHE 336 
1 n GLU 337 
1 n PHE 338 
1 n ASN 339 
#
_ma_data.content_type "model coordinates"
_ma_data.id           1
_ma_data.name         Model
#
_ma_model_list.data_id          1
_ma_model_list.model_group_id   1
_ma_model_list.model_group_name "AlphaFold-beta-20231127 (7a14c934-fe78-43c1-a552-7fb305b0ebd1 @ 2024-10-14 15:06:09)"
_ma_model_list.model_id         1
_ma_model_list.model_name       "Top ranked model"
_ma_model_list.model_type       "Ab initio model"
_ma_model_list.ordinal_id       1
#
loop_
_ma_protocol_step.method_type
_ma_protocol_step.ordinal_id
_ma_protocol_step.protocol_id
_ma_protocol_step.step_id
"coevolution MSA" 1 1 1 
"template search" 2 1 2 
modeling          3 1 3 
#
loop_
_ma_qa_metric.id
_ma_qa_metric.mode
_ma_qa_metric.name
_ma_qa_metric.software_group_id
_ma_qa_metric.type
1 global pLDDT 1 pLDDT 
2 local  pLDDT 1 pLDDT 
#
_ma_qa_metric_global.metric_id    1
_ma_qa_metric_global.metric_value 74.28
_ma_qa_metric_global.model_id     1
_ma_qa_metric_global.ordinal_id   1
#
_ma_software_group.group_id    1
_ma_software_group.ordinal_id  1
_ma_software_group.software_id 1
#
loop_
_ma_target_entity.data_id
_ma_target_entity.entity_id
_ma_target_entity.origin
1 1  . 
1 2  . 
1 3  . 
1 4  . 
1 5  . 
1 6  . 
1 7  . 
1 8  . 
1 9  . 
1 10 . 
1 11 . 
1 12 . 
1 13 . 
1 14 . 
1 15 . 
1 16 . 
1 17 . 
1 18 . 
1 19 . 
1 20 . 
1 21 . 
1 22 . 
1 23 . 
1 24 . 
1 25 . 
1 26 . 
1 27 . 
1 28 . 
1 29 . 
1 30 . 
1 31 . 
1 32 . 
1 33 . 
1 34 . 
1 35 . 
1 36 . 
1 37 . 
1 38 . 
1 39 . 
1 40 . 
1 41 . 
1 42 . 
1 43 . 
1 44 . 
1 45 . 
1 46 . 
1 47 . 
1 48 . 
1 49 . 
1 50 . 
1 51 . 
#
loop_
_ma_target_entity_instance.asym_id
_ma_target_entity_instance.details
_ma_target_entity_instance.entity_id
A  . 1  
B  . 2  
C  . 3  
D  . 4  
E  . 5  
F  . 6  
G  . 7  
H  . 8  
I  . 9  
J  . 10 
K  . 11 
L  . 12 
M  . 13 
N  . 14 
O  . 15 
P  . 16 
Q  . 17 
R  . 18 
S  . 19 
T  . 20 
U  . 21 
V  . 22 
W  . 23 
X  . 24 
Y  . 25 
Z  . 26 
AA . 27 
BA . 28 
CA . 29 
DA . 30 
EA . 31 
FA . 32 
GA . 33 
HA . 34 
IA . 35 
JA . 36 
KA . 37 
LA . 38 
MA . 39 
NA . 40 
OA . 41 
PA . 42 
QA . 43 
RA . 44 
SA . 45 
TA . 46 
UA . 47 
VA . 48 
WA . 49 
XA . 50 
YA . 51 
#
loop_
_pdbx_data_usage.details
_pdbx_data_usage.id
_pdbx_data_usage.type
_pdbx_data_usage.url
;NON-COMMERCIAL USE ONLY, BY USING THIS FILE YOU AGREE TO THE TERMS OF USE FOUND
AT alphafoldserver.com/output-terms.
;
1 license    ? 
;THE INFORMATION IS NOT INTENDED FOR, HAS NOT BEEN VALIDATED FOR, AND IS NOT
APPROVED FOR CLINICAL USE. IT SHOULD NOT BE USED FOR CLINICAL PURPOSE OR RELIED
ON FOR MEDICAL OR OTHER PROFESSIONAL ADVICE. IT IS THEORETICAL MODELLING ONLY
AND CAUTION SHOULD BE EXERCISED IN ITS USE. IT IS PROVIDED "AS-IS" WITHOUT ANY
WARRANTY OF ANY KIND, WHETHER EXPRESSED OR IMPLIED. NO WARRANTY IS GIVEN THAT
USE OF THE INFORMATION SHALL NOT INFRINGE THE RIGHTS OF ANY THIRD PARTY.
;
2 disclaimer ? 
#
loop_
_pdbx_nonpoly_scheme.asym_id
_pdbx_nonpoly_scheme.auth_seq_num
_pdbx_nonpoly_scheme.entity_id
_pdbx_nonpoly_scheme.mon_id
_pdbx_nonpoly_scheme.pdb_ins_code
_pdbx_nonpoly_scheme.pdb_seq_num
_pdbx_nonpoly_scheme.pdb_strand_id
B  1 2  OLA . 1 B  
C  1 3  OLA . 1 C  
D  1 4  OLA . 1 D  
E  1 5  OLA . 1 E  
F  1 6  OLA . 1 F  
G  1 7  OLA . 1 G  
H  1 8  OLA . 1 H  
I  1 9  OLA . 1 I  
J  1 10 OLA . 1 J  
K  1 11 OLA . 1 K  
L  1 12 OLA . 1 L  
M  1 13 OLA . 1 M  
N  1 14 OLA . 1 N  
O  1 15 OLA . 1 O  
P  1 16 OLA . 1 P  
Q  1 17 OLA . 1 Q  
R  1 18 OLA . 1 R  
S  1 19 OLA . 1 S  
T  1 20 OLA . 1 T  
U  1 21 OLA . 1 U  
V  1 22 OLA . 1 V  
W  1 23 OLA . 1 W  
X  1 24 OLA . 1 X  
Y  1 25 OLA . 1 Y  
Z  1 26 OLA . 1 Z  
AA 1 27 OLA . 1 AA 
BA 1 28 OLA . 1 BA 
CA 1 29 OLA . 1 CA 
DA 1 30 OLA . 1 DA 
EA 1 31 OLA . 1 EA 
FA 1 32 OLA . 1 FA 
GA 1 33 OLA . 1 GA 
HA 1 34 OLA . 1 HA 
IA 1 35 OLA . 1 IA 
JA 1 36 OLA . 1 JA 
KA 1 37 OLA . 1 KA 
LA 1 38 OLA . 1 LA 
MA 1 39 OLA . 1 MA 
NA 1 40 OLA . 1 NA 
OA 1 41 OLA . 1 OA 
PA 1 42 OLA . 1 PA 
QA 1 43 OLA . 1 QA 
RA 1 44 OLA . 1 RA 
SA 1 45 OLA . 1 SA 
TA 1 46 OLA . 1 TA 
UA 1 47 OLA . 1 UA 
VA 1 48 OLA . 1 VA 
WA 1 49 OLA . 1 WA 
XA 1 50 OLA . 1 XA 
YA 1 51 OLA . 1 YA 
#
loop_
_pdbx_poly_seq_scheme.asym_id
_pdbx_poly_seq_scheme.auth_seq_num
_pdbx_poly_seq_scheme.entity_id
_pdbx_poly_seq_scheme.hetero
_pdbx_poly_seq_scheme.mon_id
_pdbx_poly_seq_scheme.pdb_ins_code
_pdbx_poly_seq_scheme.pdb_seq_num
_pdbx_poly_seq_scheme.pdb_strand_id
_pdbx_poly_seq_scheme.seq_id
A 1   1 n MET . 1   A 1   
A 2   1 n SER . 2   A 2   
A 3   1 n PHE . 3   A 3   
A 4   1 n VAL . 4   A 4   
A 5   1 n THR . 5   A 5   
A 6   1 n ILE . 6   A 6   
A 7   1 n LEU . 7   A 7   
A 8   1 n GLY . 8   A 8   
A 9   1 n ILE . 9   A 9   
A 10  1 n GLY . 10  A 10  
A 11  1 n ILE . 11  A 11  
A 12  1 n CYS . 12  A 12  
A 13  1 n ILE . 13  A 13  
A 14  1 n PRO . 14  A 14  
A 15  1 n ILE . 15  A 15  
A 16  1 n ALA . 16  A 16  
A 17  1 n ILE . 17  A 17  
A 18  1 n LEU . 18  A 18  
A 19  1 n SER . 19  A 19  
A 20  1 n VAL . 20  A 20  
A 21  1 n ILE . 21  A 21  
A 22  1 n MET . 22  A 22  
A 23  1 n VAL . 23  A 23  
A 24  1 n ILE . 24  A 24  
A 25  1 n LEU . 25  A 25  
A 26  1 n LYS . 26  A 26  
A 27  1 n ILE . 27  A 27  
A 28  1 n ILE . 28  A 28  
A 29  1 n LEU . 29  A 29  
A 30  1 n ALA . 30  A 30  
A 31  1 n ARG . 31  A 31  
A 32  1 n THR . 32  A 32  
A 33  1 n ALA . 33  A 33  
A 34  1 n SER . 34  A 34  
A 35  1 n HIS . 35  A 35  
A 36  1 n TYR . 36  A 36  
A 37  1 n VAL . 37  A 37  
A 38  1 n ASN . 38  A 38  
A 39  1 n ILE . 39  A 39  
A 40  1 n ALA . 40  A 40  
A 41  1 n GLU . 41  A 41  
A 42  1 n LYS . 42  A 42  
A 43  1 n ARG . 43  A 43  
A 44  1 n VAL . 44  A 44  
A 45  1 n GLU . 45  A 45  
A 46  1 n ASP . 46  A 46  
A 47  1 n PHE . 47  A 47  
A 48  1 n GLU . 48  A 48  
A 49  1 n THR . 49  A 49  
A 50  1 n LYS . 50  A 50  
A 51  1 n LYS . 51  A 51  
A 52  1 n LEU . 52  A 52  
A 53  1 n LYS . 53  A 53  
A 54  1 n ILE . 54  A 54  
A 55  1 n LEU . 55  A 55  
A 56  1 n ASP . 56  A 56  
A 57  1 n TYR . 57  A 57  
A 58  1 n ASN . 58  A 58  
A 59  1 n ALA . 59  A 59  
A 60  1 n PHE . 60  A 60  
A 61  1 n TRP . 61  A 61  
A 62  1 n ARG . 62  A 62  
A 63  1 n PRO . 63  A 63  
A 64  1 n THR . 64  A 64  
A 65  1 n MET . 65  A 65  
A 66  1 n LEU . 66  A 66  
A 67  1 n HIS . 67  A 67  
A 68  1 n MET . 68  A 68  
A 69  1 n GLY . 69  A 69  
A 70  1 n ARG . 70  A 70  
A 71  1 n GLU . 71  A 71  
A 72  1 n GLU . 72  A 72  
A 73  1 n TRP . 73  A 73  
A 74  1 n MET . 74  A 74  
A 75  1 n ARG . 75  A 75  
A 76  1 n LEU . 76  A 76  
A 77  1 n ARG . 77  A 77  
A 78  1 n SER . 78  A 78  
A 79  1 n LYS . 79  A 79  
A 80  1 n LEU . 80  A 80  
A 81  1 n LEU . 81  A 81  
A 82  1 n LEU . 82  A 82  
A 83  1 n GLU . 83  A 83  
A 84  1 n LYS . 84  A 84  
A 85  1 n ILE . 85  A 85  
A 86  1 n GLU . 86  A 86  
A 87  1 n SER . 87  A 87  
A 88  1 n TYR . 88  A 88  
A 89  1 n ASP . 89  A 89  
A 90  1 n VAL . 90  A 90  
A 91  1 n VAL . 91  A 91  
A 92  1 n CYS . 92  A 92  
A 93  1 n LEU . 93  A 93  
A 94  1 n GLU . 94  A 94  
A 95  1 n GLU . 95  A 95  
A 96  1 n GLY . 96  A 96  
A 97  1 n PHE . 97  A 97  
A 98  1 n GLN . 98  A 98  
A 99  1 n PHE . 99  A 99  
A 100 1 n GLY . 100 A 100 
A 101 1 n SER . 101 A 101 
A 102 1 n ASP . 102 A 102 
A 103 1 n ILE . 103 A 103 
A 104 1 n ALA . 104 A 104 
A 105 1 n LYS . 105 A 105 
A 106 1 n ASN . 106 A 106 
A 107 1 n PHE . 107 A 107 
A 108 1 n ILE . 108 A 108 
A 109 1 n GLU . 109 A 109 
A 110 1 n GLY . 110 A 110 
A 111 1 n ALA . 111 A 111 
A 112 1 n LYS . 112 A 112 
A 113 1 n SER . 113 A 113 
A 114 1 n LEU . 114 A 114 
A 115 1 n GLY . 115 A 115 
A 116 1 n PHE . 116 A 116 
A 117 1 n LYS . 117 A 117 
A 118 1 n TYR . 118 A 118 
A 119 1 n VAL . 119 A 119 
A 120 1 n LEU . 120 A 120 
A 121 1 n THR . 121 A 121 
A 122 1 n SER . 122 A 122 
A 123 1 n LYS . 123 A 123 
A 124 1 n LEU . 124 A 124 
A 125 1 n PRO . 125 A 125 
A 126 1 n PRO . 126 A 126 
A 127 1 n ILE . 127 A 127 
A 128 1 n TYR . 128 A 128 
A 129 1 n THR . 129 A 129 
A 130 1 n HIS . 130 A 130 
A 131 1 n GLN . 131 A 131 
A 132 1 n VAL . 132 A 132 
A 133 1 n ILE . 133 A 133 
A 134 1 n ASP . 134 A 134 
A 135 1 n SER . 135 A 135 
A 136 1 n GLY . 136 A 136 
A 137 1 n LEU . 137 A 137 
A 138 1 n ILE . 138 A 138 
A 139 1 n ILE . 139 A 139 
A 140 1 n LEU . 140 A 140 
A 141 1 n SER . 141 A 141 
A 142 1 n LYS . 142 A 142 
A 143 1 n PHE . 143 A 143 
A 144 1 n PRO . 144 A 144 
A 145 1 n ILE . 145 A 145 
A 146 1 n ILE . 146 A 146 
A 147 1 n GLU . 147 A 147 
A 148 1 n SER . 148 A 148 
A 149 1 n ASP . 149 A 149 
A 150 1 n THR . 150 A 150 
A 151 1 n ILE . 151 A 151 
A 152 1 n ARG . 152 A 152 
A 153 1 n TYR . 153 A 153 
A 154 1 n THR . 154 A 154 
A 155 1 n VAL . 155 A 155 
A 156 1 n PHE . 156 A 156 
A 157 1 n CYS . 157 A 157 
A 158 1 n GLY . 158 A 158 
A 159 1 n VAL . 159 A 159 
A 160 1 n ASP . 160 A 160 
A 161 1 n SER . 161 A 161 
A 162 1 n PHE . 162 A 162 
A 163 1 n ALA . 163 A 163 
A 164 1 n ALA . 164 A 164 
A 165 1 n LYS . 165 A 165 
A 166 1 n GLY . 166 A 166 
A 167 1 n SER . 167 A 167 
A 168 1 n ILE . 168 A 168 
A 169 1 n TYR . 169 A 169 
A 170 1 n ALA . 170 A 170 
A 171 1 n LYS . 171 A 171 
A 172 1 n ILE . 172 A 172 
A 173 1 n GLN . 173 A 173 
A 174 1 n LEU . 174 A 174 
A 175 1 n ASP . 175 A 175 
A 176 1 n SER . 176 A 176 
A 177 1 n LYS . 177 A 177 
A 178 1 n ASN . 178 A 178 
A 179 1 n HIS . 179 A 179 
A 180 1 n VAL . 180 A 180 
A 181 1 n HIS . 181 A 181 
A 182 1 n LEU . 182 A 182 
A 183 1 n PHE . 183 A 183 
A 184 1 n SER . 184 A 184 
A 185 1 n THR . 185 A 185 
A 186 1 n HIS . 186 A 186 
A 187 1 n LEU . 187 A 187 
A 188 1 n GLN . 188 A 188 
A 189 1 n ALA . 189 A 189 
A 190 1 n SER . 190 A 190 
A 191 1 n TYR . 191 A 191 
A 192 1 n GLN . 192 A 192 
A 193 1 n ASN . 193 A 193 
A 194 1 n GLY . 194 A 194 
A 195 1 n GLN . 195 A 195 
A 196 1 n GLU . 196 A 196 
A 197 1 n PRO . 197 A 197 
A 198 1 n THR . 198 A 198 
A 199 1 n VAL . 199 A 199 
A 200 1 n VAL . 200 A 200 
A 201 1 n ASP . 201 A 201 
A 202 1 n VAL . 202 A 202 
A 203 1 n LEU . 203 A 203 
A 204 1 n VAL . 204 A 204 
A 205 1 n ARG . 205 A 205 
A 206 1 n GLN . 206 A 206 
A 207 1 n LYS . 207 A 207 
A 208 1 n GLN . 208 A 208 
A 209 1 n PHE . 209 A 209 
A 210 1 n ASP . 210 A 210 
A 211 1 n GLN . 211 A 211 
A 212 1 n LEU . 212 A 212 
A 213 1 n SER . 213 A 213 
A 214 1 n ALA . 214 A 214 
A 215 1 n PHE . 215 A 215 
A 216 1 n MET . 216 A 216 
A 217 1 n ALA . 217 A 217 
A 218 1 n THR . 218 A 218 
A 219 1 n LYS . 219 A 219 
A 220 1 n VAL . 220 A 220 
A 221 1 n THR . 221 A 221 
A 222 1 n ASP . 222 A 222 
A 223 1 n GLY . 223 A 223 
A 224 1 n TYR . 224 A 224 
A 225 1 n PRO . 225 A 225 
A 226 1 n ALA . 226 A 226 
A 227 1 n VAL . 227 A 227 
A 228 1 n LEU . 228 A 228 
A 229 1 n VAL . 229 A 229 
A 230 1 n GLY . 230 A 230 
A 231 1 n ASP . 231 A 231 
A 232 1 n LEU . 232 A 232 
A 233 1 n ASN . 233 A 233 
A 234 1 n VAL . 234 A 234 
A 235 1 n ASN . 235 A 235 
A 236 1 n SER . 236 A 236 
A 237 1 n ARG . 237 A 237 
A 238 1 n LEU . 238 A 238 
A 239 1 n GLY . 239 A 239 
A 240 1 n ASP . 240 A 240 
A 241 1 n GLU . 241 A 241 
A 242 1 n TYR . 242 A 242 
A 243 1 n LYS . 243 A 243 
A 244 1 n SER . 244 A 244 
A 245 1 n LEU . 245 A 245 
A 246 1 n LEU . 246 A 246 
A 247 1 n ASP . 247 A 247 
A 248 1 n HIS . 248 A 248 
A 249 1 n LEU . 249 A 249 
A 250 1 n LYS . 250 A 250 
A 251 1 n ILE . 251 A 251 
A 252 1 n PRO . 252 A 252 
A 253 1 n GLU . 253 A 253 
A 254 1 n TYR . 254 A 254 
A 255 1 n SER . 255 A 255 
A 256 1 n CYS . 256 A 256 
A 257 1 n VAL . 257 A 257 
A 258 1 n ASP . 258 A 258 
A 259 1 n THR . 259 A 259 
A 260 1 n LEU . 260 A 260 
A 261 1 n LEU . 261 A 261 
A 262 1 n THR . 262 A 262 
A 263 1 n THR . 263 A 263 
A 264 1 n HIS . 264 A 264 
A 265 1 n GLY . 265 A 265 
A 266 1 n GLU . 266 A 266 
A 267 1 n HIS . 267 A 267 
A 268 1 n PRO . 268 A 268 
A 269 1 n VAL . 269 A 269 
A 270 1 n THR . 270 A 270 
A 271 1 n CYS . 271 A 271 
A 272 1 n GLY . 272 A 272 
A 273 1 n GLY . 273 A 273 
A 274 1 n ASP . 274 A 274 
A 275 1 n ASP . 275 A 275 
A 276 1 n ASP . 276 A 276 
A 277 1 n LYS . 277 A 277 
A 278 1 n VAL . 278 A 278 
A 279 1 n LEU . 279 A 279 
A 280 1 n PRO . 280 A 280 
A 281 1 n GLU . 281 A 281 
A 282 1 n PRO . 282 A 282 
A 283 1 n GLY . 283 A 283 
A 284 1 n ASP . 284 A 284 
A 285 1 n VAL . 285 A 285 
A 286 1 n GLY . 286 A 286 
A 287 1 n THR . 287 A 287 
A 288 1 n HIS . 288 A 288 
A 289 1 n GLN . 289 A 289 
A 290 1 n SER . 290 A 290 
A 291 1 n LEU . 291 A 291 
A 292 1 n ASP . 292 A 292 
A 293 1 n TYR . 293 A 293 
A 294 1 n ILE . 294 A 294 
A 295 1 n TYR . 295 A 295 
A 296 1 n LEU . 296 A 296 
A 297 1 n PHE . 297 A 297 
A 298 1 n GLU . 298 A 298 
A 299 1 n LYS . 299 A 299 
A 300 1 n HIS . 300 A 300 
A 301 1 n ASP . 301 A 301 
A 302 1 n LYS . 302 A 302 
A 303 1 n PRO . 303 A 303 
A 304 1 n GLN . 304 A 304 
A 305 1 n LEU . 305 A 305 
A 306 1 n LYS . 306 A 306 
A 307 1 n VAL . 307 A 307 
A 308 1 n SER . 308 A 308 
A 309 1 n TYR . 309 A 309 
A 310 1 n LYS . 310 A 310 
A 311 1 n PRO . 311 A 311 
A 312 1 n GLU . 312 A 312 
A 313 1 n VAL . 313 A 313 
A 314 1 n ASN . 314 A 314 
A 315 1 n LYS . 315 A 315 
A 316 1 n MET . 316 A 316 
A 317 1 n LEU . 317 A 317 
A 318 1 n VAL . 318 A 318 
A 319 1 n ASN . 319 A 319 
A 320 1 n GLY . 320 A 320 
A 321 1 n GLN . 321 A 321 
A 322 1 n LYS . 322 A 322 
A 323 1 n PHE . 323 A 323 
A 324 1 n PHE . 324 A 324 
A 325 1 n GLN . 325 A 325 
A 326 1 n LEU . 326 A 326 
A 327 1 n SER . 327 A 327 
A 328 1 n ASP . 328 A 328 
A 329 1 n HIS . 329 A 329 
A 330 1 n PHE . 330 A 330 
A 331 1 n ALA . 331 A 331 
A 332 1 n VAL . 332 A 332 
A 333 1 n GLU . 333 A 333 
A 334 1 n CYS . 334 A 334 
A 335 1 n GLU . 335 A 335 
A 336 1 n PHE . 336 A 336 
A 337 1 n GLU . 337 A 337 
A 338 1 n PHE . 338 A 338 
A 339 1 n ASN . 339 A 339 
#
_software.classification other
_software.date           ?
_software.description    "Structure prediction"
_software.name           AlphaFold
_software.pdbx_ordinal   1
_software.type           package
_software.version        "AlphaFold-beta-20231127 (7a14c934-fe78-43c1-a552-7fb305b0ebd1 @ 2024-10-14 15:06:09)"
#
loop_
_struct_asym.entity_id
_struct_asym.id
1  A  
2  B  
3  C  
4  D  
5  E  
6  F  
7  G  
8  H  
9  I  
10 J  
11 K  
12 L  
13 M  
14 N  
15 O  
16 P  
17 Q  
18 R  
19 S  
20 T  
21 U  
22 V  
23 W  
24 X  
25 Y  
26 Z  
27 AA 
28 BA 
29 CA 
30 DA 
31 EA 
32 FA 
33 GA 
34 HA 
35 IA 
36 JA 
37 KA 
38 LA 
39 MA 
40 NA 
41 OA 
42 PA 
43 QA 
44 RA 
45 SA 
46 TA 
47 UA 
48 VA 
49 WA 
50 XA 
51 YA 
#
loop_
_atom_site.group_PDB
_atom_site.id
_atom_site.type_symbol
_atom_site.label_atom_id
_atom_site.label_alt_id
_atom_site.label_comp_id
_atom_site.label_asym_id
_atom_site.label_entity_id
_atom_site.label_seq_id
_atom_site.pdbx_PDB_ins_code
_atom_site.Cartn_x
_atom_site.Cartn_y
_atom_site.Cartn_z
_atom_site.occupancy
_atom_site.B_iso_or_equiv
_atom_site.auth_seq_id
_atom_site.auth_asym_id
_atom_site.pdbx_PDB_model_num
ATOM   1    N N   . MET A  1  1   ? -18.347 39.898  -6.671  1.00 57.67 1   A  1 
ATOM   2    C CA  . MET A  1  1   ? -17.702 39.313  -5.495  1.00 72.49 1   A  1 
ATOM   3    C C   . MET A  1  1   ? -16.293 39.866  -5.354  1.00 77.47 1   A  1 
ATOM   4    O O   . MET A  1  1   ? -15.570 39.957  -6.345  1.00 72.88 1   A  1 
ATOM   5    C CB  . MET A  1  1   ? -17.653 37.787  -5.630  1.00 64.82 1   A  1 
ATOM   6    C CG  . MET A  1  1   ? -17.133 37.079  -4.396  1.00 59.40 1   A  1 
ATOM   7    S SD  . MET A  1  1   ? -17.300 35.299  -4.523  1.00 54.93 1   A  1 
ATOM   8    C CE  . MET A  1  1   ? -19.049 35.105  -4.155  1.00 47.28 1   A  1 
ATOM   9    N N   . SER A  1  2   ? -15.940 40.247  -4.144  1.00 76.26 2   A  1 
ATOM   10   C CA  . SER A  1  2   ? -14.621 40.831  -3.913  1.00 84.69 2   A  1 
ATOM   11   C C   . SER A  1  2   ? -13.513 39.800  -4.080  1.00 86.09 2   A  1 
ATOM   12   O O   . SER A  1  2   ? -13.747 38.596  -3.999  1.00 83.68 2   A  1 
ATOM   13   C CB  . SER A  1  2   ? -14.548 41.415  -2.507  1.00 79.63 2   A  1 
ATOM   14   O OG  . SER A  1  2   ? -14.519 40.392  -1.543  1.00 70.24 2   A  1 
ATOM   15   N N   . PHE A  1  3   ? -12.319 40.304  -4.298  1.00 88.07 3   A  1 
ATOM   16   C CA  . PHE A  1  3   ? -11.169 39.422  -4.441  1.00 89.62 3   A  1 
ATOM   17   C C   . PHE A  1  3   ? -10.935 38.667  -3.142  1.00 90.43 3   A  1 
ATOM   18   O O   . PHE A  1  3   ? -10.546 37.498  -3.157  1.00 89.13 3   A  1 
ATOM   19   C CB  . PHE A  1  3   ? -9.915  40.222  -4.785  1.00 86.30 3   A  1 
ATOM   20   C CG  . PHE A  1  3   ? -9.960  40.873  -6.134  1.00 82.03 3   A  1 
ATOM   21   C CD1 . PHE A  1  3   ? -10.485 40.207  -7.237  1.00 74.54 3   A  1 
ATOM   22   C CD2 . PHE A  1  3   ? -9.448  42.156  -6.323  1.00 73.18 3   A  1 
ATOM   23   C CE1 . PHE A  1  3   ? -10.497 40.807  -8.492  1.00 69.72 3   A  1 
ATOM   24   C CE2 . PHE A  1  3   ? -9.459  42.753  -7.570  1.00 65.47 3   A  1 
ATOM   25   C CZ  . PHE A  1  3   ? -9.986  42.078  -8.650  1.00 67.50 3   A  1 
ATOM   26   N N   . VAL A  1  4   ? -11.164 39.330  -2.028  1.00 89.97 4   A  1 
ATOM   27   C CA  . VAL A  1  4   ? -10.977 38.704  -0.731  1.00 90.69 4   A  1 
ATOM   28   C C   . VAL A  1  4   ? -11.940 37.538  -0.564  1.00 90.97 4   A  1 
ATOM   29   O O   . VAL A  1  4   ? -11.560 36.480  -0.057  1.00 89.44 4   A  1 
ATOM   30   C CB  . VAL A  1  4   ? -11.186 39.719  0.405   1.00 88.24 4   A  1 
ATOM   31   C CG1 . VAL A  1  4   ? -11.127 39.026  1.752   1.00 80.98 4   A  1 
ATOM   32   C CG2 . VAL A  1  4   ? -10.123 40.800  0.320   1.00 81.38 4   A  1 
ATOM   33   N N   . THR A  1  5   ? -13.153 37.741  -0.980  1.00 91.90 5   A  1 
ATOM   34   C CA  . THR A  1  5   ? -14.150 36.684  -0.872  1.00 92.41 5   A  1 
ATOM   35   C C   . THR A  1  5   ? -13.762 35.495  -1.743  1.00 92.65 5   A  1 
ATOM   36   O O   . THR A  1  5   ? -13.852 34.344  -1.316  1.00 91.27 5   A  1 
ATOM   37   C CB  . THR A  1  5   ? -15.535 37.180  -1.303  1.00 90.55 5   A  1 
ATOM   38   O OG1 . THR A  1  5   ? -15.945 38.230  -0.436  1.00 84.37 5   A  1 
ATOM   39   C CG2 . THR A  1  5   ? -16.549 36.051  -1.250  1.00 81.45 5   A  1 
ATOM   40   N N   . ILE A  1  6   ? -13.325 35.785  -2.937  1.00 92.42 6   A  1 
ATOM   41   C CA  . ILE A  1  6   ? -12.910 34.724  -3.840  1.00 92.14 6   A  1 
ATOM   42   C C   . ILE A  1  6   ? -11.726 33.974  -3.257  1.00 92.39 6   A  1 
ATOM   43   O O   . ILE A  1  6   ? -11.653 32.747  -3.329  1.00 91.60 6   A  1 
ATOM   44   C CB  . ILE A  1  6   ? -12.536 35.298  -5.222  1.00 90.23 6   A  1 
ATOM   45   C CG1 . ILE A  1  6   ? -13.790 35.881  -5.884  1.00 85.82 6   A  1 
ATOM   46   C CG2 . ILE A  1  6   ? -11.917 34.221  -6.099  1.00 85.15 6   A  1 
ATOM   47   C CD1 . ILE A  1  6   ? -13.532 36.586  -7.200  1.00 77.01 6   A  1 
ATOM   48   N N   . LEU A  1  7   ? -10.800 34.697  -2.674  1.00 92.19 7   A  1 
ATOM   49   C CA  . LEU A  1  7   ? -9.627  34.086  -2.073  1.00 92.27 7   A  1 
ATOM   50   C C   . LEU A  1  7   ? -10.024 33.171  -0.921  1.00 92.02 7   A  1 
ATOM   51   O O   . LEU A  1  7   ? -9.546  32.042  -0.821  1.00 91.95 7   A  1 
ATOM   52   C CB  . LEU A  1  7   ? -8.676  35.175  -1.560  1.00 91.04 7   A  1 
ATOM   53   C CG  . LEU A  1  7   ? -7.424  34.674  -0.830  1.00 83.96 7   A  1 
ATOM   54   C CD1 . LEU A  1  7   ? -6.551  33.888  -1.778  1.00 78.30 7   A  1 
ATOM   55   C CD2 . LEU A  1  7   ? -6.661  35.857  -0.256  1.00 79.89 7   A  1 
ATOM   56   N N   . GLY A  1  8   ? -10.879 33.681  -0.063  1.00 88.70 8   A  1 
ATOM   57   C CA  . GLY A  1  8   ? -11.307 32.898  1.075   1.00 89.11 8   A  1 
ATOM   58   C C   . GLY A  1  8   ? -12.106 31.663  0.710   1.00 90.54 8   A  1 
ATOM   59   O O   . GLY A  1  8   ? -11.838 30.569  1.202   1.00 89.15 8   A  1 
ATOM   60   N N   . ILE A  1  9   ? -13.065 31.844  -0.131  1.00 92.44 9   A  1 
ATOM   61   C CA  . ILE A  1  9   ? -13.932 30.744  -0.522  1.00 92.62 9   A  1 
ATOM   62   C C   . ILE A  1  9   ? -13.262 29.782  -1.500  1.00 93.28 9   A  1 
ATOM   63   O O   . ILE A  1  9   ? -13.388 28.555  -1.360  1.00 92.22 9   A  1 
ATOM   64   C CB  . ILE A  1  9   ? -15.227 31.271  -1.154  1.00 90.42 9   A  1 
ATOM   65   C CG1 . ILE A  1  9   ? -15.995 32.120  -0.136  1.00 85.83 9   A  1 
ATOM   66   C CG2 . ILE A  1  9   ? -16.080 30.115  -1.647  1.00 84.18 9   A  1 
ATOM   67   C CD1 . ILE A  1  9   ? -17.236 32.768  -0.702  1.00 77.41 9   A  1 
ATOM   68   N N   . GLY A  1  10  ? -12.589 30.335  -2.466  1.00 91.62 10  A  1 
ATOM   69   C CA  . GLY A  1  10  ? -11.986 29.507  -3.485  1.00 92.44 10  A  1 
ATOM   70   C C   . GLY A  1  10  ? -10.602 28.954  -3.208  1.00 93.34 10  A  1 
ATOM   71   O O   . GLY A  1  10  ? -10.202 27.969  -3.830  1.00 91.92 10  A  1 
ATOM   72   N N   . ILE A  1  11  ? -9.877  29.572  -2.297  1.00 94.01 11  A  1 
ATOM   73   C CA  . ILE A  1  11  ? -8.520  29.121  -2.025  1.00 94.22 11  A  1 
ATOM   74   C C   . ILE A  1  11  ? -8.260  28.780  -0.563  1.00 94.80 11  A  1 
ATOM   75   O O   . ILE A  1  11  ? -7.892  27.652  -0.232  1.00 94.45 11  A  1 
ATOM   76   C CB  . ILE A  1  11  ? -7.491  30.176  -2.481  1.00 91.90 11  A  1 
ATOM   77   C CG1 . ILE A  1  11  ? -7.692  30.506  -3.962  1.00 86.34 11  A  1 
ATOM   78   C CG2 . ILE A  1  11  ? -6.078  29.667  -2.224  1.00 84.22 11  A  1 
ATOM   79   C CD1 . ILE A  1  11  ? -7.451  29.342  -4.894  1.00 77.52 11  A  1 
ATOM   80   N N   . CYS A  1  12  ? -8.436  29.764  0.299   1.00 94.71 12  A  1 
ATOM   81   C CA  . CYS A  1  12  ? -8.145  29.561  1.710   1.00 94.61 12  A  1 
ATOM   82   C C   . CYS A  1  12  ? -8.937  28.450  2.391   1.00 95.65 12  A  1 
ATOM   83   O O   . CYS A  1  12  ? -8.375  27.629  3.108   1.00 95.48 12  A  1 
ATOM   84   C CB  . CYS A  1  12  ? -8.334  30.867  2.476   1.00 93.01 12  A  1 
ATOM   85   S SG  . CYS A  1  12  ? -7.214  32.170  1.938   1.00 86.91 12  A  1 
ATOM   86   N N   . ILE A  1  13  ? -10.223 28.454  2.184   1.00 95.06 13  A  1 
ATOM   87   C CA  . ILE A  1  13  ? -11.046 27.424  2.807   1.00 95.23 13  A  1 
ATOM   88   C C   . ILE A  1  13  ? -10.667 26.030  2.306   1.00 95.85 13  A  1 
ATOM   89   O O   . ILE A  1  13  ? -10.477 25.115  3.108   1.00 95.91 13  A  1 
ATOM   90   C CB  . ILE A  1  13  ? -12.544 27.705  2.603   1.00 93.96 13  A  1 
ATOM   91   C CG1 . ILE A  1  13  ? -12.923 28.954  3.397   1.00 90.44 13  A  1 
ATOM   92   C CG2 . ILE A  1  13  ? -13.373 26.514  3.033   1.00 90.16 13  A  1 
ATOM   93   C CD1 . ILE A  1  13  ? -14.366 29.390  3.239   1.00 82.68 13  A  1 
ATOM   94   N N   . PRO A  1  14  ? -10.546 25.867  1.012   1.00 95.48 14  A  1 
ATOM   95   C CA  . PRO A  1  14  ? -10.158 24.537  0.517   1.00 95.53 14  A  1 
ATOM   96   C C   . PRO A  1  14  ? -8.805  24.103  1.066   1.00 95.94 14  A  1 
ATOM   97   O O   . PRO A  1  14  ? -8.626  22.941  1.429   1.00 95.37 14  A  1 
ATOM   98   C CB  . PRO A  1  14  ? -10.123 24.732  -0.997  1.00 93.92 14  A  1 
ATOM   99   C CG  . PRO A  1  14  ? -11.185 25.745  -1.219  1.00 91.38 14  A  1 
ATOM   100  C CD  . PRO A  1  14  ? -10.953 26.735  -0.093  1.00 93.65 14  A  1 
ATOM   101  N N   . ILE A  1  15  ? -7.865  25.028  1.136   1.00 96.32 15  A  1 
ATOM   102  C CA  . ILE A  1  15  ? -6.546  24.708  1.660   1.00 96.17 15  A  1 
ATOM   103  C C   . ILE A  1  15  ? -6.637  24.286  3.122   1.00 96.48 15  A  1 
ATOM   104  O O   . ILE A  1  15  ? -5.967  23.340  3.547   1.00 96.31 15  A  1 
ATOM   105  C CB  . ILE A  1  15  ? -5.578  25.905  1.519   1.00 94.92 15  A  1 
ATOM   106  C CG1 . ILE A  1  15  ? -5.255  26.122  0.034   1.00 91.79 15  A  1 
ATOM   107  C CG2 . ILE A  1  15  ? -4.309  25.665  2.314   1.00 91.33 15  A  1 
ATOM   108  C CD1 . ILE A  1  15  ? -4.359  27.311  -0.241  1.00 84.79 15  A  1 
ATOM   109  N N   . ALA A  1  16  ? -7.445  24.979  3.886   1.00 96.60 16  A  1 
ATOM   110  C CA  . ALA A  1  16  ? -7.593  24.658  5.295   1.00 96.91 16  A  1 
ATOM   111  C C   . ALA A  1  16  ? -8.198  23.265  5.451   1.00 97.19 16  A  1 
ATOM   112  O O   . ALA A  1  16  ? -7.730  22.462  6.263   1.00 96.70 16  A  1 
ATOM   113  C CB  . ALA A  1  16  ? -8.481  25.691  5.974   1.00 96.43 16  A  1 
ATOM   114  N N   . ILE A  1  17  ? -9.218  22.999  4.685   1.00 97.18 17  A  1 
ATOM   115  C CA  . ILE A  1  17  ? -9.874  21.698  4.748   1.00 96.77 17  A  1 
ATOM   116  C C   . ILE A  1  17  ? -8.903  20.596  4.330   1.00 96.43 17  A  1 
ATOM   117  O O   . ILE A  1  17  ? -8.799  19.568  4.998   1.00 96.15 17  A  1 
ATOM   118  C CB  . ILE A  1  17  ? -11.118 21.676  3.840   1.00 96.04 17  A  1 
ATOM   119  C CG1 . ILE A  1  17  ? -12.187 22.614  4.415   1.00 93.94 17  A  1 
ATOM   120  C CG2 . ILE A  1  17  ? -11.652 20.258  3.709   1.00 94.05 17  A  1 
ATOM   121  C CD1 . ILE A  1  17  ? -13.414 22.763  3.541   1.00 88.60 17  A  1 
ATOM   122  N N   . LEU A  1  18  ? -8.208  20.830  3.250   1.00 96.31 18  A  1 
ATOM   123  C CA  . LEU A  1  18  ? -7.249  19.850  2.768   1.00 95.67 18  A  1 
ATOM   124  C C   . LEU A  1  18  ? -6.153  19.602  3.801   1.00 95.52 18  A  1 
ATOM   125  O O   . LEU A  1  18  ? -5.711  18.472  3.986   1.00 95.35 18  A  1 
ATOM   126  C CB  . LEU A  1  18  ? -6.626  20.311  1.456   1.00 94.36 18  A  1 
ATOM   127  C CG  . LEU A  1  18  ? -7.545  20.247  0.233   1.00 84.78 18  A  1 
ATOM   128  C CD1 . LEU A  1  18  ? -6.893  20.936  -0.945  1.00 81.99 18  A  1 
ATOM   129  C CD2 . LEU A  1  18  ? -7.846  18.797  -0.099  1.00 83.53 18  A  1 
ATOM   130  N N   . SER A  1  19  ? -5.715  20.658  4.443   1.00 96.56 19  A  1 
ATOM   131  C CA  . SER A  1  19  ? -4.658  20.534  5.440   1.00 96.28 19  A  1 
ATOM   132  C C   . SER A  1  19  ? -5.110  19.649  6.602   1.00 96.32 19  A  1 
ATOM   133  O O   . SER A  1  19  ? -4.348  18.806  7.074   1.00 95.72 19  A  1 
ATOM   134  C CB  . SER A  1  19  ? -4.257  21.906  5.963   1.00 95.35 19  A  1 
ATOM   135  O OG  . SER A  1  19  ? -3.698  22.680  4.916   1.00 88.94 19  A  1 
ATOM   136  N N   . VAL A  1  20  ? -6.325  19.857  7.041   1.00 97.65 20  A  1 
ATOM   137  C CA  . VAL A  1  20  ? -6.858  19.056  8.141   1.00 97.65 20  A  1 
ATOM   138  C C   . VAL A  1  20  ? -6.929  17.596  7.714   1.00 97.62 20  A  1 
ATOM   139  O O   . VAL A  1  20  ? -6.531  16.700  8.463   1.00 97.28 20  A  1 
ATOM   140  C CB  . VAL A  1  20  ? -8.257  19.549  8.555   1.00 97.41 20  A  1 
ATOM   141  C CG1 . VAL A  1  20  ? -8.890  18.569  9.524   1.00 94.81 20  A  1 
ATOM   142  C CG2 . VAL A  1  20  ? -8.145  20.927  9.196   1.00 94.99 20  A  1 
ATOM   143  N N   . ILE A  1  21  ? -7.435  17.363  6.527   1.00 97.49 21  A  1 
ATOM   144  C CA  . ILE A  1  21  ? -7.558  16.002  6.032   1.00 96.91 21  A  1 
ATOM   145  C C   . ILE A  1  21  ? -6.178  15.357  5.919   1.00 96.93 21  A  1 
ATOM   146  O O   . ILE A  1  21  ? -5.998  14.193  6.290   1.00 96.72 21  A  1 
ATOM   147  C CB  . ILE A  1  21  ? -8.267  15.983  4.663   1.00 96.24 21  A  1 
ATOM   148  C CG1 . ILE A  1  21  ? -9.725  16.411  4.842   1.00 94.72 21  A  1 
ATOM   149  C CG2 . ILE A  1  21  ? -8.183  14.596  4.038   1.00 94.95 21  A  1 
ATOM   150  C CD1 . ILE A  1  21  ? -10.504 16.552  3.548   1.00 90.05 21  A  1 
ATOM   151  N N   . MET A  1  22  ? -5.215  16.112  5.430   1.00 97.22 22  A  1 
ATOM   152  C CA  . MET A  1  22  ? -3.866  15.580  5.279   1.00 96.85 22  A  1 
ATOM   153  C C   . MET A  1  22  ? -3.276  15.194  6.635   1.00 97.13 22  A  1 
ATOM   154  O O   . MET A  1  22  ? -2.602  14.171  6.757   1.00 96.97 22  A  1 
ATOM   155  C CB  . MET A  1  22  ? -2.964  16.598  4.588   1.00 95.68 22  A  1 
ATOM   156  C CG  . MET A  1  22  ? -3.290  16.798  3.112   1.00 87.64 22  A  1 
ATOM   157  S SD  . MET A  1  22  ? -3.136  15.290  2.135   1.00 86.56 22  A  1 
ATOM   158  C CE  . MET A  1  22  ? -1.367  15.113  2.071   1.00 78.38 22  A  1 
ATOM   159  N N   . VAL A  1  23  ? -3.520  16.013  7.630   1.00 97.15 23  A  1 
ATOM   160  C CA  . VAL A  1  23  ? -3.012  15.710  8.968   1.00 97.24 23  A  1 
ATOM   161  C C   . VAL A  1  23  ? -3.634  14.412  9.465   1.00 97.55 23  A  1 
ATOM   162  O O   . VAL A  1  23  ? -2.938  13.553  10.012  1.00 97.35 23  A  1 
ATOM   163  C CB  . VAL A  1  23  ? -3.329  16.853  9.949   1.00 96.94 23  A  1 
ATOM   164  C CG1 . VAL A  1  23  ? -3.051  16.410  11.380  1.00 94.88 23  A  1 
ATOM   165  C CG2 . VAL A  1  23  ? -2.488  18.066  9.610   1.00 95.42 23  A  1 
ATOM   166  N N   . ILE A  1  24  ? -4.923  14.284  9.273   1.00 98.04 24  A  1 
ATOM   167  C CA  . ILE A  1  24  ? -5.617  13.078  9.716   1.00 98.04 24  A  1 
ATOM   168  C C   . ILE A  1  24  ? -5.057  11.856  9.001   1.00 98.16 24  A  1 
ATOM   169  O O   . ILE A  1  24  ? -4.805  10.825  9.630   1.00 98.11 24  A  1 
ATOM   170  C CB  . ILE A  1  24  ? -7.132  13.200  9.444   1.00 97.95 24  A  1 
ATOM   171  C CG1 . ILE A  1  24  ? -7.724  14.295  10.341  1.00 96.83 24  A  1 
ATOM   172  C CG2 . ILE A  1  24  ? -7.824  11.866  9.681   1.00 97.12 24  A  1 
ATOM   173  C CD1 . ILE A  1  24  ? -9.177  14.623  10.055  1.00 92.81 24  A  1 
ATOM   174  N N   . LEU A  1  25  ? -4.853  11.980  7.711   1.00 97.99 25  A  1 
ATOM   175  C CA  . LEU A  1  25  ? -4.324  10.860  6.946   1.00 97.92 25  A  1 
ATOM   176  C C   . LEU A  1  25  ? -2.904  10.520  7.382   1.00 98.18 25  A  1 
ATOM   177  O O   . LEU A  1  25  ? -2.523  9.348   7.424   1.00 98.00 25  A  1 
ATOM   178  C CB  . LEU A  1  25  ? -4.371  11.184  5.451   1.00 97.56 25  A  1 
ATOM   179  C CG  . LEU A  1  25  ? -5.793  11.322  4.873   1.00 96.98 25  A  1 
ATOM   180  C CD1 . LEU A  1  25  ? -5.734  11.780  3.425   1.00 96.08 25  A  1 
ATOM   181  C CD2 . LEU A  1  25  ? -6.530  9.996   4.978   1.00 95.73 25  A  1 
ATOM   182  N N   . LYS A  1  26  ? -2.118  11.530  7.719   1.00 98.07 26  A  1 
ATOM   183  C CA  . LYS A  1  26  ? -0.753  11.299  8.174   1.00 98.02 26  A  1 
ATOM   184  C C   . LYS A  1  26  ? -0.771  10.564  9.512   1.00 98.11 26  A  1 
ATOM   185  O O   . LYS A  1  26  ? 0.068   9.703   9.762   1.00 97.85 26  A  1 
ATOM   186  C CB  . LYS A  1  26  ? -0.009  12.629  8.319   1.00 97.54 26  A  1 
ATOM   187  C CG  . LYS A  1  26  ? 0.468   13.229  7.003   1.00 95.55 26  A  1 
ATOM   188  C CD  . LYS A  1  26  ? 1.574   12.389  6.384   1.00 94.00 26  A  1 
ATOM   189  C CE  . LYS A  1  26  ? 2.108   13.023  5.111   1.00 92.95 26  A  1 
ATOM   190  N NZ  . LYS A  1  26  ? 3.246   12.250  4.530   1.00 90.66 26  A  1 
ATOM   191  N N   . ILE A  1  27  ? -1.719  10.917  10.348  1.00 98.24 27  A  1 
ATOM   192  C CA  . ILE A  1  27  ? -1.843  10.265  11.648  1.00 98.16 27  A  1 
ATOM   193  C C   . ILE A  1  27  ? -2.211  8.801   11.445  1.00 98.16 27  A  1 
ATOM   194  O O   . ILE A  1  27  ? -1.653  7.916   12.087  1.00 97.94 27  A  1 
ATOM   195  C CB  . ILE A  1  27  ? -2.914  10.958  12.517  1.00 98.12 27  A  1 
ATOM   196  C CG1 . ILE A  1  27  ? -2.420  12.352  12.919  1.00 97.52 27  A  1 
ATOM   197  C CG2 . ILE A  1  27  ? -3.239  10.125  13.742  1.00 97.71 27  A  1 
ATOM   198  C CD1 . ILE A  1  27  ? -3.444  13.199  13.647  1.00 95.43 27  A  1 
ATOM   199  N N   . ILE A  1  28  ? -3.145  8.559   10.548  1.00 98.36 28  A  1 
ATOM   200  C CA  . ILE A  1  28  ? -3.571  7.198   10.262  1.00 98.15 28  A  1 
ATOM   201  C C   . ILE A  1  28  ? -2.392  6.391   9.741   1.00 98.10 28  A  1 
ATOM   202  O O   . ILE A  1  28  ? -2.169  5.247   10.157  1.00 97.98 28  A  1 
ATOM   203  C CB  . ILE A  1  28  ? -4.718  7.179   9.229   1.00 98.01 28  A  1 
ATOM   204  C CG1 . ILE A  1  28  ? -5.976  7.809   9.848   1.00 97.40 28  A  1 
ATOM   205  C CG2 . ILE A  1  28  ? -5.004  5.758   8.757   1.00 97.58 28  A  1 
ATOM   206  C CD1 . ILE A  1  28  ? -7.117  8.014   8.874   1.00 95.87 28  A  1 
ATOM   207  N N   . LEU A  1  29  ? -1.633  6.982   8.842   1.00 98.23 29  A  1 
ATOM   208  C CA  . LEU A  1  29  ? -0.471  6.308   8.281   1.00 98.20 29  A  1 
ATOM   209  C C   . LEU A  1  29  ? 0.528   5.962   9.380   1.00 98.07 29  A  1 
ATOM   210  O O   . LEU A  1  29  ? 1.007   4.829   9.465   1.00 97.81 29  A  1 
ATOM   211  C CB  . LEU A  1  29  ? 0.210   7.193   7.237   1.00 98.19 29  A  1 
ATOM   212  C CG  . LEU A  1  29  ? 1.494   6.613   6.614   1.00 98.03 29  A  1 
ATOM   213  C CD1 . LEU A  1  29  ? 1.148   5.404   5.762   1.00 97.51 29  A  1 
ATOM   214  C CD2 . LEU A  1  29  ? 2.188   7.678   5.774   1.00 97.33 29  A  1 
ATOM   215  N N   . ALA A  1  30  ? 0.835   6.937   10.206  1.00 98.23 30  A  1 
ATOM   216  C CA  . ALA A  1  30  ? 1.800   6.737   11.277  1.00 97.85 30  A  1 
ATOM   217  C C   . ALA A  1  30  ? 1.377   5.646   12.258  1.00 97.71 30  A  1 
ATOM   218  O O   . ALA A  1  30  ? 2.221   4.938   12.801  1.00 96.80 30  A  1 
ATOM   219  C CB  . ALA A  1  30  ? 2.029   8.046   12.025  1.00 97.38 30  A  1 
ATOM   220  N N   . ARG A  1  31  ? 0.093   5.536   12.477  1.00 98.12 31  A  1 
ATOM   221  C CA  . ARG A  1  31  ? -0.404  4.554   13.430  1.00 98.04 31  A  1 
ATOM   222  C C   . ARG A  1  31  ? -0.655  3.165   12.849  1.00 98.15 31  A  1 
ATOM   223  O O   . ARG A  1  31  ? -0.826  2.208   13.595  1.00 97.50 31  A  1 
ATOM   224  C CB  . ARG A  1  31  ? -1.682  5.072   14.094  1.00 97.68 31  A  1 
ATOM   225  C CG  . ARG A  1  31  ? -1.510  6.377   14.856  1.00 90.82 31  A  1 
ATOM   226  C CD  . ARG A  1  31  ? -2.807  6.817   15.510  1.00 86.70 31  A  1 
ATOM   227  N NE  . ARG A  1  31  ? -3.180  5.944   16.615  1.00 79.31 31  A  1 
ATOM   228  C CZ  . ARG A  1  31  ? -2.647  5.977   17.829  1.00 74.65 31  A  1 
ATOM   229  N NH1 . ARG A  1  31  ? -1.695  6.858   18.119  1.00 64.44 31  A  1 
ATOM   230  N NH2 . ARG A  1  31  ? -3.053  5.132   18.773  1.00 67.51 31  A  1 
ATOM   231  N N   . THR A  1  32  ? -0.677  3.060   11.539  1.00 98.11 32  A  1 
ATOM   232  C CA  . THR A  1  32  ? -0.964  1.769   10.929  1.00 98.05 32  A  1 
ATOM   233  C C   . THR A  1  32  ? 0.151   1.205   10.049  1.00 98.16 32  A  1 
ATOM   234  O O   . THR A  1  32  ? 0.126   0.017   9.721   1.00 97.79 32  A  1 
ATOM   235  C CB  . THR A  1  32  ? -2.243  1.834   10.068  1.00 97.78 32  A  1 
ATOM   236  O OG1 . THR A  1  32  ? -2.075  2.801   9.029   1.00 96.06 32  A  1 
ATOM   237  C CG2 . THR A  1  32  ? -3.442  2.217   10.931  1.00 96.48 32  A  1 
ATOM   238  N N   . ALA A  1  33  ? 1.115   2.028   9.671   1.00 98.30 33  A  1 
ATOM   239  C CA  . ALA A  1  33  ? 2.183   1.558   8.809   1.00 98.31 33  A  1 
ATOM   240  C C   . ALA A  1  33  ? 3.550   1.650   9.477   1.00 98.27 33  A  1 
ATOM   241  O O   . ALA A  1  33  ? 3.805   2.549   10.279  1.00 97.60 33  A  1 
ATOM   242  C CB  . ALA A  1  33  ? 2.193   2.343   7.502   1.00 98.15 33  A  1 
ATOM   243  N N   . SER A  1  34  ? 4.412   0.719   9.118   1.00 98.45 34  A  1 
ATOM   244  C CA  . SER A  1  34  ? 5.760   0.678   9.663   1.00 98.30 34  A  1 
ATOM   245  C C   . SER A  1  34  ? 6.757   0.322   8.573   1.00 98.50 34  A  1 
ATOM   246  O O   . SER A  1  34  ? 6.394   -0.275  7.557   1.00 98.15 34  A  1 
ATOM   247  C CB  . SER A  1  34  ? 5.866   -0.369  10.772  1.00 97.56 34  A  1 
ATOM   248  O OG  . SER A  1  34  ? 5.014   -0.061  11.859  1.00 89.26 34  A  1 
ATOM   249  N N   . HIS A  1  35  ? 7.997   0.701   8.798   1.00 98.34 35  A  1 
ATOM   250  C CA  . HIS A  1  35  ? 9.059   0.376   7.860   1.00 98.34 35  A  1 
ATOM   251  C C   . HIS A  1  35  ? 9.700   -0.895  8.415   1.00 98.42 35  A  1 
ATOM   252  O O   . HIS A  1  35  ? 10.426  -0.849  9.403   1.00 98.06 35  A  1 
ATOM   253  C CB  . HIS A  1  35  ? 10.089  1.503   7.818   1.00 97.96 35  A  1 
ATOM   254  C CG  . HIS A  1  35  ? 11.270  1.190   6.941   1.00 97.68 35  A  1 
ATOM   255  N ND1 . HIS A  1  35  ? 12.500  1.808   7.096   1.00 91.46 35  A  1 
ATOM   256  C CD2 . HIS A  1  35  ? 11.414  0.330   5.907   1.00 91.95 35  A  1 
ATOM   257  C CE1 . HIS A  1  35  ? 13.333  1.344   6.181   1.00 93.57 35  A  1 
ATOM   258  N NE2 . HIS A  1  35  ? 12.704  0.448   5.456   1.00 93.95 35  A  1 
ATOM   259  N N   . TYR A  1  36  ? 9.404   -2.019  7.781   1.00 98.75 36  A  1 
ATOM   260  C CA  . TYR A  1  36  ? 9.969   -3.290  8.214   1.00 98.75 36  A  1 
ATOM   261  C C   . TYR A  1  36  ? 11.342  -3.505  7.592   1.00 98.73 36  A  1 
ATOM   262  O O   . TYR A  1  36  ? 11.511  -3.376  6.381   1.00 98.50 36  A  1 
ATOM   263  C CB  . TYR A  1  36  ? 9.071   -4.462  7.801   1.00 98.72 36  A  1 
ATOM   264  C CG  . TYR A  1  36  ? 7.760   -4.587  8.543   1.00 98.70 36  A  1 
ATOM   265  C CD1 . TYR A  1  36  ? 6.711   -3.712  8.285   1.00 98.30 36  A  1 
ATOM   266  C CD2 . TYR A  1  36  ? 7.567   -5.607  9.468   1.00 98.29 36  A  1 
ATOM   267  C CE1 . TYR A  1  36  ? 5.491   -3.850  8.943   1.00 98.08 36  A  1 
ATOM   268  C CE2 . TYR A  1  36  ? 6.351   -5.754  10.128  1.00 98.04 36  A  1 
ATOM   269  C CZ  . TYR A  1  36  ? 5.315   -4.876  9.867   1.00 98.24 36  A  1 
ATOM   270  O OH  . TYR A  1  36  ? 4.113   -5.023  10.516  1.00 97.55 36  A  1 
ATOM   271  N N   . VAL A  1  37  ? 12.294  -3.852  8.433   1.00 98.32 37  A  1 
ATOM   272  C CA  . VAL A  1  37  ? 13.648  -4.153  7.976   1.00 98.33 37  A  1 
ATOM   273  C C   . VAL A  1  37  ? 14.129  -5.313  8.833   1.00 98.26 37  A  1 
ATOM   274  O O   . VAL A  1  37  ? 15.050  -5.180  9.635   1.00 97.18 37  A  1 
ATOM   275  C CB  . VAL A  1  37  ? 14.608  -2.956  8.143   1.00 97.95 37  A  1 
ATOM   276  C CG1 . VAL A  1  37  ? 15.945  -3.279  7.494   1.00 96.30 37  A  1 
ATOM   277  C CG2 . VAL A  1  37  ? 14.021  -1.703  7.514   1.00 97.14 37  A  1 
ATOM   278  N N   . ASN A  1  38  ? 13.471  -6.444  8.665   1.00 98.18 38  A  1 
ATOM   279  C CA  . ASN A  1  38  ? 13.805  -7.637  9.426   1.00 97.96 38  A  1 
ATOM   280  C C   . ASN A  1  38  ? 14.731  -8.492  8.561   1.00 97.97 38  A  1 
ATOM   281  O O   . ASN A  1  38  ? 14.274  -9.337  7.795   1.00 97.28 38  A  1 
ATOM   282  C CB  . ASN A  1  38  ? 12.527  -8.415  9.756   1.00 97.55 38  A  1 
ATOM   283  C CG  . ASN A  1  38  ? 11.535  -7.598  10.557  1.00 90.10 38  A  1 
ATOM   284  O OD1 . ASN A  1  38  ? 10.328  -7.878  10.567  1.00 80.79 38  A  1 
ATOM   285  N ND2 . ASN A  1  38  ? 12.021  -6.588  11.254  1.00 78.59 38  A  1 
ATOM   286  N N   . ILE A  1  39  ? 16.019  -8.243  8.696   1.00 98.43 39  A  1 
ATOM   287  C CA  . ILE A  1  39  ? 16.999  -8.964  7.898   1.00 98.23 39  A  1 
ATOM   288  C C   . ILE A  1  39  ? 18.057  -9.648  8.757   1.00 98.03 39  A  1 
ATOM   289  O O   . ILE A  1  39  ? 18.158  -9.394  9.954   1.00 96.29 39  A  1 
ATOM   290  C CB  . ILE A  1  39  ? 17.693  -8.018  6.908   1.00 97.53 39  A  1 
ATOM   291  C CG1 . ILE A  1  39  ? 18.515  -6.967  7.653   1.00 93.48 39  A  1 
ATOM   292  C CG2 . ILE A  1  39  ? 16.663  -7.344  6.019   1.00 92.73 39  A  1 
ATOM   293  C CD1 . ILE A  1  39  ? 19.311  -6.046  6.742   1.00 92.76 39  A  1 
ATOM   294  N N   . ALA A  1  40  ? 18.838  -10.500 8.113   1.00 97.90 40  A  1 
ATOM   295  C CA  . ALA A  1  40  ? 19.888  -11.232 8.804   1.00 96.99 40  A  1 
ATOM   296  C C   . ALA A  1  40  ? 21.141  -10.384 9.001   1.00 95.05 40  A  1 
ATOM   297  O O   . ALA A  1  40  ? 21.910  -10.619 9.928   1.00 87.11 40  A  1 
ATOM   298  C CB  . ALA A  1  40  ? 20.230  -12.498 8.021   1.00 96.05 40  A  1 
ATOM   299  N N   . GLU A  1  41  ? 21.333  -9.404  8.132   1.00 93.83 41  A  1 
ATOM   300  C CA  . GLU A  1  41  ? 22.488  -8.504  8.163   1.00 92.84 41  A  1 
ATOM   301  C C   . GLU A  1  41  ? 23.771  -9.204  7.730   1.00 92.69 41  A  1 
ATOM   302  O O   . GLU A  1  41  ? 24.528  -8.682  6.911   1.00 88.07 41  A  1 
ATOM   303  C CB  . GLU A  1  41  ? 22.668  -7.893  9.555   1.00 89.65 41  A  1 
ATOM   304  C CG  . GLU A  1  41  ? 21.436  -7.164  10.075  1.00 83.94 41  A  1 
ATOM   305  C CD  . GLU A  1  41  ? 21.709  -6.395  11.343  1.00 81.30 41  A  1 
ATOM   306  O OE1 . GLU A  1  41  ? 22.373  -6.948  12.244  1.00 73.64 41  A  1 
ATOM   307  O OE2 . GLU A  1  41  ? 21.258  -5.234  11.432  1.00 76.77 41  A  1 
ATOM   308  N N   . LYS A  1  42  ? 24.013  -10.385 8.278   1.00 95.36 42  A  1 
ATOM   309  C CA  . LYS A  1  42  ? 25.188  -11.163 7.905   1.00 95.78 42  A  1 
ATOM   310  C C   . LYS A  1  42  ? 24.736  -12.501 7.335   1.00 96.61 42  A  1 
ATOM   311  O O   . LYS A  1  42  ? 23.620  -12.955 7.600   1.00 94.43 42  A  1 
ATOM   312  C CB  . LYS A  1  42  ? 26.084  -11.424 9.114   1.00 92.97 42  A  1 
ATOM   313  C CG  . LYS A  1  42  ? 26.929  -10.241 9.545   1.00 82.95 42  A  1 
ATOM   314  C CD  . LYS A  1  42  ? 27.936  -10.673 10.595  1.00 79.22 42  A  1 
ATOM   315  C CE  . LYS A  1  42  ? 28.909  -9.559  10.925  1.00 67.81 42  A  1 
ATOM   316  N NZ  . LYS A  1  42  ? 29.949  -10.013 11.882  1.00 60.02 42  A  1 
ATOM   317  N N   . ARG A  1  43  ? 25.592  -13.130 6.554   1.00 96.61 43  A  1 
ATOM   318  C CA  . ARG A  1  43  ? 25.253  -14.421 5.975   1.00 96.69 43  A  1 
ATOM   319  C C   . ARG A  1  43  ? 25.049  -15.439 7.089   1.00 96.69 43  A  1 
ATOM   320  O O   . ARG A  1  43  ? 25.798  -15.470 8.064   1.00 94.60 43  A  1 
ATOM   321  C CB  . ARG A  1  43  ? 26.371  -14.895 5.038   1.00 95.73 43  A  1 
ATOM   322  C CG  . ARG A  1  43  ? 26.488  -14.073 3.762   1.00 93.25 43  A  1 
ATOM   323  C CD  . ARG A  1  43  ? 27.686  -14.509 2.910   1.00 92.41 43  A  1 
ATOM   324  N NE  . ARG A  1  43  ? 27.839  -13.659 1.734   1.00 92.97 43  A  1 
ATOM   325  C CZ  . ARG A  1  43  ? 27.197  -13.836 0.586   1.00 95.02 43  A  1 
ATOM   326  N NH1 . ARG A  1  43  ? 26.364  -14.856 0.439   1.00 88.26 43  A  1 
ATOM   327  N NH2 . ARG A  1  43  ? 27.385  -13.004 -0.416  1.00 90.60 43  A  1 
ATOM   328  N N   . VAL A  1  44  ? 24.027  -16.256 6.926   1.00 96.78 44  A  1 
ATOM   329  C CA  . VAL A  1  44  ? 23.717  -17.288 7.914   1.00 96.84 44  A  1 
ATOM   330  C C   . VAL A  1  44  ? 24.589  -18.498 7.619   1.00 97.09 44  A  1 
ATOM   331  O O   . VAL A  1  44  ? 24.594  -19.015 6.502   1.00 95.43 44  A  1 
ATOM   332  C CB  . VAL A  1  44  ? 22.230  -17.687 7.847   1.00 95.87 44  A  1 
ATOM   333  C CG1 . VAL A  1  44  ? 21.950  -18.816 8.819   1.00 92.57 44  A  1 
ATOM   334  C CG2 . VAL A  1  44  ? 21.360  -16.476 8.168   1.00 94.06 44  A  1 
ATOM   335  N N   . GLU A  1  45  ? 25.313  -18.948 8.630   1.00 96.40 45  A  1 
ATOM   336  C CA  . GLU A  1  45  ? 26.196  -20.093 8.469   1.00 95.25 45  A  1 
ATOM   337  C C   . GLU A  1  45  ? 25.430  -21.367 8.126   1.00 93.97 45  A  1 
ATOM   338  O O   . GLU A  1  45  ? 24.330  -21.603 8.617   1.00 87.22 45  A  1 
ATOM   339  C CB  . GLU A  1  45  ? 27.014  -20.309 9.744   1.00 93.40 45  A  1 
ATOM   340  C CG  . GLU A  1  45  ? 26.191  -20.672 10.966  1.00 81.00 45  A  1 
ATOM   341  C CD  . GLU A  1  45  ? 27.032  -20.780 12.221  1.00 73.74 45  A  1 
ATOM   342  O OE1 . GLU A  1  45  ? 28.116  -21.390 12.150  1.00 66.65 45  A  1 
ATOM   343  O OE2 . GLU A  1  45  ? 26.613  -20.258 13.278  1.00 67.83 45  A  1 
ATOM   344  N N   . ASP A  1  46  ? 26.030  -22.156 7.252   1.00 95.82 46  A  1 
ATOM   345  C CA  . ASP A  1  46  ? 25.448  -23.428 6.827   1.00 95.45 46  A  1 
ATOM   346  C C   . ASP A  1  46  ? 24.206  -23.318 5.954   1.00 96.08 46  A  1 
ATOM   347  O O   . ASP A  1  46  ? 23.605  -24.333 5.607   1.00 93.00 46  A  1 
ATOM   348  C CB  . ASP A  1  46  ? 25.143  -24.316 8.039   1.00 93.17 46  A  1 
ATOM   349  C CG  . ASP A  1  46  ? 26.374  -24.602 8.869   1.00 84.98 46  A  1 
ATOM   350  O OD1 . ASP A  1  46  ? 27.424  -24.947 8.285   1.00 77.47 46  A  1 
ATOM   351  O OD2 . ASP A  1  46  ? 26.293  -24.494 10.111  1.00 77.88 46  A  1 
ATOM   352  N N   . PHE A  1  47  ? 23.826  -22.127 5.594   1.00 97.02 47  A  1 
ATOM   353  C CA  . PHE A  1  47  ? 22.684  -21.964 4.715   1.00 97.23 47  A  1 
ATOM   354  C C   . PHE A  1  47  ? 23.162  -22.190 3.282   1.00 97.27 47  A  1 
ATOM   355  O O   . PHE A  1  47  ? 24.187  -21.649 2.871   1.00 95.38 47  A  1 
ATOM   356  C CB  . PHE A  1  47  ? 22.081  -20.563 4.820   1.00 96.90 47  A  1 
ATOM   357  C CG  . PHE A  1  47  ? 20.933  -20.342 3.869   1.00 97.84 47  A  1 
ATOM   358  C CD1 . PHE A  1  47  ? 19.672  -20.866 4.144   1.00 97.44 47  A  1 
ATOM   359  C CD2 . PHE A  1  47  ? 21.132  -19.675 2.668   1.00 97.45 47  A  1 
ATOM   360  C CE1 . PHE A  1  47  ? 18.638  -20.720 3.236   1.00 97.13 47  A  1 
ATOM   361  C CE2 . PHE A  1  47  ? 20.093  -19.524 1.751   1.00 97.19 47  A  1 
ATOM   362  C CZ  . PHE A  1  47  ? 18.845  -20.049 2.034   1.00 97.54 47  A  1 
ATOM   363  N N   . GLU A  1  48  ? 22.402  -22.972 2.532   1.00 98.09 48  A  1 
ATOM   364  C CA  . GLU A  1  48  ? 22.764  -23.229 1.139   1.00 97.90 48  A  1 
ATOM   365  C C   . GLU A  1  48  ? 21.552  -23.637 0.312   1.00 98.05 48  A  1 
ATOM   366  O O   . GLU A  1  48  ? 20.746  -24.464 0.743   1.00 96.53 48  A  1 
ATOM   367  C CB  . GLU A  1  48  ? 23.826  -24.334 1.065   1.00 96.40 48  A  1 
ATOM   368  C CG  . GLU A  1  48  ? 24.290  -24.639 -0.352  1.00 90.00 48  A  1 
ATOM   369  C CD  . GLU A  1  48  ? 25.334  -25.749 -0.401  1.00 87.08 48  A  1 
ATOM   370  O OE1 . GLU A  1  48  ? 25.695  -26.281 0.663   1.00 79.16 48  A  1 
ATOM   371  O OE2 . GLU A  1  48  ? 25.778  -26.085 -1.521  1.00 80.50 48  A  1 
ATOM   372  N N   . THR A  1  49  ? 21.451  -23.074 -0.869  1.00 98.09 49  A  1 
ATOM   373  C CA  . THR A  1  49  ? 20.367  -23.404 -1.783  1.00 98.10 49  A  1 
ATOM   374  C C   . THR A  1  49  ? 20.794  -23.085 -3.214  1.00 98.06 49  A  1 
ATOM   375  O O   . THR A  1  49  ? 21.566  -22.154 -3.450  1.00 97.13 49  A  1 
ATOM   376  C CB  . THR A  1  49  ? 19.082  -22.613 -1.468  1.00 97.63 49  A  1 
ATOM   377  O OG1 . THR A  1  49  ? 18.043  -23.047 -2.353  1.00 94.12 49  A  1 
ATOM   378  C CG2 . THR A  1  49  ? 19.302  -21.113 -1.663  1.00 94.60 49  A  1 
ATOM   379  N N   . LYS A  1  50  ? 20.287  -23.885 -4.145  1.00 97.94 50  A  1 
ATOM   380  C CA  . LYS A  1  50  ? 20.578  -23.688 -5.558  1.00 97.82 50  A  1 
ATOM   381  C C   . LYS A  1  50  ? 19.327  -23.184 -6.251  1.00 98.16 50  A  1 
ATOM   382  O O   . LYS A  1  50  ? 19.369  -22.787 -7.416  1.00 96.60 50  A  1 
ATOM   383  C CB  . LYS A  1  50  ? 21.002  -25.012 -6.201  1.00 96.53 50  A  1 
ATOM   384  C CG  . LYS A  1  50  ? 22.347  -25.545 -5.745  1.00 91.43 50  A  1 
ATOM   385  C CD  . LYS A  1  50  ? 23.490  -24.692 -6.272  1.00 84.12 50  A  1 
ATOM   386  C CE  . LYS A  1  50  ? 24.831  -25.320 -5.953  1.00 75.39 50  A  1 
ATOM   387  N NZ  . LYS A  1  50  ? 25.973  -24.522 -6.502  1.00 65.06 50  A  1 
ATOM   388  N N   . LYS A  1  51  ? 18.216  -23.207 -5.541  1.00 98.12 51  A  1 
ATOM   389  C CA  . LYS A  1  51  ? 16.948  -22.774 -6.107  1.00 98.20 51  A  1 
ATOM   390  C C   . LYS A  1  51  ? 16.291  -21.646 -5.335  1.00 98.44 51  A  1 
ATOM   391  O O   . LYS A  1  51  ? 16.519  -21.475 -4.142  1.00 97.89 51  A  1 
ATOM   392  C CB  . LYS A  1  51  ? 15.978  -23.949 -6.189  1.00 97.26 51  A  1 
ATOM   393  C CG  . LYS A  1  51  ? 16.414  -25.066 -7.119  1.00 88.60 51  A  1 
ATOM   394  C CD  . LYS A  1  51  ? 15.349  -26.158 -7.195  1.00 85.80 51  A  1 
ATOM   395  C CE  . LYS A  1  51  ? 15.748  -27.235 -8.189  1.00 73.75 51  A  1 
ATOM   396  N NZ  . LYS A  1  51  ? 14.690  -28.278 -8.307  1.00 66.87 51  A  1 
ATOM   397  N N   . LEU A  1  52  ? 15.471  -20.889 -6.055  1.00 98.69 52  A  1 
ATOM   398  C CA  . LEU A  1  52  ? 14.747  -19.773 -5.467  1.00 98.72 52  A  1 
ATOM   399  C C   . LEU A  1  52  ? 13.425  -19.651 -6.203  1.00 98.85 52  A  1 
ATOM   400  O O   . LEU A  1  52  ? 13.397  -19.385 -7.402  1.00 98.58 52  A  1 
ATOM   401  C CB  . LEU A  1  52  ? 15.546  -18.477 -5.630  1.00 98.37 52  A  1 
ATOM   402  C CG  . LEU A  1  52  ? 14.861  -17.178 -5.186  1.00 97.35 52  A  1 
ATOM   403  C CD1 . LEU A  1  52  ? 14.592  -17.225 -3.689  1.00 94.49 52  A  1 
ATOM   404  C CD2 . LEU A  1  52  ? 15.750  -15.993 -5.533  1.00 94.38 52  A  1 
ATOM   405  N N   . LYS A  1  53  ? 12.330  -19.866 -5.485  1.00 98.86 53  A  1 
ATOM   406  C CA  . LYS A  1  53  ? 11.004  -19.759 -6.082  1.00 98.82 53  A  1 
ATOM   407  C C   . LYS A  1  53  ? 10.365  -18.469 -5.599  1.00 98.93 53  A  1 
ATOM   408  O O   . LYS A  1  53  ? 10.106  -18.304 -4.401  1.00 98.80 53  A  1 
ATOM   409  C CB  . LYS A  1  53  ? 10.145  -20.961 -5.697  1.00 98.70 53  A  1 
ATOM   410  C CG  . LYS A  1  53  ? 8.831   -21.030 -6.449  1.00 95.04 53  A  1 
ATOM   411  C CD  . LYS A  1  53  ? 8.061   -22.299 -6.112  1.00 93.58 53  A  1 
ATOM   412  C CE  . LYS A  1  53  ? 6.779   -22.394 -6.914  1.00 86.80 53  A  1 
ATOM   413  N NZ  . LYS A  1  53  ? 6.022   -23.633 -6.594  1.00 80.28 53  A  1 
ATOM   414  N N   . ILE A  1  54  ? 10.107  -17.575 -6.539  1.00 98.97 54  A  1 
ATOM   415  C CA  . ILE A  1  54  ? 9.537   -16.272 -6.215  1.00 98.91 54  A  1 
ATOM   416  C C   . ILE A  1  54  ? 8.120   -16.071 -6.714  1.00 98.91 54  A  1 
ATOM   417  O O   . ILE A  1  54  ? 7.793   -16.451 -7.847  1.00 98.82 54  A  1 
ATOM   418  C CB  . ILE A  1  54  ? 10.401  -15.137 -6.809  1.00 98.72 54  A  1 
ATOM   419  C CG1 . ILE A  1  54  ? 11.835  -15.239 -6.299  1.00 88.34 54  A  1 
ATOM   420  C CG2 . ILE A  1  54  ? 9.806   -13.772 -6.474  1.00 91.31 54  A  1 
ATOM   421  C CD1 . ILE A  1  54  ? 12.777  -14.213 -6.905  1.00 90.19 54  A  1 
ATOM   422  N N   . LEU A  1  55  ? 7.296   -15.479 -5.875  1.00 98.94 55  A  1 
ATOM   423  C CA  . LEU A  1  55  ? 5.929   -15.133 -6.243  1.00 98.93 55  A  1 
ATOM   424  C C   . LEU A  1  55  ? 5.850   -13.620 -6.209  1.00 98.93 55  A  1 
ATOM   425  O O   . LEU A  1  55  ? 6.287   -12.993 -5.245  1.00 98.92 55  A  1 
ATOM   426  C CB  . LEU A  1  55  ? 4.918   -15.694 -5.233  1.00 98.93 55  A  1 
ATOM   427  C CG  . LEU A  1  55  ? 3.467   -15.221 -5.434  1.00 98.76 55  A  1 
ATOM   428  C CD1 . LEU A  1  55  ? 2.895   -15.856 -6.690  1.00 98.34 55  A  1 
ATOM   429  C CD2 . LEU A  1  55  ? 2.617   -15.589 -4.222  1.00 98.33 55  A  1 
ATOM   430  N N   . ASP A  1  56  ? 5.304   -13.034 -7.270  1.00 98.91 56  A  1 
ATOM   431  C CA  . ASP A  1  56  ? 5.110   -11.596 -7.313  1.00 98.94 56  A  1 
ATOM   432  C C   . ASP A  1  56  ? 3.625   -11.389 -7.558  1.00 98.91 56  A  1 
ATOM   433  O O   . ASP A  1  56  ? 3.054   -11.960 -8.482  1.00 98.82 56  A  1 
ATOM   434  C CB  . ASP A  1  56  ? 5.912   -10.949 -8.442  1.00 98.87 56  A  1 
ATOM   435  C CG  . ASP A  1  56  ? 5.677   -9.459  -8.500  1.00 98.46 56  A  1 
ATOM   436  O OD1 . ASP A  1  56  ? 6.054   -8.768  -7.525  1.00 94.58 56  A  1 
ATOM   437  O OD2 . ASP A  1  56  ? 5.104   -8.979  -9.496  1.00 94.86 56  A  1 
ATOM   438  N N   . TYR A  1  57  ? 3.010   -10.563 -6.717  1.00 98.97 57  A  1 
ATOM   439  C CA  . TYR A  1  57  ? 1.563   -10.399 -6.804  1.00 98.97 57  A  1 
ATOM   440  C C   . TYR A  1  57  ? 1.063   -9.036  -6.368  1.00 98.90 57  A  1 
ATOM   441  O O   . TYR A  1  57  ? 1.414   -8.560  -5.294  1.00 98.71 57  A  1 
ATOM   442  C CB  . TYR A  1  57  ? 0.924   -11.472 -5.932  1.00 98.89 57  A  1 
ATOM   443  C CG  . TYR A  1  57  ? -0.553  -11.737 -6.131  1.00 98.89 57  A  1 
ATOM   444  C CD1 . TYR A  1  57  ? -1.152  -11.667 -7.387  1.00 98.53 57  A  1 
ATOM   445  C CD2 . TYR A  1  57  ? -1.329  -12.169 -5.055  1.00 98.49 57  A  1 
ATOM   446  C CE1 . TYR A  1  57  ? -2.490  -12.014 -7.566  1.00 98.22 57  A  1 
ATOM   447  C CE2 . TYR A  1  57  ? -2.658  -12.520 -5.220  1.00 98.07 57  A  1 
ATOM   448  C CZ  . TYR A  1  57  ? -3.239  -12.449 -6.476  1.00 98.49 57  A  1 
ATOM   449  O OH  . TYR A  1  57  ? -4.550  -12.819 -6.650  1.00 97.77 57  A  1 
ATOM   450  N N   . ASN A  1  58  ? 0.240   -8.436  -7.212  1.00 98.98 58  A  1 
ATOM   451  C CA  . ASN A  1  58  ? -0.390  -7.173  -6.855  1.00 98.95 58  A  1 
ATOM   452  C C   . ASN A  1  58  ? -1.588  -7.691  -6.054  1.00 98.99 58  A  1 
ATOM   453  O O   . ASN A  1  58  ? -2.518  -8.263  -6.626  1.00 98.60 58  A  1 
ATOM   454  C CB  . ASN A  1  58  ? -0.857  -6.421  -8.097  1.00 98.81 58  A  1 
ATOM   455  C CG  . ASN A  1  58  ? -1.577  -5.139  -7.752  1.00 98.63 58  A  1 
ATOM   456  O OD1 . ASN A  1  58  ? -2.382  -5.110  -6.828  1.00 96.97 58  A  1 
ATOM   457  N ND2 . ASN A  1  58  ? -1.304  -4.078  -8.486  1.00 96.00 58  A  1 
ATOM   458  N N   . ALA A  1  59  ? -1.551  -7.502  -4.752  1.00 98.86 59  A  1 
ATOM   459  C CA  . ALA A  1  59  ? -2.589  -8.018  -3.864  1.00 98.86 59  A  1 
ATOM   460  C C   . ALA A  1  59  ? -3.929  -7.289  -3.871  1.00 98.79 59  A  1 
ATOM   461  O O   . ALA A  1  59  ? -4.934  -7.839  -3.419  1.00 97.99 59  A  1 
ATOM   462  C CB  . ALA A  1  59  ? -2.044  -8.087  -2.433  1.00 98.70 59  A  1 
ATOM   463  N N   . PHE A  1  60  ? -3.947  -6.061  -4.383  1.00 98.61 60  A  1 
ATOM   464  C CA  . PHE A  1  60  ? -5.191  -5.301  -4.487  1.00 98.47 60  A  1 
ATOM   465  C C   . PHE A  1  60  ? -5.890  -5.109  -3.141  1.00 98.38 60  A  1 
ATOM   466  O O   . PHE A  1  60  ? -7.100  -5.298  -3.015  1.00 97.60 60  A  1 
ATOM   467  C CB  . PHE A  1  60  ? -6.118  -6.024  -5.474  1.00 98.00 60  A  1 
ATOM   468  C CG  . PHE A  1  60  ? -7.293  -5.195  -5.951  1.00 97.94 60  A  1 
ATOM   469  C CD1 . PHE A  1  60  ? -7.115  -3.927  -6.463  1.00 97.19 60  A  1 
ATOM   470  C CD2 . PHE A  1  60  ? -8.582  -5.740  -5.931  1.00 97.21 60  A  1 
ATOM   471  C CE1 . PHE A  1  60  ? -8.196  -3.189  -6.948  1.00 96.63 60  A  1 
ATOM   472  C CE2 . PHE A  1  60  ? -9.660  -5.012  -6.414  1.00 96.46 60  A  1 
ATOM   473  C CZ  . PHE A  1  60  ? -9.479  -3.737  -6.923  1.00 96.79 60  A  1 
ATOM   474  N N   . TRP A  1  61  ? -5.114  -4.731  -2.126  1.00 98.49 61  A  1 
ATOM   475  C CA  . TRP A  1  61  ? -5.691  -4.468  -0.813  1.00 98.20 61  A  1 
ATOM   476  C C   . TRP A  1  61  ? -5.859  -2.956  -0.691  1.00 97.67 61  A  1 
ATOM   477  O O   . TRP A  1  61  ? -5.233  -2.309  0.156   1.00 96.03 61  A  1 
ATOM   478  C CB  . TRP A  1  61  ? -4.780  -4.984  0.310   1.00 98.27 61  A  1 
ATOM   479  C CG  . TRP A  1  61  ? -4.544  -6.461  0.282   1.00 98.53 61  A  1 
ATOM   480  C CD1 . TRP A  1  61  ? -5.278  -7.404  -0.392  1.00 97.69 61  A  1 
ATOM   481  C CD2 . TRP A  1  61  ? -3.513  -7.179  0.971   1.00 98.60 61  A  1 
ATOM   482  N NE1 . TRP A  1  61  ? -4.759  -8.655  -0.168  1.00 98.04 61  A  1 
ATOM   483  C CE2 . TRP A  1  61  ? -3.674  -8.549  0.663   1.00 98.53 61  A  1 
ATOM   484  C CE3 . TRP A  1  61  ? -2.470  -6.784  1.813   1.00 98.32 61  A  1 
ATOM   485  C CZ2 . TRP A  1  61  ? -2.822  -9.529  1.174   1.00 98.41 61  A  1 
ATOM   486  C CZ3 . TRP A  1  61  ? -1.629  -7.761  2.325   1.00 98.07 61  A  1 
ATOM   487  C CH2 . TRP A  1  61  ? -1.802  -9.116  2.004   1.00 98.26 61  A  1 
ATOM   488  N N   . ARG A  1  62  ? -6.680  -2.399  -1.542  1.00 97.35 62  A  1 
ATOM   489  C CA  . ARG A  1  62  ? -6.875  -0.959  -1.592  1.00 96.59 62  A  1 
ATOM   490  C C   . ARG A  1  62  ? -7.571  -0.377  -0.370  1.00 96.18 62  A  1 
ATOM   491  O O   . ARG A  1  62  ? -8.476  -0.996  0.191   1.00 94.50 62  A  1 
ATOM   492  C CB  . ARG A  1  62  ? -7.663  -0.569  -2.834  1.00 94.46 62  A  1 
ATOM   493  C CG  . ARG A  1  62  ? -7.011  -0.962  -4.146  1.00 90.80 62  A  1 
ATOM   494  C CD  . ARG A  1  62  ? -7.643  -0.207  -5.314  1.00 89.75 62  A  1 
ATOM   495  N NE  . ARG A  1  62  ? -9.064  -0.487  -5.464  1.00 88.37 62  A  1 
ATOM   496  C CZ  . ARG A  1  62  ? -9.856  0.125   -6.344  1.00 90.46 62  A  1 
ATOM   497  N NH1 . ARG A  1  62  ? -9.347  1.049   -7.152  1.00 84.08 62  A  1 
ATOM   498  N NH2 . ARG A  1  62  ? -11.135 -0.189  -6.418  1.00 82.89 62  A  1 
ATOM   499  N N   . PRO A  1  63  ? -7.177  0.827   0.017   1.00 95.71 63  A  1 
ATOM   500  C CA  . PRO A  1  63  ? -7.823  1.488   1.144   1.00 94.72 63  A  1 
ATOM   501  C C   . PRO A  1  63  ? -9.314  1.619   0.835   1.00 94.67 63  A  1 
ATOM   502  O O   . PRO A  1  63  ? -9.685  1.874   -0.311  1.00 93.21 63  A  1 
ATOM   503  C CB  . PRO A  1  63  ? -7.123  2.843   1.194   1.00 93.16 63  A  1 
ATOM   504  C CG  . PRO A  1  63  ? -5.739  2.524   0.729   1.00 91.18 63  A  1 
ATOM   505  C CD  . PRO A  1  63  ? -6.003  1.593   -0.438  1.00 94.31 63  A  1 
ATOM   506  N N   . THR A  1  64  ? -10.132 1.451   1.843   1.00 94.85 64  A  1 
ATOM   507  C CA  . THR A  1  64  ? -11.574 1.521   1.672   1.00 94.31 64  A  1 
ATOM   508  C C   . THR A  1  64  ? -12.056 2.805   1.002   1.00 94.34 64  A  1 
ATOM   509  O O   . THR A  1  64  ? -13.003 2.783   0.215   1.00 92.43 64  A  1 
ATOM   510  C CB  . THR A  1  64  ? -12.290 1.367   3.024   1.00 93.19 64  A  1 
ATOM   511  O OG1 . THR A  1  64  ? -11.897 0.123   3.616   1.00 86.00 64  A  1 
ATOM   512  C CG2 . THR A  1  64  ? -13.797 1.388   2.851   1.00 86.48 64  A  1 
ATOM   513  N N   . MET A  1  65  ? -11.414 3.911   1.307   1.00 92.61 65  A  1 
ATOM   514  C CA  . MET A  1  65  ? -11.841 5.173   0.739   1.00 91.33 65  A  1 
ATOM   515  C C   . MET A  1  65  ? -11.681 5.244   -0.777  1.00 91.03 65  A  1 
ATOM   516  O O   . MET A  1  65  ? -12.203 6.159   -1.414  1.00 88.74 65  A  1 
ATOM   517  C CB  . MET A  1  65  ? -11.102 6.345   1.396   1.00 89.02 65  A  1 
ATOM   518  C CG  . MET A  1  65  ? -9.611  6.402   1.142   1.00 85.28 65  A  1 
ATOM   519  S SD  . MET A  1  65  ? -8.901  7.838   1.966   1.00 83.28 65  A  1 
ATOM   520  C CE  . MET A  1  65  ? -7.227  7.282   2.246   1.00 76.27 65  A  1 
ATOM   521  N N   . LEU A  1  66  ? -10.976 4.286   -1.340  1.00 91.63 66  A  1 
ATOM   522  C CA  . LEU A  1  66  ? -10.793 4.268   -2.784  1.00 91.45 66  A  1 
ATOM   523  C C   . LEU A  1  66  ? -11.833 3.412   -3.498  1.00 91.84 66  A  1 
ATOM   524  O O   . LEU A  1  66  ? -11.859 3.350   -4.727  1.00 89.05 66  A  1 
ATOM   525  C CB  . LEU A  1  66  ? -9.392  3.767   -3.143  1.00 90.37 66  A  1 
ATOM   526  C CG  . LEU A  1  66  ? -8.231  4.626   -2.658  1.00 89.05 66  A  1 
ATOM   527  C CD1 . LEU A  1  66  ? -6.915  4.022   -3.111  1.00 85.31 66  A  1 
ATOM   528  C CD2 . LEU A  1  66  ? -8.375  6.041   -3.200  1.00 85.20 66  A  1 
ATOM   529  N N   . HIS A  1  67  ? -12.684 2.765   -2.736  1.00 91.38 67  A  1 
ATOM   530  C CA  . HIS A  1  67  ? -13.718 1.939   -3.342  1.00 91.46 67  A  1 
ATOM   531  C C   . HIS A  1  67  ? -15.004 1.925   -2.520  1.00 91.12 67  A  1 
ATOM   532  O O   . HIS A  1  67  ? -15.620 0.887   -2.310  1.00 88.68 67  A  1 
ATOM   533  C CB  . HIS A  1  67  ? -13.200 0.505   -3.565  1.00 91.32 67  A  1 
ATOM   534  C CG  . HIS A  1  67  ? -12.745 -0.184  -2.313  1.00 92.40 67  A  1 
ATOM   535  N ND1 . HIS A  1  67  ? -13.599 -0.862  -1.482  1.00 86.74 67  A  1 
ATOM   536  C CD2 . HIS A  1  67  ? -11.505 -0.332  -1.785  1.00 86.09 67  A  1 
ATOM   537  C CE1 . HIS A  1  67  ? -12.918 -1.389  -0.484  1.00 88.68 67  A  1 
ATOM   538  N NE2 . HIS A  1  67  ? -11.640 -1.088  -0.647  1.00 89.12 67  A  1 
ATOM   539  N N   . MET A  1  68  ? -15.412 3.093   -2.080  1.00 91.54 68  A  1 
ATOM   540  C CA  . MET A  1  68  ? -16.652 3.202   -1.331  1.00 89.68 68  A  1 
ATOM   541  C C   . MET A  1  68  ? -17.810 2.750   -2.201  1.00 88.35 68  A  1 
ATOM   542  O O   . MET A  1  68  ? -17.891 3.118   -3.373  1.00 82.73 68  A  1 
ATOM   543  C CB  . MET A  1  68  ? -16.870 4.645   -0.872  1.00 87.22 68  A  1 
ATOM   544  C CG  . MET A  1  68  ? -15.848 5.116   0.139   1.00 81.47 68  A  1 
ATOM   545  S SD  . MET A  1  68  ? -16.152 6.803   0.718   1.00 74.46 68  A  1 
ATOM   546  C CE  . MET A  1  68  ? -15.534 7.729   -0.686  1.00 64.48 68  A  1 
ATOM   547  N N   . GLY A  1  69  ? -18.669 1.942   -1.621  1.00 89.60 69  A  1 
ATOM   548  C CA  . GLY A  1  69  ? -19.799 1.443   -2.372  1.00 89.54 69  A  1 
ATOM   549  C C   . GLY A  1  69  ? -19.501 0.117   -3.044  1.00 90.74 69  A  1 
ATOM   550  O O   . GLY A  1  69  ? -20.392 -0.495  -3.635  1.00 87.47 69  A  1 
ATOM   551  N N   . ARG A  1  70  ? -18.272 -0.314  -2.947  1.00 91.91 70  A  1 
ATOM   552  C CA  . ARG A  1  70  ? -17.854 -1.572  -3.545  1.00 91.91 70  A  1 
ATOM   553  C C   . ARG A  1  70  ? -17.200 -2.438  -2.484  1.00 92.79 70  A  1 
ATOM   554  O O   . ARG A  1  70  ? -16.432 -1.947  -1.663  1.00 91.24 70  A  1 
ATOM   555  C CB  . ARG A  1  70  ? -16.837 -1.330  -4.670  1.00 88.26 70  A  1 
ATOM   556  C CG  . ARG A  1  70  ? -17.375 -1.477  -6.075  1.00 81.42 70  A  1 
ATOM   557  C CD  . ARG A  1  70  ? -16.337 -1.052  -7.109  1.00 81.33 70  A  1 
ATOM   558  N NE  . ARG A  1  70  ? -15.100 -1.799  -6.999  1.00 79.00 70  A  1 
ATOM   559  C CZ  . ARG A  1  70  ? -14.873 -2.974  -7.569  1.00 79.21 70  A  1 
ATOM   560  N NH1 . ARG A  1  70  ? -15.810 -3.558  -8.303  1.00 70.38 70  A  1 
ATOM   561  N NH2 . ARG A  1  70  ? -13.705 -3.581  -7.404  1.00 71.13 70  A  1 
ATOM   562  N N   . GLU A  1  71  ? -17.514 -3.723  -2.501  1.00 92.47 71  A  1 
ATOM   563  C CA  . GLU A  1  71  ? -16.905 -4.649  -1.564  1.00 93.26 71  A  1 
ATOM   564  C C   . GLU A  1  71  ? -15.711 -5.292  -2.252  1.00 94.66 71  A  1 
ATOM   565  O O   . GLU A  1  71  ? -15.828 -5.778  -3.379  1.00 93.09 71  A  1 
ATOM   566  C CB  . GLU A  1  71  ? -17.898 -5.730  -1.152  1.00 90.88 71  A  1 
ATOM   567  C CG  . GLU A  1  71  ? -19.086 -5.213  -0.357  1.00 84.74 71  A  1 
ATOM   568  C CD  . GLU A  1  71  ? -20.040 -6.331  0.046   1.00 83.60 71  A  1 
ATOM   569  O OE1 . GLU A  1  71  ? -19.575 -7.279  0.706   1.00 76.58 71  A  1 
ATOM   570  O OE2 . GLU A  1  71  ? -21.227 -6.251  -0.308  1.00 78.24 71  A  1 
ATOM   571  N N   . GLU A  1  72  ? -14.581 -5.302  -1.570  1.00 96.24 72  A  1 
ATOM   572  C CA  . GLU A  1  72  ? -13.396 -5.916  -2.141  1.00 96.95 72  A  1 
ATOM   573  C C   . GLU A  1  72  ? -12.778 -6.982  -1.243  1.00 97.53 72  A  1 
ATOM   574  O O   . GLU A  1  72  ? -11.734 -7.541  -1.570  1.00 96.91 72  A  1 
ATOM   575  C CB  . GLU A  1  72  ? -12.368 -4.838  -2.520  1.00 96.37 72  A  1 
ATOM   576  C CG  . GLU A  1  72  ? -12.862 -3.969  -3.680  1.00 95.05 72  A  1 
ATOM   577  C CD  . GLU A  1  72  ? -11.852 -2.953  -4.184  1.00 95.49 72  A  1 
ATOM   578  O OE1 . GLU A  1  72  ? -10.747 -2.855  -3.610  1.00 91.75 72  A  1 
ATOM   579  O OE2 . GLU A  1  72  ? -12.182 -2.247  -5.153  1.00 92.84 72  A  1 
ATOM   580  N N   . TRP A  1  73  ? -13.445 -7.272  -0.139  1.00 97.34 73  A  1 
ATOM   581  C CA  . TRP A  1  73  ? -13.020 -8.356  0.748   1.00 97.61 73  A  1 
ATOM   582  C C   . TRP A  1  73  ? -11.508 -8.468  0.992   1.00 97.96 73  A  1 
ATOM   583  O O   . TRP A  1  73  ? -10.949 -9.569  0.943   1.00 97.50 73  A  1 
ATOM   584  C CB  . TRP A  1  73  ? -13.528 -9.684  0.176   1.00 97.34 73  A  1 
ATOM   585  C CG  . TRP A  1  73  ? -15.000 -9.687  -0.132  1.00 97.06 73  A  1 
ATOM   586  C CD1 . TRP A  1  73  ? -16.014 -9.863  0.753   1.00 95.20 73  A  1 
ATOM   587  C CD2 . TRP A  1  73  ? -15.612 -9.476  -1.409  1.00 96.70 73  A  1 
ATOM   588  N NE1 . TRP A  1  73  ? -17.233 -9.786  0.100   1.00 94.98 73  A  1 
ATOM   589  C CE2 . TRP A  1  73  ? -17.015 -9.546  -1.225  1.00 95.85 73  A  1 
ATOM   590  C CE3 . TRP A  1  73  ? -15.110 -9.237  -2.699  1.00 95.24 73  A  1 
ATOM   591  C CZ2 . TRP A  1  73  ? -17.915 -9.384  -2.285  1.00 94.77 73  A  1 
ATOM   592  C CZ3 . TRP A  1  73  ? -16.010 -9.073  -3.750  1.00 93.37 73  A  1 
ATOM   593  C CH2 . TRP A  1  73  ? -17.394 -9.150  -3.534  1.00 93.38 73  A  1 
ATOM   594  N N   . MET A  1  74  ? -10.865 -7.362  1.260   1.00 97.72 74  A  1 
ATOM   595  C CA  . MET A  1  74  ? -9.426  -7.349  1.473   1.00 97.77 74  A  1 
ATOM   596  C C   . MET A  1  74  ? -8.969  -8.289  2.586   1.00 98.12 74  A  1 
ATOM   597  O O   . MET A  1  74  ? -8.014  -9.040  2.413   1.00 97.94 74  A  1 
ATOM   598  C CB  . MET A  1  74  ? -8.923  -5.933  1.783   1.00 96.88 74  A  1 
ATOM   599  C CG  . MET A  1  74  ? -9.270  -4.891  0.743   1.00 94.64 74  A  1 
ATOM   600  S SD  . MET A  1  74  ? -10.961 -4.260  0.942   1.00 91.89 74  A  1 
ATOM   601  C CE  . MET A  1  74  ? -10.711 -3.050  2.250   1.00 83.33 74  A  1 
ATOM   602  N N   . ARG A  1  75  ? -9.648  -8.230  3.718   1.00 97.95 75  A  1 
ATOM   603  C CA  . ARG A  1  75  ? -9.256  -9.075  4.846   1.00 97.92 75  A  1 
ATOM   604  C C   . ARG A  1  75  ? -9.378  -10.561 4.508   1.00 98.21 75  A  1 
ATOM   605  O O   . ARG A  1  75  ? -8.461  -11.340 4.767   1.00 98.10 75  A  1 
ATOM   606  C CB  . ARG A  1  75  ? -10.087 -8.744  6.082   1.00 97.34 75  A  1 
ATOM   607  C CG  . ARG A  1  75  ? -9.593  -9.420  7.350   1.00 94.83 75  A  1 
ATOM   608  C CD  . ARG A  1  75  ? -10.386 -8.968  8.575   1.00 93.79 75  A  1 
ATOM   609  N NE  . ARG A  1  75  ? -10.201 -7.536  8.851   1.00 92.28 75  A  1 
ATOM   610  C CZ  . ARG A  1  75  ? -9.140  -7.019  9.444   1.00 92.52 75  A  1 
ATOM   611  N NH1 . ARG A  1  75  ? -8.145  -7.788  9.845   1.00 84.51 75  A  1 
ATOM   612  N NH2 . ARG A  1  75  ? -9.062  -5.701  9.643   1.00 88.02 75  A  1 
ATOM   613  N N   . LEU A  1  76  ? -10.505 -10.944 3.938   1.00 98.25 76  A  1 
ATOM   614  C CA  . LEU A  1  76  ? -10.705 -12.343 3.576   1.00 98.46 76  A  1 
ATOM   615  C C   . LEU A  1  76  ? -9.725  -12.792 2.501   1.00 98.58 76  A  1 
ATOM   616  O O   . LEU A  1  76  ? -9.150  -13.879 2.591   1.00 98.52 76  A  1 
ATOM   617  C CB  . LEU A  1  76  ? -12.142 -12.561 3.085   1.00 98.27 76  A  1 
ATOM   618  C CG  . LEU A  1  76  ? -12.486 -13.972 2.596   1.00 97.30 76  A  1 
ATOM   619  C CD1 . LEU A  1  76  ? -12.205 -14.990 3.689   1.00 96.19 76  A  1 
ATOM   620  C CD2 . LEU A  1  76  ? -13.946 -14.028 2.182   1.00 95.96 76  A  1 
ATOM   621  N N   . ARG A  1  77  ? -9.524  -11.951 1.496   1.00 98.59 77  A  1 
ATOM   622  C CA  . ARG A  1  77  ? -8.593  -12.307 0.426   1.00 98.69 77  A  1 
ATOM   623  C C   . ARG A  1  77  ? -7.169  -12.461 0.951   1.00 98.79 77  A  1 
ATOM   624  O O   . ARG A  1  77  ? -6.421  -13.310 0.469   1.00 98.71 77  A  1 
ATOM   625  C CB  . ARG A  1  77  ? -8.646  -11.262 -0.700  1.00 98.39 77  A  1 
ATOM   626  C CG  . ARG A  1  77  ? -9.933  -11.333 -1.519  1.00 97.51 77  A  1 
ATOM   627  C CD  . ARG A  1  77  ? -9.894  -10.442 -2.758  1.00 97.54 77  A  1 
ATOM   628  N NE  . ARG A  1  77  ? -9.917  -9.018  -2.442  1.00 97.16 77  A  1 
ATOM   629  C CZ  . ARG A  1  77  ? -8.910  -8.179  -2.618  1.00 98.19 77  A  1 
ATOM   630  N NH1 . ARG A  1  77  ? -7.751  -8.611  -3.103  1.00 93.25 77  A  1 
ATOM   631  N NH2 . ARG A  1  77  ? -9.049  -6.897  -2.307  1.00 94.14 77  A  1 
ATOM   632  N N   . SER A  1  78  ? -6.809  -11.641 1.931   1.00 98.75 78  A  1 
ATOM   633  C CA  . SER A  1  78  ? -5.462  -11.729 2.481   1.00 98.79 78  A  1 
ATOM   634  C C   . SER A  1  78  ? -5.294  -13.063 3.215   1.00 98.88 78  A  1 
ATOM   635  O O   . SER A  1  78  ? -4.240  -13.691 3.140   1.00 98.74 78  A  1 
ATOM   636  C CB  . SER A  1  78  ? -5.190  -10.562 3.445   1.00 98.66 78  A  1 
ATOM   637  O OG  . SER A  1  78  ? -5.886  -10.709 4.665   1.00 96.75 78  A  1 
ATOM   638  N N   . LYS A  1  79  ? -6.344  -13.495 3.899   1.00 98.63 79  A  1 
ATOM   639  C CA  . LYS A  1  79  ? -6.287  -14.762 4.616   1.00 98.58 79  A  1 
ATOM   640  C C   . LYS A  1  79  ? -6.167  -15.932 3.646   1.00 98.61 79  A  1 
ATOM   641  O O   . LYS A  1  79  ? -5.406  -16.865 3.876   1.00 98.33 79  A  1 
ATOM   642  C CB  . LYS A  1  79  ? -7.538  -14.938 5.478   1.00 98.29 79  A  1 
ATOM   643  C CG  . LYS A  1  79  ? -7.632  -13.967 6.643   1.00 92.00 79  A  1 
ATOM   644  C CD  . LYS A  1  79  ? -8.896  -14.196 7.456   1.00 87.47 79  A  1 
ATOM   645  C CE  . LYS A  1  79  ? -8.994  -13.231 8.630   1.00 77.08 79  A  1 
ATOM   646  N NZ  . LYS A  1  79  ? -10.234 -13.442 9.412   1.00 68.67 79  A  1 
ATOM   647  N N   . LEU A  1  80  ? -6.921  -15.860 2.559   1.00 98.72 80  A  1 
ATOM   648  C CA  . LEU A  1  80  ? -6.873  -16.916 1.564   1.00 98.60 80  A  1 
ATOM   649  C C   . LEU A  1  80  ? -5.521  -16.952 0.859   1.00 98.64 80  A  1 
ATOM   650  O O   . LEU A  1  80  ? -5.014  -18.018 0.520   1.00 98.43 80  A  1 
ATOM   651  C CB  . LEU A  1  80  ? -8.002  -16.731 0.536   1.00 98.61 80  A  1 
ATOM   652  C CG  . LEU A  1  80  ? -9.417  -16.897 1.099   1.00 98.04 80  A  1 
ATOM   653  C CD1 . LEU A  1  80  ? -10.453 -16.556 0.035   1.00 97.06 80  A  1 
ATOM   654  C CD2 . LEU A  1  80  ? -9.615  -18.327 1.586   1.00 96.98 80  A  1 
ATOM   655  N N   . LEU A  1  81  ? -4.932  -15.779 0.648   1.00 98.87 81  A  1 
ATOM   656  C CA  . LEU A  1  81  ? -3.632  -15.718 -0.002  1.00 98.80 81  A  1 
ATOM   657  C C   . LEU A  1  81  ? -2.569  -16.344 0.901   1.00 98.89 81  A  1 
ATOM   658  O O   . LEU A  1  81  ? -1.660  -17.029 0.431   1.00 98.70 81  A  1 
ATOM   659  C CB  . LEU A  1  81  ? -3.246  -14.267 -0.320  1.00 98.89 81  A  1 
ATOM   660  C CG  . LEU A  1  81  ? -1.852  -14.084 -0.946  1.00 98.79 81  A  1 
ATOM   661  C CD1 . LEU A  1  81  ? -1.766  -14.850 -2.264  1.00 98.57 81  A  1 
ATOM   662  C CD2 . LEU A  1  81  ? -1.583  -12.601 -1.186  1.00 98.55 81  A  1 
ATOM   663  N N   . LEU A  1  82  ? -2.712  -16.114 2.188   1.00 98.85 82  A  1 
ATOM   664  C CA  . LEU A  1  82  ? -1.752  -16.654 3.149   1.00 98.78 82  A  1 
ATOM   665  C C   . LEU A  1  82  ? -1.700  -18.179 3.058   1.00 98.67 82  A  1 
ATOM   666  O O   . LEU A  1  82  ? -0.644  -18.783 3.245   1.00 98.06 82  A  1 
ATOM   667  C CB  . LEU A  1  82  ? -2.140  -16.227 4.574   1.00 98.36 82  A  1 
ATOM   668  C CG  . LEU A  1  82  ? -1.116  -16.505 5.683   1.00 96.09 82  A  1 
ATOM   669  C CD1 . LEU A  1  82  ? 0.162   -15.728 5.408   1.00 95.86 82  A  1 
ATOM   670  C CD2 . LEU A  1  82  ? -1.708  -16.096 7.031   1.00 95.39 82  A  1 
ATOM   671  N N   . GLU A  1  83  ? -2.837  -18.783 2.739   1.00 98.43 83  A  1 
ATOM   672  C CA  . GLU A  1  83  ? -2.919  -20.235 2.618   1.00 97.96 83  A  1 
ATOM   673  C C   . GLU A  1  83  ? -2.250  -20.768 1.355   1.00 97.98 83  A  1 
ATOM   674  O O   . GLU A  1  83  ? -2.082  -21.975 1.199   1.00 96.30 83  A  1 
ATOM   675  C CB  . GLU A  1  83  ? -4.393  -20.688 2.620   1.00 97.18 83  A  1 
ATOM   676  C CG  . GLU A  1  83  ? -5.175  -20.251 3.841   1.00 94.42 83  A  1 
ATOM   677  C CD  . GLU A  1  83  ? -6.645  -20.684 3.779   1.00 91.96 83  A  1 
ATOM   678  O OE1 . GLU A  1  83  ? -7.094  -21.132 2.706   1.00 86.85 83  A  1 
ATOM   679  O OE2 . GLU A  1  83  ? -7.332  -20.559 4.811   1.00 88.88 83  A  1 
ATOM   680  N N   . LYS A  1  84  ? -1.885  -19.864 0.459   1.00 98.58 84  A  1 
ATOM   681  C CA  . LYS A  1  84  ? -1.287  -20.277 -0.805  1.00 98.33 84  A  1 
ATOM   682  C C   . LYS A  1  84  ? 0.182   -19.929 -1.016  1.00 98.47 84  A  1 
ATOM   683  O O   . LYS A  1  84  ? 0.744   -20.238 -2.067  1.00 97.73 84  A  1 
ATOM   684  C CB  . LYS A  1  84  ? -2.086  -19.673 -1.971  1.00 98.00 84  A  1 
ATOM   685  C CG  . LYS A  1  84  ? -3.534  -20.112 -2.052  1.00 96.55 84  A  1 
ATOM   686  C CD  . LYS A  1  84  ? -4.254  -19.396 -3.196  1.00 93.69 84  A  1 
ATOM   687  C CE  . LYS A  1  84  ? -5.687  -19.887 -3.375  1.00 90.22 84  A  1 
ATOM   688  N NZ  . LYS A  1  84  ? -5.736  -21.309 -3.809  1.00 83.86 84  A  1 
ATOM   689  N N   . ILE A  1  85  ? 0.803   -19.294 -0.048  1.00 98.60 85  A  1 
ATOM   690  C CA  . ILE A  1  85  ? 2.195   -18.877 -0.238  1.00 98.74 85  A  1 
ATOM   691  C C   . ILE A  1  85  ? 3.291   -19.740 0.392   1.00 98.63 85  A  1 
ATOM   692  O O   . ILE A  1  85  ? 4.473   -19.485 0.155   1.00 98.24 85  A  1 
ATOM   693  C CB  . ILE A  1  85  ? 2.412   -17.434 0.256   1.00 98.63 85  A  1 
ATOM   694  C CG1 . ILE A  1  85  ? 2.211   -17.364 1.775   1.00 98.27 85  A  1 
ATOM   695  C CG2 . ILE A  1  85  ? 1.454   -16.488 -0.461  1.00 97.54 85  A  1 
ATOM   696  C CD1 . ILE A  1  85  ? 2.618   -16.031 2.387   1.00 98.01 85  A  1 
ATOM   697  N N   . GLU A  1  86  ? 2.906   -20.727 1.162   1.00 98.45 86  A  1 
ATOM   698  C CA  . GLU A  1  86  ? 3.899   -21.549 1.852   1.00 98.10 86  A  1 
ATOM   699  C C   . GLU A  1  86  ? 4.958   -22.223 0.968   1.00 98.22 86  A  1 
ATOM   700  O O   . GLU A  1  86  ? 6.090   -22.423 1.394   1.00 97.22 86  A  1 
ATOM   701  C CB  . GLU A  1  86  ? 3.217   -22.595 2.733   1.00 97.04 86  A  1 
ATOM   702  C CG  . GLU A  1  86  ? 4.186   -23.414 3.580   1.00 91.61 86  A  1 
ATOM   703  C CD  . GLU A  1  86  ? 3.480   -24.208 4.674   1.00 87.56 86  A  1 
ATOM   704  O OE1 . GLU A  1  86  ? 2.278   -24.507 4.520   1.00 80.93 86  A  1 
ATOM   705  O OE2 . GLU A  1  86  ? 4.148   -24.525 5.683   1.00 82.24 86  A  1 
ATOM   706  N N   . SER A  1  87  ? 4.597   -22.580 -0.257  1.00 98.43 87  A  1 
ATOM   707  C CA  . SER A  1  87  ? 5.546   -23.254 -1.144  1.00 98.30 87  A  1 
ATOM   708  C C   . SER A  1  87  ? 6.611   -22.352 -1.758  1.00 98.54 87  A  1 
ATOM   709  O O   . SER A  1  87  ? 7.554   -22.831 -2.376  1.00 97.94 87  A  1 
ATOM   710  C CB  . SER A  1  87  ? 4.791   -23.979 -2.264  1.00 97.20 87  A  1 
ATOM   711  O OG  . SER A  1  87  ? 4.166   -23.055 -3.134  1.00 91.39 87  A  1 
ATOM   712  N N   . TYR A  1  88  ? 6.451   -21.046 -1.597  1.00 98.87 88  A  1 
ATOM   713  C CA  . TYR A  1  88  ? 7.415   -20.111 -2.164  1.00 98.82 88  A  1 
ATOM   714  C C   . TYR A  1  88  ? 8.548   -19.789 -1.200  1.00 98.81 88  A  1 
ATOM   715  O O   . TYR A  1  88  ? 8.394   -19.923 0.013   1.00 98.68 88  A  1 
ATOM   716  C CB  . TYR A  1  88  ? 6.704   -18.816 -2.570  1.00 98.88 88  A  1 
ATOM   717  C CG  . TYR A  1  88  ? 5.641   -19.027 -3.634  1.00 98.90 88  A  1 
ATOM   718  C CD1 . TYR A  1  88  ? 5.993   -19.133 -4.980  1.00 98.59 88  A  1 
ATOM   719  C CD2 . TYR A  1  88  ? 4.308   -19.177 -3.273  1.00 98.61 88  A  1 
ATOM   720  C CE1 . TYR A  1  88  ? 5.029   -19.380 -5.950  1.00 98.53 88  A  1 
ATOM   721  C CE2 . TYR A  1  88  ? 3.336   -19.432 -4.239  1.00 98.48 88  A  1 
ATOM   722  C CZ  . TYR A  1  88  ? 3.695   -19.532 -5.578  1.00 98.74 88  A  1 
ATOM   723  O OH  . TYR A  1  88  ? 2.747   -19.789 -6.533  1.00 98.44 88  A  1 
ATOM   724  N N   . ASP A  1  89  ? 9.662   -19.376 -1.764  1.00 98.97 89  A  1 
ATOM   725  C CA  . ASP A  1  89  ? 10.811  -19.013 -0.947  1.00 98.98 89  A  1 
ATOM   726  C C   . ASP A  1  89  ? 10.784  -17.508 -0.683  1.00 98.93 89  A  1 
ATOM   727  O O   . ASP A  1  89  ? 11.203  -17.048 0.377   1.00 98.80 89  A  1 
ATOM   728  C CB  . ASP A  1  89  ? 12.110  -19.373 -1.669  1.00 98.84 89  A  1 
ATOM   729  C CG  . ASP A  1  89  ? 12.204  -20.854 -1.967  1.00 98.68 89  A  1 
ATOM   730  O OD1 . ASP A  1  89  ? 11.927  -21.663 -1.057  1.00 97.51 89  A  1 
ATOM   731  O OD2 . ASP A  1  89  ? 12.554  -21.198 -3.112  1.00 97.62 89  A  1 
ATOM   732  N N   . VAL A  1  90  ? 10.282  -16.774 -1.659  1.00 98.90 90  A  1 
ATOM   733  C CA  . VAL A  1  90  ? 10.183  -15.322 -1.551  1.00 98.92 90  A  1 
ATOM   734  C C   . VAL A  1  90  ? 8.850   -14.878 -2.134  1.00 98.92 90  A  1 
ATOM   735  O O   . VAL A  1  90  ? 8.417   -15.362 -3.179  1.00 98.91 90  A  1 
ATOM   736  C CB  . VAL A  1  90  ? 11.324  -14.619 -2.327  1.00 98.92 90  A  1 
ATOM   737  C CG1 . VAL A  1  90  ? 11.086  -13.113 -2.371  1.00 98.41 90  A  1 
ATOM   738  C CG2 . VAL A  1  90  ? 12.662  -14.921 -1.664  1.00 98.43 90  A  1 
ATOM   739  N N   . VAL A  1  91  ? 8.194   -13.958 -1.448  1.00 98.96 91  A  1 
ATOM   740  C CA  . VAL A  1  91  ? 6.925   -13.418 -1.902  1.00 98.94 91  A  1 
ATOM   741  C C   . VAL A  1  91  ? 7.046   -11.900 -1.955  1.00 98.94 91  A  1 
ATOM   742  O O   . VAL A  1  91  ? 7.414   -11.268 -0.965  1.00 98.91 91  A  1 
ATOM   743  C CB  . VAL A  1  91  ? 5.771   -13.801 -0.945  1.00 98.92 91  A  1 
ATOM   744  C CG1 . VAL A  1  91  ? 4.483   -13.087 -1.366  1.00 98.49 91  A  1 
ATOM   745  C CG2 . VAL A  1  91  ? 5.563   -15.308 -0.957  1.00 98.59 91  A  1 
ATOM   746  N N   . CYS A  1  92  ? 6.754   -11.340 -3.117  1.00 98.98 92  A  1 
ATOM   747  C CA  . CYS A  1  92  ? 6.798   -9.900  -3.297  1.00 98.94 92  A  1 
ATOM   748  C C   . CYS A  1  92  ? 5.387   -9.430  -3.622  1.00 98.92 92  A  1 
ATOM   749  O O   . CYS A  1  92  ? 4.765   -9.918  -4.564  1.00 98.85 92  A  1 
ATOM   750  C CB  . CYS A  1  92  ? 7.740   -9.530  -4.446  1.00 98.95 92  A  1 
ATOM   751  S SG  . CYS A  1  92  ? 9.454   -10.003 -4.160  1.00 98.83 92  A  1 
ATOM   752  N N   . LEU A  1  93  ? 4.898   -8.480  -2.846  1.00 98.98 93  A  1 
ATOM   753  C CA  . LEU A  1  93  ? 3.557   -7.965  -3.066  1.00 98.93 93  A  1 
ATOM   754  C C   . LEU A  1  93  ? 3.547   -6.481  -3.408  1.00 98.99 93  A  1 
ATOM   755  O O   . LEU A  1  93  ? 4.397   -5.721  -2.931  1.00 98.84 93  A  1 
ATOM   756  C CB  . LEU A  1  93  ? 2.689   -8.146  -1.816  1.00 98.93 93  A  1 
ATOM   757  C CG  . LEU A  1  93  ? 2.478   -9.544  -1.242  1.00 98.59 93  A  1 
ATOM   758  C CD1 . LEU A  1  93  ? 1.582   -9.435  -0.013  1.00 98.14 93  A  1 
ATOM   759  C CD2 . LEU A  1  93  ? 1.847   -10.461 -2.282  1.00 98.10 93  A  1 
ATOM   760  N N   . GLU A  1  94  ? 2.593   -6.109  -4.239  1.00 98.96 94  A  1 
ATOM   761  C CA  . GLU A  1  94  ? 2.347   -4.713  -4.557  1.00 98.94 94  A  1 
ATOM   762  C C   . GLU A  1  94  ? 0.931   -4.506  -4.010  1.00 98.94 94  A  1 
ATOM   763  O O   . GLU A  1  94  ? 0.173   -5.479  -3.871  1.00 98.52 94  A  1 
ATOM   764  C CB  . GLU A  1  94  ? 2.349   -4.440  -6.062  1.00 98.84 94  A  1 
ATOM   765  C CG  . GLU A  1  94  ? 3.705   -4.582  -6.744  1.00 98.43 94  A  1 
ATOM   766  C CD  . GLU A  1  94  ? 4.005   -6.025  -7.115  1.00 98.39 94  A  1 
ATOM   767  O OE1 . GLU A  1  94  ? 3.213   -6.624  -7.873  1.00 95.47 94  A  1 
ATOM   768  O OE2 . GLU A  1  94  ? 5.044   -6.552  -6.662  1.00 96.55 94  A  1 
ATOM   769  N N   . GLU A  1  95  ? 0.613   -3.288  -3.671  1.00 98.95 95  A  1 
ATOM   770  C CA  . GLU A  1  95  ? -0.699  -2.955  -3.116  1.00 98.82 95  A  1 
ATOM   771  C C   . GLU A  1  95  ? -1.016  -3.748  -1.845  1.00 98.77 95  A  1 
ATOM   772  O O   . GLU A  1  95  ? -2.183  -4.035  -1.552  1.00 98.34 95  A  1 
ATOM   773  C CB  . GLU A  1  95  ? -1.804  -3.129  -4.170  1.00 98.62 95  A  1 
ATOM   774  C CG  . GLU A  1  95  ? -1.672  -2.094  -5.282  1.00 97.90 95  A  1 
ATOM   775  C CD  . GLU A  1  95  ? -2.921  -1.946  -6.138  1.00 97.41 95  A  1 
ATOM   776  O OE1 . GLU A  1  95  ? -4.015  -2.284  -5.655  1.00 93.99 95  A  1 
ATOM   777  O OE2 . GLU A  1  95  ? -2.793  -1.464  -7.276  1.00 94.39 95  A  1 
ATOM   778  N N   . GLY A  1  96  ? 0.019   -4.050  -1.104  1.00 98.82 96  A  1 
ATOM   779  C CA  . GLY A  1  96  ? -0.163  -4.699  0.176   1.00 98.87 96  A  1 
ATOM   780  C C   . GLY A  1  96  ? -0.145  -3.541  1.164   1.00 98.84 96  A  1 
ATOM   781  O O   . GLY A  1  96  ? 0.618   -3.538  2.134   1.00 98.31 96  A  1 
ATOM   782  N N   . PHE A  1  97  ? -0.968  -2.552  0.884   1.00 98.74 97  A  1 
ATOM   783  C CA  . PHE A  1  97  ? -1.017  -1.324  1.674   1.00 98.61 97  A  1 
ATOM   784  C C   . PHE A  1  97  ? -1.237  -1.527  3.169   1.00 98.56 97  A  1 
ATOM   785  O O   . PHE A  1  97  ? -2.122  -2.268  3.590   1.00 98.02 97  A  1 
ATOM   786  C CB  . PHE A  1  97  ? -2.112  -0.399  1.142   1.00 98.37 97  A  1 
ATOM   787  C CG  . PHE A  1  97  ? -1.891  0.060   -0.269  1.00 98.38 97  A  1 
ATOM   788  C CD1 . PHE A  1  97  ? -0.814  0.884   -0.580  1.00 97.90 97  A  1 
ATOM   789  C CD2 . PHE A  1  97  ? -2.768  -0.315  -1.277  1.00 97.94 97  A  1 
ATOM   790  C CE1 . PHE A  1  97  ? -0.615  1.325   -1.890  1.00 97.70 97  A  1 
ATOM   791  C CE2 . PHE A  1  97  ? -2.573  0.121   -2.588  1.00 97.52 97  A  1 
ATOM   792  C CZ  . PHE A  1  97  ? -1.490  0.943   -2.895  1.00 97.70 97  A  1 
ATOM   793  N N   . GLN A  1  98  ? -0.429  -0.834  3.949   1.00 98.54 98  A  1 
ATOM   794  C CA  . GLN A  1  98  ? -0.551  -0.890  5.396   1.00 98.59 98  A  1 
ATOM   795  C C   . GLN A  1  98  ? -1.486  0.216   5.875   1.00 98.33 98  A  1 
ATOM   796  O O   . GLN A  1  98  ? -2.130  0.088   6.919   1.00 97.56 98  A  1 
ATOM   797  C CB  . GLN A  1  98  ? 0.813   -0.691  6.056   1.00 98.42 98  A  1 
ATOM   798  C CG  . GLN A  1  98  ? 1.827   -1.790  5.770   1.00 98.19 98  A  1 
ATOM   799  C CD  . GLN A  1  98  ? 3.129   -1.554  6.501   1.00 98.28 98  A  1 
ATOM   800  O OE1 . GLN A  1  98  ? 3.152   -1.486  7.732   1.00 94.15 98  A  1 
ATOM   801  N NE2 . GLN A  1  98  ? 4.215   -1.402  5.759   1.00 94.74 98  A  1 
ATOM   802  N N   . PHE A  1  99  ? -1.550  1.289   5.113   1.00 98.28 99  A  1 
ATOM   803  C CA  . PHE A  1  99  ? -2.388  2.423   5.465   1.00 98.03 99  A  1 
ATOM   804  C C   . PHE A  1  99  ? -3.827  2.052   5.802   1.00 97.63 99  A  1 
ATOM   805  O O   . PHE A  1  99  ? -4.506  1.385   5.021   1.00 96.63 99  A  1 
ATOM   806  C CB  . PHE A  1  99  ? -2.401  3.443   4.326   1.00 97.66 99  A  1 
ATOM   807  C CG  . PHE A  1  99  ? -3.347  4.589   4.569   1.00 97.70 99  A  1 
ATOM   808  C CD1 . PHE A  1  99  ? -2.947  5.713   5.288   1.00 97.33 99  A  1 
ATOM   809  C CD2 . PHE A  1  99  ? -4.668  4.528   4.124   1.00 97.23 99  A  1 
ATOM   810  C CE1 . PHE A  1  99  ? -3.838  6.745   5.559   1.00 96.84 99  A  1 
ATOM   811  C CE2 . PHE A  1  99  ? -5.566  5.556   4.400   1.00 96.57 99  A  1 
ATOM   812  C CZ  . PHE A  1  99  ? -5.149  6.662   5.114   1.00 96.74 99  A  1 
ATOM   813  N N   . GLY A  1  100 ? -4.271  2.548   6.943   1.00 97.65 100 A  1 
ATOM   814  C CA  . GLY A  1  100 ? -5.653  2.392   7.340   1.00 96.93 100 A  1 
ATOM   815  C C   . GLY A  1  100 ? -6.192  1.061   7.813   1.00 96.65 100 A  1 
ATOM   816  O O   . GLY A  1  100 ? -7.390  0.946   8.061   1.00 94.59 100 A  1 
ATOM   817  N N   . SER A  1  101 ? -5.353  0.071   7.950   1.00 96.58 101 A  1 
ATOM   818  C CA  . SER A  1  101 ? -5.825  -1.219  8.435   1.00 96.37 101 A  1 
ATOM   819  C C   . SER A  1  101 ? -4.688  -2.083  8.940   1.00 97.28 101 A  1 
ATOM   820  O O   . SER A  1  101 ? -3.521  -1.739  8.776   1.00 96.84 101 A  1 
ATOM   821  C CB  . SER A  1  101 ? -6.571  -1.973  7.322   1.00 93.73 101 A  1 
ATOM   822  O OG  . SER A  1  101 ? -5.655  -2.640  6.468   1.00 88.51 101 A  1 
ATOM   823  N N   . ASP A  1  102 ? -5.047  -3.206  9.545   1.00 97.56 102 A  1 
ATOM   824  C CA  . ASP A  1  102 ? -4.053  -4.122  10.068  1.00 98.04 102 A  1 
ATOM   825  C C   . ASP A  1  102 ? -3.938  -5.367  9.190   1.00 98.48 102 A  1 
ATOM   826  O O   . ASP A  1  102 ? -3.346  -6.365  9.597   1.00 98.29 102 A  1 
ATOM   827  C CB  . ASP A  1  102 ? -4.404  -4.525  11.507  1.00 97.59 102 A  1 
ATOM   828  C CG  . ASP A  1  102 ? -5.722  -5.285  11.609  1.00 97.33 102 A  1 
ATOM   829  O OD1 . ASP A  1  102 ? -6.397  -5.479  10.577  1.00 95.72 102 A  1 
ATOM   830  O OD2 . ASP A  1  102 ? -6.079  -5.677  12.731  1.00 94.47 102 A  1 
ATOM   831  N N   . ILE A  1  103 ? -4.512  -5.303  8.007   1.00 98.39 103 A  1 
ATOM   832  C CA  . ILE A  1  103 ? -4.485  -6.447  7.103   1.00 98.48 103 A  1 
ATOM   833  C C   . ILE A  1  103 ? -3.070  -6.861  6.710   1.00 98.60 103 A  1 
ATOM   834  O O   . ILE A  1  103 ? -2.708  -8.032  6.799   1.00 98.55 103 A  1 
ATOM   835  C CB  . ILE A  1  103 ? -5.332  -6.159  5.840   1.00 98.02 103 A  1 
ATOM   836  C CG1 . ILE A  1  103 ? -6.815  -6.089  6.235   1.00 96.73 103 A  1 
ATOM   837  C CG2 . ILE A  1  103 ? -5.107  -7.239  4.787   1.00 97.13 103 A  1 
ATOM   838  C CD1 . ILE A  1  103 ? -7.741  -5.693  5.111   1.00 93.58 103 A  1 
ATOM   839  N N   . ALA A  1  104 ? -2.278  -5.895  6.267   1.00 98.62 104 A  1 
ATOM   840  C CA  . ALA A  1  104 ? -0.913  -6.199  5.875   1.00 98.76 104 A  1 
ATOM   841  C C   . ALA A  1  104 ? -0.110  -6.699  7.074   1.00 98.73 104 A  1 
ATOM   842  O O   . ALA A  1  104 ? 0.668   -7.642  6.965   1.00 98.65 104 A  1 
ATOM   843  C CB  . ALA A  1  104 ? -0.243  -4.964  5.270   1.00 98.54 104 A  1 
ATOM   844  N N   . LYS A  1  105 ? -0.312  -6.054  8.211   1.00 98.69 105 A  1 
ATOM   845  C CA  . LYS A  1  105 ? 0.393   -6.442  9.429   1.00 98.61 105 A  1 
ATOM   846  C C   . LYS A  1  105 ? 0.084   -7.893  9.789   1.00 98.70 105 A  1 
ATOM   847  O O   . LYS A  1  105 ? 0.991   -8.669  10.088  1.00 98.66 105 A  1 
ATOM   848  C CB  . LYS A  1  105 ? -0.007  -5.525  10.582  1.00 98.23 105 A  1 
ATOM   849  C CG  . LYS A  1  105 ? 0.666   -5.869  11.903  1.00 95.95 105 A  1 
ATOM   850  C CD  . LYS A  1  105 ? 0.214   -4.927  13.010  1.00 93.64 105 A  1 
ATOM   851  C CE  . LYS A  1  105 ? 0.869   -5.293  14.336  1.00 83.87 105 A  1 
ATOM   852  N NZ  . LYS A  1  105 ? 0.433   -4.385  15.434  1.00 77.47 105 A  1 
ATOM   853  N N   . ASN A  1  106 ? -1.197  -8.240  9.760   1.00 98.72 106 A  1 
ATOM   854  C CA  . ASN A  1  106 ? -1.592  -9.597  10.089  1.00 98.79 106 A  1 
ATOM   855  C C   . ASN A  1  106 ? -1.059  -10.600 9.066   1.00 98.84 106 A  1 
ATOM   856  O O   . ASN A  1  106 ? -0.693  -11.714 9.416   1.00 98.76 106 A  1 
ATOM   857  C CB  . ASN A  1  106 ? -3.120  -9.705  10.178  1.00 98.59 106 A  1 
ATOM   858  C CG  . ASN A  1  106 ? -3.682  -8.984  11.388  1.00 97.34 106 A  1 
ATOM   859  O OD1 . ASN A  1  106 ? -3.009  -8.840  12.407  1.00 89.93 106 A  1 
ATOM   860  N ND2 . ASN A  1  106 ? -4.933  -8.555  11.295  1.00 89.46 106 A  1 
ATOM   861  N N   . PHE A  1  107 ? -1.026  -10.189 7.811   1.00 98.84 107 A  1 
ATOM   862  C CA  . PHE A  1  107 ? -0.513  -11.068 6.764   1.00 98.97 107 A  1 
ATOM   863  C C   . PHE A  1  107 ? 0.965   -11.347 7.016   1.00 98.94 107 A  1 
ATOM   864  O O   . PHE A  1  107 ? 1.422   -12.486 6.901   1.00 98.85 107 A  1 
ATOM   865  C CB  . PHE A  1  107 ? -0.686  -10.413 5.395   1.00 98.91 107 A  1 
ATOM   866  C CG  . PHE A  1  107 ? -0.292  -11.302 4.248   1.00 98.92 107 A  1 
ATOM   867  C CD1 . PHE A  1  107 ? -1.182  -12.260 3.763   1.00 98.80 107 A  1 
ATOM   868  C CD2 . PHE A  1  107 ? 0.967   -11.196 3.670   1.00 98.78 107 A  1 
ATOM   869  C CE1 . PHE A  1  107 ? -0.814  -13.096 2.717   1.00 98.70 107 A  1 
ATOM   870  C CE2 . PHE A  1  107 ? 1.336   -12.035 2.623   1.00 98.66 107 A  1 
ATOM   871  C CZ  . PHE A  1  107 ? 0.447   -12.986 2.147   1.00 98.77 107 A  1 
ATOM   872  N N   . ILE A  1  108 ? 1.700   -10.308 7.369   1.00 98.93 108 A  1 
ATOM   873  C CA  . ILE A  1  108 ? 3.119   -10.451 7.644   1.00 98.88 108 A  1 
ATOM   874  C C   . ILE A  1  108 ? 3.341   -11.387 8.836   1.00 98.86 108 A  1 
ATOM   875  O O   . ILE A  1  108 ? 4.220   -12.245 8.802   1.00 98.75 108 A  1 
ATOM   876  C CB  . ILE A  1  108 ? 3.757   -9.071  7.925   1.00 98.84 108 A  1 
ATOM   877  C CG1 . ILE A  1  108 ? 3.808   -8.264  6.621   1.00 98.57 108 A  1 
ATOM   878  C CG2 . ILE A  1  108 ? 5.162   -9.234  8.508   1.00 98.63 108 A  1 
ATOM   879  C CD1 . ILE A  1  108 ? 4.230   -6.816  6.795   1.00 98.22 108 A  1 
ATOM   880  N N   . GLU A  1  109 ? 2.541   -11.222 9.871   1.00 98.84 109 A  1 
ATOM   881  C CA  . GLU A  1  109 ? 2.665   -12.071 11.052  1.00 98.74 109 A  1 
ATOM   882  C C   . GLU A  1  109 ? 2.378   -13.523 10.685  1.00 98.73 109 A  1 
ATOM   883  O O   . GLU A  1  109 ? 3.068   -14.441 11.130  1.00 98.51 109 A  1 
ATOM   884  C CB  . GLU A  1  109 ? 1.715   -11.599 12.152  1.00 98.43 109 A  1 
ATOM   885  C CG  . GLU A  1  109 ? 1.981   -10.168 12.618  1.00 90.72 109 A  1 
ATOM   886  C CD  . GLU A  1  109 ? 1.026   -9.711  13.704  1.00 82.92 109 A  1 
ATOM   887  O OE1 . GLU A  1  109 ? -0.136  -10.175 13.727  1.00 76.26 109 A  1 
ATOM   888  O OE2 . GLU A  1  109 ? 1.433   -8.871  14.536  1.00 78.46 109 A  1 
ATOM   889  N N   . GLY A  1  110 ? 1.352   -13.710 9.861   1.00 98.76 110 A  1 
ATOM   890  C CA  . GLY A  1  110 ? 1.009   -15.051 9.439   1.00 98.74 110 A  1 
ATOM   891  C C   . GLY A  1  110 ? 2.111   -15.662 8.592   1.00 98.88 110 A  1 
ATOM   892  O O   . GLY A  1  110 ? 2.425   -16.848 8.716   1.00 98.61 110 A  1 
ATOM   893  N N   . ALA A  1  111 ? 2.702   -14.837 7.734   1.00 98.89 111 A  1 
ATOM   894  C CA  . ALA A  1  111 ? 3.779   -15.316 6.870   1.00 98.80 111 A  1 
ATOM   895  C C   . ALA A  1  111 ? 4.995   -15.735 7.701   1.00 98.85 111 A  1 
ATOM   896  O O   . ALA A  1  111 ? 5.661   -16.716 7.381   1.00 98.71 111 A  1 
ATOM   897  C CB  . ALA A  1  111 ? 4.163   -14.231 5.873   1.00 98.85 111 A  1 
ATOM   898  N N   . LYS A  1  112 ? 5.273   -14.994 8.763   1.00 98.81 112 A  1 
ATOM   899  C CA  . LYS A  1  112 ? 6.404   -15.335 9.613   1.00 98.64 112 A  1 
ATOM   900  C C   . LYS A  1  112 ? 6.200   -16.728 10.209  1.00 98.58 112 A  1 
ATOM   901  O O   . LYS A  1  112 ? 7.150   -17.495 10.348  1.00 98.09 112 A  1 
ATOM   902  C CB  . LYS A  1  112 ? 6.560   -14.308 10.741  1.00 98.44 112 A  1 
ATOM   903  C CG  . LYS A  1  112 ? 7.105   -12.968 10.281  1.00 96.61 112 A  1 
ATOM   904  C CD  . LYS A  1  112 ? 7.327   -12.034 11.457  1.00 94.24 112 A  1 
ATOM   905  C CE  . LYS A  1  112 ? 7.942   -10.724 11.012  1.00 88.94 112 A  1 
ATOM   906  N NZ  . LYS A  1  112 ? 8.179   -9.801  12.156  1.00 82.60 112 A  1 
ATOM   907  N N   . SER A  1  113 ? 4.954   -17.044 10.530  1.00 98.62 113 A  1 
ATOM   908  C CA  . SER A  1  113 ? 4.635   -18.350 11.094  1.00 98.48 113 A  1 
ATOM   909  C C   . SER A  1  113 ? 4.857   -19.458 10.067  1.00 98.43 113 A  1 
ATOM   910  O O   . SER A  1  113 ? 5.048   -20.619 10.432  1.00 97.18 113 A  1 
ATOM   911  C CB  . SER A  1  113 ? 3.185   -18.386 11.575  1.00 97.88 113 A  1 
ATOM   912  O OG  . SER A  1  113 ? 2.982   -17.469 12.634  1.00 88.32 113 A  1 
ATOM   913  N N   . LEU A  1  114 ? 4.833   -19.095 8.791   1.00 98.61 114 A  1 
ATOM   914  C CA  . LEU A  1  114 ? 5.032   -20.064 7.727   1.00 98.52 114 A  1 
ATOM   915  C C   . LEU A  1  114 ? 6.504   -20.200 7.342   1.00 98.40 114 A  1 
ATOM   916  O O   . LEU A  1  114 ? 6.853   -20.969 6.448   1.00 97.48 114 A  1 
ATOM   917  C CB  . LEU A  1  114 ? 4.218   -19.670 6.487   1.00 98.37 114 A  1 
ATOM   918  C CG  . LEU A  1  114 ? 2.701   -19.650 6.645   1.00 97.62 114 A  1 
ATOM   919  C CD1 . LEU A  1  114 ? 2.057   -19.180 5.345   1.00 96.24 114 A  1 
ATOM   920  C CD2 . LEU A  1  114 ? 2.196   -21.040 7.009   1.00 96.18 114 A  1 
ATOM   921  N N   . GLY A  1  115 ? 7.358   -19.444 8.007   1.00 98.52 115 A  1 
ATOM   922  C CA  . GLY A  1  115 ? 8.782   -19.518 7.712   1.00 98.40 115 A  1 
ATOM   923  C C   . GLY A  1  115 ? 9.399   -18.301 7.047   1.00 98.63 115 A  1 
ATOM   924  O O   . GLY A  1  115 ? 10.607  -18.261 6.834   1.00 97.96 115 A  1 
ATOM   925  N N   . PHE A  1  116 ? 8.573   -17.320 6.729   1.00 98.85 116 A  1 
ATOM   926  C CA  . PHE A  1  116 ? 9.078   -16.109 6.095   1.00 98.81 116 A  1 
ATOM   927  C C   . PHE A  1  116 ? 9.635   -15.201 7.201   1.00 98.62 116 A  1 
ATOM   928  O O   . PHE A  1  116 ? 9.024   -14.198 7.583   1.00 98.02 116 A  1 
ATOM   929  C CB  . PHE A  1  116 ? 7.955   -15.415 5.326   1.00 98.81 116 A  1 
ATOM   930  C CG  . PHE A  1  116 ? 7.488   -16.184 4.120   1.00 98.86 116 A  1 
ATOM   931  C CD1 . PHE A  1  116 ? 8.188   -16.105 2.913   1.00 98.37 116 A  1 
ATOM   932  C CD2 . PHE A  1  116 ? 6.384   -17.025 4.198   1.00 98.49 116 A  1 
ATOM   933  C CE1 . PHE A  1  116 ? 7.780   -16.846 1.806   1.00 98.41 116 A  1 
ATOM   934  C CE2 . PHE A  1  116 ? 5.977   -17.772 3.092   1.00 98.25 116 A  1 
ATOM   935  C CZ  . PHE A  1  116 ? 6.680   -17.681 1.895   1.00 98.79 116 A  1 
ATOM   936  N N   . LYS A  1  117 ? 10.791  -15.591 7.696   1.00 98.67 117 A  1 
ATOM   937  C CA  . LYS A  1  117 ? 11.449  -14.889 8.784   1.00 98.28 117 A  1 
ATOM   938  C C   . LYS A  1  117 ? 11.912  -13.473 8.452   1.00 98.47 117 A  1 
ATOM   939  O O   . LYS A  1  117 ? 11.965  -12.607 9.327   1.00 97.21 117 A  1 
ATOM   940  C CB  . LYS A  1  117 ? 12.648  -15.720 9.241   1.00 96.14 117 A  1 
ATOM   941  C CG  . LYS A  1  117 ? 13.405  -15.138 10.425  1.00 84.10 117 A  1 
ATOM   942  C CD  . LYS A  1  117 ? 14.650  -15.961 10.744  1.00 84.66 117 A  1 
ATOM   943  C CE  . LYS A  1  117 ? 14.315  -17.396 11.101  1.00 74.38 117 A  1 
ATOM   944  N NZ  . LYS A  1  117 ? 15.532  -18.177 11.437  1.00 68.57 117 A  1 
ATOM   945  N N   . TYR A  1  118 ? 12.238  -13.243 7.191   1.00 98.87 118 A  1 
ATOM   946  C CA  . TYR A  1  118 ? 12.738  -11.937 6.776   1.00 98.82 118 A  1 
ATOM   947  C C   . TYR A  1  118 ? 11.688  -11.109 6.050   1.00 98.94 118 A  1 
ATOM   948  O O   . TYR A  1  118 ? 11.035  -11.589 5.135   1.00 98.75 118 A  1 
ATOM   949  C CB  . TYR A  1  118 ? 13.975  -12.149 5.905   1.00 98.86 118 A  1 
ATOM   950  C CG  . TYR A  1  118 ? 14.978  -13.065 6.576   1.00 98.81 118 A  1 
ATOM   951  C CD1 . TYR A  1  118 ? 15.784  -12.611 7.617   1.00 98.44 118 A  1 
ATOM   952  C CD2 . TYR A  1  118 ? 15.051  -14.421 6.231   1.00 98.43 118 A  1 
ATOM   953  C CE1 . TYR A  1  118 ? 16.639  -13.465 8.298   1.00 98.21 118 A  1 
ATOM   954  C CE2 . TYR A  1  118 ? 15.908  -15.287 6.907   1.00 98.18 118 A  1 
ATOM   955  C CZ  . TYR A  1  118 ? 16.700  -14.810 7.939   1.00 98.35 118 A  1 
ATOM   956  O OH  . TYR A  1  118 ? 17.535  -15.664 8.618   1.00 97.78 118 A  1 
ATOM   957  N N   . VAL A  1  119 ? 11.553  -9.867  6.477   1.00 98.85 119 A  1 
ATOM   958  C CA  . VAL A  1  119 ? 10.525  -8.985  5.934   1.00 98.88 119 A  1 
ATOM   959  C C   . VAL A  1  119 ? 11.041  -7.586  5.622   1.00 98.87 119 A  1 
ATOM   960  O O   . VAL A  1  119 ? 11.816  -7.015  6.393   1.00 98.62 119 A  1 
ATOM   961  C CB  . VAL A  1  119 ? 9.356   -8.844  6.934   1.00 98.73 119 A  1 
ATOM   962  C CG1 . VAL A  1  119 ? 8.254   -7.973  6.349   1.00 97.82 119 A  1 
ATOM   963  C CG2 . VAL A  1  119 ? 8.816   -10.222 7.303   1.00 97.96 119 A  1 
ATOM   964  N N   . LEU A  1  120 ? 10.589  -7.049  4.497   1.00 98.91 120 A  1 
ATOM   965  C CA  . LEU A  1  120 ? 10.974  -5.705  4.098   1.00 98.94 120 A  1 
ATOM   966  C C   . LEU A  1  120 ? 9.777   -4.941  3.548   1.00 98.91 120 A  1 
ATOM   967  O O   . LEU A  1  120 ? 8.947   -5.499  2.829   1.00 98.79 120 A  1 
ATOM   968  C CB  . LEU A  1  120 ? 12.042  -5.732  2.998   1.00 98.86 120 A  1 
ATOM   969  C CG  . LEU A  1  120 ? 13.433  -6.285  3.314   1.00 98.56 120 A  1 
ATOM   970  C CD1 . LEU A  1  120 ? 14.246  -6.315  2.025   1.00 98.13 120 A  1 
ATOM   971  C CD2 . LEU A  1  120 ? 14.113  -5.416  4.357   1.00 98.19 120 A  1 
ATOM   972  N N   . THR A  1  121 ? 9.690   -3.675  3.900   1.00 98.92 121 A  1 
ATOM   973  C CA  . THR A  1  121 ? 8.680   -2.781  3.350   1.00 98.84 121 A  1 
ATOM   974  C C   . THR A  1  121 ? 9.438   -1.483  3.123   1.00 98.76 121 A  1 
ATOM   975  O O   . THR A  1  121 ? 10.573  -1.330  3.602   1.00 98.02 121 A  1 
ATOM   976  C CB  . THR A  1  121 ? 7.479   -2.530  4.299   1.00 98.70 121 A  1 
ATOM   977  O OG1 . THR A  1  121 ? 7.935   -2.000  5.541   1.00 97.15 121 A  1 
ATOM   978  C CG2 . THR A  1  121 ? 6.701   -3.813  4.520   1.00 97.37 121 A  1 
ATOM   979  N N   . SER A  1  122 ? 8.846   -0.560  2.392   1.00 98.63 122 A  1 
ATOM   980  C CA  . SER A  1  122 ? 9.512   0.701   2.095   1.00 98.34 122 A  1 
ATOM   981  C C   . SER A  1  122 ? 9.553   1.673   3.263   1.00 98.17 122 A  1 
ATOM   982  O O   . SER A  1  122 ? 8.760   1.571   4.198   1.00 96.79 122 A  1 
ATOM   983  C CB  . SER A  1  122 ? 8.801   1.401   0.929   1.00 96.72 122 A  1 
ATOM   984  O OG  . SER A  1  122 ? 8.706   0.562   -0.194  1.00 89.70 122 A  1 
ATOM   985  N N   . LYS A  1  123 ? 10.472  2.614   3.188   1.00 98.10 123 A  1 
ATOM   986  C CA  . LYS A  1  123 ? 10.537  3.659   4.200   1.00 97.77 123 A  1 
ATOM   987  C C   . LYS A  1  123 ? 9.247   4.435   4.002   1.00 97.71 123 A  1 
ATOM   988  O O   . LYS A  1  123 ? 8.773   4.578   2.871   1.00 96.93 123 A  1 
ATOM   989  C CB  . LYS A  1  123 ? 11.722  4.591   3.951   1.00 96.65 123 A  1 
ATOM   990  C CG  . LYS A  1  123 ? 13.081  3.989   4.221   1.00 91.06 123 A  1 
ATOM   991  C CD  . LYS A  1  123 ? 14.183  5.016   3.971   1.00 89.25 123 A  1 
ATOM   992  C CE  . LYS A  1  123 ? 15.560  4.440   4.246   1.00 81.85 123 A  1 
ATOM   993  N NZ  . LYS A  1  123 ? 16.634  5.430   3.963   1.00 75.18 123 A  1 
ATOM   994  N N   . LEU A  1  124 ? 8.669   4.933   5.082   1.00 97.85 124 A  1 
ATOM   995  C CA  . LEU A  1  124 ? 7.439   5.687   4.963   1.00 97.59 124 A  1 
ATOM   996  C C   . LEU A  1  124 ? 7.759   7.086   4.444   1.00 97.36 124 A  1 
ATOM   997  O O   . LEU A  1  124 ? 8.855   7.603   4.671   1.00 96.17 124 A  1 
ATOM   998  C CB  . LEU A  1  124 ? 6.734   5.781   6.320   1.00 97.06 124 A  1 
ATOM   999  C CG  . LEU A  1  124 ? 6.301   4.444   6.912   1.00 96.14 124 A  1 
ATOM   1000 C CD1 . LEU A  1  124 ? 5.649   4.674   8.275   1.00 94.08 124 A  1 
ATOM   1001 C CD2 . LEU A  1  124 ? 5.324   3.738   5.981   1.00 93.17 124 A  1 
ATOM   1002 N N   . PRO A  1  125 ? 6.815   7.714   3.750   1.00 97.34 125 A  1 
ATOM   1003 C CA  . PRO A  1  125 ? 7.073   9.062   3.239   1.00 96.81 125 A  1 
ATOM   1004 C C   . PRO A  1  125 ? 7.205   10.057  4.385   1.00 96.28 125 A  1 
ATOM   1005 O O   . PRO A  1  125 ? 6.557   9.900   5.421   1.00 94.69 125 A  1 
ATOM   1006 C CB  . PRO A  1  125 ? 5.848   9.335   2.368   1.00 96.40 125 A  1 
ATOM   1007 C CG  . PRO A  1  125 ? 4.768   8.545   3.043   1.00 95.96 125 A  1 
ATOM   1008 C CD  . PRO A  1  125 ? 5.465   7.249   3.375   1.00 96.96 125 A  1 
ATOM   1009 N N   . PRO A  1  126 ? 8.044   11.075  4.224   1.00 95.48 126 A  1 
ATOM   1010 C CA  . PRO A  1  126 ? 8.206   12.091  5.268   1.00 94.45 126 A  1 
ATOM   1011 C C   . PRO A  1  126 ? 6.856   12.681  5.656   1.00 94.63 126 A  1 
ATOM   1012 O O   . PRO A  1  126 ? 5.971   12.831  4.813   1.00 93.00 126 A  1 
ATOM   1013 C CB  . PRO A  1  126 ? 9.120   13.117  4.605   1.00 92.57 126 A  1 
ATOM   1014 C CG  . PRO A  1  126 ? 9.968   12.274  3.699   1.00 90.49 126 A  1 
ATOM   1015 C CD  . PRO A  1  126 ? 8.957   11.324  3.096   1.00 93.65 126 A  1 
ATOM   1016 N N   . ILE A  1  127 ? 6.703   13.014  6.923   1.00 94.11 127 A  1 
ATOM   1017 C CA  . ILE A  1  127 ? 5.440   13.537  7.413   1.00 93.34 127 A  1 
ATOM   1018 C C   . ILE A  1  127 ? 4.978   14.849  6.793   1.00 93.15 127 A  1 
ATOM   1019 O O   . ILE A  1  127 ? 3.790   15.157  6.833   1.00 90.88 127 A  1 
ATOM   1020 C CB  . ILE A  1  127 ? 5.465   13.713  8.945   1.00 91.44 127 A  1 
ATOM   1021 C CG1 . ILE A  1  127 ? 6.558   14.699  9.343   1.00 83.10 127 A  1 
ATOM   1022 C CG2 . ILE A  1  127 ? 5.684   12.368  9.608   1.00 81.13 127 A  1 
ATOM   1023 C CD1 . ILE A  1  127 ? 6.569   15.013  10.833  1.00 77.72 127 A  1 
ATOM   1024 N N   . TYR A  1  128 ? 5.894   15.620  6.256   1.00 93.00 128 A  1 
ATOM   1025 C CA  . TYR A  1  128 ? 5.520   16.905  5.666   1.00 91.87 128 A  1 
ATOM   1026 C C   . TYR A  1  128 ? 5.229   16.858  4.171   1.00 92.27 128 A  1 
ATOM   1027 O O   . TYR A  1  128 ? 4.996   17.896  3.552   1.00 91.12 128 A  1 
ATOM   1028 C CB  . TYR A  1  128 ? 6.618   17.930  5.953   1.00 90.18 128 A  1 
ATOM   1029 C CG  . TYR A  1  128 ? 7.989   17.470  5.524   1.00 89.54 128 A  1 
ATOM   1030 C CD1 . TYR A  1  128 ? 8.404   17.582  4.207   1.00 85.49 128 A  1 
ATOM   1031 C CD2 . TYR A  1  128 ? 8.870   16.905  6.451   1.00 85.69 128 A  1 
ATOM   1032 C CE1 . TYR A  1  128 ? 9.657   17.135  3.808   1.00 83.45 128 A  1 
ATOM   1033 C CE2 . TYR A  1  128 ? 10.123  16.453  6.062   1.00 83.03 128 A  1 
ATOM   1034 C CZ  . TYR A  1  128 ? 10.504  16.572  4.739   1.00 84.84 128 A  1 
ATOM   1035 O OH  . TYR A  1  128 ? 11.750  16.123  4.345   1.00 80.87 128 A  1 
ATOM   1036 N N   . THR A  1  129 ? 5.227   15.679  3.603   1.00 93.34 129 A  1 
ATOM   1037 C CA  . THR A  1  129 ? 4.931   15.555  2.180   1.00 93.77 129 A  1 
ATOM   1038 C C   . THR A  1  129 ? 3.460   15.228  1.964   1.00 94.52 129 A  1 
ATOM   1039 O O   . THR A  1  129 ? 2.740   14.892  2.912   1.00 94.10 129 A  1 
ATOM   1040 C CB  . THR A  1  129 ? 5.758   14.438  1.518   1.00 92.63 129 A  1 
ATOM   1041 O OG1 . THR A  1  129 ? 5.334   13.169  2.017   1.00 88.41 129 A  1 
ATOM   1042 C CG2 . THR A  1  129 ? 7.238   14.631  1.811   1.00 88.93 129 A  1 
ATOM   1043 N N   . HIS A  1  130 ? 3.024   15.308  0.724   1.00 93.92 130 A  1 
ATOM   1044 C CA  . HIS A  1  130 ? 1.631   15.015  0.406   1.00 94.51 130 A  1 
ATOM   1045 C C   . HIS A  1  130 ? 1.348   13.518  0.337   1.00 95.50 130 A  1 
ATOM   1046 O O   . HIS A  1  130 ? 0.195   13.112  0.244   1.00 95.32 130 A  1 
ATOM   1047 C CB  . HIS A  1  130 ? 1.251   15.645  -0.938  1.00 93.55 130 A  1 
ATOM   1048 C CG  . HIS A  1  130 ? 1.954   15.034  -2.095  1.00 92.97 130 A  1 
ATOM   1049 N ND1 . HIS A  1  130 ? 3.278   15.300  -2.401  1.00 85.15 130 A  1 
ATOM   1050 C CD2 . HIS A  1  130 ? 1.536   14.151  -3.032  1.00 85.00 130 A  1 
ATOM   1051 C CE1 . HIS A  1  130 ? 3.636   14.595  -3.455  1.00 86.86 130 A  1 
ATOM   1052 N NE2 . HIS A  1  130 ? 2.598   13.889  -3.863  1.00 86.90 130 A  1 
ATOM   1053 N N   . GLN A  1  131 ? 2.392   12.707  0.376   1.00 96.09 131 A  1 
ATOM   1054 C CA  . GLN A  1  131 ? 2.212   11.265  0.292   1.00 96.77 131 A  1 
ATOM   1055 C C   . GLN A  1  131 ? 1.724   10.708  1.623   1.00 97.08 131 A  1 
ATOM   1056 O O   . GLN A  1  131 ? 2.449   10.712  2.610   1.00 95.70 131 A  1 
ATOM   1057 C CB  . GLN A  1  131 ? 3.516   10.602  -0.145  1.00 96.30 131 A  1 
ATOM   1058 C CG  . GLN A  1  131 ? 3.987   11.111  -1.509  1.00 95.05 131 A  1 
ATOM   1059 C CD  . GLN A  1  131 ? 5.195   10.380  -2.038  1.00 94.63 131 A  1 
ATOM   1060 O OE1 . GLN A  1  131 ? 6.143   10.118  -1.297  1.00 89.40 131 A  1 
ATOM   1061 N NE2 . GLN A  1  131 ? 5.163   10.043  -3.316  1.00 87.65 131 A  1 
ATOM   1062 N N   . VAL A  1  132 ? 0.481   10.243  1.612   1.00 96.92 132 A  1 
ATOM   1063 C CA  . VAL A  1  132 ? -0.140  9.739   2.820   1.00 96.86 132 A  1 
ATOM   1064 C C   . VAL A  1  132 ? -0.362  8.231   2.821   1.00 97.42 132 A  1 
ATOM   1065 O O   . VAL A  1  132 ? -0.789  7.669   3.825   1.00 96.93 132 A  1 
ATOM   1066 C CB  . VAL A  1  132 ? -1.497  10.427  3.063   1.00 95.55 132 A  1 
ATOM   1067 C CG1 . VAL A  1  132 ? -1.278  11.912  3.332   1.00 92.66 132 A  1 
ATOM   1068 C CG2 . VAL A  1  132 ? -2.411  10.233  1.860   1.00 92.55 132 A  1 
ATOM   1069 N N   . ILE A  1  133 ? -0.070  7.598   1.709   1.00 97.76 133 A  1 
ATOM   1070 C CA  . ILE A  1  133 ? -0.236  6.155   1.605   1.00 97.75 133 A  1 
ATOM   1071 C C   . ILE A  1  133 ? 1.149   5.534   1.426   1.00 97.92 133 A  1 
ATOM   1072 O O   . ILE A  1  133 ? 1.962   6.047   0.667   1.00 97.67 133 A  1 
ATOM   1073 C CB  . ILE A  1  133 ? -1.110  5.770   0.383   1.00 96.97 133 A  1 
ATOM   1074 C CG1 . ILE A  1  133 ? -2.423  6.564   0.384   1.00 94.35 133 A  1 
ATOM   1075 C CG2 . ILE A  1  133 ? -1.389  4.272   0.383   1.00 95.15 133 A  1 
ATOM   1076 C CD1 . ILE A  1  133 ? -3.313  6.306   1.572   1.00 87.45 133 A  1 
ATOM   1077 N N   . ASP A  1  134 ? 1.398   4.433   2.125   1.00 98.39 134 A  1 
ATOM   1078 C CA  . ASP A  1  134 ? 2.671   3.749   1.989   1.00 98.38 134 A  1 
ATOM   1079 C C   . ASP A  1  134 ? 2.778   3.141   0.590   1.00 98.37 134 A  1 
ATOM   1080 O O   . ASP A  1  134 ? 1.797   3.118   -0.157  1.00 97.93 134 A  1 
ATOM   1081 C CB  . ASP A  1  134 ? 2.807   2.654   3.053   1.00 98.18 134 A  1 
ATOM   1082 C CG  . ASP A  1  134 ? 1.673   1.648   3.015   1.00 98.26 134 A  1 
ATOM   1083 O OD1 . ASP A  1  134 ? 0.527   2.032   3.347   1.00 97.04 134 A  1 
ATOM   1084 O OD2 . ASP A  1  134 ? 1.926   0.480   2.673   1.00 97.00 134 A  1 
ATOM   1085 N N   . SER A  1  135 ? 3.956   2.660   0.238   1.00 98.59 135 A  1 
ATOM   1086 C CA  . SER A  1  135 ? 4.178   2.102   -1.092  1.00 98.58 135 A  1 
ATOM   1087 C C   . SER A  1  135 ? 3.341   0.871   -1.419  1.00 98.62 135 A  1 
ATOM   1088 O O   . SER A  1  135 ? 3.057   0.606   -2.585  1.00 98.30 135 A  1 
ATOM   1089 C CB  . SER A  1  135 ? 5.648   1.735   -1.270  1.00 98.37 135 A  1 
ATOM   1090 O OG  . SER A  1  135 ? 5.962   0.564   -0.526  1.00 97.59 135 A  1 
ATOM   1091 N N   . GLY A  1  136 ? 2.960   0.124   -0.393  1.00 98.66 136 A  1 
ATOM   1092 C CA  . GLY A  1  136 ? 2.204   -1.084  -0.634  1.00 98.72 136 A  1 
ATOM   1093 C C   . GLY A  1  136 ? 3.106   -2.252  -0.977  1.00 98.86 136 A  1 
ATOM   1094 O O   . GLY A  1  136 ? 2.633   -3.358  -1.237  1.00 98.64 136 A  1 
ATOM   1095 N N   . LEU A  1  137 ? 4.406   -2.010  -0.980  1.00 98.88 137 A  1 
ATOM   1096 C CA  . LEU A  1  137 ? 5.369   -3.053  -1.298  1.00 98.95 137 A  1 
ATOM   1097 C C   . LEU A  1  137 ? 5.746   -3.857  -0.062  1.00 98.90 137 A  1 
ATOM   1098 O O   . LEU A  1  137 ? 5.965   -3.302  1.016   1.00 98.85 137 A  1 
ATOM   1099 C CB  . LEU A  1  137 ? 6.643   -2.442  -1.895  1.00 98.90 137 A  1 
ATOM   1100 C CG  . LEU A  1  137 ? 6.507   -1.673  -3.205  1.00 98.67 137 A  1 
ATOM   1101 C CD1 . LEU A  1  137 ? 7.852   -1.064  -3.575  1.00 98.44 137 A  1 
ATOM   1102 C CD2 . LEU A  1  137 ? 6.027   -2.604  -4.308  1.00 98.38 137 A  1 
ATOM   1103 N N   . ILE A  1  138 ? 5.815   -5.163  -0.237  1.00 98.97 138 A  1 
ATOM   1104 C CA  . ILE A  1  138 ? 6.201   -6.063  0.841   1.00 98.99 138 A  1 
ATOM   1105 C C   . ILE A  1  138 ? 7.046   -7.183  0.249   1.00 98.97 138 A  1 
ATOM   1106 O O   . ILE A  1  138 ? 6.680   -7.751  -0.783  1.00 98.92 138 A  1 
ATOM   1107 C CB  . ILE A  1  138 ? 4.977   -6.725  1.520   1.00 98.92 138 A  1 
ATOM   1108 C CG1 . ILE A  1  138 ? 4.039   -5.665  2.101   1.00 98.59 138 A  1 
ATOM   1109 C CG2 . ILE A  1  138 ? 5.446   -7.683  2.621   1.00 98.74 138 A  1 
ATOM   1110 C CD1 . ILE A  1  138 ? 2.768   -6.246  2.721   1.00 98.35 138 A  1 
ATOM   1111 N N   . ILE A  1  139 ? 8.155   -7.486  0.895   1.00 98.95 139 A  1 
ATOM   1112 C CA  . ILE A  1  139 ? 8.982   -8.603  0.472   1.00 98.95 139 A  1 
ATOM   1113 C C   . ILE A  1  139 ? 9.077   -9.530  1.676   1.00 98.92 139 A  1 
ATOM   1114 O O   . ILE A  1  139 ? 9.487   -9.109  2.761   1.00 98.88 139 A  1 
ATOM   1115 C CB  . ILE A  1  139 ? 10.409  -8.182  0.049   1.00 98.96 139 A  1 
ATOM   1116 C CG1 . ILE A  1  139 ? 10.354  -7.398  -1.264  1.00 98.69 139 A  1 
ATOM   1117 C CG2 . ILE A  1  139 ? 11.282  -9.432  -0.121  1.00 98.82 139 A  1 
ATOM   1118 C CD1 . ILE A  1  139 ? 11.719  -6.994  -1.806  1.00 98.64 139 A  1 
ATOM   1119 N N   . LEU A  1  140 ? 8.686   -10.778 1.465   1.00 98.90 140 A  1 
ATOM   1120 C CA  . LEU A  1  140 ? 8.739   -11.791 2.510   1.00 98.99 140 A  1 
ATOM   1121 C C   . LEU A  1  140 ? 9.713   -12.849 2.010   1.00 98.91 140 A  1 
ATOM   1122 O O   . LEU A  1  140 ? 9.605   -13.297 0.870   1.00 98.87 140 A  1 
ATOM   1123 C CB  . LEU A  1  140 ? 7.359   -12.415 2.702   1.00 98.87 140 A  1 
ATOM   1124 C CG  . LEU A  1  140 ? 6.222   -11.470 3.069   1.00 98.20 140 A  1 
ATOM   1125 C CD1 . LEU A  1  140 ? 4.890   -12.200 2.968   1.00 96.93 140 A  1 
ATOM   1126 C CD2 . LEU A  1  140 ? 6.426   -10.943 4.477   1.00 96.85 140 A  1 
ATOM   1127 N N   . SER A  1  141 ? 10.646  -13.242 2.853   1.00 98.91 141 A  1 
ATOM   1128 C CA  . SER A  1  141 ? 11.629  -14.230 2.434   1.00 98.92 141 A  1 
ATOM   1129 C C   . SER A  1  141 ? 11.958  -15.269 3.491   1.00 98.91 141 A  1 
ATOM   1130 O O   . SER A  1  141 ? 12.110  -14.946 4.670   1.00 98.84 141 A  1 
ATOM   1131 C CB  . SER A  1  141 ? 12.924  -13.529 2.012   1.00 98.93 141 A  1 
ATOM   1132 O OG  . SER A  1  141 ? 13.899  -14.471 1.605   1.00 98.67 141 A  1 
ATOM   1133 N N   . LYS A  1  142 ? 12.060  -16.522 3.049   1.00 98.84 142 A  1 
ATOM   1134 C CA  . LYS A  1  142 ? 12.443  -17.605 3.939   1.00 98.89 142 A  1 
ATOM   1135 C C   . LYS A  1  142 ? 13.968  -17.664 3.939   1.00 98.76 142 A  1 
ATOM   1136 O O   . LYS A  1  142 ? 14.575  -18.154 4.884   1.00 98.37 142 A  1 
ATOM   1137 C CB  . LYS A  1  142 ? 11.885  -18.942 3.444   1.00 98.74 142 A  1 
ATOM   1138 C CG  . LYS A  1  142 ? 10.379  -19.092 3.568   1.00 98.33 142 A  1 
ATOM   1139 C CD  . LYS A  1  142 ? 9.928   -20.449 3.053   1.00 97.73 142 A  1 
ATOM   1140 C CE  . LYS A  1  142 ? 8.432   -20.635 3.191   1.00 97.00 142 A  1 
ATOM   1141 N NZ  . LYS A  1  142 ? 7.980   -21.939 2.616   1.00 96.34 142 A  1 
ATOM   1142 N N   . PHE A  1  143 ? 14.559  -17.153 2.872   1.00 98.87 143 A  1 
ATOM   1143 C CA  . PHE A  1  143 ? 16.009  -17.142 2.739   1.00 98.85 143 A  1 
ATOM   1144 C C   . PHE A  1  143 ? 16.570  -15.858 3.348   1.00 98.85 143 A  1 
ATOM   1145 O O   . PHE A  1  143 ? 15.931  -14.808 3.284   1.00 98.54 143 A  1 
ATOM   1146 C CB  . PHE A  1  143 ? 16.418  -17.213 1.261   1.00 98.65 143 A  1 
ATOM   1147 C CG  . PHE A  1  143 ? 16.013  -18.498 0.576   1.00 98.56 143 A  1 
ATOM   1148 C CD1 . PHE A  1  143 ? 15.520  -19.586 1.293   1.00 97.34 143 A  1 
ATOM   1149 C CD2 . PHE A  1  143 ? 16.147  -18.620 -0.805  1.00 97.35 143 A  1 
ATOM   1150 C CE1 . PHE A  1  143 ? 15.164  -20.767 0.650   1.00 96.87 143 A  1 
ATOM   1151 C CE2 . PHE A  1  143 ? 15.799  -19.797 -1.455  1.00 96.86 143 A  1 
ATOM   1152 C CZ  . PHE A  1  143 ? 15.309  -20.872 -0.733  1.00 97.48 143 A  1 
ATOM   1153 N N   . PRO A  1  144 ? 17.748  -15.927 3.924   1.00 98.85 144 A  1 
ATOM   1154 C CA  . PRO A  1  144 ? 18.353  -14.750 4.548   1.00 98.80 144 A  1 
ATOM   1155 C C   . PRO A  1  144 ? 18.525  -13.555 3.627   1.00 98.81 144 A  1 
ATOM   1156 O O   . PRO A  1  144 ? 19.004  -13.682 2.507   1.00 98.59 144 A  1 
ATOM   1157 C CB  . PRO A  1  144 ? 19.700  -15.277 5.051   1.00 98.63 144 A  1 
ATOM   1158 C CG  . PRO A  1  144 ? 19.446  -16.733 5.273   1.00 97.81 144 A  1 
ATOM   1159 C CD  . PRO A  1  144 ? 18.610  -17.115 4.083   1.00 98.63 144 A  1 
ATOM   1160 N N   . ILE A  1  145 ? 18.136  -12.405 4.128   1.00 98.85 145 A  1 
ATOM   1161 C CA  . ILE A  1  145 ? 18.320  -11.152 3.391   1.00 98.80 145 A  1 
ATOM   1162 C C   . ILE A  1  145 ? 19.487  -10.521 4.135   1.00 98.66 145 A  1 
ATOM   1163 O O   . ILE A  1  145 ? 19.391  -10.241 5.327   1.00 98.23 145 A  1 
ATOM   1164 C CB  . ILE A  1  145 ? 17.072  -10.244 3.491   1.00 98.82 145 A  1 
ATOM   1165 C CG1 . ILE A  1  145 ? 15.900  -10.900 2.761   1.00 98.45 145 A  1 
ATOM   1166 C CG2 . ILE A  1  145 ? 17.397  -8.872  2.894   1.00 98.60 145 A  1 
ATOM   1167 C CD1 . ILE A  1  145 ? 14.599  -10.110 2.831   1.00 98.40 145 A  1 
ATOM   1168 N N   . ILE A  1  146 ? 20.590  -10.331 3.427   1.00 98.75 146 A  1 
ATOM   1169 C CA  . ILE A  1  146 ? 21.778  -9.780  4.065   1.00 98.56 146 A  1 
ATOM   1170 C C   . ILE A  1  146 ? 22.013  -8.284  3.855   1.00 98.46 146 A  1 
ATOM   1171 O O   . ILE A  1  146 ? 22.865  -7.696  4.521   1.00 97.41 146 A  1 
ATOM   1172 C CB  . ILE A  1  146 ? 23.029  -10.569 3.636   1.00 97.69 146 A  1 
ATOM   1173 C CG1 . ILE A  1  146 ? 23.184  -10.564 2.115   1.00 94.87 146 A  1 
ATOM   1174 C CG2 . ILE A  1  146 ? 22.904  -12.008 4.141   1.00 93.74 146 A  1 
ATOM   1175 C CD1 . ILE A  1  146 ? 24.398  -11.338 1.612   1.00 93.42 146 A  1 
ATOM   1176 N N   . GLU A  1  147 ? 21.267  -7.696  2.939   1.00 98.75 147 A  1 
ATOM   1177 C CA  . GLU A  1  147 ? 21.347  -6.262  2.681   1.00 98.63 147 A  1 
ATOM   1178 C C   . GLU A  1  147 ? 20.006  -5.808  2.143   1.00 98.83 147 A  1 
ATOM   1179 O O   . GLU A  1  147 ? 19.290  -6.578  1.510   1.00 98.68 147 A  1 
ATOM   1180 C CB  . GLU A  1  147 ? 22.432  -5.934  1.640   1.00 98.14 147 A  1 
ATOM   1181 C CG  . GLU A  1  147 ? 23.857  -5.980  2.174   1.00 89.63 147 A  1 
ATOM   1182 C CD  . GLU A  1  147 ? 24.887  -5.590  1.125   1.00 90.07 147 A  1 
ATOM   1183 O OE1 . GLU A  1  147 ? 24.546  -4.817  0.197   1.00 83.92 147 A  1 
ATOM   1184 O OE2 . GLU A  1  147 ? 26.045  -6.048  1.226   1.00 84.93 147 A  1 
ATOM   1185 N N   . SER A  1  148 ? 19.661  -4.552  2.388   1.00 98.72 148 A  1 
ATOM   1186 C CA  . SER A  1  148 ? 18.403  -4.015  1.892   1.00 98.79 148 A  1 
ATOM   1187 C C   . SER A  1  148 ? 18.474  -2.506  1.760   1.00 98.88 148 A  1 
ATOM   1188 O O   . SER A  1  148 ? 19.345  -1.857  2.338   1.00 98.46 148 A  1 
ATOM   1189 C CB  . SER A  1  148 ? 17.246  -4.385  2.831   1.00 98.48 148 A  1 
ATOM   1190 O OG  . SER A  1  148 ? 17.361  -3.703  4.065   1.00 97.25 148 A  1 
ATOM   1191 N N   . ASP A  1  149 ? 17.548  -1.978  0.986   1.00 98.87 149 A  1 
ATOM   1192 C CA  . ASP A  1  149 ? 17.474  -0.538  0.779   1.00 98.90 149 A  1 
ATOM   1193 C C   . ASP A  1  149 ? 16.153  -0.260  0.070   1.00 98.99 149 A  1 
ATOM   1194 O O   . ASP A  1  149 ? 15.506  -1.172  -0.433  1.00 98.84 149 A  1 
ATOM   1195 C CB  . ASP A  1  149 ? 18.639  -0.065  -0.089  1.00 98.81 149 A  1 
ATOM   1196 C CG  . ASP A  1  149 ? 18.930  1.417   0.065   1.00 98.66 149 A  1 
ATOM   1197 O OD1 . ASP A  1  149 ? 18.146  2.136   0.728   1.00 97.79 149 A  1 
ATOM   1198 O OD2 . ASP A  1  149 ? 19.957  1.879   -0.479  1.00 97.60 149 A  1 
ATOM   1199 N N   . THR A  1  150 ? 15.750  0.995   0.054   1.00 98.81 150 A  1 
ATOM   1200 C CA  . THR A  1  150 ? 14.502  1.374   -0.602  1.00 98.63 150 A  1 
ATOM   1201 C C   . THR A  1  150 ? 14.632  2.773   -1.185  1.00 98.69 150 A  1 
ATOM   1202 O O   . THR A  1  150 ? 15.483  3.554   -0.755  1.00 97.72 150 A  1 
ATOM   1203 C CB  . THR A  1  150 ? 13.295  1.391   0.369   1.00 97.57 150 A  1 
ATOM   1204 O OG1 . THR A  1  150 ? 13.413  2.493   1.273   1.00 90.56 150 A  1 
ATOM   1205 C CG2 . THR A  1  150 ? 13.219  0.103   1.174   1.00 92.75 150 A  1 
ATOM   1206 N N   . ILE A  1  151 ? 13.793  3.067   -2.151  1.00 98.77 151 A  1 
ATOM   1207 C CA  . ILE A  1  151 ? 13.757  4.405   -2.733  1.00 98.63 151 A  1 
ATOM   1208 C C   . ILE A  1  151 ? 12.300  4.764   -2.980  1.00 98.69 151 A  1 
ATOM   1209 O O   . ILE A  1  151 ? 11.449  3.882   -3.115  1.00 98.39 151 A  1 
ATOM   1210 C CB  . ILE A  1  151 ? 14.500  4.515   -4.091  1.00 98.51 151 A  1 
ATOM   1211 C CG1 . ILE A  1  151 ? 13.865  3.574   -5.126  1.00 96.65 151 A  1 
ATOM   1212 C CG2 . ILE A  1  151 ? 15.979  4.233   -3.911  1.00 94.78 151 A  1 
ATOM   1213 C CD1 . ILE A  1  151 ? 14.309  3.843   -6.551  1.00 96.09 151 A  1 
ATOM   1214 N N   . ARG A  1  152 ? 12.033  6.053   -3.033  1.00 98.44 152 A  1 
ATOM   1215 C CA  . ARG A  1  152 ? 10.711  6.555   -3.355  1.00 98.14 152 A  1 
ATOM   1216 C C   . ARG A  1  152 ? 10.886  7.290   -4.676  1.00 98.26 152 A  1 
ATOM   1217 O O   . ARG A  1  152 ? 11.859  8.015   -4.858  1.00 97.46 152 A  1 
ATOM   1218 C CB  . ARG A  1  152 ? 10.211  7.565   -2.320  1.00 96.89 152 A  1 
ATOM   1219 C CG  . ARG A  1  152 ? 9.713   6.978   -1.020  1.00 93.92 152 A  1 
ATOM   1220 C CD  . ARG A  1  152 ? 9.010   8.046   -0.180  1.00 92.17 152 A  1 
ATOM   1221 N NE  . ARG A  1  152 ? 9.874   9.170   0.128   1.00 89.59 152 A  1 
ATOM   1222 C CZ  . ARG A  1  152 ? 9.646   10.432  -0.239  1.00 90.83 152 A  1 
ATOM   1223 N NH1 . ARG A  1  152 ? 8.562   10.751  -0.937  1.00 81.72 152 A  1 
ATOM   1224 N NH2 . ARG A  1  152 ? 10.509  11.389  0.101   1.00 84.89 152 A  1 
ATOM   1225 N N   . TYR A  1  153 ? 9.956   7.095   -5.587  1.00 98.18 153 A  1 
ATOM   1226 C CA  . TYR A  1  153 ? 10.039  7.811   -6.848  1.00 97.97 153 A  1 
ATOM   1227 C C   . TYR A  1  153 ? 9.727   9.278   -6.582  1.00 97.33 153 A  1 
ATOM   1228 O O   . TYR A  1  153 ? 8.835   9.602   -5.796  1.00 96.10 153 A  1 
ATOM   1229 C CB  . TYR A  1  153 ? 9.048   7.227   -7.859  1.00 98.12 153 A  1 
ATOM   1230 C CG  . TYR A  1  153 ? 9.403   5.819   -8.287  1.00 98.49 153 A  1 
ATOM   1231 C CD1 . TYR A  1  153 ? 10.683  5.517   -8.748  1.00 98.29 153 A  1 
ATOM   1232 C CD2 . TYR A  1  153 ? 8.466   4.785   -8.232  1.00 98.29 153 A  1 
ATOM   1233 C CE1 . TYR A  1  153 ? 11.028  4.225   -9.133  1.00 98.34 153 A  1 
ATOM   1234 C CE2 . TYR A  1  153 ? 8.795   3.493   -8.623  1.00 98.27 153 A  1 
ATOM   1235 C CZ  . TYR A  1  153 ? 10.079  3.220   -9.066  1.00 98.52 153 A  1 
ATOM   1236 O OH  . TYR A  1  153 ? 10.421  1.938   -9.446  1.00 98.33 153 A  1 
ATOM   1237 N N   . THR A  1  154 ? 10.461  10.143  -7.243  1.00 97.34 154 A  1 
ATOM   1238 C CA  . THR A  1  154 ? 10.272  11.576  -7.056  1.00 96.67 154 A  1 
ATOM   1239 C C   . THR A  1  154 ? 9.468   12.216  -8.177  1.00 96.74 154 A  1 
ATOM   1240 O O   . THR A  1  154 ? 9.252   13.429  -8.176  1.00 94.96 154 A  1 
ATOM   1241 C CB  . THR A  1  154 ? 11.617  12.305  -6.938  1.00 95.60 154 A  1 
ATOM   1242 O OG1 . THR A  1  154 ? 12.376  12.110  -8.133  1.00 92.76 154 A  1 
ATOM   1243 C CG2 . THR A  1  154 ? 12.408  11.762  -5.748  1.00 92.17 154 A  1 
ATOM   1244 N N   . VAL A  1  155 ? 9.030   11.387  -9.119  1.00 95.86 155 A  1 
ATOM   1245 C CA  . VAL A  1  155 ? 8.216   11.867  -10.221 1.00 96.24 155 A  1 
ATOM   1246 C C   . VAL A  1  155 ? 6.922   11.064  -10.203 1.00 96.92 155 A  1 
ATOM   1247 O O   . VAL A  1  155 ? 6.947   9.836   -10.088 1.00 96.39 155 A  1 
ATOM   1248 C CB  . VAL A  1  155 ? 8.917   11.685  -11.586 1.00 95.19 155 A  1 
ATOM   1249 C CG1 . VAL A  1  155 ? 8.046   12.259  -12.692 1.00 88.16 155 A  1 
ATOM   1250 C CG2 . VAL A  1  155 ? 10.271  12.373  -11.568 1.00 88.32 155 A  1 
ATOM   1251 N N   . PHE A  1  156 ? 5.811   11.765  -10.315 1.00 96.05 156 A  1 
ATOM   1252 C CA  . PHE A  1  156 ? 4.511   11.115  -10.231 1.00 95.67 156 A  1 
ATOM   1253 C C   . PHE A  1  156 ? 3.418   12.053  -10.725 1.00 95.87 156 A  1 
ATOM   1254 O O   . PHE A  1  156 ? 3.678   13.230  -10.998 1.00 94.18 156 A  1 
ATOM   1255 C CB  . PHE A  1  156 ? 4.232   10.735  -8.777  1.00 94.58 156 A  1 
ATOM   1256 C CG  . PHE A  1  156 ? 4.752   11.740  -7.784  1.00 94.56 156 A  1 
ATOM   1257 C CD1 . PHE A  1  156 ? 4.224   13.023  -7.736  1.00 91.12 156 A  1 
ATOM   1258 C CD2 . PHE A  1  156 ? 5.815   11.426  -6.944  1.00 92.51 156 A  1 
ATOM   1259 C CE1 . PHE A  1  156 ? 4.743   13.978  -6.861  1.00 90.78 156 A  1 
ATOM   1260 C CE2 . PHE A  1  156 ? 6.335   12.372  -6.063  1.00 90.62 156 A  1 
ATOM   1261 C CZ  . PHE A  1  156 ? 5.793   13.646  -6.024  1.00 91.92 156 A  1 
ATOM   1262 N N   . CYS A  1  157 ? 2.212   11.550  -10.836 1.00 96.11 157 A  1 
ATOM   1263 C CA  . CYS A  1  157 ? 1.090   12.366  -11.265 1.00 95.40 157 A  1 
ATOM   1264 C C   . CYS A  1  157 ? -0.229  11.752  -10.832 1.00 94.70 157 A  1 
ATOM   1265 O O   . CYS A  1  157 ? -0.296  10.569  -10.491 1.00 92.86 157 A  1 
ATOM   1266 C CB  . CYS A  1  157 ? 1.100   12.546  -12.792 1.00 94.54 157 A  1 
ATOM   1267 S SG  . CYS A  1  157 ? 0.732   11.059  -13.740 1.00 93.68 157 A  1 
ATOM   1268 N N   . GLY A  1  158 ? -1.268  12.567  -10.855 1.00 95.52 158 A  1 
ATOM   1269 C CA  . GLY A  1  158 ? -2.584  12.087  -10.491 1.00 94.26 158 A  1 
ATOM   1270 C C   . GLY A  1  158 ? -2.737  11.567  -9.080  1.00 94.66 158 A  1 
ATOM   1271 O O   . GLY A  1  158 ? -1.913  11.835  -8.200  1.00 93.21 158 A  1 
ATOM   1272 N N   . VAL A  1  159 ? -3.799  10.820  -8.878  1.00 93.99 159 A  1 
ATOM   1273 C CA  . VAL A  1  159 ? -4.096  10.266  -7.569  1.00 93.03 159 A  1 
ATOM   1274 C C   . VAL A  1  159 ? -2.986  9.345   -7.057  1.00 93.36 159 A  1 
ATOM   1275 O O   . VAL A  1  159 ? -2.797  9.212   -5.849  1.00 91.89 159 A  1 
ATOM   1276 C CB  . VAL A  1  159 ? -5.450  9.514   -7.600  1.00 90.94 159 A  1 
ATOM   1277 C CG1 . VAL A  1  159 ? -5.331  8.254   -8.448  1.00 83.32 159 A  1 
ATOM   1278 C CG2 . VAL A  1  159 ? -5.885  9.166   -6.191  1.00 84.05 159 A  1 
ATOM   1279 N N   . ASP A  1  160 ? -2.257  8.734   -7.966  1.00 91.72 160 A  1 
ATOM   1280 C CA  . ASP A  1  160 ? -1.162  7.849   -7.603  1.00 92.14 160 A  1 
ATOM   1281 C C   . ASP A  1  160 ? -0.101  8.547   -6.766  1.00 93.85 160 A  1 
ATOM   1282 O O   . ASP A  1  160 ? 0.596   7.924   -5.974  1.00 91.85 160 A  1 
ATOM   1283 C CB  . ASP A  1  160 ? -0.499  7.282   -8.860  1.00 89.11 160 A  1 
ATOM   1284 C CG  . ASP A  1  160 ? -0.781  5.806   -9.061  1.00 88.75 160 A  1 
ATOM   1285 O OD1 . ASP A  1  160 ? -1.820  5.323   -8.564  1.00 83.07 160 A  1 
ATOM   1286 O OD2 . ASP A  1  160 ? 0.034   5.132   -9.724  1.00 82.86 160 A  1 
ATOM   1287 N N   . SER A  1  161 ? 0.034   9.850   -6.960  1.00 93.72 161 A  1 
ATOM   1288 C CA  . SER A  1  161 ? 1.053   10.620  -6.256  1.00 94.44 161 A  1 
ATOM   1289 C C   . SER A  1  161 ? 0.912   10.598  -4.741  1.00 95.89 161 A  1 
ATOM   1290 O O   . SER A  1  161 ? 1.853   10.926  -4.028  1.00 95.15 161 A  1 
ATOM   1291 C CB  . SER A  1  161 ? 1.058   12.077  -6.740  1.00 92.48 161 A  1 
ATOM   1292 O OG  . SER A  1  161 ? -0.093  12.760  -6.307  1.00 87.14 161 A  1 
ATOM   1293 N N   . PHE A  1  162 ? -0.254  10.217  -4.255  1.00 95.88 162 A  1 
ATOM   1294 C CA  . PHE A  1  162 ? -0.467  10.185  -2.821  1.00 96.14 162 A  1 
ATOM   1295 C C   . PHE A  1  162 ? 0.075   8.916   -2.170  1.00 96.70 162 A  1 
ATOM   1296 O O   . PHE A  1  162 ? 0.108   8.812   -0.942  1.00 95.94 162 A  1 
ATOM   1297 C CB  . PHE A  1  162 ? -1.963  10.337  -2.518  1.00 95.62 162 A  1 
ATOM   1298 C CG  . PHE A  1  162 ? -2.468  11.733  -2.738  1.00 95.11 162 A  1 
ATOM   1299 C CD1 . PHE A  1  162 ? -2.352  12.696  -1.730  1.00 92.56 162 A  1 
ATOM   1300 C CD2 . PHE A  1  162 ? -3.015  12.107  -3.959  1.00 92.38 162 A  1 
ATOM   1301 C CE1 . PHE A  1  162 ? -2.767  13.995  -1.946  1.00 91.61 162 A  1 
ATOM   1302 C CE2 . PHE A  1  162 ? -3.432  13.418  -4.183  1.00 91.34 162 A  1 
ATOM   1303 C CZ  . PHE A  1  162 ? -3.308  14.359  -3.175  1.00 92.36 162 A  1 
ATOM   1304 N N   . ALA A  1  163 ? 0.503   7.983   -2.988  1.00 97.18 163 A  1 
ATOM   1305 C CA  . ALA A  1  163 ? 1.098   6.751   -2.484  1.00 97.22 163 A  1 
ATOM   1306 C C   . ALA A  1  163 ? 2.604   6.887   -2.712  1.00 97.69 163 A  1 
ATOM   1307 O O   . ALA A  1  163 ? 3.028   7.341   -3.772  1.00 97.11 163 A  1 
ATOM   1308 C CB  . ALA A  1  163 ? 0.554   5.539   -3.234  1.00 96.50 163 A  1 
ATOM   1309 N N   . ALA A  1  164 ? 3.386   6.506   -1.722  1.00 97.76 164 A  1 
ATOM   1310 C CA  . ALA A  1  164 ? 4.835   6.605   -1.823  1.00 97.84 164 A  1 
ATOM   1311 C C   . ALA A  1  164 ? 5.448   5.469   -2.642  1.00 98.03 164 A  1 
ATOM   1312 O O   . ALA A  1  164 ? 6.264   4.697   -2.140  1.00 97.20 164 A  1 
ATOM   1313 C CB  . ALA A  1  164 ? 5.441   6.635   -0.422  1.00 97.19 164 A  1 
ATOM   1314 N N   . LYS A  1  165 ? 5.074   5.393   -3.896  1.00 98.20 165 A  1 
ATOM   1315 C CA  . LYS A  1  165 ? 5.582   4.338   -4.756  1.00 98.10 165 A  1 
ATOM   1316 C C   . LYS A  1  165 ? 7.100   4.421   -4.904  1.00 98.21 165 A  1 
ATOM   1317 O O   . LYS A  1  165 ? 7.692   5.497   -4.829  1.00 97.55 165 A  1 
ATOM   1318 C CB  . LYS A  1  165 ? 4.917   4.403   -6.137  1.00 97.50 165 A  1 
ATOM   1319 C CG  . LYS A  1  165 ? 3.456   3.982   -6.109  1.00 96.10 165 A  1 
ATOM   1320 C CD  . LYS A  1  165 ? 2.881   3.842   -7.502  1.00 94.73 165 A  1 
ATOM   1321 C CE  . LYS A  1  165 ? 1.483   3.243   -7.459  1.00 93.80 165 A  1 
ATOM   1322 N NZ  . LYS A  1  165 ? 0.939   2.982   -8.821  1.00 92.48 165 A  1 
ATOM   1323 N N   . GLY A  1  166 ? 7.704   3.267   -5.097  1.00 98.51 166 A  1 
ATOM   1324 C CA  . GLY A  1  166 ? 9.145   3.216   -5.212  1.00 98.55 166 A  1 
ATOM   1325 C C   . GLY A  1  166 ? 9.610   1.796   -5.450  1.00 98.83 166 A  1 
ATOM   1326 O O   . GLY A  1  166 ? 8.973   1.049   -6.193  1.00 98.60 166 A  1 
ATOM   1327 N N   . SER A  1  167 ? 10.709  1.418   -4.817  1.00 98.88 167 A  1 
ATOM   1328 C CA  . SER A  1  167 ? 11.261  0.083   -4.998  1.00 98.91 167 A  1 
ATOM   1329 C C   . SER A  1  167 ? 11.990  -0.382  -3.745  1.00 98.95 167 A  1 
ATOM   1330 O O   . SER A  1  167 ? 12.482  0.431   -2.967  1.00 98.78 167 A  1 
ATOM   1331 C CB  . SER A  1  167 ? 12.232  0.085   -6.183  1.00 98.82 167 A  1 
ATOM   1332 O OG  . SER A  1  167 ? 12.806  -1.194  -6.394  1.00 97.88 167 A  1 
ATOM   1333 N N   . ILE A  1  168 ? 12.034  -1.700  -3.564  1.00 98.98 168 A  1 
ATOM   1334 C CA  . ILE A  1  168 ? 12.739  -2.286  -2.440  1.00 98.91 168 A  1 
ATOM   1335 C C   . ILE A  1  168 ? 13.830  -3.184  -2.992  1.00 98.93 168 A  1 
ATOM   1336 O O   . ILE A  1  168 ? 13.605  -3.928  -3.951  1.00 98.92 168 A  1 
ATOM   1337 C CB  . ILE A  1  168 ? 11.817  -3.170  -1.559  1.00 98.87 168 A  1 
ATOM   1338 C CG1 . ILE A  1  168 ? 10.697  -2.318  -0.947  1.00 97.20 168 A  1 
ATOM   1339 C CG2 . ILE A  1  168 ? 12.636  -3.834  -0.452  1.00 97.56 168 A  1 
ATOM   1340 C CD1 . ILE A  1  168 ? 9.714   -3.138  -0.113  1.00 98.26 168 A  1 
ATOM   1341 N N   . TYR A  1  169 ? 14.995  -3.105  -2.386  1.00 98.99 169 A  1 
ATOM   1342 C CA  . TYR A  1  169 ? 16.124  -3.937  -2.761  1.00 98.97 169 A  1 
ATOM   1343 C C   . TYR A  1  169 ? 16.422  -4.917  -1.640  1.00 98.98 169 A  1 
ATOM   1344 O O   . TYR A  1  169 ? 16.373  -4.561  -0.462  1.00 98.89 169 A  1 
ATOM   1345 C CB  . TYR A  1  169 ? 17.363  -3.073  -3.011  1.00 98.94 169 A  1 
ATOM   1346 C CG  . TYR A  1  169 ? 18.662  -3.854  -3.013  1.00 98.94 169 A  1 
ATOM   1347 C CD1 . TYR A  1  169 ? 18.916  -4.831  -3.978  1.00 98.81 169 A  1 
ATOM   1348 C CD2 . TYR A  1  169 ? 19.633  -3.634  -2.035  1.00 98.82 169 A  1 
ATOM   1349 C CE1 . TYR A  1  169 ? 20.105  -5.558  -3.980  1.00 98.79 169 A  1 
ATOM   1350 C CE2 . TYR A  1  169 ? 20.832  -4.355  -2.024  1.00 98.73 169 A  1 
ATOM   1351 C CZ  . TYR A  1  169 ? 21.057  -5.313  -3.002  1.00 98.82 169 A  1 
ATOM   1352 O OH  . TYR A  1  169 ? 22.241  -6.027  -2.998  1.00 98.61 169 A  1 
ATOM   1353 N N   . ALA A  1  170 ? 16.727  -6.156  -2.012  1.00 98.95 170 A  1 
ATOM   1354 C CA  . ALA A  1  170 ? 17.066  -7.188  -1.039  1.00 98.94 170 A  1 
ATOM   1355 C C   . ALA A  1  170 ? 18.155  -8.072  -1.619  1.00 98.94 170 A  1 
ATOM   1356 O O   . ALA A  1  170 ? 18.006  -8.618  -2.711  1.00 98.84 170 A  1 
ATOM   1357 C CB  . ALA A  1  170 ? 15.835  -8.035  -0.714  1.00 98.91 170 A  1 
ATOM   1358 N N   . LYS A  1  171 ? 19.262  -8.193  -0.882  1.00 98.99 171 A  1 
ATOM   1359 C CA  . LYS A  1  171 ? 20.324  -9.093  -1.307  1.00 98.82 171 A  1 
ATOM   1360 C C   . LYS A  1  171 ? 20.017  -10.404 -0.600  1.00 98.81 171 A  1 
ATOM   1361 O O   . LYS A  1  171 ? 20.111  -10.500 0.629   1.00 98.73 171 A  1 
ATOM   1362 C CB  . LYS A  1  171 ? 21.706  -8.583  -0.894  1.00 98.80 171 A  1 
ATOM   1363 C CG  . LYS A  1  171 ? 22.819  -9.546  -1.316  1.00 98.44 171 A  1 
ATOM   1364 C CD  . LYS A  1  171 ? 24.207  -9.075  -0.894  1.00 97.51 171 A  1 
ATOM   1365 C CE  . LYS A  1  171 ? 24.667  -7.877  -1.689  1.00 95.00 171 A  1 
ATOM   1366 N NZ  . LYS A  1  171 ? 26.057  -7.498  -1.337  1.00 92.81 171 A  1 
ATOM   1367 N N   . ILE A  1  172 ? 19.636  -11.405 -1.381  1.00 98.92 172 A  1 
ATOM   1368 C CA  . ILE A  1  172 ? 19.271  -12.705 -0.835  1.00 98.81 172 A  1 
ATOM   1369 C C   . ILE A  1  172 ? 20.421  -13.705 -0.884  1.00 98.81 172 A  1 
ATOM   1370 O O   . ILE A  1  172 ? 20.992  -13.957 -1.950  1.00 98.61 172 A  1 
ATOM   1371 C CB  . ILE A  1  172 ? 18.052  -13.265 -1.597  1.00 98.76 172 A  1 
ATOM   1372 C CG1 . ILE A  1  172 ? 16.872  -12.306 -1.435  1.00 96.87 172 A  1 
ATOM   1373 C CG2 . ILE A  1  172 ? 17.693  -14.657 -1.079  1.00 98.32 172 A  1 
ATOM   1374 C CD1 . ILE A  1  172 ? 15.651  -12.676 -2.239  1.00 91.71 172 A  1 
ATOM   1375 N N   . GLN A  1  173 ? 20.724  -14.260 0.257   1.00 98.85 173 A  1 
ATOM   1376 C CA  . GLN A  1  173 ? 21.803  -15.234 0.368   1.00 98.70 173 A  1 
ATOM   1377 C C   . GLN A  1  173 ? 21.441  -16.564 -0.282  1.00 98.73 173 A  1 
ATOM   1378 O O   . GLN A  1  173 ? 20.311  -17.040 -0.149  1.00 98.49 173 A  1 
ATOM   1379 C CB  . GLN A  1  173 ? 22.130  -15.476 1.843   1.00 98.64 173 A  1 
ATOM   1380 C CG  . GLN A  1  173 ? 23.243  -16.491 2.075   1.00 98.44 173 A  1 
ATOM   1381 C CD  . GLN A  1  173 ? 23.472  -16.796 3.543   1.00 98.45 173 A  1 
ATOM   1382 O OE1 . GLN A  1  173 ? 22.921  -16.141 4.426   1.00 96.74 173 A  1 
ATOM   1383 N NE2 . GLN A  1  173 ? 24.296  -17.802 3.809   1.00 96.36 173 A  1 
ATOM   1384 N N   . LEU A  1  174 ? 22.408  -17.159 -0.991  1.00 98.67 174 A  1 
ATOM   1385 C CA  . LEU A  1  174 ? 22.208  -18.458 -1.613  1.00 98.58 174 A  1 
ATOM   1386 C C   . LEU A  1  174 ? 23.094  -19.496 -0.929  1.00 98.32 174 A  1 
ATOM   1387 O O   . LEU A  1  174 ? 22.747  -20.670 -0.857  1.00 97.40 174 A  1 
ATOM   1388 C CB  . LEU A  1  174 ? 22.527  -18.395 -3.110  1.00 98.51 174 A  1 
ATOM   1389 C CG  . LEU A  1  174 ? 21.584  -17.535 -3.958  1.00 98.29 174 A  1 
ATOM   1390 C CD1 . LEU A  1  174 ? 22.061  -17.527 -5.404  1.00 97.70 174 A  1 
ATOM   1391 C CD2 . LEU A  1  174 ? 20.163  -18.076 -3.864  1.00 97.64 174 A  1 
ATOM   1392 N N   . ASP A  1  175 ? 24.236  -19.057 -0.423  1.00 98.28 175 A  1 
ATOM   1393 C CA  . ASP A  1  175 ? 25.144  -19.919 0.329   1.00 98.09 175 A  1 
ATOM   1394 C C   . ASP A  1  175 ? 26.189  -19.036 1.007   1.00 98.14 175 A  1 
ATOM   1395 O O   . ASP A  1  175 ? 26.011  -17.820 1.102   1.00 97.19 175 A  1 
ATOM   1396 C CB  . ASP A  1  175 ? 25.796  -20.989 -0.567  1.00 97.27 175 A  1 
ATOM   1397 C CG  . ASP A  1  175 ? 26.569  -20.409 -1.729  1.00 96.65 175 A  1 
ATOM   1398 O OD1 . ASP A  1  175 ? 27.281  -19.407 -1.547  1.00 93.87 175 A  1 
ATOM   1399 O OD2 . ASP A  1  175 ? 26.496  -20.996 -2.835  1.00 93.19 175 A  1 
ATOM   1400 N N   . SER A  1  176 ? 27.273  -19.638 1.485   1.00 97.95 176 A  1 
ATOM   1401 C CA  . SER A  1  176 ? 28.310  -18.888 2.176   1.00 97.64 176 A  1 
ATOM   1402 C C   . SER A  1  176 ? 28.994  -17.808 1.338   1.00 97.59 176 A  1 
ATOM   1403 O O   . SER A  1  176 ? 29.586  -16.879 1.886   1.00 95.31 176 A  1 
ATOM   1404 C CB  . SER A  1  176 ? 29.377  -19.849 2.726   1.00 96.93 176 A  1 
ATOM   1405 O OG  . SER A  1  176 ? 30.058  -20.498 1.675   1.00 90.27 176 A  1 
ATOM   1406 N N   . LYS A  1  177 ? 28.890  -17.930 0.032   1.00 97.30 177 A  1 
ATOM   1407 C CA  . LYS A  1  177 ? 29.538  -16.962 -0.853  1.00 96.97 177 A  1 
ATOM   1408 C C   . LYS A  1  177 ? 28.614  -16.285 -1.864  1.00 97.37 177 A  1 
ATOM   1409 O O   . LYS A  1  177 ? 28.783  -15.102 -2.168  1.00 95.92 177 A  1 
ATOM   1410 C CB  . LYS A  1  177 ? 30.670  -17.663 -1.614  1.00 94.76 177 A  1 
ATOM   1411 C CG  . LYS A  1  177 ? 31.347  -16.813 -2.673  1.00 82.16 177 A  1 
ATOM   1412 C CD  . LYS A  1  177 ? 32.396  -17.623 -3.425  1.00 79.39 177 A  1 
ATOM   1413 C CE  . LYS A  1  177 ? 33.054  -16.803 -4.516  1.00 65.74 177 A  1 
ATOM   1414 N NZ  . LYS A  1  177 ? 34.074  -17.597 -5.275  1.00 58.70 177 A  1 
ATOM   1415 N N   . ASN A  1  178 ? 27.665  -17.034 -2.369  1.00 98.07 178 A  1 
ATOM   1416 C CA  . ASN A  1  178 ? 26.775  -16.511 -3.399  1.00 98.29 178 A  1 
ATOM   1417 C C   . ASN A  1  178 ? 25.476  -15.858 -2.931  1.00 98.56 178 A  1 
ATOM   1418 O O   . ASN A  1  178 ? 25.006  -16.086 -1.817  1.00 98.12 178 A  1 
ATOM   1419 C CB  . ASN A  1  178 ? 26.457  -17.636 -4.380  1.00 98.03 178 A  1 
ATOM   1420 C CG  . ASN A  1  178 ? 27.707  -18.258 -4.963  1.00 97.54 178 A  1 
ATOM   1421 O OD1 . ASN A  1  178 ? 28.527  -17.566 -5.574  1.00 91.66 178 A  1 
ATOM   1422 N ND2 . ASN A  1  178 ? 27.880  -19.556 -4.762  1.00 91.19 178 A  1 
ATOM   1423 N N   . HIS A  1  179 ? 24.918  -15.059 -3.812  1.00 98.68 179 A  1 
ATOM   1424 C CA  . HIS A  1  179 ? 23.685  -14.336 -3.538  1.00 98.79 179 A  1 
ATOM   1425 C C   . HIS A  1  179 ? 23.062  -13.839 -4.828  1.00 98.72 179 A  1 
ATOM   1426 O O   . HIS A  1  179 ? 23.660  -13.939 -5.895  1.00 98.54 179 A  1 
ATOM   1427 C CB  . HIS A  1  179 ? 23.962  -13.140 -2.621  1.00 98.47 179 A  1 
ATOM   1428 C CG  . HIS A  1  179 ? 25.016  -12.211 -3.150  1.00 98.48 179 A  1 
ATOM   1429 N ND1 . HIS A  1  179 ? 26.343  -12.316 -2.770  1.00 94.29 179 A  1 
ATOM   1430 C CD2 . HIS A  1  179 ? 24.954  -11.185 -4.013  1.00 93.53 179 A  1 
ATOM   1431 C CE1 . HIS A  1  179 ? 27.043  -11.389 -3.394  1.00 94.89 179 A  1 
ATOM   1432 N NE2 . HIS A  1  179 ? 26.230  -10.685 -4.161  1.00 95.74 179 A  1 
ATOM   1433 N N   . VAL A  1  180 ? 21.865  -13.326 -4.714  1.00 98.79 180 A  1 
ATOM   1434 C CA  . VAL A  1  180 ? 21.162  -12.770 -5.859  1.00 98.84 180 A  1 
ATOM   1435 C C   . VAL A  1  180 ? 20.545  -11.442 -5.427  1.00 98.86 180 A  1 
ATOM   1436 O O   . VAL A  1  180 ? 20.066  -11.311 -4.297  1.00 98.75 180 A  1 
ATOM   1437 C CB  . VAL A  1  180 ? 20.049  -13.728 -6.378  1.00 98.60 180 A  1 
ATOM   1438 C CG1 . VAL A  1  180 ? 19.038  -14.030 -5.283  1.00 96.30 180 A  1 
ATOM   1439 C CG2 . VAL A  1  180 ? 19.337  -13.104 -7.586  1.00 95.23 180 A  1 
ATOM   1440 N N   . HIS A  1  181 ? 20.579  -10.465 -6.322  1.00 98.99 181 A  1 
ATOM   1441 C CA  . HIS A  1  181 ? 20.014  -9.157  -6.029  1.00 98.94 181 A  1 
ATOM   1442 C C   . HIS A  1  181 ? 18.547  -9.145  -6.456  1.00 98.92 181 A  1 
ATOM   1443 O O   . HIS A  1  181 ? 18.233  -9.435  -7.606  1.00 98.87 181 A  1 
ATOM   1444 C CB  . HIS A  1  181 ? 20.769  -8.072  -6.808  1.00 98.85 181 A  1 
ATOM   1445 C CG  . HIS A  1  181 ? 22.235  -8.033  -6.523  1.00 98.81 181 A  1 
ATOM   1446 N ND1 . HIS A  1  181 ? 22.755  -7.563  -5.335  1.00 95.39 181 A  1 
ATOM   1447 C CD2 . HIS A  1  181 ? 23.299  -8.385  -7.279  1.00 95.71 181 A  1 
ATOM   1448 C CE1 . HIS A  1  181 ? 24.069  -7.634  -5.374  1.00 96.83 181 A  1 
ATOM   1449 N NE2 . HIS A  1  181 ? 24.429  -8.127  -6.539  1.00 97.10 181 A  1 
ATOM   1450 N N   . LEU A  1  182 ? 17.668  -8.812  -5.536  1.00 98.96 182 A  1 
ATOM   1451 C CA  . LEU A  1  182 ? 16.245  -8.771  -5.840  1.00 98.96 182 A  1 
ATOM   1452 C C   . LEU A  1  182 ? 15.682  -7.367  -5.685  1.00 98.97 182 A  1 
ATOM   1453 O O   . LEU A  1  182 ? 15.974  -6.672  -4.711  1.00 98.94 182 A  1 
ATOM   1454 C CB  . LEU A  1  182 ? 15.473  -9.722  -4.917  1.00 98.96 182 A  1 
ATOM   1455 C CG  . LEU A  1  182 ? 13.940  -9.670  -5.006  1.00 98.84 182 A  1 
ATOM   1456 C CD1 . LEU A  1  182 ? 13.487  -10.170 -6.368  1.00 98.42 182 A  1 
ATOM   1457 C CD2 . LEU A  1  182 ? 13.330  -10.514 -3.898  1.00 98.46 182 A  1 
ATOM   1458 N N   . PHE A  1  183 ? 14.879  -6.964  -6.663  1.00 98.91 183 A  1 
ATOM   1459 C CA  . PHE A  1  183 ? 14.223  -5.662  -6.624  1.00 98.91 183 A  1 
ATOM   1460 C C   . PHE A  1  183 ? 12.736  -5.859  -6.870  1.00 98.90 183 A  1 
ATOM   1461 O O   . PHE A  1  183 ? 12.342  -6.628  -7.742  1.00 98.86 183 A  1 
ATOM   1462 C CB  . PHE A  1  183 ? 14.777  -4.720  -7.701  1.00 98.94 183 A  1 
ATOM   1463 C CG  . PHE A  1  183 ? 16.237  -4.397  -7.534  1.00 98.94 183 A  1 
ATOM   1464 C CD1 . PHE A  1  183 ? 17.210  -5.257  -8.037  1.00 98.69 183 A  1 
ATOM   1465 C CD2 . PHE A  1  183 ? 16.632  -3.246  -6.870  1.00 98.67 183 A  1 
ATOM   1466 C CE1 . PHE A  1  183 ? 18.560  -4.972  -7.873  1.00 98.69 183 A  1 
ATOM   1467 C CE2 . PHE A  1  183 ? 17.985  -2.953  -6.704  1.00 98.61 183 A  1 
ATOM   1468 C CZ  . PHE A  1  183 ? 18.942  -3.819  -7.207  1.00 98.84 183 A  1 
ATOM   1469 N N   . SER A  1  184 ? 11.925  -5.167  -6.090  1.00 98.92 184 A  1 
ATOM   1470 C CA  . SER A  1  184 ? 10.479  -5.234  -6.231  1.00 98.94 184 A  1 
ATOM   1471 C C   . SER A  1  184 ? 9.988   -3.802  -6.403  1.00 98.97 184 A  1 
ATOM   1472 O O   . SER A  1  184 ? 10.474  -2.897  -5.726  1.00 98.77 184 A  1 
ATOM   1473 C CB  . SER A  1  184 ? 9.843   -5.845  -4.977  1.00 98.70 184 A  1 
ATOM   1474 O OG  . SER A  1  184 ? 8.439   -5.798  -5.044  1.00 93.67 184 A  1 
ATOM   1475 N N   . THR A  1  185 ? 9.027   -3.613  -7.292  1.00 98.96 185 A  1 
ATOM   1476 C CA  . THR A  1  185 ? 8.525   -2.263  -7.510  1.00 98.92 185 A  1 
ATOM   1477 C C   . THR A  1  185 ? 7.092   -2.216  -8.019  1.00 98.99 185 A  1 
ATOM   1478 O O   . THR A  1  185 ? 6.503   -3.247  -8.372  1.00 98.74 185 A  1 
ATOM   1479 C CB  . THR A  1  185 ? 9.427   -1.504  -8.508  1.00 98.78 185 A  1 
ATOM   1480 O OG1 . THR A  1  185 ? 9.128   -0.100  -8.462  1.00 97.22 185 A  1 
ATOM   1481 C CG2 . THR A  1  185 ? 9.216   -2.015  -9.926  1.00 97.11 185 A  1 
ATOM   1482 N N   . HIS A  1  186 ? 6.536   -1.023  -8.022  1.00 98.87 186 A  1 
ATOM   1483 C CA  . HIS A  1  186 ? 5.186   -0.783  -8.501  1.00 98.81 186 A  1 
ATOM   1484 C C   . HIS A  1  186 ? 5.263   0.620   -9.095  1.00 98.74 186 A  1 
ATOM   1485 O O   . HIS A  1  186 ? 5.587   1.572   -8.387  1.00 98.29 186 A  1 
ATOM   1486 C CB  . HIS A  1  186 ? 4.178   -0.821  -7.344  1.00 98.68 186 A  1 
ATOM   1487 C CG  . HIS A  1  186 ? 2.750   -0.755  -7.796  1.00 98.62 186 A  1 
ATOM   1488 N ND1 . HIS A  1  186 ? 1.706   -0.641  -6.912  1.00 96.40 186 A  1 
ATOM   1489 C CD2 . HIS A  1  186 ? 2.200   -0.809  -9.024  1.00 96.22 186 A  1 
ATOM   1490 C CE1 . HIS A  1  186 ? 0.567   -0.629  -7.579  1.00 96.71 186 A  1 
ATOM   1491 N NE2 . HIS A  1  186 ? 0.831   -0.722  -8.868  1.00 96.81 186 A  1 
ATOM   1492 N N   . LEU A  1  187 ? 4.977   0.731   -10.375 1.00 98.68 187 A  1 
ATOM   1493 C CA  . LEU A  1  187 ? 5.057   2.020   -11.042 1.00 98.51 187 A  1 
ATOM   1494 C C   . LEU A  1  187 ? 3.728   2.746   -11.233 1.00 98.33 187 A  1 
ATOM   1495 O O   . LEU A  1  187 ? 2.657   2.190   -10.977 1.00 97.43 187 A  1 
ATOM   1496 C CB  . LEU A  1  187 ? 5.758   1.862   -12.400 1.00 98.09 187 A  1 
ATOM   1497 C CG  . LEU A  1  187 ? 7.286   1.995   -12.362 1.00 96.14 187 A  1 
ATOM   1498 C CD1 . LEU A  1  187 ? 7.880   0.820   -11.615 1.00 92.60 187 A  1 
ATOM   1499 C CD2 . LEU A  1  187 ? 7.830   2.049   -13.779 1.00 92.15 187 A  1 
ATOM   1500 N N   . GLN A  1  188 ? 3.835   3.970   -11.677 1.00 98.31 188 A  1 
ATOM   1501 C CA  . GLN A  1  188 ? 2.696   4.852   -11.934 1.00 98.21 188 A  1 
ATOM   1502 C C   . GLN A  1  188 ? 1.608   4.129   -12.722 1.00 98.09 188 A  1 
ATOM   1503 O O   . GLN A  1  188 ? 1.876   3.522   -13.750 1.00 97.43 188 A  1 
ATOM   1504 C CB  . GLN A  1  188 ? 3.183   6.062   -12.732 1.00 97.73 188 A  1 
ATOM   1505 C CG  . GLN A  1  188 ? 2.090   7.009   -13.212 1.00 97.02 188 A  1 
ATOM   1506 C CD  . GLN A  1  188 ? 1.503   7.837   -12.094 1.00 97.04 188 A  1 
ATOM   1507 O OE1 . GLN A  1  188 ? 2.221   8.377   -11.250 1.00 93.00 188 A  1 
ATOM   1508 N NE2 . GLN A  1  188 ? 0.178   7.973   -12.091 1.00 91.28 188 A  1 
ATOM   1509 N N   . ALA A  1  189 ? 0.388   4.213   -12.233 1.00 97.78 189 A  1 
ATOM   1510 C CA  . ALA A  1  189 ? -0.736  3.571   -12.897 1.00 97.20 189 A  1 
ATOM   1511 C C   . ALA A  1  189 ? -1.428  4.495   -13.895 1.00 97.03 189 A  1 
ATOM   1512 O O   . ALA A  1  189 ? -1.242  5.717   -13.854 1.00 95.35 189 A  1 
ATOM   1513 C CB  . ALA A  1  189 ? -1.755  3.104   -11.859 1.00 96.20 189 A  1 
ATOM   1514 N N   . SER A  1  190 ? -2.204  3.896   -14.775 1.00 96.80 190 A  1 
ATOM   1515 C CA  . SER A  1  190 ? -2.985  4.631   -15.759 1.00 96.08 190 A  1 
ATOM   1516 C C   . SER A  1  190 ? -4.439  4.269   -15.478 1.00 95.21 190 A  1 
ATOM   1517 O O   . SER A  1  190 ? -4.716  3.204   -14.931 1.00 92.38 190 A  1 
ATOM   1518 C CB  . SER A  1  190 ? -2.612  4.219   -17.183 1.00 95.13 190 A  1 
ATOM   1519 O OG  . SER A  1  190 ? -1.322  4.704   -17.522 1.00 91.51 190 A  1 
ATOM   1520 N N   . TYR A  1  191 ? -5.346  5.159   -15.854 1.00 94.26 191 A  1 
ATOM   1521 C CA  . TYR A  1  191 ? -6.757  4.922   -15.563 1.00 92.84 191 A  1 
ATOM   1522 C C   . TYR A  1  191 ? -7.677  5.039   -16.767 1.00 92.01 191 A  1 
ATOM   1523 O O   . TYR A  1  191 ? -8.785  5.574   -16.672 1.00 87.76 191 A  1 
ATOM   1524 C CB  . TYR A  1  191 ? -7.202  5.891   -14.472 1.00 91.07 191 A  1 
ATOM   1525 C CG  . TYR A  1  191 ? -6.399  5.755   -13.197 1.00 89.18 191 A  1 
ATOM   1526 C CD1 . TYR A  1  191 ? -6.663  4.737   -12.289 1.00 86.90 191 A  1 
ATOM   1527 C CD2 . TYR A  1  191 ? -5.337  6.617   -12.926 1.00 86.86 191 A  1 
ATOM   1528 C CE1 . TYR A  1  191 ? -5.899  4.579   -11.142 1.00 86.17 191 A  1 
ATOM   1529 C CE2 . TYR A  1  191 ? -4.568  6.462   -11.786 1.00 85.15 191 A  1 
ATOM   1530 C CZ  . TYR A  1  191 ? -4.846  5.446   -10.891 1.00 86.15 191 A  1 
ATOM   1531 O OH  . TYR A  1  191 ? -4.087  5.288   -9.762  1.00 82.70 191 A  1 
ATOM   1532 N N   . GLN A  1  192 ? -7.237  4.516   -17.891 1.00 92.20 192 A  1 
ATOM   1533 C CA  . GLN A  1  192 ? -8.019  4.575   -19.119 1.00 91.48 192 A  1 
ATOM   1534 C C   . GLN A  1  192 ? -8.717  3.256   -19.460 1.00 91.68 192 A  1 
ATOM   1535 O O   . GLN A  1  192 ? -9.070  3.009   -20.607 1.00 87.01 192 A  1 
ATOM   1536 C CB  . GLN A  1  192 ? -7.127  4.990   -20.291 1.00 89.56 192 A  1 
ATOM   1537 C CG  . GLN A  1  192 ? -6.678  6.453   -20.256 1.00 85.86 192 A  1 
ATOM   1538 C CD  . GLN A  1  192 ? -5.744  6.756   -19.119 1.00 85.12 192 A  1 
ATOM   1539 O OE1 . GLN A  1  192 ? -4.720  6.092   -18.943 1.00 77.36 192 A  1 
ATOM   1540 N NE2 . GLN A  1  192 ? -6.088  7.765   -18.321 1.00 76.73 192 A  1 
ATOM   1541 N N   . ASN A  1  193 ? -8.940  2.421   -18.457 1.00 89.87 193 A  1 
ATOM   1542 C CA  . ASN A  1  193 ? -9.626  1.145   -18.641 1.00 89.55 193 A  1 
ATOM   1543 C C   . ASN A  1  193 ? -9.076  0.313   -19.795 1.00 90.04 193 A  1 
ATOM   1544 O O   . ASN A  1  193 ? -9.822  -0.149  -20.660 1.00 85.96 193 A  1 
ATOM   1545 C CB  . ASN A  1  193 ? -11.130 1.378   -18.854 1.00 86.87 193 A  1 
ATOM   1546 C CG  . ASN A  1  193 ? -11.797 2.010   -17.655 1.00 83.72 193 A  1 
ATOM   1547 O OD1 . ASN A  1  193 ? -11.507 1.665   -16.513 1.00 75.97 193 A  1 
ATOM   1548 N ND2 . ASN A  1  193 ? -12.700 2.943   -17.909 1.00 75.81 193 A  1 
ATOM   1549 N N   . GLY A  1  194 ? -7.764  0.133   -19.804 1.00 90.32 194 A  1 
ATOM   1550 C CA  . GLY A  1  194 ? -7.158  -0.680  -20.842 1.00 89.61 194 A  1 
ATOM   1551 C C   . GLY A  1  194 ? -6.895  0.003   -22.171 1.00 91.41 194 A  1 
ATOM   1552 O O   . GLY A  1  194 ? -6.327  -0.602  -23.078 1.00 87.74 194 A  1 
ATOM   1553 N N   . GLN A  1  195 ? -7.297  1.252   -22.290 1.00 91.16 195 A  1 
ATOM   1554 C CA  . GLN A  1  195 ? -7.072  1.985   -23.528 1.00 91.02 195 A  1 
ATOM   1555 C C   . GLN A  1  195 ? -5.695  2.637   -23.465 1.00 91.99 195 A  1 
ATOM   1556 O O   . GLN A  1  195 ? -4.978  2.492   -22.483 1.00 89.72 195 A  1 
ATOM   1557 C CB  . GLN A  1  195 ? -8.147  3.059   -23.710 1.00 88.73 195 A  1 
ATOM   1558 C CG  . GLN A  1  195 ? -9.573  2.525   -23.770 1.00 83.22 195 A  1 
ATOM   1559 C CD  . GLN A  1  195 ? -9.761  1.493   -24.865 1.00 76.25 195 A  1 
ATOM   1560 O OE1 . GLN A  1  195 ? -9.387  1.721   -26.020 1.00 67.82 195 A  1 
ATOM   1561 N NE2 . GLN A  1  195 ? -10.333 0.350   -24.515 1.00 65.26 195 A  1 
ATOM   1562 N N   . GLU A  1  196 ? -5.330  3.358   -24.518 1.00 93.52 196 A  1 
ATOM   1563 C CA  . GLU A  1  196 ? -4.032  4.021   -24.557 1.00 93.55 196 A  1 
ATOM   1564 C C   . GLU A  1  196 ? -3.830  4.916   -23.336 1.00 94.57 196 A  1 
ATOM   1565 O O   . GLU A  1  196 ? -4.727  5.674   -22.967 1.00 93.21 196 A  1 
ATOM   1566 C CB  . GLU A  1  196 ? -3.900  4.863   -25.827 1.00 90.86 196 A  1 
ATOM   1567 C CG  . GLU A  1  196 ? -3.805  4.076   -27.117 1.00 78.78 196 A  1 
ATOM   1568 C CD  . GLU A  1  196 ? -2.523  3.261   -27.217 1.00 72.00 196 A  1 
ATOM   1569 O OE1 . GLU A  1  196 ? -1.519  3.661   -26.597 1.00 65.08 196 A  1 
ATOM   1570 O OE2 . GLU A  1  196 ? -2.526  2.232   -27.917 1.00 65.44 196 A  1 
ATOM   1571 N N   . PRO A  1  197 ? -2.670  4.830   -22.707 1.00 94.83 197 A  1 
ATOM   1572 C CA  . PRO A  1  197 ? -2.403  5.667   -21.532 1.00 95.02 197 A  1 
ATOM   1573 C C   . PRO A  1  197 ? -2.166  7.114   -21.953 1.00 95.56 197 A  1 
ATOM   1574 O O   . PRO A  1  197 ? -1.899  7.392   -23.121 1.00 94.06 197 A  1 
ATOM   1575 C CB  . PRO A  1  197 ? -1.153  5.027   -20.939 1.00 93.96 197 A  1 
ATOM   1576 C CG  . PRO A  1  197 ? -0.429  4.539   -22.156 1.00 92.24 197 A  1 
ATOM   1577 C CD  . PRO A  1  197 ? -1.535  3.935   -22.987 1.00 94.04 197 A  1 
ATOM   1578 N N   . THR A  1  198 ? -2.266  8.028   -21.003 1.00 95.06 198 A  1 
ATOM   1579 C CA  . THR A  1  198 ? -2.030  9.428   -21.322 1.00 94.84 198 A  1 
ATOM   1580 C C   . THR A  1  198 ? -0.544  9.644   -21.541 1.00 95.63 198 A  1 
ATOM   1581 O O   . THR A  1  198 ? 0.286   8.860   -21.084 1.00 95.51 198 A  1 
ATOM   1582 C CB  . THR A  1  198 ? -2.492  10.363  -20.187 1.00 94.33 198 A  1 
ATOM   1583 O OG1 . THR A  1  198 ? -1.658  10.168  -19.040 1.00 90.71 198 A  1 
ATOM   1584 C CG2 . THR A  1  198 ? -3.939  10.091  -19.810 1.00 91.39 198 A  1 
ATOM   1585 N N   . VAL A  1  199 ? -0.221  10.705  -22.235 1.00 95.56 199 A  1 
ATOM   1586 C CA  . VAL A  1  199 ? 1.181   11.026  -22.507 1.00 95.50 199 A  1 
ATOM   1587 C C   . VAL A  1  199 ? 1.907   11.266  -21.185 1.00 96.22 199 A  1 
ATOM   1588 O O   . VAL A  1  199 ? 3.059   10.844  -21.011 1.00 96.04 199 A  1 
ATOM   1589 C CB  . VAL A  1  199 ? 1.293   12.280  -23.394 1.00 94.36 199 A  1 
ATOM   1590 C CG1 . VAL A  1  199 ? 2.750   12.693  -23.533 1.00 87.12 199 A  1 
ATOM   1591 C CG2 . VAL A  1  199 ? 0.695   11.999  -24.761 1.00 87.68 199 A  1 
ATOM   1592 N N   . VAL A  1  200 ? 1.239   11.931  -20.260 1.00 96.28 200 A  1 
ATOM   1593 C CA  . VAL A  1  200 ? 1.844   12.206  -18.961 1.00 96.65 200 A  1 
ATOM   1594 C C   . VAL A  1  200 ? 2.170   10.914  -18.217 1.00 97.07 200 A  1 
ATOM   1595 O O   . VAL A  1  200 ? 3.247   10.780  -17.644 1.00 96.95 200 A  1 
ATOM   1596 C CB  . VAL A  1  200 ? 0.917   13.090  -18.092 1.00 96.28 200 A  1 
ATOM   1597 C CG1 . VAL A  1  200 ? 1.500   13.254  -16.698 1.00 93.22 200 A  1 
ATOM   1598 C CG2 . VAL A  1  200 ? 0.754   14.458  -18.751 1.00 94.37 200 A  1 
ATOM   1599 N N   . ASP A  1  201 ? 1.247   9.966   -18.231 1.00 97.18 201 A  1 
ATOM   1600 C CA  . ASP A  1  201 ? 1.477   8.694   -17.555 1.00 96.84 201 A  1 
ATOM   1601 C C   . ASP A  1  201 ? 2.730   8.021   -18.106 1.00 97.32 201 A  1 
ATOM   1602 O O   . ASP A  1  201 ? 3.562   7.519   -17.354 1.00 97.25 201 A  1 
ATOM   1603 C CB  . ASP A  1  201 ? 0.299   7.735   -17.749 1.00 95.64 201 A  1 
ATOM   1604 C CG  . ASP A  1  201 ? -0.960  8.168   -17.020 1.00 93.33 201 A  1 
ATOM   1605 O OD1 . ASP A  1  201 ? -0.865  8.949   -16.048 1.00 89.85 201 A  1 
ATOM   1606 O OD2 . ASP A  1  201 ? -2.053  7.707   -17.415 1.00 89.52 201 A  1 
ATOM   1607 N N   . VAL A  1  202 ? 2.842   8.000   -19.410 1.00 96.80 202 A  1 
ATOM   1608 C CA  . VAL A  1  202 ? 3.983   7.362   -20.055 1.00 96.82 202 A  1 
ATOM   1609 C C   . VAL A  1  202 ? 5.290   8.051   -19.677 1.00 97.12 202 A  1 
ATOM   1610 O O   . VAL A  1  202 ? 6.281   7.394   -19.360 1.00 97.16 202 A  1 
ATOM   1611 C CB  . VAL A  1  202 ? 3.816   7.352   -21.591 1.00 96.33 202 A  1 
ATOM   1612 C CG1 . VAL A  1  202 ? 5.075   6.801   -22.259 1.00 94.95 202 A  1 
ATOM   1613 C CG2 . VAL A  1  202 ? 2.607   6.503   -21.967 1.00 95.38 202 A  1 
ATOM   1614 N N   . LEU A  1  203 ? 5.290   9.380   -19.731 1.00 97.02 203 A  1 
ATOM   1615 C CA  . LEU A  1  203 ? 6.499   10.133  -19.391 1.00 96.93 203 A  1 
ATOM   1616 C C   . LEU A  1  203 ? 6.892   9.924   -17.935 1.00 97.34 203 A  1 
ATOM   1617 O O   . LEU A  1  203 ? 8.073   9.793   -17.612 1.00 97.32 203 A  1 
ATOM   1618 C CB  . LEU A  1  203 ? 6.287   11.626  -19.659 1.00 96.68 203 A  1 
ATOM   1619 C CG  . LEU A  1  203 ? 6.135   12.007  -21.136 1.00 87.61 203 A  1 
ATOM   1620 C CD1 . LEU A  1  203 ? 5.822   13.493  -21.256 1.00 85.09 203 A  1 
ATOM   1621 C CD2 . LEU A  1  203 ? 7.420   11.681  -21.892 1.00 87.04 203 A  1 
ATOM   1622 N N   . VAL A  1  204 ? 5.903   9.875   -17.059 1.00 97.81 204 A  1 
ATOM   1623 C CA  . VAL A  1  204 ? 6.182   9.661   -15.652 1.00 97.93 204 A  1 
ATOM   1624 C C   . VAL A  1  204 ? 6.780   8.274   -15.437 1.00 98.04 204 A  1 
ATOM   1625 O O   . VAL A  1  204 ? 7.766   8.127   -14.714 1.00 98.05 204 A  1 
ATOM   1626 C CB  . VAL A  1  204 ? 4.899   9.811   -14.799 1.00 97.80 204 A  1 
ATOM   1627 C CG1 . VAL A  1  204 ? 5.132   9.303   -13.379 1.00 96.73 204 A  1 
ATOM   1628 C CG2 . VAL A  1  204 ? 4.475   11.278  -14.762 1.00 97.12 204 A  1 
ATOM   1629 N N   . ARG A  1  205 ? 6.203   7.271   -16.070 1.00 98.02 205 A  1 
ATOM   1630 C CA  . ARG A  1  205 ? 6.737   5.919   -15.921 1.00 97.95 205 A  1 
ATOM   1631 C C   . ARG A  1  205 ? 8.166   5.827   -16.453 1.00 97.96 205 A  1 
ATOM   1632 O O   . ARG A  1  205 ? 9.003   5.154   -15.854 1.00 97.69 205 A  1 
ATOM   1633 C CB  . ARG A  1  205 ? 5.843   4.895   -16.623 1.00 97.68 205 A  1 
ATOM   1634 C CG  . ARG A  1  205 ? 4.595   4.525   -15.826 1.00 96.51 205 A  1 
ATOM   1635 C CD  . ARG A  1  205 ? 3.917   3.258   -16.364 1.00 96.50 205 A  1 
ATOM   1636 N NE  . ARG A  1  205 ? 3.224   3.490   -17.625 1.00 96.25 205 A  1 
ATOM   1637 C CZ  . ARG A  1  205 ? 1.955   3.877   -17.727 1.00 97.35 205 A  1 
ATOM   1638 N NH1 . ARG A  1  205 ? 1.222   4.089   -16.640 1.00 91.71 205 A  1 
ATOM   1639 N NH2 . ARG A  1  205 ? 1.402   4.063   -18.924 1.00 93.01 205 A  1 
ATOM   1640 N N   . GLN A  1  206 ? 8.452   6.507   -17.538 1.00 97.57 206 A  1 
ATOM   1641 C CA  . GLN A  1  206 ? 9.799   6.473   -18.093 1.00 97.34 206 A  1 
ATOM   1642 C C   . GLN A  1  206 ? 10.794  7.050   -17.093 1.00 97.74 206 A  1 
ATOM   1643 O O   . GLN A  1  206 ? 11.885  6.516   -16.913 1.00 97.51 206 A  1 
ATOM   1644 C CB  . GLN A  1  206 ? 9.861   7.260   -19.412 1.00 96.66 206 A  1 
ATOM   1645 C CG  . GLN A  1  206 ? 9.054   6.616   -20.528 1.00 93.51 206 A  1 
ATOM   1646 C CD  . GLN A  1  206 ? 9.128   7.396   -21.831 1.00 92.14 206 A  1 
ATOM   1647 O OE1 . GLN A  1  206 ? 9.431   8.590   -21.837 1.00 87.60 206 A  1 
ATOM   1648 N NE2 . GLN A  1  206 ? 8.839   6.727   -22.937 1.00 85.29 206 A  1 
ATOM   1649 N N   . LYS A  1  207 ? 10.408  8.140   -16.444 1.00 97.79 207 A  1 
ATOM   1650 C CA  . LYS A  1  207 ? 11.285  8.746   -15.451 1.00 97.84 207 A  1 
ATOM   1651 C C   . LYS A  1  207 ? 11.445  7.831   -14.240 1.00 98.10 207 A  1 
ATOM   1652 O O   . LYS A  1  207 ? 12.522  7.754   -13.650 1.00 98.04 207 A  1 
ATOM   1653 C CB  . LYS A  1  207 ? 10.742  10.113  -15.014 1.00 97.68 207 A  1 
ATOM   1654 C CG  . LYS A  1  207 ? 10.873  11.190  -16.080 1.00 92.97 207 A  1 
ATOM   1655 C CD  . LYS A  1  207 ? 10.477  12.555  -15.544 1.00 84.84 207 A  1 
ATOM   1656 C CE  . LYS A  1  207 ? 10.728  13.658  -16.567 1.00 78.45 207 A  1 
ATOM   1657 N NZ  . LYS A  1  207 ? 9.921   13.494  -17.798 1.00 68.31 207 A  1 
ATOM   1658 N N   . GLN A  1  208 ? 10.382  7.122   -13.888 1.00 98.36 208 A  1 
ATOM   1659 C CA  . GLN A  1  208 ? 10.469  6.207   -12.762 1.00 98.39 208 A  1 
ATOM   1660 C C   . GLN A  1  208 ? 11.381  5.034   -13.142 1.00 98.42 208 A  1 
ATOM   1661 O O   . GLN A  1  208 ? 12.152  4.552   -12.315 1.00 98.34 208 A  1 
ATOM   1662 C CB  . GLN A  1  208 ? 9.072   5.702   -12.375 1.00 98.31 208 A  1 
ATOM   1663 C CG  . GLN A  1  208 ? 8.178   6.800   -11.808 1.00 98.05 208 A  1 
ATOM   1664 C CD  . GLN A  1  208 ? 6.823   6.289   -11.353 1.00 98.09 208 A  1 
ATOM   1665 O OE1 . GLN A  1  208 ? 6.338   5.267   -11.838 1.00 96.10 208 A  1 
ATOM   1666 N NE2 . GLN A  1  208 ? 6.198   7.011   -10.425 1.00 96.09 208 A  1 
ATOM   1667 N N   . PHE A  1  209 ? 11.313  4.599   -14.383 1.00 98.16 209 A  1 
ATOM   1668 C CA  . PHE A  1  209 ? 12.179  3.513   -14.845 1.00 98.08 209 A  1 
ATOM   1669 C C   . PHE A  1  209 ? 13.634  3.977   -14.754 1.00 98.48 209 A  1 
ATOM   1670 O O   . PHE A  1  209 ? 14.516  3.202   -14.379 1.00 98.20 209 A  1 
ATOM   1671 C CB  . PHE A  1  209 ? 11.876  3.136   -16.299 1.00 96.94 209 A  1 
ATOM   1672 C CG  . PHE A  1  209 ? 10.654  2.268   -16.473 1.00 92.74 209 A  1 
ATOM   1673 C CD1 . PHE A  1  209 ? 10.553  1.056   -15.794 1.00 86.94 209 A  1 
ATOM   1674 C CD2 . PHE A  1  209 ? 9.637   2.633   -17.344 1.00 86.06 209 A  1 
ATOM   1675 C CE1 . PHE A  1  209 ? 9.432   0.242   -15.972 1.00 83.66 209 A  1 
ATOM   1676 C CE2 . PHE A  1  209 ? 8.526   1.823   -17.523 1.00 81.58 209 A  1 
ATOM   1677 C CZ  . PHE A  1  209 ? 8.423   0.631   -16.832 1.00 81.68 209 A  1 
ATOM   1678 N N   . ASP A  1  210 ? 13.880  5.222   -15.108 1.00 97.79 210 A  1 
ATOM   1679 C CA  . ASP A  1  210 ? 15.235  5.757   -15.045 1.00 97.96 210 A  1 
ATOM   1680 C C   . ASP A  1  210 ? 15.736  5.751   -13.602 1.00 98.44 210 A  1 
ATOM   1681 O O   . ASP A  1  210 ? 16.887  5.401   -13.338 1.00 98.45 210 A  1 
ATOM   1682 C CB  . ASP A  1  210 ? 15.291  7.184   -15.594 1.00 97.60 210 A  1 
ATOM   1683 C CG  . ASP A  1  210 ? 15.093  7.247   -17.102 1.00 96.31 210 A  1 
ATOM   1684 O OD1 . ASP A  1  210 ? 15.384  6.241   -17.785 1.00 93.86 210 A  1 
ATOM   1685 O OD2 . ASP A  1  210 ? 14.671  8.307   -17.602 1.00 93.84 210 A  1 
ATOM   1686 N N   . GLN A  1  211 ? 14.868  6.125   -12.672 1.00 98.38 211 A  1 
ATOM   1687 C CA  . GLN A  1  211 ? 15.248  6.140   -11.263 1.00 98.57 211 A  1 
ATOM   1688 C C   . GLN A  1  211 ? 15.478  4.717   -10.768 1.00 98.74 211 A  1 
ATOM   1689 O O   . GLN A  1  211 ? 16.400  4.461   -9.987  1.00 98.71 211 A  1 
ATOM   1690 C CB  . GLN A  1  211 ? 14.168  6.841   -10.427 1.00 98.37 211 A  1 
ATOM   1691 C CG  . GLN A  1  211 ? 14.094  8.341   -10.683 1.00 97.47 211 A  1 
ATOM   1692 C CD  . GLN A  1  211 ? 13.060  9.055   -9.834  1.00 96.95 211 A  1 
ATOM   1693 O OE1 . GLN A  1  211 ? 12.468  8.472   -8.929  1.00 93.50 211 A  1 
ATOM   1694 N NE2 . GLN A  1  211 ? 12.843  10.329  -10.126 1.00 92.12 211 A  1 
ATOM   1695 N N   . LEU A  1  212 ? 14.654  3.799   -11.222 1.00 98.69 212 A  1 
ATOM   1696 C CA  . LEU A  1  212 ? 14.789  2.409   -10.827 1.00 98.70 212 A  1 
ATOM   1697 C C   . LEU A  1  212 ? 16.102  1.832   -11.354 1.00 98.76 212 A  1 
ATOM   1698 O O   . LEU A  1  212 ? 16.825  1.152   -10.628 1.00 98.71 212 A  1 
ATOM   1699 C CB  . LEU A  1  212 ? 13.608  1.586   -11.365 1.00 98.70 212 A  1 
ATOM   1700 C CG  . LEU A  1  212 ? 13.666  0.066   -11.157 1.00 98.45 212 A  1 
ATOM   1701 C CD1 . LEU A  1  212 ? 13.745  -0.250  -9.675  1.00 98.09 212 A  1 
ATOM   1702 C CD2 . LEU A  1  212 ? 12.429  -0.564  -11.778 1.00 98.05 212 A  1 
ATOM   1703 N N   . SER A  1  213 ? 16.400  2.112   -12.605 1.00 98.60 213 A  1 
ATOM   1704 C CA  . SER A  1  213 ? 17.635  1.617   -13.199 1.00 98.68 213 A  1 
ATOM   1705 C C   . SER A  1  213 ? 18.856  2.185   -12.481 1.00 98.79 213 A  1 
ATOM   1706 O O   . SER A  1  213 ? 19.837  1.479   -12.251 1.00 98.55 213 A  1 
ATOM   1707 C CB  . SER A  1  213 ? 17.697  1.971   -14.687 1.00 98.20 213 A  1 
ATOM   1708 O OG  . SER A  1  213 ? 16.798  1.162   -15.425 1.00 95.30 213 A  1 
ATOM   1709 N N   . ALA A  1  214 ? 18.783  3.457   -12.117 1.00 98.50 214 A  1 
ATOM   1710 C CA  . ALA A  1  214 ? 19.886  4.089   -11.410 1.00 98.58 214 A  1 
ATOM   1711 C C   . ALA A  1  214 ? 20.063  3.416   -10.056 1.00 98.69 214 A  1 
ATOM   1712 O O   . ALA A  1  214 ? 21.188  3.177   -9.605  1.00 98.42 214 A  1 
ATOM   1713 C CB  . ALA A  1  214 ? 19.607  5.579   -11.229 1.00 98.37 214 A  1 
ATOM   1714 N N   . PHE A  1  215 ? 18.954  3.102   -9.417  1.00 98.73 215 A  1 
ATOM   1715 C CA  . PHE A  1  215 ? 18.969  2.436   -8.118  1.00 98.71 215 A  1 
ATOM   1716 C C   . PHE A  1  215 ? 19.615  1.061   -8.243  1.00 98.74 215 A  1 
ATOM   1717 O O   . PHE A  1  215 ? 20.520  0.715   -7.479  1.00 98.66 215 A  1 
ATOM   1718 C CB  . PHE A  1  215 ? 17.527  2.319   -7.605  1.00 98.77 215 A  1 
ATOM   1719 C CG  . PHE A  1  215 ? 17.386  1.626   -6.268  1.00 98.82 215 A  1 
ATOM   1720 C CD1 . PHE A  1  215 ? 18.186  1.982   -5.186  1.00 98.64 215 A  1 
ATOM   1721 C CD2 . PHE A  1  215 ? 16.405  0.660   -6.082  1.00 98.66 215 A  1 
ATOM   1722 C CE1 . PHE A  1  215 ? 18.005  1.372   -3.938  1.00 98.59 215 A  1 
ATOM   1723 C CE2 . PHE A  1  215 ? 16.216  0.058   -4.846  1.00 98.50 215 A  1 
ATOM   1724 C CZ  . PHE A  1  215 ? 17.021  0.413   -3.775  1.00 98.77 215 A  1 
ATOM   1725 N N   . MET A  1  216 ? 19.174  0.295   -9.225  1.00 98.81 216 A  1 
ATOM   1726 C CA  . MET A  1  216 ? 19.720  -1.047  -9.423  1.00 98.87 216 A  1 
ATOM   1727 C C   . MET A  1  216 ? 21.216  -0.982  -9.734  1.00 98.88 216 A  1 
ATOM   1728 O O   . MET A  1  216 ? 21.982  -1.822  -9.265  1.00 98.56 216 A  1 
ATOM   1729 C CB  . MET A  1  216 ? 18.983  -1.760  -10.562 1.00 98.78 216 A  1 
ATOM   1730 C CG  . MET A  1  216 ? 17.518  -2.065  -10.253 1.00 98.47 216 A  1 
ATOM   1731 S SD  . MET A  1  216 ? 16.758  -3.202  -11.436 1.00 98.04 216 A  1 
ATOM   1732 C CE  . MET A  1  216 ? 16.606  -2.152  -12.875 1.00 93.79 216 A  1 
ATOM   1733 N N   . ALA A  1  217 ? 21.609  0.008   -10.496 1.00 98.62 217 A  1 
ATOM   1734 C CA  . ALA A  1  217 ? 23.010  0.160   -10.861 1.00 98.42 217 A  1 
ATOM   1735 C C   . ALA A  1  217 ? 23.909  0.374   -9.645  1.00 98.31 217 A  1 
ATOM   1736 O O   . ALA A  1  217 ? 25.084  0.016   -9.674  1.00 97.37 217 A  1 
ATOM   1737 C CB  . ALA A  1  217 ? 23.179  1.312   -11.847 1.00 97.94 217 A  1 
ATOM   1738 N N   . THR A  1  218 ? 23.370  0.967   -8.601  1.00 98.72 218 A  1 
ATOM   1739 C CA  . THR A  1  218 ? 24.168  1.212   -7.401  1.00 98.66 218 A  1 
ATOM   1740 C C   . THR A  1  218 ? 24.371  -0.059  -6.570  1.00 98.52 218 A  1 
ATOM   1741 O O   . THR A  1  218 ? 25.260  -0.110  -5.726  1.00 97.78 218 A  1 
ATOM   1742 C CB  . THR A  1  218 ? 23.524  2.272   -6.480  1.00 98.20 218 A  1 
ATOM   1743 O OG1 . THR A  1  218 ? 22.314  1.767   -5.920  1.00 92.96 218 A  1 
ATOM   1744 C CG2 . THR A  1  218 ? 23.249  3.552   -7.246  1.00 92.19 218 A  1 
ATOM   1745 N N   . LYS A  1  219 ? 23.530  -1.060  -6.807  1.00 98.75 219 A  1 
ATOM   1746 C CA  . LYS A  1  219 ? 23.609  -2.301  -6.036  1.00 98.67 219 A  1 
ATOM   1747 C C   . LYS A  1  219 ? 24.212  -3.473  -6.794  1.00 98.49 219 A  1 
ATOM   1748 O O   . LYS A  1  219 ? 24.944  -4.280  -6.221  1.00 97.52 219 A  1 
ATOM   1749 C CB  . LYS A  1  219 ? 22.205  -2.702  -5.564  1.00 98.60 219 A  1 
ATOM   1750 C CG  . LYS A  1  219 ? 21.434  -1.616  -4.821  1.00 98.09 219 A  1 
ATOM   1751 C CD  . LYS A  1  219 ? 22.136  -1.206  -3.540  1.00 97.52 219 A  1 
ATOM   1752 C CE  . LYS A  1  219 ? 21.326  -0.146  -2.814  1.00 96.94 219 A  1 
ATOM   1753 N NZ  . LYS A  1  219 ? 21.990  0.309   -1.559  1.00 96.09 219 A  1 
ATOM   1754 N N   . VAL A  1  220 ? 23.880  -3.581  -8.061  1.00 98.60 220 A  1 
ATOM   1755 C CA  . VAL A  1  220 ? 24.349  -4.692  -8.878  1.00 98.45 220 A  1 
ATOM   1756 C C   . VAL A  1  220 ? 25.676  -4.373  -9.558  1.00 97.84 220 A  1 
ATOM   1757 O O   . VAL A  1  220 ? 25.724  -4.005  -10.738 1.00 96.01 220 A  1 
ATOM   1758 C CB  . VAL A  1  220 ? 23.296  -5.058  -9.942  1.00 98.33 220 A  1 
ATOM   1759 C CG1 . VAL A  1  220 ? 23.655  -6.369  -10.616 1.00 97.36 220 A  1 
ATOM   1760 C CG2 . VAL A  1  220 ? 21.921  -5.167  -9.290  1.00 97.66 220 A  1 
ATOM   1761 N N   . THR A  1  221 ? 26.754  -4.522  -8.801  1.00 98.02 221 A  1 
ATOM   1762 C CA  . THR A  1  221 ? 28.084  -4.209  -9.301  1.00 97.28 221 A  1 
ATOM   1763 C C   . THR A  1  221 ? 29.095  -5.337  -9.099  1.00 96.56 221 A  1 
ATOM   1764 O O   . THR A  1  221 ? 30.264  -5.196  -9.435  1.00 93.64 221 A  1 
ATOM   1765 C CB  . THR A  1  221 ? 28.646  -2.964  -8.587  1.00 96.50 221 A  1 
ATOM   1766 O OG1 . THR A  1  221 ? 28.757  -3.242  -7.181  1.00 93.97 221 A  1 
ATOM   1767 C CG2 . THR A  1  221 ? 27.724  -1.764  -8.778  1.00 93.29 221 A  1 
ATOM   1768 N N   . ASP A  1  222 ? 28.640  -6.457  -8.546  1.00 97.75 222 A  1 
ATOM   1769 C CA  . ASP A  1  222 ? 29.534  -7.557  -8.237  1.00 97.51 222 A  1 
ATOM   1770 C C   . ASP A  1  222 ? 29.514  -8.773  -9.171  1.00 97.60 222 A  1 
ATOM   1771 O O   . ASP A  1  222 ? 30.131  -9.791  -8.874  1.00 96.27 222 A  1 
ATOM   1772 C CB  . ASP A  1  222 ? 29.275  -8.038  -6.806  1.00 96.95 222 A  1 
ATOM   1773 C CG  . ASP A  1  222 ? 27.822  -8.424  -6.579  1.00 97.21 222 A  1 
ATOM   1774 O OD1 . ASP A  1  222 ? 27.097  -8.647  -7.574  1.00 95.29 222 A  1 
ATOM   1775 O OD2 . ASP A  1  222 ? 27.411  -8.504  -5.409  1.00 94.67 222 A  1 
ATOM   1776 N N   . GLY A  1  223 ? 28.805  -8.664  -10.281 1.00 97.89 223 A  1 
ATOM   1777 C CA  . GLY A  1  223 ? 28.767  -9.774  -11.216 1.00 97.61 223 A  1 
ATOM   1778 C C   . GLY A  1  223 ? 27.698  -10.815 -10.939 1.00 98.03 223 A  1 
ATOM   1779 O O   . GLY A  1  223 ? 27.502  -11.739 -11.734 1.00 97.16 223 A  1 
ATOM   1780 N N   . TYR A  1  224 ? 27.010  -10.686 -9.809  1.00 98.46 224 A  1 
ATOM   1781 C CA  . TYR A  1  224 ? 25.952  -11.632 -9.480  1.00 98.63 224 A  1 
ATOM   1782 C C   . TYR A  1  224 ? 24.653  -11.231 -10.169 1.00 98.61 224 A  1 
ATOM   1783 O O   . TYR A  1  224 ? 24.457  -10.070 -10.506 1.00 98.32 224 A  1 
ATOM   1784 C CB  . TYR A  1  224 ? 25.750  -11.698 -7.963  1.00 98.54 224 A  1 
ATOM   1785 C CG  . TYR A  1  224 ? 26.814  -12.517 -7.275  1.00 98.50 224 A  1 
ATOM   1786 C CD1 . TYR A  1  224 ? 28.035  -11.956 -6.910  1.00 97.85 224 A  1 
ATOM   1787 C CD2 . TYR A  1  224 ? 26.622  -13.871 -7.042  1.00 97.82 224 A  1 
ATOM   1788 C CE1 . TYR A  1  224 ? 29.040  -12.725 -6.331  1.00 97.49 224 A  1 
ATOM   1789 C CE2 . TYR A  1  224 ? 27.618  -14.654 -6.457  1.00 97.45 224 A  1 
ATOM   1790 C CZ  . TYR A  1  224 ? 28.824  -14.075 -6.111  1.00 97.76 224 A  1 
ATOM   1791 O OH  . TYR A  1  224 ? 29.814  -14.846 -5.552  1.00 97.01 224 A  1 
ATOM   1792 N N   . PRO A  1  225 ? 23.779  -12.209 -10.404 1.00 98.77 225 A  1 
ATOM   1793 C CA  . PRO A  1  225 ? 22.521  -11.914 -11.086 1.00 98.77 225 A  1 
ATOM   1794 C C   . PRO A  1  225 ? 21.570  -11.054 -10.273 1.00 98.85 225 A  1 
ATOM   1795 O O   . PRO A  1  225 ? 21.671  -10.965 -9.045  1.00 98.67 225 A  1 
ATOM   1796 C CB  . PRO A  1  225 ? 21.949  -13.300 -11.367 1.00 98.53 225 A  1 
ATOM   1797 C CG  . PRO A  1  225 ? 22.431  -14.092 -10.188 1.00 97.76 225 A  1 
ATOM   1798 C CD  . PRO A  1  225 ? 23.863  -13.640 -10.050 1.00 98.50 225 A  1 
ATOM   1799 N N   . ALA A  1  226 ? 20.649  -10.433 -10.987 1.00 98.82 226 A  1 
ATOM   1800 C CA  . ALA A  1  226 ? 19.661  -9.587  -10.347 1.00 98.89 226 A  1 
ATOM   1801 C C   . ALA A  1  226 ? 18.301  -9.941  -10.922 1.00 98.82 226 A  1 
ATOM   1802 O O   . ALA A  1  226 ? 18.189  -10.309 -12.094 1.00 98.63 226 A  1 
ATOM   1803 C CB  . ALA A  1  226 ? 19.965  -8.110  -10.584 1.00 98.74 226 A  1 
ATOM   1804 N N   . VAL A  1  227 ? 17.276  -9.851  -10.095 1.00 98.91 227 A  1 
ATOM   1805 C CA  . VAL A  1  227 ? 15.910  -10.139 -10.512 1.00 98.93 227 A  1 
ATOM   1806 C C   . VAL A  1  227 ? 15.037  -8.948  -10.155 1.00 98.90 227 A  1 
ATOM   1807 O O   . VAL A  1  227 ? 15.115  -8.425  -9.043  1.00 98.89 227 A  1 
ATOM   1808 C CB  . VAL A  1  227 ? 15.360  -11.401 -9.803  1.00 98.88 227 A  1 
ATOM   1809 C CG1 . VAL A  1  227 ? 13.885  -11.587 -10.130 1.00 98.24 227 A  1 
ATOM   1810 C CG2 . VAL A  1  227 ? 16.154  -12.628 -10.240 1.00 98.36 227 A  1 
ATOM   1811 N N   . LEU A  1  228 ? 14.229  -8.522  -11.109 1.00 98.91 228 A  1 
ATOM   1812 C CA  . LEU A  1  228 ? 13.311  -7.416  -10.878 1.00 98.90 228 A  1 
ATOM   1813 C C   . LEU A  1  228 ? 11.899  -7.946  -11.089 1.00 98.90 228 A  1 
ATOM   1814 O O   . LEU A  1  228 ? 11.602  -8.533  -12.128 1.00 98.83 228 A  1 
ATOM   1815 C CB  . LEU A  1  228 ? 13.565  -6.269  -11.857 1.00 98.85 228 A  1 
ATOM   1816 C CG  . LEU A  1  228 ? 12.473  -5.184  -11.918 1.00 98.62 228 A  1 
ATOM   1817 C CD1 . LEU A  1  228 ? 12.398  -4.438  -10.594 1.00 98.07 228 A  1 
ATOM   1818 C CD2 . LEU A  1  228 ? 12.761  -4.212  -13.054 1.00 98.12 228 A  1 
ATOM   1819 N N   . VAL A  1  229 ? 11.045  -7.744  -10.099 1.00 98.91 229 A  1 
ATOM   1820 C CA  . VAL A  1  229 ? 9.657   -8.177  -10.202 1.00 98.95 229 A  1 
ATOM   1821 C C   . VAL A  1  229 ? 8.751   -7.013  -9.849  1.00 98.97 229 A  1 
ATOM   1822 O O   . VAL A  1  229 ? 9.166   -6.072  -9.170  1.00 98.78 229 A  1 
ATOM   1823 C CB  . VAL A  1  229 ? 9.337   -9.353  -9.243  1.00 98.85 229 A  1 
ATOM   1824 C CG1 . VAL A  1  229 ? 10.252  -10.532 -9.536  1.00 98.17 229 A  1 
ATOM   1825 C CG2 . VAL A  1  229 ? 9.489   -8.914  -7.789  1.00 97.91 229 A  1 
ATOM   1826 N N   . GLY A  1  230 ? 7.524   -7.084  -10.321 1.00 98.84 230 A  1 
ATOM   1827 C CA  . GLY A  1  230 ? 6.588   -6.045  -9.965  1.00 98.78 230 A  1 
ATOM   1828 C C   . GLY A  1  230 ? 5.559   -5.685  -11.011 1.00 98.79 230 A  1 
ATOM   1829 O O   . GLY A  1  230 ? 5.615   -6.153  -12.151 1.00 98.12 230 A  1 
ATOM   1830 N N   . ASP A  1  231 ? 4.638   -4.854  -10.598 1.00 98.83 231 A  1 
ATOM   1831 C CA  . ASP A  1  231 ? 3.585   -4.365  -11.475 1.00 98.87 231 A  1 
ATOM   1832 C C   . ASP A  1  231 ? 4.164   -3.080  -12.062 1.00 98.77 231 A  1 
ATOM   1833 O O   . ASP A  1  231 ? 4.235   -2.055  -11.381 1.00 98.15 231 A  1 
ATOM   1834 C CB  . ASP A  1  231 ? 2.326   -4.069  -10.656 1.00 98.68 231 A  1 
ATOM   1835 C CG  . ASP A  1  231 ? 1.209   -3.469  -11.485 1.00 98.48 231 A  1 
ATOM   1836 O OD1 . ASP A  1  231 ? 1.436   -3.152  -12.667 1.00 97.48 231 A  1 
ATOM   1837 O OD2 . ASP A  1  231 ? 0.099   -3.305  -10.938 1.00 97.16 231 A  1 
ATOM   1838 N N   . LEU A  1  232 ? 4.561   -3.140  -13.316 1.00 98.65 232 A  1 
ATOM   1839 C CA  . LEU A  1  232 ? 5.157   -1.986  -13.964 1.00 98.49 232 A  1 
ATOM   1840 C C   . LEU A  1  232 ? 4.134   -1.079  -14.636 1.00 98.29 232 A  1 
ATOM   1841 O O   . LEU A  1  232 ? 4.478   -0.006  -15.126 1.00 97.31 232 A  1 
ATOM   1842 C CB  . LEU A  1  232 ? 6.200   -2.441  -14.999 1.00 98.36 232 A  1 
ATOM   1843 C CG  . LEU A  1  232 ? 7.279   -3.392  -14.456 1.00 97.79 232 A  1 
ATOM   1844 C CD1 . LEU A  1  232 ? 8.308   -3.668  -15.550 1.00 96.50 232 A  1 
ATOM   1845 C CD2 . LEU A  1  232 ? 7.962   -2.787  -13.243 1.00 96.34 232 A  1 
ATOM   1846 N N   . ASN A  1  233 ? 2.886   -1.522  -14.658 1.00 98.53 233 A  1 
ATOM   1847 C CA  . ASN A  1  233 ? 1.817   -0.747  -15.265 1.00 98.29 233 A  1 
ATOM   1848 C C   . ASN A  1  233 ? 2.090   -0.341  -16.717 1.00 97.94 233 A  1 
ATOM   1849 O O   . ASN A  1  233 ? 1.576   0.666   -17.192 1.00 96.59 233 A  1 
ATOM   1850 C CB  . ASN A  1  233 ? 1.503   0.489   -14.416 1.00 98.07 233 A  1 
ATOM   1851 C CG  . ASN A  1  233 ? 0.430   0.209   -13.374 1.00 97.70 233 A  1 
ATOM   1852 O OD1 . ASN A  1  233 ? -0.630  -0.317  -13.703 1.00 93.28 233 A  1 
ATOM   1853 N ND2 . ASN A  1  233 ? 0.709   0.560   -12.134 1.00 93.16 233 A  1 
ATOM   1854 N N   . VAL A  1  234 ? 2.869   -1.155  -17.402 1.00 97.87 234 A  1 
ATOM   1855 C CA  . VAL A  1  234 ? 3.146   -0.941  -18.814 1.00 97.75 234 A  1 
ATOM   1856 C C   . VAL A  1  234 ? 2.474   -2.125  -19.487 1.00 97.76 234 A  1 
ATOM   1857 O O   . VAL A  1  234 ? 2.884   -3.266  -19.273 1.00 96.89 234 A  1 
ATOM   1858 C CB  . VAL A  1  234 ? 4.661   -0.972  -19.126 1.00 97.16 234 A  1 
ATOM   1859 C CG1 . VAL A  1  234 ? 4.887   -0.973  -20.634 1.00 94.72 234 A  1 
ATOM   1860 C CG2 . VAL A  1  234 ? 5.338   0.236   -18.498 1.00 95.45 234 A  1 
ATOM   1861 N N   . ASN A  1  235 ? 1.434   -1.856  -20.257 1.00 97.46 235 A  1 
ATOM   1862 C CA  . ASN A  1  235 ? 0.720   -2.928  -20.933 1.00 97.25 235 A  1 
ATOM   1863 C C   . ASN A  1  235 ? 1.434   -3.329  -22.215 1.00 97.19 235 A  1 
ATOM   1864 O O   . ASN A  1  235 ? 1.292   -2.682  -23.249 1.00 96.43 235 A  1 
ATOM   1865 C CB  . ASN A  1  235 ? -0.711  -2.494  -21.246 1.00 96.80 235 A  1 
ATOM   1866 C CG  . ASN A  1  235 ? -1.529  -3.604  -21.885 1.00 96.69 235 A  1 
ATOM   1867 O OD1 . ASN A  1  235 ? -1.116  -4.766  -21.891 1.00 94.64 235 A  1 
ATOM   1868 N ND2 . ASN A  1  235 ? -2.691  -3.261  -22.415 1.00 94.22 235 A  1 
ATOM   1869 N N   . SER A  1  236 ? 2.189   -4.410  -22.146 1.00 97.30 236 A  1 
ATOM   1870 C CA  . SER A  1  236 ? 2.940   -4.892  -23.293 1.00 97.27 236 A  1 
ATOM   1871 C C   . SER A  1  236 ? 2.070   -5.482  -24.397 1.00 97.04 236 A  1 
ATOM   1872 O O   . SER A  1  236 ? 2.560   -5.809  -25.472 1.00 95.48 236 A  1 
ATOM   1873 C CB  . SER A  1  236 ? 3.967   -5.936  -22.841 1.00 96.62 236 A  1 
ATOM   1874 O OG  . SER A  1  236 ? 3.342   -6.977  -22.130 1.00 94.65 236 A  1 
ATOM   1875 N N   . ARG A  1  237 ? 0.771   -5.603  -24.131 1.00 96.82 237 A  1 
ATOM   1876 C CA  . ARG A  1  237 ? -0.141  -6.154  -25.130 1.00 96.49 237 A  1 
ATOM   1877 C C   . ARG A  1  237 ? -0.859  -5.077  -25.929 1.00 95.33 237 A  1 
ATOM   1878 O O   . ARG A  1  237 ? -1.740  -5.365  -26.737 1.00 92.42 237 A  1 
ATOM   1879 C CB  . ARG A  1  237 ? -1.164  -7.079  -24.445 1.00 96.29 237 A  1 
ATOM   1880 C CG  . ARG A  1  237 ? -0.553  -8.331  -23.846 1.00 94.77 237 A  1 
ATOM   1881 C CD  . ARG A  1  237 ? -1.549  -9.079  -22.951 1.00 94.13 237 A  1 
ATOM   1882 N NE  . ARG A  1  237 ? -2.703  -9.595  -23.679 1.00 92.91 237 A  1 
ATOM   1883 C CZ  . ARG A  1  237 ? -2.719  -10.746 -24.341 1.00 94.06 237 A  1 
ATOM   1884 N NH1 . ARG A  1  237 ? -1.648  -11.523 -24.374 1.00 87.09 237 A  1 
ATOM   1885 N NH2 . ARG A  1  237 ? -3.826  -11.115 -24.987 1.00 88.42 237 A  1 
ATOM   1886 N N   . LEU A  1  238 ? -0.468  -3.833  -25.715 1.00 95.11 238 A  1 
ATOM   1887 C CA  . LEU A  1  238 ? -1.080  -2.717  -26.437 1.00 93.87 238 A  1 
ATOM   1888 C C   . LEU A  1  238 ? -0.090  -1.581  -26.646 1.00 92.93 238 A  1 
ATOM   1889 O O   . LEU A  1  238 ? 0.588   -1.159  -25.715 1.00 86.76 238 A  1 
ATOM   1890 C CB  . LEU A  1  238 ? -2.287  -2.181  -25.652 1.00 90.94 238 A  1 
ATOM   1891 C CG  . LEU A  1  238 ? -3.011  -0.984  -26.262 1.00 87.23 238 A  1 
ATOM   1892 C CD1 . LEU A  1  238 ? -3.731  -1.420  -27.534 1.00 81.53 238 A  1 
ATOM   1893 C CD2 . LEU A  1  238 ? -4.006  -0.399  -25.268 1.00 80.83 238 A  1 
ATOM   1894 N N   . GLY A  1  239 ? -0.023  -1.090  -27.860 1.00 91.13 239 A  1 
ATOM   1895 C CA  . GLY A  1  239 ? 0.852   0.027   -28.150 1.00 90.60 239 A  1 
ATOM   1896 C C   . GLY A  1  239 ? 2.339   -0.265  -28.136 1.00 92.28 239 A  1 
ATOM   1897 O O   . GLY A  1  239 ? 2.759   -1.430  -28.149 1.00 88.30 239 A  1 
ATOM   1898 N N   . ASP A  1  240 ? 3.118   0.802   -28.097 1.00 93.60 240 A  1 
ATOM   1899 C CA  . ASP A  1  240 ? 4.565   0.680   -28.124 1.00 93.53 240 A  1 
ATOM   1900 C C   . ASP A  1  240 ? 5.282   1.051   -26.830 1.00 94.36 240 A  1 
ATOM   1901 O O   . ASP A  1  240 ? 6.511   1.127   -26.813 1.00 91.48 240 A  1 
ATOM   1902 C CB  . ASP A  1  240 ? 5.137   1.525   -29.264 1.00 90.72 240 A  1 
ATOM   1903 C CG  . ASP A  1  240 ? 4.534   1.184   -30.604 1.00 85.10 240 A  1 
ATOM   1904 O OD1 . ASP A  1  240 ? 4.499   -0.010  -30.958 1.00 79.61 240 A  1 
ATOM   1905 O OD2 . ASP A  1  240 ? 4.086   2.113   -31.304 1.00 79.13 240 A  1 
ATOM   1906 N N   . GLU A  1  241 ? 4.536   1.288   -25.769 1.00 95.59 241 A  1 
ATOM   1907 C CA  . GLU A  1  241 ? 5.181   1.684   -24.523 1.00 96.29 241 A  1 
ATOM   1908 C C   . GLU A  1  241 ? 6.183   0.657   -24.015 1.00 96.52 241 A  1 
ATOM   1909 O O   . GLU A  1  241 ? 7.238   1.014   -23.497 1.00 95.36 241 A  1 
ATOM   1910 C CB  . GLU A  1  241 ? 4.157   1.995   -23.428 1.00 95.99 241 A  1 
ATOM   1911 C CG  . GLU A  1  241 ? 4.815   2.583   -22.180 1.00 95.60 241 A  1 
ATOM   1912 C CD  . GLU A  1  241 ? 3.837   2.949   -21.080 1.00 96.43 241 A  1 
ATOM   1913 O OE1 . GLU A  1  241 ? 2.632   2.688   -21.230 1.00 94.83 241 A  1 
ATOM   1914 O OE2 . GLU A  1  241 ? 4.293   3.488   -20.050 1.00 95.32 241 A  1 
ATOM   1915 N N   . TYR A  1  242 ? 5.845   -0.620  -24.159 1.00 95.91 242 A  1 
ATOM   1916 C CA  . TYR A  1  242 ? 6.746   -1.662  -23.681 1.00 95.86 242 A  1 
ATOM   1917 C C   . TYR A  1  242 ? 8.100   -1.593  -24.383 1.00 94.81 242 A  1 
ATOM   1918 O O   . TYR A  1  242 ? 9.140   -1.783  -23.757 1.00 92.76 242 A  1 
ATOM   1919 C CB  . TYR A  1  242 ? 6.137   -3.050  -23.895 1.00 95.35 242 A  1 
ATOM   1920 C CG  . TYR A  1  242 ? 7.035   -4.156  -23.394 1.00 95.59 242 A  1 
ATOM   1921 C CD1 . TYR A  1  242 ? 7.098   -4.461  -22.038 1.00 94.02 242 A  1 
ATOM   1922 C CD2 . TYR A  1  242 ? 7.856   -4.859  -24.269 1.00 93.89 242 A  1 
ATOM   1923 C CE1 . TYR A  1  242 ? 7.961   -5.445  -21.567 1.00 92.86 242 A  1 
ATOM   1924 C CE2 . TYR A  1  242 ? 8.721   -5.840  -23.805 1.00 92.70 242 A  1 
ATOM   1925 C CZ  . TYR A  1  242 ? 8.775   -6.132  -22.455 1.00 93.23 242 A  1 
ATOM   1926 O OH  . TYR A  1  242 ? 9.642   -7.088  -21.993 1.00 91.41 242 A  1 
ATOM   1927 N N   . LYS A  1  243 ? 8.082   -1.333  -25.688 1.00 95.10 243 A  1 
ATOM   1928 C CA  . LYS A  1  243 ? 9.322   -1.242  -26.443 1.00 93.49 243 A  1 
ATOM   1929 C C   . LYS A  1  243 ? 10.169  -0.095  -25.911 1.00 92.92 243 A  1 
ATOM   1930 O O   . LYS A  1  243 ? 11.386  -0.215  -25.784 1.00 90.44 243 A  1 
ATOM   1931 C CB  . LYS A  1  243 ? 9.017   -1.026  -27.930 1.00 91.58 243 A  1 
ATOM   1932 C CG  . LYS A  1  243 ? 8.284   -2.188  -28.576 1.00 79.56 243 A  1 
ATOM   1933 C CD  . LYS A  1  243 ? 7.965   -1.903  -30.035 1.00 74.48 243 A  1 
ATOM   1934 C CE  . LYS A  1  243 ? 7.189   -3.059  -30.657 1.00 64.01 243 A  1 
ATOM   1935 N NZ  . LYS A  1  243 ? 6.816   -2.773  -32.067 1.00 55.93 243 A  1 
ATOM   1936 N N   . SER A  1  244 ? 9.510   1.001   -25.589 1.00 93.51 244 A  1 
ATOM   1937 C CA  . SER A  1  244 ? 10.201  2.166   -25.054 1.00 91.98 244 A  1 
ATOM   1938 C C   . SER A  1  244 ? 10.772  1.866   -23.672 1.00 92.43 244 A  1 
ATOM   1939 O O   . SER A  1  244 ? 11.854  2.329   -23.321 1.00 89.42 244 A  1 
ATOM   1940 C CB  . SER A  1  244 ? 9.239   3.349   -24.968 1.00 88.84 244 A  1 
ATOM   1941 O OG  . SER A  1  244 ? 9.882   4.486   -24.417 1.00 78.45 244 A  1 
ATOM   1942 N N   . LEU A  1  245 ? 10.019  1.075   -22.912 1.00 89.66 245 A  1 
ATOM   1943 C CA  . LEU A  1  245 ? 10.439  0.693   -21.566 1.00 88.72 245 A  1 
ATOM   1944 C C   . LEU A  1  245 ? 11.843  0.100   -21.547 1.00 89.79 245 A  1 
ATOM   1945 O O   . LEU A  1  245 ? 12.656  0.429   -20.681 1.00 88.28 245 A  1 
ATOM   1946 C CB  . LEU A  1  245 ? 9.460   -0.337  -20.991 1.00 85.71 245 A  1 
ATOM   1947 C CG  . LEU A  1  245 ? 9.983   -1.304  -19.917 1.00 81.89 245 A  1 
ATOM   1948 C CD1 . LEU A  1  245 ? 10.386  -0.530  -18.691 1.00 76.62 245 A  1 
ATOM   1949 C CD2 . LEU A  1  245 ? 8.898   -2.319  -19.576 1.00 78.19 245 A  1 
ATOM   1950 N N   . LEU A  1  246 ? 12.127  -0.748  -22.512 1.00 88.62 246 A  1 
ATOM   1951 C CA  . LEU A  1  246 ? 13.420  -1.407  -22.577 1.00 87.51 246 A  1 
ATOM   1952 C C   . LEU A  1  246 ? 14.593  -0.442  -22.688 1.00 88.85 246 A  1 
ATOM   1953 O O   . LEU A  1  246 ? 15.715  -0.784  -22.330 1.00 86.52 246 A  1 
ATOM   1954 C CB  . LEU A  1  246 ? 13.441  -2.399  -23.738 1.00 84.18 246 A  1 
ATOM   1955 C CG  . LEU A  1  246 ? 12.373  -3.504  -23.648 1.00 79.73 246 A  1 
ATOM   1956 C CD1 . LEU A  1  246 ? 12.471  -4.421  -24.853 1.00 74.14 246 A  1 
ATOM   1957 C CD2 . LEU A  1  246 ? 12.550  -4.288  -22.361 1.00 74.49 246 A  1 
ATOM   1958 N N   . ASP A  1  247 ? 14.336  0.760   -23.157 1.00 91.08 247 A  1 
ATOM   1959 C CA  . ASP A  1  247 ? 15.397  1.756   -23.272 1.00 91.37 247 A  1 
ATOM   1960 C C   . ASP A  1  247 ? 15.658  2.431   -21.926 1.00 92.63 247 A  1 
ATOM   1961 O O   . ASP A  1  247 ? 16.648  3.136   -21.757 1.00 90.51 247 A  1 
ATOM   1962 C CB  . ASP A  1  247 ? 15.036  2.827   -24.304 1.00 89.94 247 A  1 
ATOM   1963 C CG  . ASP A  1  247 ? 14.925  2.269   -25.712 1.00 84.73 247 A  1 
ATOM   1964 O OD1 . ASP A  1  247 ? 15.770  1.431   -26.085 1.00 79.09 247 A  1 
ATOM   1965 O OD2 . ASP A  1  247 ? 14.009  2.686   -26.438 1.00 78.28 247 A  1 
ATOM   1966 N N   . HIS A  1  248 ? 14.760  2.200   -20.980 1.00 94.47 248 A  1 
ATOM   1967 C CA  . HIS A  1  248 ? 14.875  2.816   -19.664 1.00 94.56 248 A  1 
ATOM   1968 C C   . HIS A  1  248 ? 15.111  1.813   -18.551 1.00 94.88 248 A  1 
ATOM   1969 O O   . HIS A  1  248 ? 15.180  2.187   -17.374 1.00 92.54 248 A  1 
ATOM   1970 C CB  . HIS A  1  248 ? 13.604  3.617   -19.371 1.00 94.13 248 A  1 
ATOM   1971 C CG  . HIS A  1  248 ? 13.376  4.768   -20.302 1.00 94.49 248 A  1 
ATOM   1972 N ND1 . HIS A  1  248 ? 13.876  6.027   -20.057 1.00 86.04 248 A  1 
ATOM   1973 C CD2 . HIS A  1  248 ? 12.731  4.836   -21.479 1.00 86.77 248 A  1 
ATOM   1974 C CE1 . HIS A  1  248 ? 13.549  6.824   -21.060 1.00 88.79 248 A  1 
ATOM   1975 N NE2 . HIS A  1  248 ? 12.856  6.133   -21.940 1.00 89.48 248 A  1 
ATOM   1976 N N   . LEU A  1  249 ? 15.239  0.547   -18.914 1.00 94.93 249 A  1 
ATOM   1977 C CA  . LEU A  1  249 ? 15.460  -0.499  -17.925 1.00 94.85 249 A  1 
ATOM   1978 C C   . LEU A  1  249 ? 16.821  -1.125  -18.215 1.00 94.83 249 A  1 
ATOM   1979 O O   . LEU A  1  249 ? 16.935  -2.021  -19.045 1.00 92.57 249 A  1 
ATOM   1980 C CB  . LEU A  1  249 ? 14.360  -1.562  -18.025 1.00 93.65 249 A  1 
ATOM   1981 C CG  . LEU A  1  249 ? 14.391  -2.678  -16.987 1.00 93.03 249 A  1 
ATOM   1982 C CD1 . LEU A  1  249 ? 14.229  -2.092  -15.595 1.00 90.10 249 A  1 
ATOM   1983 C CD2 . LEU A  1  249 ? 13.263  -3.667  -17.274 1.00 90.01 249 A  1 
ATOM   1984 N N   . LYS A  1  250 ? 17.837  -0.629  -17.512 1.00 96.17 250 A  1 
ATOM   1985 C CA  . LYS A  1  250 ? 19.194  -1.110  -17.751 1.00 95.82 250 A  1 
ATOM   1986 C C   . LYS A  1  250 ? 20.071  -1.162  -16.513 1.00 97.20 250 A  1 
ATOM   1987 O O   . LYS A  1  250 ? 19.888  -0.390  -15.575 1.00 96.32 250 A  1 
ATOM   1988 C CB  . LYS A  1  250 ? 19.900  -0.203  -18.761 1.00 91.53 250 A  1 
ATOM   1989 C CG  . LYS A  1  250 ? 19.182  0.012   -20.075 1.00 81.91 250 A  1 
ATOM   1990 C CD  . LYS A  1  250 ? 19.942  1.021   -20.928 1.00 78.97 250 A  1 
ATOM   1991 C CE  . LYS A  1  250 ? 19.234  1.282   -22.246 1.00 67.88 250 A  1 
ATOM   1992 N NZ  . LYS A  1  250 ? 19.958  2.285   -23.069 1.00 60.83 250 A  1 
ATOM   1993 N N   . ILE A  1  251 ? 21.030  -2.078  -16.552 1.00 95.87 251 A  1 
ATOM   1994 C CA  . ILE A  1  251 ? 22.027  -2.198  -15.509 1.00 96.84 251 A  1 
ATOM   1995 C C   . ILE A  1  251 ? 23.325  -2.330  -16.301 1.00 96.88 251 A  1 
ATOM   1996 O O   . ILE A  1  251 ? 23.446  -3.228  -17.144 1.00 96.25 251 A  1 
ATOM   1997 C CB  . ILE A  1  251 ? 21.843  -3.459  -14.632 1.00 97.16 251 A  1 
ATOM   1998 C CG1 . ILE A  1  251 ? 20.527  -3.364  -13.855 1.00 96.06 251 A  1 
ATOM   1999 C CG2 . ILE A  1  251 ? 23.024  -3.575  -13.673 1.00 95.22 251 A  1 
ATOM   2000 C CD1 . ILE A  1  251 ? 20.266  -4.558  -12.950 1.00 96.22 251 A  1 
ATOM   2001 N N   . PRO A  1  252 ? 24.287  -1.455  -16.060 1.00 95.91 252 A  1 
ATOM   2002 C CA  . PRO A  1  252 ? 25.561  -1.495  -16.774 1.00 94.93 252 A  1 
ATOM   2003 C C   . PRO A  1  252 ? 26.222  -2.874  -16.771 1.00 95.36 252 A  1 
ATOM   2004 O O   . PRO A  1  252 ? 26.318  -3.526  -15.734 1.00 94.22 252 A  1 
ATOM   2005 C CB  . PRO A  1  252 ? 26.400  -0.460  -16.033 1.00 93.59 252 A  1 
ATOM   2006 C CG  . PRO A  1  252 ? 25.382  0.538   -15.596 1.00 92.53 252 A  1 
ATOM   2007 C CD  . PRO A  1  252 ? 24.253  -0.341  -15.099 1.00 95.36 252 A  1 
ATOM   2008 N N   . GLU A  1  253 ? 26.656  -3.317  -17.949 1.00 96.78 253 A  1 
ATOM   2009 C CA  . GLU A  1  253 ? 27.333  -4.598  -18.116 1.00 96.76 253 A  1 
ATOM   2010 C C   . GLU A  1  253 ? 26.433  -5.821  -17.952 1.00 97.13 253 A  1 
ATOM   2011 O O   . GLU A  1  253 ? 26.916  -6.949  -17.936 1.00 95.68 253 A  1 
ATOM   2012 C CB  . GLU A  1  253 ? 28.508  -4.719  -17.138 1.00 95.69 253 A  1 
ATOM   2013 C CG  . GLU A  1  253 ? 29.471  -3.535  -17.129 1.00 90.67 253 A  1 
ATOM   2014 C CD  . GLU A  1  253 ? 29.995  -3.190  -18.505 1.00 84.54 253 A  1 
ATOM   2015 O OE1 . GLU A  1  253 ? 30.338  -4.116  -19.267 1.00 76.16 253 A  1 
ATOM   2016 O OE2 . GLU A  1  253 ? 30.070  -1.980  -18.821 1.00 78.38 253 A  1 
ATOM   2017 N N   . TYR A  1  254 ? 25.137  -5.619  -17.841 1.00 97.39 254 A  1 
ATOM   2018 C CA  . TYR A  1  254 ? 24.196  -6.720  -17.670 1.00 97.67 254 A  1 
ATOM   2019 C C   . TYR A  1  254 ? 23.193  -6.793  -18.809 1.00 97.00 254 A  1 
ATOM   2020 O O   . TYR A  1  254 ? 22.778  -5.771  -19.353 1.00 94.96 254 A  1 
ATOM   2021 C CB  . TYR A  1  254 ? 23.410  -6.577  -16.363 1.00 97.81 254 A  1 
ATOM   2022 C CG  . TYR A  1  254 ? 24.143  -7.028  -15.121 1.00 98.13 254 A  1 
ATOM   2023 C CD1 . TYR A  1  254 ? 25.239  -6.316  -14.627 1.00 97.49 254 A  1 
ATOM   2024 C CD2 . TYR A  1  254 ? 23.723  -8.150  -14.422 1.00 97.60 254 A  1 
ATOM   2025 C CE1 . TYR A  1  254 ? 25.898  -6.726  -13.481 1.00 97.34 254 A  1 
ATOM   2026 C CE2 . TYR A  1  254 ? 24.372  -8.568  -13.267 1.00 97.37 254 A  1 
ATOM   2027 C CZ  . TYR A  1  254 ? 25.464  -7.854  -12.803 1.00 97.92 254 A  1 
ATOM   2028 O OH  . TYR A  1  254 ? 26.106  -8.261  -11.662 1.00 97.53 254 A  1 
ATOM   2029 N N   . SER A  1  255 ? 22.825  -8.014  -19.166 1.00 97.30 255 A  1 
ATOM   2030 C CA  . SER A  1  255 ? 21.819  -8.216  -20.193 1.00 96.98 255 A  1 
ATOM   2031 C C   . SER A  1  255 ? 20.495  -8.381  -19.453 1.00 97.46 255 A  1 
ATOM   2032 O O   . SER A  1  255 ? 20.474  -8.844  -18.312 1.00 96.88 255 A  1 
ATOM   2033 C CB  . SER A  1  255 ? 22.124  -9.470  -21.017 1.00 95.53 255 A  1 
ATOM   2034 O OG  . SER A  1  255 ? 22.177  -10.622 -20.208 1.00 81.33 255 A  1 
ATOM   2035 N N   . CYS A  1  256 ? 19.415  -8.000  -20.114 1.00 96.97 256 A  1 
ATOM   2036 C CA  . CYS A  1  256 ? 18.094  -8.069  -19.501 1.00 96.59 256 A  1 
ATOM   2037 C C   . CYS A  1  256 ? 17.207  -9.082  -20.219 1.00 96.40 256 A  1 
ATOM   2038 O O   . CYS A  1  256 ? 17.107  -9.070  -21.442 1.00 95.15 256 A  1 
ATOM   2039 C CB  . CYS A  1  256 ? 17.443  -6.685  -19.539 1.00 95.13 256 A  1 
ATOM   2040 S SG  . CYS A  1  256 ? 15.772  -6.613  -18.877 1.00 93.11 256 A  1 
ATOM   2041 N N   . VAL A  1  257 ? 16.566  -9.951  -19.434 1.00 97.20 257 A  1 
ATOM   2042 C CA  . VAL A  1  257 ? 15.690  -10.973 -19.993 1.00 97.48 257 A  1 
ATOM   2043 C C   . VAL A  1  257 ? 14.293  -10.898 -19.386 1.00 97.89 257 A  1 
ATOM   2044 O O   . VAL A  1  257 ? 14.139  -10.954 -18.169 1.00 97.57 257 A  1 
ATOM   2045 C CB  . VAL A  1  257 ? 16.246  -12.389 -19.743 1.00 96.49 257 A  1 
ATOM   2046 C CG1 . VAL A  1  257 ? 15.278  -13.432 -20.293 1.00 92.75 257 A  1 
ATOM   2047 C CG2 . VAL A  1  257 ? 17.616  -12.541 -20.390 1.00 93.21 257 A  1 
ATOM   2048 N N   . ASP A  1  258 ? 13.297  -10.782 -20.251 1.00 97.94 258 A  1 
ATOM   2049 C CA  . ASP A  1  258 ? 11.906  -10.770 -19.820 1.00 98.11 258 A  1 
ATOM   2050 C C   . ASP A  1  258 ? 11.573  -12.259 -19.791 1.00 98.34 258 A  1 
ATOM   2051 O O   . ASP A  1  258 ? 11.312  -12.865 -20.837 1.00 98.11 258 A  1 
ATOM   2052 C CB  . ASP A  1  258 ? 11.038  -10.029 -20.841 1.00 97.84 258 A  1 
ATOM   2053 C CG  . ASP A  1  258 ? 9.574   -9.961  -20.433 1.00 97.59 258 A  1 
ATOM   2054 O OD1 . ASP A  1  258 ? 9.106   -10.887 -19.745 1.00 96.28 258 A  1 
ATOM   2055 O OD2 . ASP A  1  258 ? 8.899   -8.995  -20.834 1.00 95.50 258 A  1 
ATOM   2056 N N   . THR A  1  259 ? 11.611  -12.857 -18.620 1.00 98.57 259 A  1 
ATOM   2057 C CA  . THR A  1  259 ? 11.397  -14.297 -18.478 1.00 98.63 259 A  1 
ATOM   2058 C C   . THR A  1  259 ? 10.095  -14.839 -19.067 1.00 98.75 259 A  1 
ATOM   2059 O O   . THR A  1  259 ? 10.105  -15.870 -19.731 1.00 98.40 259 A  1 
ATOM   2060 C CB  . THR A  1  259 ? 11.489  -14.741 -17.006 1.00 98.65 259 A  1 
ATOM   2061 O OG1 . THR A  1  259 ? 10.445  -14.131 -16.249 1.00 96.89 259 A  1 
ATOM   2062 C CG2 . THR A  1  259 ? 12.843  -14.355 -16.426 1.00 96.78 259 A  1 
ATOM   2063 N N   . LEU A  1  260 ? 8.991   -14.160 -18.819 1.00 98.61 260 A  1 
ATOM   2064 C CA  . LEU A  1  260 ? 7.705   -14.617 -19.337 1.00 98.52 260 A  1 
ATOM   2065 C C   . LEU A  1  260 ? 7.645   -14.558 -20.859 1.00 98.48 260 A  1 
ATOM   2066 O O   . LEU A  1  260 ? 7.186   -15.498 -21.505 1.00 97.79 260 A  1 
ATOM   2067 C CB  . LEU A  1  260 ? 6.568   -13.783 -18.729 1.00 98.54 260 A  1 
ATOM   2068 C CG  . LEU A  1  260 ? 6.284   -14.102 -17.259 1.00 97.93 260 A  1 
ATOM   2069 C CD1 . LEU A  1  260 ? 5.490   -12.977 -16.616 1.00 96.45 260 A  1 
ATOM   2070 C CD2 . LEU A  1  260 ? 5.508   -15.413 -17.163 1.00 96.17 260 A  1 
ATOM   2071 N N   . LEU A  1  261 ? 8.094   -13.458 -21.425 1.00 98.38 261 A  1 
ATOM   2072 C CA  . LEU A  1  261 ? 8.085   -13.311 -22.878 1.00 98.11 261 A  1 
ATOM   2073 C C   . LEU A  1  261 ? 8.998   -14.335 -23.544 1.00 98.02 261 A  1 
ATOM   2074 O O   . LEU A  1  261 ? 8.620   -14.971 -24.526 1.00 97.40 261 A  1 
ATOM   2075 C CB  . LEU A  1  261 ? 8.544   -11.896 -23.270 1.00 97.60 261 A  1 
ATOM   2076 C CG  . LEU A  1  261 ? 8.707   -11.640 -24.777 1.00 96.67 261 A  1 
ATOM   2077 C CD1 . LEU A  1  261 ? 7.373   -11.794 -25.484 1.00 95.14 261 A  1 
ATOM   2078 C CD2 . LEU A  1  261 ? 9.279   -10.246 -24.995 1.00 94.79 261 A  1 
ATOM   2079 N N   . THR A  1  262 ? 10.190  -14.490 -23.007 1.00 98.31 262 A  1 
ATOM   2080 C CA  . THR A  1  262 ? 11.159  -15.419 -23.567 1.00 98.11 262 A  1 
ATOM   2081 C C   . THR A  1  262 ? 10.697  -16.872 -23.504 1.00 98.27 262 A  1 
ATOM   2082 O O   . THR A  1  262 ? 10.884  -17.630 -24.451 1.00 97.19 262 A  1 
ATOM   2083 C CB  . THR A  1  262 ? 12.512  -15.295 -22.838 1.00 97.54 262 A  1 
ATOM   2084 O OG1 . THR A  1  262 ? 12.993  -13.959 -22.960 1.00 92.55 262 A  1 
ATOM   2085 C CG2 . THR A  1  262 ? 13.537  -16.242 -23.443 1.00 92.49 262 A  1 
ATOM   2086 N N   . THR A  1  263 ? 10.081  -17.243 -22.395 1.00 98.38 263 A  1 
ATOM   2087 C CA  . THR A  1  263 ? 9.611   -18.609 -22.223 1.00 98.29 263 A  1 
ATOM   2088 C C   . THR A  1  263 ? 8.344   -18.951 -23.008 1.00 97.95 263 A  1 
ATOM   2089 O O   . THR A  1  263 ? 8.257   -20.016 -23.609 1.00 96.49 263 A  1 
ATOM   2090 C CB  . THR A  1  263 ? 9.354   -18.904 -20.735 1.00 97.86 263 A  1 
ATOM   2091 O OG1 . THR A  1  263 ? 10.568  -18.745 -20.002 1.00 94.84 263 A  1 
ATOM   2092 C CG2 . THR A  1  263 ? 8.836   -20.326 -20.541 1.00 94.92 263 A  1 
ATOM   2093 N N   . HIS A  1  264 ? 7.377   -18.048 -23.010 1.00 97.87 264 A  1 
ATOM   2094 C CA  . HIS A  1  264 ? 6.111   -18.304 -23.681 1.00 97.03 264 A  1 
ATOM   2095 C C   . HIS A  1  264 ? 5.963   -17.745 -25.091 1.00 97.11 264 A  1 
ATOM   2096 O O   . HIS A  1  264 ? 5.024   -18.097 -25.799 1.00 95.09 264 A  1 
ATOM   2097 C CB  . HIS A  1  264 ? 4.970   -17.790 -22.804 1.00 95.91 264 A  1 
ATOM   2098 C CG  . HIS A  1  264 ? 4.939   -18.410 -21.436 1.00 93.30 264 A  1 
ATOM   2099 N ND1 . HIS A  1  264 ? 4.684   -19.744 -21.233 1.00 78.74 264 A  1 
ATOM   2100 C CD2 . HIS A  1  264 ? 5.174   -17.876 -20.214 1.00 78.96 264 A  1 
ATOM   2101 C CE1 . HIS A  1  264 ? 4.755   -20.017 -19.944 1.00 82.08 264 A  1 
ATOM   2102 N NE2 . HIS A  1  264 ? 5.051   -18.909 -19.301 1.00 83.55 264 A  1 
ATOM   2103 N N   . GLY A  1  265 ? 6.880   -16.889 -25.478 1.00 97.65 265 A  1 
ATOM   2104 C CA  . GLY A  1  265 ? 6.807   -16.337 -26.821 1.00 97.58 265 A  1 
ATOM   2105 C C   . GLY A  1  265 ? 5.830   -15.179 -26.964 1.00 97.53 265 A  1 
ATOM   2106 O O   . GLY A  1  265 ? 5.660   -14.639 -28.059 1.00 95.48 265 A  1 
ATOM   2107 N N   . GLU A  1  266 ? 5.206   -14.808 -25.878 1.00 97.68 266 A  1 
ATOM   2108 C CA  . GLU A  1  266 ? 4.254   -13.704 -25.882 1.00 97.44 266 A  1 
ATOM   2109 C C   . GLU A  1  266 ? 4.033   -13.247 -24.448 1.00 97.82 266 A  1 
ATOM   2110 O O   . GLU A  1  266 ? 4.331   -13.985 -23.506 1.00 97.11 266 A  1 
ATOM   2111 C CB  . GLU A  1  266 ? 2.908   -14.123 -26.496 1.00 95.03 266 A  1 
ATOM   2112 C CG  . GLU A  1  266 ? 2.170   -15.176 -25.675 1.00 85.41 266 A  1 
ATOM   2113 C CD  . GLU A  1  266 ? 0.768   -15.469 -26.218 1.00 83.99 266 A  1 
ATOM   2114 O OE1 . GLU A  1  266 ? 0.434   -14.982 -27.322 1.00 75.92 266 A  1 
ATOM   2115 O OE2 . GLU A  1  266 ? 0.003   -16.175 -25.536 1.00 79.54 266 A  1 
ATOM   2116 N N   . HIS A  1  267 ? 3.522   -12.046 -24.297 1.00 97.80 267 A  1 
ATOM   2117 C CA  . HIS A  1  267 ? 3.242   -11.533 -22.964 1.00 97.80 267 A  1 
ATOM   2118 C C   . HIS A  1  267 ? 1.876   -12.053 -22.526 1.00 98.00 267 A  1 
ATOM   2119 O O   . HIS A  1  267 ? 0.872   -11.777 -23.177 1.00 97.32 267 A  1 
ATOM   2120 C CB  . HIS A  1  267 ? 3.243   -10.006 -22.973 1.00 97.20 267 A  1 
ATOM   2121 C CG  . HIS A  1  267 ? 4.619   -9.410  -23.048 1.00 96.79 267 A  1 
ATOM   2122 N ND1 . HIS A  1  267 ? 5.054   -8.690  -24.142 1.00 88.62 267 A  1 
ATOM   2123 C CD2 . HIS A  1  267 ? 5.635   -9.419  -22.168 1.00 89.48 267 A  1 
ATOM   2124 C CE1 . HIS A  1  267 ? 6.294   -8.287  -23.924 1.00 90.56 267 A  1 
ATOM   2125 N NE2 . HIS A  1  267 ? 6.673   -8.718  -22.736 1.00 91.26 267 A  1 
ATOM   2126 N N   . PRO A  1  268 ? 1.838   -12.800 -21.437 1.00 98.13 268 A  1 
ATOM   2127 C CA  . PRO A  1  268 ? 0.566   -13.338 -20.951 1.00 98.19 268 A  1 
ATOM   2128 C C   . PRO A  1  268 ? -0.276  -12.290 -20.243 1.00 98.30 268 A  1 
ATOM   2129 O O   . PRO A  1  268 ? 0.238   -11.277 -19.762 1.00 97.76 268 A  1 
ATOM   2130 C CB  . PRO A  1  268 ? 1.012   -14.444 -20.002 1.00 97.53 268 A  1 
ATOM   2131 C CG  . PRO A  1  268 ? 2.257   -13.859 -19.400 1.00 95.83 268 A  1 
ATOM   2132 C CD  . PRO A  1  268 ? 2.957   -13.270 -20.604 1.00 97.73 268 A  1 
ATOM   2133 N N   . VAL A  1  269 ? -1.570  -12.548 -20.180 1.00 98.12 269 A  1 
ATOM   2134 C CA  . VAL A  1  269 ? -2.483  -11.643 -19.495 1.00 98.17 269 A  1 
ATOM   2135 C C   . VAL A  1  269 ? -2.220  -11.743 -17.995 1.00 98.32 269 A  1 
ATOM   2136 O O   . VAL A  1  269 ? -2.117  -12.843 -17.453 1.00 98.14 269 A  1 
ATOM   2137 C CB  . VAL A  1  269 ? -3.953  -12.037 -19.769 1.00 97.78 269 A  1 
ATOM   2138 C CG1 . VAL A  1  269 ? -4.894  -11.193 -18.914 1.00 96.72 269 A  1 
ATOM   2139 C CG2 . VAL A  1  269 ? -4.270  -11.847 -21.247 1.00 96.90 269 A  1 
ATOM   2140 N N   . THR A  1  270 ? -2.089  -10.602 -17.341 1.00 98.41 270 A  1 
ATOM   2141 C CA  . THR A  1  270 ? -1.874  -10.594 -15.896 1.00 98.50 270 A  1 
ATOM   2142 C C   . THR A  1  270 ? -2.873  -9.663  -15.212 1.00 98.44 270 A  1 
ATOM   2143 O O   . THR A  1  270 ? -2.894  -9.562  -13.989 1.00 97.91 270 A  1 
ATOM   2144 C CB  . THR A  1  270 ? -0.448  -10.135 -15.512 1.00 98.44 270 A  1 
ATOM   2145 O OG1 . THR A  1  270 ? -0.260  -8.769  -15.893 1.00 96.74 270 A  1 
ATOM   2146 C CG2 . THR A  1  270 ? 0.588   -11.017 -16.190 1.00 96.72 270 A  1 
ATOM   2147 N N   . CYS A  1  271 ? -3.702  -9.003  -16.000 1.00 98.04 271 A  1 
ATOM   2148 C CA  . CYS A  1  271 ? -4.710  -8.099  -15.459 1.00 97.72 271 A  1 
ATOM   2149 C C   . CYS A  1  271 ? -5.829  -7.962  -16.476 1.00 97.43 271 A  1 
ATOM   2150 O O   . CYS A  1  271 ? -5.582  -7.922  -17.675 1.00 95.80 271 A  1 
ATOM   2151 C CB  . CYS A  1  271 ? -4.104  -6.722  -15.168 1.00 97.15 271 A  1 
ATOM   2152 S SG  . CYS A  1  271 ? -5.241  -5.570  -14.387 1.00 96.08 271 A  1 
ATOM   2153 N N   . GLY A  1  272 ? -7.051  -7.902  -15.971 1.00 96.80 272 A  1 
ATOM   2154 C CA  . GLY A  1  272 ? -8.177  -7.777  -16.870 1.00 96.23 272 A  1 
ATOM   2155 C C   . GLY A  1  272 ? -8.561  -9.089  -17.526 1.00 96.25 272 A  1 
ATOM   2156 O O   . GLY A  1  272 ? -8.918  -9.118  -18.704 1.00 93.56 272 A  1 
ATOM   2157 N N   . GLY A  1  273 ? -8.487  -10.164 -16.759 1.00 95.99 273 A  1 
ATOM   2158 C CA  . GLY A  1  273 ? -8.849  -11.471 -17.271 1.00 95.06 273 A  1 
ATOM   2159 C C   . GLY A  1  273 ? -10.360 -11.626 -17.357 1.00 94.93 273 A  1 
ATOM   2160 O O   . GLY A  1  273 ? -11.102 -10.659 -17.183 1.00 91.84 273 A  1 
ATOM   2161 N N   . ASP A  1  274 ? -10.811 -12.850 -17.616 1.00 94.45 274 A  1 
ATOM   2162 C CA  . ASP A  1  274 ? -12.237 -13.121 -17.757 1.00 93.57 274 A  1 
ATOM   2163 C C   . ASP A  1  274 ? -12.827 -13.987 -16.661 1.00 93.49 274 A  1 
ATOM   2164 O O   . ASP A  1  274 ? -14.041 -14.227 -16.638 1.00 88.26 274 A  1 
ATOM   2165 C CB  . ASP A  1  274 ? -12.499 -13.806 -19.105 1.00 91.46 274 A  1 
ATOM   2166 C CG  . ASP A  1  274 ? -11.937 -13.033 -20.273 1.00 89.86 274 A  1 
ATOM   2167 O OD1 . ASP A  1  274 ? -12.308 -11.856 -20.443 1.00 84.46 274 A  1 
ATOM   2168 O OD2 . ASP A  1  274 ? -11.124 -13.608 -21.022 1.00 85.25 274 A  1 
ATOM   2169 N N   . ASP A  1  275 ? -12.006 -14.456 -15.752 1.00 92.00 275 A  1 
ATOM   2170 C CA  . ASP A  1  275 ? -12.478 -15.346 -14.691 1.00 91.47 275 A  1 
ATOM   2171 C C   . ASP A  1  275 ? -13.306 -14.681 -13.601 1.00 92.01 275 A  1 
ATOM   2172 O O   . ASP A  1  275 ? -14.229 -15.290 -13.060 1.00 87.88 275 A  1 
ATOM   2173 C CB  . ASP A  1  275 ? -11.279 -16.060 -14.070 1.00 89.50 275 A  1 
ATOM   2174 C CG  . ASP A  1  275 ? -10.485 -16.847 -15.092 1.00 87.11 275 A  1 
ATOM   2175 O OD1 . ASP A  1  275 ? -10.952 -17.944 -15.488 1.00 79.46 275 A  1 
ATOM   2176 O OD2 . ASP A  1  275 ? -9.412  -16.379 -15.514 1.00 79.69 275 A  1 
ATOM   2177 N N   . ASP A  1  276 ? -12.984 -13.447 -13.285 1.00 93.78 276 A  1 
ATOM   2178 C CA  . ASP A  1  276 ? -13.697 -12.747 -12.230 1.00 93.90 276 A  1 
ATOM   2179 C C   . ASP A  1  276 ? -14.278 -11.437 -12.759 1.00 93.79 276 A  1 
ATOM   2180 O O   . ASP A  1  276 ? -13.543 -10.572 -13.220 1.00 91.03 276 A  1 
ATOM   2181 C CB  . ASP A  1  276 ? -12.751 -12.449 -11.062 1.00 92.15 276 A  1 
ATOM   2182 C CG  . ASP A  1  276 ? -13.494 -12.058 -9.788  1.00 94.09 276 A  1 
ATOM   2183 O OD1 . ASP A  1  276 ? -14.513 -11.355 -9.879  1.00 92.15 276 A  1 
ATOM   2184 O OD2 . ASP A  1  276 ? -13.044 -12.465 -8.695  1.00 91.13 276 A  1 
ATOM   2185 N N   . LYS A  1  277 ? -15.596 -11.312 -12.683 1.00 92.09 277 A  1 
ATOM   2186 C CA  . LYS A  1  277 ? -16.274 -10.107 -13.140 1.00 90.57 277 A  1 
ATOM   2187 C C   . LYS A  1  277 ? -16.857 -9.349  -11.955 1.00 90.97 277 A  1 
ATOM   2188 O O   . LYS A  1  277 ? -17.635 -8.413  -12.126 1.00 88.85 277 A  1 
ATOM   2189 C CB  . LYS A  1  277 ? -17.397 -10.473 -14.120 1.00 90.07 277 A  1 
ATOM   2190 C CG  . LYS A  1  277 ? -16.915 -11.185 -15.364 1.00 86.07 277 A  1 
ATOM   2191 C CD  . LYS A  1  277 ? -18.074 -11.507 -16.299 1.00 79.60 277 A  1 
ATOM   2192 C CE  . LYS A  1  277 ? -17.587 -12.223 -17.552 1.00 72.34 277 A  1 
ATOM   2193 N NZ  . LYS A  1  277 ? -18.703 -12.549 -18.476 1.00 63.25 277 A  1 
ATOM   2194 N N   . VAL A  1  278 ? -16.483 -9.768  -10.758 1.00 93.30 278 A  1 
ATOM   2195 C CA  . VAL A  1  278 ? -16.989 -9.144  -9.546  1.00 92.45 278 A  1 
ATOM   2196 C C   . VAL A  1  278 ? -15.959 -8.281  -8.831  1.00 92.71 278 A  1 
ATOM   2197 O O   . VAL A  1  278 ? -16.211 -7.117  -8.524  1.00 90.92 278 A  1 
ATOM   2198 C CB  . VAL A  1  278 ? -17.506 -10.221 -8.561  1.00 91.53 278 A  1 
ATOM   2199 C CG1 . VAL A  1  278 ? -17.982 -9.569  -7.273  1.00 86.69 278 A  1 
ATOM   2200 C CG2 . VAL A  1  278 ? -18.625 -11.017 -9.202  1.00 90.18 278 A  1 
ATOM   2201 N N   . LEU A  1  279 ? -14.805 -8.873  -8.551  1.00 95.76 279 A  1 
ATOM   2202 C CA  . LEU A  1  279 ? -13.766 -8.154  -7.822  1.00 95.57 279 A  1 
ATOM   2203 C C   . LEU A  1  279 ? -13.092 -7.007  -8.576  1.00 95.31 279 A  1 
ATOM   2204 O O   . LEU A  1  279 ? -12.938 -5.911  -8.023  1.00 93.46 279 A  1 
ATOM   2205 C CB  . LEU A  1  279 ? -12.699 -9.138  -7.332  1.00 95.19 279 A  1 
ATOM   2206 C CG  . LEU A  1  279 ? -11.583 -8.527  -6.482  1.00 95.33 279 A  1 
ATOM   2207 C CD1 . LEU A  1  279 ? -12.154 -7.963  -5.192  1.00 94.75 279 A  1 
ATOM   2208 C CD2 . LEU A  1  279 ? -10.539 -9.595  -6.177  1.00 95.11 279 A  1 
ATOM   2209 N N   . PRO A  1  280 ? -12.666 -7.218  -9.810  1.00 94.98 280 A  1 
ATOM   2210 C CA  . PRO A  1  280 ? -11.993 -6.134  -10.542 1.00 93.61 280 A  1 
ATOM   2211 C C   . PRO A  1  280 ? -12.922 -4.961  -10.827 1.00 93.73 280 A  1 
ATOM   2212 O O   . PRO A  1  280 ? -14.148 -5.096  -10.774 1.00 92.77 280 A  1 
ATOM   2213 C CB  . PRO A  1  280 ? -11.544 -6.811  -11.846 1.00 92.41 280 A  1 
ATOM   2214 C CG  . PRO A  1  280 ? -11.469 -8.261  -11.486 1.00 92.05 280 A  1 
ATOM   2215 C CD  . PRO A  1  280 ? -12.681 -8.455  -10.599 1.00 95.55 280 A  1 
ATOM   2216 N N   . GLU A  1  281 ? -12.332 -3.824  -11.142 1.00 94.05 281 A  1 
ATOM   2217 C CA  . GLU A  1  281 ? -13.129 -2.665  -11.505 1.00 92.50 281 A  1 
ATOM   2218 C C   . GLU A  1  281 ? -13.836 -3.066  -12.801 1.00 92.04 281 A  1 
ATOM   2219 O O   . GLU A  1  281 ? -13.230 -3.701  -13.663 1.00 90.98 281 A  1 
ATOM   2220 C CB  . GLU A  1  281 ? -12.237 -1.449  -11.764 1.00 90.98 281 A  1 
ATOM   2221 C CG  . GLU A  1  281 ? -11.604 -0.846  -10.521 1.00 84.58 281 A  1 
ATOM   2222 C CD  . GLU A  1  281 ? -12.607 -0.098  -9.650  1.00 82.06 281 A  1 
ATOM   2223 O OE1 . GLU A  1  281 ? -13.761 0.081   -10.095 1.00 73.66 281 A  1 
ATOM   2224 O OE2 . GLU A  1  281 ? -12.232 0.309   -8.530  1.00 74.84 281 A  1 
ATOM   2225 N N   . PRO A  1  282 ? -15.109 -2.712  -12.950 1.00 92.36 282 A  1 
ATOM   2226 C CA  . PRO A  1  282 ? -15.864 -3.056  -14.160 1.00 90.59 282 A  1 
ATOM   2227 C C   . PRO A  1  282 ? -15.139 -2.735  -15.461 1.00 90.86 282 A  1 
ATOM   2228 O O   . PRO A  1  282 ? -15.144 -3.537  -16.397 1.00 86.66 282 A  1 
ATOM   2229 C CB  . PRO A  1  282 ? -17.149 -2.238  -13.997 1.00 88.19 282 A  1 
ATOM   2230 C CG  . PRO A  1  282 ? -17.340 -2.216  -12.518 1.00 86.78 282 A  1 
ATOM   2231 C CD  . PRO A  1  282 ? -15.944 -1.960  -11.997 1.00 91.06 282 A  1 
ATOM   2232 N N   . GLY A  1  283 ? -14.524 -1.574  -15.511 1.00 92.26 283 A  1 
ATOM   2233 C CA  . GLY A  1  283 ? -13.823 -1.167  -16.713 1.00 92.03 283 A  1 
ATOM   2234 C C   . GLY A  1  283 ? -12.595 -1.987  -17.063 1.00 93.49 283 A  1 
ATOM   2235 O O   . GLY A  1  283 ? -12.115 -1.926  -18.193 1.00 91.53 283 A  1 
ATOM   2236 N N   . ASP A  1  284 ? -12.091 -2.752  -16.111 1.00 93.98 284 A  1 
ATOM   2237 C CA  . ASP A  1  284 ? -10.904 -3.564  -16.363 1.00 94.19 284 A  1 
ATOM   2238 C C   . ASP A  1  284 ? -11.211 -4.991  -16.805 1.00 95.19 284 A  1 
ATOM   2239 O O   . ASP A  1  284 ? -10.354 -5.664  -17.377 1.00 94.03 284 A  1 
ATOM   2240 C CB  . ASP A  1  284 ? -10.017 -3.616  -15.112 1.00 92.08 284 A  1 
ATOM   2241 C CG  . ASP A  1  284 ? -9.295  -2.313  -14.849 1.00 87.80 284 A  1 
ATOM   2242 O OD1 . ASP A  1  284 ? -8.877  -1.657  -15.822 1.00 82.33 284 A  1 
ATOM   2243 O OD2 . ASP A  1  284 ? -9.129  -1.957  -13.664 1.00 82.16 284 A  1 
ATOM   2244 N N   . VAL A  1  285 ? -12.420 -5.444  -16.544 1.00 94.93 285 A  1 
ATOM   2245 C CA  . VAL A  1  285 ? -12.800 -6.801  -16.911 1.00 95.05 285 A  1 
ATOM   2246 C C   . VAL A  1  285 ? -12.668 -7.027  -18.409 1.00 94.99 285 A  1 
ATOM   2247 O O   . VAL A  1  285 ? -13.195 -6.262  -19.221 1.00 93.30 285 A  1 
ATOM   2248 C CB  . VAL A  1  285 ? -14.247 -7.108  -16.484 1.00 94.02 285 A  1 
ATOM   2249 C CG1 . VAL A  1  285 ? -14.650 -8.507  -16.943 1.00 90.93 285 A  1 
ATOM   2250 C CG2 . VAL A  1  285 ? -14.366 -7.010  -14.965 1.00 92.32 285 A  1 
ATOM   2251 N N   . GLY A  1  286 ? -11.962 -8.084  -18.768 1.00 95.09 286 A  1 
ATOM   2252 C CA  . GLY A  1  286 ? -11.798 -8.416  -20.171 1.00 94.72 286 A  1 
ATOM   2253 C C   . GLY A  1  286 ? -10.855 -7.547  -20.983 1.00 95.67 286 A  1 
ATOM   2254 O O   . GLY A  1  286 ? -10.830 -7.649  -22.204 1.00 93.13 286 A  1 
ATOM   2255 N N   . THR A  1  287 ? -10.074 -6.708  -20.319 1.00 96.43 287 A  1 
ATOM   2256 C CA  . THR A  1  287 ? -9.145  -5.841  -21.047 1.00 96.35 287 A  1 
ATOM   2257 C C   . THR A  1  287 ? -7.865  -6.576  -21.448 1.00 96.78 287 A  1 
ATOM   2258 O O   . THR A  1  287 ? -7.107  -6.090  -22.280 1.00 95.86 287 A  1 
ATOM   2259 C CB  . THR A  1  287 ? -8.769  -4.591  -20.228 1.00 95.76 287 A  1 
ATOM   2260 O OG1 . THR A  1  287 ? -8.223  -4.980  -18.961 1.00 93.73 287 A  1 
ATOM   2261 C CG2 . THR A  1  287 ? -9.996  -3.717  -20.009 1.00 93.79 287 A  1 
ATOM   2262 N N   . HIS A  1  288 ? -7.646  -7.739  -20.847 1.00 96.72 288 A  1 
ATOM   2263 C CA  . HIS A  1  288 ? -6.494  -8.581  -21.173 1.00 97.02 288 A  1 
ATOM   2264 C C   . HIS A  1  288 ? -5.158  -7.855  -21.259 1.00 97.03 288 A  1 
ATOM   2265 O O   . HIS A  1  288 ? -4.491  -7.861  -22.300 1.00 95.98 288 A  1 
ATOM   2266 C CB  . HIS A  1  288 ? -6.773  -9.309  -22.489 1.00 96.61 288 A  1 
ATOM   2267 C CG  . HIS A  1  288 ? -8.056  -10.077 -22.486 1.00 96.11 288 A  1 
ATOM   2268 N ND1 . HIS A  1  288 ? -8.863  -10.204 -23.599 1.00 83.54 288 A  1 
ATOM   2269 C CD2 . HIS A  1  288 ? -8.689  -10.747 -21.490 1.00 83.87 288 A  1 
ATOM   2270 C CE1 . HIS A  1  288 ? -9.934  -10.912 -23.289 1.00 87.19 288 A  1 
ATOM   2271 N NE2 . HIS A  1  288 ? -9.861  -11.258 -22.027 1.00 88.80 288 A  1 
ATOM   2272 N N   . GLN A  1  289 ? -4.764  -7.247  -20.169 1.00 97.77 289 A  1 
ATOM   2273 C CA  . GLN A  1  289 ? -3.508  -6.513  -20.103 1.00 97.83 289 A  1 
ATOM   2274 C C   . GLN A  1  289 ? -2.385  -7.357  -19.522 1.00 98.02 289 A  1 
ATOM   2275 O O   . GLN A  1  289 ? -2.634  -8.338  -18.820 1.00 97.93 289 A  1 
ATOM   2276 C CB  . GLN A  1  289 ? -3.690  -5.262  -19.231 1.00 97.53 289 A  1 
ATOM   2277 C CG  . GLN A  1  289 ? -4.833  -4.357  -19.662 1.00 96.80 289 A  1 
ATOM   2278 C CD  . GLN A  1  289 ? -5.019  -3.191  -18.718 1.00 96.63 289 A  1 
ATOM   2279 O OE1 . GLN A  1  289 ? -4.113  -2.371  -18.558 1.00 90.74 289 A  1 
ATOM   2280 N NE2 . GLN A  1  289 ? -6.178  -3.116  -18.081 1.00 89.97 289 A  1 
ATOM   2281 N N   . SER A  1  290 ? -1.160  -6.966  -19.826 1.00 98.11 290 A  1 
ATOM   2282 C CA  . SER A  1  290 ? 0.012   -7.644  -19.302 1.00 98.32 290 A  1 
ATOM   2283 C C   . SER A  1  290 ? 0.806   -6.546  -18.605 1.00 98.22 290 A  1 
ATOM   2284 O O   . SER A  1  290 ? 1.515   -5.777  -19.260 1.00 97.75 290 A  1 
ATOM   2285 C CB  . SER A  1  290 ? 0.841   -8.261  -20.425 1.00 98.18 290 A  1 
ATOM   2286 O OG  . SER A  1  290 ? 1.889   -9.047  -19.904 1.00 96.48 290 A  1 
ATOM   2287 N N   . LEU A  1  291 ? 0.667   -6.471  -17.289 1.00 98.34 291 A  1 
ATOM   2288 C CA  . LEU A  1  291 ? 1.301   -5.417  -16.500 1.00 98.30 291 A  1 
ATOM   2289 C C   . LEU A  1  291 ? 2.345   -5.878  -15.497 1.00 98.49 291 A  1 
ATOM   2290 O O   . LEU A  1  291 ? 3.086   -5.055  -14.954 1.00 97.98 291 A  1 
ATOM   2291 C CB  . LEU A  1  291 ? 0.216   -4.648  -15.732 1.00 98.08 291 A  1 
ATOM   2292 C CG  . LEU A  1  291 ? -0.997  -4.144  -16.522 1.00 97.78 291 A  1 
ATOM   2293 C CD1 . LEU A  1  291 ? -2.002  -3.501  -15.560 1.00 97.19 291 A  1 
ATOM   2294 C CD2 . LEU A  1  291 ? -0.541  -3.146  -17.572 1.00 97.06 291 A  1 
ATOM   2295 N N   . ASP A  1  292 ? 2.393   -7.168  -15.246 1.00 98.60 292 A  1 
ATOM   2296 C CA  . ASP A  1  292 ? 3.286   -7.715  -14.238 1.00 98.72 292 A  1 
ATOM   2297 C C   . ASP A  1  292 ? 4.427   -8.505  -14.881 1.00 98.74 292 A  1 
ATOM   2298 O O   . ASP A  1  292 ? 4.192   -9.352  -15.741 1.00 98.36 292 A  1 
ATOM   2299 C CB  . ASP A  1  292 ? 2.475   -8.588  -13.293 1.00 98.71 292 A  1 
ATOM   2300 C CG  . ASP A  1  292 ? 1.261   -7.853  -12.749 1.00 98.62 292 A  1 
ATOM   2301 O OD1 . ASP A  1  292 ? 1.420   -7.102  -11.758 1.00 96.70 292 A  1 
ATOM   2302 O OD2 . ASP A  1  292 ? 0.159   -7.990  -13.321 1.00 97.14 292 A  1 
ATOM   2303 N N   . TYR A  1  293 ? 5.646   -8.218  -14.434 1.00 98.87 293 A  1 
ATOM   2304 C CA  . TYR A  1  293 ? 6.823   -8.836  -15.034 1.00 98.77 293 A  1 
ATOM   2305 C C   . TYR A  1  293 ? 7.853   -9.394  -14.067 1.00 98.83 293 A  1 
ATOM   2306 O O   . TYR A  1  293 ? 7.865   -9.054  -12.886 1.00 98.54 293 A  1 
ATOM   2307 C CB  . TYR A  1  293 ? 7.540   -7.805  -15.920 1.00 98.55 293 A  1 
ATOM   2308 C CG  . TYR A  1  293 ? 6.669   -7.140  -16.963 1.00 98.51 293 A  1 
ATOM   2309 C CD1 . TYR A  1  293 ? 5.776   -6.129  -16.606 1.00 97.96 293 A  1 
ATOM   2310 C CD2 . TYR A  1  293 ? 6.749   -7.523  -18.294 1.00 98.02 293 A  1 
ATOM   2311 C CE1 . TYR A  1  293 ? 4.962   -5.521  -17.561 1.00 97.67 293 A  1 
ATOM   2312 C CE2 . TYR A  1  293 ? 5.951   -6.916  -19.260 1.00 97.62 293 A  1 
ATOM   2313 C CZ  . TYR A  1  293 ? 5.060   -5.920  -18.895 1.00 97.83 293 A  1 
ATOM   2314 O OH  . TYR A  1  293 ? 4.266   -5.330  -19.845 1.00 97.04 293 A  1 
ATOM   2315 N N   . ILE A  1  294 ? 8.708   -10.242 -14.620 1.00 98.83 294 A  1 
ATOM   2316 C CA  . ILE A  1  294 ? 9.811   -10.819 -13.863 1.00 98.80 294 A  1 
ATOM   2317 C C   . ILE A  1  294 ? 10.998  -10.745 -14.819 1.00 98.83 294 A  1 
ATOM   2318 O O   . ILE A  1  294 ? 11.061  -11.469 -15.808 1.00 98.56 294 A  1 
ATOM   2319 C CB  . ILE A  1  294 ? 9.567   -12.292 -13.476 1.00 98.89 294 A  1 
ATOM   2320 C CG1 . ILE A  1  294 ? 8.356   -12.389 -12.548 1.00 98.47 294 A  1 
ATOM   2321 C CG2 . ILE A  1  294 ? 10.810  -12.845 -12.790 1.00 98.62 294 A  1 
ATOM   2322 C CD1 . ILE A  1  294 ? 8.026   -13.811 -12.102 1.00 97.75 294 A  1 
ATOM   2323 N N   . TYR A  1  295 ? 11.933  -9.853  -14.515 1.00 98.84 295 A  1 
ATOM   2324 C CA  . TYR A  1  295 ? 13.119  -9.681  -15.337 1.00 98.71 295 A  1 
ATOM   2325 C C   . TYR A  1  295 ? 14.341  -10.279 -14.668 1.00 98.86 295 A  1 
ATOM   2326 O O   . TYR A  1  295 ? 14.499  -10.205 -13.450 1.00 98.70 295 A  1 
ATOM   2327 C CB  . TYR A  1  295 ? 13.383  -8.194  -15.585 1.00 98.46 295 A  1 
ATOM   2328 C CG  . TYR A  1  295 ? 12.446  -7.564  -16.588 1.00 97.95 295 A  1 
ATOM   2329 C CD1 . TYR A  1  295 ? 12.676  -7.697  -17.959 1.00 95.74 295 A  1 
ATOM   2330 C CD2 . TYR A  1  295 ? 11.332  -6.839  -16.175 1.00 95.86 295 A  1 
ATOM   2331 C CE1 . TYR A  1  295 ? 11.808  -7.130  -18.892 1.00 94.72 295 A  1 
ATOM   2332 C CE2 . TYR A  1  295 ? 10.464  -6.276  -17.100 1.00 94.65 295 A  1 
ATOM   2333 C CZ  . TYR A  1  295 ? 10.703  -6.423  -18.461 1.00 95.43 295 A  1 
ATOM   2334 O OH  . TYR A  1  295 ? 9.845   -5.868  -19.376 1.00 93.35 295 A  1 
ATOM   2335 N N   . LEU A  1  296 ? 15.195  -10.873 -15.490 1.00 98.73 296 A  1 
ATOM   2336 C CA  . LEU A  1  296 ? 16.438  -11.448 -15.003 1.00 98.61 296 A  1 
ATOM   2337 C C   . LEU A  1  296 ? 17.586  -10.678 -15.645 1.00 98.57 296 A  1 
ATOM   2338 O O   . LEU A  1  296 ? 17.612  -10.507 -16.863 1.00 98.13 296 A  1 
ATOM   2339 C CB  . LEU A  1  296 ? 16.532  -12.929 -15.381 1.00 98.60 296 A  1 
ATOM   2340 C CG  . LEU A  1  296 ? 17.898  -13.595 -15.154 1.00 98.38 296 A  1 
ATOM   2341 C CD1 . LEU A  1  296 ? 18.220  -13.619 -13.665 1.00 97.88 296 A  1 
ATOM   2342 C CD2 . LEU A  1  296 ? 17.876  -15.009 -15.718 1.00 97.90 296 A  1 
ATOM   2343 N N   . PHE A  1  297 ? 18.517  -10.238 -14.825 1.00 98.65 297 A  1 
ATOM   2344 C CA  . PHE A  1  297 ? 19.683  -9.516  -15.325 1.00 98.61 297 A  1 
ATOM   2345 C C   . PHE A  1  297 ? 20.913  -10.375 -15.043 1.00 98.68 297 A  1 
ATOM   2346 O O   . PHE A  1  297 ? 21.136  -10.807 -13.919 1.00 98.30 297 A  1 
ATOM   2347 C CB  . PHE A  1  297 ? 19.841  -8.164  -14.629 1.00 98.46 297 A  1 
ATOM   2348 C CG  . PHE A  1  297 ? 18.727  -7.186  -14.917 1.00 98.38 297 A  1 
ATOM   2349 C CD1 . PHE A  1  297 ? 17.536  -7.241  -14.195 1.00 97.66 297 A  1 
ATOM   2350 C CD2 . PHE A  1  297 ? 18.873  -6.222  -15.898 1.00 97.71 297 A  1 
ATOM   2351 C CE1 . PHE A  1  297 ? 16.508  -6.337  -14.462 1.00 97.23 297 A  1 
ATOM   2352 C CE2 . PHE A  1  297 ? 17.853  -5.317  -16.165 1.00 97.14 297 A  1 
ATOM   2353 C CZ  . PHE A  1  297 ? 16.669  -5.375  -15.443 1.00 97.37 297 A  1 
ATOM   2354 N N   . GLU A  1  298 ? 21.705  -10.612 -16.084 1.00 98.33 298 A  1 
ATOM   2355 C CA  . GLU A  1  298 ? 22.924  -11.401 -15.957 1.00 98.00 298 A  1 
ATOM   2356 C C   . GLU A  1  298 ? 24.093  -10.660 -16.582 1.00 98.12 298 A  1 
ATOM   2357 O O   . GLU A  1  298 ? 23.975  -10.123 -17.678 1.00 97.29 298 A  1 
ATOM   2358 C CB  . GLU A  1  298 ? 22.760  -12.755 -16.657 1.00 96.70 298 A  1 
ATOM   2359 C CG  . GLU A  1  298 ? 21.565  -13.574 -16.207 1.00 91.24 298 A  1 
ATOM   2360 C CD  . GLU A  1  298 ? 21.479  -14.908 -16.935 1.00 90.15 298 A  1 
ATOM   2361 O OE1 . GLU A  1  298 ? 22.281  -15.797 -16.622 1.00 83.70 298 A  1 
ATOM   2362 O OE2 . GLU A  1  298 ? 20.613  -15.038 -17.815 1.00 84.53 298 A  1 
ATOM   2363 N N   . LYS A  1  299 ? 25.202  -10.640 -15.883 1.00 97.73 299 A  1 
ATOM   2364 C CA  . LYS A  1  299 ? 26.387  -9.965  -16.402 1.00 97.42 299 A  1 
ATOM   2365 C C   . LYS A  1  299 ? 26.805  -10.712 -17.665 1.00 96.73 299 A  1 
ATOM   2366 O O   . LYS A  1  299 ? 26.960  -11.926 -17.647 1.00 94.89 299 A  1 
ATOM   2367 C CB  . LYS A  1  299 ? 27.513  -10.001 -15.361 1.00 96.99 299 A  1 
ATOM   2368 C CG  . LYS A  1  299 ? 28.656  -9.048  -15.663 1.00 95.01 299 A  1 
ATOM   2369 C CD  . LYS A  1  299 ? 29.689  -9.058  -14.546 1.00 91.68 299 A  1 
ATOM   2370 C CE  . LYS A  1  299 ? 30.733  -7.983  -14.739 1.00 88.10 299 A  1 
ATOM   2371 N NZ  . LYS A  1  299 ? 31.496  -8.149  -16.005 1.00 80.54 299 A  1 
ATOM   2372 N N   . HIS A  1  300 ? 26.964  -9.992  -18.762 1.00 94.89 300 A  1 
ATOM   2373 C CA  . HIS A  1  300 ? 27.310  -10.643 -20.016 1.00 92.11 300 A  1 
ATOM   2374 C C   . HIS A  1  300 ? 28.739  -11.181 -20.105 1.00 91.29 300 A  1 
ATOM   2375 O O   . HIS A  1  300 ? 29.011  -12.088 -20.896 1.00 84.09 300 A  1 
ATOM   2376 C CB  . HIS A  1  300 ? 26.988  -9.726  -21.204 1.00 87.54 300 A  1 
ATOM   2377 C CG  . HIS A  1  300 ? 27.531  -8.333  -21.069 1.00 82.85 300 A  1 
ATOM   2378 N ND1 . HIS A  1  300 ? 28.870  -8.055  -21.026 1.00 68.98 300 A  1 
ATOM   2379 C CD2 . HIS A  1  300 ? 26.891  -7.146  -21.011 1.00 70.87 300 A  1 
ATOM   2380 C CE1 . HIS A  1  300 ? 29.048  -6.749  -20.934 1.00 70.80 300 A  1 
ATOM   2381 N NE2 . HIS A  1  300 ? 27.857  -6.178  -20.926 1.00 71.43 300 A  1 
ATOM   2382 N N   . ASP A  1  301 ? 29.638  -10.649 -19.289 1.00 93.50 301 A  1 
ATOM   2383 C CA  . ASP A  1  301 ? 31.017  -11.127 -19.284 1.00 92.30 301 A  1 
ATOM   2384 C C   . ASP A  1  301 ? 31.427  -11.557 -17.880 1.00 91.55 301 A  1 
ATOM   2385 O O   . ASP A  1  301 ? 31.322  -10.783 -16.934 1.00 84.61 301 A  1 
ATOM   2386 C CB  . ASP A  1  301 ? 31.977  -10.041 -19.769 1.00 88.89 301 A  1 
ATOM   2387 C CG  . ASP A  1  301 ? 31.807  -9.730  -21.238 1.00 80.29 301 A  1 
ATOM   2388 O OD1 . ASP A  1  301 ? 31.633  -10.677 -22.037 1.00 71.94 301 A  1 
ATOM   2389 O OD2 . ASP A  1  301 ? 31.873  -8.537  -21.606 1.00 71.89 301 A  1 
ATOM   2390 N N   . LYS A  1  302 ? 31.893  -12.794 -17.772 1.00 93.04 302 A  1 
ATOM   2391 C CA  . LYS A  1  302 ? 32.339  -13.340 -16.493 1.00 93.86 302 A  1 
ATOM   2392 C C   . LYS A  1  302 ? 31.264  -13.281 -15.403 1.00 94.97 302 A  1 
ATOM   2393 O O   . LYS A  1  302 ? 31.506  -12.756 -14.312 1.00 92.22 302 A  1 
ATOM   2394 C CB  . LYS A  1  302 ? 33.581  -12.596 -15.998 1.00 91.11 302 A  1 
ATOM   2395 C CG  . LYS A  1  302 ? 34.759  -12.644 -16.939 1.00 84.48 302 A  1 
ATOM   2396 C CD  . LYS A  1  302 ? 35.942  -11.885 -16.357 1.00 76.95 302 A  1 
ATOM   2397 C CE  . LYS A  1  302 ? 37.126  -11.899 -17.298 1.00 68.83 302 A  1 
ATOM   2398 N NZ  . LYS A  1  302 ? 38.275  -11.146 -16.738 1.00 60.04 302 A  1 
ATOM   2399 N N   . PRO A  1  303 ? 30.085  -13.840 -15.688 1.00 95.15 303 A  1 
ATOM   2400 C CA  . PRO A  1  303 ? 29.037  -13.834 -14.660 1.00 95.54 303 A  1 
ATOM   2401 C C   . PRO A  1  303 ? 29.450  -14.752 -13.517 1.00 95.94 303 A  1 
ATOM   2402 O O   . PRO A  1  303 ? 30.095  -15.775 -13.738 1.00 93.25 303 A  1 
ATOM   2403 C CB  . PRO A  1  303 ? 27.814  -14.350 -15.414 1.00 94.18 303 A  1 
ATOM   2404 C CG  . PRO A  1  303 ? 28.425  -15.277 -16.421 1.00 92.05 303 A  1 
ATOM   2405 C CD  . PRO A  1  303 ? 29.622  -14.503 -16.913 1.00 94.53 303 A  1 
ATOM   2406 N N   . GLN A  1  304 ? 29.088  -14.370 -12.301 1.00 96.57 304 A  1 
ATOM   2407 C CA  . GLN A  1  304 ? 29.427  -15.179 -11.131 1.00 96.55 304 A  1 
ATOM   2408 C C   . GLN A  1  304 ? 28.614  -16.463 -11.067 1.00 96.56 304 A  1 
ATOM   2409 O O   . GLN A  1  304 ? 29.063  -17.461 -10.494 1.00 93.61 304 A  1 
ATOM   2410 C CB  . GLN A  1  304 ? 29.201  -14.373 -9.855  1.00 95.76 304 A  1 
ATOM   2411 C CG  . GLN A  1  304 ? 30.153  -13.202 -9.675  1.00 93.16 304 A  1 
ATOM   2412 C CD  . GLN A  1  304 ? 31.592  -13.646 -9.549  1.00 92.09 304 A  1 
ATOM   2413 O OE1 . GLN A  1  304 ? 31.913  -14.536 -8.764  1.00 83.52 304 A  1 
ATOM   2414 N NE2 . GLN A  1  304 ? 32.473  -13.024 -10.323 1.00 81.77 304 A  1 
ATOM   2415 N N   . LEU A  1  305 ? 27.431  -16.451 -11.649 1.00 97.19 305 A  1 
ATOM   2416 C CA  . LEU A  1  305 ? 26.545  -17.611 -11.624 1.00 97.01 305 A  1 
ATOM   2417 C C   . LEU A  1  305 ? 25.768  -17.760 -12.920 1.00 96.84 305 A  1 
ATOM   2418 O O   . LEU A  1  305 ? 25.455  -16.778 -13.584 1.00 95.01 305 A  1 
ATOM   2419 C CB  . LEU A  1  305 ? 25.534  -17.487 -10.482 1.00 96.28 305 A  1 
ATOM   2420 C CG  . LEU A  1  305 ? 26.031  -17.443 -9.040  1.00 95.63 305 A  1 
ATOM   2421 C CD1 . LEU A  1  305 ? 24.871  -17.075 -8.126  1.00 93.77 305 A  1 
ATOM   2422 C CD2 . LEU A  1  305 ? 26.604  -18.799 -8.654  1.00 94.14 305 A  1 
ATOM   2423 N N   . LYS A  1  306 ? 25.456  -19.009 -13.265 1.00 96.91 306 A  1 
ATOM   2424 C CA  . LYS A  1  306 ? 24.647  -19.287 -14.443 1.00 96.57 306 A  1 
ATOM   2425 C C   . LYS A  1  306 ? 23.242  -19.426 -13.874 1.00 97.10 306 A  1 
ATOM   2426 O O   . LYS A  1  306 ? 23.048  -20.032 -12.817 1.00 95.80 306 A  1 
ATOM   2427 C CB  . LYS A  1  306 ? 25.070  -20.595 -15.108 1.00 94.69 306 A  1 
ATOM   2428 C CG  . LYS A  1  306 ? 26.424  -20.521 -15.799 1.00 81.31 306 A  1 
ATOM   2429 C CD  . LYS A  1  306 ? 26.741  -21.824 -16.501 1.00 74.10 306 A  1 
ATOM   2430 C CE  . LYS A  1  306 ? 28.075  -21.744 -17.221 1.00 63.99 306 A  1 
ATOM   2431 N NZ  . LYS A  1  306 ? 28.407  -23.013 -17.932 1.00 55.64 306 A  1 
ATOM   2432 N N   . VAL A  1  307 ? 22.271  -18.874 -14.586 1.00 97.70 307 A  1 
ATOM   2433 C CA  . VAL A  1  307 ? 20.898  -18.903 -14.096 1.00 97.99 307 A  1 
ATOM   2434 C C   . VAL A  1  307 ? 19.907  -19.512 -15.069 1.00 97.98 307 A  1 
ATOM   2435 O O   . VAL A  1  307 ? 19.901  -19.179 -16.254 1.00 97.12 307 A  1 
ATOM   2436 C CB  . VAL A  1  307 ? 20.413  -17.479 -13.752 1.00 97.73 307 A  1 
ATOM   2437 C CG1 . VAL A  1  307 ? 19.062  -17.547 -13.051 1.00 95.88 307 A  1 
ATOM   2438 C CG2 . VAL A  1  307 ? 21.440  -16.778 -12.876 1.00 96.22 307 A  1 
ATOM   2439 N N   . SER A  1  308 ? 19.071  -20.409 -14.554 1.00 98.32 308 A  1 
ATOM   2440 C CA  . SER A  1  308 ? 18.012  -21.030 -15.333 1.00 98.32 308 A  1 
ATOM   2441 C C   . SER A  1  308 ? 16.718  -20.559 -14.674 1.00 98.55 308 A  1 
ATOM   2442 O O   . SER A  1  308 ? 16.706  -20.266 -13.478 1.00 98.09 308 A  1 
ATOM   2443 C CB  . SER A  1  308 ? 18.092  -22.551 -15.261 1.00 97.15 308 A  1 
ATOM   2444 O OG  . SER A  1  308 ? 19.277  -23.021 -15.882 1.00 83.38 308 A  1 
ATOM   2445 N N   . TYR A  1  309 ? 15.651  -20.499 -15.448 1.00 98.54 309 A  1 
ATOM   2446 C CA  . TYR A  1  309 ? 14.390  -20.023 -14.895 1.00 98.58 309 A  1 
ATOM   2447 C C   . TYR A  1  309 ? 13.178  -20.671 -15.529 1.00 98.54 309 A  1 
ATOM   2448 O O   . TYR A  1  309 ? 13.221  -21.127 -16.674 1.00 97.77 309 A  1 
ATOM   2449 C CB  . TYR A  1  309 ? 14.299  -18.503 -15.069 1.00 98.19 309 A  1 
ATOM   2450 C CG  . TYR A  1  309 ? 14.493  -18.050 -16.501 1.00 98.25 309 A  1 
ATOM   2451 C CD1 . TYR A  1  309 ? 13.434  -18.065 -17.411 1.00 96.93 309 A  1 
ATOM   2452 C CD2 . TYR A  1  309 ? 15.742  -17.624 -16.955 1.00 97.11 309 A  1 
ATOM   2453 C CE1 . TYR A  1  309 ? 13.621  -17.679 -18.731 1.00 96.32 309 A  1 
ATOM   2454 C CE2 . TYR A  1  309 ? 15.936  -17.236 -18.278 1.00 96.14 309 A  1 
ATOM   2455 C CZ  . TYR A  1  309 ? 14.868  -17.263 -19.164 1.00 96.53 309 A  1 
ATOM   2456 O OH  . TYR A  1  309 ? 15.057  -16.886 -20.469 1.00 94.75 309 A  1 
ATOM   2457 N N   . LYS A  1  310 ? 12.098  -20.715 -14.773 1.00 98.51 310 A  1 
ATOM   2458 C CA  . LYS A  1  310 ? 10.838  -21.265 -15.235 1.00 98.54 310 A  1 
ATOM   2459 C C   . LYS A  1  310 ? 9.717   -20.373 -14.703 1.00 98.62 310 A  1 
ATOM   2460 O O   . LYS A  1  310 ? 9.267   -20.548 -13.566 1.00 98.02 310 A  1 
ATOM   2461 C CB  . LYS A  1  310 ? 10.641  -22.688 -14.722 1.00 97.80 310 A  1 
ATOM   2462 C CG  . LYS A  1  310 ? 9.334   -23.315 -15.163 1.00 85.21 310 A  1 
ATOM   2463 C CD  . LYS A  1  310 ? 9.132   -24.699 -14.571 1.00 82.84 310 A  1 
ATOM   2464 C CE  . LYS A  1  310 ? 7.796   -25.273 -14.986 1.00 70.91 310 A  1 
ATOM   2465 N NZ  . LYS A  1  310 ? 7.553   -26.610 -14.374 1.00 64.07 310 A  1 
ATOM   2466 N N   . PRO A  1  311 ? 9.273   -19.418 -15.511 1.00 98.72 311 A  1 
ATOM   2467 C CA  . PRO A  1  311 ? 8.214   -18.499 -15.087 1.00 98.62 311 A  1 
ATOM   2468 C C   . PRO A  1  311 ? 6.831   -19.035 -15.416 1.00 98.44 311 A  1 
ATOM   2469 O O   . PRO A  1  311 ? 6.649   -19.810 -16.357 1.00 97.04 311 A  1 
ATOM   2470 C CB  . PRO A  1  311 ? 8.538   -17.237 -15.880 1.00 98.40 311 A  1 
ATOM   2471 C CG  . PRO A  1  311 ? 8.964   -17.824 -17.196 1.00 97.75 311 A  1 
ATOM   2472 C CD  . PRO A  1  311 ? 9.859   -18.985 -16.787 1.00 98.44 311 A  1 
ATOM   2473 N N   . GLU A  1  312 ? 5.848   -18.626 -14.630 1.00 98.64 312 A  1 
ATOM   2474 C CA  . GLU A  1  312 ? 4.466   -19.043 -14.834 1.00 98.51 312 A  1 
ATOM   2475 C C   . GLU A  1  312 ? 3.518   -17.945 -14.361 1.00 98.72 312 A  1 
ATOM   2476 O O   . GLU A  1  312 ? 3.909   -17.064 -13.601 1.00 98.44 312 A  1 
ATOM   2477 C CB  . GLU A  1  312 ? 4.148   -20.311 -14.034 1.00 96.36 312 A  1 
ATOM   2478 C CG  . GLU A  1  312 ? 4.985   -21.540 -14.366 1.00 84.02 312 A  1 
ATOM   2479 C CD  . GLU A  1  312 ? 4.695   -22.100 -15.744 1.00 78.89 312 A  1 
ATOM   2480 O OE1 . GLU A  1  312 ? 3.660   -21.745 -16.337 1.00 71.82 312 A  1 
ATOM   2481 O OE2 . GLU A  1  312 ? 5.505   -22.918 -16.226 1.00 72.09 312 A  1 
ATOM   2482 N N   . VAL A  1  313 ? 2.284   -18.019 -14.830 1.00 98.79 313 A  1 
ATOM   2483 C CA  . VAL A  1  313 ? 1.256   -17.090 -14.392 1.00 98.67 313 A  1 
ATOM   2484 C C   . VAL A  1  313 ? 0.341   -17.910 -13.494 1.00 98.53 313 A  1 
ATOM   2485 O O   . VAL A  1  313 ? -0.058  -19.022 -13.859 1.00 97.80 313 A  1 
ATOM   2486 C CB  . VAL A  1  313 ? 0.433   -16.533 -15.576 1.00 98.49 313 A  1 
ATOM   2487 C CG1 . VAL A  1  313 ? -0.758  -15.735 -15.054 1.00 97.29 313 A  1 
ATOM   2488 C CG2 . VAL A  1  313 ? 1.317   -15.655 -16.451 1.00 97.60 313 A  1 
ATOM   2489 N N   . ASN A  1  314 ? 0.023   -17.377 -12.338 1.00 98.60 314 A  1 
ATOM   2490 C CA  . ASN A  1  314 ? -0.853  -18.054 -11.396 1.00 98.66 314 A  1 
ATOM   2491 C C   . ASN A  1  314 ? -2.077  -17.163 -11.220 1.00 98.60 314 A  1 
ATOM   2492 O O   . ASN A  1  314 ? -1.989  -16.080 -10.648 1.00 98.38 314 A  1 
ATOM   2493 C CB  . ASN A  1  314 ? -0.132  -18.236 -10.049 1.00 98.44 314 A  1 
ATOM   2494 C CG  . ASN A  1  314 ? -0.938  -19.074 -9.071  1.00 98.09 314 A  1 
ATOM   2495 O OD1 . ASN A  1  314 ? -2.163  -19.130 -9.138  1.00 95.05 314 A  1 
ATOM   2496 N ND2 . ASN A  1  314 ? -0.245  -19.728 -8.158  1.00 94.06 314 A  1 
ATOM   2497 N N   . LYS A  1  315 ? -3.207  -17.616 -11.711 1.00 98.44 315 A  1 
ATOM   2498 C CA  . LYS A  1  315 ? -4.435  -16.826 -11.637 1.00 98.25 315 A  1 
ATOM   2499 C C   . LYS A  1  315 ? -4.983  -16.649 -10.227 1.00 98.19 315 A  1 
ATOM   2500 O O   . LYS A  1  315 ? -5.816  -15.771 -9.998  1.00 97.33 315 A  1 
ATOM   2501 C CB  . LYS A  1  315 ? -5.517  -17.444 -12.514 1.00 98.01 315 A  1 
ATOM   2502 C CG  . LYS A  1  315 ? -5.219  -17.398 -14.002 1.00 97.25 315 A  1 
ATOM   2503 C CD  . LYS A  1  315 ? -6.396  -17.924 -14.806 1.00 95.76 315 A  1 
ATOM   2504 C CE  . LYS A  1  315 ? -6.164  -17.808 -16.302 1.00 93.33 315 A  1 
ATOM   2505 N NZ  . LYS A  1  315 ? -7.331  -18.278 -17.083 1.00 88.65 315 A  1 
ATOM   2506 N N   . MET A  1  316 ? -4.529  -17.470 -9.294  1.00 98.37 316 A  1 
ATOM   2507 C CA  . MET A  1  316 ? -4.992  -17.379 -7.909  1.00 98.34 316 A  1 
ATOM   2508 C C   . MET A  1  316 ? -6.519  -17.453 -7.838  1.00 98.26 316 A  1 
ATOM   2509 O O   . MET A  1  316 ? -7.163  -16.664 -7.148  1.00 97.25 316 A  1 
ATOM   2510 C CB  . MET A  1  316 ? -4.508  -16.074 -7.266  1.00 98.36 316 A  1 
ATOM   2511 C CG  . MET A  1  316 ? -3.015  -16.021 -7.007  1.00 97.81 316 A  1 
ATOM   2512 S SD  . MET A  1  316 ? -2.501  -17.197 -5.740  1.00 97.51 316 A  1 
ATOM   2513 C CE  . MET A  1  316 ? -0.741  -16.867 -5.648  1.00 94.22 316 A  1 
ATOM   2514 N N   . LEU A  1  317 ? -7.072  -18.412 -8.545  1.00 98.17 317 A  1 
ATOM   2515 C CA  . LEU A  1  317 ? -8.512  -18.607 -8.554  1.00 97.97 317 A  1 
ATOM   2516 C C   . LEU A  1  317 ? -8.982  -19.231 -7.241  1.00 97.86 317 A  1 
ATOM   2517 O O   . LEU A  1  317 ? -8.258  -20.006 -6.613  1.00 96.84 317 A  1 
ATOM   2518 C CB  . LEU A  1  317 ? -8.920  -19.521 -9.715  1.00 97.56 317 A  1 
ATOM   2519 C CG  . LEU A  1  317 ? -8.558  -19.043 -11.124 1.00 96.46 317 A  1 
ATOM   2520 C CD1 . LEU A  1  317 ? -8.971  -20.105 -12.136 1.00 94.71 317 A  1 
ATOM   2521 C CD2 . LEU A  1  317 ? -9.245  -17.727 -11.416 1.00 94.58 317 A  1 
ATOM   2522 N N   . VAL A  1  318 ? -10.199 -18.888 -6.844  1.00 97.75 318 A  1 
ATOM   2523 C CA  . VAL A  1  318 ? -10.779 -19.428 -5.622  1.00 97.53 318 A  1 
ATOM   2524 C C   . VAL A  1  318 ? -12.247 -19.741 -5.854  1.00 97.16 318 A  1 
ATOM   2525 O O   . VAL A  1  318 ? -12.889 -19.149 -6.724  1.00 95.34 318 A  1 
ATOM   2526 C CB  . VAL A  1  318 ? -10.675 -18.433 -4.439  1.00 96.65 318 A  1 
ATOM   2527 C CG1 . VAL A  1  318 ? -9.221  -18.244 -4.042  1.00 91.95 318 A  1 
ATOM   2528 C CG2 . VAL A  1  318 ? -11.307 -17.103 -4.808  1.00 92.73 318 A  1 
ATOM   2529 N N   . ASN A  1  319 ? -12.766 -20.671 -5.067  1.00 96.38 319 A  1 
ATOM   2530 C CA  . ASN A  1  319 ? -14.164 -21.063 -5.158  1.00 95.46 319 A  1 
ATOM   2531 C C   . ASN A  1  319 ? -14.825 -20.905 -3.801  1.00 95.75 319 A  1 
ATOM   2532 O O   . ASN A  1  319 ? -14.143 -20.849 -2.774  1.00 92.60 319 A  1 
ATOM   2533 C CB  . ASN A  1  319 ? -14.279 -22.525 -5.607  1.00 92.16 319 A  1 
ATOM   2534 C CG  . ASN A  1  319 ? -13.877 -22.731 -7.049  1.00 83.09 319 A  1 
ATOM   2535 O OD1 . ASN A  1  319 ? -14.414 -22.096 -7.956  1.00 73.47 319 A  1 
ATOM   2536 N ND2 . ASN A  1  319 ? -12.923 -23.632 -7.271  1.00 72.77 319 A  1 
ATOM   2537 N N   . GLY A  1  320 ? -16.147 -20.833 -3.817  1.00 95.23 320 A  1 
ATOM   2538 C CA  . GLY A  1  320 ? -16.873 -20.710 -2.570  1.00 95.40 320 A  1 
ATOM   2539 C C   . GLY A  1  320 ? -16.962 -19.312 -1.995  1.00 96.13 320 A  1 
ATOM   2540 O O   . GLY A  1  320 ? -17.398 -19.130 -0.861  1.00 93.47 320 A  1 
ATOM   2541 N N   . GLN A  1  321 ? -16.556 -18.321 -2.776  1.00 96.73 321 A  1 
ATOM   2542 C CA  . GLN A  1  321 ? -16.601 -16.939 -2.331  1.00 96.70 321 A  1 
ATOM   2543 C C   . GLN A  1  321 ? -17.398 -16.126 -3.344  1.00 96.89 321 A  1 
ATOM   2544 O O   . GLN A  1  321 ? -17.735 -16.623 -4.415  1.00 94.79 321 A  1 
ATOM   2545 C CB  . GLN A  1  321 ? -15.196 -16.351 -2.218  1.00 96.05 321 A  1 
ATOM   2546 C CG  . GLN A  1  321 ? -14.224 -17.140 -1.343  1.00 94.62 321 A  1 
ATOM   2547 C CD  . GLN A  1  321 ? -14.683 -17.246 0.099   1.00 94.36 321 A  1 
ATOM   2548 O OE1 . GLN A  1  321 ? -15.442 -16.411 0.580   1.00 87.21 321 A  1 
ATOM   2549 N NE2 . GLN A  1  321 ? -14.209 -18.266 0.792   1.00 85.73 321 A  1 
ATOM   2550 N N   . LYS A  1  322 ? -17.706 -14.891 -3.004  1.00 96.68 322 A  1 
ATOM   2551 C CA  . LYS A  1  322 ? -18.442 -14.037 -3.923  1.00 96.17 322 A  1 
ATOM   2552 C C   . LYS A  1  322 ? -17.526 -13.521 -5.030  1.00 96.31 322 A  1 
ATOM   2553 O O   . LYS A  1  322 ? -18.004 -12.989 -6.035  1.00 94.72 322 A  1 
ATOM   2554 C CB  . LYS A  1  322 ? -19.079 -12.864 -3.162  1.00 95.19 322 A  1 
ATOM   2555 C CG  . LYS A  1  322 ? -20.196 -13.299 -2.233  1.00 88.95 322 A  1 
ATOM   2556 C CD  . LYS A  1  322 ? -20.892 -12.123 -1.582  1.00 80.13 322 A  1 
ATOM   2557 C CE  . LYS A  1  322 ? -22.051 -12.584 -0.718  1.00 72.65 322 A  1 
ATOM   2558 N NZ  . LYS A  1  322 ? -22.769 -11.449 -0.085  1.00 63.95 322 A  1 
ATOM   2559 N N   . PHE A  1  323 ? -16.223 -13.688 -4.835  1.00 96.87 323 A  1 
ATOM   2560 C CA  . PHE A  1  323 ? -15.240 -13.283 -5.830  1.00 96.84 323 A  1 
ATOM   2561 C C   . PHE A  1  323 ? -14.580 -14.564 -6.327  1.00 97.02 323 A  1 
ATOM   2562 O O   . PHE A  1  323 ? -14.671 -15.611 -5.675  1.00 95.81 323 A  1 
ATOM   2563 C CB  . PHE A  1  323 ? -14.210 -12.323 -5.223  1.00 96.69 323 A  1 
ATOM   2564 C CG  . PHE A  1  323 ? -13.652 -12.774 -3.902  1.00 97.53 323 A  1 
ATOM   2565 C CD1 . PHE A  1  323 ? -12.523 -13.588 -3.844  1.00 96.94 323 A  1 
ATOM   2566 C CD2 . PHE A  1  323 ? -14.248 -12.382 -2.712  1.00 96.92 323 A  1 
ATOM   2567 C CE1 . PHE A  1  323 ? -12.012 -14.012 -2.628  1.00 96.71 323 A  1 
ATOM   2568 C CE2 . PHE A  1  323 ? -13.742 -12.801 -1.487  1.00 96.72 323 A  1 
ATOM   2569 C CZ  . PHE A  1  323 ? -12.627 -13.614 -1.445  1.00 97.26 323 A  1 
ATOM   2570 N N   . PHE A  1  324 ? -13.927 -14.487 -7.481  1.00 97.01 324 A  1 
ATOM   2571 C CA  . PHE A  1  324 ? -13.348 -15.689 -8.074  1.00 96.80 324 A  1 
ATOM   2572 C C   . PHE A  1  324 ? -11.838 -15.743 -8.215  1.00 96.95 324 A  1 
ATOM   2573 O O   . PHE A  1  324 ? -11.288 -16.763 -8.653  1.00 95.42 324 A  1 
ATOM   2574 C CB  . PHE A  1  324 ? -14.016 -15.946 -9.421  1.00 96.17 324 A  1 
ATOM   2575 C CG  . PHE A  1  324 ? -15.517 -16.057 -9.338  1.00 95.14 324 A  1 
ATOM   2576 C CD1 . PHE A  1  324 ? -16.309 -14.917 -9.263  1.00 91.76 324 A  1 
ATOM   2577 C CD2 . PHE A  1  324 ? -16.129 -17.302 -9.273  1.00 91.92 324 A  1 
ATOM   2578 C CE1 . PHE A  1  324 ? -17.687 -15.013 -9.120  1.00 90.33 324 A  1 
ATOM   2579 C CE2 . PHE A  1  324 ? -17.511 -17.406 -9.135  1.00 90.18 324 A  1 
ATOM   2580 C CZ  . PHE A  1  324 ? -18.289 -16.261 -9.053  1.00 90.84 324 A  1 
ATOM   2581 N N   . GLN A  1  325 ? -11.163 -14.682 -7.843  1.00 97.75 325 A  1 
ATOM   2582 C CA  . GLN A  1  325 ? -9.706  -14.671 -7.858  1.00 97.61 325 A  1 
ATOM   2583 C C   . GLN A  1  325 ? -9.281  -13.737 -6.720  1.00 97.92 325 A  1 
ATOM   2584 O O   . GLN A  1  325 ? -10.052 -12.874 -6.299  1.00 97.21 325 A  1 
ATOM   2585 C CB  . GLN A  1  325 ? -9.154  -14.213 -9.216  1.00 95.77 325 A  1 
ATOM   2586 C CG  . GLN A  1  325 ? -9.648  -12.884 -9.730  1.00 90.08 325 A  1 
ATOM   2587 C CD  . GLN A  1  325 ? -9.225  -12.646 -11.179 1.00 92.69 325 A  1 
ATOM   2588 O OE1 . GLN A  1  325 ? -9.495  -13.473 -12.054 1.00 85.09 325 A  1 
ATOM   2589 N NE2 . GLN A  1  325 ? -8.570  -11.531 -11.431 1.00 85.73 325 A  1 
ATOM   2590 N N   . LEU A  1  326 ? -8.080  -13.939 -6.221  1.00 98.28 326 A  1 
ATOM   2591 C CA  . LEU A  1  326 ? -7.610  -13.165 -5.078  1.00 98.42 326 A  1 
ATOM   2592 C C   . LEU A  1  326 ? -7.167  -11.723 -5.316  1.00 98.36 326 A  1 
ATOM   2593 O O   . LEU A  1  326 ? -6.756  -11.046 -4.375  1.00 97.74 326 A  1 
ATOM   2594 C CB  . LEU A  1  326 ? -6.496  -13.939 -4.360  1.00 98.41 326 A  1 
ATOM   2595 C CG  . LEU A  1  326 ? -6.929  -15.296 -3.796  1.00 98.04 326 A  1 
ATOM   2596 C CD1 . LEU A  1  326 ? -5.753  -15.962 -3.097  1.00 97.59 326 A  1 
ATOM   2597 C CD2 . LEU A  1  326 ? -8.085  -15.103 -2.824  1.00 97.49 326 A  1 
ATOM   2598 N N   . SER A  1  327 ? -7.279  -11.269 -6.547  1.00 98.53 327 A  1 
ATOM   2599 C CA  . SER A  1  327 ? -6.902  -9.896  -6.883  1.00 98.55 327 A  1 
ATOM   2600 C C   . SER A  1  327 ? -7.426  -9.596  -8.279  1.00 98.38 327 A  1 
ATOM   2601 O O   . SER A  1  327 ? -7.877  -10.504 -8.980  1.00 97.69 327 A  1 
ATOM   2602 C CB  . SER A  1  327 ? -5.380  -9.738  -6.864  1.00 98.51 327 A  1 
ATOM   2603 O OG  . SER A  1  327 ? -4.989  -8.489  -7.408  1.00 98.16 327 A  1 
ATOM   2604 N N   . ASP A  1  328 ? -7.373  -8.336  -8.678  1.00 98.23 328 A  1 
ATOM   2605 C CA  . ASP A  1  328 ? -7.787  -7.986  -10.026 1.00 97.92 328 A  1 
ATOM   2606 C C   . ASP A  1  328 ? -6.637  -8.326  -10.974 1.00 98.05 328 A  1 
ATOM   2607 O O   . ASP A  1  328 ? -6.782  -8.255  -12.188 1.00 97.03 328 A  1 
ATOM   2608 C CB  . ASP A  1  328 ? -8.181  -6.502  -10.118 1.00 97.19 328 A  1 
ATOM   2609 C CG  . ASP A  1  328 ? -7.047  -5.561  -9.749  1.00 96.75 328 A  1 
ATOM   2610 O OD1 . ASP A  1  328 ? -6.146  -5.965  -8.982  1.00 95.03 328 A  1 
ATOM   2611 O OD2 . ASP A  1  328 ? -7.081  -4.412  -10.216 1.00 93.88 328 A  1 
ATOM   2612 N N   . HIS A  1  329 ? -5.516  -8.730  -10.397 1.00 98.37 329 A  1 
ATOM   2613 C CA  . HIS A  1  329 ? -4.340  -9.151  -11.157 1.00 98.58 329 A  1 
ATOM   2614 C C   . HIS A  1  329 ? -4.111  -10.634 -10.939 1.00 98.63 329 A  1 
ATOM   2615 O O   . HIS A  1  329 ? -4.568  -11.207 -9.944  1.00 98.26 329 A  1 
ATOM   2616 C CB  . HIS A  1  329 ? -3.071  -8.442  -10.667 1.00 98.39 329 A  1 
ATOM   2617 C CG  . HIS A  1  329 ? -2.913  -7.039  -11.137 1.00 98.44 329 A  1 
ATOM   2618 N ND1 . HIS A  1  329 ? -1.863  -6.656  -11.951 1.00 96.26 329 A  1 
ATOM   2619 C CD2 . HIS A  1  329 ? -3.619  -5.924  -10.877 1.00 96.94 329 A  1 
ATOM   2620 C CE1 . HIS A  1  329 ? -1.945  -5.358  -12.161 1.00 96.74 329 A  1 
ATOM   2621 N NE2 . HIS A  1  329 ? -2.995  -4.889  -11.530 1.00 97.10 329 A  1 
ATOM   2622 N N   . PHE A  1  330 ? -3.398  -11.243 -11.862 1.00 98.50 330 A  1 
ATOM   2623 C CA  . PHE A  1  330 ? -2.977  -12.625 -11.693 1.00 98.58 330 A  1 
ATOM   2624 C C   . PHE A  1  330 ? -1.582  -12.470 -11.102 1.00 98.63 330 A  1 
ATOM   2625 O O   . PHE A  1  330 ? -0.957  -11.410 -11.230 1.00 98.40 330 A  1 
ATOM   2626 C CB  . PHE A  1  330 ? -2.851  -13.357 -13.030 1.00 98.39 330 A  1 
ATOM   2627 C CG  . PHE A  1  330 ? -4.159  -13.550 -13.769 1.00 98.33 330 A  1 
ATOM   2628 C CD1 . PHE A  1  330 ? -5.350  -13.740 -13.081 1.00 97.37 330 A  1 
ATOM   2629 C CD2 . PHE A  1  330 ? -4.172  -13.584 -15.153 1.00 97.16 330 A  1 
ATOM   2630 C CE1 . PHE A  1  330 ? -6.539  -13.957 -13.772 1.00 96.82 330 A  1 
ATOM   2631 C CE2 . PHE A  1  330 ? -5.354  -13.800 -15.849 1.00 96.57 330 A  1 
ATOM   2632 C CZ  . PHE A  1  330 ? -6.541  -13.987 -15.162 1.00 97.20 330 A  1 
ATOM   2633 N N   . ALA A  1  331 ? -1.080  -13.521 -10.490 1.00 98.73 331 A  1 
ATOM   2634 C CA  . ALA A  1  331 ? 0.260   -13.452 -9.943  1.00 98.80 331 A  1 
ATOM   2635 C C   . ALA A  1  331 ? 1.213   -13.984 -11.002 1.00 98.81 331 A  1 
ATOM   2636 O O   . ALA A  1  331 ? 0.808   -14.725 -11.898 1.00 98.73 331 A  1 
ATOM   2637 C CB  . ALA A  1  331 ? 0.360   -14.305 -8.686  1.00 98.75 331 A  1 
ATOM   2638 N N   . VAL A  1  332 ? 2.471   -13.607 -10.904 1.00 98.85 332 A  1 
ATOM   2639 C CA  . VAL A  1  332 ? 3.493   -14.133 -11.794 1.00 98.98 332 A  1 
ATOM   2640 C C   . VAL A  1  332 ? 4.512   -14.743 -10.844 1.00 98.96 332 A  1 
ATOM   2641 O O   . VAL A  1  332 ? 4.785   -14.204 -9.773  1.00 98.80 332 A  1 
ATOM   2642 C CB  . VAL A  1  332 ? 4.155   -13.048 -12.679 1.00 98.76 332 A  1 
ATOM   2643 C CG1 . VAL A  1  332 ? 3.136   -12.564 -13.715 1.00 97.41 332 A  1 
ATOM   2644 C CG2 . VAL A  1  332 ? 4.661   -11.882 -11.850 1.00 97.04 332 A  1 
ATOM   2645 N N   . GLU A  1  333 ? 5.050   -15.883 -11.245 1.00 98.94 333 A  1 
ATOM   2646 C CA  . GLU A  1  333 ? 6.016   -16.550 -10.399 1.00 98.94 333 A  1 
ATOM   2647 C C   . GLU A  1  333 ? 7.119   -17.138 -11.245 1.00 98.92 333 A  1 
ATOM   2648 O O   . GLU A  1  333 ? 6.970   -17.324 -12.451 1.00 98.73 333 A  1 
ATOM   2649 C CB  . GLU A  1  333 ? 5.333   -17.653 -9.585  1.00 98.19 333 A  1 
ATOM   2650 C CG  . GLU A  1  333 ? 4.641   -18.719 -10.421 1.00 94.60 333 A  1 
ATOM   2651 C CD  . GLU A  1  333 ? 3.864   -19.700 -9.561  1.00 96.99 333 A  1 
ATOM   2652 O OE1 . GLU A  1  333 ? 2.907   -19.278 -8.884  1.00 92.51 333 A  1 
ATOM   2653 O OE2 . GLU A  1  333 ? 4.224   -20.892 -9.550  1.00 94.36 333 A  1 
ATOM   2654 N N   . CYS A  1  334 ? 8.238   -17.444 -10.608 1.00 98.97 334 A  1 
ATOM   2655 C CA  . CYS A  1  334 ? 9.361   -18.008 -11.339 1.00 98.80 334 A  1 
ATOM   2656 C C   . CYS A  1  334 ? 10.267  -18.782 -10.410 1.00 98.85 334 A  1 
ATOM   2657 O O   . CYS A  1  334 ? 10.562  -18.349 -9.296  1.00 98.71 334 A  1 
ATOM   2658 C CB  . CYS A  1  334 ? 10.156  -16.890 -12.019 1.00 98.81 334 A  1 
ATOM   2659 S SG  . CYS A  1  334 ? 11.438  -17.488 -13.123 1.00 98.61 334 A  1 
ATOM   2660 N N   . GLU A  1  335 ? 10.689  -19.946 -10.890 1.00 98.87 335 A  1 
ATOM   2661 C CA  . GLU A  1  335 ? 11.611  -20.761 -10.115 1.00 98.83 335 A  1 
ATOM   2662 C C   . GLU A  1  335 ? 12.972  -20.590 -10.778 1.00 98.80 335 A  1 
ATOM   2663 O O   . GLU A  1  335 ? 13.142  -20.910 -11.956 1.00 98.41 335 A  1 
ATOM   2664 C CB  . GLU A  1  335 ? 11.205  -22.229 -10.133 1.00 98.31 335 A  1 
ATOM   2665 C CG  . GLU A  1  335 ? 12.109  -23.099 -9.255  1.00 85.09 335 A  1 
ATOM   2666 C CD  . GLU A  1  335 ? 11.697  -24.556 -9.230  1.00 82.22 335 A  1 
ATOM   2667 O OE1 . GLU A  1  335 ? 10.485  -24.827 -9.060  1.00 77.24 335 A  1 
ATOM   2668 O OE2 . GLU A  1  335 ? 12.583  -25.419 -9.368  1.00 78.45 335 A  1 
ATOM   2669 N N   . PHE A  1  336 ? 13.929  -20.090 -10.022 1.00 98.84 336 A  1 
ATOM   2670 C CA  . PHE A  1  336 ? 15.279  -19.874 -10.521 1.00 98.71 336 A  1 
ATOM   2671 C C   . PHE A  1  336 ? 16.211  -20.948 -9.978  1.00 98.68 336 A  1 
ATOM   2672 O O   . PHE A  1  336 ? 16.035  -21.433 -8.858  1.00 98.07 336 A  1 
ATOM   2673 C CB  . PHE A  1  336 ? 15.803  -18.512 -10.066 1.00 98.76 336 A  1 
ATOM   2674 C CG  . PHE A  1  336 ? 15.093  -17.347 -10.693 1.00 98.87 336 A  1 
ATOM   2675 C CD1 . PHE A  1  336 ? 15.479  -16.883 -11.953 1.00 98.54 336 A  1 
ATOM   2676 C CD2 . PHE A  1  336 ? 14.066  -16.686 -10.027 1.00 98.58 336 A  1 
ATOM   2677 C CE1 . PHE A  1  336 ? 14.845  -15.788 -12.540 1.00 98.53 336 A  1 
ATOM   2678 C CE2 . PHE A  1  336 ? 13.427  -15.594 -10.605 1.00 98.42 336 A  1 
ATOM   2679 C CZ  . PHE A  1  336 ? 13.816  -15.137 -11.863 1.00 98.71 336 A  1 
ATOM   2680 N N   . GLU A  1  337 ? 17.197  -21.320 -10.795 1.00 98.64 337 A  1 
ATOM   2681 C CA  . GLU A  1  337 ? 18.200  -22.275 -10.358 1.00 98.59 337 A  1 
ATOM   2682 C C   . GLU A  1  337 ? 19.550  -21.641 -10.663 1.00 98.40 337 A  1 
ATOM   2683 O O   . GLU A  1  337 ? 19.781  -21.159 -11.771 1.00 97.46 337 A  1 
ATOM   2684 C CB  . GLU A  1  337 ? 18.056  -23.615 -11.089 1.00 98.13 337 A  1 
ATOM   2685 C CG  . GLU A  1  337 ? 18.999  -24.679 -10.533 1.00 91.91 337 A  1 
ATOM   2686 C CD  . GLU A  1  337 ? 18.722  -26.073 -11.081 1.00 88.15 337 A  1 
ATOM   2687 O OE1 . GLU A  1  337 ? 17.734  -26.244 -11.815 1.00 81.86 337 A  1 
ATOM   2688 O OE2 . GLU A  1  337 ? 19.503  -26.982 -10.761 1.00 82.30 337 A  1 
ATOM   2689 N N   . PHE A  1  338 ? 20.417  -21.639 -9.668  1.00 98.09 338 A  1 
ATOM   2690 C CA  . PHE A  1  338 ? 21.732  -21.026 -9.807  1.00 97.57 338 A  1 
ATOM   2691 C C   . PHE A  1  338 ? 22.863  -22.037 -9.771  1.00 96.56 338 A  1 
ATOM   2692 O O   . PHE A  1  338 ? 22.904  -22.914 -8.903  1.00 93.13 338 A  1 
ATOM   2693 C CB  . PHE A  1  338 ? 21.936  -20.005 -8.677  1.00 97.12 338 A  1 
ATOM   2694 C CG  . PHE A  1  338 ? 20.843  -18.986 -8.576  1.00 97.85 338 A  1 
ATOM   2695 C CD1 . PHE A  1  338 ? 20.893  -17.826 -9.353  1.00 96.68 338 A  1 
ATOM   2696 C CD2 . PHE A  1  338 ? 19.759  -19.179 -7.731  1.00 96.97 338 A  1 
ATOM   2697 C CE1 . PHE A  1  338 ? 19.877  -16.881 -9.283  1.00 96.60 338 A  1 
ATOM   2698 C CE2 . PHE A  1  338 ? 18.736  -18.240 -7.662  1.00 96.40 338 A  1 
ATOM   2699 C CZ  . PHE A  1  338 ? 18.795  -17.088 -8.436  1.00 97.31 338 A  1 
ATOM   2700 N N   . ASN A  1  339 ? 23.785  -21.907 -10.727 1.00 94.92 339 A  1 
ATOM   2701 C CA  . ASN A  1  339 ? 24.942  -22.807 -10.812 1.00 93.58 339 A  1 
ATOM   2702 C C   . ASN A  1  339 ? 26.228  -22.007 -10.993 1.00 89.75 339 A  1 
ATOM   2703 O O   . ASN A  1  339 ? 27.298  -22.612 -11.166 1.00 82.20 339 A  1 
ATOM   2704 C CB  . ASN A  1  339 ? 24.760  -23.786 -11.967 1.00 89.49 339 A  1 
ATOM   2705 C CG  . ASN A  1  339 ? 23.574  -24.700 -11.773 1.00 83.00 339 A  1 
ATOM   2706 O OD1 . ASN A  1  339 ? 22.538  -24.533 -12.425 1.00 71.23 339 A  1 
ATOM   2707 N ND2 . ASN A  1  339 ? 23.700  -25.665 -10.888 1.00 68.52 339 A  1 
ATOM   2708 O OXT . ASN A  1  339 ? 26.188  -20.771 -10.952 1.00 68.55 339 A  1 
HETATM 2709 C C1  . OLA B  2  .   ? -2.669  1.482   -8.636  1.00 71.26 1   B  1 
HETATM 2710 O O1  . OLA B  2  .   ? -1.460  1.682   -8.724  1.00 64.12 1   B  1 
HETATM 2711 O O2  . OLA B  2  .   ? -3.258  0.755   -9.411  1.00 63.36 1   B  1 
HETATM 2712 C C2  . OLA B  2  .   ? -3.387  2.107   -7.612  1.00 67.76 1   B  1 
HETATM 2713 C C3  . OLA B  2  .   ? -2.573  2.854   -6.772  1.00 67.86 1   B  1 
HETATM 2714 C C4  . OLA B  2  .   ? -3.320  3.461   -5.751  1.00 67.20 1   B  1 
HETATM 2715 C C5  . OLA B  2  .   ? -2.617  4.486   -5.122  1.00 67.39 1   B  1 
HETATM 2716 C C6  . OLA B  2  .   ? -3.345  4.951   -4.006  1.00 66.71 1   B  1 
HETATM 2717 C C7  . OLA B  2  .   ? -3.652  6.283   -4.097  1.00 65.33 1   B  1 
HETATM 2718 C C8  . OLA B  2  .   ? -4.165  6.755   -2.910  1.00 62.13 1   B  1 
HETATM 2719 C C9  . OLA B  2  .   ? -5.009  7.696   -3.103  1.00 59.01 1   B  1 
HETATM 2720 C C10 . OLA B  2  .   ? -5.580  8.506   -2.488  1.00 56.80 1   B  1 
HETATM 2721 C C11 . OLA B  2  .   ? -5.294  9.234   -1.489  1.00 56.09 1   B  1 
HETATM 2722 C C12 . OLA B  2  .   ? -6.422  9.915   -1.129  1.00 54.66 1   B  1 
HETATM 2723 C C13 . OLA B  2  .   ? -6.141  11.170  -0.651  1.00 54.81 1   B  1 
HETATM 2724 C C14 . OLA B  2  .   ? -7.344  11.854  -0.555  1.00 53.48 1   B  1 
HETATM 2725 C C15 . OLA B  2  .   ? -7.180  13.202  -0.274  1.00 52.63 1   B  1 
HETATM 2726 C C16 . OLA B  2  .   ? -8.417  13.821  -0.408  1.00 51.04 1   B  1 
HETATM 2727 C C17 . OLA B  2  .   ? -8.352  15.212  -0.193  1.00 48.43 1   B  1 
HETATM 2728 C C18 . OLA B  2  .   ? -9.625  15.860  -0.371  1.00 43.52 1   B  1 
HETATM 2729 C C1  . OLA C  3  .   ? 1.046   16.018  -8.185  1.00 68.59 1   C  1 
HETATM 2730 O O1  . OLA C  3  .   ? 2.052   16.698  -8.203  1.00 60.55 1   C  1 
HETATM 2731 O O2  . OLA C  3  .   ? 0.550   15.533  -9.172  1.00 60.43 1   C  1 
HETATM 2732 C C2  . OLA C  3  .   ? 0.422   15.827  -6.947  1.00 65.04 1   C  1 
HETATM 2733 C C3  . OLA C  3  .   ? 0.078   17.033  -6.351  1.00 65.39 1   C  1 
HETATM 2734 C C4  . OLA C  3  .   ? -0.303  16.823  -5.029  1.00 63.02 1   C  1 
HETATM 2735 C C5  . OLA C  3  .   ? -0.726  17.999  -4.403  1.00 62.86 1   C  1 
HETATM 2736 C C6  . OLA C  3  .   ? -0.871  17.743  -3.048  1.00 61.32 1   C  1 
HETATM 2737 C C7  . OLA C  3  .   ? -1.256  18.856  -2.307  1.00 60.34 1   C  1 
HETATM 2738 C C8  . OLA C  3  .   ? -1.094  18.595  -0.959  1.00 58.34 1   C  1 
HETATM 2739 C C9  . OLA C  3  .   ? -1.536  19.498  -0.142  1.00 56.15 1   C  1 
HETATM 2740 C C10 . OLA C  3  .   ? -1.245  19.675  0.999   1.00 55.06 1   C  1 
HETATM 2741 C C11 . OLA C  3  .   ? -0.156  19.213  1.586   1.00 55.15 1   C  1 
HETATM 2742 C C12 . OLA C  3  .   ? -0.194  19.300  2.954   1.00 53.08 1   C  1 
HETATM 2743 C C13 . OLA C  3  .   ? 1.040   18.995  3.485   1.00 53.52 1   C  1 
HETATM 2744 C C14 . OLA C  3  .   ? 1.135   18.647  4.789   1.00 53.03 1   C  1 
HETATM 2745 C C15 . OLA C  3  .   ? 0.062   18.943  5.639   1.00 51.89 1   C  1 
HETATM 2746 C C16 . OLA C  3  .   ? 0.216   20.179  6.291   1.00 50.00 1   C  1 
HETATM 2747 C C17 . OLA C  3  .   ? -0.618  20.326  7.448   1.00 48.20 1   C  1 
HETATM 2748 C C18 . OLA C  3  .   ? -0.699  21.674  7.951   1.00 44.58 1   C  1 
HETATM 2749 C C1  . OLA D  4  .   ? -5.646  0.566   13.688  1.00 56.88 1   D  1 
HETATM 2750 O O1  . OLA D  4  .   ? -5.520  1.423   14.541  1.00 49.38 1   D  1 
HETATM 2751 O O2  . OLA D  4  .   ? -5.150  -0.528  13.773  1.00 50.77 1   D  1 
HETATM 2752 C C2  . OLA D  4  .   ? -6.376  0.888   12.538  1.00 55.94 1   D  1 
HETATM 2753 C C3  . OLA D  4  .   ? -6.897  2.170   12.599  1.00 54.54 1   D  1 
HETATM 2754 C C4  . OLA D  4  .   ? -7.532  2.509   11.382  1.00 54.86 1   D  1 
HETATM 2755 C C5  . OLA D  4  .   ? -8.162  3.757   11.504  1.00 54.51 1   D  1 
HETATM 2756 C C6  . OLA D  4  .   ? -8.746  4.169   10.280  1.00 52.90 1   D  1 
HETATM 2757 C C7  . OLA D  4  .   ? -9.552  5.284   10.511  1.00 51.80 1   D  1 
HETATM 2758 C C8  . OLA D  4  .   ? -9.907  5.919   9.346   1.00 50.49 1   D  1 
HETATM 2759 C C9  . OLA D  4  .   ? -10.619 6.969   9.646   1.00 48.28 1   D  1 
HETATM 2760 C C10 . OLA D  4  .   ? -10.891 7.932   9.084   1.00 47.30 1   D  1 
HETATM 2761 C C11 . OLA D  4  .   ? -10.516 8.358   7.946   1.00 46.79 1   D  1 
HETATM 2762 C C12 . OLA D  4  .   ? -10.923 9.655   7.876   1.00 44.17 1   D  1 
HETATM 2763 C C13 . OLA D  4  .   ? -10.910 10.104  6.576   1.00 44.51 1   D  1 
HETATM 2764 C C14 . OLA D  4  .   ? -11.404 11.395  6.574   1.00 42.72 1   D  1 
HETATM 2765 C C15 . OLA D  4  .   ? -11.793 11.755  5.292   1.00 41.39 1   D  1 
HETATM 2766 C C16 . OLA D  4  .   ? -12.505 12.967  5.339   1.00 40.18 1   D  1 
HETATM 2767 C C17 . OLA D  4  .   ? -13.016 13.310  4.073   1.00 38.03 1   D  1 
HETATM 2768 C C18 . OLA D  4  .   ? -13.740 14.534  4.087   1.00 34.24 1   D  1 
HETATM 2769 C C1  . OLA E  5  .   ? 7.203   16.085  -1.870  1.00 61.92 1   E  1 
HETATM 2770 O O1  . OLA E  5  .   ? 6.388   15.253  -1.542  1.00 55.90 1   E  1 
HETATM 2771 O O2  . OLA E  5  .   ? 8.392   15.885  -1.933  1.00 54.87 1   E  1 
HETATM 2772 C C2  . OLA E  5  .   ? 6.736   17.355  -2.170  1.00 58.93 1   E  1 
HETATM 2773 C C3  . OLA E  5  .   ? 6.114   17.918  -1.058  1.00 58.43 1   E  1 
HETATM 2774 C C4  . OLA E  5  .   ? 5.317   19.005  -1.457  1.00 56.15 1   E  1 
HETATM 2775 C C5  . OLA E  5  .   ? 4.797   19.694  -0.357  1.00 55.89 1   E  1 
HETATM 2776 C C6  . OLA E  5  .   ? 3.877   20.604  -0.838  1.00 54.15 1   E  1 
HETATM 2777 C C7  . OLA E  5  .   ? 3.341   21.387  0.158   1.00 52.09 1   E  1 
HETATM 2778 C C8  . OLA E  5  .   ? 2.302   22.088  -0.405  1.00 50.81 1   E  1 
HETATM 2779 C C9  . OLA E  5  .   ? 1.724   22.946  0.393   1.00 48.77 1   E  1 
HETATM 2780 C C10 . OLA E  5  .   ? 0.695   23.487  0.183   1.00 46.48 1   E  1 
HETATM 2781 C C11 . OLA E  5  .   ? -0.122  23.153  -0.821  1.00 46.85 1   E  1 
HETATM 2782 C C12 . OLA E  5  .   ? -1.209  23.989  -0.872  1.00 44.26 1   E  1 
HETATM 2783 C C13 . OLA E  5  .   ? -2.118  23.529  -1.815  1.00 44.94 1   E  1 
HETATM 2784 C C14 . OLA E  5  .   ? -1.812  23.983  -3.077  1.00 43.54 1   E  1 
HETATM 2785 C C15 . OLA E  5  .   ? -2.728  24.980  -3.483  1.00 41.39 1   E  1 
HETATM 2786 C C16 . OLA E  5  .   ? -2.063  26.193  -3.798  1.00 40.03 1   E  1 
HETATM 2787 C C17 . OLA E  5  .   ? -2.954  27.189  -4.285  1.00 36.56 1   E  1 
HETATM 2788 C C18 . OLA E  5  .   ? -2.298  28.457  -4.511  1.00 32.63 1   E  1 
HETATM 2789 C C1  . OLA F  6  .   ? 4.071   10.889  13.651  1.00 55.76 1   F  1 
HETATM 2790 O O1  . OLA F  6  .   ? 3.807   11.305  14.754  1.00 50.77 1   F  1 
HETATM 2791 O O2  . OLA F  6  .   ? 4.801   9.948   13.432  1.00 50.98 1   F  1 
HETATM 2792 C C2  . OLA F  6  .   ? 3.540   11.562  12.549  1.00 56.10 1   F  1 
HETATM 2793 C C3  . OLA F  6  .   ? 2.485   12.418  12.900  1.00 56.54 1   F  1 
HETATM 2794 C C4  . OLA F  6  .   ? 2.272   13.380  11.874  1.00 55.67 1   F  1 
HETATM 2795 C C5  . OLA F  6  .   ? 1.580   14.508  12.357  1.00 56.35 1   F  1 
HETATM 2796 C C6  . OLA F  6  .   ? 1.780   15.597  11.497  1.00 55.01 1   F  1 
HETATM 2797 C C7  . OLA F  6  .   ? 1.455   16.776  12.117  1.00 53.72 1   F  1 
HETATM 2798 C C8  . OLA F  6  .   ? 1.703   17.882  11.349  1.00 52.38 1   F  1 
HETATM 2799 C C9  . OLA F  6  .   ? 1.509   18.936  12.012  1.00 49.33 1   F  1 
HETATM 2800 C C10 . OLA F  6  .   ? 1.359   20.054  12.000  1.00 47.86 1   F  1 
HETATM 2801 C C11 . OLA F  6  .   ? 1.574   21.065  11.352  1.00 46.96 1   F  1 
HETATM 2802 C C12 . OLA F  6  .   ? 0.783   22.086  11.805  1.00 43.44 1   F  1 
HETATM 2803 C C13 . OLA F  6  .   ? 1.270   23.335  11.523  1.00 42.70 1   F  1 
HETATM 2804 C C14 . OLA F  6  .   ? 0.378   24.320  11.892  1.00 40.14 1   F  1 
HETATM 2805 C C15 . OLA F  6  .   ? 0.356   24.534  13.285  1.00 37.39 1   F  1 
HETATM 2806 C C16 . OLA F  6  .   ? -0.672  25.438  13.655  1.00 35.87 1   F  1 
HETATM 2807 C C17 . OLA F  6  .   ? -0.699  25.694  15.055  1.00 31.05 1   F  1 
HETATM 2808 C C18 . OLA F  6  .   ? -1.802  26.531  15.450  1.00 27.46 1   F  1 
HETATM 2809 C C1  . OLA G  7  .   ? -9.901  17.839  -15.871 1.00 35.15 1   G  1 
HETATM 2810 O O1  . OLA G  7  .   ? -10.734 18.637  -16.220 1.00 32.08 1   G  1 
HETATM 2811 O O2  . OLA G  7  .   ? -9.017  17.420  -16.581 1.00 34.24 1   G  1 
HETATM 2812 C C2  . OLA G  7  .   ? -9.940  17.345  -14.590 1.00 34.39 1   G  1 
HETATM 2813 C C3  . OLA G  7  .   ? -11.107 17.693  -13.892 1.00 34.38 1   G  1 
HETATM 2814 C C4  . OLA G  7  .   ? -11.044 17.079  -12.642 1.00 33.78 1   G  1 
HETATM 2815 C C5  . OLA G  7  .   ? -12.166 17.298  -11.870 1.00 33.11 1   G  1 
HETATM 2816 C C6  . OLA G  7  .   ? -12.013 16.536  -10.710 1.00 35.86 1   G  1 
HETATM 2817 C C7  . OLA G  7  .   ? -13.039 16.740  -9.827  1.00 35.00 1   G  1 
HETATM 2818 C C8  . OLA G  7  .   ? -12.858 15.955  -8.722  1.00 36.21 1   G  1 
HETATM 2819 C C9  . OLA G  7  .   ? -13.745 16.178  -7.833  1.00 34.26 1   G  1 
HETATM 2820 C C10 . OLA G  7  .   ? -13.949 15.719  -6.777  1.00 34.05 1   G  1 
HETATM 2821 C C11 . OLA G  7  .   ? -13.397 14.728  -6.194  1.00 36.86 1   G  1 
HETATM 2822 C C12 . OLA G  7  .   ? -13.840 14.671  -4.896  1.00 35.64 1   G  1 
HETATM 2823 C C13 . OLA G  7  .   ? -13.245 13.615  -4.255  1.00 38.29 1   G  1 
HETATM 2824 C C14 . OLA G  7  .   ? -13.430 13.682  -2.893  1.00 38.44 1   G  1 
HETATM 2825 C C15 . OLA G  7  .   ? -12.734 12.634  -2.280  1.00 37.59 1   G  1 
HETATM 2826 C C16 . OLA G  7  .   ? -12.787 12.713  -0.878  1.00 37.69 1   G  1 
HETATM 2827 C C17 . OLA G  7  .   ? -12.020 11.672  -0.290  1.00 36.49 1   G  1 
HETATM 2828 C C18 . OLA G  7  .   ? -12.021 11.688  1.142   1.00 34.18 1   G  1 
HETATM 2829 C C1  . OLA H  8  .   ? -8.816  2.538   4.694   1.00 60.58 1   H  1 
HETATM 2830 O O1  . OLA H  8  .   ? -9.230  2.975   3.652   1.00 56.68 1   H  1 
HETATM 2831 O O2  . OLA H  8  .   ? -8.719  1.354   4.916   1.00 56.17 1   H  1 
HETATM 2832 C C2  . OLA H  8  .   ? -8.479  3.419   5.700   1.00 58.06 1   H  1 
HETATM 2833 C C3  . OLA H  8  .   ? -9.624  3.897   6.282   1.00 55.03 1   H  1 
HETATM 2834 C C4  . OLA H  8  .   ? -10.159 4.918   5.503   1.00 52.07 1   H  1 
HETATM 2835 C C5  . OLA H  8  .   ? -11.419 5.285   5.919   1.00 51.88 1   H  1 
HETATM 2836 C C6  . OLA H  8  .   ? -12.205 5.439   4.806   1.00 50.53 1   H  1 
HETATM 2837 C C7  . OLA H  8  .   ? -13.395 6.010   5.138   1.00 48.34 1   H  1 
HETATM 2838 C C8  . OLA H  8  .   ? -13.794 6.788   4.122   1.00 46.84 1   H  1 
HETATM 2839 C C9  . OLA H  8  .   ? -14.828 7.410   4.455   1.00 42.31 1   H  1 
HETATM 2840 C C10 . OLA H  8  .   ? -15.349 8.344   4.037   1.00 39.78 1   H  1 
HETATM 2841 C C11 . OLA H  8  .   ? -15.024 9.142   3.122   1.00 41.19 1   H  1 
HETATM 2842 C C12 . OLA H  8  .   ? -15.988 10.096  3.092   1.00 38.38 1   H  1 
HETATM 2843 C C13 . OLA H  8  .   ? -15.747 10.967  2.080   1.00 39.66 1   H  1 
HETATM 2844 C C14 . OLA H  8  .   ? -16.592 12.037  2.205   1.00 37.29 1   H  1 
HETATM 2845 C C15 . OLA H  8  .   ? -16.310 12.997  1.258   1.00 36.17 1   H  1 
HETATM 2846 C C16 . OLA H  8  .   ? -17.019 14.172  1.549   1.00 34.08 1   H  1 
HETATM 2847 C C17 . OLA H  8  .   ? -16.747 15.189  0.606   1.00 33.18 1   H  1 
HETATM 2848 C C18 . OLA H  8  .   ? -17.414 16.422  0.917   1.00 29.53 1   H  1 
HETATM 2849 C C1  . OLA I  9  .   ? -14.950 38.545  2.967   1.00 39.42 1   I  1 
HETATM 2850 O O1  . OLA I  9  .   ? -14.322 39.346  3.633   1.00 36.80 1   I  1 
HETATM 2851 O O2  . OLA I  9  .   ? -15.703 38.851  2.092   1.00 35.04 1   I  1 
HETATM 2852 C C2  . OLA I  9  .   ? -14.774 37.201  3.250   1.00 40.03 1   I  1 
HETATM 2853 C C3  . OLA I  9  .   ? -13.452 36.864  3.548   1.00 41.78 1   I  1 
HETATM 2854 C C4  . OLA I  9  .   ? -13.398 35.542  3.959   1.00 41.88 1   I  1 
HETATM 2855 C C5  . OLA I  9  .   ? -12.104 35.109  4.191   1.00 44.51 1   I  1 
HETATM 2856 C C6  . OLA I  9  .   ? -12.164 33.825  4.764   1.00 44.48 1   I  1 
HETATM 2857 C C7  . OLA I  9  .   ? -10.926 33.260  4.909   1.00 44.44 1   I  1 
HETATM 2858 C C8  . OLA I  9  .   ? -11.019 32.093  5.589   1.00 44.79 1   I  1 
HETATM 2859 C C9  . OLA I  9  .   ? -9.890  31.485  5.653   1.00 43.08 1   I  1 
HETATM 2860 C C10 . OLA I  9  .   ? -9.508  30.552  6.239   1.00 44.37 1   I  1 
HETATM 2861 C C11 . OLA I  9  .   ? -10.040 29.852  7.134   1.00 46.05 1   I  1 
HETATM 2862 C C12 . OLA I  9  .   ? -9.101  28.973  7.607   1.00 45.03 1   I  1 
HETATM 2863 C C13 . OLA I  9  .   ? -9.651  28.208  8.607   1.00 44.82 1   I  1 
HETATM 2864 C C14 . OLA I  9  .   ? -8.719  27.295  9.099   1.00 42.95 1   I  1 
HETATM 2865 C C15 . OLA I  9  .   ? -9.340  26.407  10.010  1.00 41.44 1   I  1 
HETATM 2866 C C16 . OLA I  9  .   ? -8.429  25.428  10.489  1.00 40.50 1   I  1 
HETATM 2867 C C17 . OLA I  9  .   ? -9.087  24.470  11.340  1.00 36.83 1   I  1 
HETATM 2868 C C18 . OLA I  9  .   ? -8.188  23.512  11.921  1.00 32.37 1   I  1 
HETATM 2869 C C1  . OLA J  10 .   ? -6.280  20.937  -18.342 1.00 29.51 1   J  1 
HETATM 2870 O O1  . OLA J  10 .   ? -6.871  21.171  -19.378 1.00 24.99 1   J  1 
HETATM 2871 O O2  . OLA J  10 .   ? -5.429  20.095  -18.255 1.00 28.05 1   J  1 
HETATM 2872 C C2  . OLA J  10 .   ? -6.589  21.664  -17.216 1.00 27.67 1   J  1 
HETATM 2873 C C3  . OLA J  10 .   ? -7.895  22.170  -17.212 1.00 27.62 1   J  1 
HETATM 2874 C C4  . OLA J  10 .   ? -8.066  22.935  -16.058 1.00 25.93 1   J  1 
HETATM 2875 C C5  . OLA J  10 .   ? -9.387  23.248  -15.745 1.00 26.56 1   J  1 
HETATM 2876 C C6  . OLA J  10 .   ? -9.797  22.288  -14.843 1.00 28.96 1   J  1 
HETATM 2877 C C7  . OLA J  10 .   ? -10.180 22.753  -13.656 1.00 28.50 1   J  1 
HETATM 2878 C C8  . OLA J  10 .   ? -10.430 21.693  -12.842 1.00 30.38 1   J  1 
HETATM 2879 C C9  . OLA J  10 .   ? -10.669 21.921  -11.679 1.00 29.29 1   J  1 
HETATM 2880 C C10 . OLA J  10 .   ? -10.688 21.286  -10.735 1.00 29.11 1   J  1 
HETATM 2881 C C11 . OLA J  10 .   ? -10.988 21.269  -9.584  1.00 31.58 1   J  1 
HETATM 2882 C C12 . OLA J  10 .   ? -10.332 20.285  -8.930  1.00 31.50 1   J  1 
HETATM 2883 C C13 . OLA J  10 .   ? -10.871 20.024  -7.691  1.00 32.75 1   J  1 
HETATM 2884 C C14 . OLA J  10 .   ? -10.164 18.991  -7.122  1.00 32.55 1   J  1 
HETATM 2885 C C15 . OLA J  10 .   ? -10.780 18.537  -5.974  1.00 31.96 1   J  1 
HETATM 2886 C C16 . OLA J  10 .   ? -10.090 17.412  -5.507  1.00 31.85 1   J  1 
HETATM 2887 C C17 . OLA J  10 .   ? -10.696 16.868  -4.350  1.00 30.11 1   J  1 
HETATM 2888 C C18 . OLA J  10 .   ? -10.012 15.715  -3.881  1.00 28.98 1   J  1 
HETATM 2889 C C1  . OLA K  11 .   ? -17.177 32.391  -13.126 1.00 24.21 1   K  1 
HETATM 2890 O O1  . OLA K  11 .   ? -16.302 32.519  -13.968 1.00 24.35 1   K  1 
HETATM 2891 O O2  . OLA K  11 .   ? -18.085 33.160  -12.982 1.00 23.86 1   K  1 
HETATM 2892 C C2  . OLA K  11 .   ? -17.110 31.298  -12.277 1.00 27.26 1   K  1 
HETATM 2893 C C3  . OLA K  11 .   ? -15.849 31.107  -11.754 1.00 29.36 1   K  1 
HETATM 2894 C C4  . OLA K  11 .   ? -15.871 29.988  -10.914 1.00 31.25 1   K  1 
HETATM 2895 C C5  . OLA K  11 .   ? -14.680 29.801  -10.241 1.00 32.83 1   K  1 
HETATM 2896 C C6  . OLA K  11 .   ? -14.799 28.679  -9.448  1.00 33.37 1   K  1 
HETATM 2897 C C7  . OLA K  11 .   ? -13.670 28.474  -8.713  1.00 34.24 1   K  1 
HETATM 2898 C C8  . OLA K  11 .   ? -13.807 27.393  -7.925  1.00 36.18 1   K  1 
HETATM 2899 C C9  . OLA K  11 .   ? -12.731 27.204  -7.225  1.00 34.53 1   K  1 
HETATM 2900 C C10 . OLA K  11 .   ? -12.475 26.402  -6.456  1.00 35.30 1   K  1 
HETATM 2901 C C11 . OLA K  11 .   ? -13.175 25.436  -6.000  1.00 35.81 1   K  1 
HETATM 2902 C C12 . OLA K  11 .   ? -12.346 24.718  -5.201  1.00 35.88 1   K  1 
HETATM 2903 C C13 . OLA K  11 .   ? -13.026 23.673  -4.630  1.00 36.86 1   K  1 
HETATM 2904 C C14 . OLA K  11 .   ? -12.136 22.945  -3.879  1.00 36.13 1   K  1 
HETATM 2905 C C15 . OLA K  11 .   ? -12.757 21.906  -3.216  1.00 34.84 1   K  1 
HETATM 2906 C C16 . OLA K  11 .   ? -11.802 21.174  -2.470  1.00 33.98 1   K  1 
HETATM 2907 C C17 . OLA K  11 .   ? -12.408 20.113  -1.755  1.00 31.84 1   K  1 
HETATM 2908 C C18 . OLA K  11 .   ? -11.465 19.349  -0.999  1.00 29.04 1   K  1 
HETATM 2909 C C1  . OLA L  12 .   ? -20.068 0.056   5.845   1.00 36.76 1   L  1 
HETATM 2910 O O1  . OLA L  12 .   ? -19.072 -0.366  5.290   1.00 35.74 1   L  1 
HETATM 2911 O O2  . OLA L  12 .   ? -21.133 -0.490  5.818   1.00 33.09 1   L  1 
HETATM 2912 C C2  . OLA L  12 .   ? -19.955 1.265   6.479   1.00 35.68 1   L  1 
HETATM 2913 C C3  . OLA L  12 .   ? -19.493 2.232   5.602   1.00 37.69 1   L  1 
HETATM 2914 C C4  . OLA L  12 .   ? -19.618 3.506   6.171   1.00 36.05 1   L  1 
HETATM 2915 C C5  . OLA L  12 .   ? -19.234 4.500   5.282   1.00 37.31 1   L  1 
HETATM 2916 C C6  . OLA L  12 .   ? -19.664 5.723   5.759   1.00 36.79 1   L  1 
HETATM 2917 C C7  . OLA L  12 .   ? -19.199 6.751   5.009   1.00 35.88 1   L  1 
HETATM 2918 C C8  . OLA L  12 .   ? -19.937 7.865   5.222   1.00 33.13 1   L  1 
HETATM 2919 C C9  . OLA L  12 .   ? -19.200 8.900   5.214   1.00 31.64 1   L  1 
HETATM 2920 C C10 . OLA L  12 .   ? -19.426 10.007  5.071   1.00 29.71 1   L  1 
HETATM 2921 C C11 . OLA L  12 .   ? -20.405 10.592  4.505   1.00 28.55 1   L  1 
HETATM 2922 C C12 . OLA L  12 .   ? -20.138 11.899  4.467   1.00 27.02 1   L  1 
HETATM 2923 C C13 . OLA L  12 .   ? -21.103 12.551  3.751   1.00 26.32 1   L  1 
HETATM 2924 C C14 . OLA L  12 .   ? -20.524 13.545  3.031   1.00 25.54 1   L  1 
HETATM 2925 C C15 . OLA L  12 .   ? -21.478 14.282  2.360   1.00 22.31 1   L  1 
HETATM 2926 C C16 . OLA L  12 .   ? -20.861 15.014  1.339   1.00 21.75 1   L  1 
HETATM 2927 C C17 . OLA L  12 .   ? -21.757 15.886  0.698   1.00 17.48 1   L  1 
HETATM 2928 C C18 . OLA L  12 .   ? -21.141 16.618  -0.360  1.00 17.83 1   L  1 
HETATM 2929 C C1  . OLA M  13 .   ? 0.491   9.778   16.540  1.00 44.62 1   M  1 
HETATM 2930 O O1  . OLA M  13 .   ? -0.053  9.356   17.532  1.00 39.48 1   M  1 
HETATM 2931 O O2  . OLA M  13 .   ? 1.459   9.262   16.031  1.00 40.58 1   M  1 
HETATM 2932 C C2  . OLA M  13 .   ? -0.014  10.933  15.949  1.00 44.25 1   M  1 
HETATM 2933 C C3  . OLA M  13 .   ? 0.311   12.099  16.637  1.00 44.20 1   M  1 
HETATM 2934 C C4  . OLA M  13 .   ? -0.655  13.063  16.353  1.00 43.67 1   M  1 
HETATM 2935 C C5  . OLA M  13 .   ? -0.177  14.362  16.318  1.00 43.36 1   M  1 
HETATM 2936 C C6  . OLA M  13 .   ? -1.240  15.218  15.928  1.00 43.87 1   M  1 
HETATM 2937 C C7  . OLA M  13 .   ? -0.822  16.518  15.680  1.00 42.47 1   M  1 
HETATM 2938 C C8  . OLA M  13 .   ? -1.846  17.290  15.211  1.00 41.64 1   M  1 
HETATM 2939 C C9  . OLA M  13 .   ? -1.483  18.533  15.067  1.00 39.47 1   M  1 
HETATM 2940 C C10 . OLA M  13 .   ? -1.952  19.465  14.528  1.00 38.99 1   M  1 
HETATM 2941 C C11 . OLA M  13 .   ? -2.972  19.631  13.766  1.00 38.87 1   M  1 
HETATM 2942 C C12 . OLA M  13 .   ? -2.892  20.894  13.226  1.00 38.38 1   M  1 
HETATM 2943 C C13 . OLA M  13 .   ? -3.872  21.125  12.285  1.00 38.92 1   M  1 
HETATM 2944 C C14 . OLA M  13 .   ? -3.520  22.247  11.543  1.00 37.89 1   M  1 
HETATM 2945 C C15 . OLA M  13 .   ? -4.502  22.589  10.616  1.00 36.97 1   M  1 
HETATM 2946 C C16 . OLA M  13 .   ? -4.061  23.676  9.834   1.00 36.20 1   M  1 
HETATM 2947 C C17 . OLA M  13 .   ? -5.062  24.118  8.927   1.00 33.92 1   M  1 
HETATM 2948 C C18 . OLA M  13 .   ? -4.645  25.228  8.141   1.00 30.93 1   M  1 
HETATM 2949 C C1  . OLA N  14 .   ? -5.229  9.031   18.608  1.00 40.04 1   N  1 
HETATM 2950 O O1  . OLA N  14 .   ? -5.561  8.279   17.736  1.00 37.49 1   N  1 
HETATM 2951 O O2  . OLA N  14 .   ? -4.674  8.671   19.618  1.00 34.99 1   N  1 
HETATM 2952 C C2  . OLA N  14 .   ? -5.513  10.372  18.465  1.00 38.29 1   N  1 
HETATM 2953 C C3  . OLA N  14 .   ? -5.839  10.711  17.157  1.00 41.13 1   N  1 
HETATM 2954 C C4  . OLA N  14 .   ? -6.402  11.984  17.122  1.00 39.96 1   N  1 
HETATM 2955 C C5  . OLA N  14 .   ? -6.582  12.469  15.839  1.00 41.34 1   N  1 
HETATM 2956 C C6  . OLA N  14 .   ? -7.341  13.627  15.886  1.00 41.53 1   N  1 
HETATM 2957 C C7  . OLA N  14 .   ? -7.211  14.371  14.764  1.00 41.49 1   N  1 
HETATM 2958 C C8  . OLA N  14 .   ? -8.122  15.378  14.755  1.00 40.43 1   N  1 
HETATM 2959 C C9  . OLA N  14 .   ? -7.765  16.336  13.943  1.00 39.00 1   N  1 
HETATM 2960 C C10 . OLA N  14 .   ? -8.406  17.212  13.537  1.00 38.81 1   N  1 
HETATM 2961 C C11 . OLA N  14 .   ? -9.692  17.319  13.533  1.00 37.65 1   N  1 
HETATM 2962 C C12 . OLA N  14 .   ? -9.977  18.602  13.209  1.00 36.54 1   N  1 
HETATM 2963 C C13 . OLA N  14 .   ? -11.266 18.714  12.771  1.00 37.04 1   N  1 
HETATM 2964 C C14 . OLA N  14 .   ? -11.463 20.029  12.408  1.00 35.76 1   N  1 
HETATM 2965 C C15 . OLA N  14 .   ? -12.658 20.198  11.738  1.00 34.48 1   N  1 
HETATM 2966 C C16 . OLA N  14 .   ? -12.772 21.523  11.356  1.00 32.30 1   N  1 
HETATM 2967 C C17 . OLA N  14 .   ? -13.954 21.759  10.619  1.00 29.66 1   N  1 
HETATM 2968 C C18 . OLA N  14 .   ? -14.142 23.140  10.278  1.00 26.14 1   N  1 
HETATM 2969 C C1  . OLA O  15 .   ? -18.371 33.798  -8.476  1.00 27.17 1   O  1 
HETATM 2970 O O1  . OLA O  15 .   ? -17.918 33.376  -9.507  1.00 27.28 1   O  1 
HETATM 2971 O O2  . OLA O  15 .   ? -18.651 34.958  -8.298  1.00 25.16 1   O  1 
HETATM 2972 C C2  . OLA O  15 .   ? -18.580 32.907  -7.428  1.00 27.87 1   O  1 
HETATM 2973 C C3  . OLA O  15 .   ? -17.619 31.914  -7.371  1.00 30.42 1   O  1 
HETATM 2974 C C4  . OLA O  15 .   ? -17.930 31.011  -6.329  1.00 31.04 1   O  1 
HETATM 2975 C C5  . OLA O  15 .   ? -16.994 30.018  -6.176  1.00 32.85 1   O  1 
HETATM 2976 C C6  . OLA O  15 .   ? -17.390 29.145  -5.161  1.00 33.56 1   O  1 
HETATM 2977 C C7  . OLA O  15 .   ? -16.453 28.189  -4.913  1.00 33.74 1   O  1 
HETATM 2978 C C8  . OLA O  15 .   ? -16.843 27.367  -3.899  1.00 35.22 1   O  1 
HETATM 2979 C C9  . OLA O  15 .   ? -15.884 26.617  -3.556  1.00 33.33 1   O  1 
HETATM 2980 C C10 . OLA O  15 .   ? -15.690 25.806  -2.776  1.00 34.42 1   O  1 
HETATM 2981 C C11 . OLA O  15 .   ? -16.364 25.236  -1.893  1.00 34.04 1   O  1 
HETATM 2982 C C12 . OLA O  15 .   ? -15.542 24.345  -1.295  1.00 32.77 1   O  1 
HETATM 2983 C C13 . OLA O  15 .   ? -16.262 23.490  -0.497  1.00 33.28 1   O  1 
HETATM 2984 C C14 . OLA O  15 .   ? -15.403 22.523  -0.009  1.00 33.29 1   O  1 
HETATM 2985 C C15 . OLA O  15 .   ? -16.100 21.546  0.702   1.00 31.83 1   O  1 
HETATM 2986 C C16 . OLA O  15 .   ? -15.220 20.504  1.069   1.00 31.35 1   O  1 
HETATM 2987 C C17 . OLA O  15 .   ? -15.867 19.491  1.817   1.00 28.38 1   O  1 
HETATM 2988 C C18 . OLA O  15 .   ? -14.981 18.456  2.223   1.00 25.92 1   O  1 
HETATM 2989 C C1  . OLA P  16 .   ? -5.473  12.935  -16.878 1.00 35.68 1   P  1 
HETATM 2990 O O1  . OLA P  16 .   ? -5.718  13.263  -18.027 1.00 31.84 1   P  1 
HETATM 2991 O O2  . OLA P  16 .   ? -5.048  11.842  -16.577 1.00 32.57 1   P  1 
HETATM 2992 C C2  . OLA P  16 .   ? -5.708  13.856  -15.856 1.00 34.72 1   P  1 
HETATM 2993 C C3  . OLA P  16 .   ? -6.565  13.324  -14.893 1.00 35.31 1   P  1 
HETATM 2994 C C4  . OLA P  16 .   ? -6.716  14.224  -13.827 1.00 35.86 1   P  1 
HETATM 2995 C C5  . OLA P  16 .   ? -7.680  13.773  -12.927 1.00 35.65 1   P  1 
HETATM 2996 C C6  . OLA P  16 .   ? -7.044  13.570  -11.723 1.00 38.03 1   P  1 
HETATM 2997 C C7  . OLA P  16 .   ? -7.921  13.128  -10.770 1.00 38.98 1   P  1 
HETATM 2998 C C8  . OLA P  16 .   ? -7.292  13.055  -9.562  1.00 39.52 1   P  1 
HETATM 2999 C C9  . OLA P  16 .   ? -8.151  13.175  -8.571  1.00 38.34 1   P  1 
HETATM 3000 C C10 . OLA P  16 .   ? -7.891  13.533  -7.483  1.00 38.03 1   P  1 
HETATM 3001 C C11 . OLA P  16 .   ? -6.689  13.957  -7.100  1.00 38.25 1   P  1 
HETATM 3002 C C12 . OLA P  16 .   ? -6.810  14.671  -5.932  1.00 36.73 1   P  1 
HETATM 3003 C C13 . OLA P  16 .   ? -5.886  15.707  -5.946  1.00 37.40 1   P  1 
HETATM 3004 C C14 . OLA P  16 .   ? -6.125  16.566  -4.880  1.00 36.31 1   P  1 
HETATM 3005 C C15 . OLA P  16 .   ? -5.680  17.840  -5.177  1.00 35.63 1   P  1 
HETATM 3006 C C16 . OLA P  16 .   ? -6.384  18.779  -4.393  1.00 33.56 1   P  1 
HETATM 3007 C C17 . OLA P  16 .   ? -6.444  20.033  -5.034  1.00 30.89 1   P  1 
HETATM 3008 C C18 . OLA P  16 .   ? -7.294  20.944  -4.359  1.00 27.51 1   P  1 
HETATM 3009 C C1  . OLA Q  17 .   ? -22.328 2.267   -10.226 1.00 32.48 1   Q  1 
HETATM 3010 O O1  . OLA Q  17 .   ? -23.378 2.223   -9.628  1.00 30.55 1   Q  1 
HETATM 3011 O O2  . OLA Q  17 .   ? -22.187 1.908   -11.371 1.00 30.60 1   Q  1 
HETATM 3012 C C2  . OLA Q  17 .   ? -21.206 2.760   -9.568  1.00 32.37 1   Q  1 
HETATM 3013 C C3  . OLA Q  17 .   ? -21.335 2.685   -8.193  1.00 34.57 1   Q  1 
HETATM 3014 C C4  . OLA Q  17 .   ? -20.324 3.433   -7.590  1.00 33.78 1   Q  1 
HETATM 3015 C C5  . OLA Q  17 .   ? -20.499 3.505   -6.203  1.00 33.92 1   Q  1 
HETATM 3016 C C6  . OLA Q  17 .   ? -19.761 4.578   -5.742  1.00 34.20 1   Q  1 
HETATM 3017 C C7  . OLA Q  17 .   ? -20.060 4.855   -4.418  1.00 34.30 1   Q  1 
HETATM 3018 C C8  . OLA Q  17 .   ? -19.470 6.012   -4.053  1.00 33.64 1   Q  1 
HETATM 3019 C C9  . OLA Q  17 .   ? -19.752 6.327   -2.827  1.00 31.47 1   Q  1 
HETATM 3020 C C10 . OLA Q  17 .   ? -19.470 7.310   -2.259  1.00 29.19 1   Q  1 
HETATM 3021 C C11 . OLA Q  17 .   ? -19.043 8.405   -2.807  1.00 27.89 1   Q  1 
HETATM 3022 C C12 . OLA Q  17 .   ? -18.478 9.219   -1.873  1.00 26.41 1   Q  1 
HETATM 3023 C C13 . OLA Q  17 .   ? -19.067 10.458  -1.893  1.00 26.33 1   Q  1 
HETATM 3024 C C14 . OLA Q  17 .   ? -18.189 11.436  -2.343  1.00 26.42 1   Q  1 
HETATM 3025 C C15 . OLA Q  17 .   ? -18.777 12.694  -2.239  1.00 24.69 1   Q  1 
HETATM 3026 C C16 . OLA Q  17 .   ? -18.025 13.649  -2.945  1.00 23.77 1   Q  1 
HETATM 3027 C C17 . OLA Q  17 .   ? -18.605 14.933  -2.833  1.00 20.49 1   Q  1 
HETATM 3028 C C18 . OLA Q  17 .   ? -17.922 15.911  -3.605  1.00 19.76 1   Q  1 
HETATM 3029 C C1  . OLA R  18 .   ? -22.028 32.236  -13.212 1.00 15.80 1   R  1 
HETATM 3030 O O1  . OLA R  18 .   ? -22.999 32.493  -13.893 1.00 13.41 1   R  1 
HETATM 3031 O O2  . OLA R  18 .   ? -21.217 33.052  -12.855 1.00 15.39 1   R  1 
HETATM 3032 C C2  . OLA R  18 .   ? -21.840 30.918  -12.838 1.00 15.22 1   R  1 
HETATM 3033 C C3  . OLA R  18 .   ? -20.975 30.779  -11.767 1.00 20.04 1   R  1 
HETATM 3034 C C4  . OLA R  18 .   ? -20.808 29.428  -11.502 1.00 20.40 1   R  1 
HETATM 3035 C C5  . OLA R  18 .   ? -20.067 29.174  -10.360 1.00 21.31 1   R  1 
HETATM 3036 C C6  . OLA R  18 .   ? -19.952 27.804  -10.244 1.00 20.91 1   R  1 
HETATM 3037 C C7  . OLA R  18 .   ? -19.361 27.401  -9.099  1.00 22.34 1   R  1 
HETATM 3038 C C8  . OLA R  18 .   ? -19.276 26.060  -9.100  1.00 22.19 1   R  1 
HETATM 3039 C C9  . OLA R  18 .   ? -18.932 25.563  -8.061  1.00 22.22 1   R  1 
HETATM 3040 C C10 . OLA R  18 .   ? -18.733 24.535  -7.642  1.00 22.15 1   R  1 
HETATM 3041 C C11 . OLA R  18 .   ? -18.481 24.124  -6.546  1.00 23.73 1   R  1 
HETATM 3042 C C12 . OLA R  18 .   ? -18.134 22.827  -6.548  1.00 22.68 1   R  1 
HETATM 3043 C C13 . OLA R  18 .   ? -17.773 22.444  -5.284  1.00 24.86 1   R  1 
HETATM 3044 C C14 . OLA R  18 .   ? -17.211 21.176  -5.313  1.00 24.21 1   R  1 
HETATM 3045 C C15 . OLA R  18 .   ? -16.884 20.765  -4.039  1.00 24.90 1   R  1 
HETATM 3046 C C16 . OLA R  18 .   ? -16.221 19.511  -4.092  1.00 24.55 1   R  1 
HETATM 3047 C C17 . OLA R  18 .   ? -15.938 19.027  -2.798  1.00 23.31 1   R  1 
HETATM 3048 C C18 . OLA R  18 .   ? -15.285 17.756  -2.818  1.00 22.23 1   R  1 
HETATM 3049 C C1  . OLA S  19 .   ? -9.509  2.236   15.712  1.00 32.73 1   S  1 
HETATM 3050 O O1  . OLA S  19 .   ? -10.021 1.412   14.991  1.00 29.71 1   S  1 
HETATM 3051 O O2  . OLA S  19 .   ? -8.718  1.937   16.584  1.00 28.42 1   S  1 
HETATM 3052 C C2  . OLA S  19 .   ? -9.819  3.587   15.561  1.00 30.95 1   S  1 
HETATM 3053 C C3  . OLA S  19 .   ? -10.739 3.819   14.539  1.00 33.33 1   S  1 
HETATM 3054 C C4  . OLA S  19 .   ? -10.995 5.206   14.404  1.00 32.69 1   S  1 
HETATM 3055 C C5  . OLA S  19 .   ? -11.935 5.463   13.408  1.00 33.96 1   S  1 
HETATM 3056 C C6  . OLA S  19 .   ? -12.157 6.849   13.292  1.00 35.21 1   S  1 
HETATM 3057 C C7  . OLA S  19 .   ? -13.057 7.162   12.273  1.00 33.35 1   S  1 
HETATM 3058 C C8  . OLA S  19 .   ? -13.255 8.507   12.170  1.00 34.33 1   S  1 
HETATM 3059 C C9  . OLA S  19 .   ? -14.035 8.847   11.253  1.00 31.67 1   S  1 
HETATM 3060 C C10 . OLA S  19 .   ? -14.484 9.833   10.789  1.00 30.38 1   S  1 
HETATM 3061 C C11 . OLA S  19 .   ? -14.750 10.167  9.648   1.00 30.99 1   S  1 
HETATM 3062 C C12 . OLA S  19 .   ? -15.264 11.432  9.581   1.00 29.38 1   S  1 
HETATM 3063 C C13 . OLA S  19 .   ? -15.482 11.792  8.288   1.00 30.44 1   S  1 
HETATM 3064 C C14 . OLA S  19 .   ? -15.933 13.088  8.238   1.00 28.50 1   S  1 
HETATM 3065 C C15 . OLA S  19 .   ? -16.139 13.510  6.940   1.00 28.74 1   S  1 
HETATM 3066 C C16 . OLA S  19 .   ? -16.507 14.867  6.925   1.00 26.66 1   S  1 
HETATM 3067 C C17 . OLA S  19 .   ? -16.712 15.347  5.615   1.00 23.47 1   S  1 
HETATM 3068 C C18 . OLA S  19 .   ? -17.011 16.733  5.570   1.00 21.12 1   S  1 
HETATM 3069 C C1  . OLA T  20 .   ? -14.756 40.385  7.301   1.00 24.74 1   T  1 
HETATM 3070 O O1  . OLA T  20 .   ? -15.892 40.076  7.018   1.00 26.77 1   T  1 
HETATM 3071 O O2  . OLA T  20 .   ? -14.386 41.522  7.385   1.00 25.00 1   T  1 
HETATM 3072 C C2  . OLA T  20 .   ? -13.830 39.380  7.531   1.00 27.24 1   T  1 
HETATM 3073 C C3  . OLA T  20 .   ? -14.375 38.175  7.931   1.00 28.24 1   T  1 
HETATM 3074 C C4  . OLA T  20 .   ? -13.335 37.312  8.255   1.00 29.56 1   T  1 
HETATM 3075 C C5  . OLA T  20 .   ? -13.724 36.061  8.685   1.00 30.53 1   T  1 
HETATM 3076 C C6  . OLA T  20 .   ? -12.576 35.377  9.043   1.00 30.76 1   T  1 
HETATM 3077 C C7  . OLA T  20 .   ? -12.808 34.098  9.455   1.00 31.17 1   T  1 
HETATM 3078 C C8  . OLA T  20 .   ? -11.648 33.537  9.885   1.00 31.76 1   T  1 
HETATM 3079 C C9  . OLA T  20 .   ? -11.759 32.315  10.144  1.00 31.17 1   T  1 
HETATM 3080 C C10 . OLA T  20 .   ? -11.090 31.483  10.615  1.00 31.69 1   T  1 
HETATM 3081 C C11 . OLA T  20 .   ? -10.191 31.488  11.489  1.00 30.30 1   T  1 
HETATM 3082 C C12 . OLA T  20 .   ? -9.512  30.307  11.437  1.00 31.11 1   T  1 
HETATM 3083 C C13 . OLA T  20 .   ? -8.994  29.983  12.658  1.00 29.79 1   T  1 
HETATM 3084 C C14 . OLA T  20 .   ? -8.158  28.880  12.562  1.00 30.18 1   T  1 
HETATM 3085 C C15 . OLA T  20 .   ? -7.852  28.355  13.810  1.00 28.67 1   T  1 
HETATM 3086 C C16 . OLA T  20 .   ? -7.000  27.242  13.683  1.00 28.90 1   T  1 
HETATM 3087 C C17 . OLA T  20 .   ? -6.769  26.575  14.929  1.00 24.08 1   T  1 
HETATM 3088 C C18 . OLA T  20 .   ? -5.939  25.428  14.815  1.00 22.40 1   T  1 
HETATM 3089 C C1  . OLA U  21 .   ? -6.482  5.561   15.520  1.00 30.91 1   U  1 
HETATM 3090 O O1  . OLA U  21 .   ? -7.126  5.558   16.551  1.00 27.26 1   U  1 
HETATM 3091 O O2  . OLA U  21 .   ? -5.641  4.737   15.275  1.00 29.39 1   U  1 
HETATM 3092 C C2  . OLA U  21 .   ? -6.731  6.562   14.559  1.00 30.05 1   U  1 
HETATM 3093 C C3  . OLA U  21 .   ? -7.706  7.451   14.987  1.00 30.73 1   U  1 
HETATM 3094 C C4  . OLA U  21 .   ? -8.013  8.378   13.970  1.00 30.25 1   U  1 
HETATM 3095 C C5  . OLA U  21 .   ? -9.060  9.198   14.380  1.00 30.22 1   U  1 
HETATM 3096 C C6  . OLA U  21 .   ? -9.421  10.079  13.385  1.00 31.49 1   U  1 
HETATM 3097 C C7  . OLA U  21 .   ? -10.552 10.784  13.790  1.00 30.39 1   U  1 
HETATM 3098 C C8  . OLA U  21 .   ? -10.929 11.680  12.854  1.00 30.83 1   U  1 
HETATM 3099 C C9  . OLA U  21 .   ? -12.055 12.258  13.211  1.00 28.75 1   U  1 
HETATM 3100 C C10 . OLA U  21 .   ? -12.627 13.114  12.680  1.00 28.16 1   U  1 
HETATM 3101 C C11 . OLA U  21 .   ? -12.171 13.746  11.675  1.00 27.85 1   U  1 
HETATM 3102 C C12 . OLA U  21 .   ? -13.088 14.594  11.189  1.00 26.33 1   U  1 
HETATM 3103 C C13 . OLA U  21 .   ? -12.473 15.320  10.204  1.00 27.31 1   U  1 
HETATM 3104 C C14 . OLA U  21 .   ? -13.358 16.134  9.564   1.00 26.84 1   U  1 
HETATM 3105 C C15 . OLA U  21 .   ? -12.691 16.922  8.657   1.00 26.35 1   U  1 
HETATM 3106 C C16 . OLA U  21 .   ? -13.602 17.653  7.910   1.00 25.67 1   U  1 
HETATM 3107 C C17 . OLA U  21 .   ? -12.968 18.528  7.006   1.00 24.28 1   U  1 
HETATM 3108 C C18 . OLA U  21 .   ? -13.896 19.256  6.214   1.00 22.52 1   U  1 
HETATM 3109 C C1  . OLA V  22 .   ? -22.690 34.621  -4.622  1.00 19.39 1   V  1 
HETATM 3110 O O1  . OLA V  22 .   ? -22.057 34.566  -5.646  1.00 19.88 1   V  1 
HETATM 3111 O O2  . OLA V  22 .   ? -23.273 35.625  -4.275  1.00 18.39 1   V  1 
HETATM 3112 C C2  . OLA V  22 .   ? -22.763 33.512  -3.809  1.00 20.15 1   V  1 
HETATM 3113 C C3  . OLA V  22 .   ? -21.666 32.666  -3.887  1.00 23.55 1   V  1 
HETATM 3114 C C4  . OLA V  22 .   ? -21.829 31.662  -2.954  1.00 24.36 1   V  1 
HETATM 3115 C C5  . OLA V  22 .   ? -20.764 30.824  -2.846  1.00 25.58 1   V  1 
HETATM 3116 C C6  . OLA V  22 .   ? -21.028 29.941  -1.796  1.00 25.26 1   V  1 
HETATM 3117 C C7  . OLA V  22 .   ? -20.028 29.083  -1.582  1.00 26.07 1   V  1 
HETATM 3118 C C8  . OLA V  22 .   ? -20.288 28.274  -0.547  1.00 26.43 1   V  1 
HETATM 3119 C C9  . OLA V  22 .   ? -19.318 27.490  -0.340  1.00 24.40 1   V  1 
HETATM 3120 C C10 . OLA V  22 .   ? -19.103 26.628  0.360   1.00 25.44 1   V  1 
HETATM 3121 C C11 . OLA V  22 .   ? -19.751 26.068  1.270   1.00 24.81 1   V  1 
HETATM 3122 C C12 . OLA V  22 .   ? -19.020 25.052  1.724   1.00 24.18 1   V  1 
HETATM 3123 C C13 . OLA V  22 .   ? -19.704 24.383  2.716   1.00 24.68 1   V  1 
HETATM 3124 C C14 . OLA V  22 .   ? -19.001 23.264  3.108   1.00 24.48 1   V  1 
HETATM 3125 C C15 . OLA V  22 .   ? -19.684 22.562  4.102   1.00 23.73 1   V  1 
HETATM 3126 C C16 . OLA V  22 .   ? -19.041 21.319  4.350   1.00 23.11 1   V  1 
HETATM 3127 C C17 . OLA V  22 .   ? -19.711 20.582  5.369   1.00 20.39 1   V  1 
HETATM 3128 C C18 . OLA V  22 .   ? -19.150 19.287  5.564   1.00 18.69 1   V  1 
HETATM 3129 C C1  . OLA W  23 .   ? -12.132 43.068  4.130   1.00 20.98 1   W  1 
HETATM 3130 O O1  . OLA W  23 .   ? -11.834 43.852  5.022   1.00 21.84 1   W  1 
HETATM 3131 O O2  . OLA W  23 .   ? -12.726 43.385  3.148   1.00 21.96 1   W  1 
HETATM 3132 C C2  . OLA W  23 .   ? -11.779 41.736  4.254   1.00 22.46 1   W  1 
HETATM 3133 C C3  . OLA W  23 .   ? -10.942 41.449  5.335   1.00 25.49 1   W  1 
HETATM 3134 C C4  . OLA W  23 .   ? -10.682 40.086  5.356   1.00 26.01 1   W  1 
HETATM 3135 C C5  . OLA W  23 .   ? -9.890  39.664  6.392   1.00 26.48 1   W  1 
HETATM 3136 C C6  . OLA W  23 .   ? -9.744  38.273  6.282   1.00 26.70 1   W  1 
HETATM 3137 C C7  . OLA W  23 .   ? -9.000  37.748  7.288   1.00 25.69 1   W  1 
HETATM 3138 C C8  . OLA W  23 .   ? -8.878  36.404  7.164   1.00 27.45 1   W  1 
HETATM 3139 C C9  . OLA W  23 .   ? -8.226  35.915  8.101   1.00 25.05 1   W  1 
HETATM 3140 C C10 . OLA W  23 .   ? -7.764  34.960  8.467   1.00 25.22 1   W  1 
HETATM 3141 C C11 . OLA W  23 .   ? -7.516  33.837  8.083   1.00 25.66 1   W  1 
HETATM 3142 C C12 . OLA W  23 .   ? -6.691  33.246  8.991   1.00 24.35 1   W  1 
HETATM 3143 C C13 . OLA W  23 .   ? -6.446  31.931  8.681   1.00 25.79 1   W  1 
HETATM 3144 C C14 . OLA W  23 .   ? -5.546  31.395  9.620   1.00 24.37 1   W  1 
HETATM 3145 C C15 . OLA W  23 .   ? -5.334  30.029  9.430   1.00 25.81 1   W  1 
HETATM 3146 C C16 . OLA W  23 .   ? -4.409  29.541  10.395  1.00 25.13 1   W  1 
HETATM 3147 C C17 . OLA W  23 .   ? -4.221  28.137  10.304  1.00 24.60 1   W  1 
HETATM 3148 C C18 . OLA W  23 .   ? -3.297  27.598  11.266  1.00 22.22 1   W  1 
HETATM 3149 C C1  . OLA X  24 .   ? -19.883 40.142  3.485   1.00 16.11 1   X  1 
HETATM 3150 O O1  . OLA X  24 .   ? -19.990 40.692  4.573   1.00 17.46 1   X  1 
HETATM 3151 O O2  . OLA X  24 .   ? -20.237 40.648  2.471   1.00 17.06 1   X  1 
HETATM 3152 C C2  . OLA X  24 .   ? -19.304 38.893  3.423   1.00 17.46 1   X  1 
HETATM 3153 C C3  . OLA X  24 .   ? -19.333 38.177  4.628   1.00 19.76 1   X  1 
HETATM 3154 C C4  . OLA X  24 .   ? -18.421 37.137  4.569   1.00 21.39 1   X  1 
HETATM 3155 C C5  . OLA X  24 .   ? -18.494 36.240  5.594   1.00 21.53 1   X  1 
HETATM 3156 C C6  . OLA X  24 .   ? -17.408 35.405  5.436   1.00 23.12 1   X  1 
HETATM 3157 C C7  . OLA X  24 .   ? -17.383 34.371  6.268   1.00 23.15 1   X  1 
HETATM 3158 C C8  . OLA X  24 .   ? -16.231 33.716  6.100   1.00 24.62 1   X  1 
HETATM 3159 C C9  . OLA X  24 .   ? -16.098 32.741  6.692   1.00 23.41 1   X  1 
HETATM 3160 C C10 . OLA X  24 .   ? -15.335 31.923  6.960   1.00 23.56 1   X  1 
HETATM 3161 C C11 . OLA X  24 .   ? -15.463 30.842  7.328   1.00 23.70 1   X  1 
HETATM 3162 C C12 . OLA X  24 .   ? -14.346 30.176  7.676   1.00 23.64 1   X  1 
HETATM 3163 C C13 . OLA X  24 .   ? -14.612 28.848  7.652   1.00 24.33 1   X  1 
HETATM 3164 C C14 . OLA X  24 .   ? -13.566 28.091  8.154   1.00 24.16 1   X  1 
HETATM 3165 C C15 . OLA X  24 .   ? -13.573 26.829  7.592   1.00 24.23 1   X  1 
HETATM 3166 C C16 . OLA X  24 .   ? -12.620 26.002  8.210   1.00 23.73 1   X  1 
HETATM 3167 C C17 . OLA X  24 .   ? -12.425 24.798  7.482   1.00 21.87 1   X  1 
HETATM 3168 C C18 . OLA X  24 .   ? -11.569 23.868  8.137   1.00 20.16 1   X  1 
HETATM 3169 C C1  . OLA Y  25 .   ? -20.962 37.532  -0.706  1.00 13.31 1   Y  1 
HETATM 3170 O O1  . OLA Y  25 .   ? -21.315 37.774  -1.839  1.00 15.43 1   Y  1 
HETATM 3171 O O2  . OLA Y  25 .   ? -20.207 38.242  -0.077  1.00 14.63 1   Y  1 
HETATM 3172 C C2  . OLA Y  25 .   ? -21.377 36.347  -0.114  1.00 15.19 1   Y  1 
HETATM 3173 C C3  . OLA Y  25 .   ? -20.321 35.626  0.391   1.00 17.41 1   Y  1 
HETATM 3174 C C4  . OLA Y  25 .   ? -20.756 34.455  1.026   1.00 18.99 1   Y  1 
HETATM 3175 C C5  . OLA Y  25 .   ? -19.698 33.750  1.566   1.00 18.66 1   Y  1 
HETATM 3176 C C6  . OLA Y  25 .   ? -20.133 32.597  2.189   1.00 19.42 1   Y  1 
HETATM 3177 C C7  . OLA Y  25 .   ? -19.069 31.959  2.712   1.00 18.99 1   Y  1 
HETATM 3178 C C8  . OLA Y  25 .   ? -19.420 30.835  3.350   1.00 20.95 1   Y  1 
HETATM 3179 C C9  . OLA Y  25 .   ? -18.415 30.359  3.925   1.00 20.71 1   Y  1 
HETATM 3180 C C10 . OLA Y  25 .   ? -18.075 29.462  4.515   1.00 20.87 1   Y  1 
HETATM 3181 C C11 . OLA Y  25 .   ? -18.415 28.293  4.650   1.00 20.94 1   Y  1 
HETATM 3182 C C12 . OLA Y  25 .   ? -17.522 27.648  5.450   1.00 21.37 1   Y  1 
HETATM 3183 C C13 . OLA Y  25 .   ? -17.806 26.316  5.480   1.00 22.71 1   Y  1 
HETATM 3184 C C14 . OLA Y  25 .   ? -16.898 25.636  6.272   1.00 22.93 1   Y  1 
HETATM 3185 C C15 . OLA Y  25 .   ? -17.146 24.265  6.197   1.00 22.97 1   Y  1 
HETATM 3186 C C16 . OLA Y  25 .   ? -16.235 23.531  6.961   1.00 22.96 1   Y  1 
HETATM 3187 C C17 . OLA Y  25 .   ? -16.437 22.139  6.803   1.00 21.13 1   Y  1 
HETATM 3188 C C18 . OLA Y  25 .   ? -15.580 21.322  7.610   1.00 20.06 1   Y  1 
HETATM 3189 C C1  . OLA Z  26 .   ? -15.332 40.848  11.595  1.00 5.01  1   Z  1 
HETATM 3190 O O1  . OLA Z  26 .   ? -16.273 41.451  11.126  1.00 5.20  1   Z  1 
HETATM 3191 O O2  . OLA Z  26 .   ? -14.254 41.359  11.804  1.00 4.61  1   Z  1 
HETATM 3192 C C2  . OLA Z  26 .   ? -15.523 39.522  11.920  1.00 4.68  1   Z  1 
HETATM 3193 C C3  . OLA Z  26 .   ? -14.352 38.910  12.314  1.00 6.11  1   Z  1 
HETATM 3194 C C4  . OLA Z  26 .   ? -14.617 37.591  12.708  1.00 7.03  1   Z  1 
HETATM 3195 C C5  . OLA Z  26 .   ? -13.464 36.930  13.088  1.00 7.23  1   Z  1 
HETATM 3196 C C6  . OLA Z  26 .   ? -13.772 35.634  13.505  1.00 8.52  1   Z  1 
HETATM 3197 C C7  . OLA Z  26 .   ? -12.640 34.973  13.847  1.00 8.87  1   Z  1 
HETATM 3198 C C8  . OLA Z  26 .   ? -12.915 33.730  14.268  1.00 9.19  1   Z  1 
HETATM 3199 C C9  . OLA Z  26 .   ? -11.822 33.123  14.553  1.00 10.11 1   Z  1 
HETATM 3200 C C10 . OLA Z  26 .   ? -11.585 32.061  14.889  1.00 11.81 1   Z  1 
HETATM 3201 C C11 . OLA Z  26 .   ? -12.337 31.093  15.196  1.00 11.12 1   Z  1 
HETATM 3202 C C12 . OLA Z  26 .   ? -11.547 29.996  15.350  1.00 12.42 1   Z  1 
HETATM 3203 C C13 . OLA Z  26 .   ? -12.251 28.984  15.956  1.00 13.81 1   Z  1 
HETATM 3204 C C14 . OLA Z  26 .   ? -11.438 27.877  16.115  1.00 14.46 1   Z  1 
HETATM 3205 C C15 . OLA Z  26 .   ? -12.056 26.886  16.877  1.00 14.67 1   Z  1 
HETATM 3206 C C16 . OLA Z  26 .   ? -11.216 25.764  17.036  1.00 14.64 1   Z  1 
HETATM 3207 C C17 . OLA Z  26 .   ? -11.787 24.791  17.892  1.00 12.41 1   Z  1 
HETATM 3208 C C18 . OLA Z  26 .   ? -10.972 23.632  18.058  1.00 12.62 1   Z  1 
HETATM 3209 C C1  . OLA AA 27 .   ? -23.536 34.063  -9.606  1.00 10.28 1   AA 1 
HETATM 3210 O O1  . OLA AA 27 .   ? -23.747 34.874  -8.740  1.00 11.04 1   AA 1 
HETATM 3211 O O2  . OLA AA 27 .   ? -23.806 34.242  -10.757 1.00 8.71  1   AA 1 
HETATM 3212 C C2  . OLA AA 27 .   ? -22.952 32.851  -9.266  1.00 10.14 1   AA 1 
HETATM 3213 C C3  . OLA AA 27 .   ? -23.657 32.144  -8.297  1.00 12.10 1   AA 1 
HETATM 3214 C C4  . OLA AA 27 .   ? -22.943 31.021  -7.969  1.00 13.74 1   AA 1 
HETATM 3215 C C5  . OLA AA 27 .   ? -23.594 30.164  -7.122  1.00 12.65 1   AA 1 
HETATM 3216 C C6  . OLA AA 27 .   ? -22.729 29.099  -6.886  1.00 14.30 1   AA 1 
HETATM 3217 C C7  . OLA AA 27 .   ? -23.209 28.193  -5.992  1.00 13.60 1   AA 1 
HETATM 3218 C C8  . OLA AA 27 .   ? -22.319 27.226  -5.811  1.00 15.58 1   AA 1 
HETATM 3219 C C9  . OLA AA 27 .   ? -22.582 26.449  -4.927  1.00 14.37 1   AA 1 
HETATM 3220 C C10 . OLA AA 27 .   ? -22.083 25.529  -4.427  1.00 14.16 1   AA 1 
HETATM 3221 C C11 . OLA AA 27 .   ? -22.055 25.169  -3.302  1.00 14.95 1   AA 1 
HETATM 3222 C C12 . OLA AA 27 .   ? -21.356 24.042  -3.119  1.00 14.91 1   AA 1 
HETATM 3223 C C13 . OLA AA 27 .   ? -21.505 23.651  -1.821  1.00 16.60 1   AA 1 
HETATM 3224 C C14 . OLA AA 27 .   ? -20.822 22.498  -1.581  1.00 16.46 1   AA 1 
HETATM 3225 C C15 . OLA AA 27 .   ? -21.046 22.068  -0.285  1.00 16.73 1   AA 1 
HETATM 3226 C C16 . OLA AA 27 .   ? -20.388 20.857  -0.037  1.00 16.63 1   AA 1 
HETATM 3227 C C17 . OLA AA 27 .   ? -20.677 20.362  1.255   1.00 15.01 1   AA 1 
HETATM 3228 C C18 . OLA AA 27 .   ? -20.019 19.129  1.548   1.00 15.24 1   AA 1 
HETATM 3229 C C1  . OLA BA 28 .   ? -9.005  8.746   19.390  1.00 21.50 1   BA 1 
HETATM 3230 O O1  . OLA BA 28 .   ? -8.734  7.604   19.111  1.00 20.50 1   BA 1 
HETATM 3231 O O2  . OLA BA 28 .   ? -8.621  9.278   20.414  1.00 17.84 1   BA 1 
HETATM 3232 C C2  . OLA BA 28 .   ? -9.752  9.479   18.485  1.00 18.35 1   BA 1 
HETATM 3233 C C3  . OLA BA 28 .   ? -10.042 10.778  18.899  1.00 20.79 1   BA 1 
HETATM 3234 C C4  . OLA BA 28 .   ? -10.804 11.403  17.926  1.00 20.88 1   BA 1 
HETATM 3235 C C5  . OLA BA 28 .   ? -11.085 12.730  18.216  1.00 20.68 1   BA 1 
HETATM 3236 C C6  . OLA BA 28 .   ? -11.850 13.245  17.167  1.00 21.93 1   BA 1 
HETATM 3237 C C7  . OLA BA 28 .   ? -12.184 14.559  17.323  1.00 20.40 1   BA 1 
HETATM 3238 C C8  . OLA BA 28 .   ? -12.964 14.969  16.273  1.00 21.77 1   BA 1 
HETATM 3239 C C9  . OLA BA 28 .   ? -13.384 16.124  16.337  1.00 19.09 1   BA 1 
HETATM 3240 C C10 . OLA BA 28 .   ? -14.069 16.792  15.634  1.00 17.85 1   BA 1 
HETATM 3241 C C11 . OLA BA 28 .   ? -14.510 17.896  15.680  1.00 17.54 1   BA 1 
HETATM 3242 C C12 . OLA BA 28 .   ? -15.272 18.229  14.613  1.00 16.82 1   BA 1 
HETATM 3243 C C13 . OLA BA 28 .   ? -15.718 19.520  14.726  1.00 17.43 1   BA 1 
HETATM 3244 C C14 . OLA BA 28 .   ? -16.474 19.891  13.630  1.00 17.56 1   BA 1 
HETATM 3245 C C15 . OLA BA 28 .   ? -16.802 21.233  13.693  1.00 16.71 1   BA 1 
HETATM 3246 C C16 . OLA BA 28 .   ? -17.516 21.632  12.561  1.00 16.09 1   BA 1 
HETATM 3247 C C17 . OLA BA 28 .   ? -17.751 23.045  12.554  1.00 14.21 1   BA 1 
HETATM 3248 C C18 . OLA BA 28 .   ? -18.459 23.509  11.405  1.00 13.97 1   BA 1 
HETATM 3249 C C1  . OLA CA 29 .   ? -24.333 37.588  3.688   1.00 8.55  1   CA 1 
HETATM 3250 O O1  . OLA CA 29 .   ? -23.827 37.308  2.619   1.00 11.23 1   CA 1 
HETATM 3251 O O2  . OLA CA 29 .   ? -24.945 38.615  3.857   1.00 8.89  1   CA 1 
HETATM 3252 C C2  . OLA CA 29 .   ? -24.180 36.716  4.750   1.00 9.24  1   CA 1 
HETATM 3253 C C3  . OLA CA 29 .   ? -23.345 35.650  4.514   1.00 11.77 1   CA 1 
HETATM 3254 C C4  . OLA CA 29 .   ? -23.218 34.896  5.664   1.00 12.96 1   CA 1 
HETATM 3255 C C5  . OLA CA 29 .   ? -22.360 33.818  5.525   1.00 13.10 1   CA 1 
HETATM 3256 C C6  . OLA CA 29 .   ? -22.200 33.187  6.766   1.00 13.43 1   CA 1 
HETATM 3257 C C7  . OLA CA 29 .   ? -21.387 32.091  6.700   1.00 13.63 1   CA 1 
HETATM 3258 C C8  . OLA CA 29 .   ? -21.163 31.547  7.933   1.00 14.22 1   CA 1 
HETATM 3259 C C9  . OLA CA 29 .   ? -20.423 30.527  7.859   1.00 14.51 1   CA 1 
HETATM 3260 C C10 . OLA CA 29 .   ? -19.824 29.796  8.479   1.00 14.28 1   CA 1 
HETATM 3261 C C11 . OLA CA 29 .   ? -19.461 29.612  9.646   1.00 14.21 1   CA 1 
HETATM 3262 C C12 . OLA CA 29 .   ? -18.519 28.639  9.657   1.00 15.20 1   CA 1 
HETATM 3263 C C13 . OLA CA 29 .   ? -17.982 28.451  10.923  1.00 16.02 1   CA 1 
HETATM 3264 C C14 . OLA CA 29 .   ? -16.885 27.614  10.864  1.00 16.80 1   CA 1 
HETATM 3265 C C15 . OLA CA 29 .   ? -16.354 27.352  12.122  1.00 17.02 1   CA 1 
HETATM 3266 C C16 . OLA CA 29 .   ? -15.197 26.557  12.025  1.00 17.27 1   CA 1 
HETATM 3267 C C17 . OLA CA 29 .   ? -14.703 26.150  13.291  1.00 15.51 1   CA 1 
HETATM 3268 C C18 . OLA CA 29 .   ? -13.537 25.335  13.216  1.00 15.28 1   CA 1 
HETATM 3269 C C1  . OLA DA 30 .   ? -10.470 14.600  26.851  1.00 3.88  1   DA 1 
HETATM 3270 O O1  . OLA DA 30 .   ? -9.439  14.288  27.418  1.00 3.56  1   DA 1 
HETATM 3271 O O2  . OLA DA 30 .   ? -11.474 13.932  26.939  1.00 3.11  1   DA 1 
HETATM 3272 C C2  . OLA DA 30 .   ? -10.473 15.748  26.082  1.00 3.38  1   DA 1 
HETATM 3273 C C3  . OLA DA 30 .   ? -11.690 16.403  26.077  1.00 4.23  1   DA 1 
HETATM 3274 C C4  . OLA DA 30 .   ? -11.578 17.548  25.283  1.00 5.93  1   DA 1 
HETATM 3275 C C5  . OLA DA 30 .   ? -12.740 18.319  25.275  1.00 6.34  1   DA 1 
HETATM 3276 C C6  . OLA DA 30 .   ? -12.536 19.423  24.420  1.00 7.91  1   DA 1 
HETATM 3277 C C7  . OLA DA 30 .   ? -13.655 20.197  24.329  1.00 7.01  1   DA 1 
HETATM 3278 C C8  . OLA DA 30 .   ? -13.449 21.222  23.476  1.00 8.12  1   DA 1 
HETATM 3279 C C9  . OLA DA 30 .   ? -14.499 21.890  23.362  1.00 6.91  1   DA 1 
HETATM 3280 C C10 . OLA DA 30 .   ? -14.843 22.767  22.710  1.00 5.38  1   DA 1 
HETATM 3281 C C11 . OLA DA 30 .   ? -14.276 23.464  21.844  1.00 6.23  1   DA 1 
HETATM 3282 C C12 . OLA DA 30 .   ? -15.224 24.239  21.252  1.00 4.41  1   DA 1 
HETATM 3283 C C13 . OLA DA 30 .   ? -14.654 25.240  20.530  1.00 5.90  1   DA 1 
HETATM 3284 C C14 . OLA DA 30 .   ? -15.637 26.059  19.994  1.00 4.16  1   DA 1 
HETATM 3285 C C15 . OLA DA 30 .   ? -15.068 27.150  19.351  1.00 4.72  1   DA 1 
HETATM 3286 C C16 . OLA DA 30 .   ? -16.059 27.981  18.812  1.00 3.73  1   DA 1 
HETATM 3287 C C17 . OLA DA 30 .   ? -15.490 29.130  18.194  1.00 3.76  1   DA 1 
HETATM 3288 C C18 . OLA DA 30 .   ? -16.468 30.005  17.611  1.00 3.53  1   DA 1 
HETATM 3289 C C1  . OLA EA 31 .   ? -14.348 2.991   16.570  1.00 13.31 1   EA 1 
HETATM 3290 O O1  . OLA EA 31 .   ? -13.228 2.622   16.864  1.00 13.68 1   EA 1 
HETATM 3291 O O2  . OLA EA 31 .   ? -15.328 2.631   17.198  1.00 9.39  1   EA 1 
HETATM 3292 C C2  . OLA EA 31 .   ? -14.509 3.832   15.467  1.00 13.27 1   EA 1 
HETATM 3293 C C3  . OLA EA 31 .   ? -15.729 4.466   15.454  1.00 14.81 1   EA 1 
HETATM 3294 C C4  . OLA EA 31 .   ? -15.813 5.306   14.336  1.00 17.49 1   EA 1 
HETATM 3295 C C5  . OLA EA 31 .   ? -16.988 6.029   14.318  1.00 16.71 1   EA 1 
HETATM 3296 C C6  . OLA EA 31 .   ? -17.004 6.893   13.216  1.00 19.16 1   EA 1 
HETATM 3297 C C7  . OLA EA 31 .   ? -18.160 7.616   13.189  1.00 16.46 1   EA 1 
HETATM 3298 C C8  . OLA EA 31 .   ? -18.179 8.526   12.194  1.00 18.51 1   EA 1 
HETATM 3299 C C9  . OLA EA 31 .   ? -19.272 9.182   12.234  1.00 15.26 1   EA 1 
HETATM 3300 C C10 . OLA EA 31 .   ? -19.683 10.093  11.666  1.00 13.90 1   EA 1 
HETATM 3301 C C11 . OLA EA 31 .   ? -19.188 10.781  10.748  1.00 15.26 1   EA 1 
HETATM 3302 C C12 . OLA EA 31 .   ? -20.065 11.797  10.473  1.00 12.86 1   EA 1 
HETATM 3303 C C13 . OLA EA 31 .   ? -19.574 12.586  9.476   1.00 14.84 1   EA 1 
HETATM 3304 C C14 . OLA EA 31 .   ? -20.372 13.717  9.350   1.00 12.44 1   EA 1 
HETATM 3305 C C15 . OLA EA 31 .   ? -19.902 14.525  8.327   1.00 13.84 1   EA 1 
HETATM 3306 C C16 . OLA EA 31 .   ? -20.643 15.726  8.281   1.00 12.29 1   EA 1 
HETATM 3307 C C17 . OLA EA 31 .   ? -20.245 16.538  7.197   1.00 12.36 1   EA 1 
HETATM 3308 C C18 . OLA EA 31 .   ? -20.939 17.773  7.132   1.00 12.05 1   EA 1 
HETATM 3309 C C1  . OLA FA 32 .   ? -25.905 30.244  -15.571 1.00 2.23  1   FA 1 
HETATM 3310 O O1  . OLA FA 32 .   ? -26.934 29.685  -15.938 1.00 1.84  1   FA 1 
HETATM 3311 O O2  . OLA FA 32 .   ? -25.727 31.420  -15.734 1.00 1.71  1   FA 1 
HETATM 3312 C C2  . OLA FA 32 .   ? -24.920 29.516  -14.962 1.00 1.89  1   FA 1 
HETATM 3313 C C3  . OLA FA 32 .   ? -25.289 28.207  -14.719 1.00 2.12  1   FA 1 
HETATM 3314 C C4  . OLA FA 32 .   ? -24.286 27.619  -13.991 1.00 2.53  1   FA 1 
HETATM 3315 C C5  . OLA FA 32 .   ? -24.575 26.346  -13.568 1.00 2.49  1   FA 1 
HETATM 3316 C C6  . OLA FA 32 .   ? -23.584 26.039  -12.660 1.00 3.04  1   FA 1 
HETATM 3317 C C7  . OLA FA 32 .   ? -23.877 24.950  -11.955 1.00 2.81  1   FA 1 
HETATM 3318 C C8  . OLA FA 32 .   ? -22.933 24.779  -11.031 1.00 3.81  1   FA 1 
HETATM 3319 C C9  . OLA FA 32 .   ? -23.250 24.039  -10.193 1.00 3.00  1   FA 1 
HETATM 3320 C C10 . OLA FA 32 .   ? -22.860 23.517  -9.285  1.00 3.26  1   FA 1 
HETATM 3321 C C11 . OLA FA 32 .   ? -23.268 23.238  -8.216  1.00 3.53  1   FA 1 
HETATM 3322 C C12 . OLA FA 32 .   ? -22.431 22.389  -7.620  1.00 4.08  1   FA 1 
HETATM 3323 C C13 . OLA FA 32 .   ? -22.946 21.976  -6.430  1.00 5.52  1   FA 1 
HETATM 3324 C C14 . OLA FA 32 .   ? -22.154 20.972  -5.949  1.00 5.32  1   FA 1 
HETATM 3325 C C15 . OLA FA 32 .   ? -22.656 20.482  -4.758  1.00 6.11  1   FA 1 
HETATM 3326 C C16 . OLA FA 32 .   ? -21.881 19.387  -4.352  1.00 6.87  1   FA 1 
HETATM 3327 C C17 . OLA FA 32 .   ? -22.369 18.808  -3.164  1.00 6.10  1   FA 1 
HETATM 3328 C C18 . OLA FA 32 .   ? -21.672 17.637  -2.813  1.00 6.81  1   FA 1 
HETATM 3329 C C1  . OLA GA 33 .   ? -11.137 4.853   20.112  1.00 13.70 1   GA 1 
HETATM 3330 O O1  . OLA GA 33 .   ? -12.085 4.586   20.823  1.00 11.32 1   GA 1 
HETATM 3331 O O2  . OLA GA 33 .   ? -10.027 4.401   20.338  1.00 12.70 1   GA 1 
HETATM 3332 C C2  . OLA GA 33 .   ? -11.297 5.690   19.005  1.00 12.07 1   GA 1 
HETATM 3333 C C3  . OLA GA 33 .   ? -12.599 6.202   18.896  1.00 14.30 1   GA 1 
HETATM 3334 C C4  . OLA GA 33 .   ? -12.654 7.154   17.860  1.00 16.01 1   GA 1 
HETATM 3335 C C5  . OLA GA 33 .   ? -13.884 7.778   17.794  1.00 15.33 1   GA 1 
HETATM 3336 C C6  . OLA GA 33 .   ? -13.858 8.767   16.801  1.00 16.75 1   GA 1 
HETATM 3337 C C7  . OLA GA 33 .   ? -15.050 9.450   16.743  1.00 15.51 1   GA 1 
HETATM 3338 C C8  . OLA GA 33 .   ? -15.026 10.440  15.794  1.00 17.27 1   GA 1 
HETATM 3339 C C9  . OLA GA 33 .   ? -16.094 11.148  15.848  1.00 14.51 1   GA 1 
HETATM 3340 C C10 . OLA GA 33 .   ? -16.516 12.046  15.235  1.00 13.37 1   GA 1 
HETATM 3341 C C11 . OLA GA 33 .   ? -16.208 12.519  14.134  1.00 14.67 1   GA 1 
HETATM 3342 C C12 . OLA GA 33 .   ? -16.870 13.692  13.936  1.00 13.44 1   GA 1 
HETATM 3343 C C13 . OLA GA 33 .   ? -16.736 14.108  12.662  1.00 14.97 1   GA 1 
HETATM 3344 C C14 . OLA GA 33 .   ? -17.170 15.394  12.519  1.00 13.33 1   GA 1 
HETATM 3345 C C15 . OLA GA 33 .   ? -17.030 15.819  11.207  1.00 14.78 1   GA 1 
HETATM 3346 C C16 . OLA GA 33 .   ? -17.384 17.172  11.059  1.00 13.53 1   GA 1 
HETATM 3347 C C17 . OLA GA 33 .   ? -17.264 17.620  9.726   1.00 12.98 1   GA 1 
HETATM 3348 C C18 . OLA GA 33 .   ? -17.593 18.987  9.536   1.00 12.65 1   GA 1 
HETATM 3349 C C1  . OLA HA 34 .   ? -26.208 38.686  -1.189  1.00 4.37  1   HA 1 
HETATM 3350 O O1  . OLA HA 34 .   ? -25.876 38.602  -2.361  1.00 5.94  1   HA 1 
HETATM 3351 O O2  . OLA HA 34 .   ? -26.530 39.745  -0.710  1.00 4.60  1   HA 1 
HETATM 3352 C C2  . OLA HA 34 .   ? -26.239 37.567  -0.394  1.00 4.57  1   HA 1 
HETATM 3353 C C3  . OLA HA 34 .   ? -25.544 36.469  -0.894  1.00 7.12  1   HA 1 
HETATM 3354 C C4  . OLA HA 34 .   ? -25.696 35.422  0.011   1.00 7.70  1   HA 1 
HETATM 3355 C C5  . OLA HA 34 .   ? -24.892 34.330  -0.210  1.00 7.97  1   HA 1 
HETATM 3356 C C6  . OLA HA 34 .   ? -25.117 33.407  0.814   1.00 8.01  1   HA 1 
HETATM 3357 C C7  . OLA HA 34 .   ? -24.320 32.322  0.796   1.00 7.79  1   HA 1 
HETATM 3358 C C8  . OLA HA 34 .   ? -24.657 31.483  1.804   1.00 8.70  1   HA 1 
HETATM 3359 C C9  . OLA HA 34 .   ? -23.945 30.528  1.943   1.00 9.35  1   HA 1 
HETATM 3360 C C10 . OLA HA 34 .   ? -23.895 29.582  2.604   1.00 8.64  1   HA 1 
HETATM 3361 C C11 . OLA HA 34 .   ? -23.075 29.093  3.287   1.00 9.87  1   HA 1 
HETATM 3362 C C12 . OLA HA 34 .   ? -23.453 27.953  3.888   1.00 8.92  1   HA 1 
HETATM 3363 C C13 . OLA HA 34 .   ? -22.463 27.475  4.706   1.00 10.95 1   HA 1 
HETATM 3364 C C14 . OLA HA 34 .   ? -22.849 26.306  5.327   1.00 10.19 1   HA 1 
HETATM 3365 C C15 . OLA HA 34 .   ? -21.860 25.811  6.152   1.00 11.65 1   HA 1 
HETATM 3366 C C16 . OLA HA 34 .   ? -22.281 24.604  6.758   1.00 10.82 1   HA 1 
HETATM 3367 C C17 . OLA HA 34 .   ? -21.274 24.043  7.557   1.00 10.59 1   HA 1 
HETATM 3368 C C18 . OLA HA 34 .   ? -21.676 22.808  8.165   1.00 10.46 1   HA 1 
HETATM 3369 C C1  . OLA IA 35 .   ? -18.916 3.187   18.393  1.00 3.58  1   IA 1 
HETATM 3370 O O1  . OLA IA 35 .   ? -19.620 3.237   19.386  1.00 2.55  1   IA 1 
HETATM 3371 O O2  . OLA IA 35 .   ? -18.199 2.241   18.170  1.00 2.78  1   IA 1 
HETATM 3372 C C2  . OLA IA 35 .   ? -18.933 4.230   17.478  1.00 3.40  1   IA 1 
HETATM 3373 C C3  . OLA IA 35 .   ? -19.289 5.443   18.055  1.00 4.31  1   IA 1 
HETATM 3374 C C4  . OLA IA 35 .   ? -19.390 6.416   17.061  1.00 5.83  1   IA 1 
HETATM 3375 C C5  . OLA IA 35 .   ? -19.738 7.657   17.571  1.00 5.52  1   IA 1 
HETATM 3376 C C6  . OLA IA 35 .   ? -19.880 8.563   16.515  1.00 7.00  1   IA 1 
HETATM 3377 C C7  . OLA IA 35 .   ? -20.342 9.775   16.959  1.00 6.19  1   IA 1 
HETATM 3378 C C8  . OLA IA 35 .   ? -20.471 10.680  15.957  1.00 7.01  1   IA 1 
HETATM 3379 C C9  . OLA IA 35 .   ? -21.144 11.690  16.351  1.00 5.75  1   IA 1 
HETATM 3380 C C10 . OLA IA 35 .   ? -21.402 12.722  15.871  1.00 5.50  1   IA 1 
HETATM 3381 C C11 . OLA IA 35 .   ? -20.905 13.346  14.912  1.00 5.57  1   IA 1 
HETATM 3382 C C12 . OLA IA 35 .   ? -21.657 14.445  14.646  1.00 5.22  1   IA 1 
HETATM 3383 C C13 . OLA IA 35 .   ? -21.004 15.259  13.783  1.00 6.00  1   IA 1 
HETATM 3384 C C14 . OLA IA 35 .   ? -21.781 16.345  13.460  1.00 4.72  1   IA 1 
HETATM 3385 C C15 . OLA IA 35 .   ? -21.037 17.242  12.706  1.00 5.96  1   IA 1 
HETATM 3386 C C16 . OLA IA 35 .   ? -21.826 18.343  12.310  1.00 4.85  1   IA 1 
HETATM 3387 C C17 . OLA IA 35 .   ? -21.074 19.295  11.582  1.00 5.36  1   IA 1 
HETATM 3388 C C18 . OLA IA 35 .   ? -21.840 20.393  11.078  1.00 5.21  1   IA 1 
HETATM 3389 C C1  . OLA JA 36 .   ? -29.788 35.917  -3.321  1.00 2.12  1   JA 1 
HETATM 3390 O O1  . OLA JA 36 .   ? -28.789 36.411  -3.815  1.00 2.15  1   JA 1 
HETATM 3391 O O2  . OLA JA 36 .   ? -30.904 36.316  -3.578  1.00 1.55  1   JA 1 
HETATM 3392 C C2  . OLA JA 36 .   ? -29.637 34.843  -2.469  1.00 1.83  1   JA 1 
HETATM 3393 C C3  . OLA JA 36 .   ? -28.745 33.900  -2.937  1.00 2.34  1   JA 1 
HETATM 3394 C C4  . OLA JA 36 .   ? -28.702 32.870  -2.016  1.00 2.65  1   JA 1 
HETATM 3395 C C5  . OLA JA 36 .   ? -27.852 31.848  -2.367  1.00 2.85  1   JA 1 
HETATM 3396 C C6  . OLA JA 36 .   ? -27.868 30.929  -1.329  1.00 3.12  1   JA 1 
HETATM 3397 C C7  . OLA JA 36 .   ? -27.045 29.891  -1.535  1.00 3.11  1   JA 1 
HETATM 3398 C C8  . OLA JA 36 .   ? -27.073 29.100  -0.442  1.00 3.81  1   JA 1 
HETATM 3399 C C9  . OLA JA 36 .   ? -26.339 28.162  -0.510  1.00 3.96  1   JA 1 
HETATM 3400 C C10 . OLA JA 36 .   ? -26.043 27.265  0.141   1.00 4.02  1   JA 1 
HETATM 3401 C C11 . OLA JA 36 .   ? -25.474 26.303  -0.105  1.00 4.21  1   JA 1 
HETATM 3402 C C12 . OLA JA 36 .   ? -25.403 25.389  0.868   1.00 4.15  1   JA 1 
HETATM 3403 C C13 . OLA JA 36 .   ? -25.075 24.195  0.302   1.00 5.11  1   JA 1 
HETATM 3404 C C14 . OLA JA 36 .   ? -25.022 23.177  1.218   1.00 5.21  1   JA 1 
HETATM 3405 C C15 . OLA JA 36 .   ? -24.898 21.977  0.558   1.00 5.21  1   JA 1 
HETATM 3406 C C16 . OLA JA 36 .   ? -24.791 20.900  1.450   1.00 5.14  1   JA 1 
HETATM 3407 C C17 . OLA JA 36 .   ? -24.709 19.669  0.769   1.00 4.50  1   JA 1 
HETATM 3408 C C18 . OLA JA 36 .   ? -24.500 18.560  1.628   1.00 4.80  1   JA 1 
HETATM 3409 C C1  . OLA KA 37 .   ? -21.226 1.607   13.985  1.00 5.55  1   KA 1 
HETATM 3410 O O1  . OLA KA 37 .   ? -21.643 2.014   15.046  1.00 3.38  1   KA 1 
HETATM 3411 O O2  . OLA KA 37 .   ? -20.926 0.446   13.817  1.00 4.02  1   KA 1 
HETATM 3412 C C2  . OLA KA 37 .   ? -21.050 2.493   12.924  1.00 6.01  1   KA 1 
HETATM 3413 C C3  . OLA KA 37 .   ? -21.962 3.538   12.912  1.00 7.57  1   KA 1 
HETATM 3414 C C4  . OLA KA 37 .   ? -21.623 4.477   11.920  1.00 8.84  1   KA 1 
HETATM 3415 C C5  . OLA KA 37 .   ? -22.630 5.397   11.700  1.00 8.96  1   KA 1 
HETATM 3416 C C6  . OLA KA 37 .   ? -22.202 6.372   10.768  1.00 10.75 1   KA 1 
HETATM 3417 C C7  . OLA KA 37 .   ? -23.227 7.248   10.460  1.00 9.26  1   KA 1 
HETATM 3418 C C8  . OLA KA 37 .   ? -22.825 8.252   9.650   1.00 11.20 1   KA 1 
HETATM 3419 C C9  . OLA KA 37 .   ? -23.799 8.955   9.326   1.00 8.60  1   KA 1 
HETATM 3420 C C10 . OLA KA 37 .   ? -24.034 9.950   8.822   1.00 7.35  1   KA 1 
HETATM 3421 C C11 . OLA KA 37 .   ? -23.400 10.900  8.460   1.00 8.30  1   KA 1 
HETATM 3422 C C12 . OLA KA 37 .   ? -24.231 11.865  8.003   1.00 6.09  1   KA 1 
HETATM 3423 C C13 . OLA KA 37 .   ? -23.525 12.892  7.496   1.00 7.02  1   KA 1 
HETATM 3424 C C14 . OLA KA 37 .   ? -24.334 13.903  7.052   1.00 5.14  1   KA 1 
HETATM 3425 C C15 . OLA KA 37 .   ? -23.569 14.844  6.389   1.00 5.80  1   KA 1 
HETATM 3426 C C16 . OLA KA 37 .   ? -24.345 15.942  5.961   1.00 4.50  1   KA 1 
HETATM 3427 C C17 . OLA KA 37 .   ? -23.557 16.869  5.220   1.00 4.54  1   KA 1 
HETATM 3428 C C18 . OLA KA 37 .   ? -24.250 18.057  4.809   1.00 4.72  1   KA 1 
HETATM 3429 C C1  . OLA LA 38 .   ? -32.013 34.044  0.679   1.00 1.40  1   LA 1 
HETATM 3430 O O1  . OLA LA 38 .   ? -32.073 34.792  1.651   1.00 1.33  1   LA 1 
HETATM 3431 O O2  . OLA LA 38 .   ? -32.515 34.312  -0.371  1.00 1.22  1   LA 1 
HETATM 3432 C C2  . OLA LA 38 .   ? -31.361 32.825  0.786   1.00 1.32  1   LA 1 
HETATM 3433 C C3  . OLA LA 38 .   ? -30.831 32.569  2.058   1.00 1.50  1   LA 1 
HETATM 3434 C C4  . OLA LA 38 .   ? -30.222 31.312  2.031   1.00 1.69  1   LA 1 
HETATM 3435 C C5  . OLA LA 38 .   ? -29.703 30.904  3.234   1.00 1.77  1   LA 1 
HETATM 3436 C C6  . OLA LA 38 .   ? -29.223 29.629  3.068   1.00 2.00  1   LA 1 
HETATM 3437 C C7  . OLA LA 38 .   ? -28.651 29.100  4.194   1.00 2.01  1   LA 1 
HETATM 3438 C C8  . OLA LA 38 .   ? -28.253 27.833  3.997   1.00 2.32  1   LA 1 
HETATM 3439 C C9  . OLA LA 38 .   ? -27.556 27.383  4.925   1.00 2.20  1   LA 1 
HETATM 3440 C C10 . OLA LA 38 .   ? -27.052 26.411  5.235   1.00 2.26  1   LA 1 
HETATM 3441 C C11 . OLA LA 38 .   ? -27.303 25.214  5.147   1.00 2.20  1   LA 1 
HETATM 3442 C C12 . OLA LA 38 .   ? -26.246 24.516  5.606   1.00 2.53  1   LA 1 
HETATM 3443 C C13 . OLA LA 38 .   ? -26.592 23.220  5.919   1.00 2.39  1   LA 1 
HETATM 3444 C C14 . OLA LA 38 .   ? -25.517 22.547  6.475   1.00 2.42  1   LA 1 
HETATM 3445 C C15 . OLA LA 38 .   ? -25.843 21.268  6.880   1.00 2.38  1   LA 1 
HETATM 3446 C C16 . OLA LA 38 .   ? -24.763 20.662  7.538   1.00 2.70  1   LA 1 
HETATM 3447 C C17 . OLA LA 38 .   ? -25.077 19.362  8.033   1.00 2.21  1   LA 1 
HETATM 3448 C C18 . OLA LA 38 .   ? -24.010 18.713  8.729   1.00 2.92  1   LA 1 
HETATM 3449 C C1  . OLA MA 39 .   ? -26.701 2.424   11.975  1.00 2.12  1   MA 1 
HETATM 3450 O O1  . OLA MA 39 .   ? -26.189 2.890   12.962  1.00 1.88  1   MA 1 
HETATM 3451 O O2  . OLA MA 39 .   ? -26.982 1.257   11.878  1.00 1.58  1   MA 1 
HETATM 3452 C C2  . OLA MA 39 .   ? -26.974 3.239   10.877  1.00 2.31  1   MA 1 
HETATM 3453 C C3  . OLA MA 39 .   ? -26.913 4.603   11.150  1.00 2.89  1   MA 1 
HETATM 3454 C C4  . OLA MA 39 .   ? -27.243 5.317   9.996   1.00 3.28  1   MA 1 
HETATM 3455 C C5  . OLA MA 39 .   ? -27.269 6.683   10.174  1.00 3.28  1   MA 1 
HETATM 3456 C C6  . OLA MA 39 .   ? -27.625 7.296   8.975   1.00 3.72  1   MA 1 
HETATM 3457 C C7  . OLA MA 39 .   ? -27.748 8.644   9.083   1.00 3.67  1   MA 1 
HETATM 3458 C C8  . OLA MA 39 .   ? -28.099 9.247   7.911   1.00 3.68  1   MA 1 
HETATM 3459 C C9  . OLA MA 39 .   ? -28.427 10.408  8.006   1.00 2.96  1   MA 1 
HETATM 3460 C C10 . OLA MA 39 .   ? -28.722 11.357  7.426   1.00 2.31  1   MA 1 
HETATM 3461 C C11 . OLA MA 39 .   ? -28.145 12.201  6.822   1.00 2.75  1   MA 1 
HETATM 3462 C C12 . OLA MA 39 .   ? -28.928 13.238  6.459   1.00 1.97  1   MA 1 
HETATM 3463 C C13 . OLA MA 39 .   ? -28.182 14.174  5.793   1.00 2.10  1   MA 1 
HETATM 3464 C C14 . OLA MA 39 .   ? -28.911 15.295  5.477   1.00 1.57  1   MA 1 
HETATM 3465 C C15 . OLA MA 39 .   ? -28.149 16.192  4.737   1.00 1.71  1   MA 1 
HETATM 3466 C C16 . OLA MA 39 .   ? -28.843 17.392  4.471   1.00 1.48  1   MA 1 
HETATM 3467 C C17 . OLA MA 39 .   ? -28.081 18.268  3.653   1.00 1.47  1   MA 1 
HETATM 3468 C C18 . OLA MA 39 .   ? -28.707 19.547  3.399   1.00 1.43  1   MA 1 
HETATM 3469 C C1  . OLA NA 40 .   ? -20.396 0.439   1.519   1.00 9.30  1   NA 1 
HETATM 3470 O O1  . OLA NA 40 .   ? -20.978 0.080   0.511   1.00 6.05  1   NA 1 
HETATM 3471 O O2  . OLA NA 40 .   ? -19.700 -0.326  2.152   1.00 5.97  1   NA 1 
HETATM 3472 C C2  . OLA NA 40 .   ? -20.505 1.771   1.931   1.00 6.17  1   NA 1 
HETATM 3473 C C3  . OLA NA 40 .   ? -21.678 2.341   1.511   1.00 6.24  1   NA 1 
HETATM 3474 C C4  . OLA NA 40 .   ? -21.693 3.746   1.713   1.00 6.11  1   NA 1 
HETATM 3475 C C5  . OLA NA 40 .   ? -22.926 4.271   1.376   1.00 5.08  1   NA 1 
HETATM 3476 C C6  . OLA NA 40 .   ? -22.906 5.661   1.327   1.00 5.44  1   NA 1 
HETATM 3477 C C7  . OLA NA 40 .   ? -24.162 6.129   0.971   1.00 4.13  1   NA 1 
HETATM 3478 C C8  . OLA NA 40 .   ? -24.162 7.461   0.752   1.00 4.51  1   NA 1 
HETATM 3479 C C9  . OLA NA 40 .   ? -25.358 7.881   0.536   1.00 3.32  1   NA 1 
HETATM 3480 C C10 . OLA NA 40 .   ? -25.778 8.903   0.144   1.00 2.79  1   NA 1 
HETATM 3481 C C11 . OLA NA 40 .   ? -25.158 9.824   -0.438  1.00 2.69  1   NA 1 
HETATM 3482 C C12 . OLA NA 40 .   ? -26.011 10.834  -0.736  1.00 2.35  1   NA 1 
HETATM 3483 C C13 . OLA NA 40 .   ? -25.367 11.760  -1.507  1.00 2.34  1   NA 1 
HETATM 3484 C C14 . OLA NA 40 .   ? -26.158 12.868  -1.691  1.00 1.83  1   NA 1 
HETATM 3485 C C15 . OLA NA 40 .   ? -25.498 13.829  -2.448  1.00 2.05  1   NA 1 
HETATM 3486 C C16 . OLA NA 40 .   ? -26.237 15.024  -2.508  1.00 1.73  1   NA 1 
HETATM 3487 C C17 . OLA NA 40 .   ? -25.573 16.015  -3.264  1.00 1.70  1   NA 1 
HETATM 3488 C C18 . OLA NA 40 .   ? -26.263 17.283  -3.292  1.00 1.63  1   NA 1 
HETATM 3489 C C1  . OLA OA 41 .   ? -23.345 -0.845  11.041  1.00 3.24  1   OA 1 
HETATM 3490 O O1  . OLA OA 41 .   ? -24.536 -1.000  10.982  1.00 2.18  1   OA 1 
HETATM 3491 O O2  . OLA OA 41 .   ? -22.636 -1.539  11.743  1.00 2.41  1   OA 1 
HETATM 3492 C C2  . OLA OA 41 .   ? -22.740 0.180   10.293  1.00 3.19  1   OA 1 
HETATM 3493 C C3  . OLA OA 41 .   ? -23.540 0.614   9.233   1.00 4.65  1   OA 1 
HETATM 3494 C C4  . OLA OA 41 .   ? -23.062 1.844   8.754   1.00 5.36  1   OA 1 
HETATM 3495 C C5  . OLA OA 41 .   ? -23.832 2.366   7.715   1.00 5.53  1   OA 1 
HETATM 3496 C C6  . OLA OA 41 .   ? -23.450 3.685   7.509   1.00 6.09  1   OA 1 
HETATM 3497 C C7  . OLA OA 41 .   ? -24.133 4.302   6.512   1.00 5.78  1   OA 1 
HETATM 3498 C C8  . OLA OA 41 .   ? -23.803 5.620   6.514   1.00 6.23  1   OA 1 
HETATM 3499 C C9  . OLA OA 41 .   ? -24.365 6.293   5.707   1.00 5.10  1   OA 1 
HETATM 3500 C C10 . OLA OA 41 .   ? -24.423 7.445   5.518   1.00 4.64  1   OA 1 
HETATM 3501 C C11 . OLA OA 41 .   ? -24.780 8.122   4.632   1.00 4.32  1   OA 1 
HETATM 3502 C C12 . OLA OA 41 .   ? -24.781 9.442   4.907   1.00 3.68  1   OA 1 
HETATM 3503 C C13 . OLA OA 41 .   ? -25.176 10.138  3.811   1.00 3.66  1   OA 1 
HETATM 3504 C C14 . OLA OA 41 .   ? -25.142 11.486  4.017   1.00 2.85  1   OA 1 
HETATM 3505 C C15 . OLA OA 41 .   ? -25.468 12.149  2.853   1.00 2.60  1   OA 1 
HETATM 3506 C C16 . OLA OA 41 .   ? -25.443 13.543  3.022   1.00 2.29  1   OA 1 
HETATM 3507 C C17 . OLA OA 41 .   ? -25.719 14.219  1.815   1.00 2.10  1   OA 1 
HETATM 3508 C C18 . OLA OA 41 .   ? -25.702 15.643  1.928   1.00 2.20  1   OA 1 
HETATM 3509 C C1  . OLA PA 42 .   ? -25.379 -0.799  3.087   1.00 2.47  1   PA 1 
HETATM 3510 O O1  . OLA PA 42 .   ? -25.812 -1.877  2.707   1.00 2.25  1   PA 1 
HETATM 3511 O O2  . OLA PA 42 .   ? -24.832 -0.651  4.151   1.00 2.11  1   PA 1 
HETATM 3512 C C2  . OLA PA 42 .   ? -25.518 0.297   2.266   1.00 2.00  1   PA 1 
HETATM 3513 C C3  . OLA PA 42 .   ? -25.064 0.083   0.967   1.00 2.23  1   PA 1 
HETATM 3514 C C4  . OLA PA 42 .   ? -25.410 1.200   0.215   1.00 2.37  1   PA 1 
HETATM 3515 C C5  . OLA PA 42 .   ? -24.748 1.377   -0.995  1.00 2.45  1   PA 1 
HETATM 3516 C C6  . OLA PA 42 .   ? -25.015 2.679   -1.387  1.00 2.61  1   PA 1 
HETATM 3517 C C7  . OLA PA 42 .   ? -24.488 3.083   -2.576  1.00 2.66  1   PA 1 
HETATM 3518 C C8  . OLA PA 42 .   ? -24.516 4.452   -2.626  1.00 2.90  1   PA 1 
HETATM 3519 C C9  . OLA PA 42 .   ? -24.458 4.941   -3.793  1.00 2.68  1   PA 1 
HETATM 3520 C C10 . OLA PA 42 .   ? -24.268 6.049   -4.173  1.00 2.62  1   PA 1 
HETATM 3521 C C11 . OLA PA 42 .   ? -23.676 7.018   -3.597  1.00 2.45  1   PA 1 
HETATM 3522 C C12 . OLA PA 42 .   ? -23.859 8.160   -4.313  1.00 2.26  1   PA 1 
HETATM 3523 C C13 . OLA PA 42 .   ? -22.964 9.134   -3.949  1.00 2.68  1   PA 1 
HETATM 3524 C C14 . OLA PA 42 .   ? -23.236 10.311  -4.630  1.00 2.29  1   PA 1 
HETATM 3525 C C15 . OLA PA 42 .   ? -22.325 11.312  -4.323  1.00 2.70  1   PA 1 
HETATM 3526 C C16 . OLA PA 42 .   ? -22.669 12.513  -4.990  1.00 2.38  1   PA 1 
HETATM 3527 C C17 . OLA PA 42 .   ? -21.755 13.558  -4.716  1.00 2.46  1   PA 1 
HETATM 3528 C C18 . OLA PA 42 .   ? -22.077 14.798  -5.366  1.00 2.38  1   PA 1 
HETATM 3529 C C1  . OLA QA 43 .   ? -28.340 0.293   7.065   1.00 1.74  1   QA 1 
HETATM 3530 O O1  . OLA QA 43 .   ? -27.646 -0.452  7.728   1.00 1.61  1   QA 1 
HETATM 3531 O O2  . OLA QA 43 .   ? -29.368 -0.081  6.542   1.00 1.39  1   QA 1 
HETATM 3532 C C2  . OLA QA 43 .   ? -27.924 1.608   6.909   1.00 1.57  1   QA 1 
HETATM 3533 C C3  . OLA QA 43 .   ? -28.617 2.287   5.937   1.00 1.78  1   QA 1 
HETATM 3534 C C4  . OLA QA 43 .   ? -28.225 3.639   5.912   1.00 1.98  1   QA 1 
HETATM 3535 C C5  . OLA QA 43 .   ? -28.856 4.364   4.905   1.00 1.94  1   QA 1 
HETATM 3536 C C6  . OLA QA 43 .   ? -28.500 5.712   5.002   1.00 2.07  1   QA 1 
HETATM 3537 C C7  . OLA QA 43 .   ? -29.082 6.457   4.019   1.00 1.95  1   QA 1 
HETATM 3538 C C8  . OLA QA 43 .   ? -28.831 7.782   4.204   1.00 2.04  1   QA 1 
HETATM 3539 C C9  . OLA QA 43 .   ? -29.342 8.496   3.396   1.00 1.78  1   QA 1 
HETATM 3540 C C10 . OLA QA 43 .   ? -29.443 9.643   3.171   1.00 1.63  1   QA 1 
HETATM 3541 C C11 . OLA QA 43 .   ? -29.328 10.305  2.195   1.00 1.70  1   QA 1 
HETATM 3542 C C12 . OLA QA 43 .   ? -29.585 11.614  2.354   1.00 1.45  1   QA 1 
HETATM 3543 C C13 . OLA QA 43 .   ? -29.438 12.271  1.167   1.00 1.46  1   QA 1 
HETATM 3544 C C14 . OLA QA 43 .   ? -29.686 13.620  1.298   1.00 1.29  1   QA 1 
HETATM 3545 C C15 . OLA QA 43 .   ? -29.545 14.274  0.074   1.00 1.35  1   QA 1 
HETATM 3546 C C16 . OLA QA 43 .   ? -29.736 15.665  0.206   1.00 1.26  1   QA 1 
HETATM 3547 C C17 . OLA QA 43 .   ? -29.616 16.340  -1.037  1.00 1.24  1   QA 1 
HETATM 3548 C C18 . OLA QA 43 .   ? -29.743 17.768  -0.949  1.00 1.27  1   QA 1 
HETATM 3549 C C1  . OLA RA 44 .   ? -30.339 -0.915  2.106   1.00 1.46  1   RA 1 
HETATM 3550 O O1  . OLA RA 44 .   ? -31.468 -1.358  1.983   1.00 1.25  1   RA 1 
HETATM 3551 O O2  . OLA RA 44 .   ? -29.364 -1.539  1.768   1.00 1.33  1   RA 1 
HETATM 3552 C C2  . OLA RA 44 .   ? -30.175 0.386   2.554   1.00 1.37  1   RA 1 
HETATM 3553 C C3  . OLA RA 44 .   ? -29.763 1.223   1.547   1.00 1.52  1   RA 1 
HETATM 3554 C C4  . OLA RA 44 .   ? -30.216 2.504   1.756   1.00 1.53  1   RA 1 
HETATM 3555 C C5  . OLA RA 44 .   ? -29.773 3.377   0.779   1.00 1.55  1   RA 1 
HETATM 3556 C C6  . OLA RA 44 .   ? -30.429 4.599   0.900   1.00 1.61  1   RA 1 
HETATM 3557 C C7  . OLA RA 44 .   ? -30.036 5.499   -0.058  1.00 1.62  1   RA 1 
HETATM 3558 C C8  . OLA RA 44 .   ? -30.673 6.678   0.107   1.00 1.59  1   RA 1 
HETATM 3559 C C9  . OLA RA 44 .   ? -30.445 7.480   -0.749  1.00 1.49  1   RA 1 
HETATM 3560 C C10 . OLA RA 44 .   ? -30.711 8.589   -0.958  1.00 1.42  1   RA 1 
HETATM 3561 C C11 . OLA RA 44 .   ? -31.065 9.227   -1.867  1.00 1.37  1   RA 1 
HETATM 3562 C C12 . OLA RA 44 .   ? -31.318 10.521  -1.567  1.00 1.32  1   RA 1 
HETATM 3563 C C13 . OLA RA 44 .   ? -32.016 11.135  -2.575  1.00 1.29  1   RA 1 
HETATM 3564 C C14 . OLA RA 44 .   ? -32.482 12.362  -2.164  1.00 1.21  1   RA 1 
HETATM 3565 C C15 . OLA RA 44 .   ? -33.385 12.872  -3.050  1.00 1.23  1   RA 1 
HETATM 3566 C C16 . OLA RA 44 .   ? -33.961 14.044  -2.543  1.00 1.18  1   RA 1 
HETATM 3567 C C17 . OLA RA 44 .   ? -34.955 14.577  -3.404  1.00 1.16  1   RA 1 
HETATM 3568 C C18 . OLA RA 44 .   ? -35.542 15.793  -2.909  1.00 1.16  1   RA 1 
HETATM 3569 C C1  . OLA SA 45 .   ? -30.716 0.818   10.720  1.00 1.22  1   SA 1 
HETATM 3570 O O1  . OLA SA 45 .   ? -31.814 0.704   11.236  1.00 1.14  1   SA 1 
HETATM 3571 O O2  . OLA SA 45 .   ? -29.896 -0.053  10.796  1.00 1.13  1   SA 1 
HETATM 3572 C C2  . OLA SA 45 .   ? -30.387 1.979   10.018  1.00 1.20  1   SA 1 
HETATM 3573 C C3  . OLA SA 45 .   ? -31.437 2.855   9.854   1.00 1.30  1   SA 1 
HETATM 3574 C C4  . OLA SA 45 .   ? -31.022 3.956   9.091   1.00 1.35  1   SA 1 
HETATM 3575 C C5  . OLA SA 45 .   ? -32.014 4.871   8.822   1.00 1.32  1   SA 1 
HETATM 3576 C C6  . OLA SA 45 .   ? -31.502 5.876   8.020   1.00 1.37  1   SA 1 
HETATM 3577 C C7  . OLA SA 45 .   ? -32.416 6.838   7.671   1.00 1.34  1   SA 1 
HETATM 3578 C C8  . OLA SA 45 .   ? -31.881 7.769   6.867   1.00 1.37  1   SA 1 
HETATM 3579 C C9  . OLA SA 45 .   ? -32.617 8.668   6.541   1.00 1.29  1   SA 1 
HETATM 3580 C C10 . OLA SA 45 .   ? -32.626 9.552   5.811   1.00 1.24  1   SA 1 
HETATM 3581 C C11 . OLA SA 45 .   ? -32.796 10.725  5.832   1.00 1.24  1   SA 1 
HETATM 3582 C C12 . OLA SA 45 .   ? -32.726 11.293  4.617   1.00 1.21  1   SA 1 
HETATM 3583 C C13 . OLA SA 45 .   ? -33.059 12.613  4.652   1.00 1.22  1   SA 1 
HETATM 3584 C C14 . OLA SA 45 .   ? -33.025 13.162  3.394   1.00 1.18  1   SA 1 
HETATM 3585 C C15 . OLA SA 45 .   ? -33.386 14.483  3.383   1.00 1.20  1   SA 1 
HETATM 3586 C C16 . OLA SA 45 .   ? -33.346 15.007  2.077   1.00 1.17  1   SA 1 
HETATM 3587 C C17 . OLA SA 45 .   ? -33.738 16.372  2.016   1.00 1.15  1   SA 1 
HETATM 3588 C C18 . OLA SA 45 .   ? -33.682 16.928  0.700   1.00 1.17  1   SA 1 
HETATM 3589 C C1  . OLA TA 46 .   ? -27.883 9.017   21.526  1.00 1.20  1   TA 1 
HETATM 3590 O O1  . OLA TA 46 .   ? -28.279 9.285   22.662  1.00 1.12  1   TA 1 
HETATM 3591 O O2  . OLA TA 46 .   ? -27.207 8.055   21.324  1.00 1.11  1   TA 1 
HETATM 3592 C C2  . OLA TA 46 .   ? -28.251 9.842   20.477  1.00 1.15  1   TA 1 
HETATM 3593 C C3  . OLA TA 46 .   ? -28.167 11.179  20.810  1.00 1.23  1   TA 1 
HETATM 3594 C C4  . OLA TA 46 .   ? -28.778 11.962  19.810  1.00 1.27  1   TA 1 
HETATM 3595 C C5  . OLA TA 46 .   ? -28.518 13.323  19.924  1.00 1.28  1   TA 1 
HETATM 3596 C C6  . OLA TA 46 .   ? -29.207 13.987  18.920  1.00 1.34  1   TA 1 
HETATM 3597 C C7  . OLA TA 46 .   ? -28.948 15.332  18.887  1.00 1.31  1   TA 1 
HETATM 3598 C C8  . OLA TA 46 .   ? -29.652 15.907  17.885  1.00 1.35  1   TA 1 
HETATM 3599 C C9  . OLA TA 46 .   ? -29.411 17.067  17.691  1.00 1.27  1   TA 1 
HETATM 3600 C C10 . OLA TA 46 .   ? -29.757 17.837  16.868  1.00 1.25  1   TA 1 
HETATM 3601 C C11 . OLA TA 46 .   ? -29.534 18.977  16.608  1.00 1.27  1   TA 1 
HETATM 3602 C C12 . OLA TA 46 .   ? -30.088 19.401  15.450  1.00 1.22  1   TA 1 
HETATM 3603 C C13 . OLA TA 46 .   ? -29.828 20.730  15.256  1.00 1.21  1   TA 1 
HETATM 3604 C C14 . OLA TA 46 .   ? -30.358 21.193  14.063  1.00 1.16  1   TA 1 
HETATM 3605 C C15 . OLA TA 46 .   ? -30.114 22.562  13.907  1.00 1.18  1   TA 1 
HETATM 3606 C C16 . OLA TA 46 .   ? -30.567 23.040  12.656  1.00 1.17  1   TA 1 
HETATM 3607 C C17 . OLA TA 46 .   ? -30.357 24.442  12.504  1.00 1.13  1   TA 1 
HETATM 3608 C C18 . OLA TA 46 .   ? -30.778 24.968  11.238  1.00 1.16  1   TA 1 
HETATM 3609 C C1  . OLA UA 47 .   ? -31.201 3.738   14.334  1.00 1.11  1   UA 1 
HETATM 3610 O O1  . OLA UA 47 .   ? -32.367 3.444   14.553  1.00 1.09  1   UA 1 
HETATM 3611 O O2  . OLA UA 47 .   ? -30.295 3.041   14.692  1.00 1.08  1   UA 1 
HETATM 3612 C C2  . OLA UA 47 .   ? -30.909 4.912   13.653  1.00 1.10  1   UA 1 
HETATM 3613 C C3  . OLA UA 47 .   ? -32.029 5.611   13.243  1.00 1.14  1   UA 1 
HETATM 3614 C C4  . OLA UA 47 .   ? -31.641 6.812   12.625  1.00 1.18  1   UA 1 
HETATM 3615 C C5  . OLA UA 47 .   ? -32.679 7.551   12.125  1.00 1.19  1   UA 1 
HETATM 3616 C C6  . OLA UA 47 .   ? -32.173 8.737   11.561  1.00 1.23  1   UA 1 
HETATM 3617 C C7  . OLA UA 47 .   ? -33.146 9.498   10.968  1.00 1.21  1   UA 1 
HETATM 3618 C C8  . OLA UA 47 .   ? -32.652 10.660  10.470  1.00 1.26  1   UA 1 
HETATM 3619 C C9  . OLA UA 47 .   ? -33.489 11.288  9.783   1.00 1.20  1   UA 1 
HETATM 3620 C C10 . OLA UA 47 .   ? -33.540 12.283  9.199   1.00 1.19  1   UA 1 
HETATM 3621 C C11 . OLA UA 47 .   ? -33.148 13.425  9.387   1.00 1.21  1   UA 1 
HETATM 3622 C C12 . OLA UA 47 .   ? -33.209 14.153  8.241   1.00 1.21  1   UA 1 
HETATM 3623 C C13 . OLA UA 47 .   ? -33.178 15.506  8.481   1.00 1.19  1   UA 1 
HETATM 3624 C C14 . OLA UA 47 .   ? -33.066 16.200  7.286   1.00 1.15  1   UA 1 
HETATM 3625 C C15 . OLA UA 47 .   ? -33.067 17.576  7.497   1.00 1.20  1   UA 1 
HETATM 3626 C C16 . OLA UA 47 .   ? -32.831 18.281  6.296   1.00 1.18  1   UA 1 
HETATM 3627 C C17 . OLA UA 47 .   ? -32.805 19.687  6.480   1.00 1.14  1   UA 1 
HETATM 3628 C C18 . OLA UA 47 .   ? -32.513 20.431  5.284   1.00 1.16  1   UA 1 
HETATM 3629 C C1  . OLA VA 48 .   ? -26.443 3.320   16.767  1.00 1.12  1   VA 1 
HETATM 3630 O O1  . OLA VA 48 .   ? -25.333 3.210   16.297  1.00 1.11  1   VA 1 
HETATM 3631 O O2  . OLA VA 48 .   ? -26.857 2.556   17.597  1.00 1.07  1   VA 1 
HETATM 3632 C C2  . OLA VA 48 .   ? -27.253 4.328   16.296  1.00 1.10  1   VA 1 
HETATM 3633 C C3  . OLA VA 48 .   ? -26.571 5.399   15.737  1.00 1.17  1   VA 1 
HETATM 3634 C C4  . OLA VA 48 .   ? -27.481 6.248   15.112  1.00 1.19  1   VA 1 
HETATM 3635 C C5  . OLA VA 48 .   ? -26.928 7.414   14.631  1.00 1.23  1   VA 1 
HETATM 3636 C C6  . OLA VA 48 .   ? -27.922 8.089   13.919  1.00 1.26  1   VA 1 
HETATM 3637 C C7  . OLA VA 48 .   ? -27.581 9.304   13.529  1.00 1.23  1   VA 1 
HETATM 3638 C C8  . OLA VA 48 .   ? -28.568 9.841   12.767  1.00 1.26  1   VA 1 
HETATM 3639 C C9  . OLA VA 48 .   ? -28.432 10.942  12.485  1.00 1.20  1   VA 1 
HETATM 3640 C C10 . OLA VA 48 .   ? -28.851 11.741  11.775  1.00 1.20  1   VA 1 
HETATM 3641 C C11 . OLA VA 48 .   ? -29.112 12.875  11.823  1.00 1.23  1   VA 1 
HETATM 3642 C C12 . OLA VA 48 .   ? -29.117 13.490  10.644  1.00 1.23  1   VA 1 
HETATM 3643 C C13 . OLA VA 48 .   ? -29.474 14.777  10.769  1.00 1.20  1   VA 1 
HETATM 3644 C C14 . OLA VA 48 .   ? -29.163 15.485  9.653   1.00 1.19  1   VA 1 
HETATM 3645 C C15 . OLA VA 48 .   ? -29.612 16.774  9.737   1.00 1.21  1   VA 1 
HETATM 3646 C C16 . OLA VA 48 .   ? -29.158 17.550  8.665   1.00 1.22  1   VA 1 
HETATM 3647 C C17 . OLA VA 48 .   ? -29.672 18.867  8.681   1.00 1.21  1   VA 1 
HETATM 3648 C C18 . OLA VA 48 .   ? -29.194 19.704  7.619   1.00 1.26  1   VA 1 
HETATM 3649 C C1  . OLA WA 49 .   ? -23.283 5.958   20.478  1.00 1.13  1   WA 1 
HETATM 3650 O O1  . OLA WA 49 .   ? -24.389 5.665   20.895  1.00 1.10  1   WA 1 
HETATM 3651 O O2  . OLA WA 49 .   ? -22.289 5.394   20.869  1.00 1.10  1   WA 1 
HETATM 3652 C C2  . OLA WA 49 .   ? -23.142 6.978   19.526  1.00 1.11  1   WA 1 
HETATM 3653 C C3  . OLA WA 49 .   ? -24.341 7.581   19.181  1.00 1.15  1   WA 1 
HETATM 3654 C C4  . OLA WA 49 .   ? -24.110 8.648   18.290  1.00 1.18  1   WA 1 
HETATM 3655 C C5  . OLA WA 49 .   ? -25.280 9.308   17.950  1.00 1.20  1   WA 1 
HETATM 3656 C C6  . OLA WA 49 .   ? -24.971 10.401  17.139  1.00 1.21  1   WA 1 
HETATM 3657 C C7  . OLA WA 49 .   ? -26.107 11.086  16.792  1.00 1.19  1   WA 1 
HETATM 3658 C C8  . OLA WA 49 .   ? -25.841 12.195  16.048  1.00 1.26  1   WA 1 
HETATM 3659 C C9  . OLA WA 49 .   ? -26.900 12.879  15.889  1.00 1.19  1   WA 1 
HETATM 3660 C C10 . OLA WA 49 .   ? -27.165 13.864  15.343  1.00 1.18  1   WA 1 
HETATM 3661 C C11 . OLA WA 49 .   ? -26.605 14.492  14.448  1.00 1.22  1   WA 1 
HETATM 3662 C C12 . OLA WA 49 .   ? -27.206 15.693  14.303  1.00 1.22  1   WA 1 
HETATM 3663 C C13 . OLA WA 49 .   ? -26.823 16.297  13.167  1.00 1.21  1   WA 1 
HETATM 3664 C C14 . OLA WA 49 .   ? -27.221 17.616  13.148  1.00 1.17  1   WA 1 
HETATM 3665 C C15 . OLA WA 49 .   ? -26.964 18.239  11.945  1.00 1.24  1   WA 1 
HETATM 3666 C C16 . OLA WA 49 .   ? -27.271 19.604  11.991  1.00 1.22  1   WA 1 
HETATM 3667 C C17 . OLA WA 49 .   ? -27.086 20.244  10.746  1.00 1.20  1   WA 1 
HETATM 3668 C C18 . OLA WA 49 .   ? -27.347 21.654  10.742  1.00 1.23  1   WA 1 
HETATM 3669 C C1  . OLA XA 50 .   ? -31.070 5.177   18.482  1.00 1.07  1   XA 1 
HETATM 3670 O O1  . OLA XA 50 .   ? -30.791 5.554   19.603  1.00 1.05  1   XA 1 
HETATM 3671 O O2  . OLA XA 50 .   ? -31.098 4.020   18.192  1.00 1.04  1   XA 1 
HETATM 3672 C C2  . OLA XA 50 .   ? -31.357 6.108   17.510  1.00 1.05  1   XA 1 
HETATM 3673 C C3  . OLA XA 50 .   ? -31.213 7.425   17.925  1.00 1.08  1   XA 1 
HETATM 3674 C C4  . OLA XA 50 .   ? -31.623 8.260   16.885  1.00 1.08  1   XA 1 
HETATM 3675 C C5  . OLA XA 50 .   ? -31.495 9.615   17.149  1.00 1.09  1   XA 1 
HETATM 3676 C C6  . OLA XA 50 .   ? -31.994 10.337  16.055  1.00 1.12  1   XA 1 
HETATM 3677 C C7  . OLA XA 50 .   ? -31.904 11.688  16.206  1.00 1.09  1   XA 1 
HETATM 3678 C C8  . OLA XA 50 .   ? -32.444 12.373  15.158  1.00 1.12  1   XA 1 
HETATM 3679 C C9  . OLA XA 50 .   ? -32.302 13.601  15.277  1.00 1.09  1   XA 1 
HETATM 3680 C C10 . OLA XA 50 .   ? -32.539 14.566  14.688  1.00 1.09  1   XA 1 
HETATM 3681 C C11 . OLA XA 50 .   ? -33.368 14.890  13.843  1.00 1.10  1   XA 1 
HETATM 3682 C C12 . OLA XA 50 .   ? -33.068 16.109  13.345  1.00 1.10  1   XA 1 
HETATM 3683 C C13 . OLA XA 50 .   ? -34.138 16.639  12.693  1.00 1.09  1   XA 1 
HETATM 3684 C C14 . OLA XA 50 .   ? -33.823 17.878  12.160  1.00 1.07  1   XA 1 
HETATM 3685 C C15 . OLA XA 50 .   ? -34.947 18.484  11.576  1.00 1.09  1   XA 1 
HETATM 3686 C C16 . OLA XA 50 .   ? -34.636 19.754  11.063  1.00 1.09  1   XA 1 
HETATM 3687 C C17 . OLA XA 50 .   ? -35.780 20.442  10.524  1.00 1.08  1   XA 1 
HETATM 3688 C C18 . OLA XA 50 .   ? -35.495 21.730  9.978   1.00 1.10  1   XA 1 
HETATM 3689 C C1  . OLA YA 51 .   ? -22.006 9.664   24.565  1.00 1.06  1   YA 1 
HETATM 3690 O O1  . OLA YA 51 .   ? -23.139 9.369   24.896  1.00 1.05  1   YA 1 
HETATM 3691 O O2  . OLA YA 51 .   ? -21.048 9.121   25.035  1.00 1.04  1   YA 1 
HETATM 3692 C C2  . OLA YA 51 .   ? -21.811 10.667  23.632  1.00 1.05  1   YA 1 
HETATM 3693 C C3  . OLA YA 51 .   ? -22.928 10.957  22.872  1.00 1.06  1   YA 1 
HETATM 3694 C C4  . OLA YA 51 .   ? -22.662 12.101  22.122  1.00 1.08  1   YA 1 
HETATM 3695 C C5  . OLA YA 51 .   ? -23.667 12.439  21.236  1.00 1.10  1   YA 1 
HETATM 3696 C C6  . OLA YA 51 .   ? -23.319 13.657  20.659  1.00 1.11  1   YA 1 
HETATM 3697 C C7  . OLA YA 51 .   ? -24.138 14.008  19.644  1.00 1.10  1   YA 1 
HETATM 3698 C C8  . OLA YA 51 .   ? -23.784 15.239  19.145  1.00 1.14  1   YA 1 
HETATM 3699 C C9  . OLA YA 51 .   ? -24.346 15.501  18.105  1.00 1.12  1   YA 1 
HETATM 3700 C C10 . OLA YA 51 .   ? -24.381 16.374  17.344  1.00 1.12  1   YA 1 
HETATM 3701 C C11 . OLA YA 51 .   ? -24.657 17.544  17.383  1.00 1.14  1   YA 1 
HETATM 3702 C C12 . OLA YA 51 .   ? -24.264 18.185  16.263  1.00 1.19  1   YA 1 
HETATM 3703 C C13 . OLA YA 51 .   ? -24.935 19.379  16.114  1.00 1.17  1   YA 1 
HETATM 3704 C C14 . OLA YA 51 .   ? -24.376 20.136  15.100  1.00 1.17  1   YA 1 
HETATM 3705 C C15 . OLA YA 51 .   ? -25.101 21.276  14.857  1.00 1.22  1   YA 1 
HETATM 3706 C C16 . OLA YA 51 .   ? -24.499 22.079  13.876  1.00 1.21  1   YA 1 
HETATM 3707 C C17 . OLA YA 51 .   ? -25.265 23.210  13.559  1.00 1.16  1   YA 1 
HETATM 3708 C C18 . OLA YA 51 .   ? -24.680 24.048  12.553  1.00 1.20  1   YA 1 
#
