# Supplementary material for: Theoretical Study of Sphingomyelinases from Entamoeba histolytica and Trichomonas vaginalis Sheds Light on the Evolution of Enzymes Needed for Survival and Colonization
Source: Pathogens. 2025 Jan 5;14(1):32. doi: 10.3390/pathogens14010032 (PMC11768322; doi:10.3390/pathogens14010032)
Supplement: Supplementary file 1 [file pathogens-14-00032-s001.zip › Supplementary structural Files/Trichomonas vaginalis/Trichomonas XP_001296971/fold_001296971oleicx50/fold_001296971oleicx50_model.cif]

# By using this file you agree to the legally binding terms of use found at alphafoldserver.com/output-terms
data_5cdfb37f3a6d209e
#
_entry.id 5cdfb37f3a6d209e
#
loop_
_atom_type.symbol
C 
N 
O 
S 
#
loop_
_audit_author.name
_audit_author.pdbx_ordinal
"Google DeepMind" 1 
"Isomorphic Labs" 2 
#
_audit_conform.dict_location https://raw.githubusercontent.com/ihmwg/ModelCIF/master/dist/mmcif_ma.dic
_audit_conform.dict_name     mmcif_ma.dic
_audit_conform.dict_version  1.4.5
#
loop_
_chem_comp.formula
_chem_comp.formula_weight
_chem_comp.id
_chem_comp.mon_nstd_flag
_chem_comp.name
_chem_comp.pdbx_smiles
_chem_comp.pdbx_synonyms
_chem_comp.type
"C3 H7 N O2"    89.093  ALA y ALANINE         C[C@H](N)C(O)=O                  ? "L-PEPTIDE LINKING" 
"C6 H15 N4 O2"  175.209 ARG y ARGININE        N[C@@H](CCCNC(N)=[NH2+])C(O)=O   ? "L-PEPTIDE LINKING" 
"C4 H8 N2 O3"   132.118 ASN y ASPARAGINE      N[C@@H](CC(N)=O)C(O)=O           ? "L-PEPTIDE LINKING" 
"C4 H7 N O4"    133.103 ASP y "ASPARTIC ACID" N[C@@H](CC(O)=O)C(O)=O           ? "L-PEPTIDE LINKING" 
"C3 H7 N O2 S"  121.158 CYS y CYSTEINE        N[C@@H](CS)C(O)=O                ? "L-PEPTIDE LINKING" 
"C5 H10 N2 O3"  146.144 GLN y GLUTAMINE       N[C@@H](CCC(N)=O)C(O)=O          ? "L-PEPTIDE LINKING" 
"C5 H9 N O4"    147.129 GLU y "GLUTAMIC ACID" N[C@@H](CCC(O)=O)C(O)=O          ? "L-PEPTIDE LINKING" 
"C2 H5 N O2"    75.067  GLY y GLYCINE         NCC(O)=O                         ? "PEPTIDE LINKING"   
"C6 H10 N3 O2"  156.162 HIS y HISTIDINE       N[C@@H](Cc1c[nH]c[nH+]1)C(O)=O   ? "L-PEPTIDE LINKING" 
"C6 H13 N O2"   131.173 ILE y ISOLEUCINE      CC[C@H](C)[C@H](N)C(O)=O         ? "L-PEPTIDE LINKING" 
"C6 H13 N O2"   131.173 LEU y LEUCINE         CC(C)C[C@H](N)C(O)=O             ? "L-PEPTIDE LINKING" 
"C6 H15 N2 O2"  147.195 LYS y LYSINE          N[C@@H](CCCC[NH3+])C(O)=O        ? "L-PEPTIDE LINKING" 
"C5 H11 N O2 S" 149.211 MET y METHIONINE      CSCC[C@H](N)C(O)=O               ? "L-PEPTIDE LINKING" 
"C18 H34 O2"    282.461 OLA . "OLEIC ACID"    CCCCCCCC\C=C/CCCCCCCC(O)=O       ? NON-POLYMER         
"C9 H11 N O2"   165.189 PHE y PHENYLALANINE   N[C@@H](Cc1ccccc1)C(O)=O         ? "L-PEPTIDE LINKING" 
"C5 H9 N O2"    115.130 PRO y PROLINE         OC(=O)[C@@H]1CCCN1               ? "L-PEPTIDE LINKING" 
"C3 H7 N O3"    105.093 SER y SERINE          N[C@@H](CO)C(O)=O                ? "L-PEPTIDE LINKING" 
"C4 H9 N O3"    119.119 THR y THREONINE       C[C@@H](O)[C@H](N)C(O)=O         ? "L-PEPTIDE LINKING" 
"C11 H12 N2 O2" 204.225 TRP y TRYPTOPHAN      N[C@@H](Cc1c[nH]c2ccccc12)C(O)=O ? "L-PEPTIDE LINKING" 
"C9 H11 N O3"   181.189 TYR y TYROSINE        N[C@@H](Cc1ccc(O)cc1)C(O)=O      ? "L-PEPTIDE LINKING" 
"C5 H11 N O2"   117.146 VAL y VALINE          CC(C)[C@H](N)C(O)=O              ? "L-PEPTIDE LINKING" 
#
_citation.book_publisher          ?
_citation.country                 UK
_citation.id                      primary
_citation.journal_full            Nature
_citation.journal_id_ASTM         NATUAS
_citation.journal_id_CSD          0006
_citation.journal_id_ISSN         0028-0836
_citation.journal_volume          ?
_citation.page_first              ?
_citation.page_last               ?
_citation.pdbx_database_id_DOI    ?
_citation.pdbx_database_id_PubMed ?
_citation.title                   "Accurate structure prediction of biomolecular interactions with AlphaFold 3"
_citation.year                    2024
#
loop_
_citation_author.citation_id
_citation_author.name
_citation_author.ordinal
primary "Google DeepMind" 1 
primary "Isomorphic Labs" 2 
#
loop_
_entity.id
_entity.pdbx_description
_entity.type
1  . polymer     
2  . non-polymer 
3  . non-polymer 
4  . non-polymer 
5  . non-polymer 
6  . non-polymer 
7  . non-polymer 
8  . non-polymer 
9  . non-polymer 
10 . non-polymer 
11 . non-polymer 
12 . non-polymer 
13 . non-polymer 
14 . non-polymer 
15 . non-polymer 
16 . non-polymer 
17 . non-polymer 
18 . non-polymer 
19 . non-polymer 
20 . non-polymer 
21 . non-polymer 
22 . non-polymer 
23 . non-polymer 
24 . non-polymer 
25 . non-polymer 
26 . non-polymer 
27 . non-polymer 
28 . non-polymer 
29 . non-polymer 
30 . non-polymer 
31 . non-polymer 
32 . non-polymer 
33 . non-polymer 
34 . non-polymer 
35 . non-polymer 
36 . non-polymer 
37 . non-polymer 
38 . non-polymer 
39 . non-polymer 
40 . non-polymer 
41 . non-polymer 
42 . non-polymer 
43 . non-polymer 
44 . non-polymer 
45 . non-polymer 
46 . non-polymer 
47 . non-polymer 
48 . non-polymer 
49 . non-polymer 
50 . non-polymer 
51 . non-polymer 
#
_entity_poly.entity_id      1
_entity_poly.pdbx_strand_id A
_entity_poly.type           polypeptide(L)
#
loop_
_entity_poly_seq.entity_id
_entity_poly_seq.hetero
_entity_poly_seq.mon_id
_entity_poly_seq.num
1 n MET 1   
1 n GLU 2   
1 n ASP 3   
1 n LYS 4   
1 n ILE 5   
1 n LEU 6   
1 n PRO 7   
1 n GLU 8   
1 n GLU 9   
1 n SER 10  
1 n SER 11  
1 n SER 12  
1 n ALA 13  
1 n VAL 14  
1 n PRO 15  
1 n GLU 16  
1 n GLN 17  
1 n PRO 18  
1 n LEU 19  
1 n GLU 20  
1 n ILE 21  
1 n PRO 22  
1 n SER 23  
1 n ASN 24  
1 n THR 25  
1 n LYS 26  
1 n LYS 27  
1 n ARG 28  
1 n ASN 29  
1 n TRP 30  
1 n PRO 31  
1 n ILE 32  
1 n LEU 33  
1 n ALA 34  
1 n LEU 35  
1 n ILE 36  
1 n MET 37  
1 n LEU 38  
1 n ALA 39  
1 n ILE 40  
1 n PHE 41  
1 n LEU 42  
1 n LEU 43  
1 n SER 44  
1 n ILE 45  
1 n LEU 46  
1 n ILE 47  
1 n ALA 48  
1 n THR 49  
1 n ILE 50  
1 n ILE 51  
1 n LEU 52  
1 n ILE 53  
1 n VAL 54  
1 n ARG 55  
1 n LYS 56  
1 n ARG 57  
1 n ASN 58  
1 n ASP 59  
1 n LYS 60  
1 n LYS 61  
1 n PRO 62  
1 n SER 63  
1 n ALA 64  
1 n GLU 65  
1 n TYR 66  
1 n SER 67  
1 n LEU 68  
1 n ASN 69  
1 n PHE 70  
1 n LEU 71  
1 n TYR 72  
1 n ILE 73  
1 n ASN 74  
1 n ASP 75  
1 n ILE 76  
1 n HIS 77  
1 n LEU 78  
1 n ASP 79  
1 n ALA 80  
1 n THR 81  
1 n TYR 82  
1 n VAL 83  
1 n GLU 84  
1 n THR 85  
1 n SER 86  
1 n THR 87  
1 n SER 88  
1 n LYS 89  
1 n LEU 90  
1 n GLY 91  
1 n CYS 92  
1 n ARG 93  
1 n SER 94  
1 n ALA 95  
1 n VAL 96  
1 n ALA 97  
1 n ASP 98  
1 n GLN 99  
1 n VAL 100 
1 n GLU 101 
1 n LYS 102 
1 n PHE 103 
1 n GLN 104 
1 n PHE 105 
1 n GLY 106 
1 n GLN 107 
1 n TYR 108 
1 n GLU 109 
1 n CYS 110 
1 n ASP 111 
1 n ALA 112 
1 n PRO 113 
1 n HIS 114 
1 n LYS 115 
1 n LEU 116 
1 n TYR 117 
1 n ASN 118 
1 n SER 119 
1 n LEU 120 
1 n ILE 121 
1 n ASP 122 
1 n ASN 123 
1 n ALA 124 
1 n LYS 125 
1 n LYS 126 
1 n PHE 127 
1 n ILE 128 
1 n GLU 129 
1 n SER 130 
1 n PRO 131 
1 n ASP 132 
1 n PHE 133 
1 n ILE 134 
1 n LEU 135 
1 n LEU 136 
1 n GLY 137 
1 n GLY 138 
1 n ASP 139 
1 n LEU 140 
1 n ILE 141 
1 n ALA 142 
1 n HIS 143 
1 n GLY 144 
1 n LEU 145 
1 n ASN 146 
1 n VAL 147 
1 n THR 148 
1 n LYS 149 
1 n GLN 150 
1 n MET 151 
1 n LEU 152 
1 n ILE 153 
1 n ASP 154 
1 n ASN 155 
1 n PHE 156 
1 n ASN 157 
1 n ASN 158 
1 n ILE 159 
1 n THR 160 
1 n ASN 161 
1 n PRO 162 
1 n ILE 163 
1 n GLU 164 
1 n LYS 165 
1 n LYS 166 
1 n TYR 167 
1 n PRO 168 
1 n ASN 169 
1 n THR 170 
1 n LYS 171 
1 n ILE 172 
1 n TYR 173 
1 n ILE 174 
1 n THR 175 
1 n LEU 176 
1 n GLY 177 
1 n ASN 178 
1 n ASN 179 
1 n ASP 180 
1 n PHE 181 
1 n GLN 182 
1 n LYS 183 
1 n ASN 184 
1 n TYR 185 
1 n GLY 186 
1 n SER 187 
1 n PHE 188 
1 n ASP 189 
1 n THR 190 
1 n ASP 191 
1 n LEU 192 
1 n THR 193 
1 n ASP 194 
1 n PHE 195 
1 n GLU 196 
1 n THR 197 
1 n VAL 198 
1 n PHE 199 
1 n GLU 200 
1 n ILE 201 
1 n PHE 202 
1 n GLY 203 
1 n LYS 204 
1 n TRP 205 
1 n MET 206 
1 n ASN 207 
1 n THR 208 
1 n GLU 209 
1 n GLN 210 
1 n ALA 211 
1 n GLU 212 
1 n THR 213 
1 n PHE 214 
1 n LYS 215 
1 n LYS 216 
1 n GLY 217 
1 n GLY 218 
1 n TYR 219 
1 n TYR 220 
1 n TYR 221 
1 n ALA 222 
1 n ASP 223 
1 n PHE 224 
1 n PRO 225 
1 n SER 226 
1 n SER 227 
1 n ASN 228 
1 n PHE 229 
1 n ARG 230 
1 n PHE 231 
1 n LEU 232 
1 n PHE 233 
1 n LEU 234 
1 n ASN 235 
1 n THR 236 
1 n VAL 237 
1 n ILE 238 
1 n TYR 239 
1 n SER 240 
1 n ARG 241 
1 n LYS 242 
1 n ARG 243 
1 n THR 244 
1 n PHE 245 
1 n ASN 246 
1 n GLU 247 
1 n THR 248 
1 n LEU 249 
1 n THR 250 
1 n ASP 251 
1 n PRO 252 
1 n TYR 253 
1 n ASP 254 
1 n GLN 255 
1 n PHE 256 
1 n ALA 257 
1 n TRP 258 
1 n ILE 259 
1 n ARG 260 
1 n LYS 261 
1 n MET 262 
1 n TYR 263 
1 n LYS 264 
1 n ASP 265 
1 n ALA 266 
1 n VAL 267 
1 n GLN 268 
1 n LYS 269 
1 n GLY 270 
1 n TYR 271 
1 n LYS 272 
1 n VAL 273 
1 n GLY 274 
1 n ILE 275 
1 n ALA 276 
1 n LEU 277 
1 n HIS 278 
1 n ILE 279 
1 n PRO 280 
1 n PRO 281 
1 n GLY 282 
1 n VAL 283 
1 n VAL 284 
1 n TYR 285 
1 n THR 286 
1 n ASP 287 
1 n ASN 288 
1 n LYS 289 
1 n VAL 290 
1 n GLY 291 
1 n TRP 292 
1 n ASN 293 
1 n LEU 294 
1 n LYS 295 
1 n TYR 296 
1 n ILE 297 
1 n ASN 298 
1 n THR 299 
1 n PHE 300 
1 n ALA 301 
1 n GLU 302 
1 n ILE 303 
1 n MET 304 
1 n LYS 305 
1 n GLU 306 
1 n CYS 307 
1 n ASP 308 
1 n PHE 309 
1 n SER 310 
1 n PHE 311 
1 n ILE 312 
1 n ILE 313 
1 n SER 314 
1 n GLY 315 
1 n HIS 316 
1 n SER 317 
1 n HIS 318 
1 n THR 319 
1 n ASP 320 
1 n MET 321 
1 n ILE 322 
1 n LEU 323 
1 n PRO 324 
1 n LEU 325 
1 n TYR 326 
1 n THR 327 
1 n PRO 328 
1 n ASN 329 
1 n SER 330 
1 n ASP 331 
1 n THR 332 
1 n ASP 333 
1 n ASN 334 
1 n ILE 335 
1 n LEU 336 
1 n TYR 337 
1 n SER 338 
1 n LEU 339 
1 n SER 340 
1 n ALA 341 
1 n PRO 342 
1 n SER 343 
1 n VAL 344 
1 n SER 345 
1 n PRO 346 
1 n THR 347 
1 n HIS 348 
1 n TYR 349 
1 n ASN 350 
1 n ASN 351 
1 n PRO 352 
1 n GLY 353 
1 n PHE 354 
1 n ARG 355 
1 n HIS 356 
1 n TYR 357 
1 n LEU 358 
1 n LEU 359 
1 n ASP 360 
1 n GLN 361 
1 n GLU 362 
1 n ILE 363 
1 n ILE 364 
1 n LYS 365 
1 n ASP 366 
1 n PHE 367 
1 n ILE 368 
1 n GLN 369 
1 n TYR 370 
1 n TYR 371 
1 n ALA 372 
1 n ASP 373 
1 n ILE 374 
1 n MET 375 
1 n LEU 376 
1 n ASN 377 
1 n PRO 378 
1 n SER 379 
1 n GLU 380 
1 n LEU 381 
1 n ASN 382 
1 n TRP 383 
1 n GLU 384 
1 n ILE 385 
1 n GLU 386 
1 n TYR 387 
1 n LYS 388 
1 n PHE 389 
1 n SER 390 
1 n GLU 391 
1 n ALA 392 
1 n TYR 393 
1 n LYS 394 
1 n THR 395 
1 n GLN 396 
1 n ASN 397 
1 n ILE 398 
1 n THR 399 
1 n ARG 400 
1 n ASN 401 
1 n SER 402 
1 n ILE 403 
1 n ASN 404 
1 n ASP 405 
1 n ALA 406 
1 n VAL 407 
1 n LYS 408 
1 n TRP 409 
1 n ILE 410 
1 n ARG 411 
1 n SER 412 
1 n THR 413 
1 n GLY 414 
1 n GLU 415 
1 n GLY 416 
1 n GLN 417 
1 n TRP 418 
1 n ARG 419 
1 n TYR 420 
1 n ARG 421 
1 n GLU 422 
1 n ARG 423 
1 n VAL 424 
1 n TYR 425 
1 n SER 426 
1 n ARG 427 
1 n ALA 428 
1 n ASP 429 
1 n LYS 430 
1 n HIS 431 
1 n ASN 432 
1 n SER 433 
1 n PHE 434 
1 n TYR 435 
1 n TYR 436 
1 n CYS 437 
1 n THR 438 
1 n LEU 439 
1 n ARG 440 
1 n ALA 441 
1 n LEU 442 
1 n LEU 443 
1 n PRO 444 
1 n ASP 445 
1 n ASP 446 
1 n VAL 447 
1 n THR 448 
1 n LYS 449 
1 n CYS 450 
1 n ALA 451 
1 n LYS 452 
1 n GLN 453 
1 n ASN 454 
1 n GLY 455 
1 n ALA 456 
1 n GLU 457 
1 n GLU 458 
1 n LEU 459 
1 n SER 460 
1 n PHE 461 
1 n GLN 462 
1 n PRO 463 
1 n TYR 464 
1 n TYR 465 
1 n HIS 466 
1 n SER 467 
1 n LYS 468 
1 n ASP 469 
1 n MET 470 
#
_ma_data.content_type "model coordinates"
_ma_data.id           1
_ma_data.name         Model
#
_ma_model_list.data_id          1
_ma_model_list.model_group_id   1
_ma_model_list.model_group_name "AlphaFold-beta-20231127 (7a14c934-fe78-43c1-a552-7fb305b0ebd1 @ 2024-09-17 14:40:00)"
_ma_model_list.model_id         1
_ma_model_list.model_name       "Top ranked model"
_ma_model_list.model_type       "Ab initio model"
_ma_model_list.ordinal_id       1
#
loop_
_ma_protocol_step.method_type
_ma_protocol_step.ordinal_id
_ma_protocol_step.protocol_id
_ma_protocol_step.step_id
"coevolution MSA" 1 1 1 
"template search" 2 1 2 
modeling          3 1 3 
#
loop_
_ma_qa_metric.id
_ma_qa_metric.mode
_ma_qa_metric.name
_ma_qa_metric.software_group_id
_ma_qa_metric.type
1 global pLDDT 1 pLDDT 
2 local  pLDDT 1 pLDDT 
#
_ma_qa_metric_global.metric_id    1
_ma_qa_metric_global.metric_value 69.85
_ma_qa_metric_global.model_id     1
_ma_qa_metric_global.ordinal_id   1
#
_ma_software_group.group_id    1
_ma_software_group.ordinal_id  1
_ma_software_group.software_id 1
#
loop_
_ma_target_entity.data_id
_ma_target_entity.entity_id
_ma_target_entity.origin
1 1  . 
1 2  . 
1 3  . 
1 4  . 
1 5  . 
1 6  . 
1 7  . 
1 8  . 
1 9  . 
1 10 . 
1 11 . 
1 12 . 
1 13 . 
1 14 . 
1 15 . 
1 16 . 
1 17 . 
1 18 . 
1 19 . 
1 20 . 
1 21 . 
1 22 . 
1 23 . 
1 24 . 
1 25 . 
1 26 . 
1 27 . 
1 28 . 
1 29 . 
1 30 . 
1 31 . 
1 32 . 
1 33 . 
1 34 . 
1 35 . 
1 36 . 
1 37 . 
1 38 . 
1 39 . 
1 40 . 
1 41 . 
1 42 . 
1 43 . 
1 44 . 
1 45 . 
1 46 . 
1 47 . 
1 48 . 
1 49 . 
1 50 . 
1 51 . 
#
loop_
_ma_target_entity_instance.asym_id
_ma_target_entity_instance.details
_ma_target_entity_instance.entity_id
A  . 1  
B  . 2  
C  . 3  
D  . 4  
E  . 5  
F  . 6  
G  . 7  
H  . 8  
I  . 9  
J  . 10 
K  . 11 
L  . 12 
M  . 13 
N  . 14 
O  . 15 
P  . 16 
Q  . 17 
R  . 18 
S  . 19 
T  . 20 
U  . 21 
V  . 22 
W  . 23 
X  . 24 
Y  . 25 
Z  . 26 
AA . 27 
BA . 28 
CA . 29 
DA . 30 
EA . 31 
FA . 32 
GA . 33 
HA . 34 
IA . 35 
JA . 36 
KA . 37 
LA . 38 
MA . 39 
NA . 40 
OA . 41 
PA . 42 
QA . 43 
RA . 44 
SA . 45 
TA . 46 
UA . 47 
VA . 48 
WA . 49 
XA . 50 
YA . 51 
#
loop_
_pdbx_data_usage.details
_pdbx_data_usage.id
_pdbx_data_usage.type
_pdbx_data_usage.url
;NON-COMMERCIAL USE ONLY, BY USING THIS FILE YOU AGREE TO THE TERMS OF USE FOUND
AT alphafoldserver.com/output-terms.
;
1 license    ? 
;THE INFORMATION IS NOT INTENDED FOR, HAS NOT BEEN VALIDATED FOR, AND IS NOT
APPROVED FOR CLINICAL USE. IT SHOULD NOT BE USED FOR CLINICAL PURPOSE OR RELIED
ON FOR MEDICAL OR OTHER PROFESSIONAL ADVICE. IT IS THEORETICAL MODELLING ONLY
AND CAUTION SHOULD BE EXERCISED IN ITS USE. IT IS PROVIDED "AS-IS" WITHOUT ANY
WARRANTY OF ANY KIND, WHETHER EXPRESSED OR IMPLIED. NO WARRANTY IS GIVEN THAT
USE OF THE INFORMATION SHALL NOT INFRINGE THE RIGHTS OF ANY THIRD PARTY.
;
2 disclaimer ? 
#
loop_
_pdbx_nonpoly_scheme.asym_id
_pdbx_nonpoly_scheme.auth_seq_num
_pdbx_nonpoly_scheme.entity_id
_pdbx_nonpoly_scheme.mon_id
_pdbx_nonpoly_scheme.pdb_ins_code
_pdbx_nonpoly_scheme.pdb_seq_num
_pdbx_nonpoly_scheme.pdb_strand_id
B  1 2  OLA . 1 B  
C  1 3  OLA . 1 C  
D  1 4  OLA . 1 D  
E  1 5  OLA . 1 E  
F  1 6  OLA . 1 F  
G  1 7  OLA . 1 G  
H  1 8  OLA . 1 H  
I  1 9  OLA . 1 I  
J  1 10 OLA . 1 J  
K  1 11 OLA . 1 K  
L  1 12 OLA . 1 L  
M  1 13 OLA . 1 M  
N  1 14 OLA . 1 N  
O  1 15 OLA . 1 O  
P  1 16 OLA . 1 P  
Q  1 17 OLA . 1 Q  
R  1 18 OLA . 1 R  
S  1 19 OLA . 1 S  
T  1 20 OLA . 1 T  
U  1 21 OLA . 1 U  
V  1 22 OLA . 1 V  
W  1 23 OLA . 1 W  
X  1 24 OLA . 1 X  
Y  1 25 OLA . 1 Y  
Z  1 26 OLA . 1 Z  
AA 1 27 OLA . 1 AA 
BA 1 28 OLA . 1 BA 
CA 1 29 OLA . 1 CA 
DA 1 30 OLA . 1 DA 
EA 1 31 OLA . 1 EA 
FA 1 32 OLA . 1 FA 
GA 1 33 OLA . 1 GA 
HA 1 34 OLA . 1 HA 
IA 1 35 OLA . 1 IA 
JA 1 36 OLA . 1 JA 
KA 1 37 OLA . 1 KA 
LA 1 38 OLA . 1 LA 
MA 1 39 OLA . 1 MA 
NA 1 40 OLA . 1 NA 
OA 1 41 OLA . 1 OA 
PA 1 42 OLA . 1 PA 
QA 1 43 OLA . 1 QA 
RA 1 44 OLA . 1 RA 
SA 1 45 OLA . 1 SA 
TA 1 46 OLA . 1 TA 
UA 1 47 OLA . 1 UA 
VA 1 48 OLA . 1 VA 
WA 1 49 OLA . 1 WA 
XA 1 50 OLA . 1 XA 
YA 1 51 OLA . 1 YA 
#
loop_
_pdbx_poly_seq_scheme.asym_id
_pdbx_poly_seq_scheme.auth_seq_num
_pdbx_poly_seq_scheme.entity_id
_pdbx_poly_seq_scheme.hetero
_pdbx_poly_seq_scheme.mon_id
_pdbx_poly_seq_scheme.pdb_ins_code
_pdbx_poly_seq_scheme.pdb_seq_num
_pdbx_poly_seq_scheme.pdb_strand_id
_pdbx_poly_seq_scheme.seq_id
A 1   1 n MET . 1   A 1   
A 2   1 n GLU . 2   A 2   
A 3   1 n ASP . 3   A 3   
A 4   1 n LYS . 4   A 4   
A 5   1 n ILE . 5   A 5   
A 6   1 n LEU . 6   A 6   
A 7   1 n PRO . 7   A 7   
A 8   1 n GLU . 8   A 8   
A 9   1 n GLU . 9   A 9   
A 10  1 n SER . 10  A 10  
A 11  1 n SER . 11  A 11  
A 12  1 n SER . 12  A 12  
A 13  1 n ALA . 13  A 13  
A 14  1 n VAL . 14  A 14  
A 15  1 n PRO . 15  A 15  
A 16  1 n GLU . 16  A 16  
A 17  1 n GLN . 17  A 17  
A 18  1 n PRO . 18  A 18  
A 19  1 n LEU . 19  A 19  
A 20  1 n GLU . 20  A 20  
A 21  1 n ILE . 21  A 21  
A 22  1 n PRO . 22  A 22  
A 23  1 n SER . 23  A 23  
A 24  1 n ASN . 24  A 24  
A 25  1 n THR . 25  A 25  
A 26  1 n LYS . 26  A 26  
A 27  1 n LYS . 27  A 27  
A 28  1 n ARG . 28  A 28  
A 29  1 n ASN . 29  A 29  
A 30  1 n TRP . 30  A 30  
A 31  1 n PRO . 31  A 31  
A 32  1 n ILE . 32  A 32  
A 33  1 n LEU . 33  A 33  
A 34  1 n ALA . 34  A 34  
A 35  1 n LEU . 35  A 35  
A 36  1 n ILE . 36  A 36  
A 37  1 n MET . 37  A 37  
A 38  1 n LEU . 38  A 38  
A 39  1 n ALA . 39  A 39  
A 40  1 n ILE . 40  A 40  
A 41  1 n PHE . 41  A 41  
A 42  1 n LEU . 42  A 42  
A 43  1 n LEU . 43  A 43  
A 44  1 n SER . 44  A 44  
A 45  1 n ILE . 45  A 45  
A 46  1 n LEU . 46  A 46  
A 47  1 n ILE . 47  A 47  
A 48  1 n ALA . 48  A 48  
A 49  1 n THR . 49  A 49  
A 50  1 n ILE . 50  A 50  
A 51  1 n ILE . 51  A 51  
A 52  1 n LEU . 52  A 52  
A 53  1 n ILE . 53  A 53  
A 54  1 n VAL . 54  A 54  
A 55  1 n ARG . 55  A 55  
A 56  1 n LYS . 56  A 56  
A 57  1 n ARG . 57  A 57  
A 58  1 n ASN . 58  A 58  
A 59  1 n ASP . 59  A 59  
A 60  1 n LYS . 60  A 60  
A 61  1 n LYS . 61  A 61  
A 62  1 n PRO . 62  A 62  
A 63  1 n SER . 63  A 63  
A 64  1 n ALA . 64  A 64  
A 65  1 n GLU . 65  A 65  
A 66  1 n TYR . 66  A 66  
A 67  1 n SER . 67  A 67  
A 68  1 n LEU . 68  A 68  
A 69  1 n ASN . 69  A 69  
A 70  1 n PHE . 70  A 70  
A 71  1 n LEU . 71  A 71  
A 72  1 n TYR . 72  A 72  
A 73  1 n ILE . 73  A 73  
A 74  1 n ASN . 74  A 74  
A 75  1 n ASP . 75  A 75  
A 76  1 n ILE . 76  A 76  
A 77  1 n HIS . 77  A 77  
A 78  1 n LEU . 78  A 78  
A 79  1 n ASP . 79  A 79  
A 80  1 n ALA . 80  A 80  
A 81  1 n THR . 81  A 81  
A 82  1 n TYR . 82  A 82  
A 83  1 n VAL . 83  A 83  
A 84  1 n GLU . 84  A 84  
A 85  1 n THR . 85  A 85  
A 86  1 n SER . 86  A 86  
A 87  1 n THR . 87  A 87  
A 88  1 n SER . 88  A 88  
A 89  1 n LYS . 89  A 89  
A 90  1 n LEU . 90  A 90  
A 91  1 n GLY . 91  A 91  
A 92  1 n CYS . 92  A 92  
A 93  1 n ARG . 93  A 93  
A 94  1 n SER . 94  A 94  
A 95  1 n ALA . 95  A 95  
A 96  1 n VAL . 96  A 96  
A 97  1 n ALA . 97  A 97  
A 98  1 n ASP . 98  A 98  
A 99  1 n GLN . 99  A 99  
A 100 1 n VAL . 100 A 100 
A 101 1 n GLU . 101 A 101 
A 102 1 n LYS . 102 A 102 
A 103 1 n PHE . 103 A 103 
A 104 1 n GLN . 104 A 104 
A 105 1 n PHE . 105 A 105 
A 106 1 n GLY . 106 A 106 
A 107 1 n GLN . 107 A 107 
A 108 1 n TYR . 108 A 108 
A 109 1 n GLU . 109 A 109 
A 110 1 n CYS . 110 A 110 
A 111 1 n ASP . 111 A 111 
A 112 1 n ALA . 112 A 112 
A 113 1 n PRO . 113 A 113 
A 114 1 n HIS . 114 A 114 
A 115 1 n LYS . 115 A 115 
A 116 1 n LEU . 116 A 116 
A 117 1 n TYR . 117 A 117 
A 118 1 n ASN . 118 A 118 
A 119 1 n SER . 119 A 119 
A 120 1 n LEU . 120 A 120 
A 121 1 n ILE . 121 A 121 
A 122 1 n ASP . 122 A 122 
A 123 1 n ASN . 123 A 123 
A 124 1 n ALA . 124 A 124 
A 125 1 n LYS . 125 A 125 
A 126 1 n LYS . 126 A 126 
A 127 1 n PHE . 127 A 127 
A 128 1 n ILE . 128 A 128 
A 129 1 n GLU . 129 A 129 
A 130 1 n SER . 130 A 130 
A 131 1 n PRO . 131 A 131 
A 132 1 n ASP . 132 A 132 
A 133 1 n PHE . 133 A 133 
A 134 1 n ILE . 134 A 134 
A 135 1 n LEU . 135 A 135 
A 136 1 n LEU . 136 A 136 
A 137 1 n GLY . 137 A 137 
A 138 1 n GLY . 138 A 138 
A 139 1 n ASP . 139 A 139 
A 140 1 n LEU . 140 A 140 
A 141 1 n ILE . 141 A 141 
A 142 1 n ALA . 142 A 142 
A 143 1 n HIS . 143 A 143 
A 144 1 n GLY . 144 A 144 
A 145 1 n LEU . 145 A 145 
A 146 1 n ASN . 146 A 146 
A 147 1 n VAL . 147 A 147 
A 148 1 n THR . 148 A 148 
A 149 1 n LYS . 149 A 149 
A 150 1 n GLN . 150 A 150 
A 151 1 n MET . 151 A 151 
A 152 1 n LEU . 152 A 152 
A 153 1 n ILE . 153 A 153 
A 154 1 n ASP . 154 A 154 
A 155 1 n ASN . 155 A 155 
A 156 1 n PHE . 156 A 156 
A 157 1 n ASN . 157 A 157 
A 158 1 n ASN . 158 A 158 
A 159 1 n ILE . 159 A 159 
A 160 1 n THR . 160 A 160 
A 161 1 n ASN . 161 A 161 
A 162 1 n PRO . 162 A 162 
A 163 1 n ILE . 163 A 163 
A 164 1 n GLU . 164 A 164 
A 165 1 n LYS . 165 A 165 
A 166 1 n LYS . 166 A 166 
A 167 1 n TYR . 167 A 167 
A 168 1 n PRO . 168 A 168 
A 169 1 n ASN . 169 A 169 
A 170 1 n THR . 170 A 170 
A 171 1 n LYS . 171 A 171 
A 172 1 n ILE . 172 A 172 
A 173 1 n TYR . 173 A 173 
A 174 1 n ILE . 174 A 174 
A 175 1 n THR . 175 A 175 
A 176 1 n LEU . 176 A 176 
A 177 1 n GLY . 177 A 177 
A 178 1 n ASN . 178 A 178 
A 179 1 n ASN . 179 A 179 
A 180 1 n ASP . 180 A 180 
A 181 1 n PHE . 181 A 181 
A 182 1 n GLN . 182 A 182 
A 183 1 n LYS . 183 A 183 
A 184 1 n ASN . 184 A 184 
A 185 1 n TYR . 185 A 185 
A 186 1 n GLY . 186 A 186 
A 187 1 n SER . 187 A 187 
A 188 1 n PHE . 188 A 188 
A 189 1 n ASP . 189 A 189 
A 190 1 n THR . 190 A 190 
A 191 1 n ASP . 191 A 191 
A 192 1 n LEU . 192 A 192 
A 193 1 n THR . 193 A 193 
A 194 1 n ASP . 194 A 194 
A 195 1 n PHE . 195 A 195 
A 196 1 n GLU . 196 A 196 
A 197 1 n THR . 197 A 197 
A 198 1 n VAL . 198 A 198 
A 199 1 n PHE . 199 A 199 
A 200 1 n GLU . 200 A 200 
A 201 1 n ILE . 201 A 201 
A 202 1 n PHE . 202 A 202 
A 203 1 n GLY . 203 A 203 
A 204 1 n LYS . 204 A 204 
A 205 1 n TRP . 205 A 205 
A 206 1 n MET . 206 A 206 
A 207 1 n ASN . 207 A 207 
A 208 1 n THR . 208 A 208 
A 209 1 n GLU . 209 A 209 
A 210 1 n GLN . 210 A 210 
A 211 1 n ALA . 211 A 211 
A 212 1 n GLU . 212 A 212 
A 213 1 n THR . 213 A 213 
A 214 1 n PHE . 214 A 214 
A 215 1 n LYS . 215 A 215 
A 216 1 n LYS . 216 A 216 
A 217 1 n GLY . 217 A 217 
A 218 1 n GLY . 218 A 218 
A 219 1 n TYR . 219 A 219 
A 220 1 n TYR . 220 A 220 
A 221 1 n TYR . 221 A 221 
A 222 1 n ALA . 222 A 222 
A 223 1 n ASP . 223 A 223 
A 224 1 n PHE . 224 A 224 
A 225 1 n PRO . 225 A 225 
A 226 1 n SER . 226 A 226 
A 227 1 n SER . 227 A 227 
A 228 1 n ASN . 228 A 228 
A 229 1 n PHE . 229 A 229 
A 230 1 n ARG . 230 A 230 
A 231 1 n PHE . 231 A 231 
A 232 1 n LEU . 232 A 232 
A 233 1 n PHE . 233 A 233 
A 234 1 n LEU . 234 A 234 
A 235 1 n ASN . 235 A 235 
A 236 1 n THR . 236 A 236 
A 237 1 n VAL . 237 A 237 
A 238 1 n ILE . 238 A 238 
A 239 1 n TYR . 239 A 239 
A 240 1 n SER . 240 A 240 
A 241 1 n ARG . 241 A 241 
A 242 1 n LYS . 242 A 242 
A 243 1 n ARG . 243 A 243 
A 244 1 n THR . 244 A 244 
A 245 1 n PHE . 245 A 245 
A 246 1 n ASN . 246 A 246 
A 247 1 n GLU . 247 A 247 
A 248 1 n THR . 248 A 248 
A 249 1 n LEU . 249 A 249 
A 250 1 n THR . 250 A 250 
A 251 1 n ASP . 251 A 251 
A 252 1 n PRO . 252 A 252 
A 253 1 n TYR . 253 A 253 
A 254 1 n ASP . 254 A 254 
A 255 1 n GLN . 255 A 255 
A 256 1 n PHE . 256 A 256 
A 257 1 n ALA . 257 A 257 
A 258 1 n TRP . 258 A 258 
A 259 1 n ILE . 259 A 259 
A 260 1 n ARG . 260 A 260 
A 261 1 n LYS . 261 A 261 
A 262 1 n MET . 262 A 262 
A 263 1 n TYR . 263 A 263 
A 264 1 n LYS . 264 A 264 
A 265 1 n ASP . 265 A 265 
A 266 1 n ALA . 266 A 266 
A 267 1 n VAL . 267 A 267 
A 268 1 n GLN . 268 A 268 
A 269 1 n LYS . 269 A 269 
A 270 1 n GLY . 270 A 270 
A 271 1 n TYR . 271 A 271 
A 272 1 n LYS . 272 A 272 
A 273 1 n VAL . 273 A 273 
A 274 1 n GLY . 274 A 274 
A 275 1 n ILE . 275 A 275 
A 276 1 n ALA . 276 A 276 
A 277 1 n LEU . 277 A 277 
A 278 1 n HIS . 278 A 278 
A 279 1 n ILE . 279 A 279 
A 280 1 n PRO . 280 A 280 
A 281 1 n PRO . 281 A 281 
A 282 1 n GLY . 282 A 282 
A 283 1 n VAL . 283 A 283 
A 284 1 n VAL . 284 A 284 
A 285 1 n TYR . 285 A 285 
A 286 1 n THR . 286 A 286 
A 287 1 n ASP . 287 A 287 
A 288 1 n ASN . 288 A 288 
A 289 1 n LYS . 289 A 289 
A 290 1 n VAL . 290 A 290 
A 291 1 n GLY . 291 A 291 
A 292 1 n TRP . 292 A 292 
A 293 1 n ASN . 293 A 293 
A 294 1 n LEU . 294 A 294 
A 295 1 n LYS . 295 A 295 
A 296 1 n TYR . 296 A 296 
A 297 1 n ILE . 297 A 297 
A 298 1 n ASN . 298 A 298 
A 299 1 n THR . 299 A 299 
A 300 1 n PHE . 300 A 300 
A 301 1 n ALA . 301 A 301 
A 302 1 n GLU . 302 A 302 
A 303 1 n ILE . 303 A 303 
A 304 1 n MET . 304 A 304 
A 305 1 n LYS . 305 A 305 
A 306 1 n GLU . 306 A 306 
A 307 1 n CYS . 307 A 307 
A 308 1 n ASP . 308 A 308 
A 309 1 n PHE . 309 A 309 
A 310 1 n SER . 310 A 310 
A 311 1 n PHE . 311 A 311 
A 312 1 n ILE . 312 A 312 
A 313 1 n ILE . 313 A 313 
A 314 1 n SER . 314 A 314 
A 315 1 n GLY . 315 A 315 
A 316 1 n HIS . 316 A 316 
A 317 1 n SER . 317 A 317 
A 318 1 n HIS . 318 A 318 
A 319 1 n THR . 319 A 319 
A 320 1 n ASP . 320 A 320 
A 321 1 n MET . 321 A 321 
A 322 1 n ILE . 322 A 322 
A 323 1 n LEU . 323 A 323 
A 324 1 n PRO . 324 A 324 
A 325 1 n LEU . 325 A 325 
A 326 1 n TYR . 326 A 326 
A 327 1 n THR . 327 A 327 
A 328 1 n PRO . 328 A 328 
A 329 1 n ASN . 329 A 329 
A 330 1 n SER . 330 A 330 
A 331 1 n ASP . 331 A 331 
A 332 1 n THR . 332 A 332 
A 333 1 n ASP . 333 A 333 
A 334 1 n ASN . 334 A 334 
A 335 1 n ILE . 335 A 335 
A 336 1 n LEU . 336 A 336 
A 337 1 n TYR . 337 A 337 
A 338 1 n SER . 338 A 338 
A 339 1 n LEU . 339 A 339 
A 340 1 n SER . 340 A 340 
A 341 1 n ALA . 341 A 341 
A 342 1 n PRO . 342 A 342 
A 343 1 n SER . 343 A 343 
A 344 1 n VAL . 344 A 344 
A 345 1 n SER . 345 A 345 
A 346 1 n PRO . 346 A 346 
A 347 1 n THR . 347 A 347 
A 348 1 n HIS . 348 A 348 
A 349 1 n TYR . 349 A 349 
A 350 1 n ASN . 350 A 350 
A 351 1 n ASN . 351 A 351 
A 352 1 n PRO . 352 A 352 
A 353 1 n GLY . 353 A 353 
A 354 1 n PHE . 354 A 354 
A 355 1 n ARG . 355 A 355 
A 356 1 n HIS . 356 A 356 
A 357 1 n TYR . 357 A 357 
A 358 1 n LEU . 358 A 358 
A 359 1 n LEU . 359 A 359 
A 360 1 n ASP . 360 A 360 
A 361 1 n GLN . 361 A 361 
A 362 1 n GLU . 362 A 362 
A 363 1 n ILE . 363 A 363 
A 364 1 n ILE . 364 A 364 
A 365 1 n LYS . 365 A 365 
A 366 1 n ASP . 366 A 366 
A 367 1 n PHE . 367 A 367 
A 368 1 n ILE . 368 A 368 
A 369 1 n GLN . 369 A 369 
A 370 1 n TYR . 370 A 370 
A 371 1 n TYR . 371 A 371 
A 372 1 n ALA . 372 A 372 
A 373 1 n ASP . 373 A 373 
A 374 1 n ILE . 374 A 374 
A 375 1 n MET . 375 A 375 
A 376 1 n LEU . 376 A 376 
A 377 1 n ASN . 377 A 377 
A 378 1 n PRO . 378 A 378 
A 379 1 n SER . 379 A 379 
A 380 1 n GLU . 380 A 380 
A 381 1 n LEU . 381 A 381 
A 382 1 n ASN . 382 A 382 
A 383 1 n TRP . 383 A 383 
A 384 1 n GLU . 384 A 384 
A 385 1 n ILE . 385 A 385 
A 386 1 n GLU . 386 A 386 
A 387 1 n TYR . 387 A 387 
A 388 1 n LYS . 388 A 388 
A 389 1 n PHE . 389 A 389 
A 390 1 n SER . 390 A 390 
A 391 1 n GLU . 391 A 391 
A 392 1 n ALA . 392 A 392 
A 393 1 n TYR . 393 A 393 
A 394 1 n LYS . 394 A 394 
A 395 1 n THR . 395 A 395 
A 396 1 n GLN . 396 A 396 
A 397 1 n ASN . 397 A 397 
A 398 1 n ILE . 398 A 398 
A 399 1 n THR . 399 A 399 
A 400 1 n ARG . 400 A 400 
A 401 1 n ASN . 401 A 401 
A 402 1 n SER . 402 A 402 
A 403 1 n ILE . 403 A 403 
A 404 1 n ASN . 404 A 404 
A 405 1 n ASP . 405 A 405 
A 406 1 n ALA . 406 A 406 
A 407 1 n VAL . 407 A 407 
A 408 1 n LYS . 408 A 408 
A 409 1 n TRP . 409 A 409 
A 410 1 n ILE . 410 A 410 
A 411 1 n ARG . 411 A 411 
A 412 1 n SER . 412 A 412 
A 413 1 n THR . 413 A 413 
A 414 1 n GLY . 414 A 414 
A 415 1 n GLU . 415 A 415 
A 416 1 n GLY . 416 A 416 
A 417 1 n GLN . 417 A 417 
A 418 1 n TRP . 418 A 418 
A 419 1 n ARG . 419 A 419 
A 420 1 n TYR . 420 A 420 
A 421 1 n ARG . 421 A 421 
A 422 1 n GLU . 422 A 422 
A 423 1 n ARG . 423 A 423 
A 424 1 n VAL . 424 A 424 
A 425 1 n TYR . 425 A 425 
A 426 1 n SER . 426 A 426 
A 427 1 n ARG . 427 A 427 
A 428 1 n ALA . 428 A 428 
A 429 1 n ASP . 429 A 429 
A 430 1 n LYS . 430 A 430 
A 431 1 n HIS . 431 A 431 
A 432 1 n ASN . 432 A 432 
A 433 1 n SER . 433 A 433 
A 434 1 n PHE . 434 A 434 
A 435 1 n TYR . 435 A 435 
A 436 1 n TYR . 436 A 436 
A 437 1 n CYS . 437 A 437 
A 438 1 n THR . 438 A 438 
A 439 1 n LEU . 439 A 439 
A 440 1 n ARG . 440 A 440 
A 441 1 n ALA . 441 A 441 
A 442 1 n LEU . 442 A 442 
A 443 1 n LEU . 443 A 443 
A 444 1 n PRO . 444 A 444 
A 445 1 n ASP . 445 A 445 
A 446 1 n ASP . 446 A 446 
A 447 1 n VAL . 447 A 447 
A 448 1 n THR . 448 A 448 
A 449 1 n LYS . 449 A 449 
A 450 1 n CYS . 450 A 450 
A 451 1 n ALA . 451 A 451 
A 452 1 n LYS . 452 A 452 
A 453 1 n GLN . 453 A 453 
A 454 1 n ASN . 454 A 454 
A 455 1 n GLY . 455 A 455 
A 456 1 n ALA . 456 A 456 
A 457 1 n GLU . 457 A 457 
A 458 1 n GLU . 458 A 458 
A 459 1 n LEU . 459 A 459 
A 460 1 n SER . 460 A 460 
A 461 1 n PHE . 461 A 461 
A 462 1 n GLN . 462 A 462 
A 463 1 n PRO . 463 A 463 
A 464 1 n TYR . 464 A 464 
A 465 1 n TYR . 465 A 465 
A 466 1 n HIS . 466 A 466 
A 467 1 n SER . 467 A 467 
A 468 1 n LYS . 468 A 468 
A 469 1 n ASP . 469 A 469 
A 470 1 n MET . 470 A 470 
#
_software.classification other
_software.date           ?
_software.description    "Structure prediction"
_software.name           AlphaFold
_software.pdbx_ordinal   1
_software.type           package
_software.version        "AlphaFold-beta-20231127 (7a14c934-fe78-43c1-a552-7fb305b0ebd1 @ 2024-09-17 14:40:00)"
#
loop_
_struct_asym.entity_id
_struct_asym.id
1  A  
2  B  
3  C  
4  D  
5  E  
6  F  
7  G  
8  H  
9  I  
10 J  
11 K  
12 L  
13 M  
14 N  
15 O  
16 P  
17 Q  
18 R  
19 S  
20 T  
21 U  
22 V  
23 W  
24 X  
25 Y  
26 Z  
27 AA 
28 BA 
29 CA 
30 DA 
31 EA 
32 FA 
33 GA 
34 HA 
35 IA 
36 JA 
37 KA 
38 LA 
39 MA 
40 NA 
41 OA 
42 PA 
43 QA 
44 RA 
45 SA 
46 TA 
47 UA 
48 VA 
49 WA 
50 XA 
51 YA 
#
loop_
_atom_site.group_PDB
_atom_site.id
_atom_site.type_symbol
_atom_site.label_atom_id
_atom_site.label_alt_id
_atom_site.label_comp_id
_atom_site.label_asym_id
_atom_site.label_entity_id
_atom_site.label_seq_id
_atom_site.pdbx_PDB_ins_code
_atom_site.Cartn_x
_atom_site.Cartn_y
_atom_site.Cartn_z
_atom_site.occupancy
_atom_site.B_iso_or_equiv
_atom_site.auth_seq_id
_atom_site.auth_asym_id
_atom_site.pdbx_PDB_model_num
ATOM   1    N N   . MET A  1  1   ? 14.317  -24.814 119.115 1.00 20.09 1   A  1 
ATOM   2    C CA  . MET A  1  1   ? 14.138  -23.475 118.528 1.00 31.64 1   A  1 
ATOM   3    C C   . MET A  1  1   ? 13.780  -23.713 117.073 1.00 32.70 1   A  1 
ATOM   4    O O   . MET A  1  1   ? 14.613  -24.207 116.337 1.00 32.05 1   A  1 
ATOM   5    C CB  . MET A  1  1   ? 15.387  -22.622 118.662 1.00 32.53 1   A  1 
ATOM   6    C CG  . MET A  1  1   ? 15.487  -22.020 120.076 1.00 29.99 1   A  1 
ATOM   7    S SD  . MET A  1  1   ? 17.048  -21.178 120.389 1.00 27.64 1   A  1 
ATOM   8    C CE  . MET A  1  1   ? 16.678  -20.353 121.949 1.00 25.29 1   A  1 
ATOM   9    N N   . GLU A  1  2   ? 12.518  -23.575 116.788 1.00 24.33 2   A  1 
ATOM   10   C CA  . GLU A  1  2   ? 12.013  -23.784 115.429 1.00 30.70 2   A  1 
ATOM   11   C C   . GLU A  1  2   ? 12.415  -22.565 114.590 1.00 28.92 2   A  1 
ATOM   12   O O   . GLU A  1  2   ? 11.889  -21.472 114.787 1.00 28.27 2   A  1 
ATOM   13   C CB  . GLU A  1  2   ? 10.489  -23.973 115.445 1.00 30.93 2   A  1 
ATOM   14   C CG  . GLU A  1  2   ? 10.067  -25.339 116.022 1.00 29.36 2   A  1 
ATOM   15   C CD  . GLU A  1  2   ? 8.544   -25.513 116.149 1.00 27.01 2   A  1 
ATOM   16   O OE1 . GLU A  1  2   ? 8.090   -26.680 116.113 1.00 24.48 2   A  1 
ATOM   17   O OE2 . GLU A  1  2   ? 7.855   -24.485 116.321 1.00 31.78 2   A  1 
ATOM   18   N N   . ASP A  1  3   ? 13.429  -22.763 113.772 1.00 30.24 3   A  1 
ATOM   19   C CA  . ASP A  1  3   ? 13.878  -21.717 112.854 1.00 32.90 3   A  1 
ATOM   20   C C   . ASP A  1  3   ? 12.750  -21.398 111.872 1.00 31.00 3   A  1 
ATOM   21   O O   . ASP A  1  3   ? 12.447  -22.154 110.943 1.00 29.88 3   A  1 
ATOM   22   C CB  . ASP A  1  3   ? 15.177  -22.140 112.143 1.00 31.39 3   A  1 
ATOM   23   C CG  . ASP A  1  3   ? 16.405  -21.992 113.053 1.00 27.62 3   A  1 
ATOM   24   O OD1 . ASP A  1  3   ? 16.422  -21.027 113.845 1.00 26.56 3   A  1 
ATOM   25   O OD2 . ASP A  1  3   ? 17.298  -22.853 112.952 1.00 28.81 3   A  1 
ATOM   26   N N   . LYS A  1  4   ? 12.093  -20.293 112.147 1.00 27.68 4   A  1 
ATOM   27   C CA  . LYS A  1  4   ? 11.069  -19.766 111.250 1.00 37.76 4   A  1 
ATOM   28   C C   . LYS A  1  4   ? 11.770  -19.343 109.956 1.00 34.97 4   A  1 
ATOM   29   O O   . LYS A  1  4   ? 12.361  -18.271 109.894 1.00 34.61 4   A  1 
ATOM   30   C CB  . LYS A  1  4   ? 10.309  -18.595 111.878 1.00 38.53 4   A  1 
ATOM   31   C CG  . LYS A  1  4   ? 9.263   -19.052 112.899 1.00 37.53 4   A  1 
ATOM   32   C CD  . LYS A  1  4   ? 8.471   -17.853 113.419 1.00 35.43 4   A  1 
ATOM   33   C CE  . LYS A  1  4   ? 7.346   -18.331 114.337 1.00 31.42 4   A  1 
ATOM   34   N NZ  . LYS A  1  4   ? 6.530   -17.207 114.844 1.00 31.15 4   A  1 
ATOM   35   N N   . ILE A  1  5   ? 11.686  -20.215 108.977 1.00 32.49 5   A  1 
ATOM   36   C CA  . ILE A  1  5   ? 12.096  -19.911 107.614 1.00 36.64 5   A  1 
ATOM   37   C C   . ILE A  1  5   ? 11.224  -18.751 107.140 1.00 35.44 5   A  1 
ATOM   38   O O   . ILE A  1  5   ? 10.029  -18.915 106.914 1.00 33.62 5   A  1 
ATOM   39   C CB  . ILE A  1  5   ? 11.983  -21.163 106.718 1.00 35.91 5   A  1 
ATOM   40   C CG1 . ILE A  1  5   ? 12.855  -22.308 107.270 1.00 33.34 5   A  1 
ATOM   41   C CG2 . ILE A  1  5   ? 12.368  -20.819 105.280 1.00 35.23 5   A  1 
ATOM   42   C CD1 . ILE A  1  5   ? 12.681  -23.661 106.558 1.00 33.81 5   A  1 
ATOM   43   N N   . LEU A  1  6   ? 11.818  -17.576 107.142 1.00 38.32 6   A  1 
ATOM   44   C CA  . LEU A  1  6   ? 11.151  -16.397 106.604 1.00 43.63 6   A  1 
ATOM   45   C C   . LEU A  1  6   ? 10.925  -16.612 105.101 1.00 41.28 6   A  1 
ATOM   46   O O   . LEU A  1  6   ? 11.876  -16.955 104.403 1.00 40.53 6   A  1 
ATOM   47   C CB  . LEU A  1  6   ? 12.010  -15.142 106.869 1.00 43.74 6   A  1 
ATOM   48   C CG  . LEU A  1  6   ? 11.832  -14.588 108.296 1.00 39.70 6   A  1 
ATOM   49   C CD1 . LEU A  1  6   ? 13.002  -13.671 108.658 1.00 37.78 6   A  1 
ATOM   50   C CD2 . LEU A  1  6   ? 10.536  -13.788 108.433 1.00 41.69 6   A  1 
ATOM   51   N N   . PRO A  1  7   ? 9.704   -16.479 104.648 1.00 34.66 7   A  1 
ATOM   52   C CA  . PRO A  1  7   ? 9.416   -16.677 103.238 1.00 38.73 7   A  1 
ATOM   53   C C   . PRO A  1  7   ? 10.083  -15.560 102.429 1.00 39.54 7   A  1 
ATOM   54   O O   . PRO A  1  7   ? 9.854   -14.375 102.705 1.00 38.10 7   A  1 
ATOM   55   C CB  . PRO A  1  7   ? 7.881   -16.671 103.135 1.00 36.75 7   A  1 
ATOM   56   C CG  . PRO A  1  7   ? 7.452   -15.805 104.309 1.00 36.90 7   A  1 
ATOM   57   C CD  . PRO A  1  7   ? 8.533   -16.061 105.367 1.00 42.58 7   A  1 
ATOM   58   N N   . GLU A  1  8   ? 10.918  -15.930 101.506 1.00 31.77 8   A  1 
ATOM   59   C CA  . GLU A  1  8   ? 11.488  -14.976 100.553 1.00 35.29 8   A  1 
ATOM   60   C C   . GLU A  1  8   ? 10.356  -14.359 99.720  1.00 33.59 8   A  1 
ATOM   61   O O   . GLU A  1  8   ? 9.593   -15.059 99.055  1.00 32.52 8   A  1 
ATOM   62   C CB  . GLU A  1  8   ? 12.544  -15.638 99.652  1.00 35.46 8   A  1 
ATOM   63   C CG  . GLU A  1  8   ? 13.871  -15.890 100.391 1.00 33.26 8   A  1 
ATOM   64   C CD  . GLU A  1  8   ? 14.969  -16.486 99.489  1.00 30.49 8   A  1 
ATOM   65   O OE1 . GLU A  1  8   ? 16.161  -16.296 99.830  1.00 27.18 8   A  1 
ATOM   66   O OE2 . GLU A  1  8   ? 14.626  -17.137 98.480  1.00 35.49 8   A  1 
ATOM   67   N N   . GLU A  1  9   ? 10.245  -13.055 99.812  1.00 32.32 9   A  1 
ATOM   68   C CA  . GLU A  1  9   ? 9.305   -12.307 98.987  1.00 37.06 9   A  1 
ATOM   69   C C   . GLU A  1  9   ? 9.724   -12.438 97.521  1.00 34.57 9   A  1 
ATOM   70   O O   . GLU A  1  9   ? 10.686  -11.823 97.063  1.00 33.12 9   A  1 
ATOM   71   C CB  . GLU A  1  9   ? 9.234   -10.828 99.406  1.00 37.09 9   A  1 
ATOM   72   C CG  . GLU A  1  9   ? 8.444   -10.615 100.706 1.00 34.23 9   A  1 
ATOM   73   C CD  . GLU A  1  9   ? 8.262   -9.128  101.087 1.00 31.97 9   A  1 
ATOM   74   O OE1 . GLU A  1  9   ? 7.315   -8.847  101.861 1.00 29.03 9   A  1 
ATOM   75   O OE2 . GLU A  1  9   ? 9.049   -8.292  100.620 1.00 36.33 9   A  1 
ATOM   76   N N   . SER A  1  10  ? 9.010   -13.275 96.820  1.00 37.37 10  A  1 
ATOM   77   C CA  . SER A  1  10  ? 9.195   -13.389 95.385  1.00 41.20 10  A  1 
ATOM   78   C C   . SER A  1  10  ? 8.842   -12.060 94.732  1.00 40.18 10  A  1 
ATOM   79   O O   . SER A  1  10  ? 7.662   -11.719 94.608  1.00 38.20 10  A  1 
ATOM   80   C CB  . SER A  1  10  ? 8.347   -14.540 94.818  1.00 39.63 10  A  1 
ATOM   81   O OG  . SER A  1  10  ? 6.970   -14.321 95.057  1.00 36.42 10  A  1 
ATOM   82   N N   . SER A  1  11  ? 9.869   -11.315 94.362  1.00 35.22 11  A  1 
ATOM   83   C CA  . SER A  1  11  ? 9.672   -10.091 93.592  1.00 39.56 11  A  1 
ATOM   84   C C   . SER A  1  11  ? 8.976   -10.446 92.284  1.00 38.78 11  A  1 
ATOM   85   O O   . SER A  1  11  ? 9.579   -11.017 91.375  1.00 37.97 11  A  1 
ATOM   86   C CB  . SER A  1  11  ? 11.011  -9.381  93.345  1.00 38.81 11  A  1 
ATOM   87   O OG  . SER A  1  11  ? 11.892  -10.209 92.616  1.00 35.82 11  A  1 
ATOM   88   N N   . SER A  1  12  ? 7.707   -10.158 92.228  1.00 38.95 12  A  1 
ATOM   89   C CA  . SER A  1  12  ? 6.946   -10.317 91.000  1.00 44.51 12  A  1 
ATOM   90   C C   . SER A  1  12  ? 7.519   -9.362  89.956  1.00 43.90 12  A  1 
ATOM   91   O O   . SER A  1  12  ? 7.273   -8.156  90.019  1.00 42.76 12  A  1 
ATOM   92   C CB  . SER A  1  12  ? 5.458   -10.046 91.248  1.00 43.30 12  A  1 
ATOM   93   O OG  . SER A  1  12  ? 5.265   -8.766  91.803  1.00 40.61 12  A  1 
ATOM   94   N N   . ALA A  1  13  ? 8.297   -9.898  89.055  1.00 50.03 13  A  1 
ATOM   95   C CA  . ALA A  1  13  ? 8.763   -9.148  87.901  1.00 56.00 13  A  1 
ATOM   96   C C   . ALA A  1  13  ? 7.529   -8.670  87.130  1.00 56.02 13  A  1 
ATOM   97   O O   . ALA A  1  13  ? 6.791   -9.475  86.569  1.00 53.05 13  A  1 
ATOM   98   C CB  . ALA A  1  13  ? 9.683   -10.040 87.058  1.00 53.72 13  A  1 
ATOM   99   N N   . VAL A  1  14  ? 7.307   -7.393  87.175  1.00 49.12 14  A  1 
ATOM   100  C CA  . VAL A  1  14  ? 6.250   -6.779  86.369  1.00 53.62 14  A  1 
ATOM   101  C C   . VAL A  1  14  ? 6.629   -7.040  84.918  1.00 52.31 14  A  1 
ATOM   102  O O   . VAL A  1  14  ? 7.720   -6.647  84.518  1.00 50.59 14  A  1 
ATOM   103  C CB  . VAL A  1  14  ? 6.125   -5.272  86.653  1.00 51.89 14  A  1 
ATOM   104  C CG1 . VAL A  1  14  ? 5.030   -4.638  85.803  1.00 46.58 14  A  1 
ATOM   105  C CG2 . VAL A  1  14  ? 5.780   -5.022  88.130  1.00 50.50 14  A  1 
ATOM   106  N N   . PRO A  1  15  ? 5.814   -7.762  84.188  1.00 47.34 15  A  1 
ATOM   107  C CA  . PRO A  1  15  ? 6.155   -8.029  82.804  1.00 53.79 15  A  1 
ATOM   108  C C   . PRO A  1  15  ? 6.274   -6.685  82.087  1.00 55.79 15  A  1 
ATOM   109  O O   . PRO A  1  15  ? 5.348   -5.878  82.134  1.00 53.86 15  A  1 
ATOM   110  C CB  . PRO A  1  15  ? 5.016   -8.908  82.261  1.00 51.38 15  A  1 
ATOM   111  C CG  . PRO A  1  15  ? 3.845   -8.577  83.168  1.00 52.15 15  A  1 
ATOM   112  C CD  . PRO A  1  15  ? 4.503   -8.242  84.514  1.00 58.03 15  A  1 
ATOM   113  N N   . GLU A  1  16  ? 7.413   -6.449  81.501  1.00 43.41 16  A  1 
ATOM   114  C CA  . GLU A  1  16  ? 7.590   -5.287  80.633  1.00 48.75 16  A  1 
ATOM   115  C C   . GLU A  1  16  ? 6.540   -5.375  79.530  1.00 47.01 16  A  1 
ATOM   116  O O   . GLU A  1  16  ? 6.565   -6.278  78.707  1.00 46.39 16  A  1 
ATOM   117  C CB  . GLU A  1  16  ? 9.005   -5.212  80.043  1.00 48.79 16  A  1 
ATOM   118  C CG  . GLU A  1  16  ? 10.048  -4.735  81.060  1.00 46.33 16  A  1 
ATOM   119  C CD  . GLU A  1  16  ? 11.456  -4.532  80.452  1.00 42.81 16  A  1 
ATOM   120  O OE1 . GLU A  1  16  ? 12.246  -3.775  81.053  1.00 39.03 16  A  1 
ATOM   121  O OE2 . GLU A  1  16  ? 11.739  -5.129  79.389  1.00 45.13 16  A  1 
ATOM   122  N N   . GLN A  1  17  ? 5.589   -4.484  79.578  1.00 47.04 17  A  1 
ATOM   123  C CA  . GLN A  1  17  ? 4.655   -4.366  78.475  1.00 55.58 17  A  1 
ATOM   124  C C   . GLN A  1  17  ? 5.485   -4.090  77.225  1.00 55.24 17  A  1 
ATOM   125  O O   . GLN A  1  17  ? 6.286   -3.160  77.241  1.00 53.15 17  A  1 
ATOM   126  C CB  . GLN A  1  17  ? 3.631   -3.259  78.696  1.00 54.24 17  A  1 
ATOM   127  C CG  . GLN A  1  17  ? 2.470   -3.714  79.586  1.00 51.18 17  A  1 
ATOM   128  C CD  . GLN A  1  17  ? 1.348   -2.675  79.667  1.00 46.16 17  A  1 
ATOM   129  O OE1 . GLN A  1  17  ? 1.533   -1.490  79.492  1.00 44.51 17  A  1 
ATOM   130  N NE2 . GLN A  1  17  ? 0.136   -3.090  79.942  1.00 43.48 17  A  1 
ATOM   131  N N   . PRO A  1  18  ? 5.343   -4.902  76.201  1.00 48.30 18  A  1 
ATOM   132  C CA  . PRO A  1  18  ? 6.083   -4.663  74.982  1.00 53.29 18  A  1 
ATOM   133  C C   . PRO A  1  18  ? 5.746   -3.253  74.520  1.00 54.09 18  A  1 
ATOM   134  O O   . PRO A  1  18  ? 4.575   -2.899  74.405  1.00 53.24 18  A  1 
ATOM   135  C CB  . PRO A  1  18  ? 5.636   -5.742  74.003  1.00 51.58 18  A  1 
ATOM   136  C CG  . PRO A  1  18  ? 4.265   -6.160  74.522  1.00 51.13 18  A  1 
ATOM   137  C CD  . PRO A  1  18  ? 4.374   -5.944  76.031  1.00 56.84 18  A  1 
ATOM   138  N N   . LEU A  1  19  ? 6.774   -2.463  74.334  1.00 50.93 19  A  1 
ATOM   139  C CA  . LEU A  1  19  ? 6.627   -1.143  73.748  1.00 54.89 19  A  1 
ATOM   140  C C   . LEU A  1  19  ? 5.922   -1.350  72.415  1.00 54.67 19  A  1 
ATOM   141  O O   . LEU A  1  19  ? 6.506   -1.905  71.484  1.00 54.33 19  A  1 
ATOM   142  C CB  . LEU A  1  19  ? 8.014   -0.494  73.561  1.00 55.12 19  A  1 
ATOM   143  C CG  . LEU A  1  19  ? 8.517   0.238   74.819  1.00 51.00 19  A  1 
ATOM   144  C CD1 . LEU A  1  19  ? 10.039  0.362   74.802  1.00 47.55 19  A  1 
ATOM   145  C CD2 . LEU A  1  19  ? 7.921   1.645   74.903  1.00 51.46 19  A  1 
ATOM   146  N N   . GLU A  1  20  ? 4.692   -0.945  72.385  1.00 50.20 20  A  1 
ATOM   147  C CA  . GLU A  1  20  ? 4.012   -0.809  71.104  1.00 55.17 20  A  1 
ATOM   148  C C   . GLU A  1  20  ? 4.838   0.174   70.291  1.00 51.97 20  A  1 
ATOM   149  O O   . GLU A  1  20  ? 4.799   1.378   70.515  1.00 52.07 20  A  1 
ATOM   150  C CB  . GLU A  1  20  ? 2.572   -0.310  71.256  1.00 54.84 20  A  1 
ATOM   151  C CG  . GLU A  1  20  ? 1.594   -1.385  71.712  1.00 51.48 20  A  1 
ATOM   152  C CD  . GLU A  1  20  ? 0.134   -0.910  71.712  1.00 47.15 20  A  1 
ATOM   153  O OE1 . GLU A  1  20  ? -0.765  -1.784  71.721  1.00 43.12 20  A  1 
ATOM   154  O OE2 . GLU A  1  20  ? -0.100  0.317   71.709  1.00 46.67 20  A  1 
ATOM   155  N N   . ILE A  1  21  ? 5.638   -0.361  69.384  1.00 54.16 21  A  1 
ATOM   156  C CA  . ILE A  1  21  ? 6.325   0.457   68.397  1.00 56.77 21  A  1 
ATOM   157  C C   . ILE A  1  21  ? 5.199   1.131   67.642  1.00 55.80 21  A  1 
ATOM   158  O O   . ILE A  1  21  ? 4.428   0.431   66.980  1.00 52.87 21  A  1 
ATOM   159  C CB  . ILE A  1  21  ? 7.216   -0.386  67.470  1.00 54.45 21  A  1 
ATOM   160  C CG1 . ILE A  1  21  ? 8.321   -1.088  68.289  1.00 51.60 21  A  1 
ATOM   161  C CG2 . ILE A  1  21  ? 7.817   0.515   66.380  1.00 52.62 21  A  1 
ATOM   162  C CD1 . ILE A  1  21  ? 9.168   -2.085  67.471  1.00 50.54 21  A  1 
ATOM   163  N N   . PRO A  1  22  ? 5.043   2.436   67.818  1.00 51.00 22  A  1 
ATOM   164  C CA  . PRO A  1  22  ? 3.966   3.109   67.138  1.00 56.55 22  A  1 
ATOM   165  C C   . PRO A  1  22  ? 4.200   2.863   65.660  1.00 58.04 22  A  1 
ATOM   166  O O   . PRO A  1  22  ? 5.233   3.264   65.125  1.00 55.35 22  A  1 
ATOM   167  C CB  . PRO A  1  22  ? 4.065   4.585   67.549  1.00 52.95 22  A  1 
ATOM   168  C CG  . PRO A  1  22  ? 5.515   4.737   67.968  1.00 52.68 22  A  1 
ATOM   169  C CD  . PRO A  1  22  ? 5.894   3.361   68.508  1.00 57.66 22  A  1 
ATOM   170  N N   . SER A  1  23  ? 3.310   2.124   65.043  1.00 50.30 23  A  1 
ATOM   171  C CA  . SER A  1  23  ? 3.389   1.876   63.616  1.00 53.86 23  A  1 
ATOM   172  C C   . SER A  1  23  ? 3.259   3.234   62.951  1.00 53.59 23  A  1 
ATOM   173  O O   . SER A  1  23  ? 2.171   3.791   62.826  1.00 50.01 23  A  1 
ATOM   174  C CB  . SER A  1  23  ? 2.334   0.867   63.145  1.00 51.65 23  A  1 
ATOM   175  O OG  . SER A  1  23  ? 1.027   1.344   63.355  1.00 48.35 23  A  1 
ATOM   176  N N   . ASN A  1  24  ? 4.384   3.788   62.632  1.00 49.30 24  A  1 
ATOM   177  C CA  . ASN A  1  24  ? 4.509   5.105   62.057  1.00 54.04 24  A  1 
ATOM   178  C C   . ASN A  1  24  ? 4.146   5.021   60.569  1.00 52.49 24  A  1 
ATOM   179  O O   . ASN A  1  24  ? 4.834   5.504   59.685  1.00 50.30 24  A  1 
ATOM   180  C CB  . ASN A  1  24  ? 5.923   5.647   62.376  1.00 51.71 24  A  1 
ATOM   181  C CG  . ASN A  1  24  ? 5.971   7.138   62.634  1.00 48.62 24  A  1 
ATOM   182  O OD1 . ASN A  1  24  ? 4.994   7.867   62.584  1.00 46.04 24  A  1 
ATOM   183  N ND2 . ASN A  1  24  ? 7.139   7.648   62.942  1.00 46.04 24  A  1 
ATOM   184  N N   . THR A  1  25  ? 3.097   4.304   60.296  1.00 51.34 25  A  1 
ATOM   185  C CA  . THR A  1  25  ? 2.461   4.182   59.005  1.00 54.11 25  A  1 
ATOM   186  C C   . THR A  1  25  ? 1.875   5.537   58.681  1.00 54.09 25  A  1 
ATOM   187  O O   . THR A  1  25  ? 0.741   5.857   59.033  1.00 50.58 25  A  1 
ATOM   188  C CB  . THR A  1  25  ? 1.379   3.080   59.000  1.00 50.98 25  A  1 
ATOM   189  O OG1 . THR A  1  25  ? 0.592   3.116   60.163  1.00 47.40 25  A  1 
ATOM   190  C CG2 . THR A  1  25  ? 2.011   1.690   58.936  1.00 47.23 25  A  1 
ATOM   191  N N   . LYS A  1  26  ? 2.705   6.357   58.085  1.00 53.50 26  A  1 
ATOM   192  C CA  . LYS A  1  26  ? 2.261   7.630   57.552  1.00 57.60 26  A  1 
ATOM   193  C C   . LYS A  1  26  ? 1.077   7.345   56.646  1.00 56.07 26  A  1 
ATOM   194  O O   . LYS A  1  26  ? 1.242   6.748   55.588  1.00 54.60 26  A  1 
ATOM   195  C CB  . LYS A  1  26  ? 3.379   8.328   56.772  1.00 56.40 26  A  1 
ATOM   196  C CG  . LYS A  1  26  ? 4.398   9.038   57.667  1.00 53.47 26  A  1 
ATOM   197  C CD  . LYS A  1  26  ? 5.408   9.785   56.809  1.00 50.29 26  A  1 
ATOM   198  C CE  . LYS A  1  26  ? 6.378   10.603  57.677  1.00 43.69 26  A  1 
ATOM   199  N NZ  . LYS A  1  26  ? 7.352   11.359  56.859  1.00 42.67 26  A  1 
ATOM   200  N N   . LYS A  1  27  ? -0.085  7.755   57.081  1.00 58.51 27  A  1 
ATOM   201  C CA  . LYS A  1  27  ? -1.277  7.661   56.258  1.00 62.77 27  A  1 
ATOM   202  C C   . LYS A  1  27  ? -0.996  8.402   54.963  1.00 61.88 27  A  1 
ATOM   203  O O   . LYS A  1  27  ? -0.732  9.603   54.984  1.00 59.82 27  A  1 
ATOM   204  C CB  . LYS A  1  27  ? -2.502  8.247   56.962  1.00 60.78 27  A  1 
ATOM   205  C CG  . LYS A  1  27  ? -3.151  7.267   57.952  1.00 57.06 27  A  1 
ATOM   206  C CD  . LYS A  1  27  ? -4.427  7.875   58.531  1.00 53.07 27  A  1 
ATOM   207  C CE  . LYS A  1  27  ? -5.178  6.862   59.396  1.00 45.95 27  A  1 
ATOM   208  N NZ  . LYS A  1  27  ? -6.455  7.413   59.906  1.00 43.44 27  A  1 
ATOM   209  N N   . ARG A  1  28  ? -1.006  7.682   53.886  1.00 65.47 28  A  1 
ATOM   210  C CA  . ARG A  1  28  ? -0.868  8.315   52.580  1.00 68.56 28  A  1 
ATOM   211  C C   . ARG A  1  28  ? -2.078  9.203   52.346  1.00 70.92 28  A  1 
ATOM   212  O O   . ARG A  1  28  ? -3.217  8.764   52.521  1.00 67.07 28  A  1 
ATOM   213  C CB  . ARG A  1  28  ? -0.725  7.273   51.478  1.00 64.27 28  A  1 
ATOM   214  C CG  . ARG A  1  28  ? 0.686   6.668   51.442  1.00 60.50 28  A  1 
ATOM   215  C CD  . ARG A  1  28  ? 0.805   5.692   50.261  1.00 56.97 28  A  1 
ATOM   216  N NE  . ARG A  1  28  ? 2.186   5.220   50.080  1.00 49.75 28  A  1 
ATOM   217  C CZ  . ARG A  1  28  ? 2.599   4.367   49.158  1.00 47.37 28  A  1 
ATOM   218  N NH1 . ARG A  1  28  ? 1.769   3.819   48.316  1.00 43.07 28  A  1 
ATOM   219  N NH2 . ARG A  1  28  ? 3.854   4.048   49.072  1.00 42.36 28  A  1 
ATOM   220  N N   . ASN A  1  29  ? -1.817  10.410  51.944  1.00 69.98 29  A  1 
ATOM   221  C CA  . ASN A  1  29  ? -2.871  11.337  51.565  1.00 76.51 29  A  1 
ATOM   222  C C   . ASN A  1  29  ? -3.400  10.937  50.189  1.00 79.74 29  A  1 
ATOM   223  O O   . ASN A  1  29  ? -2.985  11.458  49.163  1.00 77.96 29  A  1 
ATOM   224  C CB  . ASN A  1  29  ? -2.352  12.778  51.623  1.00 73.08 29  A  1 
ATOM   225  C CG  . ASN A  1  29  ? -2.246  13.319  53.035  1.00 69.72 29  A  1 
ATOM   226  O OD1 . ASN A  1  29  ? -2.799  12.780  53.974  1.00 62.75 29  A  1 
ATOM   227  N ND2 . ASN A  1  29  ? -1.547  14.409  53.219  1.00 61.62 29  A  1 
ATOM   228  N N   . TRP A  1  30  ? -4.298  10.014  50.214  1.00 80.87 30  A  1 
ATOM   229  C CA  . TRP A  1  30  ? -4.931  9.507   48.999  1.00 85.94 30  A  1 
ATOM   230  C C   . TRP A  1  30  ? -5.510  10.591  48.090  1.00 87.58 30  A  1 
ATOM   231  O O   . TRP A  1  30  ? -5.323  10.477  46.880  1.00 85.44 30  A  1 
ATOM   232  C CB  . TRP A  1  30  ? -6.006  8.483   49.365  1.00 81.05 30  A  1 
ATOM   233  C CG  . TRP A  1  30  ? -5.459  7.213   49.899  1.00 74.44 30  A  1 
ATOM   234  C CD1 . TRP A  1  30  ? -5.472  6.801   51.185  1.00 65.12 30  A  1 
ATOM   235  C CD2 . TRP A  1  30  ? -4.788  6.173   49.140  1.00 69.80 30  A  1 
ATOM   236  N NE1 . TRP A  1  30  ? -4.858  5.566   51.285  1.00 60.95 30  A  1 
ATOM   237  C CE2 . TRP A  1  30  ? -4.425  5.155   50.052  1.00 64.30 30  A  1 
ATOM   238  C CE3 . TRP A  1  30  ? -4.466  5.994   47.780  1.00 60.15 30  A  1 
ATOM   239  C CZ2 . TRP A  1  30  ? -3.744  3.997   49.635  1.00 61.50 30  A  1 
ATOM   240  C CZ3 . TRP A  1  30  ? -3.783  4.849   47.356  1.00 57.63 30  A  1 
ATOM   241  C CH2 . TRP A  1  30  ? -3.427  3.861   48.275  1.00 57.26 30  A  1 
ATOM   242  N N   . PRO A  1  31  ? -6.125  11.630  48.636  1.00 82.89 31  A  1 
ATOM   243  C CA  . PRO A  1  31  ? -6.611  12.712  47.778  1.00 87.48 31  A  1 
ATOM   244  C C   . PRO A  1  31  ? -5.506  13.375  46.970  1.00 89.23 31  A  1 
ATOM   245  O O   . PRO A  1  31  ? -5.663  13.606  45.781  1.00 87.72 31  A  1 
ATOM   246  C CB  . PRO A  1  31  ? -7.273  13.706  48.729  1.00 84.37 31  A  1 
ATOM   247  C CG  . PRO A  1  31  ? -7.648  12.870  49.925  1.00 83.09 31  A  1 
ATOM   248  C CD  . PRO A  1  31  ? -6.535  11.850  49.998  1.00 86.50 31  A  1 
ATOM   249  N N   . ILE A  1  32  ? -4.400  13.625  47.595  1.00 82.16 32  A  1 
ATOM   250  C CA  . ILE A  1  32  ? -3.256  14.243  46.926  1.00 85.48 32  A  1 
ATOM   251  C C   . ILE A  1  32  ? -2.705  13.303  45.862  1.00 87.23 32  A  1 
ATOM   252  O O   . ILE A  1  32  ? -2.436  13.726  44.743  1.00 87.86 32  A  1 
ATOM   253  C CB  . ILE A  1  32  ? -2.172  14.626  47.948  1.00 84.52 32  A  1 
ATOM   254  C CG1 . ILE A  1  32  ? -2.733  15.667  48.939  1.00 80.88 32  A  1 
ATOM   255  C CG2 . ILE A  1  32  ? -0.919  15.142  47.242  1.00 79.00 32  A  1 
ATOM   256  C CD1 . ILE A  1  32  ? -1.793  15.988  50.096  1.00 70.64 32  A  1 
ATOM   257  N N   . LEU A  1  33  ? -2.580  12.062  46.227  1.00 80.02 33  A  1 
ATOM   258  C CA  . LEU A  1  33  ? -2.111  11.066  45.275  1.00 84.20 33  A  1 
ATOM   259  C C   . LEU A  1  33  ? -3.053  10.950  44.076  1.00 85.69 33  A  1 
ATOM   260  O O   . LEU A  1  33  ? -2.589  10.912  42.944  1.00 88.13 33  A  1 
ATOM   261  C CB  . LEU A  1  33  ? -1.956  9.733   46.009  1.00 83.89 33  A  1 
ATOM   262  C CG  . LEU A  1  33  ? -1.295  8.654   45.145  1.00 74.49 33  A  1 
ATOM   263  C CD1 . LEU A  1  33  ? 0.150   8.991   44.829  1.00 65.63 33  A  1 
ATOM   264  C CD2 . LEU A  1  33  ? -1.320  7.329   45.887  1.00 69.12 33  A  1 
ATOM   265  N N   . ALA A  1  34  ? -4.335  10.936  44.342  1.00 83.81 34  A  1 
ATOM   266  C CA  . ALA A  1  34  ? -5.326  10.886  43.281  1.00 88.83 34  A  1 
ATOM   267  C C   . ALA A  1  34  ? -5.249  12.110  42.367  1.00 90.05 34  A  1 
ATOM   268  O O   . ALA A  1  34  ? -5.294  11.969  41.147  1.00 90.40 34  A  1 
ATOM   269  C CB  . ALA A  1  34  ? -6.713  10.751  43.909  1.00 88.10 34  A  1 
ATOM   270  N N   . LEU A  1  35  ? -5.061  13.265  42.943  1.00 87.33 35  A  1 
ATOM   271  C CA  . LEU A  1  35  ? -4.889  14.492  42.175  1.00 90.90 35  A  1 
ATOM   272  C C   . LEU A  1  35  ? -3.620  14.467  41.320  1.00 91.64 35  A  1 
ATOM   273  O O   . LEU A  1  35  ? -3.657  14.872  40.168  1.00 93.43 35  A  1 
ATOM   274  C CB  . LEU A  1  35  ? -4.868  15.692  43.121  1.00 91.26 35  A  1 
ATOM   275  C CG  . LEU A  1  35  ? -6.220  16.008  43.754  1.00 83.65 35  A  1 
ATOM   276  C CD1 . LEU A  1  35  ? -6.035  17.087  44.815  1.00 74.33 35  A  1 
ATOM   277  C CD2 . LEU A  1  35  ? -7.232  16.493  42.732  1.00 78.34 35  A  1 
ATOM   278  N N   . ILE A  1  36  ? -2.546  13.974  41.874  1.00 88.59 36  A  1 
ATOM   279  C CA  . ILE A  1  36  ? -1.307  13.822  41.122  1.00 89.87 36  A  1 
ATOM   280  C C   . ILE A  1  36  ? -1.504  12.856  39.950  1.00 90.76 36  A  1 
ATOM   281  O O   . ILE A  1  36  ? -1.120  13.157  38.826  1.00 93.19 36  A  1 
ATOM   282  C CB  . ILE A  1  36  ? -0.168  13.364  42.044  1.00 90.31 36  A  1 
ATOM   283  C CG1 . ILE A  1  36  ? 0.214   14.508  43.000  1.00 88.57 36  A  1 
ATOM   284  C CG2 . ILE A  1  36  ? 1.058   12.916  41.235  1.00 85.60 36  A  1 
ATOM   285  C CD1 . ILE A  1  36  ? 1.113   14.071  44.157  1.00 77.48 36  A  1 
ATOM   286  N N   . MET A  1  37  ? -2.128  11.745  40.223  1.00 89.27 37  A  1 
ATOM   287  C CA  . MET A  1  37  ? -2.404  10.769  39.176  1.00 90.84 37  A  1 
ATOM   288  C C   . MET A  1  37  ? -3.309  11.350  38.091  1.00 91.08 37  A  1 
ATOM   289  O O   . MET A  1  37  ? -3.047  11.164  36.909  1.00 94.19 37  A  1 
ATOM   290  C CB  . MET A  1  37  ? -3.039  9.515   39.775  1.00 90.57 37  A  1 
ATOM   291  C CG  . MET A  1  37  ? -2.041  8.699   40.591  1.00 84.19 37  A  1 
ATOM   292  S SD  . MET A  1  37  ? -0.634  8.049   39.658  1.00 76.18 37  A  1 
ATOM   293  C CE  . MET A  1  37  ? -1.462  6.917   38.537  1.00 63.27 37  A  1 
ATOM   294  N N   . LEU A  1  38  ? -4.296  12.070  38.496  1.00 86.69 38  A  1 
ATOM   295  C CA  . LEU A  1  38  ? -5.167  12.763  37.560  1.00 90.58 38  A  1 
ATOM   296  C C   . LEU A  1  38  ? -4.394  13.774  36.716  1.00 90.91 38  A  1 
ATOM   297  O O   . LEU A  1  38  ? -4.584  13.823  35.506  1.00 93.20 38  A  1 
ATOM   298  C CB  . LEU A  1  38  ? -6.306  13.428  38.335  1.00 90.65 38  A  1 
ATOM   299  C CG  . LEU A  1  38  ? -7.293  14.178  37.443  1.00 85.68 38  A  1 
ATOM   300  C CD1 . LEU A  1  38  ? -7.994  13.255  36.469  1.00 76.15 38  A  1 
ATOM   301  C CD2 . LEU A  1  38  ? -8.340  14.866  38.300  1.00 80.75 38  A  1 
ATOM   302  N N   . ALA A  1  39  ? -3.547  14.536  37.346  1.00 85.83 39  A  1 
ATOM   303  C CA  . ALA A  1  39  ? -2.735  15.504  36.634  1.00 90.79 39  A  1 
ATOM   304  C C   . ALA A  1  39  ? -1.817  14.836  35.608  1.00 90.78 39  A  1 
ATOM   305  O O   . ALA A  1  39  ? -1.738  15.286  34.466  1.00 91.36 39  A  1 
ATOM   306  C CB  . ALA A  1  39  ? -1.950  16.322  37.648  1.00 89.98 39  A  1 
ATOM   307  N N   . ILE A  1  40  ? -1.188  13.759  35.994  1.00 88.19 40  A  1 
ATOM   308  C CA  . ILE A  1  40  ? -0.337  12.981  35.086  1.00 90.02 40  A  1 
ATOM   309  C C   . ILE A  1  40  ? -1.154  12.410  33.928  1.00 89.31 40  A  1 
ATOM   310  O O   . ILE A  1  40  ? -0.723  12.463  32.771  1.00 92.26 40  A  1 
ATOM   311  C CB  . ILE A  1  40  ? 0.385   11.856  35.855  1.00 90.77 40  A  1 
ATOM   312  C CG1 . ILE A  1  40  ? 1.401   12.456  36.843  1.00 89.33 40  A  1 
ATOM   313  C CG2 . ILE A  1  40  ? 1.097   10.908  34.891  1.00 85.98 40  A  1 
ATOM   314  C CD1 . ILE A  1  40  ? 1.932   11.446  37.849  1.00 78.46 40  A  1 
ATOM   315  N N   . PHE A  1  41  ? -2.316  11.903  34.247  1.00 86.83 41  A  1 
ATOM   316  C CA  . PHE A  1  41  ? -3.212  11.356  33.241  1.00 89.47 41  A  1 
ATOM   317  C C   . PHE A  1  41  ? -3.657  12.420  32.233  1.00 87.96 41  A  1 
ATOM   318  O O   . PHE A  1  41  ? -3.525  12.229  31.026  1.00 91.70 41  A  1 
ATOM   319  C CB  . PHE A  1  41  ? -4.397  10.715  33.954  1.00 89.49 41  A  1 
ATOM   320  C CG  . PHE A  1  41  ? -5.376  10.087  33.005  1.00 85.66 41  A  1 
ATOM   321  C CD1 . PHE A  1  41  ? -6.635  10.669  32.818  1.00 75.28 41  A  1 
ATOM   322  C CD2 . PHE A  1  41  ? -5.028  8.938   32.311  1.00 75.53 41  A  1 
ATOM   323  C CE1 . PHE A  1  41  ? -7.540  10.085  31.934  1.00 72.16 41  A  1 
ATOM   324  C CE2 . PHE A  1  41  ? -5.934  8.348   31.417  1.00 68.56 41  A  1 
ATOM   325  C CZ  . PHE A  1  41  ? -7.192  8.924   31.230  1.00 72.52 41  A  1 
ATOM   326  N N   . LEU A  1  42  ? -4.096  13.536  32.722  1.00 87.46 42  A  1 
ATOM   327  C CA  . LEU A  1  42  ? -4.500  14.644  31.868  1.00 90.29 42  A  1 
ATOM   328  C C   . LEU A  1  42  ? -3.338  15.211  31.057  1.00 89.98 42  A  1 
ATOM   329  O O   . LEU A  1  42  ? -3.508  15.527  29.884  1.00 91.98 42  A  1 
ATOM   330  C CB  . LEU A  1  42  ? -5.144  15.738  32.729  1.00 89.97 42  A  1 
ATOM   331  C CG  . LEU A  1  42  ? -6.502  15.367  33.325  1.00 86.42 42  A  1 
ATOM   332  C CD1 . LEU A  1  42  ? -6.976  16.499  34.219  1.00 76.45 42  A  1 
ATOM   333  C CD2 . LEU A  1  42  ? -7.563  15.134  32.262  1.00 79.77 42  A  1 
ATOM   334  N N   . LEU A  1  43  ? -2.183  15.274  31.650  1.00 86.20 43  A  1 
ATOM   335  C CA  . LEU A  1  43  ? -0.981  15.667  30.930  1.00 89.58 43  A  1 
ATOM   336  C C   . LEU A  1  43  ? -0.667  14.694  29.794  1.00 89.03 43  A  1 
ATOM   337  O O   . LEU A  1  43  ? -0.328  15.125  28.695  1.00 91.62 43  A  1 
ATOM   338  C CB  . LEU A  1  43  ? 0.182   15.750  31.925  1.00 89.35 43  A  1 
ATOM   339  C CG  . LEU A  1  43  ? 1.508   16.165  31.278  1.00 83.59 43  A  1 
ATOM   340  C CD1 . LEU A  1  43  ? 1.433   17.544  30.666  1.00 74.12 43  A  1 
ATOM   341  C CD2 . LEU A  1  43  ? 2.613   16.154  32.324  1.00 79.29 43  A  1 
ATOM   342  N N   . SER A  1  44  ? -0.826  13.432  30.063  1.00 85.56 44  A  1 
ATOM   343  C CA  . SER A  1  44  ? -0.612  12.416  29.033  1.00 88.90 44  A  1 
ATOM   344  C C   . SER A  1  44  ? -1.594  12.562  27.875  1.00 87.75 44  A  1 
ATOM   345  O O   . SER A  1  44  ? -1.189  12.486  26.718  1.00 90.57 44  A  1 
ATOM   346  C CB  . SER A  1  44  ? -0.717  11.017  29.627  1.00 87.25 44  A  1 
ATOM   347  O OG  . SER A  1  44  ? 0.162   10.873  30.715  1.00 79.14 44  A  1 
ATOM   348  N N   . ILE A  1  45  ? -2.840  12.821  28.186  1.00 87.78 45  A  1 
ATOM   349  C CA  . ILE A  1  45  ? -3.854  13.107  27.171  1.00 89.93 45  A  1 
ATOM   350  C C   . ILE A  1  45  ? -3.501  14.374  26.391  1.00 88.32 45  A  1 
ATOM   351  O O   . ILE A  1  45  ? -3.630  14.399  25.163  1.00 91.26 45  A  1 
ATOM   352  C CB  . ILE A  1  45  ? -5.249  13.223  27.801  1.00 90.68 45  A  1 
ATOM   353  C CG1 . ILE A  1  45  ? -5.684  11.873  28.403  1.00 88.26 45  A  1 
ATOM   354  C CG2 . ILE A  1  45  ? -6.279  13.675  26.759  1.00 85.04 45  A  1 
ATOM   355  C CD1 . ILE A  1  45  ? -6.928  11.988  29.282  1.00 76.07 45  A  1 
ATOM   356  N N   . LEU A  1  46  ? -3.062  15.385  27.076  1.00 85.32 46  A  1 
ATOM   357  C CA  . LEU A  1  46  ? -2.637  16.626  26.439  1.00 89.02 46  A  1 
ATOM   358  C C   . LEU A  1  46  ? -1.480  16.380  25.481  1.00 88.67 46  A  1 
ATOM   359  O O   . LEU A  1  46  ? -1.536  16.822  24.330  1.00 91.23 46  A  1 
ATOM   360  C CB  . LEU A  1  46  ? -2.279  17.648  27.524  1.00 89.06 46  A  1 
ATOM   361  C CG  . LEU A  1  46  ? -1.797  18.988  26.958  1.00 85.88 46  A  1 
ATOM   362  C CD1 . LEU A  1  46  ? -2.866  19.673  26.132  1.00 76.11 46  A  1 
ATOM   363  C CD2 . LEU A  1  46  ? -1.396  19.911  28.103  1.00 79.70 46  A  1 
ATOM   364  N N   . ILE A  1  47  ? -0.484  15.663  25.917  1.00 83.56 47  A  1 
ATOM   365  C CA  . ILE A  1  47  ? 0.661   15.308  25.072  1.00 85.61 47  A  1 
ATOM   366  C C   . ILE A  1  47  ? 0.206   14.505  23.858  1.00 84.04 47  A  1 
ATOM   367  O O   . ILE A  1  47  ? 0.587   14.833  22.736  1.00 88.06 47  A  1 
ATOM   368  C CB  . ILE A  1  47  ? 1.726   14.561  25.887  1.00 86.33 47  A  1 
ATOM   369  C CG1 . ILE A  1  47  ? 2.369   15.511  26.919  1.00 85.16 47  A  1 
ATOM   370  C CG2 . ILE A  1  47  ? 2.808   13.978  24.973  1.00 81.77 47  A  1 
ATOM   371  C CD1 . ILE A  1  47  ? 3.182   14.794  27.990  1.00 73.99 47  A  1 
ATOM   372  N N   . ALA A  1  48  ? -0.631  13.524  24.069  1.00 84.53 48  A  1 
ATOM   373  C CA  . ALA A  1  48  ? -1.175  12.742  22.970  1.00 88.37 48  A  1 
ATOM   374  C C   . ALA A  1  48  ? -1.952  13.608  21.976  1.00 87.53 48  A  1 
ATOM   375  O O   . ALA A  1  48  ? -1.790  13.469  20.758  1.00 86.54 48  A  1 
ATOM   376  C CB  . ALA A  1  48  ? -2.060  11.637  23.540  1.00 87.90 48  A  1 
ATOM   377  N N   . THR A  1  49  ? -2.723  14.527  22.491  1.00 80.73 49  A  1 
ATOM   378  C CA  . THR A  1  49  ? -3.461  15.491  21.673  1.00 83.69 49  A  1 
ATOM   379  C C   . THR A  1  49  ? -2.529  16.364  20.855  1.00 82.90 49  A  1 
ATOM   380  O O   . THR A  1  49  ? -2.752  16.537  19.657  1.00 84.29 49  A  1 
ATOM   381  C CB  . THR A  1  49  ? -4.362  16.361  22.545  1.00 82.46 49  A  1 
ATOM   382  O OG1 . THR A  1  49  ? -5.237  15.545  23.278  1.00 78.29 49  A  1 
ATOM   383  C CG2 . THR A  1  49  ? -5.204  17.331  21.733  1.00 75.59 49  A  1 
ATOM   384  N N   . ILE A  1  50  ? -1.501  16.876  21.467  1.00 77.89 50  A  1 
ATOM   385  C CA  . ILE A  1  50  ? -0.509  17.685  20.770  1.00 79.61 50  A  1 
ATOM   386  C C   . ILE A  1  50  ? 0.175   16.872  19.669  1.00 78.58 50  A  1 
ATOM   387  O O   . ILE A  1  50  ? 0.288   17.353  18.544  1.00 82.52 50  A  1 
ATOM   388  C CB  . ILE A  1  50  ? 0.516   18.276  21.762  1.00 81.59 50  A  1 
ATOM   389  C CG1 . ILE A  1  50  ? -0.166  19.312  22.677  1.00 80.69 50  A  1 
ATOM   390  C CG2 . ILE A  1  50  ? 1.678   18.940  21.011  1.00 78.32 50  A  1 
ATOM   391  C CD1 . ILE A  1  50  ? 0.659   19.668  23.911  1.00 71.06 50  A  1 
ATOM   392  N N   . ILE A  1  51  ? 0.567   15.662  19.975  1.00 78.19 51  A  1 
ATOM   393  C CA  . ILE A  1  51  ? 1.173   14.767  18.991  1.00 77.29 51  A  1 
ATOM   394  C C   . ILE A  1  51  ? 0.230   14.537  17.809  1.00 77.02 51  A  1 
ATOM   395  O O   . ILE A  1  51  ? 0.656   14.633  16.660  1.00 80.07 51  A  1 
ATOM   396  C CB  . ILE A  1  51  ? 1.594   13.442  19.644  1.00 78.85 51  A  1 
ATOM   397  C CG1 . ILE A  1  51  ? 2.772   13.673  20.611  1.00 79.72 51  A  1 
ATOM   398  C CG2 . ILE A  1  51  ? 1.985   12.393  18.586  1.00 78.12 51  A  1 
ATOM   399  C CD1 . ILE A  1  51  ? 3.032   12.499  21.549  1.00 71.08 51  A  1 
ATOM   400  N N   . LEU A  1  52  ? -1.026  14.288  18.088  1.00 76.02 52  A  1 
ATOM   401  C CA  . LEU A  1  52  ? -2.024  14.094  17.047  1.00 76.14 52  A  1 
ATOM   402  C C   . LEU A  1  52  ? -2.213  15.352  16.190  1.00 76.25 52  A  1 
ATOM   403  O O   . LEU A  1  52  ? -2.289  15.245  14.967  1.00 78.24 52  A  1 
ATOM   404  C CB  . LEU A  1  52  ? -3.359  13.687  17.677  1.00 77.11 52  A  1 
ATOM   405  C CG  . LEU A  1  52  ? -3.396  12.247  18.198  1.00 70.55 52  A  1 
ATOM   406  C CD1 . LEU A  1  52  ? -4.643  12.043  19.048  1.00 63.88 52  A  1 
ATOM   407  C CD2 . LEU A  1  52  ? -3.421  11.235  17.056  1.00 68.58 52  A  1 
ATOM   408  N N   . ILE A  1  53  ? -2.258  16.496  16.808  1.00 75.55 53  A  1 
ATOM   409  C CA  . ILE A  1  53  ? -2.371  17.764  16.083  1.00 72.85 53  A  1 
ATOM   410  C C   . ILE A  1  53  ? -1.146  17.996  15.202  1.00 72.40 53  A  1 
ATOM   411  O O   . ILE A  1  53  ? -1.290  18.360  14.033  1.00 72.82 53  A  1 
ATOM   412  C CB  . ILE A  1  53  ? -2.597  18.931  17.049  1.00 72.86 53  A  1 
ATOM   413  C CG1 . ILE A  1  53  ? -3.986  18.829  17.712  1.00 73.31 53  A  1 
ATOM   414  C CG2 . ILE A  1  53  ? -2.467  20.283  16.328  1.00 72.89 53  A  1 
ATOM   415  C CD1 . ILE A  1  53  ? -4.154  19.734  18.934  1.00 67.27 53  A  1 
ATOM   416  N N   . VAL A  1  54  ? 0.027   17.780  15.748  1.00 72.64 54  A  1 
ATOM   417  C CA  . VAL A  1  54  ? 1.278   17.942  14.999  1.00 70.14 54  A  1 
ATOM   418  C C   . VAL A  1  54  ? 1.335   16.960  13.829  1.00 68.40 54  A  1 
ATOM   419  O O   . VAL A  1  54  ? 1.636   17.375  12.711  1.00 66.33 54  A  1 
ATOM   420  C CB  . VAL A  1  54  ? 2.491   17.799  15.920  1.00 67.57 54  A  1 
ATOM   421  C CG1 . VAL A  1  54  ? 3.803   17.784  15.143  1.00 62.38 54  A  1 
ATOM   422  C CG2 . VAL A  1  54  ? 2.564   18.966  16.898  1.00 65.98 54  A  1 
ATOM   423  N N   . ARG A  1  55  ? 0.992   15.727  14.066  1.00 68.21 55  A  1 
ATOM   424  C CA  . ARG A  1  55  ? 0.920   14.727  12.996  1.00 66.05 55  A  1 
ATOM   425  C C   . ARG A  1  55  ? -0.066  15.125  11.917  1.00 64.32 55  A  1 
ATOM   426  O O   . ARG A  1  55  ? 0.311   15.196  10.748  1.00 64.13 55  A  1 
ATOM   427  C CB  . ARG A  1  55  ? 0.542   13.364  13.552  1.00 64.01 55  A  1 
ATOM   428  C CG  . ARG A  1  55  ? 1.751   12.700  14.194  1.00 59.62 55  A  1 
ATOM   429  C CD  . ARG A  1  55  ? 1.344   11.328  14.708  1.00 58.77 55  A  1 
ATOM   430  N NE  . ARG A  1  55  ? 2.515   10.606  15.200  1.00 51.04 55  A  1 
ATOM   431  C CZ  . ARG A  1  55  ? 2.558   9.345   15.560  1.00 48.34 55  A  1 
ATOM   432  N NH1 . ARG A  1  55  ? 1.483   8.593   15.606  1.00 43.31 55  A  1 
ATOM   433  N NH2 . ARG A  1  55  ? 3.692   8.820   15.875  1.00 43.25 55  A  1 
ATOM   434  N N   . LYS A  1  56  ? -1.248  15.464  12.313  1.00 64.84 56  A  1 
ATOM   435  C CA  . LYS A  1  56  ? -2.286  15.867  11.364  1.00 62.93 56  A  1 
ATOM   436  C C   . LYS A  1  56  ? -1.899  17.106  10.560  1.00 60.98 56  A  1 
ATOM   437  O O   . LYS A  1  56  ? -2.307  17.250  9.407   1.00 59.75 56  A  1 
ATOM   438  C CB  . LYS A  1  56  ? -3.585  16.060  12.138  1.00 61.99 56  A  1 
ATOM   439  C CG  . LYS A  1  56  ? -4.818  16.151  11.235  1.00 58.79 56  A  1 
ATOM   440  C CD  . LYS A  1  56  ? -6.071  16.126  12.101  1.00 56.75 56  A  1 
ATOM   441  C CE  . LYS A  1  56  ? -7.350  16.012  11.279  1.00 48.99 56  A  1 
ATOM   442  N NZ  . LYS A  1  56  ? -8.534  15.775  12.149  1.00 45.75 56  A  1 
ATOM   443  N N   . ARG A  1  57  ? -1.136  17.983  11.150  1.00 60.17 57  A  1 
ATOM   444  C CA  . ARG A  1  57  ? -0.561  19.114  10.425  1.00 57.75 57  A  1 
ATOM   445  C C   . ARG A  1  57  ? 0.539   18.700  9.471   1.00 56.81 57  A  1 
ATOM   446  O O   . ARG A  1  57  ? 0.601   19.242  8.384   1.00 53.92 57  A  1 
ATOM   447  C CB  . ARG A  1  57  ? -0.012  20.152  11.405  1.00 54.90 57  A  1 
ATOM   448  C CG  . ARG A  1  57  ? -1.132  21.025  11.946  1.00 52.06 57  A  1 
ATOM   449  C CD  . ARG A  1  57  ? -0.539  22.067  12.883  1.00 49.75 57  A  1 
ATOM   450  N NE  . ARG A  1  57  ? -1.485  23.165  13.091  1.00 42.66 57  A  1 
ATOM   451  C CZ  . ARG A  1  57  ? -1.178  24.397  13.409  1.00 41.66 57  A  1 
ATOM   452  N NH1 . ARG A  1  57  ? 0.022   24.722  13.812  1.00 37.32 57  A  1 
ATOM   453  N NH2 . ARG A  1  57  ? -2.071  25.319  13.298  1.00 36.43 57  A  1 
ATOM   454  N N   . ASN A  1  58  ? 1.358   17.783  9.901   1.00 54.43 58  A  1 
ATOM   455  C CA  . ASN A  1  58  ? 2.420   17.276  9.044   1.00 52.86 58  A  1 
ATOM   456  C C   . ASN A  1  58  ? 1.860   16.467  7.875   1.00 51.56 58  A  1 
ATOM   457  O O   . ASN A  1  58  ? 2.322   16.650  6.756   1.00 48.83 58  A  1 
ATOM   458  C CB  . ASN A  1  58  ? 3.411   16.476  9.880   1.00 50.02 58  A  1 
ATOM   459  C CG  . ASN A  1  58  ? 4.262   17.349  10.788  1.00 47.15 58  A  1 
ATOM   460  O OD1 . ASN A  1  58  ? 4.392   18.551  10.628  1.00 45.63 58  A  1 
ATOM   461  N ND2 . ASN A  1  58  ? 4.903   16.745  11.761  1.00 44.32 58  A  1 
ATOM   462  N N   . ASP A  1  59  ? 0.828   15.706  8.121   1.00 49.07 59  A  1 
ATOM   463  C CA  . ASP A  1  59  ? 0.122   14.989  7.059   1.00 48.11 59  A  1 
ATOM   464  C C   . ASP A  1  59  ? -0.615  15.929  6.104   1.00 47.19 59  A  1 
ATOM   465  O O   . ASP A  1  59  ? -0.778  15.630  4.921   1.00 44.62 59  A  1 
ATOM   466  C CB  . ASP A  1  59  ? -0.901  14.033  7.675   1.00 45.36 59  A  1 
ATOM   467  C CG  . ASP A  1  59  ? -0.304  12.899  8.500   1.00 42.30 59  A  1 
ATOM   468  O OD1 . ASP A  1  59  ? 0.897   12.606  8.320   1.00 41.20 59  A  1 
ATOM   469  O OD2 . ASP A  1  59  ? -1.068  12.351  9.321   1.00 39.35 59  A  1 
ATOM   470  N N   . LYS A  1  60  ? -1.071  17.048  6.614   1.00 41.05 60  A  1 
ATOM   471  C CA  . LYS A  1  60  ? -1.690  18.086  5.791   1.00 40.18 60  A  1 
ATOM   472  C C   . LYS A  1  60  ? -0.678  18.956  5.065   1.00 39.36 60  A  1 
ATOM   473  O O   . LYS A  1  60  ? -1.086  19.642  4.139   1.00 36.69 60  A  1 
ATOM   474  C CB  . LYS A  1  60  ? -2.582  19.002  6.628   1.00 38.19 60  A  1 
ATOM   475  C CG  . LYS A  1  60  ? -3.964  18.407  6.900   1.00 35.49 60  A  1 
ATOM   476  C CD  . LYS A  1  60  ? -4.807  19.469  7.599   1.00 33.55 60  A  1 
ATOM   477  C CE  . LYS A  1  60  ? -6.234  18.974  7.798   1.00 29.14 60  A  1 
ATOM   478  N NZ  . LYS A  1  60  ? -7.114  20.080  8.250   1.00 28.13 60  A  1 
ATOM   479  N N   . LYS A  1  61  ? 0.549   18.989  5.518   1.00 36.64 61  A  1 
ATOM   480  C CA  . LYS A  1  61  ? 1.572   19.571  4.670   1.00 35.95 61  A  1 
ATOM   481  C C   . LYS A  1  61  ? 1.550   18.751  3.399   1.00 35.78 61  A  1 
ATOM   482  O O   . LYS A  1  61  ? 1.548   17.523  3.510   1.00 33.49 61  A  1 
ATOM   483  C CB  . LYS A  1  61  ? 2.958   19.542  5.310   1.00 34.41 61  A  1 
ATOM   484  C CG  . LYS A  1  61  ? 3.176   20.749  6.214   1.00 31.42 61  A  1 
ATOM   485  C CD  . LYS A  1  61  ? 4.602   20.730  6.751   1.00 29.66 61  A  1 
ATOM   486  C CE  . LYS A  1  61  ? 4.874   21.981  7.572   1.00 26.16 61  A  1 
ATOM   487  N NZ  . LYS A  1  61  ? 6.282   22.003  8.041   1.00 25.35 61  A  1 
ATOM   488  N N   . PRO A  1  62  ? 1.459   19.396  2.259   1.00 40.84 62  A  1 
ATOM   489  C CA  . PRO A  1  62  ? 1.478   18.668  1.011   1.00 39.95 62  A  1 
ATOM   490  C C   . PRO A  1  62  ? 2.642   17.686  1.083   1.00 41.11 62  A  1 
ATOM   491  O O   . PRO A  1  62  ? 3.719   18.038  1.583   1.00 39.28 62  A  1 
ATOM   492  C CB  . PRO A  1  62  ? 1.637   19.720  -0.091  1.00 36.41 62  A  1 
ATOM   493  C CG  . PRO A  1  62  ? 2.188   20.935  0.643   1.00 35.32 62  A  1 
ATOM   494  C CD  . PRO A  1  62  ? 1.611   20.809  2.042   1.00 38.26 62  A  1 
ATOM   495  N N   . SER A  1  63  ? 2.375   16.462  0.699   1.00 47.69 63  A  1 
ATOM   496  C CA  . SER A  1  63  ? 3.410   15.446  0.604   1.00 47.08 63  A  1 
ATOM   497  C C   . SER A  1  63  ? 4.616   16.089  -0.056  1.00 48.02 63  A  1 
ATOM   498  O O   . SER A  1  63  ? 4.416   16.797  -1.049  1.00 45.38 63  A  1 
ATOM   499  C CB  . SER A  1  63  ? 2.910   14.278  -0.253  1.00 43.21 63  A  1 
ATOM   500  O OG  . SER A  1  63  ? 2.526   14.746  -1.525  1.00 39.24 63  A  1 
ATOM   501  N N   . ALA A  1  64  ? 5.791   15.894  0.514   1.00 49.74 64  A  1 
ATOM   502  C CA  . ALA A  1  64  ? 6.990   16.559  0.022   1.00 49.97 64  A  1 
ATOM   503  C C   . ALA A  1  64  ? 7.014   16.498  -1.505  1.00 52.96 64  A  1 
ATOM   504  O O   . ALA A  1  64  ? 6.810   15.413  -2.051  1.00 50.31 64  A  1 
ATOM   505  C CB  . ALA A  1  64  ? 8.214   15.896  0.643   1.00 45.41 64  A  1 
ATOM   506  N N   . GLU A  1  65  ? 7.160   17.636  -2.120  1.00 61.38 65  A  1 
ATOM   507  C CA  . GLU A  1  65  ? 6.985   17.808  -3.552  1.00 63.86 65  A  1 
ATOM   508  C C   . GLU A  1  65  ? 7.794   16.757  -4.302  1.00 70.52 65  A  1 
ATOM   509  O O   . GLU A  1  65  ? 9.002   16.636  -4.100  1.00 67.41 65  A  1 
ATOM   510  C CB  . GLU A  1  65  ? 7.396   19.233  -3.957  1.00 55.75 65  A  1 
ATOM   511  C CG  . GLU A  1  65  ? 6.387   20.292  -3.473  1.00 47.52 65  A  1 
ATOM   512  C CD  . GLU A  1  65  ? 6.803   21.747  -3.775  1.00 42.45 65  A  1 
ATOM   513  O OE1 . GLU A  1  65  ? 5.900   22.620  -3.748  1.00 36.87 65  A  1 
ATOM   514  O OE2 . GLU A  1  65  ? 8.006   21.993  -3.974  1.00 37.07 65  A  1 
ATOM   515  N N   . TYR A  1  66  ? 7.107   15.978  -5.097  1.00 78.49 66  A  1 
ATOM   516  C CA  . TYR A  1  66  ? 7.774   15.103  -6.036  1.00 82.88 66  A  1 
ATOM   517  C C   . TYR A  1  66  ? 8.403   15.984  -7.119  1.00 84.81 66  A  1 
ATOM   518  O O   . TYR A  1  66  ? 7.809   16.972  -7.550  1.00 81.92 66  A  1 
ATOM   519  C CB  . TYR A  1  66  ? 6.797   14.056  -6.584  1.00 80.71 66  A  1 
ATOM   520  C CG  . TYR A  1  66  ? 5.484   14.612  -7.097  1.00 79.16 66  A  1 
ATOM   521  C CD1 . TYR A  1  66  ? 4.331   14.580  -6.280  1.00 73.89 66  A  1 
ATOM   522  C CD2 . TYR A  1  66  ? 5.397   15.173  -8.377  1.00 74.19 66  A  1 
ATOM   523  C CE1 . TYR A  1  66  ? 3.114   15.099  -6.746  1.00 71.37 66  A  1 
ATOM   524  C CE2 . TYR A  1  66  ? 4.182   15.706  -8.851  1.00 72.03 66  A  1 
ATOM   525  C CZ  . TYR A  1  66  ? 3.044   15.657  -8.036  1.00 72.19 66  A  1 
ATOM   526  O OH  . TYR A  1  66  ? 1.853   16.162  -8.506  1.00 68.84 66  A  1 
ATOM   527  N N   . SER A  1  67  ? 9.600   15.636  -7.525  1.00 87.34 67  A  1 
ATOM   528  C CA  . SER A  1  67  ? 10.319  16.405  -8.544  1.00 88.74 67  A  1 
ATOM   529  C C   . SER A  1  67  ? 9.925   16.014  -9.965  1.00 90.50 67  A  1 
ATOM   530  O O   . SER A  1  67  ? 10.171  16.765  -10.899 1.00 88.44 67  A  1 
ATOM   531  C CB  . SER A  1  67  ? 11.820  16.231  -8.343  1.00 85.32 67  A  1 
ATOM   532  O OG  . SER A  1  67  ? 12.212  14.889  -8.500  1.00 77.24 67  A  1 
ATOM   533  N N   . LEU A  1  68  ? 9.322   14.843  -10.106 1.00 94.28 68  A  1 
ATOM   534  C CA  . LEU A  1  68  ? 8.867   14.300  -11.371 1.00 95.06 68  A  1 
ATOM   535  C C   . LEU A  1  68  ? 7.679   13.378  -11.108 1.00 95.50 68  A  1 
ATOM   536  O O   . LEU A  1  68  ? 7.680   12.603  -10.150 1.00 94.57 68  A  1 
ATOM   537  C CB  . LEU A  1  68  ? 10.039  13.528  -12.004 1.00 94.66 68  A  1 
ATOM   538  C CG  . LEU A  1  68  ? 9.845   13.205  -13.496 1.00 93.51 68  A  1 
ATOM   539  C CD1 . LEU A  1  68  ? 10.078  14.431  -14.363 1.00 90.71 68  A  1 
ATOM   540  C CD2 . LEU A  1  68  ? 10.837  12.131  -13.917 1.00 90.25 68  A  1 
ATOM   541  N N   . ASN A  1  69  ? 6.684   13.420  -11.969 1.00 96.29 69  A  1 
ATOM   542  C CA  . ASN A  1  69  ? 5.579   12.489  -11.912 1.00 96.53 69  A  1 
ATOM   543  C C   . ASN A  1  69  ? 5.131   12.088  -13.316 1.00 97.16 69  A  1 
ATOM   544  O O   . ASN A  1  69  ? 5.268   12.853  -14.263 1.00 96.73 69  A  1 
ATOM   545  C CB  . ASN A  1  69  ? 4.439   13.070  -11.074 1.00 95.56 69  A  1 
ATOM   546  C CG  . ASN A  1  69  ? 3.580   14.068  -11.828 1.00 95.51 69  A  1 
ATOM   547  O OD1 . ASN A  1  69  ? 2.438   13.782  -12.154 1.00 90.10 69  A  1 
ATOM   548  N ND2 . ASN A  1  69  ? 4.071   15.253  -12.106 1.00 89.86 69  A  1 
ATOM   549  N N   . PHE A  1  70  ? 4.587   10.902  -13.456 1.00 97.49 70  A  1 
ATOM   550  C CA  . PHE A  1  70  ? 4.061   10.459  -14.726 1.00 97.72 70  A  1 
ATOM   551  C C   . PHE A  1  70  ? 2.850   9.539   -14.573 1.00 97.91 70  A  1 
ATOM   552  O O   . PHE A  1  70  ? 2.743   8.747   -13.630 1.00 97.66 70  A  1 
ATOM   553  C CB  . PHE A  1  70  ? 5.156   9.832   -15.591 1.00 97.65 70  A  1 
ATOM   554  C CG  . PHE A  1  70  ? 5.736   8.527   -15.074 1.00 97.78 70  A  1 
ATOM   555  C CD1 . PHE A  1  70  ? 6.844   8.546   -14.199 1.00 96.70 70  A  1 
ATOM   556  C CD2 . PHE A  1  70  ? 5.221   7.305   -15.511 1.00 96.43 70  A  1 
ATOM   557  C CE1 . PHE A  1  70  ? 7.431   7.342   -13.779 1.00 96.44 70  A  1 
ATOM   558  C CE2 . PHE A  1  70  ? 5.806   6.099   -15.095 1.00 95.97 70  A  1 
ATOM   559  C CZ  . PHE A  1  70  ? 6.913   6.117   -14.226 1.00 97.11 70  A  1 
ATOM   560  N N   . LEU A  1  71  ? 1.960   9.639   -15.536 1.00 98.06 71  A  1 
ATOM   561  C CA  . LEU A  1  71  ? 0.853   8.728   -15.709 1.00 98.32 71  A  1 
ATOM   562  C C   . LEU A  1  71  ? 1.325   7.518   -16.521 1.00 98.57 71  A  1 
ATOM   563  O O   . LEU A  1  71  ? 1.790   7.673   -17.642 1.00 98.31 71  A  1 
ATOM   564  C CB  . LEU A  1  71  ? -0.296  9.494   -16.379 1.00 98.28 71  A  1 
ATOM   565  C CG  . LEU A  1  71  ? -1.486  8.620   -16.826 1.00 97.40 71  A  1 
ATOM   566  C CD1 . LEU A  1  71  ? -2.130  7.874   -15.673 1.00 95.48 71  A  1 
ATOM   567  C CD2 . LEU A  1  71  ? -2.548  9.523   -17.463 1.00 95.95 71  A  1 
ATOM   568  N N   . TYR A  1  72  ? 1.159   6.340   -15.957 1.00 98.68 72  A  1 
ATOM   569  C CA  . TYR A  1  72  ? 1.444   5.068   -16.611 1.00 98.63 72  A  1 
ATOM   570  C C   . TYR A  1  72  ? 0.146   4.348   -16.972 1.00 98.65 72  A  1 
ATOM   571  O O   . TYR A  1  72  ? -0.700  4.104   -16.116 1.00 98.40 72  A  1 
ATOM   572  C CB  . TYR A  1  72  ? 2.337   4.219   -15.708 1.00 98.60 72  A  1 
ATOM   573  C CG  . TYR A  1  72  ? 2.800   2.939   -16.363 1.00 98.56 72  A  1 
ATOM   574  C CD1 . TYR A  1  72  ? 2.300   1.687   -15.938 1.00 97.49 72  A  1 
ATOM   575  C CD2 . TYR A  1  72  ? 3.745   2.988   -17.404 1.00 97.56 72  A  1 
ATOM   576  C CE1 . TYR A  1  72  ? 2.758   0.503   -16.539 1.00 97.36 72  A  1 
ATOM   577  C CE2 . TYR A  1  72  ? 4.207   1.803   -18.015 1.00 97.13 72  A  1 
ATOM   578  C CZ  . TYR A  1  72  ? 3.716   0.565   -17.580 1.00 97.88 72  A  1 
ATOM   579  O OH  . TYR A  1  72  ? 4.175   -0.587  -18.166 1.00 97.10 72  A  1 
ATOM   580  N N   . ILE A  1  73  ? 0.009   4.021   -18.243 1.00 98.66 73  A  1 
ATOM   581  C CA  . ILE A  1  73  ? -1.150  3.326   -18.802 1.00 98.79 73  A  1 
ATOM   582  C C   . ILE A  1  73  ? -0.619  2.207   -19.689 1.00 98.65 73  A  1 
ATOM   583  O O   . ILE A  1  73  ? 0.083   2.491   -20.670 1.00 98.34 73  A  1 
ATOM   584  C CB  . ILE A  1  73  ? -2.054  4.284   -19.607 1.00 98.60 73  A  1 
ATOM   585  C CG1 . ILE A  1  73  ? -2.436  5.565   -18.816 1.00 97.36 73  A  1 
ATOM   586  C CG2 . ILE A  1  73  ? -3.320  3.542   -20.053 1.00 97.13 73  A  1 
ATOM   587  C CD1 . ILE A  1  73  ? -3.218  6.590   -19.644 1.00 96.96 73  A  1 
ATOM   588  N N   . ASN A  1  74  ? -0.920  0.966   -19.365 1.00 98.66 74  A  1 
ATOM   589  C CA  . ASN A  1  74  ? -0.368  -0.185  -20.079 1.00 98.58 74  A  1 
ATOM   590  C C   . ASN A  1  74  ? -1.461  -1.139  -20.551 1.00 98.64 74  A  1 
ATOM   591  O O   . ASN A  1  74  ? -2.549  -1.162  -19.979 1.00 97.71 74  A  1 
ATOM   592  C CB  . ASN A  1  74  ? 0.662   -0.888  -19.192 1.00 97.84 74  A  1 
ATOM   593  C CG  . ASN A  1  74  ? 0.047   -1.490  -17.944 1.00 97.74 74  A  1 
ATOM   594  O OD1 . ASN A  1  74  ? -0.248  -0.802  -16.981 1.00 89.41 74  A  1 
ATOM   595  N ND2 . ASN A  1  74  ? -0.153  -2.789  -17.921 1.00 88.13 74  A  1 
ATOM   596  N N   . ASP A  1  75  ? -1.131  -1.924  -21.567 1.00 98.62 75  A  1 
ATOM   597  C CA  . ASP A  1  75  ? -1.964  -3.015  -22.062 1.00 98.65 75  A  1 
ATOM   598  C C   . ASP A  1  75  ? -3.414  -2.558  -22.296 1.00 98.69 75  A  1 
ATOM   599  O O   . ASP A  1  75  ? -4.379  -3.135  -21.792 1.00 98.00 75  A  1 
ATOM   600  C CB  . ASP A  1  75  ? -1.822  -4.229  -21.137 1.00 98.53 75  A  1 
ATOM   601  C CG  . ASP A  1  75  ? -0.361  -4.663  -20.954 1.00 98.21 75  A  1 
ATOM   602  O OD1 . ASP A  1  75  ? 0.129   -5.469  -21.765 1.00 95.31 75  A  1 
ATOM   603  O OD2 . ASP A  1  75  ? 0.290   -4.198  -19.990 1.00 95.70 75  A  1 
ATOM   604  N N   . ILE A  1  76  ? -3.548  -1.454  -23.022 1.00 98.64 76  A  1 
ATOM   605  C CA  . ILE A  1  76  ? -4.857  -0.849  -23.289 1.00 98.69 76  A  1 
ATOM   606  C C   . ILE A  1  76  ? -5.724  -1.816  -24.096 1.00 98.54 76  A  1 
ATOM   607  O O   . ILE A  1  76  ? -6.903  -1.953  -23.794 1.00 98.08 76  A  1 
ATOM   608  C CB  . ILE A  1  76  ? -4.701  0.507   -24.027 1.00 98.58 76  A  1 
ATOM   609  C CG1 . ILE A  1  76  ? -3.905  1.514   -23.156 1.00 97.58 76  A  1 
ATOM   610  C CG2 . ILE A  1  76  ? -6.077  1.096   -24.403 1.00 97.51 76  A  1 
ATOM   611  C CD1 . ILE A  1  76  ? -3.549  2.823   -23.858 1.00 97.05 76  A  1 
ATOM   612  N N   . HIS A  1  77  ? -5.140  -2.469  -25.088 1.00 98.53 77  A  1 
ATOM   613  C CA  . HIS A  1  77  ? -5.819  -3.389  -25.999 1.00 98.50 77  A  1 
ATOM   614  C C   . HIS A  1  77  ? -7.154  -2.831  -26.492 1.00 98.43 77  A  1 
ATOM   615  O O   . HIS A  1  77  ? -8.212  -3.449  -26.327 1.00 97.81 77  A  1 
ATOM   616  C CB  . HIS A  1  77  ? -5.927  -4.768  -25.365 1.00 98.35 77  A  1 
ATOM   617  C CG  . HIS A  1  77  ? -4.614  -5.475  -25.238 1.00 98.32 77  A  1 
ATOM   618  N ND1 . HIS A  1  77  ? -3.870  -5.983  -26.288 1.00 96.20 77  A  1 
ATOM   619  C CD2 . HIS A  1  77  ? -3.954  -5.775  -24.076 1.00 96.57 77  A  1 
ATOM   620  C CE1 . HIS A  1  77  ? -2.788  -6.580  -25.753 1.00 96.72 77  A  1 
ATOM   621  N NE2 . HIS A  1  77  ? -2.810  -6.481  -24.423 1.00 96.88 77  A  1 
ATOM   622  N N   . LEU A  1  78  ? -7.121  -1.639  -27.058 1.00 98.58 78  A  1 
ATOM   623  C CA  . LEU A  1  78  ? -8.327  -0.952  -27.491 1.00 98.50 78  A  1 
ATOM   624  C C   . LEU A  1  78  ? -8.989  -1.703  -28.646 1.00 98.49 78  A  1 
ATOM   625  O O   . LEU A  1  78  ? -8.426  -1.815  -29.739 1.00 97.93 78  A  1 
ATOM   626  C CB  . LEU A  1  78  ? -7.966  0.493   -27.857 1.00 98.43 78  A  1 
ATOM   627  C CG  . LEU A  1  78  ? -9.185  1.370   -28.197 1.00 97.81 78  A  1 
ATOM   628  C CD1 . LEU A  1  78  ? -10.114 1.562   -26.994 1.00 96.97 78  A  1 
ATOM   629  C CD2 . LEU A  1  78  ? -8.709  2.749   -28.645 1.00 96.94 78  A  1 
ATOM   630  N N   . ASP A  1  79  ? -10.208 -2.171  -28.417 1.00 98.30 79  A  1 
ATOM   631  C CA  . ASP A  1  79  ? -10.989 -2.893  -29.413 1.00 98.18 79  A  1 
ATOM   632  C C   . ASP A  1  79  ? -12.004 -1.978  -30.096 1.00 97.92 79  A  1 
ATOM   633  O O   . ASP A  1  79  ? -13.108 -1.744  -29.610 1.00 97.08 79  A  1 
ATOM   634  C CB  . ASP A  1  79  ? -11.642 -4.149  -28.810 1.00 97.72 79  A  1 
ATOM   635  C CG  . ASP A  1  79  ? -12.144 -5.104  -29.907 1.00 97.36 79  A  1 
ATOM   636  O OD1 . ASP A  1  79  ? -12.154 -4.728  -31.103 1.00 95.83 79  A  1 
ATOM   637  O OD2 . ASP A  1  79  ? -12.459 -6.268  -29.601 1.00 95.18 79  A  1 
ATOM   638  N N   . ALA A  1  80  ? -11.658 -1.499  -31.275 1.00 97.40 80  A  1 
ATOM   639  C CA  . ALA A  1  80  ? -12.566 -0.718  -32.107 1.00 96.96 80  A  1 
ATOM   640  C C   . ALA A  1  80  ? -13.756 -1.535  -32.633 1.00 96.71 80  A  1 
ATOM   641  O O   . ALA A  1  80  ? -14.716 -0.963  -33.149 1.00 94.47 80  A  1 
ATOM   642  C CB  . ALA A  1  80  ? -11.752 -0.116  -33.258 1.00 95.73 80  A  1 
ATOM   643  N N   . THR A  1  81  ? -13.712 -2.850  -32.498 1.00 97.27 81  A  1 
ATOM   644  C CA  . THR A  1  81  ? -14.744 -3.780  -32.983 1.00 97.04 81  A  1 
ATOM   645  C C   . THR A  1  81  ? -15.604 -4.365  -31.869 1.00 97.19 81  A  1 
ATOM   646  O O   . THR A  1  81  ? -16.472 -5.193  -32.138 1.00 95.88 81  A  1 
ATOM   647  C CB  . THR A  1  81  ? -14.134 -4.895  -33.849 1.00 96.13 81  A  1 
ATOM   648  O OG1 . THR A  1  81  ? -13.336 -5.781  -33.115 1.00 92.00 81  A  1 
ATOM   649  C CG2 . THR A  1  81  ? -13.266 -4.340  -34.981 1.00 90.74 81  A  1 
ATOM   650  N N   . TYR A  1  82  ? -15.391 -3.930  -30.635 1.00 97.17 82  A  1 
ATOM   651  C CA  . TYR A  1  82  ? -16.162 -4.370  -29.489 1.00 97.23 82  A  1 
ATOM   652  C C   . TYR A  1  82  ? -17.651 -4.044  -29.646 1.00 97.11 82  A  1 
ATOM   653  O O   . TYR A  1  82  ? -18.029 -2.957  -30.092 1.00 96.25 82  A  1 
ATOM   654  C CB  . TYR A  1  82  ? -15.604 -3.742  -28.214 1.00 97.11 82  A  1 
ATOM   655  C CG  . TYR A  1  82  ? -16.385 -4.109  -26.968 1.00 97.31 82  A  1 
ATOM   656  C CD1 . TYR A  1  82  ? -17.380 -3.247  -26.474 1.00 96.63 82  A  1 
ATOM   657  C CD2 . TYR A  1  82  ? -16.138 -5.333  -26.322 1.00 96.64 82  A  1 
ATOM   658  C CE1 . TYR A  1  82  ? -18.117 -3.594  -25.342 1.00 96.33 82  A  1 
ATOM   659  C CE2 . TYR A  1  82  ? -16.875 -5.694  -25.180 1.00 96.08 82  A  1 
ATOM   660  C CZ  . TYR A  1  82  ? -17.860 -4.822  -24.692 1.00 96.57 82  A  1 
ATOM   661  O OH  . TYR A  1  82  ? -18.578 -5.164  -23.578 1.00 95.80 82  A  1 
ATOM   662  N N   . VAL A  1  83  ? -18.508 -4.978  -29.236 1.00 96.53 83  A  1 
ATOM   663  C CA  . VAL A  1  83  ? -19.963 -4.826  -29.248 1.00 96.34 83  A  1 
ATOM   664  C C   . VAL A  1  83  ? -20.489 -4.950  -27.816 1.00 96.07 83  A  1 
ATOM   665  O O   . VAL A  1  83  ? -20.341 -5.987  -27.179 1.00 95.04 83  A  1 
ATOM   666  C CB  . VAL A  1  83  ? -20.616 -5.845  -30.190 1.00 95.61 83  A  1 
ATOM   667  C CG1 . VAL A  1  83  ? -22.135 -5.719  -30.184 1.00 92.52 83  A  1 
ATOM   668  C CG2 . VAL A  1  83  ? -20.142 -5.651  -31.635 1.00 93.43 83  A  1 
ATOM   669  N N   . GLU A  1  84  ? -21.168 -3.913  -27.327 1.00 96.24 84  A  1 
ATOM   670  C CA  . GLU A  1  84  ? -21.664 -3.859  -25.942 1.00 95.62 84  A  1 
ATOM   671  C C   . GLU A  1  84  ? -22.719 -4.925  -25.607 1.00 95.33 84  A  1 
ATOM   672  O O   . GLU A  1  84  ? -22.898 -5.288  -24.451 1.00 93.66 84  A  1 
ATOM   673  C CB  . GLU A  1  84  ? -22.191 -2.442  -25.632 1.00 94.02 84  A  1 
ATOM   674  C CG  . GLU A  1  84  ? -23.428 -2.024  -26.458 1.00 88.32 84  A  1 
ATOM   675  C CD  . GLU A  1  84  ? -24.004 -0.644  -26.083 1.00 89.58 84  A  1 
ATOM   676  O OE1 . GLU A  1  84  ? -25.162 -0.346  -26.492 1.00 83.83 84  A  1 
ATOM   677  O OE2 . GLU A  1  84  ? -23.353 0.137   -25.373 1.00 86.30 84  A  1 
ATOM   678  N N   . THR A  1  85  ? -23.400 -5.457  -26.617 1.00 94.67 85  A  1 
ATOM   679  C CA  . THR A  1  85  ? -24.380 -6.551  -26.485 1.00 94.12 85  A  1 
ATOM   680  C C   . THR A  1  85  ? -23.776 -7.913  -26.810 1.00 93.63 85  A  1 
ATOM   681  O O   . THR A  1  85  ? -24.497 -8.840  -27.206 1.00 91.48 85  A  1 
ATOM   682  C CB  . THR A  1  85  ? -25.632 -6.290  -27.335 1.00 93.45 85  A  1 
ATOM   683  O OG1 . THR A  1  85  ? -25.278 -6.125  -28.685 1.00 88.43 85  A  1 
ATOM   684  C CG2 . THR A  1  85  ? -26.382 -5.037  -26.893 1.00 87.71 85  A  1 
ATOM   685  N N   . SER A  1  86  ? -22.477 -8.029  -26.713 1.00 93.50 86  A  1 
ATOM   686  C CA  . SER A  1  86  ? -21.768 -9.297  -26.859 1.00 92.51 86  A  1 
ATOM   687  C C   . SER A  1  86  ? -21.468 -9.916  -25.492 1.00 91.58 86  A  1 
ATOM   688  O O   . SER A  1  86  ? -21.664 -9.300  -24.449 1.00 89.95 86  A  1 
ATOM   689  C CB  . SER A  1  86  ? -20.489 -9.097  -27.668 1.00 92.22 86  A  1 
ATOM   690  O OG  . SER A  1  86  ? -19.497 -8.485  -26.880 1.00 86.59 86  A  1 
ATOM   691  N N   . THR A  1  87  ? -20.970 -11.142 -25.520 1.00 91.10 87  A  1 
ATOM   692  C CA  . THR A  1  87  ? -20.437 -11.813 -24.333 1.00 89.82 87  A  1 
ATOM   693  C C   . THR A  1  87  ? -19.015 -12.276 -24.606 1.00 90.52 87  A  1 
ATOM   694  O O   . THR A  1  87  ? -18.658 -12.549 -25.758 1.00 88.55 87  A  1 
ATOM   695  C CB  . THR A  1  87  ? -21.297 -13.007 -23.905 1.00 86.60 87  A  1 
ATOM   696  O OG1 . THR A  1  87  ? -21.353 -13.977 -24.919 1.00 77.91 87  A  1 
ATOM   697  C CG2 . THR A  1  87  ? -22.726 -12.614 -23.559 1.00 77.77 87  A  1 
ATOM   698  N N   . SER A  1  88  ? -18.236 -12.418 -23.564 1.00 90.33 88  A  1 
ATOM   699  C CA  . SER A  1  88  ? -16.871 -12.937 -23.671 1.00 89.52 88  A  1 
ATOM   700  C C   . SER A  1  88  ? -16.830 -14.336 -24.287 1.00 89.49 88  A  1 
ATOM   701  O O   . SER A  1  88  ? -16.009 -14.600 -25.163 1.00 86.57 88  A  1 
ATOM   702  C CB  . SER A  1  88  ? -16.199 -12.930 -22.296 1.00 87.26 88  A  1 
ATOM   703  O OG  . SER A  1  88  ? -16.818 -13.863 -21.434 1.00 80.94 88  A  1 
ATOM   704  N N   . LYS A  1  89  ? -17.805 -15.178 -23.960 1.00 88.04 89  A  1 
ATOM   705  C CA  . LYS A  1  89  ? -17.950 -16.522 -24.543 1.00 86.18 89  A  1 
ATOM   706  C C   . LYS A  1  89  ? -18.115 -16.511 -26.070 1.00 86.04 89  A  1 
ATOM   707  O O   . LYS A  1  89  ? -17.769 -17.485 -26.724 1.00 82.44 89  A  1 
ATOM   708  C CB  . LYS A  1  89  ? -19.136 -17.272 -23.897 1.00 83.63 89  A  1 
ATOM   709  C CG  . LYS A  1  89  ? -18.872 -17.723 -22.446 1.00 73.04 89  A  1 
ATOM   710  C CD  . LYS A  1  89  ? -20.005 -18.619 -21.909 1.00 65.04 89  A  1 
ATOM   711  C CE  . LYS A  1  89  ? -19.686 -19.127 -20.489 1.00 55.64 89  A  1 
ATOM   712  N NZ  . LYS A  1  89  ? -20.705 -20.073 -19.927 1.00 49.12 89  A  1 
ATOM   713  N N   . LEU A  1  90  ? -18.642 -15.430 -26.616 1.00 87.84 90  A  1 
ATOM   714  C CA  . LEU A  1  90  ? -18.824 -15.265 -28.069 1.00 87.37 90  A  1 
ATOM   715  C C   . LEU A  1  90  ? -17.749 -14.370 -28.710 1.00 87.51 90  A  1 
ATOM   716  O O   . LEU A  1  90  ? -17.898 -13.939 -29.848 1.00 83.03 90  A  1 
ATOM   717  C CB  . LEU A  1  90  ? -20.255 -14.776 -28.346 1.00 85.04 90  A  1 
ATOM   718  C CG  . LEU A  1  90  ? -21.341 -15.818 -28.025 1.00 79.26 90  A  1 
ATOM   719  C CD1 . LEU A  1  90  ? -22.717 -15.184 -28.212 1.00 74.03 90  A  1 
ATOM   720  C CD2 . LEU A  1  90  ? -21.274 -17.038 -28.944 1.00 73.65 90  A  1 
ATOM   721  N N   . GLY A  1  91  ? -16.684 -14.113 -27.986 1.00 88.91 91  A  1 
ATOM   722  C CA  . GLY A  1  91  ? -15.532 -13.395 -28.519 1.00 89.81 91  A  1 
ATOM   723  C C   . GLY A  1  91  ? -15.672 -11.870 -28.552 1.00 92.13 91  A  1 
ATOM   724  O O   . GLY A  1  91  ? -14.933 -11.217 -29.291 1.00 88.46 91  A  1 
ATOM   725  N N   . CYS A  1  92  ? -16.610 -11.316 -27.790 1.00 93.78 92  A  1 
ATOM   726  C CA  . CYS A  1  92  ? -16.712 -9.871  -27.515 1.00 95.05 92  A  1 
ATOM   727  C C   . CYS A  1  92  ? -17.091 -8.967  -28.704 1.00 95.50 92  A  1 
ATOM   728  O O   . CYS A  1  92  ? -17.220 -7.757  -28.538 1.00 93.69 92  A  1 
ATOM   729  C CB  . CYS A  1  92  ? -15.407 -9.395  -26.857 1.00 94.69 92  A  1 
ATOM   730  S SG  . CYS A  1  92  ? -14.854 -10.447 -25.472 1.00 93.92 92  A  1 
ATOM   731  N N   . ARG A  1  93  ? -17.290 -9.529  -29.880 1.00 94.95 93  A  1 
ATOM   732  C CA  . ARG A  1  93  ? -17.451 -8.775  -31.139 1.00 95.13 93  A  1 
ATOM   733  C C   . ARG A  1  93  ? -18.729 -9.110  -31.906 1.00 94.66 93  A  1 
ATOM   734  O O   . ARG A  1  93  ? -18.955 -8.586  -32.994 1.00 91.93 93  A  1 
ATOM   735  C CB  . ARG A  1  93  ? -16.211 -8.998  -32.015 1.00 94.49 93  A  1 
ATOM   736  C CG  . ARG A  1  93  ? -14.950 -8.401  -31.365 1.00 94.33 93  A  1 
ATOM   737  C CD  . ARG A  1  93  ? -13.692 -8.755  -32.154 1.00 93.67 93  A  1 
ATOM   738  N NE  . ARG A  1  93  ? -12.523 -8.204  -31.473 1.00 94.14 93  A  1 
ATOM   739  C CZ  . ARG A  1  93  ? -11.303 -8.670  -31.434 1.00 94.99 93  A  1 
ATOM   740  N NH1 . ARG A  1  93  ? -10.908 -9.697  -32.127 1.00 91.78 93  A  1 
ATOM   741  N NH2 . ARG A  1  93  ? -10.439 -8.092  -30.664 1.00 92.10 93  A  1 
ATOM   742  N N   . SER A  1  94  ? -19.540 -9.981  -31.371 1.00 93.51 94  A  1 
ATOM   743  C CA  . SER A  1  94  ? -20.788 -10.404 -31.993 1.00 92.67 94  A  1 
ATOM   744  C C   . SER A  1  94  ? -21.953 -10.126 -31.050 1.00 92.76 94  A  1 
ATOM   745  O O   . SER A  1  94  ? -21.954 -10.601 -29.917 1.00 90.54 94  A  1 
ATOM   746  C CB  . SER A  1  94  ? -20.734 -11.884 -32.352 1.00 90.40 94  A  1 
ATOM   747  O OG  . SER A  1  94  ? -19.697 -12.119 -33.280 1.00 79.56 94  A  1 
ATOM   748  N N   . ALA A  1  95  ? -22.941 -9.371  -31.527 1.00 91.14 95  A  1 
ATOM   749  C CA  . ALA A  1  95  ? -24.144 -9.116  -30.760 1.00 90.51 95  A  1 
ATOM   750  C C   . ALA A  1  95  ? -24.889 -10.425 -30.484 1.00 90.04 95  A  1 
ATOM   751  O O   . ALA A  1  95  ? -25.102 -11.236 -31.389 1.00 87.47 95  A  1 
ATOM   752  C CB  . ALA A  1  95  ? -25.027 -8.120  -31.518 1.00 89.01 95  A  1 
ATOM   753  N N   . VAL A  1  96  ? -25.301 -10.599 -29.236 1.00 89.42 96  A  1 
ATOM   754  C CA  . VAL A  1  96  ? -26.157 -11.709 -28.843 1.00 87.90 96  A  1 
ATOM   755  C C   . VAL A  1  96  ? -27.604 -11.276 -29.065 1.00 87.08 96  A  1 
ATOM   756  O O   . VAL A  1  96  ? -28.016 -10.208 -28.617 1.00 83.00 96  A  1 
ATOM   757  C CB  . VAL A  1  96  ? -25.900 -12.126 -27.387 1.00 84.57 96  A  1 
ATOM   758  C CG1 . VAL A  1  96  ? -26.733 -13.347 -27.004 1.00 76.89 96  A  1 
ATOM   759  C CG2 . VAL A  1  96  ? -24.423 -12.482 -27.190 1.00 78.99 96  A  1 
ATOM   760  N N   . ALA A  1  97  ? -28.360 -12.089 -29.782 1.00 85.53 97  A  1 
ATOM   761  C CA  . ALA A  1  97  ? -29.773 -11.829 -29.997 1.00 83.60 97  A  1 
ATOM   762  C C   . ALA A  1  97  ? -30.515 -11.816 -28.651 1.00 82.29 97  A  1 
ATOM   763  O O   . ALA A  1  97  ? -30.205 -12.604 -27.764 1.00 76.24 97  A  1 
ATOM   764  C CB  . ALA A  1  97  ? -30.339 -12.889 -30.948 1.00 80.56 97  A  1 
ATOM   765  N N   . ASP A  1  98  ? -31.459 -10.890 -28.512 1.00 80.52 98  A  1 
ATOM   766  C CA  . ASP A  1  98  ? -32.288 -10.705 -27.311 1.00 79.01 98  A  1 
ATOM   767  C C   . ASP A  1  98  ? -31.518 -10.377 -26.016 1.00 79.59 98  A  1 
ATOM   768  O O   . ASP A  1  98  ? -32.101 -10.343 -24.933 1.00 74.20 98  A  1 
ATOM   769  C CB  . ASP A  1  98  ? -33.279 -11.866 -27.159 1.00 75.46 98  A  1 
ATOM   770  C CG  . ASP A  1  98  ? -34.095 -12.109 -28.433 1.00 68.17 98  A  1 
ATOM   771  O OD1 . ASP A  1  98  ? -34.486 -11.108 -29.073 1.00 61.59 98  A  1 
ATOM   772  O OD2 . ASP A  1  98  ? -34.319 -13.291 -28.778 1.00 62.24 98  A  1 
ATOM   773  N N   . GLN A  1  99  ? -30.238 -10.079 -26.123 1.00 75.19 99  A  1 
ATOM   774  C CA  . GLN A  1  99  ? -29.471 -9.645  -24.965 1.00 75.52 99  A  1 
ATOM   775  C C   . GLN A  1  99  ? -29.905 -8.238  -24.541 1.00 77.38 99  A  1 
ATOM   776  O O   . GLN A  1  99  ? -29.702 -7.250  -25.251 1.00 71.97 99  A  1 
ATOM   777  C CB  . GLN A  1  99  ? -27.968 -9.757  -25.233 1.00 69.69 99  A  1 
ATOM   778  C CG  . GLN A  1  99  ? -27.151 -9.330  -24.001 1.00 66.17 99  A  1 
ATOM   779  C CD  . GLN A  1  99  ? -25.732 -9.887  -24.009 1.00 62.52 99  A  1 
ATOM   780  O OE1 . GLN A  1  99  ? -25.440 -10.898 -24.597 1.00 59.80 99  A  1 
ATOM   781  N NE2 . GLN A  1  99  ? -24.816 -9.254  -23.310 1.00 56.73 99  A  1 
ATOM   782  N N   . VAL A  1  100 ? -30.468 -8.168  -23.335 1.00 78.47 100 A  1 
ATOM   783  C CA  . VAL A  1  100 ? -30.916 -6.895  -22.741 1.00 78.35 100 A  1 
ATOM   784  C C   . VAL A  1  100 ? -29.759 -6.164  -22.079 1.00 80.59 100 A  1 
ATOM   785  O O   . VAL A  1  100 ? -29.703 -4.933  -22.104 1.00 75.82 100 A  1 
ATOM   786  C CB  . VAL A  1  100 ? -32.050 -7.164  -21.728 1.00 73.27 100 A  1 
ATOM   787  C CG1 . VAL A  1  100 ? -32.619 -5.865  -21.156 1.00 63.44 100 A  1 
ATOM   788  C CG2 . VAL A  1  100 ? -33.213 -7.920  -22.381 1.00 66.82 100 A  1 
ATOM   789  N N   . GLU A  1  101 ? -28.851 -6.910  -21.495 1.00 85.89 101 A  1 
ATOM   790  C CA  . GLU A  1  101 ? -27.714 -6.355  -20.778 1.00 85.92 101 A  1 
ATOM   791  C C   . GLU A  1  101 ? -26.669 -5.796  -21.759 1.00 88.00 101 A  1 
ATOM   792  O O   . GLU A  1  101 ? -26.348 -6.409  -22.773 1.00 86.86 101 A  1 
ATOM   793  C CB  . GLU A  1  101 ? -27.139 -7.403  -19.830 1.00 82.38 101 A  1 
ATOM   794  C CG  . GLU A  1  101 ? -26.227 -6.754  -18.792 1.00 75.57 101 A  1 
ATOM   795  C CD  . GLU A  1  101 ? -25.815 -7.706  -17.666 1.00 73.15 101 A  1 
ATOM   796  O OE1 . GLU A  1  101 ? -25.246 -7.180  -16.684 1.00 66.63 101 A  1 
ATOM   797  O OE2 . GLU A  1  101 ? -26.071 -8.918  -17.785 1.00 67.75 101 A  1 
ATOM   798  N N   . LYS A  1  102 ? -26.183 -4.600  -21.436 1.00 91.17 102 A  1 
ATOM   799  C CA  . LYS A  1  102 ? -25.207 -3.885  -22.243 1.00 92.64 102 A  1 
ATOM   800  C C   . LYS A  1  102 ? -23.939 -3.659  -21.432 1.00 93.56 102 A  1 
ATOM   801  O O   . LYS A  1  102 ? -23.943 -2.865  -20.498 1.00 92.19 102 A  1 
ATOM   802  C CB  . LYS A  1  102 ? -25.783 -2.549  -22.703 1.00 90.85 102 A  1 
ATOM   803  C CG  . LYS A  1  102 ? -26.927 -2.717  -23.705 1.00 82.22 102 A  1 
ATOM   804  C CD  . LYS A  1  102 ? -27.368 -1.327  -24.167 1.00 81.35 102 A  1 
ATOM   805  C CE  . LYS A  1  102 ? -28.263 -1.434  -25.383 1.00 71.89 102 A  1 
ATOM   806  N NZ  . LYS A  1  102 ? -27.964 -0.308  -26.291 1.00 65.10 102 A  1 
ATOM   807  N N   . PHE A  1  103 ? -22.875 -4.279  -21.853 1.00 94.56 103 A  1 
ATOM   808  C CA  . PHE A  1  103 ? -21.562 -4.136  -21.233 1.00 94.64 103 A  1 
ATOM   809  C C   . PHE A  1  103 ? -20.801 -2.955  -21.841 1.00 95.63 103 A  1 
ATOM   810  O O   . PHE A  1  103 ? -19.729 -3.106  -22.423 1.00 94.70 103 A  1 
ATOM   811  C CB  . PHE A  1  103 ? -20.803 -5.457  -21.343 1.00 93.06 103 A  1 
ATOM   812  C CG  . PHE A  1  103 ? -21.491 -6.614  -20.651 1.00 91.42 103 A  1 
ATOM   813  C CD1 . PHE A  1  103 ? -21.297 -6.820  -19.272 1.00 87.20 103 A  1 
ATOM   814  C CD2 . PHE A  1  103 ? -22.327 -7.475  -21.374 1.00 87.12 103 A  1 
ATOM   815  C CE1 . PHE A  1  103 ? -21.938 -7.881  -18.623 1.00 85.51 103 A  1 
ATOM   816  C CE2 . PHE A  1  103 ? -22.974 -8.537  -20.726 1.00 85.39 103 A  1 
ATOM   817  C CZ  . PHE A  1  103 ? -22.776 -8.738  -19.350 1.00 86.07 103 A  1 
ATOM   818  N N   . GLN A  1  104 ? -21.376 -1.758  -21.735 1.00 95.40 104 A  1 
ATOM   819  C CA  . GLN A  1  104 ? -20.873 -0.568  -22.421 1.00 95.95 104 A  1 
ATOM   820  C C   . GLN A  1  104 ? -19.444 -0.147  -22.026 1.00 96.84 104 A  1 
ATOM   821  O O   . GLN A  1  104 ? -18.765 0.521   -22.809 1.00 96.07 104 A  1 
ATOM   822  C CB  . GLN A  1  104 ? -21.845 0.598   -22.225 1.00 94.10 104 A  1 
ATOM   823  C CG  . GLN A  1  104 ? -22.012 1.021   -20.763 1.00 86.47 104 A  1 
ATOM   824  C CD  . GLN A  1  104 ? -22.857 2.288   -20.585 1.00 85.70 104 A  1 
ATOM   825  O OE1 . GLN A  1  104 ? -23.183 3.000   -21.527 1.00 79.19 104 A  1 
ATOM   826  N NE2 . GLN A  1  104 ? -23.188 2.646   -19.365 1.00 75.91 104 A  1 
ATOM   827  N N   . PHE A  1  105 ? -19.013 -0.519  -20.825 1.00 96.89 105 A  1 
ATOM   828  C CA  . PHE A  1  105 ? -17.664 -0.251  -20.321 1.00 97.14 105 A  1 
ATOM   829  C C   . PHE A  1  105 ? -16.749 -1.484  -20.374 1.00 97.04 105 A  1 
ATOM   830  O O   . PHE A  1  105 ? -15.679 -1.482  -19.784 1.00 95.60 105 A  1 
ATOM   831  C CB  . PHE A  1  105 ? -17.756 0.340   -18.918 1.00 97.13 105 A  1 
ATOM   832  C CG  . PHE A  1  105 ? -18.416 1.708   -18.877 1.00 97.31 105 A  1 
ATOM   833  C CD1 . PHE A  1  105 ? -17.805 2.814   -19.495 1.00 96.30 105 A  1 
ATOM   834  C CD2 . PHE A  1  105 ? -19.635 1.878   -18.202 1.00 96.23 105 A  1 
ATOM   835  C CE1 . PHE A  1  105 ? -18.402 4.075   -19.444 1.00 95.87 105 A  1 
ATOM   836  C CE2 . PHE A  1  105 ? -20.237 3.151   -18.145 1.00 95.70 105 A  1 
ATOM   837  C CZ  . PHE A  1  105 ? -19.614 4.247   -18.767 1.00 96.40 105 A  1 
ATOM   838  N N   . GLY A  1  106 ? -17.155 -2.510  -21.106 1.00 96.46 106 A  1 
ATOM   839  C CA  . GLY A  1  106 ? -16.417 -3.751  -21.199 1.00 96.01 106 A  1 
ATOM   840  C C   . GLY A  1  106 ? -16.879 -4.796  -20.200 1.00 95.87 106 A  1 
ATOM   841  O O   . GLY A  1  106 ? -17.811 -4.593  -19.420 1.00 94.08 106 A  1 
ATOM   842  N N   . GLN A  1  107 ? -16.219 -5.927  -20.272 1.00 94.71 107 A  1 
ATOM   843  C CA  . GLN A  1  107 ? -16.477 -7.072  -19.413 1.00 94.13 107 A  1 
ATOM   844  C C   . GLN A  1  107 ? -15.187 -7.889  -19.314 1.00 94.40 107 A  1 
ATOM   845  O O   . GLN A  1  107 ? -14.314 -7.786  -20.186 1.00 93.56 107 A  1 
ATOM   846  C CB  . GLN A  1  107 ? -17.654 -7.891  -19.980 1.00 91.57 107 A  1 
ATOM   847  C CG  . GLN A  1  107 ? -17.421 -8.434  -21.395 1.00 86.80 107 A  1 
ATOM   848  C CD  . GLN A  1  107 ? -18.705 -8.978  -22.035 1.00 88.95 107 A  1 
ATOM   849  O OE1 . GLN A  1  107 ? -19.217 -10.019 -21.691 1.00 82.38 107 A  1 
ATOM   850  N NE2 . GLN A  1  107 ? -19.260 -8.259  -22.985 1.00 81.86 107 A  1 
ATOM   851  N N   . TYR A  1  108 ? -15.076 -8.698  -18.270 1.00 93.70 108 A  1 
ATOM   852  C CA  . TYR A  1  108 ? -13.930 -9.589  -18.140 1.00 93.22 108 A  1 
ATOM   853  C C   . TYR A  1  108 ? -13.831 -10.542 -19.342 1.00 92.35 108 A  1 
ATOM   854  O O   . TYR A  1  108 ? -14.842 -10.921 -19.923 1.00 90.31 108 A  1 
ATOM   855  C CB  . TYR A  1  108 ? -14.000 -10.358 -16.822 1.00 92.66 108 A  1 
ATOM   856  C CG  . TYR A  1  108 ? -14.062 -9.493  -15.573 1.00 92.90 108 A  1 
ATOM   857  C CD1 . TYR A  1  108 ? -13.153 -8.434  -15.390 1.00 91.55 108 A  1 
ATOM   858  C CD2 . TYR A  1  108 ? -15.030 -9.737  -14.585 1.00 91.73 108 A  1 
ATOM   859  C CE1 . TYR A  1  108 ? -13.221 -7.618  -14.248 1.00 91.49 108 A  1 
ATOM   860  C CE2 . TYR A  1  108 ? -15.108 -8.937  -13.440 1.00 91.29 108 A  1 
ATOM   861  C CZ  . TYR A  1  108 ? -14.204 -7.876  -13.278 1.00 92.29 108 A  1 
ATOM   862  O OH  . TYR A  1  108 ? -14.291 -7.075  -12.171 1.00 90.96 108 A  1 
ATOM   863  N N   . GLU A  1  109 ? -12.614 -10.894 -19.687 1.00 93.40 109 A  1 
ATOM   864  C CA  . GLU A  1  109 ? -12.269 -11.696 -20.881 1.00 93.15 109 A  1 
ATOM   865  C C   . GLU A  1  109 ? -12.471 -10.981 -22.230 1.00 93.95 109 A  1 
ATOM   866  O O   . GLU A  1  109 ? -12.275 -11.601 -23.273 1.00 92.28 109 A  1 
ATOM   867  C CB  . GLU A  1  109 ? -12.948 -13.075 -20.881 1.00 91.00 109 A  1 
ATOM   868  C CG  . GLU A  1  109 ? -12.805 -13.842 -19.569 1.00 86.19 109 A  1 
ATOM   869  C CD  . GLU A  1  109 ? -13.622 -15.139 -19.583 1.00 80.71 109 A  1 
ATOM   870  O OE1 . GLU A  1  109 ? -13.041 -16.206 -19.847 1.00 73.80 109 A  1 
ATOM   871  O OE2 . GLU A  1  109 ? -14.827 -15.106 -19.243 1.00 73.57 109 A  1 
ATOM   872  N N   . CYS A  1  110 ? -12.842 -9.710  -22.229 1.00 95.55 110 A  1 
ATOM   873  C CA  . CYS A  1  110 ? -12.869 -8.887  -23.426 1.00 96.39 110 A  1 
ATOM   874  C C   . CYS A  1  110 ? -11.836 -7.765  -23.327 1.00 97.09 110 A  1 
ATOM   875  O O   . CYS A  1  110 ? -11.560 -7.263  -22.241 1.00 96.56 110 A  1 
ATOM   876  C CB  . CYS A  1  110 ? -14.266 -8.303  -23.644 1.00 95.93 110 A  1 
ATOM   877  S SG  . CYS A  1  110 ? -15.537 -9.549  -24.002 1.00 95.10 110 A  1 
ATOM   878  N N   . ASP A  1  111 ? -11.317 -7.350  -24.476 1.00 96.91 111 A  1 
ATOM   879  C CA  . ASP A  1  111 ? -10.479 -6.165  -24.549 1.00 97.50 111 A  1 
ATOM   880  C C   . ASP A  1  111 ? -11.277 -4.870  -24.336 1.00 97.75 111 A  1 
ATOM   881  O O   . ASP A  1  111 ? -12.511 -4.858  -24.360 1.00 97.17 111 A  1 
ATOM   882  C CB  . ASP A  1  111 ? -9.722  -6.151  -25.878 1.00 97.63 111 A  1 
ATOM   883  C CG  . ASP A  1  111 ? -8.521  -7.094  -25.858 1.00 97.51 111 A  1 
ATOM   884  O OD1 . ASP A  1  111 ? -7.856  -7.202  -24.808 1.00 95.67 111 A  1 
ATOM   885  O OD2 . ASP A  1  111 ? -8.233  -7.683  -26.918 1.00 95.58 111 A  1 
ATOM   886  N N   . ALA A  1  112 ? -10.564 -3.783  -24.108 1.00 98.07 112 A  1 
ATOM   887  C CA  . ALA A  1  112 ? -11.161 -2.517  -23.717 1.00 98.28 112 A  1 
ATOM   888  C C   . ALA A  1  112 ? -11.968 -1.877  -24.856 1.00 98.38 112 A  1 
ATOM   889  O O   . ALA A  1  112 ? -11.423 -1.586  -25.917 1.00 97.84 112 A  1 
ATOM   890  C CB  . ALA A  1  112 ? -10.060 -1.585  -23.225 1.00 98.08 112 A  1 
ATOM   891  N N   . PRO A  1  113 ? -13.256 -1.560  -24.628 1.00 98.36 113 A  1 
ATOM   892  C CA  . PRO A  1  113 ? -14.002 -0.732  -25.559 1.00 98.28 113 A  1 
ATOM   893  C C   . PRO A  1  113 ? -13.568 0.733   -25.468 1.00 98.34 113 A  1 
ATOM   894  O O   . PRO A  1  113 ? -13.100 1.207   -24.432 1.00 98.01 113 A  1 
ATOM   895  C CB  . PRO A  1  113 ? -15.468 -0.918  -25.169 1.00 97.52 113 A  1 
ATOM   896  C CG  . PRO A  1  113 ? -15.401 -1.200  -23.671 1.00 95.66 113 A  1 
ATOM   897  C CD  . PRO A  1  113 ? -14.079 -1.952  -23.503 1.00 97.63 113 A  1 
ATOM   898  N N   . HIS A  1  114 ? -13.839 1.496   -26.526 1.00 98.10 114 A  1 
ATOM   899  C CA  . HIS A  1  114 ? -13.583 2.938   -26.551 1.00 97.93 114 A  1 
ATOM   900  C C   . HIS A  1  114 ? -14.198 3.688   -25.361 1.00 98.03 114 A  1 
ATOM   901  O O   . HIS A  1  114 ? -13.612 4.646   -24.866 1.00 97.38 114 A  1 
ATOM   902  C CB  . HIS A  1  114 ? -14.155 3.536   -27.842 1.00 97.15 114 A  1 
ATOM   903  C CG  . HIS A  1  114 ? -13.225 3.421   -29.014 1.00 91.65 114 A  1 
ATOM   904  N ND1 . HIS A  1  114 ? -12.400 4.435   -29.470 1.00 77.53 114 A  1 
ATOM   905  C CD2 . HIS A  1  114 ? -13.037 2.353   -29.840 1.00 77.25 114 A  1 
ATOM   906  C CE1 . HIS A  1  114 ? -11.733 3.964   -30.541 1.00 76.92 114 A  1 
ATOM   907  N NE2 . HIS A  1  114 ? -12.102 2.706   -30.793 1.00 78.58 114 A  1 
ATOM   908  N N   . LYS A  1  115 ? -15.372 3.266   -24.902 1.00 98.02 115 A  1 
ATOM   909  C CA  . LYS A  1  115 ? -16.081 3.910   -23.788 1.00 97.86 115 A  1 
ATOM   910  C C   . LYS A  1  115 ? -15.319 3.772   -22.469 1.00 98.15 115 A  1 
ATOM   911  O O   . LYS A  1  115 ? -15.241 4.742   -21.716 1.00 97.66 115 A  1 
ATOM   912  C CB  . LYS A  1  115 ? -17.498 3.341   -23.710 1.00 97.15 115 A  1 
ATOM   913  C CG  . LYS A  1  115 ? -18.535 4.438   -23.481 1.00 90.08 115 A  1 
ATOM   914  C CD  . LYS A  1  115 ? -19.942 3.830   -23.524 1.00 87.11 115 A  1 
ATOM   915  C CE  . LYS A  1  115 ? -21.024 4.894   -23.372 1.00 81.25 115 A  1 
ATOM   916  N NZ  . LYS A  1  115 ? -22.357 4.279   -23.421 1.00 72.75 115 A  1 
ATOM   917  N N   . LEU A  1  116 ? -14.736 2.608   -22.234 1.00 98.21 116 A  1 
ATOM   918  C CA  . LEU A  1  116 ? -13.867 2.367   -21.081 1.00 98.49 116 A  1 
ATOM   919  C C   . LEU A  1  116 ? -12.625 3.255   -21.149 1.00 98.53 116 A  1 
ATOM   920  O O   . LEU A  1  116 ? -12.348 3.995   -20.210 1.00 98.34 116 A  1 
ATOM   921  C CB  . LEU A  1  116 ? -13.499 0.876   -21.031 1.00 98.38 116 A  1 
ATOM   922  C CG  . LEU A  1  116 ? -12.400 0.507   -20.012 1.00 97.78 116 A  1 
ATOM   923  C CD1 . LEU A  1  116 ? -12.777 0.910   -18.591 1.00 96.74 116 A  1 
ATOM   924  C CD2 . LEU A  1  116 ? -12.144 -0.997  -20.037 1.00 96.60 116 A  1 
ATOM   925  N N   . TYR A  1  117 ? -11.935 3.237   -22.271 1.00 98.45 117 A  1 
ATOM   926  C CA  . TYR A  1  117 ? -10.708 4.011   -22.444 1.00 98.40 117 A  1 
ATOM   927  C C   . TYR A  1  117 ? -10.944 5.515   -22.303 1.00 98.40 117 A  1 
ATOM   928  O O   . TYR A  1  117 ? -10.217 6.198   -21.579 1.00 98.17 117 A  1 
ATOM   929  C CB  . TYR A  1  117 ? -10.089 3.674   -23.801 1.00 98.46 117 A  1 
ATOM   930  C CG  . TYR A  1  117 ? -8.816  4.447   -24.045 1.00 98.59 117 A  1 
ATOM   931  C CD1 . TYR A  1  117 ? -8.769  5.479   -25.007 1.00 98.09 117 A  1 
ATOM   932  C CD2 . TYR A  1  117 ? -7.683  4.182   -23.258 1.00 98.07 117 A  1 
ATOM   933  C CE1 . TYR A  1  117 ? -7.603  6.229   -25.179 1.00 98.04 117 A  1 
ATOM   934  C CE2 . TYR A  1  117 ? -6.504  4.941   -23.419 1.00 97.88 117 A  1 
ATOM   935  C CZ  . TYR A  1  117 ? -6.476  5.957   -24.382 1.00 98.40 117 A  1 
ATOM   936  O OH  . TYR A  1  117 ? -5.341  6.701   -24.529 1.00 98.11 117 A  1 
ATOM   937  N N   . ASN A  1  118 ? -11.991 6.040   -22.916 1.00 98.18 118 A  1 
ATOM   938  C CA  . ASN A  1  118 ? -12.324 7.453   -22.801 1.00 97.90 118 A  1 
ATOM   939  C C   . ASN A  1  118 ? -12.691 7.841   -21.364 1.00 98.04 118 A  1 
ATOM   940  O O   . ASN A  1  118 ? -12.239 8.878   -20.881 1.00 97.49 118 A  1 
ATOM   941  C CB  . ASN A  1  118 ? -13.452 7.792   -23.785 1.00 97.07 118 A  1 
ATOM   942  C CG  . ASN A  1  118 ? -12.993 7.763   -25.235 1.00 93.51 118 A  1 
ATOM   943  O OD1 . ASN A  1  118 ? -11.854 7.980   -25.579 1.00 83.86 118 A  1 
ATOM   944  N ND2 . ASN A  1  118 ? -13.900 7.519   -26.155 1.00 81.67 118 A  1 
ATOM   945  N N   . SER A  1  119 ? -13.439 6.999   -20.661 1.00 98.26 119 A  1 
ATOM   946  C CA  . SER A  1  119 ? -13.737 7.212   -19.237 1.00 98.30 119 A  1 
ATOM   947  C C   . SER A  1  119 ? -12.462 7.223   -18.393 1.00 98.45 119 A  1 
ATOM   948  O O   . SER A  1  119 ? -12.319 8.075   -17.514 1.00 98.19 119 A  1 
ATOM   949  C CB  . SER A  1  119 ? -14.695 6.128   -18.735 1.00 98.22 119 A  1 
ATOM   950  O OG  . SER A  1  119 ? -15.018 6.360   -17.379 1.00 97.11 119 A  1 
ATOM   951  N N   . LEU A  1  120 ? -11.522 6.332   -18.695 1.00 98.54 120 A  1 
ATOM   952  C CA  . LEU A  1  120 ? -10.235 6.292   -18.020 1.00 98.50 120 A  1 
ATOM   953  C C   . LEU A  1  120 ? -9.463  7.598   -18.204 1.00 98.57 120 A  1 
ATOM   954  O O   . LEU A  1  120 ? -9.054  8.197   -17.215 1.00 98.26 120 A  1 
ATOM   955  C CB  . LEU A  1  120 ? -9.450  5.059   -18.490 1.00 98.42 120 A  1 
ATOM   956  C CG  . LEU A  1  120 ? -8.106  4.842   -17.753 1.00 97.41 120 A  1 
ATOM   957  C CD1 . LEU A  1  120 ? -7.738  3.360   -17.788 1.00 93.52 120 A  1 
ATOM   958  C CD2 . LEU A  1  120 ? -6.938  5.599   -18.400 1.00 92.58 120 A  1 
ATOM   959  N N   . ILE A  1  121 ? -9.312  8.084   -19.434 1.00 98.59 121 A  1 
ATOM   960  C CA  . ILE A  1  121 ? -8.572  9.319   -19.714 1.00 98.55 121 A  1 
ATOM   961  C C   . ILE A  1  121 ? -9.262  10.539  -19.085 1.00 98.45 121 A  1 
ATOM   962  O O   . ILE A  1  121 ? -8.597  11.397  -18.500 1.00 97.99 121 A  1 
ATOM   963  C CB  . ILE A  1  121 ? -8.352  9.483   -21.226 1.00 98.42 121 A  1 
ATOM   964  C CG1 . ILE A  1  121 ? -7.495  8.349   -21.825 1.00 97.32 121 A  1 
ATOM   965  C CG2 . ILE A  1  121 ? -7.712  10.840  -21.558 1.00 97.85 121 A  1 
ATOM   966  C CD1 . ILE A  1  121 ? -6.112  8.155   -21.193 1.00 95.54 121 A  1 
ATOM   967  N N   . ASP A  1  122 ? -10.579 10.599  -19.148 1.00 98.26 122 A  1 
ATOM   968  C CA  . ASP A  1  122 ? -11.348 11.674  -18.530 1.00 97.97 122 A  1 
ATOM   969  C C   . ASP A  1  122 ? -11.142 11.744  -17.012 1.00 97.91 122 A  1 
ATOM   970  O O   . ASP A  1  122 ? -11.041 12.839  -16.453 1.00 97.03 122 A  1 
ATOM   971  C CB  . ASP A  1  122 ? -12.846 11.492  -18.844 1.00 97.20 122 A  1 
ATOM   972  C CG  . ASP A  1  122 ? -13.269 12.053  -20.200 1.00 93.15 122 A  1 
ATOM   973  O OD1 . ASP A  1  122 ? -12.471 12.765  -20.833 1.00 88.83 122 A  1 
ATOM   974  O OD2 . ASP A  1  122 ? -14.468 11.950  -20.532 1.00 87.52 122 A  1 
ATOM   975  N N   . ASN A  1  123 ? -11.063 10.598  -16.360 1.00 97.96 123 A  1 
ATOM   976  C CA  . ASN A  1  123 ? -10.882 10.535  -14.913 1.00 97.80 123 A  1 
ATOM   977  C C   . ASN A  1  123 ? -9.418  10.620  -14.500 1.00 97.86 123 A  1 
ATOM   978  O O   . ASN A  1  123 ? -9.126  11.277  -13.495 1.00 96.81 123 A  1 
ATOM   979  C CB  . ASN A  1  123 ? -11.613 9.314   -14.350 1.00 97.76 123 A  1 
ATOM   980  C CG  . ASN A  1  123 ? -13.117 9.545   -14.372 1.00 97.14 123 A  1 
ATOM   981  O OD1 . ASN A  1  123 ? -13.674 10.268  -13.562 1.00 87.91 123 A  1 
ATOM   982  N ND2 . ASN A  1  123 ? -13.802 8.996   -15.344 1.00 87.78 123 A  1 
ATOM   983  N N   . ALA A  1  124 ? -8.498  10.100  -15.297 1.00 98.29 124 A  1 
ATOM   984  C CA  . ALA A  1  124 ? -7.075  10.299  -15.071 1.00 98.25 124 A  1 
ATOM   985  C C   . ALA A  1  124 ? -6.740  11.797  -14.975 1.00 97.93 124 A  1 
ATOM   986  O O   . ALA A  1  124 ? -6.056  12.204  -14.040 1.00 97.22 124 A  1 
ATOM   987  C CB  . ALA A  1  124 ? -6.279  9.616   -16.190 1.00 98.07 124 A  1 
ATOM   988  N N   . LYS A  1  125 ? -7.328  12.622  -15.861 1.00 97.92 125 A  1 
ATOM   989  C CA  . LYS A  1  125 ? -7.144  14.083  -15.816 1.00 97.79 125 A  1 
ATOM   990  C C   . LYS A  1  125 ? -7.680  14.724  -14.535 1.00 97.43 125 A  1 
ATOM   991  O O   . LYS A  1  125 ? -7.128  15.720  -14.090 1.00 96.35 125 A  1 
ATOM   992  C CB  . LYS A  1  125 ? -7.789  14.718  -17.052 1.00 97.22 125 A  1 
ATOM   993  C CG  . LYS A  1  125 ? -7.601  16.245  -17.157 1.00 95.83 125 A  1 
ATOM   994  C CD  . LYS A  1  125 ? -6.129  16.671  -17.233 1.00 94.35 125 A  1 
ATOM   995  C CE  . LYS A  1  125 ? -5.989  18.176  -17.341 1.00 92.84 125 A  1 
ATOM   996  N NZ  . LYS A  1  125 ? -4.566  18.602  -17.403 1.00 89.44 125 A  1 
ATOM   997  N N   . LYS A  1  126 ? -8.734  14.183  -13.939 1.00 97.64 126 A  1 
ATOM   998  C CA  . LYS A  1  126 ? -9.280  14.704  -12.679 1.00 96.94 126 A  1 
ATOM   999  C C   . LYS A  1  126 ? -8.360  14.427  -11.492 1.00 96.82 126 A  1 
ATOM   1000 O O   . LYS A  1  126 ? -8.269  15.260  -10.606 1.00 95.40 126 A  1 
ATOM   1001 C CB  . LYS A  1  126 ? -10.664 14.110  -12.393 1.00 96.25 126 A  1 
ATOM   1002 C CG  . LYS A  1  126 ? -11.740 14.500  -13.413 1.00 90.06 126 A  1 
ATOM   1003 C CD  . LYS A  1  126 ? -13.029 13.729  -13.088 1.00 86.12 126 A  1 
ATOM   1004 C CE  . LYS A  1  126 ? -14.081 13.897  -14.177 1.00 77.29 126 A  1 
ATOM   1005 N NZ  . LYS A  1  126 ? -15.150 12.863  -14.023 1.00 70.18 126 A  1 
ATOM   1006 N N   . PHE A  1  127 ? -7.712  13.268  -11.495 1.00 97.26 127 A  1 
ATOM   1007 C CA  . PHE A  1  127 ? -6.815  12.880  -10.408 1.00 96.63 127 A  1 
ATOM   1008 C C   . PHE A  1  127 ? -5.376  13.376  -10.602 1.00 95.87 127 A  1 
ATOM   1009 O O   . PHE A  1  127 ? -4.696  13.706  -9.633  1.00 93.48 127 A  1 
ATOM   1010 C CB  . PHE A  1  127 ? -6.834  11.352  -10.273 1.00 96.56 127 A  1 
ATOM   1011 C CG  . PHE A  1  127 ? -8.160  10.793  -9.795  1.00 96.76 127 A  1 
ATOM   1012 C CD1 . PHE A  1  127 ? -8.604  11.059  -8.491  1.00 94.69 127 A  1 
ATOM   1013 C CD2 . PHE A  1  127 ? -8.945  9.999   -10.648 1.00 94.65 127 A  1 
ATOM   1014 C CE1 . PHE A  1  127 ? -9.827  10.533  -8.035  1.00 93.86 127 A  1 
ATOM   1015 C CE2 . PHE A  1  127 ? -10.166 9.466   -10.200 1.00 93.81 127 A  1 
ATOM   1016 C CZ  . PHE A  1  127 ? -10.608 9.731   -8.890  1.00 94.91 127 A  1 
ATOM   1017 N N   . ILE A  1  128 ? -4.931  13.414  -11.846 1.00 96.94 128 A  1 
ATOM   1018 C CA  . ILE A  1  128 ? -3.554  13.720  -12.215 1.00 96.75 128 A  1 
ATOM   1019 C C   . ILE A  1  128 ? -3.588  14.898  -13.174 1.00 96.39 128 A  1 
ATOM   1020 O O   . ILE A  1  128 ? -3.707  14.733  -14.393 1.00 95.26 128 A  1 
ATOM   1021 C CB  . ILE A  1  128 ? -2.864  12.486  -12.833 1.00 96.60 128 A  1 
ATOM   1022 C CG1 . ILE A  1  128 ? -3.037  11.221  -11.959 1.00 94.89 128 A  1 
ATOM   1023 C CG2 . ILE A  1  128 ? -1.369  12.802  -13.038 1.00 94.63 128 A  1 
ATOM   1024 C CD1 . ILE A  1  128 ? -2.651  9.933   -12.677 1.00 92.11 128 A  1 
ATOM   1025 N N   . GLU A  1  129 ? -3.535  16.090  -12.622 1.00 95.88 129 A  1 
ATOM   1026 C CA  . GLU A  1  129 ? -3.777  17.296  -13.407 1.00 94.92 129 A  1 
ATOM   1027 C C   . GLU A  1  129 ? -2.620  17.637  -14.354 1.00 94.92 129 A  1 
ATOM   1028 O O   . GLU A  1  129 ? -2.858  18.026  -15.500 1.00 92.70 129 A  1 
ATOM   1029 C CB  . GLU A  1  129 ? -4.102  18.451  -12.447 1.00 92.87 129 A  1 
ATOM   1030 C CG  . GLU A  1  129 ? -4.672  19.646  -13.217 1.00 82.88 129 A  1 
ATOM   1031 C CD  . GLU A  1  129 ? -5.156  20.779  -12.308 1.00 75.47 129 A  1 
ATOM   1032 O OE1 . GLU A  1  129 ? -5.878  21.655  -12.851 1.00 67.68 129 A  1 
ATOM   1033 O OE2 . GLU A  1  129 ? -4.824  20.764  -11.109 1.00 68.38 129 A  1 
ATOM   1034 N N   . SER A  1  130 ? -1.402  17.462  -13.880 1.00 94.87 130 A  1 
ATOM   1035 C CA  . SER A  1  130 ? -0.201  17.914  -14.584 1.00 94.67 130 A  1 
ATOM   1036 C C   . SER A  1  130 ? 0.948   16.903  -14.470 1.00 95.49 130 A  1 
ATOM   1037 O O   . SER A  1  130 ? 1.926   17.167  -13.774 1.00 94.30 130 A  1 
ATOM   1038 C CB  . SER A  1  130 ? 0.221   19.297  -14.058 1.00 92.15 130 A  1 
ATOM   1039 O OG  . SER A  1  130 ? -0.832  20.227  -14.232 1.00 81.89 130 A  1 
ATOM   1040 N N   . PRO A  1  131 ? 0.852   15.742  -15.132 1.00 96.81 131 A  1 
ATOM   1041 C CA  . PRO A  1  131 ? 1.995   14.846  -15.226 1.00 97.17 131 A  1 
ATOM   1042 C C   . PRO A  1  131 ? 3.076   15.465  -16.114 1.00 96.95 131 A  1 
ATOM   1043 O O   . PRO A  1  131 ? 2.766   16.112  -17.114 1.00 96.26 131 A  1 
ATOM   1044 C CB  . PRO A  1  131 ? 1.433   13.546  -15.816 1.00 97.13 131 A  1 
ATOM   1045 C CG  . PRO A  1  131 ? 0.285   14.040  -16.694 1.00 96.14 131 A  1 
ATOM   1046 C CD  . PRO A  1  131 ? -0.251  15.254  -15.931 1.00 97.23 131 A  1 
ATOM   1047 N N   . ASP A  1  132 ? 4.335   15.232  -15.774 1.00 97.27 132 A  1 
ATOM   1048 C CA  . ASP A  1  132 ? 5.470   15.697  -16.585 1.00 96.97 132 A  1 
ATOM   1049 C C   . ASP A  1  132 ? 5.512   15.007  -17.954 1.00 97.34 132 A  1 
ATOM   1050 O O   . ASP A  1  132 ? 5.936   15.589  -18.955 1.00 96.80 132 A  1 
ATOM   1051 C CB  . ASP A  1  132 ? 6.780   15.421  -15.837 1.00 96.14 132 A  1 
ATOM   1052 C CG  . ASP A  1  132 ? 6.873   16.236  -14.552 1.00 95.07 132 A  1 
ATOM   1053 O OD1 . ASP A  1  132 ? 7.096   17.459  -14.659 1.00 91.83 132 A  1 
ATOM   1054 O OD2 . ASP A  1  132 ? 6.737   15.618  -13.471 1.00 91.17 132 A  1 
ATOM   1055 N N   . PHE A  1  133 ? 5.039   13.776  -17.990 1.00 97.83 133 A  1 
ATOM   1056 C CA  . PHE A  1  133 ? 4.814   13.005  -19.203 1.00 98.15 133 A  1 
ATOM   1057 C C   . PHE A  1  133 ? 3.818   11.871  -18.952 1.00 98.38 133 A  1 
ATOM   1058 O O   . PHE A  1  133 ? 3.472   11.542  -17.820 1.00 98.10 133 A  1 
ATOM   1059 C CB  . PHE A  1  133 ? 6.147   12.466  -19.748 1.00 98.02 133 A  1 
ATOM   1060 C CG  . PHE A  1  133 ? 6.879   11.514  -18.827 1.00 98.06 133 A  1 
ATOM   1061 C CD1 . PHE A  1  133 ? 7.738   12.009  -17.832 1.00 97.19 133 A  1 
ATOM   1062 C CD2 . PHE A  1  133 ? 6.729   10.125  -18.979 1.00 96.95 133 A  1 
ATOM   1063 C CE1 . PHE A  1  133 ? 8.446   11.137  -17.006 1.00 96.81 133 A  1 
ATOM   1064 C CE2 . PHE A  1  133 ? 7.437   9.243   -18.151 1.00 96.51 133 A  1 
ATOM   1065 C CZ  . PHE A  1  133 ? 8.299   9.745   -17.168 1.00 97.25 133 A  1 
ATOM   1066 N N   . ILE A  1  134 ? 3.380   11.256  -20.027 1.00 98.55 134 A  1 
ATOM   1067 C CA  . ILE A  1  134 ? 2.561   10.053  -20.012 1.00 98.72 134 A  1 
ATOM   1068 C C   . ILE A  1  134 ? 3.372   8.930   -20.652 1.00 98.75 134 A  1 
ATOM   1069 O O   . ILE A  1  134 ? 3.946   9.121   -21.720 1.00 98.49 134 A  1 
ATOM   1070 C CB  . ILE A  1  134 ? 1.212   10.300  -20.707 1.00 98.49 134 A  1 
ATOM   1071 C CG1 . ILE A  1  134 ? 0.444   11.392  -19.941 1.00 96.64 134 A  1 
ATOM   1072 C CG2 . ILE A  1  134 ? 0.395   8.994   -20.795 1.00 97.77 134 A  1 
ATOM   1073 C CD1 . ILE A  1  134 ? -0.793  11.912  -20.654 1.00 89.06 134 A  1 
ATOM   1074 N N   . LEU A  1  135 ? 3.415   7.789   -20.008 1.00 98.70 135 A  1 
ATOM   1075 C CA  . LEU A  1  135 ? 4.071   6.598   -20.523 1.00 98.76 135 A  1 
ATOM   1076 C C   . LEU A  1  135 ? 3.023   5.529   -20.814 1.00 98.79 135 A  1 
ATOM   1077 O O   . LEU A  1  135 ? 2.330   5.058   -19.916 1.00 98.51 135 A  1 
ATOM   1078 C CB  . LEU A  1  135 ? 5.141   6.129   -19.529 1.00 98.65 135 A  1 
ATOM   1079 C CG  . LEU A  1  135 ? 5.891   4.861   -19.964 1.00 98.25 135 A  1 
ATOM   1080 C CD1 . LEU A  1  135 ? 6.632   5.043   -21.285 1.00 96.85 135 A  1 
ATOM   1081 C CD2 . LEU A  1  135 ? 6.925   4.500   -18.900 1.00 96.88 135 A  1 
ATOM   1082 N N   . LEU A  1  136 ? 2.939   5.141   -22.068 1.00 98.74 136 A  1 
ATOM   1083 C CA  . LEU A  1  136 ? 2.165   3.992   -22.502 1.00 98.72 136 A  1 
ATOM   1084 C C   . LEU A  1  136 ? 3.045   2.747   -22.400 1.00 98.72 136 A  1 
ATOM   1085 O O   . LEU A  1  136 ? 4.127   2.701   -22.993 1.00 98.33 136 A  1 
ATOM   1086 C CB  . LEU A  1  136 ? 1.621   4.218   -23.913 1.00 98.69 136 A  1 
ATOM   1087 C CG  . LEU A  1  136 ? 0.740   5.479   -24.073 1.00 98.16 136 A  1 
ATOM   1088 C CD1 . LEU A  1  136 ? 0.216   5.567   -25.500 1.00 97.69 136 A  1 
ATOM   1089 C CD2 . LEU A  1  136 ? -0.460  5.473   -23.129 1.00 97.60 136 A  1 
ATOM   1090 N N   . GLY A  1  137 ? 2.593   1.763   -21.651 1.00 98.68 137 A  1 
ATOM   1091 C CA  . GLY A  1  137 ? 3.352   0.543   -21.364 1.00 98.56 137 A  1 
ATOM   1092 C C   . GLY A  1  137 ? 3.328   -0.510  -22.472 1.00 98.50 137 A  1 
ATOM   1093 O O   . GLY A  1  137 ? 3.820   -1.618  -22.250 1.00 96.62 137 A  1 
ATOM   1094 N N   . GLY A  1  138 ? 2.787   -0.178  -23.640 1.00 98.46 138 A  1 
ATOM   1095 C CA  . GLY A  1  138 ? 2.664   -1.066  -24.787 1.00 98.47 138 A  1 
ATOM   1096 C C   . GLY A  1  138 ? 1.351   -1.849  -24.827 1.00 98.54 138 A  1 
ATOM   1097 O O   . GLY A  1  138 ? 0.482   -1.668  -23.974 1.00 97.57 138 A  1 
ATOM   1098 N N   . ASP A  1  139 ? 1.236   -2.697  -25.836 1.00 98.64 139 A  1 
ATOM   1099 C CA  . ASP A  1  139 ? 0.049   -3.493  -26.162 1.00 98.67 139 A  1 
ATOM   1100 C C   . ASP A  1  139 ? -1.216  -2.633  -26.324 1.00 98.67 139 A  1 
ATOM   1101 O O   . ASP A  1  139 ? -2.181  -2.700  -25.556 1.00 97.97 139 A  1 
ATOM   1102 C CB  . ASP A  1  139 ? -0.089  -4.707  -25.229 1.00 98.40 139 A  1 
ATOM   1103 C CG  . ASP A  1  139 ? 0.706   -5.923  -25.714 1.00 97.76 139 A  1 
ATOM   1104 O OD1 . ASP A  1  139 ? 1.592   -5.772  -26.580 1.00 95.04 139 A  1 
ATOM   1105 O OD2 . ASP A  1  139 ? 0.393   -7.062  -25.288 1.00 95.07 139 A  1 
ATOM   1106 N N   . LEU A  1  140 ? -1.205  -1.802  -27.357 1.00 98.68 140 A  1 
ATOM   1107 C CA  . LEU A  1  140 ? -2.225  -0.786  -27.558 1.00 98.78 140 A  1 
ATOM   1108 C C   . LEU A  1  140 ? -3.460  -1.297  -28.318 1.00 98.63 140 A  1 
ATOM   1109 O O   . LEU A  1  140 ? -4.565  -0.808  -28.094 1.00 98.12 140 A  1 
ATOM   1110 C CB  . LEU A  1  140 ? -1.604  0.421   -28.270 1.00 98.59 140 A  1 
ATOM   1111 C CG  . LEU A  1  140 ? -0.442  1.098   -27.525 1.00 97.91 140 A  1 
ATOM   1112 C CD1 . LEU A  1  140 ? -0.059  2.382   -28.257 1.00 96.38 140 A  1 
ATOM   1113 C CD2 . LEU A  1  140 ? -0.787  1.479   -26.077 1.00 95.92 140 A  1 
ATOM   1114 N N   . ILE A  1  141 ? -3.286  -2.259  -29.215 1.00 98.58 141 A  1 
ATOM   1115 C CA  . ILE A  1  141 ? -4.384  -2.807  -30.013 1.00 98.50 141 A  1 
ATOM   1116 C C   . ILE A  1  141 ? -4.909  -4.113  -29.414 1.00 98.41 141 A  1 
ATOM   1117 O O   . ILE A  1  141 ? -4.160  -4.880  -28.803 1.00 97.93 141 A  1 
ATOM   1118 C CB  . ILE A  1  141 ? -3.977  -2.925  -31.498 1.00 98.25 141 A  1 
ATOM   1119 C CG1 . ILE A  1  141 ? -5.234  -3.011  -32.393 1.00 97.11 141 A  1 
ATOM   1120 C CG2 . ILE A  1  141 ? -3.022  -4.109  -31.744 1.00 96.69 141 A  1 
ATOM   1121 C CD1 . ILE A  1  141 ? -4.937  -2.848  -33.894 1.00 96.14 141 A  1 
ATOM   1122 N N   . ALA A  1  142 ? -6.193  -4.361  -29.625 1.00 98.20 142 A  1 
ATOM   1123 C CA  . ALA A  1  142 ? -6.869  -5.548  -29.160 1.00 98.09 142 A  1 
ATOM   1124 C C   . ALA A  1  142 ? -6.275  -6.851  -29.712 1.00 97.88 142 A  1 
ATOM   1125 O O   . ALA A  1  142 ? -5.722  -6.908  -30.817 1.00 96.87 142 A  1 
ATOM   1126 C CB  . ALA A  1  142 ? -8.353  -5.435  -29.532 1.00 97.50 142 A  1 
ATOM   1127 N N   . HIS A  1  143 ? -6.470  -7.924  -28.974 1.00 97.21 143 A  1 
ATOM   1128 C CA  . HIS A  1  143 ? -6.094  -9.271  -29.390 1.00 96.87 143 A  1 
ATOM   1129 C C   . HIS A  1  143 ? -6.974  -9.814  -30.524 1.00 96.01 143 A  1 
ATOM   1130 O O   . HIS A  1  143 ? -8.126  -9.417  -30.723 1.00 94.02 143 A  1 
ATOM   1131 C CB  . HIS A  1  143 ? -6.176  -10.213 -28.187 1.00 96.50 143 A  1 
ATOM   1132 C CG  . HIS A  1  143 ? -5.227  -9.861  -27.071 1.00 96.73 143 A  1 
ATOM   1133 N ND1 . HIS A  1  143 ? -5.555  -9.160  -25.939 1.00 92.71 143 A  1 
ATOM   1134 C CD2 . HIS A  1  143 ? -3.909  -10.217 -26.956 1.00 93.14 143 A  1 
ATOM   1135 C CE1 . HIS A  1  143 ? -4.473  -9.107  -25.156 1.00 93.45 143 A  1 
ATOM   1136 N NE2 . HIS A  1  143 ? -3.438  -9.744  -25.742 1.00 93.89 143 A  1 
ATOM   1137 N N   . GLY A  1  144 ? -6.448  -10.811 -31.220 1.00 95.59 144 A  1 
ATOM   1138 C CA  . GLY A  1  144 ? -7.247  -11.626 -32.142 1.00 94.14 144 A  1 
ATOM   1139 C C   . GLY A  1  144 ? -7.747  -10.893 -33.395 1.00 94.34 144 A  1 
ATOM   1140 O O   . GLY A  1  144 ? -8.715  -11.325 -34.011 1.00 90.80 144 A  1 
ATOM   1141 N N   . LEU A  1  145 ? -7.103  -9.803  -33.765 1.00 96.23 145 A  1 
ATOM   1142 C CA  . LEU A  1  145 ? -7.347  -9.073  -35.003 1.00 96.14 145 A  1 
ATOM   1143 C C   . LEU A  1  145 ? -6.321  -9.447  -36.071 1.00 95.80 145 A  1 
ATOM   1144 O O   . LEU A  1  145 ? -5.179  -9.800  -35.787 1.00 93.53 145 A  1 
ATOM   1145 C CB  . LEU A  1  145 ? -7.353  -7.560  -34.722 1.00 95.77 145 A  1 
ATOM   1146 C CG  . LEU A  1  145 ? -8.464  -7.078  -33.779 1.00 95.32 145 A  1 
ATOM   1147 C CD1 . LEU A  1  145 ? -8.286  -5.591  -33.496 1.00 93.76 145 A  1 
ATOM   1148 C CD2 . LEU A  1  145 ? -9.858  -7.293  -34.381 1.00 93.52 145 A  1 
ATOM   1149 N N   . ASN A  1  146 ? -6.746  -9.326  -37.302 1.00 96.14 146 A  1 
ATOM   1150 C CA  . ASN A  1  146 ? -5.831  -9.454  -38.433 1.00 96.29 146 A  1 
ATOM   1151 C C   . ASN A  1  146 ? -5.237  -8.070  -38.724 1.00 96.60 146 A  1 
ATOM   1152 O O   . ASN A  1  146 ? -5.748  -7.323  -39.553 1.00 94.91 146 A  1 
ATOM   1153 C CB  . ASN A  1  146 ? -6.578  -10.116 -39.607 1.00 94.96 146 A  1 
ATOM   1154 C CG  . ASN A  1  146 ? -5.745  -11.154 -40.336 1.00 84.19 146 A  1 
ATOM   1155 O OD1 . ASN A  1  146 ? -4.658  -11.531 -39.968 1.00 76.07 146 A  1 
ATOM   1156 N ND2 . ASN A  1  146 ? -6.272  -11.700 -41.410 1.00 74.06 146 A  1 
ATOM   1157 N N   . VAL A  1  147 ? -4.228  -7.716  -37.965 1.00 96.99 147 A  1 
ATOM   1158 C CA  . VAL A  1  147 ? -3.723  -6.346  -37.872 1.00 97.32 147 A  1 
ATOM   1159 C C   . VAL A  1  147 ? -3.032  -5.912  -39.160 1.00 97.46 147 A  1 
ATOM   1160 O O   . VAL A  1  147 ? -2.113  -6.569  -39.658 1.00 96.36 147 A  1 
ATOM   1161 C CB  . VAL A  1  147 ? -2.786  -6.187  -36.656 1.00 96.83 147 A  1 
ATOM   1162 C CG1 . VAL A  1  147 ? -2.287  -4.755  -36.511 1.00 94.47 147 A  1 
ATOM   1163 C CG2 . VAL A  1  147 ? -3.514  -6.556  -35.354 1.00 94.65 147 A  1 
ATOM   1164 N N   . THR A  1  148 ? -3.473  -4.781  -39.682 1.00 97.62 148 A  1 
ATOM   1165 C CA  . THR A  1  148 ? -2.835  -4.093  -40.804 1.00 97.75 148 A  1 
ATOM   1166 C C   . THR A  1  148 ? -2.092  -2.859  -40.293 1.00 97.90 148 A  1 
ATOM   1167 O O   . THR A  1  148 ? -2.388  -2.362  -39.211 1.00 97.64 148 A  1 
ATOM   1168 C CB  . THR A  1  148 ? -3.862  -3.686  -41.868 1.00 97.53 148 A  1 
ATOM   1169 O OG1 . THR A  1  148 ? -4.749  -2.724  -41.366 1.00 95.28 148 A  1 
ATOM   1170 C CG2 . THR A  1  148 ? -4.686  -4.865  -42.387 1.00 94.95 148 A  1 
ATOM   1171 N N   . LYS A  1  149 ? -1.188  -2.319  -41.106 1.00 97.75 149 A  1 
ATOM   1172 C CA  . LYS A  1  149 ? -0.523  -1.052  -40.780 1.00 97.81 149 A  1 
ATOM   1173 C C   . LYS A  1  149 ? -1.545  0.053   -40.478 1.00 97.90 149 A  1 
ATOM   1174 O O   . LYS A  1  149 ? -1.391  0.762   -39.492 1.00 97.73 149 A  1 
ATOM   1175 C CB  . LYS A  1  149 ? 0.445   -0.648  -41.908 1.00 97.49 149 A  1 
ATOM   1176 C CG  . LYS A  1  149 ? 1.081   0.727   -41.605 1.00 95.45 149 A  1 
ATOM   1177 C CD  . LYS A  1  149 ? 2.175   1.173   -42.587 1.00 93.06 149 A  1 
ATOM   1178 C CE  . LYS A  1  149 ? 2.586   2.572   -42.102 1.00 87.31 149 A  1 
ATOM   1179 N NZ  . LYS A  1  149 ? 3.740   3.183   -42.795 1.00 79.90 149 A  1 
ATOM   1180 N N   . GLN A  1  150 ? -2.591  0.173   -41.290 1.00 98.06 150 A  1 
ATOM   1181 C CA  . GLN A  1  150 ? -3.600  1.205   -41.084 1.00 98.13 150 A  1 
ATOM   1182 C C   . GLN A  1  150 ? -4.344  1.021   -39.757 1.00 98.25 150 A  1 
ATOM   1183 O O   . GLN A  1  150 ? -4.570  2.004   -39.057 1.00 97.85 150 A  1 
ATOM   1184 C CB  . GLN A  1  150 ? -4.578  1.236   -42.273 1.00 97.98 150 A  1 
ATOM   1185 C CG  . GLN A  1  150 ? -5.500  2.469   -42.219 1.00 94.96 150 A  1 
ATOM   1186 C CD  . GLN A  1  150 ? -4.708  3.783   -42.292 1.00 93.60 150 A  1 
ATOM   1187 O OE1 . GLN A  1  150 ? -3.832  3.937   -43.130 1.00 88.01 150 A  1 
ATOM   1188 N NE2 . GLN A  1  150 ? -4.969  4.719   -41.422 1.00 84.85 150 A  1 
ATOM   1189 N N   . MET A  1  151 ? -4.653  -0.214  -39.374 1.00 98.36 151 A  1 
ATOM   1190 C CA  . MET A  1  151 ? -5.286  -0.485  -38.080 1.00 98.11 151 A  1 
ATOM   1191 C C   . MET A  1  151 ? -4.393  -0.077  -36.903 1.00 98.31 151 A  1 
ATOM   1192 O O   . MET A  1  151 ? -4.918  0.430   -35.920 1.00 97.98 151 A  1 
ATOM   1193 C CB  . MET A  1  151 ? -5.641  -1.966  -37.952 1.00 97.75 151 A  1 
ATOM   1194 C CG  . MET A  1  151 ? -6.812  -2.367  -38.848 1.00 94.28 151 A  1 
ATOM   1195 S SD  . MET A  1  151 ? -7.090  -4.156  -38.941 1.00 93.23 151 A  1 
ATOM   1196 C CE  . MET A  1  151 ? -7.675  -4.481  -37.248 1.00 85.69 151 A  1 
ATOM   1197 N N   . LEU A  1  152 ? -3.091  -0.254  -37.022 1.00 98.33 152 A  1 
ATOM   1198 C CA  . LEU A  1  152 ? -2.157  0.231   -36.009 1.00 98.41 152 A  1 
ATOM   1199 C C   . LEU A  1  152 ? -2.178  1.757   -35.929 1.00 98.52 152 A  1 
ATOM   1200 O O   . LEU A  1  152 ? -2.341  2.307   -34.844 1.00 98.30 152 A  1 
ATOM   1201 C CB  . LEU A  1  152 ? -0.729  -0.272  -36.288 1.00 98.23 152 A  1 
ATOM   1202 C CG  . LEU A  1  152 ? -0.502  -1.765  -36.002 1.00 97.08 152 A  1 
ATOM   1203 C CD1 . LEU A  1  152 ? 0.901   -2.159  -36.461 1.00 96.09 152 A  1 
ATOM   1204 C CD2 . LEU A  1  152 ? -0.618  -2.086  -34.510 1.00 95.99 152 A  1 
ATOM   1205 N N   . ILE A  1  153 ? -2.087  2.444   -37.068 1.00 98.56 153 A  1 
ATOM   1206 C CA  . ILE A  1  153 ? -2.120  3.914   -37.119 1.00 98.56 153 A  1 
ATOM   1207 C C   . ILE A  1  153 ? -3.438  4.457   -36.545 1.00 98.66 153 A  1 
ATOM   1208 O O   . ILE A  1  153 ? -3.418  5.403   -35.754 1.00 98.34 153 A  1 
ATOM   1209 C CB  . ILE A  1  153 ? -1.882  4.397   -38.564 1.00 98.34 153 A  1 
ATOM   1210 C CG1 . ILE A  1  153 ? -0.474  4.025   -39.088 1.00 96.33 153 A  1 
ATOM   1211 C CG2 . ILE A  1  153 ? -2.115  5.912   -38.708 1.00 97.22 153 A  1 
ATOM   1212 C CD1 . ILE A  1  153 ? 0.707   4.650   -38.349 1.00 88.75 153 A  1 
ATOM   1213 N N   . ASP A  1  154 ? -4.559  3.855   -36.898 1.00 98.57 154 A  1 
ATOM   1214 C CA  . ASP A  1  154 ? -5.866  4.244   -36.389 1.00 98.48 154 A  1 
ATOM   1215 C C   . ASP A  1  154 ? -5.964  3.994   -34.878 1.00 98.52 154 A  1 
ATOM   1216 O O   . ASP A  1  154 ? -6.450  4.850   -34.139 1.00 98.25 154 A  1 
ATOM   1217 C CB  . ASP A  1  154 ? -6.982  3.496   -37.140 1.00 98.30 154 A  1 
ATOM   1218 C CG  . ASP A  1  154 ? -7.114  3.860   -38.624 1.00 96.60 154 A  1 
ATOM   1219 O OD1 . ASP A  1  154 ? -6.544  4.883   -39.070 1.00 93.79 154 A  1 
ATOM   1220 O OD2 . ASP A  1  154 ? -7.808  3.098   -39.338 1.00 93.77 154 A  1 
ATOM   1221 N N   . ASN A  1  155 ? -5.456  2.870   -34.420 1.00 98.50 155 A  1 
ATOM   1222 C CA  . ASN A  1  155 ? -5.389  2.554   -32.993 1.00 98.57 155 A  1 
ATOM   1223 C C   . ASN A  1  155 ? -4.524  3.566   -32.230 1.00 98.65 155 A  1 
ATOM   1224 O O   . ASN A  1  155 ? -4.985  4.122   -31.232 1.00 98.43 155 A  1 
ATOM   1225 C CB  . ASN A  1  155 ? -4.875  1.119   -32.839 1.00 98.40 155 A  1 
ATOM   1226 C CG  . ASN A  1  155 ? -4.644  0.754   -31.387 1.00 98.03 155 A  1 
ATOM   1227 O OD1 . ASN A  1  155 ? -3.544  0.860   -30.874 1.00 87.57 155 A  1 
ATOM   1228 N ND2 . ASN A  1  155 ? -5.669  0.345   -30.686 1.00 87.17 155 A  1 
ATOM   1229 N N   . PHE A  1  156 ? -3.338  3.869   -32.720 1.00 98.67 156 A  1 
ATOM   1230 C CA  . PHE A  1  156 ? -2.458  4.850   -32.094 1.00 98.76 156 A  1 
ATOM   1231 C C   . PHE A  1  156 ? -3.100  6.234   -32.025 1.00 98.61 156 A  1 
ATOM   1232 O O   . PHE A  1  156 ? -3.022  6.904   -30.990 1.00 98.40 156 A  1 
ATOM   1233 C CB  . PHE A  1  156 ? -1.118  4.914   -32.842 1.00 98.66 156 A  1 
ATOM   1234 C CG  . PHE A  1  156 ? -0.315  3.632   -32.921 1.00 98.60 156 A  1 
ATOM   1235 C CD1 . PHE A  1  156 ? -0.458  2.598   -31.978 1.00 97.68 156 A  1 
ATOM   1236 C CD2 . PHE A  1  156 ? 0.614   3.469   -33.972 1.00 97.60 156 A  1 
ATOM   1237 C CE1 . PHE A  1  156 ? 0.291   1.420   -32.091 1.00 97.54 156 A  1 
ATOM   1238 C CE2 . PHE A  1  156 ? 1.366   2.291   -34.090 1.00 97.19 156 A  1 
ATOM   1239 C CZ  . PHE A  1  156 ? 1.200   1.263   -33.148 1.00 97.90 156 A  1 
ATOM   1240 N N   . ASN A  1  157 ? -3.806  6.651   -33.079 1.00 98.64 157 A  1 
ATOM   1241 C CA  . ASN A  1  157 ? -4.554  7.904   -33.071 1.00 98.52 157 A  1 
ATOM   1242 C C   . ASN A  1  157 ? -5.717  7.881   -32.080 1.00 98.50 157 A  1 
ATOM   1243 O O   . ASN A  1  157 ? -5.906  8.842   -31.335 1.00 98.24 157 A  1 
ATOM   1244 C CB  . ASN A  1  157 ? -5.045  8.216   -34.493 1.00 98.46 157 A  1 
ATOM   1245 C CG  . ASN A  1  157 ? -3.952  8.780   -35.364 1.00 97.59 157 A  1 
ATOM   1246 O OD1 . ASN A  1  157 ? -3.246  9.705   -35.005 1.00 91.40 157 A  1 
ATOM   1247 N ND2 . ASN A  1  157 ? -3.787  8.271   -36.560 1.00 91.06 157 A  1 
ATOM   1248 N N   . ASN A  1  158 ? -6.473  6.792   -32.016 1.00 98.54 158 A  1 
ATOM   1249 C CA  . ASN A  1  158 ? -7.579  6.646   -31.080 1.00 98.43 158 A  1 
ATOM   1250 C C   . ASN A  1  158 ? -7.126  6.672   -29.614 1.00 98.53 158 A  1 
ATOM   1251 O O   . ASN A  1  158 ? -7.897  7.079   -28.745 1.00 98.10 158 A  1 
ATOM   1252 C CB  . ASN A  1  158 ? -8.318  5.332   -31.391 1.00 98.21 158 A  1 
ATOM   1253 C CG  . ASN A  1  158 ? -9.169  5.421   -32.644 1.00 97.07 158 A  1 
ATOM   1254 O OD1 . ASN A  1  158 ? -9.684  6.461   -33.015 1.00 89.80 158 A  1 
ATOM   1255 N ND2 . ASN A  1  158 ? -9.399  4.302   -33.312 1.00 88.83 158 A  1 
ATOM   1256 N N   . ILE A  1  159 ? -5.886  6.289   -29.359 1.00 98.66 159 A  1 
ATOM   1257 C CA  . ILE A  1  159 ? -5.291  6.326   -28.021 1.00 98.74 159 A  1 
ATOM   1258 C C   . ILE A  1  159 ? -4.680  7.697   -27.725 1.00 98.70 159 A  1 
ATOM   1259 O O   . ILE A  1  159 ? -4.934  8.264   -26.668 1.00 98.44 159 A  1 
ATOM   1260 C CB  . ILE A  1  159 ? -4.292  5.168   -27.887 1.00 98.43 159 A  1 
ATOM   1261 C CG1 . ILE A  1  159 ? -5.105  3.855   -27.796 1.00 96.21 159 A  1 
ATOM   1262 C CG2 . ILE A  1  159 ? -3.369  5.347   -26.661 1.00 97.53 159 A  1 
ATOM   1263 C CD1 . ILE A  1  159 ? -4.261  2.602   -27.874 1.00 91.97 159 A  1 
ATOM   1264 N N   . THR A  1  160 ? -3.899  8.247   -28.660 1.00 98.71 160 A  1 
ATOM   1265 C CA  . THR A  1  160 ? -3.177  9.496   -28.407 1.00 98.67 160 A  1 
ATOM   1266 C C   . THR A  1  160 ? -4.063  10.738  -28.473 1.00 98.63 160 A  1 
ATOM   1267 O O   . THR A  1  160 ? -3.868  11.646  -27.667 1.00 98.30 160 A  1 
ATOM   1268 C CB  . THR A  1  160 ? -1.970  9.662   -29.338 1.00 98.46 160 A  1 
ATOM   1269 O OG1 . THR A  1  160 ? -2.359  9.633   -30.685 1.00 96.48 160 A  1 
ATOM   1270 C CG2 . THR A  1  160 ? -0.928  8.566   -29.116 1.00 95.82 160 A  1 
ATOM   1271 N N   . ASN A  1  161 ? -5.077  10.768  -29.323 1.00 98.50 161 A  1 
ATOM   1272 C CA  . ASN A  1  161 ? -5.939  11.942  -29.473 1.00 98.38 161 A  1 
ATOM   1273 C C   . ASN A  1  161 ? -6.720  12.295  -28.189 1.00 98.47 161 A  1 
ATOM   1274 O O   . ASN A  1  161 ? -6.766  13.479  -27.836 1.00 98.08 161 A  1 
ATOM   1275 C CB  . ASN A  1  161 ? -6.900  11.751  -30.656 1.00 98.00 161 A  1 
ATOM   1276 C CG  . ASN A  1  161 ? -6.229  11.800  -32.015 1.00 94.25 161 A  1 
ATOM   1277 O OD1 . ASN A  1  161 ? -5.160  12.339  -32.195 1.00 87.54 161 A  1 
ATOM   1278 N ND2 . ASN A  1  161 ? -6.874  11.280  -33.033 1.00 86.55 161 A  1 
ATOM   1279 N N   . PRO A  1  162 ? -7.322  11.343  -27.462 1.00 98.52 162 A  1 
ATOM   1280 C CA  . PRO A  1  162 ? -7.951  11.644  -26.172 1.00 98.47 162 A  1 
ATOM   1281 C C   . PRO A  1  162 ? -6.953  12.159  -25.133 1.00 98.41 162 A  1 
ATOM   1282 O O   . PRO A  1  162 ? -7.276  13.091  -24.383 1.00 97.99 162 A  1 
ATOM   1283 C CB  . PRO A  1  162 ? -8.607  10.335  -25.714 1.00 98.08 162 A  1 
ATOM   1284 C CG  . PRO A  1  162 ? -8.850  9.586   -27.016 1.00 96.60 162 A  1 
ATOM   1285 C CD  . PRO A  1  162 ? -7.633  9.984   -27.857 1.00 98.16 162 A  1 
ATOM   1286 N N   . ILE A  1  163 ? -5.750  11.612  -25.118 1.00 98.69 163 A  1 
ATOM   1287 C CA  . ILE A  1  163 ? -4.683  12.059  -24.221 1.00 98.68 163 A  1 
ATOM   1288 C C   . ILE A  1  163 ? -4.294  13.504  -24.547 1.00 98.54 163 A  1 
ATOM   1289 O O   . ILE A  1  163 ? -4.327  14.349  -23.664 1.00 98.21 163 A  1 
ATOM   1290 C CB  . ILE A  1  163 ? -3.467  11.112  -24.269 1.00 98.57 163 A  1 
ATOM   1291 C CG1 . ILE A  1  163 ? -3.842  9.703   -23.771 1.00 97.72 163 A  1 
ATOM   1292 C CG2 . ILE A  1  163 ? -2.328  11.689  -23.404 1.00 97.84 163 A  1 
ATOM   1293 C CD1 . ILE A  1  163 ? -2.732  8.655   -23.959 1.00 97.45 163 A  1 
ATOM   1294 N N   . GLU A  1  164 ? -4.007  13.804  -25.803 1.00 98.50 164 A  1 
ATOM   1295 C CA  . GLU A  1  164 ? -3.633  15.159  -26.222 1.00 98.28 164 A  1 
ATOM   1296 C C   . GLU A  1  164 ? -4.727  16.196  -25.943 1.00 98.17 164 A  1 
ATOM   1297 O O   . GLU A  1  164 ? -4.424  17.338  -25.598 1.00 97.25 164 A  1 
ATOM   1298 C CB  . GLU A  1  164 ? -3.296  15.181  -27.717 1.00 97.79 164 A  1 
ATOM   1299 C CG  . GLU A  1  164 ? -1.942  14.546  -27.999 1.00 93.74 164 A  1 
ATOM   1300 C CD  . GLU A  1  164 ? -1.543  14.705  -29.467 1.00 92.44 164 A  1 
ATOM   1301 O OE1 . GLU A  1  164 ? -0.621  15.499  -29.770 1.00 85.64 164 A  1 
ATOM   1302 O OE2 . GLU A  1  164 ? -2.099  14.012  -30.337 1.00 87.34 164 A  1 
ATOM   1303 N N   . LYS A  1  165 ? -5.994  15.810  -26.034 1.00 98.26 165 A  1 
ATOM   1304 C CA  . LYS A  1  165 ? -7.109  16.690  -25.674 1.00 98.04 165 A  1 
ATOM   1305 C C   . LYS A  1  165 ? -7.137  17.037  -24.185 1.00 97.96 165 A  1 
ATOM   1306 O O   . LYS A  1  165 ? -7.515  18.145  -23.846 1.00 97.07 165 A  1 
ATOM   1307 C CB  . LYS A  1  165 ? -8.446  16.057  -26.069 1.00 97.45 165 A  1 
ATOM   1308 C CG  . LYS A  1  165 ? -8.909  16.543  -27.441 1.00 84.41 165 A  1 
ATOM   1309 C CD  . LYS A  1  165 ? -10.269 15.914  -27.763 1.00 79.82 165 A  1 
ATOM   1310 C CE  . LYS A  1  165 ? -10.821 16.493  -29.071 1.00 68.81 165 A  1 
ATOM   1311 N NZ  . LYS A  1  165 ? -12.082 15.829  -29.444 1.00 61.02 165 A  1 
ATOM   1312 N N   . LYS A  1  166 ? -6.811  16.092  -23.337 1.00 98.17 166 A  1 
ATOM   1313 C CA  . LYS A  1  166 ? -6.835  16.296  -21.882 1.00 97.90 166 A  1 
ATOM   1314 C C   . LYS A  1  166 ? -5.523  16.861  -21.344 1.00 97.83 166 A  1 
ATOM   1315 O O   . LYS A  1  166 ? -5.551  17.683  -20.422 1.00 96.78 166 A  1 
ATOM   1316 C CB  . LYS A  1  166 ? -7.174  14.970  -21.178 1.00 97.56 166 A  1 
ATOM   1317 C CG  . LYS A  1  166 ? -8.621  14.527  -21.427 1.00 94.94 166 A  1 
ATOM   1318 C CD  . LYS A  1  166 ? -9.657  15.420  -20.720 1.00 92.57 166 A  1 
ATOM   1319 C CE  . LYS A  1  166 ? -11.015 14.855  -21.073 1.00 90.38 166 A  1 
ATOM   1320 N NZ  . LYS A  1  166 ? -12.094 15.242  -20.131 1.00 84.78 166 A  1 
ATOM   1321 N N   . TYR A  1  167 ? -4.436  16.465  -21.943 1.00 98.24 167 A  1 
ATOM   1322 C CA  . TYR A  1  167 ? -3.076  16.815  -21.560 1.00 98.18 167 A  1 
ATOM   1323 C C   . TYR A  1  167 ? -2.329  17.492  -22.721 1.00 97.81 167 A  1 
ATOM   1324 O O   . TYR A  1  167 ? -1.380  16.937  -23.270 1.00 96.46 167 A  1 
ATOM   1325 C CB  . TYR A  1  167 ? -2.367  15.552  -21.085 1.00 98.00 167 A  1 
ATOM   1326 C CG  . TYR A  1  167 ? -2.995  14.904  -19.876 1.00 98.25 167 A  1 
ATOM   1327 C CD1 . TYR A  1  167 ? -2.779  15.460  -18.599 1.00 97.42 167 A  1 
ATOM   1328 C CD2 . TYR A  1  167 ? -3.744  13.725  -20.005 1.00 97.41 167 A  1 
ATOM   1329 C CE1 . TYR A  1  167 ? -3.278  14.820  -17.461 1.00 97.21 167 A  1 
ATOM   1330 C CE2 . TYR A  1  167 ? -4.248  13.075  -18.866 1.00 97.21 167 A  1 
ATOM   1331 C CZ  . TYR A  1  167 ? -4.004  13.621  -17.591 1.00 97.91 167 A  1 
ATOM   1332 O OH  . TYR A  1  167 ? -4.455  12.984  -16.474 1.00 97.31 167 A  1 
ATOM   1333 N N   . PRO A  1  168 ? -2.773  18.687  -23.122 1.00 97.42 168 A  1 
ATOM   1334 C CA  . PRO A  1  168 ? -2.104  19.395  -24.200 1.00 96.33 168 A  1 
ATOM   1335 C C   . PRO A  1  168 ? -0.660  19.696  -23.812 1.00 94.57 168 A  1 
ATOM   1336 O O   . PRO A  1  168 ? -0.367  20.051  -22.664 1.00 86.81 168 A  1 
ATOM   1337 C CB  . PRO A  1  168 ? -2.929  20.668  -24.415 1.00 95.35 168 A  1 
ATOM   1338 C CG  . PRO A  1  168 ? -3.580  20.909  -23.052 1.00 93.83 168 A  1 
ATOM   1339 C CD  . PRO A  1  168 ? -3.816  19.493  -22.531 1.00 96.88 168 A  1 
ATOM   1340 N N   . ASN A  1  169 ? 0.238   19.577  -24.772 1.00 95.40 169 A  1 
ATOM   1341 C CA  . ASN A  1  169 ? 1.677   19.790  -24.605 1.00 94.76 169 A  1 
ATOM   1342 C C   . ASN A  1  169 ? 2.390   18.787  -23.679 1.00 95.33 169 A  1 
ATOM   1343 O O   . ASN A  1  169 ? 3.587   18.945  -23.436 1.00 92.81 169 A  1 
ATOM   1344 C CB  . ASN A  1  169 ? 1.969   21.255  -24.211 1.00 92.44 169 A  1 
ATOM   1345 C CG  . ASN A  1  169 ? 1.307   22.256  -25.132 1.00 84.94 169 A  1 
ATOM   1346 O OD1 . ASN A  1  169 ? 1.247   22.101  -26.333 1.00 75.87 169 A  1 
ATOM   1347 N ND2 . ASN A  1  169 ? 0.794   23.337  -24.585 1.00 73.19 169 A  1 
ATOM   1348 N N   . THR A  1  170 ? 1.710   17.767  -23.214 1.00 97.33 170 A  1 
ATOM   1349 C CA  . THR A  1  170 ? 2.348   16.700  -22.446 1.00 97.94 170 A  1 
ATOM   1350 C C   . THR A  1  170 ? 2.931   15.659  -23.400 1.00 98.08 170 A  1 
ATOM   1351 O O   . THR A  1  170 ? 2.250   15.193  -24.308 1.00 97.27 170 A  1 
ATOM   1352 C CB  . THR A  1  170 ? 1.365   16.048  -21.468 1.00 97.59 170 A  1 
ATOM   1353 O OG1 . THR A  1  170 ? 0.810   17.045  -20.641 1.00 93.28 170 A  1 
ATOM   1354 C CG2 . THR A  1  170 ? 2.040   15.040  -20.551 1.00 93.45 170 A  1 
ATOM   1355 N N   . LYS A  1  171 ? 4.190   15.289  -23.189 1.00 98.03 171 A  1 
ATOM   1356 C CA  . LYS A  1  171 ? 4.821   14.250  -24.004 1.00 98.01 171 A  1 
ATOM   1357 C C   . LYS A  1  171 ? 4.199   12.890  -23.711 1.00 98.43 171 A  1 
ATOM   1358 O O   . LYS A  1  171 ? 3.975   12.546  -22.554 1.00 98.07 171 A  1 
ATOM   1359 C CB  . LYS A  1  171 ? 6.332   14.204  -23.778 1.00 97.21 171 A  1 
ATOM   1360 C CG  . LYS A  1  171 ? 7.054   15.385  -24.435 1.00 93.33 171 A  1 
ATOM   1361 C CD  . LYS A  1  171 ? 8.561   15.120  -24.428 1.00 89.05 171 A  1 
ATOM   1362 C CE  . LYS A  1  171 ? 9.320   16.183  -25.216 1.00 86.62 171 A  1 
ATOM   1363 N NZ  . LYS A  1  171 ? 10.718  15.749  -25.458 1.00 79.03 171 A  1 
ATOM   1364 N N   . ILE A  1  172 ? 4.001   12.126  -24.765 1.00 98.41 172 A  1 
ATOM   1365 C CA  . ILE A  1  172 ? 3.544   10.744  -24.690 1.00 98.63 172 A  1 
ATOM   1366 C C   . ILE A  1  172 ? 4.697   9.858   -25.163 1.00 98.66 172 A  1 
ATOM   1367 O O   . ILE A  1  172 ? 5.104   9.924   -26.326 1.00 98.38 172 A  1 
ATOM   1368 C CB  . ILE A  1  172 ? 2.264   10.512  -25.513 1.00 98.60 172 A  1 
ATOM   1369 C CG1 . ILE A  1  172 ? 1.157   11.536  -25.140 1.00 97.47 172 A  1 
ATOM   1370 C CG2 . ILE A  1  172 ? 1.776   9.075   -25.279 1.00 97.67 172 A  1 
ATOM   1371 C CD1 . ILE A  1  172 ? -0.074  11.458  -26.052 1.00 97.28 172 A  1 
ATOM   1372 N N   . TYR A  1  173 ? 5.220   9.052   -24.270 1.00 98.76 173 A  1 
ATOM   1373 C CA  . TYR A  1  173 ? 6.195   8.025   -24.593 1.00 98.78 173 A  1 
ATOM   1374 C C   . TYR A  1  173 ? 5.511   6.665   -24.678 1.00 98.74 173 A  1 
ATOM   1375 O O   . TYR A  1  173 ? 4.475   6.439   -24.057 1.00 98.48 173 A  1 
ATOM   1376 C CB  . TYR A  1  173 ? 7.326   8.047   -23.558 1.00 98.57 173 A  1 
ATOM   1377 C CG  . TYR A  1  173 ? 8.108   9.338   -23.515 1.00 98.34 173 A  1 
ATOM   1378 C CD1 . TYR A  1  173 ? 8.843   9.749   -24.643 1.00 96.92 173 A  1 
ATOM   1379 C CD2 . TYR A  1  173 ? 8.124   10.121  -22.346 1.00 96.73 173 A  1 
ATOM   1380 C CE1 . TYR A  1  173 ? 9.599   10.939  -24.606 1.00 96.00 173 A  1 
ATOM   1381 C CE2 . TYR A  1  173 ? 8.872   11.311  -22.301 1.00 95.86 173 A  1 
ATOM   1382 C CZ  . TYR A  1  173 ? 9.615   11.716  -23.432 1.00 96.65 173 A  1 
ATOM   1383 O OH  . TYR A  1  173 ? 10.356  12.869  -23.387 1.00 95.02 173 A  1 
ATOM   1384 N N   . ILE A  1  174 ? 6.109   5.766   -25.429 1.00 98.74 174 A  1 
ATOM   1385 C CA  . ILE A  1  174 ? 5.641   4.395   -25.562 1.00 98.72 174 A  1 
ATOM   1386 C C   . ILE A  1  174 ? 6.791   3.429   -25.284 1.00 98.76 174 A  1 
ATOM   1387 O O   . ILE A  1  174 ? 7.912   3.636   -25.739 1.00 98.36 174 A  1 
ATOM   1388 C CB  . ILE A  1  174 ? 4.964   4.160   -26.927 1.00 98.26 174 A  1 
ATOM   1389 C CG1 . ILE A  1  174 ? 4.398   2.725   -27.016 1.00 96.19 174 A  1 
ATOM   1390 C CG2 . ILE A  1  174 ? 5.919   4.454   -28.115 1.00 95.85 174 A  1 
ATOM   1391 C CD1 . ILE A  1  174 ? 3.536   2.464   -28.248 1.00 94.46 174 A  1 
ATOM   1392 N N   . THR A  1  175 ? 6.495   2.380   -24.558 1.00 98.71 175 A  1 
ATOM   1393 C CA  . THR A  1  175 ? 7.320   1.172   -24.501 1.00 98.69 175 A  1 
ATOM   1394 C C   . THR A  1  175 ? 6.654   0.138   -25.389 1.00 98.69 175 A  1 
ATOM   1395 O O   . THR A  1  175 ? 5.482   -0.162  -25.168 1.00 97.63 175 A  1 
ATOM   1396 C CB  . THR A  1  175 ? 7.427   0.660   -23.060 1.00 97.36 175 A  1 
ATOM   1397 O OG1 . THR A  1  175 ? 7.893   1.689   -22.206 1.00 81.34 175 A  1 
ATOM   1398 C CG2 . THR A  1  175 ? 8.403   -0.493  -22.939 1.00 81.21 175 A  1 
ATOM   1399 N N   . LEU A  1  176 ? 7.347   -0.374  -26.377 1.00 98.71 176 A  1 
ATOM   1400 C CA  . LEU A  1  176 ? 6.735   -1.285  -27.347 1.00 98.66 176 A  1 
ATOM   1401 C C   . LEU A  1  176 ? 6.274   -2.591  -26.703 1.00 98.62 176 A  1 
ATOM   1402 O O   . LEU A  1  176 ? 7.084   -3.306  -26.098 1.00 98.10 176 A  1 
ATOM   1403 C CB  . LEU A  1  176 ? 7.717   -1.596  -28.487 1.00 98.31 176 A  1 
ATOM   1404 C CG  . LEU A  1  176 ? 7.965   -0.435  -29.455 1.00 96.99 176 A  1 
ATOM   1405 C CD1 . LEU A  1  176 ? 8.982   -0.875  -30.506 1.00 96.37 176 A  1 
ATOM   1406 C CD2 . LEU A  1  176 ? 6.695   -0.010  -30.192 1.00 96.28 176 A  1 
ATOM   1407 N N   . GLY A  1  177 ? 5.015   -2.904  -26.912 1.00 98.60 177 A  1 
ATOM   1408 C CA  . GLY A  1  177 ? 4.415   -4.179  -26.592 1.00 98.69 177 A  1 
ATOM   1409 C C   . GLY A  1  177 ? 4.371   -5.115  -27.789 1.00 98.63 177 A  1 
ATOM   1410 O O   . GLY A  1  177 ? 4.647   -4.744  -28.924 1.00 98.21 177 A  1 
ATOM   1411 N N   . ASN A  1  178 ? 4.040   -6.379  -27.546 1.00 98.50 178 A  1 
ATOM   1412 C CA  . ASN A  1  178 ? 4.016   -7.389  -28.597 1.00 98.47 178 A  1 
ATOM   1413 C C   . ASN A  1  178 ? 2.868   -7.213  -29.602 1.00 98.31 178 A  1 
ATOM   1414 O O   . ASN A  1  178 ? 2.986   -7.710  -30.718 1.00 97.61 178 A  1 
ATOM   1415 C CB  . ASN A  1  178 ? 4.030   -8.796  -27.984 1.00 98.16 178 A  1 
ATOM   1416 C CG  . ASN A  1  178 ? 2.953   -9.005  -26.939 1.00 97.85 178 A  1 
ATOM   1417 O OD1 . ASN A  1  178 ? 3.233   -8.994  -25.757 1.00 93.61 178 A  1 
ATOM   1418 N ND2 . ASN A  1  178 ? 1.723   -9.222  -27.326 1.00 93.28 178 A  1 
ATOM   1419 N N   . ASN A  1  179 ? 1.798   -6.532  -29.226 1.00 98.32 179 A  1 
ATOM   1420 C CA  . ASN A  1  179 ? 0.688   -6.216  -30.123 1.00 98.27 179 A  1 
ATOM   1421 C C   . ASN A  1  179 ? 0.857   -4.869  -30.850 1.00 98.36 179 A  1 
ATOM   1422 O O   . ASN A  1  179 ? 0.067   -4.561  -31.733 1.00 97.44 179 A  1 
ATOM   1423 C CB  . ASN A  1  179 ? -0.645  -6.299  -29.361 1.00 97.95 179 A  1 
ATOM   1424 C CG  . ASN A  1  179 ? -1.029  -7.738  -29.051 1.00 96.40 179 A  1 
ATOM   1425 O OD1 . ASN A  1  179 ? -1.355  -8.534  -29.916 1.00 82.25 179 A  1 
ATOM   1426 N ND2 . ASN A  1  179 ? -0.993  -8.127  -27.797 1.00 82.80 179 A  1 
ATOM   1427 N N   . ASP A  1  180 ? 1.912   -4.122  -30.549 1.00 98.54 180 A  1 
ATOM   1428 C CA  . ASP A  1  180 ? 2.232   -2.884  -31.271 1.00 98.58 180 A  1 
ATOM   1429 C C   . ASP A  1  180 ? 2.946   -3.144  -32.610 1.00 98.45 180 A  1 
ATOM   1430 O O   . ASP A  1  180 ? 3.433   -2.223  -33.271 1.00 97.67 180 A  1 
ATOM   1431 C CB  . ASP A  1  180 ? 3.057   -1.946  -30.374 1.00 98.45 180 A  1 
ATOM   1432 C CG  . ASP A  1  180 ? 2.338   -1.611  -29.062 1.00 98.41 180 A  1 
ATOM   1433 O OD1 . ASP A  1  180 ? 1.105   -1.399  -29.073 1.00 97.15 180 A  1 
ATOM   1434 O OD2 . ASP A  1  180 ? 3.028   -1.549  -28.024 1.00 97.17 180 A  1 
ATOM   1435 N N   . PHE A  1  181 ? 2.990   -4.403  -33.024 1.00 98.23 181 A  1 
ATOM   1436 C CA  . PHE A  1  181 ? 3.557   -4.875  -34.280 1.00 98.17 181 A  1 
ATOM   1437 C C   . PHE A  1  181 ? 2.427   -5.399  -35.172 1.00 97.93 181 A  1 
ATOM   1438 O O   . PHE A  1  181 ? 1.475   -6.006  -34.688 1.00 96.53 181 A  1 
ATOM   1439 C CB  . PHE A  1  181 ? 4.585   -5.982  -34.009 1.00 98.03 181 A  1 
ATOM   1440 C CG  . PHE A  1  181 ? 5.815   -5.554  -33.226 1.00 98.18 181 A  1 
ATOM   1441 C CD1 . PHE A  1  181 ? 7.056   -5.443  -33.868 1.00 96.77 181 A  1 
ATOM   1442 C CD2 . PHE A  1  181 ? 5.727   -5.277  -31.849 1.00 96.76 181 A  1 
ATOM   1443 C CE1 . PHE A  1  181 ? 8.204   -5.058  -33.157 1.00 96.40 181 A  1 
ATOM   1444 C CE2 . PHE A  1  181 ? 6.867   -4.879  -31.129 1.00 96.46 181 A  1 
ATOM   1445 C CZ  . PHE A  1  181 ? 8.105   -4.770  -31.785 1.00 97.37 181 A  1 
ATOM   1446 N N   . GLN A  1  182 ? 2.578   -5.244  -36.455 1.00 97.68 182 A  1 
ATOM   1447 C CA  . GLN A  1  182 ? 1.573   -5.751  -37.396 1.00 97.47 182 A  1 
ATOM   1448 C C   . GLN A  1  182 ? 1.373   -7.262  -37.249 1.00 97.13 182 A  1 
ATOM   1449 O O   . GLN A  1  182 ? 0.245   -7.770  -37.298 1.00 95.54 182 A  1 
ATOM   1450 C CB  . GLN A  1  182 ? 1.992   -5.377  -38.823 1.00 96.69 182 A  1 
ATOM   1451 C CG  . GLN A  1  182 ? 0.890   -5.741  -39.821 1.00 89.64 182 A  1 
ATOM   1452 C CD  . GLN A  1  182 ? 1.226   -5.406  -41.275 1.00 87.92 182 A  1 
ATOM   1453 O OE1 . GLN A  1  182 ? 2.204   -4.780  -41.619 1.00 82.89 182 A  1 
ATOM   1454 N NE2 . GLN A  1  182 ? 0.400   -5.840  -42.202 1.00 78.39 182 A  1 
ATOM   1455 N N   . LYS A  1  183 ? 2.460   -7.970  -37.049 1.00 97.20 183 A  1 
ATOM   1456 C CA  . LYS A  1  183 ? 2.432   -9.367  -36.642 1.00 96.63 183 A  1 
ATOM   1457 C C   . LYS A  1  183 ? 2.723   -9.417  -35.148 1.00 97.01 183 A  1 
ATOM   1458 O O   . LYS A  1  183 ? 3.775   -8.947  -34.727 1.00 95.61 183 A  1 
ATOM   1459 C CB  . LYS A  1  183 ? 3.450   -10.152 -37.472 1.00 94.35 183 A  1 
ATOM   1460 C CG  . LYS A  1  183 ? 3.395   -11.649 -37.173 1.00 84.18 183 A  1 
ATOM   1461 C CD  . LYS A  1  183 ? 4.462   -12.370 -38.002 1.00 77.26 183 A  1 
ATOM   1462 C CE  . LYS A  1  183 ? 4.466   -13.860 -37.689 1.00 65.08 183 A  1 
ATOM   1463 N NZ  . LYS A  1  183 ? 5.573   -14.531 -38.406 1.00 56.21 183 A  1 
ATOM   1464 N N   . ASN A  1  184 ? 1.839   -10.040 -34.397 1.00 96.91 184 A  1 
ATOM   1465 C CA  . ASN A  1  184 ? 2.018   -10.176 -32.956 1.00 97.08 184 A  1 
ATOM   1466 C C   . ASN A  1  184 ? 3.401   -10.765 -32.615 1.00 96.96 184 A  1 
ATOM   1467 O O   . ASN A  1  184 ? 3.794   -11.779 -33.189 1.00 95.35 184 A  1 
ATOM   1468 C CB  . ASN A  1  184 ? 0.857   -11.003 -32.379 1.00 96.40 184 A  1 
ATOM   1469 C CG  . ASN A  1  184 ? 0.789   -10.935 -30.866 1.00 95.51 184 A  1 
ATOM   1470 O OD1 . ASN A  1  184 ? 1.540   -10.248 -30.209 1.00 91.62 184 A  1 
ATOM   1471 N ND2 . ASN A  1  184 ? -0.118  -11.658 -30.248 1.00 90.71 184 A  1 
ATOM   1472 N N   . TYR A  1  185 ? 4.094   -10.120 -31.697 1.00 97.59 185 A  1 
ATOM   1473 C CA  . TYR A  1  185 ? 5.502   -10.319 -31.334 1.00 97.77 185 A  1 
ATOM   1474 C C   . TYR A  1  185 ? 6.531   -9.899  -32.400 1.00 97.69 185 A  1 
ATOM   1475 O O   . TYR A  1  185 ? 7.732   -9.925  -32.111 1.00 96.24 185 A  1 
ATOM   1476 C CB  . TYR A  1  185 ? 5.761   -11.754 -30.819 1.00 97.52 185 A  1 
ATOM   1477 C CG  . TYR A  1  185 ? 4.937   -12.143 -29.612 1.00 97.48 185 A  1 
ATOM   1478 C CD1 . TYR A  1  185 ? 5.471   -11.963 -28.312 1.00 96.24 185 A  1 
ATOM   1479 C CD2 . TYR A  1  185 ? 3.636   -12.651 -29.754 1.00 96.27 185 A  1 
ATOM   1480 C CE1 . TYR A  1  185 ? 4.704   -12.255 -27.181 1.00 95.93 185 A  1 
ATOM   1481 C CE2 . TYR A  1  185 ? 2.857   -12.941 -28.624 1.00 95.78 185 A  1 
ATOM   1482 C CZ  . TYR A  1  185 ? 3.396   -12.734 -27.339 1.00 96.24 185 A  1 
ATOM   1483 O OH  . TYR A  1  185 ? 2.622   -12.987 -26.229 1.00 95.00 185 A  1 
ATOM   1484 N N   . GLY A  1  186 ? 6.095   -9.493  -33.593 1.00 97.09 186 A  1 
ATOM   1485 C CA  . GLY A  1  186 ? 6.991   -9.112  -34.672 1.00 96.73 186 A  1 
ATOM   1486 C C   . GLY A  1  186 ? 7.925   -10.233 -35.143 1.00 96.60 186 A  1 
ATOM   1487 O O   . GLY A  1  186 ? 7.755   -11.418 -34.830 1.00 94.57 186 A  1 
ATOM   1488 N N   . SER A  1  187 ? 8.925   -9.843  -35.939 1.00 96.84 187 A  1 
ATOM   1489 C CA  . SER A  1  187 ? 10.045  -10.707 -36.319 1.00 96.78 187 A  1 
ATOM   1490 C C   . SER A  1  187 ? 11.238  -9.850  -36.715 1.00 97.19 187 A  1 
ATOM   1491 O O   . SER A  1  187 ? 11.058  -8.714  -37.149 1.00 96.08 187 A  1 
ATOM   1492 C CB  . SER A  1  187 ? 9.666   -11.650 -37.468 1.00 95.09 187 A  1 
ATOM   1493 O OG  . SER A  1  187 ? 9.502   -10.972 -38.699 1.00 88.08 187 A  1 
ATOM   1494 N N   . PHE A  1  188 ? 12.436  -10.398 -36.645 1.00 96.09 188 A  1 
ATOM   1495 C CA  . PHE A  1  188 ? 13.638  -9.668  -37.050 1.00 95.85 188 A  1 
ATOM   1496 C C   . PHE A  1  188 ? 13.598  -9.178  -38.508 1.00 95.93 188 A  1 
ATOM   1497 O O   . PHE A  1  188 ? 14.234  -8.183  -38.832 1.00 94.60 188 A  1 
ATOM   1498 C CB  . PHE A  1  188 ? 14.879  -10.539 -36.806 1.00 95.25 188 A  1 
ATOM   1499 C CG  . PHE A  1  188 ? 15.145  -10.811 -35.336 1.00 94.22 188 A  1 
ATOM   1500 C CD1 . PHE A  1  188 ? 15.452  -9.748  -34.470 1.00 91.81 188 A  1 
ATOM   1501 C CD2 . PHE A  1  188 ? 15.072  -12.119 -34.819 1.00 91.66 188 A  1 
ATOM   1502 C CE1 . PHE A  1  188 ? 15.681  -9.975  -33.106 1.00 90.60 188 A  1 
ATOM   1503 C CE2 . PHE A  1  188 ? 15.301  -12.359 -33.455 1.00 89.76 188 A  1 
ATOM   1504 C CZ  . PHE A  1  188 ? 15.603  -11.286 -32.594 1.00 90.90 188 A  1 
ATOM   1505 N N   . ASP A  1  189 ? 12.802  -9.819  -39.329 1.00 95.61 189 A  1 
ATOM   1506 C CA  . ASP A  1  189 ? 12.667  -9.478  -40.748 1.00 95.55 189 A  1 
ATOM   1507 C C   . ASP A  1  189 ? 11.718  -8.288  -40.983 1.00 96.34 189 A  1 
ATOM   1508 O O   . ASP A  1  189 ? 11.791  -7.643  -42.029 1.00 94.79 189 A  1 
ATOM   1509 C CB  . ASP A  1  189 ? 12.139  -10.705 -41.518 1.00 93.66 189 A  1 
ATOM   1510 C CG  . ASP A  1  189 ? 12.773  -12.035 -41.117 1.00 82.63 189 A  1 
ATOM   1511 O OD1 . ASP A  1  189 ? 13.999  -12.090 -40.878 1.00 75.13 189 A  1 
ATOM   1512 O OD2 . ASP A  1  189 ? 11.991  -13.015 -40.986 1.00 73.99 189 A  1 
ATOM   1513 N N   . THR A  1  190 ? 10.811  -8.015  -40.046 1.00 96.90 190 A  1 
ATOM   1514 C CA  . THR A  1  190 ? 9.764   -6.994  -40.199 1.00 97.20 190 A  1 
ATOM   1515 C C   . THR A  1  190 ? 9.841   -5.876  -39.158 1.00 97.79 190 A  1 
ATOM   1516 O O   . THR A  1  190 ? 9.200   -4.846  -39.345 1.00 97.20 190 A  1 
ATOM   1517 C CB  . THR A  1  190 ? 8.357   -7.614  -40.188 1.00 96.61 190 A  1 
ATOM   1518 O OG1 . THR A  1  190 ? 8.121   -8.370  -39.025 1.00 94.03 190 A  1 
ATOM   1519 C CG2 . THR A  1  190 ? 8.155   -8.554  -41.379 1.00 93.22 190 A  1 
ATOM   1520 N N   . ASP A  1  191 ? 10.630  -6.048  -38.110 1.00 97.63 191 A  1 
ATOM   1521 C CA  . ASP A  1  191 ? 10.739  -5.106  -36.992 1.00 97.92 191 A  1 
ATOM   1522 C C   . ASP A  1  191 ? 10.978  -3.658  -37.424 1.00 98.26 191 A  1 
ATOM   1523 O O   . ASP A  1  191 ? 10.308  -2.754  -36.940 1.00 98.08 191 A  1 
ATOM   1524 C CB  . ASP A  1  191 ? 11.915  -5.501  -36.092 1.00 97.52 191 A  1 
ATOM   1525 C CG  . ASP A  1  191 ? 11.676  -6.710  -35.203 1.00 97.05 191 A  1 
ATOM   1526 O OD1 . ASP A  1  191 ? 10.533  -7.097  -34.909 1.00 95.27 191 A  1 
ATOM   1527 O OD2 . ASP A  1  191 ? 12.690  -7.274  -34.736 1.00 95.11 191 A  1 
ATOM   1528 N N   . LEU A  1  192 ? 11.898  -3.428  -38.367 1.00 98.13 192 A  1 
ATOM   1529 C CA  . LEU A  1  192 ? 12.216  -2.070  -38.816 1.00 98.26 192 A  1 
ATOM   1530 C C   . LEU A  1  192 ? 10.991  -1.361  -39.410 1.00 98.43 192 A  1 
ATOM   1531 O O   . LEU A  1  192 ? 10.816  -0.161  -39.207 1.00 97.96 192 A  1 
ATOM   1532 C CB  . LEU A  1  192 ? 13.362  -2.103  -39.845 1.00 97.86 192 A  1 
ATOM   1533 C CG  . LEU A  1  192 ? 14.719  -2.582  -39.299 1.00 94.42 192 A  1 
ATOM   1534 C CD1 . LEU A  1  192 ? 15.737  -2.619  -40.438 1.00 88.95 192 A  1 
ATOM   1535 C CD2 . LEU A  1  192 ? 15.271  -1.657  -38.212 1.00 88.74 192 A  1 
ATOM   1536 N N   . THR A  1  193 ? 10.146  -2.098  -40.116 1.00 98.34 193 A  1 
ATOM   1537 C CA  . THR A  1  193 ? 8.902   -1.571  -40.685 1.00 98.20 193 A  1 
ATOM   1538 C C   . THR A  1  193 ? 7.881   -1.267  -39.591 1.00 98.41 193 A  1 
ATOM   1539 O O   . THR A  1  193 ? 7.187   -0.255  -39.667 1.00 97.90 193 A  1 
ATOM   1540 C CB  . THR A  1  193 ? 8.295   -2.571  -41.684 1.00 97.76 193 A  1 
ATOM   1541 O OG1 . THR A  1  193 ? 9.272   -3.019  -42.594 1.00 90.84 193 A  1 
ATOM   1542 C CG2 . THR A  1  193 ? 7.167   -1.954  -42.513 1.00 89.41 193 A  1 
ATOM   1543 N N   . ASP A  1  194 ? 7.812   -2.106  -38.559 1.00 98.46 194 A  1 
ATOM   1544 C CA  . ASP A  1  194 ? 6.938   -1.889  -37.419 1.00 98.43 194 A  1 
ATOM   1545 C C   . ASP A  1  194 ? 7.411   -0.688  -36.579 1.00 98.67 194 A  1 
ATOM   1546 O O   . ASP A  1  194 ? 6.605   0.171   -36.231 1.00 98.39 194 A  1 
ATOM   1547 C CB  . ASP A  1  194 ? 6.838   -3.172  -36.578 1.00 98.21 194 A  1 
ATOM   1548 C CG  . ASP A  1  194 ? 6.106   -4.306  -37.315 1.00 97.69 194 A  1 
ATOM   1549 O OD1 . ASP A  1  194 ? 5.007   -4.054  -37.851 1.00 94.96 194 A  1 
ATOM   1550 O OD2 . ASP A  1  194 ? 6.629   -5.441  -37.319 1.00 94.90 194 A  1 
ATOM   1551 N N   . PHE A  1  195 ? 8.714   -0.547  -36.367 1.00 98.60 195 A  1 
ATOM   1552 C CA  . PHE A  1  195 ? 9.276   0.626   -35.686 1.00 98.74 195 A  1 
ATOM   1553 C C   . PHE A  1  195 ? 8.978   1.921   -36.443 1.00 98.67 195 A  1 
ATOM   1554 O O   . PHE A  1  195 ? 8.583   2.916   -35.832 1.00 98.45 195 A  1 
ATOM   1555 C CB  . PHE A  1  195 ? 10.791  0.477   -35.499 1.00 98.66 195 A  1 
ATOM   1556 C CG  . PHE A  1  195 ? 11.286  -0.767  -34.777 1.00 98.62 195 A  1 
ATOM   1557 C CD1 . PHE A  1  195 ? 10.480  -1.465  -33.862 1.00 98.08 195 A  1 
ATOM   1558 C CD2 . PHE A  1  195 ? 12.585  -1.242  -35.052 1.00 97.94 195 A  1 
ATOM   1559 C CE1 . PHE A  1  195 ? 10.946  -2.634  -33.247 1.00 97.88 195 A  1 
ATOM   1560 C CE2 . PHE A  1  195 ? 13.063  -2.408  -34.434 1.00 97.60 195 A  1 
ATOM   1561 C CZ  . PHE A  1  195 ? 12.240  -3.114  -33.537 1.00 98.08 195 A  1 
ATOM   1562 N N   . GLU A  1  196 ? 9.101   1.908   -37.764 1.00 98.45 196 A  1 
ATOM   1563 C CA  . GLU A  1  196 ? 8.739   3.050   -38.605 1.00 98.24 196 A  1 
ATOM   1564 C C   . GLU A  1  196 ? 7.237   3.376   -38.487 1.00 98.46 196 A  1 
ATOM   1565 O O   . GLU A  1  196 ? 6.867   4.542   -38.405 1.00 97.99 196 A  1 
ATOM   1566 C CB  . GLU A  1  196 ? 9.115   2.746   -40.068 1.00 97.61 196 A  1 
ATOM   1567 C CG  . GLU A  1  196 ? 9.465   4.000   -40.902 1.00 86.51 196 A  1 
ATOM   1568 C CD  . GLU A  1  196 ? 10.967  4.369   -40.888 1.00 77.62 196 A  1 
ATOM   1569 O OE1 . GLU A  1  196 ? 11.284  5.591   -40.907 1.00 70.67 196 A  1 
ATOM   1570 O OE2 . GLU A  1  196 ? 11.827  3.457   -40.878 1.00 69.92 196 A  1 
ATOM   1571 N N   . THR A  1  197 ? 6.385   2.352   -38.417 1.00 98.50 197 A  1 
ATOM   1572 C CA  . THR A  1  197 ? 4.937   2.512   -38.263 1.00 98.50 197 A  1 
ATOM   1573 C C   . THR A  1  197 ? 4.573   3.160   -36.928 1.00 98.65 197 A  1 
ATOM   1574 O O   . THR A  1  197 ? 3.768   4.090   -36.890 1.00 98.33 197 A  1 
ATOM   1575 C CB  . THR A  1  197 ? 4.212   1.167   -38.399 1.00 98.38 197 A  1 
ATOM   1576 O OG1 . THR A  1  197 ? 4.491   0.593   -39.666 1.00 96.23 197 A  1 
ATOM   1577 C CG2 . THR A  1  197 ? 2.694   1.290   -38.293 1.00 96.49 197 A  1 
ATOM   1578 N N   . VAL A  1  198 ? 5.174   2.717   -35.863 1.00 98.68 198 A  1 
ATOM   1579 C CA  . VAL A  1  198 ? 4.981   3.332   -34.542 1.00 98.72 198 A  1 
ATOM   1580 C C   . VAL A  1  198 ? 5.538   4.763   -34.532 1.00 98.72 198 A  1 
ATOM   1581 O O   . VAL A  1  198 ? 4.905   5.680   -34.005 1.00 98.52 198 A  1 
ATOM   1582 C CB  . VAL A  1  198 ? 5.622   2.475   -33.440 1.00 98.63 198 A  1 
ATOM   1583 C CG1 . VAL A  1  198 ? 5.466   3.112   -32.059 1.00 97.91 198 A  1 
ATOM   1584 C CG2 . VAL A  1  198 ? 4.977   1.083   -33.368 1.00 97.93 198 A  1 
ATOM   1585 N N   . PHE A  1  199 ? 6.679   4.970   -35.178 1.00 98.75 199 A  1 
ATOM   1586 C CA  . PHE A  1  199 ? 7.307   6.284   -35.266 1.00 98.71 199 A  1 
ATOM   1587 C C   . PHE A  1  199 ? 6.452   7.314   -36.010 1.00 98.68 199 A  1 
ATOM   1588 O O   . PHE A  1  199 ? 6.501   8.484   -35.650 1.00 98.24 199 A  1 
ATOM   1589 C CB  . PHE A  1  199 ? 8.688   6.155   -35.907 1.00 98.66 199 A  1 
ATOM   1590 C CG  . PHE A  1  199 ? 9.479   7.437   -35.896 1.00 98.60 199 A  1 
ATOM   1591 C CD1 . PHE A  1  199 ? 9.452   8.309   -37.001 1.00 97.92 199 A  1 
ATOM   1592 C CD2 . PHE A  1  199 ? 10.190  7.805   -34.742 1.00 97.97 199 A  1 
ATOM   1593 C CE1 . PHE A  1  199 ? 10.123  9.539   -36.955 1.00 97.63 199 A  1 
ATOM   1594 C CE2 . PHE A  1  199 ? 10.873  9.034   -34.692 1.00 97.54 199 A  1 
ATOM   1595 C CZ  . PHE A  1  199 ? 10.831  9.904   -35.794 1.00 97.80 199 A  1 
ATOM   1596 N N   . GLU A  1  200 ? 5.639   6.903   -36.964 1.00 98.67 200 A  1 
ATOM   1597 C CA  . GLU A  1  200 ? 4.737   7.818   -37.678 1.00 98.43 200 A  1 
ATOM   1598 C C   . GLU A  1  200 ? 3.803   8.596   -36.728 1.00 98.40 200 A  1 
ATOM   1599 O O   . GLU A  1  200 ? 3.484   9.750   -37.008 1.00 97.69 200 A  1 
ATOM   1600 C CB  . GLU A  1  200 ? 3.890   7.046   -38.717 1.00 97.92 200 A  1 
ATOM   1601 C CG  . GLU A  1  200 ? 4.647   6.786   -40.030 1.00 87.03 200 A  1 
ATOM   1602 C CD  . GLU A  1  200 ? 3.847   5.975   -41.071 1.00 85.61 200 A  1 
ATOM   1603 O OE1 . GLU A  1  200 ? 4.458   5.491   -42.054 1.00 80.38 200 A  1 
ATOM   1604 O OE2 . GLU A  1  200 ? 2.626   5.785   -40.938 1.00 82.96 200 A  1 
ATOM   1605 N N   . ILE A  1  201 ? 3.421   8.003   -35.620 1.00 98.50 201 A  1 
ATOM   1606 C CA  . ILE A  1  201 ? 2.566   8.653   -34.621 1.00 98.51 201 A  1 
ATOM   1607 C C   . ILE A  1  201 ? 3.383   9.139   -33.427 1.00 98.58 201 A  1 
ATOM   1608 O O   . ILE A  1  201 ? 3.311   10.313  -33.062 1.00 98.00 201 A  1 
ATOM   1609 C CB  . ILE A  1  201 ? 1.411   7.715   -34.202 1.00 98.31 201 A  1 
ATOM   1610 C CG1 . ILE A  1  201 ? 0.536   7.287   -35.405 1.00 96.54 201 A  1 
ATOM   1611 C CG2 . ILE A  1  201 ? 0.534   8.358   -33.110 1.00 97.22 201 A  1 
ATOM   1612 C CD1 . ILE A  1  201 ? -0.105  8.439   -36.196 1.00 89.60 201 A  1 
ATOM   1613 N N   . PHE A  1  202 ? 4.171   8.273   -32.832 1.00 98.68 202 A  1 
ATOM   1614 C CA  . PHE A  1  202 ? 4.883   8.588   -31.589 1.00 98.65 202 A  1 
ATOM   1615 C C   . PHE A  1  202 ? 6.154   9.423   -31.798 1.00 98.55 202 A  1 
ATOM   1616 O O   . PHE A  1  202 ? 6.638   10.056  -30.861 1.00 97.86 202 A  1 
ATOM   1617 C CB  . PHE A  1  202 ? 5.164   7.292   -30.822 1.00 98.63 202 A  1 
ATOM   1618 C CG  . PHE A  1  202 ? 3.908   6.682   -30.229 1.00 98.69 202 A  1 
ATOM   1619 C CD1 . PHE A  1  202 ? 3.436   7.129   -28.982 1.00 98.01 202 A  1 
ATOM   1620 C CD2 . PHE A  1  202 ? 3.180   5.713   -30.938 1.00 97.89 202 A  1 
ATOM   1621 C CE1 . PHE A  1  202 ? 2.252   6.597   -28.446 1.00 97.75 202 A  1 
ATOM   1622 C CE2 . PHE A  1  202 ? 1.986   5.183   -30.408 1.00 97.56 202 A  1 
ATOM   1623 C CZ  . PHE A  1  202 ? 1.529   5.631   -29.163 1.00 98.26 202 A  1 
ATOM   1624 N N   . GLY A  1  203 ? 6.641   9.492   -33.038 1.00 98.51 203 A  1 
ATOM   1625 C CA  . GLY A  1  203 ? 7.840   10.248  -33.381 1.00 98.42 203 A  1 
ATOM   1626 C C   . GLY A  1  203 ? 7.743   11.744  -33.090 1.00 98.34 203 A  1 
ATOM   1627 O O   . GLY A  1  203 ? 8.763   12.374  -32.812 1.00 97.68 203 A  1 
ATOM   1628 N N   . LYS A  1  204 ? 6.540   12.309  -33.069 1.00 97.99 204 A  1 
ATOM   1629 C CA  . LYS A  1  204 ? 6.332   13.727  -32.732 1.00 97.51 204 A  1 
ATOM   1630 C C   . LYS A  1  204 ? 6.742   14.095  -31.292 1.00 97.87 204 A  1 
ATOM   1631 O O   . LYS A  1  204 ? 6.961   15.271  -31.005 1.00 96.94 204 A  1 
ATOM   1632 C CB  . LYS A  1  204 ? 4.879   14.130  -33.033 1.00 95.53 204 A  1 
ATOM   1633 C CG  . LYS A  1  204 ? 3.844   13.583  -32.040 1.00 85.88 204 A  1 
ATOM   1634 C CD  . LYS A  1  204 ? 2.430   13.979  -32.490 1.00 86.00 204 A  1 
ATOM   1635 C CE  . LYS A  1  204 ? 1.390   13.417  -31.539 1.00 77.13 204 A  1 
ATOM   1636 N NZ  . LYS A  1  204 ? 0.014   13.799  -31.912 1.00 71.21 204 A  1 
ATOM   1637 N N   . TRP A  1  205 ? 6.839   13.112  -30.412 1.00 98.16 205 A  1 
ATOM   1638 C CA  . TRP A  1  205 ? 7.305   13.301  -29.033 1.00 98.27 205 A  1 
ATOM   1639 C C   . TRP A  1  205 ? 8.770   12.901  -28.824 1.00 98.19 205 A  1 
ATOM   1640 O O   . TRP A  1  205 ? 9.299   13.046  -27.714 1.00 97.24 205 A  1 
ATOM   1641 C CB  . TRP A  1  205 ? 6.384   12.553  -28.077 1.00 98.20 205 A  1 
ATOM   1642 C CG  . TRP A  1  205 ? 4.959   13.022  -28.096 1.00 98.18 205 A  1 
ATOM   1643 C CD1 . TRP A  1  205 ? 4.508   14.207  -27.630 1.00 97.02 205 A  1 
ATOM   1644 C CD2 . TRP A  1  205 ? 3.792   12.315  -28.605 1.00 97.99 205 A  1 
ATOM   1645 N NE1 . TRP A  1  205 ? 3.134   14.268  -27.792 1.00 97.19 205 A  1 
ATOM   1646 C CE2 . TRP A  1  205 ? 2.655   13.130  -28.379 1.00 97.69 205 A  1 
ATOM   1647 C CE3 . TRP A  1  205 ? 3.599   11.051  -29.199 1.00 97.71 205 A  1 
ATOM   1648 C CZ2 . TRP A  1  205 ? 1.353   12.704  -28.732 1.00 97.31 205 A  1 
ATOM   1649 C CZ3 . TRP A  1  205 ? 2.306   10.633  -29.555 1.00 96.36 205 A  1 
ATOM   1650 C CH2 . TRP A  1  205 ? 1.192   11.445  -29.323 1.00 96.52 205 A  1 
ATOM   1651 N N   . MET A  1  206 ? 9.431   12.444  -29.879 1.00 98.22 206 A  1 
ATOM   1652 C CA  . MET A  1  206 ? 10.827  12.020  -29.839 1.00 98.34 206 A  1 
ATOM   1653 C C   . MET A  1  206 ? 11.742  13.117  -30.390 1.00 98.29 206 A  1 
ATOM   1654 O O   . MET A  1  206 ? 11.450  13.758  -31.394 1.00 97.49 206 A  1 
ATOM   1655 C CB  . MET A  1  206 ? 11.004  10.702  -30.596 1.00 98.24 206 A  1 
ATOM   1656 C CG  . MET A  1  206 ? 10.214  9.555   -29.964 1.00 97.71 206 A  1 
ATOM   1657 S SD  . MET A  1  206 ? 10.482  7.961   -30.793 1.00 97.76 206 A  1 
ATOM   1658 C CE  . MET A  1  206 ? 9.206   6.978   -29.981 1.00 94.29 206 A  1 
ATOM   1659 N N   . ASN A  1  207 ? 12.864  13.302  -29.735 1.00 98.06 207 A  1 
ATOM   1660 C CA  . ASN A  1  207 ? 13.947  14.104  -30.307 1.00 98.03 207 A  1 
ATOM   1661 C C   . ASN A  1  207 ? 14.752  13.281  -31.337 1.00 98.46 207 A  1 
ATOM   1662 O O   . ASN A  1  207 ? 14.487  12.089  -31.540 1.00 98.17 207 A  1 
ATOM   1663 C CB  . ASN A  1  207 ? 14.790  14.712  -29.164 1.00 97.32 207 A  1 
ATOM   1664 C CG  . ASN A  1  207 ? 15.619  13.697  -28.395 1.00 96.66 207 A  1 
ATOM   1665 O OD1 . ASN A  1  207 ? 16.075  12.703  -28.916 1.00 92.80 207 A  1 
ATOM   1666 N ND2 . ASN A  1  207 ? 15.889  13.937  -27.127 1.00 91.17 207 A  1 
ATOM   1667 N N   . THR A  1  208 ? 15.726  13.901  -31.969 1.00 98.05 208 A  1 
ATOM   1668 C CA  . THR A  1  208 ? 16.519  13.240  -33.018 1.00 98.11 208 A  1 
ATOM   1669 C C   . THR A  1  208 ? 17.252  11.991  -32.517 1.00 98.31 208 A  1 
ATOM   1670 O O   . THR A  1  208 ? 17.236  10.978  -33.191 1.00 97.81 208 A  1 
ATOM   1671 C CB  . THR A  1  208 ? 17.534  14.224  -33.608 1.00 97.63 208 A  1 
ATOM   1672 O OG1 . THR A  1  208 ? 16.899  15.446  -33.907 1.00 89.45 208 A  1 
ATOM   1673 C CG2 . THR A  1  208 ? 18.172  13.716  -34.901 1.00 87.76 208 A  1 
ATOM   1674 N N   . GLU A  1  209 ? 17.835  12.047  -31.347 1.00 97.99 209 A  1 
ATOM   1675 C CA  . GLU A  1  209 ? 18.585  10.918  -30.785 1.00 97.74 209 A  1 
ATOM   1676 C C   . GLU A  1  209 ? 17.659  9.758   -30.374 1.00 98.15 209 A  1 
ATOM   1677 O O   . GLU A  1  209 ? 17.954  8.588   -30.617 1.00 97.64 209 A  1 
ATOM   1678 C CB  . GLU A  1  209 ? 19.386  11.439  -29.584 1.00 96.63 209 A  1 
ATOM   1679 C CG  . GLU A  1  209 ? 20.389  10.412  -29.050 1.00 88.87 209 A  1 
ATOM   1680 C CD  . GLU A  1  209 ? 21.153  10.906  -27.817 1.00 87.24 209 A  1 
ATOM   1681 O OE1 . GLU A  1  209 ? 22.019  10.140  -27.326 1.00 80.29 209 A  1 
ATOM   1682 O OE2 . GLU A  1  209 ? 20.870  12.015  -27.313 1.00 82.85 209 A  1 
ATOM   1683 N N   . GLN A  1  210 ? 16.506  10.098  -29.825 1.00 98.19 210 A  1 
ATOM   1684 C CA  . GLN A  1  210 ? 15.452  9.132   -29.528 1.00 98.34 210 A  1 
ATOM   1685 C C   . GLN A  1  210 ? 14.940  8.475   -30.810 1.00 98.58 210 A  1 
ATOM   1686 O O   . GLN A  1  210 ? 14.828  7.254   -30.867 1.00 98.33 210 A  1 
ATOM   1687 C CB  . GLN A  1  210 ? 14.298  9.837   -28.801 1.00 98.24 210 A  1 
ATOM   1688 C CG  . GLN A  1  210 ? 14.642  10.187  -27.349 1.00 97.87 210 A  1 
ATOM   1689 C CD  . GLN A  1  210 ? 13.595  11.074  -26.676 1.00 97.80 210 A  1 
ATOM   1690 O OE1 . GLN A  1  210 ? 12.815  11.783  -27.298 1.00 94.62 210 A  1 
ATOM   1691 N NE2 . GLN A  1  210 ? 13.548  11.087  -25.369 1.00 93.37 210 A  1 
ATOM   1692 N N   . ALA A  1  211 ? 14.682  9.269   -31.842 1.00 98.69 211 A  1 
ATOM   1693 C CA  . ALA A  1  211 ? 14.208  8.773   -33.124 1.00 98.62 211 A  1 
ATOM   1694 C C   . ALA A  1  211 ? 15.215  7.811   -33.778 1.00 98.66 211 A  1 
ATOM   1695 O O   . ALA A  1  211 ? 14.819  6.788   -34.326 1.00 98.36 211 A  1 
ATOM   1696 C CB  . ALA A  1  211 ? 13.930  9.970   -34.034 1.00 98.50 211 A  1 
ATOM   1697 N N   . GLU A  1  212 ? 16.498  8.121   -33.690 1.00 98.56 212 A  1 
ATOM   1698 C CA  . GLU A  1  212 ? 17.551  7.315   -34.305 1.00 98.33 212 A  1 
ATOM   1699 C C   . GLU A  1  212 ? 17.628  5.916   -33.675 1.00 98.46 212 A  1 
ATOM   1700 O O   . GLU A  1  212 ? 17.621  4.901   -34.376 1.00 97.93 212 A  1 
ATOM   1701 C CB  . GLU A  1  212 ? 18.879  8.091   -34.186 1.00 97.69 212 A  1 
ATOM   1702 C CG  . GLU A  1  212 ? 19.925  7.592   -35.182 1.00 85.41 212 A  1 
ATOM   1703 C CD  . GLU A  1  212 ? 21.217  8.436   -35.148 1.00 77.43 212 A  1 
ATOM   1704 O OE1 . GLU A  1  212 ? 21.905  8.477   -36.192 1.00 70.06 212 A  1 
ATOM   1705 O OE2 . GLU A  1  212 ? 21.524  9.028   -34.092 1.00 70.92 212 A  1 
ATOM   1706 N N   . THR A  1  213 ? 17.616  5.848   -32.346 1.00 98.60 213 A  1 
ATOM   1707 C CA  . THR A  1  213 ? 17.629  4.560   -31.637 1.00 98.61 213 A  1 
ATOM   1708 C C   . THR A  1  213 ? 16.298  3.823   -31.742 1.00 98.66 213 A  1 
ATOM   1709 O O   . THR A  1  213 ? 16.292  2.599   -31.890 1.00 98.13 213 A  1 
ATOM   1710 C CB  . THR A  1  213 ? 18.023  4.726   -30.165 1.00 98.07 213 A  1 
ATOM   1711 O OG1 . THR A  1  213 ? 17.240  5.707   -29.524 1.00 94.08 213 A  1 
ATOM   1712 C CG2 . THR A  1  213 ? 19.476  5.142   -30.017 1.00 94.17 213 A  1 
ATOM   1713 N N   . PHE A  1  214 ? 15.187  4.545   -31.755 1.00 98.76 214 A  1 
ATOM   1714 C CA  . PHE A  1  214 ? 13.867  3.944   -31.897 1.00 98.72 214 A  1 
ATOM   1715 C C   . PHE A  1  214 ? 13.687  3.284   -33.263 1.00 98.75 214 A  1 
ATOM   1716 O O   . PHE A  1  214 ? 13.295  2.121   -33.334 1.00 98.46 214 A  1 
ATOM   1717 C CB  . PHE A  1  214 ? 12.778  4.987   -31.641 1.00 98.76 214 A  1 
ATOM   1718 C CG  . PHE A  1  214 ? 11.398  4.368   -31.563 1.00 98.77 214 A  1 
ATOM   1719 C CD1 . PHE A  1  214 ? 10.572  4.328   -32.693 1.00 98.37 214 A  1 
ATOM   1720 C CD2 . PHE A  1  214 ? 10.968  3.774   -30.359 1.00 98.27 214 A  1 
ATOM   1721 C CE1 . PHE A  1  214 ? 9.315   3.693   -32.621 1.00 98.23 214 A  1 
ATOM   1722 C CE2 . PHE A  1  214 ? 9.722   3.147   -30.288 1.00 98.02 214 A  1 
ATOM   1723 C CZ  . PHE A  1  214 ? 8.899   3.102   -31.418 1.00 98.41 214 A  1 
ATOM   1724 N N   . LYS A  1  215 ? 14.062  3.968   -34.327 1.00 98.69 215 A  1 
ATOM   1725 C CA  . LYS A  1  215 ? 14.012  3.394   -35.677 1.00 98.51 215 A  1 
ATOM   1726 C C   . LYS A  1  215 ? 14.998  2.233   -35.865 1.00 98.49 215 A  1 
ATOM   1727 O O   . LYS A  1  215 ? 14.752  1.352   -36.678 1.00 97.71 215 A  1 
ATOM   1728 C CB  . LYS A  1  215 ? 14.294  4.477   -36.713 1.00 98.32 215 A  1 
ATOM   1729 C CG  . LYS A  1  215 ? 13.142  5.469   -36.834 1.00 96.31 215 A  1 
ATOM   1730 C CD  . LYS A  1  215 ? 13.437  6.439   -37.982 1.00 93.11 215 A  1 
ATOM   1731 C CE  . LYS A  1  215 ? 12.267  7.384   -38.187 1.00 86.63 215 A  1 
ATOM   1732 N NZ  . LYS A  1  215 ? 12.157  7.765   -39.615 1.00 79.73 215 A  1 
ATOM   1733 N N   . LYS A  1  216 ? 16.090  2.244   -35.127 1.00 98.32 216 A  1 
ATOM   1734 C CA  . LYS A  1  216 ? 17.083  1.174   -35.183 1.00 98.15 216 A  1 
ATOM   1735 C C   . LYS A  1  216 ? 16.610  -0.106  -34.491 1.00 98.21 216 A  1 
ATOM   1736 O O   . LYS A  1  216 ? 16.870  -1.189  -35.006 1.00 97.29 216 A  1 
ATOM   1737 C CB  . LYS A  1  216 ? 18.410  1.677   -34.585 1.00 97.28 216 A  1 
ATOM   1738 C CG  . LYS A  1  216 ? 19.514  0.605   -34.643 1.00 92.82 216 A  1 
ATOM   1739 C CD  . LYS A  1  216 ? 20.801  1.043   -33.943 1.00 90.91 216 A  1 
ATOM   1740 C CE  . LYS A  1  216 ? 21.726  -0.180  -33.903 1.00 84.18 216 A  1 
ATOM   1741 N NZ  . LYS A  1  216 ? 22.932  -0.007  -33.061 1.00 78.41 216 A  1 
ATOM   1742 N N   . GLY A  1  217 ? 15.983  0.015   -33.319 1.00 98.44 217 A  1 
ATOM   1743 C CA  . GLY A  1  217 ? 15.713  -1.148  -32.472 1.00 98.55 217 A  1 
ATOM   1744 C C   . GLY A  1  217 ? 14.454  -1.065  -31.615 1.00 98.69 217 A  1 
ATOM   1745 O O   . GLY A  1  217 ? 14.220  -1.962  -30.804 1.00 98.16 217 A  1 
ATOM   1746 N N   . GLY A  1  218 ? 13.656  -0.010  -31.756 1.00 98.62 218 A  1 
ATOM   1747 C CA  . GLY A  1  218 ? 12.440  0.180   -30.982 1.00 98.75 218 A  1 
ATOM   1748 C C   . GLY A  1  218 ? 12.683  0.588   -29.525 1.00 98.77 218 A  1 
ATOM   1749 O O   . GLY A  1  218 ? 11.791  0.428   -28.691 1.00 98.43 218 A  1 
ATOM   1750 N N   . TYR A  1  219 ? 13.862  1.096   -29.226 1.00 98.70 219 A  1 
ATOM   1751 C CA  . TYR A  1  219 ? 14.235  1.554   -27.884 1.00 98.80 219 A  1 
ATOM   1752 C C   . TYR A  1  219 ? 14.795  2.981   -27.921 1.00 98.81 219 A  1 
ATOM   1753 O O   . TYR A  1  219 ? 15.341  3.431   -28.927 1.00 98.57 219 A  1 
ATOM   1754 C CB  . TYR A  1  219 ? 15.226  0.577   -27.249 1.00 98.73 219 A  1 
ATOM   1755 C CG  . TYR A  1  219 ? 16.540  0.434   -27.994 1.00 98.75 219 A  1 
ATOM   1756 C CD1 . TYR A  1  219 ? 16.757  -0.679  -28.837 1.00 97.85 219 A  1 
ATOM   1757 C CD2 . TYR A  1  219 ? 17.559  1.396   -27.860 1.00 97.69 219 A  1 
ATOM   1758 C CE1 . TYR A  1  219 ? 17.962  -0.826  -29.533 1.00 97.64 219 A  1 
ATOM   1759 C CE2 . TYR A  1  219 ? 18.767  1.260   -28.556 1.00 97.26 219 A  1 
ATOM   1760 C CZ  . TYR A  1  219 ? 18.977  0.153   -29.391 1.00 98.25 219 A  1 
ATOM   1761 O OH  . TYR A  1  219 ? 20.158  0.022   -30.071 1.00 97.59 219 A  1 
ATOM   1762 N N   . TYR A  1  220 ? 14.688  3.664   -26.810 1.00 98.71 220 A  1 
ATOM   1763 C CA  . TYR A  1  220 ? 15.166  5.034   -26.652 1.00 98.80 220 A  1 
ATOM   1764 C C   . TYR A  1  220 ? 15.232  5.395   -25.163 1.00 98.84 220 A  1 
ATOM   1765 O O   . TYR A  1  220 ? 14.896  4.579   -24.302 1.00 98.54 220 A  1 
ATOM   1766 C CB  . TYR A  1  220 ? 14.257  6.006   -27.429 1.00 98.67 220 A  1 
ATOM   1767 C CG  . TYR A  1  220 ? 12.792  6.010   -27.034 1.00 98.72 220 A  1 
ATOM   1768 C CD1 . TYR A  1  220 ? 11.977  4.892   -27.300 1.00 98.04 220 A  1 
ATOM   1769 C CD2 . TYR A  1  220 ? 12.223  7.144   -26.424 1.00 97.91 220 A  1 
ATOM   1770 C CE1 . TYR A  1  220 ? 10.622  4.896   -26.963 1.00 97.74 220 A  1 
ATOM   1771 C CE2 . TYR A  1  220 ? 10.863  7.161   -26.086 1.00 97.60 220 A  1 
ATOM   1772 C CZ  . TYR A  1  220 ? 10.066  6.031   -26.352 1.00 98.14 220 A  1 
ATOM   1773 O OH  . TYR A  1  220 ? 8.740   6.048   -26.031 1.00 97.34 220 A  1 
ATOM   1774 N N   . TYR A  1  221 ? 15.684  6.591   -24.857 1.00 98.78 221 A  1 
ATOM   1775 C CA  . TYR A  1  221 ? 15.734  7.097   -23.490 1.00 98.78 221 A  1 
ATOM   1776 C C   . TYR A  1  221 ? 15.268  8.549   -23.421 1.00 98.79 221 A  1 
ATOM   1777 O O   . TYR A  1  221 ? 15.319  9.280   -24.409 1.00 98.34 221 A  1 
ATOM   1778 C CB  . TYR A  1  221 ? 17.136  6.909   -22.909 1.00 98.59 221 A  1 
ATOM   1779 C CG  . TYR A  1  221 ? 18.160  7.925   -23.376 1.00 98.50 221 A  1 
ATOM   1780 C CD1 . TYR A  1  221 ? 18.788  7.799   -24.636 1.00 97.80 221 A  1 
ATOM   1781 C CD2 . TYR A  1  221 ? 18.490  9.013   -22.553 1.00 97.64 221 A  1 
ATOM   1782 C CE1 . TYR A  1  221 ? 19.721  8.752   -25.063 1.00 97.07 221 A  1 
ATOM   1783 C CE2 . TYR A  1  221 ? 19.422  9.973   -22.969 1.00 96.77 221 A  1 
ATOM   1784 C CZ  . TYR A  1  221 ? 20.039  9.844   -24.229 1.00 96.97 221 A  1 
ATOM   1785 O OH  . TYR A  1  221 ? 20.946  10.785  -24.629 1.00 95.34 221 A  1 
ATOM   1786 N N   . ALA A  1  222 ? 14.850  8.962   -22.241 1.00 98.53 222 A  1 
ATOM   1787 C CA  . ALA A  1  222 ? 14.585  10.353  -21.929 1.00 98.37 222 A  1 
ATOM   1788 C C   . ALA A  1  222 ? 15.395  10.760  -20.699 1.00 98.04 222 A  1 
ATOM   1789 O O   . ALA A  1  222 ? 15.494  10.007  -19.731 1.00 97.16 222 A  1 
ATOM   1790 C CB  . ALA A  1  222 ? 13.087  10.560  -21.728 1.00 98.13 222 A  1 
ATOM   1791 N N   . ASP A  1  223 ? 15.970  11.958  -20.761 1.00 97.94 223 A  1 
ATOM   1792 C CA  . ASP A  1  223 ? 16.653  12.561  -19.625 1.00 97.69 223 A  1 
ATOM   1793 C C   . ASP A  1  223 ? 15.777  13.643  -18.996 1.00 97.23 223 A  1 
ATOM   1794 O O   . ASP A  1  223 ? 15.149  14.448  -19.689 1.00 96.17 223 A  1 
ATOM   1795 C CB  . ASP A  1  223 ? 18.021  13.136  -20.044 1.00 97.32 223 A  1 
ATOM   1796 C CG  . ASP A  1  223 ? 19.133  12.091  -20.168 1.00 97.20 223 A  1 
ATOM   1797 O OD1 . ASP A  1  223 ? 18.947  10.926  -19.762 1.00 95.71 223 A  1 
ATOM   1798 O OD2 . ASP A  1  223 ? 20.244  12.428  -20.649 1.00 95.80 223 A  1 
ATOM   1799 N N   . PHE A  1  224 ? 15.805  13.677  -17.683 1.00 96.41 224 A  1 
ATOM   1800 C CA  . PHE A  1  224 ? 15.138  14.669  -16.846 1.00 96.06 224 A  1 
ATOM   1801 C C   . PHE A  1  224 ? 16.199  15.371  -15.992 1.00 95.41 224 A  1 
ATOM   1802 O O   . PHE A  1  224 ? 16.410  15.013  -14.833 1.00 93.64 224 A  1 
ATOM   1803 C CB  . PHE A  1  224 ? 14.046  13.982  -16.020 1.00 95.97 224 A  1 
ATOM   1804 C CG  . PHE A  1  224 ? 13.008  13.276  -16.862 1.00 96.30 224 A  1 
ATOM   1805 C CD1 . PHE A  1  224 ? 11.920  13.990  -17.397 1.00 95.34 224 A  1 
ATOM   1806 C CD2 . PHE A  1  224 ? 13.159  11.915  -17.162 1.00 95.39 224 A  1 
ATOM   1807 C CE1 . PHE A  1  224 ? 10.990  13.348  -18.213 1.00 94.93 224 A  1 
ATOM   1808 C CE2 . PHE A  1  224 ? 12.228  11.256  -17.989 1.00 94.99 224 A  1 
ATOM   1809 C CZ  . PHE A  1  224 ? 11.144  11.980  -18.513 1.00 95.68 224 A  1 
ATOM   1810 N N   . PRO A  1  225 ? 16.895  16.360  -16.551 1.00 94.56 225 A  1 
ATOM   1811 C CA  . PRO A  1  225 ? 18.054  16.969  -15.902 1.00 93.65 225 A  1 
ATOM   1812 C C   . PRO A  1  225 ? 17.749  17.605  -14.545 1.00 92.61 225 A  1 
ATOM   1813 O O   . PRO A  1  225 ? 18.573  17.553  -13.641 1.00 90.35 225 A  1 
ATOM   1814 C CB  . PRO A  1  225 ? 18.573  18.018  -16.890 1.00 93.16 225 A  1 
ATOM   1815 C CG  . PRO A  1  225 ? 18.099  17.494  -18.245 1.00 92.29 225 A  1 
ATOM   1816 C CD  . PRO A  1  225 ? 16.761  16.849  -17.905 1.00 94.65 225 A  1 
ATOM   1817 N N   . SER A  1  226 ? 16.570  18.175  -14.404 1.00 90.89 226 A  1 
ATOM   1818 C CA  . SER A  1  226 ? 16.105  18.762  -13.143 1.00 89.15 226 A  1 
ATOM   1819 C C   . SER A  1  226 ? 15.967  17.741  -12.007 1.00 89.18 226 A  1 
ATOM   1820 O O   . SER A  1  226 ? 16.020  18.119  -10.845 1.00 86.59 226 A  1 
ATOM   1821 C CB  . SER A  1  226 ? 14.745  19.432  -13.356 1.00 87.35 226 A  1 
ATOM   1822 O OG  . SER A  1  226 ? 13.860  18.547  -14.002 1.00 76.16 226 A  1 
ATOM   1823 N N   . SER A  1  227 ? 15.829  16.478  -12.357 1.00 90.88 227 A  1 
ATOM   1824 C CA  . SER A  1  227 ? 15.673  15.378  -11.412 1.00 90.70 227 A  1 
ATOM   1825 C C   . SER A  1  227 ? 16.885  14.443  -11.376 1.00 91.56 227 A  1 
ATOM   1826 O O   . SER A  1  227 ? 16.820  13.413  -10.720 1.00 89.96 227 A  1 
ATOM   1827 C CB  . SER A  1  227 ? 14.393  14.593  -11.727 1.00 89.68 227 A  1 
ATOM   1828 O OG  . SER A  1  227 ? 13.280  15.461  -11.702 1.00 83.93 227 A  1 
ATOM   1829 N N   . ASN A  1  228 ? 17.963  14.767  -12.067 1.00 93.17 228 A  1 
ATOM   1830 C CA  . ASN A  1  228 ? 19.153  13.910  -12.203 1.00 93.85 228 A  1 
ATOM   1831 C C   . ASN A  1  228 ? 18.808  12.464  -12.588 1.00 94.50 228 A  1 
ATOM   1832 O O   . ASN A  1  228 ? 19.345  11.501  -12.035 1.00 93.39 228 A  1 
ATOM   1833 C CB  . ASN A  1  228 ? 20.018  14.016  -10.937 1.00 93.11 228 A  1 
ATOM   1834 C CG  . ASN A  1  228 ? 20.572  15.400  -10.710 1.00 90.25 228 A  1 
ATOM   1835 O OD1 . ASN A  1  228 ? 20.923  16.125  -11.620 1.00 81.56 228 A  1 
ATOM   1836 N ND2 . ASN A  1  228 ? 20.695  15.808  -9.475  1.00 80.01 228 A  1 
ATOM   1837 N N   . PHE A  1  229 ? 17.882  12.335  -13.514 1.00 95.20 229 A  1 
ATOM   1838 C CA  . PHE A  1  229 ? 17.287  11.046  -13.828 1.00 95.92 229 A  1 
ATOM   1839 C C   . PHE A  1  229 ? 17.284  10.766  -15.326 1.00 96.36 229 A  1 
ATOM   1840 O O   . PHE A  1  229 ? 16.960  11.620  -16.149 1.00 95.89 229 A  1 
ATOM   1841 C CB  . PHE A  1  229 ? 15.870  11.019  -13.229 1.00 95.68 229 A  1 
ATOM   1842 C CG  . PHE A  1  229 ? 15.086  9.779   -13.563 1.00 95.70 229 A  1 
ATOM   1843 C CD1 . PHE A  1  229 ? 13.909  9.864   -14.319 1.00 93.61 229 A  1 
ATOM   1844 C CD2 . PHE A  1  229 ? 15.543  8.518   -13.126 1.00 93.59 229 A  1 
ATOM   1845 C CE1 . PHE A  1  229 ? 13.193  8.713   -14.636 1.00 92.86 229 A  1 
ATOM   1846 C CE2 . PHE A  1  229 ? 14.829  7.360   -13.453 1.00 92.44 229 A  1 
ATOM   1847 C CZ  . PHE A  1  229 ? 13.658  7.460   -14.207 1.00 93.50 229 A  1 
ATOM   1848 N N   . ARG A  1  230 ? 17.621  9.525   -15.670 1.00 97.13 230 A  1 
ATOM   1849 C CA  . ARG A  1  230 ? 17.507  8.974   -17.014 1.00 97.68 230 A  1 
ATOM   1850 C C   . ARG A  1  230 ? 16.529  7.812   -17.015 1.00 97.56 230 A  1 
ATOM   1851 O O   . ARG A  1  230 ? 16.664  6.878   -16.228 1.00 97.10 230 A  1 
ATOM   1852 C CB  . ARG A  1  230 ? 18.886  8.557   -17.523 1.00 97.83 230 A  1 
ATOM   1853 C CG  . ARG A  1  230 ? 18.817  7.864   -18.894 1.00 97.54 230 A  1 
ATOM   1854 C CD  . ARG A  1  230 ? 20.215  7.688   -19.499 1.00 97.21 230 A  1 
ATOM   1855 N NE  . ARG A  1  230 ? 20.743  8.983   -19.930 1.00 97.18 230 A  1 
ATOM   1856 C CZ  . ARG A  1  230 ? 21.901  9.246   -20.489 1.00 97.66 230 A  1 
ATOM   1857 N NH1 . ARG A  1  230 ? 22.784  8.324   -20.728 1.00 95.09 230 A  1 
ATOM   1858 N NH2 . ARG A  1  230 ? 22.180  10.468  -20.815 1.00 95.47 230 A  1 
ATOM   1859 N N   . PHE A  1  231 ? 15.591  7.836   -17.950 1.00 97.62 231 A  1 
ATOM   1860 C CA  . PHE A  1  231 ? 14.616  6.767   -18.112 1.00 98.05 231 A  1 
ATOM   1861 C C   . PHE A  1  231 ? 14.848  6.046   -19.439 1.00 98.36 231 A  1 
ATOM   1862 O O   . PHE A  1  231 ? 14.777  6.665   -20.501 1.00 98.08 231 A  1 
ATOM   1863 C CB  . PHE A  1  231 ? 13.205  7.345   -17.977 1.00 97.80 231 A  1 
ATOM   1864 C CG  . PHE A  1  231 ? 12.124  6.390   -17.502 1.00 97.90 231 A  1 
ATOM   1865 C CD1 . PHE A  1  231 ? 10.845  6.906   -17.237 1.00 96.48 231 A  1 
ATOM   1866 C CD2 . PHE A  1  231 ? 12.365  5.024   -17.267 1.00 96.12 231 A  1 
ATOM   1867 C CE1 . PHE A  1  231 ? 9.828   6.079   -16.738 1.00 95.78 231 A  1 
ATOM   1868 C CE2 . PHE A  1  231 ? 11.353  4.194   -16.780 1.00 95.25 231 A  1 
ATOM   1869 C CZ  . PHE A  1  231 ? 10.087  4.725   -16.510 1.00 96.91 231 A  1 
ATOM   1870 N N   . LEU A  1  232 ? 15.131  4.754   -19.370 1.00 98.41 232 A  1 
ATOM   1871 C CA  . LEU A  1  232 ? 15.290  3.908   -20.545 1.00 98.69 232 A  1 
ATOM   1872 C C   . LEU A  1  232 ? 13.956  3.235   -20.887 1.00 98.75 232 A  1 
ATOM   1873 O O   . LEU A  1  232 ? 13.366  2.567   -20.036 1.00 98.57 232 A  1 
ATOM   1874 C CB  . LEU A  1  232 ? 16.378  2.847   -20.308 1.00 98.61 232 A  1 
ATOM   1875 C CG  . LEU A  1  232 ? 17.746  3.362   -19.820 1.00 97.92 232 A  1 
ATOM   1876 C CD1 . LEU A  1  232 ? 18.733  2.199   -19.739 1.00 96.75 232 A  1 
ATOM   1877 C CD2 . LEU A  1  232 ? 18.343  4.419   -20.751 1.00 96.94 232 A  1 
ATOM   1878 N N   . PHE A  1  233 ? 13.529  3.370   -22.122 1.00 98.70 233 A  1 
ATOM   1879 C CA  . PHE A  1  233 ? 12.357  2.703   -22.676 1.00 98.88 233 A  1 
ATOM   1880 C C   . PHE A  1  233 ? 12.840  1.570   -23.586 1.00 98.89 233 A  1 
ATOM   1881 O O   . PHE A  1  233 ? 13.277  1.798   -24.711 1.00 98.45 233 A  1 
ATOM   1882 C CB  . PHE A  1  233 ? 11.498  3.720   -23.422 1.00 98.73 233 A  1 
ATOM   1883 C CG  . PHE A  1  233 ? 11.126  4.941   -22.620 1.00 98.65 233 A  1 
ATOM   1884 C CD1 . PHE A  1  233 ? 10.420  4.813   -21.410 1.00 97.44 233 A  1 
ATOM   1885 C CD2 . PHE A  1  233 ? 11.484  6.231   -23.072 1.00 97.44 233 A  1 
ATOM   1886 C CE1 . PHE A  1  233 ? 10.080  5.955   -20.659 1.00 97.17 233 A  1 
ATOM   1887 C CE2 . PHE A  1  233 ? 11.137  7.366   -22.331 1.00 96.96 233 A  1 
ATOM   1888 C CZ  . PHE A  1  233 ? 10.435  7.226   -21.129 1.00 97.81 233 A  1 
ATOM   1889 N N   . LEU A  1  234 ? 12.808  0.347   -23.067 1.00 98.88 234 A  1 
ATOM   1890 C CA  . LEU A  1  234 ? 13.366  -0.806  -23.754 1.00 98.80 234 A  1 
ATOM   1891 C C   . LEU A  1  234 ? 12.357  -1.461  -24.692 1.00 98.89 234 A  1 
ATOM   1892 O O   . LEU A  1  234 ? 11.169  -1.523  -24.398 1.00 98.58 234 A  1 
ATOM   1893 C CB  . LEU A  1  234 ? 13.903  -1.834  -22.743 1.00 98.74 234 A  1 
ATOM   1894 C CG  . LEU A  1  234 ? 14.958  -1.311  -21.752 1.00 98.23 234 A  1 
ATOM   1895 C CD1 . LEU A  1  234 ? 15.516  -2.497  -20.963 1.00 97.45 234 A  1 
ATOM   1896 C CD2 . LEU A  1  234 ? 16.118  -0.595  -22.447 1.00 97.45 234 A  1 
ATOM   1897 N N   . ASN A  1  235 ? 12.866  -2.048  -25.760 1.00 98.81 235 A  1 
ATOM   1898 C CA  . ASN A  1  235 ? 12.122  -2.990  -26.569 1.00 98.87 235 A  1 
ATOM   1899 C C   . ASN A  1  235 ? 12.477  -4.415  -26.139 1.00 98.71 235 A  1 
ATOM   1900 O O   . ASN A  1  235 ? 13.487  -4.977  -26.565 1.00 98.42 235 A  1 
ATOM   1901 C CB  . ASN A  1  235 ? 12.394  -2.725  -28.053 1.00 98.72 235 A  1 
ATOM   1902 C CG  . ASN A  1  235 ? 11.669  -3.704  -28.952 1.00 98.61 235 A  1 
ATOM   1903 O OD1 . ASN A  1  235 ? 10.898  -4.549  -28.530 1.00 96.51 235 A  1 
ATOM   1904 N ND2 . ASN A  1  235 ? 11.917  -3.627  -30.231 1.00 95.40 235 A  1 
ATOM   1905 N N   . THR A  1  236 ? 11.642  -5.011  -25.295 1.00 98.75 236 A  1 
ATOM   1906 C CA  . THR A  1  236 ? 11.852  -6.387  -24.836 1.00 98.63 236 A  1 
ATOM   1907 C C   . THR A  1  236 ? 11.071  -7.413  -25.651 1.00 98.59 236 A  1 
ATOM   1908 O O   . THR A  1  236 ? 11.252  -8.617  -25.466 1.00 97.77 236 A  1 
ATOM   1909 C CB  . THR A  1  236 ? 11.555  -6.529  -23.347 1.00 98.46 236 A  1 
ATOM   1910 O OG1 . THR A  1  236 ? 10.240  -6.152  -23.060 1.00 96.67 236 A  1 
ATOM   1911 C CG2 . THR A  1  236 ? 12.501  -5.670  -22.516 1.00 95.94 236 A  1 
ATOM   1912 N N   . VAL A  1  237 ? 10.260  -6.966  -26.596 1.00 98.65 237 A  1 
ATOM   1913 C CA  . VAL A  1  237 ? 9.538   -7.848  -27.524 1.00 98.51 237 A  1 
ATOM   1914 C C   . VAL A  1  237 ? 10.516  -8.667  -28.362 1.00 98.39 237 A  1 
ATOM   1915 O O   . VAL A  1  237 ? 10.301  -9.858  -28.580 1.00 97.70 237 A  1 
ATOM   1916 C CB  . VAL A  1  237 ? 8.589   -7.044  -28.421 1.00 98.48 237 A  1 
ATOM   1917 C CG1 . VAL A  1  237 ? 7.780   -7.965  -29.339 1.00 97.59 237 A  1 
ATOM   1918 C CG2 . VAL A  1  237 ? 7.606   -6.215  -27.594 1.00 97.43 237 A  1 
ATOM   1919 N N   . ILE A  1  238 ? 11.656  -8.076  -28.729 1.00 98.49 238 A  1 
ATOM   1920 C CA  . ILE A  1  238 ? 12.718  -8.737  -29.504 1.00 98.27 238 A  1 
ATOM   1921 C C   . ILE A  1  238 ? 13.368  -9.919  -28.770 1.00 98.02 238 A  1 
ATOM   1922 O O   . ILE A  1  238 ? 13.990  -10.764 -29.410 1.00 97.07 238 A  1 
ATOM   1923 C CB  . ILE A  1  238 ? 13.789  -7.719  -29.958 1.00 98.05 238 A  1 
ATOM   1924 C CG1 . ILE A  1  238 ? 14.569  -7.124  -28.764 1.00 97.19 238 A  1 
ATOM   1925 C CG2 . ILE A  1  238 ? 13.127  -6.623  -30.817 1.00 96.59 238 A  1 
ATOM   1926 C CD1 . ILE A  1  238 ? 15.642  -6.106  -29.153 1.00 96.52 238 A  1 
ATOM   1927 N N   . TYR A  1  239 ? 13.184  -10.002 -27.450 1.00 98.19 239 A  1 
ATOM   1928 C CA  . TYR A  1  239 ? 13.681  -11.109 -26.639 1.00 98.09 239 A  1 
ATOM   1929 C C   . TYR A  1  239 ? 12.652  -12.223 -26.448 1.00 97.60 239 A  1 
ATOM   1930 O O   . TYR A  1  239 ? 12.981  -13.283 -25.907 1.00 96.84 239 A  1 
ATOM   1931 C CB  . TYR A  1  239 ? 14.155  -10.569 -25.286 1.00 98.13 239 A  1 
ATOM   1932 C CG  . TYR A  1  239 ? 15.166  -9.452  -25.358 1.00 98.36 239 A  1 
ATOM   1933 C CD1 . TYR A  1  239 ? 16.211  -9.475  -26.303 1.00 97.80 239 A  1 
ATOM   1934 C CD2 . TYR A  1  239 ? 15.078  -8.357  -24.466 1.00 97.74 239 A  1 
ATOM   1935 C CE1 . TYR A  1  239 ? 17.150  -8.435  -26.378 1.00 97.86 239 A  1 
ATOM   1936 C CE2 . TYR A  1  239 ? 16.014  -7.315  -24.526 1.00 97.65 239 A  1 
ATOM   1937 C CZ  . TYR A  1  239 ? 17.048  -7.364  -25.483 1.00 98.24 239 A  1 
ATOM   1938 O OH  . TYR A  1  239 ? 17.972  -6.350  -25.550 1.00 97.91 239 A  1 
ATOM   1939 N N   . SER A  1  240 ? 11.417  -12.001 -26.870 1.00 97.84 240 A  1 
ATOM   1940 C CA  . SER A  1  240 ? 10.313  -12.915 -26.613 1.00 97.78 240 A  1 
ATOM   1941 C C   . SER A  1  240 ? 10.590  -14.321 -27.149 1.00 97.21 240 A  1 
ATOM   1942 O O   . SER A  1  240 ? 10.968  -14.507 -28.302 1.00 96.39 240 A  1 
ATOM   1943 C CB  . SER A  1  240 ? 9.025   -12.383 -27.233 1.00 97.57 240 A  1 
ATOM   1944 O OG  . SER A  1  240 ? 7.969   -13.292 -27.000 1.00 94.98 240 A  1 
ATOM   1945 N N   . ARG A  1  241 ? 10.278  -15.314 -26.329 1.00 96.84 241 A  1 
ATOM   1946 C CA  . ARG A  1  241 ? 10.342  -16.723 -26.746 1.00 95.97 241 A  1 
ATOM   1947 C C   . ARG A  1  241 ? 9.349   -17.073 -27.858 1.00 95.66 241 A  1 
ATOM   1948 O O   . ARG A  1  241 ? 9.446   -18.152 -28.433 1.00 93.84 241 A  1 
ATOM   1949 C CB  . ARG A  1  241 ? 10.135  -17.639 -25.539 1.00 94.28 241 A  1 
ATOM   1950 C CG  . ARG A  1  241 ? 8.657   -17.719 -25.111 1.00 88.61 241 A  1 
ATOM   1951 C CD  . ARG A  1  241 ? 8.450   -18.695 -23.956 1.00 86.18 241 A  1 
ATOM   1952 N NE  . ARG A  1  241 ? 7.015   -18.835 -23.664 1.00 81.44 241 A  1 
ATOM   1953 C CZ  . ARG A  1  241 ? 6.169   -19.695 -24.182 1.00 77.99 241 A  1 
ATOM   1954 N NH1 . ARG A  1  241 ? 6.544   -20.632 -25.008 1.00 68.02 241 A  1 
ATOM   1955 N NH2 . ARG A  1  241 ? 4.907   -19.619 -23.874 1.00 71.33 241 A  1 
ATOM   1956 N N   . LYS A  1  242 ? 8.364   -16.215 -28.120 1.00 96.60 242 A  1 
ATOM   1957 C CA  . LYS A  1  242 ? 7.389   -16.433 -29.189 1.00 96.14 242 A  1 
ATOM   1958 C C   . LYS A  1  242 ? 7.906   -15.987 -30.557 1.00 96.16 242 A  1 
ATOM   1959 O O   . LYS A  1  242 ? 7.287   -16.302 -31.566 1.00 93.90 242 A  1 
ATOM   1960 C CB  . LYS A  1  242 ? 6.051   -15.748 -28.854 1.00 95.60 242 A  1 
ATOM   1961 C CG  . LYS A  1  242 ? 5.345   -16.369 -27.633 1.00 93.03 242 A  1 
ATOM   1962 C CD  . LYS A  1  242 ? 3.855   -16.038 -27.685 1.00 86.67 242 A  1 
ATOM   1963 C CE  . LYS A  1  242 ? 3.083   -16.482 -26.444 1.00 82.66 242 A  1 
ATOM   1964 N NZ  . LYS A  1  242 ? 1.673   -16.010 -26.497 1.00 73.22 242 A  1 
ATOM   1965 N N   . ARG A  1  243 ? 9.035   -15.305 -30.574 1.00 95.65 243 A  1 
ATOM   1966 C CA  . ARG A  1  243 ? 9.738   -14.980 -31.816 1.00 95.68 243 A  1 
ATOM   1967 C C   . ARG A  1  243 ? 10.648  -16.124 -32.235 1.00 95.02 243 A  1 
ATOM   1968 O O   . ARG A  1  243 ? 11.074  -16.929 -31.405 1.00 91.62 243 A  1 
ATOM   1969 C CB  . ARG A  1  243 ? 10.533  -13.683 -31.641 1.00 94.76 243 A  1 
ATOM   1970 C CG  . ARG A  1  243 ? 9.585   -12.476 -31.450 1.00 91.26 243 A  1 
ATOM   1971 C CD  . ARG A  1  243 ? 10.336  -11.215 -31.069 1.00 93.10 243 A  1 
ATOM   1972 N NE  . ARG A  1  243 ? 11.299  -10.779 -32.087 1.00 94.47 243 A  1 
ATOM   1973 C CZ  . ARG A  1  243 ? 11.236  -9.707  -32.863 1.00 96.33 243 A  1 
ATOM   1974 N NH1 . ARG A  1  243 ? 10.219  -8.908  -32.910 1.00 91.87 243 A  1 
ATOM   1975 N NH2 . ARG A  1  243 ? 12.240  -9.414  -33.604 1.00 91.95 243 A  1 
ATOM   1976 N N   . THR A  1  244 ? 10.988  -16.164 -33.511 1.00 93.51 244 A  1 
ATOM   1977 C CA  . THR A  1  244 ? 12.022  -17.069 -34.002 1.00 92.84 244 A  1 
ATOM   1978 C C   . THR A  1  244 ? 13.349  -16.713 -33.349 1.00 93.34 244 A  1 
ATOM   1979 O O   . THR A  1  244 ? 13.855  -15.610 -33.543 1.00 90.09 244 A  1 
ATOM   1980 C CB  . THR A  1  244 ? 12.143  -17.009 -35.533 1.00 89.94 244 A  1 
ATOM   1981 O OG1 . THR A  1  244 ? 10.875  -17.222 -36.110 1.00 78.94 244 A  1 
ATOM   1982 C CG2 . THR A  1  244 ? 13.076  -18.093 -36.079 1.00 77.62 244 A  1 
ATOM   1983 N N   . PHE A  1  245 ? 13.887  -17.635 -32.590 1.00 90.71 245 A  1 
ATOM   1984 C CA  . PHE A  1  245 ? 15.166  -17.423 -31.923 1.00 90.75 245 A  1 
ATOM   1985 C C   . PHE A  1  245 ? 16.322  -17.636 -32.904 1.00 90.29 245 A  1 
ATOM   1986 O O   . PHE A  1  245 ? 16.364  -18.634 -33.618 1.00 86.31 245 A  1 
ATOM   1987 C CB  . PHE A  1  245 ? 15.277  -18.343 -30.709 1.00 87.83 245 A  1 
ATOM   1988 C CG  . PHE A  1  245 ? 16.555  -18.187 -29.933 1.00 87.89 245 A  1 
ATOM   1989 C CD1 . PHE A  1  245 ? 17.442  -19.266 -29.794 1.00 82.72 245 A  1 
ATOM   1990 C CD2 . PHE A  1  245 ? 16.890  -16.945 -29.354 1.00 82.05 245 A  1 
ATOM   1991 C CE1 . PHE A  1  245 ? 18.635  -19.120 -29.065 1.00 80.69 245 A  1 
ATOM   1992 C CE2 . PHE A  1  245 ? 18.082  -16.786 -28.640 1.00 80.16 245 A  1 
ATOM   1993 C CZ  . PHE A  1  245 ? 18.953  -17.881 -28.494 1.00 82.35 245 A  1 
ATOM   1994 N N   . ASN A  1  246 ? 17.242  -16.694 -32.904 1.00 90.94 246 A  1 
ATOM   1995 C CA  . ASN A  1  246 ? 18.483  -16.821 -33.649 1.00 90.78 246 A  1 
ATOM   1996 C C   . ASN A  1  246 ? 19.651  -16.825 -32.657 1.00 91.23 246 A  1 
ATOM   1997 O O   . ASN A  1  246 ? 19.963  -15.801 -32.051 1.00 88.47 246 A  1 
ATOM   1998 C CB  . ASN A  1  246 ? 18.568  -15.696 -34.685 1.00 88.18 246 A  1 
ATOM   1999 C CG  . ASN A  1  246 ? 19.810  -15.800 -35.551 1.00 86.50 246 A  1 
ATOM   2000 O OD1 . ASN A  1  246 ? 20.721  -16.563 -35.306 1.00 78.85 246 A  1 
ATOM   2001 N ND2 . ASN A  1  246 ? 19.879  -15.018 -36.608 1.00 77.50 246 A  1 
ATOM   2002 N N   . GLU A  1  247 ? 20.292  -17.972 -32.515 1.00 91.09 247 A  1 
ATOM   2003 C CA  . GLU A  1  247 ? 21.394  -18.145 -31.570 1.00 90.85 247 A  1 
ATOM   2004 C C   . GLU A  1  247 ? 22.584  -17.216 -31.822 1.00 92.12 247 A  1 
ATOM   2005 O O   . GLU A  1  247 ? 23.327  -16.899 -30.893 1.00 89.45 247 A  1 
ATOM   2006 C CB  . GLU A  1  247 ? 21.875  -19.602 -31.599 1.00 88.05 247 A  1 
ATOM   2007 C CG  . GLU A  1  247 ? 21.226  -20.436 -30.501 1.00 76.26 247 A  1 
ATOM   2008 C CD  . GLU A  1  247 ? 21.804  -21.846 -30.389 1.00 68.59 247 A  1 
ATOM   2009 O OE1 . GLU A  1  247 ? 21.544  -22.470 -29.337 1.00 61.25 247 A  1 
ATOM   2010 O OE2 . GLU A  1  247 ? 22.510  -22.277 -31.326 1.00 62.71 247 A  1 
ATOM   2011 N N   . THR A  1  248 ? 22.759  -16.776 -33.055 1.00 92.85 248 A  1 
ATOM   2012 C CA  . THR A  1  248 ? 23.856  -15.865 -33.414 1.00 93.08 248 A  1 
ATOM   2013 C C   . THR A  1  248 ? 23.598  -14.428 -32.974 1.00 93.62 248 A  1 
ATOM   2014 O O   . THR A  1  248 ? 24.543  -13.677 -32.778 1.00 91.32 248 A  1 
ATOM   2015 C CB  . THR A  1  248 ? 24.159  -15.909 -34.915 1.00 91.69 248 A  1 
ATOM   2016 O OG1 . THR A  1  248 ? 23.104  -15.411 -35.694 1.00 81.68 248 A  1 
ATOM   2017 C CG2 . THR A  1  248 ? 24.464  -17.324 -35.404 1.00 79.31 248 A  1 
ATOM   2018 N N   . LEU A  1  249 ? 22.342  -14.064 -32.775 1.00 94.33 249 A  1 
ATOM   2019 C CA  . LEU A  1  249 ? 21.959  -12.755 -32.265 1.00 94.63 249 A  1 
ATOM   2020 C C   . LEU A  1  249 ? 22.044  -12.742 -30.737 1.00 95.58 249 A  1 
ATOM   2021 O O   . LEU A  1  249 ? 21.064  -12.961 -30.034 1.00 94.02 249 A  1 
ATOM   2022 C CB  . LEU A  1  249 ? 20.560  -12.379 -32.785 1.00 92.47 249 A  1 
ATOM   2023 C CG  . LEU A  1  249 ? 20.568  -11.880 -34.238 1.00 85.76 249 A  1 
ATOM   2024 C CD1 . LEU A  1  249 ? 19.150  -11.902 -34.800 1.00 82.49 249 A  1 
ATOM   2025 C CD2 . LEU A  1  249 ? 21.085  -10.438 -34.336 1.00 83.05 249 A  1 
ATOM   2026 N N   . THR A  1  250 ? 23.239  -12.484 -30.238 1.00 96.10 250 A  1 
ATOM   2027 C CA  . THR A  1  250 ? 23.477  -12.348 -28.800 1.00 96.44 250 A  1 
ATOM   2028 C C   . THR A  1  250 ? 23.007  -11.014 -28.234 1.00 97.13 250 A  1 
ATOM   2029 O O   . THR A  1  250 ? 22.626  -10.956 -27.068 1.00 96.02 250 A  1 
ATOM   2030 C CB  . THR A  1  250 ? 24.963  -12.521 -28.472 1.00 95.00 250 A  1 
ATOM   2031 O OG1 . THR A  1  250 ? 25.758  -11.686 -29.287 1.00 86.03 250 A  1 
ATOM   2032 C CG2 . THR A  1  250 ? 25.431  -13.952 -28.732 1.00 83.54 250 A  1 
ATOM   2033 N N   . ASP A  1  251 ? 23.021  -9.976  -29.046 1.00 97.41 251 A  1 
ATOM   2034 C CA  . ASP A  1  251 ? 22.563  -8.629  -28.696 1.00 97.92 251 A  1 
ATOM   2035 C C   . ASP A  1  251 ? 21.768  -8.031  -29.866 1.00 97.90 251 A  1 
ATOM   2036 O O   . ASP A  1  251 ? 22.309  -7.286  -30.679 1.00 97.33 251 A  1 
ATOM   2037 C CB  . ASP A  1  251 ? 23.771  -7.773  -28.290 1.00 98.00 251 A  1 
ATOM   2038 C CG  . ASP A  1  251 ? 23.346  -6.415  -27.706 1.00 98.28 251 A  1 
ATOM   2039 O OD1 . ASP A  1  251 ? 22.134  -6.215  -27.480 1.00 97.60 251 A  1 
ATOM   2040 O OD2 . ASP A  1  251 ? 24.239  -5.611  -27.409 1.00 97.61 251 A  1 
ATOM   2041 N N   . PRO A  1  252 ? 20.493  -8.406  -30.009 1.00 97.82 252 A  1 
ATOM   2042 C CA  . PRO A  1  252 ? 19.655  -7.892  -31.077 1.00 97.77 252 A  1 
ATOM   2043 C C   . PRO A  1  252 ? 19.572  -6.364  -31.038 1.00 98.08 252 A  1 
ATOM   2044 O O   . PRO A  1  252 ? 19.275  -5.779  -29.990 1.00 97.60 252 A  1 
ATOM   2045 C CB  . PRO A  1  252 ? 18.276  -8.532  -30.870 1.00 96.97 252 A  1 
ATOM   2046 C CG  . PRO A  1  252 ? 18.571  -9.789  -30.064 1.00 94.74 252 A  1 
ATOM   2047 C CD  . PRO A  1  252 ? 19.766  -9.381  -29.213 1.00 97.19 252 A  1 
ATOM   2048 N N   . TYR A  1  253 ? 19.834  -5.748  -32.173 1.00 97.89 253 A  1 
ATOM   2049 C CA  . TYR A  1  253 ? 19.847  -4.283  -32.340 1.00 98.05 253 A  1 
ATOM   2050 C C   . TYR A  1  253 ? 20.790  -3.525  -31.387 1.00 98.27 253 A  1 
ATOM   2051 O O   . TYR A  1  253 ? 20.633  -2.317  -31.208 1.00 97.40 253 A  1 
ATOM   2052 C CB  . TYR A  1  253 ? 18.405  -3.744  -32.306 1.00 97.75 253 A  1 
ATOM   2053 C CG  . TYR A  1  253 ? 17.458  -4.445  -33.253 1.00 97.68 253 A  1 
ATOM   2054 C CD1 . TYR A  1  253 ? 17.670  -4.377  -34.642 1.00 96.23 253 A  1 
ATOM   2055 C CD2 . TYR A  1  253 ? 16.361  -5.179  -32.756 1.00 96.38 253 A  1 
ATOM   2056 C CE1 . TYR A  1  253 ? 16.803  -5.037  -35.532 1.00 95.77 253 A  1 
ATOM   2057 C CE2 . TYR A  1  253 ? 15.485  -5.833  -33.634 1.00 95.70 253 A  1 
ATOM   2058 C CZ  . TYR A  1  253 ? 15.711  -5.766  -35.024 1.00 96.49 253 A  1 
ATOM   2059 O OH  . TYR A  1  253 ? 14.879  -6.401  -35.896 1.00 95.36 253 A  1 
ATOM   2060 N N   . ASP A  1  254 ? 21.758  -4.217  -30.831 1.00 98.18 254 A  1 
ATOM   2061 C CA  . ASP A  1  254 ? 22.744  -3.688  -29.878 1.00 98.45 254 A  1 
ATOM   2062 C C   . ASP A  1  254 ? 22.117  -3.120  -28.583 1.00 98.67 254 A  1 
ATOM   2063 O O   . ASP A  1  254 ? 22.715  -2.260  -27.931 1.00 98.41 254 A  1 
ATOM   2064 C CB  . ASP A  1  254 ? 23.697  -2.682  -30.543 1.00 97.97 254 A  1 
ATOM   2065 C CG  . ASP A  1  254 ? 24.265  -3.109  -31.895 1.00 96.25 254 A  1 
ATOM   2066 O OD1 . ASP A  1  254 ? 24.868  -4.195  -31.971 1.00 91.06 254 A  1 
ATOM   2067 O OD2 . ASP A  1  254 ? 24.129  -2.292  -32.837 1.00 89.81 254 A  1 
ATOM   2068 N N   . GLN A  1  255 ? 20.930  -3.567  -28.210 1.00 98.65 255 A  1 
ATOM   2069 C CA  . GLN A  1  255 ? 20.216  -2.984  -27.064 1.00 98.80 255 A  1 
ATOM   2070 C C   . GLN A  1  255 ? 20.944  -3.219  -25.736 1.00 98.87 255 A  1 
ATOM   2071 O O   . GLN A  1  255 ? 21.008  -2.304  -24.917 1.00 98.74 255 A  1 
ATOM   2072 C CB  . GLN A  1  255 ? 18.770  -3.487  -27.021 1.00 98.66 255 A  1 
ATOM   2073 C CG  . GLN A  1  255 ? 17.955  -2.749  -25.945 1.00 98.44 255 A  1 
ATOM   2074 C CD  . GLN A  1  255 ? 16.467  -3.095  -25.931 1.00 98.62 255 A  1 
ATOM   2075 O OE1 . GLN A  1  255 ? 15.627  -2.282  -25.607 1.00 94.84 255 A  1 
ATOM   2076 N NE2 . GLN A  1  255 ? 16.082  -4.306  -26.259 1.00 94.90 255 A  1 
ATOM   2077 N N   . PHE A  1  256 ? 21.518  -4.391  -25.504 1.00 98.75 256 A  1 
ATOM   2078 C CA  . PHE A  1  256 ? 22.265  -4.646  -24.268 1.00 98.79 256 A  1 
ATOM   2079 C C   . PHE A  1  256 ? 23.526  -3.779  -24.168 1.00 98.77 256 A  1 
ATOM   2080 O O   . PHE A  1  256 ? 23.788  -3.189  -23.113 1.00 98.55 256 A  1 
ATOM   2081 C CB  . PHE A  1  256 ? 22.624  -6.124  -24.159 1.00 98.60 256 A  1 
ATOM   2082 C CG  . PHE A  1  256 ? 21.459  -7.075  -23.996 1.00 98.53 256 A  1 
ATOM   2083 C CD1 . PHE A  1  256 ? 20.446  -6.820  -23.052 1.00 97.67 256 A  1 
ATOM   2084 C CD2 . PHE A  1  256 ? 21.403  -8.264  -24.753 1.00 97.52 256 A  1 
ATOM   2085 C CE1 . PHE A  1  256 ? 19.390  -7.727  -22.871 1.00 97.24 256 A  1 
ATOM   2086 C CE2 . PHE A  1  256 ? 20.357  -9.176  -24.570 1.00 96.90 256 A  1 
ATOM   2087 C CZ  . PHE A  1  256 ? 19.342  -8.914  -23.628 1.00 97.61 256 A  1 
ATOM   2088 N N   . ALA A  1  257 ? 24.255  -3.632  -25.260 1.00 98.72 257 A  1 
ATOM   2089 C CA  . ALA A  1  257 ? 25.394  -2.729  -25.314 1.00 98.61 257 A  1 
ATOM   2090 C C   . ALA A  1  257 ? 24.957  -1.275  -25.093 1.00 98.73 257 A  1 
ATOM   2091 O O   . ALA A  1  257 ? 25.609  -0.529  -24.355 1.00 98.48 257 A  1 
ATOM   2092 C CB  . ALA A  1  257 ? 26.092  -2.906  -26.664 1.00 98.49 257 A  1 
ATOM   2093 N N   . TRP A  1  258 ? 23.823  -0.897  -25.668 1.00 98.67 258 A  1 
ATOM   2094 C CA  . TRP A  1  258 ? 23.232  0.421   -25.490 1.00 98.74 258 A  1 
ATOM   2095 C C   . TRP A  1  258 ? 22.802  0.676   -24.041 1.00 98.77 258 A  1 
ATOM   2096 O O   . TRP A  1  258 ? 23.155  1.730   -23.512 1.00 98.60 258 A  1 
ATOM   2097 C CB  . TRP A  1  258 ? 22.071  0.589   -26.462 1.00 98.74 258 A  1 
ATOM   2098 C CG  . TRP A  1  258 ? 21.373  1.898   -26.350 1.00 98.74 258 A  1 
ATOM   2099 C CD1 . TRP A  1  258 ? 21.725  3.046   -26.974 1.00 98.45 258 A  1 
ATOM   2100 C CD2 . TRP A  1  258 ? 20.187  2.214   -25.556 1.00 98.68 258 A  1 
ATOM   2101 N NE1 . TRP A  1  258 ? 20.830  4.043   -26.639 1.00 98.35 258 A  1 
ATOM   2102 C CE2 . TRP A  1  258 ? 19.862  3.580   -25.783 1.00 98.53 258 A  1 
ATOM   2103 C CE3 . TRP A  1  258 ? 19.348  1.463   -24.704 1.00 98.52 258 A  1 
ATOM   2104 C CZ2 . TRP A  1  258 ? 18.735  4.188   -25.180 1.00 98.35 258 A  1 
ATOM   2105 C CZ3 . TRP A  1  258 ? 18.230  2.078   -24.101 1.00 98.20 258 A  1 
ATOM   2106 C CH2 . TRP A  1  258 ? 17.927  3.420   -24.336 1.00 98.17 258 A  1 
ATOM   2107 N N   . ILE A  1  259 ? 22.165  -0.278  -23.366 1.00 98.81 259 A  1 
ATOM   2108 C CA  . ILE A  1  259 ? 21.806  -0.155  -21.940 1.00 98.77 259 A  1 
ATOM   2109 C C   . ILE A  1  259 ? 23.059  0.106   -21.099 1.00 98.70 259 A  1 
ATOM   2110 O O   . ILE A  1  259 ? 23.098  1.064   -20.334 1.00 98.54 259 A  1 
ATOM   2111 C CB  . ILE A  1  259 ? 21.066  -1.417  -21.433 1.00 98.75 259 A  1 
ATOM   2112 C CG1 . ILE A  1  259 ? 19.677  -1.563  -22.090 1.00 98.26 259 A  1 
ATOM   2113 C CG2 . ILE A  1  259 ? 20.877  -1.371  -19.902 1.00 98.27 259 A  1 
ATOM   2114 C CD1 . ILE A  1  259 ? 19.082  -2.975  -21.948 1.00 97.92 259 A  1 
ATOM   2115 N N   . ARG A  1  260 ? 24.099  -0.688  -21.288 1.00 98.66 260 A  1 
ATOM   2116 C CA  . ARG A  1  260 ? 25.378  -0.523  -20.585 1.00 98.47 260 A  1 
ATOM   2117 C C   . ARG A  1  260 ? 26.006  0.852   -20.853 1.00 98.41 260 A  1 
ATOM   2118 O O   . ARG A  1  260 ? 26.526  1.489   -19.932 1.00 98.04 260 A  1 
ATOM   2119 C CB  . ARG A  1  260 ? 26.353  -1.644  -20.990 1.00 98.18 260 A  1 
ATOM   2120 C CG  . ARG A  1  260 ? 25.960  -3.026  -20.434 1.00 96.13 260 A  1 
ATOM   2121 C CD  . ARG A  1  260 ? 26.880  -4.111  -20.998 1.00 94.77 260 A  1 
ATOM   2122 N NE  . ARG A  1  260 ? 26.566  -5.477  -20.466 1.00 92.23 260 A  1 
ATOM   2123 C CZ  . ARG A  1  260 ? 27.172  -6.091  -19.465 1.00 91.04 260 A  1 
ATOM   2124 N NH1 . ARG A  1  260 ? 28.162  -5.562  -18.833 1.00 83.69 260 A  1 
ATOM   2125 N NH2 . ARG A  1  260 ? 26.802  -7.258  -19.062 1.00 86.82 260 A  1 
ATOM   2126 N N   . LYS A  1  261 ? 25.939  1.312   -22.098 1.00 98.61 261 A  1 
ATOM   2127 C CA  . LYS A  1  261 ? 26.453  2.621   -22.504 1.00 98.56 261 A  1 
ATOM   2128 C C   . LYS A  1  261 ? 25.651  3.763   -21.870 1.00 98.57 261 A  1 
ATOM   2129 O O   . LYS A  1  261 ? 26.261  4.670   -21.307 1.00 98.25 261 A  1 
ATOM   2130 C CB  . LYS A  1  261 ? 26.473  2.702   -24.033 1.00 98.26 261 A  1 
ATOM   2131 C CG  . LYS A  1  261 ? 27.116  4.014   -24.539 1.00 94.17 261 A  1 
ATOM   2132 C CD  . LYS A  1  261 ? 27.042  4.096   -26.064 1.00 90.27 261 A  1 
ATOM   2133 C CE  . LYS A  1  261 ? 27.575  5.453   -26.531 1.00 80.67 261 A  1 
ATOM   2134 N NZ  . LYS A  1  261 ? 27.339  5.676   -27.980 1.00 72.66 261 A  1 
ATOM   2135 N N   . MET A  1  262 ? 24.335  3.691   -21.951 1.00 98.63 262 A  1 
ATOM   2136 C CA  . MET A  1  262 ? 23.457  4.714   -21.391 1.00 98.66 262 A  1 
ATOM   2137 C C   . MET A  1  262 ? 23.542  4.766   -19.868 1.00 98.58 262 A  1 
ATOM   2138 O O   . MET A  1  262 ? 23.542  5.861   -19.305 1.00 98.04 262 A  1 
ATOM   2139 C CB  . MET A  1  262 ? 21.998  4.469   -21.818 1.00 98.47 262 A  1 
ATOM   2140 C CG  . MET A  1  262 ? 21.749  4.714   -23.308 1.00 97.25 262 A  1 
ATOM   2141 S SD  . MET A  1  262 ? 22.186  6.374   -23.918 1.00 95.53 262 A  1 
ATOM   2142 C CE  . MET A  1  262 ? 23.828  6.098   -24.596 1.00 89.75 262 A  1 
ATOM   2143 N N   . TYR A  1  263 ? 23.686  3.620   -19.225 1.00 98.60 263 A  1 
ATOM   2144 C CA  . TYR A  1  263 ? 23.920  3.562   -17.786 1.00 98.54 263 A  1 
ATOM   2145 C C   . TYR A  1  263 ? 25.244  4.227   -17.398 1.00 98.54 263 A  1 
ATOM   2146 O O   . TYR A  1  263 ? 25.263  5.087   -16.528 1.00 98.21 263 A  1 
ATOM   2147 C CB  . TYR A  1  263 ? 23.859  2.110   -17.314 1.00 98.42 263 A  1 
ATOM   2148 C CG  . TYR A  1  263 ? 24.107  1.982   -15.826 1.00 98.18 263 A  1 
ATOM   2149 C CD1 . TYR A  1  263 ? 25.394  1.675   -15.343 1.00 97.22 263 A  1 
ATOM   2150 C CD2 . TYR A  1  263 ? 23.064  2.250   -14.913 1.00 97.33 263 A  1 
ATOM   2151 C CE1 . TYR A  1  263 ? 25.638  1.620   -13.962 1.00 96.73 263 A  1 
ATOM   2152 C CE2 . TYR A  1  263 ? 23.298  2.198   -13.533 1.00 96.54 263 A  1 
ATOM   2153 C CZ  . TYR A  1  263 ? 24.583  1.873   -13.056 1.00 96.69 263 A  1 
ATOM   2154 O OH  . TYR A  1  263 ? 24.821  1.834   -11.713 1.00 95.32 263 A  1 
ATOM   2155 N N   . LYS A  1  264 ? 26.347  3.891   -18.086 1.00 98.40 264 A  1 
ATOM   2156 C CA  . LYS A  1  264 ? 27.652  4.510   -17.812 1.00 98.32 264 A  1 
ATOM   2157 C C   . LYS A  1  264 ? 27.634  6.022   -18.011 1.00 98.31 264 A  1 
ATOM   2158 O O   . LYS A  1  264 ? 28.190  6.745   -17.184 1.00 97.95 264 A  1 
ATOM   2159 C CB  . LYS A  1  264 ? 28.747  3.892   -18.697 1.00 97.96 264 A  1 
ATOM   2160 C CG  . LYS A  1  264 ? 29.572  2.862   -17.928 1.00 86.51 264 A  1 
ATOM   2161 C CD  . LYS A  1  264 ? 30.700  2.318   -18.808 1.00 83.01 264 A  1 
ATOM   2162 C CE  . LYS A  1  264 ? 31.575  1.383   -17.981 1.00 70.60 264 A  1 
ATOM   2163 N NZ  . LYS A  1  264 ? 32.669  0.783   -18.789 1.00 62.17 264 A  1 
ATOM   2164 N N   . ASP A  1  265 ? 27.014  6.479   -19.081 1.00 98.43 265 A  1 
ATOM   2165 C CA  . ASP A  1  265 ? 26.900  7.908   -19.384 1.00 98.32 265 A  1 
ATOM   2166 C C   . ASP A  1  265 ? 26.041  8.634   -18.334 1.00 98.22 265 A  1 
ATOM   2167 O O   . ASP A  1  265 ? 26.413  9.708   -17.862 1.00 97.61 265 A  1 
ATOM   2168 C CB  . ASP A  1  265 ? 26.320  8.053   -20.796 1.00 98.12 265 A  1 
ATOM   2169 C CG  . ASP A  1  265 ? 26.156  9.513   -21.199 1.00 96.15 265 A  1 
ATOM   2170 O OD1 . ASP A  1  265 ? 27.173  10.184  -21.455 1.00 89.42 265 A  1 
ATOM   2171 O OD2 . ASP A  1  265 ? 25.000  9.996   -21.272 1.00 88.66 265 A  1 
ATOM   2172 N N   . ALA A  1  266 ? 24.952  8.018   -17.912 1.00 98.21 266 A  1 
ATOM   2173 C CA  . ALA A  1  266 ? 24.101  8.559   -16.852 1.00 98.02 266 A  1 
ATOM   2174 C C   . ALA A  1  266 ? 24.858  8.686   -15.526 1.00 97.72 266 A  1 
ATOM   2175 O O   . ALA A  1  266 ? 24.864  9.756   -14.918 1.00 96.88 266 A  1 
ATOM   2176 C CB  . ALA A  1  266 ? 22.862  7.674   -16.714 1.00 97.75 266 A  1 
ATOM   2177 N N   . VAL A  1  267 ? 25.567  7.632   -15.109 1.00 97.83 267 A  1 
ATOM   2178 C CA  . VAL A  1  267 ? 26.375  7.653   -13.879 1.00 97.30 267 A  1 
ATOM   2179 C C   . VAL A  1  267 ? 27.467  8.723   -13.948 1.00 97.39 267 A  1 
ATOM   2180 O O   . VAL A  1  267 ? 27.684  9.429   -12.969 1.00 96.27 267 A  1 
ATOM   2181 C CB  . VAL A  1  267 ? 26.977  6.259   -13.610 1.00 96.37 267 A  1 
ATOM   2182 C CG1 . VAL A  1  267 ? 27.981  6.267   -12.455 1.00 90.96 267 A  1 
ATOM   2183 C CG2 . VAL A  1  267 ? 25.878  5.263   -13.235 1.00 91.24 267 A  1 
ATOM   2184 N N   . GLN A  1  268 ? 28.119  8.899   -15.105 1.00 97.70 268 A  1 
ATOM   2185 C CA  . GLN A  1  268 ? 29.104  9.969   -15.291 1.00 97.75 268 A  1 
ATOM   2186 C C   . GLN A  1  268 ? 28.485  11.366  -15.162 1.00 97.51 268 A  1 
ATOM   2187 O O   . GLN A  1  268 ? 29.162  12.285  -14.693 1.00 96.52 268 A  1 
ATOM   2188 C CB  . GLN A  1  268 ? 29.766  9.846   -16.666 1.00 97.57 268 A  1 
ATOM   2189 C CG  . GLN A  1  268 ? 30.927  8.840   -16.631 1.00 87.08 268 A  1 
ATOM   2190 C CD  . GLN A  1  268 ? 31.655  8.736   -17.978 1.00 81.83 268 A  1 
ATOM   2191 O OE1 . GLN A  1  268 ? 31.210  9.179   -19.016 1.00 74.50 268 A  1 
ATOM   2192 N NE2 . GLN A  1  268 ? 32.820  8.141   -17.999 1.00 70.96 268 A  1 
ATOM   2193 N N   . LYS A  1  269 ? 27.231  11.524  -15.535 1.00 97.38 269 A  1 
ATOM   2194 C CA  . LYS A  1  269 ? 26.477  12.768  -15.368 1.00 96.66 269 A  1 
ATOM   2195 C C   . LYS A  1  269 ? 25.898  12.949  -13.957 1.00 96.37 269 A  1 
ATOM   2196 O O   . LYS A  1  269 ? 25.316  13.989  -13.681 1.00 95.02 269 A  1 
ATOM   2197 C CB  . LYS A  1  269 ? 25.378  12.827  -16.433 1.00 96.20 269 A  1 
ATOM   2198 C CG  . LYS A  1  269 ? 25.966  13.092  -17.827 1.00 91.55 269 A  1 
ATOM   2199 C CD  . LYS A  1  269 ? 24.890  12.958  -18.901 1.00 88.88 269 A  1 
ATOM   2200 C CE  . LYS A  1  269 ? 25.490  13.351  -20.251 1.00 81.93 269 A  1 
ATOM   2201 N NZ  . LYS A  1  269 ? 24.653  12.877  -21.378 1.00 74.54 269 A  1 
ATOM   2202 N N   . GLY A  1  270 ? 26.066  11.959  -13.101 1.00 96.54 270 A  1 
ATOM   2203 C CA  . GLY A  1  270 ? 25.471  11.965  -11.767 1.00 95.96 270 A  1 
ATOM   2204 C C   . GLY A  1  270 ? 23.975  11.631  -11.757 1.00 95.78 270 A  1 
ATOM   2205 O O   . GLY A  1  270 ? 23.280  11.994  -10.813 1.00 94.18 270 A  1 
ATOM   2206 N N   . TYR A  1  271 ? 23.494  10.972  -12.796 1.00 96.52 271 A  1 
ATOM   2207 C CA  . TYR A  1  271 ? 22.104  10.549  -12.881 1.00 96.36 271 A  1 
ATOM   2208 C C   . TYR A  1  271 ? 21.953  9.101   -12.426 1.00 96.03 271 A  1 
ATOM   2209 O O   . TYR A  1  271 ? 22.811  8.256   -12.698 1.00 94.64 271 A  1 
ATOM   2210 C CB  . TYR A  1  271 ? 21.567  10.714  -14.308 1.00 96.10 271 A  1 
ATOM   2211 C CG  . TYR A  1  271 ? 21.478  12.114  -14.883 1.00 96.18 271 A  1 
ATOM   2212 C CD1 . TYR A  1  271 ? 21.930  13.252  -14.182 1.00 93.92 271 A  1 
ATOM   2213 C CD2 . TYR A  1  271 ? 20.937  12.295  -16.172 1.00 93.93 271 A  1 
ATOM   2214 C CE1 . TYR A  1  271 ? 21.849  14.537  -14.737 1.00 93.35 271 A  1 
ATOM   2215 C CE2 . TYR A  1  271 ? 20.843  13.575  -16.745 1.00 93.33 271 A  1 
ATOM   2216 C CZ  . TYR A  1  271 ? 21.301  14.697  -16.023 1.00 94.52 271 A  1 
ATOM   2217 O OH  . TYR A  1  271 ? 21.215  15.946  -16.568 1.00 93.18 271 A  1 
ATOM   2218 N N   . LYS A  1  272 ? 20.828  8.794   -11.817 1.00 95.36 272 A  1 
ATOM   2219 C CA  . LYS A  1  272 ? 20.378  7.411   -11.691 1.00 95.07 272 A  1 
ATOM   2220 C C   . LYS A  1  272 ? 19.456  7.037   -12.847 1.00 95.66 272 A  1 
ATOM   2221 O O   . LYS A  1  272 ? 18.986  7.891   -13.590 1.00 94.87 272 A  1 
ATOM   2222 C CB  . LYS A  1  272 ? 19.753  7.164   -10.331 1.00 93.92 272 A  1 
ATOM   2223 C CG  . LYS A  1  272 ? 20.797  7.274   -9.209  1.00 88.95 272 A  1 
ATOM   2224 C CD  . LYS A  1  272 ? 20.342  6.448   -8.015  1.00 80.67 272 A  1 
ATOM   2225 C CE  . LYS A  1  272 ? 21.046  6.873   -6.740  1.00 74.08 272 A  1 
ATOM   2226 N NZ  . LYS A  1  272 ? 20.152  6.606   -5.583  1.00 65.00 272 A  1 
ATOM   2227 N N   . VAL A  1  273 ? 19.253  5.745   -13.010 1.00 96.67 273 A  1 
ATOM   2228 C CA  . VAL A  1  273 ? 18.600  5.204   -14.196 1.00 97.18 273 A  1 
ATOM   2229 C C   . VAL A  1  273 ? 17.431  4.315   -13.799 1.00 97.08 273 A  1 
ATOM   2230 O O   . VAL A  1  273 ? 17.597  3.355   -13.043 1.00 96.57 273 A  1 
ATOM   2231 C CB  . VAL A  1  273 ? 19.590  4.449   -15.093 1.00 97.35 273 A  1 
ATOM   2232 C CG1 . VAL A  1  273 ? 18.939  4.078   -16.425 1.00 96.23 273 A  1 
ATOM   2233 C CG2 . VAL A  1  273 ? 20.828  5.288   -15.423 1.00 95.84 273 A  1 
ATOM   2234 N N   . GLY A  1  274 ? 16.267  4.619   -14.338 1.00 97.48 274 A  1 
ATOM   2235 C CA  . GLY A  1  274 ? 15.088  3.760   -14.318 1.00 97.57 274 A  1 
ATOM   2236 C C   . GLY A  1  274 ? 14.869  3.093   -15.674 1.00 97.92 274 A  1 
ATOM   2237 O O   . GLY A  1  274 ? 15.362  3.558   -16.702 1.00 97.67 274 A  1 
ATOM   2238 N N   . ILE A  1  275 ? 14.129  2.002   -15.673 1.00 97.99 275 A  1 
ATOM   2239 C CA  . ILE A  1  275 ? 13.802  1.248   -16.890 1.00 98.36 275 A  1 
ATOM   2240 C C   . ILE A  1  275 ? 12.294  1.012   -16.964 1.00 98.26 275 A  1 
ATOM   2241 O O   . ILE A  1  275 ? 11.676  0.563   -15.996 1.00 97.96 275 A  1 
ATOM   2242 C CB  . ILE A  1  275 ? 14.588  -0.083  -16.937 1.00 98.35 275 A  1 
ATOM   2243 C CG1 . ILE A  1  275 ? 16.104  0.198   -17.053 1.00 97.49 275 A  1 
ATOM   2244 C CG2 . ILE A  1  275 ? 14.107  -0.977  -18.091 1.00 97.64 275 A  1 
ATOM   2245 C CD1 . ILE A  1  275 ? 16.989  -1.046  -17.136 1.00 97.18 275 A  1 
ATOM   2246 N N   . ALA A  1  276 ? 11.728  1.234   -18.140 1.00 98.57 276 A  1 
ATOM   2247 C CA  . ALA A  1  276 ? 10.429  0.701   -18.513 1.00 98.78 276 A  1 
ATOM   2248 C C   . ALA A  1  276 ? 10.605  -0.343  -19.615 1.00 98.77 276 A  1 
ATOM   2249 O O   . ALA A  1  276 ? 11.355  -0.144  -20.571 1.00 98.52 276 A  1 
ATOM   2250 C CB  . ALA A  1  276 ? 9.496   1.837   -18.932 1.00 98.59 276 A  1 
ATOM   2251 N N   . LEU A  1  277 ? 9.916   -1.466  -19.474 1.00 98.69 277 A  1 
ATOM   2252 C CA  . LEU A  1  277 ? 9.886   -2.536  -20.460 1.00 98.67 277 A  1 
ATOM   2253 C C   . LEU A  1  277 ? 8.484   -3.139  -20.524 1.00 98.66 277 A  1 
ATOM   2254 O O   . LEU A  1  277 ? 7.721   -3.028  -19.569 1.00 98.23 277 A  1 
ATOM   2255 C CB  . LEU A  1  277 ? 10.993  -3.555  -20.154 1.00 98.12 277 A  1 
ATOM   2256 C CG  . LEU A  1  277 ? 10.930  -4.240  -18.775 1.00 97.72 277 A  1 
ATOM   2257 C CD1 . LEU A  1  277 ? 10.024  -5.474  -18.773 1.00 95.69 277 A  1 
ATOM   2258 C CD2 . LEU A  1  277 ? 12.322  -4.711  -18.364 1.00 95.56 277 A  1 
ATOM   2259 N N   . HIS A  1  278 ? 8.152   -3.798  -21.630 1.00 98.60 278 A  1 
ATOM   2260 C CA  . HIS A  1  278 ? 6.847   -4.426  -21.754 1.00 98.68 278 A  1 
ATOM   2261 C C   . HIS A  1  278 ? 6.861   -5.852  -21.207 1.00 98.56 278 A  1 
ATOM   2262 O O   . HIS A  1  278 ? 6.411   -6.095  -20.088 1.00 97.94 278 A  1 
ATOM   2263 C CB  . HIS A  1  278 ? 6.350   -4.320  -23.198 1.00 98.63 278 A  1 
ATOM   2264 C CG  . HIS A  1  278 ? 4.966   -4.886  -23.354 1.00 98.67 278 A  1 
ATOM   2265 N ND1 . HIS A  1  278 ? 3.794   -4.288  -22.970 1.00 97.09 278 A  1 
ATOM   2266 C CD2 . HIS A  1  278 ? 4.661   -6.114  -23.872 1.00 96.77 278 A  1 
ATOM   2267 C CE1 . HIS A  1  278 ? 2.795   -5.131  -23.254 1.00 97.46 278 A  1 
ATOM   2268 N NE2 . HIS A  1  278 ? 3.282   -6.258  -23.804 1.00 97.62 278 A  1 
ATOM   2269 N N   . ILE A  1  279 ? 7.439   -6.773  -21.941 1.00 98.56 279 A  1 
ATOM   2270 C CA  . ILE A  1  279 ? 7.514   -8.179  -21.547 1.00 98.47 279 A  1 
ATOM   2271 C C   . ILE A  1  279 ? 8.614   -8.351  -20.498 1.00 98.46 279 A  1 
ATOM   2272 O O   . ILE A  1  279 ? 9.786   -8.133  -20.824 1.00 98.05 279 A  1 
ATOM   2273 C CB  . ILE A  1  279 ? 7.748   -9.094  -22.768 1.00 98.30 279 A  1 
ATOM   2274 C CG1 . ILE A  1  279 ? 6.719   -8.821  -23.886 1.00 97.41 279 A  1 
ATOM   2275 C CG2 . ILE A  1  279 ? 7.683   -10.572 -22.333 1.00 97.57 279 A  1 
ATOM   2276 C CD1 . ILE A  1  279 ? 6.913   -9.671  -25.151 1.00 96.86 279 A  1 
ATOM   2277 N N   . PRO A  1  280 ? 8.297   -8.787  -19.287 1.00 98.38 280 A  1 
ATOM   2278 C CA  . PRO A  1  280 ? 9.317   -9.134  -18.304 1.00 98.08 280 A  1 
ATOM   2279 C C   . PRO A  1  280 ? 9.990   -10.478 -18.653 1.00 97.94 280 A  1 
ATOM   2280 O O   . PRO A  1  280 ? 9.398   -11.313 -19.344 1.00 97.09 280 A  1 
ATOM   2281 C CB  . PRO A  1  280 ? 8.591   -9.152  -16.957 1.00 97.27 280 A  1 
ATOM   2282 C CG  . PRO A  1  280 ? 7.153   -9.504  -17.341 1.00 95.05 280 A  1 
ATOM   2283 C CD  . PRO A  1  280 ? 6.971   -8.929  -18.738 1.00 97.52 280 A  1 
ATOM   2284 N N   . PRO A  1  281 ? 11.211  -10.719 -18.176 1.00 97.99 281 A  1 
ATOM   2285 C CA  . PRO A  1  281 ? 11.998  -11.867 -18.621 1.00 97.69 281 A  1 
ATOM   2286 C C   . PRO A  1  281 ? 11.459  -13.221 -18.161 1.00 97.19 281 A  1 
ATOM   2287 O O   . PRO A  1  281 ? 11.504  -14.199 -18.906 1.00 95.71 281 A  1 
ATOM   2288 C CB  . PRO A  1  281 ? 13.413  -11.602 -18.088 1.00 97.24 281 A  1 
ATOM   2289 C CG  . PRO A  1  281 ? 13.212  -10.666 -16.910 1.00 96.05 281 A  1 
ATOM   2290 C CD  . PRO A  1  281 ? 12.001  -9.843  -17.324 1.00 97.51 281 A  1 
ATOM   2291 N N   . GLY A  1  282 ? 10.968  -13.280 -16.938 1.00 96.49 282 A  1 
ATOM   2292 C CA  . GLY A  1  282 ? 10.600  -14.524 -16.279 1.00 95.68 282 A  1 
ATOM   2293 C C   . GLY A  1  282 ? 9.206   -15.048 -16.617 1.00 95.83 282 A  1 
ATOM   2294 O O   . GLY A  1  282 ? 8.573   -14.659 -17.593 1.00 94.11 282 A  1 
ATOM   2295 N N   . VAL A  1  283 ? 8.737   -15.962 -15.786 1.00 95.13 283 A  1 
ATOM   2296 C CA  . VAL A  1  283 ? 7.376   -16.491 -15.864 1.00 94.60 283 A  1 
ATOM   2297 C C   . VAL A  1  283 ? 6.397   -15.454 -15.326 1.00 93.86 283 A  1 
ATOM   2298 O O   . VAL A  1  283 ? 6.605   -14.907 -14.246 1.00 92.26 283 A  1 
ATOM   2299 C CB  . VAL A  1  283 ? 7.250   -17.804 -15.076 1.00 93.94 283 A  1 
ATOM   2300 C CG1 . VAL A  1  283 ? 5.815   -18.335 -15.064 1.00 89.62 283 A  1 
ATOM   2301 C CG2 . VAL A  1  283 ? 8.157   -18.883 -15.677 1.00 89.08 283 A  1 
ATOM   2302 N N   . VAL A  1  284 ? 5.328   -15.227 -16.077 1.00 94.51 284 A  1 
ATOM   2303 C CA  . VAL A  1  284 ? 4.266   -14.288 -15.712 1.00 93.32 284 A  1 
ATOM   2304 C C   . VAL A  1  284 ? 2.910   -14.998 -15.638 1.00 92.33 284 A  1 
ATOM   2305 O O   . VAL A  1  284 ? 2.137   -14.770 -14.719 1.00 86.39 284 A  1 
ATOM   2306 C CB  . VAL A  1  284 ? 4.199   -13.139 -16.731 1.00 90.52 284 A  1 
ATOM   2307 C CG1 . VAL A  1  284 ? 3.110   -12.130 -16.380 1.00 82.57 284 A  1 
ATOM   2308 C CG2 . VAL A  1  284 ? 5.531   -12.387 -16.801 1.00 83.26 284 A  1 
ATOM   2309 N N   . TYR A  1  285 ? 2.655   -15.871 -16.579 1.00 93.05 285 A  1 
ATOM   2310 C CA  . TYR A  1  285 ? 1.387   -16.576 -16.693 1.00 92.86 285 A  1 
ATOM   2311 C C   . TYR A  1  285 ? 1.446   -17.970 -16.069 1.00 92.35 285 A  1 
ATOM   2312 O O   . TYR A  1  285 ? 2.504   -18.583 -15.929 1.00 89.87 285 A  1 
ATOM   2313 C CB  . TYR A  1  285 ? 0.964   -16.640 -18.163 1.00 91.94 285 A  1 
ATOM   2314 C CG  . TYR A  1  285 ? 0.849   -15.295 -18.841 1.00 90.97 285 A  1 
ATOM   2315 C CD1 . TYR A  1  285 ? -0.054  -14.324 -18.361 1.00 85.66 285 A  1 
ATOM   2316 C CD2 . TYR A  1  285 ? 1.646   -14.997 -19.961 1.00 85.95 285 A  1 
ATOM   2317 C CE1 . TYR A  1  285 ? -0.161  -13.070 -18.985 1.00 85.03 285 A  1 
ATOM   2318 C CE2 . TYR A  1  285 ? 1.541   -13.752 -20.599 1.00 84.89 285 A  1 
ATOM   2319 C CZ  . TYR A  1  285 ? 0.637   -12.786 -20.119 1.00 88.05 285 A  1 
ATOM   2320 O OH  . TYR A  1  285 ? 0.527   -11.573 -20.732 1.00 83.48 285 A  1 
ATOM   2321 N N   . THR A  1  286 ? 0.270   -18.502 -15.769 1.00 89.78 286 A  1 
ATOM   2322 C CA  . THR A  1  286 ? 0.090   -19.843 -15.193 1.00 87.89 286 A  1 
ATOM   2323 C C   . THR A  1  286 ? 0.483   -20.990 -16.127 1.00 88.34 286 A  1 
ATOM   2324 O O   . THR A  1  286 ? 0.541   -22.135 -15.701 1.00 85.14 286 A  1 
ATOM   2325 C CB  . THR A  1  286 ? -1.367  -20.032 -14.756 1.00 85.02 286 A  1 
ATOM   2326 O OG1 . THR A  1  286 ? -2.237  -19.775 -15.837 1.00 79.92 286 A  1 
ATOM   2327 C CG2 . THR A  1  286 ? -1.740  -19.077 -13.626 1.00 77.78 286 A  1 
ATOM   2328 N N   . ASP A  1  287 ? 0.796   -20.700 -17.376 1.00 91.09 287 A  1 
ATOM   2329 C CA  . ASP A  1  287 ? 1.392   -21.682 -18.291 1.00 90.72 287 A  1 
ATOM   2330 C C   . ASP A  1  287 ? 2.844   -22.050 -17.920 1.00 91.93 287 A  1 
ATOM   2331 O O   . ASP A  1  287 ? 3.420   -22.966 -18.509 1.00 89.58 287 A  1 
ATOM   2332 C CB  . ASP A  1  287 ? 1.248   -21.195 -19.750 1.00 89.17 287 A  1 
ATOM   2333 C CG  . ASP A  1  287 ? 2.325   -20.209 -20.228 1.00 85.87 287 A  1 
ATOM   2334 O OD1 . ASP A  1  287 ? 2.965   -19.551 -19.388 1.00 80.85 287 A  1 
ATOM   2335 O OD2 . ASP A  1  287 ? 2.585   -20.195 -21.455 1.00 80.83 287 A  1 
ATOM   2336 N N   . ASN A  1  288 ? 3.389   -21.348 -16.937 1.00 91.52 288 A  1 
ATOM   2337 C CA  . ASN A  1  288 ? 4.720   -21.551 -16.375 1.00 92.37 288 A  1 
ATOM   2338 C C   . ASN A  1  288 ? 5.854   -21.474 -17.414 1.00 91.87 288 A  1 
ATOM   2339 O O   . ASN A  1  288 ? 6.847   -22.206 -17.336 1.00 89.60 288 A  1 
ATOM   2340 C CB  . ASN A  1  288 ? 4.709   -22.824 -15.511 1.00 91.94 288 A  1 
ATOM   2341 C CG  . ASN A  1  288 ? 5.892   -22.905 -14.567 1.00 92.32 288 A  1 
ATOM   2342 O OD1 . ASN A  1  288 ? 6.491   -21.923 -14.170 1.00 88.88 288 A  1 
ATOM   2343 N ND2 . ASN A  1  288 ? 6.260   -24.102 -14.162 1.00 89.26 288 A  1 
ATOM   2344 N N   . LYS A  1  289 ? 5.696   -20.593 -18.384 1.00 93.68 289 A  1 
ATOM   2345 C CA  . LYS A  1  289 ? 6.704   -20.384 -19.421 1.00 93.12 289 A  1 
ATOM   2346 C C   . LYS A  1  289 ? 7.340   -19.004 -19.289 1.00 93.39 289 A  1 
ATOM   2347 O O   . LYS A  1  289 ? 6.665   -18.015 -19.046 1.00 92.52 289 A  1 
ATOM   2348 C CB  . LYS A  1  289 ? 6.084   -20.581 -20.802 1.00 92.37 289 A  1 
ATOM   2349 C CG  . LYS A  1  289 ? 5.621   -22.030 -21.024 1.00 90.58 289 A  1 
ATOM   2350 C CD  . LYS A  1  289 ? 4.871   -22.148 -22.346 1.00 85.91 289 A  1 
ATOM   2351 C CE  . LYS A  1  289 ? 4.265   -23.532 -22.483 1.00 79.68 289 A  1 
ATOM   2352 N NZ  . LYS A  1  289 ? 3.290   -23.583 -23.601 1.00 70.04 289 A  1 
ATOM   2353 N N   . VAL A  1  290 ? 8.637   -18.962 -19.532 1.00 94.77 290 A  1 
ATOM   2354 C CA  . VAL A  1  290 ? 9.399   -17.714 -19.538 1.00 94.76 290 A  1 
ATOM   2355 C C   . VAL A  1  290 ? 8.893   -16.739 -20.609 1.00 95.15 290 A  1 
ATOM   2356 O O   . VAL A  1  290 ? 8.385   -17.166 -21.655 1.00 94.08 290 A  1 
ATOM   2357 C CB  . VAL A  1  290 ? 10.908  -17.969 -19.720 1.00 93.07 290 A  1 
ATOM   2358 C CG1 . VAL A  1  290 ? 11.476  -18.669 -18.492 1.00 86.39 290 A  1 
ATOM   2359 C CG2 . VAL A  1  290 ? 11.224  -18.796 -20.970 1.00 87.18 290 A  1 
ATOM   2360 N N   . GLY A  1  291 ? 9.046   -15.452 -20.356 1.00 96.57 291 A  1 
ATOM   2361 C CA  . GLY A  1  291 ? 8.741   -14.405 -21.322 1.00 96.45 291 A  1 
ATOM   2362 C C   . GLY A  1  291 ? 9.755   -14.342 -22.467 1.00 96.76 291 A  1 
ATOM   2363 O O   . GLY A  1  291 ? 9.376   -14.170 -23.626 1.00 95.60 291 A  1 
ATOM   2364 N N   . TRP A  1  292 ? 11.020  -14.538 -22.153 1.00 97.28 292 A  1 
ATOM   2365 C CA  . TRP A  1  292 ? 12.117  -14.402 -23.107 1.00 97.49 292 A  1 
ATOM   2366 C C   . TRP A  1  292 ? 12.872  -15.706 -23.331 1.00 97.04 292 A  1 
ATOM   2367 O O   . TRP A  1  292 ? 12.835  -16.631 -22.519 1.00 96.02 292 A  1 
ATOM   2368 C CB  . TRP A  1  292 ? 13.102  -13.332 -22.627 1.00 97.48 292 A  1 
ATOM   2369 C CG  . TRP A  1  292 ? 12.586  -11.970 -22.305 1.00 97.82 292 A  1 
ATOM   2370 C CD1 . TRP A  1  292 ? 11.323  -11.514 -22.447 1.00 96.79 292 A  1 
ATOM   2371 C CD2 . TRP A  1  292 ? 13.342  -10.863 -21.728 1.00 98.04 292 A  1 
ATOM   2372 N NE1 . TRP A  1  292 ? 11.229  -10.208 -21.991 1.00 97.31 292 A  1 
ATOM   2373 C CE2 . TRP A  1  292 ? 12.451  -9.772  -21.535 1.00 97.88 292 A  1 
ATOM   2374 C CE3 . TRP A  1  292 ? 14.689  -10.696 -21.351 1.00 97.67 292 A  1 
ATOM   2375 C CZ2 . TRP A  1  292 ? 12.877  -8.557  -20.965 1.00 97.70 292 A  1 
ATOM   2376 C CZ3 . TRP A  1  292 ? 15.109  -9.479  -20.787 1.00 97.39 292 A  1 
ATOM   2377 C CH2 . TRP A  1  292 ? 14.214  -8.428  -20.588 1.00 97.44 292 A  1 
ATOM   2378 N N   . ASN A  1  293 ? 13.639  -15.742 -24.410 1.00 97.05 293 A  1 
ATOM   2379 C CA  . ASN A  1  293 ? 14.625  -16.795 -24.582 1.00 96.88 293 A  1 
ATOM   2380 C C   . ASN A  1  293 ? 15.683  -16.723 -23.473 1.00 96.91 293 A  1 
ATOM   2381 O O   . ASN A  1  293 ? 16.166  -15.642 -23.135 1.00 96.34 293 A  1 
ATOM   2382 C CB  . ASN A  1  293 ? 15.247  -16.696 -25.981 1.00 95.90 293 A  1 
ATOM   2383 C CG  . ASN A  1  293 ? 14.264  -17.166 -27.039 1.00 85.57 293 A  1 
ATOM   2384 O OD1 . ASN A  1  293 ? 13.869  -18.312 -27.072 1.00 76.28 293 A  1 
ATOM   2385 N ND2 . ASN A  1  293 ? 13.833  -16.293 -27.923 1.00 73.26 293 A  1 
ATOM   2386 N N   . LEU A  1  294 ? 16.059  -17.873 -22.938 1.00 96.18 294 A  1 
ATOM   2387 C CA  . LEU A  1  294 ? 16.975  -17.999 -21.791 1.00 95.83 294 A  1 
ATOM   2388 C C   . LEU A  1  294 ? 18.289  -17.222 -21.959 1.00 96.23 294 A  1 
ATOM   2389 O O   . LEU A  1  294 ? 18.783  -16.654 -20.991 1.00 95.71 294 A  1 
ATOM   2390 C CB  . LEU A  1  294 ? 17.278  -19.498 -21.578 1.00 94.38 294 A  1 
ATOM   2391 C CG  . LEU A  1  294 ? 16.326  -20.147 -20.564 1.00 82.63 294 A  1 
ATOM   2392 C CD1 . LEU A  1  294 ? 16.173  -21.639 -20.838 1.00 78.36 294 A  1 
ATOM   2393 C CD2 . LEU A  1  294 ? 16.862  -19.979 -19.138 1.00 79.99 294 A  1 
ATOM   2394 N N   . LYS A  1  295 ? 18.828  -17.171 -23.174 1.00 96.37 295 A  1 
ATOM   2395 C CA  . LYS A  1  295 ? 20.059  -16.444 -23.457 1.00 96.28 295 A  1 
ATOM   2396 C C   . LYS A  1  295 ? 19.918  -14.954 -23.118 1.00 96.92 295 A  1 
ATOM   2397 O O   . LYS A  1  295 ? 20.782  -14.399 -22.451 1.00 96.59 295 A  1 
ATOM   2398 C CB  . LYS A  1  295 ? 20.440  -16.688 -24.919 1.00 95.33 295 A  1 
ATOM   2399 C CG  . LYS A  1  295 ? 21.932  -16.443 -25.184 1.00 85.24 295 A  1 
ATOM   2400 C CD  . LYS A  1  295 ? 22.273  -16.888 -26.622 1.00 78.69 295 A  1 
ATOM   2401 C CE  . LYS A  1  295 ? 23.777  -16.855 -26.887 1.00 69.47 295 A  1 
ATOM   2402 N NZ  . LYS A  1  295 ? 24.087  -17.404 -28.241 1.00 60.87 295 A  1 
ATOM   2403 N N   . TYR A  1  296 ? 18.803  -14.357 -23.497 1.00 97.44 296 A  1 
ATOM   2404 C CA  . TYR A  1  296 ? 18.522  -12.952 -23.204 1.00 97.83 296 A  1 
ATOM   2405 C C   . TYR A  1  296 ? 18.179  -12.713 -21.732 1.00 97.85 296 A  1 
ATOM   2406 O O   . TYR A  1  296 ? 18.612  -11.710 -21.173 1.00 97.58 296 A  1 
ATOM   2407 C CB  . TYR A  1  296 ? 17.410  -12.449 -24.125 1.00 97.89 296 A  1 
ATOM   2408 C CG  . TYR A  1  296 ? 17.674  -12.634 -25.608 1.00 97.88 296 A  1 
ATOM   2409 C CD1 . TYR A  1  296 ? 18.937  -12.326 -26.164 1.00 97.09 296 A  1 
ATOM   2410 C CD2 . TYR A  1  296 ? 16.658  -13.110 -26.447 1.00 96.98 296 A  1 
ATOM   2411 C CE1 . TYR A  1  296 ? 19.180  -12.496 -27.533 1.00 96.65 296 A  1 
ATOM   2412 C CE2 . TYR A  1  296 ? 16.885  -13.278 -27.828 1.00 96.47 296 A  1 
ATOM   2413 C CZ  . TYR A  1  296 ? 18.145  -12.972 -28.364 1.00 97.00 296 A  1 
ATOM   2414 O OH  . TYR A  1  296 ? 18.376  -13.131 -29.708 1.00 96.18 296 A  1 
ATOM   2415 N N   . ILE A  1  297 ? 17.493  -13.660 -21.094 1.00 97.65 297 A  1 
ATOM   2416 C CA  . ILE A  1  297 ? 17.248  -13.611 -19.641 1.00 97.58 297 A  1 
ATOM   2417 C C   . ILE A  1  297 ? 18.576  -13.521 -18.891 1.00 97.57 297 A  1 
ATOM   2418 O O   . ILE A  1  297 ? 18.728  -12.652 -18.030 1.00 97.07 297 A  1 
ATOM   2419 C CB  . ILE A  1  297 ? 16.432  -14.827 -19.154 1.00 97.25 297 A  1 
ATOM   2420 C CG1 . ILE A  1  297 ? 15.033  -14.839 -19.805 1.00 96.27 297 A  1 
ATOM   2421 C CG2 . ILE A  1  297 ? 16.316  -14.843 -17.615 1.00 96.17 297 A  1 
ATOM   2422 C CD1 . ILE A  1  297 ? 14.171  -16.050 -19.430 1.00 95.18 297 A  1 
ATOM   2423 N N   . ASN A  1  298 ? 19.526  -14.378 -19.241 1.00 97.11 298 A  1 
ATOM   2424 C CA  . ASN A  1  298 ? 20.823  -14.421 -18.563 1.00 97.06 298 A  1 
ATOM   2425 C C   . ASN A  1  298 ? 21.648  -13.151 -18.813 1.00 97.31 298 A  1 
ATOM   2426 O O   . ASN A  1  298 ? 22.166  -12.575 -17.859 1.00 97.08 298 A  1 
ATOM   2427 C CB  . ASN A  1  298 ? 21.577  -15.680 -19.016 1.00 96.42 298 A  1 
ATOM   2428 C CG  . ASN A  1  298 ? 20.952  -16.968 -18.504 1.00 93.26 298 A  1 
ATOM   2429 O OD1 . ASN A  1  298 ? 20.171  -17.012 -17.581 1.00 85.71 298 A  1 
ATOM   2430 N ND2 . ASN A  1  298 ? 21.316  -18.084 -19.088 1.00 84.41 298 A  1 
ATOM   2431 N N   . THR A  1  299 ? 21.702  -12.671 -20.047 1.00 97.61 299 A  1 
ATOM   2432 C CA  . THR A  1  299 ? 22.407  -11.423 -20.369 1.00 97.99 299 A  1 
ATOM   2433 C C   . THR A  1  299 ? 21.788  -10.226 -19.648 1.00 98.18 299 A  1 
ATOM   2434 O O   . THR A  1  299 ? 22.508  -9.400  -19.084 1.00 97.88 299 A  1 
ATOM   2435 C CB  . THR A  1  299 ? 22.413  -11.169 -21.882 1.00 97.85 299 A  1 
ATOM   2436 O OG1 . THR A  1  299 ? 22.953  -12.273 -22.564 1.00 95.31 299 A  1 
ATOM   2437 C CG2 . THR A  1  299 ? 23.262  -9.964  -22.271 1.00 95.25 299 A  1 
ATOM   2438 N N   . PHE A  1  300 ? 20.480  -10.150 -19.616 1.00 98.10 300 A  1 
ATOM   2439 C CA  . PHE A  1  300 ? 19.793  -9.080  -18.886 1.00 98.20 300 A  1 
ATOM   2440 C C   . PHE A  1  300 ? 20.027  -9.183  -17.382 1.00 98.10 300 A  1 
ATOM   2441 O O   . PHE A  1  300 ? 20.301  -8.171  -16.743 1.00 97.77 300 A  1 
ATOM   2442 C CB  . PHE A  1  300 ? 18.306  -9.101  -19.234 1.00 98.16 300 A  1 
ATOM   2443 C CG  . PHE A  1  300 ? 17.577  -7.852  -18.794 1.00 98.20 300 A  1 
ATOM   2444 C CD1 . PHE A  1  300 ? 16.621  -7.900  -17.755 1.00 97.14 300 A  1 
ATOM   2445 C CD2 . PHE A  1  300 ? 17.822  -6.628  -19.438 1.00 97.05 300 A  1 
ATOM   2446 C CE1 . PHE A  1  300 ? 15.912  -6.745  -17.388 1.00 96.55 300 A  1 
ATOM   2447 C CE2 . PHE A  1  300 ? 17.114  -5.472  -19.070 1.00 96.28 300 A  1 
ATOM   2448 C CZ  . PHE A  1  300 ? 16.163  -5.535  -18.056 1.00 97.26 300 A  1 
ATOM   2449 N N   . ALA A  1  301 ? 20.006  -10.392 -16.829 1.00 97.70 301 A  1 
ATOM   2450 C CA  . ALA A  1  301 ? 20.302  -10.622 -15.422 1.00 97.39 301 A  1 
ATOM   2451 C C   . ALA A  1  301 ? 21.719  -10.174 -15.035 1.00 97.16 301 A  1 
ATOM   2452 O O   . ALA A  1  301 ? 21.896  -9.608  -13.949 1.00 96.41 301 A  1 
ATOM   2453 C CB  . ALA A  1  301 ? 20.094  -12.109 -15.110 1.00 96.72 301 A  1 
ATOM   2454 N N   . GLU A  1  302 ? 22.703  -10.377 -15.899 1.00 97.42 302 A  1 
ATOM   2455 C CA  . GLU A  1  302 ? 24.044  -9.832  -15.677 1.00 97.34 302 A  1 
ATOM   2456 C C   . GLU A  1  302 ? 24.033  -8.308  -15.634 1.00 97.32 302 A  1 
ATOM   2457 O O   . GLU A  1  302 ? 24.559  -7.725  -14.683 1.00 96.49 302 A  1 
ATOM   2458 C CB  . GLU A  1  302 ? 25.026  -10.311 -16.762 1.00 96.96 302 A  1 
ATOM   2459 C CG  . GLU A  1  302 ? 25.540  -11.723 -16.485 1.00 87.13 302 A  1 
ATOM   2460 C CD  . GLU A  1  302 ? 26.611  -12.169 -17.490 1.00 78.95 302 A  1 
ATOM   2461 O OE1 . GLU A  1  302 ? 27.312  -13.158 -17.171 1.00 72.32 302 A  1 
ATOM   2462 O OE2 . GLU A  1  302 ? 26.720  -11.553 -18.573 1.00 74.20 302 A  1 
ATOM   2463 N N   . ILE A  1  303 ? 23.370  -7.660  -16.577 1.00 97.97 303 A  1 
ATOM   2464 C CA  . ILE A  1  303 ? 23.259  -6.198  -16.601 1.00 98.16 303 A  1 
ATOM   2465 C C   . ILE A  1  303 ? 22.558  -5.678  -15.340 1.00 97.84 303 A  1 
ATOM   2466 O O   . ILE A  1  303 ? 23.012  -4.706  -14.747 1.00 97.27 303 A  1 
ATOM   2467 C CB  . ILE A  1  303 ? 22.560  -5.726  -17.890 1.00 98.33 303 A  1 
ATOM   2468 C CG1 . ILE A  1  303 ? 23.390  -6.114  -19.136 1.00 97.73 303 A  1 
ATOM   2469 C CG2 . ILE A  1  303 ? 22.351  -4.199  -17.875 1.00 97.75 303 A  1 
ATOM   2470 C CD1 . ILE A  1  303 ? 22.653  -5.920  -20.461 1.00 96.79 303 A  1 
ATOM   2471 N N   . MET A  1  304 ? 21.498  -6.351  -14.894 1.00 97.68 304 A  1 
ATOM   2472 C CA  . MET A  1  304 ? 20.780  -5.972  -13.678 1.00 97.15 304 A  1 
ATOM   2473 C C   . MET A  1  304 ? 21.621  -6.132  -12.407 1.00 96.30 304 A  1 
ATOM   2474 O O   . MET A  1  304 ? 21.395  -5.418  -11.425 1.00 95.01 304 A  1 
ATOM   2475 C CB  . MET A  1  304 ? 19.506  -6.817  -13.528 1.00 97.05 304 A  1 
ATOM   2476 C CG  . MET A  1  304 ? 18.421  -6.570  -14.574 1.00 95.89 304 A  1 
ATOM   2477 S SD  . MET A  1  304 ? 17.816  -4.873  -14.710 1.00 94.78 304 A  1 
ATOM   2478 C CE  . MET A  1  304 ? 18.800  -4.284  -16.093 1.00 89.34 304 A  1 
ATOM   2479 N N   . LYS A  1  305 ? 22.580  -7.047  -12.411 1.00 96.23 305 A  1 
ATOM   2480 C CA  . LYS A  1  305 ? 23.492  -7.260  -11.274 1.00 95.12 305 A  1 
ATOM   2481 C C   . LYS A  1  305 ? 24.683  -6.304  -11.296 1.00 94.55 305 A  1 
ATOM   2482 O O   . LYS A  1  305 ? 25.184  -5.944  -10.242 1.00 93.00 305 A  1 
ATOM   2483 C CB  . LYS A  1  305 ? 23.986  -8.710  -11.268 1.00 94.56 305 A  1 
ATOM   2484 C CG  . LYS A  1  305 ? 22.893  -9.695  -10.856 1.00 92.91 305 A  1 
ATOM   2485 C CD  . LYS A  1  305 ? 23.418  -11.129 -10.982 1.00 89.98 305 A  1 
ATOM   2486 C CE  . LYS A  1  305 ? 22.301  -12.112 -10.606 1.00 86.61 305 A  1 
ATOM   2487 N NZ  . LYS A  1  305 ? 22.778  -13.509 -10.625 1.00 80.23 305 A  1 
ATOM   2488 N N   . GLU A  1  306 ? 25.144  -5.933  -12.472 1.00 95.66 306 A  1 
ATOM   2489 C CA  . GLU A  1  306 ? 26.273  -5.023  -12.636 1.00 95.38 306 A  1 
ATOM   2490 C C   . GLU A  1  306 ? 25.903  -3.553  -12.442 1.00 95.71 306 A  1 
ATOM   2491 O O   . GLU A  1  306 ? 26.749  -2.747  -12.049 1.00 94.28 306 A  1 
ATOM   2492 C CB  . GLU A  1  306 ? 26.843  -5.178  -14.053 1.00 93.83 306 A  1 
ATOM   2493 C CG  . GLU A  1  306 ? 27.623  -6.478  -14.308 1.00 83.87 306 A  1 
ATOM   2494 C CD  . GLU A  1  306 ? 28.031  -6.571  -15.792 1.00 83.56 306 A  1 
ATOM   2495 O OE1 . GLU A  1  306 ? 28.379  -7.660  -16.294 1.00 77.27 306 A  1 
ATOM   2496 O OE2 . GLU A  1  306 ? 27.985  -5.539  -16.494 1.00 80.81 306 A  1 
ATOM   2497 N N   . CYS A  1  307 ? 24.679  -3.199  -12.760 1.00 96.28 307 A  1 
ATOM   2498 C CA  . CYS A  1  307 ? 24.214  -1.823  -12.730 1.00 95.95 307 A  1 
ATOM   2499 C C   . CYS A  1  307 ? 23.276  -1.590  -11.540 1.00 95.16 307 A  1 
ATOM   2500 O O   . CYS A  1  307 ? 22.441  -2.432  -11.217 1.00 93.02 307 A  1 
ATOM   2501 C CB  . CYS A  1  307 ? 23.529  -1.485  -14.055 1.00 96.24 307 A  1 
ATOM   2502 S SG  . CYS A  1  307 ? 24.629  -1.748  -15.491 1.00 95.51 307 A  1 
ATOM   2503 N N   . ASP A  1  308 ? 23.373  -0.413  -10.947 1.00 95.85 308 A  1 
ATOM   2504 C CA  . ASP A  1  308 ? 22.477  0.007   -9.879  1.00 95.33 308 A  1 
ATOM   2505 C C   . ASP A  1  308 ? 21.287  0.790   -10.460 1.00 95.70 308 A  1 
ATOM   2506 O O   . ASP A  1  308 ? 21.208  2.018   -10.380 1.00 94.21 308 A  1 
ATOM   2507 C CB  . ASP A  1  308 ? 23.262  0.783   -8.801  1.00 93.42 308 A  1 
ATOM   2508 C CG  . ASP A  1  308 ? 22.427  1.039   -7.546  1.00 88.23 308 A  1 
ATOM   2509 O OD1 . ASP A  1  308 ? 21.590  0.168   -7.210  1.00 83.53 308 A  1 
ATOM   2510 O OD2 . ASP A  1  308 ? 22.659  2.072   -6.883  1.00 81.72 308 A  1 
ATOM   2511 N N   . PHE A  1  309 ? 20.379  0.071   -11.108 1.00 96.49 309 A  1 
ATOM   2512 C CA  . PHE A  1  309 ? 19.136  0.668   -11.581 1.00 96.78 309 A  1 
ATOM   2513 C C   . PHE A  1  309 ? 18.232  1.012   -10.395 1.00 96.00 309 A  1 
ATOM   2514 O O   . PHE A  1  309 ? 18.059  0.209   -9.483  1.00 94.48 309 A  1 
ATOM   2515 C CB  . PHE A  1  309 ? 18.424  -0.249  -12.573 1.00 97.10 309 A  1 
ATOM   2516 C CG  . PHE A  1  309 ? 19.185  -0.445  -13.869 1.00 97.50 309 A  1 
ATOM   2517 C CD1 . PHE A  1  309 ? 19.232  0.587   -14.804 1.00 96.26 309 A  1 
ATOM   2518 C CD2 . PHE A  1  309 ? 19.868  -1.648  -14.109 1.00 96.28 309 A  1 
ATOM   2519 C CE1 . PHE A  1  309 ? 19.971  0.426   -15.995 1.00 96.19 309 A  1 
ATOM   2520 C CE2 . PHE A  1  309 ? 20.607  -1.810  -15.286 1.00 95.88 309 A  1 
ATOM   2521 C CZ  . PHE A  1  309 ? 20.658  -0.774  -16.229 1.00 97.00 309 A  1 
ATOM   2522 N N   . SER A  1  310 ? 17.649  2.189   -10.442 1.00 96.23 310 A  1 
ATOM   2523 C CA  . SER A  1  310 ? 16.780  2.684   -9.380  1.00 95.54 310 A  1 
ATOM   2524 C C   . SER A  1  310 ? 15.482  1.877   -9.296  1.00 95.34 310 A  1 
ATOM   2525 O O   . SER A  1  310 ? 15.079  1.456   -8.219  1.00 92.53 310 A  1 
ATOM   2526 C CB  . SER A  1  310 ? 16.488  4.166   -9.621  1.00 93.95 310 A  1 
ATOM   2527 O OG  . SER A  1  310 ? 15.746  4.675   -8.546  1.00 83.32 310 A  1 
ATOM   2528 N N   . PHE A  1  311 ? 14.873  1.640   -10.450 1.00 95.64 311 A  1 
ATOM   2529 C CA  . PHE A  1  311 ? 13.661  0.836   -10.554 1.00 96.07 311 A  1 
ATOM   2530 C C   . PHE A  1  311 ? 13.475  0.305   -11.970 1.00 96.86 311 A  1 
ATOM   2531 O O   . PHE A  1  311 ? 14.039  0.829   -12.934 1.00 96.53 311 A  1 
ATOM   2532 C CB  . PHE A  1  311 ? 12.446  1.671   -10.142 1.00 95.15 311 A  1 
ATOM   2533 C CG  . PHE A  1  311 ? 12.186  2.875   -11.031 1.00 95.17 311 A  1 
ATOM   2534 C CD1 . PHE A  1  311 ? 12.703  4.137   -10.677 1.00 91.90 311 A  1 
ATOM   2535 C CD2 . PHE A  1  311 ? 11.424  2.749   -12.207 1.00 91.61 311 A  1 
ATOM   2536 C CE1 . PHE A  1  311 ? 12.451  5.255   -11.481 1.00 89.76 311 A  1 
ATOM   2537 C CE2 . PHE A  1  311 ? 11.170  3.865   -13.016 1.00 89.11 311 A  1 
ATOM   2538 C CZ  . PHE A  1  311 ? 11.677  5.114   -12.647 1.00 90.44 311 A  1 
ATOM   2539 N N   . ILE A  1  312 ? 12.627  -0.712  -12.075 1.00 97.57 312 A  1 
ATOM   2540 C CA  . ILE A  1  312 ? 12.160  -1.240  -13.350 1.00 97.82 312 A  1 
ATOM   2541 C C   . ILE A  1  312 ? 10.641  -1.406  -13.264 1.00 97.90 312 A  1 
ATOM   2542 O O   . ILE A  1  312 ? 10.123  -1.947  -12.293 1.00 97.29 312 A  1 
ATOM   2543 C CB  . ILE A  1  312 ? 12.861  -2.563  -13.725 1.00 97.40 312 A  1 
ATOM   2544 C CG1 . ILE A  1  312 ? 14.387  -2.413  -13.939 1.00 94.22 312 A  1 
ATOM   2545 C CG2 . ILE A  1  312 ? 12.274  -3.117  -15.034 1.00 95.34 312 A  1 
ATOM   2546 C CD1 . ILE A  1  312 ? 15.220  -2.479  -12.669 1.00 84.53 312 A  1 
ATOM   2547 N N   . ILE A  1  313 ? 9.949   -0.954  -14.297 1.00 98.02 313 A  1 
ATOM   2548 C CA  . ILE A  1  313 ? 8.507   -1.177  -14.438 1.00 98.21 313 A  1 
ATOM   2549 C C   . ILE A  1  313 ? 8.229   -1.986  -15.702 1.00 98.30 313 A  1 
ATOM   2550 O O   . ILE A  1  313 ? 8.991   -1.916  -16.672 1.00 98.09 313 A  1 
ATOM   2551 C CB  . ILE A  1  313 ? 7.707   0.141   -14.371 1.00 97.69 313 A  1 
ATOM   2552 C CG1 . ILE A  1  313 ? 8.016   1.076   -15.556 1.00 95.27 313 A  1 
ATOM   2553 C CG2 . ILE A  1  313 ? 7.967   0.832   -13.023 1.00 93.96 313 A  1 
ATOM   2554 C CD1 . ILE A  1  313 ? 7.153   2.340   -15.570 1.00 94.58 313 A  1 
ATOM   2555 N N   . SER A  1  314 ? 7.147   -2.754  -15.675 1.00 98.34 314 A  1 
ATOM   2556 C CA  . SER A  1  314 ? 6.751   -3.605  -16.792 1.00 98.39 314 A  1 
ATOM   2557 C C   . SER A  1  314 ? 5.232   -3.626  -16.983 1.00 98.37 314 A  1 
ATOM   2558 O O   . SER A  1  314 ? 4.480   -3.272  -16.078 1.00 97.61 314 A  1 
ATOM   2559 C CB  . SER A  1  314 ? 7.308   -5.027  -16.602 1.00 97.87 314 A  1 
ATOM   2560 O OG  . SER A  1  314 ? 6.901   -5.607  -15.378 1.00 96.31 314 A  1 
ATOM   2561 N N   . GLY A  1  315 ? 4.800   -4.047  -18.162 1.00 98.06 315 A  1 
ATOM   2562 C CA  . GLY A  1  315 ? 3.410   -4.354  -18.490 1.00 97.77 315 A  1 
ATOM   2563 C C   . GLY A  1  315 ? 3.238   -5.844  -18.782 1.00 97.62 315 A  1 
ATOM   2564 O O   . GLY A  1  315 ? 3.819   -6.690  -18.093 1.00 95.62 315 A  1 
ATOM   2565 N N   . HIS A  1  316 ? 2.490   -6.159  -19.812 1.00 97.90 316 A  1 
ATOM   2566 C CA  . HIS A  1  316 ? 2.295   -7.489  -20.400 1.00 97.89 316 A  1 
ATOM   2567 C C   . HIS A  1  316 ? 1.484   -8.484  -19.571 1.00 97.41 316 A  1 
ATOM   2568 O O   . HIS A  1  316 ? 0.751   -9.296  -20.137 1.00 95.05 316 A  1 
ATOM   2569 C CB  . HIS A  1  316 ? 3.661   -8.076  -20.789 1.00 97.41 316 A  1 
ATOM   2570 C CG  . HIS A  1  316 ? 3.583   -9.349  -21.578 1.00 97.52 316 A  1 
ATOM   2571 N ND1 . HIS A  1  316 ? 3.101   -9.455  -22.853 1.00 94.39 316 A  1 
ATOM   2572 C CD2 . HIS A  1  316 ? 3.987   -10.601 -21.189 1.00 94.35 316 A  1 
ATOM   2573 C CE1 . HIS A  1  316 ? 3.215   -10.745 -23.229 1.00 94.10 316 A  1 
ATOM   2574 N NE2 . HIS A  1  316 ? 3.747   -11.469 -22.243 1.00 94.70 316 A  1 
ATOM   2575 N N   . SER A  1  317 ? 1.612   -8.466  -18.253 1.00 97.16 317 A  1 
ATOM   2576 C CA  . SER A  1  317 ? 0.899   -9.418  -17.397 1.00 96.52 317 A  1 
ATOM   2577 C C   . SER A  1  317 ? -0.592  -9.118  -17.267 1.00 95.74 317 A  1 
ATOM   2578 O O   . SER A  1  317 ? -1.352  -10.022 -16.936 1.00 93.39 317 A  1 
ATOM   2579 C CB  . SER A  1  317 ? 1.539   -9.459  -16.011 1.00 96.06 317 A  1 
ATOM   2580 O OG  . SER A  1  317 ? 1.231   -8.293  -15.274 1.00 93.18 317 A  1 
ATOM   2581 N N   . HIS A  1  318 ? -0.979  -7.869  -17.488 1.00 97.20 318 A  1 
ATOM   2582 C CA  . HIS A  1  318 ? -2.303  -7.307  -17.185 1.00 97.23 318 A  1 
ATOM   2583 C C   . HIS A  1  318 ? -2.661  -7.264  -15.694 1.00 97.06 318 A  1 
ATOM   2584 O O   . HIS A  1  318 ? -3.754  -6.855  -15.323 1.00 95.70 318 A  1 
ATOM   2585 C CB  . HIS A  1  318 ? -3.398  -8.012  -17.999 1.00 97.16 318 A  1 
ATOM   2586 C CG  . HIS A  1  318 ? -3.291  -7.898  -19.492 1.00 97.28 318 A  1 
ATOM   2587 N ND1 . HIS A  1  318 ? -4.386  -7.922  -20.334 1.00 93.10 318 A  1 
ATOM   2588 C CD2 . HIS A  1  318 ? -2.187  -7.762  -20.268 1.00 93.05 318 A  1 
ATOM   2589 C CE1 . HIS A  1  318 ? -3.931  -7.806  -21.591 1.00 93.82 318 A  1 
ATOM   2590 N NE2 . HIS A  1  318 ? -2.598  -7.708  -21.592 1.00 94.42 318 A  1 
ATOM   2591 N N   . THR A  1  319 ? -1.747  -7.701  -14.845 1.00 96.76 319 A  1 
ATOM   2592 C CA  . THR A  1  319 ? -1.987  -7.885  -13.416 1.00 96.35 319 A  1 
ATOM   2593 C C   . THR A  1  319 ? -0.940  -7.159  -12.580 1.00 96.79 319 A  1 
ATOM   2594 O O   . THR A  1  319 ? 0.185   -6.900  -13.035 1.00 95.58 319 A  1 
ATOM   2595 C CB  . THR A  1  319 ? -2.039  -9.375  -13.059 1.00 94.31 319 A  1 
ATOM   2596 O OG1 . THR A  1  319 ? -0.915  -10.060 -13.539 1.00 89.25 319 A  1 
ATOM   2597 C CG2 . THR A  1  319 ? -3.267  -10.061 -13.637 1.00 87.51 319 A  1 
ATOM   2598 N N   . ASP A  1  320 ? -1.308  -6.821  -11.368 1.00 97.11 320 A  1 
ATOM   2599 C CA  . ASP A  1  320 ? -0.430  -6.128  -10.436 1.00 97.37 320 A  1 
ATOM   2600 C C   . ASP A  1  320 ? 0.519   -7.130  -9.772  1.00 97.01 320 A  1 
ATOM   2601 O O   . ASP A  1  320 ? 0.173   -7.827  -8.823  1.00 95.76 320 A  1 
ATOM   2602 C CB  . ASP A  1  320 ? -1.278  -5.349  -9.426  1.00 97.19 320 A  1 
ATOM   2603 C CG  . ASP A  1  320 ? -0.475  -4.288  -8.688  1.00 97.02 320 A  1 
ATOM   2604 O OD1 . ASP A  1  320 ? 0.753   -4.449  -8.499  1.00 95.05 320 A  1 
ATOM   2605 O OD2 . ASP A  1  320 ? -1.072  -3.254  -8.322  1.00 94.75 320 A  1 
ATOM   2606 N N   . MET A  1  321 ? 1.721   -7.230  -10.299 1.00 97.19 321 A  1 
ATOM   2607 C CA  . MET A  1  321 ? 2.698   -8.225  -9.866  1.00 96.83 321 A  1 
ATOM   2608 C C   . MET A  1  321 ? 4.056   -7.600  -9.554  1.00 97.11 321 A  1 
ATOM   2609 O O   . MET A  1  321 ? 4.497   -6.651  -10.198 1.00 96.38 321 A  1 
ATOM   2610 C CB  . MET A  1  321 ? 2.855   -9.334  -10.918 1.00 95.20 321 A  1 
ATOM   2611 C CG  . MET A  1  321 ? 1.555   -10.083 -11.233 1.00 91.67 321 A  1 
ATOM   2612 S SD  . MET A  1  321 ? 1.758   -11.436 -12.426 1.00 90.08 321 A  1 
ATOM   2613 C CE  . MET A  1  321 ? 2.539   -12.684 -11.395 1.00 83.23 321 A  1 
ATOM   2614 N N   . ILE A  1  322 ? 4.747   -8.213  -8.611  1.00 97.01 322 A  1 
ATOM   2615 C CA  . ILE A  1  322 ? 6.156   -7.931  -8.324  1.00 97.14 322 A  1 
ATOM   2616 C C   . ILE A  1  322 ? 6.974   -9.107  -8.871  1.00 96.95 322 A  1 
ATOM   2617 O O   . ILE A  1  322 ? 6.904   -10.215 -8.339  1.00 95.78 322 A  1 
ATOM   2618 C CB  . ILE A  1  322 ? 6.384   -7.691  -6.820  1.00 97.05 322 A  1 
ATOM   2619 C CG1 . ILE A  1  322 ? 5.477   -6.553  -6.284  1.00 96.27 322 A  1 
ATOM   2620 C CG2 . ILE A  1  322 ? 7.867   -7.363  -6.582  1.00 96.02 322 A  1 
ATOM   2621 C CD1 . ILE A  1  322 ? 5.548   -6.353  -4.765  1.00 95.42 322 A  1 
ATOM   2622 N N   . LEU A  1  323 ? 7.712   -8.863  -9.933  1.00 96.80 323 A  1 
ATOM   2623 C CA  . LEU A  1  323 ? 8.346   -9.915  -10.722 1.00 96.72 323 A  1 
ATOM   2624 C C   . LEU A  1  323 ? 9.874   -9.851  -10.623 1.00 96.78 323 A  1 
ATOM   2625 O O   . LEU A  1  323 ? 10.448  -8.806  -10.911 1.00 95.90 323 A  1 
ATOM   2626 C CB  . LEU A  1  323 ? 7.889   -9.796  -12.181 1.00 96.46 323 A  1 
ATOM   2627 C CG  . LEU A  1  323 ? 6.381   -10.015 -12.395 1.00 95.99 323 A  1 
ATOM   2628 C CD1 . LEU A  1  323 ? 6.020   -9.661  -13.837 1.00 93.84 323 A  1 
ATOM   2629 C CD2 . LEU A  1  323 ? 5.981   -11.465 -12.136 1.00 94.13 323 A  1 
ATOM   2630 N N   . PRO A  1  324 ? 10.545  -10.946 -10.269 1.00 96.39 324 A  1 
ATOM   2631 C CA  . PRO A  1  324 ? 12.000  -10.964 -10.201 1.00 96.27 324 A  1 
ATOM   2632 C C   . PRO A  1  324 ? 12.624  -10.841 -11.596 1.00 96.57 324 A  1 
ATOM   2633 O O   . PRO A  1  324 ? 12.153  -11.439 -12.558 1.00 95.57 324 A  1 
ATOM   2634 C CB  . PRO A  1  324 ? 12.355  -12.290 -9.526  1.00 94.79 324 A  1 
ATOM   2635 C CG  . PRO A  1  324 ? 11.199  -13.200 -9.918  1.00 91.97 324 A  1 
ATOM   2636 C CD  . PRO A  1  324 ? 9.995   -12.246 -9.957  1.00 94.66 324 A  1 
ATOM   2637 N N   . LEU A  1  325 ? 13.727  -10.102 -11.678 1.00 96.56 325 A  1 
ATOM   2638 C CA  . LEU A  1  325 ? 14.473  -9.931  -12.927 1.00 96.62 325 A  1 
ATOM   2639 C C   . LEU A  1  325 ? 15.598  -10.959 -13.093 1.00 96.24 325 A  1 
ATOM   2640 O O   . LEU A  1  325 ? 16.135  -11.131 -14.186 1.00 94.21 325 A  1 
ATOM   2641 C CB  . LEU A  1  325 ? 15.032  -8.507  -12.976 1.00 96.55 325 A  1 
ATOM   2642 C CG  . LEU A  1  325 ? 13.930  -7.444  -13.045 1.00 96.27 325 A  1 
ATOM   2643 C CD1 . LEU A  1  325 ? 14.574  -6.079  -12.878 1.00 94.23 325 A  1 
ATOM   2644 C CD2 . LEU A  1  325 ? 13.185  -7.464  -14.381 1.00 94.37 325 A  1 
ATOM   2645 N N   . TYR A  1  326 ? 15.937  -11.637 -12.020 1.00 95.40 326 A  1 
ATOM   2646 C CA  . TYR A  1  326 ? 16.893  -12.732 -12.003 1.00 94.85 326 A  1 
ATOM   2647 C C   . TYR A  1  326 ? 16.633  -13.631 -10.796 1.00 94.93 326 A  1 
ATOM   2648 O O   . TYR A  1  326 ? 15.946  -13.234 -9.848  1.00 92.90 326 A  1 
ATOM   2649 C CB  . TYR A  1  326 ? 18.326  -12.188 -12.009 1.00 93.37 326 A  1 
ATOM   2650 C CG  . TYR A  1  326 ? 18.623  -11.137 -10.962 1.00 93.92 326 A  1 
ATOM   2651 C CD1 . TYR A  1  326 ? 18.533  -9.767  -11.307 1.00 89.01 326 A  1 
ATOM   2652 C CD2 . TYR A  1  326 ? 19.013  -11.499 -9.667  1.00 89.16 326 A  1 
ATOM   2653 C CE1 . TYR A  1  326 ? 18.856  -8.778  -10.370 1.00 87.48 326 A  1 
ATOM   2654 C CE2 . TYR A  1  326 ? 19.335  -10.516 -8.720  1.00 87.84 326 A  1 
ATOM   2655 C CZ  . TYR A  1  326 ? 19.266  -9.152  -9.075  1.00 90.82 326 A  1 
ATOM   2656 O OH  . TYR A  1  326 ? 19.614  -8.192  -8.170  1.00 88.10 326 A  1 
ATOM   2657 N N   . THR A  1  327 ? 17.185  -14.823 -10.829 1.00 93.91 327 A  1 
ATOM   2658 C CA  . THR A  1  327 ? 17.056  -15.771 -9.723  1.00 93.41 327 A  1 
ATOM   2659 C C   . THR A  1  327 ? 17.901  -15.314 -8.538  1.00 93.28 327 A  1 
ATOM   2660 O O   . THR A  1  327 ? 19.091  -15.053 -8.723  1.00 91.30 327 A  1 
ATOM   2661 C CB  . THR A  1  327 ? 17.475  -17.174 -10.168 1.00 92.01 327 A  1 
ATOM   2662 O OG1 . THR A  1  327 ? 16.761  -17.532 -11.328 1.00 85.64 327 A  1 
ATOM   2663 C CG2 . THR A  1  327 ? 17.170  -18.241 -9.120  1.00 85.05 327 A  1 
ATOM   2664 N N   . PRO A  1  328 ? 17.316  -15.219 -7.334  1.00 92.96 328 A  1 
ATOM   2665 C CA  . PRO A  1  328 ? 18.083  -14.914 -6.130  1.00 91.75 328 A  1 
ATOM   2666 C C   . PRO A  1  328 ? 19.041  -16.060 -5.788  1.00 91.31 328 A  1 
ATOM   2667 O O   . PRO A  1  328 ? 18.773  -17.227 -6.093  1.00 88.01 328 A  1 
ATOM   2668 C CB  . PRO A  1  328 ? 17.041  -14.691 -5.036  1.00 89.86 328 A  1 
ATOM   2669 C CG  . PRO A  1  328 ? 15.856  -15.537 -5.487  1.00 87.35 328 A  1 
ATOM   2670 C CD  . PRO A  1  328 ? 15.923  -15.440 -7.010  1.00 90.60 328 A  1 
ATOM   2671 N N   . ASN A  1  329 ? 20.134  -15.732 -5.121  1.00 92.18 329 A  1 
ATOM   2672 C CA  . ASN A  1  329 ? 21.105  -16.740 -4.673  1.00 91.06 329 A  1 
ATOM   2673 C C   . ASN A  1  329 ? 20.648  -17.460 -3.398  1.00 90.70 329 A  1 
ATOM   2674 O O   . ASN A  1  329 ? 21.071  -18.578 -3.122  1.00 86.39 329 A  1 
ATOM   2675 C CB  . ASN A  1  329 ? 22.461  -16.062 -4.440  1.00 89.40 329 A  1 
ATOM   2676 C CG  . ASN A  1  329 ? 22.991  -15.353 -5.664  1.00 82.51 329 A  1 
ATOM   2677 O OD1 . ASN A  1  329 ? 23.295  -15.938 -6.684  1.00 73.68 329 A  1 
ATOM   2678 N ND2 . ASN A  1  329 ? 23.108  -14.042 -5.593  1.00 71.53 329 A  1 
ATOM   2679 N N   . SER A  1  330 ? 19.792  -16.813 -2.622  1.00 90.15 330 A  1 
ATOM   2680 C CA  . SER A  1  330 ? 19.220  -17.350 -1.394  1.00 89.90 330 A  1 
ATOM   2681 C C   . SER A  1  330 ? 17.853  -16.718 -1.131  1.00 89.52 330 A  1 
ATOM   2682 O O   . SER A  1  330 ? 17.517  -15.697 -1.717  1.00 86.87 330 A  1 
ATOM   2683 C CB  . SER A  1  330 ? 20.167  -17.083 -0.219  1.00 89.32 330 A  1 
ATOM   2684 O OG  . SER A  1  330 ? 20.219  -15.700 0.086   1.00 86.21 330 A  1 
ATOM   2685 N N   . ASP A  1  331 ? 17.102  -17.276 -0.204  1.00 88.06 331 A  1 
ATOM   2686 C CA  . ASP A  1  331 ? 15.810  -16.708 0.198   1.00 86.23 331 A  1 
ATOM   2687 C C   . ASP A  1  331 ? 15.907  -15.310 0.830   1.00 86.69 331 A  1 
ATOM   2688 O O   . ASP A  1  331 ? 14.916  -14.591 0.913   1.00 82.38 331 A  1 
ATOM   2689 C CB  . ASP A  1  331 ? 15.110  -17.651 1.182   1.00 83.26 331 A  1 
ATOM   2690 C CG  . ASP A  1  331 ? 14.241  -18.692 0.501   1.00 74.39 331 A  1 
ATOM   2691 O OD1 . ASP A  1  331 ? 13.546  -18.338 -0.483  1.00 67.88 331 A  1 
ATOM   2692 O OD2 . ASP A  1  331 ? 14.193  -19.824 1.028   1.00 67.20 331 A  1 
ATOM   2693 N N   . THR A  1  332 ? 17.085  -14.937 1.290   1.00 86.53 332 A  1 
ATOM   2694 C CA  . THR A  1  332 ? 17.353  -13.629 1.887   1.00 85.42 332 A  1 
ATOM   2695 C C   . THR A  1  332 ? 18.058  -12.673 0.934   1.00 87.18 332 A  1 
ATOM   2696 O O   . THR A  1  332 ? 18.411  -11.568 1.356   1.00 83.21 332 A  1 
ATOM   2697 C CB  . THR A  1  332 ? 18.162  -13.774 3.178   1.00 82.21 332 A  1 
ATOM   2698 O OG1 . THR A  1  332 ? 19.370  -14.442 2.947   1.00 76.18 332 A  1 
ATOM   2699 C CG2 . THR A  1  332 ? 17.396  -14.552 4.239   1.00 73.83 332 A  1 
ATOM   2700 N N   . ASP A  1  333 ? 18.302  -13.093 -0.289  1.00 89.67 333 A  1 
ATOM   2701 C CA  . ASP A  1  333 ? 18.988  -12.272 -1.264  1.00 90.30 333 A  1 
ATOM   2702 C C   . ASP A  1  333 ? 18.121  -11.081 -1.667  1.00 91.73 333 A  1 
ATOM   2703 O O   . ASP A  1  333 ? 16.927  -11.217 -1.948  1.00 89.85 333 A  1 
ATOM   2704 C CB  . ASP A  1  333 ? 19.404  -13.126 -2.473  1.00 87.69 333 A  1 
ATOM   2705 C CG  . ASP A  1  333 ? 20.404  -12.440 -3.392  1.00 84.03 333 A  1 
ATOM   2706 O OD1 . ASP A  1  333 ? 21.028  -11.448 -2.960  1.00 78.21 333 A  1 
ATOM   2707 O OD2 . ASP A  1  333 ? 20.591  -12.948 -4.521  1.00 78.98 333 A  1 
ATOM   2708 N N   . ASN A  1  334 ? 18.724  -9.914  -1.672  1.00 92.76 334 A  1 
ATOM   2709 C CA  . ASN A  1  334 ? 18.052  -8.678  -2.039  1.00 92.99 334 A  1 
ATOM   2710 C C   . ASN A  1  334 ? 18.253  -8.469  -3.539  1.00 93.51 334 A  1 
ATOM   2711 O O   . ASN A  1  334 ? 19.355  -8.134  -3.982  1.00 90.36 334 A  1 
ATOM   2712 C CB  . ASN A  1  334 ? 18.596  -7.547  -1.148  1.00 90.01 334 A  1 
ATOM   2713 C CG  . ASN A  1  334 ? 17.826  -6.259  -1.309  1.00 82.23 334 A  1 
ATOM   2714 O OD1 . ASN A  1  334 ? 17.312  -5.933  -2.350  1.00 74.12 334 A  1 
ATOM   2715 N ND2 . ASN A  1  334 ? 17.748  -5.458  -0.267  1.00 73.84 334 A  1 
ATOM   2716 N N   . ILE A  1  335 ? 17.201  -8.673  -4.306  1.00 95.15 335 A  1 
ATOM   2717 C CA  . ILE A  1  335 ? 17.256  -8.661  -5.768  1.00 95.43 335 A  1 
ATOM   2718 C C   . ILE A  1  335 ? 16.496  -7.477  -6.372  1.00 95.79 335 A  1 
ATOM   2719 O O   . ILE A  1  335 ? 15.771  -6.762  -5.679  1.00 95.03 335 A  1 
ATOM   2720 C CB  . ILE A  1  335 ? 16.807  -10.015 -6.352  1.00 94.56 335 A  1 
ATOM   2721 C CG1 . ILE A  1  335 ? 15.316  -10.312 -6.103  1.00 91.10 335 A  1 
ATOM   2722 C CG2 . ILE A  1  335 ? 17.707  -11.144 -5.803  1.00 89.72 335 A  1 
ATOM   2723 C CD1 . ILE A  1  335 ? 14.803  -11.503 -6.915  1.00 90.44 335 A  1 
ATOM   2724 N N   . LEU A  1  336 ? 16.664  -7.275  -7.664  1.00 96.18 336 A  1 
ATOM   2725 C CA  . LEU A  1  336 ? 15.848  -6.342  -8.424  1.00 96.42 336 A  1 
ATOM   2726 C C   . LEU A  1  336 ? 14.561  -7.007  -8.890  1.00 96.72 336 A  1 
ATOM   2727 O O   . LEU A  1  336 ? 14.569  -8.141  -9.362  1.00 95.77 336 A  1 
ATOM   2728 C CB  . LEU A  1  336 ? 16.630  -5.747  -9.608  1.00 95.39 336 A  1 
ATOM   2729 C CG  . LEU A  1  336 ? 16.867  -4.233  -9.464  1.00 89.73 336 A  1 
ATOM   2730 C CD1 . LEU A  1  336 ? 18.165  -3.955  -8.735  1.00 86.52 336 A  1 
ATOM   2731 C CD2 . LEU A  1  336 ? 16.957  -3.572  -10.825 1.00 87.17 336 A  1 
ATOM   2732 N N   . TYR A  1  337 ? 13.483  -6.262  -8.803  1.00 97.12 337 A  1 
ATOM   2733 C CA  . TYR A  1  337 ? 12.164  -6.635  -9.294  1.00 97.39 337 A  1 
ATOM   2734 C C   . TYR A  1  337 ? 11.696  -5.643  -10.355 1.00 97.37 337 A  1 
ATOM   2735 O O   . TYR A  1  337 ? 12.097  -4.485  -10.337 1.00 96.30 337 A  1 
ATOM   2736 C CB  . TYR A  1  337 ? 11.175  -6.683  -8.126  1.00 96.99 337 A  1 
ATOM   2737 C CG  . TYR A  1  337 ? 11.457  -7.774  -7.124  1.00 97.07 337 A  1 
ATOM   2738 C CD1 . TYR A  1  337 ? 10.848  -9.032  -7.274  1.00 95.00 337 A  1 
ATOM   2739 C CD2 . TYR A  1  337 ? 12.317  -7.554  -6.032  1.00 95.26 337 A  1 
ATOM   2740 C CE1 . TYR A  1  337 ? 11.096  -10.063 -6.354  1.00 94.83 337 A  1 
ATOM   2741 C CE2 . TYR A  1  337 ? 12.574  -8.585  -5.106  1.00 94.66 337 A  1 
ATOM   2742 C CZ  . TYR A  1  337 ? 11.961  -9.836  -5.274  1.00 95.86 337 A  1 
ATOM   2743 O OH  . TYR A  1  337 ? 12.209  -10.843 -4.379  1.00 94.78 337 A  1 
ATOM   2744 N N   . SER A  1  338 ? 10.812  -6.093  -11.229 1.00 97.63 338 A  1 
ATOM   2745 C CA  . SER A  1  338 ? 9.977   -5.175  -11.990 1.00 97.72 338 A  1 
ATOM   2746 C C   . SER A  1  338 ? 8.615   -5.052  -11.317 1.00 97.72 338 A  1 
ATOM   2747 O O   . SER A  1  338 ? 8.058   -6.041  -10.828 1.00 97.04 338 A  1 
ATOM   2748 C CB  . SER A  1  338 ? 9.850   -5.573  -13.464 1.00 97.33 338 A  1 
ATOM   2749 O OG  . SER A  1  338 ? 9.091   -6.739  -13.649 1.00 94.62 338 A  1 
ATOM   2750 N N   . LEU A  1  339 ? 8.090   -3.852  -11.305 1.00 97.87 339 A  1 
ATOM   2751 C CA  . LEU A  1  339 ? 6.720   -3.585  -10.888 1.00 97.87 339 A  1 
ATOM   2752 C C   . LEU A  1  339 ? 5.828   -3.659  -12.127 1.00 97.92 339 A  1 
ATOM   2753 O O   . LEU A  1  339 ? 5.839   -2.744  -12.952 1.00 97.24 339 A  1 
ATOM   2754 C CB  . LEU A  1  339 ? 6.635   -2.212  -10.204 1.00 97.52 339 A  1 
ATOM   2755 C CG  . LEU A  1  339 ? 7.536   -2.046  -8.972  1.00 96.59 339 A  1 
ATOM   2756 C CD1 . LEU A  1  339 ? 7.396   -0.632  -8.418  1.00 95.01 339 A  1 
ATOM   2757 C CD2 . LEU A  1  339 ? 7.176   -3.037  -7.862  1.00 94.69 339 A  1 
ATOM   2758 N N   . SER A  1  340 ? 5.113   -4.755  -12.265 1.00 97.71 340 A  1 
ATOM   2759 C CA  . SER A  1  340 ? 4.085   -4.882  -13.286 1.00 97.77 340 A  1 
ATOM   2760 C C   . SER A  1  340 ? 2.833   -4.150  -12.830 1.00 97.76 340 A  1 
ATOM   2761 O O   . SER A  1  340 ? 2.549   -4.108  -11.635 1.00 96.61 340 A  1 
ATOM   2762 C CB  . SER A  1  340 ? 3.784   -6.350  -13.567 1.00 96.67 340 A  1 
ATOM   2763 O OG  . SER A  1  340 ? 2.999   -6.461  -14.732 1.00 87.24 340 A  1 
ATOM   2764 N N   . ALA A  1  341 ? 2.099   -3.566  -13.757 1.00 97.60 341 A  1 
ATOM   2765 C CA  . ALA A  1  341 ? 0.862   -2.869  -13.464 1.00 97.53 341 A  1 
ATOM   2766 C C   . ALA A  1  341 ? -0.330  -3.593  -14.098 1.00 97.64 341 A  1 
ATOM   2767 O O   . ALA A  1  341 ? -0.166  -4.208  -15.162 1.00 96.43 341 A  1 
ATOM   2768 C CB  . ALA A  1  341 ? 0.989   -1.419  -13.936 1.00 96.76 341 A  1 
ATOM   2769 N N   . PRO A  1  342 ? -1.523  -3.506  -13.491 1.00 97.69 342 A  1 
ATOM   2770 C CA  . PRO A  1  342 ? -2.735  -3.985  -14.128 1.00 97.53 342 A  1 
ATOM   2771 C C   . PRO A  1  342 ? -3.015  -3.199  -15.412 1.00 97.92 342 A  1 
ATOM   2772 O O   . PRO A  1  342 ? -2.659  -2.025  -15.536 1.00 97.10 342 A  1 
ATOM   2773 C CB  . PRO A  1  342 ? -3.849  -3.816  -13.088 1.00 96.25 342 A  1 
ATOM   2774 C CG  . PRO A  1  342 ? -3.338  -2.681  -12.218 1.00 93.07 342 A  1 
ATOM   2775 C CD  . PRO A  1  342 ? -1.827  -2.866  -12.225 1.00 96.33 342 A  1 
ATOM   2776 N N   . SER A  1  343 ? -3.647  -3.864  -16.345 1.00 98.06 343 A  1 
ATOM   2777 C CA  . SER A  1  343 ? -3.969  -3.299  -17.645 1.00 98.26 343 A  1 
ATOM   2778 C C   . SER A  1  343 ? -5.222  -2.427  -17.628 1.00 98.34 343 A  1 
ATOM   2779 O O   . SER A  1  343 ? -6.036  -2.467  -16.704 1.00 97.89 343 A  1 
ATOM   2780 C CB  . SER A  1  343 ? -4.109  -4.426  -18.665 1.00 97.76 343 A  1 
ATOM   2781 O OG  . SER A  1  343 ? -5.144  -5.303  -18.314 1.00 95.47 343 A  1 
ATOM   2782 N N   . VAL A  1  344 ? -5.399  -1.658  -18.689 1.00 98.47 344 A  1 
ATOM   2783 C CA  . VAL A  1  344 ? -6.697  -1.061  -19.009 1.00 98.50 344 A  1 
ATOM   2784 C C   . VAL A  1  344 ? -7.659  -2.140  -19.491 1.00 98.40 344 A  1 
ATOM   2785 O O   . VAL A  1  344 ? -8.829  -2.138  -19.113 1.00 97.87 344 A  1 
ATOM   2786 C CB  . VAL A  1  344 ? -6.556  0.013   -20.096 1.00 98.36 344 A  1 
ATOM   2787 C CG1 . VAL A  1  344 ? -7.904  0.659   -20.437 1.00 97.23 344 A  1 
ATOM   2788 C CG2 . VAL A  1  344 ? -5.588  1.116   -19.670 1.00 97.25 344 A  1 
ATOM   2789 N N   . SER A  1  345 ? -7.179  -3.066  -20.310 1.00 98.24 345 A  1 
ATOM   2790 C CA  . SER A  1  345 ? -7.976  -4.181  -20.801 1.00 98.20 345 A  1 
ATOM   2791 C C   . SER A  1  345 ? -8.351  -5.124  -19.654 1.00 97.93 345 A  1 
ATOM   2792 O O   . SER A  1  345 ? -7.463  -5.601  -18.957 1.00 97.48 345 A  1 
ATOM   2793 C CB  . SER A  1  345 ? -7.210  -4.949  -21.877 1.00 98.10 345 A  1 
ATOM   2794 O OG  . SER A  1  345 ? -8.003  -6.039  -22.307 1.00 96.89 345 A  1 
ATOM   2795 N N   . PRO A  1  346 ? -9.640  -5.443  -19.484 1.00 97.60 346 A  1 
ATOM   2796 C CA  . PRO A  1  346 ? -10.070 -6.424  -18.494 1.00 96.90 346 A  1 
ATOM   2797 C C   . PRO A  1  346 ? -10.024 -7.873  -19.009 1.00 95.89 346 A  1 
ATOM   2798 O O   . PRO A  1  346 ? -10.632 -8.761  -18.424 1.00 94.01 346 A  1 
ATOM   2799 C CB  . PRO A  1  346 ? -11.474 -5.951  -18.091 1.00 96.67 346 A  1 
ATOM   2800 C CG  . PRO A  1  346 ? -12.016 -5.369  -19.398 1.00 95.72 346 A  1 
ATOM   2801 C CD  . PRO A  1  346 ? -10.785 -4.787  -20.089 1.00 97.07 346 A  1 
ATOM   2802 N N   . THR A  1  347 ? -9.313  -8.126  -20.093 1.00 96.61 347 A  1 
ATOM   2803 C CA  . THR A  1  347 ? -9.305  -9.446  -20.749 1.00 95.86 347 A  1 
ATOM   2804 C C   . THR A  1  347 ? -8.736  -10.565 -19.874 1.00 94.06 347 A  1 
ATOM   2805 O O   . THR A  1  347 ? -9.113  -11.721 -20.043 1.00 91.03 347 A  1 
ATOM   2806 C CB  . THR A  1  347 ? -8.572  -9.363  -22.098 1.00 95.53 347 A  1 
ATOM   2807 O OG1 . THR A  1  347 ? -8.907  -10.462 -22.896 1.00 90.17 347 A  1 
ATOM   2808 C CG2 . THR A  1  347 ? -7.052  -9.328  -21.990 1.00 90.15 347 A  1 
ATOM   2809 N N   . HIS A  1  348 ? -7.895  -10.246 -18.917 1.00 94.57 348 A  1 
ATOM   2810 C CA  . HIS A  1  348 ? -7.313  -11.214 -17.980 1.00 92.64 348 A  1 
ATOM   2811 C C   . HIS A  1  348 ? -8.008  -11.227 -16.614 1.00 90.73 348 A  1 
ATOM   2812 O O   . HIS A  1  348 ? -7.395  -11.560 -15.603 1.00 86.47 348 A  1 
ATOM   2813 C CB  . HIS A  1  348 ? -5.793  -10.999 -17.861 1.00 91.91 348 A  1 
ATOM   2814 C CG  . HIS A  1  348 ? -4.990  -11.337 -19.086 1.00 91.27 348 A  1 
ATOM   2815 N ND1 . HIS A  1  348 ? -3.610  -11.357 -19.134 1.00 79.59 348 A  1 
ATOM   2816 C CD2 . HIS A  1  348 ? -5.419  -11.698 -20.339 1.00 80.46 348 A  1 
ATOM   2817 C CE1 . HIS A  1  348 ? -3.239  -11.696 -20.371 1.00 82.97 348 A  1 
ATOM   2818 N NE2 . HIS A  1  348 ? -4.304  -11.921 -21.135 1.00 84.72 348 A  1 
ATOM   2819 N N   . TYR A  1  349 ? -9.287  -10.865 -16.591 1.00 91.80 349 A  1 
ATOM   2820 C CA  . TYR A  1  349 ? -10.122 -10.836 -15.376 1.00 90.40 349 A  1 
ATOM   2821 C C   . TYR A  1  349 ? -9.747  -9.763  -14.349 1.00 90.97 349 A  1 
ATOM   2822 O O   . TYR A  1  349 ? -10.223 -9.810  -13.217 1.00 88.67 349 A  1 
ATOM   2823 C CB  . TYR A  1  349 ? -10.195 -12.217 -14.712 1.00 87.08 349 A  1 
ATOM   2824 C CG  . TYR A  1  349 ? -10.642 -13.343 -15.595 1.00 79.84 349 A  1 
ATOM   2825 C CD1 . TYR A  1  349 ? -12.006 -13.671 -15.667 1.00 74.26 349 A  1 
ATOM   2826 C CD2 . TYR A  1  349 ? -9.705  -14.105 -16.326 1.00 73.20 349 A  1 
ATOM   2827 C CE1 . TYR A  1  349 ? -12.436 -14.748 -16.453 1.00 68.86 349 A  1 
ATOM   2828 C CE2 . TYR A  1  349 ? -10.127 -15.182 -17.122 1.00 66.96 349 A  1 
ATOM   2829 C CZ  . TYR A  1  349 ? -11.492 -15.502 -17.173 1.00 68.11 349 A  1 
ATOM   2830 O OH  . TYR A  1  349 ? -11.912 -16.561 -17.945 1.00 62.00 349 A  1 
ATOM   2831 N N   . ASN A  1  350 ? -8.922  -8.811  -14.718 1.00 93.98 350 A  1 
ATOM   2832 C CA  . ASN A  1  350 ? -8.619  -7.670  -13.875 1.00 94.87 350 A  1 
ATOM   2833 C C   . ASN A  1  350 ? -9.635  -6.549  -14.096 1.00 95.46 350 A  1 
ATOM   2834 O O   . ASN A  1  350 ? -10.179 -6.391  -15.187 1.00 95.09 350 A  1 
ATOM   2835 C CB  . ASN A  1  350 ? -7.177  -7.202  -14.122 1.00 94.77 350 A  1 
ATOM   2836 C CG  . ASN A  1  350 ? -6.986  -6.681  -15.528 1.00 94.75 350 A  1 
ATOM   2837 O OD1 . ASN A  1  350 ? -6.865  -7.434  -16.483 1.00 86.52 350 A  1 
ATOM   2838 N ND2 . ASN A  1  350 ? -6.980  -5.376  -15.700 1.00 87.18 350 A  1 
ATOM   2839 N N   . ASN A  1  351 ? -9.855  -5.756  -13.074 1.00 96.53 351 A  1 
ATOM   2840 C CA  . ASN A  1  351 ? -10.494 -4.467  -13.269 1.00 97.08 351 A  1 
ATOM   2841 C C   . ASN A  1  351 ? -9.551  -3.518  -14.027 1.00 97.68 351 A  1 
ATOM   2842 O O   . ASN A  1  351 ? -8.331  -3.586  -13.833 1.00 97.47 351 A  1 
ATOM   2843 C CB  . ASN A  1  351 ? -10.916 -3.896  -11.912 1.00 96.55 351 A  1 
ATOM   2844 C CG  . ASN A  1  351 ? -12.227 -4.477  -11.433 1.00 95.97 351 A  1 
ATOM   2845 O OD1 . ASN A  1  351 ? -13.158 -4.699  -12.195 1.00 92.80 351 A  1 
ATOM   2846 N ND2 . ASN A  1  351 ? -12.360 -4.705  -10.146 1.00 91.99 351 A  1 
ATOM   2847 N N   . PRO A  1  352 ? -10.083 -2.636  -14.878 1.00 98.12 352 A  1 
ATOM   2848 C CA  . PRO A  1  352 ? -9.263  -1.663  -15.584 1.00 98.34 352 A  1 
ATOM   2849 C C   . PRO A  1  352 ? -8.626  -0.678  -14.601 1.00 98.39 352 A  1 
ATOM   2850 O O   . PRO A  1  352 ? -9.248  -0.277  -13.618 1.00 97.93 352 A  1 
ATOM   2851 C CB  . PRO A  1  352 ? -10.206 -0.967  -16.557 1.00 98.09 352 A  1 
ATOM   2852 C CG  . PRO A  1  352 ? -11.563 -1.096  -15.877 1.00 96.65 352 A  1 
ATOM   2853 C CD  . PRO A  1  352 ? -11.478 -2.459  -15.197 1.00 97.98 352 A  1 
ATOM   2854 N N   . GLY A  1  353 ? -7.414  -0.249  -14.911 1.00 98.27 353 A  1 
ATOM   2855 C CA  . GLY A  1  353 ? -6.677  0.649   -14.054 1.00 98.37 353 A  1 
ATOM   2856 C C   . GLY A  1  353 ? -5.664  1.528   -14.781 1.00 98.59 353 A  1 
ATOM   2857 O O   . GLY A  1  353 ? -5.387  1.370   -15.967 1.00 98.09 353 A  1 
ATOM   2858 N N   . PHE A  1  354 ? -5.131  2.466   -14.040 1.00 98.46 354 A  1 
ATOM   2859 C CA  . PHE A  1  354 ? -3.979  3.268   -14.429 1.00 98.45 354 A  1 
ATOM   2860 C C   . PHE A  1  354 ? -3.161  3.598   -13.184 1.00 98.45 354 A  1 
ATOM   2861 O O   . PHE A  1  354 ? -3.680  3.574   -12.062 1.00 98.06 354 A  1 
ATOM   2862 C CB  . PHE A  1  354 ? -4.425  4.539   -15.175 1.00 98.36 354 A  1 
ATOM   2863 C CG  . PHE A  1  354 ? -5.286  5.486   -14.374 1.00 98.46 354 A  1 
ATOM   2864 C CD1 . PHE A  1  354 ? -6.694  5.362   -14.407 1.00 96.84 354 A  1 
ATOM   2865 C CD2 . PHE A  1  354 ? -4.713  6.513   -13.609 1.00 96.57 354 A  1 
ATOM   2866 C CE1 . PHE A  1  354 ? -7.511  6.254   -13.691 1.00 96.45 354 A  1 
ATOM   2867 C CE2 . PHE A  1  354 ? -5.522  7.408   -12.887 1.00 95.82 354 A  1 
ATOM   2868 C CZ  . PHE A  1  354 ? -6.922  7.279   -12.934 1.00 97.65 354 A  1 
ATOM   2869 N N   . ARG A  1  355 ? -1.899  3.914   -13.367 1.00 98.63 355 A  1 
ATOM   2870 C CA  . ARG A  1  355 ? -0.976  4.127   -12.252 1.00 98.69 355 A  1 
ATOM   2871 C C   . ARG A  1  355 ? -0.298  5.485   -12.340 1.00 98.50 355 A  1 
ATOM   2872 O O   . ARG A  1  355 ? 0.253   5.858   -13.380 1.00 98.09 355 A  1 
ATOM   2873 C CB  . ARG A  1  355 ? -0.003  2.944   -12.202 1.00 98.24 355 A  1 
ATOM   2874 C CG  . ARG A  1  355 ? 0.895   2.971   -10.968 1.00 97.23 355 A  1 
ATOM   2875 C CD  . ARG A  1  355 ? 1.729   1.687   -10.861 1.00 97.03 355 A  1 
ATOM   2876 N NE  . ARG A  1  355 ? 0.927   0.544   -10.409 1.00 97.02 355 A  1 
ATOM   2877 C CZ  . ARG A  1  355 ? 1.329   -0.692  -10.202 1.00 97.23 355 A  1 
ATOM   2878 N NH1 . ARG A  1  355 ? 2.550   -1.075  -10.443 1.00 94.70 355 A  1 
ATOM   2879 N NH2 . ARG A  1  355 ? 0.510   -1.581  -9.732  1.00 94.48 355 A  1 
ATOM   2880 N N   . HIS A  1  356 ? -0.320  6.215   -11.242 1.00 98.04 356 A  1 
ATOM   2881 C CA  . HIS A  1  356 ? 0.397   7.481   -11.124 1.00 97.92 356 A  1 
ATOM   2882 C C   . HIS A  1  356 ? 1.689   7.263   -10.340 1.00 97.79 356 A  1 
ATOM   2883 O O   . HIS A  1  356 ? 1.632   6.938   -9.155  1.00 97.13 356 A  1 
ATOM   2884 C CB  . HIS A  1  356 ? -0.519  8.502   -10.438 1.00 97.59 356 A  1 
ATOM   2885 C CG  . HIS A  1  356 ? 0.050   9.891   -10.323 1.00 97.40 356 A  1 
ATOM   2886 N ND1 . HIS A  1  356 ? -0.396  10.852  -9.438  1.00 91.87 356 A  1 
ATOM   2887 C CD2 . HIS A  1  356 ? 1.020   10.460  -11.102 1.00 92.23 356 A  1 
ATOM   2888 C CE1 . HIS A  1  356 ? 0.281   11.982  -9.689  1.00 93.00 356 A  1 
ATOM   2889 N NE2 . HIS A  1  356 ? 1.154   11.779  -10.688 1.00 93.52 356 A  1 
ATOM   2890 N N   . TYR A  1  357 ? 2.819   7.433   -10.994 1.00 98.02 357 A  1 
ATOM   2891 C CA  . TYR A  1  357 ? 4.128   7.358   -10.352 1.00 97.99 357 A  1 
ATOM   2892 C C   . TYR A  1  357 ? 4.594   8.741   -9.896  1.00 97.47 357 A  1 
ATOM   2893 O O   . TYR A  1  357 ? 4.520   9.708   -10.654 1.00 96.40 357 A  1 
ATOM   2894 C CB  . TYR A  1  357 ? 5.139   6.729   -11.306 1.00 97.89 357 A  1 
ATOM   2895 C CG  . TYR A  1  357 ? 5.033   5.224   -11.400 1.00 97.90 357 A  1 
ATOM   2896 C CD1 . TYR A  1  357 ? 5.591   4.427   -10.380 1.00 96.19 357 A  1 
ATOM   2897 C CD2 . TYR A  1  357 ? 4.407   4.607   -12.502 1.00 96.37 357 A  1 
ATOM   2898 C CE1 . TYR A  1  357 ? 5.534   3.023   -10.466 1.00 96.06 357 A  1 
ATOM   2899 C CE2 . TYR A  1  357 ? 4.346   3.208   -12.592 1.00 95.79 357 A  1 
ATOM   2900 C CZ  . TYR A  1  357 ? 4.914   2.414   -11.573 1.00 96.90 357 A  1 
ATOM   2901 O OH  . TYR A  1  357 ? 4.876   1.055   -11.660 1.00 95.82 357 A  1 
ATOM   2902 N N   . LEU A  1  358 ? 5.097   8.794   -8.681  1.00 96.93 358 A  1 
ATOM   2903 C CA  . LEU A  1  358 ? 5.643   9.979   -8.047  1.00 96.56 358 A  1 
ATOM   2904 C C   . LEU A  1  358 ? 7.123   9.730   -7.769  1.00 96.15 358 A  1 
ATOM   2905 O O   . LEU A  1  358 ? 7.462   8.774   -7.068  1.00 94.65 358 A  1 
ATOM   2906 C CB  . LEU A  1  358 ? 4.887   10.240  -6.729  1.00 95.72 358 A  1 
ATOM   2907 C CG  . LEU A  1  358 ? 3.360   10.384  -6.855  1.00 93.58 358 A  1 
ATOM   2908 C CD1 . LEU A  1  358 ? 2.729   10.480  -5.472  1.00 88.14 358 A  1 
ATOM   2909 C CD2 . LEU A  1  358 ? 2.976   11.633  -7.629  1.00 87.41 358 A  1 
ATOM   2910 N N   . LEU A  1  359 ? 7.983   10.568  -8.298  1.00 95.51 359 A  1 
ATOM   2911 C CA  . LEU A  1  359 ? 9.421   10.445  -8.119  1.00 95.11 359 A  1 
ATOM   2912 C C   . LEU A  1  359 ? 9.967   11.638  -7.339  1.00 94.46 359 A  1 
ATOM   2913 O O   . LEU A  1  359 ? 9.604   12.782  -7.594  1.00 92.29 359 A  1 
ATOM   2914 C CB  . LEU A  1  359 ? 10.154  10.290  -9.460  1.00 94.45 359 A  1 
ATOM   2915 C CG  . LEU A  1  359 ? 9.969   8.923   -10.143 1.00 90.33 359 A  1 
ATOM   2916 C CD1 . LEU A  1  359 ? 8.661   8.815   -10.920 1.00 82.28 359 A  1 
ATOM   2917 C CD2 . LEU A  1  359 ? 11.094  8.679   -11.143 1.00 82.16 359 A  1 
ATOM   2918 N N   . ASP A  1  360 ? 10.884  11.340  -6.450  1.00 90.64 360 A  1 
ATOM   2919 C CA  . ASP A  1  360 ? 11.783  12.325  -5.879  1.00 88.58 360 A  1 
ATOM   2920 C C   . ASP A  1  360 ? 13.166  12.062  -6.470  1.00 87.16 360 A  1 
ATOM   2921 O O   . ASP A  1  360 ? 13.832  11.085  -6.123  1.00 81.11 360 A  1 
ATOM   2922 C CB  . ASP A  1  360 ? 11.743  12.239  -4.354  1.00 84.51 360 A  1 
ATOM   2923 C CG  . ASP A  1  360 ? 12.502  13.376  -3.682  1.00 80.87 360 A  1 
ATOM   2924 O OD1 . ASP A  1  360 ? 12.787  14.386  -4.359  1.00 74.62 360 A  1 
ATOM   2925 O OD2 . ASP A  1  360 ? 12.756  13.243  -2.459  1.00 73.79 360 A  1 
ATOM   2926 N N   . GLN A  1  361 ? 13.535  12.874  -7.432  1.00 82.63 361 A  1 
ATOM   2927 C CA  . GLN A  1  361 ? 14.638  12.600  -8.352  1.00 81.17 361 A  1 
ATOM   2928 C C   . GLN A  1  361 ? 14.473  11.241  -9.046  1.00 81.41 361 A  1 
ATOM   2929 O O   . GLN A  1  361 ? 13.472  10.999  -9.712  1.00 76.82 361 A  1 
ATOM   2930 C CB  . GLN A  1  361 ? 15.994  12.802  -7.652  1.00 77.40 361 A  1 
ATOM   2931 C CG  . GLN A  1  361 ? 16.112  14.179  -6.969  1.00 73.62 361 A  1 
ATOM   2932 C CD  . GLN A  1  361 ? 17.502  14.404  -6.392  1.00 68.75 361 A  1 
ATOM   2933 O OE1 . GLN A  1  361 ? 18.401  13.575  -6.434  1.00 62.75 361 A  1 
ATOM   2934 N NE2 . GLN A  1  361 ? 17.739  15.566  -5.819  1.00 60.34 361 A  1 
ATOM   2935 N N   . GLU A  1  362 ? 15.456  10.358  -8.900  1.00 83.18 362 A  1 
ATOM   2936 C CA  . GLU A  1  362 ? 15.448  9.032   -9.517  1.00 83.84 362 A  1 
ATOM   2937 C C   . GLU A  1  362 ? 14.646  7.978   -8.749  1.00 86.18 362 A  1 
ATOM   2938 O O   . GLU A  1  362 ? 14.427  6.878   -9.258  1.00 83.23 362 A  1 
ATOM   2939 C CB  . GLU A  1  362 ? 16.898  8.563   -9.705  1.00 79.75 362 A  1 
ATOM   2940 C CG  . GLU A  1  362 ? 17.591  8.008   -8.441  1.00 75.00 362 A  1 
ATOM   2941 C CD  . GLU A  1  362 ? 18.024  9.029   -7.377  1.00 69.50 362 A  1 
ATOM   2942 O OE1 . GLU A  1  362 ? 18.496  8.554   -6.317  1.00 63.95 362 A  1 
ATOM   2943 O OE2 . GLU A  1  362 ? 17.976  10.238  -7.637  1.00 66.38 362 A  1 
ATOM   2944 N N   . ILE A  1  363 ? 14.280  8.284   -7.518  1.00 89.01 363 A  1 
ATOM   2945 C CA  . ILE A  1  363 ? 13.639  7.321   -6.633  1.00 89.92 363 A  1 
ATOM   2946 C C   . ILE A  1  363 ? 12.130  7.443   -6.798  1.00 91.78 363 A  1 
ATOM   2947 O O   . ILE A  1  363 ? 11.576  8.526   -6.644  1.00 90.27 363 A  1 
ATOM   2948 C CB  . ILE A  1  363 ? 14.105  7.510   -5.178  1.00 87.10 363 A  1 
ATOM   2949 C CG1 . ILE A  1  363 ? 15.632  7.287   -5.076  1.00 77.13 363 A  1 
ATOM   2950 C CG2 . ILE A  1  363 ? 13.349  6.561   -4.232  1.00 75.05 363 A  1 
ATOM   2951 C CD1 . ILE A  1  363 ? 16.215  7.476   -3.679  1.00 71.68 363 A  1 
ATOM   2952 N N   . ILE A  1  364 ? 11.474  6.324   -7.030  1.00 93.07 364 A  1 
ATOM   2953 C CA  . ILE A  1  364 ? 10.026  6.293   -6.896  1.00 94.01 364 A  1 
ATOM   2954 C C   . ILE A  1  364 ? 9.709   6.463   -5.417  1.00 94.18 364 A  1 
ATOM   2955 O O   . ILE A  1  364 ? 9.985   5.584   -4.597  1.00 93.26 364 A  1 
ATOM   2956 C CB  . ILE A  1  364 ? 9.383   5.009   -7.456  1.00 93.56 364 A  1 
ATOM   2957 C CG1 . ILE A  1  364 ? 9.764   4.774   -8.934  1.00 89.65 364 A  1 
ATOM   2958 C CG2 . ILE A  1  364 ? 7.853   5.119   -7.316  1.00 89.20 364 A  1 
ATOM   2959 C CD1 . ILE A  1  364 ? 9.267   3.429   -9.481  1.00 87.03 364 A  1 
ATOM   2960 N N   . LYS A  1  365 ? 9.137   7.578   -5.102  1.00 95.03 365 A  1 
ATOM   2961 C CA  . LYS A  1  365 ? 8.696   7.891   -3.748  1.00 94.73 365 A  1 
ATOM   2962 C C   . LYS A  1  365 ? 7.443   7.119   -3.400  1.00 95.21 365 A  1 
ATOM   2963 O O   . LYS A  1  365 ? 7.338   6.547   -2.321  1.00 93.87 365 A  1 
ATOM   2964 C CB  . LYS A  1  365 ? 8.488   9.394   -3.675  1.00 93.19 365 A  1 
ATOM   2965 C CG  . LYS A  1  365 ? 8.167   9.837   -2.251  1.00 86.45 365 A  1 
ATOM   2966 C CD  . LYS A  1  365 ? 8.013   11.347  -2.269  1.00 80.11 365 A  1 
ATOM   2967 C CE  . LYS A  1  365 ? 7.632   11.862  -0.906  1.00 73.27 365 A  1 
ATOM   2968 N NZ  . LYS A  1  365 ? 7.360   13.294  -1.040  1.00 64.49 365 A  1 
ATOM   2969 N N   . ASP A  1  366 ? 6.511   7.092   -4.332  1.00 95.68 366 A  1 
ATOM   2970 C CA  . ASP A  1  366 ? 5.292   6.302   -4.219  1.00 96.16 366 A  1 
ATOM   2971 C C   . ASP A  1  366 ? 4.685   6.071   -5.609  1.00 96.52 366 A  1 
ATOM   2972 O O   . ASP A  1  366 ? 5.069   6.705   -6.591  1.00 96.20 366 A  1 
ATOM   2973 C CB  . ASP A  1  366 ? 4.287   7.023   -3.305  1.00 95.80 366 A  1 
ATOM   2974 C CG  . ASP A  1  366 ? 3.308   6.075   -2.619  1.00 95.66 366 A  1 
ATOM   2975 O OD1 . ASP A  1  366 ? 3.345   4.856   -2.894  1.00 94.13 366 A  1 
ATOM   2976 O OD2 . ASP A  1  366 ? 2.530   6.544   -1.751  1.00 93.97 366 A  1 
ATOM   2977 N N   . PHE A  1  367 ? 3.708   5.185   -5.675  1.00 96.91 367 A  1 
ATOM   2978 C CA  . PHE A  1  367 ? 2.734   5.204   -6.747  1.00 97.39 367 A  1 
ATOM   2979 C C   . PHE A  1  367 ? 1.331   5.100   -6.171  1.00 97.49 367 A  1 
ATOM   2980 O O   . PHE A  1  367 ? 1.108   4.520   -5.101  1.00 97.00 367 A  1 
ATOM   2981 C CB  . PHE A  1  367 ? 3.034   4.156   -7.822  1.00 97.46 367 A  1 
ATOM   2982 C CG  . PHE A  1  367 ? 2.756   2.715   -7.442  1.00 97.75 367 A  1 
ATOM   2983 C CD1 . PHE A  1  367 ? 3.822   1.796   -7.343  1.00 96.07 367 A  1 
ATOM   2984 C CD2 . PHE A  1  367 ? 1.444   2.255   -7.258  1.00 95.27 367 A  1 
ATOM   2985 C CE1 . PHE A  1  367 ? 3.566   0.449   -7.060  1.00 95.43 367 A  1 
ATOM   2986 C CE2 . PHE A  1  367 ? 1.185   0.896   -6.960  1.00 94.25 367 A  1 
ATOM   2987 C CZ  . PHE A  1  367 ? 2.248   0.002   -6.863  1.00 96.81 367 A  1 
ATOM   2988 N N   . ILE A  1  368 ? 0.384   5.620   -6.899  1.00 97.78 368 A  1 
ATOM   2989 C CA  . ILE A  1  368 ? -1.039  5.495   -6.624  1.00 97.79 368 A  1 
ATOM   2990 C C   . ILE A  1  368 ? -1.644  4.664   -7.750  1.00 98.05 368 A  1 
ATOM   2991 O O   . ILE A  1  368 ? -1.565  5.060   -8.917  1.00 97.76 368 A  1 
ATOM   2992 C CB  . ILE A  1  368 ? -1.703  6.881   -6.492  1.00 97.34 368 A  1 
ATOM   2993 C CG1 . ILE A  1  368 ? -0.915  7.800   -5.525  1.00 95.42 368 A  1 
ATOM   2994 C CG2 . ILE A  1  368 ? -3.150  6.683   -6.025  1.00 96.00 368 A  1 
ATOM   2995 C CD1 . ILE A  1  368 ? -1.490  9.210   -5.376  1.00 89.89 368 A  1 
ATOM   2996 N N   . GLN A  1  369 ? -2.214  3.535   -7.389  1.00 98.32 369 A  1 
ATOM   2997 C CA  . GLN A  1  369 ? -2.978  2.710   -8.314  1.00 98.59 369 A  1 
ATOM   2998 C C   . GLN A  1  369 ? -4.431  3.167   -8.299  1.00 98.45 369 A  1 
ATOM   2999 O O   . GLN A  1  369 ? -5.050  3.235   -7.241  1.00 98.13 369 A  1 
ATOM   3000 C CB  . GLN A  1  369 ? -2.840  1.227   -7.924  1.00 98.36 369 A  1 
ATOM   3001 C CG  . GLN A  1  369 ? -3.553  0.281   -8.890  1.00 97.65 369 A  1 
ATOM   3002 C CD  . GLN A  1  369 ? -2.986  0.373   -10.312 1.00 97.98 369 A  1 
ATOM   3003 O OE1 . GLN A  1  369 ? -1.784  0.348   -10.524 1.00 94.34 369 A  1 
ATOM   3004 N NE2 . GLN A  1  369 ? -3.821  0.511   -11.317 1.00 93.99 369 A  1 
ATOM   3005 N N   . TYR A  1  370 ? -4.952  3.452   -9.465  1.00 98.58 370 A  1 
ATOM   3006 C CA  . TYR A  1  370 ? -6.357  3.745   -9.679  1.00 98.58 370 A  1 
ATOM   3007 C C   . TYR A  1  370 ? -7.016  2.591   -10.425 1.00 98.44 370 A  1 
ATOM   3008 O O   . TYR A  1  370 ? -6.369  1.946   -11.249 1.00 98.01 370 A  1 
ATOM   3009 C CB  . TYR A  1  370 ? -6.515  5.043   -10.466 1.00 98.39 370 A  1 
ATOM   3010 C CG  . TYR A  1  370 ? -6.034  6.272   -9.738  1.00 98.30 370 A  1 
ATOM   3011 C CD1 . TYR A  1  370 ? -6.926  7.040   -8.967  1.00 96.82 370 A  1 
ATOM   3012 C CD2 . TYR A  1  370 ? -4.675  6.657   -9.823  1.00 96.84 370 A  1 
ATOM   3013 C CE1 . TYR A  1  370 ? -6.478  8.183   -8.289  1.00 96.54 370 A  1 
ATOM   3014 C CE2 . TYR A  1  370 ? -4.218  7.799   -9.139  1.00 96.43 370 A  1 
ATOM   3015 C CZ  . TYR A  1  370 ? -5.122  8.558   -8.378  1.00 97.30 370 A  1 
ATOM   3016 O OH  . TYR A  1  370 ? -4.681  9.668   -7.712  1.00 96.35 370 A  1 
ATOM   3017 N N   . TYR A  1  371 ? -8.284  2.373   -10.151 1.00 98.39 371 A  1 
ATOM   3018 C CA  . TYR A  1  371 ? -9.079  1.364   -10.833 1.00 98.35 371 A  1 
ATOM   3019 C C   . TYR A  1  371 ? -10.549 1.802   -10.932 1.00 98.36 371 A  1 
ATOM   3020 O O   . TYR A  1  371 ? -10.979 2.743   -10.269 1.00 97.84 371 A  1 
ATOM   3021 C CB  . TYR A  1  371 ? -8.939  0.010   -10.115 1.00 97.70 371 A  1 
ATOM   3022 C CG  . TYR A  1  371 ? -9.857  -0.214  -8.927  1.00 97.38 371 A  1 
ATOM   3023 C CD1 . TYR A  1  371 ? -9.821  0.642   -7.809  1.00 96.26 371 A  1 
ATOM   3024 C CD2 . TYR A  1  371 ? -10.770 -1.282  -8.948  1.00 96.13 371 A  1 
ATOM   3025 C CE1 . TYR A  1  371 ? -10.690 0.446   -6.730  1.00 95.17 371 A  1 
ATOM   3026 C CE2 . TYR A  1  371 ? -11.643 -1.489  -7.870  1.00 94.80 371 A  1 
ATOM   3027 C CZ  . TYR A  1  371 ? -11.614 -0.621  -6.758  1.00 94.88 371 A  1 
ATOM   3028 O OH  . TYR A  1  371 ? -12.476 -0.810  -5.714  1.00 93.00 371 A  1 
ATOM   3029 N N   . ALA A  1  372 ? -11.303 1.098   -11.754 1.00 98.30 372 A  1 
ATOM   3030 C CA  . ALA A  1  372 ? -12.757 1.132   -11.739 1.00 98.27 372 A  1 
ATOM   3031 C C   . ALA A  1  372 ? -13.290 -0.295  -11.659 1.00 98.04 372 A  1 
ATOM   3032 O O   . ALA A  1  372 ? -12.851 -1.163  -12.409 1.00 97.32 372 A  1 
ATOM   3033 C CB  . ALA A  1  372 ? -13.275 1.860   -12.978 1.00 98.13 372 A  1 
ATOM   3034 N N   . ASP A  1  373 ? -14.237 -0.530  -10.773 1.00 96.96 373 A  1 
ATOM   3035 C CA  . ASP A  1  373 ? -14.871 -1.840  -10.667 1.00 96.18 373 A  1 
ATOM   3036 C C   . ASP A  1  373 ? -15.934 -2.019  -11.755 1.00 96.38 373 A  1 
ATOM   3037 O O   . ASP A  1  373 ? -16.911 -1.281  -11.819 1.00 95.12 373 A  1 
ATOM   3038 C CB  . ASP A  1  373 ? -15.443 -2.029  -9.254  1.00 94.10 373 A  1 
ATOM   3039 C CG  . ASP A  1  373 ? -15.883 -3.464  -8.990  1.00 91.68 373 A  1 
ATOM   3040 O OD1 . ASP A  1  373 ? -15.964 -4.263  -9.953  1.00 87.25 373 A  1 
ATOM   3041 O OD2 . ASP A  1  373 ? -16.136 -3.781  -7.805  1.00 85.01 373 A  1 
ATOM   3042 N N   . ILE A  1  374 ? -15.729 -3.010  -12.615 1.00 95.96 374 A  1 
ATOM   3043 C CA  . ILE A  1  374 ? -16.671 -3.365  -13.681 1.00 95.46 374 A  1 
ATOM   3044 C C   . ILE A  1  374 ? -17.422 -4.670  -13.400 1.00 94.27 374 A  1 
ATOM   3045 O O   . ILE A  1  374 ? -18.217 -5.099  -14.232 1.00 92.74 374 A  1 
ATOM   3046 C CB  . ILE A  1  374 ? -15.983 -3.397  -15.061 1.00 95.80 374 A  1 
ATOM   3047 C CG1 . ILE A  1  374 ? -14.951 -4.541  -15.180 1.00 95.05 374 A  1 
ATOM   3048 C CG2 . ILE A  1  374 ? -15.354 -2.032  -15.383 1.00 94.23 374 A  1 
ATOM   3049 C CD1 . ILE A  1  374 ? -14.547 -4.834  -16.632 1.00 94.95 374 A  1 
ATOM   3050 N N   . MET A  1  375 ? -17.206 -5.288  -12.249 1.00 92.35 375 A  1 
ATOM   3051 C CA  . MET A  1  375 ? -17.682 -6.638  -11.944 1.00 89.93 375 A  1 
ATOM   3052 C C   . MET A  1  375 ? -19.200 -6.793  -12.080 1.00 89.08 375 A  1 
ATOM   3053 O O   . MET A  1  375 ? -19.682 -7.810  -12.574 1.00 86.74 375 A  1 
ATOM   3054 C CB  . MET A  1  375 ? -17.240 -7.007  -10.530 1.00 87.60 375 A  1 
ATOM   3055 C CG  . MET A  1  375 ? -17.510 -8.483  -10.201 1.00 81.44 375 A  1 
ATOM   3056 S SD  . MET A  1  375 ? -17.126 -8.959  -8.493  1.00 77.50 375 A  1 
ATOM   3057 C CE  . MET A  1  375 ? -15.389 -8.481  -8.365  1.00 70.29 375 A  1 
ATOM   3058 N N   . LEU A  1  376 ? -19.940 -5.775  -11.666 1.00 88.72 376 A  1 
ATOM   3059 C CA  . LEU A  1  376 ? -21.403 -5.781  -11.683 1.00 87.72 376 A  1 
ATOM   3060 C C   . LEU A  1  376 ? -21.998 -4.995  -12.859 1.00 88.45 376 A  1 
ATOM   3061 O O   . LEU A  1  376 ? -23.165 -4.611  -12.804 1.00 86.02 376 A  1 
ATOM   3062 C CB  . LEU A  1  376 ? -21.934 -5.300  -10.318 1.00 85.34 376 A  1 
ATOM   3063 C CG  . LEU A  1  376 ? -21.507 -6.166  -9.124  1.00 82.57 376 A  1 
ATOM   3064 C CD1 . LEU A  1  376 ? -22.098 -5.573  -7.849  1.00 78.78 376 A  1 
ATOM   3065 C CD2 . LEU A  1  376 ? -21.992 -7.610  -9.248  1.00 77.88 376 A  1 
ATOM   3066 N N   . ASN A  1  377 ? -21.210 -4.766  -13.897 1.00 89.91 377 A  1 
ATOM   3067 C CA  . ASN A  1  377 ? -21.613 -4.015  -15.090 1.00 91.23 377 A  1 
ATOM   3068 C C   . ASN A  1  377 ? -22.270 -2.657  -14.735 1.00 91.75 377 A  1 
ATOM   3069 O O   . ASN A  1  377 ? -23.454 -2.435  -15.023 1.00 90.90 377 A  1 
ATOM   3070 C CB  . ASN A  1  377 ? -22.475 -4.932  -15.971 1.00 90.96 377 A  1 
ATOM   3071 C CG  . ASN A  1  377 ? -22.807 -4.318  -17.315 1.00 91.10 377 A  1 
ATOM   3072 O OD1 . ASN A  1  377 ? -22.113 -3.458  -17.838 1.00 89.12 377 A  1 
ATOM   3073 N ND2 . ASN A  1  377 ? -23.876 -4.776  -17.929 1.00 88.62 377 A  1 
ATOM   3074 N N   . PRO A  1  378 ? -21.548 -1.750  -14.081 1.00 93.70 378 A  1 
ATOM   3075 C CA  . PRO A  1  378 ? -22.107 -0.484  -13.632 1.00 94.40 378 A  1 
ATOM   3076 C C   . PRO A  1  378 ? -22.514 0.401   -14.813 1.00 94.80 378 A  1 
ATOM   3077 O O   . PRO A  1  378 ? -21.910 0.388   -15.887 1.00 93.62 378 A  1 
ATOM   3078 C CB  . PRO A  1  378 ? -21.009 0.153   -12.776 1.00 93.96 378 A  1 
ATOM   3079 C CG  . PRO A  1  378 ? -19.729 -0.403  -13.398 1.00 92.97 378 A  1 
ATOM   3080 C CD  . PRO A  1  378 ? -20.133 -1.824  -13.782 1.00 94.40 378 A  1 
ATOM   3081 N N   . SER A  1  379 ? -23.528 1.223   -14.586 1.00 95.61 379 A  1 
ATOM   3082 C CA  . SER A  1  379 ? -23.993 2.190   -15.585 1.00 95.37 379 A  1 
ATOM   3083 C C   . SER A  1  379 ? -23.040 3.377   -15.791 1.00 95.82 379 A  1 
ATOM   3084 O O   . SER A  1  379 ? -23.102 4.040   -16.820 1.00 94.17 379 A  1 
ATOM   3085 C CB  . SER A  1  379 ? -25.368 2.712   -15.189 1.00 94.18 379 A  1 
ATOM   3086 O OG  . SER A  1  379 ? -25.340 3.278   -13.897 1.00 83.17 379 A  1 
ATOM   3087 N N   . GLU A  1  380 ? -22.212 3.633   -14.797 1.00 96.11 380 A  1 
ATOM   3088 C CA  . GLU A  1  380 ? -21.154 4.642   -14.808 1.00 95.95 380 A  1 
ATOM   3089 C C   . GLU A  1  380 ? -19.937 4.057   -14.095 1.00 96.57 380 A  1 
ATOM   3090 O O   . GLU A  1  380 ? -20.093 3.283   -13.141 1.00 95.19 380 A  1 
ATOM   3091 C CB  . GLU A  1  380 ? -21.617 5.914   -14.081 1.00 94.36 380 A  1 
ATOM   3092 C CG  . GLU A  1  380 ? -22.488 6.849   -14.938 1.00 82.04 380 A  1 
ATOM   3093 C CD  . GLU A  1  380 ? -21.691 7.738   -15.918 1.00 75.89 380 A  1 
ATOM   3094 O OE1 . GLU A  1  380 ? -22.329 8.282   -16.847 1.00 67.64 380 A  1 
ATOM   3095 O OE2 . GLU A  1  380 ? -20.466 7.907   -15.729 1.00 69.36 380 A  1 
ATOM   3096 N N   . LEU A  1  381 ? -18.743 4.416   -14.538 1.00 97.26 381 A  1 
ATOM   3097 C CA  . LEU A  1  381 ? -17.528 3.951   -13.890 1.00 97.44 381 A  1 
ATOM   3098 C C   . LEU A  1  381 ? -17.149 4.866   -12.734 1.00 97.42 381 A  1 
ATOM   3099 O O   . LEU A  1  381 ? -16.909 6.057   -12.932 1.00 96.05 381 A  1 
ATOM   3100 C CB  . LEU A  1  381 ? -16.379 3.829   -14.901 1.00 97.00 381 A  1 
ATOM   3101 C CG  . LEU A  1  381 ? -16.563 2.726   -15.958 1.00 95.94 381 A  1 
ATOM   3102 C CD1 . LEU A  1  381 ? -15.326 2.693   -16.845 1.00 95.27 381 A  1 
ATOM   3103 C CD2 . LEU A  1  381 ? -16.739 1.338   -15.348 1.00 95.07 381 A  1 
ATOM   3104 N N   . ASN A  1  382 ? -17.018 4.271   -11.561 1.00 97.65 382 A  1 
ATOM   3105 C CA  . ASN A  1  382 ? -16.446 4.940   -10.412 1.00 97.52 382 A  1 
ATOM   3106 C C   . ASN A  1  382 ? -14.936 4.688   -10.372 1.00 97.80 382 A  1 
ATOM   3107 O O   . ASN A  1  382 ? -14.491 3.626   -9.947  1.00 97.13 382 A  1 
ATOM   3108 C CB  . ASN A  1  382 ? -17.155 4.472   -9.129  1.00 96.59 382 A  1 
ATOM   3109 C CG  . ASN A  1  382 ? -16.694 5.303   -7.945  1.00 91.49 382 A  1 
ATOM   3110 O OD1 . ASN A  1  382 ? -16.543 6.506   -8.060  1.00 83.55 382 A  1 
ATOM   3111 N ND2 . ASN A  1  382 ? -16.470 4.698   -6.808  1.00 82.19 382 A  1 
ATOM   3112 N N   . TRP A  1  383 ? -14.169 5.653   -10.850 1.00 98.04 383 A  1 
ATOM   3113 C CA  . TRP A  1  383 ? -12.721 5.611   -10.753 1.00 98.15 383 A  1 
ATOM   3114 C C   . TRP A  1  383 ? -12.280 6.096   -9.376  1.00 98.09 383 A  1 
ATOM   3115 O O   . TRP A  1  383 ? -12.596 7.216   -8.983  1.00 97.00 383 A  1 
ATOM   3116 C CB  . TRP A  1  383 ? -12.085 6.460   -11.845 1.00 98.07 383 A  1 
ATOM   3117 C CG  . TRP A  1  383 ? -12.280 5.920   -13.220 1.00 98.20 383 A  1 
ATOM   3118 C CD1 . TRP A  1  383 ? -13.269 6.274   -14.068 1.00 97.59 383 A  1 
ATOM   3119 C CD2 . TRP A  1  383 ? -11.506 4.886   -13.893 1.00 98.21 383 A  1 
ATOM   3120 N NE1 . TRP A  1  383 ? -13.161 5.540   -15.237 1.00 97.77 383 A  1 
ATOM   3121 C CE2 . TRP A  1  383 ? -12.099 4.674   -15.166 1.00 98.01 383 A  1 
ATOM   3122 C CE3 . TRP A  1  383 ? -10.378 4.126   -13.544 1.00 98.06 383 A  1 
ATOM   3123 C CZ2 . TRP A  1  383 ? -11.589 3.707   -16.062 1.00 97.83 383 A  1 
ATOM   3124 C CZ3 . TRP A  1  383 ? -9.867  3.167   -14.442 1.00 97.59 383 A  1 
ATOM   3125 C CH2 . TRP A  1  383 ? -10.474 2.957   -15.688 1.00 97.60 383 A  1 
ATOM   3126 N N   . GLU A  1  384 ? -11.522 5.270   -8.688  1.00 98.02 384 A  1 
ATOM   3127 C CA  . GLU A  1  384 ? -11.056 5.557   -7.347  1.00 97.84 384 A  1 
ATOM   3128 C C   . GLU A  1  384 ? -9.647  5.009   -7.111  1.00 98.26 384 A  1 
ATOM   3129 O O   . GLU A  1  384 ? -9.068  4.320   -7.956  1.00 97.81 384 A  1 
ATOM   3130 C CB  . GLU A  1  384 ? -12.085 5.054   -6.322  1.00 95.85 384 A  1 
ATOM   3131 C CG  . GLU A  1  384 ? -12.299 3.540   -6.330  1.00 85.80 384 A  1 
ATOM   3132 C CD  . GLU A  1  384 ? -13.455 3.095   -5.406  1.00 85.61 384 A  1 
ATOM   3133 O OE1 . GLU A  1  384 ? -14.021 2.010   -5.662  1.00 77.17 384 A  1 
ATOM   3134 O OE2 . GLU A  1  384 ? -13.788 3.846   -4.465  1.00 79.89 384 A  1 
ATOM   3135 N N   . ILE A  1  385 ? -9.087  5.372   -5.987  1.00 98.01 385 A  1 
ATOM   3136 C CA  . ILE A  1  385 ? -7.794  4.840   -5.570  1.00 97.98 385 A  1 
ATOM   3137 C C   . ILE A  1  385 ? -8.002  3.404   -5.097  1.00 97.70 385 A  1 
ATOM   3138 O O   . ILE A  1  385 ? -8.739  3.176   -4.136  1.00 96.90 385 A  1 
ATOM   3139 C CB  . ILE A  1  385 ? -7.153  5.727   -4.485  1.00 97.70 385 A  1 
ATOM   3140 C CG1 . ILE A  1  385 ? -6.882  7.151   -5.032  1.00 96.50 385 A  1 
ATOM   3141 C CG2 . ILE A  1  385 ? -5.852  5.088   -3.966  1.00 96.58 385 A  1 
ATOM   3142 C CD1 . ILE A  1  385 ? -6.386  8.154   -3.983  1.00 94.98 385 A  1 
ATOM   3143 N N   . GLU A  1  386 ? -7.323  2.470   -5.708  1.00 98.14 386 A  1 
ATOM   3144 C CA  . GLU A  1  386 ? -7.264  1.101   -5.202  1.00 97.89 386 A  1 
ATOM   3145 C C   . GLU A  1  386 ? -6.372  1.043   -3.956  1.00 97.65 386 A  1 
ATOM   3146 O O   . GLU A  1  386 ? -6.780  0.575   -2.894  1.00 96.70 386 A  1 
ATOM   3147 C CB  . GLU A  1  386 ? -6.742  0.156   -6.296  1.00 97.61 386 A  1 
ATOM   3148 C CG  . GLU A  1  386 ? -6.867  -1.310  -5.870  1.00 96.81 386 A  1 
ATOM   3149 C CD  . GLU A  1  386 ? -6.135  -2.270  -6.812  1.00 96.72 386 A  1 
ATOM   3150 O OE1 . GLU A  1  386 ? -5.755  -3.366  -6.335  1.00 93.53 386 A  1 
ATOM   3151 O OE2 . GLU A  1  386 ? -5.919  -1.929  -7.987  1.00 94.27 386 A  1 
ATOM   3152 N N   . TYR A  1  387 ? -5.160  1.571   -4.096  1.00 98.03 387 A  1 
ATOM   3153 C CA  . TYR A  1  387 ? -4.194  1.679   -3.007  1.00 97.97 387 A  1 
ATOM   3154 C C   . TYR A  1  387 ? -3.024  2.594   -3.389  1.00 97.90 387 A  1 
ATOM   3155 O O   . TYR A  1  387 ? -2.758  2.848   -4.559  1.00 97.69 387 A  1 
ATOM   3156 C CB  . TYR A  1  387 ? -3.690  0.280   -2.630  1.00 97.61 387 A  1 
ATOM   3157 C CG  . TYR A  1  387 ? -2.740  -0.368  -3.615  1.00 97.72 387 A  1 
ATOM   3158 C CD1 . TYR A  1  387 ? -3.221  -1.020  -4.779  1.00 97.08 387 A  1 
ATOM   3159 C CD2 . TYR A  1  387 ? -1.367  -0.336  -3.367  1.00 97.16 387 A  1 
ATOM   3160 C CE1 . TYR A  1  387 ? -2.327  -1.627  -5.672  1.00 96.62 387 A  1 
ATOM   3161 C CE2 . TYR A  1  387 ? -0.463  -0.941  -4.250  1.00 96.65 387 A  1 
ATOM   3162 C CZ  . TYR A  1  387 ? -0.940  -1.585  -5.403  1.00 97.09 387 A  1 
ATOM   3163 O OH  . TYR A  1  387 ? -0.046  -2.172  -6.242  1.00 96.36 387 A  1 
ATOM   3164 N N   . LYS A  1  388 ? -2.288  3.016   -2.372  1.00 97.54 388 A  1 
ATOM   3165 C CA  . LYS A  1  388 ? -0.945  3.565   -2.525  1.00 97.42 388 A  1 
ATOM   3166 C C   . LYS A  1  388 ? 0.071   2.528   -2.061  1.00 97.32 388 A  1 
ATOM   3167 O O   . LYS A  1  388 ? -0.151  1.861   -1.056  1.00 96.75 388 A  1 
ATOM   3168 C CB  . LYS A  1  388 ? -0.774  4.850   -1.729  1.00 96.80 388 A  1 
ATOM   3169 C CG  . LYS A  1  388 ? -1.801  5.922   -2.086  1.00 89.21 388 A  1 
ATOM   3170 C CD  . LYS A  1  388 ? -1.466  7.186   -1.300  1.00 89.45 388 A  1 
ATOM   3171 C CE  . LYS A  1  388 ? -2.629  8.171   -1.357  1.00 80.90 388 A  1 
ATOM   3172 N NZ  . LYS A  1  388 ? -2.690  8.894   -0.077  1.00 74.29 388 A  1 
ATOM   3173 N N   . PHE A  1  389 ? 1.195   2.417   -2.749  1.00 97.66 389 A  1 
ATOM   3174 C CA  . PHE A  1  389 ? 2.216   1.437   -2.386  1.00 97.61 389 A  1 
ATOM   3175 C C   . PHE A  1  389 ? 2.748   1.664   -0.963  1.00 97.46 389 A  1 
ATOM   3176 O O   . PHE A  1  389 ? 2.870   0.715   -0.199  1.00 96.79 389 A  1 
ATOM   3177 C CB  . PHE A  1  389 ? 3.344   1.465   -3.416  1.00 97.51 389 A  1 
ATOM   3178 C CG  . PHE A  1  389 ? 4.345   0.341   -3.242  1.00 97.49 389 A  1 
ATOM   3179 C CD1 . PHE A  1  389 ? 5.388   0.450   -2.303  1.00 96.45 389 A  1 
ATOM   3180 C CD2 . PHE A  1  389 ? 4.244   -0.829  -4.018  1.00 96.35 389 A  1 
ATOM   3181 C CE1 . PHE A  1  389 ? 6.310   -0.596  -2.140  1.00 95.87 389 A  1 
ATOM   3182 C CE2 . PHE A  1  389 ? 5.161   -1.867  -3.867  1.00 95.57 389 A  1 
ATOM   3183 C CZ  . PHE A  1  389 ? 6.196   -1.751  -2.931  1.00 96.15 389 A  1 
ATOM   3184 N N   . SER A  1  390 ? 2.988   2.909   -0.608  1.00 96.59 390 A  1 
ATOM   3185 C CA  . SER A  1  390 ? 3.464   3.310   0.714   1.00 95.99 390 A  1 
ATOM   3186 C C   . SER A  1  390 ? 2.539   2.826   1.839   1.00 95.76 390 A  1 
ATOM   3187 O O   . SER A  1  390 ? 3.008   2.260   2.823   1.00 94.98 390 A  1 
ATOM   3188 C CB  . SER A  1  390 ? 3.586   4.833   0.771   1.00 95.27 390 A  1 
ATOM   3189 O OG  . SER A  1  390 ? 2.351   5.470   0.515   1.00 92.96 390 A  1 
ATOM   3190 N N   . GLU A  1  391 ? 1.247   2.986   1.668   1.00 96.89 391 A  1 
ATOM   3191 C CA  . GLU A  1  391 ? 0.238   2.567   2.642   1.00 96.44 391 A  1 
ATOM   3192 C C   . GLU A  1  391 ? 0.076   1.037   2.655   1.00 96.52 391 A  1 
ATOM   3193 O O   . GLU A  1  391 ? 0.011   0.409   3.715   1.00 95.71 391 A  1 
ATOM   3194 C CB  . GLU A  1  391 ? -1.098  3.261   2.312   1.00 96.03 391 A  1 
ATOM   3195 C CG  . GLU A  1  391 ? -1.074  4.784   2.516   1.00 91.50 391 A  1 
ATOM   3196 C CD  . GLU A  1  391 ? -2.326  5.513   1.984   1.00 90.21 391 A  1 
ATOM   3197 O OE1 . GLU A  1  391 ? -2.330  6.765   1.953   1.00 83.89 391 A  1 
ATOM   3198 O OE2 . GLU A  1  391 ? -3.284  4.852   1.527   1.00 86.01 391 A  1 
ATOM   3199 N N   . ALA A  1  392 ? 0.054   0.433   1.478   1.00 97.11 392 A  1 
ATOM   3200 C CA  . ALA A  1  392 ? -0.170  -0.993  1.325   1.00 96.98 392 A  1 
ATOM   3201 C C   . ALA A  1  392 ? 0.942   -1.854  1.936   1.00 96.82 392 A  1 
ATOM   3202 O O   . ALA A  1  392 ? 0.662   -2.896  2.533   1.00 95.73 392 A  1 
ATOM   3203 C CB  . ALA A  1  392 ? -0.315  -1.291  -0.160  1.00 96.70 392 A  1 
ATOM   3204 N N   . TYR A  1  393 ? 2.188   -1.421  1.783   1.00 97.10 393 A  1 
ATOM   3205 C CA  . TYR A  1  393 ? 3.371   -2.155  2.224   1.00 96.95 393 A  1 
ATOM   3206 C C   . TYR A  1  393 ? 4.136   -1.463  3.357   1.00 96.32 393 A  1 
ATOM   3207 O O   . TYR A  1  393 ? 5.201   -1.927  3.742   1.00 94.09 393 A  1 
ATOM   3208 C CB  . TYR A  1  393 ? 4.244   -2.465  1.007   1.00 96.67 393 A  1 
ATOM   3209 C CG  . TYR A  1  393 ? 3.540   -3.316  -0.030  1.00 96.83 393 A  1 
ATOM   3210 C CD1 . TYR A  1  393 ? 3.227   -4.662  0.253   1.00 95.38 393 A  1 
ATOM   3211 C CD2 . TYR A  1  393 ? 3.176   -2.776  -1.272  1.00 95.57 393 A  1 
ATOM   3212 C CE1 . TYR A  1  393 ? 2.571   -5.458  -0.693  1.00 94.91 393 A  1 
ATOM   3213 C CE2 . TYR A  1  393 ? 2.512   -3.567  -2.235  1.00 94.83 393 A  1 
ATOM   3214 C CZ  . TYR A  1  393 ? 2.212   -4.906  -1.936  1.00 95.54 393 A  1 
ATOM   3215 O OH  . TYR A  1  393 ? 1.561   -5.681  -2.860  1.00 94.21 393 A  1 
ATOM   3216 N N   . LYS A  1  394 ? 3.578   -0.392  3.897   1.00 96.02 394 A  1 
ATOM   3217 C CA  . LYS A  1  394 ? 4.156   0.394   4.989   1.00 95.50 394 A  1 
ATOM   3218 C C   . LYS A  1  394 ? 5.592   0.847   4.698   1.00 95.57 394 A  1 
ATOM   3219 O O   . LYS A  1  394 ? 6.501   0.640   5.493   1.00 93.34 394 A  1 
ATOM   3220 C CB  . LYS A  1  394 ? 4.020   -0.331  6.336   1.00 94.98 394 A  1 
ATOM   3221 C CG  . LYS A  1  394 ? 2.562   -0.631  6.697   1.00 89.78 394 A  1 
ATOM   3222 C CD  . LYS A  1  394 ? 2.467   -1.039  8.163   1.00 80.82 394 A  1 
ATOM   3223 C CE  . LYS A  1  394 ? 1.002   -1.265  8.518   1.00 72.85 394 A  1 
ATOM   3224 N NZ  . LYS A  1  394 ? 0.820   -1.476  9.979   1.00 62.97 394 A  1 
ATOM   3225 N N   . THR A  1  395 ? 5.769   1.458   3.560   1.00 94.60 395 A  1 
ATOM   3226 C CA  . THR A  1  395 ? 7.057   1.998   3.128   1.00 94.37 395 A  1 
ATOM   3227 C C   . THR A  1  395 ? 6.986   3.511   2.998   1.00 93.83 395 A  1 
ATOM   3228 O O   . THR A  1  395 ? 5.909   4.083   2.849   1.00 91.69 395 A  1 
ATOM   3229 C CB  . THR A  1  395 ? 7.518   1.365   1.806   1.00 93.22 395 A  1 
ATOM   3230 O OG1 . THR A  1  395 ? 6.702   1.753   0.738   1.00 85.30 395 A  1 
ATOM   3231 C CG2 . THR A  1  395 ? 7.526   -0.157  1.860   1.00 86.25 395 A  1 
ATOM   3232 N N   . GLN A  1  396 ? 8.129   4.169   3.060   1.00 93.57 396 A  1 
ATOM   3233 C CA  . GLN A  1  396 ? 8.203   5.610   2.809   1.00 92.43 396 A  1 
ATOM   3234 C C   . GLN A  1  396 ? 8.539   5.946   1.349   1.00 92.68 396 A  1 
ATOM   3235 O O   . GLN A  1  396 ? 8.415   7.096   0.936   1.00 89.65 396 A  1 
ATOM   3236 C CB  . GLN A  1  396 ? 9.232   6.252   3.741   1.00 90.49 396 A  1 
ATOM   3237 C CG  . GLN A  1  396 ? 8.772   6.214   5.199   1.00 81.82 396 A  1 
ATOM   3238 C CD  . GLN A  1  396 ? 9.614   7.110   6.111   1.00 73.36 396 A  1 
ATOM   3239 O OE1 . GLN A  1  396 ? 10.650  7.638   5.746   1.00 65.37 396 A  1 
ATOM   3240 N NE2 . GLN A  1  396 ? 9.196   7.319   7.336   1.00 61.81 396 A  1 
ATOM   3241 N N   . ASN A  1  397 ? 8.999   4.957   0.624   1.00 93.51 397 A  1 
ATOM   3242 C CA  . ASN A  1  397 ? 9.389   5.066   -0.772  1.00 93.74 397 A  1 
ATOM   3243 C C   . ASN A  1  397 ? 9.361   3.684   -1.428  1.00 94.63 397 A  1 
ATOM   3244 O O   . ASN A  1  397 ? 9.134   2.665   -0.765  1.00 93.11 397 A  1 
ATOM   3245 C CB  . ASN A  1  397 ? 10.774  5.741   -0.857  1.00 91.41 397 A  1 
ATOM   3246 C CG  . ASN A  1  397 ? 11.856  5.062   -0.038  1.00 88.35 397 A  1 
ATOM   3247 O OD1 . ASN A  1  397 ? 11.906  3.866   0.146   1.00 80.38 397 A  1 
ATOM   3248 N ND2 . ASN A  1  397 ? 12.785  5.834   0.478   1.00 81.03 397 A  1 
ATOM   3249 N N   . ILE A  1  398 ? 9.611   3.645   -2.716  1.00 94.98 398 A  1 
ATOM   3250 C CA  . ILE A  1  398 ? 9.693   2.415   -3.495  1.00 95.22 398 A  1 
ATOM   3251 C C   . ILE A  1  398 ? 11.131  2.255   -3.985  1.00 94.64 398 A  1 
ATOM   3252 O O   . ILE A  1  398 ? 11.496  2.652   -5.087  1.00 92.75 398 A  1 
ATOM   3253 C CB  . ILE A  1  398 ? 8.659   2.385   -4.627  1.00 95.46 398 A  1 
ATOM   3254 C CG1 . ILE A  1  398 ? 7.250   2.746   -4.093  1.00 93.67 398 A  1 
ATOM   3255 C CG2 . ILE A  1  398 ? 8.663   0.988   -5.259  1.00 93.39 398 A  1 
ATOM   3256 C CD1 . ILE A  1  398 ? 6.139   2.673   -5.141  1.00 93.06 398 A  1 
ATOM   3257 N N   . THR A  1  399 ? 11.942  1.693   -3.126  1.00 94.70 399 A  1 
ATOM   3258 C CA  . THR A  1  399 ? 13.333  1.365   -3.422  1.00 94.36 399 A  1 
ATOM   3259 C C   . THR A  1  399 ? 13.496  -0.137  -3.544  1.00 95.01 399 A  1 
ATOM   3260 O O   . THR A  1  399 ? 12.617  -0.919  -3.164  1.00 94.83 399 A  1 
ATOM   3261 C CB  . THR A  1  399 ? 14.267  1.887   -2.331  1.00 93.04 399 A  1 
ATOM   3262 O OG1 . THR A  1  399 ? 13.982  1.277   -1.098  1.00 88.56 399 A  1 
ATOM   3263 C CG2 . THR A  1  399 ? 14.195  3.404   -2.168  1.00 88.60 399 A  1 
ATOM   3264 N N   . ARG A  1  400 ? 14.658  -0.559  -3.993  1.00 94.43 400 A  1 
ATOM   3265 C CA  . ARG A  1  400 ? 15.010  -1.978  -3.998  1.00 94.48 400 A  1 
ATOM   3266 C C   . ARG A  1  400 ? 14.770  -2.637  -2.634  1.00 95.33 400 A  1 
ATOM   3267 O O   . ARG A  1  400 ? 14.211  -3.727  -2.577  1.00 94.45 400 A  1 
ATOM   3268 C CB  . ARG A  1  400 ? 16.472  -2.100  -4.449  1.00 92.43 400 A  1 
ATOM   3269 C CG  . ARG A  1  400 ? 16.916  -3.561  -4.571  1.00 85.92 400 A  1 
ATOM   3270 C CD  . ARG A  1  400 ? 18.350  -3.600  -5.085  1.00 84.01 400 A  1 
ATOM   3271 N NE  . ARG A  1  400 ? 18.825  -4.976  -5.269  1.00 79.37 400 A  1 
ATOM   3272 C CZ  . ARG A  1  400 ? 19.892  -5.349  -5.940  1.00 75.59 400 A  1 
ATOM   3273 N NH1 . ARG A  1  400 ? 20.701  -4.496  -6.499  1.00 68.01 400 A  1 
ATOM   3274 N NH2 . ARG A  1  400 ? 20.175  -6.605  -6.076  1.00 67.94 400 A  1 
ATOM   3275 N N   . ASN A  1  401 ? 15.157  -1.974  -1.560  1.00 94.32 401 A  1 
ATOM   3276 C CA  . ASN A  1  401 ? 14.975  -2.505  -0.214  1.00 94.80 401 A  1 
ATOM   3277 C C   . ASN A  1  401 ? 13.497  -2.602  0.160   1.00 95.86 401 A  1 
ATOM   3278 O O   . ASN A  1  401 ? 13.055  -3.674  0.564   1.00 95.68 401 A  1 
ATOM   3279 C CB  . ASN A  1  401 ? 15.758  -1.656  0.794   1.00 94.09 401 A  1 
ATOM   3280 C CG  . ASN A  1  401 ? 17.258  -1.806  0.657   1.00 88.71 401 A  1 
ATOM   3281 O OD1 . ASN A  1  401 ? 17.787  -2.646  -0.045  1.00 80.82 401 A  1 
ATOM   3282 N ND2 . ASN A  1  401 ? 18.009  -0.970  1.339   1.00 78.71 401 A  1 
ATOM   3283 N N   . SER A  1  402 ? 12.720  -1.560  -0.049  1.00 96.10 402 A  1 
ATOM   3284 C CA  . SER A  1  402 ? 11.299  -1.575  0.298   1.00 96.57 402 A  1 
ATOM   3285 C C   . SER A  1  402 ? 10.490  -2.586  -0.518  1.00 97.16 402 A  1 
ATOM   3286 O O   . SER A  1  402 ? 9.563   -3.200  0.011   1.00 96.69 402 A  1 
ATOM   3287 C CB  . SER A  1  402 ? 10.698  -0.172  0.175   1.00 95.69 402 A  1 
ATOM   3288 O OG  . SER A  1  402 ? 10.782  0.299   -1.154  1.00 85.41 402 A  1 
ATOM   3289 N N   . ILE A  1  403 ? 10.876  -2.835  -1.769  1.00 96.84 403 A  1 
ATOM   3290 C CA  . ILE A  1  403 ? 10.256  -3.890  -2.574  1.00 97.26 403 A  1 
ATOM   3291 C C   . ILE A  1  403 ? 10.631  -5.274  -2.032  1.00 97.20 403 A  1 
ATOM   3292 O O   . ILE A  1  403 ? 9.758   -6.134  -1.909  1.00 97.02 403 A  1 
ATOM   3293 C CB  . ILE A  1  403 ? 10.618  -3.750  -4.067  1.00 97.36 403 A  1 
ATOM   3294 C CG1 . ILE A  1  403 ? 10.084  -2.424  -4.645  1.00 96.39 403 A  1 
ATOM   3295 C CG2 . ILE A  1  403 ? 10.032  -4.924  -4.875  1.00 96.53 403 A  1 
ATOM   3296 C CD1 . ILE A  1  403 ? 10.660  -2.083  -6.022  1.00 94.62 403 A  1 
ATOM   3297 N N   . ASN A  1  404 ? 11.893  -5.495  -1.670  1.00 96.87 404 A  1 
ATOM   3298 C CA  . ASN A  1  404 ? 12.301  -6.763  -1.061  1.00 96.86 404 A  1 
ATOM   3299 C C   . ASN A  1  404 ? 11.598  -6.999  0.284   1.00 96.90 404 A  1 
ATOM   3300 O O   . ASN A  1  404 ? 11.152  -8.113  0.549   1.00 96.52 404 A  1 
ATOM   3301 C CB  . ASN A  1  404 ? 13.827  -6.822  -0.907  1.00 96.59 404 A  1 
ATOM   3302 C CG  . ASN A  1  404 ? 14.510  -7.259  -2.183  1.00 96.18 404 A  1 
ATOM   3303 O OD1 . ASN A  1  404 ? 14.729  -8.438  -2.443  1.00 90.12 404 A  1 
ATOM   3304 N ND2 . ASN A  1  404 ? 14.892  -6.345  -3.035  1.00 90.20 404 A  1 
ATOM   3305 N N   . ASP A  1  405 ? 11.416  -5.963  1.083   1.00 96.48 405 A  1 
ATOM   3306 C CA  . ASP A  1  405 ? 10.669  -6.049  2.336   1.00 96.30 405 A  1 
ATOM   3307 C C   . ASP A  1  405 ? 9.186   -6.372  2.094   1.00 96.98 405 A  1 
ATOM   3308 O O   . ASP A  1  405 ? 8.617   -7.236  2.770   1.00 96.69 405 A  1 
ATOM   3309 C CB  . ASP A  1  405 ? 10.811  -4.740  3.124   1.00 95.89 405 A  1 
ATOM   3310 C CG  . ASP A  1  405 ? 12.212  -4.526  3.690   1.00 93.13 405 A  1 
ATOM   3311 O OD1 . ASP A  1  405 ? 12.899  -5.537  3.962   1.00 90.08 405 A  1 
ATOM   3312 O OD2 . ASP A  1  405 ? 12.566  -3.347  3.897   1.00 89.39 405 A  1 
ATOM   3313 N N   . ALA A  1  406 ? 8.581   -5.761  1.084   1.00 96.80 406 A  1 
ATOM   3314 C CA  . ALA A  1  406 ? 7.224   -6.080  0.675   1.00 97.11 406 A  1 
ATOM   3315 C C   . ALA A  1  406 ? 7.100   -7.546  0.231   1.00 97.22 406 A  1 
ATOM   3316 O O   . ALA A  1  406 ? 6.224   -8.268  0.705   1.00 97.00 406 A  1 
ATOM   3317 C CB  . ALA A  1  406 ? 6.785   -5.115  -0.432  1.00 97.28 406 A  1 
ATOM   3318 N N   . VAL A  1  407 ? 8.012   -8.021  -0.610  1.00 97.10 407 A  1 
ATOM   3319 C CA  . VAL A  1  407 ? 8.048   -9.419  -1.058  1.00 96.85 407 A  1 
ATOM   3320 C C   . VAL A  1  407 ? 8.225   -10.363 0.130   1.00 96.69 407 A  1 
ATOM   3321 O O   . VAL A  1  407 ? 7.535   -11.390 0.216   1.00 96.04 407 A  1 
ATOM   3322 C CB  . VAL A  1  407 ? 9.158   -9.642  -2.097  1.00 96.68 407 A  1 
ATOM   3323 C CG1 . VAL A  1  407 ? 9.394   -11.123 -2.410  1.00 95.42 407 A  1 
ATOM   3324 C CG2 . VAL A  1  407 ? 8.795   -8.954  -3.416  1.00 95.52 407 A  1 
ATOM   3325 N N   . LYS A  1  408 ? 9.089   -10.025 1.058   1.00 96.28 408 A  1 
ATOM   3326 C CA  . LYS A  1  408 ? 9.306   -10.816 2.265   1.00 95.77 408 A  1 
ATOM   3327 C C   . LYS A  1  408 ? 8.038   -10.892 3.113   1.00 95.86 408 A  1 
ATOM   3328 O O   . LYS A  1  408 ? 7.674   -11.979 3.551   1.00 95.50 408 A  1 
ATOM   3329 C CB  . LYS A  1  408 ? 10.486  -10.219 3.036   1.00 95.13 408 A  1 
ATOM   3330 C CG  . LYS A  1  408 ? 10.908  -11.111 4.214   1.00 85.87 408 A  1 
ATOM   3331 C CD  . LYS A  1  408 ? 12.129  -10.482 4.893   1.00 81.74 408 A  1 
ATOM   3332 C CE  . LYS A  1  408 ? 12.608  -11.352 6.046   1.00 70.10 408 A  1 
ATOM   3333 N NZ  . LYS A  1  408 ? 13.797  -10.735 6.687   1.00 62.29 408 A  1 
ATOM   3334 N N   . TRP A  1  409 ? 7.355   -9.780  3.309   1.00 96.31 409 A  1 
ATOM   3335 C CA  . TRP A  1  409 ? 6.079   -9.749  4.024   1.00 96.60 409 A  1 
ATOM   3336 C C   . TRP A  1  409 ? 5.000   -10.578 3.321   1.00 96.76 409 A  1 
ATOM   3337 O O   . TRP A  1  409 ? 4.338   -11.387 3.971   1.00 96.07 409 A  1 
ATOM   3338 C CB  . TRP A  1  409 ? 5.641   -8.300  4.212   1.00 96.36 409 A  1 
ATOM   3339 C CG  . TRP A  1  409 ? 4.314   -8.167  4.882   1.00 95.85 409 A  1 
ATOM   3340 C CD1 . TRP A  1  409 ? 4.058   -8.434  6.174   1.00 94.43 409 A  1 
ATOM   3341 C CD2 . TRP A  1  409 ? 3.040   -7.772  4.283   1.00 95.75 409 A  1 
ATOM   3342 N NE1 . TRP A  1  409 ? 2.709   -8.231  6.429   1.00 93.52 409 A  1 
ATOM   3343 C CE2 . TRP A  1  409 ? 2.054   -7.825  5.301   1.00 94.76 409 A  1 
ATOM   3344 C CE3 . TRP A  1  409 ? 2.642   -7.376  2.987   1.00 94.08 409 A  1 
ATOM   3345 C CZ2 . TRP A  1  409 ? 0.704   -7.490  5.047   1.00 93.76 409 A  1 
ATOM   3346 C CZ3 . TRP A  1  409 ? 1.297   -7.036  2.735   1.00 92.78 409 A  1 
ATOM   3347 C CH2 . TRP A  1  409 ? 0.343   -7.095  3.752   1.00 92.51 409 A  1 
ATOM   3348 N N   . ILE A  1  410 ? 4.883   -10.448 2.000   1.00 96.61 410 A  1 
ATOM   3349 C CA  . ILE A  1  410 ? 3.941   -11.234 1.190   1.00 96.36 410 A  1 
ATOM   3350 C C   . ILE A  1  410 ? 4.205   -12.735 1.335   1.00 95.90 410 A  1 
ATOM   3351 O O   . ILE A  1  410 ? 3.274   -13.516 1.515   1.00 94.92 410 A  1 
ATOM   3352 C CB  . ILE A  1  410 ? 4.015   -10.808 -0.292  1.00 96.49 410 A  1 
ATOM   3353 C CG1 . ILE A  1  410 ? 3.460   -9.377  -0.487  1.00 95.92 410 A  1 
ATOM   3354 C CG2 . ILE A  1  410 ? 3.249   -11.780 -1.207  1.00 95.92 410 A  1 
ATOM   3355 C CD1 . ILE A  1  410 ? 3.896   -8.733  -1.811  1.00 95.32 410 A  1 
ATOM   3356 N N   . ARG A  1  411 ? 5.454   -13.143 1.270   1.00 95.88 411 A  1 
ATOM   3357 C CA  . ARG A  1  411 ? 5.829   -14.563 1.325   1.00 94.98 411 A  1 
ATOM   3358 C C   . ARG A  1  411 ? 5.744   -15.163 2.733   1.00 94.78 411 A  1 
ATOM   3359 O O   . ARG A  1  411 ? 5.565   -16.372 2.845   1.00 93.17 411 A  1 
ATOM   3360 C CB  . ARG A  1  411 ? 7.235   -14.763 0.748   1.00 93.71 411 A  1 
ATOM   3361 C CG  . ARG A  1  411 ? 7.292   -14.534 -0.770  1.00 89.60 411 A  1 
ATOM   3362 C CD  . ARG A  1  411 ? 8.697   -14.768 -1.324  1.00 86.97 411 A  1 
ATOM   3363 N NE  . ARG A  1  411 ? 9.037   -16.210 -1.361  1.00 82.73 411 A  1 
ATOM   3364 C CZ  . ARG A  1  411 ? 10.257  -16.753 -1.245  1.00 79.79 411 A  1 
ATOM   3365 N NH1 . ARG A  1  411 ? 11.324  -16.030 -1.121  1.00 72.29 411 A  1 
ATOM   3366 N NH2 . ARG A  1  411 ? 10.424  -18.032 -1.257  1.00 72.82 411 A  1 
ATOM   3367 N N   . SER A  1  412 ? 5.898   -14.364 3.768   1.00 95.26 412 A  1 
ATOM   3368 C CA  . SER A  1  412 ? 6.015   -14.847 5.145   1.00 95.27 412 A  1 
ATOM   3369 C C   . SER A  1  412 ? 4.734   -14.762 5.970   1.00 95.88 412 A  1 
ATOM   3370 O O   . SER A  1  412 ? 4.695   -15.318 7.068   1.00 94.70 412 A  1 
ATOM   3371 C CB  . SER A  1  412 ? 7.157   -14.134 5.867   1.00 94.21 412 A  1 
ATOM   3372 O OG  . SER A  1  412 ? 6.910   -12.749 5.973   1.00 88.61 412 A  1 
ATOM   3373 N N   . THR A  1  413 ? 3.698   -14.101 5.473   1.00 96.08 413 A  1 
ATOM   3374 C CA  . THR A  1  413 ? 2.445   -13.926 6.216   1.00 96.28 413 A  1 
ATOM   3375 C C   . THR A  1  413 ? 1.233   -14.284 5.366   1.00 96.21 413 A  1 
ATOM   3376 O O   . THR A  1  413 ? 1.199   -14.032 4.160   1.00 95.53 413 A  1 
ATOM   3377 C CB  . THR A  1  413 ? 2.293   -12.509 6.778   1.00 96.04 413 A  1 
ATOM   3378 O OG1 . THR A  1  413 ? 2.091   -11.577 5.759   1.00 92.82 413 A  1 
ATOM   3379 C CG2 . THR A  1  413 ? 3.499   -12.046 7.591   1.00 92.40 413 A  1 
ATOM   3380 N N   . GLY A  1  414 ? 0.220   -14.856 6.006   1.00 95.82 414 A  1 
ATOM   3381 C CA  . GLY A  1  414 ? -1.050  -15.143 5.338   1.00 94.98 414 A  1 
ATOM   3382 C C   . GLY A  1  414 ? -1.774  -13.880 4.883   1.00 94.47 414 A  1 
ATOM   3383 O O   . GLY A  1  414 ? -2.291  -13.835 3.768   1.00 92.91 414 A  1 
ATOM   3384 N N   . GLU A  1  415 ? -1.729  -12.838 5.698   1.00 95.74 415 A  1 
ATOM   3385 C CA  . GLU A  1  415 ? -2.260  -11.530 5.315   1.00 95.18 415 A  1 
ATOM   3386 C C   . GLU A  1  415 ? -1.546  -10.966 4.084   1.00 94.99 415 A  1 
ATOM   3387 O O   . GLU A  1  415 ? -2.204  -10.504 3.161   1.00 94.00 415 A  1 
ATOM   3388 C CB  . GLU A  1  415 ? -2.155  -10.550 6.488   1.00 94.63 415 A  1 
ATOM   3389 C CG  . GLU A  1  415 ? -2.812  -9.210  6.144   1.00 92.11 415 A  1 
ATOM   3390 C CD  . GLU A  1  415 ? -2.713  -8.151  7.240   1.00 91.29 415 A  1 
ATOM   3391 O OE1 . GLU A  1  415 ? -3.355  -7.093  7.057   1.00 86.51 415 A  1 
ATOM   3392 O OE2 . GLU A  1  415 ? -1.990  -8.371  8.229   1.00 87.52 415 A  1 
ATOM   3393 N N   . GLY A  1  416 ? -0.229  -11.054 4.050   1.00 96.80 416 A  1 
ATOM   3394 C CA  . GLY A  1  416 ? 0.565   -10.609 2.915   1.00 96.67 416 A  1 
ATOM   3395 C C   . GLY A  1  416 ? 0.177   -11.312 1.616   1.00 96.34 416 A  1 
ATOM   3396 O O   . GLY A  1  416 ? -0.051  -10.656 0.601   1.00 95.45 416 A  1 
ATOM   3397 N N   . GLN A  1  417 ? 0.026   -12.631 1.664   1.00 95.23 417 A  1 
ATOM   3398 C CA  . GLN A  1  417 ? -0.426  -13.412 0.511   1.00 93.89 417 A  1 
ATOM   3399 C C   . GLN A  1  417 ? -1.834  -13.013 0.061   1.00 92.81 417 A  1 
ATOM   3400 O O   . GLN A  1  417 ? -2.075  -12.865 -1.140  1.00 91.17 417 A  1 
ATOM   3401 C CB  . GLN A  1  417 ? -0.402  -14.907 0.843   1.00 92.70 417 A  1 
ATOM   3402 C CG  . GLN A  1  417 ? 1.020   -15.442 0.998   1.00 86.76 417 A  1 
ATOM   3403 C CD  . GLN A  1  417 ? 1.058   -16.960 1.234   1.00 82.76 417 A  1 
ATOM   3404 O OE1 . GLN A  1  417 ? 0.184   -17.701 0.831   1.00 77.63 417 A  1 
ATOM   3405 N NE2 . GLN A  1  417 ? 2.072   -17.456 1.866   1.00 73.96 417 A  1 
ATOM   3406 N N   . TRP A  1  418 ? -2.747  -12.827 1.019   1.00 93.06 418 A  1 
ATOM   3407 C CA  . TRP A  1  418 ? -4.111  -12.422 0.704   1.00 91.39 418 A  1 
ATOM   3408 C C   . TRP A  1  418 ? -4.172  -11.016 0.100   1.00 91.33 418 A  1 
ATOM   3409 O O   . TRP A  1  418 ? -4.783  -10.837 -0.953  1.00 89.76 418 A  1 
ATOM   3410 C CB  . TRP A  1  418 ? -4.967  -12.545 1.952   1.00 88.55 418 A  1 
ATOM   3411 C CG  . TRP A  1  418 ? -6.384  -12.104 1.743   1.00 81.08 418 A  1 
ATOM   3412 C CD1 . TRP A  1  418 ? -7.331  -12.811 1.100   1.00 71.52 418 A  1 
ATOM   3413 C CD2 . TRP A  1  418 ? -6.988  -10.819 2.091   1.00 75.75 418 A  1 
ATOM   3414 N NE1 . TRP A  1  418 ? -8.496  -12.049 1.016   1.00 67.34 418 A  1 
ATOM   3415 C CE2 . TRP A  1  418 ? -8.312  -10.817 1.603   1.00 70.72 418 A  1 
ATOM   3416 C CE3 . TRP A  1  418 ? -6.527  -9.673  2.758   1.00 66.54 418 A  1 
ATOM   3417 C CZ2 . TRP A  1  418 ? -9.157  -9.687  1.756   1.00 66.47 418 A  1 
ATOM   3418 C CZ3 . TRP A  1  418 ? -7.374  -8.556  2.918   1.00 61.28 418 A  1 
ATOM   3419 C CH2 . TRP A  1  418 ? -8.669  -8.575  2.411   1.00 61.89 418 A  1 
ATOM   3420 N N   . ARG A  1  419 ? -3.482  -10.051 0.720   1.00 94.49 419 A  1 
ATOM   3421 C CA  . ARG A  1  419 ? -3.432  -8.666  0.235   1.00 94.36 419 A  1 
ATOM   3422 C C   . ARG A  1  419 ? -2.754  -8.551  -1.133  1.00 94.64 419 A  1 
ATOM   3423 O O   . ARG A  1  419 ? -3.197  -7.757  -1.958  1.00 93.84 419 A  1 
ATOM   3424 C CB  . ARG A  1  419 ? -2.688  -7.791  1.247   1.00 94.24 419 A  1 
ATOM   3425 C CG  . ARG A  1  419 ? -3.459  -7.529  2.542   1.00 91.87 419 A  1 
ATOM   3426 C CD  . ARG A  1  419 ? -4.690  -6.675  2.272   1.00 89.18 419 A  1 
ATOM   3427 N NE  . ARG A  1  419 ? -5.337  -6.251  3.516   1.00 85.98 419 A  1 
ATOM   3428 C CZ  . ARG A  1  419 ? -6.493  -5.638  3.599   1.00 83.60 419 A  1 
ATOM   3429 N NH1 . ARG A  1  419 ? -7.198  -5.339  2.534   1.00 76.08 419 A  1 
ATOM   3430 N NH2 . ARG A  1  419 ? -6.978  -5.320  4.762   1.00 77.92 419 A  1 
ATOM   3431 N N   . TYR A  1  420 ? -1.733  -9.329  -1.375  1.00 94.57 420 A  1 
ATOM   3432 C CA  . TYR A  1  420 ? -1.111  -9.378  -2.694  1.00 95.04 420 A  1 
ATOM   3433 C C   . TYR A  1  420 ? -2.094  -9.915  -3.737  1.00 94.76 420 A  1 
ATOM   3434 O O   . TYR A  1  420 ? -2.302  -9.268  -4.755  1.00 93.73 420 A  1 
ATOM   3435 C CB  . TYR A  1  420 ? 0.164   -10.210 -2.633  1.00 95.38 420 A  1 
ATOM   3436 C CG  . TYR A  1  420 ? 0.925   -10.242 -3.938  1.00 95.82 420 A  1 
ATOM   3437 C CD1 . TYR A  1  420 ? 1.031   -11.436 -4.678  1.00 94.65 420 A  1 
ATOM   3438 C CD2 . TYR A  1  420 ? 1.532   -9.065  -4.427  1.00 94.86 420 A  1 
ATOM   3439 C CE1 . TYR A  1  420 ? 1.746   -11.461 -5.886  1.00 94.70 420 A  1 
ATOM   3440 C CE2 . TYR A  1  420 ? 2.243   -9.081  -5.636  1.00 94.33 420 A  1 
ATOM   3441 C CZ  . TYR A  1  420 ? 2.349   -10.276 -6.360  1.00 95.63 420 A  1 
ATOM   3442 O OH  . TYR A  1  420 ? 3.051   -10.303 -7.533  1.00 95.26 420 A  1 
ATOM   3443 N N   . ARG A  1  421 ? -2.760  -11.014 -3.432  1.00 91.88 421 A  1 
ATOM   3444 C CA  . ARG A  1  421 ? -3.753  -11.612 -4.331  1.00 90.26 421 A  1 
ATOM   3445 C C   . ARG A  1  421 ? -4.931  -10.686 -4.625  1.00 90.65 421 A  1 
ATOM   3446 O O   . ARG A  1  421 ? -5.383  -10.649 -5.757  1.00 89.31 421 A  1 
ATOM   3447 C CB  . ARG A  1  421 ? -4.225  -12.945 -3.751  1.00 87.45 421 A  1 
ATOM   3448 C CG  . ARG A  1  421 ? -5.066  -13.727 -4.747  1.00 74.24 421 A  1 
ATOM   3449 C CD  . ARG A  1  421 ? -5.534  -15.060 -4.182  1.00 71.44 421 A  1 
ATOM   3450 N NE  . ARG A  1  421 ? -6.478  -14.876 -3.058  1.00 63.76 421 A  1 
ATOM   3451 C CZ  . ARG A  1  421 ? -6.280  -15.143 -1.782  1.00 58.07 421 A  1 
ATOM   3452 N NH1 . ARG A  1  421 ? -5.152  -15.606 -1.336  1.00 53.17 421 A  1 
ATOM   3453 N NH2 . ARG A  1  421 ? -7.229  -14.941 -0.928  1.00 49.02 421 A  1 
ATOM   3454 N N   . GLU A  1  422 ? -5.398  -9.955  -3.632  1.00 92.72 422 A  1 
ATOM   3455 C CA  . GLU A  1  422 ? -6.442  -8.934  -3.816  1.00 91.96 422 A  1 
ATOM   3456 C C   . GLU A  1  422 ? -6.048  -7.919  -4.898  1.00 92.68 422 A  1 
ATOM   3457 O O   . GLU A  1  422 ? -6.865  -7.566  -5.748  1.00 91.44 422 A  1 
ATOM   3458 C CB  . GLU A  1  422 ? -6.677  -8.226  -2.457  1.00 89.07 422 A  1 
ATOM   3459 C CG  . GLU A  1  422 ? -7.696  -7.074  -2.493  1.00 81.84 422 A  1 
ATOM   3460 C CD  . GLU A  1  422 ? -7.801  -6.310  -1.143  1.00 81.17 422 A  1 
ATOM   3461 O OE1 . GLU A  1  422 ? -8.893  -5.840  -0.801  1.00 76.81 422 A  1 
ATOM   3462 O OE2 . GLU A  1  422 ? -6.787  -6.182  -0.424  1.00 78.14 422 A  1 
ATOM   3463 N N   . ARG A  1  423 ? -4.797  -7.504  -4.904  1.00 93.90 423 A  1 
ATOM   3464 C CA  . ARG A  1  423 ? -4.283  -6.491  -5.838  1.00 94.73 423 A  1 
ATOM   3465 C C   . ARG A  1  423 ? -3.967  -7.043  -7.222  1.00 95.16 423 A  1 
ATOM   3466 O O   . ARG A  1  423 ? -4.134  -6.315  -8.186  1.00 94.30 423 A  1 
ATOM   3467 C CB  . ARG A  1  423 ? -3.048  -5.825  -5.233  1.00 94.94 423 A  1 
ATOM   3468 C CG  . ARG A  1  423 ? -3.398  -5.037  -3.970  1.00 93.12 423 A  1 
ATOM   3469 C CD  . ARG A  1  423 ? -2.131  -4.467  -3.338  1.00 91.32 423 A  1 
ATOM   3470 N NE  . ARG A  1  423 ? -2.433  -3.951  -1.997  1.00 87.93 423 A  1 
ATOM   3471 C CZ  . ARG A  1  423 ? -1.864  -4.306  -0.870  1.00 85.94 423 A  1 
ATOM   3472 N NH1 . ARG A  1  423 ? -0.884  -5.159  -0.824  1.00 79.24 423 A  1 
ATOM   3473 N NH2 . ARG A  1  423 ? -2.284  -3.808  0.256   1.00 81.33 423 A  1 
ATOM   3474 N N   . VAL A  1  424 ? -3.556  -8.302  -7.311  1.00 94.82 424 A  1 
ATOM   3475 C CA  . VAL A  1  424 ? -3.150  -8.909  -8.591  1.00 94.74 424 A  1 
ATOM   3476 C C   . VAL A  1  424 ? -4.192  -8.683  -9.691  1.00 94.39 424 A  1 
ATOM   3477 O O   . VAL A  1  424 ? -3.822  -8.351  -10.807 1.00 93.21 424 A  1 
ATOM   3478 C CB  . VAL A  1  424 ? -2.852  -10.410 -8.419  1.00 94.28 424 A  1 
ATOM   3479 C CG1 . VAL A  1  424 ? -2.745  -11.188 -9.735  1.00 91.39 424 A  1 
ATOM   3480 C CG2 . VAL A  1  424 ? -1.514  -10.617 -7.698  1.00 92.08 424 A  1 
ATOM   3481 N N   . TYR A  1  425 ? -5.460  -8.799  -9.356  1.00 93.63 425 A  1 
ATOM   3482 C CA  . TYR A  1  425 ? -6.576  -8.609  -10.291 1.00 92.99 425 A  1 
ATOM   3483 C C   . TYR A  1  425 ? -7.333  -7.291  -10.072 1.00 93.32 425 A  1 
ATOM   3484 O O   . TYR A  1  425 ? -8.448  -7.144  -10.572 1.00 91.57 425 A  1 
ATOM   3485 C CB  . TYR A  1  425 ? -7.498  -9.821  -10.219 1.00 91.30 425 A  1 
ATOM   3486 C CG  . TYR A  1  425 ? -6.833  -11.129 -10.588 1.00 88.75 425 A  1 
ATOM   3487 C CD1 . TYR A  1  425 ? -6.576  -11.430 -11.936 1.00 84.13 425 A  1 
ATOM   3488 C CD2 . TYR A  1  425 ? -6.448  -12.039 -9.586  1.00 83.85 425 A  1 
ATOM   3489 C CE1 . TYR A  1  425 ? -5.948  -12.631 -12.293 1.00 81.52 425 A  1 
ATOM   3490 C CE2 . TYR A  1  425 ? -5.813  -13.240 -9.931  1.00 80.68 425 A  1 
ATOM   3491 C CZ  . TYR A  1  425 ? -5.565  -13.538 -11.287 1.00 81.25 425 A  1 
ATOM   3492 O OH  . TYR A  1  425 ? -4.950  -14.711 -11.623 1.00 76.69 425 A  1 
ATOM   3493 N N   . SER A  1  426 ? -6.782  -6.364  -9.306  1.00 94.01 426 A  1 
ATOM   3494 C CA  . SER A  1  426 ? -7.445  -5.101  -8.945  1.00 94.56 426 A  1 
ATOM   3495 C C   . SER A  1  426 ? -8.866  -5.321  -8.412  1.00 94.43 426 A  1 
ATOM   3496 O O   . SER A  1  426 ? -9.837  -4.730  -8.874  1.00 93.14 426 A  1 
ATOM   3497 C CB  . SER A  1  426 ? -7.388  -4.107  -10.107 1.00 94.71 426 A  1 
ATOM   3498 O OG  . SER A  1  426 ? -6.046  -3.822  -10.413 1.00 87.20 426 A  1 
ATOM   3499 N N   . ARG A  1  427 ? -8.979  -6.228  -7.445  1.00 92.14 427 A  1 
ATOM   3500 C CA  . ARG A  1  427 ? -10.229 -6.586  -6.742  1.00 91.04 427 A  1 
ATOM   3501 C C   . ARG A  1  427 ? -11.290 -7.275  -7.619  1.00 89.88 427 A  1 
ATOM   3502 O O   . ARG A  1  427 ? -12.430 -7.409  -7.170  1.00 86.21 427 A  1 
ATOM   3503 C CB  . ARG A  1  427 ? -10.807 -5.381  -6.001  1.00 90.90 427 A  1 
ATOM   3504 C CG  . ARG A  1  427 ? -9.800  -4.721  -5.059  1.00 90.50 427 A  1 
ATOM   3505 C CD  . ARG A  1  427 ? -10.471 -3.531  -4.387  1.00 88.24 427 A  1 
ATOM   3506 N NE  . ARG A  1  427 ? -9.596  -2.975  -3.353  1.00 86.92 427 A  1 
ATOM   3507 C CZ  . ARG A  1  427 ? -9.840  -1.890  -2.655  1.00 84.78 427 A  1 
ATOM   3508 N NH1 . ARG A  1  427 ? -10.915 -1.181  -2.847  1.00 80.31 427 A  1 
ATOM   3509 N NH2 . ARG A  1  427 ? -8.991  -1.525  -1.751  1.00 79.96 427 A  1 
ATOM   3510 N N   . ALA A  1  428 ? -10.944 -7.723  -8.793  1.00 91.38 428 A  1 
ATOM   3511 C CA  . ALA A  1  428 ? -11.835 -8.571  -9.561  1.00 89.61 428 A  1 
ATOM   3512 C C   . ALA A  1  428 ? -11.931 -9.965  -8.925  1.00 86.37 428 A  1 
ATOM   3513 O O   . ALA A  1  428 ? -10.925 -10.586 -8.580  1.00 82.16 428 A  1 
ATOM   3514 C CB  . ALA A  1  428 ? -11.375 -8.621  -11.010 1.00 90.20 428 A  1 
ATOM   3515 N N   . ASP A  1  429 ? -13.153 -10.472 -8.794  1.00 81.49 429 A  1 
ATOM   3516 C CA  . ASP A  1  429 ? -13.420 -11.837 -8.339  1.00 77.14 429 A  1 
ATOM   3517 C C   . ASP A  1  429 ? -14.589 -12.430 -9.129  1.00 74.91 429 A  1 
ATOM   3518 O O   . ASP A  1  429 ? -15.681 -11.877 -9.178  1.00 68.25 429 A  1 
ATOM   3519 C CB  . ASP A  1  429 ? -13.696 -11.860 -6.831  1.00 72.85 429 A  1 
ATOM   3520 C CG  . ASP A  1  429 ? -13.875 -13.285 -6.281  1.00 67.07 429 A  1 
ATOM   3521 O OD1 . ASP A  1  429 ? -13.658 -14.261 -7.046  1.00 63.07 429 A  1 
ATOM   3522 O OD2 . ASP A  1  429 ? -14.237 -13.421 -5.089  1.00 61.97 429 A  1 
ATOM   3523 N N   . LYS A  1  430 ? -14.352 -13.584 -9.729  1.00 68.46 430 A  1 
ATOM   3524 C CA  . LYS A  1  430 ? -15.353 -14.301 -10.516 1.00 65.72 430 A  1 
ATOM   3525 C C   . LYS A  1  430 ? -16.121 -15.348 -9.701  1.00 65.90 430 A  1 
ATOM   3526 O O   . LYS A  1  430 ? -17.109 -15.887 -10.178 1.00 60.75 430 A  1 
ATOM   3527 C CB  . LYS A  1  430 ? -14.668 -14.905 -11.756 1.00 60.21 430 A  1 
ATOM   3528 C CG  . LYS A  1  430 ? -15.527 -14.748 -13.020 1.00 52.86 430 A  1 
ATOM   3529 C CD  . LYS A  1  430 ? -14.836 -15.394 -14.228 1.00 49.03 430 A  1 
ATOM   3530 C CE  . LYS A  1  430 ? -15.663 -15.200 -15.489 1.00 43.48 430 A  1 
ATOM   3531 N NZ  . LYS A  1  430 ? -15.083 -15.904 -16.662 1.00 39.53 430 A  1 
ATOM   3532 N N   . HIS A  1  431 ? -15.683 -15.627 -8.482  1.00 60.57 431 A  1 
ATOM   3533 C CA  . HIS A  1  431 ? -16.208 -16.703 -7.635  1.00 59.26 431 A  1 
ATOM   3534 C C   . HIS A  1  431 ? -16.950 -16.189 -6.396  1.00 61.64 431 A  1 
ATOM   3535 O O   . HIS A  1  431 ? -17.088 -16.889 -5.402  1.00 56.53 431 A  1 
ATOM   3536 C CB  . HIS A  1  431 ? -15.074 -17.674 -7.286  1.00 52.76 431 A  1 
ATOM   3537 C CG  . HIS A  1  431 ? -14.455 -18.297 -8.498  1.00 46.76 431 A  1 
ATOM   3538 N ND1 . HIS A  1  431 ? -13.283 -17.930 -9.102  1.00 41.62 431 A  1 
ATOM   3539 C CD2 . HIS A  1  431 ? -14.940 -19.370 -9.224  1.00 39.71 431 A  1 
ATOM   3540 C CE1 . HIS A  1  431 ? -13.065 -18.740 -10.153 1.00 36.84 431 A  1 
ATOM   3541 N NE2 . HIS A  1  431 ? -14.059 -19.629 -10.254 1.00 36.69 431 A  1 
ATOM   3542 N N   . ASN A  1  432 ? -17.462 -14.974 -6.460  1.00 64.91 432 A  1 
ATOM   3543 C CA  . ASN A  1  432 ? -18.175 -14.348 -5.354  1.00 64.17 432 A  1 
ATOM   3544 C C   . ASN A  1  432 ? -19.611 -14.861 -5.160  1.00 67.81 432 A  1 
ATOM   3545 O O   . ASN A  1  432 ? -20.201 -14.641 -4.100  1.00 63.47 432 A  1 
ATOM   3546 C CB  . ASN A  1  432 ? -18.126 -12.820 -5.534  1.00 56.90 432 A  1 
ATOM   3547 C CG  . ASN A  1  432 ? -18.893 -12.310 -6.743  1.00 50.57 432 A  1 
ATOM   3548 O OD1 . ASN A  1  432 ? -19.498 -13.039 -7.503  1.00 45.81 432 A  1 
ATOM   3549 N ND2 . ASN A  1  432 ? -18.896 -11.012 -6.956  1.00 44.59 432 A  1 
ATOM   3550 N N   . SER A  1  433 ? -20.192 -15.554 -6.136  1.00 72.07 433 A  1 
ATOM   3551 C CA  . SER A  1  433 ? -21.617 -15.881 -6.159  1.00 74.06 433 A  1 
ATOM   3552 C C   . SER A  1  433 ? -22.091 -16.662 -4.933  1.00 77.73 433 A  1 
ATOM   3553 O O   . SER A  1  433 ? -23.132 -16.329 -4.381  1.00 75.59 433 A  1 
ATOM   3554 C CB  . SER A  1  433 ? -21.972 -16.681 -7.413  1.00 68.34 433 A  1 
ATOM   3555 O OG  . SER A  1  433 ? -21.689 -15.926 -8.565  1.00 60.38 433 A  1 
ATOM   3556 N N   . PHE A  1  434 ? -21.345 -17.651 -4.479  1.00 75.23 434 A  1 
ATOM   3557 C CA  . PHE A  1  434 ? -21.723 -18.416 -3.292  1.00 77.47 434 A  1 
ATOM   3558 C C   . PHE A  1  434 ? -21.804 -17.511 -2.052  1.00 78.32 434 A  1 
ATOM   3559 O O   . PHE A  1  434 ? -22.846 -17.463 -1.395  1.00 77.91 434 A  1 
ATOM   3560 C CB  . PHE A  1  434 ? -20.737 -19.561 -3.067  1.00 77.26 434 A  1 
ATOM   3561 C CG  . PHE A  1  434 ? -20.985 -20.281 -1.753  1.00 78.71 434 A  1 
ATOM   3562 C CD1 . PHE A  1  434 ? -20.179 -20.005 -0.625  1.00 76.44 434 A  1 
ATOM   3563 C CD2 . PHE A  1  434 ? -22.074 -21.156 -1.618  1.00 76.47 434 A  1 
ATOM   3564 C CE1 . PHE A  1  434 ? -20.464 -20.596 0.606   1.00 76.11 434 A  1 
ATOM   3565 C CE2 . PHE A  1  434 ? -22.363 -21.752 -0.383  1.00 75.61 434 A  1 
ATOM   3566 C CZ  . PHE A  1  434 ? -21.564 -21.474 0.736   1.00 77.21 434 A  1 
ATOM   3567 N N   . TYR A  1  435 ? -20.755 -16.767 -1.790  1.00 78.47 435 A  1 
ATOM   3568 C CA  . TYR A  1  435 ? -20.676 -15.890 -0.620  1.00 79.93 435 A  1 
ATOM   3569 C C   . TYR A  1  435 ? -21.693 -14.752 -0.689  1.00 81.85 435 A  1 
ATOM   3570 O O   . TYR A  1  435 ? -22.321 -14.414 0.312   1.00 80.23 435 A  1 
ATOM   3571 C CB  . TYR A  1  435 ? -19.257 -15.342 -0.492  1.00 77.97 435 A  1 
ATOM   3572 C CG  . TYR A  1  435 ? -18.215 -16.414 -0.279  1.00 77.13 435 A  1 
ATOM   3573 C CD1 . TYR A  1  435 ? -18.105 -17.063 0.965   1.00 74.66 435 A  1 
ATOM   3574 C CD2 . TYR A  1  435 ? -17.346 -16.791 -1.330  1.00 74.12 435 A  1 
ATOM   3575 C CE1 . TYR A  1  435 ? -17.141 -18.060 1.172   1.00 72.62 435 A  1 
ATOM   3576 C CE2 . TYR A  1  435 ? -16.387 -17.792 -1.139  1.00 72.22 435 A  1 
ATOM   3577 C CZ  . TYR A  1  435 ? -16.287 -18.421 0.121   1.00 72.48 435 A  1 
ATOM   3578 O OH  . TYR A  1  435 ? -15.337 -19.400 0.314   1.00 68.74 435 A  1 
ATOM   3579 N N   . TYR A  1  436 ? -21.905 -14.213 -1.871  1.00 79.14 436 A  1 
ATOM   3580 C CA  . TYR A  1  436 ? -22.916 -13.188 -2.080  1.00 80.08 436 A  1 
ATOM   3581 C C   . TYR A  1  436 ? -24.335 -13.730 -1.865  1.00 81.93 436 A  1 
ATOM   3582 O O   . TYR A  1  436 ? -25.151 -13.108 -1.182  1.00 80.38 436 A  1 
ATOM   3583 C CB  . TYR A  1  436 ? -22.745 -12.608 -3.494  1.00 76.76 436 A  1 
ATOM   3584 C CG  . TYR A  1  436 ? -23.745 -11.515 -3.787  1.00 68.27 436 A  1 
ATOM   3585 C CD1 . TYR A  1  436 ? -24.902 -11.788 -4.549  1.00 63.00 436 A  1 
ATOM   3586 C CD2 . TYR A  1  436 ? -23.541 -10.222 -3.270  1.00 61.43 436 A  1 
ATOM   3587 C CE1 . TYR A  1  436 ? -25.844 -10.773 -4.785  1.00 56.63 436 A  1 
ATOM   3588 C CE2 . TYR A  1  436 ? -24.477 -9.202  -3.498  1.00 55.84 436 A  1 
ATOM   3589 C CZ  . TYR A  1  436 ? -25.628 -9.478  -4.262  1.00 55.14 436 A  1 
ATOM   3590 O OH  . TYR A  1  436 ? -26.541 -8.487  -4.493  1.00 48.22 436 A  1 
ATOM   3591 N N   . CYS A  1  437 ? -24.625 -14.892 -2.398  1.00 81.56 437 A  1 
ATOM   3592 C CA  . CYS A  1  437 ? -25.943 -15.501 -2.273  1.00 83.78 437 A  1 
ATOM   3593 C C   . CYS A  1  437 ? -26.281 -15.888 -0.832  1.00 85.73 437 A  1 
ATOM   3594 O O   . CYS A  1  437 ? -27.410 -15.668 -0.400  1.00 84.71 437 A  1 
ATOM   3595 C CB  . CYS A  1  437 ? -26.041 -16.693 -3.225  1.00 82.71 437 A  1 
ATOM   3596 S SG  . CYS A  1  437 ? -26.149 -16.146 -4.961  1.00 82.62 437 A  1 
ATOM   3597 N N   . THR A  1  438 ? -25.319 -16.370 -0.071  1.00 84.90 438 A  1 
ATOM   3598 C CA  . THR A  1  438 ? -25.533 -16.719 1.339   1.00 86.06 438 A  1 
ATOM   3599 C C   . THR A  1  438 ? -25.823 -15.521 2.251   1.00 87.46 438 A  1 
ATOM   3600 O O   . THR A  1  438 ? -26.321 -15.715 3.355   1.00 86.78 438 A  1 
ATOM   3601 C CB  . THR A  1  438 ? -24.363 -17.528 1.915   1.00 84.94 438 A  1 
ATOM   3602 O OG1 . THR A  1  438 ? -23.142 -16.901 1.683   1.00 80.97 438 A  1 
ATOM   3603 C CG2 . THR A  1  438 ? -24.299 -18.928 1.302   1.00 80.77 438 A  1 
ATOM   3604 N N   . LEU A  1  439 ? -25.632 -14.296 1.794   1.00 87.76 439 A  1 
ATOM   3605 C CA  . LEU A  1  439 ? -26.065 -13.098 2.525   1.00 89.08 439 A  1 
ATOM   3606 C C   . LEU A  1  439 ? -27.603 -12.978 2.629   1.00 89.55 439 A  1 
ATOM   3607 O O   . LEU A  1  439 ? -28.101 -12.281 3.512   1.00 87.71 439 A  1 
ATOM   3608 C CB  . LEU A  1  439 ? -25.519 -11.848 1.829   1.00 88.29 439 A  1 
ATOM   3609 C CG  . LEU A  1  439 ? -23.988 -11.670 1.894   1.00 87.75 439 A  1 
ATOM   3610 C CD1 . LEU A  1  439 ? -23.577 -10.518 0.991   1.00 86.21 439 A  1 
ATOM   3611 C CD2 . LEU A  1  439 ? -23.518 -11.372 3.316   1.00 86.28 439 A  1 
ATOM   3612 N N   . ARG A  1  440 ? -28.328 -13.606 1.716   1.00 88.52 440 A  1 
ATOM   3613 C CA  . ARG A  1  440 ? -29.794 -13.466 1.624   1.00 88.52 440 A  1 
ATOM   3614 C C   . ARG A  1  440 ? -30.542 -14.780 1.439   1.00 89.01 440 A  1 
ATOM   3615 O O   . ARG A  1  440 ? -31.739 -14.826 1.754   1.00 86.82 440 A  1 
ATOM   3616 C CB  . ARG A  1  440 ? -30.123 -12.496 0.479   1.00 87.50 440 A  1 
ATOM   3617 C CG  . ARG A  1  440 ? -29.705 -11.035 0.747   1.00 83.26 440 A  1 
ATOM   3618 C CD  . ARG A  1  440 ? -30.561 -10.341 1.822   1.00 80.59 440 A  1 
ATOM   3619 N NE  . ARG A  1  440 ? -31.948 -10.157 1.348   1.00 79.74 440 A  1 
ATOM   3620 C CZ  . ARG A  1  440 ? -32.961 -9.693  2.068   1.00 78.47 440 A  1 
ATOM   3621 N NH1 . ARG A  1  440 ? -32.821 -9.348  3.316   1.00 72.24 440 A  1 
ATOM   3622 N NH2 . ARG A  1  440 ? -34.137 -9.557  1.520   1.00 73.52 440 A  1 
ATOM   3623 N N   . ALA A  1  441 ? -29.896 -15.806 0.947   1.00 87.91 441 A  1 
ATOM   3624 C CA  . ALA A  1  441 ? -30.473 -17.120 0.729   1.00 87.85 441 A  1 
ATOM   3625 C C   . ALA A  1  441 ? -30.131 -18.050 1.897   1.00 88.20 441 A  1 
ATOM   3626 O O   . ALA A  1  441 ? -28.960 -18.292 2.185   1.00 87.25 441 A  1 
ATOM   3627 C CB  . ALA A  1  441 ? -29.993 -17.653 -0.619  1.00 87.00 441 A  1 
ATOM   3628 N N   . LEU A  1  442 ? -31.169 -18.544 2.546   1.00 92.31 442 A  1 
ATOM   3629 C CA  . LEU A  1  442 ? -31.038 -19.458 3.679   1.00 91.21 442 A  1 
ATOM   3630 C C   . LEU A  1  442 ? -31.011 -20.928 3.232   1.00 90.51 442 A  1 
ATOM   3631 O O   . LEU A  1  442 ? -30.279 -21.731 3.801   1.00 88.01 442 A  1 
ATOM   3632 C CB  . LEU A  1  442 ? -32.212 -19.188 4.633   1.00 91.25 442 A  1 
ATOM   3633 C CG  . LEU A  1  442 ? -32.228 -20.077 5.896   1.00 88.40 442 A  1 
ATOM   3634 C CD1 . LEU A  1  442 ? -31.073 -19.750 6.836   1.00 84.17 442 A  1 
ATOM   3635 C CD2 . LEU A  1  442 ? -33.539 -19.859 6.657   1.00 86.20 442 A  1 
ATOM   3636 N N   . LEU A  1  443 ? -31.851 -21.263 2.260   1.00 92.50 443 A  1 
ATOM   3637 C CA  . LEU A  1  443 ? -32.054 -22.648 1.839   1.00 92.37 443 A  1 
ATOM   3638 C C   . LEU A  1  443 ? -31.229 -22.969 0.587   1.00 91.36 443 A  1 
ATOM   3639 O O   . LEU A  1  443 ? -31.011 -22.093 -0.242  1.00 90.62 443 A  1 
ATOM   3640 C CB  . LEU A  1  443 ? -33.553 -22.897 1.612   1.00 92.87 443 A  1 
ATOM   3641 C CG  . LEU A  1  443 ? -34.440 -22.676 2.846   1.00 91.39 443 A  1 
ATOM   3642 C CD1 . LEU A  1  443 ? -35.908 -22.887 2.457   1.00 88.39 443 A  1 
ATOM   3643 C CD2 . LEU A  1  443 ? -34.115 -23.649 3.985   1.00 89.35 443 A  1 
ATOM   3644 N N   . PRO A  1  444 ? -30.835 -24.236 0.401   1.00 90.17 444 A  1 
ATOM   3645 C CA  . PRO A  1  444 ? -30.020 -24.644 -0.737  1.00 88.35 444 A  1 
ATOM   3646 C C   . PRO A  1  444 ? -30.593 -24.267 -2.107  1.00 87.86 444 A  1 
ATOM   3647 O O   . PRO A  1  444 ? -29.852 -23.813 -2.978  1.00 86.33 444 A  1 
ATOM   3648 C CB  . PRO A  1  444 ? -29.901 -26.170 -0.606  1.00 87.02 444 A  1 
ATOM   3649 C CG  . PRO A  1  444 ? -30.033 -26.413 0.887   1.00 86.82 444 A  1 
ATOM   3650 C CD  . PRO A  1  444 ? -31.018 -25.335 1.327   1.00 89.26 444 A  1 
ATOM   3651 N N   . ASP A  1  445 ? -31.898 -24.408 -2.273  1.00 89.27 445 A  1 
ATOM   3652 C CA  . ASP A  1  445 ? -32.562 -24.069 -3.530  1.00 88.94 445 A  1 
ATOM   3653 C C   . ASP A  1  445 ? -32.488 -22.570 -3.825  1.00 88.88 445 A  1 
ATOM   3654 O O   . ASP A  1  445 ? -32.241 -22.175 -4.964  1.00 87.90 445 A  1 
ATOM   3655 C CB  . ASP A  1  445 ? -34.028 -24.531 -3.492  1.00 89.34 445 A  1 
ATOM   3656 C CG  . ASP A  1  445 ? -34.195 -26.046 -3.525  1.00 85.57 445 A  1 
ATOM   3657 O OD1 . ASP A  1  445 ? -33.236 -26.751 -3.904  1.00 80.35 445 A  1 
ATOM   3658 O OD2 . ASP A  1  445 ? -35.313 -26.504 -3.179  1.00 80.05 445 A  1 
ATOM   3659 N N   . ASP A  1  446 ? -32.626 -21.744 -2.801  1.00 90.38 446 A  1 
ATOM   3660 C CA  . ASP A  1  446 ? -32.523 -20.294 -2.947  1.00 90.16 446 A  1 
ATOM   3661 C C   . ASP A  1  446 ? -31.085 -19.855 -3.240  1.00 89.99 446 A  1 
ATOM   3662 O O   . ASP A  1  446 ? -30.864 -18.995 -4.097  1.00 89.13 446 A  1 
ATOM   3663 C CB  . ASP A  1  446 ? -33.052 -19.602 -1.685  1.00 90.99 446 A  1 
ATOM   3664 C CG  . ASP A  1  446 ? -34.546 -19.805 -1.467  1.00 90.16 446 A  1 
ATOM   3665 O OD1 . ASP A  1  446 ? -35.304 -19.781 -2.466  1.00 86.75 446 A  1 
ATOM   3666 O OD2 . ASP A  1  446 ? -34.945 -19.943 -0.285  1.00 87.36 446 A  1 
ATOM   3667 N N   . VAL A  1  447 ? -30.124 -20.506 -2.605  1.00 88.16 447 A  1 
ATOM   3668 C CA  . VAL A  1  447 ? -28.696 -20.283 -2.897  1.00 86.31 447 A  1 
ATOM   3669 C C   . VAL A  1  447 ? -28.385 -20.657 -4.345  1.00 85.55 447 A  1 
ATOM   3670 O O   . VAL A  1  447 ? -27.781 -19.870 -5.070  1.00 84.19 447 A  1 
ATOM   3671 C CB  . VAL A  1  447 ? -27.793 -21.072 -1.932  1.00 85.57 447 A  1 
ATOM   3672 C CG1 . VAL A  1  447 ? -26.309 -20.913 -2.270  1.00 81.79 447 A  1 
ATOM   3673 C CG2 . VAL A  1  447 ? -27.963 -20.604 -0.485  1.00 82.90 447 A  1 
ATOM   3674 N N   . THR A  1  448 ? -28.852 -21.796 -4.789  1.00 86.94 448 A  1 
ATOM   3675 C CA  . THR A  1  448 ? -28.639 -22.267 -6.163  1.00 85.27 448 A  1 
ATOM   3676 C C   . THR A  1  448 ? -29.295 -21.336 -7.179  1.00 84.51 448 A  1 
ATOM   3677 O O   . THR A  1  448 ? -28.722 -21.023 -8.223  1.00 83.04 448 A  1 
ATOM   3678 C CB  . THR A  1  448 ? -29.209 -23.680 -6.335  1.00 84.00 448 A  1 
ATOM   3679 O OG1 . THR A  1  448 ? -28.640 -24.554 -5.403  1.00 79.77 448 A  1 
ATOM   3680 C CG2 . THR A  1  448 ? -28.907 -24.262 -7.717  1.00 79.06 448 A  1 
ATOM   3681 N N   . LYS A  1  449 ? -30.481 -20.848 -6.863  1.00 87.46 449 A  1 
ATOM   3682 C CA  . LYS A  1  449 ? -31.215 -19.916 -7.718  1.00 87.09 449 A  1 
ATOM   3683 C C   . LYS A  1  449 ? -30.501 -18.571 -7.820  1.00 86.02 449 A  1 
ATOM   3684 O O   . LYS A  1  449 ? -30.363 -18.043 -8.922  1.00 84.89 449 A  1 
ATOM   3685 C CB  . LYS A  1  449 ? -32.633 -19.797 -7.156  1.00 87.52 449 A  1 
ATOM   3686 C CG  . LYS A  1  449 ? -33.633 -19.277 -8.196  1.00 80.33 449 A  1 
ATOM   3687 C CD  . LYS A  1  449 ? -35.010 -19.246 -7.533  1.00 78.06 449 A  1 
ATOM   3688 C CE  . LYS A  1  449 ? -36.110 -18.907 -8.536  1.00 69.94 449 A  1 
ATOM   3689 N NZ  . LYS A  1  449 ? -37.426 -18.839 -7.844  1.00 63.39 449 A  1 
ATOM   3690 N N   . CYS A  1  450 ? -30.035 -18.070 -6.712  1.00 86.60 450 A  1 
ATOM   3691 C CA  . CYS A  1  450 ? -29.237 -16.852 -6.663  1.00 85.43 450 A  1 
ATOM   3692 C C   . CYS A  1  450 ? -27.924 -17.007 -7.438  1.00 84.58 450 A  1 
ATOM   3693 O O   . CYS A  1  450 ? -27.588 -16.138 -8.250  1.00 82.31 450 A  1 
ATOM   3694 C CB  . CYS A  1  450 ? -28.984 -16.502 -5.195  1.00 84.76 450 A  1 
ATOM   3695 S SG  . CYS A  1  450 ? -27.827 -15.128 -4.959  1.00 83.11 450 A  1 
ATOM   3696 N N   . ALA A  1  451 ? -27.217 -18.109 -7.266  1.00 83.85 451 A  1 
ATOM   3697 C CA  . ALA A  1  451 ? -25.975 -18.370 -7.983  1.00 82.05 451 A  1 
ATOM   3698 C C   . ALA A  1  451 ? -26.182 -18.381 -9.503  1.00 80.96 451 A  1 
ATOM   3699 O O   . ALA A  1  451 ? -25.455 -17.712 -10.230 1.00 79.03 451 A  1 
ATOM   3700 C CB  . ALA A  1  451 ? -25.378 -19.685 -7.475  1.00 80.54 451 A  1 
ATOM   3701 N N   . LYS A  1  452 ? -27.244 -19.036 -9.968  1.00 83.42 452 A  1 
ATOM   3702 C CA  . LYS A  1  452 ? -27.613 -19.019 -11.388 1.00 81.53 452 A  1 
ATOM   3703 C C   . LYS A  1  452 ? -27.949 -17.624 -11.902 1.00 79.55 452 A  1 
ATOM   3704 O O   . LYS A  1  452 ? -27.572 -17.294 -13.021 1.00 77.05 452 A  1 
ATOM   3705 C CB  . LYS A  1  452 ? -28.806 -19.951 -11.645 1.00 81.51 452 A  1 
ATOM   3706 C CG  . LYS A  1  452 ? -28.336 -21.398 -11.807 1.00 74.72 452 A  1 
ATOM   3707 C CD  . LYS A  1  452 ? -29.518 -22.299 -12.191 1.00 70.69 452 A  1 
ATOM   3708 C CE  . LYS A  1  452 ? -28.965 -23.692 -12.480 1.00 63.78 452 A  1 
ATOM   3709 N NZ  . LYS A  1  452 ? -30.026 -24.637 -12.892 1.00 56.90 452 A  1 
ATOM   3710 N N   . GLN A  1  453 ? -28.637 -16.816 -11.107 1.00 80.36 453 A  1 
ATOM   3711 C CA  . GLN A  1  453 ? -28.941 -15.428 -11.479 1.00 78.44 453 A  1 
ATOM   3712 C C   . GLN A  1  453 ? -27.676 -14.578 -11.606 1.00 76.96 453 A  1 
ATOM   3713 O O   . GLN A  1  453 ? -27.624 -13.693 -12.456 1.00 73.47 453 A  1 
ATOM   3714 C CB  . GLN A  1  453 ? -29.899 -14.814 -10.452 1.00 78.95 453 A  1 
ATOM   3715 C CG  . GLN A  1  453 ? -31.329 -15.303 -10.674 1.00 74.17 453 A  1 
ATOM   3716 C CD  . GLN A  1  453 ? -32.311 -14.781 -9.609  1.00 69.63 453 A  1 
ATOM   3717 O OE1 . GLN A  1  453 ? -31.972 -14.443 -8.489  1.00 65.92 453 A  1 
ATOM   3718 N NE2 . GLN A  1  453 ? -33.581 -14.709 -9.920  1.00 63.67 453 A  1 
ATOM   3719 N N   . ASN A  1  454 ? -26.659 -14.881 -10.825 1.00 76.87 454 A  1 
ATOM   3720 C CA  . ASN A  1  454 ? -25.363 -14.206 -10.876 1.00 73.48 454 A  1 
ATOM   3721 C C   . ASN A  1  454 ? -24.368 -14.850 -11.870 1.00 70.60 454 A  1 
ATOM   3722 O O   . ASN A  1  454 ? -23.176 -14.556 -11.838 1.00 66.47 454 A  1 
ATOM   3723 C CB  . ASN A  1  454 ? -24.811 -14.106 -9.445  1.00 72.36 454 A  1 
ATOM   3724 C CG  . ASN A  1  454 ? -25.634 -13.160 -8.591  1.00 68.70 454 A  1 
ATOM   3725 O OD1 . ASN A  1  454 ? -26.024 -12.080 -8.987  1.00 63.39 454 A  1 
ATOM   3726 N ND2 . ASN A  1  454 ? -25.927 -13.529 -7.374  1.00 62.58 454 A  1 
ATOM   3727 N N   . GLY A  1  455 ? -24.850 -15.731 -12.721 1.00 69.69 455 A  1 
ATOM   3728 C CA  . GLY A  1  455 ? -24.054 -16.335 -13.790 1.00 67.30 455 A  1 
ATOM   3729 C C   . GLY A  1  455 ? -23.137 -17.489 -13.358 1.00 67.09 455 A  1 
ATOM   3730 O O   . GLY A  1  455 ? -22.335 -17.950 -14.172 1.00 63.57 455 A  1 
ATOM   3731 N N   . ALA A  1  456 ? -23.257 -17.959 -12.128 1.00 67.93 456 A  1 
ATOM   3732 C CA  . ALA A  1  456 ? -22.515 -19.132 -11.697 1.00 66.20 456 A  1 
ATOM   3733 C C   . ALA A  1  456 ? -23.239 -20.420 -12.124 1.00 66.26 456 A  1 
ATOM   3734 O O   . ALA A  1  456 ? -24.419 -20.618 -11.821 1.00 62.55 456 A  1 
ATOM   3735 C CB  . ALA A  1  456 ? -22.287 -19.072 -10.183 1.00 62.26 456 A  1 
ATOM   3736 N N   . GLU A  1  457 ? -22.527 -21.295 -12.811 1.00 64.11 457 A  1 
ATOM   3737 C CA  . GLU A  1  457 ? -23.069 -22.613 -13.198 1.00 62.60 457 A  1 
ATOM   3738 C C   . GLU A  1  457 ? -23.039 -23.592 -12.020 1.00 62.86 457 A  1 
ATOM   3739 O O   . GLU A  1  457 ? -23.996 -24.335 -11.806 1.00 58.03 457 A  1 
ATOM   3740 C CB  . GLU A  1  457 ? -22.301 -23.154 -14.417 1.00 58.00 457 A  1 
ATOM   3741 C CG  . GLU A  1  457 ? -22.597 -22.346 -15.697 1.00 52.57 457 A  1 
ATOM   3742 C CD  . GLU A  1  457 ? -21.876 -22.840 -16.966 1.00 47.46 457 A  1 
ATOM   3743 O OE1 . GLU A  1  457 ? -21.910 -22.089 -17.984 1.00 42.29 457 A  1 
ATOM   3744 O OE2 . GLU A  1  457 ? -21.296 -23.934 -16.937 1.00 43.62 457 A  1 
ATOM   3745 N N   . GLU A  1  458 ? -21.983 -23.520 -11.231 1.00 62.00 458 A  1 
ATOM   3746 C CA  . GLU A  1  458 ? -21.798 -24.323 -10.033 1.00 61.19 458 A  1 
ATOM   3747 C C   . GLU A  1  458 ? -21.404 -23.451 -8.839  1.00 61.84 458 A  1 
ATOM   3748 O O   . GLU A  1  458 ? -20.811 -22.379 -8.982  1.00 57.46 458 A  1 
ATOM   3749 C CB  . GLU A  1  458 ? -20.764 -25.432 -10.264 1.00 56.72 458 A  1 
ATOM   3750 C CG  . GLU A  1  458 ? -21.288 -26.524 -11.209 1.00 51.08 458 A  1 
ATOM   3751 C CD  . GLU A  1  458 ? -20.359 -27.737 -11.313 1.00 47.30 458 A  1 
ATOM   3752 O OE1 . GLU A  1  458 ? -20.852 -28.776 -11.798 1.00 42.82 458 A  1 
ATOM   3753 O OE2 . GLU A  1  458 ? -19.191 -27.626 -10.897 1.00 44.13 458 A  1 
ATOM   3754 N N   . LEU A  1  459 ? -21.736 -23.933 -7.649  1.00 62.38 459 A  1 
ATOM   3755 C CA  . LEU A  1  459 ? -21.332 -23.287 -6.405  1.00 61.30 459 A  1 
ATOM   3756 C C   . LEU A  1  459 ? -19.879 -23.638 -6.105  1.00 61.06 459 A  1 
ATOM   3757 O O   . LEU A  1  459 ? -19.570 -24.771 -5.735  1.00 57.05 459 A  1 
ATOM   3758 C CB  . LEU A  1  459 ? -22.268 -23.721 -5.266  1.00 59.23 459 A  1 
ATOM   3759 C CG  . LEU A  1  459 ? -23.702 -23.171 -5.385  1.00 57.35 459 A  1 
ATOM   3760 C CD1 . LEU A  1  459 ? -24.600 -23.869 -4.375  1.00 54.30 459 A  1 
ATOM   3761 C CD2 . LEU A  1  459 ? -23.751 -21.672 -5.108  1.00 54.61 459 A  1 
ATOM   3762 N N   . SER A  1  460 ? -19.021 -22.661 -6.207  1.00 58.84 460 A  1 
ATOM   3763 C CA  . SER A  1  460 ? -17.643 -22.805 -5.755  1.00 57.16 460 A  1 
ATOM   3764 C C   . SER A  1  460 ? -17.495 -22.293 -4.323  1.00 56.33 460 A  1 
ATOM   3765 O O   . SER A  1  460 ? -17.847 -21.155 -4.011  1.00 53.27 460 A  1 
ATOM   3766 C CB  . SER A  1  460 ? -16.677 -22.083 -6.694  1.00 53.64 460 A  1 
ATOM   3767 O OG  . SER A  1  460 ? -15.353 -22.327 -6.253  1.00 48.67 460 A  1 
ATOM   3768 N N   . PHE A  1  461 ? -16.926 -23.139 -3.470  1.00 52.60 461 A  1 
ATOM   3769 C CA  . PHE A  1  461 ? -16.504 -22.753 -2.118  1.00 50.47 461 A  1 
ATOM   3770 C C   . PHE A  1  461 ? -15.069 -22.211 -2.096  1.00 50.22 461 A  1 
ATOM   3771 O O   . PHE A  1  461 ? -14.579 -21.801 -1.042  1.00 47.19 461 A  1 
ATOM   3772 C CB  . PHE A  1  461 ? -16.638 -23.952 -1.177  1.00 46.97 461 A  1 
ATOM   3773 C CG  . PHE A  1  461 ? -18.065 -24.340 -0.884  1.00 44.68 461 A  1 
ATOM   3774 C CD1 . PHE A  1  461 ? -18.696 -23.865 0.283   1.00 41.36 461 A  1 
ATOM   3775 C CD2 . PHE A  1  461 ? -18.779 -25.185 -1.757  1.00 39.90 461 A  1 
ATOM   3776 C CE1 . PHE A  1  461 ? -20.020 -24.233 0.567   1.00 38.04 461 A  1 
ATOM   3777 C CE2 . PHE A  1  461 ? -20.098 -25.543 -1.478  1.00 37.14 461 A  1 
ATOM   3778 C CZ  . PHE A  1  461 ? -20.723 -25.067 -0.312  1.00 37.42 461 A  1 
ATOM   3779 N N   . GLN A  1  462 ? -14.391 -22.245 -3.220  1.00 49.66 462 A  1 
ATOM   3780 C CA  . GLN A  1  462 ? -12.998 -21.835 -3.273  1.00 48.92 462 A  1 
ATOM   3781 C C   . GLN A  1  462 ? -12.890 -20.352 -3.620  1.00 49.07 462 A  1 
ATOM   3782 O O   . GLN A  1  462 ? -13.418 -19.923 -4.641  1.00 46.06 462 A  1 
ATOM   3783 C CB  . GLN A  1  462 ? -12.210 -22.715 -4.238  1.00 45.97 462 A  1 
ATOM   3784 C CG  . GLN A  1  462 ? -12.152 -24.175 -3.763  1.00 41.98 462 A  1 
ATOM   3785 C CD  . GLN A  1  462 ? -10.782 -24.831 -3.947  1.00 38.72 462 A  1 
ATOM   3786 O OE1 . GLN A  1  462 ? -9.764  -24.186 -4.107  1.00 36.19 462 A  1 
ATOM   3787 N NE2 . GLN A  1  462 ? -10.699 -26.138 -3.909  1.00 35.00 462 A  1 
ATOM   3788 N N   . PRO A  1  463 ? -12.152 -19.591 -2.810  1.00 48.47 463 A  1 
ATOM   3789 C CA  . PRO A  1  463 ? -11.937 -18.171 -3.063  1.00 47.38 463 A  1 
ATOM   3790 C C   . PRO A  1  463 ? -10.869 -17.906 -4.138  1.00 46.87 463 A  1 
ATOM   3791 O O   . PRO A  1  463 ? -10.497 -16.759 -4.370  1.00 45.01 463 A  1 
ATOM   3792 C CB  . PRO A  1  463 ? -11.535 -17.608 -1.698  1.00 45.19 463 A  1 
ATOM   3793 C CG  . PRO A  1  463 ? -10.801 -18.769 -1.044  1.00 44.28 463 A  1 
ATOM   3794 C CD  . PRO A  1  463 ? -11.557 -19.997 -1.554  1.00 45.55 463 A  1 
ATOM   3795 N N   . TYR A  1  464 ? -10.337 -18.951 -4.753  1.00 45.99 464 A  1 
ATOM   3796 C CA  . TYR A  1  464 ? -9.234  -18.854 -5.708  1.00 45.06 464 A  1 
ATOM   3797 C C   . TYR A  1  464 ? -9.705  -19.248 -7.116  1.00 44.21 464 A  1 
ATOM   3798 O O   . TYR A  1  464 ? -10.317 -20.295 -7.299  1.00 41.55 464 A  1 
ATOM   3799 C CB  . TYR A  1  464 ? -8.066  -19.753 -5.277  1.00 42.27 464 A  1 
ATOM   3800 C CG  . TYR A  1  464 ? -7.520  -19.454 -3.892  1.00 39.56 464 A  1 
ATOM   3801 C CD1 . TYR A  1  464 ? -6.518  -18.480 -3.713  1.00 36.99 464 A  1 
ATOM   3802 C CD2 . TYR A  1  464 ? -8.004  -20.155 -2.774  1.00 36.02 464 A  1 
ATOM   3803 C CE1 . TYR A  1  464 ? -6.016  -18.201 -2.439  1.00 33.79 464 A  1 
ATOM   3804 C CE2 . TYR A  1  464 ? -7.516  -19.874 -1.486  1.00 33.50 464 A  1 
ATOM   3805 C CZ  . TYR A  1  464 ? -6.526  -18.895 -1.329  1.00 32.93 464 A  1 
ATOM   3806 O OH  . TYR A  1  464 ? -6.055  -18.601 -0.067  1.00 31.18 464 A  1 
ATOM   3807 N N   . TYR A  1  465 ? -9.326  -18.448 -8.092  1.00 45.13 465 A  1 
ATOM   3808 C CA  . TYR A  1  465 ? -9.636  -18.684 -9.511  1.00 44.74 465 A  1 
ATOM   3809 C C   . TYR A  1  465 ? -9.219  -20.068 -10.028 1.00 44.62 465 A  1 
ATOM   3810 O O   . TYR A  1  465 ? -9.935  -20.674 -10.818 1.00 42.27 465 A  1 
ATOM   3811 C CB  . TYR A  1  465 ? -8.922  -17.620 -10.349 1.00 42.41 465 A  1 
ATOM   3812 C CG  . TYR A  1  465 ? -9.735  -16.370 -10.598 1.00 39.27 465 A  1 
ATOM   3813 C CD1 . TYR A  1  465 ? -10.481 -16.270 -11.785 1.00 36.67 465 A  1 
ATOM   3814 C CD2 . TYR A  1  465 ? -9.734  -15.309 -9.682  1.00 35.27 465 A  1 
ATOM   3815 C CE1 . TYR A  1  465 ? -11.216 -15.109 -12.063 1.00 33.12 465 A  1 
ATOM   3816 C CE2 . TYR A  1  465 ? -10.467 -14.148 -9.945  1.00 32.75 465 A  1 
ATOM   3817 C CZ  . TYR A  1  465 ? -11.207 -14.044 -11.143 1.00 32.15 465 A  1 
ATOM   3818 O OH  . TYR A  1  465 ? -11.912 -12.895 -11.419 1.00 30.39 465 A  1 
ATOM   3819 N N   . HIS A  1  466 ? -8.069  -20.544 -9.590  1.00 39.50 466 A  1 
ATOM   3820 C CA  . HIS A  1  466 ? -7.469  -21.778 -10.089 1.00 39.71 466 A  1 
ATOM   3821 C C   . HIS A  1  466 ? -7.671  -22.982 -9.163  1.00 40.03 466 A  1 
ATOM   3822 O O   . HIS A  1  466 ? -6.808  -23.859 -9.115  1.00 37.26 466 A  1 
ATOM   3823 C CB  . HIS A  1  466 ? -5.991  -21.545 -10.422 1.00 37.97 466 A  1 
ATOM   3824 C CG  . HIS A  1  466 ? -5.779  -20.718 -11.660 1.00 34.26 466 A  1 
ATOM   3825 N ND1 . HIS A  1  466 ? -6.259  -21.022 -12.919 1.00 31.74 466 A  1 
ATOM   3826 C CD2 . HIS A  1  466 ? -5.060  -19.566 -11.771 1.00 30.58 466 A  1 
ATOM   3827 C CE1 . HIS A  1  466 ? -5.845  -20.070 -13.757 1.00 28.86 466 A  1 
ATOM   3828 N NE2 . HIS A  1  466 ? -5.105  -19.172 -13.096 1.00 27.85 466 A  1 
ATOM   3829 N N   . SER A  1  467 ? -8.761  -23.042 -8.447  1.00 32.07 467 A  1 
ATOM   3830 C CA  . SER A  1  467 ? -9.055  -24.310 -7.797  1.00 31.17 467 A  1 
ATOM   3831 C C   . SER A  1  467 ? -9.253  -25.373 -8.876  1.00 31.45 467 A  1 
ATOM   3832 O O   . SER A  1  467 ? -10.006 -25.171 -9.826  1.00 29.31 467 A  1 
ATOM   3833 C CB  . SER A  1  467 ? -10.251 -24.238 -6.868  1.00 28.97 467 A  1 
ATOM   3834 O OG  . SER A  1  467 ? -11.461 -24.012 -7.526  1.00 26.81 467 A  1 
ATOM   3835 N N   . LYS A  1  468 ? -8.574  -26.474 -8.723  1.00 32.68 468 A  1 
ATOM   3836 C CA  . LYS A  1  468 ? -8.922  -27.674 -9.486  1.00 31.35 468 A  1 
ATOM   3837 C C   . LYS A  1  468 ? -10.384 -28.002 -9.212  1.00 31.72 468 A  1 
ATOM   3838 O O   . LYS A  1  468 ? -10.848 -27.755 -8.099  1.00 29.13 468 A  1 
ATOM   3839 C CB  . LYS A  1  468 ? -8.037  -28.863 -9.080  1.00 29.37 468 A  1 
ATOM   3840 C CG  . LYS A  1  468 ? -6.610  -28.740 -9.618  1.00 26.29 468 A  1 
ATOM   3841 C CD  . LYS A  1  468 ? -5.828  -30.004 -9.260  1.00 24.25 468 A  1 
ATOM   3842 C CE  . LYS A  1  468 ? -4.445  -29.970 -9.902  1.00 20.54 468 A  1 
ATOM   3843 N NZ  . LYS A  1  468 ? -3.705  -31.216 -9.619  1.00 19.86 468 A  1 
ATOM   3844 N N   . ASP A  1  469 ? -11.035 -28.569 -10.194 1.00 28.32 469 A  1 
ATOM   3845 C CA  . ASP A  1  469 ? -12.323 -29.211 -10.014 1.00 27.05 469 A  1 
ATOM   3846 C C   . ASP A  1  469 ? -12.274 -30.100 -8.764  1.00 27.64 469 A  1 
ATOM   3847 O O   . ASP A  1  469 ? -11.367 -30.924 -8.617  1.00 25.45 469 A  1 
ATOM   3848 C CB  . ASP A  1  469 ? -12.671 -30.064 -11.247 1.00 24.85 469 A  1 
ATOM   3849 C CG  . ASP A  1  469 ? -12.776 -29.248 -12.540 1.00 21.51 469 A  1 
ATOM   3850 O OD1 . ASP A  1  469 ? -13.302 -28.118 -12.481 1.00 20.46 469 A  1 
ATOM   3851 O OD2 . ASP A  1  469 ? -12.257 -29.736 -13.572 1.00 20.05 469 A  1 
ATOM   3852 N N   . MET A  1  470 ? -13.205 -29.873 -7.855  1.00 28.19 470 A  1 
ATOM   3853 C CA  . MET A  1  470 ? -13.490 -30.849 -6.816  1.00 26.23 470 A  1 
ATOM   3854 C C   . MET A  1  470 ? -14.331 -31.984 -7.387  1.00 25.11 470 A  1 
ATOM   3855 O O   . MET A  1  470 ? -15.251 -31.691 -8.185  1.00 21.88 470 A  1 
ATOM   3856 C CB  . MET A  1  470 ? -14.182 -30.222 -5.608  1.00 25.42 470 A  1 
ATOM   3857 C CG  . MET A  1  470 ? -13.175 -29.833 -4.516  1.00 23.27 470 A  1 
ATOM   3858 S SD  . MET A  1  470 ? -13.917 -29.473 -2.895  1.00 22.37 470 A  1 
ATOM   3859 C CE  . MET A  1  470 ? -14.482 -27.782 -3.158  1.00 19.52 470 A  1 
ATOM   3860 O OXT . MET A  1  470 ? -14.049 -33.150 -6.996  1.00 23.72 470 A  1 
HETATM 3861 C C1  . OLA B  2  .   ? 4.630   22.498  15.960  1.00 17.44 1   B  1 
HETATM 3862 O O1  . OLA B  2  .   ? 5.821   22.309  16.115  1.00 15.17 1   B  1 
HETATM 3863 O O2  . OLA B  2  .   ? 4.071   22.524  14.890  1.00 13.27 1   B  1 
HETATM 3864 C C2  . OLA B  2  .   ? 3.817   22.724  17.074  1.00 16.16 1   B  1 
HETATM 3865 C C3  . OLA B  2  .   ? 4.407   22.343  18.279  1.00 17.91 1   B  1 
HETATM 3866 C C4  . OLA B  2  .   ? 3.523   22.711  19.310  1.00 19.20 1   B  1 
HETATM 3867 C C5  . OLA B  2  .   ? 4.066   22.471  20.569  1.00 19.53 1   B  1 
HETATM 3868 C C6  . OLA B  2  .   ? 3.137   22.914  21.520  1.00 20.26 1   B  1 
HETATM 3869 C C7  . OLA B  2  .   ? 3.618   22.753  22.767  1.00 19.95 1   B  1 
HETATM 3870 C C8  . OLA B  2  .   ? 2.646   23.178  23.622  1.00 19.86 1   B  1 
HETATM 3871 C C9  . OLA B  2  .   ? 2.914   23.102  24.794  1.00 18.69 1   B  1 
HETATM 3872 C C10 . OLA B  2  .   ? 2.202   23.313  25.696  1.00 15.60 1   B  1 
HETATM 3873 C C11 . OLA B  2  .   ? 2.163   23.630  26.671  1.00 16.05 1   B  1 
HETATM 3874 C C12 . OLA B  2  .   ? 1.154   23.769  27.478  1.00 15.87 1   B  1 
HETATM 3875 C C13 . OLA B  2  .   ? 1.507   24.542  28.505  1.00 15.66 1   B  1 
HETATM 3876 C C14 . OLA B  2  .   ? 0.460   24.758  29.351  1.00 14.81 1   B  1 
HETATM 3877 C C15 . OLA B  2  .   ? 0.841   25.656  30.303  1.00 14.54 1   B  1 
HETATM 3878 C C16 . OLA B  2  .   ? -0.197  25.869  31.229  1.00 12.48 1   B  1 
HETATM 3879 C C17 . OLA B  2  .   ? 0.165   26.846  32.166  1.00 8.89  1   B  1 
HETATM 3880 C C18 . OLA B  2  .   ? -0.785  27.001  33.226  1.00 8.31  1   B  1 
HETATM 3881 C C1  . OLA C  3  .   ? 7.335   17.477  16.320  1.00 15.56 1   C  1 
HETATM 3882 O O1  . OLA C  3  .   ? 6.729   16.457  16.041  1.00 14.62 1   C  1 
HETATM 3883 O O2  . OLA C  3  .   ? 7.837   18.204  15.482  1.00 12.75 1   C  1 
HETATM 3884 C C2  . OLA C  3  .   ? 7.483   17.838  17.646  1.00 15.27 1   C  1 
HETATM 3885 C C3  . OLA C  3  .   ? 6.334   17.683  18.417  1.00 17.99 1   C  1 
HETATM 3886 C C4  . OLA C  3  .   ? 6.622   18.126  19.710  1.00 18.57 1   C  1 
HETATM 3887 C C5  . OLA C  3  .   ? 5.527   18.020  20.589  1.00 20.03 1   C  1 
HETATM 3888 C C6  . OLA C  3  .   ? 5.960   18.458  21.863  1.00 20.49 1   C  1 
HETATM 3889 C C7  . OLA C  3  .   ? 4.915   18.471  22.763  1.00 19.64 1   C  1 
HETATM 3890 C C8  . OLA C  3  .   ? 5.380   18.912  23.975  1.00 20.57 1   C  1 
HETATM 3891 C C9  . OLA C  3  .   ? 4.505   19.065  24.840  1.00 19.65 1   C  1 
HETATM 3892 C C10 . OLA C  3  .   ? 4.555   19.376  25.956  1.00 17.36 1   C  1 
HETATM 3893 C C11 . OLA C  3  .   ? 3.746   19.657  26.748  1.00 17.07 1   C  1 
HETATM 3894 C C12 . OLA C  3  .   ? 4.060   19.896  27.999  1.00 16.19 1   C  1 
HETATM 3895 C C13 . OLA C  3  .   ? 2.954   20.319  28.693  1.00 15.87 1   C  1 
HETATM 3896 C C14 . OLA C  3  .   ? 3.290   20.541  29.998  1.00 14.23 1   C  1 
HETATM 3897 C C15 . OLA C  3  .   ? 2.213   21.086  30.685  1.00 15.01 1   C  1 
HETATM 3898 C C16 . OLA C  3  .   ? 2.526   21.250  32.051  1.00 12.89 1   C  1 
HETATM 3899 C C17 . OLA C  3  .   ? 1.481   21.885  32.731  1.00 10.28 1   C  1 
HETATM 3900 C C18 . OLA C  3  .   ? 1.723   22.014  34.148  1.00 9.16  1   C  1 
HETATM 3901 C C1  . OLA D  4  .   ? 9.053   13.324  17.693  1.00 11.36 1   D  1 
HETATM 3902 O O1  . OLA D  4  .   ? 9.375   14.092  16.803  1.00 10.71 1   D  1 
HETATM 3903 O O2  . OLA D  4  .   ? 9.454   12.181  17.789  1.00 9.55  1   D  1 
HETATM 3904 C C2  . OLA D  4  .   ? 8.217   13.820  18.689  1.00 12.19 1   D  1 
HETATM 3905 C C3  . OLA D  4  .   ? 8.851   13.872  19.930  1.00 13.41 1   D  1 
HETATM 3906 C C4  . OLA D  4  .   ? 7.974   14.473  20.872  1.00 16.18 1   D  1 
HETATM 3907 C C5  . OLA D  4  .   ? 8.533   14.441  22.151  1.00 17.30 1   D  1 
HETATM 3908 C C6  . OLA D  4  .   ? 7.665   15.112  23.029  1.00 18.58 1   D  1 
HETATM 3909 C C7  . OLA D  4  .   ? 8.174   15.070  24.312  1.00 17.67 1   D  1 
HETATM 3910 C C8  . OLA D  4  .   ? 7.357   15.808  25.122  1.00 18.63 1   D  1 
HETATM 3911 C C9  . OLA D  4  .   ? 7.673   15.826  26.322  1.00 17.35 1   D  1 
HETATM 3912 C C10 . OLA D  4  .   ? 7.151   16.427  27.205  1.00 14.79 1   D  1 
HETATM 3913 C C11 . OLA D  4  .   ? 7.242   16.450  28.341  1.00 15.88 1   D  1 
HETATM 3914 C C12 . OLA D  4  .   ? 6.541   17.337  29.059  1.00 14.18 1   D  1 
HETATM 3915 C C13 . OLA D  4  .   ? 6.745   17.113  30.392  1.00 15.43 1   D  1 
HETATM 3916 C C14 . OLA D  4  .   ? 6.075   18.076  31.148  1.00 13.20 1   D  1 
HETATM 3917 C C15 . OLA D  4  .   ? 6.319   17.855  32.482  1.00 13.90 1   D  1 
HETATM 3918 C C16 . OLA D  4  .   ? 5.681   18.826  33.283  1.00 12.22 1   D  1 
HETATM 3919 C C17 . OLA D  4  .   ? 5.962   18.621  34.644  1.00 10.25 1   D  1 
HETATM 3920 C C18 . OLA D  4  .   ? 5.323   19.551  35.519  1.00 8.36  1   D  1 
HETATM 3921 C C1  . OLA E  5  .   ? -2.672  25.556  15.326  1.00 13.26 1   E  1 
HETATM 3922 O O1  . OLA E  5  .   ? -2.133  26.369  14.610  1.00 13.27 1   E  1 
HETATM 3923 O O2  . OLA E  5  .   ? -3.583  24.839  14.973  1.00 11.97 1   E  1 
HETATM 3924 C C2  . OLA E  5  .   ? -2.193  25.437  16.613  1.00 13.50 1   E  1 
HETATM 3925 C C3  . OLA E  5  .   ? -2.281  24.183  17.165  1.00 15.31 1   E  1 
HETATM 3926 C C4  . OLA E  5  .   ? -1.726  24.247  18.445  1.00 16.49 1   E  1 
HETATM 3927 C C5  . OLA E  5  .   ? -2.138  23.208  19.266  1.00 17.54 1   E  1 
HETATM 3928 C C6  . OLA E  5  .   ? -1.637  23.441  20.545  1.00 18.21 1   E  1 
HETATM 3929 C C7  . OLA E  5  .   ? -2.349  22.761  21.458  1.00 18.76 1   E  1 
HETATM 3930 C C8  . OLA E  5  .   ? -1.782  22.977  22.667  1.00 18.61 1   E  1 
HETATM 3931 C C9  . OLA E  5  .   ? -2.557  22.978  23.600  1.00 17.15 1   E  1 
HETATM 3932 C C10 . OLA E  5  .   ? -2.397  23.129  24.736  1.00 14.93 1   E  1 
HETATM 3933 C C11 . OLA E  5  .   ? -2.999  23.595  25.605  1.00 15.10 1   E  1 
HETATM 3934 C C12 . OLA E  5  .   ? -2.634  23.422  26.841  1.00 14.00 1   E  1 
HETATM 3935 C C13 . OLA E  5  .   ? -3.383  24.192  27.631  1.00 14.22 1   E  1 
HETATM 3936 C C14 . OLA E  5  .   ? -3.045  23.927  28.925  1.00 12.92 1   E  1 
HETATM 3937 C C15 . OLA E  5  .   ? -3.730  24.781  29.753  1.00 13.33 1   E  1 
HETATM 3938 C C16 . OLA E  5  .   ? -3.391  24.519  31.100  1.00 11.79 1   E  1 
HETATM 3939 C C17 . OLA E  5  .   ? -4.028  25.414  31.975  1.00 9.29  1   E  1 
HETATM 3940 C C18 . OLA E  5  .   ? -3.720  25.174  33.352  1.00 7.90  1   E  1 
HETATM 3941 C C1  . OLA F  6  .   ? 11.035  9.280   20.123  1.00 9.11  1   F  1 
HETATM 3942 O O1  . OLA F  6  .   ? 11.803  9.442   19.180  1.00 8.83  1   F  1 
HETATM 3943 O O2  . OLA F  6  .   ? 10.217  8.387   20.170  1.00 7.79  1   F  1 
HETATM 3944 C C2  . OLA F  6  .   ? 11.109  10.179  21.168  1.00 8.88  1   F  1 
HETATM 3945 C C3  . OLA F  6  .   ? 10.797  9.633   22.421  1.00 10.25 1   F  1 
HETATM 3946 C C4  . OLA F  6  .   ? 10.798  10.688  23.367  1.00 11.83 1   F  1 
HETATM 3947 C C5  . OLA F  6  .   ? 10.567  10.245  24.692  1.00 12.92 1   F  1 
HETATM 3948 C C6  . OLA F  6  .   ? 10.509  11.377  25.525  1.00 14.70 1   F  1 
HETATM 3949 C C7  . OLA F  6  .   ? 10.309  11.032  26.830  1.00 14.16 1   F  1 
HETATM 3950 C C8  . OLA F  6  .   ? 10.211  12.188  27.539  1.00 14.90 1   F  1 
HETATM 3951 C C9  . OLA F  6  .   ? 10.067  12.082  28.765  1.00 14.14 1   F  1 
HETATM 3952 C C10 . OLA F  6  .   ? 9.925   12.961  29.552  1.00 12.46 1   F  1 
HETATM 3953 C C11 . OLA F  6  .   ? 9.772   13.137  30.653  1.00 12.77 1   F  1 
HETATM 3954 C C12 . OLA F  6  .   ? 9.632   14.370  31.150  1.00 11.78 1   F  1 
HETATM 3955 C C13 . OLA F  6  .   ? 9.474   14.335  32.513  1.00 12.45 1   F  1 
HETATM 3956 C C14 . OLA F  6  .   ? 9.365   15.626  33.006  1.00 10.70 1   F  1 
HETATM 3957 C C15 . OLA F  6  .   ? 9.287   15.590  34.382  1.00 10.91 1   F  1 
HETATM 3958 C C16 . OLA F  6  .   ? 9.173   16.894  34.917  1.00 9.56  1   F  1 
HETATM 3959 C C17 . OLA F  6  .   ? 9.145   16.856  36.326  1.00 7.92  1   F  1 
HETATM 3960 C C18 . OLA F  6  .   ? 8.964   18.146  36.923  1.00 7.34  1   F  1 
HETATM 3961 C C1  . OLA G  7  .   ? -6.967  23.776  14.240  1.00 11.58 1   G  1 
HETATM 3962 O O1  . OLA G  7  .   ? -7.787  24.118  13.414  1.00 10.76 1   G  1 
HETATM 3963 O O2  . OLA G  7  .   ? -5.998  23.079  13.995  1.00 10.06 1   G  1 
HETATM 3964 C C2  . OLA G  7  .   ? -7.157  24.229  15.548  1.00 10.33 1   G  1 
HETATM 3965 C C3  . OLA G  7  .   ? -6.528  23.449  16.522  1.00 11.89 1   G  1 
HETATM 3966 C C4  . OLA G  7  .   ? -6.880  23.970  17.757  1.00 13.67 1   G  1 
HETATM 3967 C C5  . OLA G  7  .   ? -6.315  23.256  18.828  1.00 14.36 1   G  1 
HETATM 3968 C C6  . OLA G  7  .   ? -6.769  23.839  20.005  1.00 15.15 1   G  1 
HETATM 3969 C C7  . OLA G  7  .   ? -6.350  23.124  21.098  1.00 15.00 1   G  1 
HETATM 3970 C C8  . OLA G  7  .   ? -6.875  23.703  22.189  1.00 15.65 1   G  1 
HETATM 3971 C C9  . OLA G  7  .   ? -6.648  23.123  23.245  1.00 15.47 1   G  1 
HETATM 3972 C C10 . OLA G  7  .   ? -7.010  23.395  24.294  1.00 13.69 1   G  1 
HETATM 3973 C C11 . OLA G  7  .   ? -6.901  22.957  25.339  1.00 13.81 1   G  1 
HETATM 3974 C C12 . OLA G  7  .   ? -7.415  23.557  26.379  1.00 13.14 1   G  1 
HETATM 3975 C C13 . OLA G  7  .   ? -7.069  22.916  27.503  1.00 13.59 1   G  1 
HETATM 3976 C C14 . OLA G  7  .   ? -7.526  23.629  28.590  1.00 12.27 1   G  1 
HETATM 3977 C C15 . OLA G  7  .   ? -7.123  23.041  29.763  1.00 13.09 1   G  1 
HETATM 3978 C C16 . OLA G  7  .   ? -7.513  23.819  30.852  1.00 12.01 1   G  1 
HETATM 3979 C C17 . OLA G  7  .   ? -7.041  23.286  32.066  1.00 9.91  1   G  1 
HETATM 3980 C C18 . OLA G  7  .   ? -7.403  24.057  33.228  1.00 7.61  1   G  1 
HETATM 3981 C C1  . OLA H  8  .   ? 5.851   10.719  16.908  1.00 11.09 1   H  1 
HETATM 3982 O O1  . OLA H  8  .   ? 6.467   10.406  15.894  1.00 12.28 1   H  1 
HETATM 3983 O O2  . OLA H  8  .   ? 4.999   11.587  16.942  1.00 10.47 1   H  1 
HETATM 3984 C C2  . OLA H  8  .   ? 6.153   10.041  18.092  1.00 10.98 1   H  1 
HETATM 3985 C C3  . OLA H  8  .   ? 6.198   10.915  19.176  1.00 11.23 1   H  1 
HETATM 3986 C C4  . OLA H  8  .   ? 6.386   10.219  20.398  1.00 13.56 1   H  1 
HETATM 3987 C C5  . OLA H  8  .   ? 6.235   11.121  21.455  1.00 14.56 1   H  1 
HETATM 3988 C C6  . OLA H  8  .   ? 6.397   10.493  22.709  1.00 15.12 1   H  1 
HETATM 3989 C C7  . OLA H  8  .   ? 6.006   11.376  23.691  1.00 15.09 1   H  1 
HETATM 3990 C C8  . OLA H  8  .   ? 6.356   10.906  24.928  1.00 16.01 1   H  1 
HETATM 3991 C C9  . OLA H  8  .   ? 5.896   11.571  25.879  1.00 14.86 1   H  1 
HETATM 3992 C C10 . OLA H  8  .   ? 6.079   11.559  27.039  1.00 14.14 1   H  1 
HETATM 3993 C C11 . OLA H  8  .   ? 5.557   11.934  27.985  1.00 14.51 1   H  1 
HETATM 3994 C C12 . OLA H  8  .   ? 6.092   11.953  29.184  1.00 13.17 1   H  1 
HETATM 3995 C C13 . OLA H  8  .   ? 5.192   12.383  30.124  1.00 13.42 1   H  1 
HETATM 3996 C C14 . OLA H  8  .   ? 5.818   12.502  31.349  1.00 12.29 1   H  1 
HETATM 3997 C C15 . OLA H  8  .   ? 4.915   12.878  32.325  1.00 12.69 1   H  1 
HETATM 3998 C C16 . OLA H  8  .   ? 5.587   13.052  33.547  1.00 12.22 1   H  1 
HETATM 3999 C C17 . OLA H  8  .   ? 4.673   13.352  34.594  1.00 10.05 1   H  1 
HETATM 4000 C C18 . OLA H  8  .   ? 5.296   13.547  35.875  1.00 9.04  1   H  1 
HETATM 4001 C C1  . OLA I  9  .   ? -7.804  19.067  14.574  1.00 11.17 1   I  1 
HETATM 4002 O O1  . OLA I  9  .   ? -7.061  19.748  13.878  1.00 11.25 1   I  1 
HETATM 4003 O O2  . OLA I  9  .   ? -8.839  18.558  14.183  1.00 9.81  1   I  1 
HETATM 4004 C C2  . OLA I  9  .   ? -7.483  18.903  15.937  1.00 10.94 1   I  1 
HETATM 4005 C C3  . OLA I  9  .   ? -8.295  19.689  16.750  1.00 12.29 1   I  1 
HETATM 4006 C C4  . OLA I  9  .   ? -8.124  19.310  18.119  1.00 14.10 1   I  1 
HETATM 4007 C C5  . OLA I  9  .   ? -8.891  20.123  18.941  1.00 14.86 1   I  1 
HETATM 4008 C C6  . OLA I  9  .   ? -8.801  19.683  20.276  1.00 15.95 1   I  1 
HETATM 4009 C C7  . OLA I  9  .   ? -9.574  20.506  21.077  1.00 15.67 1   I  1 
HETATM 4010 C C8  . OLA I  9  .   ? -9.530  20.085  22.377  1.00 16.84 1   I  1 
HETATM 4011 C C9  . OLA I  9  .   ? -10.238 20.779  23.163  1.00 14.89 1   I  1 
HETATM 4012 C C10 . OLA I  9  .   ? -10.460 20.745  24.255  1.00 13.58 1   I  1 
HETATM 4013 C C11 . OLA I  9  .   ? -10.353 20.390  25.289  1.00 14.32 1   I  1 
HETATM 4014 C C12 . OLA I  9  .   ? -10.953 20.861  26.344  1.00 12.84 1   I  1 
HETATM 4015 C C13 . OLA I  9  .   ? -10.435 20.302  27.471  1.00 13.96 1   I  1 
HETATM 4016 C C14 . OLA I  9  .   ? -10.934 20.894  28.606  1.00 12.60 1   I  1 
HETATM 4017 C C15 . OLA I  9  .   ? -10.299 20.372  29.720  1.00 12.88 1   I  1 
HETATM 4018 C C16 . OLA I  9  .   ? -10.738 20.984  30.894  1.00 11.95 1   I  1 
HETATM 4019 C C17 . OLA I  9  .   ? -10.010 20.498  31.997  1.00 10.46 1   I  1 
HETATM 4020 C C18 . OLA I  9  .   ? -10.376 21.118  33.257  1.00 8.80  1   I  1 
HETATM 4021 C C1  . OLA J  10 .   ? 11.091  5.129   22.133  1.00 6.78  1   J  1 
HETATM 4022 O O1  . OLA J  10 .   ? 10.503  5.172   21.084  1.00 7.19  1   J  1 
HETATM 4023 O O2  . OLA J  10 .   ? 12.311  5.052   22.209  1.00 5.24  1   J  1 
HETATM 4024 C C2  . OLA J  10 .   ? 10.331  5.176   23.312  1.00 6.20  1   J  1 
HETATM 4025 C C3  . OLA J  10 .   ? 10.956  5.813   24.366  1.00 7.14  1   J  1 
HETATM 4026 C C4  . OLA J  10 .   ? 10.072  5.826   25.477  1.00 9.06  1   J  1 
HETATM 4027 C C5  . OLA J  10 .   ? 10.620  6.460   26.588  1.00 9.24  1   J  1 
HETATM 4028 C C6  . OLA J  10 .   ? 9.642   6.492   27.594  1.00 10.87 1   J  1 
HETATM 4029 C C7  . OLA J  10 .   ? 10.134  7.089   28.731  1.00 10.71 1   J  1 
HETATM 4030 C C8  . OLA J  10 .   ? 9.108   7.203   29.624  1.00 11.81 1   J  1 
HETATM 4031 C C9  . OLA J  10 .   ? 9.374   7.582   30.739  1.00 11.22 1   J  1 
HETATM 4032 C C10 . OLA J  10 .   ? 8.643   7.844   31.638  1.00 11.10 1   J  1 
HETATM 4033 C C11 . OLA J  10 .   ? 8.611   7.883   32.758  1.00 11.32 1   J  1 
HETATM 4034 C C12 . OLA J  10 .   ? 7.567   8.355   33.408  1.00 11.16 1   J  1 
HETATM 4035 C C13 . OLA J  10 .   ? 7.713   8.172   34.758  1.00 11.06 1   J  1 
HETATM 4036 C C14 . OLA J  10 .   ? 6.685   8.796   35.416  1.00 10.22 1   J  1 
HETATM 4037 C C15 . OLA J  10 .   ? 6.799   8.599   36.776  1.00 10.09 1   J  1 
HETATM 4038 C C16 . OLA J  10 .   ? 5.845   9.362   37.476  1.00 9.55  1   J  1 
HETATM 4039 C C17 . OLA J  10 .   ? 5.951   9.158   38.874  1.00 7.28  1   J  1 
HETATM 4040 C C18 . OLA J  10 .   ? 5.077   9.992   39.642  1.00 6.55  1   J  1 
HETATM 4041 C C1  . OLA K  11 .   ? -7.737  14.669  16.454  1.00 9.51  1   K  1 
HETATM 4042 O O1  . OLA K  11 .   ? -8.334  14.071  15.574  1.00 9.70  1   K  1 
HETATM 4043 O O2  . OLA K  11 .   ? -7.032  15.640  16.267  1.00 8.87  1   K  1 
HETATM 4044 C C2  . OLA K  11 .   ? -7.885  14.228  17.767  1.00 9.99  1   K  1 
HETATM 4045 C C3  . OLA K  11 .   ? -8.352  15.233  18.616  1.00 10.55 1   K  1 
HETATM 4046 C C4  . OLA K  11 .   ? -8.235  14.784  19.948  1.00 12.99 1   K  1 
HETATM 4047 C C5  . OLA K  11 .   ? -8.709  15.740  20.859  1.00 13.63 1   K  1 
HETATM 4048 C C6  . OLA K  11 .   ? -8.414  15.311  22.169  1.00 14.08 1   K  1 
HETATM 4049 C C7  . OLA K  11 .   ? -8.753  16.273  23.085  1.00 13.96 1   K  1 
HETATM 4050 C C8  . OLA K  11 .   ? -8.313  15.916  24.318  1.00 15.13 1   K  1 
HETATM 4051 C C9  . OLA K  11 .   ? -8.354  16.800  25.152  1.00 14.58 1   K  1 
HETATM 4052 C C10 . OLA K  11 .   ? -8.004  16.914  26.257  1.00 13.47 1   K  1 
HETATM 4053 C C11 . OLA K  11 .   ? -7.339  17.611  26.829  1.00 14.12 1   K  1 
HETATM 4054 C C12 . OLA K  11 .   ? -7.274  17.703  28.129  1.00 13.01 1   K  1 
HETATM 4055 C C13 . OLA K  11 .   ? -6.231  18.496  28.497  1.00 13.38 1   K  1 
HETATM 4056 C C14 . OLA K  11 .   ? -6.240  18.722  29.840  1.00 12.63 1   K  1 
HETATM 4057 C C15 . OLA K  11 .   ? -5.047  19.259  30.259  1.00 13.23 1   K  1 
HETATM 4058 C C16 . OLA K  11 .   ? -5.084  19.534  31.639  1.00 12.38 1   K  1 
HETATM 4059 C C17 . OLA K  11 .   ? -3.808  19.852  32.125  1.00 10.02 1   K  1 
HETATM 4060 C C18 . OLA K  11 .   ? -3.820  20.160  33.545  1.00 8.51  1   K  1 
HETATM 4061 C C1  . OLA L  12 .   ? 4.451   6.260   15.242  1.00 11.11 1   L  1 
HETATM 4062 O O1  . OLA L  12 .   ? 3.540   6.168   14.430  1.00 11.07 1   L  1 
HETATM 4063 O O2  . OLA L  12 .   ? 5.543   6.741   14.986  1.00 9.72  1   L  1 
HETATM 4064 C C2  . OLA L  12 .   ? 4.212   5.843   16.553  1.00 9.35  1   L  1 
HETATM 4065 C C3  . OLA L  12 .   ? 3.855   6.906   17.373  1.00 10.89 1   L  1 
HETATM 4066 C C4  . OLA L  12 .   ? 3.841   6.487   18.720  1.00 12.26 1   L  1 
HETATM 4067 C C5  . OLA L  12 .   ? 3.409   7.520   19.586  1.00 13.39 1   L  1 
HETATM 4068 C C6  . OLA L  12 .   ? 3.522   7.063   20.914  1.00 14.20 1   L  1 
HETATM 4069 C C7  . OLA L  12 .   ? 3.088   8.019   21.815  1.00 14.60 1   L  1 
HETATM 4070 C C8  . OLA L  12 .   ? 3.264   7.517   23.065  1.00 15.21 1   L  1 
HETATM 4071 C C9  . OLA L  12 .   ? 2.886   8.223   23.998  1.00 14.14 1   L  1 
HETATM 4072 C C10 . OLA L  12 .   ? 2.914   7.981   25.160  1.00 13.44 1   L  1 
HETATM 4073 C C11 . OLA L  12 .   ? 2.696   8.519   26.137  1.00 13.48 1   L  1 
HETATM 4074 C C12 . OLA L  12 .   ? 2.860   7.918   27.294  1.00 12.61 1   L  1 
HETATM 4075 C C13 . OLA L  12 .   ? 2.693   8.782   28.312  1.00 13.02 1   L  1 
HETATM 4076 C C14 . OLA L  12 .   ? 3.048   8.168   29.490  1.00 11.31 1   L  1 
HETATM 4077 C C15 . OLA L  12 .   ? 2.917   9.052   30.536  1.00 11.86 1   L  1 
HETATM 4078 C C16 . OLA L  12 .   ? 3.311   8.447   31.739  1.00 11.32 1   L  1 
HETATM 4079 C C17 . OLA L  12 .   ? 3.204   9.354   32.809  1.00 9.52  1   L  1 
HETATM 4080 C C18 . OLA L  12 .   ? 3.566   8.801   34.073  1.00 8.27  1   L  1 
HETATM 4081 C C1  . OLA M  13 .   ? -12.522 16.029  14.197  1.00 9.49  1   M  1 
HETATM 4082 O O1  . OLA M  13 .   ? -11.631 16.850  14.049  1.00 9.42  1   M  1 
HETATM 4083 O O2  . OLA M  13 .   ? -13.272 15.691  13.295  1.00 8.12  1   M  1 
HETATM 4084 C C2  . OLA M  13 .   ? -12.703 15.433  15.436  1.00 8.80  1   M  1 
HETATM 4085 C C3  . OLA M  13 .   ? -12.482 16.302  16.489  1.00 10.04 1   M  1 
HETATM 4086 C C4  . OLA M  13 .   ? -12.771 15.633  17.687  1.00 11.07 1   M  1 
HETATM 4087 C C5  . OLA M  13 .   ? -12.665 16.480  18.780  1.00 11.76 1   M  1 
HETATM 4088 C C6  . OLA M  13 .   ? -12.950 15.740  19.933  1.00 12.79 1   M  1 
HETATM 4089 C C7  . OLA M  13 .   ? -12.905 16.546  21.050  1.00 12.87 1   M  1 
HETATM 4090 C C8  . OLA M  13 .   ? -13.102 15.798  22.177  1.00 13.72 1   M  1 
HETATM 4091 C C9  . OLA M  13 .   ? -13.095 16.420  23.225  1.00 12.05 1   M  1 
HETATM 4092 C C10 . OLA M  13 .   ? -13.144 16.057  24.328  1.00 11.80 1   M  1 
HETATM 4093 C C11 . OLA M  13 .   ? -13.117 16.569  25.318  1.00 12.53 1   M  1 
HETATM 4094 C C12 . OLA M  13 .   ? -13.014 15.902  26.438  1.00 11.77 1   M  1 
HETATM 4095 C C13 . OLA M  13 .   ? -12.972 16.749  27.481  1.00 12.37 1   M  1 
HETATM 4096 C C14 . OLA M  13 .   ? -12.703 16.050  28.630  1.00 11.62 1   M  1 
HETATM 4097 C C15 . OLA M  13 .   ? -12.779 16.887  29.712  1.00 12.09 1   M  1 
HETATM 4098 C C16 . OLA M  13 .   ? -12.428 16.194  30.886  1.00 11.76 1   M  1 
HETATM 4099 C C17 . OLA M  13 .   ? -12.655 17.006  32.016  1.00 9.69  1   M  1 
HETATM 4100 C C18 . OLA M  13 .   ? -12.232 16.403  33.244  1.00 7.57  1   M  1 
HETATM 4101 C C1  . OLA N  14 .   ? 3.881   14.000  52.263  1.00 10.62 1   N  1 
HETATM 4102 O O1  . OLA N  14 .   ? 2.920   13.849  52.953  1.00 11.70 1   N  1 
HETATM 4103 O O2  . OLA N  14 .   ? 5.027   13.759  52.626  1.00 10.26 1   N  1 
HETATM 4104 C C2  . OLA N  14 .   ? 3.697   14.447  50.951  1.00 11.15 1   N  1 
HETATM 4105 C C3  . OLA N  14 .   ? 4.447   13.733  50.008  1.00 11.07 1   N  1 
HETATM 4106 C C4  . OLA N  14 .   ? 4.176   14.266  48.715  1.00 11.85 1   N  1 
HETATM 4107 C C5  . OLA N  14 .   ? 4.856   13.564  47.717  1.00 12.67 1   N  1 
HETATM 4108 C C6  . OLA N  14 .   ? 4.587   14.171  46.494  1.00 13.71 1   N  1 
HETATM 4109 C C7  . OLA N  14 .   ? 5.246   13.533  45.483  1.00 13.11 1   N  1 
HETATM 4110 C C8  . OLA N  14 .   ? 4.948   14.147  44.306  1.00 14.62 1   N  1 
HETATM 4111 C C9  . OLA N  14 .   ? 5.523   13.660  43.301  1.00 12.84 1   N  1 
HETATM 4112 C C10 . OLA N  14 .   ? 5.342   13.943  42.179  1.00 12.62 1   N  1 
HETATM 4113 C C11 . OLA N  14 .   ? 4.605   14.551  41.573  1.00 13.92 1   N  1 
HETATM 4114 C C12 . OLA N  14 .   ? 4.744   14.678  40.276  1.00 13.44 1   N  1 
HETATM 4115 C C13 . OLA N  14 .   ? 3.641   15.340  39.812  1.00 14.09 1   N  1 
HETATM 4116 C C14 . OLA N  14 .   ? 3.773   15.625  38.480  1.00 13.09 1   N  1 
HETATM 4117 C C15 . OLA N  14 .   ? 2.646   16.291  38.027  1.00 13.48 1   N  1 
HETATM 4118 C C16 . OLA N  14 .   ? 2.812   16.731  36.722  1.00 12.35 1   N  1 
HETATM 4119 C C17 . OLA N  14 .   ? 1.703   17.490  36.317  1.00 10.29 1   N  1 
HETATM 4120 C C18 . OLA N  14 .   ? 1.873   18.069  35.026  1.00 9.50  1   N  1 
HETATM 4121 C C1  . OLA O  15 .   ? -12.052 10.736  13.988  1.00 8.35  1   O  1 
HETATM 4122 O O1  . OLA O  15 .   ? -11.094 10.119  13.566  1.00 8.96  1   O  1 
HETATM 4123 O O2  . OLA O  15 .   ? -13.148 10.720  13.463  1.00 7.48  1   O  1 
HETATM 4124 C C2  . OLA O  15 .   ? -11.892 11.472  15.161  1.00 9.03  1   O  1 
HETATM 4125 C C3  . OLA O  15 .   ? -11.633 10.680  16.275  1.00 9.83  1   O  1 
HETATM 4126 C C4  . OLA O  15 .   ? -11.664 11.502  17.421  1.00 11.03 1   O  1 
HETATM 4127 C C5  . OLA O  15 .   ? -11.393 10.779  18.595  1.00 11.59 1   O  1 
HETATM 4128 C C6  . OLA O  15 .   ? -11.480 11.663  19.685  1.00 12.42 1   O  1 
HETATM 4129 C C7  . OLA O  15 .   ? -11.265 10.994  20.861  1.00 12.61 1   O  1 
HETATM 4130 C C8  . OLA O  15 .   ? -11.276 11.901  21.876  1.00 13.87 1   O  1 
HETATM 4131 C C9  . OLA O  15 .   ? -11.158 11.431  23.002  1.00 11.94 1   O  1 
HETATM 4132 C C10 . OLA O  15 .   ? -11.019 11.941  24.032  1.00 11.74 1   O  1 
HETATM 4133 C C11 . OLA O  15 .   ? -11.365 11.885  25.057  1.00 12.68 1   O  1 
HETATM 4134 C C12 . OLA O  15 .   ? -10.817 12.475  26.074  1.00 12.32 1   O  1 
HETATM 4135 C C13 . OLA O  15 .   ? -11.555 12.250  27.190  1.00 12.36 1   O  1 
HETATM 4136 C C14 . OLA O  15 .   ? -10.883 12.651  28.301  1.00 11.63 1   O  1 
HETATM 4137 C C15 . OLA O  15 .   ? -11.634 12.375  29.421  1.00 12.13 1   O  1 
HETATM 4138 C C16 . OLA O  15 .   ? -10.924 12.674  30.589  1.00 11.75 1   O  1 
HETATM 4139 C C17 . OLA O  15 .   ? -11.684 12.356  31.724  1.00 9.74  1   O  1 
HETATM 4140 C C18 . OLA O  15 .   ? -11.025 12.656  32.957  1.00 7.72  1   O  1 
HETATM 4141 C C1  . OLA P  16 .   ? 6.326   2.455   18.586  1.00 7.64  1   P  1 
HETATM 4142 O O1  . OLA P  16 .   ? 7.471   2.587   18.157  1.00 7.16  1   P  1 
HETATM 4143 O O2  . OLA P  16 .   ? 5.328   2.633   17.928  1.00 7.15  1   P  1 
HETATM 4144 C C2  . OLA P  16 .   ? 6.176   2.104   19.920  1.00 7.02  1   P  1 
HETATM 4145 C C3  . OLA P  16 .   ? 5.494   3.077   20.672  1.00 8.00  1   P  1 
HETATM 4146 C C4  . OLA P  16 .   ? 5.613   2.718   22.015  1.00 9.27  1   P  1 
HETATM 4147 C C5  . OLA P  16 .   ? 4.894   3.563   22.874  1.00 9.95  1   P  1 
HETATM 4148 C C6  . OLA P  16 .   ? 5.154   3.153   24.194  1.00 10.74 1   P  1 
HETATM 4149 C C7  . OLA P  16 .   ? 4.411   3.880   25.064  1.00 10.86 1   P  1 
HETATM 4150 C C8  . OLA P  16 .   ? 4.709   3.431   26.313  1.00 11.50 1   P  1 
HETATM 4151 C C9  . OLA P  16 .   ? 4.005   3.871   27.218  1.00 10.78 1   P  1 
HETATM 4152 C C10 . OLA P  16 .   ? 3.926   3.653   28.321  1.00 10.20 1   P  1 
HETATM 4153 C C11 . OLA P  16 .   ? 4.330   3.377   29.309  1.00 10.58 1   P  1 
HETATM 4154 C C12 . OLA P  16 .   ? 3.606   3.232   30.377  1.00 10.10 1   P  1 
HETATM 4155 C C13 . OLA P  16 .   ? 4.366   2.939   31.471  1.00 9.77  1   P  1 
HETATM 4156 C C14 . OLA P  16 .   ? 3.538   2.695   32.550  1.00 8.87  1   P  1 
HETATM 4157 C C15 . OLA P  16 .   ? 4.271   2.486   33.704  1.00 8.64  1   P  1 
HETATM 4158 C C16 . OLA P  16 .   ? 3.390   2.258   34.785  1.00 7.76  1   P  1 
HETATM 4159 C C17 . OLA P  16 .   ? 4.093   2.138   36.009  1.00 6.24  1   P  1 
HETATM 4160 C C18 . OLA P  16 .   ? 3.227   2.002   37.152  1.00 5.23  1   P  1 
HETATM 4161 C C1  . OLA Q  17 .   ? -7.402  8.216   14.405  1.00 8.58  1   Q  1 
HETATM 4162 O O1  . OLA Q  17 .   ? -8.088  9.089   13.878  1.00 8.22  1   Q  1 
HETATM 4163 O O2  . OLA Q  17 .   ? -6.459  7.667   13.860  1.00 7.33  1   Q  1 
HETATM 4164 C C2  . OLA Q  17 .   ? -7.697  7.865   15.709  1.00 8.24  1   Q  1 
HETATM 4165 C C3  . OLA Q  17 .   ? -7.016  8.663   16.631  1.00 8.97  1   Q  1 
HETATM 4166 C C4  . OLA Q  17 .   ? -7.419  8.287   17.935  1.00 9.81  1   Q  1 
HETATM 4167 C C5  . OLA Q  17 .   ? -6.758  9.030   18.916  1.00 11.00 1   Q  1 
HETATM 4168 C C6  . OLA Q  17 .   ? -7.236  8.641   20.171  1.00 12.06 1   Q  1 
HETATM 4169 C C7  . OLA Q  17 .   ? -6.567  9.289   21.166  1.00 12.31 1   Q  1 
HETATM 4170 C C8  . OLA Q  17 .   ? -7.112  8.933   22.349  1.00 13.88 1   Q  1 
HETATM 4171 C C9  . OLA Q  17 .   ? -6.611  9.454   23.358  1.00 12.77 1   Q  1 
HETATM 4172 C C10 . OLA Q  17 .   ? -6.966  9.406   24.466  1.00 12.81 1   Q  1 
HETATM 4173 C C11 . OLA Q  17 .   ? -7.763  8.953   25.168  1.00 13.28 1   Q  1 
HETATM 4174 C C12 . OLA Q  17 .   ? -7.869  9.278   26.437  1.00 12.47 1   Q  1 
HETATM 4175 C C13 . OLA Q  17 .   ? -8.950  8.674   27.013  1.00 12.58 1   Q  1 
HETATM 4176 C C14 . OLA Q  17 .   ? -9.116  9.124   28.285  1.00 11.48 1   Q  1 
HETATM 4177 C C15 . OLA Q  17 .   ? -10.158 8.475   28.921  1.00 11.69 1   Q  1 
HETATM 4178 C C16 . OLA Q  17 .   ? -10.307 8.942   30.234  1.00 11.09 1   Q  1 
HETATM 4179 C C17 . OLA Q  17 .   ? -11.281 8.210   30.942  1.00 9.30  1   Q  1 
HETATM 4180 C C18 . OLA Q  17 .   ? -11.423 8.633   32.312  1.00 7.94  1   Q  1 
HETATM 4181 C C1  . OLA R  18 .   ? -1.444  6.871   15.568  1.00 7.69  1   R  1 
HETATM 4182 O O1  . OLA R  18 .   ? -0.434  6.181   15.533  1.00 9.01  1   R  1 
HETATM 4183 O O2  . OLA R  18 .   ? -2.010  7.284   14.574  1.00 7.79  1   R  1 
HETATM 4184 C C2  . OLA R  18 .   ? -2.004  7.182   16.802  1.00 7.92  1   R  1 
HETATM 4185 C C3  . OLA R  18 .   ? -1.121  7.095   17.870  1.00 8.56  1   R  1 
HETATM 4186 C C4  . OLA R  18 .   ? -1.831  7.407   19.038  1.00 10.64 1   R  1 
HETATM 4187 C C5  . OLA R  18 .   ? -1.014  7.381   20.167  1.00 11.41 1   R  1 
HETATM 4188 C C6  . OLA R  18 .   ? -1.826  7.613   21.279  1.00 12.14 1   R  1 
HETATM 4189 C C7  . OLA R  18 .   ? -1.100  7.583   22.437  1.00 11.89 1   R  1 
HETATM 4190 C C8  . OLA R  18 .   ? -1.964  7.751   23.473  1.00 12.90 1   R  1 
HETATM 4191 C C9  . OLA R  18 .   ? -1.458  7.708   24.587  1.00 11.71 1   R  1 
HETATM 4192 C C10 . OLA R  18 .   ? -1.971  7.792   25.643  1.00 11.32 1   R  1 
HETATM 4193 C C11 . OLA R  18 .   ? -1.666  7.658   26.667  1.00 11.87 1   R  1 
HETATM 4194 C C12 . OLA R  18 .   ? -2.371  7.741   27.766  1.00 12.01 1   R  1 
HETATM 4195 C C13 . OLA R  18 .   ? -1.547  7.419   28.789  1.00 11.69 1   R  1 
HETATM 4196 C C14 . OLA R  18 .   ? -2.153  7.527   30.015  1.00 11.13 1   R  1 
HETATM 4197 C C15 . OLA R  18 .   ? -1.201  7.344   30.999  1.00 11.80 1   R  1 
HETATM 4198 C C16 . OLA R  18 .   ? -1.746  7.484   32.282  1.00 10.91 1   R  1 
HETATM 4199 C C17 . OLA R  18 .   ? -0.737  7.458   33.253  1.00 9.38  1   R  1 
HETATM 4200 C C18 . OLA R  18 .   ? -1.230  7.588   34.603  1.00 7.62  1   R  1 
HETATM 4201 C C1  . OLA S  19 .   ? -7.898  3.530   15.770  1.00 7.09  1   S  1 
HETATM 4202 O O1  . OLA S  19 .   ? -8.864  3.063   15.183  1.00 6.94  1   S  1 
HETATM 4203 O O2  . OLA S  19 .   ? -7.108  4.316   15.259  1.00 6.86  1   S  1 
HETATM 4204 C C2  . OLA S  19 .   ? -7.717  3.189   17.103  1.00 7.49  1   S  1 
HETATM 4205 C C3  . OLA S  19 .   ? -8.134  4.197   17.959  1.00 8.35  1   S  1 
HETATM 4206 C C4  . OLA S  19 .   ? -7.946  3.767   19.279  1.00 9.35  1   S  1 
HETATM 4207 C C5  . OLA S  19 .   ? -8.440  4.682   20.213  1.00 9.69  1   S  1 
HETATM 4208 C C6  . OLA S  19 .   ? -8.270  4.153   21.513  1.00 9.86  1   S  1 
HETATM 4209 C C7  . OLA S  19 .   ? -8.818  4.982   22.456  1.00 9.58  1   S  1 
HETATM 4210 C C8  . OLA S  19 .   ? -8.652  4.430   23.676  1.00 10.67 1   S  1 
HETATM 4211 C C9  . OLA S  19 .   ? -9.156  5.054   24.599  1.00 9.34  1   S  1 
HETATM 4212 C C10 . OLA S  19 .   ? -9.221  4.918   25.712  1.00 9.46  1   S  1 
HETATM 4213 C C11 . OLA S  19 .   ? -8.791  4.676   26.680  1.00 9.74  1   S  1 
HETATM 4214 C C12 . OLA S  19 .   ? -9.383  4.890   27.816  1.00 9.80  1   S  1 
HETATM 4215 C C13 . OLA S  19 .   ? -8.542  4.679   28.856  1.00 10.94 1   S  1 
HETATM 4216 C C14 . OLA S  19 .   ? -9.164  5.030   30.018  1.00 9.85  1   S  1 
HETATM 4217 C C15 . OLA S  19 .   ? -8.320  4.866   31.087  1.00 10.49 1   S  1 
HETATM 4218 C C16 . OLA S  19 .   ? -8.936  5.367   32.260  1.00 9.74  1   S  1 
HETATM 4219 C C17 . OLA S  19 .   ? -8.100  5.213   33.380  1.00 7.70  1   S  1 
HETATM 4220 C C18 . OLA S  19 .   ? -8.663  5.740   34.610  1.00 5.87  1   S  1 
HETATM 4221 C C1  . OLA T  20 .   ? 0.130   2.405   16.749  1.00 8.23  1   T  1 
HETATM 4222 O O1  . OLA T  20 .   ? -0.980  2.771   16.405  1.00 8.18  1   T  1 
HETATM 4223 O O2  . OLA T  20 .   ? 0.882   1.780   16.011  1.00 7.27  1   T  1 
HETATM 4224 C C2  . OLA T  20 .   ? 0.590   2.676   18.028  1.00 7.54  1   T  1 
HETATM 4225 C C3  . OLA T  20 .   ? -0.413  2.836   18.981  1.00 8.20  1   T  1 
HETATM 4226 C C4  . OLA T  20 .   ? 0.184   2.984   20.246  1.00 9.10  1   T  1 
HETATM 4227 C C5  . OLA T  20 .   ? -0.744  3.108   21.263  1.00 9.54  1   T  1 
HETATM 4228 C C6  . OLA T  20 .   ? -0.072  3.141   22.488  1.00 10.09 1   T  1 
HETATM 4229 C C7  . OLA T  20 .   ? -0.966  3.208   23.542  1.00 10.13 1   T  1 
HETATM 4230 C C8  . OLA T  20 .   ? -0.315  3.189   24.729  1.00 10.77 1   T  1 
HETATM 4231 C C9  . OLA T  20 .   ? -1.027  3.186   25.744  1.00 9.82  1   T  1 
HETATM 4232 C C10 . OLA T  20 .   ? -0.960  3.138   26.856  1.00 8.89  1   T  1 
HETATM 4233 C C11 . OLA T  20 .   ? -0.541  3.167   27.858  1.00 9.80  1   T  1 
HETATM 4234 C C12 . OLA T  20 .   ? -1.171  3.086   28.998  1.00 9.08  1   T  1 
HETATM 4235 C C13 . OLA T  20 .   ? -0.301  3.230   30.034  1.00 9.71  1   T  1 
HETATM 4236 C C14 . OLA T  20 .   ? -0.957  3.225   31.242  1.00 8.92  1   T  1 
HETATM 4237 C C15 . OLA T  20 .   ? -0.055  3.385   32.274  1.00 9.19  1   T  1 
HETATM 4238 C C16 . OLA T  20 .   ? -0.704  3.414   33.528  1.00 8.75  1   T  1 
HETATM 4239 C C17 . OLA T  20 .   ? 0.223   3.567   34.589  1.00 7.62  1   T  1 
HETATM 4240 C C18 . OLA T  20 .   ? -0.381  3.634   35.918  1.00 6.76  1   T  1 
HETATM 4241 C C1  . OLA U  21 .   ? -4.246  0.008   16.879  1.00 5.77  1   U  1 
HETATM 4242 O O1  . OLA U  21 .   ? -3.952  -1.164  17.070  1.00 6.08  1   U  1 
HETATM 4243 O O2  . OLA U  21 .   ? -4.089  0.574   15.811  1.00 6.10  1   U  1 
HETATM 4244 C C2  . OLA U  21 .   ? -4.814  0.746   17.907  1.00 6.11  1   U  1 
HETATM 4245 C C3  . OLA U  21 .   ? -4.357  0.362   19.152  1.00 6.34  1   U  1 
HETATM 4246 C C4  . OLA U  21 .   ? -5.071  1.074   20.119  1.00 7.00  1   U  1 
HETATM 4247 C C5  . OLA U  21 .   ? -4.629  0.739   21.380  1.00 7.28  1   U  1 
HETATM 4248 C C6  . OLA U  21 .   ? -5.433  1.388   22.313  1.00 7.50  1   U  1 
HETATM 4249 C C7  . OLA U  21 .   ? -5.071  0.992   23.571  1.00 6.95  1   U  1 
HETATM 4250 C C8  . OLA U  21 .   ? -5.882  1.597   24.485  1.00 7.92  1   U  1 
HETATM 4251 C C9  . OLA U  21 .   ? -5.702  1.209   25.614  1.00 6.39  1   U  1 
HETATM 4252 C C10 . OLA U  21 .   ? -6.213  1.451   26.627  1.00 6.67  1   U  1 
HETATM 4253 C C11 . OLA U  21 .   ? -6.147  1.004   27.632  1.00 6.54  1   U  1 
HETATM 4254 C C12 . OLA U  21 .   ? -6.795  1.429   28.660  1.00 7.24  1   U  1 
HETATM 4255 C C13 . OLA U  21 .   ? -6.533  0.620   29.710  1.00 6.97  1   U  1 
HETATM 4256 C C14 . OLA U  21 .   ? -7.115  1.099   30.832  1.00 6.88  1   U  1 
HETATM 4257 C C15 . OLA U  21 .   ? -6.772  0.295   31.915  1.00 6.33  1   U  1 
HETATM 4258 C C16 . OLA U  21 .   ? -7.246  0.824   33.114  1.00 6.23  1   U  1 
HETATM 4259 C C17 . OLA U  21 .   ? -6.813  0.047   34.217  1.00 4.49  1   U  1 
HETATM 4260 C C18 . OLA U  21 .   ? -7.239  0.544   35.495  1.00 4.38  1   U  1 
HETATM 4261 C C1  . OLA V  22 .   ? 1.493   -1.843  17.600  1.00 3.59  1   V  1 
HETATM 4262 O O1  . OLA V  22 .   ? 1.011   -1.112  16.752  1.00 4.28  1   V  1 
HETATM 4263 O O2  . OLA V  22 .   ? 2.635   -2.265  17.566  1.00 3.35  1   V  1 
HETATM 4264 C C2  . OLA V  22 .   ? 0.696   -2.171  18.670  1.00 3.73  1   V  1 
HETATM 4265 C C3  . OLA V  22 .   ? 0.791   -1.256  19.706  1.00 4.19  1   V  1 
HETATM 4266 C C4  . OLA V  22 .   ? 0.301   -1.873  20.859  1.00 4.25  1   V  1 
HETATM 4267 C C5  . OLA V  22 .   ? 0.188   -0.983  21.915  1.00 4.42  1   V  1 
HETATM 4268 C C6  . OLA V  22 .   ? -0.094  -1.732  23.062  1.00 3.98  1   V  1 
HETATM 4269 C C7  . OLA V  22 .   ? -0.317  -0.897  24.113  1.00 4.21  1   V  1 
HETATM 4270 C C8  . OLA V  22 .   ? -0.509  -1.639  25.235  1.00 3.80  1   V  1 
HETATM 4271 C C9  . OLA V  22 .   ? -0.794  -1.039  26.231  1.00 3.93  1   V  1 
HETATM 4272 C C10 . OLA V  22 .   ? -0.996  -1.331  27.333  1.00 4.00  1   V  1 
HETATM 4273 C C11 . OLA V  22 .   ? -0.617  -1.276  28.319  1.00 4.14  1   V  1 
HETATM 4274 C C12 . OLA V  22 .   ? -1.153  -1.527  29.473  1.00 4.55  1   V  1 
HETATM 4275 C C13 . OLA V  22 .   ? -0.193  -1.426  30.432  1.00 4.71  1   V  1 
HETATM 4276 C C14 . OLA V  22 .   ? -0.688  -1.576  31.694  1.00 4.49  1   V  1 
HETATM 4277 C C15 . OLA V  22 .   ? 0.350   -1.497  32.605  1.00 4.63  1   V  1 
HETATM 4278 C C16 . OLA V  22 .   ? -0.127  -1.572  33.928  1.00 4.48  1   V  1 
HETATM 4279 C C17 . OLA V  22 .   ? 0.943   -1.499  34.842  1.00 3.65  1   V  1 
HETATM 4280 C C18 . OLA V  22 .   ? 0.530   -1.544  36.207  1.00 3.47  1   V  1 
HETATM 4281 C C1  . OLA W  23 .   ? -11.215 0.334   16.154  1.00 3.17  1   W  1 
HETATM 4282 O O1  . OLA W  23 .   ? -10.636 -0.736  15.964  1.00 3.01  1   W  1 
HETATM 4283 O O2  . OLA W  23 .   ? -11.176 1.272   15.390  1.00 3.18  1   W  1 
HETATM 4284 C C2  . OLA W  23 .   ? -11.929 0.492   17.332  1.00 3.22  1   W  1 
HETATM 4285 C C3  . OLA W  23 .   ? -11.090 0.561   18.440  1.00 3.73  1   W  1 
HETATM 4286 C C4  . OLA W  23 .   ? -11.870 0.916   19.539  1.00 3.87  1   W  1 
HETATM 4287 C C5  . OLA W  23 .   ? -11.136 0.893   20.723  1.00 4.01  1   W  1 
HETATM 4288 C C6  . OLA W  23 .   ? -11.992 1.271   21.755  1.00 4.03  1   W  1 
HETATM 4289 C C7  . OLA W  23 .   ? -11.349 1.182   22.963  1.00 4.08  1   W  1 
HETATM 4290 C C8  . OLA W  23 .   ? -12.245 1.467   23.934  1.00 4.38  1   W  1 
HETATM 4291 C C9  . OLA W  23 .   ? -11.815 1.503   25.043  1.00 4.06  1   W  1 
HETATM 4292 C C10 . OLA W  23 .   ? -12.297 1.602   26.089  1.00 3.87  1   W  1 
HETATM 4293 C C11 . OLA W  23 .   ? -12.229 2.105   27.041  1.00 4.83  1   W  1 
HETATM 4294 C C12 . OLA W  23 .   ? -12.575 1.663   28.216  1.00 4.75  1   W  1 
HETATM 4295 C C13 . OLA W  23 .   ? -12.467 2.630   29.161  1.00 5.85  1   W  1 
HETATM 4296 C C14 . OLA W  23 .   ? -12.522 2.081   30.412  1.00 5.24  1   W  1 
HETATM 4297 C C15 . OLA W  23 .   ? -12.484 3.061   31.372  1.00 6.33  1   W  1 
HETATM 4298 C C16 . OLA W  23 .   ? -12.408 2.487   32.640  1.00 5.66  1   W  1 
HETATM 4299 C C17 . OLA W  23 .   ? -12.450 3.478   33.639  1.00 4.97  1   W  1 
HETATM 4300 C C18 . OLA W  23 .   ? -12.319 2.977   34.975  1.00 4.24  1   W  1 
HETATM 4301 C C1  . OLA X  24 .   ? -0.982  -4.930  50.203  1.00 4.67  1   X  1 
HETATM 4302 O O1  . OLA X  24 .   ? -0.616  -6.094  50.078  1.00 3.80  1   X  1 
HETATM 4303 O O2  . OLA X  24 .   ? -0.772  -4.317  51.228  1.00 4.10  1   X  1 
HETATM 4304 C C2  . OLA X  24 .   ? -1.625  -4.276  49.142  1.00 4.97  1   X  1 
HETATM 4305 C C3  . OLA X  24 .   ? -1.070  -4.580  47.904  1.00 5.45  1   X  1 
HETATM 4306 C C4  . OLA X  24 .   ? -1.845  -3.962  46.882  1.00 6.12  1   X  1 
HETATM 4307 C C5  . OLA X  24 .   ? -1.303  -4.193  45.625  1.00 6.37  1   X  1 
HETATM 4308 C C6  . OLA X  24 .   ? -2.146  -3.623  44.643  1.00 6.14  1   X  1 
HETATM 4309 C C7  . OLA X  24 .   ? -1.643  -3.819  43.405  1.00 4.95  1   X  1 
HETATM 4310 C C8  . OLA X  24 .   ? -2.540  -3.331  42.505  1.00 5.86  1   X  1 
HETATM 4311 C C9  . OLA X  24 .   ? -2.221  -3.513  41.337  1.00 4.83  1   X  1 
HETATM 4312 C C10 . OLA X  24 .   ? -2.815  -3.262  40.341  1.00 4.48  1   X  1 
HETATM 4313 C C11 . OLA X  24 .   ? -2.655  -3.364  39.257  1.00 4.70  1   X  1 
HETATM 4314 C C12 . OLA X  24 .   ? -3.579  -3.063  38.356  1.00 4.43  1   X  1 
HETATM 4315 C C13 . OLA X  24 .   ? -3.127  -3.391  37.124  1.00 4.05  1   X  1 
HETATM 4316 C C14 . OLA X  24 .   ? -4.050  -3.084  36.141  1.00 3.69  1   X  1 
HETATM 4317 C C15 . OLA X  24 .   ? -3.557  -3.447  34.907  1.00 3.46  1   X  1 
HETATM 4318 C C16 . OLA X  24 .   ? -4.445  -3.119  33.881  1.00 3.02  1   X  1 
HETATM 4319 C C17 . OLA X  24 .   ? -3.915  -3.506  32.639  1.00 2.34  1   X  1 
HETATM 4320 C C18 . OLA X  24 .   ? -4.699  -3.115  31.509  1.00 2.30  1   X  1 
HETATM 4321 C C1  . OLA Y  25 .   ? -10.727 -0.313  52.440  1.00 4.39  1   Y  1 
HETATM 4322 O O1  . OLA Y  25 .   ? -11.548 -1.214  52.569  1.00 4.01  1   Y  1 
HETATM 4323 O O2  . OLA Y  25 .   ? -10.069 0.087   53.358  1.00 3.90  1   Y  1 
HETATM 4324 C C2  . OLA Y  25 .   ? -10.548 0.254   51.172  1.00 4.75  1   Y  1 
HETATM 4325 C C3  . OLA Y  25 .   ? -10.553 -0.651  50.122  1.00 4.78  1   Y  1 
HETATM 4326 C C4  . OLA Y  25 .   ? -10.559 0.071   48.900  1.00 5.02  1   Y  1 
HETATM 4327 C C5  . OLA Y  25 .   ? -10.370 -0.743  47.776  1.00 4.75  1   Y  1 
HETATM 4328 C C6  . OLA Y  25 .   ? -10.523 0.063   46.627  1.00 5.00  1   Y  1 
HETATM 4329 C C7  . OLA Y  25 .   ? -10.235 -0.641  45.525  1.00 3.88  1   Y  1 
HETATM 4330 C C8  . OLA Y  25 .   ? -10.537 0.139   44.484  1.00 5.23  1   Y  1 
HETATM 4331 C C9  . OLA Y  25 .   ? -10.311 -0.300  43.393  1.00 4.31  1   Y  1 
HETATM 4332 C C10 . OLA Y  25 .   ? -10.625 0.094   42.317  1.00 4.22  1   Y  1 
HETATM 4333 C C11 . OLA Y  25 .   ? -10.351 -0.056  41.310  1.00 5.11  1   Y  1 
HETATM 4334 C C12 . OLA Y  25 .   ? -10.951 0.385   40.254  1.00 5.08  1   Y  1 
HETATM 4335 C C13 . OLA Y  25 .   ? -10.305 -0.073  39.184  1.00 5.30  1   Y  1 
HETATM 4336 C C14 . OLA Y  25 .   ? -10.960 0.180   37.996  1.00 5.06  1   Y  1 
HETATM 4337 C C15 . OLA Y  25 .   ? -10.259 -0.403  36.963  1.00 5.10  1   Y  1 
HETATM 4338 C C16 . OLA Y  25 .   ? -10.867 -0.249  35.708  1.00 4.32  1   Y  1 
HETATM 4339 C C17 . OLA Y  25 .   ? -10.139 -0.959  34.735  1.00 3.32  1   Y  1 
HETATM 4340 C C18 . OLA Y  25 .   ? -10.614 -0.819  33.385  1.00 3.14  1   Y  1 
HETATM 4341 C C1  . OLA Z  26 .   ? 0.054   -0.599  51.789  1.00 6.21  1   Z  1 
HETATM 4342 O O1  . OLA Z  26 .   ? 0.857   0.175   52.276  1.00 6.51  1   Z  1 
HETATM 4343 O O2  . OLA Z  26 .   ? -0.857  -1.092  52.415  1.00 5.72  1   Z  1 
HETATM 4344 C C2  . OLA Z  26 .   ? 0.143   -0.890  50.427  1.00 6.05  1   Z  1 
HETATM 4345 C C3  . OLA Z  26 .   ? -0.570  0.016   49.628  1.00 6.47  1   Z  1 
HETATM 4346 C C4  . OLA Z  26 .   ? -0.342  -0.298  48.273  1.00 7.32  1   Z  1 
HETATM 4347 C C5  . OLA Z  26 .   ? -1.052  0.543   47.437  1.00 8.55  1   Z  1 
HETATM 4348 C C6  . OLA Z  26 .   ? -0.738  0.189   46.123  1.00 8.24  1   Z  1 
HETATM 4349 C C7  . OLA Z  26 .   ? -1.454  0.968   45.243  1.00 8.24  1   Z  1 
HETATM 4350 C C8  . OLA Z  26 .   ? -1.107  0.576   44.035  1.00 8.87  1   Z  1 
HETATM 4351 C C9  . OLA Z  26 .   ? -1.704  1.122   43.111  1.00 8.06  1   Z  1 
HETATM 4352 C C10 . OLA Z  26 .   ? -1.643  0.968   41.972  1.00 7.44  1   Z  1 
HETATM 4353 C C11 . OLA Z  26 .   ? -2.210  1.312   41.064  1.00 8.61  1   Z  1 
HETATM 4354 C C12 . OLA Z  26 .   ? -1.879  0.916   39.875  1.00 7.90  1   Z  1 
HETATM 4355 C C13 . OLA Z  26 .   ? -2.786  1.392   38.959  1.00 8.22  1   Z  1 
HETATM 4356 C C14 . OLA Z  26 .   ? -2.440  0.960   37.694  1.00 7.60  1   Z  1 
HETATM 4357 C C15 . OLA Z  26 .   ? -3.349  1.421   36.754  1.00 7.52  1   Z  1 
HETATM 4358 C C16 . OLA Z  26 .   ? -2.989  1.001   35.457  1.00 6.86  1   Z  1 
HETATM 4359 C C17 . OLA Z  26 .   ? -3.877  1.513   34.501  1.00 6.07  1   Z  1 
HETATM 4360 C C18 . OLA Z  26 .   ? -3.543  1.149   33.141  1.00 4.98  1   Z  1 
HETATM 4361 C C1  . OLA AA 27 .   ? -15.567 -0.962  50.581  1.00 2.91  1   AA 1 
HETATM 4362 O O1  . OLA AA 27 .   ? -16.375 -1.748  51.028  1.00 2.33  1   AA 1 
HETATM 4363 O O2  . OLA AA 27 .   ? -14.520 -0.709  51.145  1.00 2.69  1   AA 1 
HETATM 4364 C C2  . OLA AA 27 .   ? -15.790 -0.395  49.322  1.00 2.71  1   AA 1 
HETATM 4365 C C3  . OLA AA 27 .   ? -15.007 -0.939  48.291  1.00 3.01  1   AA 1 
HETATM 4366 C C4  . OLA AA 27 .   ? -15.399 -0.344  47.087  1.00 3.05  1   AA 1 
HETATM 4367 C C5  . OLA AA 27 .   ? -14.759 -0.862  45.976  1.00 3.12  1   AA 1 
HETATM 4368 C C6  . OLA AA 27 .   ? -15.225 -0.185  44.828  1.00 3.02  1   AA 1 
HETATM 4369 C C7  . OLA AA 27 .   ? -14.671 -0.671  43.703  1.00 2.85  1   AA 1 
HETATM 4370 C C8  . OLA AA 27 .   ? -15.158 0.026   42.638  1.00 3.10  1   AA 1 
HETATM 4371 C C9  . OLA AA 27 .   ? -14.790 -0.379  41.545  1.00 2.69  1   AA 1 
HETATM 4372 C C10 . OLA AA 27 .   ? -15.026 -0.037  40.443  1.00 2.59  1   AA 1 
HETATM 4373 C C11 . OLA AA 27 .   ? -14.793 -0.396  39.443  1.00 2.85  1   AA 1 
HETATM 4374 C C12 . OLA AA 27 .   ? -15.102 0.155   38.302  1.00 2.75  1   AA 1 
HETATM 4375 C C13 . OLA AA 27 .   ? -14.757 -0.717  37.310  1.00 2.48  1   AA 1 
HETATM 4376 C C14 . OLA AA 27 .   ? -14.954 -0.191  36.053  1.00 2.40  1   AA 1 
HETATM 4377 C C15 . OLA AA 27 .   ? -14.594 -1.144  35.105  1.00 2.38  1   AA 1 
HETATM 4378 C C16 . OLA AA 27 .   ? -14.683 -0.664  33.795  1.00 2.23  1   AA 1 
HETATM 4379 C C17 . OLA AA 27 .   ? -14.307 -1.679  32.870  1.00 1.87  1   AA 1 
HETATM 4380 C C18 . OLA AA 27 .   ? -14.311 -1.275  31.507  1.00 1.84  1   AA 1 
HETATM 4381 C C1  . OLA BA 28 .   ? -5.373  1.271   53.703  1.00 5.36  1   BA 1 
HETATM 4382 O O1  . OLA BA 28 .   ? -4.148  1.301   53.682  1.00 5.41  1   BA 1 
HETATM 4383 O O2  . OLA BA 28 .   ? -6.010  1.162   54.730  1.00 4.61  1   BA 1 
HETATM 4384 C C2  . OLA BA 28 .   ? -6.071  1.357   52.491  1.00 5.32  1   BA 1 
HETATM 4385 C C3  . OLA BA 28 .   ? -5.299  1.088   51.362  1.00 5.79  1   BA 1 
HETATM 4386 C C4  . OLA BA 28 .   ? -6.107  1.261   50.208  1.00 6.30  1   BA 1 
HETATM 4387 C C5  . OLA BA 28 .   ? -5.414  0.986   49.048  1.00 6.98  1   BA 1 
HETATM 4388 C C6  . OLA BA 28 .   ? -6.240  1.260   47.954  1.00 7.52  1   BA 1 
HETATM 4389 C C7  . OLA BA 28 .   ? -5.572  1.094   46.795  1.00 7.09  1   BA 1 
HETATM 4390 C C8  . OLA BA 28 .   ? -6.385  1.366   45.767  1.00 8.15  1   BA 1 
HETATM 4391 C C9  . OLA BA 28 .   ? -5.872  1.337   44.687  1.00 7.42  1   BA 1 
HETATM 4392 C C10 . OLA BA 28 .   ? -6.286  1.460   43.617  1.00 6.83  1   BA 1 
HETATM 4393 C C11 . OLA BA 28 .   ? -6.215  2.104   42.739  1.00 8.00  1   BA 1 
HETATM 4394 C C12 . OLA BA 28 .   ? -6.696  1.868   41.571  1.00 7.48  1   BA 1 
HETATM 4395 C C13 . OLA BA 28 .   ? -6.516  2.936   40.787  1.00 8.10  1   BA 1 
HETATM 4396 C C14 . OLA BA 28 .   ? -6.816  2.638   39.489  1.00 7.57  1   BA 1 
HETATM 4397 C C15 . OLA BA 28 .   ? -6.575  3.729   38.683  1.00 8.22  1   BA 1 
HETATM 4398 C C16 . OLA BA 28 .   ? -6.712  3.411   37.337  1.00 7.18  1   BA 1 
HETATM 4399 C C17 . OLA BA 28 .   ? -6.317  4.479   36.535  1.00 6.46  1   BA 1 
HETATM 4400 C C18 . OLA BA 28 .   ? -6.333  4.192   35.119  1.00 5.37  1   BA 1 
HETATM 4401 C C1  . OLA CA 29 .   ? -16.391 3.674   52.122  1.00 2.90  1   CA 1 
HETATM 4402 O O1  . OLA CA 29 .   ? -15.693 4.348   52.850  1.00 3.00  1   CA 1 
HETATM 4403 O O2  . OLA CA 29 .   ? -16.717 2.531   52.394  1.00 2.33  1   CA 1 
HETATM 4404 C C2  . OLA CA 29 .   ? -16.740 4.171   50.857  1.00 2.86  1   CA 1 
HETATM 4405 C C3  . OLA CA 29 .   ? -15.903 3.726   49.844  1.00 3.42  1   CA 1 
HETATM 4406 C C4  . OLA CA 29 .   ? -16.267 4.363   48.637  1.00 3.40  1   CA 1 
HETATM 4407 C C5  . OLA CA 29 .   ? -15.571 3.847   47.534  1.00 3.47  1   CA 1 
HETATM 4408 C C6  . OLA CA 29 .   ? -15.920 4.602   46.395  1.00 3.48  1   CA 1 
HETATM 4409 C C7  . OLA CA 29 .   ? -15.353 4.082   45.304  1.00 3.20  1   CA 1 
HETATM 4410 C C8  . OLA CA 29 .   ? -15.693 4.875   44.250  1.00 3.99  1   CA 1 
HETATM 4411 C C9  . OLA CA 29 .   ? -15.336 4.455   43.164  1.00 3.69  1   CA 1 
HETATM 4412 C C10 . OLA CA 29 .   ? -15.519 4.904   42.103  1.00 4.16  1   CA 1 
HETATM 4413 C C11 . OLA CA 29 .   ? -15.400 4.623   41.049  1.00 4.61  1   CA 1 
HETATM 4414 C C12 . OLA CA 29 .   ? -15.710 5.398   40.044  1.00 4.97  1   CA 1 
HETATM 4415 C C13 . OLA CA 29 .   ? -15.620 4.727   38.890  1.00 4.81  1   CA 1 
HETATM 4416 C C14 . OLA CA 29 .   ? -15.820 5.565   37.816  1.00 4.84  1   CA 1 
HETATM 4417 C C15 . OLA CA 29 .   ? -15.795 4.876   36.626  1.00 4.61  1   CA 1 
HETATM 4418 C C16 . OLA CA 29 .   ? -15.867 5.743   35.518  1.00 4.69  1   CA 1 
HETATM 4419 C C17 . OLA CA 29 .   ? -15.894 5.024   34.316  1.00 3.68  1   CA 1 
HETATM 4420 C C18 . OLA CA 29 .   ? -15.845 5.832   33.142  1.00 3.70  1   CA 1 
HETATM 4421 C C1  . OLA DA 30 .   ? -11.299 4.735   54.404  1.00 4.92  1   DA 1 
HETATM 4422 O O1  . OLA DA 30 .   ? -10.395 3.934   54.629  1.00 4.60  1   DA 1 
HETATM 4423 O O2  . OLA DA 30 .   ? -11.964 5.198   55.277  1.00 4.20  1   DA 1 
HETATM 4424 C C2  . OLA DA 30 .   ? -11.569 5.093   53.075  1.00 5.02  1   DA 1 
HETATM 4425 C C3  . OLA DA 30 .   ? -10.628 4.680   52.134  1.00 5.48  1   DA 1 
HETATM 4426 C C4  . OLA DA 30 .   ? -11.122 5.012   50.845  1.00 5.76  1   DA 1 
HETATM 4427 C C5  . OLA DA 30 .   ? -10.290 4.600   49.806  1.00 6.75  1   DA 1 
HETATM 4428 C C6  . OLA DA 30 .   ? -10.964 4.908   48.610  1.00 6.92  1   DA 1 
HETATM 4429 C C7  . OLA DA 30 .   ? -10.226 4.545   47.550  1.00 6.87  1   DA 1 
HETATM 4430 C C8  . OLA DA 30 .   ? -10.962 4.808   46.452  1.00 7.94  1   DA 1 
HETATM 4431 C C9  . OLA DA 30 .   ? -10.417 4.562   45.394  1.00 7.09  1   DA 1 
HETATM 4432 C C10 . OLA DA 30 .   ? -10.739 4.594   44.301  1.00 7.40  1   DA 1 
HETATM 4433 C C11 . OLA DA 30 .   ? -10.753 5.127   43.363  1.00 8.00  1   DA 1 
HETATM 4434 C C12 . OLA DA 30 .   ? -10.937 4.624   42.200  1.00 7.59  1   DA 1 
HETATM 4435 C C13 . OLA DA 30 .   ? -11.100 5.584   41.271  1.00 8.29  1   DA 1 
HETATM 4436 C C14 . OLA DA 30 .   ? -11.118 5.043   39.993  1.00 7.44  1   DA 1 
HETATM 4437 C C15 . OLA DA 30 .   ? -11.434 6.014   39.060  1.00 7.68  1   DA 1 
HETATM 4438 C C16 . OLA DA 30 .   ? -11.301 5.558   37.759  1.00 7.47  1   DA 1 
HETATM 4439 C C17 . OLA DA 30 .   ? -11.668 6.545   36.842  1.00 6.13  1   DA 1 
HETATM 4440 C C18 . OLA DA 30 .   ? -11.463 6.210   35.456  1.00 5.30  1   DA 1 
HETATM 4441 C C1  . OLA EA 31 .   ? -16.694 8.700   52.600  1.00 3.22  1   EA 1 
HETATM 4442 O O1  . OLA EA 31 .   ? -17.902 8.712   52.580  1.00 3.01  1   EA 1 
HETATM 4443 O O2  . OLA EA 31 .   ? -16.038 9.145   53.507  1.00 3.07  1   EA 1 
HETATM 4444 C C2  . OLA EA 31 .   ? -16.026 8.220   51.449  1.00 3.33  1   EA 1 
HETATM 4445 C C3  . OLA EA 31 .   ? -15.892 9.194   50.466  1.00 3.89  1   EA 1 
HETATM 4446 C C4  . OLA EA 31 .   ? -15.459 8.564   49.273  1.00 4.22  1   EA 1 
HETATM 4447 C C5  . OLA EA 31 .   ? -15.222 9.459   48.258  1.00 4.83  1   EA 1 
HETATM 4448 C C6  . OLA EA 31 .   ? -15.023 8.738   47.106  1.00 5.17  1   EA 1 
HETATM 4449 C C7  . OLA EA 31 .   ? -14.775 9.572   46.093  1.00 5.06  1   EA 1 
HETATM 4450 C C8  . OLA EA 31 .   ? -14.692 8.829   44.999  1.00 6.00  1   EA 1 
HETATM 4451 C C9  . OLA EA 31 .   ? -14.521 9.409   43.973  1.00 5.95  1   EA 1 
HETATM 4452 C C10 . OLA EA 31 .   ? -14.449 9.074   42.903  1.00 6.24  1   EA 1 
HETATM 4453 C C11 . OLA EA 31 .   ? -14.405 9.542   41.911  1.00 6.59  1   EA 1 
HETATM 4454 C C12 . OLA EA 31 .   ? -14.282 8.880   40.823  1.00 6.79  1   EA 1 
HETATM 4455 C C13 . OLA EA 31 .   ? -14.359 9.680   39.752  1.00 7.20  1   EA 1 
HETATM 4456 C C14 . OLA EA 31 .   ? -14.227 8.967   38.622  1.00 6.72  1   EA 1 
HETATM 4457 C C15 . OLA EA 31 .   ? -14.315 9.762   37.512  1.00 7.03  1   EA 1 
HETATM 4458 C C16 . OLA EA 31 .   ? -14.113 9.042   36.327  1.00 6.28  1   EA 1 
HETATM 4459 C C17 . OLA EA 31 .   ? -14.137 9.886   35.237  1.00 5.41  1   EA 1 
HETATM 4460 C C18 . OLA EA 31 .   ? -13.896 9.246   33.974  1.00 4.58  1   EA 1 
HETATM 4461 C C1  . OLA FA 32 .   ? -9.862  11.313  54.859  1.00 5.15  1   FA 1 
HETATM 4462 O O1  . OLA FA 32 .   ? -8.710  10.886  54.938  1.00 5.39  1   FA 1 
HETATM 4463 O O2  . OLA FA 32 .   ? -10.445 11.750  55.812  1.00 4.50  1   FA 1 
HETATM 4464 C C2  . OLA FA 32 .   ? -10.520 11.314  53.623  1.00 5.50  1   FA 1 
HETATM 4465 C C3  . OLA FA 32 .   ? -9.882  10.580  52.633  1.00 5.68  1   FA 1 
HETATM 4466 C C4  . OLA FA 32 .   ? -10.601 10.715  51.413  1.00 5.91  1   FA 1 
HETATM 4467 C C5  . OLA FA 32 .   ? -9.979  10.081  50.366  1.00 6.71  1   FA 1 
HETATM 4468 C C6  . OLA FA 32 .   ? -10.678 10.366  49.188  1.00 7.11  1   FA 1 
HETATM 4469 C C7  . OLA FA 32 .   ? -9.984  9.891   48.139  1.00 6.96  1   FA 1 
HETATM 4470 C C8  . OLA FA 32 .   ? -10.676 10.153  47.026  1.00 7.84  1   FA 1 
HETATM 4471 C C9  . OLA FA 32 .   ? -10.144 9.802   46.007  1.00 7.37  1   FA 1 
HETATM 4472 C C10 . OLA FA 32 .   ? -10.486 9.845   44.891  1.00 7.22  1   FA 1 
HETATM 4473 C C11 . OLA FA 32 .   ? -10.001 9.673   43.953  1.00 7.83  1   FA 1 
HETATM 4474 C C12 . OLA FA 32 .   ? -10.550 9.737   42.810  1.00 7.57  1   FA 1 
HETATM 4475 C C13 . OLA FA 32 .   ? -9.593  9.505   41.867  1.00 7.75  1   FA 1 
HETATM 4476 C C14 . OLA FA 32 .   ? -10.135 9.455   40.616  1.00 7.10  1   FA 1 
HETATM 4477 C C15 . OLA FA 32 .   ? -9.127  9.263   39.680  1.00 7.00  1   FA 1 
HETATM 4478 C C16 . OLA FA 32 .   ? -9.634  9.208   38.390  1.00 6.19  1   FA 1 
HETATM 4479 C C17 . OLA FA 32 .   ? -8.612  8.992   37.456  1.00 5.37  1   FA 1 
HETATM 4480 C C18 . OLA FA 32 .   ? -9.040  8.977   36.087  1.00 4.84  1   FA 1 
HETATM 4481 C C1  . OLA GA 33 .   ? -20.735 11.294  51.522  1.00 2.07  1   GA 1 
HETATM 4482 O O1  . OLA GA 33 .   ? -21.886 10.949  51.318  1.00 1.77  1   GA 1 
HETATM 4483 O O2  . OLA GA 33 .   ? -20.266 11.354  52.637  1.00 1.79  1   GA 1 
HETATM 4484 C C2  . OLA GA 33 .   ? -19.935 11.631  50.430  1.00 2.33  1   GA 1 
HETATM 4485 C C3  . OLA GA 33 .   ? -20.158 10.866  49.302  1.00 2.51  1   GA 1 
HETATM 4486 C C4  . OLA GA 33 .   ? -19.397 11.371  48.228  1.00 2.54  1   GA 1 
HETATM 4487 C C5  . OLA GA 33 .   ? -19.547 10.629  47.089  1.00 2.65  1   GA 1 
HETATM 4488 C C6  . OLA GA 33 .   ? -18.891 11.283  46.029  1.00 2.95  1   GA 1 
HETATM 4489 C C7  . OLA GA 33 .   ? -19.042 10.590  44.908  1.00 2.92  1   GA 1 
HETATM 4490 C C8  . OLA GA 33 .   ? -18.488 11.292  43.921  1.00 3.78  1   GA 1 
HETATM 4491 C C9  . OLA GA 33 .   ? -18.586 10.812  42.826  1.00 3.27  1   GA 1 
HETATM 4492 C C10 . OLA GA 33 .   ? -18.287 11.169  41.769  1.00 4.11  1   GA 1 
HETATM 4493 C C11 . OLA GA 33 .   ? -18.373 10.918  40.747  1.00 4.07  1   GA 1 
HETATM 4494 C C12 . OLA GA 33 .   ? -17.859 11.531  39.729  1.00 5.03  1   GA 1 
HETATM 4495 C C13 . OLA GA 33 .   ? -18.231 10.951  38.576  1.00 4.69  1   GA 1 
HETATM 4496 C C14 . OLA GA 33 .   ? -17.585 11.497  37.498  1.00 5.02  1   GA 1 
HETATM 4497 C C15 . OLA GA 33 .   ? -17.923 10.845  36.339  1.00 4.69  1   GA 1 
HETATM 4498 C C16 . OLA GA 33 .   ? -17.215 11.322  35.224  1.00 4.94  1   GA 1 
HETATM 4499 C C17 . OLA GA 33 .   ? -17.529 10.599  34.067  1.00 4.00  1   GA 1 
HETATM 4500 C C18 . OLA GA 33 .   ? -16.797 10.971  32.907  1.00 3.89  1   GA 1 
HETATM 4501 C C1  . OLA HA 34 .   ? -16.152 13.517  53.623  1.00 3.26  1   HA 1 
HETATM 4502 O O1  . OLA HA 34 .   ? -16.081 14.487  54.373  1.00 3.16  1   HA 1 
HETATM 4503 O O2  . OLA HA 34 .   ? -15.798 12.408  53.959  1.00 3.04  1   HA 1 
HETATM 4504 C C2  . OLA HA 34 .   ? -16.569 13.703  52.308  1.00 2.95  1   HA 1 
HETATM 4505 C C3  . OLA HA 34 .   ? -15.536 13.677  51.390  1.00 3.72  1   HA 1 
HETATM 4506 C C4  . OLA HA 34 .   ? -16.060 13.894  50.091  1.00 3.96  1   HA 1 
HETATM 4507 C C5  . OLA HA 34 .   ? -15.107 13.753  49.113  1.00 4.78  1   HA 1 
HETATM 4508 C C6  . OLA HA 34 .   ? -15.697 14.029  47.882  1.00 5.09  1   HA 1 
HETATM 4509 C C7  . OLA HA 34 .   ? -14.829 13.814  46.900  1.00 5.09  1   HA 1 
HETATM 4510 C C8  . OLA HA 34 .   ? -15.429 14.111  45.752  1.00 5.76  1   HA 1 
HETATM 4511 C C9  . OLA HA 34 .   ? -14.799 13.845  44.760  1.00 5.55  1   HA 1 
HETATM 4512 C C10 . OLA HA 34 .   ? -15.061 14.006  43.638  1.00 5.57  1   HA 1 
HETATM 4513 C C11 . OLA HA 34 .   ? -14.580 13.816  42.694  1.00 6.51  1   HA 1 
HETATM 4514 C C12 . OLA HA 34 .   ? -15.107 14.121  41.553  1.00 6.54  1   HA 1 
HETATM 4515 C C13 . OLA HA 34 .   ? -14.258 13.780  40.593  1.00 7.03  1   HA 1 
HETATM 4516 C C14 . OLA HA 34 .   ? -14.732 14.076  39.350  1.00 6.33  1   HA 1 
HETATM 4517 C C15 . OLA HA 34 .   ? -13.827 13.696  38.410  1.00 6.15  1   HA 1 
HETATM 4518 C C16 . OLA HA 34 .   ? -14.272 13.917  37.102  1.00 5.66  1   HA 1 
HETATM 4519 C C17 . OLA HA 34 .   ? -13.322 13.495  36.190  1.00 5.26  1   HA 1 
HETATM 4520 C C18 . OLA HA 34 .   ? -13.682 13.617  34.801  1.00 4.45  1   HA 1 
HETATM 4521 C C1  . OLA IA 35 .   ? -11.290 15.654  54.328  1.00 3.96  1   IA 1 
HETATM 4522 O O1  . OLA IA 35 .   ? -11.349 14.802  55.189  1.00 4.26  1   IA 1 
HETATM 4523 O O2  . OLA IA 35 .   ? -10.960 16.794  54.558  1.00 3.53  1   IA 1 
HETATM 4524 C C2  . OLA IA 35 .   ? -11.603 15.273  53.004  1.00 4.03  1   IA 1 
HETATM 4525 C C3  . OLA IA 35 .   ? -10.898 15.889  51.989  1.00 4.37  1   IA 1 
HETATM 4526 C C4  . OLA IA 35 .   ? -11.318 15.343  50.766  1.00 4.74  1   IA 1 
HETATM 4527 C C5  . OLA IA 35 .   ? -10.619 15.775  49.669  1.00 4.97  1   IA 1 
HETATM 4528 C C6  . OLA IA 35 .   ? -11.106 15.137  48.509  1.00 5.43  1   IA 1 
HETATM 4529 C C7  . OLA IA 35 .   ? -10.386 15.439  47.445  1.00 4.88  1   IA 1 
HETATM 4530 C C8  . OLA IA 35 .   ? -10.925 14.871  46.387  1.00 5.37  1   IA 1 
HETATM 4531 C C9  . OLA IA 35 .   ? -10.365 14.942  45.363  1.00 5.83  1   IA 1 
HETATM 4532 C C10 . OLA IA 35 .   ? -10.527 14.758  44.261  1.00 6.02  1   IA 1 
HETATM 4533 C C11 . OLA IA 35 .   ? -10.512 14.208  43.407  1.00 6.15  1   IA 1 
HETATM 4534 C C12 . OLA IA 35 .   ? -10.529 14.511  42.176  1.00 6.61  1   IA 1 
HETATM 4535 C C13 . OLA IA 35 .   ? -10.715 13.416  41.434  1.00 6.53  1   IA 1 
HETATM 4536 C C14 . OLA IA 35 .   ? -10.762 13.687  40.120  1.00 6.32  1   IA 1 
HETATM 4537 C C15 . OLA IA 35 .   ? -11.029 12.538  39.407  1.00 6.40  1   IA 1 
HETATM 4538 C C16 . OLA IA 35 .   ? -10.965 12.736  38.016  1.00 5.85  1   IA 1 
HETATM 4539 C C17 . OLA IA 35 .   ? -11.240 11.552  37.330  1.00 5.06  1   IA 1 
HETATM 4540 C C18 . OLA IA 35 .   ? -11.103 11.653  35.912  1.00 4.38  1   IA 1 
HETATM 4541 C C1  . OLA JA 36 .   ? -16.272 19.329  53.544  1.00 2.20  1   JA 1 
HETATM 4542 O O1  . OLA JA 36 .   ? -16.568 18.465  54.342  1.00 2.27  1   JA 1 
HETATM 4543 O O2  . OLA JA 36 .   ? -15.791 20.393  53.877  1.00 2.14  1   JA 1 
HETATM 4544 C C2  . OLA JA 36 .   ? -16.433 19.066  52.169  1.00 2.20  1   JA 1 
HETATM 4545 C C3  . OLA JA 36 .   ? -15.231 18.975  51.445  1.00 3.11  1   JA 1 
HETATM 4546 C C4  . OLA JA 36 .   ? -15.548 18.753  50.089  1.00 3.53  1   JA 1 
HETATM 4547 C C5  . OLA JA 36 .   ? -14.421 18.692  49.269  1.00 3.99  1   JA 1 
HETATM 4548 C C6  . OLA JA 36 .   ? -14.847 18.516  47.952  1.00 4.38  1   JA 1 
HETATM 4549 C C7  . OLA JA 36 .   ? -13.812 18.457  47.129  1.00 4.51  1   JA 1 
HETATM 4550 C C8  . OLA JA 36 .   ? -14.297 18.366  45.903  1.00 5.22  1   JA 1 
HETATM 4551 C C9  . OLA JA 36 .   ? -13.486 18.183  45.017  1.00 5.40  1   JA 1 
HETATM 4552 C C10 . OLA JA 36 .   ? -13.643 18.082  43.883  1.00 5.49  1   JA 1 
HETATM 4553 C C11 . OLA JA 36 .   ? -13.078 17.896  42.984  1.00 6.39  1   JA 1 
HETATM 4554 C C12 . OLA JA 36 .   ? -13.564 17.845  41.804  1.00 6.34  1   JA 1 
HETATM 4555 C C13 . OLA JA 36 .   ? -12.550 17.661  40.942  1.00 6.76  1   JA 1 
HETATM 4556 C C14 . OLA JA 36 .   ? -12.969 17.523  39.656  1.00 6.16  1   JA 1 
HETATM 4557 C C15 . OLA JA 36 .   ? -11.877 17.363  38.849  1.00 6.53  1   JA 1 
HETATM 4558 C C16 . OLA JA 36 .   ? -12.199 17.104  37.538  1.00 6.16  1   JA 1 
HETATM 4559 C C17 . OLA JA 36 .   ? -11.034 16.884  36.784  1.00 5.55  1   JA 1 
HETATM 4560 C C18 . OLA JA 36 .   ? -11.232 16.563  35.406  1.00 4.60  1   JA 1 
HETATM 4561 C C1  . OLA KA 37 .   ? -20.836 15.956  53.624  1.00 1.71  1   KA 1 
HETATM 4562 O O1  . OLA KA 37 .   ? -21.199 14.790  53.653  1.00 1.52  1   KA 1 
HETATM 4563 O O2  . OLA KA 37 .   ? -20.838 16.656  54.619  1.00 1.38  1   KA 1 
HETATM 4564 C C2  . OLA KA 37 .   ? -20.396 16.516  52.408  1.00 1.67  1   KA 1 
HETATM 4565 C C3  . OLA KA 37 .   ? -20.663 15.741  51.280  1.00 1.87  1   KA 1 
HETATM 4566 C C4  . OLA KA 37 .   ? -20.096 16.374  50.122  1.00 1.97  1   KA 1 
HETATM 4567 C C5  . OLA KA 37 .   ? -20.334 15.649  48.957  1.00 1.99  1   KA 1 
HETATM 4568 C C6  . OLA KA 37 .   ? -19.735 16.298  47.858  1.00 2.23  1   KA 1 
HETATM 4569 C C7  . OLA KA 37 .   ? -19.940 15.585  46.744  1.00 2.24  1   KA 1 
HETATM 4570 C C8  . OLA KA 37 .   ? -19.367 16.175  45.705  1.00 2.57  1   KA 1 
HETATM 4571 C C9  . OLA KA 37 .   ? -19.416 15.635  44.656  1.00 2.45  1   KA 1 
HETATM 4572 C C10 . OLA KA 37 .   ? -19.145 15.670  43.591  1.00 3.02  1   KA 1 
HETATM 4573 C C11 . OLA KA 37 .   ? -18.826 16.002  42.634  1.00 3.45  1   KA 1 
HETATM 4574 C C12 . OLA KA 37 .   ? -18.775 15.350  41.549  1.00 3.93  1   KA 1 
HETATM 4575 C C13 . OLA KA 37 .   ? -18.339 16.063  40.507  1.00 3.93  1   KA 1 
HETATM 4576 C C14 . OLA KA 37 .   ? -18.270 15.287  39.376  1.00 3.69  1   KA 1 
HETATM 4577 C C15 . OLA KA 37 .   ? -17.782 15.978  38.314  1.00 3.83  1   KA 1 
HETATM 4578 C C16 . OLA KA 37 .   ? -17.645 15.151  37.191  1.00 3.45  1   KA 1 
HETATM 4579 C C17 . OLA KA 37 .   ? -17.092 15.842  36.130  1.00 3.23  1   KA 1
[truncated: 22,764 more chars]
