# Supplementary material for: Theoretical Study of Sphingomyelinases from Entamoeba histolytica and Trichomonas vaginalis Sheds Light on the Evolution of Enzymes Needed for Survival and Colonization
Source: Pathogens. 2025 Jan 5;14(1):32. doi: 10.3390/pathogens14010032 (PMC11768322; doi:10.3390/pathogens14010032)
Supplement: Supplementary file 1 [file pathogens-14-00032-s001.zip › Supplementary structural Files/Trichomonas vaginalis/Trichomonas XP_001296971/fold_xp001296971/fold_xp001296971_model.cif]

# By using this file you agree to the legally binding terms of use found at alphafoldserver.com/output-terms
data_1ab3858f56c27420
#
_entry.id 1ab3858f56c27420
#
loop_
_atom_type.symbol
C 
N 
O 
S 
#
loop_
_audit_author.name
_audit_author.pdbx_ordinal
"Google DeepMind" 1 
"Isomorphic Labs" 2 
#
_audit_conform.dict_location https://raw.githubusercontent.com/ihmwg/ModelCIF/master/dist/mmcif_ma.dic
_audit_conform.dict_name     mmcif_ma.dic
_audit_conform.dict_version  1.4.5
#
loop_
_chem_comp.formula
_chem_comp.formula_weight
_chem_comp.id
_chem_comp.mon_nstd_flag
_chem_comp.name
_chem_comp.pdbx_smiles
_chem_comp.pdbx_synonyms
_chem_comp.type
"C3 H7 N O2"    89.093  ALA y ALANINE         C[C@H](N)C(O)=O                  ? "L-PEPTIDE LINKING" 
"C6 H15 N4 O2"  175.209 ARG y ARGININE        N[C@@H](CCCNC(N)=[NH2+])C(O)=O   ? "L-PEPTIDE LINKING" 
"C4 H8 N2 O3"   132.118 ASN y ASPARAGINE      N[C@@H](CC(N)=O)C(O)=O           ? "L-PEPTIDE LINKING" 
"C4 H7 N O4"    133.103 ASP y "ASPARTIC ACID" N[C@@H](CC(O)=O)C(O)=O           ? "L-PEPTIDE LINKING" 
"C3 H7 N O2 S"  121.158 CYS y CYSTEINE        N[C@@H](CS)C(O)=O                ? "L-PEPTIDE LINKING" 
"C5 H10 N2 O3"  146.144 GLN y GLUTAMINE       N[C@@H](CCC(N)=O)C(O)=O          ? "L-PEPTIDE LINKING" 
"C5 H9 N O4"    147.129 GLU y "GLUTAMIC ACID" N[C@@H](CCC(O)=O)C(O)=O          ? "L-PEPTIDE LINKING" 
"C2 H5 N O2"    75.067  GLY y GLYCINE         NCC(O)=O                         ? "PEPTIDE LINKING"   
"C6 H10 N3 O2"  156.162 HIS y HISTIDINE       N[C@@H](Cc1c[nH]c[nH+]1)C(O)=O   ? "L-PEPTIDE LINKING" 
"C6 H13 N O2"   131.173 ILE y ISOLEUCINE      CC[C@H](C)[C@H](N)C(O)=O         ? "L-PEPTIDE LINKING" 
"C6 H13 N O2"   131.173 LEU y LEUCINE         CC(C)C[C@H](N)C(O)=O             ? "L-PEPTIDE LINKING" 
"C6 H15 N2 O2"  147.195 LYS y LYSINE          N[C@@H](CCCC[NH3+])C(O)=O        ? "L-PEPTIDE LINKING" 
"C5 H11 N O2 S" 149.211 MET y METHIONINE      CSCC[C@H](N)C(O)=O               ? "L-PEPTIDE LINKING" 
"C9 H11 N O2"   165.189 PHE y PHENYLALANINE   N[C@@H](Cc1ccccc1)C(O)=O         ? "L-PEPTIDE LINKING" 
"C5 H9 N O2"    115.130 PRO y PROLINE         OC(=O)[C@@H]1CCCN1               ? "L-PEPTIDE LINKING" 
"C3 H7 N O3"    105.093 SER y SERINE          N[C@@H](CO)C(O)=O                ? "L-PEPTIDE LINKING" 
"C4 H9 N O3"    119.119 THR y THREONINE       C[C@@H](O)[C@H](N)C(O)=O         ? "L-PEPTIDE LINKING" 
"C11 H12 N2 O2" 204.225 TRP y TRYPTOPHAN      N[C@@H](Cc1c[nH]c2ccccc12)C(O)=O ? "L-PEPTIDE LINKING" 
"C9 H11 N O3"   181.189 TYR y TYROSINE        N[C@@H](Cc1ccc(O)cc1)C(O)=O      ? "L-PEPTIDE LINKING" 
"C5 H11 N O2"   117.146 VAL y VALINE          CC(C)[C@H](N)C(O)=O              ? "L-PEPTIDE LINKING" 
#
_citation.book_publisher          ?
_citation.country                 UK
_citation.id                      primary
_citation.journal_full            Nature
_citation.journal_id_ASTM         NATUAS
_citation.journal_id_CSD          0006
_citation.journal_id_ISSN         0028-0836
_citation.journal_volume          ?
_citation.page_first              ?
_citation.page_last               ?
_citation.pdbx_database_id_DOI    ?
_citation.pdbx_database_id_PubMed ?
_citation.title                   "Accurate structure prediction of biomolecular interactions with AlphaFold 3"
_citation.year                    2024
#
loop_
_citation_author.citation_id
_citation_author.name
_citation_author.ordinal
primary "Google DeepMind" 1 
primary "Isomorphic Labs" 2 
#
_entity.id               1
_entity.pdbx_description .
_entity.type             polymer
#
_entity_poly.entity_id      1
_entity_poly.pdbx_strand_id A
_entity_poly.type           polypeptide(L)
#
loop_
_entity_poly_seq.entity_id
_entity_poly_seq.hetero
_entity_poly_seq.mon_id
_entity_poly_seq.num
1 n MET 1   
1 n GLU 2   
1 n ASP 3   
1 n LYS 4   
1 n ILE 5   
1 n LEU 6   
1 n PRO 7   
1 n GLU 8   
1 n GLU 9   
1 n SER 10  
1 n SER 11  
1 n SER 12  
1 n ALA 13  
1 n VAL 14  
1 n PRO 15  
1 n GLU 16  
1 n GLN 17  
1 n PRO 18  
1 n LEU 19  
1 n GLU 20  
1 n ILE 21  
1 n PRO 22  
1 n SER 23  
1 n ASN 24  
1 n THR 25  
1 n LYS 26  
1 n LYS 27  
1 n ARG 28  
1 n ASN 29  
1 n TRP 30  
1 n PRO 31  
1 n ILE 32  
1 n LEU 33  
1 n ALA 34  
1 n LEU 35  
1 n ILE 36  
1 n MET 37  
1 n LEU 38  
1 n ALA 39  
1 n ILE 40  
1 n PHE 41  
1 n LEU 42  
1 n LEU 43  
1 n SER 44  
1 n ILE 45  
1 n LEU 46  
1 n ILE 47  
1 n ALA 48  
1 n THR 49  
1 n ILE 50  
1 n ILE 51  
1 n LEU 52  
1 n ILE 53  
1 n VAL 54  
1 n ARG 55  
1 n LYS 56  
1 n ARG 57  
1 n ASN 58  
1 n ASP 59  
1 n LYS 60  
1 n LYS 61  
1 n PRO 62  
1 n SER 63  
1 n ALA 64  
1 n GLU 65  
1 n TYR 66  
1 n SER 67  
1 n LEU 68  
1 n ASN 69  
1 n PHE 70  
1 n LEU 71  
1 n TYR 72  
1 n ILE 73  
1 n ASN 74  
1 n ASP 75  
1 n ILE 76  
1 n HIS 77  
1 n LEU 78  
1 n ASP 79  
1 n ALA 80  
1 n THR 81  
1 n TYR 82  
1 n VAL 83  
1 n GLU 84  
1 n THR 85  
1 n SER 86  
1 n THR 87  
1 n SER 88  
1 n LYS 89  
1 n LEU 90  
1 n GLY 91  
1 n CYS 92  
1 n ARG 93  
1 n SER 94  
1 n ALA 95  
1 n VAL 96  
1 n ALA 97  
1 n ASP 98  
1 n GLN 99  
1 n VAL 100 
1 n GLU 101 
1 n LYS 102 
1 n PHE 103 
1 n GLN 104 
1 n PHE 105 
1 n GLY 106 
1 n GLN 107 
1 n TYR 108 
1 n GLU 109 
1 n CYS 110 
1 n ASP 111 
1 n ALA 112 
1 n PRO 113 
1 n HIS 114 
1 n LYS 115 
1 n LEU 116 
1 n TYR 117 
1 n ASN 118 
1 n SER 119 
1 n LEU 120 
1 n ILE 121 
1 n ASP 122 
1 n ASN 123 
1 n ALA 124 
1 n LYS 125 
1 n LYS 126 
1 n PHE 127 
1 n ILE 128 
1 n GLU 129 
1 n SER 130 
1 n PRO 131 
1 n ASP 132 
1 n PHE 133 
1 n ILE 134 
1 n LEU 135 
1 n LEU 136 
1 n GLY 137 
1 n GLY 138 
1 n ASP 139 
1 n LEU 140 
1 n ILE 141 
1 n ALA 142 
1 n HIS 143 
1 n GLY 144 
1 n LEU 145 
1 n ASN 146 
1 n VAL 147 
1 n THR 148 
1 n LYS 149 
1 n GLN 150 
1 n MET 151 
1 n LEU 152 
1 n ILE 153 
1 n ASP 154 
1 n ASN 155 
1 n PHE 156 
1 n ASN 157 
1 n ASN 158 
1 n ILE 159 
1 n THR 160 
1 n ASN 161 
1 n PRO 162 
1 n ILE 163 
1 n GLU 164 
1 n LYS 165 
1 n LYS 166 
1 n TYR 167 
1 n PRO 168 
1 n ASN 169 
1 n THR 170 
1 n LYS 171 
1 n ILE 172 
1 n TYR 173 
1 n ILE 174 
1 n THR 175 
1 n LEU 176 
1 n GLY 177 
1 n ASN 178 
1 n ASN 179 
1 n ASP 180 
1 n PHE 181 
1 n GLN 182 
1 n LYS 183 
1 n ASN 184 
1 n TYR 185 
1 n GLY 186 
1 n SER 187 
1 n PHE 188 
1 n ASP 189 
1 n THR 190 
1 n ASP 191 
1 n LEU 192 
1 n THR 193 
1 n ASP 194 
1 n PHE 195 
1 n GLU 196 
1 n THR 197 
1 n VAL 198 
1 n PHE 199 
1 n GLU 200 
1 n ILE 201 
1 n PHE 202 
1 n GLY 203 
1 n LYS 204 
1 n TRP 205 
1 n MET 206 
1 n ASN 207 
1 n THR 208 
1 n GLU 209 
1 n GLN 210 
1 n ALA 211 
1 n GLU 212 
1 n THR 213 
1 n PHE 214 
1 n LYS 215 
1 n LYS 216 
1 n GLY 217 
1 n GLY 218 
1 n TYR 219 
1 n TYR 220 
1 n TYR 221 
1 n ALA 222 
1 n ASP 223 
1 n PHE 224 
1 n PRO 225 
1 n SER 226 
1 n SER 227 
1 n ASN 228 
1 n PHE 229 
1 n ARG 230 
1 n PHE 231 
1 n LEU 232 
1 n PHE 233 
1 n LEU 234 
1 n ASN 235 
1 n THR 236 
1 n VAL 237 
1 n ILE 238 
1 n TYR 239 
1 n SER 240 
1 n ARG 241 
1 n LYS 242 
1 n ARG 243 
1 n THR 244 
1 n PHE 245 
1 n ASN 246 
1 n GLU 247 
1 n THR 248 
1 n LEU 249 
1 n THR 250 
1 n ASP 251 
1 n PRO 252 
1 n TYR 253 
1 n ASP 254 
1 n GLN 255 
1 n PHE 256 
1 n ALA 257 
1 n TRP 258 
1 n ILE 259 
1 n ARG 260 
1 n LYS 261 
1 n MET 262 
1 n TYR 263 
1 n LYS 264 
1 n ASP 265 
1 n ALA 266 
1 n VAL 267 
1 n GLN 268 
1 n LYS 269 
1 n GLY 270 
1 n TYR 271 
1 n LYS 272 
1 n VAL 273 
1 n GLY 274 
1 n ILE 275 
1 n ALA 276 
1 n LEU 277 
1 n HIS 278 
1 n ILE 279 
1 n PRO 280 
1 n PRO 281 
1 n GLY 282 
1 n VAL 283 
1 n VAL 284 
1 n TYR 285 
1 n THR 286 
1 n ASP 287 
1 n ASN 288 
1 n LYS 289 
1 n VAL 290 
1 n GLY 291 
1 n TRP 292 
1 n ASN 293 
1 n LEU 294 
1 n LYS 295 
1 n TYR 296 
1 n ILE 297 
1 n ASN 298 
1 n THR 299 
1 n PHE 300 
1 n ALA 301 
1 n GLU 302 
1 n ILE 303 
1 n MET 304 
1 n LYS 305 
1 n GLU 306 
1 n CYS 307 
1 n ASP 308 
1 n PHE 309 
1 n SER 310 
1 n PHE 311 
1 n ILE 312 
1 n ILE 313 
1 n SER 314 
1 n GLY 315 
1 n HIS 316 
1 n SER 317 
1 n HIS 318 
1 n THR 319 
1 n ASP 320 
1 n MET 321 
1 n ILE 322 
1 n LEU 323 
1 n PRO 324 
1 n LEU 325 
1 n TYR 326 
1 n THR 327 
1 n PRO 328 
1 n ASN 329 
1 n SER 330 
1 n ASP 331 
1 n THR 332 
1 n ASP 333 
1 n ASN 334 
1 n ILE 335 
1 n LEU 336 
1 n TYR 337 
1 n SER 338 
1 n LEU 339 
1 n SER 340 
1 n ALA 341 
1 n PRO 342 
1 n SER 343 
1 n VAL 344 
1 n SER 345 
1 n PRO 346 
1 n THR 347 
1 n HIS 348 
1 n TYR 349 
1 n ASN 350 
1 n ASN 351 
1 n PRO 352 
1 n GLY 353 
1 n PHE 354 
1 n ARG 355 
1 n HIS 356 
1 n TYR 357 
1 n LEU 358 
1 n LEU 359 
1 n ASP 360 
1 n GLN 361 
1 n GLU 362 
1 n ILE 363 
1 n ILE 364 
1 n LYS 365 
1 n ASP 366 
1 n PHE 367 
1 n ILE 368 
1 n GLN 369 
1 n TYR 370 
1 n TYR 371 
1 n ALA 372 
1 n ASP 373 
1 n ILE 374 
1 n MET 375 
1 n LEU 376 
1 n ASN 377 
1 n PRO 378 
1 n SER 379 
1 n GLU 380 
1 n LEU 381 
1 n ASN 382 
1 n TRP 383 
1 n GLU 384 
1 n ILE 385 
1 n GLU 386 
1 n TYR 387 
1 n LYS 388 
1 n PHE 389 
1 n SER 390 
1 n GLU 391 
1 n ALA 392 
1 n TYR 393 
1 n LYS 394 
1 n THR 395 
1 n GLN 396 
1 n ASN 397 
1 n ILE 398 
1 n THR 399 
1 n ARG 400 
1 n ASN 401 
1 n SER 402 
1 n ILE 403 
1 n ASN 404 
1 n ASP 405 
1 n ALA 406 
1 n VAL 407 
1 n LYS 408 
1 n TRP 409 
1 n ILE 410 
1 n ARG 411 
1 n SER 412 
1 n THR 413 
1 n GLY 414 
1 n GLU 415 
1 n GLY 416 
1 n GLN 417 
1 n TRP 418 
1 n ARG 419 
1 n TYR 420 
1 n ARG 421 
1 n GLU 422 
1 n ARG 423 
1 n VAL 424 
1 n TYR 425 
1 n SER 426 
1 n ARG 427 
1 n ALA 428 
1 n ASP 429 
1 n LYS 430 
1 n HIS 431 
1 n ASN 432 
1 n SER 433 
1 n PHE 434 
1 n TYR 435 
1 n TYR 436 
1 n CYS 437 
1 n THR 438 
1 n LEU 439 
1 n ARG 440 
1 n ALA 441 
1 n LEU 442 
1 n LEU 443 
1 n PRO 444 
1 n ASP 445 
1 n ASP 446 
1 n VAL 447 
1 n THR 448 
1 n LYS 449 
1 n CYS 450 
1 n ALA 451 
1 n LYS 452 
1 n GLN 453 
1 n ASN 454 
1 n GLY 455 
1 n ALA 456 
1 n GLU 457 
1 n GLU 458 
1 n LEU 459 
1 n SER 460 
1 n PHE 461 
1 n GLN 462 
1 n PRO 463 
1 n TYR 464 
1 n TYR 465 
1 n HIS 466 
1 n SER 467 
1 n LYS 468 
1 n ASP 469 
1 n MET 470 
#
_ma_data.content_type "model coordinates"
_ma_data.id           1
_ma_data.name         Model
#
_ma_model_list.data_id          1
_ma_model_list.model_group_id   1
_ma_model_list.model_group_name "AlphaFold-beta-20231127 (7a14c934-fe78-43c1-a552-7fb305b0ebd1 @ 2024-09-17 13:50:30)"
_ma_model_list.model_id         1
_ma_model_list.model_name       "Top ranked model"
_ma_model_list.model_type       "Ab initio model"
_ma_model_list.ordinal_id       1
#
loop_
_ma_protocol_step.method_type
_ma_protocol_step.ordinal_id
_ma_protocol_step.protocol_id
_ma_protocol_step.step_id
"coevolution MSA" 1 1 1 
"template search" 2 1 2 
modeling          3 1 3 
#
loop_
_ma_qa_metric.id
_ma_qa_metric.mode
_ma_qa_metric.name
_ma_qa_metric.software_group_id
_ma_qa_metric.type
1 global pLDDT 1 pLDDT 
2 local  pLDDT 1 pLDDT 
#
_ma_qa_metric_global.metric_id    1
_ma_qa_metric_global.metric_value 83.51
_ma_qa_metric_global.model_id     1
_ma_qa_metric_global.ordinal_id   1
#
_ma_software_group.group_id    1
_ma_software_group.ordinal_id  1
_ma_software_group.software_id 1
#
_ma_target_entity.data_id   1
_ma_target_entity.entity_id 1
_ma_target_entity.origin    .
#
_ma_target_entity_instance.asym_id   A
_ma_target_entity_instance.details   .
_ma_target_entity_instance.entity_id 1
#
loop_
_pdbx_data_usage.details
_pdbx_data_usage.id
_pdbx_data_usage.type
_pdbx_data_usage.url
;NON-COMMERCIAL USE ONLY, BY USING THIS FILE YOU AGREE TO THE TERMS OF USE FOUND
AT alphafoldserver.com/output-terms.
;
1 license    ? 
;THE INFORMATION IS NOT INTENDED FOR, HAS NOT BEEN VALIDATED FOR, AND IS NOT
APPROVED FOR CLINICAL USE. IT SHOULD NOT BE USED FOR CLINICAL PURPOSE OR RELIED
ON FOR MEDICAL OR OTHER PROFESSIONAL ADVICE. IT IS THEORETICAL MODELLING ONLY
AND CAUTION SHOULD BE EXERCISED IN ITS USE. IT IS PROVIDED "AS-IS" WITHOUT ANY
WARRANTY OF ANY KIND, WHETHER EXPRESSED OR IMPLIED. NO WARRANTY IS GIVEN THAT
USE OF THE INFORMATION SHALL NOT INFRINGE THE RIGHTS OF ANY THIRD PARTY.
;
2 disclaimer ? 
#
loop_
_pdbx_poly_seq_scheme.asym_id
_pdbx_poly_seq_scheme.auth_seq_num
_pdbx_poly_seq_scheme.entity_id
_pdbx_poly_seq_scheme.hetero
_pdbx_poly_seq_scheme.mon_id
_pdbx_poly_seq_scheme.pdb_ins_code
_pdbx_poly_seq_scheme.pdb_seq_num
_pdbx_poly_seq_scheme.pdb_strand_id
_pdbx_poly_seq_scheme.seq_id
A 1   1 n MET . 1   A 1   
A 2   1 n GLU . 2   A 2   
A 3   1 n ASP . 3   A 3   
A 4   1 n LYS . 4   A 4   
A 5   1 n ILE . 5   A 5   
A 6   1 n LEU . 6   A 6   
A 7   1 n PRO . 7   A 7   
A 8   1 n GLU . 8   A 8   
A 9   1 n GLU . 9   A 9   
A 10  1 n SER . 10  A 10  
A 11  1 n SER . 11  A 11  
A 12  1 n SER . 12  A 12  
A 13  1 n ALA . 13  A 13  
A 14  1 n VAL . 14  A 14  
A 15  1 n PRO . 15  A 15  
A 16  1 n GLU . 16  A 16  
A 17  1 n GLN . 17  A 17  
A 18  1 n PRO . 18  A 18  
A 19  1 n LEU . 19  A 19  
A 20  1 n GLU . 20  A 20  
A 21  1 n ILE . 21  A 21  
A 22  1 n PRO . 22  A 22  
A 23  1 n SER . 23  A 23  
A 24  1 n ASN . 24  A 24  
A 25  1 n THR . 25  A 25  
A 26  1 n LYS . 26  A 26  
A 27  1 n LYS . 27  A 27  
A 28  1 n ARG . 28  A 28  
A 29  1 n ASN . 29  A 29  
A 30  1 n TRP . 30  A 30  
A 31  1 n PRO . 31  A 31  
A 32  1 n ILE . 32  A 32  
A 33  1 n LEU . 33  A 33  
A 34  1 n ALA . 34  A 34  
A 35  1 n LEU . 35  A 35  
A 36  1 n ILE . 36  A 36  
A 37  1 n MET . 37  A 37  
A 38  1 n LEU . 38  A 38  
A 39  1 n ALA . 39  A 39  
A 40  1 n ILE . 40  A 40  
A 41  1 n PHE . 41  A 41  
A 42  1 n LEU . 42  A 42  
A 43  1 n LEU . 43  A 43  
A 44  1 n SER . 44  A 44  
A 45  1 n ILE . 45  A 45  
A 46  1 n LEU . 46  A 46  
A 47  1 n ILE . 47  A 47  
A 48  1 n ALA . 48  A 48  
A 49  1 n THR . 49  A 49  
A 50  1 n ILE . 50  A 50  
A 51  1 n ILE . 51  A 51  
A 52  1 n LEU . 52  A 52  
A 53  1 n ILE . 53  A 53  
A 54  1 n VAL . 54  A 54  
A 55  1 n ARG . 55  A 55  
A 56  1 n LYS . 56  A 56  
A 57  1 n ARG . 57  A 57  
A 58  1 n ASN . 58  A 58  
A 59  1 n ASP . 59  A 59  
A 60  1 n LYS . 60  A 60  
A 61  1 n LYS . 61  A 61  
A 62  1 n PRO . 62  A 62  
A 63  1 n SER . 63  A 63  
A 64  1 n ALA . 64  A 64  
A 65  1 n GLU . 65  A 65  
A 66  1 n TYR . 66  A 66  
A 67  1 n SER . 67  A 67  
A 68  1 n LEU . 68  A 68  
A 69  1 n ASN . 69  A 69  
A 70  1 n PHE . 70  A 70  
A 71  1 n LEU . 71  A 71  
A 72  1 n TYR . 72  A 72  
A 73  1 n ILE . 73  A 73  
A 74  1 n ASN . 74  A 74  
A 75  1 n ASP . 75  A 75  
A 76  1 n ILE . 76  A 76  
A 77  1 n HIS . 77  A 77  
A 78  1 n LEU . 78  A 78  
A 79  1 n ASP . 79  A 79  
A 80  1 n ALA . 80  A 80  
A 81  1 n THR . 81  A 81  
A 82  1 n TYR . 82  A 82  
A 83  1 n VAL . 83  A 83  
A 84  1 n GLU . 84  A 84  
A 85  1 n THR . 85  A 85  
A 86  1 n SER . 86  A 86  
A 87  1 n THR . 87  A 87  
A 88  1 n SER . 88  A 88  
A 89  1 n LYS . 89  A 89  
A 90  1 n LEU . 90  A 90  
A 91  1 n GLY . 91  A 91  
A 92  1 n CYS . 92  A 92  
A 93  1 n ARG . 93  A 93  
A 94  1 n SER . 94  A 94  
A 95  1 n ALA . 95  A 95  
A 96  1 n VAL . 96  A 96  
A 97  1 n ALA . 97  A 97  
A 98  1 n ASP . 98  A 98  
A 99  1 n GLN . 99  A 99  
A 100 1 n VAL . 100 A 100 
A 101 1 n GLU . 101 A 101 
A 102 1 n LYS . 102 A 102 
A 103 1 n PHE . 103 A 103 
A 104 1 n GLN . 104 A 104 
A 105 1 n PHE . 105 A 105 
A 106 1 n GLY . 106 A 106 
A 107 1 n GLN . 107 A 107 
A 108 1 n TYR . 108 A 108 
A 109 1 n GLU . 109 A 109 
A 110 1 n CYS . 110 A 110 
A 111 1 n ASP . 111 A 111 
A 112 1 n ALA . 112 A 112 
A 113 1 n PRO . 113 A 113 
A 114 1 n HIS . 114 A 114 
A 115 1 n LYS . 115 A 115 
A 116 1 n LEU . 116 A 116 
A 117 1 n TYR . 117 A 117 
A 118 1 n ASN . 118 A 118 
A 119 1 n SER . 119 A 119 
A 120 1 n LEU . 120 A 120 
A 121 1 n ILE . 121 A 121 
A 122 1 n ASP . 122 A 122 
A 123 1 n ASN . 123 A 123 
A 124 1 n ALA . 124 A 124 
A 125 1 n LYS . 125 A 125 
A 126 1 n LYS . 126 A 126 
A 127 1 n PHE . 127 A 127 
A 128 1 n ILE . 128 A 128 
A 129 1 n GLU . 129 A 129 
A 130 1 n SER . 130 A 130 
A 131 1 n PRO . 131 A 131 
A 132 1 n ASP . 132 A 132 
A 133 1 n PHE . 133 A 133 
A 134 1 n ILE . 134 A 134 
A 135 1 n LEU . 135 A 135 
A 136 1 n LEU . 136 A 136 
A 137 1 n GLY . 137 A 137 
A 138 1 n GLY . 138 A 138 
A 139 1 n ASP . 139 A 139 
A 140 1 n LEU . 140 A 140 
A 141 1 n ILE . 141 A 141 
A 142 1 n ALA . 142 A 142 
A 143 1 n HIS . 143 A 143 
A 144 1 n GLY . 144 A 144 
A 145 1 n LEU . 145 A 145 
A 146 1 n ASN . 146 A 146 
A 147 1 n VAL . 147 A 147 
A 148 1 n THR . 148 A 148 
A 149 1 n LYS . 149 A 149 
A 150 1 n GLN . 150 A 150 
A 151 1 n MET . 151 A 151 
A 152 1 n LEU . 152 A 152 
A 153 1 n ILE . 153 A 153 
A 154 1 n ASP . 154 A 154 
A 155 1 n ASN . 155 A 155 
A 156 1 n PHE . 156 A 156 
A 157 1 n ASN . 157 A 157 
A 158 1 n ASN . 158 A 158 
A 159 1 n ILE . 159 A 159 
A 160 1 n THR . 160 A 160 
A 161 1 n ASN . 161 A 161 
A 162 1 n PRO . 162 A 162 
A 163 1 n ILE . 163 A 163 
A 164 1 n GLU . 164 A 164 
A 165 1 n LYS . 165 A 165 
A 166 1 n LYS . 166 A 166 
A 167 1 n TYR . 167 A 167 
A 168 1 n PRO . 168 A 168 
A 169 1 n ASN . 169 A 169 
A 170 1 n THR . 170 A 170 
A 171 1 n LYS . 171 A 171 
A 172 1 n ILE . 172 A 172 
A 173 1 n TYR . 173 A 173 
A 174 1 n ILE . 174 A 174 
A 175 1 n THR . 175 A 175 
A 176 1 n LEU . 176 A 176 
A 177 1 n GLY . 177 A 177 
A 178 1 n ASN . 178 A 178 
A 179 1 n ASN . 179 A 179 
A 180 1 n ASP . 180 A 180 
A 181 1 n PHE . 181 A 181 
A 182 1 n GLN . 182 A 182 
A 183 1 n LYS . 183 A 183 
A 184 1 n ASN . 184 A 184 
A 185 1 n TYR . 185 A 185 
A 186 1 n GLY . 186 A 186 
A 187 1 n SER . 187 A 187 
A 188 1 n PHE . 188 A 188 
A 189 1 n ASP . 189 A 189 
A 190 1 n THR . 190 A 190 
A 191 1 n ASP . 191 A 191 
A 192 1 n LEU . 192 A 192 
A 193 1 n THR . 193 A 193 
A 194 1 n ASP . 194 A 194 
A 195 1 n PHE . 195 A 195 
A 196 1 n GLU . 196 A 196 
A 197 1 n THR . 197 A 197 
A 198 1 n VAL . 198 A 198 
A 199 1 n PHE . 199 A 199 
A 200 1 n GLU . 200 A 200 
A 201 1 n ILE . 201 A 201 
A 202 1 n PHE . 202 A 202 
A 203 1 n GLY . 203 A 203 
A 204 1 n LYS . 204 A 204 
A 205 1 n TRP . 205 A 205 
A 206 1 n MET . 206 A 206 
A 207 1 n ASN . 207 A 207 
A 208 1 n THR . 208 A 208 
A 209 1 n GLU . 209 A 209 
A 210 1 n GLN . 210 A 210 
A 211 1 n ALA . 211 A 211 
A 212 1 n GLU . 212 A 212 
A 213 1 n THR . 213 A 213 
A 214 1 n PHE . 214 A 214 
A 215 1 n LYS . 215 A 215 
A 216 1 n LYS . 216 A 216 
A 217 1 n GLY . 217 A 217 
A 218 1 n GLY . 218 A 218 
A 219 1 n TYR . 219 A 219 
A 220 1 n TYR . 220 A 220 
A 221 1 n TYR . 221 A 221 
A 222 1 n ALA . 222 A 222 
A 223 1 n ASP . 223 A 223 
A 224 1 n PHE . 224 A 224 
A 225 1 n PRO . 225 A 225 
A 226 1 n SER . 226 A 226 
A 227 1 n SER . 227 A 227 
A 228 1 n ASN . 228 A 228 
A 229 1 n PHE . 229 A 229 
A 230 1 n ARG . 230 A 230 
A 231 1 n PHE . 231 A 231 
A 232 1 n LEU . 232 A 232 
A 233 1 n PHE . 233 A 233 
A 234 1 n LEU . 234 A 234 
A 235 1 n ASN . 235 A 235 
A 236 1 n THR . 236 A 236 
A 237 1 n VAL . 237 A 237 
A 238 1 n ILE . 238 A 238 
A 239 1 n TYR . 239 A 239 
A 240 1 n SER . 240 A 240 
A 241 1 n ARG . 241 A 241 
A 242 1 n LYS . 242 A 242 
A 243 1 n ARG . 243 A 243 
A 244 1 n THR . 244 A 244 
A 245 1 n PHE . 245 A 245 
A 246 1 n ASN . 246 A 246 
A 247 1 n GLU . 247 A 247 
A 248 1 n THR . 248 A 248 
A 249 1 n LEU . 249 A 249 
A 250 1 n THR . 250 A 250 
A 251 1 n ASP . 251 A 251 
A 252 1 n PRO . 252 A 252 
A 253 1 n TYR . 253 A 253 
A 254 1 n ASP . 254 A 254 
A 255 1 n GLN . 255 A 255 
A 256 1 n PHE . 256 A 256 
A 257 1 n ALA . 257 A 257 
A 258 1 n TRP . 258 A 258 
A 259 1 n ILE . 259 A 259 
A 260 1 n ARG . 260 A 260 
A 261 1 n LYS . 261 A 261 
A 262 1 n MET . 262 A 262 
A 263 1 n TYR . 263 A 263 
A 264 1 n LYS . 264 A 264 
A 265 1 n ASP . 265 A 265 
A 266 1 n ALA . 266 A 266 
A 267 1 n VAL . 267 A 267 
A 268 1 n GLN . 268 A 268 
A 269 1 n LYS . 269 A 269 
A 270 1 n GLY . 270 A 270 
A 271 1 n TYR . 271 A 271 
A 272 1 n LYS . 272 A 272 
A 273 1 n VAL . 273 A 273 
A 274 1 n GLY . 274 A 274 
A 275 1 n ILE . 275 A 275 
A 276 1 n ALA . 276 A 276 
A 277 1 n LEU . 277 A 277 
A 278 1 n HIS . 278 A 278 
A 279 1 n ILE . 279 A 279 
A 280 1 n PRO . 280 A 280 
A 281 1 n PRO . 281 A 281 
A 282 1 n GLY . 282 A 282 
A 283 1 n VAL . 283 A 283 
A 284 1 n VAL . 284 A 284 
A 285 1 n TYR . 285 A 285 
A 286 1 n THR . 286 A 286 
A 287 1 n ASP . 287 A 287 
A 288 1 n ASN . 288 A 288 
A 289 1 n LYS . 289 A 289 
A 290 1 n VAL . 290 A 290 
A 291 1 n GLY . 291 A 291 
A 292 1 n TRP . 292 A 292 
A 293 1 n ASN . 293 A 293 
A 294 1 n LEU . 294 A 294 
A 295 1 n LYS . 295 A 295 
A 296 1 n TYR . 296 A 296 
A 297 1 n ILE . 297 A 297 
A 298 1 n ASN . 298 A 298 
A 299 1 n THR . 299 A 299 
A 300 1 n PHE . 300 A 300 
A 301 1 n ALA . 301 A 301 
A 302 1 n GLU . 302 A 302 
A 303 1 n ILE . 303 A 303 
A 304 1 n MET . 304 A 304 
A 305 1 n LYS . 305 A 305 
A 306 1 n GLU . 306 A 306 
A 307 1 n CYS . 307 A 307 
A 308 1 n ASP . 308 A 308 
A 309 1 n PHE . 309 A 309 
A 310 1 n SER . 310 A 310 
A 311 1 n PHE . 311 A 311 
A 312 1 n ILE . 312 A 312 
A 313 1 n ILE . 313 A 313 
A 314 1 n SER . 314 A 314 
A 315 1 n GLY . 315 A 315 
A 316 1 n HIS . 316 A 316 
A 317 1 n SER . 317 A 317 
A 318 1 n HIS . 318 A 318 
A 319 1 n THR . 319 A 319 
A 320 1 n ASP . 320 A 320 
A 321 1 n MET . 321 A 321 
A 322 1 n ILE . 322 A 322 
A 323 1 n LEU . 323 A 323 
A 324 1 n PRO . 324 A 324 
A 325 1 n LEU . 325 A 325 
A 326 1 n TYR . 326 A 326 
A 327 1 n THR . 327 A 327 
A 328 1 n PRO . 328 A 328 
A 329 1 n ASN . 329 A 329 
A 330 1 n SER . 330 A 330 
A 331 1 n ASP . 331 A 331 
A 332 1 n THR . 332 A 332 
A 333 1 n ASP . 333 A 333 
A 334 1 n ASN . 334 A 334 
A 335 1 n ILE . 335 A 335 
A 336 1 n LEU . 336 A 336 
A 337 1 n TYR . 337 A 337 
A 338 1 n SER . 338 A 338 
A 339 1 n LEU . 339 A 339 
A 340 1 n SER . 340 A 340 
A 341 1 n ALA . 341 A 341 
A 342 1 n PRO . 342 A 342 
A 343 1 n SER . 343 A 343 
A 344 1 n VAL . 344 A 344 
A 345 1 n SER . 345 A 345 
A 346 1 n PRO . 346 A 346 
A 347 1 n THR . 347 A 347 
A 348 1 n HIS . 348 A 348 
A 349 1 n TYR . 349 A 349 
A 350 1 n ASN . 350 A 350 
A 351 1 n ASN . 351 A 351 
A 352 1 n PRO . 352 A 352 
A 353 1 n GLY . 353 A 353 
A 354 1 n PHE . 354 A 354 
A 355 1 n ARG . 355 A 355 
A 356 1 n HIS . 356 A 356 
A 357 1 n TYR . 357 A 357 
A 358 1 n LEU . 358 A 358 
A 359 1 n LEU . 359 A 359 
A 360 1 n ASP . 360 A 360 
A 361 1 n GLN . 361 A 361 
A 362 1 n GLU . 362 A 362 
A 363 1 n ILE . 363 A 363 
A 364 1 n ILE . 364 A 364 
A 365 1 n LYS . 365 A 365 
A 366 1 n ASP . 366 A 366 
A 367 1 n PHE . 367 A 367 
A 368 1 n ILE . 368 A 368 
A 369 1 n GLN . 369 A 369 
A 370 1 n TYR . 370 A 370 
A 371 1 n TYR . 371 A 371 
A 372 1 n ALA . 372 A 372 
A 373 1 n ASP . 373 A 373 
A 374 1 n ILE . 374 A 374 
A 375 1 n MET . 375 A 375 
A 376 1 n LEU . 376 A 376 
A 377 1 n ASN . 377 A 377 
A 378 1 n PRO . 378 A 378 
A 379 1 n SER . 379 A 379 
A 380 1 n GLU . 380 A 380 
A 381 1 n LEU . 381 A 381 
A 382 1 n ASN . 382 A 382 
A 383 1 n TRP . 383 A 383 
A 384 1 n GLU . 384 A 384 
A 385 1 n ILE . 385 A 385 
A 386 1 n GLU . 386 A 386 
A 387 1 n TYR . 387 A 387 
A 388 1 n LYS . 388 A 388 
A 389 1 n PHE . 389 A 389 
A 390 1 n SER . 390 A 390 
A 391 1 n GLU . 391 A 391 
A 392 1 n ALA . 392 A 392 
A 393 1 n TYR . 393 A 393 
A 394 1 n LYS . 394 A 394 
A 395 1 n THR . 395 A 395 
A 396 1 n GLN . 396 A 396 
A 397 1 n ASN . 397 A 397 
A 398 1 n ILE . 398 A 398 
A 399 1 n THR . 399 A 399 
A 400 1 n ARG . 400 A 400 
A 401 1 n ASN . 401 A 401 
A 402 1 n SER . 402 A 402 
A 403 1 n ILE . 403 A 403 
A 404 1 n ASN . 404 A 404 
A 405 1 n ASP . 405 A 405 
A 406 1 n ALA . 406 A 406 
A 407 1 n VAL . 407 A 407 
A 408 1 n LYS . 408 A 408 
A 409 1 n TRP . 409 A 409 
A 410 1 n ILE . 410 A 410 
A 411 1 n ARG . 411 A 411 
A 412 1 n SER . 412 A 412 
A 413 1 n THR . 413 A 413 
A 414 1 n GLY . 414 A 414 
A 415 1 n GLU . 415 A 415 
A 416 1 n GLY . 416 A 416 
A 417 1 n GLN . 417 A 417 
A 418 1 n TRP . 418 A 418 
A 419 1 n ARG . 419 A 419 
A 420 1 n TYR . 420 A 420 
A 421 1 n ARG . 421 A 421 
A 422 1 n GLU . 422 A 422 
A 423 1 n ARG . 423 A 423 
A 424 1 n VAL . 424 A 424 
A 425 1 n TYR . 425 A 425 
A 426 1 n SER . 426 A 426 
A 427 1 n ARG . 427 A 427 
A 428 1 n ALA . 428 A 428 
A 429 1 n ASP . 429 A 429 
A 430 1 n LYS . 430 A 430 
A 431 1 n HIS . 431 A 431 
A 432 1 n ASN . 432 A 432 
A 433 1 n SER . 433 A 433 
A 434 1 n PHE . 434 A 434 
A 435 1 n TYR . 435 A 435 
A 436 1 n TYR . 436 A 436 
A 437 1 n CYS . 437 A 437 
A 438 1 n THR . 438 A 438 
A 439 1 n LEU . 439 A 439 
A 440 1 n ARG . 440 A 440 
A 441 1 n ALA . 441 A 441 
A 442 1 n LEU . 442 A 442 
A 443 1 n LEU . 443 A 443 
A 444 1 n PRO . 444 A 444 
A 445 1 n ASP . 445 A 445 
A 446 1 n ASP . 446 A 446 
A 447 1 n VAL . 447 A 447 
A 448 1 n THR . 448 A 448 
A 449 1 n LYS . 449 A 449 
A 450 1 n CYS . 450 A 450 
A 451 1 n ALA . 451 A 451 
A 452 1 n LYS . 452 A 452 
A 453 1 n GLN . 453 A 453 
A 454 1 n ASN . 454 A 454 
A 455 1 n GLY . 455 A 455 
A 456 1 n ALA . 456 A 456 
A 457 1 n GLU . 457 A 457 
A 458 1 n GLU . 458 A 458 
A 459 1 n LEU . 459 A 459 
A 460 1 n SER . 460 A 460 
A 461 1 n PHE . 461 A 461 
A 462 1 n GLN . 462 A 462 
A 463 1 n PRO . 463 A 463 
A 464 1 n TYR . 464 A 464 
A 465 1 n TYR . 465 A 465 
A 466 1 n HIS . 466 A 466 
A 467 1 n SER . 467 A 467 
A 468 1 n LYS . 468 A 468 
A 469 1 n ASP . 469 A 469 
A 470 1 n MET . 470 A 470 
#
_software.classification other
_software.date           ?
_software.description    "Structure prediction"
_software.name           AlphaFold
_software.pdbx_ordinal   1
_software.type           package
_software.version        "AlphaFold-beta-20231127 (7a14c934-fe78-43c1-a552-7fb305b0ebd1 @ 2024-09-17 13:50:30)"
#
_struct_asym.entity_id 1
_struct_asym.id        A
#
loop_
_atom_site.group_PDB
_atom_site.id
_atom_site.type_symbol
_atom_site.label_atom_id
_atom_site.label_alt_id
_atom_site.label_comp_id
_atom_site.label_asym_id
_atom_site.label_entity_id
_atom_site.label_seq_id
_atom_site.pdbx_PDB_ins_code
_atom_site.Cartn_x
_atom_site.Cartn_y
_atom_site.Cartn_z
_atom_site.occupancy
_atom_site.B_iso_or_equiv
_atom_site.auth_seq_id
_atom_site.auth_asym_id
_atom_site.pdbx_PDB_model_num
ATOM 1    N N   . MET A 1 1   ? -79.516 6.211   -36.491 1.00 13.86 1   A 1 
ATOM 2    C CA  . MET A 1 1   ? -78.943 7.177   -37.434 1.00 29.44 1   A 1 
ATOM 3    C C   . MET A 1 1   ? -77.828 6.422   -38.135 1.00 30.10 1   A 1 
ATOM 4    O O   . MET A 1 1   ? -76.778 6.275   -37.548 1.00 29.46 1   A 1 
ATOM 5    C CB  . MET A 1 1   ? -78.455 8.436   -36.699 1.00 31.01 1   A 1 
ATOM 6    C CG  . MET A 1 1   ? -79.630 9.337   -36.272 1.00 28.58 1   A 1 
ATOM 7    S SD  . MET A 1 1   ? -79.161 10.701  -35.184 1.00 26.28 1   A 1 
ATOM 8    C CE  . MET A 1 1   ? -80.566 11.818  -35.447 1.00 23.56 1   A 1 
ATOM 9    N N   . GLU A 1 2   ? -78.192 5.555   -39.105 1.00 21.71 2   A 1 
ATOM 10   C CA  . GLU A 1 2   ? -78.442 5.927   -40.512 1.00 32.12 2   A 1 
ATOM 11   C C   . GLU A 1 2   ? -77.187 6.547   -41.169 1.00 29.70 2   A 1 
ATOM 12   O O   . GLU A 1 2   ? -76.621 7.479   -40.602 1.00 28.84 2   A 1 
ATOM 13   C CB  . GLU A 1 2   ? -79.658 6.856   -40.698 1.00 33.35 2   A 1 
ATOM 14   C CG  . GLU A 1 2   ? -81.015 6.169   -40.483 1.00 31.36 2   A 1 
ATOM 15   C CD  . GLU A 1 2   ? -82.193 7.165   -40.553 1.00 28.92 2   A 1 
ATOM 16   O OE1 . GLU A 1 2   ? -83.341 6.685   -40.717 1.00 27.91 2   A 1 
ATOM 17   O OE2 . GLU A 1 2   ? -81.946 8.368   -40.354 1.00 35.32 2   A 1 
ATOM 18   N N   . ASP A 1 3   ? -76.693 6.154   -42.308 1.00 24.93 3   A 1 
ATOM 19   C CA  . ASP A 1 3   ? -77.042 5.072   -43.239 1.00 38.30 3   A 1 
ATOM 20   C C   . ASP A 1 3   ? -75.896 4.961   -44.280 1.00 37.04 3   A 1 
ATOM 21   O O   . ASP A 1 3   ? -75.153 5.905   -44.514 1.00 35.08 3   A 1 
ATOM 22   C CB  . ASP A 1 3   ? -78.387 5.351   -43.960 1.00 37.40 3   A 1 
ATOM 23   C CG  . ASP A 1 3   ? -79.452 4.265   -43.743 1.00 34.35 3   A 1 
ATOM 24   O OD1 . ASP A 1 3   ? -79.056 3.095   -43.516 1.00 32.35 3   A 1 
ATOM 25   O OD2 . ASP A 1 3   ? -80.650 4.601   -43.827 1.00 34.23 3   A 1 
ATOM 26   N N   . LYS A 1 4   ? -75.762 3.776   -44.804 1.00 18.16 4   A 1 
ATOM 27   C CA  . LYS A 1 4   ? -75.298 3.340   -46.134 1.00 37.45 4   A 1 
ATOM 28   C C   . LYS A 1 4   ? -74.939 4.399   -47.207 1.00 36.05 4   A 1 
ATOM 29   O O   . LYS A 1 4   ? -75.601 5.417   -47.320 1.00 34.91 4   A 1 
ATOM 30   C CB  . LYS A 1 4   ? -76.458 2.502   -46.692 1.00 37.99 4   A 1 
ATOM 31   C CG  . LYS A 1 4   ? -76.722 1.195   -45.935 1.00 36.09 4   A 1 
ATOM 32   C CD  . LYS A 1 4   ? -78.030 0.571   -46.430 1.00 35.59 4   A 1 
ATOM 33   C CE  . LYS A 1 4   ? -78.276 -0.766  -45.728 1.00 31.77 4   A 1 
ATOM 34   N NZ  . LYS A 1 4   ? -79.601 -1.298  -46.089 1.00 29.13 4   A 1 
ATOM 35   N N   . ILE A 1 5   ? -74.056 4.011   -48.105 1.00 25.36 5   A 1 
ATOM 36   C CA  . ILE A 1 5   ? -74.360 3.566   -49.488 1.00 38.20 5   A 1 
ATOM 37   C C   . ILE A 1 5   ? -73.050 3.364   -50.304 1.00 37.92 5   A 1 
ATOM 38   O O   . ILE A 1 5   ? -72.226 4.263   -50.414 1.00 37.30 5   A 1 
ATOM 39   C CB  . ILE A 1 5   ? -75.359 4.523   -50.215 1.00 38.52 5   A 1 
ATOM 40   C CG1 . ILE A 1 5   ? -76.827 4.211   -49.830 1.00 35.11 5   A 1 
ATOM 41   C CG2 . ILE A 1 5   ? -75.299 4.462   -51.753 1.00 36.79 5   A 1 
ATOM 42   C CD1 . ILE A 1 5   ? -77.763 5.428   -49.962 1.00 35.76 5   A 1 
ATOM 43   N N   . LEU A 1 6   ? -72.916 2.142   -50.858 1.00 27.80 6   A 1 
ATOM 44   C CA  . LEU A 1 6   ? -72.090 1.809   -52.043 1.00 40.41 6   A 1 
ATOM 45   C C   . LEU A 1 6   ? -72.865 2.123   -53.334 1.00 38.56 6   A 1 
ATOM 46   O O   . LEU A 1 6   ? -74.092 2.258   -53.272 1.00 39.09 6   A 1 
ATOM 47   C CB  . LEU A 1 6   ? -71.804 0.287   -51.998 1.00 41.58 6   A 1 
ATOM 48   C CG  . LEU A 1 6   ? -70.689 -0.159  -51.041 1.00 38.30 6   A 1 
ATOM 49   C CD1 . LEU A 1 6   ? -70.838 -1.642  -50.722 1.00 37.03 6   A 1 
ATOM 50   C CD2 . LEU A 1 6   ? -69.314 0.064   -51.676 1.00 42.39 6   A 1 
ATOM 51   N N   . PRO A 1 7   ? -72.213 2.148   -54.480 1.00 28.08 7   A 1 
ATOM 52   C CA  . PRO A 1 7   ? -72.609 1.135   -55.463 1.00 36.51 7   A 1 
ATOM 53   C C   . PRO A 1 7   ? -71.458 0.495   -56.274 1.00 37.94 7   A 1 
ATOM 54   O O   . PRO A 1 7   ? -70.444 1.110   -56.584 1.00 36.86 7   A 1 
ATOM 55   C CB  . PRO A 1 7   ? -73.618 1.829   -56.372 1.00 34.99 7   A 1 
ATOM 56   C CG  . PRO A 1 7   ? -73.202 3.299   -56.341 1.00 35.60 7   A 1 
ATOM 57   C CD  . PRO A 1 7   ? -72.162 3.400   -55.231 1.00 40.77 7   A 1 
ATOM 58   N N   . GLU A 1 8   ? -71.735 -0.799  -56.590 1.00 31.35 8   A 1 
ATOM 59   C CA  . GLU A 1 8   ? -71.335 -1.592  -57.771 1.00 38.18 8   A 1 
ATOM 60   C C   . GLU A 1 8   ? -71.562 -0.827  -59.105 1.00 36.67 8   A 1 
ATOM 61   O O   . GLU A 1 8   ? -72.240 0.198   -59.115 1.00 36.12 8   A 1 
ATOM 62   C CB  . GLU A 1 8   ? -72.257 -2.832  -57.707 1.00 38.10 8   A 1 
ATOM 63   C CG  . GLU A 1 8   ? -71.906 -3.844  -56.597 1.00 35.47 8   A 1 
ATOM 64   C CD  . GLU A 1 8   ? -73.001 -4.899  -56.344 1.00 32.65 8   A 1 
ATOM 65   O OE1 . GLU A 1 8   ? -72.636 -5.973  -55.811 1.00 30.44 8   A 1 
ATOM 66   O OE2 . GLU A 1 8   ? -74.179 -4.586  -56.616 1.00 37.21 8   A 1 
ATOM 67   N N   . GLU A 1 9   ? -71.095 -1.203  -60.269 1.00 30.40 9   A 1 
ATOM 68   C CA  . GLU A 1 9   ? -70.563 -2.415  -60.913 1.00 37.76 9   A 1 
ATOM 69   C C   . GLU A 1 9   ? -70.065 -1.998  -62.322 1.00 36.56 9   A 1 
ATOM 70   O O   . GLU A 1 9   ? -70.592 -1.039  -62.892 1.00 35.48 9   A 1 
ATOM 71   C CB  . GLU A 1 9   ? -71.735 -3.418  -61.113 1.00 37.37 9   A 1 
ATOM 72   C CG  . GLU A 1 9   ? -71.409 -4.866  -60.748 1.00 34.32 9   A 1 
ATOM 73   C CD  . GLU A 1 9   ? -72.649 -5.771  -60.801 1.00 32.22 9   A 1 
ATOM 74   O OE1 . GLU A 1 9   ? -72.581 -6.877  -60.194 1.00 29.35 9   A 1 
ATOM 75   O OE2 . GLU A 1 9   ? -73.636 -5.397  -61.472 1.00 37.03 9   A 1 
ATOM 76   N N   . SER A 1 10  ? -69.162 -2.716  -62.938 1.00 31.76 10  A 1 
ATOM 77   C CA  . SER A 1 10  ? -69.404 -3.325  -64.262 1.00 40.30 10  A 1 
ATOM 78   C C   . SER A 1 10  ? -68.149 -3.954  -64.897 1.00 40.98 10  A 1 
ATOM 79   O O   . SER A 1 10  ? -67.047 -3.426  -64.881 1.00 38.65 10  A 1 
ATOM 80   C CB  . SER A 1 10  ? -70.098 -2.439  -65.310 1.00 39.05 10  A 1 
ATOM 81   O OG  . SER A 1 10  ? -69.394 -1.259  -65.567 1.00 34.17 10  A 1 
ATOM 82   N N   . SER A 1 11  ? -68.398 -5.127  -65.424 1.00 34.71 11  A 1 
ATOM 83   C CA  . SER A 1 11  ? -67.555 -6.118  -66.095 1.00 43.79 11  A 1 
ATOM 84   C C   . SER A 1 11  ? -67.349 -5.808  -67.579 1.00 43.18 11  A 1 
ATOM 85   O O   . SER A 1 11  ? -68.285 -5.387  -68.252 1.00 41.36 11  A 1 
ATOM 86   C CB  . SER A 1 11  ? -68.346 -7.433  -65.941 1.00 42.28 11  A 1 
ATOM 87   O OG  . SER A 1 11  ? -68.098 -8.372  -66.942 1.00 37.13 11  A 1 
ATOM 88   N N   . SER A 1 12  ? -66.194 -6.149  -68.126 1.00 36.66 12  A 1 
ATOM 89   C CA  . SER A 1 12  ? -66.103 -6.740  -69.465 1.00 46.52 12  A 1 
ATOM 90   C C   . SER A 1 12  ? -64.775 -7.488  -69.662 1.00 46.22 12  A 1 
ATOM 91   O O   . SER A 1 12  ? -63.709 -6.959  -69.373 1.00 44.04 12  A 1 
ATOM 92   C CB  . SER A 1 12  ? -66.303 -5.718  -70.589 1.00 44.44 12  A 1 
ATOM 93   O OG  . SER A 1 12  ? -65.360 -4.682  -70.520 1.00 39.91 12  A 1 
ATOM 94   N N   . ALA A 1 13  ? -64.870 -8.725  -70.120 1.00 41.04 13  A 1 
ATOM 95   C CA  . ALA A 1 13  ? -63.780 -9.674  -70.373 1.00 53.63 13  A 1 
ATOM 96   C C   . ALA A 1 13  ? -63.219 -9.584  -71.809 1.00 53.41 13  A 1 
ATOM 97   O O   . ALA A 1 13  ? -63.822 -8.919  -72.658 1.00 51.08 13  A 1 
ATOM 98   C CB  . ALA A 1 13  ? -64.367 -11.064 -70.083 1.00 51.52 13  A 1 
ATOM 99   N N   . VAL A 1 14  ? -62.141 -10.382 -72.022 1.00 45.53 14  A 1 
ATOM 100  C CA  . VAL A 1 14  ? -61.634 -10.973 -73.303 1.00 53.73 14  A 1 
ATOM 101  C C   . VAL A 1 14  ? -60.200 -10.508 -73.708 1.00 53.41 14  A 1 
ATOM 102  O O   . VAL A 1 14  ? -59.953 -9.320  -73.671 1.00 51.74 14  A 1 
ATOM 103  C CB  . VAL A 1 14  ? -62.642 -10.819 -74.482 1.00 50.89 14  A 1 
ATOM 104  C CG1 . VAL A 1 14  ? -62.193 -11.469 -75.788 1.00 43.52 14  A 1 
ATOM 105  C CG2 . VAL A 1 14  ? -64.014 -11.461 -74.206 1.00 48.09 14  A 1 
ATOM 106  N N   . PRO A 1 15  ? -59.273 -11.335 -74.226 1.00 47.43 15  A 1 
ATOM 107  C CA  . PRO A 1 15  ? -58.769 -12.670 -73.843 1.00 54.19 15  A 1 
ATOM 108  C C   . PRO A 1 15  ? -57.217 -12.775 -73.758 1.00 54.97 15  A 1 
ATOM 109  O O   . PRO A 1 15  ? -56.484 -11.827 -74.055 1.00 53.59 15  A 1 
ATOM 110  C CB  . PRO A 1 15  ? -59.282 -13.583 -74.968 1.00 52.62 15  A 1 
ATOM 111  C CG  . PRO A 1 15  ? -59.173 -12.681 -76.201 1.00 51.64 15  A 1 
ATOM 112  C CD  . PRO A 1 15  ? -59.047 -11.244 -75.656 1.00 55.42 15  A 1 
ATOM 113  N N   . GLU A 1 16  ? -56.719 -13.946 -73.352 1.00 48.01 16  A 1 
ATOM 114  C CA  . GLU A 1 16  ? -55.301 -14.352 -73.240 1.00 54.58 16  A 1 
ATOM 115  C C   . GLU A 1 16  ? -54.474 -14.269 -74.532 1.00 53.63 16  A 1 
ATOM 116  O O   . GLU A 1 16  ? -54.901 -14.722 -75.587 1.00 52.70 16  A 1 
ATOM 117  C CB  . GLU A 1 16  ? -55.262 -15.840 -72.822 1.00 53.29 16  A 1 
ATOM 118  C CG  . GLU A 1 16  ? -55.728 -16.150 -71.410 1.00 48.49 16  A 1 
ATOM 119  C CD  . GLU A 1 16  ? -55.784 -17.659 -71.137 1.00 44.65 16  A 1 
ATOM 120  O OE1 . GLU A 1 16  ? -55.355 -18.076 -70.031 1.00 41.64 16  A 1 
ATOM 121  O OE2 . GLU A 1 16  ? -56.270 -18.389 -72.025 1.00 45.71 16  A 1 
ATOM 122  N N   . GLN A 1 17  ? -53.194 -13.880 -74.374 1.00 50.21 17  A 1 
ATOM 123  C CA  . GLN A 1 17  ? -52.037 -14.479 -75.071 1.00 57.76 17  A 1 
ATOM 124  C C   . GLN A 1 17  ? -50.792 -14.489 -74.155 1.00 59.12 17  A 1 
ATOM 125  O O   . GLN A 1 17  ? -50.656 -13.612 -73.298 1.00 58.24 17  A 1 
ATOM 126  C CB  . GLN A 1 17  ? -51.714 -13.787 -76.415 1.00 56.42 17  A 1 
ATOM 127  C CG  . GLN A 1 17  ? -52.603 -14.295 -77.553 1.00 52.43 17  A 1 
ATOM 128  C CD  . GLN A 1 17  ? -52.002 -14.127 -78.947 1.00 47.35 17  A 1 
ATOM 129  O OE1 . GLN A 1 17  ? -51.058 -13.396 -79.191 1.00 44.82 17  A 1 
ATOM 130  N NE2 . GLN A 1 17  ? -52.536 -14.815 -79.929 1.00 43.64 17  A 1 
ATOM 131  N N   . PRO A 1 18  ? -49.890 -15.488 -74.277 1.00 53.03 18  A 1 
ATOM 132  C CA  . PRO A 1 18  ? -48.878 -15.792 -73.272 1.00 57.87 18  A 1 
ATOM 133  C C   . PRO A 1 18  ? -47.634 -14.901 -73.404 1.00 58.07 18  A 1 
ATOM 134  O O   . PRO A 1 18  ? -47.033 -14.805 -74.469 1.00 57.05 18  A 1 
ATOM 135  C CB  . PRO A 1 18  ? -48.558 -17.275 -73.482 1.00 56.37 18  A 1 
ATOM 136  C CG  . PRO A 1 18  ? -48.747 -17.474 -74.988 1.00 54.02 18  A 1 
ATOM 137  C CD  . PRO A 1 18  ? -49.835 -16.461 -75.366 1.00 58.89 18  A 1 
ATOM 138  N N   . LEU A 1 19  ? -47.221 -14.299 -72.291 1.00 56.31 19  A 1 
ATOM 139  C CA  . LEU A 1 19  ? -45.936 -13.612 -72.179 1.00 62.05 19  A 1 
ATOM 140  C C   . LEU A 1 19  ? -44.852 -14.612 -71.763 1.00 62.87 19  A 1 
ATOM 141  O O   . LEU A 1 19  ? -44.863 -15.159 -70.663 1.00 61.55 19  A 1 
ATOM 142  C CB  . LEU A 1 19  ? -46.072 -12.429 -71.191 1.00 62.35 19  A 1 
ATOM 143  C CG  . LEU A 1 19  ? -46.402 -11.110 -71.916 1.00 57.08 19  A 1 
ATOM 144  C CD1 . LEU A 1 19  ? -47.320 -10.228 -71.082 1.00 52.16 19  A 1 
ATOM 145  C CD2 . LEU A 1 19  ? -45.114 -10.322 -72.211 1.00 56.34 19  A 1 
ATOM 146  N N   . GLU A 1 20  ? -43.892 -14.840 -72.642 1.00 50.11 20  A 1 
ATOM 147  C CA  . GLU A 1 20  ? -42.659 -15.574 -72.379 1.00 56.69 20  A 1 
ATOM 148  C C   . GLU A 1 20  ? -41.856 -14.901 -71.246 1.00 53.97 20  A 1 
ATOM 149  O O   . GLU A 1 20  ? -41.503 -13.723 -71.316 1.00 55.07 20  A 1 
ATOM 150  C CB  . GLU A 1 20  ? -41.788 -15.640 -73.654 1.00 56.55 20  A 1 
ATOM 151  C CG  . GLU A 1 20  ? -42.356 -16.562 -74.733 1.00 51.20 20  A 1 
ATOM 152  C CD  . GLU A 1 20  ? -41.442 -16.635 -75.985 1.00 46.83 20  A 1 
ATOM 153  O OE1 . GLU A 1 20  ? -41.461 -17.701 -76.651 1.00 43.45 20  A 1 
ATOM 154  O OE2 . GLU A 1 20  ? -40.730 -15.645 -76.254 1.00 47.50 20  A 1 
ATOM 155  N N   . ILE A 1 21  ? -41.531 -15.678 -70.194 1.00 54.47 21  A 1 
ATOM 156  C CA  . ILE A 1 21  ? -40.605 -15.278 -69.128 1.00 60.68 21  A 1 
ATOM 157  C C   . ILE A 1 21  ? -39.184 -15.604 -69.604 1.00 60.72 21  A 1 
ATOM 158  O O   . ILE A 1 21  ? -38.868 -16.781 -69.783 1.00 58.07 21  A 1 
ATOM 159  C CB  . ILE A 1 21  ? -40.942 -16.008 -67.802 1.00 57.89 21  A 1 
ATOM 160  C CG1 . ILE A 1 21  ? -42.397 -15.720 -67.353 1.00 53.94 21  A 1 
ATOM 161  C CG2 . ILE A 1 21  ? -39.938 -15.615 -66.704 1.00 54.37 21  A 1 
ATOM 162  C CD1 . ILE A 1 21  ? -42.858 -16.547 -66.144 1.00 51.88 21  A 1 
ATOM 163  N N   . PRO A 1 22  ? -38.268 -14.623 -69.739 1.00 56.02 22  A 1 
ATOM 164  C CA  . PRO A 1 22  ? -36.879 -14.936 -70.024 1.00 60.56 22  A 1 
ATOM 165  C C   . PRO A 1 22  ? -36.220 -15.534 -68.772 1.00 60.80 22  A 1 
ATOM 166  O O   . PRO A 1 22  ? -36.041 -14.863 -67.753 1.00 58.91 22  A 1 
ATOM 167  C CB  . PRO A 1 22  ? -36.241 -13.631 -70.504 1.00 58.45 22  A 1 
ATOM 168  C CG  . PRO A 1 22  ? -37.087 -12.551 -69.845 1.00 57.06 22  A 1 
ATOM 169  C CD  . PRO A 1 22  ? -38.471 -13.190 -69.668 1.00 61.52 22  A 1 
ATOM 170  N N   . SER A 1 23  ? -35.852 -16.826 -68.845 1.00 57.41 23  A 1 
ATOM 171  C CA  . SER A 1 23  ? -35.070 -17.504 -67.807 1.00 61.86 23  A 1 
ATOM 172  C C   . SER A 1 23  ? -33.643 -16.953 -67.772 1.00 61.08 23  A 1 
ATOM 173  O O   . SER A 1 23  ? -32.736 -17.445 -68.427 1.00 55.72 23  A 1 
ATOM 174  C CB  . SER A 1 23  ? -35.092 -19.029 -68.029 1.00 58.51 23  A 1 
ATOM 175  O OG  . SER A 1 23  ? -34.452 -19.367 -69.239 1.00 54.25 23  A 1 
ATOM 176  N N   . ASN A 1 24  ? -33.433 -15.897 -66.952 1.00 57.54 24  A 1 
ATOM 177  C CA  . ASN A 1 24  ? -32.100 -15.364 -66.715 1.00 63.11 24  A 1 
ATOM 178  C C   . ASN A 1 24  ? -31.443 -16.111 -65.537 1.00 61.89 24  A 1 
ATOM 179  O O   . ASN A 1 24  ? -31.316 -15.610 -64.425 1.00 58.32 24  A 1 
ATOM 180  C CB  . ASN A 1 24  ? -32.167 -13.828 -66.581 1.00 58.51 24  A 1 
ATOM 181  C CG  . ASN A 1 24  ? -30.905 -13.130 -67.070 1.00 52.80 24  A 1 
ATOM 182  O OD1 . ASN A 1 24  ? -29.916 -13.717 -67.462 1.00 49.28 24  A 1 
ATOM 183  N ND2 . ASN A 1 24  ? -30.913 -11.821 -67.070 1.00 46.74 24  A 1 
ATOM 184  N N   . THR A 1 25  ? -31.039 -17.370 -65.774 1.00 62.04 25  A 1 
ATOM 185  C CA  . THR A 1 25  ? -30.214 -18.131 -64.833 1.00 66.10 25  A 1 
ATOM 186  C C   . THR A 1 25  ? -28.780 -17.605 -64.888 1.00 65.98 25  A 1 
ATOM 187  O O   . THR A 1 25  ? -27.903 -18.170 -65.535 1.00 61.69 25  A 1 
ATOM 188  C CB  . THR A 1 25  ? -30.278 -19.645 -65.083 1.00 61.51 25  A 1 
ATOM 189  O OG1 . THR A 1 25  ? -30.081 -19.953 -66.447 1.00 56.76 25  A 1 
ATOM 190  C CG2 . THR A 1 25  ? -31.637 -20.228 -64.681 1.00 56.43 25  A 1 
ATOM 191  N N   . LYS A 1 26  ? -28.514 -16.501 -64.154 1.00 66.80 26  A 1 
ATOM 192  C CA  . LYS A 1 26  ? -27.131 -16.127 -63.825 1.00 70.42 26  A 1 
ATOM 193  C C   . LYS A 1 26  ? -26.520 -17.287 -63.041 1.00 70.78 26  A 1 
ATOM 194  O O   . LYS A 1 26  ? -26.852 -17.499 -61.879 1.00 68.84 26  A 1 
ATOM 195  C CB  . LYS A 1 26  ? -27.058 -14.818 -63.020 1.00 67.05 26  A 1 
ATOM 196  C CG  . LYS A 1 26  ? -27.031 -13.568 -63.926 1.00 62.31 26  A 1 
ATOM 197  C CD  . LYS A 1 26  ? -26.885 -12.277 -63.106 1.00 58.52 26  A 1 
ATOM 198  C CE  . LYS A 1 26  ? -26.776 -11.056 -64.033 1.00 51.99 26  A 1 
ATOM 199  N NZ  . LYS A 1 26  ? -26.681 -9.782  -63.283 1.00 47.00 26  A 1 
ATOM 200  N N   . LYS A 1 27  ? -25.604 -18.040 -63.648 1.00 68.41 27  A 1 
ATOM 201  C CA  . LYS A 1 27  ? -24.757 -19.031 -62.975 1.00 72.17 27  A 1 
ATOM 202  C C   . LYS A 1 27  ? -24.026 -18.318 -61.837 1.00 72.85 27  A 1 
ATOM 203  O O   . LYS A 1 27  ? -23.130 -17.507 -62.074 1.00 70.43 27  A 1 
ATOM 204  C CB  . LYS A 1 27  ? -23.765 -19.680 -63.949 1.00 69.14 27  A 1 
ATOM 205  C CG  . LYS A 1 27  ? -24.387 -20.817 -64.780 1.00 64.27 27  A 1 
ATOM 206  C CD  . LYS A 1 27  ? -23.339 -21.462 -65.700 1.00 59.64 27  A 1 
ATOM 207  C CE  . LYS A 1 27  ? -23.931 -22.665 -66.454 1.00 52.81 27  A 1 
ATOM 208  N NZ  . LYS A 1 27  ? -22.955 -23.285 -67.370 1.00 46.77 27  A 1 
ATOM 209  N N   . ARG A 1 28  ? -24.451 -18.588 -60.600 1.00 73.65 28  A 1 
ATOM 210  C CA  . ARG A 1 28  ? -23.811 -18.075 -59.399 1.00 76.86 28  A 1 
ATOM 211  C C   . ARG A 1 28  ? -22.453 -18.773 -59.307 1.00 80.10 28  A 1 
ATOM 212  O O   . ARG A 1 28  ? -22.406 -19.982 -59.083 1.00 77.61 28  A 1 
ATOM 213  C CB  . ARG A 1 28  ? -24.746 -18.312 -58.188 1.00 73.68 28  A 1 
ATOM 214  C CG  . ARG A 1 28  ? -24.733 -17.171 -57.166 1.00 69.97 28  A 1 
ATOM 215  C CD  . ARG A 1 28  ? -25.825 -17.409 -56.098 1.00 65.07 28  A 1 
ATOM 216  N NE  . ARG A 1 28  ? -25.882 -16.329 -55.100 1.00 58.76 28  A 1 
ATOM 217  C CZ  . ARG A 1 28  ? -26.778 -16.214 -54.127 1.00 54.05 28  A 1 
ATOM 218  N NH1 . ARG A 1 28  ? -27.728 -17.094 -53.955 1.00 51.56 28  A 1 
ATOM 219  N NH2 . ARG A 1 28  ? -26.734 -15.209 -53.291 1.00 49.24 28  A 1 
ATOM 220  N N   . ASN A 1 29  ? -21.356 -18.042 -59.516 1.00 73.29 29  A 1 
ATOM 221  C CA  . ASN A 1 29  ? -20.000 -18.569 -59.440 1.00 79.22 29  A 1 
ATOM 222  C C   . ASN A 1 29  ? -19.622 -18.817 -57.971 1.00 82.24 29  A 1 
ATOM 223  O O   . ASN A 1 29  ? -18.890 -18.040 -57.362 1.00 80.20 29  A 1 
ATOM 224  C CB  . ASN A 1 29  ? -19.024 -17.619 -60.171 1.00 75.49 29  A 1 
ATOM 225  C CG  . ASN A 1 29  ? -19.007 -17.783 -61.685 1.00 72.42 29  A 1 
ATOM 226  O OD1 . ASN A 1 29  ? -19.456 -18.766 -62.232 1.00 65.56 29  A 1 
ATOM 227  N ND2 . ASN A 1 29  ? -18.457 -16.826 -62.397 1.00 64.54 29  A 1 
ATOM 228  N N   . TRP A 1 30  ? -20.145 -19.889 -57.388 1.00 81.49 30  A 1 
ATOM 229  C CA  . TRP A 1 30  ? -19.895 -20.321 -56.009 1.00 82.02 30  A 1 
ATOM 230  C C   . TRP A 1 30  ? -18.398 -20.411 -55.645 1.00 83.95 30  A 1 
ATOM 231  O O   . TRP A 1 30  ? -18.056 -19.974 -54.547 1.00 82.20 30  A 1 
ATOM 232  C CB  . TRP A 1 30  ? -20.627 -21.642 -55.749 1.00 78.92 30  A 1 
ATOM 233  C CG  . TRP A 1 30  ? -22.110 -21.518 -55.626 1.00 77.33 30  A 1 
ATOM 234  C CD1 . TRP A 1 30  ? -23.029 -21.705 -56.601 1.00 68.88 30  A 1 
ATOM 235  C CD2 . TRP A 1 30  ? -22.881 -21.190 -54.427 1.00 73.48 30  A 1 
ATOM 236  N NE1 . TRP A 1 30  ? -24.302 -21.517 -56.098 1.00 65.88 30  A 1 
ATOM 237  C CE2 . TRP A 1 30  ? -24.274 -21.216 -54.754 1.00 68.82 30  A 1 
ATOM 238  C CE3 . TRP A 1 30  ? -22.537 -20.893 -53.090 1.00 64.70 30  A 1 
ATOM 239  C CZ2 . TRP A 1 30  ? -25.275 -20.971 -53.801 1.00 70.19 30  A 1 
ATOM 240  C CZ3 . TRP A 1 30  ? -23.532 -20.644 -52.125 1.00 65.08 30  A 1 
ATOM 241  C CH2 . TRP A 1 30  ? -24.898 -20.683 -52.472 1.00 64.42 30  A 1 
ATOM 242  N N   . PRO A 1 31  ? -17.482 -20.845 -56.530 1.00 75.67 31  A 1 
ATOM 243  C CA  . PRO A 1 31  ? -16.045 -20.866 -56.234 1.00 80.99 31  A 1 
ATOM 244  C C   . PRO A 1 31  ? -15.452 -19.471 -55.991 1.00 84.30 31  A 1 
ATOM 245  O O   . PRO A 1 31  ? -14.640 -19.295 -55.100 1.00 83.92 31  A 1 
ATOM 246  C CB  . PRO A 1 31  ? -15.382 -21.545 -57.440 1.00 79.90 31  A 1 
ATOM 247  C CG  . PRO A 1 31  ? -16.517 -22.337 -58.096 1.00 80.77 31  A 1 
ATOM 248  C CD  . PRO A 1 31  ? -17.734 -21.468 -57.813 1.00 84.24 31  A 1 
ATOM 249  N N   . ILE A 1 32  ? -15.902 -18.471 -56.752 1.00 70.99 32  A 1 
ATOM 250  C CA  . ILE A 1 32  ? -15.440 -17.083 -56.616 1.00 72.56 32  A 1 
ATOM 251  C C   . ILE A 1 32  ? -15.981 -16.475 -55.319 1.00 74.62 32  A 1 
ATOM 252  O O   . ILE A 1 32  ? -15.239 -15.815 -54.597 1.00 78.07 32  A 1 
ATOM 253  C CB  . ILE A 1 32  ? -15.821 -16.254 -57.862 1.00 75.27 32  A 1 
ATOM 254  C CG1 . ILE A 1 32  ? -15.107 -16.819 -59.114 1.00 75.16 32  A 1 
ATOM 255  C CG2 . ILE A 1 32  ? -15.475 -14.765 -57.663 1.00 72.43 32  A 1 
ATOM 256  C CD1 . ILE A 1 32  ? -15.502 -16.151 -60.445 1.00 66.29 32  A 1 
ATOM 257  N N   . LEU A 1 33  ? -17.241 -16.747 -54.991 1.00 69.10 33  A 1 
ATOM 258  C CA  . LEU A 1 33  ? -17.833 -16.295 -53.727 1.00 68.40 33  A 1 
ATOM 259  C C   . LEU A 1 33  ? -17.109 -16.909 -52.507 1.00 69.06 33  A 1 
ATOM 260  O O   . LEU A 1 33  ? -16.851 -16.205 -51.541 1.00 79.70 33  A 1 
ATOM 261  C CB  . LEU A 1 33  ? -19.337 -16.629 -53.702 1.00 74.32 33  A 1 
ATOM 262  C CG  . LEU A 1 33  ? -20.197 -15.405 -53.338 1.00 68.79 33  A 1 
ATOM 263  C CD1 . LEU A 1 33  ? -20.628 -14.660 -54.604 1.00 59.74 33  A 1 
ATOM 264  C CD2 . LEU A 1 33  ? -21.447 -15.822 -52.577 1.00 67.87 33  A 1 
ATOM 265  N N   . ALA A 1 34  ? -16.753 -18.184 -52.573 1.00 73.50 34  A 1 
ATOM 266  C CA  . ALA A 1 34  ? -16.009 -18.869 -51.521 1.00 74.74 34  A 1 
ATOM 267  C C   . ALA A 1 34  ? -14.591 -18.290 -51.333 1.00 78.08 34  A 1 
ATOM 268  O O   . ALA A 1 34  ? -14.165 -18.071 -50.206 1.00 81.78 34  A 1 
ATOM 269  C CB  . ALA A 1 34  ? -15.968 -20.367 -51.836 1.00 77.51 34  A 1 
ATOM 270  N N   . LEU A 1 35  ? -13.899 -17.965 -52.425 1.00 69.34 35  A 1 
ATOM 271  C CA  . LEU A 1 35  ? -12.587 -17.313 -52.384 1.00 74.21 35  A 1 
ATOM 272  C C   . LEU A 1 35  ? -12.652 -15.901 -51.785 1.00 77.71 35  A 1 
ATOM 273  O O   . LEU A 1 35  ? -11.793 -15.545 -50.982 1.00 85.56 35  A 1 
ATOM 274  C CB  . LEU A 1 35  ? -11.992 -17.275 -53.805 1.00 79.96 35  A 1 
ATOM 275  C CG  . LEU A 1 35  ? -11.371 -18.616 -54.249 1.00 75.32 35  A 1 
ATOM 276  C CD1 . LEU A 1 35  ? -11.163 -18.619 -55.771 1.00 65.29 35  A 1 
ATOM 277  C CD2 . LEU A 1 35  ? -10.012 -18.845 -53.585 1.00 75.14 35  A 1 
ATOM 278  N N   . ILE A 1 36  ? -13.684 -15.126 -52.120 1.00 78.39 36  A 1 
ATOM 279  C CA  . ILE A 1 36  ? -13.895 -13.791 -51.546 1.00 76.75 36  A 1 
ATOM 280  C C   . ILE A 1 36  ? -14.178 -13.893 -50.034 1.00 79.58 36  A 1 
ATOM 281  O O   . ILE A 1 36  ? -13.580 -13.151 -49.256 1.00 85.85 36  A 1 
ATOM 282  C CB  . ILE A 1 36  ? -15.024 -13.052 -52.306 1.00 81.82 36  A 1 
ATOM 283  C CG1 . ILE A 1 36  ? -14.557 -12.705 -53.735 1.00 82.58 36  A 1 
ATOM 284  C CG2 . ILE A 1 36  ? -15.456 -11.766 -51.571 1.00 78.51 36  A 1 
ATOM 285  C CD1 . ILE A 1 36  ? -15.685 -12.251 -54.674 1.00 70.84 36  A 1 
ATOM 286  N N   . MET A 1 37  ? -15.026 -14.835 -49.596 1.00 73.17 37  A 1 
ATOM 287  C CA  . MET A 1 37  ? -15.318 -15.050 -48.175 1.00 71.72 37  A 1 
ATOM 288  C C   . MET A 1 37  ? -14.070 -15.494 -47.400 1.00 72.26 37  A 1 
ATOM 289  O O   . MET A 1 37  ? -13.829 -15.001 -46.299 1.00 82.44 37  A 1 
ATOM 290  C CB  . MET A 1 37  ? -16.435 -16.079 -48.029 1.00 76.16 37  A 1 
ATOM 291  C CG  . MET A 1 37  ? -17.810 -15.527 -48.454 1.00 74.15 37  A 1 
ATOM 292  S SD  . MET A 1 37  ? -18.487 -14.217 -47.408 1.00 66.43 37  A 1 
ATOM 293  C CE  . MET A 1 37  ? -18.887 -15.144 -45.914 1.00 55.35 37  A 1 
ATOM 294  N N   . LEU A 1 38  ? -13.239 -16.366 -47.982 1.00 71.19 38  A 1 
ATOM 295  C CA  . LEU A 1 38  ? -11.971 -16.783 -47.394 1.00 72.47 38  A 1 
ATOM 296  C C   . LEU A 1 38  ? -10.980 -15.607 -47.280 1.00 75.63 38  A 1 
ATOM 297  O O   . LEU A 1 38  ? -10.342 -15.448 -46.244 1.00 81.44 38  A 1 
ATOM 298  C CB  . LEU A 1 38  ? -11.386 -17.935 -48.235 1.00 77.91 38  A 1 
ATOM 299  C CG  . LEU A 1 38  ? -10.091 -18.549 -47.656 1.00 78.99 38  A 1 
ATOM 300  C CD1 . LEU A 1 38  ? -10.337 -19.243 -46.321 1.00 65.51 38  A 1 
ATOM 301  C CD2 . LEU A 1 38  ? -9.532  -19.565 -48.642 1.00 75.52 38  A 1 
ATOM 302  N N   . ALA A 1 39  ? -10.881 -14.750 -48.297 1.00 81.94 39  A 1 
ATOM 303  C CA  . ALA A 1 39  ? -10.034 -13.564 -48.267 1.00 83.06 39  A 1 
ATOM 304  C C   . ALA A 1 39  ? -10.483 -12.556 -47.190 1.00 84.57 39  A 1 
ATOM 305  O O   . ALA A 1 39  ? -9.650  -12.032 -46.461 1.00 86.93 39  A 1 
ATOM 306  C CB  . ALA A 1 39  ? -10.020 -12.935 -49.666 1.00 85.86 39  A 1 
ATOM 307  N N   . ILE A 1 40  ? -11.801 -12.339 -47.044 1.00 81.19 40  A 1 
ATOM 308  C CA  . ILE A 1 40  ? -12.362 -11.485 -45.993 1.00 80.74 40  A 1 
ATOM 309  C C   . ILE A 1 40  ? -12.069 -12.075 -44.608 1.00 81.94 40  A 1 
ATOM 310  O O   . ILE A 1 40  ? -11.677 -11.341 -43.701 1.00 85.65 40  A 1 
ATOM 311  C CB  . ILE A 1 40  ? -13.878 -11.274 -46.224 1.00 84.49 40  A 1 
ATOM 312  C CG1 . ILE A 1 40  ? -14.113 -10.424 -47.494 1.00 84.43 40  A 1 
ATOM 313  C CG2 . ILE A 1 40  ? -14.553 -10.589 -45.007 1.00 79.69 40  A 1 
ATOM 314  C CD1 . ILE A 1 40  ? -15.573 -10.417 -47.980 1.00 73.06 40  A 1 
ATOM 315  N N   . PHE A 1 41  ? -12.210 -13.391 -44.429 1.00 80.91 41  A 1 
ATOM 316  C CA  . PHE A 1 41  ? -11.901 -14.070 -43.173 1.00 79.09 41  A 1 
ATOM 317  C C   . PHE A 1 41  ? -10.416 -13.936 -42.801 1.00 82.49 41  A 1 
ATOM 318  O O   . PHE A 1 41  ? -10.096 -13.525 -41.683 1.00 84.90 41  A 1 
ATOM 319  C CB  . PHE A 1 41  ? -12.335 -15.534 -43.288 1.00 81.98 41  A 1 
ATOM 320  C CG  . PHE A 1 41  ? -12.105 -16.331 -42.019 1.00 83.18 41  A 1 
ATOM 321  C CD1 . PHE A 1 41  ? -11.086 -17.302 -41.961 1.00 70.72 41  A 1 
ATOM 322  C CD2 . PHE A 1 41  ? -12.914 -16.098 -40.892 1.00 75.44 41  A 1 
ATOM 323  C CE1 . PHE A 1 41  ? -10.885 -18.044 -40.793 1.00 74.12 41  A 1 
ATOM 324  C CE2 . PHE A 1 41  ? -12.709 -16.843 -39.710 1.00 74.01 41  A 1 
ATOM 325  C CZ  . PHE A 1 41  ? -11.696 -17.813 -39.662 1.00 78.17 41  A 1 
ATOM 326  N N   . LEU A 1 42  ? -9.499  -14.178 -43.738 1.00 77.29 42  A 1 
ATOM 327  C CA  . LEU A 1 42  ? -8.060  -14.008 -43.514 1.00 77.75 42  A 1 
ATOM 328  C C   . LEU A 1 42  ? -7.685  -12.550 -43.221 1.00 80.16 42  A 1 
ATOM 329  O O   . LEU A 1 42  ? -6.863  -12.296 -42.348 1.00 84.70 42  A 1 
ATOM 330  C CB  . LEU A 1 42  ? -7.292  -14.540 -44.737 1.00 81.84 42  A 1 
ATOM 331  C CG  . LEU A 1 42  ? -7.335  -16.070 -44.909 1.00 82.66 42  A 1 
ATOM 332  C CD1 . LEU A 1 42  ? -6.697  -16.455 -46.242 1.00 71.56 42  A 1 
ATOM 333  C CD2 . LEU A 1 42  ? -6.591  -16.804 -43.781 1.00 77.36 42  A 1 
ATOM 334  N N   . LEU A 1 43  ? -8.320  -11.594 -43.898 1.00 80.72 43  A 1 
ATOM 335  C CA  . LEU A 1 43  ? -8.131  -10.167 -43.631 1.00 80.67 43  A 1 
ATOM 336  C C   . LEU A 1 43  ? -8.626  -9.780  -42.231 1.00 82.30 43  A 1 
ATOM 337  O O   . LEU A 1 43  ? -7.959  -9.018  -41.541 1.00 85.37 43  A 1 
ATOM 338  C CB  . LEU A 1 43  ? -8.829  -9.362  -44.741 1.00 83.62 43  A 1 
ATOM 339  C CG  . LEU A 1 43  ? -8.562  -7.839  -44.681 1.00 80.22 43  A 1 
ATOM 340  C CD1 . LEU A 1 43  ? -7.091  -7.510  -44.937 1.00 67.47 43  A 1 
ATOM 341  C CD2 . LEU A 1 43  ? -9.411  -7.134  -45.730 1.00 74.29 43  A 1 
ATOM 342  N N   . SER A 1 44  ? -9.752  -10.346 -41.778 1.00 81.17 44  A 1 
ATOM 343  C CA  . SER A 1 44  ? -10.263 -10.109 -40.424 1.00 81.02 44  A 1 
ATOM 344  C C   . SER A 1 44  ? -9.343  -10.658 -39.334 1.00 80.98 44  A 1 
ATOM 345  O O   . SER A 1 44  ? -9.105  -9.971  -38.337 1.00 83.72 44  A 1 
ATOM 346  C CB  . SER A 1 44  ? -11.693 -10.646 -40.285 1.00 81.65 44  A 1 
ATOM 347  O OG  . SER A 1 44  ? -11.757 -12.054 -40.226 1.00 74.94 44  A 1 
ATOM 348  N N   . ILE A 1 45  ? -8.734  -11.831 -39.554 1.00 81.18 45  A 1 
ATOM 349  C CA  . ILE A 1 45  ? -7.714  -12.398 -38.652 1.00 80.32 45  A 1 
ATOM 350  C C   . ILE A 1 45  ? -6.473  -11.509 -38.622 1.00 81.94 45  A 1 
ATOM 351  O O   . ILE A 1 45  ? -5.942  -11.226 -37.552 1.00 84.08 45  A 1 
ATOM 352  C CB  . ILE A 1 45  ? -7.365  -13.845 -39.060 1.00 83.40 45  A 1 
ATOM 353  C CG1 . ILE A 1 45  ? -8.568  -14.770 -38.792 1.00 83.33 45  A 1 
ATOM 354  C CG2 . ILE A 1 45  ? -6.123  -14.358 -38.304 1.00 78.29 45  A 1 
ATOM 355  C CD1 . ILE A 1 45  ? -8.402  -16.189 -39.355 1.00 70.61 45  A 1 
ATOM 356  N N   . LEU A 1 46  ? -6.019  -11.028 -39.790 1.00 76.74 46  A 1 
ATOM 357  C CA  . LEU A 1 46  ? -4.874  -10.134 -39.877 1.00 76.71 46  A 1 
ATOM 358  C C   . LEU A 1 46  ? -5.129  -8.819  -39.122 1.00 78.66 46  A 1 
ATOM 359  O O   . LEU A 1 46  ? -4.287  -8.396  -38.336 1.00 82.92 46  A 1 
ATOM 360  C CB  . LEU A 1 46  ? -4.540  -9.892  -41.361 1.00 80.32 46  A 1 
ATOM 361  C CG  . LEU A 1 46  ? -3.263  -9.045  -41.583 1.00 77.91 46  A 1 
ATOM 362  C CD1 . LEU A 1 46  ? -2.003  -9.784  -41.140 1.00 66.56 46  A 1 
ATOM 363  C CD2 . LEU A 1 46  ? -3.133  -8.706  -43.072 1.00 72.52 46  A 1 
ATOM 364  N N   . ILE A 1 47  ? -6.306  -8.208  -39.306 1.00 78.96 47  A 1 
ATOM 365  C CA  . ILE A 1 47  ? -6.700  -6.981  -38.598 1.00 75.92 47  A 1 
ATOM 366  C C   . ILE A 1 47  ? -6.784  -7.233  -37.087 1.00 76.61 47  A 1 
ATOM 367  O O   . ILE A 1 47  ? -6.236  -6.453  -36.318 1.00 80.08 47  A 1 
ATOM 368  C CB  . ILE A 1 47  ? -8.019  -6.424  -39.179 1.00 78.74 47  A 1 
ATOM 369  C CG1 . ILE A 1 47  ? -7.789  -5.897  -40.612 1.00 78.67 47  A 1 
ATOM 370  C CG2 . ILE A 1 47  ? -8.589  -5.296  -38.288 1.00 72.86 47  A 1 
ATOM 371  C CD1 . ILE A 1 47  ? -9.080  -5.614  -41.380 1.00 66.24 47  A 1 
ATOM 372  N N   . ALA A 1 48  ? -7.400  -8.335  -36.650 1.00 80.52 48  A 1 
ATOM 373  C CA  . ALA A 1 48  ? -7.473  -8.691  -35.234 1.00 77.87 48  A 1 
ATOM 374  C C   . ALA A 1 48  ? -6.070  -8.900  -34.630 1.00 78.21 48  A 1 
ATOM 375  O O   . ALA A 1 48  ? -5.788  -8.419  -33.533 1.00 78.32 48  A 1 
ATOM 376  C CB  . ALA A 1 48  ? -8.340  -9.945  -35.088 1.00 79.75 48  A 1 
ATOM 377  N N   . THR A 1 49  ? -5.167  -9.547  -35.376 1.00 74.71 49  A 1 
ATOM 378  C CA  . THR A 1 49  ? -3.775  -9.755  -34.961 1.00 73.18 49  A 1 
ATOM 379  C C   . THR A 1 49  ? -3.017  -8.432  -34.868 1.00 74.24 49  A 1 
ATOM 380  O O   . THR A 1 49  ? -2.312  -8.202  -33.888 1.00 77.03 49  A 1 
ATOM 381  C CB  . THR A 1 49  ? -3.053  -10.712 -35.921 1.00 73.99 49  A 1 
ATOM 382  O OG1 . THR A 1 49  ? -3.790  -11.899 -36.091 1.00 70.61 49  A 1 
ATOM 383  C CG2 . THR A 1 49  ? -1.691  -11.141 -35.387 1.00 70.36 49  A 1 
ATOM 384  N N   . ILE A 1 50  ? -3.201  -7.525  -35.829 1.00 72.17 50  A 1 
ATOM 385  C CA  . ILE A 1 50  ? -2.614  -6.182  -35.794 1.00 69.63 50  A 1 
ATOM 386  C C   . ILE A 1 50  ? -3.157  -5.389  -34.604 1.00 70.95 50  A 1 
ATOM 387  O O   . ILE A 1 50  ? -2.368  -4.781  -33.884 1.00 75.02 50  A 1 
ATOM 388  C CB  . ILE A 1 50  ? -2.834  -5.450  -37.140 1.00 71.90 50  A 1 
ATOM 389  C CG1 . ILE A 1 50  ? -1.973  -6.107  -38.243 1.00 72.40 50  A 1 
ATOM 390  C CG2 . ILE A 1 50  ? -2.477  -3.953  -37.028 1.00 69.77 50  A 1 
ATOM 391  C CD1 . ILE A 1 50  ? -2.364  -5.683  -39.663 1.00 63.38 50  A 1 
ATOM 392  N N   . ILE A 1 51  ? -4.466  -5.428  -34.344 1.00 68.59 51  A 1 
ATOM 393  C CA  . ILE A 1 51  ? -5.069  -4.761  -33.176 1.00 65.99 51  A 1 
ATOM 394  C C   . ILE A 1 51  ? -4.492  -5.315  -31.871 1.00 67.53 51  A 1 
ATOM 395  O O   . ILE A 1 51  ? -4.169  -4.541  -30.977 1.00 71.65 51  A 1 
ATOM 396  C CB  . ILE A 1 51  ? -6.608  -4.878  -33.225 1.00 66.93 51  A 1 
ATOM 397  C CG1 . ILE A 1 51  ? -7.170  -4.008  -34.374 1.00 67.23 51  A 1 
ATOM 398  C CG2 . ILE A 1 51  ? -7.252  -4.455  -31.887 1.00 66.53 51  A 1 
ATOM 399  C CD1 . ILE A 1 51  ? -8.647  -4.291  -34.703 1.00 60.76 51  A 1 
ATOM 400  N N   . LEU A 1 52  ? -4.319  -6.633  -31.749 1.00 67.00 52  A 1 
ATOM 401  C CA  . LEU A 1 52  ? -3.697  -7.260  -30.586 1.00 64.72 52  A 1 
ATOM 402  C C   . LEU A 1 52  ? -2.228  -6.856  -30.424 1.00 65.27 52  A 1 
ATOM 403  O O   . LEU A 1 52  ? -1.796  -6.544  -29.324 1.00 69.38 52  A 1 
ATOM 404  C CB  . LEU A 1 52  ? -3.829  -8.793  -30.693 1.00 66.54 52  A 1 
ATOM 405  C CG  . LEU A 1 52  ? -5.247  -9.330  -30.381 1.00 63.24 52  A 1 
ATOM 406  C CD1 . LEU A 1 52  ? -5.344  -10.790 -30.808 1.00 57.84 52  A 1 
ATOM 407  C CD2 . LEU A 1 52  ? -5.566  -9.235  -28.892 1.00 61.97 52  A 1 
ATOM 408  N N   . ILE A 1 53  ? -1.460  -6.810  -31.527 1.00 67.69 53  A 1 
ATOM 409  C CA  . ILE A 1 53  ? -0.059  -6.364  -31.514 1.00 65.48 53  A 1 
ATOM 410  C C   . ILE A 1 53  ? 0.050   -4.874  -31.164 1.00 66.13 53  A 1 
ATOM 411  O O   . ILE A 1 53  ? 0.918   -4.500  -30.380 1.00 67.95 53  A 1 
ATOM 412  C CB  . ILE A 1 53  ? 0.625   -6.682  -32.862 1.00 64.75 53  A 1 
ATOM 413  C CG1 . ILE A 1 53  ? 0.801   -8.210  -33.025 1.00 64.27 53  A 1 
ATOM 414  C CG2 . ILE A 1 53  ? 2.000   -5.988  -32.988 1.00 63.34 53  A 1 
ATOM 415  C CD1 . ILE A 1 53  ? 1.172   -8.643  -34.455 1.00 58.54 53  A 1 
ATOM 416  N N   . VAL A 1 54  ? -0.837  -4.030  -31.714 1.00 69.30 54  A 1 
ATOM 417  C CA  . VAL A 1 54  ? -0.881  -2.598  -31.420 1.00 67.73 54  A 1 
ATOM 418  C C   . VAL A 1 54  ? -1.325  -2.343  -29.982 1.00 67.83 54  A 1 
ATOM 419  O O   . VAL A 1 54  ? -0.684  -1.541  -29.308 1.00 66.73 54  A 1 
ATOM 420  C CB  . VAL A 1 54  ? -1.769  -1.851  -32.435 1.00 65.44 54  A 1 
ATOM 421  C CG1 . VAL A 1 54  ? -2.010  -0.388  -32.055 1.00 60.47 54  A 1 
ATOM 422  C CG2 . VAL A 1 54  ? -1.100  -1.837  -33.824 1.00 63.26 54  A 1 
ATOM 423  N N   . ARG A 1 55  ? -2.332  -3.063  -29.455 1.00 65.14 55  A 1 
ATOM 424  C CA  . ARG A 1 55  ? -2.684  -3.020  -28.029 1.00 63.37 55  A 1 
ATOM 425  C C   . ARG A 1 55  ? -1.494  -3.436  -27.162 1.00 62.60 55  A 1 
ATOM 426  O O   . ARG A 1 55  ? -1.091  -2.662  -26.304 1.00 63.66 55  A 1 
ATOM 427  C CB  . ARG A 1 55  ? -3.915  -3.891  -27.728 1.00 61.94 55  A 1 
ATOM 428  C CG  . ARG A 1 55  ? -5.214  -3.111  -27.962 1.00 57.18 55  A 1 
ATOM 429  C CD  . ARG A 1 55  ? -6.433  -3.972  -27.593 1.00 54.68 55  A 1 
ATOM 430  N NE  . ARG A 1 55  ? -7.658  -3.156  -27.469 1.00 48.90 55  A 1 
ATOM 431  C CZ  . ARG A 1 55  ? -8.879  -3.613  -27.263 1.00 44.88 55  A 1 
ATOM 432  N NH1 . ARG A 1 55  ? -9.135  -4.892  -27.214 1.00 42.04 55  A 1 
ATOM 433  N NH2 . ARG A 1 55  ? -9.871  -2.783  -27.102 1.00 42.02 55  A 1 
ATOM 434  N N   . LYS A 1 56  ? -0.855  -4.561  -27.476 1.00 62.70 56  A 1 
ATOM 435  C CA  . LYS A 1 56  ? 0.327   -5.055  -26.746 1.00 61.23 56  A 1 
ATOM 436  C C   . LYS A 1 56  ? 1.563   -4.154  -26.877 1.00 59.56 56  A 1 
ATOM 437  O O   . LYS A 1 56  ? 2.453   -4.222  -26.043 1.00 58.61 56  A 1 
ATOM 438  C CB  . LYS A 1 56  ? 0.600   -6.498  -27.208 1.00 58.93 56  A 1 
ATOM 439  C CG  . LYS A 1 56  ? 1.407   -7.328  -26.202 1.00 54.36 56  A 1 
ATOM 440  C CD  . LYS A 1 56  ? 1.517   -8.791  -26.657 1.00 52.45 56  A 1 
ATOM 441  C CE  . LYS A 1 56  ? 2.178   -9.630  -25.555 1.00 45.52 56  A 1 
ATOM 442  N NZ  . LYS A 1 56  ? 2.266   -11.076 -25.906 1.00 41.31 56  A 1 
ATOM 443  N N   . ARG A 1 57  ? 1.644   -3.317  -27.923 1.00 61.07 57  A 1 
ATOM 444  C CA  . ARG A 1 57  ? 2.671   -2.274  -28.085 1.00 59.37 57  A 1 
ATOM 445  C C   . ARG A 1 57  ? 2.325   -0.974  -27.356 1.00 58.43 57  A 1 
ATOM 446  O O   . ARG A 1 57  ? 3.241   -0.371  -26.824 1.00 56.40 57  A 1 
ATOM 447  C CB  . ARG A 1 57  ? 2.938   -1.973  -29.570 1.00 57.03 57  A 1 
ATOM 448  C CG  . ARG A 1 57  ? 4.068   -2.828  -30.145 1.00 53.08 57  A 1 
ATOM 449  C CD  . ARG A 1 57  ? 4.340   -2.436  -31.599 1.00 49.64 57  A 1 
ATOM 450  N NE  . ARG A 1 57  ? 5.606   -3.008  -32.111 1.00 43.41 57  A 1 
ATOM 451  C CZ  . ARG A 1 57  ? 6.061   -2.912  -33.353 1.00 40.57 57  A 1 
ATOM 452  N NH1 . ARG A 1 57  ? 5.385   -2.324  -34.298 1.00 38.00 57  A 1 
ATOM 453  N NH2 . ARG A 1 57  ? 7.213   -3.411  -33.669 1.00 37.95 57  A 1 
ATOM 454  N N   . ASN A 1 58  ? 1.059   -0.574  -27.336 1.00 55.94 58  A 1 
ATOM 455  C CA  . ASN A 1 58  ? 0.609   0.628   -26.623 1.00 55.27 58  A 1 
ATOM 456  C C   . ASN A 1 58  ? 0.555   0.419   -25.097 1.00 53.77 58  A 1 
ATOM 457  O O   . ASN A 1 58  ? 0.713   1.383   -24.364 1.00 50.73 58  A 1 
ATOM 458  C CB  . ASN A 1 58  ? -0.743  1.089   -27.190 1.00 51.83 58  A 1 
ATOM 459  C CG  . ASN A 1 58  ? -0.646  1.757   -28.555 1.00 47.73 58  A 1 
ATOM 460  O OD1 . ASN A 1 58  ? 0.415   2.000   -29.112 1.00 44.48 58  A 1 
ATOM 461  N ND2 . ASN A 1 58  ? -1.762  2.098   -29.142 1.00 42.12 58  A 1 
ATOM 462  N N   . ASP A 1 59  ? 0.459   -0.824  -24.647 1.00 54.88 59  A 1 
ATOM 463  C CA  . ASP A 1 59  ? 0.636   -1.200  -23.235 1.00 54.62 59  A 1 
ATOM 464  C C   . ASP A 1 59  ? 2.119   -1.313  -22.813 1.00 53.27 59  A 1 
ATOM 465  O O   . ASP A 1 59  ? 2.413   -1.521  -21.638 1.00 50.55 59  A 1 
ATOM 466  C CB  . ASP A 1 59  ? -0.123  -2.508  -22.943 1.00 51.45 59  A 1 
ATOM 467  C CG  . ASP A 1 59  ? -1.653  -2.389  -23.026 1.00 47.12 59  A 1 
ATOM 468  O OD1 . ASP A 1 59  ? -2.177  -1.277  -22.802 1.00 44.23 59  A 1 
ATOM 469  O OD2 . ASP A 1 59  ? -2.290  -3.431  -23.317 1.00 42.39 59  A 1 
ATOM 470  N N   . LYS A 1 60  ? 3.068   -1.164  -23.736 1.00 52.38 60  A 1 
ATOM 471  C CA  . LYS A 1 60  ? 4.477   -1.029  -23.369 1.00 52.49 60  A 1 
ATOM 472  C C   . LYS A 1 60  ? 4.762   0.421   -22.968 1.00 51.17 60  A 1 
ATOM 473  O O   . LYS A 1 60  ? 5.203   1.228   -23.790 1.00 49.07 60  A 1 
ATOM 474  C CB  . LYS A 1 60  ? 5.422   -1.524  -24.479 1.00 49.28 60  A 1 
ATOM 475  C CG  . LYS A 1 60  ? 5.555   -3.046  -24.488 1.00 44.62 60  A 1 
ATOM 476  C CD  . LYS A 1 60  ? 6.670   -3.490  -25.457 1.00 41.54 60  A 1 
ATOM 477  C CE  . LYS A 1 60  ? 6.866   -5.001  -25.364 1.00 35.03 60  A 1 
ATOM 478  N NZ  . LYS A 1 60  ? 8.088   -5.426  -26.102 1.00 32.48 60  A 1 
ATOM 479  N N   . LYS A 1 61  ? 4.611   0.712   -21.659 1.00 51.62 61  A 1 
ATOM 480  C CA  . LYS A 1 61  ? 5.476   1.696   -20.988 1.00 52.16 61  A 1 
ATOM 481  C C   . LYS A 1 61  ? 6.922   1.421   -21.447 1.00 51.08 61  A 1 
ATOM 482  O O   . LYS A 1 61  ? 7.256   0.250   -21.669 1.00 49.06 61  A 1 
ATOM 483  C CB  . LYS A 1 61  ? 5.351   1.595   -19.452 1.00 50.55 61  A 1 
ATOM 484  C CG  . LYS A 1 61  ? 4.110   2.287   -18.852 1.00 46.41 61  A 1 
ATOM 485  C CD  . LYS A 1 61  ? 4.067   2.127   -17.306 1.00 43.96 61  A 1 
ATOM 486  C CE  . LYS A 1 61  ? 2.886   2.859   -16.656 1.00 39.27 61  A 1 
ATOM 487  N NZ  . LYS A 1 61  ? 2.802   2.626   -15.177 1.00 37.00 61  A 1 
ATOM 488  N N   . PRO A 1 62  ? 7.784   2.456   -21.671 1.00 43.13 62  A 1 
ATOM 489  C CA  . PRO A 1 62  ? 9.209   2.232   -21.899 1.00 43.35 62  A 1 
ATOM 490  C C   . PRO A 1 62  ? 9.693   1.217   -20.862 1.00 46.04 62  A 1 
ATOM 491  O O   . PRO A 1 62  ? 9.214   1.273   -19.733 1.00 44.63 62  A 1 
ATOM 492  C CB  . PRO A 1 62  ? 9.884   3.599   -21.753 1.00 38.63 62  A 1 
ATOM 493  C CG  . PRO A 1 62  ? 8.875   4.430   -20.953 1.00 39.15 62  A 1 
ATOM 494  C CD  . PRO A 1 62  ? 7.528   3.849   -21.354 1.00 44.68 62  A 1 
ATOM 495  N N   . SER A 1 63  ? 10.534  0.259   -21.248 1.00 49.99 63  A 1 
ATOM 496  C CA  . SER A 1 63  ? 10.871  -0.918  -20.439 1.00 50.97 63  A 1 
ATOM 497  C C   . SER A 1 63  ? 11.390  -0.494  -19.066 1.00 54.21 63  A 1 
ATOM 498  O O   . SER A 1 63  ? 12.592  -0.332  -18.875 1.00 51.59 63  A 1 
ATOM 499  C CB  . SER A 1 63  ? 11.894  -1.803  -21.162 1.00 44.72 63  A 1 
ATOM 500  O OG  . SER A 1 63  ? 13.094  -1.095  -21.404 1.00 37.73 63  A 1 
ATOM 501  N N   . ALA A 1 64  ? 10.469  -0.244  -18.143 1.00 61.33 64  A 1 
ATOM 502  C CA  . ALA A 1 64  ? 10.791  -0.089  -16.752 1.00 63.86 64  A 1 
ATOM 503  C C   . ALA A 1 64  ? 11.359  -1.431  -16.289 1.00 67.95 64  A 1 
ATOM 504  O O   . ALA A 1 64  ? 10.891  -2.488  -16.714 1.00 64.54 64  A 1 
ATOM 505  C CB  . ALA A 1 64  ? 9.529   0.344   -15.993 1.00 57.66 64  A 1 
ATOM 506  N N   . GLU A 1 65  ? 12.391  -1.398  -15.481 1.00 65.78 65  A 1 
ATOM 507  C CA  . GLU A 1 65  ? 13.015  -2.594  -14.887 1.00 70.05 65  A 1 
ATOM 508  C C   . GLU A 1 65  ? 12.021  -3.389  -14.002 1.00 74.70 65  A 1 
ATOM 509  O O   . GLU A 1 65  ? 12.350  -4.446  -13.476 1.00 70.28 65  A 1 
ATOM 510  C CB  . GLU A 1 65  ? 14.257  -2.112  -14.110 1.00 63.61 65  A 1 
ATOM 511  C CG  . GLU A 1 65  ? 15.242  -3.241  -13.765 1.00 54.78 65  A 1 
ATOM 512  C CD  . GLU A 1 65  ? 16.466  -2.770  -12.953 1.00 50.39 65  A 1 
ATOM 513  O OE1 . GLU A 1 65  ? 17.130  -3.669  -12.372 1.00 45.11 65  A 1 
ATOM 514  O OE2 . GLU A 1 65  ? 16.717  -1.542  -12.906 1.00 46.65 65  A 1 
ATOM 515  N N   . TYR A 1 66  ? 10.791  -2.885  -13.852 1.00 79.95 66  A 1 
ATOM 516  C CA  . TYR A 1 66  ? 9.711   -3.402  -13.026 1.00 82.06 66  A 1 
ATOM 517  C C   . TYR A 1 66  ? 8.363   -3.369  -13.763 1.00 84.03 66  A 1 
ATOM 518  O O   . TYR A 1 66  ? 8.109   -2.506  -14.608 1.00 80.98 66  A 1 
ATOM 519  C CB  . TYR A 1 66  ? 9.672   -2.605  -11.715 1.00 78.35 66  A 1 
ATOM 520  C CG  . TYR A 1 66  ? 9.633   -1.098  -11.891 1.00 74.57 66  A 1 
ATOM 521  C CD1 . TYR A 1 66  ? 10.833  -0.344  -11.847 1.00 69.62 66  A 1 
ATOM 522  C CD2 . TYR A 1 66  ? 8.414   -0.436  -12.105 1.00 70.44 66  A 1 
ATOM 523  C CE1 . TYR A 1 66  ? 10.800  1.055   -12.005 1.00 62.98 66  A 1 
ATOM 524  C CE2 . TYR A 1 66  ? 8.379   0.961   -12.268 1.00 65.58 66  A 1 
ATOM 525  C CZ  . TYR A 1 66  ? 9.569   1.713   -12.216 1.00 63.74 66  A 1 
ATOM 526  O OH  . TYR A 1 66  ? 9.533   3.066   -12.365 1.00 60.18 66  A 1 
ATOM 527  N N   . SER A 1 67  ? 7.486   -4.316  -13.441 1.00 83.51 67  A 1 
ATOM 528  C CA  . SER A 1 67  ? 6.162   -4.493  -14.054 1.00 84.50 67  A 1 
ATOM 529  C C   . SER A 1 67  ? 5.028   -3.773  -13.304 1.00 87.23 67  A 1 
ATOM 530  O O   . SER A 1 67  ? 3.981   -3.516  -13.889 1.00 85.12 67  A 1 
ATOM 531  C CB  . SER A 1 67  ? 5.847   -5.984  -14.164 1.00 80.82 67  A 1 
ATOM 532  O OG  . SER A 1 67  ? 5.723   -6.578  -12.889 1.00 75.80 67  A 1 
ATOM 533  N N   . LEU A 1 68  ? 5.245   -3.459  -12.033 1.00 89.18 68  A 1 
ATOM 534  C CA  . LEU A 1 68  ? 4.295   -2.761  -11.164 1.00 90.99 68  A 1 
ATOM 535  C C   . LEU A 1 68  ? 5.085   -1.934  -10.148 1.00 92.11 68  A 1 
ATOM 536  O O   . LEU A 1 68  ? 6.090   -2.396  -9.615  1.00 91.07 68  A 1 
ATOM 537  C CB  . LEU A 1 68  ? 3.422   -3.817  -10.464 1.00 90.21 68  A 1 
ATOM 538  C CG  . LEU A 1 68  ? 2.253   -3.272  -9.618  1.00 88.76 68  A 1 
ATOM 539  C CD1 . LEU A 1 68  ? 1.150   -2.689  -10.497 1.00 85.24 68  A 1 
ATOM 540  C CD2 . LEU A 1 68  ? 1.650   -4.406  -8.791  1.00 85.49 68  A 1 
ATOM 541  N N   . ASN A 1 69  ? 4.611   -0.726  -9.843  1.00 93.97 69  A 1 
ATOM 542  C CA  . ASN A 1 69  ? 5.190   0.091   -8.786  1.00 94.12 69  A 1 
ATOM 543  C C   . ASN A 1 69  ? 4.100   0.781   -7.971  1.00 95.27 69  A 1 
ATOM 544  O O   . ASN A 1 69  ? 3.049   1.142   -8.505  1.00 94.59 69  A 1 
ATOM 545  C CB  . ASN A 1 69  ? 6.214   1.076   -9.369  1.00 92.01 69  A 1 
ATOM 546  C CG  . ASN A 1 69  ? 5.571   2.277   -10.039 1.00 92.20 69  A 1 
ATOM 547  O OD1 . ASN A 1 69  ? 5.474   3.345   -9.452  1.00 86.11 69  A 1 
ATOM 548  N ND2 . ASN A 1 69  ? 5.129   2.163   -11.264 1.00 86.28 69  A 1 
ATOM 549  N N   . PHE A 1 70  ? 4.336   0.981   -6.675  1.00 95.46 70  A 1 
ATOM 550  C CA  . PHE A 1 70  ? 3.384   1.685   -5.833  1.00 96.13 70  A 1 
ATOM 551  C C   . PHE A 1 70  ? 4.044   2.479   -4.707  1.00 96.82 70  A 1 
ATOM 552  O O   . PHE A 1 70  ? 5.070   2.087   -4.145  1.00 96.62 70  A 1 
ATOM 553  C CB  . PHE A 1 70  ? 2.314   0.725   -5.308  1.00 96.02 70  A 1 
ATOM 554  C CG  . PHE A 1 70  ? 2.801   -0.338  -4.345  1.00 96.15 70  A 1 
ATOM 555  C CD1 . PHE A 1 70  ? 3.253   -1.586  -4.833  1.00 94.86 70  A 1 
ATOM 556  C CD2 . PHE A 1 70  ? 2.741   -0.117  -2.958  1.00 94.87 70  A 1 
ATOM 557  C CE1 . PHE A 1 70  ? 3.643   -2.597  -3.935  1.00 94.19 70  A 1 
ATOM 558  C CE2 . PHE A 1 70  ? 3.130   -1.133  -2.065  1.00 94.01 70  A 1 
ATOM 559  C CZ  . PHE A 1 70  ? 3.577   -2.374  -2.547  1.00 94.61 70  A 1 
ATOM 560  N N   . LEU A 1 71  ? 3.406   3.597   -4.379  1.00 96.68 71  A 1 
ATOM 561  C CA  . LEU A 1 71  ? 3.724   4.409   -3.214  1.00 97.20 71  A 1 
ATOM 562  C C   . LEU A 1 71  ? 3.004   3.830   -1.991  1.00 97.79 71  A 1 
ATOM 563  O O   . LEU A 1 71  ? 1.780   3.701   -2.008  1.00 97.56 71  A 1 
ATOM 564  C CB  . LEU A 1 71  ? 3.333   5.867   -3.521  1.00 97.11 71  A 1 
ATOM 565  C CG  . LEU A 1 71  ? 3.366   6.823   -2.324  1.00 95.66 71  A 1 
ATOM 566  C CD1 . LEU A 1 71  ? 4.752   6.942   -1.699  1.00 92.54 71  A 1 
ATOM 567  C CD2 . LEU A 1 71  ? 2.938   8.225   -2.778  1.00 93.24 71  A 1 
ATOM 568  N N   . TYR A 1 72  ? 3.743   3.534   -0.940  1.00 97.75 72  A 1 
ATOM 569  C CA  . TYR A 1 72  ? 3.228   3.080   0.344   1.00 97.92 72  A 1 
ATOM 570  C C   . TYR A 1 72  ? 3.421   4.154   1.414   1.00 98.07 72  A 1 
ATOM 571  O O   . TYR A 1 72  ? 4.545   4.612   1.646   1.00 97.66 72  A 1 
ATOM 572  C CB  . TYR A 1 72  ? 3.899   1.755   0.732   1.00 97.73 72  A 1 
ATOM 573  C CG  . TYR A 1 72  ? 3.389   1.136   2.019   1.00 97.61 72  A 1 
ATOM 574  C CD1 . TYR A 1 72  ? 4.285   0.818   3.055   1.00 95.62 72  A 1 
ATOM 575  C CD2 . TYR A 1 72  ? 2.018   0.865   2.171   1.00 95.84 72  A 1 
ATOM 576  C CE1 . TYR A 1 72  ? 3.809   0.208   4.230   1.00 95.02 72  A 1 
ATOM 577  C CE2 . TYR A 1 72  ? 1.537   0.262   3.354   1.00 94.81 72  A 1 
ATOM 578  C CZ  . TYR A 1 72  ? 2.427   -0.074  4.386   1.00 95.83 72  A 1 
ATOM 579  O OH  . TYR A 1 72  ? 1.970   -0.653  5.506   1.00 94.73 72  A 1 
ATOM 580  N N   . ILE A 1 73  ? 2.321   4.554   2.039   1.00 97.86 73  A 1 
ATOM 581  C CA  . ILE A 1 73  ? 2.286   5.552   3.109   1.00 97.98 73  A 1 
ATOM 582  C C   . ILE A 1 73  ? 1.480   4.944   4.255   1.00 97.89 73  A 1 
ATOM 583  O O   . ILE A 1 73  ? 0.322   4.581   4.057   1.00 97.12 73  A 1 
ATOM 584  C CB  . ILE A 1 73  ? 1.648   6.877   2.639   1.00 98.04 73  A 1 
ATOM 585  C CG1 . ILE A 1 73  ? 2.264   7.408   1.318   1.00 97.37 73  A 1 
ATOM 586  C CG2 . ILE A 1 73  ? 1.793   7.930   3.749   1.00 97.47 73  A 1 
ATOM 587  C CD1 . ILE A 1 73  ? 1.555   8.656   0.761   1.00 96.08 73  A 1 
ATOM 588  N N   . ASN A 1 74  ? 2.063   4.831   5.443   1.00 96.95 74  A 1 
ATOM 589  C CA  . ASN A 1 74  ? 1.402   4.225   6.594   1.00 96.36 74  A 1 
ATOM 590  C C   . ASN A 1 74  ? 1.498   5.110   7.828   1.00 97.13 74  A 1 
ATOM 591  O O   . ASN A 1 74  ? 2.381   5.960   7.914   1.00 95.74 74  A 1 
ATOM 592  C CB  . ASN A 1 74  ? 1.976   2.818   6.838   1.00 92.38 74  A 1 
ATOM 593  C CG  . ASN A 1 74  ? 3.458   2.847   7.155   1.00 90.90 74  A 1 
ATOM 594  O OD1 . ASN A 1 74  ? 4.281   3.020   6.269   1.00 78.43 74  A 1 
ATOM 595  N ND2 . ASN A 1 74  ? 3.840   2.675   8.392   1.00 80.71 74  A 1 
ATOM 596  N N   . ASP A 1 75  ? 0.576   4.885   8.772   1.00 97.80 75  A 1 
ATOM 597  C CA  . ASP A 1 75  ? 0.584   5.512   10.085  1.00 98.08 75  A 1 
ATOM 598  C C   . ASP A 1 75  ? 0.754   7.038   9.973   1.00 98.27 75  A 1 
ATOM 599  O O   . ASP A 1 75  ? 1.678   7.645   10.516  1.00 97.49 75  A 1 
ATOM 600  C CB  . ASP A 1 75  ? 1.610   4.814   10.988  1.00 97.78 75  A 1 
ATOM 601  C CG  . ASP A 1 75  ? 1.377   3.304   11.081  1.00 96.81 75  A 1 
ATOM 602  O OD1 . ASP A 1 75  ? 0.588   2.868   11.930  1.00 93.64 75  A 1 
ATOM 603  O OD2 . ASP A 1 75  ? 2.010   2.544   10.302  1.00 93.72 75  A 1 
ATOM 604  N N   . ILE A 1 76  ? -0.131  7.661   9.168   1.00 98.03 76  A 1 
ATOM 605  C CA  . ILE A 1 76  ? -0.090  9.106   8.915   1.00 98.29 76  A 1 
ATOM 606  C C   . ILE A 1 76  ? -0.380  9.857   10.213  1.00 98.24 76  A 1 
ATOM 607  O O   . ILE A 1 76  ? 0.302   10.839  10.495  1.00 97.89 76  A 1 
ATOM 608  C CB  . ILE A 1 76  ? -1.065  9.510   7.787   1.00 98.19 76  A 1 
ATOM 609  C CG1 . ILE A 1 76  ? -0.655  8.848   6.460   1.00 97.32 76  A 1 
ATOM 610  C CG2 . ILE A 1 76  ? -1.118  11.052  7.626   1.00 97.52 76  A 1 
ATOM 611  C CD1 . ILE A 1 76  ? -1.646  9.052   5.300   1.00 95.64 76  A 1 
ATOM 612  N N   . HIS A 1 77  ? -1.384  9.398   10.966  1.00 98.24 77  A 1 
ATOM 613  C CA  . HIS A 1 77  ? -1.879  10.019  12.188  1.00 98.12 77  A 1 
ATOM 614  C C   . HIS A 1 77  ? -2.005  11.542  12.059  1.00 98.10 77  A 1 
ATOM 615  O O   . HIS A 1 77  ? -1.405  12.305  12.821  1.00 97.45 77  A 1 
ATOM 616  C CB  . HIS A 1 77  ? -1.033  9.583   13.382  1.00 98.00 77  A 1 
ATOM 617  C CG  . HIS A 1 77  ? -1.195  8.129   13.730  1.00 97.75 77  A 1 
ATOM 618  N ND1 . HIS A 1 77  ? -2.304  7.569   14.339  1.00 95.66 77  A 1 
ATOM 619  C CD2 . HIS A 1 77  ? -0.258  7.157   13.577  1.00 96.00 77  A 1 
ATOM 620  C CE1 . HIS A 1 77  ? -2.010  6.275   14.559  1.00 95.55 77  A 1 
ATOM 621  N NE2 . HIS A 1 77  ? -0.783  5.986   14.113  1.00 95.63 77  A 1 
ATOM 622  N N   . LEU A 1 78  ? -2.748  11.991  11.050  1.00 97.98 78  A 1 
ATOM 623  C CA  . LEU A 1 78  ? -2.906  13.415  10.783  1.00 97.94 78  A 1 
ATOM 624  C C   . LEU A 1 78  ? -3.631  14.101  11.950  1.00 97.69 78  A 1 
ATOM 625  O O   . LEU A 1 78  ? -4.802  13.809  12.222  1.00 96.94 78  A 1 
ATOM 626  C CB  . LEU A 1 78  ? -3.640  13.598  9.450   1.00 97.78 78  A 1 
ATOM 627  C CG  . LEU A 1 78  ? -3.738  15.072  8.998   1.00 97.00 78  A 1 
ATOM 628  C CD1 . LEU A 1 78  ? -2.372  15.654  8.640   1.00 95.32 78  A 1 
ATOM 629  C CD2 . LEU A 1 78  ? -4.630  15.167  7.755   1.00 95.27 78  A 1 
ATOM 630  N N   . ASP A 1 79  ? -2.945  15.033  12.610  1.00 97.80 79  A 1 
ATOM 631  C CA  . ASP A 1 79  ? -3.490  15.791  13.731  1.00 97.57 79  A 1 
ATOM 632  C C   . ASP A 1 79  ? -3.971  17.165  13.284  1.00 97.33 79  A 1 
ATOM 633  O O   . ASP A 1 79  ? -3.205  18.123  13.161  1.00 96.51 79  A 1 
ATOM 634  C CB  . ASP A 1 79  ? -2.488  15.861  14.891  1.00 97.21 79  A 1 
ATOM 635  C CG  . ASP A 1 79  ? -3.169  16.306  16.198  1.00 96.66 79  A 1 
ATOM 636  O OD1 . ASP A 1 79  ? -4.311  16.825  16.150  1.00 94.98 79  A 1 
ATOM 637  O OD2 . ASP A 1 79  ? -2.608  16.055  17.283  1.00 94.29 79  A 1 
ATOM 638  N N   . ALA A 1 80  ? -5.278  17.286  13.069  1.00 96.60 80  A 1 
ATOM 639  C CA  . ALA A 1 80  ? -5.921  18.561  12.738  1.00 95.77 80  A 1 
ATOM 640  C C   . ALA A 1 80  ? -5.907  19.571  13.892  1.00 95.83 80  A 1 
ATOM 641  O O   . ALA A 1 80  ? -6.200  20.747  13.686  1.00 94.08 80  A 1 
ATOM 642  C CB  . ALA A 1 80  ? -7.344  18.258  12.264  1.00 94.26 80  A 1 
ATOM 643  N N   . THR A 1 81  ? -5.570  19.129  15.104  1.00 96.18 81  A 1 
ATOM 644  C CA  . THR A 1 81  ? -5.539  19.946  16.329  1.00 95.90 81  A 1 
ATOM 645  C C   . THR A 1 81  ? -4.122  20.280  16.789  1.00 96.66 81  A 1 
ATOM 646  O O   . THR A 1 81  ? -3.954  20.893  17.839  1.00 95.78 81  A 1 
ATOM 647  C CB  . THR A 1 81  ? -6.349  19.290  17.453  1.00 95.21 81  A 1 
ATOM 648  O OG1 . THR A 1 81  ? -5.791  18.092  17.916  1.00 92.16 81  A 1 
ATOM 649  C CG2 . THR A 1 81  ? -7.783  18.973  17.026  1.00 89.76 81  A 1 
ATOM 650  N N   . TYR A 1 82  ? -3.111  19.919  16.008  1.00 96.67 82  A 1 
ATOM 651  C CA  . TYR A 1 82  ? -1.712  20.177  16.319  1.00 96.84 82  A 1 
ATOM 652  C C   . TYR A 1 82  ? -1.420  21.673  16.484  1.00 96.81 82  A 1 
ATOM 653  O O   . TYR A 1 82  ? -1.821  22.505  15.671  1.00 96.27 82  A 1 
ATOM 654  C CB  . TYR A 1 82  ? -0.818  19.567  15.233  1.00 96.76 82  A 1 
ATOM 655  C CG  . TYR A 1 82  ? 0.662   19.772  15.491  1.00 96.70 82  A 1 
ATOM 656  C CD1 . TYR A 1 82  ? 1.330   20.891  14.959  1.00 95.79 82  A 1 
ATOM 657  C CD2 . TYR A 1 82  ? 1.363   18.863  16.302  1.00 95.91 82  A 1 
ATOM 658  C CE1 . TYR A 1 82  ? 2.685   21.101  15.241  1.00 95.41 82  A 1 
ATOM 659  C CE2 . TYR A 1 82  ? 2.719   19.070  16.589  1.00 95.17 82  A 1 
ATOM 660  C CZ  . TYR A 1 82  ? 3.386   20.193  16.060  1.00 95.44 82  A 1 
ATOM 661  O OH  . TYR A 1 82  ? 4.690   20.405  16.350  1.00 94.56 82  A 1 
ATOM 662  N N   . VAL A 1 83  ? -0.659  22.007  17.527  1.00 96.23 83  A 1 
ATOM 663  C CA  . VAL A 1 83  ? -0.214  23.369  17.834  1.00 95.92 83  A 1 
ATOM 664  C C   . VAL A 1 83  ? 1.309   23.422  17.799  1.00 95.37 83  A 1 
ATOM 665  O O   . VAL A 1 83  ? 1.984   22.813  18.617  1.00 93.99 83  A 1 
ATOM 666  C CB  . VAL A 1 83  ? -0.779  23.830  19.197  1.00 95.58 83  A 1 
ATOM 667  C CG1 . VAL A 1 83  ? -0.281  25.232  19.553  1.00 93.38 83  A 1 
ATOM 668  C CG2 . VAL A 1 83  ? -2.308  23.883  19.181  1.00 93.90 83  A 1 
ATOM 669  N N   . GLU A 1 84  ? 1.858   24.216  16.880  1.00 94.44 84  A 1 
ATOM 670  C CA  . GLU A 1 84  ? 3.306   24.320  16.637  1.00 93.64 84  A 1 
ATOM 671  C C   . GLU A 1 84  ? 4.123   24.852  17.832  1.00 92.94 84  A 1 
ATOM 672  O O   . GLU A 1 84  ? 5.319   24.616  17.905  1.00 90.60 84  A 1 
ATOM 673  C CB  . GLU A 1 84  ? 3.559   25.169  15.374  1.00 91.99 84  A 1 
ATOM 674  C CG  . GLU A 1 84  ? 3.101   26.641  15.504  1.00 88.14 84  A 1 
ATOM 675  C CD  . GLU A 1 84  ? 3.391   27.518  14.259  1.00 88.98 84  A 1 
ATOM 676  O OE1 . GLU A 1 84  ? 3.231   28.764  14.374  1.00 81.77 84  A 1 
ATOM 677  O OE2 . GLU A 1 84  ? 3.808   26.985  13.209  1.00 83.82 84  A 1 
ATOM 678  N N   . THR A 1 85  ? 3.485   25.536  18.782  1.00 92.75 85  A 1 
ATOM 679  C CA  . THR A 1 85  ? 4.092   26.036  20.030  1.00 91.61 85  A 1 
ATOM 680  C C   . THR A 1 85  ? 3.785   25.153  21.239  1.00 90.91 85  A 1 
ATOM 681  O O   . THR A 1 85  ? 3.942   25.586  22.384  1.00 89.14 85  A 1 
ATOM 682  C CB  . THR A 1 85  ? 3.670   27.488  20.311  1.00 91.43 85  A 1 
ATOM 683  O OG1 . THR A 1 85  ? 2.266   27.574  20.418  1.00 89.20 85  A 1 
ATOM 684  C CG2 . THR A 1 85  ? 4.098   28.450  19.211  1.00 88.41 85  A 1 
ATOM 685  N N   . SER A 1 86  ? 3.286   23.937  21.026  1.00 92.34 86  A 1 
ATOM 686  C CA  . SER A 1 86  ? 3.034   22.949  22.077  1.00 91.32 86  A 1 
ATOM 687  C C   . SER A 1 86  ? 4.277   22.083  22.330  1.00 90.08 86  A 1 
ATOM 688  O O   . SER A 1 86  ? 5.307   22.233  21.687  1.00 88.41 86  A 1 
ATOM 689  C CB  . SER A 1 86  ? 1.828   22.095  21.693  1.00 91.86 86  A 1 
ATOM 690  O OG  . SER A 1 86  ? 1.353   21.368  22.803  1.00 87.95 86  A 1 
ATOM 691  N N   . THR A 1 87  ? 4.169   21.163  23.286  1.00 89.62 87  A 1 
ATOM 692  C CA  . THR A 1 87  ? 5.187   20.146  23.594  1.00 88.32 87  A 1 
ATOM 693  C C   . THR A 1 87  ? 4.567   18.753  23.596  1.00 89.44 87  A 1 
ATOM 694  O O   . THR A 1 87  ? 3.359   18.620  23.808  1.00 88.86 87  A 1 
ATOM 695  C CB  . THR A 1 87  ? 5.870   20.411  24.945  1.00 85.77 87  A 1 
ATOM 696  O OG1 . THR A 1 87  ? 4.946   20.342  25.998  1.00 81.85 87  A 1 
ATOM 697  C CG2 . THR A 1 87  ? 6.537   21.788  25.011  1.00 81.31 87  A 1 
ATOM 698  N N   . SER A 1 88  ? 5.381   17.716  23.436  1.00 88.30 88  A 1 
ATOM 699  C CA  . SER A 1 88  ? 4.953   16.316  23.528  1.00 87.33 88  A 1 
ATOM 700  C C   . SER A 1 88  ? 4.241   16.014  24.856  1.00 88.09 88  A 1 
ATOM 701  O O   . SER A 1 88  ? 3.178   15.394  24.865  1.00 86.67 88  A 1 
ATOM 702  C CB  . SER A 1 88  ? 6.163   15.387  23.352  1.00 85.48 88  A 1 
ATOM 703  O OG  . SER A 1 88  ? 7.132   15.672  24.338  1.00 80.55 88  A 1 
ATOM 704  N N   . LYS A 1 89  ? 4.722   16.584  25.966  1.00 87.33 89  A 1 
ATOM 705  C CA  . LYS A 1 89  ? 4.103   16.467  27.304  1.00 86.55 89  A 1 
ATOM 706  C C   . LYS A 1 89  ? 2.671   16.993  27.381  1.00 88.53 89  A 1 
ATOM 707  O O   . LYS A 1 89  ? 1.903   16.549  28.229  1.00 86.89 89  A 1 
ATOM 708  C CB  . LYS A 1 89  ? 4.953   17.221  28.331  1.00 83.94 89  A 1 
ATOM 709  C CG  . LYS A 1 89  ? 6.243   16.460  28.645  1.00 77.25 89  A 1 
ATOM 710  C CD  . LYS A 1 89  ? 7.097   17.221  29.669  1.00 71.08 89  A 1 
ATOM 711  C CE  . LYS A 1 89  ? 8.236   16.292  30.076  1.00 64.13 89  A 1 
ATOM 712  N NZ  . LYS A 1 89  ? 9.465   17.000  30.486  1.00 55.99 89  A 1 
ATOM 713  N N   . LEU A 1 90  ? 2.307   17.944  26.532  1.00 87.44 90  A 1 
ATOM 714  C CA  . LEU A 1 90  ? 0.952   18.498  26.427  1.00 89.29 90  A 1 
ATOM 715  C C   . LEU A 1 90  ? 0.142   17.862  25.289  1.00 90.94 90  A 1 
ATOM 716  O O   . LEU A 1 90  ? -0.857  18.427  24.849  1.00 89.08 90  A 1 
ATOM 717  C CB  . LEU A 1 90  ? 1.038   20.031  26.310  1.00 89.06 90  A 1 
ATOM 718  C CG  . LEU A 1 90  ? 1.685   20.730  27.518  1.00 87.46 90  A 1 
ATOM 719  C CD1 . LEU A 1 90  ? 1.735   22.233  27.246  1.00 84.73 90  A 1 
ATOM 720  C CD2 . LEU A 1 90  ? 0.909   20.504  28.813  1.00 84.24 90  A 1 
ATOM 721  N N   . GLY A 1 91  ? 0.597   16.709  24.797  1.00 89.82 91  A 1 
ATOM 722  C CA  . GLY A 1 91  ? -0.039  16.006  23.686  1.00 90.33 91  A 1 
ATOM 723  C C   . GLY A 1 91  ? -0.027  16.803  22.376  1.00 92.61 91  A 1 
ATOM 724  O O   . GLY A 1 91  ? -0.856  16.542  21.519  1.00 90.64 91  A 1 
ATOM 725  N N   . CYS A 1 92  ? 0.874   17.793  22.269  1.00 92.87 92  A 1 
ATOM 726  C CA  . CYS A 1 92  ? 1.094   18.587  21.061  1.00 94.07 92  A 1 
ATOM 727  C C   . CYS A 1 92  ? -0.109  19.452  20.635  1.00 95.41 92  A 1 
ATOM 728  O O   . CYS A 1 92  ? -0.178  19.884  19.491  1.00 94.38 92  A 1 
ATOM 729  C CB  . CYS A 1 92  ? 1.627   17.672  19.956  1.00 92.62 92  A 1 
ATOM 730  S SG  . CYS A 1 92  ? 2.859   16.476  20.575  1.00 89.59 92  A 1 
ATOM 731  N N   . ARG A 1 93  ? -1.033  19.730  21.563  1.00 94.48 93  A 1 
ATOM 732  C CA  . ARG A 1 93  ? -2.321  20.391  21.279  1.00 95.00 93  A 1 
ATOM 733  C C   . ARG A 1 93  ? -2.612  21.629  22.135  1.00 94.97 93  A 1 
ATOM 734  O O   . ARG A 1 93  ? -3.594  22.317  21.899  1.00 93.13 93  A 1 
ATOM 735  C CB  . ARG A 1 93  ? -3.444  19.356  21.430  1.00 94.92 93  A 1 
ATOM 736  C CG  . ARG A 1 93  ? -3.357  18.282  20.343  1.00 94.84 93  A 1 
ATOM 737  C CD  . ARG A 1 93  ? -4.360  17.157  20.590  1.00 94.21 93  A 1 
ATOM 738  N NE  . ARG A 1 93  ? -4.162  16.105  19.597  1.00 93.27 93  A 1 
ATOM 739  C CZ  . ARG A 1 93  ? -4.314  14.805  19.737  1.00 93.31 93  A 1 
ATOM 740  N NH1 . ARG A 1 93  ? -4.806  14.257  20.806  1.00 90.44 93  A 1 
ATOM 741  N NH2 . ARG A 1 93  ? -3.948  14.027  18.771  1.00 90.06 93  A 1 
ATOM 742  N N   . SER A 1 94  ? -1.775  21.920  23.126  1.00 94.34 94  A 1 
ATOM 743  C CA  . SER A 1 94  ? -1.946  23.079  24.007  1.00 93.49 94  A 1 
ATOM 744  C C   . SER A 1 94  ? -0.755  24.019  23.894  1.00 93.08 94  A 1 
ATOM 745  O O   . SER A 1 94  ? 0.380   23.604  24.146  1.00 90.09 94  A 1 
ATOM 746  C CB  . SER A 1 94  ? -2.134  22.632  25.456  1.00 91.98 94  A 1 
ATOM 747  O OG  . SER A 1 94  ? -3.324  21.876  25.580  1.00 80.63 94  A 1 
ATOM 748  N N   . ALA A 1 95  ? -0.995  25.275  23.522  1.00 91.92 95  A 1 
ATOM 749  C CA  . ALA A 1 95  ? 0.065   26.269  23.382  1.00 90.84 95  A 1 
ATOM 750  C C   . ALA A 1 95  ? 0.754   26.555  24.729  1.00 90.24 95  A 1 
ATOM 751  O O   . ALA A 1 95  ? 0.103   26.652  25.770  1.00 88.25 95  A 1 
ATOM 752  C CB  . ALA A 1 95  ? -0.521  27.547  22.782  1.00 89.45 95  A 1 
ATOM 753  N N   . VAL A 1 96  ? 2.065   26.737  24.680  1.00 89.00 96  A 1 
ATOM 754  C CA  . VAL A 1 96  ? 2.878   27.179  25.815  1.00 86.91 96  A 1 
ATOM 755  C C   . VAL A 1 96  ? 3.161   28.672  25.640  1.00 85.98 96  A 1 
ATOM 756  O O   . VAL A 1 96  ? 3.698   29.075  24.619  1.00 82.92 96  A 1 
ATOM 757  C CB  . VAL A 1 96  ? 4.177   26.360  25.921  1.00 83.73 96  A 1 
ATOM 758  C CG1 . VAL A 1 96  ? 5.029   26.815  27.107  1.00 78.15 96  A 1 
ATOM 759  C CG2 . VAL A 1 96  ? 3.873   24.868  26.106  1.00 80.24 96  A 1 
ATOM 760  N N   . ALA A 1 97  ? 2.778   29.503  26.637  1.00 87.42 97  A 1 
ATOM 761  C CA  . ALA A 1 97  ? 2.786   30.967  26.523  1.00 84.71 97  A 1 
ATOM 762  C C   . ALA A 1 97  ? 4.170   31.567  26.190  1.00 82.75 97  A 1 
ATOM 763  O O   . ALA A 1 97  ? 4.252   32.485  25.387  1.00 76.28 97  A 1 
ATOM 764  C CB  . ALA A 1 97  ? 2.223   31.551  27.824  1.00 82.41 97  A 1 
ATOM 765  N N   . ASP A 1 98  ? 5.227   30.985  26.755  1.00 81.62 98  A 1 
ATOM 766  C CA  . ASP A 1 98  ? 6.604   31.465  26.573  1.00 79.73 98  A 1 
ATOM 767  C C   . ASP A 1 98  ? 7.406   30.655  25.535  1.00 79.86 98  A 1 
ATOM 768  O O   . ASP A 1 98  ? 8.621   30.807  25.418  1.00 74.92 98  A 1 
ATOM 769  C CB  . ASP A 1 98  ? 7.313   31.507  27.942  1.00 76.39 98  A 1 
ATOM 770  C CG  . ASP A 1 98  ? 6.600   32.398  28.962  1.00 70.51 98  A 1 
ATOM 771  O OD1 . ASP A 1 98  ? 6.169   33.504  28.589  1.00 65.90 98  A 1 
ATOM 772  O OD2 . ASP A 1 98  ? 6.484   31.946  30.124  1.00 67.33 98  A 1 
ATOM 773  N N   . GLN A 1 99  ? 6.735   29.785  24.780  1.00 79.68 99  A 1 
ATOM 774  C CA  . GLN A 1 99  ? 7.384   28.987  23.733  1.00 79.11 99  A 1 
ATOM 775  C C   . GLN A 1 99  ? 7.712   29.875  22.529  1.00 80.37 99  A 1 
ATOM 776  O O   . GLN A 1 99  ? 6.830   30.230  21.742  1.00 77.12 99  A 1 
ATOM 777  C CB  . GLN A 1 99  ? 6.503   27.785  23.353  1.00 75.47 99  A 1 
ATOM 778  C CG  . GLN A 1 99  ? 7.194   26.808  22.383  1.00 71.74 99  A 1 
ATOM 779  C CD  . GLN A 1 99  ? 8.353   26.023  23.012  1.00 68.31 99  A 1 
ATOM 780  O OE1 . GLN A 1 99  ? 8.455   25.866  24.216  1.00 65.29 99  A 1 
ATOM 781  N NE2 . GLN A 1 99  ? 9.251   25.491  22.219  1.00 61.36 99  A 1 
ATOM 782  N N   . VAL A 1 100 ? 8.979   30.208  22.373  1.00 77.95 100 A 1 
ATOM 783  C CA  . VAL A 1 100 ? 9.472   31.002  21.233  1.00 78.15 100 A 1 
ATOM 784  C C   . VAL A 1 100 ? 9.629   30.141  19.983  1.00 80.36 100 A 1 
ATOM 785  O O   . VAL A 1 100 ? 9.411   30.609  18.869  1.00 77.02 100 A 1 
ATOM 786  C CB  . VAL A 1 100 ? 10.808  31.688  21.593  1.00 74.23 100 A 1 
ATOM 787  C CG1 . VAL A 1 100 ? 11.346  32.558  20.458  1.00 66.57 100 A 1 
ATOM 788  C CG2 . VAL A 1 100 ? 10.649  32.594  22.833  1.00 70.02 100 A 1 
ATOM 789  N N   . GLU A 1 101 ? 10.019  28.877  20.169  1.00 80.87 101 A 1 
ATOM 790  C CA  . GLU A 1 101 ? 10.284  27.945  19.089  1.00 81.02 101 A 1 
ATOM 791  C C   . GLU A 1 101 ? 8.995   27.304  18.563  1.00 83.91 101 A 1 
ATOM 792  O O   . GLU A 1 101 ? 8.109   26.933  19.329  1.00 81.88 101 A 1 
ATOM 793  C CB  . GLU A 1 101 ? 11.316  26.929  19.567  1.00 76.30 101 A 1 
ATOM 794  C CG  . GLU A 1 101 ? 11.834  26.060  18.420  1.00 67.62 101 A 1 
ATOM 795  C CD  . GLU A 1 101 ? 13.185  25.435  18.761  1.00 63.76 101 A 1 
ATOM 796  O OE1 . GLU A 1 101 ? 13.950  25.237  17.794  1.00 58.07 101 A 1 
ATOM 797  O OE2 . GLU A 1 101 ? 13.463  25.253  19.962  1.00 56.49 101 A 1 
ATOM 798  N N   . LYS A 1 102 ? 8.898   27.202  17.236  1.00 86.98 102 A 1 
ATOM 799  C CA  . LYS A 1 102 ? 7.743   26.665  16.526  1.00 88.60 102 A 1 
ATOM 800  C C   . LYS A 1 102 ? 8.124   25.387  15.790  1.00 90.08 102 A 1 
ATOM 801  O O   . LYS A 1 102 ? 8.961   25.429  14.893  1.00 88.47 102 A 1 
ATOM 802  C CB  . LYS A 1 102 ? 7.214   27.700  15.535  1.00 87.30 102 A 1 
ATOM 803  C CG  . LYS A 1 102 ? 6.632   28.934  16.232  1.00 83.46 102 A 1 
ATOM 804  C CD  . LYS A 1 102 ? 6.125   29.894  15.163  1.00 81.46 102 A 1 
ATOM 805  C CE  . LYS A 1 102 ? 5.253   30.985  15.775  1.00 75.87 102 A 1 
ATOM 806  N NZ  . LYS A 1 102 ? 4.195   31.332  14.813  1.00 68.34 102 A 1 
ATOM 807  N N   . PHE A 1 103 ? 7.472   24.282  16.105  1.00 91.45 103 A 1 
ATOM 808  C CA  . PHE A 1 103 ? 7.677   22.972  15.484  1.00 92.32 103 A 1 
ATOM 809  C C   . PHE A 1 103 ? 6.700   22.757  14.327  1.00 94.13 103 A 1 
ATOM 810  O O   . PHE A 1 103 ? 5.828   21.895  14.359  1.00 93.98 103 A 1 
ATOM 811  C CB  . PHE A 1 103 ? 7.603   21.891  16.561  1.00 90.68 103 A 1 
ATOM 812  C CG  . PHE A 1 103 ? 8.662   22.025  17.629  1.00 88.72 103 A 1 
ATOM 813  C CD1 . PHE A 1 103 ? 9.936   21.465  17.439  1.00 85.60 103 A 1 
ATOM 814  C CD2 . PHE A 1 103 ? 8.383   22.731  18.818  1.00 85.32 103 A 1 
ATOM 815  C CE1 . PHE A 1 103 ? 10.926  21.606  18.422  1.00 83.44 103 A 1 
ATOM 816  C CE2 . PHE A 1 103 ? 9.377   22.874  19.803  1.00 83.46 103 A 1 
ATOM 817  C CZ  . PHE A 1 103 ? 10.653  22.313  19.605  1.00 83.24 103 A 1 
ATOM 818  N N   . GLN A 1 104 ? 6.835   23.572  13.279  1.00 94.50 104 A 1 
ATOM 819  C CA  . GLN A 1 104 ? 5.872   23.626  12.177  1.00 95.35 104 A 1 
ATOM 820  C C   . GLN A 1 104 ? 5.711   22.321  11.366  1.00 96.50 104 A 1 
ATOM 821  O O   . GLN A 1 104 ? 4.679   22.124  10.733  1.00 96.23 104 A 1 
ATOM 822  C CB  . GLN A 1 104 ? 6.245   24.786  11.248  1.00 93.97 104 A 1 
ATOM 823  C CG  . GLN A 1 104 ? 7.621   24.595  10.589  1.00 89.56 104 A 1 
ATOM 824  C CD  . GLN A 1 104 ? 8.028   25.748  9.685   1.00 88.46 104 A 1 
ATOM 825  O OE1 . GLN A 1 104 ? 7.224   26.595  9.307   1.00 81.23 104 A 1 
ATOM 826  N NE2 . GLN A 1 104 ? 9.260   25.800  9.268   1.00 78.74 104 A 1 
ATOM 827  N N   . PHE A 1 105 ? 6.731   21.451  11.364  1.00 95.97 105 A 1 
ATOM 828  C CA  . PHE A 1 105 ? 6.708   20.138  10.711  1.00 96.34 105 A 1 
ATOM 829  C C   . PHE A 1 105 ? 6.547   18.977  11.699  1.00 96.43 105 A 1 
ATOM 830  O O   . PHE A 1 105 ? 6.795   17.831  11.345  1.00 95.59 105 A 1 
ATOM 831  C CB  . PHE A 1 105 ? 7.940   19.978  9.822   1.00 96.36 105 A 1 
ATOM 832  C CG  . PHE A 1 105 ? 7.984   20.924  8.642   1.00 96.49 105 A 1 
ATOM 833  C CD1 . PHE A 1 105 ? 7.061   20.775  7.586   1.00 95.71 105 A 1 
ATOM 834  C CD2 . PHE A 1 105 ? 8.958   21.929  8.580   1.00 95.78 105 A 1 
ATOM 835  C CE1 . PHE A 1 105 ? 7.128   21.625  6.470   1.00 95.16 105 A 1 
ATOM 836  C CE2 . PHE A 1 105 ? 9.019   22.780  7.462   1.00 95.12 105 A 1 
ATOM 837  C CZ  . PHE A 1 105 ? 8.107   22.626  6.408   1.00 95.36 105 A 1 
ATOM 838  N N   . GLY A 1 106 ? 6.110   19.264  12.920  1.00 95.27 106 A 1 
ATOM 839  C CA  . GLY A 1 106 ? 6.011   18.275  13.973  1.00 94.52 106 A 1 
ATOM 840  C C   . GLY A 1 106 ? 7.287   18.165  14.795  1.00 93.96 106 A 1 
ATOM 841  O O   . GLY A 1 106 ? 8.314   18.776  14.500  1.00 92.60 106 A 1 
ATOM 842  N N   . GLN A 1 107 ? 7.180   17.388  15.853  1.00 93.40 107 A 1 
ATOM 843  C CA  . GLN A 1 107 ? 8.273   17.036  16.744  1.00 92.33 107 A 1 
ATOM 844  C C   . GLN A 1 107 ? 8.122   15.570  17.148  1.00 92.74 107 A 1 
ATOM 845  O O   . GLN A 1 107 ? 7.026   15.007  17.007  1.00 91.98 107 A 1 
ATOM 846  C CB  . GLN A 1 107 ? 8.294   17.997  17.948  1.00 89.59 107 A 1 
ATOM 847  C CG  . GLN A 1 107 ? 7.046   17.899  18.842  1.00 84.03 107 A 1 
ATOM 848  C CD  . GLN A 1 107 ? 6.975   19.027  19.864  1.00 84.88 107 A 1 
ATOM 849  O OE1 . GLN A 1 107 ? 7.758   19.120  20.790  1.00 78.83 107 A 1 
ATOM 850  N NE2 . GLN A 1 107 ? 6.022   19.927  19.738  1.00 76.58 107 A 1 
ATOM 851  N N   . TYR A 1 108 ? 9.192   14.962  17.631  1.00 91.40 108 A 1 
ATOM 852  C CA  . TYR A 1 108 ? 9.116   13.595  18.140  1.00 90.44 108 A 1 
ATOM 853  C C   . TYR A 1 108 ? 8.079   13.475  19.268  1.00 89.65 108 A 1 
ATOM 854  O O   . TYR A 1 108 ? 7.841   14.431  20.003  1.00 88.10 108 A 1 
ATOM 855  C CB  . TYR A 1 108 ? 10.498  13.126  18.596  1.00 90.15 108 A 1 
ATOM 856  C CG  . TYR A 1 108 ? 11.551  13.122  17.505  1.00 90.28 108 A 1 
ATOM 857  C CD1 . TYR A 1 108 ? 11.342  12.395  16.316  1.00 88.61 108 A 1 
ATOM 858  C CD2 . TYR A 1 108 ? 12.752  13.839  17.675  1.00 88.85 108 A 1 
ATOM 859  C CE1 . TYR A 1 108 ? 12.318  12.391  15.303  1.00 88.05 108 A 1 
ATOM 860  C CE2 . TYR A 1 108 ? 13.730  13.832  16.668  1.00 88.08 108 A 1 
ATOM 861  C CZ  . TYR A 1 108 ? 13.517  13.113  15.474  1.00 88.98 108 A 1 
ATOM 862  O OH  . TYR A 1 108 ? 14.456  13.114  14.503  1.00 87.80 108 A 1 
ATOM 863  N N   . GLU A 1 109 ? 7.465   12.306  19.366  1.00 90.83 109 A 1 
ATOM 864  C CA  . GLU A 1 109 ? 6.363   11.999  20.293  1.00 90.79 109 A 1 
ATOM 865  C C   . GLU A 1 109 ? 5.055   12.769  20.027  1.00 92.05 109 A 1 
ATOM 866  O O   . GLU A 1 109 ? 4.127   12.714  20.825  1.00 91.11 109 A 1 
ATOM 867  C CB  . GLU A 1 109 ? 6.816   12.088  21.758  1.00 88.67 109 A 1 
ATOM 868  C CG  . GLU A 1 109 ? 8.117   11.325  22.048  1.00 85.90 109 A 1 
ATOM 869  C CD  . GLU A 1 109 ? 8.524   11.429  23.525  1.00 81.19 109 A 1 
ATOM 870  O OE1 . GLU A 1 109 ? 8.808   10.365  24.113  1.00 73.75 109 A 1 
ATOM 871  O OE2 . GLU A 1 109 ? 8.561   12.568  24.040  1.00 72.14 109 A 1 
ATOM 872  N N   . CYS A 1 110 ? 4.947   13.462  18.889  1.00 93.75 110 A 1 
ATOM 873  C CA  . CYS A 1 110 ? 3.731   14.096  18.411  1.00 94.55 110 A 1 
ATOM 874  C C   . CYS A 1 110 ? 3.233   13.446  17.114  1.00 95.78 110 A 1 
ATOM 875  O O   . CYS A 1 110 ? 4.024   12.950  16.320  1.00 95.31 110 A 1 
ATOM 876  C CB  . CYS A 1 110 ? 3.979   15.587  18.165  1.00 93.57 110 A 1 
ATOM 877  S SG  . CYS A 1 110 ? 4.354   16.586  19.617  1.00 91.85 110 A 1 
ATOM 878  N N   . ASP A 1 111 ? 1.932   13.513  16.876  1.00 96.43 111 A 1 
ATOM 879  C CA  . ASP A 1 111 ? 1.354   13.135  15.584  1.00 97.02 111 A 1 
ATOM 880  C C   . ASP A 1 111 ? 1.613   14.180  14.495  1.00 97.28 111 A 1 
ATOM 881  O O   . ASP A 1 111 ? 2.017   15.315  14.755  1.00 96.87 111 A 1 
ATOM 882  C CB  . ASP A 1 111 ? -0.131  12.822  15.752  1.00 97.10 111 A 1 
ATOM 883  C CG  . ASP A 1 111 ? -0.365  11.440  16.339  1.00 96.58 111 A 1 
ATOM 884  O OD1 . ASP A 1 111 ? 0.437   10.514  16.066  1.00 94.51 111 A 1 
ATOM 885  O OD2 . ASP A 1 111 ? -1.399  11.268  17.021  1.00 94.16 111 A 1 
ATOM 886  N N   . ALA A 1 112 ? 1.396   13.779  13.227  1.00 97.68 112 A 1 
ATOM 887  C CA  . ALA A 1 112 ? 1.782   14.564  12.068  1.00 97.85 112 A 1 
ATOM 888  C C   . ALA A 1 112 ? 0.893   15.811  11.893  1.00 98.07 112 A 1 
ATOM 889  O O   . ALA A 1 112 ? -0.318  15.681  11.705  1.00 97.76 112 A 1 
ATOM 890  C CB  . ALA A 1 112 ? 1.743   13.673  10.828  1.00 97.74 112 A 1 
ATOM 891  N N   . PRO A 1 113 ? 1.462   17.039  11.852  1.00 98.07 113 A 1 
ATOM 892  C CA  . PRO A 1 113 ? 0.718   18.214  11.428  1.00 97.98 113 A 1 
ATOM 893  C C   . PRO A 1 113 ? 0.440   18.202  9.922   1.00 98.12 113 A 1 
ATOM 894  O O   . PRO A 1 113 ? 1.199   17.637  9.133   1.00 98.01 113 A 1 
ATOM 895  C CB  . PRO A 1 113 ? 1.586   19.405  11.829  1.00 97.29 113 A 1 
ATOM 896  C CG  . PRO A 1 113 ? 3.007   18.846  11.769  1.00 95.95 113 A 1 
ATOM 897  C CD  . PRO A 1 113 ? 2.834   17.379  12.184  1.00 97.57 113 A 1 
ATOM 898  N N   . HIS A 1 114 ? -0.567  18.950  9.495   1.00 97.83 114 A 1 
ATOM 899  C CA  . HIS A 1 114 ? -0.882  19.141  8.075   1.00 97.73 114 A 1 
ATOM 900  C C   . HIS A 1 114 ? 0.330   19.578  7.235   1.00 97.92 114 A 1 
ATOM 901  O O   . HIS A 1 114 ? 0.465   19.168  6.088   1.00 97.46 114 A 1 
ATOM 902  C CB  . HIS A 1 114 ? -1.975  20.205  7.930   1.00 97.03 114 A 1 
ATOM 903  C CG  . HIS A 1 114 ? -3.361  19.679  8.143   1.00 93.88 114 A 1 
ATOM 904  N ND1 . HIS A 1 114 ? -4.065  18.908  7.245   1.00 80.79 114 A 1 
ATOM 905  C CD2 . HIS A 1 114 ? -4.176  19.902  9.222   1.00 81.43 114 A 1 
ATOM 906  C CE1 . HIS A 1 114 ? -5.282  18.671  7.771   1.00 82.59 114 A 1 
ATOM 907  N NE2 . HIS A 1 114 ? -5.385  19.267  8.969   1.00 84.96 114 A 1 
ATOM 908  N N   . LYS A 1 115 ? 1.209   20.413  7.790   1.00 97.63 115 A 1 
ATOM 909  C CA  . LYS A 1 115 ? 2.378   20.918  7.069   1.00 97.67 115 A 1 
ATOM 910  C C   . LYS A 1 115 ? 3.384   19.810  6.747   1.00 98.05 115 A 1 
ATOM 911  O O   . LYS A 1 115 ? 3.916   19.793  5.640   1.00 97.71 115 A 1 
ATOM 912  C CB  . LYS A 1 115 ? 3.004   22.077  7.858   1.00 97.06 115 A 1 
ATOM 913  C CG  . LYS A 1 115 ? 4.008   22.838  6.991   1.00 92.90 115 A 1 
ATOM 914  C CD  . LYS A 1 115 ? 4.445   24.147  7.663   1.00 89.67 115 A 1 
ATOM 915  C CE  . LYS A 1 115 ? 5.412   24.876  6.732   1.00 84.55 115 A 1 
ATOM 916  N NZ  . LYS A 1 115 ? 5.754   26.220  7.246   1.00 74.89 115 A 1 
ATOM 917  N N   . LEU A 1 116 ? 3.602   18.867  7.666   1.00 97.41 116 A 1 
ATOM 918  C CA  . LEU A 1 116 ? 4.423   17.679  7.435   1.00 97.86 116 A 1 
ATOM 919  C C   . LEU A 1 116 ? 3.820   16.807  6.335   1.00 98.03 116 A 1 
ATOM 920  O O   . LEU A 1 116 ? 4.492   16.488  5.359   1.00 98.07 116 A 1 
ATOM 921  C CB  . LEU A 1 116 ? 4.576   16.901  8.758   1.00 97.96 116 A 1 
ATOM 922  C CG  . LEU A 1 116 ? 5.266   15.528  8.626   1.00 97.48 116 A 1 
ATOM 923  C CD1 . LEU A 1 116 ? 6.654   15.639  8.001   1.00 96.36 116 A 1 
ATOM 924  C CD2 . LEU A 1 116 ? 5.416   14.895  9.995   1.00 96.16 116 A 1 
ATOM 925  N N   . TYR A 1 117 ? 2.536   16.471  6.471   1.00 98.09 117 A 1 
ATOM 926  C CA  . TYR A 1 117 ? 1.848   15.617  5.506   1.00 98.14 117 A 1 
ATOM 927  C C   . TYR A 1 117 ? 1.836   16.214  4.090   1.00 98.13 117 A 1 
ATOM 928  O O   . TYR A 1 117 ? 2.181   15.539  3.124   1.00 97.93 117 A 1 
ATOM 929  C CB  . TYR A 1 117 ? 0.422   15.346  6.009   1.00 98.06 117 A 1 
ATOM 930  C CG  . TYR A 1 117 ? -0.348  14.476  5.039   1.00 98.22 117 A 1 
ATOM 931  C CD1 . TYR A 1 117 ? -1.423  15.005  4.307   1.00 97.05 117 A 1 
ATOM 932  C CD2 . TYR A 1 117 ? 0.075   13.154  4.836   1.00 97.28 117 A 1 
ATOM 933  C CE1 . TYR A 1 117 ? -2.085  14.201  3.361   1.00 97.04 117 A 1 
ATOM 934  C CE2 . TYR A 1 117 ? -0.571  12.345  3.883   1.00 97.00 117 A 1 
ATOM 935  C CZ  . TYR A 1 117 ? -1.654  12.874  3.144   1.00 97.72 117 A 1 
ATOM 936  O OH  . TYR A 1 117 ? -2.262  12.101  2.209   1.00 97.12 117 A 1 
ATOM 937  N N   . ASN A 1 118 ? 1.525   17.502  3.951   1.00 98.06 118 A 1 
ATOM 938  C CA  . ASN A 1 118 ? 1.552   18.172  2.654   1.00 97.74 118 A 1 
ATOM 939  C C   . ASN A 1 118 ? 2.961   18.191  2.044   1.00 97.83 118 A 1 
ATOM 940  O O   . ASN A 1 118 ? 3.108   17.943  0.854   1.00 97.56 118 A 1 
ATOM 941  C CB  . ASN A 1 118 ? 0.981   19.592  2.811   1.00 97.41 118 A 1 
ATOM 942  C CG  . ASN A 1 118 ? -0.521  19.596  3.020   1.00 95.74 118 A 1 
ATOM 943  O OD1 . ASN A 1 118 ? -1.262  18.772  2.513   1.00 88.88 118 A 1 
ATOM 944  N ND2 . ASN A 1 118 ? -1.041  20.557  3.746   1.00 87.55 118 A 1 
ATOM 945  N N   . SER A 1 119 ? 3.998   18.423  2.862   1.00 97.87 119 A 1 
ATOM 946  C CA  . SER A 1 119 ? 5.395   18.350  2.413   1.00 97.83 119 A 1 
ATOM 947  C C   . SER A 1 119 ? 5.750   16.951  1.907   1.00 97.97 119 A 1 
ATOM 948  O O   . SER A 1 119 ? 6.411   16.825  0.872   1.00 97.49 119 A 1 
ATOM 949  C CB  . SER A 1 119 ? 6.324   18.755  3.555   1.00 97.63 119 A 1 
ATOM 950  O OG  . SER A 1 119 ? 7.673   18.713  3.123   1.00 93.95 119 A 1 
ATOM 951  N N   . LEU A 1 120 ? 5.276   15.888  2.587   1.00 98.11 120 A 1 
ATOM 952  C CA  . LEU A 1 120 ? 5.453   14.511  2.137   1.00 98.11 120 A 1 
ATOM 953  C C   . LEU A 1 120 ? 4.838   14.296  0.750   1.00 98.16 120 A 1 
ATOM 954  O O   . LEU A 1 120 ? 5.541   13.845  -0.149  1.00 97.72 120 A 1 
ATOM 955  C CB  . LEU A 1 120 ? 4.892   13.540  3.189   1.00 97.85 120 A 1 
ATOM 956  C CG  . LEU A 1 120 ? 5.097   12.050  2.854   1.00 96.94 120 A 1 
ATOM 957  C CD1 . LEU A 1 120 ? 5.086   11.241  4.138   1.00 92.80 120 A 1 
ATOM 958  C CD2 . LEU A 1 120 ? 3.984   11.466  1.956   1.00 91.83 120 A 1 
ATOM 959  N N   . ILE A 1 121 ? 3.569   14.655  0.549   1.00 98.07 121 A 1 
ATOM 960  C CA  . ILE A 1 121 ? 2.870   14.437  -0.729  1.00 98.09 121 A 1 
ATOM 961  C C   . ILE A 1 121 ? 3.514   15.243  -1.865  1.00 97.89 121 A 1 
ATOM 962  O O   . ILE A 1 121 ? 3.685   14.731  -2.973  1.00 97.36 121 A 1 
ATOM 963  C CB  . ILE A 1 121 ? 1.365   14.735  -0.579  1.00 97.92 121 A 1 
ATOM 964  C CG1 . ILE A 1 121 ? 0.679   13.802  0.445   1.00 96.66 121 A 1 
ATOM 965  C CG2 . ILE A 1 121 ? 0.634   14.640  -1.931  1.00 97.15 121 A 1 
ATOM 966  C CD1 . ILE A 1 121 ? 0.843   12.300  0.181   1.00 93.36 121 A 1 
ATOM 967  N N   . ASP A 1 122 ? 3.931   16.482  -1.592  1.00 97.88 122 A 1 
ATOM 968  C CA  . ASP A 1 122 ? 4.637   17.315  -2.569  1.00 97.38 122 A 1 
ATOM 969  C C   . ASP A 1 122 ? 5.959   16.693  -3.023  1.00 97.34 122 A 1 
ATOM 970  O O   . ASP A 1 122 ? 6.290   16.743  -4.208  1.00 96.38 122 A 1 
ATOM 971  C CB  . ASP A 1 122 ? 4.888   18.717  -1.973  1.00 96.97 122 A 1 
ATOM 972  C CG  . ASP A 1 122 ? 3.678   19.654  -2.044  1.00 95.70 122 A 1 
ATOM 973  O OD1 . ASP A 1 122 ? 2.832   19.454  -2.947  1.00 92.40 122 A 1 
ATOM 974  O OD2 . ASP A 1 122 ? 3.675   20.681  -1.338  1.00 92.05 122 A 1 
ATOM 975  N N   . ASN A 1 123 ? 6.710   16.083  -2.102  1.00 97.35 123 A 1 
ATOM 976  C CA  . ASN A 1 123 ? 8.005   15.480  -2.420  1.00 97.03 123 A 1 
ATOM 977  C C   . ASN A 1 123 ? 7.879   14.052  -2.945  1.00 97.15 123 A 1 
ATOM 978  O O   . ASN A 1 123 ? 8.604   13.697  -3.871  1.00 96.25 123 A 1 
ATOM 979  C CB  . ASN A 1 123 ? 8.950   15.622  -1.222  1.00 96.78 123 A 1 
ATOM 980  C CG  . ASN A 1 123 ? 9.405   17.065  -1.075  1.00 95.34 123 A 1 
ATOM 981  O OD1 . ASN A 1 123 ? 10.258  17.557  -1.798  1.00 87.04 123 A 1 
ATOM 982  N ND2 . ASN A 1 123 ? 8.787   17.815  -0.199  1.00 87.55 123 A 1 
ATOM 983  N N   . ALA A 1 124 ? 6.896   13.268  -2.475  1.00 96.89 124 A 1 
ATOM 984  C CA  . ALA A 1 124 ? 6.593   11.965  -3.054  1.00 96.88 124 A 1 
ATOM 985  C C   . ALA A 1 124 ? 6.342   12.080  -4.564  1.00 96.51 124 A 1 
ATOM 986  O O   . ALA A 1 124 ? 6.887   11.293  -5.339  1.00 96.11 124 A 1 
ATOM 987  C CB  . ALA A 1 124 ? 5.392   11.357  -2.321  1.00 97.18 124 A 1 
ATOM 988  N N   . LYS A 1 125 ? 5.623   13.117  -5.006  1.00 96.93 125 A 1 
ATOM 989  C CA  . LYS A 1 125 ? 5.392   13.389  -6.438  1.00 96.77 125 A 1 
ATOM 990  C C   . LYS A 1 125 ? 6.678   13.700  -7.211  1.00 96.51 125 A 1 
ATOM 991  O O   . LYS A 1 125 ? 6.758   13.358  -8.387  1.00 95.43 125 A 1 
ATOM 992  C CB  . LYS A 1 125 ? 4.375   14.528  -6.587  1.00 96.09 125 A 1 
ATOM 993  C CG  . LYS A 1 125 ? 3.983   14.864  -8.045  1.00 94.78 125 A 1 
ATOM 994  C CD  . LYS A 1 125 ? 3.367   13.671  -8.799  1.00 93.02 125 A 1 
ATOM 995  C CE  . LYS A 1 125 ? 2.978   14.062  -10.224 1.00 90.90 125 A 1 
ATOM 996  N NZ  . LYS A 1 125 ? 2.469   12.895  -10.986 1.00 85.80 125 A 1 
ATOM 997  N N   . LYS A 1 126 ? 7.684   14.331  -6.589  1.00 96.10 126 A 1 
ATOM 998  C CA  . LYS A 1 126 ? 8.970   14.617  -7.243  1.00 94.93 126 A 1 
ATOM 999  C C   . LYS A 1 126 ? 9.796   13.348  -7.451  1.00 94.80 126 A 1 
ATOM 1000 O O   . LYS A 1 126 ? 10.456  13.224  -8.466  1.00 93.24 126 A 1 
ATOM 1001 C CB  . LYS A 1 126 ? 9.799   15.626  -6.429  1.00 94.48 126 A 1 
ATOM 1002 C CG  . LYS A 1 126 ? 9.141   17.009  -6.272  1.00 91.19 126 A 1 
ATOM 1003 C CD  . LYS A 1 126 ? 9.987   17.857  -5.306  1.00 87.84 126 A 1 
ATOM 1004 C CE  . LYS A 1 126 ? 9.289   19.162  -4.927  1.00 82.22 126 A 1 
ATOM 1005 N NZ  . LYS A 1 126 ? 9.971   19.786  -3.761  1.00 74.33 126 A 1 
ATOM 1006 N N   . PHE A 1 127 ? 9.758   12.419  -6.495  1.00 96.27 127 A 1 
ATOM 1007 C CA  . PHE A 1 127 ? 10.494  11.154  -6.581  1.00 95.31 127 A 1 
ATOM 1008 C C   . PHE A 1 127 ? 9.759   10.083  -7.383  1.00 94.75 127 A 1 
ATOM 1009 O O   . PHE A 1 127 ? 10.383  9.292   -8.090  1.00 92.77 127 A 1 
ATOM 1010 C CB  . PHE A 1 127 ? 10.787  10.652  -5.164  1.00 95.45 127 A 1 
ATOM 1011 C CG  . PHE A 1 127 ? 11.702  11.552  -4.361  1.00 95.70 127 A 1 
ATOM 1012 C CD1 . PHE A 1 127 ? 13.041  11.738  -4.768  1.00 93.36 127 A 1 
ATOM 1013 C CD2 . PHE A 1 127 ? 11.243  12.183  -3.193  1.00 93.86 127 A 1 
ATOM 1014 C CE1 . PHE A 1 127 ? 13.904  12.554  -4.017  1.00 92.36 127 A 1 
ATOM 1015 C CE2 . PHE A 1 127 ? 12.107  13.000  -2.436  1.00 92.81 127 A 1 
ATOM 1016 C CZ  . PHE A 1 127 ? 13.434  13.189  -2.851  1.00 93.24 127 A 1 
ATOM 1017 N N   . ILE A 1 128 ? 8.430   10.040  -7.271  1.00 95.30 128 A 1 
ATOM 1018 C CA  . ILE A 1 128 ? 7.570   8.998   -7.830  1.00 95.07 128 A 1 
ATOM 1019 C C   . ILE A 1 128 ? 6.508   9.680   -8.695  1.00 94.96 128 A 1 
ATOM 1020 O O   . ILE A 1 128 ? 5.417   10.025  -8.231  1.00 94.19 128 A 1 
ATOM 1021 C CB  . ILE A 1 128 ? 6.954   8.127   -6.712  1.00 95.10 128 A 1 
ATOM 1022 C CG1 . ILE A 1 128 ? 8.018   7.643   -5.692  1.00 93.63 128 A 1 
ATOM 1023 C CG2 . ILE A 1 128 ? 6.235   6.924   -7.357  1.00 93.41 128 A 1 
ATOM 1024 C CD1 . ILE A 1 128 ? 7.401   7.061   -4.421  1.00 89.22 128 A 1 
ATOM 1025 N N   . GLU A 1 129 ? 6.834   9.918   -9.957  1.00 93.18 129 A 1 
ATOM 1026 C CA  . GLU A 1 129 ? 5.981   10.697  -10.848 1.00 92.43 129 A 1 
ATOM 1027 C C   . GLU A 1 129 ? 4.637   10.010  -11.127 1.00 92.83 129 A 1 
ATOM 1028 O O   . GLU A 1 129 ? 3.593   10.671  -11.117 1.00 90.89 129 A 1 
ATOM 1029 C CB  . GLU A 1 129 ? 6.738   10.985  -12.155 1.00 90.09 129 A 1 
ATOM 1030 C CG  . GLU A 1 129 ? 5.973   11.993  -13.022 1.00 79.98 129 A 1 
ATOM 1031 C CD  . GLU A 1 129 ? 6.649   12.303  -14.364 1.00 75.51 129 A 1 
ATOM 1032 O OE1 . GLU A 1 129 ? 6.027   13.100  -15.115 1.00 66.77 129 A 1 
ATOM 1033 O OE2 . GLU A 1 129 ? 7.724   11.736  -14.637 1.00 67.56 129 A 1 
ATOM 1034 N N   . SER A 1 130 ? 4.649   8.704   -11.361 1.00 93.46 130 A 1 
ATOM 1035 C CA  . SER A 1 130 ? 3.492   7.946   -11.832 1.00 92.98 130 A 1 
ATOM 1036 C C   . SER A 1 130 ? 3.445   6.535   -11.227 1.00 93.67 130 A 1 
ATOM 1037 O O   . SER A 1 130 ? 3.748   5.568   -11.921 1.00 92.48 130 A 1 
ATOM 1038 C CB  . SER A 1 130 ? 3.492   7.901   -13.368 1.00 90.42 130 A 1 
ATOM 1039 O OG  . SER A 1 130 ? 3.425   9.216   -13.894 1.00 80.43 130 A 1 
ATOM 1040 N N   . PRO A 1 131 ? 3.084   6.394   -9.941  1.00 94.70 131 A 1 
ATOM 1041 C CA  . PRO A 1 131 ? 2.826   5.084   -9.360  1.00 95.08 131 A 1 
ATOM 1042 C C   . PRO A 1 131 ? 1.570   4.468   -9.984  1.00 94.58 131 A 1 
ATOM 1043 O O   . PRO A 1 131 ? 0.625   5.177   -10.333 1.00 93.80 131 A 1 
ATOM 1044 C CB  . PRO A 1 131 ? 2.664   5.333   -7.854  1.00 95.76 131 A 1 
ATOM 1045 C CG  . PRO A 1 131 ? 2.068   6.742   -7.805  1.00 95.44 131 A 1 
ATOM 1046 C CD  . PRO A 1 131 ? 2.729   7.447   -8.985  1.00 96.16 131 A 1 
ATOM 1047 N N   . ASP A 1 132 ? 1.541   3.138   -10.115 1.00 95.25 132 A 1 
ATOM 1048 C CA  . ASP A 1 132 ? 0.365   2.425   -10.628 1.00 94.76 132 A 1 
ATOM 1049 C C   . ASP A 1 132 ? -0.807  2.496   -9.634  1.00 95.50 132 A 1 
ATOM 1050 O O   . ASP A 1 132 ? -1.974  2.531   -10.029 1.00 94.92 132 A 1 
ATOM 1051 C CB  . ASP A 1 132 ? 0.740   0.974   -10.957 1.00 93.92 132 A 1 
ATOM 1052 C CG  . ASP A 1 132 ? 1.806   0.868   -12.061 1.00 92.46 132 A 1 
ATOM 1053 O OD1 . ASP A 1 132 ? 1.582   1.357   -13.199 1.00 88.75 132 A 1 
ATOM 1054 O OD2 . ASP A 1 132 ? 2.882   0.299   -11.771 1.00 88.22 132 A 1 
ATOM 1055 N N   . PHE A 1 133 ? -0.491  2.574   -8.341  1.00 95.84 133 A 1 
ATOM 1056 C CA  . PHE A 1 133 ? -1.428  2.899   -7.266  1.00 96.68 133 A 1 
ATOM 1057 C C   . PHE A 1 133 ? -0.720  3.472   -6.046  1.00 97.39 133 A 1 
ATOM 1058 O O   . PHE A 1 133 ? 0.511   3.429   -5.928  1.00 97.27 133 A 1 
ATOM 1059 C CB  . PHE A 1 133 ? -2.248  1.655   -6.904  1.00 96.68 133 A 1 
ATOM 1060 C CG  . PHE A 1 133 ? -1.463  0.508   -6.312  1.00 96.80 133 A 1 
ATOM 1061 C CD1 . PHE A 1 133 ? -0.874  -0.453  -7.152  1.00 96.00 133 A 1 
ATOM 1062 C CD2 . PHE A 1 133 ? -1.357  0.376   -4.917  1.00 95.89 133 A 1 
ATOM 1063 C CE1 . PHE A 1 133 ? -0.197  -1.546  -6.595  1.00 95.33 133 A 1 
ATOM 1064 C CE2 . PHE A 1 133 ? -0.680  -0.723  -4.361  1.00 95.23 133 A 1 
ATOM 1065 C CZ  . PHE A 1 133 ? -0.099  -1.694  -5.203  1.00 95.40 133 A 1 
ATOM 1066 N N   . ILE A 1 134 ? -1.493  4.007   -5.114  1.00 97.36 134 A 1 
ATOM 1067 C CA  . ILE A 1 134 ? -1.040  4.423   -3.790  1.00 98.03 134 A 1 
ATOM 1068 C C   . ILE A 1 134 ? -1.725  3.527   -2.760  1.00 98.07 134 A 1 
ATOM 1069 O O   . ILE A 1 134 ? -2.938  3.300   -2.841  1.00 97.82 134 A 1 
ATOM 1070 C CB  . ILE A 1 134 ? -1.320  5.922   -3.556  1.00 98.16 134 A 1 
ATOM 1071 C CG1 . ILE A 1 134 ? -0.490  6.757   -4.555  1.00 97.41 134 A 1 
ATOM 1072 C CG2 . ILE A 1 134 ? -0.997  6.328   -2.105  1.00 97.77 134 A 1 
ATOM 1073 C CD1 . ILE A 1 134 ? -0.914  8.216   -4.666  1.00 94.24 134 A 1 
ATOM 1074 N N   . LEU A 1 135 ? -0.974  3.019   -1.803  1.00 97.94 135 A 1 
ATOM 1075 C CA  . LEU A 1 135 ? -1.483  2.243   -0.684  1.00 98.19 135 A 1 
ATOM 1076 C C   . LEU A 1 135 ? -1.305  3.024   0.611   1.00 98.29 135 A 1 
ATOM 1077 O O   . LEU A 1 135 ? -0.182  3.343   0.999   1.00 98.01 135 A 1 
ATOM 1078 C CB  . LEU A 1 135 ? -0.790  0.869   -0.654  1.00 97.86 135 A 1 
ATOM 1079 C CG  . LEU A 1 135 ? -1.186  -0.012  0.537   1.00 96.99 135 A 1 
ATOM 1080 C CD1 . LEU A 1 135 ? -2.692  -0.269  0.626   1.00 94.69 135 A 1 
ATOM 1081 C CD2 . LEU A 1 135 ? -0.497  -1.364  0.403   1.00 94.47 135 A 1 
ATOM 1082 N N   . LEU A 1 136 ? -2.414  3.287   1.287   1.00 97.91 136 A 1 
ATOM 1083 C CA  . LEU A 1 136 ? -2.440  3.789   2.655   1.00 98.04 136 A 1 
ATOM 1084 C C   . LEU A 1 136 ? -2.478  2.599   3.612   1.00 97.93 136 A 1 
ATOM 1085 O O   . LEU A 1 136 ? -3.403  1.785   3.568   1.00 97.32 136 A 1 
ATOM 1086 C CB  . LEU A 1 136 ? -3.628  4.747   2.836   1.00 98.10 136 A 1 
ATOM 1087 C CG  . LEU A 1 136 ? -3.657  5.940   1.859   1.00 97.68 136 A 1 
ATOM 1088 C CD1 . LEU A 1 136 ? -4.829  6.853   2.186   1.00 96.88 136 A 1 
ATOM 1089 C CD2 . LEU A 1 136 ? -2.379  6.772   1.904   1.00 96.74 136 A 1 
ATOM 1090 N N   . GLY A 1 137 ? -1.452  2.467   4.443   1.00 97.55 137 A 1 
ATOM 1091 C CA  . GLY A 1 137 ? -1.235  1.326   5.346   1.00 97.18 137 A 1 
ATOM 1092 C C   . GLY A 1 137 ? -2.047  1.350   6.635   1.00 97.01 137 A 1 
ATOM 1093 O O   . GLY A 1 137 ? -1.778  0.530   7.511   1.00 93.65 137 A 1 
ATOM 1094 N N   . GLY A 1 138 ? -3.034  2.245   6.752   1.00 97.29 138 A 1 
ATOM 1095 C CA  . GLY A 1 138 ? -3.866  2.431   7.938   1.00 97.29 138 A 1 
ATOM 1096 C C   . GLY A 1 138 ? -3.329  3.478   8.909   1.00 97.50 138 A 1 
ATOM 1097 O O   . GLY A 1 138 ? -2.304  4.114   8.654   1.00 96.18 138 A 1 
ATOM 1098 N N   . ASP A 1 139 ? -4.071  3.654   10.019  1.00 97.92 139 A 1 
ATOM 1099 C CA  . ASP A 1 139 ? -3.816  4.639   11.068  1.00 98.08 139 A 1 
ATOM 1100 C C   . ASP A 1 139 ? -3.689  6.064   10.527  1.00 98.09 139 A 1 
ATOM 1101 O O   . ASP A 1 139 ? -2.655  6.732   10.589  1.00 96.94 139 A 1 
ATOM 1102 C CB  . ASP A 1 139 ? -2.698  4.165   12.014  1.00 97.71 139 A 1 
ATOM 1103 C CG  . ASP A 1 139 ? -3.199  3.189   13.088  1.00 96.59 139 A 1 
ATOM 1104 O OD1 . ASP A 1 139 ? -4.359  2.717   13.002  1.00 94.28 139 A 1 
ATOM 1105 O OD2 . ASP A 1 139 ? -2.475  2.949   14.074  1.00 94.06 139 A 1 
ATOM 1106 N N   . LEU A 1 140 ? -4.800  6.534   9.948   1.00 97.76 140 A 1 
ATOM 1107 C CA  . LEU A 1 140 ? -4.864  7.839   9.294   1.00 97.78 140 A 1 
ATOM 1108 C C   . LEU A 1 140 ? -5.151  8.978   10.281  1.00 97.73 140 A 1 
ATOM 1109 O O   . LEU A 1 140 ? -4.736  10.110  10.058  1.00 96.93 140 A 1 
ATOM 1110 C CB  . LEU A 1 140 ? -5.911  7.783   8.175   1.00 97.74 140 A 1 
ATOM 1111 C CG  . LEU A 1 140 ? -5.685  6.681   7.119   1.00 96.82 140 A 1 
ATOM 1112 C CD1 . LEU A 1 140 ? -6.644  6.904   5.946   1.00 94.25 140 A 1 
ATOM 1113 C CD2 . LEU A 1 140 ? -4.266  6.682   6.532   1.00 93.36 140 A 1 
ATOM 1114 N N   . ILE A 1 141 ? -5.857  8.682   11.376  1.00 96.79 141 A 1 
ATOM 1115 C CA  . ILE A 1 141 ? -6.323  9.647   12.376  1.00 96.54 141 A 1 
ATOM 1116 C C   . ILE A 1 141 ? -5.346  9.712   13.554  1.00 97.00 141 A 1 
ATOM 1117 O O   . ILE A 1 141 ? -4.897  8.669   14.037  1.00 96.26 141 A 1 
ATOM 1118 C CB  . ILE A 1 141 ? -7.743  9.291   12.861  1.00 94.35 141 A 1 
ATOM 1119 C CG1 . ILE A 1 141 ? -8.747  9.041   11.712  1.00 83.73 141 A 1 
ATOM 1120 C CG2 . ILE A 1 141 ? -8.287  10.367  13.811  1.00 84.52 141 A 1 
ATOM 1121 C CD1 . ILE A 1 141 ? -8.964  10.230  10.782  1.00 79.58 141 A 1 
ATOM 1122 N N   . ALA A 1 142 ? -5.093  10.912  14.064  1.00 96.93 142 A 1 
ATOM 1123 C CA  . ALA A 1 142 ? -4.232  11.142  15.217  1.00 96.65 142 A 1 
ATOM 1124 C C   . ALA A 1 142 ? -4.658  10.366  16.478  1.00 96.25 142 A 1 
ATOM 1125 O O   . ALA A 1 142 ? -5.844  10.131  16.727  1.00 95.27 142 A 1 
ATOM 1126 C CB  . ALA A 1 142 ? -4.189  12.648  15.506  1.00 96.29 142 A 1 
ATOM 1127 N N   . HIS A 1 143 ? -3.682  10.021  17.305  1.00 96.44 143 A 1 
ATOM 1128 C CA  . HIS A 1 143 ? -3.890  9.365   18.590  1.00 95.89 143 A 1 
ATOM 1129 C C   . HIS A 1 143 ? -4.624  10.258  19.609  1.00 95.22 143 A 1 
ATOM 1130 O O   . HIS A 1 143 ? -4.553  11.485  19.590  1.00 94.02 143 A 1 
ATOM 1131 C CB  . HIS A 1 143 ? -2.544  8.938   19.178  1.00 95.63 143 A 1 
ATOM 1132 C CG  . HIS A 1 143 ? -1.817  7.904   18.362  1.00 95.42 143 A 1 
ATOM 1133 N ND1 . HIS A 1 143 ? -0.776  8.167   17.506  1.00 93.38 143 A 1 
ATOM 1134 C CD2 . HIS A 1 143 ? -1.993  6.557   18.399  1.00 93.82 143 A 1 
ATOM 1135 C CE1 . HIS A 1 143 ? -0.325  6.993   17.040  1.00 93.57 143 A 1 
ATOM 1136 N NE2 . HIS A 1 143 ? -1.034  5.974   17.558  1.00 93.69 143 A 1 
ATOM 1137 N N   . GLY A 1 144 ? -5.272  9.617   20.577  1.00 94.67 144 A 1 
ATOM 1138 C CA  . GLY A 1 144 ? -5.769  10.298  21.776  1.00 93.31 144 A 1 
ATOM 1139 C C   . GLY A 1 144 ? -6.923  11.283  21.533  1.00 93.70 144 A 1 
ATOM 1140 O O   . GLY A 1 144 ? -7.135  12.169  22.355  1.00 90.80 144 A 1 
ATOM 1141 N N   . LEU A 1 145 ? -7.666  11.134  20.448  1.00 93.93 145 A 1 
ATOM 1142 C CA  . LEU A 1 145 ? -8.868  11.914  20.148  1.00 93.82 145 A 1 
ATOM 1143 C C   . LEU A 1 145 ? -10.146 11.150  20.524  1.00 94.00 145 A 1 
ATOM 1144 O O   . LEU A 1 145 ? -10.222 9.929   20.406  1.00 91.98 145 A 1 
ATOM 1145 C CB  . LEU A 1 145 ? -8.874  12.313  18.658  1.00 93.47 145 A 1 
ATOM 1146 C CG  . LEU A 1 145 ? -7.713  13.228  18.215  1.00 92.96 145 A 1 
ATOM 1147 C CD1 . LEU A 1 145 ? -7.824  13.497  16.714  1.00 90.67 145 A 1 
ATOM 1148 C CD2 . LEU A 1 145 ? -7.748  14.576  18.945  1.00 90.84 145 A 1 
ATOM 1149 N N   . ASN A 1 146 ? -11.175 11.885  20.908  1.00 93.84 146 A 1 
ATOM 1150 C CA  . ASN A 1 146 ? -12.543 11.360  20.973  1.00 93.86 146 A 1 
ATOM 1151 C C   . ASN A 1 146 ? -13.163 11.436  19.576  1.00 94.73 146 A 1 
ATOM 1152 O O   . ASN A 1 146 ? -13.838 12.402  19.231  1.00 93.14 146 A 1 
ATOM 1153 C CB  . ASN A 1 146 ? -13.347 12.150  22.019  1.00 92.65 146 A 1 
ATOM 1154 C CG  . ASN A 1 146 ? -12.908 11.866  23.441  1.00 85.29 146 A 1 
ATOM 1155 O OD1 . ASN A 1 146 ? -12.583 10.760  23.824  1.00 78.07 146 A 1 
ATOM 1156 N ND2 . ASN A 1 146 ? -12.917 12.866  24.297  1.00 76.38 146 A 1 
ATOM 1157 N N   . VAL A 1 147 ? -12.870 10.427  18.763  1.00 94.85 147 A 1 
ATOM 1158 C CA  . VAL A 1 147 ? -13.171 10.430  17.334  1.00 95.40 147 A 1 
ATOM 1159 C C   . VAL A 1 147 ? -14.674 10.266  17.088  1.00 95.78 147 A 1 
ATOM 1160 O O   . VAL A 1 147 ? -15.299 9.321   17.559  1.00 94.67 147 A 1 
ATOM 1161 C CB  . VAL A 1 147 ? -12.354 9.353   16.598  1.00 94.89 147 A 1 
ATOM 1162 C CG1 . VAL A 1 147 ? -12.595 9.416   15.089  1.00 92.59 147 A 1 
ATOM 1163 C CG2 . VAL A 1 147 ? -10.847 9.532   16.826  1.00 92.84 147 A 1 
ATOM 1164 N N   . THR A 1 148 ? -15.243 11.187  16.314  1.00 95.43 148 A 1 
ATOM 1165 C CA  . THR A 1 148 ? -16.613 11.094  15.798  1.00 95.47 148 A 1 
ATOM 1166 C C   . THR A 1 148 ? -16.605 10.669  14.338  1.00 95.71 148 A 1 
ATOM 1167 O O   . THR A 1 148 ? -15.603 10.824  13.641  1.00 95.60 148 A 1 
ATOM 1168 C CB  . THR A 1 148 ? -17.381 12.422  15.953  1.00 95.46 148 A 1 
ATOM 1169 O OG1 . THR A 1 148 ? -16.841 13.408  15.106  1.00 93.68 148 A 1 
ATOM 1170 C CG2 . THR A 1 148 ? -17.360 12.969  17.383  1.00 92.85 148 A 1 
ATOM 1171 N N   . LYS A 1 149 ? -17.765 10.206  13.819  1.00 95.46 149 A 1 
ATOM 1172 C CA  . LYS A 1 149 ? -17.921 9.912   12.385  1.00 95.61 149 A 1 
ATOM 1173 C C   . LYS A 1 149 ? -17.511 11.096  11.500  1.00 96.23 149 A 1 
ATOM 1174 O O   . LYS A 1 149 ? -16.785 10.903  10.529  1.00 96.18 149 A 1 
ATOM 1175 C CB  . LYS A 1 149 ? -19.381 9.476   12.111  1.00 95.25 149 A 1 
ATOM 1176 C CG  . LYS A 1 149 ? -19.610 9.256   10.598  1.00 94.46 149 A 1 
ATOM 1177 C CD  . LYS A 1 149 ? -20.946 8.613   10.239  1.00 91.96 149 A 1 
ATOM 1178 C CE  . LYS A 1 149 ? -20.934 8.503   8.706   1.00 87.97 149 A 1 
ATOM 1179 N NZ  . LYS A 1 149 ? -22.022 7.679   8.121   1.00 81.70 149 A 1 
ATOM 1180 N N   . GLN A 1 150 ? -17.910 12.305  11.852  1.00 96.09 150 A 1 
ATOM 1181 C CA  . GLN A 1 150 ? -17.572 13.493  11.074  1.00 96.32 150 A 1 
ATOM 1182 C C   . GLN A 1 150 ? -16.056 13.763  11.077  1.00 96.48 150 A 1 
ATOM 1183 O O   . GLN A 1 150 ? -15.493 14.060  10.036  1.00 96.22 150 A 1 
ATOM 1184 C CB  . GLN A 1 150 ? -18.356 14.706  11.581  1.00 96.61 150 A 1 
ATOM 1185 C CG  . GLN A 1 150 ? -18.206 15.928  10.656  1.00 93.66 150 A 1 
ATOM 1186 C CD  . GLN A 1 150 ? -18.717 15.645  9.239   1.00 93.81 150 A 1 
ATOM 1187 O OE1 . GLN A 1 150 ? -19.822 15.149  9.059   1.00 88.54 150 A 1 
ATOM 1188 N NE2 . GLN A 1 150 ? -17.952 15.902  8.214   1.00 86.36 150 A 1 
ATOM 1189 N N   . MET A 1 151 ? -15.384 13.572  12.226  1.00 96.58 151 A 1 
ATOM 1190 C CA  . MET A 1 151 ? -13.930 13.714  12.302  1.00 96.14 151 A 1 
ATOM 1191 C C   . MET A 1 151 ? -13.202 12.703  11.418  1.00 96.54 151 A 1 
ATOM 1192 O O   . MET A 1 151 ? -12.202 13.064  10.810  1.00 95.86 151 A 1 
ATOM 1193 C CB  . MET A 1 151 ? -13.441 13.562  13.747  1.00 95.76 151 A 1 
ATOM 1194 C CG  . MET A 1 151 ? -13.824 14.743  14.631  1.00 91.26 151 A 1 
ATOM 1195 S SD  . MET A 1 151 ? -13.489 14.453  16.390  1.00 90.35 151 A 1 
ATOM 1196 C CE  . MET A 1 151 ? -11.672 14.489  16.388  1.00 81.38 151 A 1 
ATOM 1197 N N   . LEU A 1 152 ? -13.693 11.458  11.325  1.00 96.12 152 A 1 
ATOM 1198 C CA  . LEU A 1 152 ? -13.134 10.464  10.394  1.00 96.22 152 A 1 
ATOM 1199 C C   . LEU A 1 152 ? -13.246 10.954  8.949   1.00 96.73 152 A 1 
ATOM 1200 O O   . LEU A 1 152 ? -12.239 11.016  8.245   1.00 96.66 152 A 1 
ATOM 1201 C CB  . LEU A 1 152 ? -13.839 9.104   10.548  1.00 95.94 152 A 1 
ATOM 1202 C CG  . LEU A 1 152 ? -13.490 8.336   11.836  1.00 94.03 152 A 1 
ATOM 1203 C CD1 . LEU A 1 152 ? -14.394 7.111   11.970  1.00 92.03 152 A 1 
ATOM 1204 C CD2 . LEU A 1 152 ? -12.046 7.840   11.834  1.00 92.23 152 A 1 
ATOM 1205 N N   . ILE A 1 153 ? -14.443 11.356  8.531   1.00 96.87 153 A 1 
ATOM 1206 C CA  . ILE A 1 153 ? -14.713 11.852  7.175   1.00 97.06 153 A 1 
ATOM 1207 C C   . ILE A 1 153 ? -13.828 13.059  6.846   1.00 97.27 153 A 1 
ATOM 1208 O O   . ILE A 1 153 ? -13.207 13.100  5.777   1.00 96.94 153 A 1 
ATOM 1209 C CB  . ILE A 1 153 ? -16.216 12.180  7.037   1.00 97.00 153 A 1 
ATOM 1210 C CG1 . ILE A 1 153 ? -17.044 10.869  7.047   1.00 95.26 153 A 1 
ATOM 1211 C CG2 . ILE A 1 153 ? -16.516 12.987  5.760   1.00 95.61 153 A 1 
ATOM 1212 C CD1 . ILE A 1 153 ? -18.548 11.087  7.187   1.00 89.33 153 A 1 
ATOM 1213 N N   . ASP A 1 154 ? -13.735 14.022  7.751   1.00 96.78 154 A 1 
ATOM 1214 C CA  . ASP A 1 154 ? -12.936 15.233  7.545   1.00 96.68 154 A 1 
ATOM 1215 C C   . ASP A 1 154 ? -11.440 14.896  7.429   1.00 96.82 154 A 1 
ATOM 1216 O O   . ASP A 1 154 ? -10.774 15.362  6.496   1.00 96.45 154 A 1 
ATOM 1217 C CB  . ASP A 1 154 ? -13.178 16.232  8.684   1.00 96.76 154 A 1 
ATOM 1218 C CG  . ASP A 1 154 ? -14.597 16.812  8.711   1.00 95.81 154 A 1 
ATOM 1219 O OD1 . ASP A 1 154 ? -15.312 16.738  7.684   1.00 93.12 154 A 1 
ATOM 1220 O OD2 . ASP A 1 154 ? -14.989 17.353  9.774   1.00 93.11 154 A 1 
ATOM 1221 N N   . ASN A 1 155 ? -10.916 14.035  8.304   1.00 96.62 155 A 1 
ATOM 1222 C CA  . ASN A 1 155 ? -9.514  13.622  8.243   1.00 96.36 155 A 1 
ATOM 1223 C C   . ASN A 1 155 ? -9.206  12.796  6.988   1.00 97.18 155 A 1 
ATOM 1224 O O   . ASN A 1 155 ? -8.194  13.044  6.341   1.00 96.78 155 A 1 
ATOM 1225 C CB  . ASN A 1 155 ? -9.128  12.865  9.519   1.00 95.47 155 A 1 
ATOM 1226 C CG  . ASN A 1 155 ? -8.751  13.799  10.645  1.00 89.18 155 A 1 
ATOM 1227 O OD1 . ASN A 1 155 ? -7.628  14.264  10.742  1.00 78.50 155 A 1 
ATOM 1228 N ND2 . ASN A 1 155 ? -9.661  14.113  11.525  1.00 76.92 155 A 1 
ATOM 1229 N N   . PHE A 1 156 ? -10.088 11.869  6.583   1.00 97.05 156 A 1 
ATOM 1230 C CA  . PHE A 1 156 ? -9.905  11.114  5.347   1.00 97.26 156 A 1 
ATOM 1231 C C   . PHE A 1 156 ? -9.889  12.026  4.117   1.00 97.54 156 A 1 
ATOM 1232 O O   . PHE A 1 156 ? -9.047  11.848  3.229   1.00 97.37 156 A 1 
ATOM 1233 C CB  . PHE A 1 156 ? -10.988 10.039  5.210   1.00 97.16 156 A 1 
ATOM 1234 C CG  . PHE A 1 156 ? -11.022 8.958   6.274   1.00 96.89 156 A 1 
ATOM 1235 C CD1 . PHE A 1 156 ? -9.865  8.563   6.964   1.00 94.10 156 A 1 
ATOM 1236 C CD2 . PHE A 1 156 ? -12.243 8.313   6.544   1.00 94.44 156 A 1 
ATOM 1237 C CE1 . PHE A 1 156 ? -9.926  7.545   7.935   1.00 93.10 156 A 1 
ATOM 1238 C CE2 . PHE A 1 156 ? -12.306 7.289   7.509   1.00 93.04 156 A 1 
ATOM 1239 C CZ  . PHE A 1 156 ? -11.149 6.909   8.205   1.00 93.89 156 A 1 
ATOM 1240 N N   . ASN A 1 157 ? -10.744 13.049  4.072   1.00 97.53 157 A 1 
ATOM 1241 C CA  . ASN A 1 157 ? -10.711 14.052  3.014   1.00 97.43 157 A 1 
ATOM 1242 C C   . ASN A 1 157 ? -9.430  14.893  3.059   1.00 97.64 157 A 1 
ATOM 1243 O O   . ASN A 1 157 ? -8.819  15.135  2.010   1.00 97.34 157 A 1 
ATOM 1244 C CB  . ASN A 1 157 ? -11.957 14.941  3.107   1.00 97.35 157 A 1 
ATOM 1245 C CG  . ASN A 1 157 ? -13.187 14.248  2.557   1.00 96.31 157 A 1 
ATOM 1246 O OD1 . ASN A 1 157 ? -13.203 13.755  1.439   1.00 90.73 157 A 1 
ATOM 1247 N ND2 . ASN A 1 157 ? -14.267 14.214  3.297   1.00 90.90 157 A 1 
ATOM 1248 N N   . ASN A 1 158 ? -8.966  15.305  4.243   1.00 97.63 158 A 1 
ATOM 1249 C CA  . ASN A 1 158 ? -7.712  16.037  4.408   1.00 97.63 158 A 1 
ATOM 1250 C C   . ASN A 1 158 ? -6.493  15.229  3.927   1.00 97.94 158 A 1 
ATOM 1251 O O   . ASN A 1 158 ? -5.499  15.821  3.493   1.00 97.65 158 A 1 
ATOM 1252 C CB  . ASN A 1 158 ? -7.553  16.431  5.881   1.00 97.41 158 A 1 
ATOM 1253 C CG  . ASN A 1 158 ? -8.477  17.561  6.302   1.00 95.88 158 A 1 
ATOM 1254 O OD1 . ASN A 1 158 ? -8.877  18.399  5.512   1.00 90.17 158 A 1 
ATOM 1255 N ND2 . ASN A 1 158 ? -8.799  17.656  7.565   1.00 89.31 158 A 1 
ATOM 1256 N N   . ILE A 1 159 ? -6.577  13.903  3.974   1.00 97.78 159 A 1 
ATOM 1257 C CA  . ILE A 1 159 ? -5.530  13.003  3.479   1.00 98.02 159 A 1 
ATOM 1258 C C   . ILE A 1 159 ? -5.678  12.746  1.976   1.00 98.23 159 A 1 
ATOM 1259 O O   . ILE A 1 159 ? -4.708  12.877  1.230   1.00 98.01 159 A 1 
ATOM 1260 C CB  . ILE A 1 159 ? -5.540  11.709  4.318   1.00 97.85 159 A 1 
ATOM 1261 C CG1 . ILE A 1 159 ? -5.014  12.039  5.730   1.00 95.98 159 A 1 
ATOM 1262 C CG2 . ILE A 1 159 ? -4.692  10.602  3.661   1.00 96.87 159 A 1 
ATOM 1263 C CD1 . ILE A 1 159 ? -5.302  10.947  6.754   1.00 91.11 159 A 1 
ATOM 1264 N N   . THR A 1 160 ? -6.880  12.400  1.496   1.00 97.92 160 A 1 
ATOM 1265 C CA  . THR A 1 160 ? -7.079  11.993  0.103   1.00 97.98 160 A 1 
ATOM 1266 C C   . THR A 1 160 ? -7.033  13.163  -0.881  1.00 97.92 160 A 1 
ATOM 1267 O O   . THR A 1 160 ? -6.443  13.013  -1.953  1.00 97.84 160 A 1 
ATOM 1268 C CB  . THR A 1 160 ? -8.370  11.189  -0.092  1.00 97.72 160 A 1 
ATOM 1269 O OG1 . THR A 1 160 ? -9.488  11.910  0.361   1.00 95.74 160 A 1 
ATOM 1270 C CG2 . THR A 1 160 ? -8.326  9.849   0.659   1.00 95.02 160 A 1 
ATOM 1271 N N   . ASN A 1 161 ? -7.533  14.339  -0.512  1.00 97.93 161 A 1 
ATOM 1272 C CA  . ASN A 1 161 ? -7.586  15.498  -1.416  1.00 97.86 161 A 1 
ATOM 1273 C C   . ASN A 1 161 ? -6.197  15.959  -1.906  1.00 98.09 161 A 1 
ATOM 1274 O O   . ASN A 1 161 ? -6.034  16.187  -3.111  1.00 97.76 161 A 1 
ATOM 1275 C CB  . ASN A 1 161 ? -8.358  16.653  -0.753  1.00 97.44 161 A 1 
ATOM 1276 C CG  . ASN A 1 161 ? -9.842  16.398  -0.588  1.00 94.22 161 A 1 
ATOM 1277 O OD1 . ASN A 1 161 ? -10.445 15.578  -1.252  1.00 87.12 161 A 1 
ATOM 1278 N ND2 . ASN A 1 161 ? -10.504 17.137  0.279   1.00 86.77 161 A 1 
ATOM 1279 N N   . PRO A 1 162 ? -5.151  16.080  -1.048  1.00 98.01 162 A 1 
ATOM 1280 C CA  . PRO A 1 162 ? -3.796  16.379  -1.515  1.00 97.97 162 A 1 
ATOM 1281 C C   . PRO A 1 162 ? -3.232  15.305  -2.459  1.00 98.13 162 A 1 
ATOM 1282 O O   . PRO A 1 162 ? -2.581  15.646  -3.445  1.00 97.89 162 A 1 
ATOM 1283 C CB  . PRO A 1 162 ? -2.937  16.520  -0.257  1.00 97.62 162 A 1 
ATOM 1284 C CG  . PRO A 1 162 ? -3.942  16.935  0.813   1.00 96.35 162 A 1 
ATOM 1285 C CD  . PRO A 1 162 ? -5.184  16.145  0.408   1.00 97.81 162 A 1 
ATOM 1286 N N   . ILE A 1 163 ? -3.510  14.019  -2.189  1.00 97.98 163 A 1 
ATOM 1287 C CA  . ILE A 1 163 ? -3.096  12.910  -3.054  1.00 98.08 163 A 1 
ATOM 1288 C C   . ILE A 1 163 ? -3.764  13.038  -4.428  1.00 98.12 163 A 1 
ATOM 1289 O O   . ILE A 1 163 ? -3.068  13.061  -5.443  1.00 97.89 163 A 1 
ATOM 1290 C CB  . ILE A 1 163 ? -3.384  11.537  -2.413  1.00 98.08 163 A 1 
ATOM 1291 C CG1 . ILE A 1 163 ? -2.552  11.337  -1.127  1.00 97.30 163 A 1 
ATOM 1292 C CG2 . ILE A 1 163 ? -3.069  10.413  -3.422  1.00 97.45 163 A 1 
ATOM 1293 C CD1 . ILE A 1 163 ? -2.917  10.062  -0.342  1.00 96.25 163 A 1 
ATOM 1294 N N   . GLU A 1 164 ? -5.091  13.172  -4.478  1.00 97.84 164 A 1 
ATOM 1295 C CA  . GLU A 1 164 ? -5.854  13.288  -5.735  1.00 97.78 164 A 1 
ATOM 1296 C C   . GLU A 1 164 ? -5.415  14.495  -6.572  1.00 97.67 164 A 1 
ATOM 1297 O O   . GLU A 1 164 ? -5.322  14.410  -7.788  1.00 96.86 164 A 1 
ATOM 1298 C CB  . GLU A 1 164 ? -7.353  13.386  -5.432  1.00 97.34 164 A 1 
ATOM 1299 C CG  . GLU A 1 164 ? -7.913  12.061  -4.933  1.00 95.65 164 A 1 
ATOM 1300 C CD  . GLU A 1 164 ? -9.430  12.135  -4.704  1.00 95.19 164 A 1 
ATOM 1301 O OE1 . GLU A 1 164 ? -10.195 11.678  -5.575  1.00 87.80 164 A 1 
ATOM 1302 O OE2 . GLU A 1 164 ? -9.866  12.594  -3.634  1.00 89.34 164 A 1 
ATOM 1303 N N   . LYS A 1 165 ? -5.075  15.600  -5.905  1.00 97.65 165 A 1 
ATOM 1304 C CA  . LYS A 1 165 ? -4.538  16.788  -6.589  1.00 97.43 165 A 1 
ATOM 1305 C C   . LYS A 1 165 ? -3.192  16.520  -7.272  1.00 97.46 165 A 1 
ATOM 1306 O O   . LYS A 1 165 ? -2.919  17.091  -8.329  1.00 96.43 165 A 1 
ATOM 1307 C CB  . LYS A 1 165 ? -4.452  17.930  -5.568  1.00 96.93 165 A 1 
ATOM 1308 C CG  . LYS A 1 165 ? -4.004  19.248  -6.214  1.00 84.46 165 A 1 
ATOM 1309 C CD  . LYS A 1 165 ? -3.981  20.372  -5.170  1.00 83.17 165 A 1 
ATOM 1310 C CE  . LYS A 1 165 ? -3.511  21.682  -5.813  1.00 73.25 165 A 1 
ATOM 1311 N NZ  . LYS A 1 165 ? -3.471  22.775  -4.828  1.00 65.06 165 A 1 
ATOM 1312 N N   . LYS A 1 166 ? -2.325  15.704  -6.673  1.00 97.46 166 A 1 
ATOM 1313 C CA  . LYS A 1 166 ? -0.999  15.380  -7.223  1.00 97.03 166 A 1 
ATOM 1314 C C   . LYS A 1 166 ? -1.008  14.180  -8.163  1.00 97.21 166 A 1 
ATOM 1315 O O   . LYS A 1 166 ? -0.215  14.141  -9.104  1.00 96.00 166 A 1 
ATOM 1316 C CB  . LYS A 1 166 ? -0.002  15.146  -6.073  1.00 96.44 166 A 1 
ATOM 1317 C CG  . LYS A 1 166 ? 0.274   16.411  -5.241  1.00 92.79 166 A 1 
ATOM 1318 C CD  . LYS A 1 166 ? 1.016   17.504  -6.017  1.00 92.28 166 A 1 
ATOM 1319 C CE  . LYS A 1 166 ? 1.180   18.655  -5.036  1.00 89.88 166 A 1 
ATOM 1320 N NZ  . LYS A 1 166 ? 2.209   19.638  -5.428  1.00 83.75 166 A 1 
ATOM 1321 N N   . TYR A 1 167 ? -1.918  13.236  -7.931  1.00 97.33 167 A 1 
ATOM 1322 C CA  . TYR A 1 167 ? -2.046  11.968  -8.639  1.00 97.15 167 A 1 
ATOM 1323 C C   . TYR A 1 167 ? -3.499  11.735  -9.122  1.00 96.61 167 A 1 
ATOM 1324 O O   . TYR A 1 167 ? -4.136  10.769  -8.714  1.00 94.70 167 A 1 
ATOM 1325 C CB  . TYR A 1 167 ? -1.561  10.846  -7.721  1.00 97.12 167 A 1 
ATOM 1326 C CG  . TYR A 1 167 ? -0.130  10.962  -7.247  1.00 97.52 167 A 1 
ATOM 1327 C CD1 . TYR A 1 167 ? 0.927   10.546  -8.080  1.00 96.82 167 A 1 
ATOM 1328 C CD2 . TYR A 1 167 ? 0.148   11.429  -5.944  1.00 96.92 167 A 1 
ATOM 1329 C CE1 . TYR A 1 167 ? 2.242   10.566  -7.607  1.00 96.48 167 A 1 
ATOM 1330 C CE2 . TYR A 1 167 ? 1.473   11.446  -5.473  1.00 96.67 167 A 1 
ATOM 1331 C CZ  . TYR A 1 167 ? 2.525   11.000  -6.298  1.00 96.99 167 A 1 
ATOM 1332 O OH  . TYR A 1 167 ? 3.792   10.978  -5.830  1.00 96.42 167 A 1 
ATOM 1333 N N   . PRO A 1 168 ? -4.039  12.591  -10.010 1.00 96.30 168 A 1 
ATOM 1334 C CA  . PRO A 1 168 ? -5.478  12.641  -10.307 1.00 94.30 168 A 1 
ATOM 1335 C C   . PRO A 1 168 ? -6.058  11.368  -10.942 1.00 91.47 168 A 1 
ATOM 1336 O O   . PRO A 1 168 ? -7.259  11.155  -10.906 1.00 82.75 168 A 1 
ATOM 1337 C CB  . PRO A 1 168 ? -5.641  13.840  -11.243 1.00 93.38 168 A 1 
ATOM 1338 C CG  . PRO A 1 168 ? -4.261  14.008  -11.875 1.00 93.19 168 A 1 
ATOM 1339 C CD  . PRO A 1 168 ? -3.319  13.627  -10.739 1.00 95.98 168 A 1 
ATOM 1340 N N   . ASN A 1 169 ? -5.223  10.522  -11.529 1.00 92.34 169 A 1 
ATOM 1341 C CA  . ASN A 1 169 ? -5.637  9.281   -12.193 1.00 91.19 169 A 1 
ATOM 1342 C C   . ASN A 1 169 ? -5.148  8.023   -11.461 1.00 92.20 169 A 1 
ATOM 1343 O O   . ASN A 1 169 ? -5.229  6.923   -12.004 1.00 89.65 169 A 1 
ATOM 1344 C CB  . ASN A 1 169 ? -5.156  9.313   -13.654 1.00 89.15 169 A 1 
ATOM 1345 C CG  . ASN A 1 169 ? -5.745  10.472  -14.437 1.00 85.20 169 A 1 
ATOM 1346 O OD1 . ASN A 1 169 ? -6.922  10.780  -14.381 1.00 77.96 169 A 1 
ATOM 1347 N ND2 . ASN A 1 169 ? -4.950  11.157  -15.210 1.00 76.04 169 A 1 
ATOM 1348 N N   . THR A 1 170 ? -4.614  8.172   -10.257 1.00 94.63 170 A 1 
ATOM 1349 C CA  . THR A 1 170 ? -4.036  7.061   -9.496  1.00 95.61 170 A 1 
ATOM 1350 C C   . THR A 1 170 ? -5.043  6.550   -8.469  1.00 95.85 170 A 1 
ATOM 1351 O O   . THR A 1 170 ? -5.592  7.328   -7.698  1.00 94.63 170 A 1 
ATOM 1352 C CB  . THR A 1 170 ? -2.723  7.480   -8.824  1.00 95.70 170 A 1 
ATOM 1353 O OG1 . THR A 1 170 ? -1.834  7.968   -9.802  1.00 92.40 170 A 1 
ATOM 1354 C CG2 . THR A 1 170 ? -2.022  6.311   -8.144  1.00 92.57 170 A 1 
ATOM 1355 N N   . LYS A 1 171 ? -5.284  5.235   -8.447  1.00 96.73 171 A 1 
ATOM 1356 C CA  . LYS A 1 171 ? -6.136  4.626   -7.429  1.00 96.74 171 A 1 
ATOM 1357 C C   . LYS A 1 171 ? -5.465  4.685   -6.059  1.00 97.52 171 A 1 
ATOM 1358 O O   . LYS A 1 171 ? -4.265  4.468   -5.949  1.00 96.97 171 A 1 
ATOM 1359 C CB  . LYS A 1 171 ? -6.474  3.170   -7.769  1.00 95.37 171 A 1 
ATOM 1360 C CG  . LYS A 1 171 ? -7.404  3.055   -8.978  1.00 91.38 171 A 1 
ATOM 1361 C CD  . LYS A 1 171 ? -7.856  1.601   -9.132  1.00 89.27 171 A 1 
ATOM 1362 C CE  . LYS A 1 171 ? -8.865  1.449   -10.267 1.00 84.06 171 A 1 
ATOM 1363 N NZ  . LYS A 1 171 ? -9.469  0.095   -10.250 1.00 76.11 171 A 1 
ATOM 1364 N N   . ILE A 1 172 ? -6.275  4.905   -5.029  1.00 97.43 172 A 1 
ATOM 1365 C CA  . ILE A 1 172 ? -5.856  4.843   -3.632  1.00 97.81 172 A 1 
ATOM 1366 C C   . ILE A 1 172 ? -6.487  3.596   -3.011  1.00 97.89 172 A 1 
ATOM 1367 O O   . ILE A 1 172 ? -7.711  3.463   -2.980  1.00 97.30 172 A 1 
ATOM 1368 C CB  . ILE A 1 172 ? -6.222  6.137   -2.870  1.00 97.88 172 A 1 
ATOM 1369 C CG1 . ILE A 1 172 ? -5.677  7.392   -3.595  1.00 97.12 172 A 1 
ATOM 1370 C CG2 . ILE A 1 172 ? -5.670  6.048   -1.432  1.00 97.25 172 A 1 
ATOM 1371 C CD1 . ILE A 1 172 ? -6.092  8.721   -2.942  1.00 95.90 172 A 1 
ATOM 1372 N N   . TYR A 1 173 ? -5.658  2.679   -2.546  1.00 98.08 173 A 1 
ATOM 1373 C CA  . TYR A 1 173 ? -6.075  1.546   -1.725  1.00 97.96 173 A 1 
ATOM 1374 C C   . TYR A 1 173 ? -5.793  1.839   -0.252  1.00 98.11 173 A 1 
ATOM 1375 O O   . TYR A 1 173 ? -4.890  2.610   0.063   1.00 97.82 173 A 1 
ATOM 1376 C CB  . TYR A 1 173 ? -5.376  0.275   -2.203  1.00 97.67 173 A 1 
ATOM 1377 C CG  . TYR A 1 173 ? -5.754  -0.152  -3.610  1.00 97.12 173 A 1 
ATOM 1378 C CD1 . TYR A 1 173 ? -7.073  -0.567  -3.893  1.00 94.88 173 A 1 
ATOM 1379 C CD2 . TYR A 1 173 ? -4.796  -0.138  -4.643  1.00 94.61 173 A 1 
ATOM 1380 C CE1 . TYR A 1 173 ? -7.428  -0.969  -5.185  1.00 93.18 173 A 1 
ATOM 1381 C CE2 . TYR A 1 173 ? -5.150  -0.540  -5.952  1.00 93.22 173 A 1 
ATOM 1382 C CZ  . TYR A 1 173 ? -6.466  -0.954  -6.224  1.00 93.97 173 A 1 
ATOM 1383 O OH  . TYR A 1 173 ? -6.811  -1.347  -7.472  1.00 91.95 173 A 1 
ATOM 1384 N N   . ILE A 1 174 ? -6.550  1.216   0.633   1.00 97.81 174 A 1 
ATOM 1385 C CA  . ILE A 1 174 ? -6.393  1.360   2.076   1.00 98.02 174 A 1 
ATOM 1386 C C   . ILE A 1 174 ? -6.387  -0.009  2.760   1.00 98.16 174 A 1 
ATOM 1387 O O   . ILE A 1 174 ? -7.190  -0.880  2.416   1.00 97.72 174 A 1 
ATOM 1388 C CB  . ILE A 1 174 ? -7.448  2.327   2.673   1.00 97.54 174 A 1 
ATOM 1389 C CG1 . ILE A 1 174 ? -7.192  2.545   4.179   1.00 95.65 174 A 1 
ATOM 1390 C CG2 . ILE A 1 174 ? -8.892  1.852   2.404   1.00 95.30 174 A 1 
ATOM 1391 C CD1 . ILE A 1 174 ? -8.042  3.656   4.809   1.00 92.61 174 A 1 
ATOM 1392 N N   . THR A 1 175 ? -5.507  -0.189  3.719   1.00 98.04 175 A 1 
ATOM 1393 C CA  . THR A 1 175 ? -5.609  -1.220  4.763   1.00 97.88 175 A 1 
ATOM 1394 C C   . THR A 1 175 ? -6.074  -0.524  6.032   1.00 97.95 175 A 1 
ATOM 1395 O O   . THR A 1 175 ? -5.531  0.521   6.361   1.00 96.37 175 A 1 
ATOM 1396 C CB  . THR A 1 175 ? -4.252  -1.903  4.979   1.00 95.87 175 A 1 
ATOM 1397 O OG1 . THR A 1 175 ? -3.787  -2.450  3.762   1.00 81.47 175 A 1 
ATOM 1398 C CG2 . THR A 1 175 ? -4.333  -3.059  5.971   1.00 79.79 175 A 1 
ATOM 1399 N N   . LEU A 1 176 ? -7.080  -1.056  6.719   1.00 98.02 176 A 1 
ATOM 1400 C CA  . LEU A 1 176 ? -7.585  -0.419  7.931   1.00 98.09 176 A 1 
ATOM 1401 C C   . LEU A 1 176 ? -6.588  -0.543  9.087   1.00 98.02 176 A 1 
ATOM 1402 O O   . LEU A 1 176 ? -6.161  -1.655  9.412   1.00 97.14 176 A 1 
ATOM 1403 C CB  . LEU A 1 176 ? -8.930  -1.023  8.345   1.00 97.56 176 A 1 
ATOM 1404 C CG  . LEU A 1 176 ? -10.087 -0.753  7.369   1.00 96.57 176 A 1 
ATOM 1405 C CD1 . LEU A 1 176 ? -11.350 -1.423  7.899   1.00 95.29 176 A 1 
ATOM 1406 C CD2 . LEU A 1 176 ? -10.377 0.733   7.194   1.00 94.93 176 A 1 
ATOM 1407 N N   . GLY A 1 177 ? -6.276  0.580   9.718   1.00 97.83 177 A 1 
ATOM 1408 C CA  . GLY A 1 177 ? -5.543  0.649   10.967  1.00 97.85 177 A 1 
ATOM 1409 C C   . GLY A 1 177 ? -6.459  0.750   12.181  1.00 97.80 177 A 1 
ATOM 1410 O O   . GLY A 1 177 ? -7.664  0.954   12.063  1.00 97.29 177 A 1 
ATOM 1411 N N   . ASN A 1 178 ? -5.913  0.577   13.385  1.00 97.71 178 A 1 
ATOM 1412 C CA  . ASN A 1 178 ? -6.707  0.577   14.607  1.00 97.55 178 A 1 
ATOM 1413 C C   . ASN A 1 178 ? -7.268  1.953   14.994  1.00 97.51 178 A 1 
ATOM 1414 O O   . ASN A 1 178 ? -8.228  2.004   15.769  1.00 96.53 178 A 1 
ATOM 1415 C CB  . ASN A 1 178 ? -5.926  -0.066  15.761  1.00 97.29 178 A 1 
ATOM 1416 C CG  . ASN A 1 178 ? -4.543  0.526   15.960  1.00 96.77 178 A 1 
ATOM 1417 O OD1 . ASN A 1 178 ? -3.577  -0.068  15.519  1.00 92.36 178 A 1 
ATOM 1418 N ND2 . ASN A 1 178 ? -4.401  1.635   16.633  1.00 92.37 178 A 1 
ATOM 1419 N N   . ASN A 1 179 ? -6.714  3.033   14.467  1.00 97.50 179 A 1 
ATOM 1420 C CA  . ASN A 1 179 ? -7.210  4.390   14.670  1.00 97.27 179 A 1 
ATOM 1421 C C   . ASN A 1 179 ? -8.250  4.808   13.618  1.00 97.17 179 A 1 
ATOM 1422 O O   . ASN A 1 179 ? -8.923  5.815   13.815  1.00 95.58 179 A 1 
ATOM 1423 C CB  . ASN A 1 179 ? -6.015  5.341   14.766  1.00 96.83 179 A 1 
ATOM 1424 C CG  . ASN A 1 179 ? -5.318  5.243   16.112  1.00 94.75 179 A 1 
ATOM 1425 O OD1 . ASN A 1 179 ? -4.554  4.346   16.418  1.00 84.38 179 A 1 
ATOM 1426 N ND2 . ASN A 1 179 ? -5.596  6.162   17.009  1.00 84.10 179 A 1 
ATOM 1427 N N   . ASP A 1 180 ? -8.467  4.017   12.562  1.00 97.51 180 A 1 
ATOM 1428 C CA  . ASP A 1 180 ? -9.441  4.314   11.495  1.00 97.49 180 A 1 
ATOM 1429 C C   . ASP A 1 180 ? -10.896 3.951   11.876  1.00 97.18 180 A 1 
ATOM 1430 O O   . ASP A 1 180 ? -11.730 3.641   11.021  1.00 95.82 180 A 1 
ATOM 1431 C CB  . ASP A 1 180 ? -9.001  3.648   10.175  1.00 97.43 180 A 1 
ATOM 1432 C CG  . ASP A 1 180 ? -7.630  4.118   9.703   1.00 97.28 180 A 1 
ATOM 1433 O OD1 . ASP A 1 180 ? -7.311  5.329   9.852   1.00 95.85 180 A 1 
ATOM 1434 O OD2 . ASP A 1 180 ? -6.885  3.275   9.153   1.00 95.95 180 A 1 
ATOM 1435 N N   . PHE A 1 181 ? -11.199 3.992   13.173  1.00 97.14 181 A 1 
ATOM 1436 C CA  . PHE A 1 181 ? -12.487 3.677   13.779  1.00 96.85 181 A 1 
ATOM 1437 C C   . PHE A 1 181 ? -12.875 4.789   14.760  1.00 96.50 181 A 1 
ATOM 1438 O O   . PHE A 1 181 ? -12.006 5.439   15.348  1.00 94.95 181 A 1 
ATOM 1439 C CB  . PHE A 1 181 ? -12.407 2.333   14.519  1.00 96.65 181 A 1 
ATOM 1440 C CG  . PHE A 1 181 ? -12.081 1.121   13.662  1.00 97.03 181 A 1 
ATOM 1441 C CD1 . PHE A 1 181 ? -13.106 0.245   13.256  1.00 95.55 181 A 1 
ATOM 1442 C CD2 . PHE A 1 181 ? -10.759 0.856   13.276  1.00 95.77 181 A 1 
ATOM 1443 C CE1 . PHE A 1 181 ? -12.805 -0.874  12.455  1.00 94.86 181 A 1 
ATOM 1444 C CE2 . PHE A 1 181 ? -10.459 -0.260  12.462  1.00 95.11 181 A 1 
ATOM 1445 C CZ  . PHE A 1 181 ? -11.485 -1.125  12.055  1.00 95.74 181 A 1 
ATOM 1446 N N   . GLN A 1 182 ? -14.173 4.978   15.010  1.00 96.25 182 A 1 
ATOM 1447 C CA  . GLN A 1 182 ? -14.624 5.945   16.018  1.00 95.86 182 A 1 
ATOM 1448 C C   . GLN A 1 182 ? -14.078 5.617   17.409  1.00 95.61 182 A 1 
ATOM 1449 O O   . GLN A 1 182 ? -13.716 6.505   18.183  1.00 94.22 182 A 1 
ATOM 1450 C CB  . GLN A 1 182 ? -16.160 5.984   16.063  1.00 95.29 182 A 1 
ATOM 1451 C CG  . GLN A 1 182 ? -16.744 6.664   14.829  1.00 92.15 182 A 1 
ATOM 1452 C CD  . GLN A 1 182 ? -18.270 6.564   14.840  1.00 89.48 182 A 1 
ATOM 1453 O OE1 . GLN A 1 182 ? -18.974 7.405   15.370  1.00 81.24 182 A 1 
ATOM 1454 N NE2 . GLN A 1 182 ? -18.807 5.510   14.274  1.00 77.77 182 A 1 
ATOM 1455 N N   . LYS A 1 183 ? -13.973 4.321   17.722  1.00 95.82 183 A 1 
ATOM 1456 C CA  . LYS A 1 183 ? -13.281 3.819   18.901  1.00 95.40 183 A 1 
ATOM 1457 C C   . LYS A 1 183 ? -11.996 3.128   18.448  1.00 96.20 183 A 1 
ATOM 1458 O O   . LYS A 1 183 ? -12.071 2.184   17.672  1.00 95.07 183 A 1 
ATOM 1459 C CB  . LYS A 1 183 ? -14.220 2.882   19.665  1.00 93.44 183 A 1 
ATOM 1460 C CG  . LYS A 1 183 ? -13.575 2.357   20.954  1.00 82.46 183 A 1 
ATOM 1461 C CD  . LYS A 1 183 ? -14.549 1.421   21.666  1.00 76.46 183 A 1 
ATOM 1462 C CE  . LYS A 1 183 ? -13.903 0.849   22.920  1.00 66.54 183 A 1 
ATOM 1463 N NZ  . LYS A 1 183 ? -14.818 -0.112  23.580  1.00 57.44 183 A 1 
ATOM 1464 N N   . ASN A 1 184 ? -10.859 3.541   18.982  1.00 95.70 184 A 1 
ATOM 1465 C CA  . ASN A 1 184 ? -9.575  2.897   18.694  1.00 95.77 184 A 1 
ATOM 1466 C C   . ASN A 1 184 ? -9.668  1.369   18.886  1.00 95.76 184 A 1 
ATOM 1467 O O   . ASN A 1 184 ? -10.183 0.903   19.908  1.00 94.04 184 A 1 
ATOM 1468 C CB  . ASN A 1 184 ? -8.481  3.552   19.563  1.00 94.64 184 A 1 
ATOM 1469 C CG  . ASN A 1 184 ? -7.079  3.099   19.187  1.00 92.95 184 A 1 
ATOM 1470 O OD1 . ASN A 1 184 ? -6.869  2.338   18.263  1.00 87.82 184 A 1 
ATOM 1471 N ND2 . ASN A 1 184 ? -6.069  3.523   19.898  1.00 87.13 184 A 1 
ATOM 1472 N N   . TYR A 1 185 ? -9.179  0.614   17.919  1.00 96.65 185 A 1 
ATOM 1473 C CA  . TYR A 1 185 ? -9.329  -0.837  17.701  1.00 96.69 185 A 1 
ATOM 1474 C C   . TYR A 1 185 ? -10.744 -1.313  17.335  1.00 96.69 185 A 1 
ATOM 1475 O O   . TYR A 1 185 ? -10.932 -2.516  17.114  1.00 94.80 185 A 1 
ATOM 1476 C CB  . TYR A 1 185 ? -8.731  -1.663  18.864  1.00 96.07 185 A 1 
ATOM 1477 C CG  . TYR A 1 185 ? -7.260  -1.432  19.113  1.00 95.79 185 A 1 
ATOM 1478 C CD1 . TYR A 1 185 ? -6.310  -2.242  18.459  1.00 94.73 185 A 1 
ATOM 1479 C CD2 . TYR A 1 185 ? -6.836  -0.411  19.974  1.00 94.79 185 A 1 
ATOM 1480 C CE1 . TYR A 1 185 ? -4.941  -2.017  18.662  1.00 94.03 185 A 1 
ATOM 1481 C CE2 . TYR A 1 185 ? -5.461  -0.176  20.175  1.00 93.97 185 A 1 
ATOM 1482 C CZ  . TYR A 1 185 ? -4.507  -0.979  19.511  1.00 94.01 185 A 1 
ATOM 1483 O OH  . TYR A 1 185 ? -3.184  -0.752  19.684  1.00 92.56 185 A 1 
ATOM 1484 N N   . GLY A 1 186 ? -11.741 -0.431  17.228  1.00 95.78 186 A 1 
ATOM 1485 C CA  . GLY A 1 186 ? -13.120 -0.792  16.894  1.00 95.23 186 A 1 
ATOM 1486 C C   . GLY A 1 186 ? -13.793 -1.714  17.922  1.00 95.42 186 A 1 
ATOM 1487 O O   . GLY A 1 186 ? -13.322 -1.917  19.046  1.00 93.36 186 A 1 
ATOM 1488 N N   . SER A 1 187 ? -14.938 -2.271  17.529  1.00 95.21 187 A 1 
ATOM 1489 C CA  . SER A 1 187 ? -15.676 -3.310  18.266  1.00 95.08 187 A 1 
ATOM 1490 C C   . SER A 1 187 ? -16.554 -4.096  17.300  1.00 95.55 187 A 1 
ATOM 1491 O O   . SER A 1 187 ? -17.120 -3.510  16.385  1.00 93.88 187 A 1 
ATOM 1492 C CB  . SER A 1 187 ? -16.579 -2.677  19.330  1.00 92.47 187 A 1 
ATOM 1493 O OG  . SER A 1 187 ? -17.243 -3.685  20.072  1.00 85.21 187 A 1 
ATOM 1494 N N   . PHE A 1 188 ? -16.754 -5.393  17.541  1.00 94.28 188 A 1 
ATOM 1495 C CA  . PHE A 1 188 ? -17.664 -6.201  16.727  1.00 93.88 188 A 1 
ATOM 1496 C C   . PHE A 1 188 ? -19.100 -5.650  16.675  1.00 94.24 188 A 1 
ATOM 1497 O O   . PHE A 1 188 ? -19.809 -5.924  15.720  1.00 92.64 188 A 1 
ATOM 1498 C CB  . PHE A 1 188 ? -17.650 -7.660  17.222  1.00 92.99 188 A 1 
ATOM 1499 C CG  . PHE A 1 188 ? -16.313 -8.367  17.047  1.00 91.66 188 A 1 
ATOM 1500 C CD1 . PHE A 1 188 ? -15.787 -8.555  15.756  1.00 88.82 188 A 1 
ATOM 1501 C CD2 . PHE A 1 188 ? -15.591 -8.830  18.161  1.00 89.51 188 A 1 
ATOM 1502 C CE1 . PHE A 1 188 ? -14.543 -9.187  15.585  1.00 87.64 188 A 1 
ATOM 1503 C CE2 . PHE A 1 188 ? -14.354 -9.460  17.993  1.00 87.42 188 A 1 
ATOM 1504 C CZ  . PHE A 1 188 ? -13.818 -9.642  16.697  1.00 88.33 188 A 1 
ATOM 1505 N N   . ASP A 1 189 ? -19.479 -4.836  17.646  1.00 93.53 189 A 1 
ATOM 1506 C CA  . ASP A 1 189 ? -20.802 -4.202  17.685  1.00 93.57 189 A 1 
ATOM 1507 C C   . ASP A 1 189 ? -20.898 -2.960  16.778  1.00 94.64 189 A 1 
ATOM 1508 O O   . ASP A 1 189 ? -21.996 -2.585  16.378  1.00 92.99 189 A 1 
ATOM 1509 C CB  . ASP A 1 189 ? -21.137 -3.800  19.136  1.00 91.75 189 A 1 
ATOM 1510 C CG  . ASP A 1 189 ? -21.059 -4.957  20.133  1.00 86.18 189 A 1 
ATOM 1511 O OD1 . ASP A 1 189 ? -21.503 -6.076  19.795  1.00 81.30 189 A 1 
ATOM 1512 O OD2 . ASP A 1 189 ? -20.487 -4.716  21.225  1.00 80.64 189 A 1 
ATOM 1513 N N   . THR A 1 190 ? -19.775 -2.302  16.485  1.00 94.22 190 A 1 
ATOM 1514 C CA  . THR A 1 190 ? -19.748 -1.022  15.746  1.00 94.60 190 A 1 
ATOM 1515 C C   . THR A 1 190 ? -18.988 -1.091  14.423  1.00 95.85 190 A 1 
ATOM 1516 O O   . THR A 1 190 ? -19.171 -0.207  13.586  1.00 95.41 190 A 1 
ATOM 1517 C CB  . THR A 1 190 ? -19.169 0.128   16.591  1.00 93.53 190 A 1 
ATOM 1518 O OG1 . THR A 1 190 ? -17.833 -0.116  16.969  1.00 90.93 190 A 1 
ATOM 1519 C CG2 . THR A 1 190 ? -19.969 0.335   17.886  1.00 89.51 190 A 1 
ATOM 1520 N N   . ASP A 1 191 ? -18.182 -2.119  14.208  1.00 96.03 191 A 1 
ATOM 1521 C CA  . ASP A 1 191 ? -17.306 -2.262  13.041  1.00 96.52 191 A 1 
ATOM 1522 C C   . ASP A 1 191 ? -18.025 -2.028  11.708  1.00 97.25 191 A 1 
ATOM 1523 O O   . ASP A 1 191 ? -17.488 -1.333  10.847  1.00 97.03 191 A 1 
ATOM 1524 C CB  . ASP A 1 191 ? -16.717 -3.679  13.002  1.00 95.94 191 A 1 
ATOM 1525 C CG  . ASP A 1 191 ? -15.549 -3.953  13.944  1.00 94.98 191 A 1 
ATOM 1526 O OD1 . ASP A 1 191 ? -14.986 -3.071  14.618  1.00 92.88 191 A 1 
ATOM 1527 O OD2 . ASP A 1 191 ? -15.154 -5.142  14.010  1.00 92.64 191 A 1 
ATOM 1528 N N   . LEU A 1 192 ? -19.241 -2.562  11.515  1.00 96.81 192 A 1 
ATOM 1529 C CA  . LEU A 1 192 ? -19.963 -2.394  10.248  1.00 97.06 192 A 1 
ATOM 1530 C C   . LEU A 1 192 ? -20.273 -0.918  9.946   1.00 97.33 192 A 1 
ATOM 1531 O O   . LEU A 1 192 ? -20.236 -0.505  8.786   1.00 96.79 192 A 1 
ATOM 1532 C CB  . LEU A 1 192 ? -21.270 -3.213  10.265  1.00 96.85 192 A 1 
ATOM 1533 C CG  . LEU A 1 192 ? -21.093 -4.740  10.435  1.00 94.89 192 A 1 
ATOM 1534 C CD1 . LEU A 1 192 ? -22.468 -5.411  10.347  1.00 91.18 192 A 1 
ATOM 1535 C CD2 . LEU A 1 192 ? -20.189 -5.357  9.373   1.00 91.31 192 A 1 
ATOM 1536 N N   . THR A 1 193 ? -20.557 -0.130  10.983  1.00 97.14 193 A 1 
ATOM 1537 C CA  . THR A 1 193 ? -20.775 1.319   10.850  1.00 96.93 193 A 1 
ATOM 1538 C C   . THR A 1 193 ? -19.474 2.045   10.521  1.00 97.21 193 A 1 
ATOM 1539 O O   . THR A 1 193 ? -19.467 2.948   9.687   1.00 96.63 193 A 1 
ATOM 1540 C CB  . THR A 1 193 ? -21.375 1.898   12.143  1.00 96.16 193 A 1 
ATOM 1541 O OG1 . THR A 1 193 ? -22.575 1.230   12.459  1.00 89.61 193 A 1 
ATOM 1542 C CG2 . THR A 1 193 ? -21.718 3.384   12.029  1.00 88.16 193 A 1 
ATOM 1543 N N   . ASP A 1 194 ? -18.373 1.629   11.154  1.00 96.99 194 A 1 
ATOM 1544 C CA  . ASP A 1 194 ? -17.060 2.197   10.875  1.00 96.90 194 A 1 
ATOM 1545 C C   . ASP A 1 194 ? -16.588 1.827   9.450   1.00 97.45 194 A 1 
ATOM 1546 O O   . ASP A 1 194 ? -16.156 2.702   8.711   1.00 97.30 194 A 1 
ATOM 1547 C CB  . ASP A 1 194 ? -16.057 1.760   11.957  1.00 96.47 194 A 1 
ATOM 1548 C CG  . ASP A 1 194 ? -16.346 2.383   13.335  1.00 95.15 194 A 1 
ATOM 1549 O OD1 . ASP A 1 194 ? -16.630 3.596   13.401  1.00 91.91 194 A 1 
ATOM 1550 O OD2 . ASP A 1 194 ? -16.250 1.653   14.351  1.00 91.61 194 A 1 
ATOM 1551 N N   . PHE A 1 195 ? -16.792 0.574   9.009   1.00 97.40 195 A 1 
ATOM 1552 C CA  . PHE A 1 195 ? -16.483 0.151   7.631   1.00 97.73 195 A 1 
ATOM 1553 C C   . PHE A 1 195 ? -17.280 0.961   6.601   1.00 97.95 195 A 1 
ATOM 1554 O O   . PHE A 1 195 ? -16.715 1.406   5.609   1.00 97.72 195 A 1 
ATOM 1555 C CB  . PHE A 1 195 ? -16.763 -1.345  7.432   1.00 97.85 195 A 1 
ATOM 1556 C CG  . PHE A 1 195 ? -16.032 -2.318  8.348   1.00 97.98 195 A 1 
ATOM 1557 C CD1 . PHE A 1 195 ? -14.818 -1.988  8.967   1.00 97.13 195 A 1 
ATOM 1558 C CD2 . PHE A 1 195 ? -16.601 -3.594  8.576   1.00 97.11 195 A 1 
ATOM 1559 C CE1 . PHE A 1 195 ? -14.189 -2.890  9.845   1.00 96.82 195 A 1 
ATOM 1560 C CE2 . PHE A 1 195 ? -15.976 -4.505  9.447   1.00 96.64 195 A 1 
ATOM 1561 C CZ  . PHE A 1 195 ? -14.776 -4.155  10.089  1.00 97.17 195 A 1 
ATOM 1562 N N   . GLU A 1 196 ? -18.578 1.188   6.842   1.00 97.55 196 A 1 
ATOM 1563 C CA  . GLU A 1 196 ? -19.391 2.031   5.967   1.00 97.23 196 A 1 
ATOM 1564 C C   . GLU A 1 196 ? -18.875 3.478   5.953   1.00 97.56 196 A 1 
ATOM 1565 O O   . GLU A 1 196 ? -18.782 4.082   4.890   1.00 96.81 196 A 1 
ATOM 1566 C CB  . GLU A 1 196 ? -20.870 1.970   6.393   1.00 96.44 196 A 1 
ATOM 1567 C CG  . GLU A 1 196 ? -21.840 2.644   5.386   1.00 83.43 196 A 1 
ATOM 1568 C CD  . GLU A 1 196 ? -21.910 1.933   4.007   1.00 79.32 196 A 1 
ATOM 1569 O OE1 . GLU A 1 196 ? -22.173 2.579   2.971   1.00 70.57 196 A 1 
ATOM 1570 O OE2 . GLU A 1 196 ? -21.748 0.695   3.936   1.00 71.28 196 A 1 
ATOM 1571 N N   . THR A 1 197 ? -18.457 4.009   7.104   1.00 97.32 197 A 1 
ATOM 1572 C CA  . THR A 1 197 ? -17.892 5.363   7.212   1.00 97.34 197 A 1 
ATOM 1573 C C   . THR A 1 197 ? -16.604 5.510   6.388   1.00 97.66 197 A 1 
ATOM 1574 O O   . THR A 1 197 ? -16.442 6.486   5.665   1.00 97.16 197 A 1 
ATOM 1575 C CB  . THR A 1 197 ? -17.621 5.736   8.676   1.00 96.96 197 A 1 
ATOM 1576 O OG1 . THR A 1 197 ? -18.820 5.660   9.420   1.00 95.14 197 A 1 
ATOM 1577 C CG2 . THR A 1 197 ? -17.076 7.149   8.831   1.00 95.54 197 A 1 
ATOM 1578 N N   . VAL A 1 198 ? -15.703 4.542   6.458   1.00 97.46 198 A 1 
ATOM 1579 C CA  . VAL A 1 198 ? -14.486 4.536   5.631   1.00 97.54 198 A 1 
ATOM 1580 C C   . VAL A 1 198 ? -14.848 4.373   4.145   1.00 97.73 198 A 1 
ATOM 1581 O O   . VAL A 1 198 ? -14.292 5.056   3.283   1.00 97.67 198 A 1 
ATOM 1582 C CB  . VAL A 1 198 ? -13.507 3.445   6.092   1.00 97.51 198 A 1 
ATOM 1583 C CG1 . VAL A 1 198 ? -12.231 3.459   5.242   1.00 96.45 198 A 1 
ATOM 1584 C CG2 . VAL A 1 198 ? -13.082 3.624   7.550   1.00 96.59 198 A 1 
ATOM 1585 N N   . PHE A 1 199 ? -15.828 3.504   3.840   1.00 97.98 199 A 1 
ATOM 1586 C CA  . PHE A 1 199 ? -16.292 3.276   2.480   1.00 97.90 199 A 1 
ATOM 1587 C C   . PHE A 1 199 ? -16.867 4.535   1.820   1.00 97.86 199 A 1 
ATOM 1588 O O   . PHE A 1 199 ? -16.668 4.712   0.618   1.00 97.54 199 A 1 
ATOM 1589 C CB  . PHE A 1 199 ? -17.315 2.138   2.464   1.00 97.91 199 A 1 
ATOM 1590 C CG  . PHE A 1 199 ? -17.804 1.794   1.070   1.00 97.96 199 A 1 
ATOM 1591 C CD1 . PHE A 1 199 ? -18.962 2.407   0.552   1.00 97.02 199 A 1 
ATOM 1592 C CD2 . PHE A 1 199 ? -17.058 0.917   0.267   1.00 97.30 199 A 1 
ATOM 1593 C CE1 . PHE A 1 199 ? -19.370 2.147   -0.767  1.00 96.73 199 A 1 
ATOM 1594 C CE2 . PHE A 1 199 ? -17.472 0.658   -1.052  1.00 96.76 199 A 1 
ATOM 1595 C CZ  . PHE A 1 199 ? -18.616 1.276   -1.568  1.00 97.09 199 A 1 
ATOM 1596 N N   . GLU A 1 200 ? -17.508 5.429   2.567   1.00 97.45 200 A 1 
ATOM 1597 C CA  . GLU A 1 200 ? -18.020 6.704   2.037   1.00 97.04 200 A 1 
ATOM 1598 C C   . GLU A 1 200 ? -16.926 7.529   1.322   1.00 97.20 200 A 1 
ATOM 1599 O O   . GLU A 1 200 ? -17.225 8.224   0.353   1.00 96.12 200 A 1 
ATOM 1600 C CB  . GLU A 1 200 ? -18.654 7.539   3.173   1.00 96.30 200 A 1 
ATOM 1601 C CG  . GLU A 1 200 ? -20.036 7.029   3.615   1.00 89.52 200 A 1 
ATOM 1602 C CD  . GLU A 1 200 ? -20.640 7.782   4.826   1.00 88.72 200 A 1 
ATOM 1603 O OE1 . GLU A 1 200 ? -21.426 7.174   5.595   1.00 79.50 200 A 1 
ATOM 1604 O OE2 . GLU A 1 200 ? -20.361 8.989   5.011   1.00 82.02 200 A 1 
ATOM 1605 N N   . ILE A 1 201 ? -15.669 7.415   1.758   1.00 97.60 201 A 1 
ATOM 1606 C CA  . ILE A 1 201 ? -14.543 8.137   1.161   1.00 97.50 201 A 1 
ATOM 1607 C C   . ILE A 1 201 ? -13.756 7.255   0.189   1.00 97.69 201 A 1 
ATOM 1608 O O   . ILE A 1 201 ? -13.468 7.678   -0.932  1.00 97.08 201 A 1 
ATOM 1609 C CB  . ILE A 1 201 ? -13.647 8.727   2.274   1.00 97.30 201 A 1 
ATOM 1610 C CG1 . ILE A 1 201 ? -14.431 9.664   3.222   1.00 95.26 201 A 1 
ATOM 1611 C CG2 . ILE A 1 201 ? -12.433 9.466   1.685   1.00 95.77 201 A 1 
ATOM 1612 C CD1 . ILE A 1 201 ? -15.178 10.824  2.540   1.00 88.58 201 A 1 
ATOM 1613 N N   . PHE A 1 202 ? -13.420 6.030   0.582   1.00 97.87 202 A 1 
ATOM 1614 C CA  . PHE A 1 202 ? -12.541 5.151   -0.197  1.00 97.79 202 A 1 
ATOM 1615 C C   . PHE A 1 202 ? -13.275 4.291   -1.237  1.00 97.76 202 A 1 
ATOM 1616 O O   . PHE A 1 202 ? -12.648 3.791   -2.174  1.00 97.01 202 A 1 
ATOM 1617 C CB  . PHE A 1 202 ? -11.679 4.312   0.756   1.00 97.75 202 A 1 
ATOM 1618 C CG  . PHE A 1 202 ? -10.653 5.142   1.497   1.00 97.89 202 A 1 
ATOM 1619 C CD1 . PHE A 1 202 ? -9.415  5.431   0.902   1.00 97.08 202 A 1 
ATOM 1620 C CD2 . PHE A 1 202 ? -10.938 5.658   2.776   1.00 97.12 202 A 1 
ATOM 1621 C CE1 . PHE A 1 202 ? -8.478  6.236   1.561   1.00 96.53 202 A 1 
ATOM 1622 C CE2 . PHE A 1 202 ? -9.998  6.473   3.445   1.00 96.51 202 A 1 
ATOM 1623 C CZ  . PHE A 1 202 ? -8.775  6.759   2.835   1.00 96.88 202 A 1 
ATOM 1624 N N   . GLY A 1 203 ? -14.602 4.162   -1.129  1.00 97.53 203 A 1 
ATOM 1625 C CA  . GLY A 1 203 ? -15.425 3.337   -2.012  1.00 97.32 203 A 1 
ATOM 1626 C C   . GLY A 1 203 ? -15.364 3.729   -3.486  1.00 97.53 203 A 1 
ATOM 1627 O O   . GLY A 1 203 ? -15.508 2.867   -4.351  1.00 96.81 203 A 1 
ATOM 1628 N N   . LYS A 1 204 ? -15.050 4.994   -3.803  1.00 97.37 204 A 1 
ATOM 1629 C CA  . LYS A 1 204 ? -14.861 5.470   -5.189  1.00 96.93 204 A 1 
ATOM 1630 C C   . LYS A 1 204 ? -13.716 4.780   -5.949  1.00 97.36 204 A 1 
ATOM 1631 O O   . LYS A 1 204 ? -13.701 4.802   -7.178  1.00 96.43 204 A 1 
ATOM 1632 C CB  . LYS A 1 204 ? -14.718 7.004   -5.203  1.00 96.05 204 A 1 
ATOM 1633 C CG  . LYS A 1 204 ? -13.417 7.521   -4.567  1.00 95.55 204 A 1 
ATOM 1634 C CD  . LYS A 1 204 ? -13.399 9.059   -4.529  1.00 94.17 204 A 1 
ATOM 1635 C CE  . LYS A 1 204 ? -12.169 9.541   -3.772  1.00 91.08 204 A 1 
ATOM 1636 N NZ  . LYS A 1 204 ? -12.084 11.028  -3.680  1.00 87.50 204 A 1 
ATOM 1637 N N   . TRP A 1 205 ? -12.780 4.153   -5.246  1.00 97.55 205 A 1 
ATOM 1638 C CA  . TRP A 1 205 ? -11.688 3.367   -5.841  1.00 97.47 205 A 1 
ATOM 1639 C C   . TRP A 1 205 ? -11.943 1.851   -5.839  1.00 97.37 205 A 1 
ATOM 1640 O O   . TRP A 1 205 ? -11.120 1.100   -6.369  1.00 96.50 205 A 1 
ATOM 1641 C CB  . TRP A 1 205 ? -10.367 3.711   -5.162  1.00 97.38 205 A 1 
ATOM 1642 C CG  . TRP A 1 205 ? -9.934  5.137   -5.318  1.00 97.30 205 A 1 
ATOM 1643 C CD1 . TRP A 1 205 ? -9.496  5.715   -6.462  1.00 96.19 205 A 1 
ATOM 1644 C CD2 . TRP A 1 205 ? -9.883  6.174   -4.305  1.00 97.36 205 A 1 
ATOM 1645 N NE1 . TRP A 1 205 ? -9.167  7.031   -6.224  1.00 95.95 205 A 1 
ATOM 1646 C CE2 . TRP A 1 205 ? -9.379  7.371   -4.907  1.00 96.80 205 A 1 
ATOM 1647 C CE3 . TRP A 1 205 ? -10.200 6.218   -2.934  1.00 96.67 205 A 1 
ATOM 1648 C CZ2 . TRP A 1 205 ? -9.188  8.549   -4.170  1.00 95.95 205 A 1 
ATOM 1649 C CZ3 . TRP A 1 205 ? -10.014 7.398   -2.192  1.00 95.86 205 A 1 
ATOM 1650 C CH2 . TRP A 1 205 ? -9.506  8.556   -2.807  1.00 95.33 205 A 1 
ATOM 1651 N N   . MET A 1 206 ? -13.076 1.410   -5.296  1.00 97.01 206 A 1 
ATOM 1652 C CA  . MET A 1 206 ? -13.452 0.003   -5.182  1.00 97.14 206 A 1 
ATOM 1653 C C   . MET A 1 206 ? -14.451 -0.387  -6.277  1.00 96.95 206 A 1 
ATOM 1654 O O   . MET A 1 206 ? -15.359 0.362   -6.623  1.00 95.88 206 A 1 
ATOM 1655 C CB  . MET A 1 206 ? -13.996 -0.290  -3.784  1.00 97.27 206 A 1 
ATOM 1656 C CG  . MET A 1 206 ? -12.941 -0.049  -2.692  1.00 96.75 206 A 1 
ATOM 1657 S SD  . MET A 1 206 ? -13.516 -0.467  -1.023  1.00 96.92 206 A 1 
ATOM 1658 C CE  . MET A 1 206 ? -12.124 0.169   -0.055  1.00 93.64 206 A 1 
ATOM 1659 N N   . ASN A 1 207 ? -14.300 -1.598  -6.824  1.00 96.96 207 A 1 
ATOM 1660 C CA  . ASN A 1 207 ? -15.342 -2.219  -7.639  1.00 96.51 207 A 1 
ATOM 1661 C C   . ASN A 1 207 ? -16.417 -2.882  -6.739  1.00 97.26 207 A 1 
ATOM 1662 O O   . ASN A 1 207 ? -16.274 -2.914  -5.515  1.00 97.09 207 A 1 
ATOM 1663 C CB  . ASN A 1 207 ? -14.703 -3.169  -8.665  1.00 95.73 207 A 1 
ATOM 1664 C CG  . ASN A 1 207 ? -14.088 -4.429  -8.078  1.00 95.58 207 A 1 
ATOM 1665 O OD1 . ASN A 1 207 ? -14.586 -5.021  -7.142  1.00 91.76 207 A 1 
ATOM 1666 N ND2 . ASN A 1 207 ? -13.009 -4.913  -8.627  1.00 90.78 207 A 1 
ATOM 1667 N N   . THR A 1 208 ? -17.469 -3.431  -7.334  1.00 96.85 208 A 1 
ATOM 1668 C CA  . THR A 1 208 ? -18.591 -4.043  -6.596  1.00 97.04 208 A 1 
ATOM 1669 C C   . THR A 1 208 ? -18.142 -5.161  -5.643  1.00 97.32 208 A 1 
ATOM 1670 O O   . THR A 1 208 ? -18.520 -5.145  -4.483  1.00 96.68 208 A 1 
ATOM 1671 C CB  . THR A 1 208 ? -19.637 -4.592  -7.575  1.00 96.84 208 A 1 
ATOM 1672 O OG1 . THR A 1 208 ? -19.976 -3.592  -8.503  1.00 91.62 208 A 1 
ATOM 1673 C CG2 . THR A 1 208 ? -20.924 -5.039  -6.891  1.00 90.49 208 A 1 
ATOM 1674 N N   . GLU A 1 209 ? -17.291 -6.086  -6.095  1.00 96.57 209 A 1 
ATOM 1675 C CA  . GLU A 1 209 ? -16.818 -7.208  -5.266  1.00 96.03 209 A 1 
ATOM 1676 C C   . GLU A 1 209 ? -15.919 -6.737  -4.109  1.00 96.85 209 A 1 
ATOM 1677 O O   . GLU A 1 209 ? -16.005 -7.233  -2.979  1.00 96.05 209 A 1 
ATOM 1678 C CB  . GLU A 1 209 ? -16.074 -8.205  -6.169  1.00 94.21 209 A 1 
ATOM 1679 C CG  . GLU A 1 209 ? -15.667 -9.489  -5.430  1.00 82.20 209 A 1 
ATOM 1680 C CD  . GLU A 1 209 ? -14.905 -10.498 -6.318  1.00 81.78 209 A 1 
ATOM 1681 O OE1 . GLU A 1 209 ? -14.572 -11.585 -5.787  1.00 73.00 209 A 1 
ATOM 1682 O OE2 . GLU A 1 209 ? -14.595 -10.188 -7.483  1.00 75.18 209 A 1 
ATOM 1683 N N   . GLN A 1 210 ? -15.079 -5.741  -4.375  1.00 97.29 210 A 1 
ATOM 1684 C CA  . GLN A 1 210 ? -14.265 -5.082  -3.360  1.00 97.54 210 A 1 
ATOM 1685 C C   . GLN A 1 210 ? -15.148 -4.379  -2.316  1.00 97.98 210 A 1 
ATOM 1686 O O   . GLN A 1 210 ? -14.918 -4.534  -1.120  1.00 97.93 210 A 1 
ATOM 1687 C CB  . GLN A 1 210 ? -13.325 -4.062  -4.026  1.00 97.15 210 A 1 
ATOM 1688 C CG  . GLN A 1 210 ? -12.193 -4.720  -4.828  1.00 96.00 210 A 1 
ATOM 1689 C CD  . GLN A 1 210 ? -11.399 -3.732  -5.678  1.00 95.67 210 A 1 
ATOM 1690 O OE1 . GLN A 1 210 ? -11.827 -2.647  -6.043  1.00 91.58 210 A 1 
ATOM 1691 N NE2 . GLN A 1 210 ? -10.198 -4.083  -6.058  1.00 90.14 210 A 1 
ATOM 1692 N N   . ALA A 1 211 ? -16.170 -3.654  -2.764  1.00 97.45 211 A 1 
ATOM 1693 C CA  . ALA A 1 211 ? -17.111 -2.962  -1.894  1.00 97.72 211 A 1 
ATOM 1694 C C   . ALA A 1 211 ? -17.889 -3.932  -0.985  1.00 97.99 211 A 1 
ATOM 1695 O O   . ALA A 1 211 ? -18.021 -3.677  0.205   1.00 97.57 211 A 1 
ATOM 1696 C CB  . ALA A 1 211 ? -18.066 -2.145  -2.773  1.00 97.49 211 A 1 
ATOM 1697 N N   . GLU A 1 212 ? -18.362 -5.060  -1.527  1.00 97.57 212 A 1 
ATOM 1698 C CA  . GLU A 1 212 ? -19.092 -6.074  -0.766  1.00 97.22 212 A 1 
ATOM 1699 C C   . GLU A 1 212 ? -18.246 -6.652  0.381   1.00 97.57 212 A 1 
ATOM 1700 O O   . GLU A 1 212 ? -18.696 -6.710  1.524   1.00 96.81 212 A 1 
ATOM 1701 C CB  . GLU A 1 212 ? -19.523 -7.213  -1.705  1.00 96.52 212 A 1 
ATOM 1702 C CG  . GLU A 1 212 ? -20.714 -6.823  -2.591  1.00 85.33 212 A 1 
ATOM 1703 C CD  . GLU A 1 212 ? -21.062 -7.895  -3.655  1.00 81.39 212 A 1 
ATOM 1704 O OE1 . GLU A 1 212 ? -21.975 -7.624  -4.460  1.00 72.15 212 A 1 
ATOM 1705 O OE2 . GLU A 1 212 ? -20.429 -8.970  -3.646  1.00 74.11 212 A 1 
ATOM 1706 N N   . THR A 1 213 ? -17.002 -7.051  0.089   1.00 98.02 213 A 1 
ATOM 1707 C CA  . THR A 1 213 ? -16.100 -7.608  1.107   1.00 98.03 213 A 1 
ATOM 1708 C C   . THR A 1 213 ? -15.617 -6.547  2.095   1.00 98.28 213 A 1 
ATOM 1709 O O   . THR A 1 213 ? -15.550 -6.824  3.294   1.00 97.72 213 A 1 
ATOM 1710 C CB  . THR A 1 213 ? -14.916 -8.347  0.475   1.00 97.32 213 A 1 
ATOM 1711 O OG1 . THR A 1 213 ? -14.247 -7.552  -0.473  1.00 92.98 213 A 1 
ATOM 1712 C CG2 . THR A 1 213 ? -15.367 -9.614  -0.250  1.00 92.05 213 A 1 
ATOM 1713 N N   . PHE A 1 214 ? -15.378 -5.327  1.630   1.00 98.15 214 A 1 
ATOM 1714 C CA  . PHE A 1 214 ? -14.979 -4.228  2.504   1.00 98.20 214 A 1 
ATOM 1715 C C   . PHE A 1 214 ? -16.079 -3.860  3.501   1.00 98.28 214 A 1 
ATOM 1716 O O   . PHE A 1 214 ? -15.817 -3.795  4.699   1.00 98.03 214 A 1 
ATOM 1717 C CB  . PHE A 1 214 ? -14.570 -3.007  1.668   1.00 98.27 214 A 1 
ATOM 1718 C CG  . PHE A 1 214 ? -13.938 -1.924  2.510   1.00 98.36 214 A 1 
ATOM 1719 C CD1 . PHE A 1 214 ? -14.728 -0.918  3.096   1.00 97.77 214 A 1 
ATOM 1720 C CD2 . PHE A 1 214 ? -12.554 -1.956  2.759   1.00 97.77 214 A 1 
ATOM 1721 C CE1 . PHE A 1 214 ? -14.141 0.037   3.930   1.00 97.46 214 A 1 
ATOM 1722 C CE2 . PHE A 1 214 ? -11.966 -0.995  3.592   1.00 97.23 214 A 1 
ATOM 1723 C CZ  . PHE A 1 214 ? -12.754 0.003   4.182   1.00 97.59 214 A 1 
ATOM 1724 N N   . LYS A 1 215 ? -17.323 -3.704  3.050   1.00 97.95 215 A 1 
ATOM 1725 C CA  . LYS A 1 215 ? -18.465 -3.423  3.942   1.00 97.81 215 A 1 
ATOM 1726 C C   . LYS A 1 215 ? -18.764 -4.567  4.906   1.00 97.75 215 A 1 
ATOM 1727 O O   . LYS A 1 215 ? -19.272 -4.332  5.992   1.00 97.15 215 A 1 
ATOM 1728 C CB  . LYS A 1 215 ? -19.710 -3.103  3.107   1.00 97.90 215 A 1 
ATOM 1729 C CG  . LYS A 1 215 ? -19.585 -1.750  2.407   1.00 97.09 215 A 1 
ATOM 1730 C CD  . LYS A 1 215 ? -20.863 -1.457  1.620   1.00 95.20 215 A 1 
ATOM 1731 C CE  . LYS A 1 215 ? -20.739 -0.095  0.949   1.00 90.72 215 A 1 
ATOM 1732 N NZ  . LYS A 1 215 ? -22.008 0.662   1.030   1.00 84.18 215 A 1 
ATOM 1733 N N   . LYS A 1 216 ? -18.444 -5.812  4.517   1.00 97.73 216 A 1 
ATOM 1734 C CA  . LYS A 1 216 ? -18.620 -6.987  5.377   1.00 97.45 216 A 1 
ATOM 1735 C C   . LYS A 1 216 ? -17.590 -7.058  6.503   1.00 97.64 216 A 1 
ATOM 1736 O O   . LYS A 1 216 ? -17.960 -7.433  7.611   1.00 96.67 216 A 1 
ATOM 1737 C CB  . LYS A 1 216 ? -18.578 -8.249  4.505   1.00 96.14 216 A 1 
ATOM 1738 C CG  . LYS A 1 216 ? -18.756 -9.525  5.354   1.00 93.13 216 A 1 
ATOM 1739 C CD  . LYS A 1 216 ? -18.596 -10.794 4.518   1.00 90.39 216 A 1 
ATOM 1740 C CE  . LYS A 1 216 ? -18.637 -11.979 5.503   1.00 83.43 216 A 1 
ATOM 1741 N NZ  . LYS A 1 216 ? -18.300 -13.269 4.868   1.00 76.92 216 A 1 
ATOM 1742 N N   . GLY A 1 217 ? -16.308 -6.786  6.209   1.00 97.33 217 A 1 
ATOM 1743 C CA  . GLY A 1 217 ? -15.227 -7.092  7.153   1.00 97.48 217 A 1 
ATOM 1744 C C   . GLY A 1 217 ? -14.016 -6.156  7.099   1.00 98.09 217 A 1 
ATOM 1745 O O   . GLY A 1 217 ? -13.029 -6.427  7.773   1.00 97.44 217 A 1 
ATOM 1746 N N   . GLY A 1 218 ? -14.057 -5.083  6.298   1.00 97.71 218 A 1 
ATOM 1747 C CA  . GLY A 1 218 ? -12.951 -4.142  6.156   1.00 97.98 218 A 1 
ATOM 1748 C C   . GLY A 1 218 ? -11.761 -4.677  5.349   1.00 98.27 218 A 1 
ATOM 1749 O O   . GLY A 1 218 ? -10.667 -4.134  5.446   1.00 97.83 218 A 1 
ATOM 1750 N N   . TYR A 1 219 ? -11.951 -5.748  4.569   1.00 98.14 219 A 1 
ATOM 1751 C CA  . TYR A 1 219 ? -10.914 -6.376  3.743   1.00 98.32 219 A 1 
ATOM 1752 C C   . TYR A 1 219 ? -11.367 -6.520  2.287   1.00 98.40 219 A 1 
ATOM 1753 O O   . TYR A 1 219 ? -12.551 -6.578  1.993   1.00 97.98 219 A 1 
ATOM 1754 C CB  . TYR A 1 219 ? -10.516 -7.721  4.345   1.00 98.28 219 A 1 
ATOM 1755 C CG  . TYR A 1 219 ? -11.629 -8.756  4.373   1.00 98.45 219 A 1 
ATOM 1756 C CD1 . TYR A 1 219 ? -12.343 -9.008  5.570   1.00 97.52 219 A 1 
ATOM 1757 C CD2 . TYR A 1 219 ? -11.968 -9.464  3.206   1.00 97.49 219 A 1 
ATOM 1758 C CE1 . TYR A 1 219 ? -13.378 -9.960  5.594   1.00 96.94 219 A 1 
ATOM 1759 C CE2 . TYR A 1 219 ? -13.009 -10.408 3.226   1.00 96.94 219 A 1 
ATOM 1760 C CZ  . TYR A 1 219 ? -13.716 -10.661 4.413   1.00 97.42 219 A 1 
ATOM 1761 O OH  . TYR A 1 219 ? -14.717 -11.580 4.426   1.00 96.33 219 A 1 
ATOM 1762 N N   . TYR A 1 220 ? -10.420 -6.610  1.364   1.00 98.14 220 A 1 
ATOM 1763 C CA  . TYR A 1 220 ? -10.677 -6.773  -0.067  1.00 98.24 220 A 1 
ATOM 1764 C C   . TYR A 1 220 ? -9.395  -7.171  -0.808  1.00 98.33 220 A 1 
ATOM 1765 O O   . TYR A 1 220 ? -8.342  -7.351  -0.199  1.00 98.00 220 A 1 
ATOM 1766 C CB  . TYR A 1 220 ? -11.284 -5.483  -0.648  1.00 98.07 220 A 1 
ATOM 1767 C CG  . TYR A 1 220 ? -10.416 -4.243  -0.564  1.00 98.26 220 A 1 
ATOM 1768 C CD1 . TYR A 1 220 ? -10.175 -3.638  0.683   1.00 97.47 220 A 1 
ATOM 1769 C CD2 . TYR A 1 220 ? -9.854  -3.697  -1.726  1.00 97.47 220 A 1 
ATOM 1770 C CE1 . TYR A 1 220 ? -9.369  -2.495  0.775   1.00 96.87 220 A 1 
ATOM 1771 C CE2 . TYR A 1 220 ? -9.051  -2.548  -1.639  1.00 96.88 220 A 1 
ATOM 1772 C CZ  . TYR A 1 220 ? -8.798  -1.952  -0.387  1.00 97.09 220 A 1 
ATOM 1773 O OH  . TYR A 1 220 ? -8.015  -0.855  -0.296  1.00 96.02 220 A 1 
ATOM 1774 N N   . TYR A 1 221 ? -9.452  -7.332  -2.129  1.00 98.27 221 A 1 
ATOM 1775 C CA  . TYR A 1 221 ? -8.289  -7.615  -2.963  1.00 98.16 221 A 1 
ATOM 1776 C C   . TYR A 1 221 ? -8.277  -6.765  -4.230  1.00 97.95 221 A 1 
ATOM 1777 O O   . TYR A 1 221 ? -9.309  -6.263  -4.664  1.00 97.31 221 A 1 
ATOM 1778 C CB  . TYR A 1 221 ? -8.226  -9.115  -3.282  1.00 97.71 221 A 1 
ATOM 1779 C CG  . TYR A 1 221 ? -9.201  -9.580  -4.345  1.00 97.53 221 A 1 
ATOM 1780 C CD1 . TYR A 1 221 ? -10.532 -9.904  -4.008  1.00 95.97 221 A 1 
ATOM 1781 C CD2 . TYR A 1 221 ? -8.782  -9.673  -5.689  1.00 95.62 221 A 1 
ATOM 1782 C CE1 . TYR A 1 221 ? -11.427 -10.311 -5.006  1.00 94.16 221 A 1 
ATOM 1783 C CE2 . TYR A 1 221 ? -9.685  -10.077 -6.688  1.00 94.12 221 A 1 
ATOM 1784 C CZ  . TYR A 1 221 ? -11.011 -10.391 -6.354  1.00 93.86 221 A 1 
ATOM 1785 O OH  . TYR A 1 221 ? -11.872 -10.766 -7.328  1.00 91.59 221 A 1 
ATOM 1786 N N   . ALA A 1 222 ? -7.112  -6.649  -4.870  1.00 97.42 222 A 1 
ATOM 1787 C CA  . ALA A 1 222 ? -6.987  -6.111  -6.216  1.00 97.08 222 A 1 
ATOM 1788 C C   . ALA A 1 222 ? -6.110  -7.024  -7.081  1.00 96.70 222 A 1 
ATOM 1789 O O   . ALA A 1 222 ? -5.093  -7.536  -6.628  1.00 95.89 222 A 1 
ATOM 1790 C CB  . ALA A 1 222 ? -6.443  -4.686  -6.166  1.00 96.58 222 A 1 
ATOM 1791 N N   . ASP A 1 223 ? -6.529  -7.204  -8.343  1.00 96.43 223 A 1 
ATOM 1792 C CA  . ASP A 1 223 ? -5.770  -7.931  -9.347  1.00 96.09 223 A 1 
ATOM 1793 C C   . ASP A 1 223 ? -4.996  -6.950  -10.242 1.00 95.64 223 A 1 
ATOM 1794 O O   . ASP A 1 223 ? -5.540  -5.937  -10.698 1.00 94.57 223 A 1 
ATOM 1795 C CB  . ASP A 1 223 ? -6.687  -8.828  -10.192 1.00 95.72 223 A 1 
ATOM 1796 C CG  . ASP A 1 223 ? -7.134  -10.108 -9.484  1.00 95.46 223 A 1 
ATOM 1797 O OD1 . ASP A 1 223 ? -6.548  -10.477 -8.442  1.00 93.25 223 A 1 
ATOM 1798 O OD2 . ASP A 1 223 ? -8.065  -10.795 -9.963  1.00 93.37 223 A 1 
ATOM 1799 N N   . PHE A 1 224 ? -3.752  -7.297  -10.546 1.00 94.80 224 A 1 
ATOM 1800 C CA  . PHE A 1 224 ? -2.858  -6.607  -11.459 1.00 94.19 224 A 1 
ATOM 1801 C C   . PHE A 1 224 ? -2.465  -7.558  -12.598 1.00 93.54 224 A 1 
ATOM 1802 O O   . PHE A 1 224 ? -1.394  -8.160  -12.571 1.00 91.86 224 A 1 
ATOM 1803 C CB  . PHE A 1 224 ? -1.655  -6.055  -10.681 1.00 94.32 224 A 1 
ATOM 1804 C CG  . PHE A 1 224 ? -2.043  -5.118  -9.559  1.00 94.61 224 A 1 
ATOM 1805 C CD1 . PHE A 1 224 ? -2.283  -3.752  -9.816  1.00 93.44 224 A 1 
ATOM 1806 C CD2 . PHE A 1 224 ? -2.208  -5.611  -8.255  1.00 93.85 224 A 1 
ATOM 1807 C CE1 . PHE A 1 224 ? -2.679  -2.891  -8.780  1.00 93.08 224 A 1 
ATOM 1808 C CE2 . PHE A 1 224 ? -2.606  -4.755  -7.216  1.00 93.41 224 A 1 
ATOM 1809 C CZ  . PHE A 1 224 ? -2.842  -3.395  -7.482  1.00 93.54 224 A 1 
ATOM 1810 N N   . PRO A 1 225 ? -3.337  -7.726  -13.619 1.00 93.18 225 A 1 
ATOM 1811 C CA  . PRO A 1 225 ? -3.157  -8.732  -14.672 1.00 91.77 225 A 1 
ATOM 1812 C C   . PRO A 1 225 ? -1.864  -8.579  -15.481 1.00 90.54 225 A 1 
ATOM 1813 O O   . PRO A 1 225 ? -1.305  -9.567  -15.939 1.00 88.18 225 A 1 
ATOM 1814 C CB  . PRO A 1 225 ? -4.380  -8.601  -15.583 1.00 91.06 225 A 1 
ATOM 1815 C CG  . PRO A 1 225 ? -5.451  -8.030  -14.664 1.00 90.14 225 A 1 
ATOM 1816 C CD  . PRO A 1 225 ? -4.646  -7.106  -13.754 1.00 92.58 225 A 1 
ATOM 1817 N N   . SER A 1 226 ? -1.379  -7.350  -15.654 1.00 89.49 226 A 1 
ATOM 1818 C CA  . SER A 1 226 ? -0.115  -7.068  -16.348 1.00 87.55 226 A 1 
ATOM 1819 C C   . SER A 1 226 ? 1.109   -7.673  -15.654 1.00 87.75 226 A 1 
ATOM 1820 O O   . SER A 1 226 ? 2.128   -7.871  -16.308 1.00 85.45 226 A 1 
ATOM 1821 C CB  . SER A 1 226 ? 0.091   -5.557  -16.476 1.00 85.86 226 A 1 
ATOM 1822 O OG  . SER A 1 226 ? -0.022  -4.927  -15.217 1.00 78.81 226 A 1 
ATOM 1823 N N   . SER A 1 227 ? 0.992   -7.973  -14.366 1.00 88.87 227 A 1 
ATOM 1824 C CA  . SER A 1 227 ? 2.055   -8.505  -13.519 1.00 88.93 227 A 1 
ATOM 1825 C C   . SER A 1 227 ? 1.744   -9.907  -12.980 1.00 89.98 227 A 1 
ATOM 1826 O O   . SER A 1 227 ? 2.491   -10.406 -12.155 1.00 88.41 227 A 1 
ATOM 1827 C CB  . SER A 1 227 ? 2.319   -7.538  -12.359 1.00 87.88 227 A 1 
ATOM 1828 O OG  . SER A 1 227 ? 2.582   -6.248  -12.877 1.00 81.00 227 A 1 
ATOM 1829 N N   . ASN A 1 228 ? 0.634   -10.544 -13.423 1.00 90.78 228 A 1 
ATOM 1830 C CA  . ASN A 1 228 ? 0.126   -11.813 -12.891 1.00 91.36 228 A 1 
ATOM 1831 C C   . ASN A 1 228 ? 0.094   -11.830 -11.353 1.00 92.53 228 A 1 
ATOM 1832 O O   . ASN A 1 228 ? 0.518   -12.795 -10.706 1.00 91.24 228 A 1 
ATOM 1833 C CB  . ASN A 1 228 ? 0.902   -12.990 -13.495 1.00 89.88 228 A 1 
ATOM 1834 C CG  . ASN A 1 228 ? 0.760   -13.088 -15.000 1.00 85.96 228 A 1 
ATOM 1835 O OD1 . ASN A 1 228 ? -0.278  -12.867 -15.588 1.00 77.81 228 A 1 
ATOM 1836 N ND2 . ASN A 1 228 ? 1.829   -13.421 -15.677 1.00 75.89 228 A 1 
ATOM 1837 N N   . PHE A 1 229 ? -0.382  -10.733 -10.762 1.00 93.22 229 A 1 
ATOM 1838 C CA  . PHE A 1 229 ? -0.282  -10.515 -9.326  1.00 93.92 229 A 1 
ATOM 1839 C C   . PHE A 1 229 ? -1.629  -10.146 -8.710  1.00 94.86 229 A 1 
ATOM 1840 O O   . PHE A 1 229 ? -2.403  -9.377  -9.273  1.00 94.43 229 A 1 
ATOM 1841 C CB  . PHE A 1 229 ? 0.793   -9.441  -9.074  1.00 93.17 229 A 1 
ATOM 1842 C CG  . PHE A 1 229 ? 1.069   -9.216  -7.617  1.00 92.23 229 A 1 
ATOM 1843 C CD1 . PHE A 1 229 ? 0.598   -8.049  -6.972  1.00 88.95 229 A 1 
ATOM 1844 C CD2 . PHE A 1 229 ? 1.739   -10.193 -6.872  1.00 88.78 229 A 1 
ATOM 1845 C CE1 . PHE A 1 229 ? 0.766   -7.886  -5.594  1.00 86.99 229 A 1 
ATOM 1846 C CE2 . PHE A 1 229 ? 1.913   -10.033 -5.488  1.00 86.94 229 A 1 
ATOM 1847 C CZ  . PHE A 1 229 ? 1.413   -8.882  -4.857  1.00 86.88 229 A 1 
ATOM 1848 N N   . ARG A 1 230 ? -1.913  -10.695 -7.526  1.00 95.82 230 A 1 
ATOM 1849 C CA  . ARG A 1 230 ? -3.041  -10.327 -6.671  1.00 96.47 230 A 1 
ATOM 1850 C C   . ARG A 1 230 ? -2.527  -9.776  -5.348  1.00 96.35 230 A 1 
ATOM 1851 O O   . ARG A 1 230 ? -1.673  -10.383 -4.713  1.00 95.54 230 A 1 
ATOM 1852 C CB  . ARG A 1 230 ? -3.968  -11.532 -6.465  1.00 96.88 230 A 1 
ATOM 1853 C CG  . ARG A 1 230 ? -5.080  -11.244 -5.444  1.00 96.95 230 A 1 
ATOM 1854 C CD  . ARG A 1 230 ? -6.128  -12.353 -5.427  1.00 96.43 230 A 1 
ATOM 1855 N NE  . ARG A 1 230 ? -6.945  -12.313 -6.650  1.00 95.63 230 A 1 
ATOM 1856 C CZ  . ARG A 1 230 ? -7.927  -13.112 -6.989  1.00 96.25 230 A 1 
ATOM 1857 N NH1 . ARG A 1 230 ? -8.324  -14.089 -6.242  1.00 92.34 230 A 1 
ATOM 1858 N NH2 . ARG A 1 230 ? -8.540  -12.929 -8.118  1.00 92.58 230 A 1 
ATOM 1859 N N   . PHE A 1 231 ? -3.110  -8.677  -4.900  1.00 95.43 231 A 1 
ATOM 1860 C CA  . PHE A 1 231 ? -2.808  -8.099  -3.596  1.00 96.18 231 A 1 
ATOM 1861 C C   . PHE A 1 231 ? -4.039  -8.191  -2.690  1.00 97.19 231 A 1 
ATOM 1862 O O   . PHE A 1 231 ? -5.109  -7.702  -3.052  1.00 96.68 231 A 1 
ATOM 1863 C CB  . PHE A 1 231 ? -2.293  -6.666  -3.783  1.00 94.44 231 A 1 
ATOM 1864 C CG  . PHE A 1 231 ? -1.301  -6.156  -2.761  1.00 93.84 231 A 1 
ATOM 1865 C CD1 . PHE A 1 231 ? -0.624  -4.953  -3.039  1.00 89.35 231 A 1 
ATOM 1866 C CD2 . PHE A 1 231 ? -0.987  -6.853  -1.581  1.00 88.89 231 A 1 
ATOM 1867 C CE1 . PHE A 1 231 ? 0.359   -4.464  -2.167  1.00 85.82 231 A 1 
ATOM 1868 C CE2 . PHE A 1 231 ? -0.007  -6.365  -0.709  1.00 86.32 231 A 1 
ATOM 1869 C CZ  . PHE A 1 231 ? 0.663   -5.176  -1.006  1.00 86.49 231 A 1 
ATOM 1870 N N   . LEU A 1 232 ? -3.892  -8.822  -1.528  1.00 97.44 232 A 1 
ATOM 1871 C CA  . LEU A 1 232 ? -4.905  -8.882  -0.487  1.00 97.87 232 A 1 
ATOM 1872 C C   . LEU A 1 232 ? -4.662  -7.759  0.531   1.00 98.07 232 A 1 
ATOM 1873 O O   . LEU A 1 232 ? -3.580  -7.675  1.100   1.00 97.71 232 A 1 
ATOM 1874 C CB  . LEU A 1 232 ? -4.895  -10.253 0.216   1.00 98.00 232 A 1 
ATOM 1875 C CG  . LEU A 1 232 ? -4.969  -11.483 -0.708  1.00 97.40 232 A 1 
ATOM 1876 C CD1 . LEU A 1 232 ? -5.081  -12.759 0.142   1.00 96.05 232 A 1 
ATOM 1877 C CD2 . LEU A 1 232 ? -6.161  -11.446 -1.653  1.00 96.09 232 A 1 
ATOM 1878 N N   . PHE A 1 233 ? -5.685  -6.948  0.781   1.00 98.22 233 A 1 
ATOM 1879 C CA  . PHE A 1 233 ? -5.693  -5.899  1.795   1.00 98.35 233 A 1 
ATOM 1880 C C   . PHE A 1 233 ? -6.516  -6.392  2.985   1.00 98.49 233 A 1 
ATOM 1881 O O   . PHE A 1 233 ? -7.743  -6.463  2.915   1.00 98.03 233 A 1 
ATOM 1882 C CB  . PHE A 1 233 ? -6.262  -4.610  1.192   1.00 98.21 233 A 1 
ATOM 1883 C CG  . PHE A 1 233 ? -5.579  -4.168  -0.086  1.00 98.06 233 A 1 
ATOM 1884 C CD1 . PHE A 1 233 ? -4.315  -3.559  -0.049  1.00 96.21 233 A 1 
ATOM 1885 C CD2 . PHE A 1 233 ? -6.208  -4.386  -1.332  1.00 96.32 233 A 1 
ATOM 1886 C CE1 . PHE A 1 233 ? -3.681  -3.161  -1.235  1.00 95.31 233 A 1 
ATOM 1887 C CE2 . PHE A 1 233 ? -5.571  -3.986  -2.518  1.00 95.44 233 A 1 
ATOM 1888 C CZ  . PHE A 1 233 ? -4.311  -3.370  -2.471  1.00 96.01 233 A 1 
ATOM 1889 N N   . LEU A 1 234 ? -5.830  -6.804  4.058   1.00 98.16 234 A 1 
ATOM 1890 C CA  . LEU A 1 234 ? -6.460  -7.463  5.196   1.00 98.13 234 A 1 
ATOM 1891 C C   . LEU A 1 234 ? -6.841  -6.468  6.291   1.00 98.18 234 A 1 
ATOM 1892 O O   . LEU A 1 234 ? -6.056  -5.588  6.641   1.00 97.78 234 A 1 
ATOM 1893 C CB  . LEU A 1 234 ? -5.549  -8.557  5.767   1.00 98.09 234 A 1 
ATOM 1894 C CG  . LEU A 1 234 ? -5.096  -9.637  4.766   1.00 97.63 234 A 1 
ATOM 1895 C CD1 . LEU A 1 234 ? -4.373  -10.743 5.531   1.00 96.40 234 A 1 
ATOM 1896 C CD2 . LEU A 1 234 ? -6.261  -10.264 3.996   1.00 96.35 234 A 1 
ATOM 1897 N N   . ASN A 1 235 ? -8.002  -6.685  6.920   1.00 98.22 235 A 1 
ATOM 1898 C CA  . ASN A 1 235 ? -8.325  -6.045  8.189   1.00 98.15 235 A 1 
ATOM 1899 C C   . ASN A 1 235 ? -7.776  -6.904  9.333   1.00 98.02 235 A 1 
ATOM 1900 O O   . ASN A 1 235 ? -8.384  -7.901  9.733   1.00 97.50 235 A 1 
ATOM 1901 C CB  . ASN A 1 235 ? -9.832  -5.809  8.285   1.00 98.00 235 A 1 
ATOM 1902 C CG  . ASN A 1 235 ? -10.224 -5.153  9.594   1.00 97.96 235 A 1 
ATOM 1903 O OD1 . ASN A 1 235 ? -9.401  -4.811  10.438  1.00 95.31 235 A 1 
ATOM 1904 N ND2 . ASN A 1 235 ? -11.495 -4.982  9.819   1.00 94.68 235 A 1 
ATOM 1905 N N   . THR A 1 236 ? -6.616  -6.544  9.878   1.00 98.19 236 A 1 
ATOM 1906 C CA  . THR A 1 236 ? -6.008  -7.268  10.997  1.00 97.80 236 A 1 
ATOM 1907 C C   . THR A 1 236 ? -6.319  -6.662  12.363  1.00 97.79 236 A 1 
ATOM 1908 O O   . THR A 1 236 ? -5.989  -7.253  13.388  1.00 97.02 236 A 1 
ATOM 1909 C CB  . THR A 1 236 ? -4.506  -7.442  10.789  1.00 97.44 236 A 1 
ATOM 1910 O OG1 . THR A 1 236 ? -3.880  -6.200  10.604  1.00 96.14 236 A 1 
ATOM 1911 C CG2 . THR A 1 236 ? -4.228  -8.314  9.571   1.00 95.34 236 A 1 
ATOM 1912 N N   . VAL A 1 237 ? -7.027  -5.534  12.397  1.00 97.87 237 A 1 
ATOM 1913 C CA  . VAL A 1 237 ? -7.522  -4.916  13.637  1.00 97.70 237 A 1 
ATOM 1914 C C   . VAL A 1 237 ? -8.483  -5.860  14.365  1.00 97.35 237 A 1 
ATOM 1915 O O   . VAL A 1 237 ? -8.431  -5.975  15.585  1.00 96.75 237 A 1 
ATOM 1916 C CB  . VAL A 1 237 ? -8.207  -3.573  13.341  1.00 97.68 237 A 1 
ATOM 1917 C CG1 . VAL A 1 237 ? -8.639  -2.872  14.631  1.00 96.70 237 A 1 
ATOM 1918 C CG2 . VAL A 1 237 ? -7.265  -2.621  12.579  1.00 96.75 237 A 1 
ATOM 1919 N N   . ILE A 1 238 ? -9.286  -6.626  13.614  1.00 97.66 238 A 1 
ATOM 1920 C CA  . ILE A 1 238 ? -10.239 -7.606  14.146  1.00 97.39 238 A 1 
ATOM 1921 C C   . ILE A 1 238 ? -9.583  -8.766  14.915  1.00 97.00 238 A 1 
ATOM 1922 O O   . ILE A 1 238 ? -10.248 -9.431  15.702  1.00 96.33 238 A 1 
ATOM 1923 C CB  . ILE A 1 238 ? -11.156 -8.140  13.021  1.00 97.36 238 A 1 
ATOM 1924 C CG1 . ILE A 1 238 ? -10.387 -9.029  12.015  1.00 96.52 238 A 1 
ATOM 1925 C CG2 . ILE A 1 238 ? -11.869 -6.963  12.324  1.00 95.98 238 A 1 
ATOM 1926 C CD1 . ILE A 1 238 ? -11.200 -9.498  10.801  1.00 95.21 238 A 1 
ATOM 1927 N N   . TYR A 1 239 ? -8.284  -8.978  14.734  1.00 97.06 239 A 1 
ATOM 1928 C CA  . TYR A 1 239 ? -7.505  -9.996  15.438  1.00 96.79 239 A 1 
ATOM 1929 C C   . TYR A 1 239 ? -6.760  -9.454  16.658  1.00 96.10 239 A 1 
ATOM 1930 O O   . TYR A 1 239 ? -6.169  -10.234 17.412  1.00 95.50 239 A 1 
ATOM 1931 C CB  . TYR A 1 239 ? -6.521  -10.637 14.449  1.00 97.08 239 A 1 
ATOM 1932 C CG  . TYR A 1 239 ? -7.145  -11.193 13.183  1.00 97.39 239 A 1 
ATOM 1933 C CD1 . TYR A 1 239 ? -8.374  -11.879 13.230  1.00 96.76 239 A 1 
ATOM 1934 C CD2 . TYR A 1 239 ? -6.491  -11.023 11.942  1.00 96.72 239 A 1 
ATOM 1935 C CE1 . TYR A 1 239 ? -8.946  -12.401 12.059  1.00 96.51 239 A 1 
ATOM 1936 C CE2 . TYR A 1 239 ? -7.057  -11.555 10.769  1.00 96.39 239 A 1 
ATOM 1937 C CZ  . TYR A 1 239 ? -8.284  -12.241 10.828  1.00 96.97 239 A 1 
ATOM 1938 O OH  . TYR A 1 239 ? -8.841  -12.761 9.703   1.00 96.47 239 A 1 
ATOM 1939 N N   . SER A 1 240 ? -6.758  -8.135  16.857  1.00 96.23 240 A 1 
ATOM 1940 C CA  . SER A 1 240 ? -5.945  -7.495  17.878  1.00 95.97 240 A 1 
ATOM 1941 C C   . SER A 1 240 ? -6.284  -7.987  19.283  1.00 95.32 240 A 1 
ATOM 1942 O O   . SER A 1 240 ? -7.445  -8.032  19.695  1.00 94.56 240 A 1 
ATOM 1943 C CB  . SER A 1 240 ? -6.094  -5.977  17.823  1.00 95.92 240 A 1 
ATOM 1944 O OG  . SER A 1 240 ? -5.258  -5.386  18.799  1.00 93.25 240 A 1 
ATOM 1945 N N   . ARG A 1 241 ? -5.250  -8.247  20.074  1.00 94.60 241 A 1 
ATOM 1946 C CA  . ARG A 1 241 ? -5.380  -8.538  21.516  1.00 93.58 241 A 1 
ATOM 1947 C C   . ARG A 1 241 ? -5.952  -7.375  22.336  1.00 93.78 241 A 1 
ATOM 1948 O O   . ARG A 1 241 ? -6.243  -7.552  23.510  1.00 92.64 241 A 1 
ATOM 1949 C CB  . ARG A 1 241 ? -4.018  -8.967  22.079  1.00 91.93 241 A 1 
ATOM 1950 C CG  . ARG A 1 241 ? -3.052  -7.783  22.224  1.00 86.95 241 A 1 
ATOM 1951 C CD  . ARG A 1 241 ? -1.709  -8.211  22.816  1.00 83.37 241 A 1 
ATOM 1952 N NE  . ARG A 1 241 ? -0.821  -7.056  22.986  1.00 75.28 241 A 1 
ATOM 1953 C CZ  . ARG A 1 241 ? -0.693  -6.271  24.042  1.00 68.23 241 A 1 
ATOM 1954 N NH1 . ARG A 1 241 ? -1.415  -6.422  25.114  1.00 61.74 241 A 1 
ATOM 1955 N NH2 . ARG A 1 241 ? 0.172   -5.293  24.028  1.00 60.22 241 A 1 
ATOM 1956 N N   . LYS A 1 242 ? -6.039  -6.179  21.761  1.00 94.44 242 A 1 
ATOM 1957 C CA  . LYS A 1 242 ? -6.631  -4.996  22.398  1.00 94.23 242 A 1 
ATOM 1958 C C   . LYS A 1 242 ? -8.154  -4.959  22.284  1.00 94.78 242 A 1 
ATOM 1959 O O   . LYS A 1 242 ? -8.792  -4.173  22.976  1.00 93.19 242 A 1 
ATOM 1960 C CB  . LYS A 1 242 ? -6.014  -3.727  21.791  1.00 94.08 242 A 1 
ATOM 1961 C CG  . LYS A 1 242 ? -4.515  -3.561  22.067  1.00 92.34 242 A 1 
ATOM 1962 C CD  . LYS A 1 242 ? -4.228  -3.230  23.535  1.00 86.64 242 A 1 
ATOM 1963 C CE  . LYS A 1 242 ? -2.768  -2.796  23.688  1.00 82.60 242 A 1 
ATOM 1964 N NZ  . LYS A 1 242 ? -2.522  -2.169  25.006  1.00 73.29 242 A 1 
ATOM 1965 N N   . ARG A 1 243 ? -8.732  -5.822  21.441  1.00 94.36 243 A 1 
ATOM 1966 C CA  . ARG A 1 243 ? -10.186 -5.990  21.337  1.00 94.56 243 A 1 
ATOM 1967 C C   . ARG A 1 243 ? -10.708 -6.962  22.389  1.00 94.34 243 A 1 
ATOM 1968 O O   . ARG A 1 243 ? -9.983  -7.843  22.856  1.00 92.23 243 A 1 
ATOM 1969 C CB  . ARG A 1 243 ? -10.556 -6.458  19.922  1.00 94.25 243 A 1 
ATOM 1970 C CG  . ARG A 1 243 ? -10.185 -5.397  18.867  1.00 91.80 243 A 1 
ATOM 1971 C CD  . ARG A 1 243 ? -10.616 -5.809  17.471  1.00 92.06 243 A 1 
ATOM 1972 N NE  . ARG A 1 243 ? -12.079 -5.887  17.342  1.00 91.06 243 A 1 
ATOM 1973 C CZ  . ARG A 1 243 ? -12.847 -5.281  16.458  1.00 92.66 243 A 1 
ATOM 1974 N NH1 . ARG A 1 243 ? -12.411 -4.490  15.541  1.00 87.10 243 A 1 
ATOM 1975 N NH2 . ARG A 1 243 ? -14.107 -5.472  16.473  1.00 86.57 243 A 1 
ATOM 1976 N N   . THR A 1 244 ? -11.982 -6.842  22.718  1.00 93.00 244 A 1 
ATOM 1977 C CA  . THR A 1 244 ? -12.683 -7.852  23.516  1.00 92.21 244 A 1 
ATOM 1978 C C   . THR A 1 244 ? -12.656 -9.177  22.768  1.00 92.40 244 A 1 
ATOM 1979 O O   . THR A 1 244 ? -13.210 -9.298  21.675  1.00 89.90 244 A 1 
ATOM 1980 C CB  . THR A 1 244 ? -14.130 -7.435  23.808  1.00 90.47 244 A 1 
ATOM 1981 O OG1 . THR A 1 244 ? -14.124 -6.182  24.451  1.00 82.92 244 A 1 
ATOM 1982 C CG2 . THR A 1 244 ? -14.836 -8.416  24.737  1.00 81.94 244 A 1 
ATOM 1983 N N   . PHE A 1 245 ? -11.982 -10.170 23.346  1.00 90.00 245 A 1 
ATOM 1984 C CA  . PHE A 1 245 ? -11.861 -11.487 22.735  1.00 89.05 245 A 1 
ATOM 1985 C C   . PHE A 1 245 ? -13.153 -12.295 22.918  1.00 89.19 245 A 1 
ATOM 1986 O O   . PHE A 1 245 ? -13.678 -12.390 24.025  1.00 86.16 245 A 1 
ATOM 1987 C CB  . PHE A 1 245 ? -10.644 -12.213 23.313  1.00 86.75 245 A 1 
ATOM 1988 C CG  . PHE A 1 245 ? -10.452 -13.605 22.740  1.00 85.91 245 A 1 
ATOM 1989 C CD1 . PHE A 1 245 ? -10.534 -14.732 23.587  1.00 80.80 245 A 1 
ATOM 1990 C CD2 . PHE A 1 245 ? -10.227 -13.778 21.367  1.00 80.70 245 A 1 
ATOM 1991 C CE1 . PHE A 1 245 ? -10.377 -16.018 23.055  1.00 78.51 245 A 1 
ATOM 1992 C CE2 . PHE A 1 245 ? -10.081 -15.066 20.832  1.00 79.05 245 A 1 
ATOM 1993 C CZ  . PHE A 1 245 ? -10.149 -16.192 21.675  1.00 81.39 245 A 1 
ATOM 1994 N N   . ASN A 1 246 ? -13.640 -12.893 21.828  1.00 88.31 246 A 1 
ATOM 1995 C CA  . ASN A 1 246 ? -14.752 -13.835 21.845  1.00 87.96 246 A 1 
ATOM 1996 C C   . ASN A 1 246 ? -14.242 -15.218 21.418  1.00 89.00 246 A 1 
ATOM 1997 O O   . ASN A 1 246 ? -13.876 -15.426 20.261  1.00 87.86 246 A 1 
ATOM 1998 C CB  . ASN A 1 246 ? -15.878 -13.292 20.953  1.00 86.29 246 A 1 
ATOM 1999 C CG  . ASN A 1 246 ? -17.098 -14.200 20.944  1.00 86.79 246 A 1 
ATOM 2000 O OD1 . ASN A 1 246 ? -17.072 -15.339 21.358  1.00 81.30 246 A 1 
ATOM 2001 N ND2 . ASN A 1 246 ? -18.216 -13.715 20.448  1.00 79.81 246 A 1 
ATOM 2002 N N   . GLU A 1 247 ? -14.220 -16.153 22.357  1.00 88.86 247 A 1 
ATOM 2003 C CA  . GLU A 1 247 ? -13.700 -17.501 22.122  1.00 89.18 247 A 1 
ATOM 2004 C C   . GLU A 1 247 ? -14.500 -18.282 21.063  1.00 90.80 247 A 1 
ATOM 2005 O O   . GLU A 1 247 ? -13.935 -19.114 20.358  1.00 88.88 247 A 1 
ATOM 2006 C CB  . GLU A 1 247 ? -13.658 -18.253 23.457  1.00 86.82 247 A 1 
ATOM 2007 C CG  . GLU A 1 247 ? -12.927 -19.597 23.336  1.00 75.84 247 A 1 
ATOM 2008 C CD  . GLU A 1 247 ? -12.708 -20.300 24.685  1.00 70.69 247 A 1 
ATOM 2009 O OE1 . GLU A 1 247 ? -11.933 -21.287 24.678  1.00 63.27 247 A 1 
ATOM 2010 O OE2 . GLU A 1 247 ? -13.291 -19.845 25.688  1.00 63.68 247 A 1 
ATOM 2011 N N   . THR A 1 248 ? -15.787 -17.994 20.890  1.00 90.67 248 A 1 
ATOM 2012 C CA  . THR A 1 248 ? -16.609 -18.685 19.881  1.00 91.17 248 A 1 
ATOM 2013 C C   . THR A 1 248 ? -16.343 -18.182 18.462  1.00 92.14 248 A 1 
ATOM 2014 O O   . THR A 1 248 ? -16.566 -18.908 17.501  1.00 90.65 248 A 1 
ATOM 2015 C CB  . THR A 1 248 ? -18.106 -18.591 20.207  1.00 90.37 248 A 1 
ATOM 2016 O OG1 . THR A 1 248 ? -18.594 -17.279 20.094  1.00 85.06 248 A 1 
ATOM 2017 C CG2 . THR A 1 248 ? -18.430 -19.087 21.613  1.00 82.61 248 A 1 
ATOM 2018 N N   . LEU A 1 249 ? -15.801 -16.979 18.316  1.00 92.51 249 A 1 
ATOM 2019 C CA  . LEU A 1 249 ? -15.528 -16.362 17.025  1.00 93.02 249 A 1 
ATOM 2020 C C   . LEU A 1 249 ? -14.160 -16.818 16.493  1.00 94.07 249 A 1 
ATOM 2021 O O   . LEU A 1 249 ? -13.125 -16.206 16.748  1.00 92.45 249 A 1 
ATOM 2022 C CB  . LEU A 1 249 ? -15.681 -14.839 17.179  1.00 91.09 249 A 1 
ATOM 2023 C CG  . LEU A 1 249 ? -15.669 -14.073 15.853  1.00 84.88 249 A 1 
ATOM 2024 C CD1 . LEU A 1 249 ? -16.815 -14.480 14.925  1.00 81.82 249 A 1 
ATOM 2025 C CD2 . LEU A 1 249 ? -15.817 -12.578 16.151  1.00 82.67 249 A 1 
ATOM 2026 N N   . THR A 1 250 ? -14.161 -17.936 15.762  1.00 94.40 250 A 1 
ATOM 2027 C CA  . THR A 1 250 ? -12.940 -18.551 15.221  1.00 94.73 250 A 1 
ATOM 2028 C C   . THR A 1 250 ? -12.408 -17.883 13.955  1.00 95.93 250 A 1 
ATOM 2029 O O   . THR A 1 250 ? -11.210 -17.921 13.721  1.00 94.90 250 A 1 
ATOM 2030 C CB  . THR A 1 250 ? -13.159 -20.039 14.932  1.00 93.36 250 A 1 
ATOM 2031 O OG1 . THR A 1 250 ? -14.290 -20.223 14.108  1.00 88.46 250 A 1 
ATOM 2032 C CG2 . THR A 1 250 ? -13.427 -20.837 16.205  1.00 86.08 250 A 1 
ATOM 2033 N N   . ASP A 1 251 ? -13.300 -17.286 13.162  1.00 95.80 251 A 1 
ATOM 2034 C CA  . ASP A 1 251 ? -12.974 -16.585 11.920  1.00 96.83 251 A 1 
ATOM 2035 C C   . ASP A 1 251 ? -13.822 -15.300 11.827  1.00 97.14 251 A 1 
ATOM 2036 O O   . ASP A 1 251 ? -14.913 -15.321 11.260  1.00 96.41 251 A 1 
ATOM 2037 C CB  . ASP A 1 251 ? -13.186 -17.529 10.729  1.00 96.91 251 A 1 
ATOM 2038 C CG  . ASP A 1 251 ? -12.658 -16.930 9.418   1.00 97.33 251 A 1 
ATOM 2039 O OD1 . ASP A 1 251 ? -12.066 -15.824 9.454   1.00 96.23 251 A 1 
ATOM 2040 O OD2 . ASP A 1 251 ? -12.756 -17.613 8.372   1.00 96.37 251 A 1 
ATOM 2041 N N   . PRO A 1 252 ? -13.372 -14.188 12.432  1.00 97.32 252 A 1 
ATOM 2042 C CA  . PRO A 1 252 ? -14.081 -12.921 12.370  1.00 97.39 252 A 1 
ATOM 2043 C C   . PRO A 1 252 ? -14.350 -12.483 10.925  1.00 97.78 252 A 1 
ATOM 2044 O O   . PRO A 1 252 ? -13.416 -12.376 10.126  1.00 97.45 252 A 1 
ATOM 2045 C CB  . PRO A 1 252 ? -13.204 -11.915 13.107  1.00 96.53 252 A 1 
ATOM 2046 C CG  . PRO A 1 252 ? -12.411 -12.780 14.086  1.00 94.85 252 A 1 
ATOM 2047 C CD  . PRO A 1 252 ? -12.206 -14.065 13.299  1.00 96.68 252 A 1 
ATOM 2048 N N   . TYR A 1 253 ? -15.620 -12.242 10.602  1.00 97.25 253 A 1 
ATOM 2049 C CA  . TYR A 1 253 ? -16.090 -11.836 9.276   1.00 97.55 253 A 1 
ATOM 2050 C C   . TYR A 1 253 ? -15.715 -12.792 8.128   1.00 97.86 253 A 1 
ATOM 2051 O O   . TYR A 1 253 ? -15.737 -12.395 6.965   1.00 96.99 253 A 1 
ATOM 2052 C CB  . TYR A 1 253 ? -15.690 -10.380 8.997   1.00 97.24 253 A 1 
ATOM 2053 C CG  . TYR A 1 253 ? -16.098 -9.407  10.093  1.00 97.19 253 A 1 
ATOM 2054 C CD1 . TYR A 1 253 ? -17.459 -9.090  10.265  1.00 95.76 253 A 1 
ATOM 2055 C CD2 . TYR A 1 253 ? -15.129 -8.837  10.934  1.00 95.91 253 A 1 
ATOM 2056 C CE1 . TYR A 1 253 ? -17.852 -8.203  11.283  1.00 95.03 253 A 1 
ATOM 2057 C CE2 . TYR A 1 253 ? -15.523 -7.949  11.955  1.00 95.04 253 A 1 
ATOM 2058 C CZ  . TYR A 1 253 ? -16.884 -7.634  12.136  1.00 95.55 253 A 1 
ATOM 2059 O OH  . TYR A 1 253 ? -17.273 -6.785  13.118  1.00 94.32 253 A 1 
ATOM 2060 N N   . ASP A 1 254 ? -15.382 -14.048 8.443   1.00 97.48 254 A 1 
ATOM 2061 C CA  . ASP A 1 254 ? -14.922 -15.096 7.521   1.00 97.88 254 A 1 
ATOM 2062 C C   . ASP A 1 254 ? -13.628 -14.745 6.764   1.00 98.38 254 A 1 
ATOM 2063 O O   . ASP A 1 254 ? -13.371 -15.262 5.667   1.00 97.93 254 A 1 
ATOM 2064 C CB  . ASP A 1 254 ? -16.043 -15.548 6.563   1.00 97.23 254 A 1 
ATOM 2065 C CG  . ASP A 1 254 ? -17.401 -15.800 7.215   1.00 95.43 254 A 1 
ATOM 2066 O OD1 . ASP A 1 254 ? -17.470 -16.570 8.185   1.00 91.12 254 A 1 
ATOM 2067 O OD2 . ASP A 1 254 ? -18.384 -15.235 6.669   1.00 89.84 254 A 1 
ATOM 2068 N N   . GLN A 1 255 ? -12.785 -13.870 7.309   1.00 98.05 255 A 1 
ATOM 2069 C CA  . GLN A 1 255 ? -11.595 -13.398 6.596   1.00 98.34 255 A 1 
ATOM 2070 C C   . GLN A 1 255 ? -10.562 -14.515 6.363   1.00 98.57 255 A 1 
ATOM 2071 O O   . GLN A 1 255 ? -9.961  -14.561 5.297   1.00 98.48 255 A 1 
ATOM 2072 C CB  . GLN A 1 255 ? -10.983 -12.190 7.323   1.00 98.09 255 A 1 
ATOM 2073 C CG  . GLN A 1 255 ? -9.824  -11.567 6.515   1.00 97.53 255 A 1 
ATOM 2074 C CD  . GLN A 1 255 ? -9.259  -10.287 7.131   1.00 98.11 255 A 1 
ATOM 2075 O OE1 . GLN A 1 255 ? -9.111  -9.271  6.475   1.00 93.80 255 A 1 
ATOM 2076 N NE2 . GLN A 1 255 ? -8.873  -10.288 8.378   1.00 93.80 255 A 1 
ATOM 2077 N N   . PHE A 1 256 ? -10.364 -15.454 7.291   1.00 98.36 256 A 1 
ATOM 2078 C CA  . PHE A 1 256 ? -9.429  -16.562 7.083   1.00 98.39 256 A 1 
ATOM 2079 C C   . PHE A 1 256 ? -9.887  -17.519 5.974   1.00 98.47 256 A 1 
ATOM 2080 O O   . PHE A 1 256 ? -9.081  -17.930 5.138   1.00 98.22 256 A 1 
ATOM 2081 C CB  . PHE A 1 256 ? -9.223  -17.332 8.389   1.00 98.10 256 A 1 
ATOM 2082 C CG  . PHE A 1 256 ? -8.501  -16.583 9.495   1.00 97.90 256 A 1 
ATOM 2083 C CD1 . PHE A 1 256 ? -7.324  -15.868 9.226   1.00 96.74 256 A 1 
ATOM 2084 C CD2 . PHE A 1 256 ? -8.979  -16.658 10.815  1.00 96.63 256 A 1 
ATOM 2085 C CE1 . PHE A 1 256 ? -6.630  -15.218 10.266  1.00 95.93 256 A 1 
ATOM 2086 C CE2 . PHE A 1 256 ? -8.285  -16.015 11.860  1.00 95.58 256 A 1 
ATOM 2087 C CZ  . PHE A 1 256 ? -7.110  -15.290 11.585  1.00 96.18 256 A 1 
ATOM 2088 N N   . ALA A 1 257 ? -11.189 -17.839 5.925   1.00 98.11 257 A 1 
ATOM 2089 C CA  . ALA A 1 257 ? -11.767 -18.621 4.833   1.00 98.13 257 A 1 
ATOM 2090 C C   . ALA A 1 257 ? -11.657 -17.875 3.497   1.00 98.32 257 A 1 
ATOM 2091 O O   . ALA A 1 257 ? -11.295 -18.461 2.473   1.00 98.15 257 A 1 
ATOM 2092 C CB  . ALA A 1 257 ? -13.224 -18.940 5.186   1.00 97.99 257 A 1 
ATOM 2093 N N   . TRP A 1 258 ? -11.891 -16.562 3.505   1.00 98.15 258 A 1 
ATOM 2094 C CA  . TRP A 1 258 ? -11.753 -15.705 2.343   1.00 98.33 258 A 1 
ATOM 2095 C C   . TRP A 1 258 ? -10.315 -15.641 1.823   1.00 98.56 258 A 1 
ATOM 2096 O O   . TRP A 1 258 ? -10.119 -15.787 0.617   1.00 98.39 258 A 1 
ATOM 2097 C CB  . TRP A 1 258 ? -12.305 -14.316 2.676   1.00 98.39 258 A 1 
ATOM 2098 C CG  . TRP A 1 258 ? -12.163 -13.316 1.572   1.00 98.37 258 A 1 
ATOM 2099 C CD1 . TRP A 1 258 ? -13.070 -13.076 0.592   1.00 97.99 258 A 1 
ATOM 2100 C CD2 . TRP A 1 258 ? -11.055 -12.408 1.335   1.00 98.36 258 A 1 
ATOM 2101 N NE1 . TRP A 1 258 ? -12.597 -12.081 -0.231  1.00 97.85 258 A 1 
ATOM 2102 C CE2 . TRP A 1 258 ? -11.367 -11.624 0.178   1.00 98.12 258 A 1 
ATOM 2103 C CE3 . TRP A 1 258 ? -9.830  -12.156 1.975   1.00 98.07 258 A 1 
ATOM 2104 C CZ2 . TRP A 1 258 ? -10.499 -10.625 -0.303  1.00 97.85 258 A 1 
ATOM 2105 C CZ3 . TRP A 1 258 ? -8.955  -11.164 1.495   1.00 97.74 258 A 1 
ATOM 2106 C CH2 . TRP A 1 258 ? -9.286  -10.402 0.370   1.00 97.50 258 A 1 
ATOM 2107 N N   . ILE A 1 259 ? -9.294  -15.523 2.688   1.00 98.33 259 A 1 
ATOM 2108 C CA  . ILE A 1 259 ? -7.874  -15.546 2.284   1.00 98.39 259 A 1 
ATOM 2109 C C   . ILE A 1 259 ? -7.567  -16.829 1.504   1.00 98.41 259 A 1 
ATOM 2110 O O   . ILE A 1 259 ? -7.039  -16.760 0.398   1.00 98.30 259 A 1 
ATOM 2111 C CB  . ILE A 1 259 ? -6.936  -15.410 3.508   1.00 98.34 259 A 1 
ATOM 2112 C CG1 . ILE A 1 259 ? -7.008  -13.999 4.126   1.00 97.66 259 A 1 
ATOM 2113 C CG2 . ILE A 1 259 ? -5.469  -15.689 3.113   1.00 97.63 259 A 1 
ATOM 2114 C CD1 . ILE A 1 259 ? -6.458  -13.934 5.555   1.00 96.57 259 A 1 
ATOM 2115 N N   . ARG A 1 260 ? -7.957  -18.007 2.036   1.00 98.38 260 A 1 
ATOM 2116 C CA  . ARG A 1 260 ? -7.758  -19.301 1.354   1.00 98.35 260 A 1 
ATOM 2117 C C   . ARG A 1 260 ? -8.462  -19.347 -0.003  1.00 98.31 260 A 1 
ATOM 2118 O O   . ARG A 1 260 ? -7.874  -19.789 -0.989  1.00 98.16 260 A 1 
ATOM 2119 C CB  . ARG A 1 260 ? -8.284  -20.447 2.239   1.00 98.06 260 A 1 
ATOM 2120 C CG  . ARG A 1 260 ? -7.408  -20.686 3.472   1.00 96.73 260 A 1 
ATOM 2121 C CD  . ARG A 1 260 ? -7.992  -21.852 4.273   1.00 96.35 260 A 1 
ATOM 2122 N NE  . ARG A 1 260 ? -7.121  -22.228 5.386   1.00 94.74 260 A 1 
ATOM 2123 C CZ  . ARG A 1 260 ? -7.163  -21.836 6.638   1.00 94.03 260 A 1 
ATOM 2124 N NH1 . ARG A 1 260 ? -8.037  -20.956 7.070   1.00 88.41 260 A 1 
ATOM 2125 N NH2 . ARG A 1 260 ? -6.320  -22.339 7.476   1.00 89.33 260 A 1 
ATOM 2126 N N   . LYS A 1 261 ? -9.704  -18.858 -0.074  1.00 98.21 261 A 1 
ATOM 2127 C CA  . LYS A 1 261 ? -10.473 -18.783 -1.319  1.00 98.19 261 A 1 
ATOM 2128 C C   . LYS A 1 261 ? -9.779  -17.891 -2.353  1.00 98.29 261 A 1 
ATOM 2129 O O   . LYS A 1 261 ? -9.616  -18.322 -3.491  1.00 97.98 261 A 1 
ATOM 2130 C CB  . LYS A 1 261 ? -11.900 -18.300 -1.006  1.00 97.93 261 A 1 
ATOM 2131 C CG  . LYS A 1 261 ? -12.785 -18.213 -2.267  1.00 95.75 261 A 1 
ATOM 2132 C CD  . LYS A 1 261 ? -14.148 -17.588 -1.950  1.00 92.76 261 A 1 
ATOM 2133 C CE  . LYS A 1 261 ? -14.927 -17.357 -3.249  1.00 85.49 261 A 1 
ATOM 2134 N NZ  . LYS A 1 261 ? -16.155 -16.552 -3.040  1.00 77.49 261 A 1 
ATOM 2135 N N   . MET A 1 262 ? -9.372  -16.696 -1.967  1.00 98.21 262 A 1 
ATOM 2136 C CA  . MET A 1 262 ? -8.727  -15.733 -2.860  1.00 98.19 262 A 1 
ATOM 2137 C C   . MET A 1 262 ? -7.342  -16.201 -3.317  1.00 98.27 262 A 1 
ATOM 2138 O O   . MET A 1 262 ? -7.004  -16.018 -4.484  1.00 97.91 262 A 1 
ATOM 2139 C CB  . MET A 1 262 ? -8.601  -14.358 -2.182  1.00 98.05 262 A 1 
ATOM 2140 C CG  . MET A 1 262 ? -9.947  -13.653 -1.987  1.00 96.02 262 A 1 
ATOM 2141 S SD  . MET A 1 262 ? -10.890 -13.334 -3.514  1.00 95.24 262 A 1 
ATOM 2142 C CE  . MET A 1 262 ? -12.028 -14.738 -3.531  1.00 86.80 262 A 1 
ATOM 2143 N N   . TYR A 1 263 ? -6.582  -16.860 -2.439  1.00 98.24 263 A 1 
ATOM 2144 C CA  . TYR A 1 263 ? -5.312  -17.481 -2.801  1.00 98.10 263 A 1 
ATOM 2145 C C   . TYR A 1 263 ? -5.511  -18.591 -3.837  1.00 98.11 263 A 1 
ATOM 2146 O O   . TYR A 1 263 ? -4.876  -18.581 -4.889  1.00 97.96 263 A 1 
ATOM 2147 C CB  . TYR A 1 263 ? -4.618  -18.011 -1.543  1.00 97.96 263 A 1 
ATOM 2148 C CG  . TYR A 1 263 ? -3.314  -18.693 -1.858  1.00 97.64 263 A 1 
ATOM 2149 C CD1 . TYR A 1 263 ? -3.257  -20.092 -2.025  1.00 96.35 263 A 1 
ATOM 2150 C CD2 . TYR A 1 263 ? -2.148  -17.921 -2.042  1.00 96.72 263 A 1 
ATOM 2151 C CE1 . TYR A 1 263 ? -2.040  -20.716 -2.382  1.00 95.96 263 A 1 
ATOM 2152 C CE2 . TYR A 1 263 ? -0.929  -18.541 -2.394  1.00 95.91 263 A 1 
ATOM 2153 C CZ  . TYR A 1 263 ? -0.884  -19.937 -2.560  1.00 95.81 263 A 1 
ATOM 2154 O OH  . TYR A 1 263 ? 0.286   -20.537 -2.907  1.00 94.37 263 A 1 
ATOM 2155 N N   . LYS A 1 264 ? -6.446  -19.510 -3.598  1.00 98.10 264 A 1 
ATOM 2156 C CA  . LYS A 1 264 ? -6.744  -20.607 -4.529  1.00 98.03 264 A 1 
ATOM 2157 C C   . LYS A 1 264 ? -7.185  -20.095 -5.901  1.00 98.12 264 A 1 
ATOM 2158 O O   . LYS A 1 264 ? -6.718  -20.606 -6.919  1.00 97.80 264 A 1 
ATOM 2159 C CB  . LYS A 1 264 ? -7.784  -21.532 -3.892  1.00 97.69 264 A 1 
ATOM 2160 C CG  . LYS A 1 264 ? -8.075  -22.753 -4.779  1.00 87.24 264 A 1 
ATOM 2161 C CD  . LYS A 1 264 ? -9.091  -23.686 -4.104  1.00 84.23 264 A 1 
ATOM 2162 C CE  . LYS A 1 264 ? -9.370  -24.870 -5.015  1.00 73.88 264 A 1 
ATOM 2163 N NZ  . LYS A 1 264 ? -10.341 -25.816 -4.409  1.00 64.26 264 A 1 
ATOM 2164 N N   . ASP A 1 265 ? -8.072  -19.108 -5.943  1.00 98.10 265 A 1 
ATOM 2165 C CA  . ASP A 1 265 ? -8.542  -18.485 -7.183  1.00 97.81 265 A 1 
ATOM 2166 C C   . ASP A 1 265 ? -7.398  -17.782 -7.945  1.00 97.84 265 A 1 
ATOM 2167 O O   . ASP A 1 265 ? -7.262  -17.950 -9.150  1.00 97.05 265 A 1 
ATOM 2168 C CB  . ASP A 1 265 ? -9.677  -17.514 -6.845  1.00 97.57 265 A 1 
ATOM 2169 C CG  . ASP A 1 265 ? -10.150 -16.733 -8.067  1.00 95.33 265 A 1 
ATOM 2170 O OD1 . ASP A 1 265 ? -10.871 -17.299 -8.915  1.00 88.55 265 A 1 
ATOM 2171 O OD2 . ASP A 1 265 ? -9.792  -15.538 -8.186  1.00 88.65 265 A 1 
ATOM 2172 N N   . ALA A 1 266 ? -6.522  -17.062 -7.238  1.00 97.64 266 A 1 
ATOM 2173 C CA  . ALA A 1 266 ? -5.355  -16.427 -7.827  1.00 97.34 266 A 1 
ATOM 2174 C C   . ALA A 1 266 ? -4.397  -17.449 -8.469  1.00 97.33 266 A 1 
ATOM 2175 O O   . ALA A 1 266 ? -4.030  -17.313 -9.627  1.00 96.82 266 A 1 
ATOM 2176 C CB  . ALA A 1 266 ? -4.644  -15.598 -6.748  1.00 97.07 266 A 1 
ATOM 2177 N N   . VAL A 1 267 ? -4.073  -18.533 -7.746  1.00 97.61 267 A 1 
ATOM 2178 C CA  . VAL A 1 267 ? -3.209  -19.609 -8.247  1.00 97.23 267 A 1 
ATOM 2179 C C   . VAL A 1 267 ? -3.819  -20.280 -9.482  1.00 97.26 267 A 1 
ATOM 2180 O O   . VAL A 1 267 ? -3.103  -20.539 -10.448 1.00 96.54 267 A 1 
ATOM 2181 C CB  . VAL A 1 267 ? -2.910  -20.633 -7.139  1.00 96.64 267 A 1 
ATOM 2182 C CG1 . VAL A 1 267 ? -2.179  -21.878 -7.664  1.00 92.93 267 A 1 
ATOM 2183 C CG2 . VAL A 1 267 ? -2.011  -20.016 -6.059  1.00 93.12 267 A 1 
ATOM 2184 N N   . GLN A 1 268 ? -5.139  -20.513 -9.510  1.00 97.24 268 A 1 
ATOM 2185 C CA  . GLN A 1 268 ? -5.829  -21.055 -10.689 1.00 97.19 268 A 1 
ATOM 2186 C C   . GLN A 1 268 ? -5.741  -20.137 -11.914 1.00 96.83 268 A 1 
ATOM 2187 O O   . GLN A 1 268 ? -5.726  -20.623 -13.039 1.00 95.94 268 A 1 
ATOM 2188 C CB  . GLN A 1 268 ? -7.302  -21.312 -10.344 1.00 97.28 268 A 1 
ATOM 2189 C CG  . GLN A 1 268 ? -7.470  -22.567 -9.485  1.00 90.57 268 A 1 
ATOM 2190 C CD  . GLN A 1 268 ? -8.922  -22.802 -9.051  1.00 87.64 268 A 1 
ATOM 2191 O OE1 . GLN A 1 268 ? -9.804  -21.972 -9.153  1.00 80.67 268 A 1 
ATOM 2192 N NE2 . GLN A 1 268 ? -9.238  -23.970 -8.559  1.00 78.28 268 A 1 
ATOM 2193 N N   . LYS A 1 269 ? -5.642  -18.829 -11.698 1.00 96.48 269 A 1 
ATOM 2194 C CA  . LYS A 1 269 ? -5.422  -17.815 -12.742 1.00 95.55 269 A 1 
ATOM 2195 C C   . LYS A 1 269 ? -3.942  -17.641 -13.115 1.00 95.28 269 A 1 
ATOM 2196 O O   . LYS A 1 269 ? -3.642  -16.844 -14.002 1.00 93.89 269 A 1 
ATOM 2197 C CB  . LYS A 1 269 ? -6.044  -16.488 -12.284 1.00 95.35 269 A 1 
ATOM 2198 C CG  . LYS A 1 269 ? -7.576  -16.549 -12.267 1.00 93.65 269 A 1 
ATOM 2199 C CD  . LYS A 1 269 ? -8.150  -15.301 -11.586 1.00 91.38 269 A 1 
ATOM 2200 C CE  . LYS A 1 269 ? -9.672  -15.328 -11.664 1.00 87.71 269 A 1 
ATOM 2201 N NZ  . LYS A 1 269 ? -10.289 -14.325 -10.764 1.00 80.01 269 A 1 
ATOM 2202 N N   . GLY A 1 270 ? -3.033  -18.355 -12.466 1.00 95.33 270 A 1 
ATOM 2203 C CA  . GLY A 1 270 ? -1.587  -18.191 -12.648 1.00 94.35 270 A 1 
ATOM 2204 C C   . GLY A 1 270 ? -1.017  -16.937 -11.978 1.00 93.87 270 A 1 
ATOM 2205 O O   . GLY A 1 270 ? 0.023   -16.461 -12.400 1.00 91.70 270 A 1 
ATOM 2206 N N   . TYR A 1 271 ? -1.714  -16.389 -10.981 1.00 95.74 271 A 1 
ATOM 2207 C CA  . TYR A 1 271 ? -1.255  -15.215 -10.243 1.00 95.59 271 A 1 
ATOM 2208 C C   . TYR A 1 271 ? -0.512  -15.631 -8.973  1.00 95.31 271 A 1 
ATOM 2209 O O   . TYR A 1 271 ? -0.877  -16.594 -8.295  1.00 94.12 271 A 1 
ATOM 2210 C CB  . TYR A 1 271 ? -2.417  -14.278 -9.889  1.00 95.08 271 A 1 
ATOM 2211 C CG  . TYR A 1 271 ? -3.112  -13.546 -11.028 1.00 94.91 271 A 1 
ATOM 2212 C CD1 . TYR A 1 271 ? -2.824  -13.813 -12.383 1.00 92.40 271 A 1 
ATOM 2213 C CD2 . TYR A 1 271 ? -4.082  -12.568 -10.712 1.00 92.36 271 A 1 
ATOM 2214 C CE1 . TYR A 1 271 ? -3.497  -13.138 -13.411 1.00 91.34 271 A 1 
ATOM 2215 C CE2 . TYR A 1 271 ? -4.755  -11.883 -11.740 1.00 91.74 271 A 1 
ATOM 2216 C CZ  . TYR A 1 271 ? -4.469  -12.169 -13.089 1.00 92.46 271 A 1 
ATOM 2217 O OH  . TYR A 1 271 ? -5.126  -11.527 -14.080 1.00 90.66 271 A 1 
ATOM 2218 N N   . LYS A 1 272 ? 0.478   -14.839 -8.617  1.00 94.08 272 A 1 
ATOM 2219 C CA  . LYS A 1 272 ? 1.076   -14.829 -7.283  1.00 93.65 272 A 1 
ATOM 2220 C C   . LYS A 1 272 ? 0.341   -13.846 -6.374  1.00 94.47 272 A 1 
ATOM 2221 O O   . LYS A 1 272 ? -0.348  -12.949 -6.851  1.00 93.58 272 A 1 
ATOM 2222 C CB  . LYS A 1 272 ? 2.561   -14.509 -7.397  1.00 92.36 272 A 1 
ATOM 2223 C CG  . LYS A 1 272 ? 3.363   -15.619 -8.101  1.00 87.96 272 A 1 
ATOM 2224 C CD  . LYS A 1 272 ? 3.469   -16.886 -7.257  1.00 80.87 272 A 1 
ATOM 2225 C CE  . LYS A 1 272 ? 4.515   -17.832 -7.841  1.00 75.22 272 A 1 
ATOM 2226 N NZ  . LYS A 1 272 ? 4.869   -18.888 -6.858  1.00 66.14 272 A 1 
ATOM 2227 N N   . VAL A 1 273 ? 0.472   -14.037 -5.077  1.00 95.26 273 A 1 
ATOM 2228 C CA  . VAL A 1 273 ? -0.302  -13.287 -4.085  1.00 95.75 273 A 1 
ATOM 2229 C C   . VAL A 1 273 ? 0.618   -12.620 -3.073  1.00 95.27 273 A 1 
ATOM 2230 O O   . VAL A 1 273 ? 1.465   -13.278 -2.472  1.00 94.40 273 A 1 
ATOM 2231 C CB  . VAL A 1 273 ? -1.353  -14.172 -3.395  1.00 96.21 273 A 1 
ATOM 2232 C CG1 . VAL A 1 273 ? -2.290  -13.333 -2.525  1.00 95.08 273 A 1 
ATOM 2233 C CG2 . VAL A 1 273 ? -2.226  -14.939 -4.403  1.00 94.85 273 A 1 
ATOM 2234 N N   . GLY A 1 274 ? 0.419   -11.320 -2.870  1.00 95.56 274 A 1 
ATOM 2235 C CA  . GLY A 1 274 ? 0.991   -10.554 -1.768  1.00 95.76 274 A 1 
ATOM 2236 C C   . GLY A 1 274 ? -0.080  -10.109 -0.775  1.00 96.61 274 A 1 
ATOM 2237 O O   . GLY A 1 274 ? -1.270  -10.103 -1.092  1.00 96.47 274 A 1 
ATOM 2238 N N   . ILE A 1 275 ? 0.337   -9.733  0.421   1.00 96.77 275 A 1 
ATOM 2239 C CA  . ILE A 1 275 ? -0.552  -9.264  1.490   1.00 97.09 275 A 1 
ATOM 2240 C C   . ILE A 1 275 ? -0.084  -7.894  1.994   1.00 96.97 275 A 1 
ATOM 2241 O O   . ILE A 1 275 ? 1.098   -7.703  2.288   1.00 96.16 275 A 1 
ATOM 2242 C CB  . ILE A 1 275 ? -0.623  -10.300 2.635   1.00 96.95 275 A 1 
ATOM 2243 C CG1 . ILE A 1 275 ? -1.281  -11.608 2.137   1.00 95.56 275 A 1 
ATOM 2244 C CG2 . ILE A 1 275 ? -1.392  -9.739  3.848   1.00 95.85 275 A 1 
ATOM 2245 C CD1 . ILE A 1 275 ? -1.354  -12.720 3.193   1.00 93.37 275 A 1 
ATOM 2246 N N   . ALA A 1 276 ? -1.028  -6.972  2.168   1.00 97.09 276 A 1 
ATOM 2247 C CA  . ALA A 1 276 ? -0.878  -5.825  3.048   1.00 97.48 276 A 1 
ATOM 2248 C C   . ALA A 1 276 ? -1.748  -6.017  4.295   1.00 97.87 276 A 1 
ATOM 2249 O O   . ALA A 1 276 ? -2.919  -6.385  4.205   1.00 97.47 276 A 1 
ATOM 2250 C CB  . ALA A 1 276 ? -1.234  -4.529  2.319   1.00 97.09 276 A 1 
ATOM 2251 N N   . LEU A 1 277 ? -1.173  -5.764  5.459   1.00 96.58 277 A 1 
ATOM 2252 C CA  . LEU A 1 277 ? -1.867  -5.771  6.735   1.00 96.16 277 A 1 
ATOM 2253 C C   . LEU A 1 277 ? -1.402  -4.590  7.587   1.00 96.77 277 A 1 
ATOM 2254 O O   . LEU A 1 277 ? -0.312  -4.073  7.384   1.00 95.32 277 A 1 
ATOM 2255 C CB  . LEU A 1 277 ? -1.704  -7.150  7.408   1.00 93.42 277 A 1 
ATOM 2256 C CG  . LEU A 1 277 ? -0.264  -7.629  7.676   1.00 93.37 277 A 1 
ATOM 2257 C CD1 . LEU A 1 277 ? 0.312   -7.035  8.960   1.00 90.26 277 A 1 
ATOM 2258 C CD2 . LEU A 1 277 ? -0.254  -9.142  7.847   1.00 90.11 277 A 1 
ATOM 2259 N N   . HIS A 1 278 ? -2.235  -4.164  8.543   1.00 97.31 278 A 1 
ATOM 2260 C CA  . HIS A 1 278 ? -1.835  -3.086  9.431   1.00 97.49 278 A 1 
ATOM 2261 C C   . HIS A 1 278 ? -1.119  -3.635  10.671  1.00 96.99 278 A 1 
ATOM 2262 O O   . HIS A 1 278 ? 0.109   -3.540  10.754  1.00 95.76 278 A 1 
ATOM 2263 C CB  . HIS A 1 278 ? -3.035  -2.196  9.739   1.00 97.52 278 A 1 
ATOM 2264 C CG  . HIS A 1 278 ? -2.639  -1.052  10.619  1.00 97.48 278 A 1 
ATOM 2265 N ND1 . HIS A 1 278 ? -1.910  0.052   10.229  1.00 95.26 278 A 1 
ATOM 2266 C CD2 . HIS A 1 278 ? -2.857  -0.961  11.959  1.00 95.63 278 A 1 
ATOM 2267 C CE1 . HIS A 1 278 ? -1.707  0.801   11.315  1.00 95.54 278 A 1 
ATOM 2268 N NE2 . HIS A 1 278 ? -2.265  0.217   12.392  1.00 95.73 278 A 1 
ATOM 2269 N N   . ILE A 1 279 ? -1.844  -4.286  11.570  1.00 96.88 279 A 1 
ATOM 2270 C CA  . ILE A 1 279 ? -1.272  -4.891  12.780  1.00 96.45 279 A 1 
ATOM 2271 C C   . ILE A 1 279 ? -0.653  -6.253  12.427  1.00 96.15 279 A 1 
ATOM 2272 O O   . ILE A 1 279 ? -1.400  -7.162  12.053  1.00 95.57 279 A 1 
ATOM 2273 C CB  . ILE A 1 279 ? -2.330  -5.036  13.896  1.00 96.32 279 A 1 
ATOM 2274 C CG1 . ILE A 1 279 ? -3.067  -3.703  14.156  1.00 95.56 279 A 1 
ATOM 2275 C CG2 . ILE A 1 279 ? -1.667  -5.565  15.183  1.00 95.68 279 A 1 
ATOM 2276 C CD1 . ILE A 1 279 ? -4.135  -3.770  15.251  1.00 94.44 279 A 1 
ATOM 2277 N N   . PRO A 1 280 ? 0.665   -6.467  12.577  1.00 94.99 280 A 1 
ATOM 2278 C CA  . PRO A 1 280 ? 1.265   -7.784  12.432  1.00 93.95 280 A 1 
ATOM 2279 C C   . PRO A 1 280 ? 0.991   -8.673  13.660  1.00 93.33 280 A 1 
ATOM 2280 O O   . PRO A 1 280 ? 0.784   -8.167  14.774  1.00 92.11 280 A 1 
ATOM 2281 C CB  . PRO A 1 280 ? 2.753   -7.527  12.193  1.00 92.72 280 A 1 
ATOM 2282 C CG  . PRO A 1 280 ? 2.985   -6.220  12.944  1.00 90.70 280 A 1 
ATOM 2283 C CD  . PRO A 1 280 ? 1.672   -5.459  12.830  1.00 93.44 280 A 1 
ATOM 2284 N N   . PRO A 1 281 ? 0.994   -10.003 13.505  1.00 92.55 281 A 1 
ATOM 2285 C CA  . PRO A 1 281 ? 0.637   -10.924 14.588  1.00 90.67 281 A 1 
ATOM 2286 C C   . PRO A 1 281 ? 1.645   -10.944 15.744  1.00 87.75 281 A 1 
ATOM 2287 O O   . PRO A 1 281 ? 1.266   -11.130 16.895  1.00 79.99 281 A 1 
ATOM 2288 C CB  . PRO A 1 281 ? 0.525   -12.295 13.919  1.00 89.87 281 A 1 
ATOM 2289 C CG  . PRO A 1 281 ? 1.409   -12.190 12.684  1.00 89.76 281 A 1 
ATOM 2290 C CD  . PRO A 1 281 ? 1.242   -10.729 12.272  1.00 91.91 281 A 1 
ATOM 2291 N N   . GLY A 1 282 ? 2.932   -10.781 15.431  1.00 86.57 282 A 1 
ATOM 2292 C CA  . GLY A 1 282 ? 4.038   -10.930 16.377  1.00 84.59 282 A 1 
ATOM 2293 C C   . GLY A 1 282 ? 4.269   -9.717  17.286  1.00 84.82 282 A 1 
ATOM 2294 O O   . GLY A 1 282 ? 3.428   -8.830  17.411  1.00 81.90 282 A 1 
ATOM 2295 N N   . VAL A 1 283 ? 5.424   -9.695  17.940  1.00 81.94 283 A 1 
ATOM 2296 C CA  . VAL A 1 283 ? 5.856   -8.590  18.806  1.00 80.70 283 A 1 
ATOM 2297 C C   . VAL A 1 283 ? 6.391   -7.448  17.950  1.00 79.99 283 A 1 
ATOM 2298 O O   . VAL A 1 283 ? 7.303   -7.656  17.154  1.00 76.19 283 A 1 
ATOM 2299 C CB  . VAL A 1 283 ? 6.929   -9.064  19.801  1.00 79.01 283 A 1 
ATOM 2300 C CG1 . VAL A 1 283 ? 7.424   -7.918  20.687  1.00 74.42 283 A 1 
ATOM 2301 C CG2 . VAL A 1 283 ? 6.386   -10.175 20.714  1.00 73.27 283 A 1 
ATOM 2302 N N   . VAL A 1 284 ? 5.841   -6.242  18.140  1.00 80.30 284 A 1 
ATOM 2303 C CA  . VAL A 1 284 ? 6.231   -5.034  17.396  1.00 78.72 284 A 1 
ATOM 2304 C C   . VAL A 1 284 ? 6.686   -3.885  18.294  1.00 77.74 284 A 1 
ATOM 2305 O O   . VAL A 1 284 ? 7.338   -2.965  17.824  1.00 72.67 284 A 1 
ATOM 2306 C CB  . VAL A 1 284 ? 5.096   -4.552  16.476  1.00 75.73 284 A 1 
ATOM 2307 C CG1 . VAL A 1 284 ? 4.769   -5.635  15.454  1.00 69.65 284 A 1 
ATOM 2308 C CG2 . VAL A 1 284 ? 3.812   -4.205  17.229  1.00 70.03 284 A 1 
ATOM 2309 N N   . TYR A 1 285 ? 6.369   -3.956  19.574  1.00 78.19 285 A 1 
ATOM 2310 C CA  . TYR A 1 285 ? 6.730   -2.947  20.562  1.00 77.57 285 A 1 
ATOM 2311 C C   . TYR A 1 285 ? 7.630   -3.521  21.652  1.00 75.96 285 A 1 
ATOM 2312 O O   . TYR A 1 285 ? 7.646   -4.723  21.930  1.00 71.08 285 A 1 
ATOM 2313 C CB  . TYR A 1 285 ? 5.464   -2.323  21.167  1.00 74.75 285 A 1 
ATOM 2314 C CG  . TYR A 1 285 ? 4.548   -1.640  20.175  1.00 73.42 285 A 1 
ATOM 2315 C CD1 . TYR A 1 285 ? 5.036   -0.620  19.336  1.00 68.32 285 A 1 
ATOM 2316 C CD2 . TYR A 1 285 ? 3.193   -2.015  20.097  1.00 69.11 285 A 1 
ATOM 2317 C CE1 . TYR A 1 285 ? 4.180   0.021   18.426  1.00 62.15 285 A 1 
ATOM 2318 C CE2 . TYR A 1 285 ? 2.329   -1.375  19.185  1.00 64.42 285 A 1 
ATOM 2319 C CZ  . TYR A 1 285 ? 2.824   -0.356  18.347  1.00 68.46 285 A 1 
ATOM 2320 O OH  . TYR A 1 285 ? 2.002   0.267   17.473  1.00 62.83 285 A 1 
ATOM 2321 N N   . THR A 1 286 ? 8.342   -2.633  22.333  1.00 69.36 286 A 1 
ATOM 2322 C CA  . THR A 1 286 ? 9.227   -2.955  23.461  1.00 66.87 286 A 1 
ATOM 2323 C C   . THR A 1 286 ? 8.493   -3.518  24.685  1.00 68.74 286 A 1 
ATOM 2324 O O   . THR A 1 286 ? 9.139   -3.964  25.628  1.00 63.95 286 A 1 
ATOM 2325 C CB  . THR A 1 286 ? 10.030  -1.713  23.876  1.00 61.61 286 A 1 
ATOM 2326 O OG1 . THR A 1 286 ? 9.150   -0.655  24.180  1.00 57.82 286 A 1 
ATOM 2327 C CG2 . THR A 1 286 ? 10.956  -1.229  22.769  1.00 55.00 286 A 1 
ATOM 2328 N N   . ASP A 1 287 ? 7.169   -3.536  24.687  1.00 72.69 287 A 1 
ATOM 2329 C CA  . ASP A 1 287 ? 6.350   -4.175  25.731  1.00 73.34 287 A 1 
ATOM 2330 C C   . ASP A 1 287 ? 6.391   -5.714  25.683  1.00 75.64 287 A 1 
ATOM 2331 O O   . ASP A 1 287 ? 5.832   -6.367  26.574  1.00 72.25 287 A 1 
ATOM 2332 C CB  . ASP A 1 287 ? 4.917   -3.601  25.716  1.00 71.51 287 A 1 
ATOM 2333 C CG  . ASP A 1 287 ? 3.956   -4.213  24.684  1.00 70.02 287 A 1 
ATOM 2334 O OD1 . ASP A 1 287 ? 4.413   -4.909  23.756  1.00 66.87 287 A 1 
ATOM 2335 O OD2 . ASP A 1 287 ? 2.715   -4.083  24.886  1.00 66.88 287 A 1 
ATOM 2336 N N   . ASN A 1 288 ? 7.056   -6.277  24.682  1.00 76.33 288 A 1 
ATOM 2337 C CA  . ASN A 1 288 ? 7.228   -7.711  24.448  1.00 77.69 288 A 1 
ATOM 2338 C C   . ASN A 1 288 ? 5.900   -8.488  24.371  1.00 79.67 288 A 1 
ATOM 2339 O O   . ASN A 1 288 ? 5.801   -9.640  24.805  1.00 75.78 288 A 1 
ATOM 2340 C CB  . ASN A 1 288 ? 8.247   -8.267  25.463  1.00 74.35 288 A 1 
ATOM 2341 C CG  . ASN A 1 288 ? 8.744   -9.650  25.096  1.00 68.86 288 A 1 
ATOM 2342 O OD1 . ASN A 1 288 ? 8.876   -10.027 23.944  1.00 64.46 288 A 1 
ATOM 2343 N ND2 . ASN A 1 288 ? 9.066   -10.478 26.069  1.00 64.15 288 A 1 
ATOM 2344 N N   . LYS A 1 289 ? 4.860   -7.869  23.840  1.00 77.77 289 A 1 
ATOM 2345 C CA  . LYS A 1 289 ? 3.537   -8.491  23.671  1.00 77.01 289 A 1 
ATOM 2346 C C   . LYS A 1 289 ? 3.182   -8.625  22.196  1.00 77.78 289 A 1 
ATOM 2347 O O   . LYS A 1 289 ? 3.417   -7.727  21.396  1.00 76.34 289 A 1 
ATOM 2348 C CB  . LYS A 1 289 ? 2.473   -7.698  24.419  1.00 76.94 289 A 1 
ATOM 2349 C CG  . LYS A 1 289 ? 2.694   -7.705  25.934  1.00 77.48 289 A 1 
ATOM 2350 C CD  . LYS A 1 289 ? 1.679   -6.793  26.627  1.00 72.96 289 A 1 
ATOM 2351 C CE  . LYS A 1 289 ? 2.046   -6.637  28.105  1.00 70.40 289 A 1 
ATOM 2352 N NZ  . LYS A 1 289 ? 1.258   -5.566  28.750  1.00 62.91 289 A 1 
ATOM 2353 N N   . VAL A 1 290 ? 2.554   -9.746  21.857  1.00 85.05 290 A 1 
ATOM 2354 C CA  . VAL A 1 290 ? 2.052   -10.017 20.507  1.00 85.78 290 A 1 
ATOM 2355 C C   . VAL A 1 290 ? 0.942   -9.038  20.104  1.00 86.79 290 A 1 
ATOM 2356 O O   . VAL A 1 290 ? 0.178   -8.565  20.960  1.00 85.90 290 A 1 
ATOM 2357 C CB  . VAL A 1 290 ? 1.583   -11.474 20.353  1.00 83.75 290 A 1 
ATOM 2358 C CG1 . VAL A 1 290 ? 2.766   -12.435 20.497  1.00 78.92 290 A 1 
ATOM 2359 C CG2 . VAL A 1 290 ? 0.500   -11.865 21.369  1.00 79.04 290 A 1 
ATOM 2360 N N   . GLY A 1 291 ? 0.830   -8.744  18.813  1.00 87.95 291 A 1 
ATOM 2361 C CA  . GLY A 1 291 ? -0.192  -7.864  18.247  1.00 88.95 291 A 1 
ATOM 2362 C C   . GLY A 1 291 ? -1.594  -8.460  18.280  1.00 91.07 291 A 1 
ATOM 2363 O O   . GLY A 1 291 ? -2.570  -7.751  18.538  1.00 90.25 291 A 1 
ATOM 2364 N N   . TRP A 1 292 ? -1.721  -9.782  18.079  1.00 91.96 292 A 1 
ATOM 2365 C CA  . TRP A 1 292 ? -3.003  -10.472 17.975  1.00 92.68 292 A 1 
ATOM 2366 C C   . TRP A 1 292 ? -3.273  -11.414 19.142  1.00 92.13 292 A 1 
ATOM 2367 O O   . TRP A 1 292 ? -2.374  -11.811 19.886  1.00 90.78 292 A 1 
ATOM 2368 C CB  . TRP A 1 292 ? -3.081  -11.253 16.653  1.00 93.05 292 A 1 
ATOM 2369 C CG  . TRP A 1 292 ? -2.910  -10.506 15.368  1.00 93.49 292 A 1 
ATOM 2370 C CD1 . TRP A 1 292 ? -2.669  -9.188  15.201  1.00 92.09 292 A 1 
ATOM 2371 C CD2 . TRP A 1 292 ? -2.933  -11.071 14.031  1.00 94.08 292 A 1 
ATOM 2372 N NE1 . TRP A 1 292 ? -2.517  -8.901  13.865  1.00 92.51 292 A 1 
ATOM 2373 C CE2 . TRP A 1 292 ? -2.660  -10.026 13.099  1.00 93.60 292 A 1 
ATOM 2374 C CE3 . TRP A 1 292 ? -3.140  -12.369 13.509  1.00 93.21 292 A 1 
ATOM 2375 C CZ2 . TRP A 1 292 ? -2.568  -10.264 11.715  1.00 94.00 292 A 1 
ATOM 2376 C CZ3 . TRP A 1 292 ? -3.058  -12.612 12.133  1.00 93.36 292 A 1 
ATOM 2377 C CH2 . TRP A 1 292 ? -2.762  -11.568 11.234  1.00 93.01 292 A 1 
ATOM 2378 N N   . ASN A 1 293 ? -4.535  -11.843 19.271  1.00 93.86 293 A 1 
ATOM 2379 C CA  . ASN A 1 293 ? -4.874  -12.962 20.136  1.00 93.38 293 A 1 
ATOM 2380 C C   . ASN A 1 293 ? -4.219  -14.265 19.615  1.00 93.21 293 A 1 
ATOM 2381 O O   . ASN A 1 293 ? -4.227  -14.529 18.412  1.00 92.57 293 A 1 
ATOM 2382 C CB  . ASN A 1 293 ? -6.401  -13.084 20.224  1.00 92.71 293 A 1 
ATOM 2383 C CG  . ASN A 1 293 ? -6.781  -14.111 21.261  1.00 82.40 293 A 1 
ATOM 2384 O OD1 . ASN A 1 293 ? -6.652  -15.309 21.059  1.00 75.02 293 A 1 
ATOM 2385 N ND2 . ASN A 1 293 ? -7.184  -13.686 22.435  1.00 71.68 293 A 1 
ATOM 2386 N N   . LEU A 1 294 ? -3.694  -15.089 20.502  1.00 89.46 294 A 1 
ATOM 2387 C CA  . LEU A 1 294 ? -2.962  -16.318 20.151  1.00 88.83 294 A 1 
ATOM 2388 C C   . LEU A 1 294 ? -3.774  -17.288 19.281  1.00 89.51 294 A 1 
ATOM 2389 O O   . LEU A 1 294 ? -3.204  -17.938 18.404  1.00 89.23 294 A 1 
ATOM 2390 C CB  . LEU A 1 294 ? -2.511  -17.041 21.441  1.00 87.47 294 A 1 
ATOM 2391 C CG  . LEU A 1 294 ? -1.446  -16.310 22.277  1.00 81.08 294 A 1 
ATOM 2392 C CD1 . LEU A 1 294 ? -1.145  -17.118 23.540  1.00 75.71 294 A 1 
ATOM 2393 C CD2 . LEU A 1 294 ? -0.132  -16.133 21.512  1.00 75.20 294 A 1 
ATOM 2394 N N   . LYS A 1 295 ? -5.101  -17.368 19.470  1.00 92.97 295 A 1 
ATOM 2395 C CA  . LYS A 1 295 ? -5.966  -18.204 18.630  1.00 93.27 295 A 1 
ATOM 2396 C C   . LYS A 1 295 ? -5.882  -17.789 17.157  1.00 94.14 295 A 1 
ATOM 2397 O O   . LYS A 1 295 ? -5.751  -18.651 16.291  1.00 93.81 295 A 1 
ATOM 2398 C CB  . LYS A 1 295 ? -7.401  -18.114 19.163  1.00 92.62 295 A 1 
ATOM 2399 C CG  . LYS A 1 295 ? -8.356  -19.052 18.414  1.00 85.49 295 A 1 
ATOM 2400 C CD  . LYS A 1 295 ? -9.747  -18.976 19.058  1.00 81.26 295 A 1 
ATOM 2401 C CE  . LYS A 1 295 ? -10.713 -19.933 18.379  1.00 73.93 295 A 1 
ATOM 2402 N NZ  . LYS A 1 295 ? -12.016 -19.958 19.102  1.00 65.27 295 A 1 
ATOM 2403 N N   . TYR A 1 296 ? -5.920  -16.489 16.877  1.00 93.64 296 A 1 
ATOM 2404 C CA  . TYR A 1 296 ? -5.838  -15.972 15.522  1.00 94.44 296 A 1 
ATOM 2405 C C   . TYR A 1 296 ? -4.426  -16.094 14.943  1.00 94.28 296 A 1 
ATOM 2406 O O   . TYR A 1 296 ? -4.290  -16.439 13.773  1.00 94.01 296 A 1 
ATOM 2407 C CB  . TYR A 1 296 ? -6.341  -14.527 15.477  1.00 95.31 296 A 1 
ATOM 2408 C CG  . TYR A 1 296 ? -7.769  -14.327 15.987  1.00 95.53 296 A 1 
ATOM 2409 C CD1 . TYR A 1 296 ? -8.796  -15.224 15.628  1.00 94.84 296 A 1 
ATOM 2410 C CD2 . TYR A 1 296 ? -8.064  -13.222 16.802  1.00 94.91 296 A 1 
ATOM 2411 C CE1 . TYR A 1 296 ? -10.112 -15.023 16.097  1.00 94.62 296 A 1 
ATOM 2412 C CE2 . TYR A 1 296 ? -9.370  -13.016 17.272  1.00 94.69 296 A 1 
ATOM 2413 C CZ  . TYR A 1 296 ? -10.396 -13.913 16.923  1.00 95.11 296 A 1 
ATOM 2414 O OH  . TYR A 1 296 ? -11.661 -13.718 17.380  1.00 94.60 296 A 1 
ATOM 2415 N N   . ILE A 1 297 ? -3.381  -15.936 15.767  1.00 92.88 297 A 1 
ATOM 2416 C CA  . ILE A 1 297 ? -1.994  -16.209 15.353  1.00 91.65 297 A 1 
ATOM 2417 C C   . ILE A 1 297 ? -1.858  -17.661 14.880  1.00 91.38 297 A 1 
ATOM 2418 O O   . ILE A 1 297 ? -1.317  -17.890 13.802  1.00 90.89 297 A 1 
ATOM 2419 C CB  . ILE A 1 297 ? -0.987  -15.901 16.494  1.00 91.06 297 A 1 
ATOM 2420 C CG1 . ILE A 1 297 ? -1.029  -14.397 16.834  1.00 90.34 297 A 1 
ATOM 2421 C CG2 . ILE A 1 297 ? 0.441   -16.335 16.107  1.00 90.02 297 A 1 
ATOM 2422 C CD1 . ILE A 1 297 ? -0.096  -13.966 17.964  1.00 88.19 297 A 1 
ATOM 2423 N N   . ASN A 1 298 ? -2.377  -18.612 15.636  1.00 91.32 298 A 1 
ATOM 2424 C CA  . ASN A 1 298 ? -2.307  -20.032 15.278  1.00 90.57 298 A 1 
ATOM 2425 C C   . ASN A 1 298 ? -3.072  -20.322 13.983  1.00 91.43 298 A 1 
ATOM 2426 O O   . ASN A 1 298 ? -2.551  -21.001 13.103  1.00 91.32 298 A 1 
ATOM 2427 C CB  . ASN A 1 298 ? -2.839  -20.876 16.448  1.00 89.98 298 A 1 
ATOM 2428 C CG  . ASN A 1 298 ? -1.929  -20.856 17.669  1.00 86.93 298 A 1 
ATOM 2429 O OD1 . ASN A 1 298 ? -0.752  -20.532 17.618  1.00 81.43 298 A 1 
ATOM 2430 N ND2 . ASN A 1 298 ? -2.437  -21.229 18.811  1.00 79.51 298 A 1 
ATOM 2431 N N   . THR A 1 299 ? -4.274  -19.777 13.816  1.00 94.02 299 A 1 
ATOM 2432 C CA  . THR A 1 299 ? -5.054  -19.938 12.572  1.00 95.17 299 A 1 
ATOM 2433 C C   . THR A 1 299 ? -4.331  -19.322 11.371  1.00 95.68 299 A 1 
ATOM 2434 O O   . THR A 1 299 ? -4.278  -19.925 10.303  1.00 95.37 299 A 1 
ATOM 2435 C CB  . THR A 1 299 ? -6.450  -19.319 12.712  1.00 95.81 299 A 1 
ATOM 2436 O OG1 . THR A 1 299 ? -7.115  -19.865 13.825  1.00 94.15 299 A 1 
ATOM 2437 C CG2 . THR A 1 299 ? -7.330  -19.596 11.495  1.00 93.98 299 A 1 
ATOM 2438 N N   . PHE A 1 300 ? -3.743  -18.138 11.536  1.00 95.42 300 A 1 
ATOM 2439 C CA  . PHE A 1 300 ? -2.976  -17.486 10.477  1.00 95.22 300 A 1 
ATOM 2440 C C   . PHE A 1 300 ? -1.700  -18.265 10.140  1.00 95.10 300 A 1 
ATOM 2441 O O   . PHE A 1 300 ? -1.368  -18.391 8.965   1.00 94.65 300 A 1 
ATOM 2442 C CB  . PHE A 1 300 ? -2.667  -16.052 10.895  1.00 95.26 300 A 1 
ATOM 2443 C CG  . PHE A 1 300 ? -2.119  -15.193 9.773   1.00 94.98 300 A 1 
ATOM 2444 C CD1 . PHE A 1 300 ? -0.809  -14.662 9.845   1.00 92.78 300 A 1 
ATOM 2445 C CD2 . PHE A 1 300 ? -2.920  -14.885 8.658   1.00 93.02 300 A 1 
ATOM 2446 C CE1 . PHE A 1 300 ? -0.328  -13.817 8.832   1.00 92.09 300 A 1 
ATOM 2447 C CE2 . PHE A 1 300 ? -2.434  -14.042 7.643   1.00 92.02 300 A 1 
ATOM 2448 C CZ  . PHE A 1 300 ? -1.142  -13.501 7.732   1.00 92.73 300 A 1 
ATOM 2449 N N   . ALA A 1 301 ? -1.028  -18.860 11.131  1.00 93.02 301 A 1 
ATOM 2450 C CA  . ALA A 1 301 ? 0.122   -19.729 10.905  1.00 91.67 301 A 1 
ATOM 2451 C C   . ALA A 1 301 ? -0.228  -20.948 10.037  1.00 91.69 301 A 1 
ATOM 2452 O O   . ALA A 1 301 ? 0.565   -21.320 9.176   1.00 91.00 301 A 1 
ATOM 2453 C CB  . ALA A 1 301 ? 0.703   -20.149 12.262  1.00 90.50 301 A 1 
ATOM 2454 N N   . GLU A 1 302 ? -1.417  -21.548 10.190  1.00 92.72 302 A 1 
ATOM 2455 C CA  . GLU A 1 302 ? -1.878  -22.604 9.283   1.00 92.90 302 A 1 
ATOM 2456 C C   . GLU A 1 302 ? -2.068  -22.089 7.849   1.00 93.60 302 A 1 
ATOM 2457 O O   . GLU A 1 302 ? -1.624  -22.729 6.902   1.00 93.00 302 A 1 
ATOM 2458 C CB  . GLU A 1 302 ? -3.160  -23.283 9.796   1.00 93.00 302 A 1 
ATOM 2459 C CG  . GLU A 1 302 ? -3.020  -23.995 11.156  1.00 88.08 302 A 1 
ATOM 2460 C CD  . GLU A 1 302 ? -1.795  -24.932 11.229  1.00 82.64 302 A 1 
ATOM 2461 O OE1 . GLU A 1 302 ? -1.011  -24.828 12.204  1.00 72.65 302 A 1 
ATOM 2462 O OE2 . GLU A 1 302 ? -1.551  -25.715 10.294  1.00 73.27 302 A 1 
ATOM 2463 N N   . ILE A 1 303 ? -2.608  -20.889 7.667   1.00 95.37 303 A 1 
ATOM 2464 C CA  . ILE A 1 303 ? -2.711  -20.257 6.345   1.00 95.99 303 A 1 
ATOM 2465 C C   . ILE A 1 303 ? -1.323  -20.027 5.734   1.00 95.64 303 A 1 
ATOM 2466 O O   . ILE A 1 303 ? -1.136  -20.273 4.544   1.00 94.96 303 A 1 
ATOM 2467 C CB  . ILE A 1 303 ? -3.521  -18.943 6.421   1.00 96.81 303 A 1 
ATOM 2468 C CG1 . ILE A 1 303 ? -4.977  -19.237 6.846   1.00 96.31 303 A 1 
ATOM 2469 C CG2 . ILE A 1 303 ? -3.508  -18.200 5.070   1.00 96.38 303 A 1 
ATOM 2470 C CD1 . ILE A 1 303 ? -5.805  -17.991 7.143   1.00 94.42 303 A 1 
ATOM 2471 N N   . MET A 1 304 ? -0.334  -19.620 6.520   1.00 94.06 304 A 1 
ATOM 2472 C CA  . MET A 1 304 ? 1.043   -19.432 6.050   1.00 92.78 304 A 1 
ATOM 2473 C C   . MET A 1 304 ? 1.738   -20.750 5.646   1.00 91.90 304 A 1 
ATOM 2474 O O   . MET A 1 304 ? 2.707   -20.720 4.891   1.00 90.48 304 A 1 
ATOM 2475 C CB  . MET A 1 304 ? 1.895   -18.722 7.121   1.00 92.49 304 A 1 
ATOM 2476 C CG  . MET A 1 304 ? 1.457   -17.300 7.486   1.00 89.86 304 A 1 
ATOM 2477 S SD  . MET A 1 304 ? 1.387   -16.090 6.137   1.00 87.10 304 A 1 
ATOM 2478 C CE  . MET A 1 304 ? -0.379  -16.153 5.742   1.00 77.67 304 A 1 
ATOM 2479 N N   . LYS A 1 305 ? 1.265   -21.908 6.154   1.00 91.71 305 A 1 
ATOM 2480 C CA  . LYS A 1 305 ? 1.718   -23.232 5.702   1.00 90.43 305 A 1 
ATOM 2481 C C   . LYS A 1 305 ? 1.047   -23.652 4.399   1.00 90.96 305 A 1 
ATOM 2482 O O   . LYS A 1 305 ? 1.679   -24.305 3.576   1.00 90.04 305 A 1 
ATOM 2483 C CB  . LYS A 1 305 ? 1.401   -24.308 6.753   1.00 88.86 305 A 1 
ATOM 2484 C CG  . LYS A 1 305 ? 2.155   -24.141 8.067   1.00 80.92 305 A 1 
ATOM 2485 C CD  . LYS A 1 305 ? 1.606   -25.134 9.093   1.00 78.48 305 A 1 
ATOM 2486 C CE  . LYS A 1 305 ? 2.086   -24.817 10.502  1.00 70.87 305 A 1 
ATOM 2487 N NZ  . LYS A 1 305 ? 1.321   -25.620 11.487  1.00 64.47 305 A 1 
ATOM 2488 N N   . GLU A 1 306 ? -0.230  -23.329 4.245   1.00 92.25 306 A 1 
ATOM 2489 C CA  . GLU A 1 306 ? -1.045  -23.713 3.094   1.00 92.97 306 A 1 
ATOM 2490 C C   . GLU A 1 306 ? -0.792  -22.843 1.854   1.00 93.40 306 A 1 
ATOM 2491 O O   . GLU A 1 306 ? -0.956  -23.306 0.726   1.00 92.32 306 A 1 
ATOM 2492 C CB  . GLU A 1 306 ? -2.530  -23.587 3.482   1.00 93.08 306 A 1 
ATOM 2493 C CG  . GLU A 1 306 ? -3.026  -24.594 4.537   1.00 91.12 306 A 1 
ATOM 2494 C CD  . GLU A 1 306 ? -4.410  -24.194 5.092   1.00 91.33 306 A 1 
ATOM 2495 O OE1 . GLU A 1 306 ? -4.711  -24.432 6.279   1.00 85.19 306 A 1 
ATOM 2496 O OE2 . GLU A 1 306 ? -5.209  -23.576 4.348   1.00 88.12 306 A 1 
ATOM 2497 N N   . CYS A 1 307 ? -0.425  -21.580 2.048   1.00 95.09 307 A 1 
ATOM 2498 C CA  . CYS A 1 307 ? -0.345  -20.556 1.009   1.00 94.46 307 A 1 
ATOM 2499 C C   . CYS A 1 307 ? 1.078   -19.995 0.890   1.00 93.09 307 A 1 
ATOM 2500 O O   . CYS A 1 307 ? 1.636   -19.484 1.855   1.00 90.55 307 A 1 
ATOM 2501 C CB  . CYS A 1 307 ? -1.352  -19.444 1.332   1.00 95.24 307 A 1 
ATOM 2502 S SG  . CYS A 1 307 ? -3.060  -20.062 1.464   1.00 94.86 307 A 1 
ATOM 2503 N N   . ASP A 1 308 ? 1.629   -20.035 -0.315  1.00 93.76 308 A 1 
ATOM 2504 C CA  . ASP A 1 308 ? 2.939   -19.457 -0.641  1.00 92.83 308 A 1 
ATOM 2505 C C   . ASP A 1 308 ? 2.791   -17.989 -1.086  1.00 93.40 308 A 1 
ATOM 2506 O O   . ASP A 1 308 ? 2.672   -17.685 -2.278  1.00 91.81 308 A 1 
ATOM 2507 C CB  . ASP A 1 308 ? 3.643   -20.333 -1.692  1.00 90.37 308 A 1 
ATOM 2508 C CG  . ASP A 1 308 ? 5.057   -19.862 -2.025  1.00 84.92 308 A 1 
ATOM 2509 O OD1 . ASP A 1 308 ? 5.746   -19.406 -1.078  1.00 81.16 308 A 1 
ATOM 2510 O OD2 . ASP A 1 308 ? 5.451   -20.003 -3.202  1.00 78.94 308 A 1 
ATOM 2511 N N   . PHE A 1 309 ? 2.726   -17.074 -0.123  1.00 93.48 309 A 1 
ATOM 2512 C CA  . PHE A 1 309 ? 2.652   -15.640 -0.405  1.00 93.57 309 A 1 
ATOM 2513 C C   . PHE A 1 309 ? 4.005   -15.086 -0.830  1.00 92.53 309 A 1 
ATOM 2514 O O   . PHE A 1 309 ? 5.014   -15.328 -0.173  1.00 90.57 309 A 1 
ATOM 2515 C CB  . PHE A 1 309 ? 2.097   -14.873 0.806   1.00 94.34 309 A 1 
ATOM 2516 C CG  . PHE A 1 309 ? 0.695   -15.285 1.191   1.00 94.99 309 A 1 
ATOM 2517 C CD1 . PHE A 1 309 ? -0.393  -14.932 0.375   1.00 94.05 309 A 1 
ATOM 2518 C CD2 . PHE A 1 309 ? 0.481   -16.040 2.353   1.00 94.48 309 A 1 
ATOM 2519 C CE1 . PHE A 1 309 ? -1.695  -15.341 0.718   1.00 94.12 309 A 1 
ATOM 2520 C CE2 . PHE A 1 309 ? -0.816  -16.445 2.694   1.00 94.37 309 A 1 
ATOM 2521 C CZ  . PHE A 1 309 ? -1.909  -16.099 1.882   1.00 94.90 309 A 1 
ATOM 2522 N N   . SER A 1 310 ? 4.019   -14.299 -1.908  1.00 92.80 310 A 1 
ATOM 2523 C CA  . SER A 1 310 ? 5.242   -13.716 -2.461  1.00 91.51 310 A 1 
ATOM 2524 C C   . SER A 1 310 ? 5.897   -12.720 -1.513  1.00 90.72 310 A 1 
ATOM 2525 O O   . SER A 1 310 ? 7.114   -12.679 -1.406  1.00 87.42 310 A 1 
ATOM 2526 C CB  . SER A 1 310 ? 4.949   -13.008 -3.785  1.00 90.07 310 A 1 
ATOM 2527 O OG  . SER A 1 310 ? 4.424   -13.935 -4.709  1.00 81.70 310 A 1 
ATOM 2528 N N   . PHE A 1 311 ? 5.084   -11.910 -0.835  1.00 90.50 311 A 1 
ATOM 2529 C CA  . PHE A 1 311 ? 5.543   -10.987 0.200   1.00 90.88 311 A 1 
ATOM 2530 C C   . PHE A 1 311 ? 4.388   -10.548 1.096   1.00 92.97 311 A 1 
ATOM 2531 O O   . PHE A 1 311 ? 3.215   -10.646 0.730   1.00 92.54 311 A 1 
ATOM 2532 C CB  . PHE A 1 311 ? 6.208   -9.763  -0.432  1.00 87.81 311 A 1 
ATOM 2533 C CG  . PHE A 1 311 ? 5.310   -8.932  -1.328  1.00 87.15 311 A 1 
ATOM 2534 C CD1 . PHE A 1 311 ? 5.339   -9.139  -2.725  1.00 81.33 311 A 1 
ATOM 2535 C CD2 . PHE A 1 311 ? 4.480   -7.949  -0.786  1.00 81.79 311 A 1 
ATOM 2536 C CE1 . PHE A 1 311 ? 4.552   -8.329  -3.569  1.00 74.34 311 A 1 
ATOM 2537 C CE2 . PHE A 1 311 ? 3.692   -7.141  -1.626  1.00 76.05 311 A 1 
ATOM 2538 C CZ  . PHE A 1 311 ? 3.735   -7.327  -3.021  1.00 74.90 311 A 1 
ATOM 2539 N N   . ILE A 1 312 ? 4.741   -10.015 2.262   1.00 94.77 312 A 1 
ATOM 2540 C CA  . ILE A 1 312 ? 3.804   -9.418  3.209   1.00 95.32 312 A 1 
ATOM 2541 C C   . ILE A 1 312 ? 4.381   -8.092  3.699   1.00 95.64 312 A 1 
ATOM 2542 O O   . ILE A 1 312 ? 5.549   -8.028  4.074   1.00 94.88 312 A 1 
ATOM 2543 C CB  . ILE A 1 312 ? 3.466   -10.395 4.366   1.00 95.01 312 A 1 
ATOM 2544 C CG1 . ILE A 1 312 ? 3.005   -11.759 3.806   1.00 93.43 312 A 1 
ATOM 2545 C CG2 . ILE A 1 312 ? 2.406   -9.757  5.284   1.00 93.56 312 A 1 
ATOM 2546 C CD1 . ILE A 1 312 ? 2.546   -12.787 4.832   1.00 87.58 312 A 1 
ATOM 2547 N N   . ILE A 1 313 ? 3.568   -7.032  3.678   1.00 95.41 313 A 1 
ATOM 2548 C CA  . ILE A 1 313 ? 3.939   -5.710  4.197   1.00 95.80 313 A 1 
ATOM 2549 C C   . ILE A 1 313 ? 3.006   -5.298  5.329   1.00 96.43 313 A 1 
ATOM 2550 O O   . ILE A 1 313 ? 1.850   -5.725  5.376   1.00 96.14 313 A 1 
ATOM 2551 C CB  . ILE A 1 313 ? 4.011   -4.651  3.077   1.00 95.16 313 A 1 
ATOM 2552 C CG1 . ILE A 1 313 ? 2.640   -4.348  2.453   1.00 92.54 313 A 1 
ATOM 2553 C CG2 . ILE A 1 313 ? 5.029   -5.088  1.998   1.00 91.45 313 A 1 
ATOM 2554 C CD1 . ILE A 1 313 ? 2.669   -3.204  1.426   1.00 90.32 313 A 1 
ATOM 2555 N N   . SER A 1 314 ? 3.509   -4.478  6.251   1.00 95.94 314 A 1 
ATOM 2556 C CA  . SER A 1 314 ? 2.741   -3.996  7.400   1.00 96.09 314 A 1 
ATOM 2557 C C   . SER A 1 314 ? 3.082   -2.563  7.802   1.00 96.26 314 A 1 
ATOM 2558 O O   . SER A 1 314 ? 4.149   -2.050  7.458   1.00 95.61 314 A 1 
ATOM 2559 C CB  . SER A 1 314 ? 2.920   -4.933  8.603   1.00 95.22 314 A 1 
ATOM 2560 O OG  . SER A 1 314 ? 4.272   -5.090  8.970   1.00 93.09 314 A 1 
ATOM 2561 N N   . GLY A 1 315 ? 2.174   -1.932  8.546   1.00 96.06 315 A 1 
ATOM 2562 C CA  . GLY A 1 315 ? 2.394   -0.688  9.297   1.00 95.59 315 A 1 
ATOM 2563 C C   . GLY A 1 315 ? 2.389   -0.955  10.807  1.00 95.20 315 A 1 
ATOM 2564 O O   . GLY A 1 315 ? 2.952   -1.961  11.261  1.00 92.97 315 A 1 
ATOM 2565 N N   . HIS A 1 316 ? 1.723   -0.088  11.572  1.00 95.50 316 A 1 
ATOM 2566 C CA  . HIS A 1 316 ? 1.434   -0.164  13.008  1.00 95.05 316 A 1 
ATOM 2567 C C   . HIS A 1 316 ? 2.640   0.005   13.941  1.00 94.34 316 A 1 
ATOM 2568 O O   . HIS A 1 316 ? 2.517   0.543   15.033  1.00 92.37 316 A 1 
ATOM 2569 C CB  . HIS A 1 316 ? 0.696   -1.476  13.312  1.00 95.00 316 A 1 
ATOM 2570 C CG  . HIS A 1 316 ? 0.197   -1.590  14.724  1.00 94.65 316 A 1 
ATOM 2571 N ND1 . HIS A 1 316 ? -0.773  -0.799  15.289  1.00 91.64 316 A 1 
ATOM 2572 C CD2 . HIS A 1 316 ? 0.578   -2.502  15.674  1.00 92.08 316 A 1 
ATOM 2573 C CE1 . HIS A 1 316 ? -0.975  -1.226  16.544  1.00 91.26 316 A 1 
ATOM 2574 N NE2 . HIS A 1 316 ? -0.175  -2.267  16.825  1.00 91.74 316 A 1 
ATOM 2575 N N   . SER A 1 317 ? 3.816   -0.475  13.543  1.00 94.18 317 A 1 
ATOM 2576 C CA  . SER A 1 317 ? 5.023   -0.372  14.364  1.00 92.80 317 A 1 
ATOM 2577 C C   . SER A 1 317 ? 5.630   1.029   14.371  1.00 92.40 317 A 1 
ATOM 2578 O O   . SER A 1 317 ? 6.425   1.329   15.255  1.00 90.57 317 A 1 
ATOM 2579 C CB  . SER A 1 317 ? 6.071   -1.385  13.899  1.00 91.59 317 A 1 
ATOM 2580 O OG  . SER A 1 317 ? 6.637   -0.994  12.673  1.00 85.81 317 A 1 
ATOM 2581 N N   . HIS A 1 318 ? 5.291   1.843   13.370  1.00 94.43 318 A 1 
ATOM 2582 C CA  . HIS A 1 318 ? 5.901   3.150   13.072  1.00 94.83 318 A 1 
ATOM 2583 C C   . HIS A 1 318 ? 7.391   3.093   12.712  1.00 95.19 318 A 1 
ATOM 2584 O O   . HIS A 1 318 ? 8.023   4.121   12.500  1.00 94.15 318 A 1 
ATOM 2585 C CB  . HIS A 1 318 ? 5.624   4.146   14.203  1.00 95.08 318 A 1 
ATOM 2586 C CG  . HIS A 1 318 ? 4.174   4.510   14.400  1.00 95.03 318 A 1 
ATOM 2587 N ND1 . HIS A 1 318 ? 3.718   5.807   14.537  1.00 91.86 318 A 1 
ATOM 2588 C CD2 . HIS A 1 318 ? 3.105   3.684   14.475  1.00 91.99 318 A 1 
ATOM 2589 C CE1 . HIS A 1 318 ? 2.389   5.753   14.694  1.00 91.68 318 A 1 
ATOM 2590 N NE2 . HIS A 1 318 ? 1.974   4.480   14.664  1.00 92.29 318 A 1 
ATOM 2591 N N   . THR A 1 319 ? 7.955   1.894   12.641  1.00 93.16 319 A 1 
ATOM 2592 C CA  . THR A 1 319 ? 9.391   1.662   12.496  1.00 92.97 319 A 1 
ATOM 2593 C C   . THR A 1 319 ? 9.692   0.760   11.301  1.00 93.99 319 A 1 
ATOM 2594 O O   . THR A 1 319 ? 8.881   -0.072  10.900  1.00 93.37 319 A 1 
ATOM 2595 C CB  . THR A 1 319 ? 9.979   1.072   13.783  1.00 90.88 319 A 1 
ATOM 2596 O OG1 . THR A 1 319 ? 9.282   -0.076  14.193  1.00 86.71 319 A 1 
ATOM 2597 C CG2 . THR A 1 319 ? 9.952   2.057   14.946  1.00 84.48 319 A 1 
ATOM 2598 N N   . ASP A 1 320 ? 10.893  0.917   10.739  1.00 94.21 320 A 1 
ATOM 2599 C CA  . ASP A 1 320 ? 11.391  0.078   9.653   1.00 94.59 320 A 1 
ATOM 2600 C C   . ASP A 1 320 ? 11.903  -1.254  10.211  1.00 93.90 320 A 1 
ATOM 2601 O O   . ASP A 1 320 ? 13.046  -1.390  10.647  1.00 92.36 320 A 1 
ATOM 2602 C CB  . ASP A 1 320 ? 12.455  0.824   8.844   1.00 94.38 320 A 1 
ATOM 2603 C CG  . ASP A 1 320 ? 12.718  0.154   7.506   1.00 93.24 320 A 1 
ATOM 2604 O OD1 . ASP A 1 320 ? 12.473  -1.069  7.349   1.00 89.80 320 A 1 
ATOM 2605 O OD2 . ASP A 1 320 ? 13.070  0.875   6.547   1.00 89.29 320 A 1 
ATOM 2606 N N   . MET A 1 321 ? 11.029  -2.251  10.258  1.00 92.29 321 A 1 
ATOM 2607 C CA  . MET A 1 321 ? 11.328  -3.545  10.863  1.00 91.32 321 A 1 
ATOM 2608 C C   . MET A 1 321 ? 11.068  -4.708  9.914   1.00 91.71 321 A 1 
ATOM 2609 O O   . MET A 1 321 ? 10.113  -4.730  9.149   1.00 91.08 321 A 1 
ATOM 2610 C CB  . MET A 1 321 ? 10.556  -3.730  12.172  1.00 89.21 321 A 1 
ATOM 2611 C CG  . MET A 1 321 ? 10.964  -2.733  13.266  1.00 85.08 321 A 1 
ATOM 2612 S SD  . MET A 1 321 ? 10.145  -2.991  14.858  1.00 79.19 321 A 1 
ATOM 2613 C CE  . MET A 1 321 ? 11.029  -4.451  15.467  1.00 69.45 321 A 1 
ATOM 2614 N N   . ILE A 1 322 ? 11.902  -5.744  10.051  1.00 90.91 322 A 1 
ATOM 2615 C CA  . ILE A 1 322 ? 11.672  -7.060  9.455   1.00 90.82 322 A 1 
ATOM 2616 C C   . ILE A 1 322 ? 11.058  -7.946  10.542  1.00 89.75 322 A 1 
ATOM 2617 O O   . ILE A 1 322 ? 11.751  -8.410  11.451  1.00 88.00 322 A 1 
ATOM 2618 C CB  . ILE A 1 322 ? 12.978  -7.631  8.862   1.00 91.50 322 A 1 
ATOM 2619 C CG1 . ILE A 1 322 ? 13.625  -6.658  7.843   1.00 91.43 322 A 1 
ATOM 2620 C CG2 . ILE A 1 322 ? 12.669  -8.976  8.189   1.00 91.03 322 A 1 
ATOM 2621 C CD1 . ILE A 1 322 ? 14.985  -7.114  7.307   1.00 89.41 322 A 1 
ATOM 2622 N N   . LEU A 1 323 ? 9.741   -8.147  10.479  1.00 89.51 323 A 1 
ATOM 2623 C CA  . LEU A 1 323 ? 8.956   -8.747  11.554  1.00 88.92 323 A 1 
ATOM 2624 C C   . LEU A 1 323 ? 8.628   -10.211 11.257  1.00 88.68 323 A 1 
ATOM 2625 O O   . LEU A 1 323 ? 7.996   -10.483 10.238  1.00 87.65 323 A 1 
ATOM 2626 C CB  . LEU A 1 323 ? 7.672   -7.927  11.756  1.00 88.71 323 A 1 
ATOM 2627 C CG  . LEU A 1 323 ? 7.914   -6.497  12.276  1.00 87.18 323 A 1 
ATOM 2628 C CD1 . LEU A 1 323 ? 6.601   -5.717  12.246  1.00 83.99 323 A 1 
ATOM 2629 C CD2 . LEU A 1 323 ? 8.436   -6.516  13.714  1.00 84.26 323 A 1 
ATOM 2630 N N   . PRO A 1 324 ? 8.989   -11.165 12.126  1.00 88.06 324 A 1 
ATOM 2631 C CA  . PRO A 1 324 ? 8.649   -12.569 11.926  1.00 86.99 324 A 1 
ATOM 2632 C C   . PRO A 1 324 ? 7.135   -12.793 12.048  1.00 86.88 324 A 1 
ATOM 2633 O O   . PRO A 1 324 ? 6.499   -12.354 13.008  1.00 85.29 324 A 1 
ATOM 2634 C CB  . PRO A 1 324 ? 9.433   -13.336 12.989  1.00 84.46 324 A 1 
ATOM 2635 C CG  . PRO A 1 324 ? 9.583   -12.317 14.123  1.00 82.11 324 A 1 
ATOM 2636 C CD  . PRO A 1 324 ? 9.692   -10.983 13.390  1.00 84.75 324 A 1 
ATOM 2637 N N   . LEU A 1 325 ? 6.575   -13.519 11.094  1.00 87.05 325 A 1 
ATOM 2638 C CA  . LEU A 1 325 ? 5.159   -13.895 11.072  1.00 85.40 325 A 1 
ATOM 2639 C C   . LEU A 1 325 ? 4.953   -15.362 11.412  1.00 83.43 325 A 1 
ATOM 2640 O O   . LEU A 1 325 ? 3.998   -15.722 12.095  1.00 77.75 325 A 1 
ATOM 2641 C CB  . LEU A 1 325 ? 4.586   -13.633 9.673   1.00 84.28 325 A 1 
ATOM 2642 C CG  . LEU A 1 325 ? 4.651   -12.181 9.192   1.00 83.98 325 A 1 
ATOM 2643 C CD1 . LEU A 1 325 ? 4.000   -12.129 7.810   1.00 79.55 325 A 1 
ATOM 2644 C CD2 . LEU A 1 325 ? 3.911   -11.223 10.120  1.00 80.78 325 A 1 
ATOM 2645 N N   . TYR A 1 326 ? 5.840   -16.233 10.908  1.00 79.61 326 A 1 
ATOM 2646 C CA  . TYR A 1 326 ? 5.733   -17.678 11.039  1.00 77.56 326 A 1 
ATOM 2647 C C   . TYR A 1 326 ? 7.093   -18.351 10.852  1.00 78.40 326 A 1 
ATOM 2648 O O   . TYR A 1 326 ? 7.826   -18.033 9.909   1.00 75.78 326 A 1 
ATOM 2649 C CB  . TYR A 1 326 ? 4.712   -18.188 10.008  1.00 74.36 326 A 1 
ATOM 2650 C CG  . TYR A 1 326 ? 4.654   -19.695 9.917   1.00 70.64 326 A 1 
ATOM 2651 C CD1 . TYR A 1 326 ? 5.029   -20.340 8.728   1.00 64.26 326 A 1 
ATOM 2652 C CD2 . TYR A 1 326 ? 4.293   -20.450 11.048  1.00 63.39 326 A 1 
ATOM 2653 C CE1 . TYR A 1 326 ? 5.055   -21.738 8.673   1.00 57.48 326 A 1 
ATOM 2654 C CE2 . TYR A 1 326 ? 4.333   -21.852 10.994  1.00 58.34 326 A 1 
ATOM 2655 C CZ  . TYR A 1 326 ? 4.725   -22.500 9.808   1.00 59.22 326 A 1 
ATOM 2656 O OH  . TYR A 1 326 ? 4.809   -23.847 9.770   1.00 58.98 326 A 1 
ATOM 2657 N N   . THR A 1 327 ? 7.403   -19.311 11.715  1.00 74.13 327 A 1 
ATOM 2658 C CA  . THR A 1 327 ? 8.601   -20.151 11.659  1.00 71.84 327 A 1 
ATOM 2659 C C   . THR A 1 327 ? 8.192   -21.599 11.362  1.00 70.95 327 A 1 
ATOM 2660 O O   . THR A 1 327 ? 7.616   -22.254 12.236  1.00 67.97 327 A 1 
ATOM 2661 C CB  . THR A 1 327 ? 9.394   -20.086 12.972  1.00 68.59 327 A 1 
ATOM 2662 O OG1 . THR A 1 327 ? 9.685   -18.748 13.298  1.00 61.78 327 A 1 
ATOM 2663 C CG2 . THR A 1 327 ? 10.727  -20.826 12.874  1.00 61.58 327 A 1 
ATOM 2664 N N   . PRO A 1 328 ? 8.435   -22.126 10.141  1.00 67.18 328 A 1 
ATOM 2665 C CA  . PRO A 1 328 ? 8.065   -23.490 9.794   1.00 65.39 328 A 1 
ATOM 2666 C C   . PRO A 1 328 ? 8.929   -24.509 10.548  1.00 65.40 328 A 1 
ATOM 2667 O O   . PRO A 1 328 ? 10.148  -24.387 10.582  1.00 61.24 328 A 1 
ATOM 2668 C CB  . PRO A 1 328 ? 8.244   -23.599 8.281   1.00 61.23 328 A 1 
ATOM 2669 C CG  . PRO A 1 328 ? 9.306   -22.558 7.971   1.00 60.93 328 A 1 
ATOM 2670 C CD  . PRO A 1 328 ? 9.070   -21.465 9.026   1.00 66.13 328 A 1 
ATOM 2671 N N   . ASN A 1 329 ? 8.306   -25.546 11.105  1.00 65.89 329 A 1 
ATOM 2672 C CA  . ASN A 1 329 ? 8.985   -26.716 11.687  1.00 64.19 329 A 1 
ATOM 2673 C C   . ASN A 1 329 ? 10.130  -26.397 12.676  1.00 64.93 329 A 1 
ATOM 2674 O O   . ASN A 1 329 ? 11.084  -27.160 12.766  1.00 59.18 329 A 1 
ATOM 2675 C CB  . ASN A 1 329 ? 9.432   -27.650 10.546  1.00 58.42 329 A 1 
ATOM 2676 C CG  . ASN A 1 329 ? 8.287   -28.093 9.658   1.00 53.50 329 A 1 
ATOM 2677 O OD1 . ASN A 1 329 ? 7.171   -28.299 10.094  1.00 49.07 329 A 1 
ATOM 2678 N ND2 . ASN A 1 329 ? 8.525   -28.245 8.383   1.00 48.79 329 A 1 
ATOM 2679 N N   . SER A 1 330 ? 10.060  -25.261 13.372  1.00 64.85 330 A 1 
ATOM 2680 C CA  . SER A 1 330 ? 11.146  -24.757 14.227  1.00 64.03 330 A 1 
ATOM 2681 C C   . SER A 1 330 ? 12.455  -24.433 13.479  1.00 66.00 330 A 1 
ATOM 2682 O O   . SER A 1 330 ? 13.494  -24.250 14.117  1.00 60.42 330 A 1 
ATOM 2683 C CB  . SER A 1 330 ? 11.394  -25.678 15.423  1.00 59.00 330 A 1 
ATOM 2684 O OG  . SER A 1 330 ? 10.182  -25.990 16.084  1.00 54.28 330 A 1 
ATOM 2685 N N   . ASP A 1 331 ? 12.405  -24.332 12.150  1.00 66.37 331 A 1 
ATOM 2686 C CA  . ASP A 1 331 ? 13.533  -23.904 11.326  1.00 67.84 331 A 1 
ATOM 2687 C C   . ASP A 1 331 ? 13.688  -22.378 11.401  1.00 69.79 331 A 1 
ATOM 2688 O O   . ASP A 1 331 ? 12.969  -21.616 10.750  1.00 65.59 331 A 1 
ATOM 2689 C CB  . ASP A 1 331 ? 13.351  -24.405 9.891   1.00 63.20 331 A 1 
ATOM 2690 C CG  . ASP A 1 331 ? 14.527  -24.047 8.987   1.00 58.21 331 A 1 
ATOM 2691 O OD1 . ASP A 1 331 ? 15.473  -23.372 9.465   1.00 55.55 331 A 1 
ATOM 2692 O OD2 . ASP A 1 331 ? 14.462  -24.439 7.800   1.00 54.63 331 A 1 
ATOM 2693 N N   . THR A 1 332 ? 14.647  -21.949 12.217  1.00 67.31 332 A 1 
ATOM 2694 C CA  . THR A 1 332 ? 14.938  -20.525 12.444  1.00 66.24 332 A 1 
ATOM 2695 C C   . THR A 1 332 ? 15.620  -19.831 11.272  1.00 69.49 332 A 1 
ATOM 2696 O O   . THR A 1 332 ? 15.755  -18.609 11.305  1.00 64.24 332 A 1 
ATOM 2697 C CB  . THR A 1 332 ? 15.791  -20.333 13.710  1.00 60.40 332 A 1 
ATOM 2698 O OG1 . THR A 1 332 ? 16.984  -21.074 13.643  1.00 55.28 332 A 1 
ATOM 2699 C CG2 . THR A 1 332 ? 15.043  -20.777 14.966  1.00 53.63 332 A 1 
ATOM 2700 N N   . ASP A 1 333 ? 16.040  -20.571 10.246  1.00 72.28 333 A 1 
ATOM 2701 C CA  . ASP A 1 333 ? 16.678  -20.039 9.043   1.00 73.63 333 A 1 
ATOM 2702 C C   . ASP A 1 333 ? 15.686  -19.886 7.871   1.00 76.42 333 A 1 
ATOM 2703 O O   . ASP A 1 333 ? 16.037  -19.324 6.835   1.00 72.54 333 A 1 
ATOM 2704 C CB  . ASP A 1 333 ? 17.906  -20.896 8.678   1.00 69.26 333 A 1 
ATOM 2705 C CG  . ASP A 1 333 ? 19.084  -20.765 9.662   1.00 65.14 333 A 1 
ATOM 2706 O OD1 . ASP A 1 333 ? 19.193  -19.708 10.332  1.00 61.62 333 A 1 
ATOM 2707 O OD2 . ASP A 1 333 ? 19.933  -21.674 9.685   1.00 60.76 333 A 1 
ATOM 2708 N N   . ASN A 1 334 ? 14.434  -20.327 8.040   1.00 80.07 334 A 1 
ATOM 2709 C CA  . ASN A 1 334 ? 13.388  -20.257 7.022   1.00 81.07 334 A 1 
ATOM 2710 C C   . ASN A 1 334 ? 12.106  -19.566 7.534   1.00 83.02 334 A 1 
ATOM 2711 O O   . ASN A 1 334 ? 10.983  -20.066 7.384   1.00 80.77 334 A 1 
ATOM 2712 C CB  . ASN A 1 334 ? 13.160  -21.673 6.482   1.00 77.13 334 A 1 
ATOM 2713 C CG  . ASN A 1 334 ? 12.266  -21.710 5.260   1.00 70.92 334 A 1 
ATOM 2714 O OD1 . ASN A 1 334 ? 12.021  -20.739 4.562   1.00 65.96 334 A 1 
ATOM 2715 N ND2 . ASN A 1 334 ? 11.735  -22.865 4.947   1.00 64.42 334 A 1 
ATOM 2716 N N   . ILE A 1 335 ? 12.283  -18.424 8.166   1.00 83.97 335 A 1 
ATOM 2717 C CA  . ILE A 1 335 ? 11.173  -17.632 8.726   1.00 85.30 335 A 1 
ATOM 2718 C C   . ILE A 1 335 ? 10.465  -16.858 7.601   1.00 86.46 335 A 1 
ATOM 2719 O O   . ILE A 1 335 ? 11.102  -16.352 6.671   1.00 85.66 335 A 1 
ATOM 2720 C CB  . ILE A 1 335 ? 11.687  -16.740 9.874   1.00 84.24 335 A 1 
ATOM 2721 C CG1 . ILE A 1 335 ? 12.252  -17.631 11.008  1.00 81.97 335 A 1 
ATOM 2722 C CG2 . ILE A 1 335 ? 10.581  -15.824 10.412  1.00 81.39 335 A 1 
ATOM 2723 C CD1 . ILE A 1 335 ? 12.911  -16.871 12.162  1.00 76.61 335 A 1 
ATOM 2724 N N   . LEU A 1 336 ? 9.139   -16.756 7.680   1.00 87.89 336 A 1 
ATOM 2725 C CA  . LEU A 1 336 ? 8.369   -15.825 6.861   1.00 88.11 336 A 1 
ATOM 2726 C C   . LEU A 1 336 ? 8.259   -14.490 7.600   1.00 89.10 336 A 1 
ATOM 2727 O O   . LEU A 1 336 ? 7.825   -14.450 8.751   1.00 88.48 336 A 1 
ATOM 2728 C CB  . LEU A 1 336 ? 6.990   -16.432 6.558   1.00 86.69 336 A 1 
ATOM 2729 C CG  . LEU A 1 336 ? 6.104   -15.543 5.665   1.00 79.14 336 A 1 
ATOM 2730 C CD1 . LEU A 1 336 ? 6.680   -15.358 4.262   1.00 74.29 336 A 1 
ATOM 2731 C CD2 . LEU A 1 336 ? 4.727   -16.192 5.515   1.00 73.73 336 A 1 
ATOM 2732 N N   . TYR A 1 337 ? 8.629   -13.410 6.926   1.00 89.42 337 A 1 
ATOM 2733 C CA  . TYR A 1 337 ? 8.658   -12.066 7.495   1.00 90.46 337 A 1 
ATOM 2734 C C   . TYR A 1 337 ? 7.626   -11.137 6.844   1.00 91.27 337 A 1 
ATOM 2735 O O   . TYR A 1 337 ? 7.282   -11.286 5.672   1.00 90.50 337 A 1 
ATOM 2736 C CB  . TYR A 1 337 ? 10.065  -11.479 7.368   1.00 90.21 337 A 1 
ATOM 2737 C CG  . TYR A 1 337 ? 11.117  -12.192 8.197   1.00 89.98 337 A 1 
ATOM 2738 C CD1 . TYR A 1 337 ? 11.301  -11.839 9.552   1.00 87.55 337 A 1 
ATOM 2739 C CD2 . TYR A 1 337 ? 11.920  -13.195 7.621   1.00 88.06 337 A 1 
ATOM 2740 C CE1 . TYR A 1 337 ? 12.284  -12.487 10.323  1.00 86.45 337 A 1 
ATOM 2741 C CE2 . TYR A 1 337 ? 12.901  -13.848 8.402   1.00 86.46 337 A 1 
ATOM 2742 C CZ  . TYR A 1 337 ? 13.079  -13.491 9.752   1.00 87.66 337 A 1 
ATOM 2743 O OH  . TYR A 1 337 ? 14.023  -14.119 10.506  1.00 85.90 337 A 1 
ATOM 2744 N N   . SER A 1 338 ? 7.190   -10.140 7.607   1.00 92.41 338 A 1 
ATOM 2745 C CA  . SER A 1 338 ? 6.567   -8.927  7.089   1.00 93.04 338 A 1 
ATOM 2746 C C   . SER A 1 338 ? 7.590   -7.796  7.041   1.00 93.50 338 A 1 
ATOM 2747 O O   . SER A 1 338 ? 8.411   -7.667  7.953   1.00 92.72 338 A 1 
ATOM 2748 C CB  . SER A 1 338 ? 5.384   -8.509  7.958   1.00 92.11 338 A 1 
ATOM 2749 O OG  . SER A 1 338 ? 4.733   -7.386  7.421   1.00 86.20 338 A 1 
ATOM 2750 N N   . LEU A 1 339 ? 7.509   -6.974  6.001   1.00 94.55 339 A 1 
ATOM 2751 C CA  . LEU A 1 339 ? 8.292   -5.750  5.871   1.00 94.95 339 A 1 
ATOM 2752 C C   . LEU A 1 339 ? 7.453   -4.580  6.394   1.00 95.40 339 A 1 
ATOM 2753 O O   . LEU A 1 339 ? 6.551   -4.106  5.703   1.00 94.81 339 A 1 
ATOM 2754 C CB  . LEU A 1 339 ? 8.708   -5.563  4.404   1.00 94.74 339 A 1 
ATOM 2755 C CG  . LEU A 1 339 ? 9.521   -6.729  3.812   1.00 93.56 339 A 1 
ATOM 2756 C CD1 . LEU A 1 339 ? 9.775   -6.463  2.329   1.00 91.43 339 A 1 
ATOM 2757 C CD2 . LEU A 1 339 ? 10.865  -6.912  4.522   1.00 90.91 339 A 1 
ATOM 2758 N N   . SER A 1 340 ? 7.733   -4.142  7.612   1.00 94.70 340 A 1 
ATOM 2759 C CA  . SER A 1 340 ? 7.158   -2.920  8.165   1.00 94.77 340 A 1 
ATOM 2760 C C   . SER A 1 340 ? 7.874   -1.700  7.592   1.00 95.16 340 A 1 
ATOM 2761 O O   . SER A 1 340 ? 9.066   -1.772  7.282   1.00 94.20 340 A 1 
ATOM 2762 C CB  . SER A 1 340 ? 7.229   -2.930  9.690   1.00 93.41 340 A 1 
ATOM 2763 O OG  . SER A 1 340 ? 6.519   -1.829  10.207  1.00 83.62 340 A 1 
ATOM 2764 N N   . ALA A 1 341 ? 7.160   -0.587  7.436   1.00 94.61 341 A 1 
ATOM 2765 C CA  . ALA A 1 341 ? 7.734   0.690   7.026   1.00 94.33 341 A 1 
ATOM 2766 C C   . ALA A 1 341 ? 7.612   1.715   8.163   1.00 94.70 341 A 1 
ATOM 2767 O O   . ALA A 1 341 ? 6.668   1.613   8.955   1.00 93.81 341 A 1 
ATOM 2768 C CB  . ALA A 1 341 ? 7.049   1.154   5.738   1.00 93.03 341 A 1 
ATOM 2769 N N   . PRO A 1 342 ? 8.520   2.705   8.253   1.00 95.66 342 A 1 
ATOM 2770 C CA  . PRO A 1 342 ? 8.383   3.787   9.214   1.00 95.52 342 A 1 
ATOM 2771 C C   . PRO A 1 342 ? 7.133   4.620   8.901   1.00 96.30 342 A 1 
ATOM 2772 O O   . PRO A 1 342 ? 6.704   4.714   7.752   1.00 95.49 342 A 1 
ATOM 2773 C CB  . PRO A 1 342 ? 9.660   4.620   9.090   1.00 94.00 342 A 1 
ATOM 2774 C CG  . PRO A 1 342 ? 10.047  4.408   7.631   1.00 91.24 342 A 1 
ATOM 2775 C CD  . PRO A 1 342 ? 9.649   2.957   7.373   1.00 93.84 342 A 1 
ATOM 2776 N N   . SER A 1 343 ? 6.555   5.211   9.924   1.00 96.59 343 A 1 
ATOM 2777 C CA  . SER A 1 343 ? 5.357   6.036   9.815   1.00 97.05 343 A 1 
ATOM 2778 C C   . SER A 1 343 ? 5.641   7.438   9.267   1.00 97.42 343 A 1 
ATOM 2779 O O   . SER A 1 343 ? 6.770   7.919   9.251   1.00 97.12 343 A 1 
ATOM 2780 C CB  . SER A 1 343 ? 4.666   6.125   11.170  1.00 96.40 343 A 1 
ATOM 2781 O OG  . SER A 1 343 ? 5.513   6.691   12.135  1.00 93.65 343 A 1 
ATOM 2782 N N   . VAL A 1 344 ? 4.572   8.115   8.844   1.00 97.77 344 A 1 
ATOM 2783 C CA  . VAL A 1 344 ? 4.609   9.570   8.627   1.00 97.83 344 A 1 
ATOM 2784 C C   . VAL A 1 344 ? 4.645   10.296  9.977   1.00 97.82 344 A 1 
ATOM 2785 O O   . VAL A 1 344 ? 5.385   11.263  10.128  1.00 97.34 344 A 1 
ATOM 2786 C CB  . VAL A 1 344 ? 3.388   10.052  7.833   1.00 97.79 344 A 1 
ATOM 2787 C CG1 . VAL A 1 344 ? 3.454   11.563  7.553   1.00 96.71 344 A 1 
ATOM 2788 C CG2 . VAL A 1 344 ? 3.258   9.324   6.495   1.00 96.75 344 A 1 
ATOM 2789 N N   . SER A 1 345 ? 3.858   9.833   10.948  1.00 97.83 345 A 1 
ATOM 2790 C CA  . SER A 1 345 ? 3.818   10.401  12.294  1.00 97.51 345 A 1 
ATOM 2791 C C   . SER A 1 345 ? 5.135   10.136  13.037  1.00 96.90 345 A 1 
ATOM 2792 O O   . SER A 1 345 ? 5.539   8.983   13.152  1.00 96.09 345 A 1 
ATOM 2793 C CB  . SER A 1 345 ? 2.655   9.794   13.077  1.00 97.24 345 A 1 
ATOM 2794 O OG  . SER A 1 345 ? 2.696   10.254  14.403  1.00 94.56 345 A 1 
ATOM 2795 N N   . PRO A 1 346 ? 5.791   11.158  13.582  1.00 96.73 346 A 1 
ATOM 2796 C CA  . PRO A 1 346 ? 7.006   10.992  14.375  1.00 95.70 346 A 1 
ATOM 2797 C C   . PRO A 1 346 ? 6.743   10.628  15.853  1.00 94.25 346 A 1 
ATOM 2798 O O   . PRO A 1 346 ? 7.639   10.728  16.686  1.00 91.93 346 A 1 
ATOM 2799 C CB  . PRO A 1 346 ? 7.760   12.314  14.191  1.00 95.59 346 A 1 
ATOM 2800 C CG  . PRO A 1 346 ? 6.637   13.337  14.045  1.00 94.70 346 A 1 
ATOM 2801 C CD  . PRO A 1 346 ? 5.530   12.566  13.325  1.00 96.30 346 A 1 
ATOM 2802 N N   . THR A 1 347 ? 5.537   10.170  16.184  1.00 95.10 347 A 1 
ATOM 2803 C CA  . THR A 1 347 ? 5.128   9.911   17.577  1.00 94.16 347 A 1 
ATOM 2804 C C   . THR A 1 347 ? 5.931   8.813   18.282  1.00 92.19 347 A 1 
ATOM 2805 O O   . THR A 1 347 ? 6.013   8.804   19.501  1.00 89.04 347 A 1 
ATOM 2806 C CB  . THR A 1 347 ? 3.618   9.612   17.634  1.00 93.97 347 A 1 
ATOM 2807 O OG1 . THR A 1 347 ? 3.152   9.675   18.948  1.00 88.13 347 A 1 
ATOM 2808 C CG2 . THR A 1 347 ? 3.242   8.228   17.097  1.00 87.23 347 A 1 
ATOM 2809 N N   . HIS A 1 348 ? 6.560   7.909   17.544  1.00 92.98 348 A 1 
ATOM 2810 C CA  . HIS A 1 348 ? 7.398   6.839   18.099  1.00 90.82 348 A 1 
ATOM 2811 C C   . HIS A 1 348 ? 8.892   7.160   18.051  1.00 89.11 348 A 1 
ATOM 2812 O O   . HIS A 1 348 ? 9.731   6.258   18.056  1.00 85.90 348 A 1 
ATOM 2813 C CB  . HIS A 1 348 ? 7.060   5.497   17.428  1.00 90.23 348 A 1 
ATOM 2814 C CG  . HIS A 1 348 ? 5.744   4.885   17.857  1.00 88.89 348 A 1 
ATOM 2815 N ND1 . HIS A 1 348 ? 5.455   3.533   17.796  1.00 77.70 348 A 1 
ATOM 2816 C CD2 . HIS A 1 348 ? 4.654   5.495   18.404  1.00 78.38 348 A 1 
ATOM 2817 C CE1 . HIS A 1 348 ? 4.216   3.361   18.274  1.00 79.34 348 A 1 
ATOM 2818 N NE2 . HIS A 1 348 ? 3.694   4.521   18.666  1.00 81.65 348 A 1 
ATOM 2819 N N   . TYR A 1 349 ? 9.225   8.447   18.025  1.00 90.02 349 A 1 
ATOM 2820 C CA  . TYR A 1 349 ? 10.598  8.956   17.927  1.00 89.04 349 A 1 
ATOM 2821 C C   . TYR A 1 349 ? 11.287  8.617   16.591  1.00 89.97 349 A 1 
ATOM 2822 O O   . TYR A 1 349 ? 12.510  8.650   16.483  1.00 88.23 349 A 1 
ATOM 2823 C CB  . TYR A 1 349 ? 11.406  8.553   19.177  1.00 86.02 349 A 1 
ATOM 2824 C CG  . TYR A 1 349 ? 12.353  9.623   19.645  1.00 79.00 349 A 1 
ATOM 2825 C CD1 . TYR A 1 349 ? 13.590  9.809   19.003  1.00 74.40 349 A 1 
ATOM 2826 C CD2 . TYR A 1 349 ? 11.980  10.462  20.715  1.00 72.69 349 A 1 
ATOM 2827 C CE1 . TYR A 1 349 ? 14.446  10.841  19.413  1.00 68.07 349 A 1 
ATOM 2828 C CE2 . TYR A 1 349 ? 12.834  11.491  21.132  1.00 67.63 349 A 1 
ATOM 2829 C CZ  . TYR A 1 349 ? 14.069  11.691  20.484  1.00 67.77 349 A 1 
ATOM 2830 O OH  . TYR A 1 349 ? 14.888  12.700  20.873  1.00 64.30 349 A 1 
ATOM 2831 N N   . ASN A 1 350 ? 10.523  8.295   15.554  1.00 92.17 350 A 1 
ATOM 2832 C CA  . ASN A 1 350 ? 11.020  8.070   14.199  1.00 92.98 350 A 1 
ATOM 2833 C C   . ASN A 1 350 ? 11.009  9.368   13.390  1.00 93.65 350 A 1 
ATOM 2834 O O   . ASN A 1 350 ? 10.158  10.236  13.584  1.00 93.42 350 A 1 
ATOM 2835 C CB  . ASN A 1 350 ? 10.180  6.965   13.526  1.00 92.93 350 A 1 
ATOM 2836 C CG  . ASN A 1 350 ? 8.729   7.358   13.405  1.00 92.21 350 A 1 
ATOM 2837 O OD1 . ASN A 1 350 ? 7.978   7.331   14.372  1.00 86.74 350 A 1 
ATOM 2838 N ND2 . ASN A 1 350 ? 8.299   7.772   12.233  1.00 87.86 350 A 1 
ATOM 2839 N N   . ASN A 1 351 ? 11.922  9.481   12.434  1.00 94.74 351 A 1 
ATOM 2840 C CA  . ASN A 1 351 ? 11.756  10.475  11.378  1.00 95.57 351 A 1 
ATOM 2841 C C   . ASN A 1 351 ? 10.591  10.083  10.454  1.00 96.58 351 A 1 
ATOM 2842 O O   . ASN A 1 351 ? 10.382  8.885   10.217  1.00 96.59 351 A 1 
ATOM 2843 C CB  . ASN A 1 351 ? 13.071  10.633  10.621  1.00 94.91 351 A 1 
ATOM 2844 C CG  . ASN A 1 351 ? 14.035  11.581  11.314  1.00 93.64 351 A 1 
ATOM 2845 O OD1 . ASN A 1 351 ? 13.654  12.592  11.890  1.00 90.18 351 A 1 
ATOM 2846 N ND2 . ASN A 1 351 ? 15.314  11.320  11.219  1.00 89.31 351 A 1 
ATOM 2847 N N   . PRO A 1 352 ? 9.828   11.051  9.909   1.00 97.33 352 A 1 
ATOM 2848 C CA  . PRO A 1 352 ? 8.753   10.774  8.973   1.00 97.60 352 A 1 
ATOM 2849 C C   . PRO A 1 352 ? 9.285   10.125  7.697   1.00 97.79 352 A 1 
ATOM 2850 O O   . PRO A 1 352 ? 10.325  10.540  7.169   1.00 97.29 352 A 1 
ATOM 2851 C CB  . PRO A 1 352 ? 8.084   12.116  8.694   1.00 97.31 352 A 1 
ATOM 2852 C CG  . PRO A 1 352 ? 9.205   13.118  8.958   1.00 95.56 352 A 1 
ATOM 2853 C CD  . PRO A 1 352 ? 9.973   12.479  10.108  1.00 97.39 352 A 1 
ATOM 2854 N N   . GLY A 1 353 ? 8.546   9.144   7.166   1.00 97.35 353 A 1 
ATOM 2855 C CA  . GLY A 1 353 ? 8.964   8.378   6.009   1.00 97.39 353 A 1 
ATOM 2856 C C   . GLY A 1 353 ? 7.831   7.937   5.094   1.00 97.77 353 A 1 
ATOM 2857 O O   . GLY A 1 353 ? 6.653   7.959   5.451   1.00 97.11 353 A 1 
ATOM 2858 N N   . PHE A 1 354 ? 8.188   7.533   3.878   1.00 97.68 354 A 1 
ATOM 2859 C CA  . PHE A 1 354 ? 7.334   6.823   2.936   1.00 97.68 354 A 1 
ATOM 2860 C C   . PHE A 1 354 ? 8.177   5.873   2.084   1.00 97.75 354 A 1 
ATOM 2861 O O   . PHE A 1 354 ? 9.394   6.038   1.965   1.00 97.18 354 A 1 
ATOM 2862 C CB  . PHE A 1 354 ? 6.538   7.808   2.057   1.00 97.62 354 A 1 
ATOM 2863 C CG  . PHE A 1 354 ? 7.373   8.644   1.106   1.00 97.98 354 A 1 
ATOM 2864 C CD1 . PHE A 1 354 ? 7.843   9.911   1.511   1.00 97.07 354 A 1 
ATOM 2865 C CD2 . PHE A 1 354 ? 7.664   8.171   -0.180  1.00 97.07 354 A 1 
ATOM 2866 C CE1 . PHE A 1 354 ? 8.598   10.699  0.628   1.00 96.39 354 A 1 
ATOM 2867 C CE2 . PHE A 1 354 ? 8.425   8.964   -1.069  1.00 96.32 354 A 1 
ATOM 2868 C CZ  . PHE A 1 354 ? 8.888   10.228  -0.665  1.00 96.75 354 A 1 
ATOM 2869 N N   . ARG A 1 355 ? 7.551   4.878   1.463   1.00 97.80 355 A 1 
ATOM 2870 C CA  . ARG A 1 355 ? 8.258   3.825   0.732   1.00 97.87 355 A 1 
ATOM 2871 C C   . ARG A 1 355 ? 7.721   3.664   -0.689  1.00 97.91 355 A 1 
ATOM 2872 O O   . ARG A 1 355 ? 6.523   3.677   -0.929  1.00 97.27 355 A 1 
ATOM 2873 C CB  . ARG A 1 355 ? 8.192   2.541   1.571   1.00 96.90 355 A 1 
ATOM 2874 C CG  . ARG A 1 355 ? 9.030   1.398   0.971   1.00 94.91 355 A 1 
ATOM 2875 C CD  . ARG A 1 355 ? 9.075   0.203   1.935   1.00 94.85 355 A 1 
ATOM 2876 N NE  . ARG A 1 355 ? 9.962   0.462   3.075   1.00 93.41 355 A 1 
ATOM 2877 C CZ  . ARG A 1 355 ? 10.124  -0.277  4.155   1.00 94.11 355 A 1 
ATOM 2878 N NH1 . ARG A 1 355 ? 9.470   -1.372  4.363   1.00 89.24 355 A 1 
ATOM 2879 N NH2 . ARG A 1 355 ? 10.977  0.085   5.050   1.00 88.85 355 A 1 
ATOM 2880 N N   . HIS A 1 356 ? 8.634   3.462   -1.639  1.00 96.84 356 A 1 
ATOM 2881 C CA  . HIS A 1 356 ? 8.306   3.133   -3.022  1.00 96.64 356 A 1 
ATOM 2882 C C   . HIS A 1 356 ? 8.660   1.674   -3.311  1.00 96.26 356 A 1 
ATOM 2883 O O   . HIS A 1 356 ? 9.833   1.317   -3.283  1.00 95.28 356 A 1 
ATOM 2884 C CB  . HIS A 1 356 ? 9.066   4.090   -3.952  1.00 96.09 356 A 1 
ATOM 2885 C CG  . HIS A 1 356 ? 8.779   3.926   -5.416  1.00 95.64 356 A 1 
ATOM 2886 N ND1 . HIS A 1 356 ? 9.602   4.392   -6.437  1.00 89.03 356 A 1 
ATOM 2887 C CD2 . HIS A 1 356 ? 7.671   3.384   -5.997  1.00 89.70 356 A 1 
ATOM 2888 C CE1 . HIS A 1 356 ? 8.986   4.141   -7.594  1.00 89.80 356 A 1 
ATOM 2889 N NE2 . HIS A 1 356 ? 7.808   3.522   -7.370  1.00 90.81 356 A 1 
ATOM 2890 N N   . TYR A 1 357 ? 7.655   0.850   -3.572  1.00 97.11 357 A 1 
ATOM 2891 C CA  . TYR A 1 357 ? 7.845   -0.552  -3.949  1.00 96.69 357 A 1 
ATOM 2892 C C   . TYR A 1 357 ? 7.916   -0.716  -5.461  1.00 96.27 357 A 1 
ATOM 2893 O O   . TYR A 1 357 ? 7.115   -0.136  -6.200  1.00 95.31 357 A 1 
ATOM 2894 C CB  . TYR A 1 357 ? 6.728   -1.414  -3.369  1.00 96.52 357 A 1 
ATOM 2895 C CG  . TYR A 1 357 ? 6.873   -1.683  -1.884  1.00 96.38 357 A 1 
ATOM 2896 C CD1 . TYR A 1 357 ? 7.707   -2.722  -1.446  1.00 95.10 357 A 1 
ATOM 2897 C CD2 . TYR A 1 357 ? 6.159   -0.914  -0.944  1.00 95.26 357 A 1 
ATOM 2898 C CE1 . TYR A 1 357 ? 7.830   -3.008  -0.069  1.00 94.55 357 A 1 
ATOM 2899 C CE2 . TYR A 1 357 ? 6.278   -1.191  0.429   1.00 94.69 357 A 1 
ATOM 2900 C CZ  . TYR A 1 357 ? 7.113   -2.241  0.868   1.00 95.09 357 A 1 
ATOM 2901 O OH  . TYR A 1 357 ? 7.220   -2.523  2.190   1.00 94.15 357 A 1 
ATOM 2902 N N   . LEU A 1 358 ? 8.842   -1.564  -5.907  1.00 95.04 358 A 1 
ATOM 2903 C CA  . LEU A 1 358 ? 9.097   -1.916  -7.296  1.00 94.47 358 A 1 
ATOM 2904 C C   . LEU A 1 358 ? 8.954   -3.434  -7.435  1.00 93.99 358 A 1 
ATOM 2905 O O   . LEU A 1 358 ? 9.691   -4.186  -6.797  1.00 92.55 358 A 1 
ATOM 2906 C CB  . LEU A 1 358 ? 10.512  -1.458  -7.679  1.00 93.99 358 A 1 
ATOM 2907 C CG  . LEU A 1 358 ? 10.804  0.044   -7.478  1.00 92.75 358 A 1 
ATOM 2908 C CD1 . LEU A 1 358 ? 12.273  0.329   -7.787  1.00 89.08 358 A 1 
ATOM 2909 C CD2 . LEU A 1 358 ? 9.951   0.913   -8.385  1.00 88.87 358 A 1 
ATOM 2910 N N   . LEU A 1 359 ? 8.005   -3.894  -8.259  1.00 93.11 359 A 1 
ATOM 2911 C CA  . LEU A 1 359 ? 7.804   -5.312  -8.526  1.00 92.20 359 A 1 
ATOM 2912 C C   . LEU A 1 359 ? 8.242   -5.644  -9.948  1.00 91.46 359 A 1 
ATOM 2913 O O   . LEU A 1 359 ? 7.883   -4.945  -10.889 1.00 89.97 359 A 1 
ATOM 2914 C CB  . LEU A 1 359 ? 6.342   -5.736  -8.291  1.00 91.47 359 A 1 
ATOM 2915 C CG  . LEU A 1 359 ? 5.919   -5.847  -6.819  1.00 86.23 359 A 1 
ATOM 2916 C CD1 . LEU A 1 359 ? 5.705   -4.491  -6.136  1.00 79.55 359 A 1 
ATOM 2917 C CD2 . LEU A 1 359 ? 4.591   -6.613  -6.729  1.00 79.44 359 A 1 
ATOM 2918 N N   . ASP A 1 360 ? 8.954   -6.755  -10.100 1.00 89.70 360 A 1 
ATOM 2919 C CA  . ASP A 1 360 ? 9.196   -7.389  -11.390 1.00 87.65 360 A 1 
ATOM 2920 C C   . ASP A 1 360 ? 8.397   -8.686  -11.426 1.00 86.79 360 A 1 
ATOM 2921 O O   . ASP A 1 360 ? 8.675   -9.624  -10.667 1.00 81.65 360 A 1 
ATOM 2922 C CB  . ASP A 1 360 ? 10.696  -7.600  -11.616 1.00 83.91 360 A 1 
ATOM 2923 C CG  . ASP A 1 360 ? 10.995  -8.151  -13.010 1.00 78.74 360 A 1 
ATOM 2924 O OD1 . ASP A 1 360 ? 10.131  -8.012  -13.909 1.00 72.57 360 A 1 
ATOM 2925 O OD2 . ASP A 1 360 ? 12.104  -8.705  -13.177 1.00 72.07 360 A 1 
ATOM 2926 N N   . GLN A 1 361 ? 7.367   -8.715  -12.271 1.00 83.11 361 A 1 
ATOM 2927 C CA  . GLN A 1 361 ? 6.345   -9.762  -12.270 1.00 80.68 361 A 1 
ATOM 2928 C C   . GLN A 1 361 ? 5.747   -9.948  -10.868 1.00 80.40 361 A 1 
ATOM 2929 O O   . GLN A 1 361 ? 5.135   -9.026  -10.322 1.00 74.73 361 A 1 
ATOM 2930 C CB  . GLN A 1 361 ? 6.900   -11.046 -12.918 1.00 76.59 361 A 1 
ATOM 2931 C CG  . GLN A 1 361 ? 7.484   -10.791 -14.317 1.00 71.84 361 A 1 
ATOM 2932 C CD  . GLN A 1 361 ? 8.107   -12.046 -14.922 1.00 66.20 361 A 1 
ATOM 2933 O OE1 . GLN A 1 361 ? 7.926   -13.182 -14.507 1.00 61.04 361 A 1 
ATOM 2934 N NE2 . GLN A 1 361 ? 8.894   -11.894 -15.975 1.00 56.52 361 A 1 
ATOM 2935 N N   . GLU A 1 362 ? 5.907   -11.127 -10.276 1.00 80.39 362 A 1 
ATOM 2936 C CA  . GLU A 1 362 ? 5.297   -11.527 -9.003  1.00 80.61 362 A 1 
ATOM 2937 C C   . GLU A 1 362 ? 6.141   -11.277 -7.743  1.00 82.59 362 A 1 
ATOM 2938 O O   . GLU A 1 362 ? 5.679   -11.568 -6.638  1.00 79.10 362 A 1 
ATOM 2939 C CB  . GLU A 1 362 ? 4.907   -13.011 -9.092  1.00 76.40 362 A 1 
ATOM 2940 C CG  . GLU A 1 362 ? 6.095   -13.982 -9.300  1.00 71.59 362 A 1 
ATOM 2941 C CD  . GLU A 1 362 ? 6.270   -14.460 -10.746 1.00 68.23 362 A 1 
ATOM 2942 O OE1 . GLU A 1 362 ? 6.661   -15.641 -10.914 1.00 62.37 362 A 1 
ATOM 2943 O OE2 . GLU A 1 362 ? 5.982   -13.677 -11.664 1.00 61.99 362 A 1 
ATOM 2944 N N   . ILE A 1 363 ? 7.376   -10.782 -7.884  1.00 86.11 363 A 1 
ATOM 2945 C CA  . ILE A 1 363 ? 8.286   -10.574 -6.758  1.00 86.83 363 A 1 
ATOM 2946 C C   . ILE A 1 363 ? 8.591   -9.092  -6.562  1.00 88.66 363 A 1 
ATOM 2947 O O   . ILE A 1 363 ? 8.635   -8.322  -7.520  1.00 87.76 363 A 1 
ATOM 2948 C CB  . ILE A 1 363 ? 9.580   -11.416 -6.880  1.00 83.91 363 A 1 
ATOM 2949 C CG1 . ILE A 1 363 ? 10.397  -11.069 -8.139  1.00 76.35 363 A 1 
ATOM 2950 C CG2 . ILE A 1 363 ? 9.238   -12.915 -6.827  1.00 74.71 363 A 1 
ATOM 2951 C CD1 . ILE A 1 363 ? 11.789  -11.702 -8.176  1.00 69.98 363 A 1 
ATOM 2952 N N   . ILE A 1 364 ? 8.858   -8.689  -5.328  1.00 88.66 364 A 1 
ATOM 2953 C CA  . ILE A 1 364 ? 9.434   -7.374  -5.076  1.00 89.01 364 A 1 
ATOM 2954 C C   . ILE A 1 364 ? 10.869  -7.394  -5.613  1.00 89.47 364 A 1 
ATOM 2955 O O   . ILE A 1 364 ? 11.720  -8.137  -5.115  1.00 89.23 364 A 1 
ATOM 2956 C CB  . ILE A 1 364 ? 9.372   -6.962  -3.589  1.00 88.85 364 A 1 
ATOM 2957 C CG1 . ILE A 1 364 ? 7.926   -6.961  -3.051  1.00 85.25 364 A 1 
ATOM 2958 C CG2 . ILE A 1 364 ? 9.989   -5.559  -3.420  1.00 84.21 364 A 1 
ATOM 2959 C CD1 . ILE A 1 364 ? 7.829   -6.707  -1.537  1.00 80.00 364 A 1 
ATOM 2960 N N   . LYS A 1 365 ? 11.123  -6.581  -6.626  1.00 91.80 365 A 1 
ATOM 2961 C CA  . LYS A 1 365 ? 12.460  -6.356  -7.174  1.00 91.62 365 A 1 
ATOM 2962 C C   . LYS A 1 365 ? 13.297  -5.553  -6.192  1.00 92.90 365 A 1 
ATOM 2963 O O   . LYS A 1 365 ? 14.422  -5.944  -5.888  1.00 91.35 365 A 1 
ATOM 2964 C CB  . LYS A 1 365 ? 12.312  -5.640  -8.527  1.00 89.56 365 A 1 
ATOM 2965 C CG  . LYS A 1 365 ? 13.645  -5.268  -9.184  1.00 83.08 365 A 1 
ATOM 2966 C CD  . LYS A 1 365 ? 14.475  -6.489  -9.584  1.00 76.80 365 A 1 
ATOM 2967 C CE  . LYS A 1 365 ? 15.743  -5.972  -10.258 1.00 68.94 365 A 1 
ATOM 2968 N NZ  . LYS A 1 365 ? 16.515  -7.055  -10.889 1.00 59.80 365 A 1 
ATOM 2969 N N   . ASP A 1 366 ? 12.729  -4.468  -5.691  1.00 93.27 366 A 1 
ATOM 2970 C CA  . ASP A 1 366 ? 13.346  -3.612  -4.682  1.00 94.19 366 A 1 
ATOM 2971 C C   . ASP A 1 366 ? 12.288  -2.750  -3.975  1.00 94.82 366 A 1 
ATOM 2972 O O   . ASP A 1 366 ? 11.137  -2.661  -4.414  1.00 94.28 366 A 1 
ATOM 2973 C CB  . ASP A 1 366 ? 14.403  -2.713  -5.344  1.00 93.56 366 A 1 
ATOM 2974 C CG  . ASP A 1 366 ? 15.523  -2.282  -4.390  1.00 93.07 366 A 1 
ATOM 2975 O OD1 . ASP A 1 366 ? 15.428  -2.573  -3.173  1.00 90.40 366 A 1 
ATOM 2976 O OD2 . ASP A 1 366 ? 16.521  -1.707  -4.866  1.00 89.97 366 A 1 
ATOM 2977 N N   . PHE A 1 367 ? 12.688  -2.075  -2.905  1.00 94.93 367 A 1 
ATOM 2978 C CA  . PHE A 1 367 ? 11.999  -0.879  -2.446  1.00 95.58 367 A 1 
ATOM 2979 C C   . PHE A 1 367 ? 12.999  0.229   -2.136  1.00 96.19 367 A 1 
ATOM 2980 O O   . PHE A 1 367 ? 14.156  -0.025  -1.790  1.00 95.76 367 A 1 
ATOM 2981 C CB  . PHE A 1 367 ? 11.055  -1.184  -1.277  1.00 95.32 367 A 1 
ATOM 2982 C CG  . PHE A 1 367 ? 11.720  -1.502  0.045   1.00 95.82 367 A 1 
ATOM 2983 C CD1 . PHE A 1 367 ? 11.617  -2.791  0.585   1.00 93.56 367 A 1 
ATOM 2984 C CD2 . PHE A 1 367 ? 12.377  -0.498  0.776   1.00 93.51 367 A 1 
ATOM 2985 C CE1 . PHE A 1 367 ? 12.167  -3.078  1.847   1.00 92.34 367 A 1 
ATOM 2986 C CE2 . PHE A 1 367 ? 12.944  -0.780  2.031   1.00 92.06 367 A 1 
ATOM 2987 C CZ  . PHE A 1 367 ? 12.831  -2.069  2.576   1.00 93.18 367 A 1 
ATOM 2988 N N   . ILE A 1 368 ? 12.527  1.461   -2.233  1.00 95.87 368 A 1 
ATOM 2989 C CA  . ILE A 1 368 ? 13.267  2.673   -1.884  1.00 96.15 368 A 1 
ATOM 2990 C C   . ILE A 1 368 ? 12.562  3.299   -0.682  1.00 96.56 368 A 1 
ATOM 2991 O O   . ILE A 1 368 ? 11.380  3.647   -0.769  1.00 96.24 368 A 1 
ATOM 2992 C CB  . ILE A 1 368 ? 13.356  3.641   -3.079  1.00 95.99 368 A 1 
ATOM 2993 C CG1 . ILE A 1 368 ? 13.841  2.926   -4.361  1.00 94.35 368 A 1 
ATOM 2994 C CG2 . ILE A 1 368 ? 14.286  4.805   -2.702  1.00 94.63 368 A 1 
ATOM 2995 C CD1 . ILE A 1 368 ? 13.858  3.807   -5.611  1.00 88.21 368 A 1 
ATOM 2996 N N   . GLN A 1 369 ? 13.277  3.428   0.423   1.00 97.04 369 A 1 
ATOM 2997 C CA  . GLN A 1 369 ? 12.805  4.141   1.605   1.00 97.27 369 A 1 
ATOM 2998 C C   . GLN A 1 369 ? 13.213  5.608   1.504   1.00 97.16 369 A 1 
ATOM 2999 O O   . GLN A 1 369 ? 14.368  5.912   1.218   1.00 96.81 369 A 1 
ATOM 3000 C CB  . GLN A 1 369 ? 13.367  3.474   2.871   1.00 97.04 369 A 1 
ATOM 3001 C CG  . GLN A 1 369 ? 12.851  4.101   4.172   1.00 94.91 369 A 1 
ATOM 3002 C CD  . GLN A 1 369 ? 11.335  4.028   4.270   1.00 95.64 369 A 1 
ATOM 3003 O OE1 . GLN A 1 369 ? 10.720  2.990   4.022   1.00 89.28 369 A 1 
ATOM 3004 N NE2 . GLN A 1 369 ? 10.666  5.114   4.580   1.00 88.78 369 A 1 
ATOM 3005 N N   . TYR A 1 370 ? 12.265  6.494   1.754   1.00 97.46 370 A 1 
ATOM 3006 C CA  . TYR A 1 370 ? 12.483  7.933   1.840   1.00 97.57 370 A 1 
ATOM 3007 C C   . TYR A 1 370 ? 12.192  8.407   3.263   1.00 97.54 370 A 1 
ATOM 3008 O O   . TYR A 1 370 ? 11.302  7.863   3.918   1.00 97.12 370 A 1 
ATOM 3009 C CB  . TYR A 1 370 ? 11.595  8.678   0.850   1.00 97.59 370 A 1 
ATOM 3010 C CG  . TYR A 1 370 ? 11.839  8.322   -0.596  1.00 97.42 370 A 1 
ATOM 3011 C CD1 . TYR A 1 370 ? 12.720  9.099   -1.375  1.00 96.04 370 A 1 
ATOM 3012 C CD2 . TYR A 1 370 ? 11.193  7.209   -1.170  1.00 96.10 370 A 1 
ATOM 3013 C CE1 . TYR A 1 370 ? 12.948  8.772   -2.728  1.00 95.24 370 A 1 
ATOM 3014 C CE2 . TYR A 1 370 ? 11.426  6.880   -2.513  1.00 95.44 370 A 1 
ATOM 3015 C CZ  . TYR A 1 370 ? 12.299  7.655   -3.293  1.00 95.57 370 A 1 
ATOM 3016 O OH  . TYR A 1 370 ? 12.520  7.329   -4.590  1.00 94.23 370 A 1 
ATOM 3017 N N   . TYR A 1 371 ? 12.892  9.448   3.695   1.00 97.16 371 A 1 
ATOM 3018 C CA  . TYR A 1 371 ? 12.677  10.082  4.990   1.00 97.07 371 A 1 
ATOM 3019 C C   . TYR A 1 371 ? 12.960  11.582  4.924   1.00 97.36 371 A 1 
ATOM 3020 O O   . TYR A 1 371 ? 13.535  12.084  3.956   1.00 96.84 371 A 1 
ATOM 3021 C CB  . TYR A 1 371 ? 13.525  9.384   6.060   1.00 96.19 371 A 1 
ATOM 3022 C CG  . TYR A 1 371 ? 14.958  9.872   6.187   1.00 95.51 371 A 1 
ATOM 3023 C CD1 . TYR A 1 371 ? 15.854  9.768   5.111   1.00 93.91 371 A 1 
ATOM 3024 C CD2 . TYR A 1 371 ? 15.385  10.455  7.391   1.00 93.92 371 A 1 
ATOM 3025 C CE1 . TYR A 1 371 ? 17.170  10.263  5.233   1.00 92.36 371 A 1 
ATOM 3026 C CE2 . TYR A 1 371 ? 16.697  10.947  7.518   1.00 92.26 371 A 1 
ATOM 3027 C CZ  . TYR A 1 371 ? 17.590  10.858  6.436   1.00 91.77 371 A 1 
ATOM 3028 O OH  . TYR A 1 371 ? 18.845  11.353  6.558   1.00 89.88 371 A 1 
ATOM 3029 N N   . ALA A 1 372 ? 12.562  12.307  5.969   1.00 97.24 372 A 1 
ATOM 3030 C CA  . ALA A 1 372 ? 13.000  13.679  6.215   1.00 96.98 372 A 1 
ATOM 3031 C C   . ALA A 1 372 ? 13.435  13.833  7.675   1.00 96.40 372 A 1 
ATOM 3032 O O   . ALA A 1 372 ? 12.715  13.421  8.584   1.00 95.43 372 A 1 
ATOM 3033 C CB  . ALA A 1 372 ? 11.872  14.647  5.868   1.00 96.90 372 A 1 
ATOM 3034 N N   . ASP A 1 373 ? 14.588  14.436  7.907   1.00 95.98 373 A 1 
ATOM 3035 C CA  . ASP A 1 373 ? 15.081  14.678  9.261   1.00 94.96 373 A 1 
ATOM 3036 C C   . ASP A 1 373 ? 14.381  15.888  9.890   1.00 94.88 373 A 1 
ATOM 3037 O O   . ASP A 1 373 ? 14.440  17.001  9.364   1.00 93.64 373 A 1 
ATOM 3038 C CB  . ASP A 1 373 ? 16.607  14.827  9.232   1.00 92.95 373 A 1 
ATOM 3039 C CG  . ASP A 1 373 ? 17.241  14.781  10.622  1.00 89.76 373 A 1 
ATOM 3040 O OD1 . ASP A 1 373 ? 16.508  14.943  11.625  1.00 85.36 373 A 1 
ATOM 3041 O OD2 . ASP A 1 373 ? 18.474  14.570  10.687  1.00 83.20 373 A 1 
ATOM 3042 N N   . ILE A 1 374 ? 13.721  15.679  11.030  1.00 93.97 374 A 1 
ATOM 3043 C CA  . ILE A 1 374 ? 13.044  16.734  11.796  1.00 93.09 374 A 1 
ATOM 3044 C C   . ILE A 1 374 ? 13.797  17.119  13.071  1.00 90.77 374 A 1 
ATOM 3045 O O   . ILE A 1 374 ? 13.364  18.026  13.774  1.00 88.13 374 A 1 
ATOM 3046 C CB  . ILE A 1 374 ? 11.571  16.362  12.098  1.00 93.74 374 A 1 
ATOM 3047 C CG1 . ILE A 1 374 ? 11.446  15.122  13.000  1.00 93.33 374 A 1 
ATOM 3048 C CG2 . ILE A 1 374 ? 10.783  16.197  10.793  1.00 93.06 374 A 1 
ATOM 3049 C CD1 . ILE A 1 374 ? 10.047  14.972  13.605  1.00 92.98 374 A 1 
ATOM 3050 N N   . MET A 1 375 ? 14.935  16.485  13.374  1.00 89.89 375 A 1 
ATOM 3051 C CA  . MET A 1 375 ? 15.653  16.616  14.641  1.00 86.51 375 A 1 
ATOM 3052 C C   . MET A 1 375 ? 16.015  18.064  14.982  1.00 85.58 375 A 1 
ATOM 3053 O O   . MET A 1 375 ? 15.910  18.473  16.131  1.00 83.34 375 A 1 
ATOM 3054 C CB  . MET A 1 375 ? 16.929  15.763  14.576  1.00 83.58 375 A 1 
ATOM 3055 C CG  . MET A 1 375 ? 17.754  15.818  15.875  1.00 73.22 375 A 1 
ATOM 3056 S SD  . MET A 1 375 ? 19.410  15.097  15.758  1.00 67.53 375 A 1 
ATOM 3057 C CE  . MET A 1 375 ? 20.211  16.257  14.627  1.00 59.50 375 A 1 
ATOM 3058 N N   . LEU A 1 376 ? 16.449  18.845  13.990  1.00 83.91 376 A 1 
ATOM 3059 C CA  . LEU A 1 376 ? 16.895  20.231  14.180  1.00 82.93 376 A 1 
ATOM 3060 C C   . LEU A 1 376 ? 15.785  21.265  13.951  1.00 84.45 376 A 1 
ATOM 3061 O O   . LEU A 1 376 ? 16.092  22.433  13.722  1.00 82.09 376 A 1 
ATOM 3062 C CB  . LEU A 1 376 ? 18.124  20.507  13.291  1.00 80.56 376 A 1 
ATOM 3063 C CG  . LEU A 1 376 ? 19.342  19.629  13.595  1.00 77.52 376 A 1 
ATOM 3064 C CD1 . LEU A 1 376 ? 20.494  20.047  12.669  1.00 74.25 376 A 1 
ATOM 3065 C CD2 . LEU A 1 376 ? 19.824  19.770  15.035  1.00 73.14 376 A 1 
ATOM 3066 N N   . ASN A 1 377 ? 14.516  20.826  13.978  1.00 84.80 377 A 1 
ATOM 3067 C CA  . ASN A 1 377 ? 13.354  21.675  13.709  1.00 85.60 377 A 1 
ATOM 3068 C C   . ASN A 1 377 ? 13.557  22.575  12.466  1.00 86.96 377 A 1 
ATOM 3069 O O   . ASN A 1 377 ? 13.586  23.806  12.567  1.00 85.73 377 A 1 
ATOM 3070 C CB  . ASN A 1 377 ? 13.008  22.434  15.000  1.00 83.61 377 A 1 
ATOM 3071 C CG  . ASN A 1 377 ? 11.751  23.263  14.880  1.00 82.47 377 A 1 
ATOM 3072 O OD1 . ASN A 1 377 ? 10.856  23.003  14.086  1.00 80.07 377 A 1 
ATOM 3073 N ND2 . ASN A 1 377 ? 11.643  24.295  15.680  1.00 79.08 377 A 1 
ATOM 3074 N N   . PRO A 1 378 ? 13.770  22.004  11.278  1.00 87.41 378 A 1 
ATOM 3075 C CA  . PRO A 1 378 ? 14.165  22.748  10.101  1.00 88.71 378 A 1 
ATOM 3076 C C   . PRO A 1 378 ? 13.060  23.702  9.622   1.00 90.23 378 A 1 
ATOM 3077 O O   . PRO A 1 378 ? 11.862  23.428  9.739   1.00 89.64 378 A 1 
ATOM 3078 C CB  . PRO A 1 378 ? 14.514  21.685  9.055   1.00 87.97 378 A 1 
ATOM 3079 C CG  . PRO A 1 378 ? 13.614  20.519  9.443   1.00 89.07 378 A 1 
ATOM 3080 C CD  . PRO A 1 378 ? 13.615  20.591  10.965  1.00 91.26 378 A 1 
ATOM 3081 N N   . SER A 1 379 ? 13.453  24.810  9.020   1.00 91.43 379 A 1 
ATOM 3082 C CA  . SER A 1 379 ? 12.515  25.752  8.391   1.00 92.28 379 A 1 
ATOM 3083 C C   . SER A 1 379 ? 11.857  25.195  7.126   1.00 94.01 379 A 1 
ATOM 3084 O O   . SER A 1 379 ? 10.750  25.600  6.772   1.00 92.96 379 A 1 
ATOM 3085 C CB  . SER A 1 379 ? 13.229  27.064  8.073   1.00 91.29 379 A 1 
ATOM 3086 O OG  . SER A 1 379 ? 14.347  26.841  7.241   1.00 85.12 379 A 1 
ATOM 3087 N N   . GLU A 1 380 ? 12.528  24.252  6.461   1.00 93.23 380 A 1 
ATOM 3088 C CA  . GLU A 1 380 ? 12.043  23.489  5.314   1.00 93.45 380 A 1 
ATOM 3089 C C   . GLU A 1 380 ? 12.482  22.027  5.452   1.00 94.18 380 A 1 
ATOM 3090 O O   . GLU A 1 380 ? 13.591  21.764  5.906   1.00 92.22 380 A 1 
ATOM 3091 C CB  . GLU A 1 380 ? 12.575  24.073  3.994   1.00 91.80 380 A 1 
ATOM 3092 C CG  . GLU A 1 380 ? 12.058  25.492  3.717   1.00 80.53 380 A 1 
ATOM 3093 C CD  . GLU A 1 380 ? 12.428  26.031  2.325   1.00 78.21 380 A 1 
ATOM 3094 O OE1 . GLU A 1 380 ? 11.921  27.124  1.989   1.00 69.66 380 A 1 
ATOM 3095 O OE2 . GLU A 1 380 ? 13.187  25.355  1.605   1.00 71.15 380 A 1 
ATOM 3096 N N   . LEU A 1 381 ? 11.623  21.080  5.048   1.00 94.56 381 A 1 
ATOM 3097 C CA  . LEU A 1 381 ? 11.976  19.661  5.080   1.00 94.72 381 A 1 
ATOM 3098 C C   . LEU A 1 381 ? 12.721  19.255  3.820   1.00 95.50 381 A 1 
ATOM 3099 O O   . LEU A 1 381 ? 12.195  19.379  2.705   1.00 93.43 381 A 1 
ATOM 3100 C CB  . LEU A 1 381 ? 10.738  18.780  5.270   1.00 93.02 381 A 1 
ATOM 3101 C CG  . LEU A 1 381 ? 10.095  18.847  6.666   1.00 90.76 381 A 1 
ATOM 3102 C CD1 . LEU A 1 381 ? 8.938   17.849  6.711   1.00 88.93 381 A 1 
ATOM 3103 C CD2 . LEU A 1 381 ? 11.057  18.486  7.786   1.00 88.90 381 A 1 
ATOM 3104 N N   . ASN A 1 382 ? 13.909  18.683  4.009   1.00 95.66 382 A 1 
ATOM 3105 C CA  . ASN A 1 382 ? 14.632  17.996  2.952   1.00 95.40 382 A 1 
ATOM 3106 C C   . ASN A 1 382 ? 14.260  16.511  2.950   1.00 96.22 382 A 1 
ATOM 3107 O O   . ASN A 1 382 ? 14.668  15.764  3.842   1.00 95.31 382 A 1 
ATOM 3108 C CB  . ASN A 1 382 ? 16.138  18.217  3.134   1.00 94.02 382 A 1 
ATOM 3109 C CG  . ASN A 1 382 ? 16.903  17.635  1.960   1.00 87.18 382 A 1 
ATOM 3110 O OD1 . ASN A 1 382 ? 16.531  17.838  0.809   1.00 79.09 382 A 1 
ATOM 3111 N ND2 . ASN A 1 382 ? 17.952  16.905  2.198   1.00 77.13 382 A 1 
ATOM 3112 N N   . TRP A 1 383 ? 13.473  16.088  1.967   1.00 96.52 383 A 1 
ATOM 3113 C CA  . TRP A 1 383 ? 13.166  14.676  1.741   1.00 97.09 383 A 1 
ATOM 3114 C C   . TRP A 1 383 ? 14.254  14.049  0.880   1.00 96.99 383 A 1 
ATOM 3115 O O   . TRP A 1 383 ? 14.575  14.570  -0.187  1.00 95.47 383 A 1 
ATOM 3116 C CB  . TRP A 1 383 ? 11.796  14.531  1.097   1.00 97.20 383 A 1 
ATOM 3117 C CG  . TRP A 1 383 ? 10.652  14.877  1.987   1.00 97.44 383 A 1 
ATOM 3118 C CD1 . TRP A 1 383 ? 10.109  16.101  2.141   1.00 96.78 383 A 1 
ATOM 3119 C CD2 . TRP A 1 383 ? 9.920   13.995  2.887   1.00 97.60 383 A 1 
ATOM 3120 N NE1 . TRP A 1 383 ? 9.095   16.046  3.076   1.00 96.86 383 A 1 
ATOM 3121 C CE2 . TRP A 1 383 ? 8.939   14.773  3.569   1.00 97.32 383 A 1 
ATOM 3122 C CE3 . TRP A 1 383 ? 9.998   12.625  3.209   1.00 97.33 383 A 1 
ATOM 3123 C CZ2 . TRP A 1 383 ? 8.084   14.218  4.525   1.00 97.22 383 A 1 
ATOM 3124 C CZ3 . TRP A 1 383 ? 9.139   12.053  4.163   1.00 96.81 383 A 1 
ATOM 3125 C CH2 . TRP A 1 383 ? 8.189   12.850  4.824   1.00 96.57 383 A 1 
ATOM 3126 N N   . GLU A 1 384 ? 14.778  12.911  1.316   1.00 96.21 384 A 1 
ATOM 3127 C CA  . GLU A 1 384 ? 15.836  12.200  0.610   1.00 95.51 384 A 1 
ATOM 3128 C C   . GLU A 1 384 ? 15.665  10.676  0.684   1.00 96.45 384 A 1 
ATOM 3129 O O   . GLU A 1 384 ? 14.821  10.155  1.416   1.00 95.70 384 A 1 
ATOM 3130 C CB  . GLU A 1 384 ? 17.208  12.667  1.109   1.00 92.49 384 A 1 
ATOM 3131 C CG  . GLU A 1 384 ? 17.498  12.386  2.593   1.00 85.87 384 A 1 
ATOM 3132 C CD  . GLU A 1 384 ? 18.849  12.946  3.054   1.00 84.71 384 A 1 
ATOM 3133 O OE1 . GLU A 1 384 ? 19.061  13.023  4.281   1.00 75.05 384 A 1 
ATOM 3134 O OE2 . GLU A 1 384 ? 19.690  13.291  2.181   1.00 75.54 384 A 1 
ATOM 3135 N N   . ILE A 1 385 ? 16.439  9.972   -0.134  1.00 96.32 385 A 1 
ATOM 3136 C CA  . ILE A 1 385 ? 16.512  8.509   -0.071  1.00 96.26 385 A 1 
ATOM 3137 C C   . ILE A 1 385 ? 17.260  8.128   1.203   1.00 95.73 385 A 1 
ATOM 3138 O O   . ILE A 1 385 ? 18.428  8.485   1.368   1.00 94.28 385 A 1 
ATOM 3139 C CB  . ILE A 1 385 ? 17.182  7.925   -1.334  1.00 96.06 385 A 1 
ATOM 3140 C CG1 . ILE A 1 385 ? 16.326  8.228   -2.587  1.00 94.58 385 A 1 
ATOM 3141 C CG2 . ILE A 1 385 ? 17.391  6.406   -1.183  1.00 94.71 385 A 1 
ATOM 3142 C CD1 . ILE A 1 385 ? 16.987  7.841   -3.918  1.00 91.77 385 A 1 
ATOM 3143 N N   . GLU A 1 386 ? 16.612  7.365   2.070   1.00 96.12 386 A 1 
ATOM 3144 C CA  . GLU A 1 386 ? 17.277  6.775   3.217   1.00 95.76 386 A 1 
ATOM 3145 C C   . GLU A 1 386 ? 18.154  5.600   2.780   1.00 95.35 386 A 1 
ATOM 3146 O O   . GLU A 1 386 ? 19.357  5.577   3.052   1.00 94.01 386 A 1 
ATOM 3147 C CB  . GLU A 1 386 ? 16.225  6.328   4.239   1.00 95.27 386 A 1 
ATOM 3148 C CG  . GLU A 1 386 ? 16.905  5.841   5.528   1.00 92.79 386 A 1 
ATOM 3149 C CD  . GLU A 1 386 ? 15.911  5.343   6.576   1.00 92.58 386 A 1 
ATOM 3150 O OE1 . GLU A 1 386 ? 16.408  4.865   7.624   1.00 85.27 386 A 1 
ATOM 3151 O OE2 . GLU A 1 386 ? 14.694  5.441   6.353   1.00 87.07 386 A 1 
ATOM 3152 N N   . TYR A 1 387 ? 17.559  4.652   2.051   1.00 95.93 387 A 1 
ATOM 3153 C CA  . TYR A 1 387 ? 18.244  3.505   1.474   1.00 96.05 387 A 1 
ATOM 3154 C C   . TYR A 1 387 ? 17.385  2.784   0.424   1.00 96.41 387 A 1 
ATOM 3155 O O   . TYR A 1 387 ? 16.166  2.943   0.368   1.00 96.29 387 A 1 
ATOM 3156 C CB  . TYR A 1 387 ? 18.654  2.536   2.590   1.00 95.72 387 A 1 
ATOM 3157 C CG  . TYR A 1 387 ? 17.547  1.711   3.198   1.00 95.76 387 A 1 
ATOM 3158 C CD1 . TYR A 1 387 ? 16.668  2.247   4.165   1.00 94.90 387 A 1 
ATOM 3159 C CD2 . TYR A 1 387 ? 17.407  0.375   2.810   1.00 95.17 387 A 1 
ATOM 3160 C CE1 . TYR A 1 387 ? 15.674  1.449   4.736   1.00 93.95 387 A 1 
ATOM 3161 C CE2 . TYR A 1 387 ? 16.414  -0.430  3.373   1.00 94.07 387 A 1 
ATOM 3162 C CZ  . TYR A 1 387 ? 15.543  0.098   4.347   1.00 94.30 387 A 1 
ATOM 3163 O OH  . TYR A 1 387 ? 14.602  -0.709  4.883   1.00 93.33 387 A 1 
ATOM 3164 N N   . LYS A 1 388 ? 18.040  1.938   -0.383  1.00 95.43 388 A 1 
ATOM 3165 C CA  . LYS A 1 388 ? 17.398  0.901   -1.187  1.00 95.31 388 A 1 
ATOM 3166 C C   . LYS A 1 388 ? 17.676  -0.460  -0.556  1.00 95.12 388 A 1 
ATOM 3167 O O   . LYS A 1 388 ? 18.809  -0.724  -0.151  1.00 94.14 388 A 1 
ATOM 3168 C CB  . LYS A 1 388 ? 17.904  0.924   -2.623  1.00 94.44 388 A 1 
ATOM 3169 C CG  . LYS A 1 388 ? 17.717  2.272   -3.310  1.00 87.71 388 A 1 
ATOM 3170 C CD  . LYS A 1 388 ? 18.141  2.132   -4.775  1.00 86.85 388 A 1 
ATOM 3171 C CE  . LYS A 1 388 ? 18.332  3.483   -5.429  1.00 77.77 388 A 1 
ATOM 3172 N NZ  . LYS A 1 388 ? 19.392  3.354   -6.469  1.00 71.20 388 A 1 
ATOM 3173 N N   . PHE A 1 389 ? 16.683  -1.341  -0.502  1.00 95.98 389 A 1 
ATOM 3174 C CA  . PHE A 1 389 ? 16.845  -2.643  0.145   1.00 95.60 389 A 1 
ATOM 3175 C C   . PHE A 1 389 ? 17.935  -3.485  -0.524  1.00 95.25 389 A 1 
ATOM 3176 O O   . PHE A 1 389 ? 18.773  -4.060  0.165   1.00 94.39 389 A 1 
ATOM 3177 C CB  . PHE A 1 389 ? 15.504  -3.383  0.161   1.00 95.37 389 A 1 
ATOM 3178 C CG  . PHE A 1 389 ? 15.529  -4.669  0.960   1.00 94.98 389 A 1 
ATOM 3179 C CD1 . PHE A 1 389 ? 15.992  -5.867  0.390   1.00 93.21 389 A 1 
ATOM 3180 C CD2 . PHE A 1 389 ? 15.081  -4.677  2.299   1.00 93.31 389 A 1 
ATOM 3181 C CE1 . PHE A 1 389 ? 16.011  -7.062  1.137   1.00 92.24 389 A 1 
ATOM 3182 C CE2 . PHE A 1 389 ? 15.092  -5.870  3.044   1.00 91.88 389 A 1 
ATOM 3183 C CZ  . PHE A 1 389 ? 15.554  -7.055  2.463   1.00 92.26 389 A 1 
ATOM 3184 N N   . SER A 1 390 ? 17.962  -3.507  -1.854  1.00 94.05 390 A 1 
ATOM 3185 C CA  . SER A 1 390 ? 18.962  -4.236  -2.640  1.00 92.87 390 A 1 
ATOM 3186 C C   . SER A 1 390 ? 20.393  -3.832  -2.292  1.00 92.65 390 A 1 
ATOM 3187 O O   . SER A 1 390 ? 21.240  -4.691  -2.044  1.00 91.89 390 A 1 
ATOM 3188 C CB  . SER A 1 390 ? 18.698  -4.013  -4.136  1.00 92.39 390 A 1 
ATOM 3189 O OG  . SER A 1 390 ? 18.812  -2.650  -4.481  1.00 89.63 390 A 1 
ATOM 3190 N N   . GLU A 1 391 ? 20.653  -2.530  -2.201  1.00 92.28 391 A 1 
ATOM 3191 C CA  . GLU A 1 391 ? 21.969  -1.973  -1.872  1.00 92.32 391 A 1 
ATOM 3192 C C   . GLU A 1 391 ? 22.322  -2.220  -0.397  1.00 92.54 391 A 1 
ATOM 3193 O O   . GLU A 1 391 ? 23.427  -2.657  -0.074  1.00 91.21 391 A 1 
ATOM 3194 C CB  . GLU A 1 391 ? 21.981  -0.462  -2.190  1.00 92.37 391 A 1 
ATOM 3195 C CG  . GLU A 1 391 ? 21.857  -0.132  -3.693  1.00 89.60 391 A 1 
ATOM 3196 C CD  . GLU A 1 391 ? 21.708  1.371   -3.994  1.00 88.18 391 A 1 
ATOM 3197 O OE1 . GLU A 1 391 ? 21.311  1.734   -5.139  1.00 80.97 391 A 1 
ATOM 3198 O OE2 . GLU A 1 391 ? 21.932  2.199   -3.082  1.00 82.91 391 A 1 
ATOM 3199 N N   . ALA A 1 392 ? 21.364  -2.001  0.498   1.00 94.40 392 A 1 
ATOM 3200 C CA  . ALA A 1 392 ? 21.559  -2.117  1.940   1.00 94.08 392 A 1 
ATOM 3201 C C   . ALA A 1 392 ? 21.883  -3.544  2.405   1.00 94.02 392 A 1 
ATOM 3202 O O   . ALA A 1 392 ? 22.691  -3.723  3.317   1.00 92.73 392 A 1 
ATOM 3203 C CB  . ALA A 1 392 ? 20.289  -1.613  2.618   1.00 93.71 392 A 1 
ATOM 3204 N N   . TYR A 1 393 ? 21.248  -4.543  1.781   1.00 94.03 393 A 1 
ATOM 3205 C CA  . TYR A 1 393 ? 21.365  -5.952  2.157   1.00 93.58 393 A 1 
ATOM 3206 C C   . TYR A 1 393 ? 22.054  -6.808  1.087   1.00 93.00 393 A 1 
ATOM 3207 O O   . TYR A 1 393 ? 22.166  -8.020  1.265   1.00 90.81 393 A 1 
ATOM 3208 C CB  . TYR A 1 393 ? 19.993  -6.472  2.561   1.00 93.60 393 A 1 
ATOM 3209 C CG  . TYR A 1 393 ? 19.377  -5.715  3.726   1.00 93.66 393 A 1 
ATOM 3210 C CD1 . TYR A 1 393 ? 19.924  -5.851  5.025   1.00 91.59 393 A 1 
ATOM 3211 C CD2 . TYR A 1 393 ? 18.285  -4.850  3.528   1.00 92.23 393 A 1 
ATOM 3212 C CE1 . TYR A 1 393 ? 19.376  -5.130  6.104   1.00 90.91 393 A 1 
ATOM 3213 C CE2 . TYR A 1 393 ? 17.734  -4.134  4.604   1.00 91.08 393 A 1 
ATOM 3214 C CZ  . TYR A 1 393 ? 18.281  -4.272  5.895   1.00 91.74 393 A 1 
ATOM 3215 O OH  . TYR A 1 393 ? 17.757  -3.577  6.930   1.00 90.56 393 A 1 
ATOM 3216 N N   . LYS A 1 394 ? 22.570  -6.186  0.011   1.00 91.22 394 A 1 
ATOM 3217 C CA  . LYS A 1 394 ? 23.303  -6.833  -1.084  1.00 90.31 394 A 1 
ATOM 3218 C C   . LYS A 1 394 ? 22.500  -7.960  -1.746  1.00 91.27 394 A 1 
ATOM 3219 O O   . LYS A 1 394 ? 23.024  -9.047  -2.005  1.00 89.20 394 A 1 
ATOM 3220 C CB  . LYS A 1 394 ? 24.705  -7.278  -0.619  1.00 89.76 394 A 1 
ATOM 3221 C CG  . LYS A 1 394 ? 25.531  -6.136  -0.032  1.00 86.56 394 A 1 
ATOM 3222 C CD  . LYS A 1 394 ? 26.875  -6.660  0.488   1.00 79.39 394 A 1 
ATOM 3223 C CE  . LYS A 1 394 ? 27.651  -5.505  1.134   1.00 75.01 394 A 1 
ATOM 3224 N NZ  . LYS A 1 394 ? 28.879  -5.966  1.817   1.00 65.14 394 A 1 
ATOM 3225 N N   . THR A 1 395 ? 21.234  -7.707  -2.027  1.00 91.13 395 A 1 
ATOM 3226 C CA  . THR A 1 395 ? 20.305  -8.663  -2.651  1.00 90.67 395 A 1 
ATOM 3227 C C   . THR A 1 395 ? 19.931  -8.218  -4.067  1.00 90.73 395 A 1 
ATOM 3228 O O   . THR A 1 395 ? 20.006  -7.045  -4.407  1.00 89.44 395 A 1 
ATOM 3229 C CB  . THR A 1 395 ? 19.047  -8.878  -1.804  1.00 89.77 395 A 1 
ATOM 3230 O OG1 . THR A 1 395 ? 18.288  -7.696  -1.690  1.00 84.51 395 A 1 
ATOM 3231 C CG2 . THR A 1 395 ? 19.369  -9.360  -0.391  1.00 83.78 395 A 1 
ATOM 3232 N N   . GLN A 1 396 ? 19.521  -9.168  -4.916  1.00 90.97 396 A 1 
ATOM 3233 C CA  . GLN A 1 396 ? 19.044  -8.852  -6.272  1.00 90.20 396 A 1 
ATOM 3234 C C   . GLN A 1 396 ? 17.527  -8.603  -6.327  1.00 91.49 396 A 1 
ATOM 3235 O O   . GLN A 1 396 ? 17.036  -8.061  -7.319  1.00 88.74 396 A 1 
ATOM 3236 C CB  . GLN A 1 396 ? 19.408  -9.998  -7.219  1.00 88.38 396 A 1 
ATOM 3237 C CG  . GLN A 1 396 ? 20.925  -10.131 -7.422  1.00 81.27 396 A 1 
ATOM 3238 C CD  . GLN A 1 396 ? 21.287  -11.200 -8.449  1.00 73.31 396 A 1 
ATOM 3239 O OE1 . GLN A 1 396 ? 20.467  -11.943 -8.957  1.00 65.96 396 A 1 
ATOM 3240 N NE2 . GLN A 1 396 ? 22.552  -11.322 -8.803  1.00 61.81 396 A 1 
ATOM 3241 N N   . ASN A 1 397 ? 16.811  -9.057  -5.327  1.00 92.02 397 A 1 
ATOM 3242 C CA  . ASN A 1 397 ? 15.365  -8.958  -5.158  1.00 92.13 397 A 1 
ATOM 3243 C C   . ASN A 1 397 ? 15.004  -9.156  -3.680  1.00 92.82 397 A 1 
ATOM 3244 O O   . ASN A 1 397 ? 15.875  -9.418  -2.837  1.00 91.29 397 A 1 
ATOM 3245 C CB  . ASN A 1 397 ? 14.687  -9.991  -6.079  1.00 90.01 397 A 1 
ATOM 3246 C CG  . ASN A 1 397 ? 15.134  -11.419 -5.866  1.00 88.22 397 A 1 
ATOM 3247 O OD1 . ASN A 1 397 ? 15.347  -11.902 -4.768  1.00 82.10 397 A 1 
ATOM 3248 N ND2 . ASN A 1 397 ? 15.288  -12.179 -6.928  1.00 82.15 397 A 1 
ATOM 3249 N N   . ILE A 1 398 ? 13.720  -9.058  -3.375  1.00 92.25 398 A 1 
ATOM 3250 C CA  . ILE A 1 398 ? 13.171  -9.234  -2.036  1.00 92.43 398 A 1 
ATOM 3251 C C   . ILE A 1 398 ? 12.250  -10.457 -2.043  1.00 92.10 398 A 1 
ATOM 3252 O O   . ILE A 1 398 ? 11.043  -10.369 -2.278  1.00 90.63 398 A 1 
ATOM 3253 C CB  . ILE A 1 398 ? 12.490  -7.948  -1.536  1.00 92.55 398 A 1 
ATOM 3254 C CG1 . ILE A 1 398 ? 13.398  -6.712  -1.757  1.00 91.30 398 A 1 
ATOM 3255 C CG2 . ILE A 1 398 ? 12.136  -8.119  -0.054  1.00 91.11 398 A 1 
ATOM 3256 C CD1 . ILE A 1 398 ? 12.842  -5.393  -1.230  1.00 89.15 398 A 1 
ATOM 3257 N N   . THR A 1 399 ? 12.846  -11.614 -1.828  1.00 91.20 399 A 1 
ATOM 3258 C CA  . THR A 1 399 ? 12.156  -12.905 -1.661  1.00 90.67 399 A 1 
ATOM 3259 C C   . THR A 1 399 ? 12.299  -13.386 -0.224  1.00 91.42 399 A 1 
ATOM 3260 O O   . THR A 1 399 ? 13.126  -12.880 0.544   1.00 91.43 399 A 1 
ATOM 3261 C CB  . THR A 1 399 ? 12.718  -13.977 -2.608  1.00 89.84 399 A 1 
ATOM 3262 O OG1 . THR A 1 399 ? 14.073  -14.246 -2.306  1.00 87.38 399 A 1 
ATOM 3263 C CG2 . THR A 1 399 ? 12.611  -13.591 -4.075  1.00 86.76 399 A 1 
ATOM 3264 N N   . ARG A 1 400 ? 11.560  -14.426 0.137   1.00 89.61 400 A 1 
ATOM 3265 C CA  . ARG A 1 400 ? 11.715  -15.072 1.448   1.00 89.38 400 A 1 
ATOM 3266 C C   . ARG A 1 400 ? 13.175  -15.427 1.749   1.00 90.50 400 A 1 
ATOM 3267 O O   . ARG A 1 400 ? 13.646  -15.148 2.847   1.00 90.22 400 A 1 
ATOM 3268 C CB  . ARG A 1 400 ? 10.810  -16.303 1.488   1.00 87.53 400 A 1 
ATOM 3269 C CG  . ARG A 1 400 ? 10.879  -17.006 2.849   1.00 82.71 400 A 1 
ATOM 3270 C CD  . ARG A 1 400 ? 9.893   -18.167 2.865   1.00 79.16 400 A 1 
ATOM 3271 N NE  . ARG A 1 400 ? 9.901   -18.838 4.176   1.00 75.07 400 A 1 
ATOM 3272 C CZ  . ARG A 1 400 ? 9.064   -19.779 4.571   1.00 69.95 400 A 1 
ATOM 3273 N NH1 . ARG A 1 400 ? 8.156   -20.265 3.773   1.00 65.27 400 A 1 
ATOM 3274 N NH2 . ARG A 1 400 ? 9.134   -20.232 5.775   1.00 62.74 400 A 1 
ATOM 3275 N N   . ASN A 1 401 ? 13.904  -15.999 0.773   1.00 90.31 401 A 1 
ATOM 3276 C CA  . ASN A 1 401 ? 15.306  -16.390 0.958   1.00 90.83 401 A 1 
ATOM 3277 C C   . ASN A 1 401 ? 16.203  -15.166 1.155   1.00 92.38 401 A 1 
ATOM 3278 O O   . ASN A 1 401 ? 16.945  -15.122 2.126   1.00 92.01 401 A 1 
ATOM 3279 C CB  . ASN A 1 401 ? 15.766  -17.242 -0.232  1.00 90.08 401 A 1 
ATOM 3280 C CG  . ASN A 1 401 ? 15.084  -18.603 -0.298  1.00 85.86 401 A 1 
ATOM 3281 O OD1 . ASN A 1 401 ? 14.358  -19.026 0.578   1.00 78.58 401 A 1 
ATOM 3282 N ND2 . ASN A 1 401 ? 15.284  -19.324 -1.365  1.00 76.87 401 A 1 
ATOM 3283 N N   . SER A 1 402 ? 16.087  -14.132 0.312   1.00 92.40 402 A 1 
ATOM 3284 C CA  . SER A 1 402 ? 16.910  -12.929 0.448   1.00 92.96 402 A 1 
ATOM 3285 C C   . SER A 1 402 ? 16.645  -12.155 1.741   1.00 94.07 402 A 1 
ATOM 3286 O O   . SER A 1 402 ? 17.575  -11.604 2.324   1.00 93.66 402 A 1 
ATOM 3287 C CB  . SER A 1 402 ? 16.730  -12.017 -0.775  1.00 91.76 402 A 1 
ATOM 3288 O OG  . SER A 1 402 ? 15.397  -11.557 -0.864  1.00 82.61 402 A 1 
ATOM 3289 N N   . ILE A 1 403 ? 15.403  -12.166 2.243   1.00 91.91 403 A 1 
ATOM 3290 C CA  . ILE A 1 403 ? 15.089  -11.600 3.563   1.00 92.78 403 A 1 
ATOM 3291 C C   . ILE A 1 403 ? 15.747  -12.435 4.674   1.00 93.03 403 A 1 
ATOM 3292 O O   . ILE A 1 403 ? 16.341  -11.858 5.585   1.00 92.76 403 A 1 
ATOM 3293 C CB  . ILE A 1 403 ? 13.566  -11.469 3.776   1.00 93.18 403 A 1 
ATOM 3294 C CG1 . ILE A 1 403 ? 12.943  -10.474 2.767   1.00 91.93 403 A 1 
ATOM 3295 C CG2 . ILE A 1 403 ? 13.261  -10.980 5.206   1.00 91.89 403 A 1 
ATOM 3296 C CD1 . ILE A 1 403 ? 11.413  -10.546 2.715   1.00 88.74 403 A 1 
ATOM 3297 N N   . ASN A 1 404 ? 15.683  -13.767 4.609   1.00 91.86 404 A 1 
ATOM 3298 C CA  . ASN A 1 404 ? 16.346  -14.628 5.591   1.00 91.19 404 A 1 
ATOM 3299 C C   . ASN A 1 404 ? 17.876  -14.439 5.573   1.00 91.64 404 A 1 
ATOM 3300 O O   . ASN A 1 404 ? 18.487  -14.334 6.636   1.00 91.22 404 A 1 
ATOM 3301 C CB  . ASN A 1 404 ? 15.946  -16.095 5.378   1.00 90.81 404 A 1 
ATOM 3302 C CG  . ASN A 1 404 ? 14.619  -16.427 6.048   1.00 89.64 404 A 1 
ATOM 3303 O OD1 . ASN A 1 404 ? 14.543  -16.716 7.234   1.00 83.46 404 A 1 
ATOM 3304 N ND2 . ASN A 1 404 ? 13.532  -16.377 5.336   1.00 82.77 404 A 1 
ATOM 3305 N N   . ASP A 1 405 ? 18.492  -14.288 4.402   1.00 92.59 405 A 1 
ATOM 3306 C CA  . ASP A 1 405 ? 19.919  -13.982 4.268   1.00 92.84 405 A 1 
ATOM 3307 C C   . ASP A 1 405 ? 20.269  -12.615 4.881   1.00 93.89 405 A 1 
ATOM 3308 O O   . ASP A 1 405 ? 21.246  -12.504 5.638   1.00 93.59 405 A 1 
ATOM 3309 C CB  . ASP A 1 405 ? 20.335  -14.016 2.782   1.00 92.46 405 A 1 
ATOM 3310 C CG  . ASP A 1 405 ? 20.351  -15.424 2.173   1.00 90.34 405 A 1 
ATOM 3311 O OD1 . ASP A 1 405 ? 20.574  -16.390 2.934   1.00 87.57 405 A 1 
ATOM 3312 O OD2 . ASP A 1 405 ? 20.211  -15.508 0.924   1.00 86.64 405 A 1 
ATOM 3313 N N   . ALA A 1 406 ? 19.444  -11.596 4.632   1.00 92.81 406 A 1 
ATOM 3314 C CA  . ALA A 1 406 ? 19.590  -10.280 5.254   1.00 93.14 406 A 1 
ATOM 3315 C C   . ALA A 1 406 ? 19.492  -10.366 6.785   1.00 93.61 406 A 1 
ATOM 3316 O O   . ALA A 1 406 ? 20.357  -9.861  7.501   1.00 93.17 406 A 1 
ATOM 3317 C CB  . ALA A 1 406 ? 18.534  -9.330  4.676   1.00 93.57 406 A 1 
ATOM 3318 N N   . VAL A 1 407 ? 18.487  -11.075 7.303   1.00 91.92 407 A 1 
ATOM 3319 C CA  . VAL A 1 407 ? 18.301  -11.275 8.747   1.00 90.89 407 A 1 
ATOM 3320 C C   . VAL A 1 407 ? 19.458  -12.069 9.359   1.00 90.17 407 A 1 
ATOM 3321 O O   . VAL A 1 407 ? 19.932  -11.728 10.441  1.00 89.61 407 A 1 
ATOM 3322 C CB  . VAL A 1 407 ? 16.954  -11.957 9.032   1.00 90.75 407 A 1 
ATOM 3323 C CG1 . VAL A 1 407 ? 16.811  -12.390 10.500  1.00 88.78 407 A 1 
ATOM 3324 C CG2 . VAL A 1 407 ? 15.803  -10.994 8.731   1.00 88.45 407 A 1 
ATOM 3325 N N   . LYS A 1 408 ? 19.961  -13.075 8.662   1.00 90.06 408 A 1 
ATOM 3326 C CA  . LYS A 1 408 ? 21.144  -13.826 9.082   1.00 89.36 408 A 1 
ATOM 3327 C C   . LYS A 1 408 ? 22.368  -12.924 9.203   1.00 89.99 408 A 1 
ATOM 3328 O O   . LYS A 1 408 ? 23.056  -12.975 10.224  1.00 89.60 408 A 1 
ATOM 3329 C CB  . LYS A 1 408 ? 21.369  -14.985 8.103   1.00 88.62 408 A 1 
ATOM 3330 C CG  . LYS A 1 408 ? 22.531  -15.885 8.528   1.00 81.98 408 A 1 
ATOM 3331 C CD  . LYS A 1 408 ? 22.590  -17.085 7.587   1.00 78.16 408 A 1 
ATOM 3332 C CE  . LYS A 1 408 ? 23.676  -18.066 8.012   1.00 69.36 408 A 1 
ATOM 3333 N NZ  . LYS A 1 408 ? 23.507  -19.341 7.272   1.00 62.17 408 A 1 
ATOM 3334 N N   . TRP A 1 409 ? 22.617  -12.048 8.227   1.00 91.80 409 A 1 
ATOM 3335 C CA  . TRP A 1 409 ? 23.695  -11.061 8.289   1.00 92.34 409 A 1 
ATOM 3336 C C   . TRP A 1 409 ? 23.510  -10.074 9.450   1.00 92.95 409 A 1 
ATOM 3337 O O   . TRP A 1 409 ? 24.452  -9.851  10.218  1.00 92.03 409 A 1 
ATOM 3338 C CB  . TRP A 1 409 ? 23.810  -10.333 6.944   1.00 92.06 409 A 1 
ATOM 3339 C CG  . TRP A 1 409 ? 24.786  -9.198  6.953   1.00 91.19 409 A 1 
ATOM 3340 C CD1 . TRP A 1 409 ? 26.125  -9.316  7.012   1.00 88.83 409 A 1 
ATOM 3341 C CD2 . TRP A 1 409 ? 24.501  -7.768  6.937   1.00 90.90 409 A 1 
ATOM 3342 N NE1 . TRP A 1 409 ? 26.694  -8.056  7.024   1.00 87.60 409 A 1 
ATOM 3343 C CE2 . TRP A 1 409 ? 25.739  -7.068  6.973   1.00 89.55 409 A 1 
ATOM 3344 C CE3 . TRP A 1 409 ? 23.316  -7.000  6.886   1.00 88.09 409 A 1 
ATOM 3345 C CZ2 . TRP A 1 409 ? 25.808  -5.661  6.949   1.00 88.33 409 A 1 
ATOM 3346 C CZ3 . TRP A 1 409 ? 23.376  -5.585  6.862   1.00 86.87 409 A 1 
ATOM 3347 C CH2 . TRP A 1 409 ? 24.613  -4.925  6.892   1.00 85.95 409 A 1 
ATOM 3348 N N   . ILE A 1 410 ? 22.292  -9.562  9.636   1.00 89.71 410 A 1 
ATOM 3349 C CA  . ILE A 1 410 ? 21.952  -8.668  10.756  1.00 89.57 410 A 1 
ATOM 3350 C C   . ILE A 1 410 ? 22.253  -9.341  12.105  1.00 89.10 410 A 1 
ATOM 3351 O O   . ILE A 1 410 ? 22.834  -8.724  12.990  1.00 87.92 410 A 1 
ATOM 3352 C CB  . ILE A 1 410 ? 20.465  -8.243  10.678  1.00 90.58 410 A 1 
ATOM 3353 C CG1 . ILE A 1 410 ? 20.217  -7.314  9.468   1.00 90.24 410 A 1 
ATOM 3354 C CG2 . ILE A 1 410 ? 20.006  -7.528  11.970  1.00 89.54 410 A 1 
ATOM 3355 C CD1 . ILE A 1 410 ? 18.729  -7.202  9.072   1.00 88.27 410 A 1 
ATOM 3356 N N   . ARG A 1 411 ? 21.881  -10.603 12.263  1.00 89.96 411 A 1 
ATOM 3357 C CA  . ARG A 1 411 ? 22.037  -11.343 13.529  1.00 87.66 411 A 1 
ATOM 3358 C C   . ARG A 1 411 ? 23.467  -11.799 13.811  1.00 88.47 411 A 1 
ATOM 3359 O O   . ARG A 1 411 ? 23.800  -12.017 14.972  1.00 87.18 411 A 1 
ATOM 3360 C CB  . ARG A 1 411 ? 21.096  -12.552 13.517  1.00 86.30 411 A 1 
ATOM 3361 C CG  . ARG A 1 411 ? 19.614  -12.153 13.635  1.00 82.32 411 A 1 
ATOM 3362 C CD  . ARG A 1 411 ? 18.698  -13.378 13.466  1.00 76.80 411 A 1 
ATOM 3363 N NE  . ARG A 1 411 ? 18.922  -14.375 14.538  1.00 70.63 411 A 1 
ATOM 3364 C CZ  . ARG A 1 411 ? 18.612  -15.661 14.483  1.00 64.20 411 A 1 
ATOM 3365 N NH1 . ARG A 1 411 ? 18.012  -16.194 13.459  1.00 60.18 411 A 1 
ATOM 3366 N NH2 . ARG A 1 411 ? 18.892  -16.457 15.481  1.00 56.46 411 A 1 
ATOM 3367 N N   . SER A 1 412 ? 24.273  -12.005 12.777  1.00 88.36 412 A 1 
ATOM 3368 C CA  . SER A 1 412 ? 25.603  -12.622 12.910  1.00 88.96 412 A 1 
ATOM 3369 C C   . SER A 1 412 ? 26.768  -11.641 12.918  1.00 90.95 412 A 1 
ATOM 3370 O O   . SER A 1 412 ? 27.887  -12.045 13.234  1.00 89.46 412 A 1 
ATOM 3371 C CB  . SER A 1 412 ? 25.808  -13.682 11.826  1.00 87.56 412 A 1 
ATOM 3372 O OG  . SER A 1 412 ? 25.738  -13.112 10.536  1.00 82.57 412 A 1 
ATOM 3373 N N   . THR A 1 413 ? 26.542  -10.358 12.595  1.00 90.97 413 A 1 
ATOM 3374 C CA  . THR A 1 413 ? 27.613  -9.357  12.515  1.00 91.59 413 A 1 
ATOM 3375 C C   . THR A 1 413 ? 27.273  -8.079  13.279  1.00 92.23 413 A 1 
ATOM 3376 O O   . THR A 1 413 ? 26.132  -7.628  13.274  1.00 92.02 413 A 1 
ATOM 3377 C CB  . THR A 1 413 ? 28.003  -9.033  11.070  1.00 91.70 413 A 1 
ATOM 3378 O OG1 . THR A 1 413 ? 26.996  -8.295  10.423  1.00 89.62 413 A 1 
ATOM 3379 C CG2 . THR A 1 413 ? 28.274  -10.268 10.212  1.00 87.43 413 A 1 
ATOM 3380 N N   . GLY A 1 414 ? 28.292  -7.457  13.903  1.00 90.80 414 A 1 
ATOM 3381 C CA  . GLY A 1 414 ? 28.125  -6.152  14.549  1.00 89.86 414 A 1 
ATOM 3382 C C   . GLY A 1 414 ? 27.754  -5.052  13.548  1.00 90.07 414 A 1 
ATOM 3383 O O   . GLY A 1 414 ? 26.883  -4.239  13.834  1.00 88.81 414 A 1 
ATOM 3384 N N   . GLU A 1 415 ? 28.347  -5.074  12.347  1.00 93.00 415 A 1 
ATOM 3385 C CA  . GLU A 1 415 ? 27.986  -4.156  11.264  1.00 92.05 415 A 1 
ATOM 3386 C C   . GLU A 1 415 ? 26.509  -4.308  10.880  1.00 91.66 415 A 1 
ATOM 3387 O O   . GLU A 1 415 ? 25.795  -3.309  10.832  1.00 90.11 415 A 1 
ATOM 3388 C CB  . GLU A 1 415 ? 28.889  -4.385  10.046  1.00 90.81 415 A 1 
ATOM 3389 C CG  . GLU A 1 415 ? 28.621  -3.342  8.944   1.00 85.89 415 A 1 
ATOM 3390 C CD  . GLU A 1 415 ? 29.395  -3.579  7.640   1.00 82.38 415 A 1 
ATOM 3391 O OE1 . GLU A 1 415 ? 29.172  -2.779  6.695   1.00 73.95 415 A 1 
ATOM 3392 O OE2 . GLU A 1 415 ? 30.168  -4.555  7.556   1.00 75.58 415 A 1 
ATOM 3393 N N   . GLY A 1 416 ? 26.037  -5.526  10.660  1.00 91.52 416 A 1 
ATOM 3394 C CA  . GLY A 1 416 ? 24.639  -5.795  10.322  1.00 90.45 416 A 1 
ATOM 3395 C C   . GLY A 1 416 ? 23.664  -5.264  11.367  1.00 90.81 416 A 1 
ATOM 3396 O O   . GLY A 1 416 ? 22.672  -4.629  11.016  1.00 89.86 416 A 1 
ATOM 3397 N N   . GLN A 1 417 ? 23.975  -5.445  12.654  1.00 90.42 417 A 1 
ATOM 3398 C CA  . GLN A 1 417 ? 23.161  -4.921  13.753  1.00 87.79 417 A 1 
ATOM 3399 C C   . GLN A 1 417 ? 23.087  -3.388  13.732  1.00 87.42 417 A 1 
ATOM 3400 O O   . GLN A 1 417 ? 21.992  -2.841  13.841  1.00 86.08 417 A 1 
ATOM 3401 C CB  . GLN A 1 417 ? 23.719  -5.381  15.102  1.00 86.05 417 A 1 
ATOM 3402 C CG  . GLN A 1 417 ? 23.512  -6.884  15.333  1.00 75.99 417 A 1 
ATOM 3403 C CD  . GLN A 1 417 ? 24.137  -7.371  16.639  1.00 69.35 417 A 1 
ATOM 3404 O OE1 . GLN A 1 417 ? 24.409  -6.620  17.573  1.00 65.16 417 A 1 
ATOM 3405 N NE2 . GLN A 1 417 ? 24.380  -8.647  16.770  1.00 59.49 417 A 1 
ATOM 3406 N N   . TRP A 1 418 ? 24.222  -2.698  13.565  1.00 91.97 418 A 1 
ATOM 3407 C CA  . TRP A 1 418 ? 24.253  -1.237  13.509  1.00 90.29 418 A 1 
ATOM 3408 C C   . TRP A 1 418 ? 23.528  -0.687  12.290  1.00 90.32 418 A 1 
ATOM 3409 O O   . TRP A 1 418 ? 22.700  0.210   12.427  1.00 88.89 418 A 1 
ATOM 3410 C CB  . TRP A 1 418 ? 25.696  -0.745  13.574  1.00 86.91 418 A 1 
ATOM 3411 C CG  . TRP A 1 418 ? 26.264  -0.722  14.958  1.00 79.15 418 A 1 
ATOM 3412 C CD1 . TRP A 1 418 ? 27.255  -1.489  15.434  1.00 69.09 418 A 1 
ATOM 3413 C CD2 . TRP A 1 418 ? 25.843  0.117   16.069  1.00 73.15 418 A 1 
ATOM 3414 N NE1 . TRP A 1 418 ? 27.491  -1.191  16.758  1.00 63.92 418 A 1 
ATOM 3415 C CE2 . TRP A 1 418 ? 26.639  -0.199  17.205  1.00 67.65 418 A 1 
ATOM 3416 C CE3 . TRP A 1 418 ? 24.860  1.124   16.232  1.00 63.91 418 A 1 
ATOM 3417 C CZ2 . TRP A 1 418 ? 26.485  0.457   18.438  1.00 64.86 418 A 1 
ATOM 3418 C CZ3 . TRP A 1 418 ? 24.697  1.782   17.468  1.00 62.67 418 A 1 
ATOM 3419 C CH2 . TRP A 1 418 ? 25.504  1.448   18.562  1.00 61.58 418 A 1 
ATOM 3420 N N   . ARG A 1 419 ? 23.778  -1.281  11.107  1.00 91.78 419 A 1 
ATOM 3421 C CA  . ARG A 1 419 ? 23.124  -0.875  9.853   1.00 91.05 419 A 1 
ATOM 3422 C C   . ARG A 1 419 ? 21.617  -1.118  9.858   1.00 92.00 419 A 1 
ATOM 3423 O O   . ARG A 1 419 ? 20.892  -0.368  9.227   1.00 91.09 419 A 1 
ATOM 3424 C CB  . ARG A 1 419 ? 23.752  -1.626  8.684   1.00 90.96 419 A 1 
ATOM 3425 C CG  . ARG A 1 419 ? 25.196  -1.245  8.385   1.00 87.57 419 A 1 
ATOM 3426 C CD  . ARG A 1 419 ? 25.319  0.224   8.006   1.00 82.99 419 A 1 
ATOM 3427 N NE  . ARG A 1 419 ? 26.670  0.562   7.546   1.00 77.47 419 A 1 
ATOM 3428 C CZ  . ARG A 1 419 ? 27.102  1.779   7.335   1.00 70.55 419 A 1 
ATOM 3429 N NH1 . ARG A 1 419 ? 26.344  2.824   7.527   1.00 64.84 419 A 1 
ATOM 3430 N NH2 . ARG A 1 419 ? 28.326  1.968   6.914   1.00 63.77 419 A 1 
ATOM 3431 N N   . TYR A 1 420 ? 21.144  -2.147  10.547  1.00 90.67 420 A 1 
ATOM 3432 C CA  . TYR A 1 420 ? 19.715  -2.342  10.745  1.00 90.54 420 A 1 
ATOM 3433 C C   . TYR A 1 420 ? 19.146  -1.298  11.713  1.00 90.77 420 A 1 
ATOM 3434 O O   . TYR A 1 420 ? 18.168  -0.634  11.389  1.00 89.86 420 A 1 
ATOM 3435 C CB  . TYR A 1 420 ? 19.467  -3.774  11.220  1.00 90.72 420 A 1 
ATOM 3436 C CG  . TYR A 1 420 ? 18.013  -4.082  11.488  1.00 90.57 420 A 1 
ATOM 3437 C CD1 . TYR A 1 420 ? 17.582  -4.388  12.801  1.00 86.08 420 A 1 
ATOM 3438 C CD2 . TYR A 1 420 ? 17.083  -4.060  10.433  1.00 86.55 420 A 1 
ATOM 3439 C CE1 . TYR A 1 420 ? 16.235  -4.680  13.047  1.00 85.70 420 A 1 
ATOM 3440 C CE2 . TYR A 1 420 ? 15.733  -4.347  10.680  1.00 85.12 420 A 1 
ATOM 3441 C CZ  . TYR A 1 420 ? 15.305  -4.659  11.984  1.00 88.10 420 A 1 
ATOM 3442 O OH  . TYR A 1 420 ? 14.004  -4.945  12.231  1.00 87.57 420 A 1 
ATOM 3443 N N   . ARG A 1 421 ? 19.791  -1.096  12.865  1.00 90.25 421 A 1 
ATOM 3444 C CA  . ARG A 1 421 ? 19.325  -0.163  13.903  1.00 88.38 421 A 1 
ATOM 3445 C C   . ARG A 1 421 ? 19.245  1.285   13.435  1.00 89.36 421 A 1 
ATOM 3446 O O   . ARG A 1 421 ? 18.305  1.956   13.824  1.00 88.27 421 A 1 
ATOM 3447 C CB  . ARG A 1 421 ? 20.216  -0.259  15.137  1.00 85.54 421 A 1 
ATOM 3448 C CG  . ARG A 1 421 ? 19.923  -1.518  15.959  1.00 72.63 421 A 1 
ATOM 3449 C CD  . ARG A 1 421 ? 20.865  -1.610  17.164  1.00 69.12 421 A 1 
ATOM 3450 N NE  . ARG A 1 421 ? 20.641  -0.478  18.088  1.00 61.11 421 A 1 
ATOM 3451 C CZ  . ARG A 1 421 ? 20.838  -0.468  19.398  1.00 53.48 421 A 1 
ATOM 3452 N NH1 . ARG A 1 421 ? 21.280  -1.508  20.041  1.00 49.78 421 A 1 
ATOM 3453 N NH2 . ARG A 1 421 ? 20.573  0.610   20.086  1.00 45.55 421 A 1 
ATOM 3454 N N   . GLU A 1 422 ? 20.184  1.744   12.609  1.00 90.41 422 A 1 
ATOM 3455 C CA  . GLU A 1 422 ? 20.137  3.119   12.075  1.00 89.75 422 A 1 
ATOM 3456 C C   . GLU A 1 422 ? 18.872  3.373   11.236  1.00 90.57 422 A 1 
ATOM 3457 O O   . GLU A 1 422 ? 18.413  4.501   11.170  1.00 89.40 422 A 1 
ATOM 3458 C CB  . GLU A 1 422 ? 21.433  3.441   11.284  1.00 86.91 422 A 1 
ATOM 3459 C CG  . GLU A 1 422 ? 21.541  2.766   9.910   1.00 78.86 422 A 1 
ATOM 3460 C CD  . GLU A 1 422 ? 22.864  3.008   9.135   1.00 77.73 422 A 1 
ATOM 3461 O OE1 . GLU A 1 422 ? 23.038  2.410   8.038   1.00 70.91 422 A 1 
ATOM 3462 O OE2 . GLU A 1 422 ? 23.760  3.715   9.619   1.00 71.91 422 A 1 
ATOM 3463 N N   . ARG A 1 423 ? 18.294  2.329   10.653  1.00 91.80 423 A 1 
ATOM 3464 C CA  . ARG A 1 423 ? 17.097  2.404   9.803   1.00 92.12 423 A 1 
ATOM 3465 C C   . ARG A 1 423 ? 15.797  2.253   10.576  1.00 92.58 423 A 1 
ATOM 3466 O O   . ARG A 1 423 ? 14.803  2.846   10.178  1.00 91.41 423 A 1 
ATOM 3467 C CB  . ARG A 1 423 ? 17.183  1.352   8.697   1.00 92.55 423 A 1 
ATOM 3468 C CG  . ARG A 1 423 ? 18.389  1.587   7.794   1.00 90.50 423 A 1 
ATOM 3469 C CD  . ARG A 1 423 ? 18.481  0.513   6.722   1.00 88.61 423 A 1 
ATOM 3470 N NE  . ARG A 1 423 ? 19.764  0.640   6.013   1.00 84.18 423 A 1 
ATOM 3471 C CZ  . ARG A 1 423 ? 20.776  -0.205  6.026   1.00 79.30 423 A 1 
ATOM 3472 N NH1 . ARG A 1 423 ? 20.704  -1.364  6.621   1.00 73.52 423 A 1 
ATOM 3473 N NH2 . ARG A 1 423 ? 21.888  0.125   5.457   1.00 73.48 423 A 1 
ATOM 3474 N N   . VAL A 1 424 ? 15.797  1.520   11.688  1.00 91.21 424 A 1 
ATOM 3475 C CA  . VAL A 1 424 ? 14.569  1.209   12.446  1.00 90.03 424 A 1 
ATOM 3476 C C   . VAL A 1 424 ? 13.737  2.455   12.752  1.00 89.87 424 A 1 
ATOM 3477 O O   . VAL A 1 424 ? 12.516  2.400   12.668  1.00 89.10 424 A 1 
ATOM 3478 C CB  . VAL A 1 424 ? 14.899  0.440   13.741  1.00 89.27 424 A 1 
ATOM 3479 C CG1 . VAL A 1 424 ? 13.706  0.292   14.699  1.00 85.05 424 A 1 
ATOM 3480 C CG2 . VAL A 1 424 ? 15.377  -0.980  13.429  1.00 85.97 424 A 1 
ATOM 3481 N N   . TYR A 1 425 ? 14.376  3.572   13.054  1.00 90.22 425 A 1 
ATOM 3482 C CA  . TYR A 1 425 ? 13.721  4.853   13.331  1.00 89.99 425 A 1 
ATOM 3483 C C   . TYR A 1 425 ? 13.984  5.904   12.249  1.00 90.73 425 A 1 
ATOM 3484 O O   . TYR A 1 425 ? 13.927  7.101   12.528  1.00 88.84 425 A 1 
ATOM 3485 C CB  . TYR A 1 425 ? 14.120  5.332   14.731  1.00 88.27 425 A 1 
ATOM 3486 C CG  . TYR A 1 425 ? 13.660  4.421   15.853  1.00 85.83 425 A 1 
ATOM 3487 C CD1 . TYR A 1 425 ? 12.333  4.502   16.308  1.00 81.70 425 A 1 
ATOM 3488 C CD2 . TYR A 1 425 ? 14.550  3.503   16.424  1.00 82.25 425 A 1 
ATOM 3489 C CE1 . TYR A 1 425 ? 11.889  3.666   17.350  1.00 78.78 425 A 1 
ATOM 3490 C CE2 . TYR A 1 425 ? 14.111  2.658   17.471  1.00 78.71 425 A 1 
ATOM 3491 C CZ  . TYR A 1 425 ? 12.782  2.741   17.936  1.00 80.05 425 A 1 
ATOM 3492 O OH  . TYR A 1 425 ? 12.360  1.936   18.938  1.00 76.29 425 A 1 
ATOM 3493 N N   . SER A 1 426 ? 14.323  5.495   11.023  1.00 89.73 426 A 1 
ATOM 3494 C CA  . SER A 1 426 ? 14.685  6.383   9.922   1.00 89.95 426 A 1 
ATOM 3495 C C   . SER A 1 426 ? 15.753  7.406   10.331  1.00 90.51 426 A 1 
ATOM 3496 O O   . SER A 1 426 ? 15.602  8.610   10.162  1.00 89.09 426 A 1 
ATOM 3497 C CB  . SER A 1 426 ? 13.448  7.035   9.301   1.00 89.34 426 A 1 
ATOM 3498 O OG  . SER A 1 426 ? 12.576  6.032   8.846   1.00 82.64 426 A 1 
ATOM 3499 N N   . ARG A 1 427 ? 16.842  6.891   10.927  1.00 89.40 427 A 1 
ATOM 3500 C CA  . ARG A 1 427 ? 18.010  7.646   11.427  1.00 87.70 427 A 1 
ATOM 3501 C C   . ARG A 1 427 ? 17.727  8.573   12.621  1.00 87.78 427 A 1 
ATOM 3502 O O   . ARG A 1 427 ? 18.638  9.277   13.051  1.00 84.76 427 A 1 
ATOM 3503 C CB  . ARG A 1 427 ? 18.707  8.394   10.292  1.00 87.67 427 A 1 
ATOM 3504 C CG  . ARG A 1 427 ? 19.022  7.498   9.094   1.00 87.14 427 A 1 
ATOM 3505 C CD  . ARG A 1 427 ? 19.723  8.340   8.038   1.00 82.42 427 A 1 
ATOM 3506 N NE  . ARG A 1 427 ? 20.114  7.514   6.894   1.00 78.43 427 A 1 
ATOM 3507 C CZ  . ARG A 1 427 ? 21.011  7.845   5.990   1.00 70.54 427 A 1 
ATOM 3508 N NH1 . ARG A 1 427 ? 21.639  8.991   6.014   1.00 67.16 427 A 1 
ATOM 3509 N NH2 . ARG A 1 427 ? 21.304  7.014   5.025   1.00 65.98 427 A 1 
ATOM 3510 N N   . ALA A 1 428 ? 16.533  8.564   13.171  1.00 87.18 428 A 1 
ATOM 3511 C CA  . ALA A 1 428 ? 16.276  9.245   14.431  1.00 85.02 428 A 1 
ATOM 3512 C C   . ALA A 1 428 ? 16.905  8.467   15.595  1.00 83.29 428 A 1 
ATOM 3513 O O   . ALA A 1 428 ? 16.867  7.240   15.664  1.00 81.22 428 A 1 
ATOM 3514 C CB  . ALA A 1 428 ? 14.772  9.455   14.624  1.00 85.06 428 A 1 
ATOM 3515 N N   . ASP A 1 429 ? 17.466  9.203   16.544  1.00 82.39 429 A 1 
ATOM 3516 C CA  . ASP A 1 429 ? 17.954  8.669   17.805  1.00 79.51 429 A 1 
ATOM 3517 C C   . ASP A 1 429 ? 17.743  9.724   18.891  1.00 78.52 429 A 1 
ATOM 3518 O O   . ASP A 1 429 ? 18.042  10.903  18.694  1.00 74.82 429 A 1 
ATOM 3519 C CB  . ASP A 1 429 ? 19.431  8.248   17.686  1.00 76.12 429 A 1 
ATOM 3520 C CG  . ASP A 1 429 ? 19.928  7.545   18.945  1.00 71.07 429 A 1 
ATOM 3521 O OD1 . ASP A 1 429 ? 20.134  8.247   19.960  1.00 67.83 429 A 1 
ATOM 3522 O OD2 . ASP A 1 429 ? 20.077  6.312   18.921  1.00 66.86 429 A 1 
ATOM 3523 N N   . LYS A 1 430 ? 17.262  9.312   20.063  1.00 75.47 430 A 1 
ATOM 3524 C CA  . LYS A 1 430 ? 16.988  10.218  21.183  1.00 73.34 430 A 1 
ATOM 3525 C C   . LYS A 1 430 ? 18.220  10.959  21.711  1.00 73.43 430 A 1 
ATOM 3526 O O   . LYS A 1 430 ? 18.085  11.949  22.419  1.00 70.32 430 A 1 
ATOM 3527 C CB  . LYS A 1 430 ? 16.273  9.448   22.301  1.00 70.20 430 A 1 
ATOM 3528 C CG  . LYS A 1 430 ? 17.158  8.368   22.925  1.00 65.17 430 A 1 
ATOM 3529 C CD  . LYS A 1 430 ? 16.411  7.671   24.058  1.00 62.76 430 A 1 
ATOM 3530 C CE  . LYS A 1 430 ? 17.346  6.667   24.725  1.00 58.44 430 A 1 
ATOM 3531 N NZ  . LYS A 1 430 ? 16.729  6.095   25.943  1.00 52.48 430 A 1 
ATOM 3532 N N   . HIS A 1 431 ? 19.406  10.480  21.369  1.00 71.87 431 A 1 
ATOM 3533 C CA  . HIS A 1 431 ? 20.681  11.100  21.747  1.00 71.69 431 A 1 
ATOM 3534 C C   . HIS A 1 431 ? 21.268  12.009  20.659  1.00 72.92 431 A 1 
ATOM 3535 O O   . HIS A 1 431 ? 22.285  12.657  20.904  1.00 70.26 431 A 1 
ATOM 3536 C CB  . HIS A 1 431 ? 21.659  9.999   22.164  1.00 68.85 431 A 1 
ATOM 3537 C CG  . HIS A 1 431 ? 21.154  9.162   23.316  1.00 67.01 431 A 1 
ATOM 3538 N ND1 . HIS A 1 431 ? 20.899  9.628   24.576  1.00 60.15 431 A 1 
ATOM 3539 C CD2 . HIS A 1 431 ? 20.874  7.816   23.308  1.00 59.89 431 A 1 
ATOM 3540 C CE1 . HIS A 1 431 ? 20.480  8.596   25.318  1.00 58.51 431 A 1 
ATOM 3541 N NE2 . HIS A 1 431 ? 20.445  7.472   24.591  1.00 59.21 431 A 1 
ATOM 3542 N N   . ASN A 1 432 ? 20.648  12.119  19.490  1.00 72.22 432 A 1 
ATOM 3543 C CA  . ASN A 1 432 ? 21.167  12.906  18.377  1.00 72.67 432 A 1 
ATOM 3544 C C   . ASN A 1 432 ? 21.384  14.382  18.750  1.00 74.84 432 A 1 
ATOM 3545 O O   . ASN A 1 432 ? 22.443  14.935  18.460  1.00 72.59 432 A 1 
ATOM 3546 C CB  . ASN A 1 432 ? 20.233  12.777  17.161  1.00 68.70 432 A 1 
ATOM 3547 C CG  . ASN A 1 432 ? 20.424  11.491  16.374  1.00 63.00 432 A 1 
ATOM 3548 O OD1 . ASN A 1 432 ? 21.329  10.711  16.614  1.00 58.57 432 A 1 
ATOM 3549 N ND2 . ASN A 1 432 ? 19.581  11.247  15.395  1.00 56.82 432 A 1 
ATOM 3550 N N   . SER A 1 433 ? 20.448  14.997  19.477  1.00 71.68 433 A 1 
ATOM 3551 C CA  . SER A 1 433 ? 20.599  16.384  19.947  1.00 72.97 433 A 1 
ATOM 3552 C C   . SER A 1 433 ? 21.793  16.549  20.888  1.00 74.40 433 A 1 
ATOM 3553 O O   . SER A 1 433 ? 22.511  17.544  20.806  1.00 73.15 433 A 1 
ATOM 3554 C CB  . SER A 1 433 ? 19.329  16.851  20.652  1.00 70.61 433 A 1 
ATOM 3555 O OG  . SER A 1 433 ? 18.217  16.700  19.791  1.00 64.83 433 A 1 
ATOM 3556 N N   . PHE A 1 434 ? 22.062  15.568  21.756  1.00 72.32 434 A 1 
ATOM 3557 C CA  . PHE A 1 434 ? 23.232  15.582  22.624  1.00 72.39 434 A 1 
ATOM 3558 C C   . PHE A 1 434 ? 24.533  15.522  21.813  1.00 74.04 434 A 1 
ATOM 3559 O O   . PHE A 1 434 ? 25.401  16.371  21.992  1.00 72.97 434 A 1 
ATOM 3560 C CB  . PHE A 1 434 ? 23.157  14.429  23.637  1.00 69.94 434 A 1 
ATOM 3561 C CG  . PHE A 1 434 ? 24.434  14.253  24.437  1.00 68.14 434 A 1 
ATOM 3562 C CD1 . PHE A 1 434 ? 25.351  13.235  24.099  1.00 63.36 434 A 1 
ATOM 3563 C CD2 . PHE A 1 434 ? 24.737  15.140  25.484  1.00 63.79 434 A 1 
ATOM 3564 C CE1 . PHE A 1 434 ? 26.552  13.105  24.806  1.00 60.67 434 A 1 
ATOM 3565 C CE2 . PHE A 1 434 ? 25.938  15.011  26.190  1.00 61.45 434 A 1 
ATOM 3566 C CZ  . PHE A 1 434 ? 26.849  13.989  25.856  1.00 63.69 434 A 1 
ATOM 3567 N N   . TYR A 1 435 ? 24.659  14.575  20.883  1.00 72.29 435 A 1 
ATOM 3568 C CA  . TYR A 1 435 ? 25.854  14.446  20.047  1.00 73.52 435 A 1 
ATOM 3569 C C   . TYR A 1 435 ? 26.079  15.683  19.173  1.00 72.76 435 A 1 
ATOM 3570 O O   . TYR A 1 435 ? 27.198  16.183  19.102  1.00 70.74 435 A 1 
ATOM 3571 C CB  . TYR A 1 435 ? 25.747  13.185  19.176  1.00 72.63 435 A 1 
ATOM 3572 C CG  . TYR A 1 435 ? 25.711  11.883  19.956  1.00 72.46 435 A 1 
ATOM 3573 C CD1 . TYR A 1 435 ? 26.688  11.611  20.927  1.00 70.67 435 A 1 
ATOM 3574 C CD2 . TYR A 1 435 ? 24.695  10.936  19.700  1.00 70.28 435 A 1 
ATOM 3575 C CE1 . TYR A 1 435 ? 26.660  10.401  21.647  1.00 67.24 435 A 1 
ATOM 3576 C CE2 . TYR A 1 435 ? 24.663  9.729   20.414  1.00 67.60 435 A 1 
ATOM 3577 C CZ  . TYR A 1 435 ? 25.643  9.460   21.390  1.00 68.62 435 A 1 
ATOM 3578 O OH  . TYR A 1 435 ? 25.608  8.294   22.087  1.00 64.96 435 A 1 
ATOM 3579 N N   . TYR A 1 436 ? 25.026  16.239  18.592  1.00 72.50 436 A 1 
ATOM 3580 C CA  . TYR A 1 436 ? 25.104  17.481  17.839  1.00 72.86 436 A 1 
ATOM 3581 C C   . TYR A 1 436 ? 25.603  18.653  18.701  1.00 73.32 436 A 1 
ATOM 3582 O O   . TYR A 1 436 ? 26.477  19.417  18.288  1.00 71.84 436 A 1 
ATOM 3583 C CB  . TYR A 1 436 ? 23.722  17.786  17.254  1.00 71.36 436 A 1 
ATOM 3584 C CG  . TYR A 1 436 ? 23.644  19.143  16.579  1.00 68.04 436 A 1 
ATOM 3585 C CD1 . TYR A 1 436 ? 23.043  20.230  17.250  1.00 63.03 436 A 1 
ATOM 3586 C CD2 . TYR A 1 436 ? 24.182  19.318  15.293  1.00 62.96 436 A 1 
ATOM 3587 C CE1 . TYR A 1 436 ? 22.977  21.485  16.624  1.00 58.66 436 A 1 
ATOM 3588 C CE2 . TYR A 1 436 ? 24.118  20.572  14.668  1.00 60.01 436 A 1 
ATOM 3589 C CZ  . TYR A 1 436 ? 23.507  21.658  15.324  1.00 61.99 436 A 1 
ATOM 3590 O OH  . TYR A 1 436 ? 23.428  22.864  14.714  1.00 59.37 436 A 1 
ATOM 3591 N N   . CYS A 1 437 ? 25.107  18.800  19.910  1.00 73.09 437 A 1 
ATOM 3592 C CA  . CYS A 1 437 ? 25.460  19.914  20.790  1.00 74.39 437 A 1 
ATOM 3593 C C   . CYS A 1 437 ? 26.863  19.791  21.378  1.00 73.61 437 A 1 
ATOM 3594 O O   . CYS A 1 437 ? 27.553  20.805  21.490  1.00 71.75 437 A 1 
ATOM 3595 C CB  . CYS A 1 437 ? 24.373  20.064  21.848  1.00 73.71 437 A 1 
ATOM 3596 S SG  . CYS A 1 437 ? 22.829  20.634  21.078  1.00 73.20 437 A 1 
ATOM 3597 N N   . THR A 1 438 ? 27.337  18.579  21.646  1.00 77.11 438 A 1 
ATOM 3598 C CA  . THR A 1 438 ? 28.722  18.359  22.107  1.00 74.86 438 A 1 
ATOM 3599 C C   . THR A 1 438 ? 29.780  18.651  21.040  1.00 72.68 438 A 1 
ATOM 3600 O O   . THR A 1 438 ? 30.916  18.930  21.383  1.00 71.43 438 A 1 
ATOM 3601 C CB  . THR A 1 438 ? 28.943  16.941  22.648  1.00 73.62 438 A 1 
ATOM 3602 O OG1 . THR A 1 438 ? 28.535  15.969  21.728  1.00 71.26 438 A 1 
ATOM 3603 C CG2 . THR A 1 438 ? 28.173  16.704  23.950  1.00 71.60 438 A 1 
ATOM 3604 N N   . LEU A 1 439 ? 29.407  18.675  19.762  1.00 77.88 439 A 1 
ATOM 3605 C CA  . LEU A 1 439 ? 30.286  19.129  18.675  1.00 76.68 439 A 1 
ATOM 3606 C C   . LEU A 1 439 ? 30.404  20.663  18.589  1.00 72.99 439 A 1 
ATOM 3607 O O   . LEU A 1 439 ? 31.269  21.173  17.876  1.00 70.89 439 A 1 
ATOM 3608 C CB  . LEU A 1 439 ? 29.777  18.572  17.333  1.00 78.41 439 A 1 
ATOM 3609 C CG  . LEU A 1 439 ? 29.879  17.043  17.183  1.00 77.33 439 A 1 
ATOM 3610 C CD1 . LEU A 1 439 ? 29.173  16.616  15.893  1.00 74.30 439 A 1 
ATOM 3611 C CD2 . LEU A 1 439 ? 31.324  16.566  17.128  1.00 77.25 439 A 1 
ATOM 3612 N N   . ARG A 1 440 ? 29.537  21.401  19.276  1.00 76.52 440 A 1 
ATOM 3613 C CA  . ARG A 1 440 ? 29.419  22.863  19.151  1.00 73.74 440 A 1 
ATOM 3614 C C   . ARG A 1 440 ? 29.667  23.631  20.442  1.00 73.22 440 A 1 
ATOM 3615 O O   . ARG A 1 440 ? 29.971  24.817  20.372  1.00 69.45 440 A 1 
ATOM 3616 C CB  . ARG A 1 440 ? 28.024  23.205  18.610  1.00 71.86 440 A 1 
ATOM 3617 C CG  . ARG A 1 440 ? 27.782  22.639  17.200  1.00 65.42 440 A 1 
ATOM 3618 C CD  . ARG A 1 440 ? 26.436  23.108  16.646  1.00 61.65 440 A 1 
ATOM 3619 N NE  . ARG A 1 440 ? 26.443  24.565  16.389  1.00 58.89 440 A 1 
ATOM 3620 C CZ  . ARG A 1 440 ? 25.408  25.282  15.986  1.00 53.27 440 A 1 
ATOM 3621 N NH1 . ARG A 1 440 ? 24.233  24.750  15.795  1.00 51.00 440 A 1 
ATOM 3622 N NH2 . ARG A 1 440 ? 25.532  26.560  15.779  1.00 48.50 440 A 1 
ATOM 3623 N N   . ALA A 1 441 ? 29.507  22.992  21.582  1.00 73.51 441 A 1 
ATOM 3624 C CA  . ALA A 1 441 ? 29.594  23.609  22.894  1.00 71.59 441 A 1 
ATOM 3625 C C   . ALA A 1 441 ? 30.560  22.836  23.800  1.00 70.71 441 A 1 
ATOM 3626 O O   . ALA A 1 441 ? 30.532  21.610  23.849  1.00 68.83 441 A 1 
ATOM 3627 C CB  . ALA A 1 441 ? 28.186  23.713  23.473  1.00 70.11 441 A 1 
ATOM 3628 N N   . LEU A 1 442 ? 31.395  23.584  24.523  1.00 76.42 442 A 1 
ATOM 3629 C CA  . LEU A 1 442 ? 32.397  23.032  25.434  1.00 72.02 442 A 1 
ATOM 3630 C C   . LEU A 1 442 ? 31.868  22.905  26.872  1.00 70.03 442 A 1 
ATOM 3631 O O   . LEU A 1 442 ? 32.210  21.953  27.569  1.00 69.14 442 A 1 
ATOM 3632 C CB  . LEU A 1 442 ? 33.640  23.944  25.366  1.00 72.07 442 A 1 
ATOM 3633 C CG  . LEU A 1 442 ? 34.798  23.537  26.309  1.00 65.04 442 A 1 
ATOM 3634 C CD1 . LEU A 1 442 ? 35.387  22.171  25.944  1.00 58.76 442 A 1 
ATOM 3635 C CD2 . LEU A 1 442 ? 35.916  24.577  26.217  1.00 64.55 442 A 1 
ATOM 3636 N N   . LEU A 1 443 ? 31.079  23.890  27.320  1.00 70.14 443 A 1 
ATOM 3637 C CA  . LEU A 1 443 ? 30.620  23.949  28.699  1.00 72.27 443 A 1 
ATOM 3638 C C   . LEU A 1 443 ? 29.284  23.211  28.872  1.00 73.27 443 A 1 
ATOM 3639 O O   . LEU A 1 443 ? 28.420  23.311  27.995  1.00 73.49 443 A 1 
ATOM 3640 C CB  . LEU A 1 443 ? 30.532  25.410  29.168  1.00 73.03 443 A 1 
ATOM 3641 C CG  . LEU A 1 443 ? 31.851  26.188  29.114  1.00 71.16 443 A 1 
ATOM 3642 C CD1 . LEU A 1 443 ? 31.612  27.632  29.562  1.00 65.35 443 A 1 
ATOM 3643 C CD2 . LEU A 1 443 ? 32.931  25.583  30.019  1.00 68.11 443 A 1 
ATOM 3644 N N   . PRO A 1 444 ? 29.053  22.529  30.000  1.00 76.55 444 A 1 
ATOM 3645 C CA  . PRO A 1 444 ? 27.820  21.780  30.243  1.00 75.46 444 A 1 
ATOM 3646 C C   . PRO A 1 444 ? 26.529  22.594  30.080  1.00 77.26 444 A 1 
ATOM 3647 O O   . PRO A 1 444 ? 25.561  22.102  29.505  1.00 76.24 444 A 1 
ATOM 3648 C CB  . PRO A 1 444 ? 27.945  21.251  31.673  1.00 74.02 444 A 1 
ATOM 3649 C CG  . PRO A 1 444 ? 29.453  21.123  31.874  1.00 73.05 444 A 1 
ATOM 3650 C CD  . PRO A 1 444 ? 30.005  22.300  31.068  1.00 75.84 444 A 1 
ATOM 3651 N N   . ASP A 1 445 ? 26.535  23.857  30.550  1.00 77.39 445 A 1 
ATOM 3652 C CA  . ASP A 1 445 ? 25.375  24.737  30.438  1.00 77.83 445 A 1 
ATOM 3653 C C   . ASP A 1 445 ? 25.053  25.100  28.987  1.00 78.45 445 A 1 
ATOM 3654 O O   . ASP A 1 445 ? 23.888  25.106  28.585  1.00 77.21 445 A 1 
ATOM 3655 C CB  . ASP A 1 445 ? 25.600  26.011  31.267  1.00 77.84 445 A 1 
ATOM 3656 C CG  . ASP A 1 445 ? 25.616  25.776  32.783  1.00 76.64 445 A 1 
ATOM 3657 O OD1 . ASP A 1 445 ? 25.143  24.700  33.219  1.00 72.47 445 A 1 
ATOM 3658 O OD2 . ASP A 1 445 ? 26.101  26.680  33.489  1.00 72.34 445 A 1 
ATOM 3659 N N   . ASP A 1 446 ? 26.081  25.314  28.164  1.00 75.79 446 A 1 
ATOM 3660 C CA  . ASP A 1 446 ? 25.918  25.617  26.740  1.00 75.25 446 A 1 
ATOM 3661 C C   . ASP A 1 446 ? 25.437  24.388  25.957  1.00 76.18 446 A 1 
ATOM 3662 O O   . ASP A 1 446 ? 24.560  24.509  25.100  1.00 75.81 446 A 1 
ATOM 3663 C CB  . ASP A 1 446 ? 27.227  26.145  26.150  1.00 75.59 446 A 1 
ATOM 3664 C CG  . ASP A 1 446 ? 27.649  27.511  26.701  1.00 75.28 446 A 1 
ATOM 3665 O OD1 . ASP A 1 446 ? 26.757  28.352  26.923  1.00 71.77 446 A 1 
ATOM 3666 O OD2 . ASP A 1 446 ? 28.879  27.709  26.847  1.00 72.11 446 A 1 
ATOM 3667 N N   . VAL A 1 447 ? 25.958  23.202  26.301  1.00 79.09 447 A 1 
ATOM 3668 C CA  . VAL A 1 447 ? 25.469  21.930  25.745  1.00 77.50 447 A 1 
ATOM 3669 C C   . VAL A 1 447 ? 24.004  21.720  26.111  1.00 77.67 447 A 1 
ATOM 3670 O O   . VAL A 1 447 ? 23.195  21.422  25.241  1.00 76.79 447 A 1 
ATOM 3671 C CB  . VAL A 1 447 ? 26.324  20.736  26.218  1.00 76.71 447 A 1 
ATOM 3672 C CG1 . VAL A 1 447 ? 25.761  19.394  25.724  1.00 72.05 447 A 1 
ATOM 3673 C CG2 . VAL A 1 447 ? 27.761  20.824  25.704  1.00 73.19 447 A 1 
ATOM 3674 N N   . THR A 1 448 ? 23.647  21.943  27.370  1.00 80.24 448 A 1 
ATOM 3675 C CA  . THR A 1 448 ? 22.273  21.802  27.857  1.00 77.86 448 A 1 
ATOM 3676 C C   . THR A 1 448 ? 21.329  22.782  27.175  1.00 77.11 448 A 1 
ATOM 3677 O O   . THR A 1 448 ? 20.238  22.408  26.745  1.00 75.65 448 A 1 
ATOM 3678 C CB  . THR A 1 448 ? 22.214  22.008  29.378  1.00 76.43 448 A 1 
ATOM 3679 O OG1 . THR A 1 448 ? 23.038  21.074  30.021  1.00 72.41 448 A 1 
ATOM 3680 C CG2 . THR A 1 448 ? 20.803  21.832  29.948  1.00 71.90 448 A 1 
ATOM 3681 N N   . LYS A 1 449 ? 21.747  24.049  27.034  1.00 80.57 449 A 1 
ATOM 3682 C CA  . LYS A 1 449 ? 20.983  25.077  26.322  1.00 79.65 449 A 1 
ATOM 3683 C C   . LYS A 1 449 ? 20.773  24.698  24.856  1.00 79.33 449 A 1 
ATOM 3684 O O   . LYS A 1 449 ? 19.646  24.765  24.380  1.00 77.99 449 A 1 
ATOM 3685 C CB  . LYS A 1 449 ? 21.709  26.414  26.476  1.00 80.25 449 A 1 
ATOM 3686 C CG  . LYS A 1 449 ? 20.942  27.562  25.811  1.00 76.56 449 A 1 
ATOM 3687 C CD  . LYS A 1 449 ? 21.726  28.863  25.989  1.00 73.97 449 A 1 
ATOM 3688 C CE  . LYS A 1 449 ? 21.014  30.013  25.274  1.00 67.78 449 A 1 
ATOM 3689 N NZ  . LYS A 1 449 ? 21.809  31.254  25.376  1.00 62.06 449 A 1 
ATOM 3690 N N   . CYS A 1 450 ? 21.838  24.277  24.174  1.00 81.20 450 A 1 
ATOM 3691 C CA  . CYS A 1 450 ? 21.757  23.805  22.797  1.00 79.62 450 A 1 
ATOM 3692 C C   . CYS A 1 450 ? 20.804  22.610  22.666  1.00 79.09 450 A 1 
ATOM 3693 O O   . CYS A 1 450 ? 19.946  22.618  21.794  1.00 77.27 450 A 1 
ATOM 3694 C CB  . CYS A 1 450 ? 23.163  23.450  22.310  1.00 79.00 450 A 1 
ATOM 3695 S SG  . CYS A 1 450 ? 23.226  22.631  20.692  1.00 77.01 450 A 1 
ATOM 3696 N N   . ALA A 1 451 ? 20.917  21.621  23.542  1.00 78.88 451 A 1 
ATOM 3697 C CA  . ALA A 1 451 ? 20.084  20.425  23.465  1.00 76.37 451 A 1 
ATOM 3698 C C   . ALA A 1 451 ? 18.594  20.751  23.670  1.00 75.06 451 A 1 
ATOM 3699 O O   . ALA A 1 451 ? 17.763  20.282  22.896  1.00 73.31 451 A 1 
ATOM 3700 C CB  . ALA A 1 451 ? 20.607  19.403  24.466  1.00 75.32 451 A 1 
ATOM 3701 N N   . LYS A 1 452 ? 18.255  21.632  24.618  1.00 76.50 452 A 1 
ATOM 3702 C CA  . LYS A 1 452 ? 16.882  22.119  24.819  1.00 73.93 452 A 1 
ATOM 3703 C C   . LYS A 1 452 ? 16.327  22.854  23.601  1.00 72.77 452 A 1 
ATOM 3704 O O   . LYS A 1 452 ? 15.187  22.634  23.236  1.00 70.47 452 A 1 
ATOM 3705 C CB  . LYS A 1 452 ? 16.816  23.025  26.049  1.00 72.95 452 A 1 
ATOM 3706 C CG  . LYS A 1 452 ? 16.918  22.209  27.339  1.00 68.59 452 A 1 
ATOM 3707 C CD  . LYS A 1 452 ? 16.853  23.140  28.565  1.00 65.85 452 A 1 
ATOM 3708 C CE  . LYS A 1 452 ? 16.924  22.277  29.825  1.00 60.80 452 A 1 
ATOM 3709 N NZ  . LYS A 1 452 ? 16.805  23.098  31.045  1.00 55.50 452 A 1 
ATOM 3710 N N   . GLN A 1 453 ? 17.155  23.668  22.947  1.00 75.19 453 A 1 
ATOM 3711 C CA  . GLN A 1 453 ? 16.807  24.338  21.685  1.00 73.63 453 A 1 
ATOM 3712 C C   . GLN A 1 453 ? 16.609  23.364  20.516  1.00 72.96 453 A 1 
ATOM 3713 O O   . GLN A 1 453 ? 16.066  23.752  19.498  1.00 70.15 453 A 1 
ATOM 3714 C CB  . GLN A 1 453 ? 17.907  25.344  21.325  1.00 74.13 453 A 1 
ATOM 3715 C CG  . GLN A 1 453 ? 17.877  26.574  22.235  1.00 71.91 453 A 1 
ATOM 3716 C CD  . GLN A 1 453 ? 19.025  27.548  21.953  1.00 69.60 453 A 1 
ATOM 3717 O OE1 . GLN A 1 453 ? 20.123  27.205  21.542  1.00 67.01 453 A 1 
ATOM 3718 N NE2 . GLN A 1 453 ? 18.819  28.817  22.183  1.00 64.43 453 A 1 
ATOM 3719 N N   . ASN A 1 454 ? 17.044  22.113  20.643  1.00 73.07 454 A 1 
ATOM 3720 C CA  . ASN A 1 454 ? 16.875  21.075  19.638  1.00 70.45 454 A 1 
ATOM 3721 C C   . ASN A 1 454 ? 15.954  19.947  20.136  1.00 68.52 454 A 1 
ATOM 3722 O O   . ASN A 1 454 ? 16.118  18.790  19.760  1.00 65.43 454 A 1 
ATOM 3723 C CB  . ASN A 1 454 ? 18.259  20.599  19.152  1.00 70.05 454 A 1 
ATOM 3724 C CG  . ASN A 1 454 ? 19.016  21.677  18.397  1.00 68.84 454 A 1 
ATOM 3725 O OD1 . ASN A 1 454 ? 18.890  21.851  17.201  1.00 64.67 454 A 1 
ATOM 3726 N ND2 . ASN A 1 454 ? 19.848  22.444  19.052  1.00 64.94 454 A 1 
ATOM 3727 N N   . GLY A 1 455 ? 15.028  20.282  21.028  1.00 68.48 455 A 1 
ATOM 3728 C CA  . GLY A 1 455 ? 13.961  19.382  21.473  1.00 66.13 455 A 1 
ATOM 3729 C C   . GLY A 1 455 ? 14.344  18.346  22.541  1.00 66.06 455 A 1 
ATOM 3730 O O   . GLY A 1 455 ? 13.522  17.517  22.894  1.00 63.05 455 A 1 
ATOM 3731 N N   . ALA A 1 456 ? 15.573  18.381  23.090  1.00 63.91 456 A 1 
ATOM 3732 C CA  . ALA A 1 456 ? 15.948  17.478  24.174  1.00 62.63 456 A 1 
ATOM 3733 C C   . ALA A 1 456 ? 15.470  18.025  25.531  1.00 62.45 456 A 1 
ATOM 3734 O O   . ALA A 1 456 ? 15.813  19.136  25.936  1.00 59.73 456 A 1 
ATOM 3735 C CB  . ALA A 1 456 ? 17.455  17.238  24.164  1.00 59.93 456 A 1 
ATOM 3736 N N   . GLU A 1 457 ? 14.717  17.210  26.269  1.00 59.74 457 A 1 
ATOM 3737 C CA  . GLU A 1 457 ? 14.234  17.599  27.600  1.00 58.80 457 A 1 
ATOM 3738 C C   . GLU A 1 457 ? 15.295  17.403  28.692  1.00 58.96 457 A 1 
ATOM 3739 O O   . GLU A 1 457 ? 15.430  18.240  29.591  1.00 55.02 457 A 1 
ATOM 3740 C CB  . GLU A 1 457 ? 12.980  16.799  27.945  1.00 55.28 457 A 1 
ATOM 3741 C CG  . GLU A 1 457 ? 11.817  17.059  26.973  1.00 50.00 457 A 1 
ATOM 3742 C CD  . GLU A 1 457 ? 10.509  16.527  27.554  1.00 45.86 457 A 1 
ATOM 3743 O OE1 . GLU A 1 457 ? 9.440   17.119  27.287  1.00 42.80 457 A 1 
ATOM 3744 O OE2 . GLU A 1 457 ? 10.556  15.658  28.458  1.00 42.76 457 A 1 
ATOM 3745 N N   . GLU A 1 458 ? 16.072  16.324  28.588  1.00 56.41 458 A 1 
ATOM 3746 C CA  . GLU A 1 458 ? 17.174  15.981  29.486  1.00 55.85 458 A 1 
ATOM 3747 C C   . GLU A 1 458 ? 18.345  15.402  28.684  1.00 55.82 458 A 1 
ATOM 3748 O O   . GLU A 1 458 ? 18.166  14.704  27.686  1.00 52.55 458 A 1 
ATOM 3749 C CB  . GLU A 1 458 ? 16.730  14.985  30.561  1.00 52.63 458 A 1 
ATOM 3750 C CG  . GLU A 1 458 ? 15.719  15.584  31.561  1.00 47.71 458 A 1 
ATOM 3751 C CD  . GLU A 1 458 ? 15.361  14.645  32.727  1.00 44.28 458 A 1 
ATOM 3752 O OE1 . GLU A 1 458 ? 14.610  15.109  33.608  1.00 41.54 458 A 1 
ATOM 3753 O OE2 . GLU A 1 458 ? 15.840  13.490  32.731  1.00 40.94 458 A 1 
ATOM 3754 N N   . LEU A 1 459 ? 19.572  15.666  29.147  1.00 53.98 459 A 1 
ATOM 3755 C CA  . LEU A 1 459 ? 20.765  15.040  28.597  1.00 52.70 459 A 1 
ATOM 3756 C C   . LEU A 1 459 ? 20.954  13.660  29.214  1.00 52.25 459 A 1 
ATOM 3757 O O   . LEU A 1 459 ? 21.376  13.527  30.364  1.00 49.25 459 A 1 
ATOM 3758 C CB  . LEU A 1 459 ? 21.997  15.943  28.817  1.00 48.87 459 A 1 
ATOM 3759 C CG  . LEU A 1 459 ? 21.949  17.290  28.078  1.00 45.88 459 A 1 
ATOM 3760 C CD1 . LEU A 1 459 ? 23.207  18.089  28.433  1.00 43.11 459 A 1 
ATOM 3761 C CD2 . LEU A 1 459 ? 21.908  17.110  26.561  1.00 44.49 459 A 1 
ATOM 3762 N N   . SER A 1 460 ? 20.690  12.617  28.450  1.00 53.04 460 A 1 
ATOM 3763 C CA  . SER A 1 460 ? 21.073  11.263  28.835  1.00 52.15 460 A 1 
ATOM 3764 C C   . SER A 1 460 ? 22.535  11.018  28.450  1.00 52.12 460 A 1 
ATOM 3765 O O   . SER A 1 460 ? 22.853  10.892  27.264  1.00 49.45 460 A 1 
ATOM 3766 C CB  . SER A 1 460 ? 20.144  10.231  28.196  1.00 47.98 460 A 1 
ATOM 3767 O OG  . SER A 1 460 ? 20.549  8.924   28.550  1.00 43.84 460 A 1 
ATOM 3768 N N   . PHE A 1 461 ? 23.416  10.919  29.439  1.00 46.03 461 A 1 
ATOM 3769 C CA  . PHE A 1 461 ? 24.847  10.629  29.241  1.00 45.39 461 A 1 
ATOM 3770 C C   . PHE A 1 461 ? 25.144  9.140   29.012  1.00 45.33 461 A 1 
ATOM 3771 O O   . PHE A 1 461 ? 26.301  8.773   28.794  1.00 43.01 461 A 1 
ATOM 3772 C CB  . PHE A 1 461 ? 25.648  11.184  30.419  1.00 41.53 461 A 1 
ATOM 3773 C CG  . PHE A 1 461 ? 25.657  12.701  30.494  1.00 38.43 461 A 1 
ATOM 3774 C CD1 . PHE A 1 461 ? 26.616  13.429  29.742  1.00 35.66 461 A 1 
ATOM 3775 C CD2 . PHE A 1 461 ? 24.734  13.388  31.285  1.00 35.58 461 A 1 
ATOM 3776 C CE1 . PHE A 1 461 ? 26.632  14.833  29.787  1.00 32.09 461 A 1 
ATOM 3777 C CE2 . PHE A 1 461 ? 24.748  14.795  31.331  1.00 32.28 461 A 1 
ATOM 3778 C CZ  . PHE A 1 461 ? 25.694  15.511  30.581  1.00 32.43 461 A 1 
ATOM 3779 N N   . GLN A 1 462 ? 24.147  8.266   29.062  1.00 36.98 462 A 1 
ATOM 3780 C CA  . GLN A 1 462 ? 24.331  6.830   28.896  1.00 36.74 462 A 1 
ATOM 3781 C C   . GLN A 1 462 ? 23.614  6.326   27.632  1.00 37.47 462 A 1 
ATOM 3782 O O   . GLN A 1 462 ? 22.430  5.978   27.693  1.00 35.74 462 A 1 
ATOM 3783 C CB  . GLN A 1 462 ? 23.889  6.074   30.152  1.00 33.65 462 A 1 
ATOM 3784 C CG  . GLN A 1 462 ? 24.840  6.323   31.336  1.00 30.04 462 A 1 
ATOM 3785 C CD  . GLN A 1 462 ? 24.592  5.360   32.502  1.00 27.58 462 A 1 
ATOM 3786 O OE1 . GLN A 1 462 ? 23.597  4.664   32.571  1.00 26.72 462 A 1 
ATOM 3787 N NE2 . GLN A 1 462 ? 25.491  5.290   33.451  1.00 26.18 462 A 1 
ATOM 3788 N N   . PRO A 1 463 ? 24.317  6.219   26.484  1.00 42.56 463 A 1 
ATOM 3789 C CA  . PRO A 1 463 ? 23.777  5.591   25.280  1.00 43.48 463 A 1 
ATOM 3790 C C   . PRO A 1 463 ? 23.621  4.071   25.418  1.00 43.58 463 A 1 
ATOM 3791 O O   . PRO A 1 463 ? 22.945  3.435   24.614  1.00 42.37 463 A 1 
ATOM 3792 C CB  . PRO A 1 463 ? 24.743  5.987   24.154  1.00 40.92 463 A 1 
ATOM 3793 C CG  . PRO A 1 463 ? 26.074  6.195   24.869  1.00 40.18 463 A 1 
ATOM 3794 C CD  . PRO A 1 463 ? 25.670  6.710   26.250  1.00 41.42 463 A 1 
ATOM 3795 N N   . TYR A 1 464 ? 24.225  3.486   26.458  1.00 37.87 464 A 1 
ATOM 3796 C CA  . TYR A 1 464 ? 24.163  2.065   26.757  1.00 38.47 464 A 1 
ATOM 3797 C C   . TYR A 1 464 ? 23.444  1.844   28.093  1.00 38.20 464 A 1 
ATOM 3798 O O   . TYR A 1 464 ? 23.957  2.161   29.163  1.00 36.58 464 A 1 
ATOM 3799 C CB  . TYR A 1 464 ? 25.572  1.460   26.743  1.00 36.33 464 A 1 
ATOM 3800 C CG  . TYR A 1 464 ? 26.296  1.668   25.419  1.00 33.61 464 A 1 
ATOM 3801 C CD1 . TYR A 1 464 ? 25.976  0.846   24.318  1.00 31.16 464 A 1 
ATOM 3802 C CD2 . TYR A 1 464 ? 27.239  2.693   25.281  1.00 30.59 464 A 1 
ATOM 3803 C CE1 . TYR A 1 464 ? 26.603  1.068   23.075  1.00 28.58 464 A 1 
ATOM 3804 C CE2 . TYR A 1 464 ? 27.869  2.914   24.039  1.00 30.39 464 A 1 
ATOM 3805 C CZ  . TYR A 1 464 ? 27.554  2.104   22.931  1.00 30.39 464 A 1 
ATOM 3806 O OH  . TYR A 1 464 ? 28.149  2.319   21.734  1.00 28.79 464 A 1 
ATOM 3807 N N   . TYR A 1 465 ? 22.249  1.273   28.016  1.00 36.34 465 A 1 
ATOM 3808 C CA  . TYR A 1 465 ? 21.592  0.685   29.178  1.00 37.11 465 A 1 
ATOM 3809 C C   . TYR A 1 465 ? 22.383  -0.573  29.552  1.00 37.52 465 A 1 
ATOM 3810 O O   . TYR A 1 465 ? 22.177  -1.605  28.930  1.00 36.13 465 A 1 
ATOM 3811 C CB  . TYR A 1 465 ? 20.124  0.386   28.819  1.00 35.40 465 A 1 
ATOM 3812 C CG  . TYR A 1 465 ? 19.118  0.760   29.895  1.00 32.16 465 A 1 
ATOM 3813 C CD1 . TYR A 1 465 ? 18.701  -0.191  30.847  1.00 29.65 465 A 1 
ATOM 3814 C CD2 . TYR A 1 465 ? 18.569  2.053   29.905  1.00 29.11 465 A 1 
ATOM 3815 C CE1 . TYR A 1 465 ? 17.731  0.149   31.813  1.00 27.17 465 A 1 
ATOM 3816 C CE2 . TYR A 1 465 ? 17.607  2.399   30.867  1.00 28.25 465 A 1 
ATOM 3817 C CZ  . TYR A 1 465 ? 17.176  1.447   31.819  1.00 28.07 465 A 1 
ATOM 3818 O OH  . TYR A 1 465 ? 16.231  1.785   32.738  1.00 26.26 465 A 1 
ATOM 3819 N N   . HIS A 1 466 ? 23.323  -0.450  30.489  1.00 33.23 466 A 1 
ATOM 3820 C CA  . HIS A 1 466 ? 23.846  -1.471  31.409  1.00 35.50 466 A 1 
ATOM 3821 C C   . HIS A 1 466 ? 25.269  -1.122  31.877  1.00 35.64 466 A 1 
ATOM 3822 O O   . HIS A 1 466 ? 26.258  -1.556  31.294  1.00 33.91 466 A 1 
ATOM 3823 C CB  . HIS A 1 466 ? 23.847  -2.925  30.866  1.00 33.89 466 A 1 
ATOM 3824 C CG  . HIS A 1 466 ? 22.487  -3.582  30.823  1.00 31.08 466 A 1 
ATOM 3825 N ND1 . HIS A 1 466 ? 21.541  -3.590  31.823  1.00 28.45 466 A 1 
ATOM 3826 C CD2 . HIS A 1 466 ? 21.942  -4.258  29.753  1.00 28.05 466 A 1 
ATOM 3827 C CE1 . HIS A 1 466 ? 20.450  -4.222  31.364  1.00 27.48 466 A 1 
ATOM 3828 N NE2 . HIS A 1 466 ? 20.652  -4.642  30.114  1.00 28.13 466 A 1 
ATOM 3829 N N   . SER A 1 467 ? 25.373  -0.423  33.008  1.00 34.96 467 A 1 
ATOM 3830 C CA  . SER A 1 467 ? 26.355  -0.792  34.032  1.00 37.35 467 A 1 
ATOM 3831 C C   . SER A 1 467 ? 25.818  -0.315  35.382  1.00 38.48 467 A 1 
ATOM 3832 O O   . SER A 1 467 ? 25.786  0.873   35.678  1.00 36.49 467 A 1 
ATOM 3833 C CB  . SER A 1 467 ? 27.781  -0.258  33.767  1.00 35.29 467 A 1 
ATOM 3834 O OG  . SER A 1 467 ? 27.821  1.135   33.636  1.00 31.79 467 A 1 
ATOM 3835 N N   . LYS A 1 468 ? 25.331  -1.275  36.166  1.00 39.19 468 A 1 
ATOM 3836 C CA  . LYS A 1 468 ? 25.546  -1.138  37.600  1.00 41.99 468 A 1 
ATOM 3837 C C   . LYS A 1 468 ? 27.066  -1.066  37.769  1.00 41.94 468 A 1 
ATOM 3838 O O   . LYS A 1 468 ? 27.757  -1.817  37.083  1.00 39.56 468 A 1 
ATOM 3839 C CB  . LYS A 1 468 ? 24.980  -2.347  38.353  1.00 40.35 468 A 1 
ATOM 3840 C CG  . LYS A 1 468 ? 23.455  -2.305  38.471  1.00 38.08 468 A 1 
ATOM 3841 C CD  . LYS A 1 468 ? 22.957  -3.557  39.213  1.00 36.53 468 A 1 
ATOM 3842 C CE  . LYS A 1 468 ? 21.457  -3.475  39.473  1.00 33.51 468 A 1 
ATOM 3843 N NZ  . LYS A 1 468 ? 20.974  -4.700  40.176  1.00 31.51 468 A 1 
ATOM 3844 N N   . ASP A 1 469 ? 27.520  -0.174  38.616  1.00 33.94 469 A 1 
ATOM 3845 C CA  . ASP A 1 469 ? 28.919  0.066   38.990  1.00 37.08 469 A 1 
ATOM 3846 C C   . ASP A 1 469 ? 29.696  1.046   38.092  1.00 36.54 469 A 1 
ATOM 3847 O O   . ASP A 1 469 ? 30.467  0.655   37.225  1.00 34.38 469 A 1 
ATOM 3848 C CB  . ASP A 1 469 ? 29.676  -1.247  39.295  1.00 35.17 469 A 1 
ATOM 3849 C CG  . ASP A 1 469 ? 28.877  -2.209  40.187  1.00 31.84 469 A 1 
ATOM 3850 O OD1 . ASP A 1 469 ? 28.105  -1.716  41.043  1.00 30.38 469 A 1 
ATOM 3851 O OD2 . ASP A 1 469 ? 29.008  -3.440  39.997  1.00 30.74 469 A 1 
ATOM 3852 N N   . MET A 1 470 ? 29.530  2.336   38.354  1.00 32.67 470 A 1 
ATOM 3853 C CA  . MET A 1 470 ? 30.607  3.303   38.572  1.00 30.54 470 A 1 
ATOM 3854 C C   . MET A 1 470 ? 30.150  4.351   39.585  1.00 28.52 470 A 1 
ATOM 3855 O O   . MET A 1 470 ? 29.030  4.889   39.406  1.00 26.56 470 A 1 
ATOM 3856 C CB  . MET A 1 470 ? 31.137  3.946   37.287  1.00 30.24 470 A 1 
ATOM 3857 C CG  . MET A 1 470 ? 32.401  3.225   36.791  1.00 28.21 470 A 1 
ATOM 3858 S SD  . MET A 1 470 ? 33.347  4.086   35.518  1.00 26.49 470 A 1 
ATOM 3859 C CE  . MET A 1 470 ? 32.308  3.785   34.077  1.00 23.58 470 A 1 
ATOM 3860 O OXT . MET A 1 470 ? 30.944  4.578   40.518  1.00 28.97 470 A 1 
#
