# Supplementary material for: Theoretical Study of Sphingomyelinases from Entamoeba histolytica and Trichomonas vaginalis Sheds Light on the Evolution of Enzymes Needed for Survival and Colonization
Source: Pathogens. 2025 Jan 5;14(1):32. doi: 10.3390/pathogens14010032 (PMC11768322; doi:10.3390/pathogens14010032)
Supplement: Supplementary file 1 [file pathogens-14-00032-s001.zip › Supplementary structural Files/Trichomonas vaginalis/Trichomonas XP_001296971/fold_xp001296971mg2x/fold_xp001296971mg2x_model.cif]

# By using this file you agree to the legally binding terms of use found at alphafoldserver.com/output-terms
data_366a21809b5a63ca
#
_entry.id 366a21809b5a63ca
#
loop_
_atom_type.symbol
C  
MG 
N  
O  
S  
#
loop_
_audit_author.name
_audit_author.pdbx_ordinal
"Google DeepMind" 1 
"Isomorphic Labs" 2 
#
_audit_conform.dict_location https://raw.githubusercontent.com/ihmwg/ModelCIF/master/dist/mmcif_ma.dic
_audit_conform.dict_name     mmcif_ma.dic
_audit_conform.dict_version  1.4.5
#
loop_
_chem_comp.formula
_chem_comp.formula_weight
_chem_comp.id
_chem_comp.mon_nstd_flag
_chem_comp.name
_chem_comp.pdbx_smiles
_chem_comp.pdbx_synonyms
_chem_comp.type
"C3 H7 N O2"    89.093  ALA y ALANINE         C[C@H](N)C(O)=O                  ? "L-PEPTIDE LINKING" 
"C6 H15 N4 O2"  175.209 ARG y ARGININE        N[C@@H](CCCNC(N)=[NH2+])C(O)=O   ? "L-PEPTIDE LINKING" 
"C4 H8 N2 O3"   132.118 ASN y ASPARAGINE      N[C@@H](CC(N)=O)C(O)=O           ? "L-PEPTIDE LINKING" 
"C4 H7 N O4"    133.103 ASP y "ASPARTIC ACID" N[C@@H](CC(O)=O)C(O)=O           ? "L-PEPTIDE LINKING" 
"C3 H7 N O2 S"  121.158 CYS y CYSTEINE        N[C@@H](CS)C(O)=O                ? "L-PEPTIDE LINKING" 
"C5 H10 N2 O3"  146.144 GLN y GLUTAMINE       N[C@@H](CCC(N)=O)C(O)=O          ? "L-PEPTIDE LINKING" 
"C5 H9 N O4"    147.129 GLU y "GLUTAMIC ACID" N[C@@H](CCC(O)=O)C(O)=O          ? "L-PEPTIDE LINKING" 
"C2 H5 N O2"    75.067  GLY y GLYCINE         NCC(O)=O                         ? "PEPTIDE LINKING"   
"C6 H10 N3 O2"  156.162 HIS y HISTIDINE       N[C@@H](Cc1c[nH]c[nH+]1)C(O)=O   ? "L-PEPTIDE LINKING" 
"C6 H13 N O2"   131.173 ILE y ISOLEUCINE      CC[C@H](C)[C@H](N)C(O)=O         ? "L-PEPTIDE LINKING" 
"C6 H13 N O2"   131.173 LEU y LEUCINE         CC(C)C[C@H](N)C(O)=O             ? "L-PEPTIDE LINKING" 
"C6 H15 N2 O2"  147.195 LYS y LYSINE          N[C@@H](CCCC[NH3+])C(O)=O        ? "L-PEPTIDE LINKING" 
"C5 H11 N O2 S" 149.211 MET y METHIONINE      CSCC[C@H](N)C(O)=O               ? "L-PEPTIDE LINKING" 
Mg              24.305  MG  . "MAGNESIUM ION" "[Mg++]"                         ? NON-POLYMER         
"C9 H11 N O2"   165.189 PHE y PHENYLALANINE   N[C@@H](Cc1ccccc1)C(O)=O         ? "L-PEPTIDE LINKING" 
"C5 H9 N O2"    115.130 PRO y PROLINE         OC(=O)[C@@H]1CCCN1               ? "L-PEPTIDE LINKING" 
"C3 H7 N O3"    105.093 SER y SERINE          N[C@@H](CO)C(O)=O                ? "L-PEPTIDE LINKING" 
"C4 H9 N O3"    119.119 THR y THREONINE       C[C@@H](O)[C@H](N)C(O)=O         ? "L-PEPTIDE LINKING" 
"C11 H12 N2 O2" 204.225 TRP y TRYPTOPHAN      N[C@@H](Cc1c[nH]c2ccccc12)C(O)=O ? "L-PEPTIDE LINKING" 
"C9 H11 N O3"   181.189 TYR y TYROSINE        N[C@@H](Cc1ccc(O)cc1)C(O)=O      ? "L-PEPTIDE LINKING" 
"C5 H11 N O2"   117.146 VAL y VALINE          CC(C)[C@H](N)C(O)=O              ? "L-PEPTIDE LINKING" 
#
_citation.book_publisher          ?
_citation.country                 UK
_citation.id                      primary
_citation.journal_full            Nature
_citation.journal_id_ASTM         NATUAS
_citation.journal_id_CSD          0006
_citation.journal_id_ISSN         0028-0836
_citation.journal_volume          ?
_citation.page_first              ?
_citation.page_last               ?
_citation.pdbx_database_id_DOI    ?
_citation.pdbx_database_id_PubMed ?
_citation.title                   "Accurate structure prediction of biomolecular interactions with AlphaFold 3"
_citation.year                    2024
#
loop_
_citation_author.citation_id
_citation_author.name
_citation_author.ordinal
primary "Google DeepMind" 1 
primary "Isomorphic Labs" 2 
#
loop_
_entity.id
_entity.pdbx_description
_entity.type
1 . polymer     
2 . non-polymer 
3 . non-polymer 
#
_entity_poly.entity_id      1
_entity_poly.pdbx_strand_id A
_entity_poly.type           polypeptide(L)
#
loop_
_entity_poly_seq.entity_id
_entity_poly_seq.hetero
_entity_poly_seq.mon_id
_entity_poly_seq.num
1 n MET 1   
1 n GLU 2   
1 n ASP 3   
1 n LYS 4   
1 n ILE 5   
1 n LEU 6   
1 n PRO 7   
1 n GLU 8   
1 n GLU 9   
1 n SER 10  
1 n SER 11  
1 n SER 12  
1 n ALA 13  
1 n VAL 14  
1 n PRO 15  
1 n GLU 16  
1 n GLN 17  
1 n PRO 18  
1 n LEU 19  
1 n GLU 20  
1 n ILE 21  
1 n PRO 22  
1 n SER 23  
1 n ASN 24  
1 n THR 25  
1 n LYS 26  
1 n LYS 27  
1 n ARG 28  
1 n ASN 29  
1 n TRP 30  
1 n PRO 31  
1 n ILE 32  
1 n LEU 33  
1 n ALA 34  
1 n LEU 35  
1 n ILE 36  
1 n MET 37  
1 n LEU 38  
1 n ALA 39  
1 n ILE 40  
1 n PHE 41  
1 n LEU 42  
1 n LEU 43  
1 n SER 44  
1 n ILE 45  
1 n LEU 46  
1 n ILE 47  
1 n ALA 48  
1 n THR 49  
1 n ILE 50  
1 n ILE 51  
1 n LEU 52  
1 n ILE 53  
1 n VAL 54  
1 n ARG 55  
1 n LYS 56  
1 n ARG 57  
1 n ASN 58  
1 n ASP 59  
1 n LYS 60  
1 n LYS 61  
1 n PRO 62  
1 n SER 63  
1 n ALA 64  
1 n GLU 65  
1 n TYR 66  
1 n SER 67  
1 n LEU 68  
1 n ASN 69  
1 n PHE 70  
1 n LEU 71  
1 n TYR 72  
1 n ILE 73  
1 n ASN 74  
1 n ASP 75  
1 n ILE 76  
1 n HIS 77  
1 n LEU 78  
1 n ASP 79  
1 n ALA 80  
1 n THR 81  
1 n TYR 82  
1 n VAL 83  
1 n GLU 84  
1 n THR 85  
1 n SER 86  
1 n THR 87  
1 n SER 88  
1 n LYS 89  
1 n LEU 90  
1 n GLY 91  
1 n CYS 92  
1 n ARG 93  
1 n SER 94  
1 n ALA 95  
1 n VAL 96  
1 n ALA 97  
1 n ASP 98  
1 n GLN 99  
1 n VAL 100 
1 n GLU 101 
1 n LYS 102 
1 n PHE 103 
1 n GLN 104 
1 n PHE 105 
1 n GLY 106 
1 n GLN 107 
1 n TYR 108 
1 n GLU 109 
1 n CYS 110 
1 n ASP 111 
1 n ALA 112 
1 n PRO 113 
1 n HIS 114 
1 n LYS 115 
1 n LEU 116 
1 n TYR 117 
1 n ASN 118 
1 n SER 119 
1 n LEU 120 
1 n ILE 121 
1 n ASP 122 
1 n ASN 123 
1 n ALA 124 
1 n LYS 125 
1 n LYS 126 
1 n PHE 127 
1 n ILE 128 
1 n GLU 129 
1 n SER 130 
1 n PRO 131 
1 n ASP 132 
1 n PHE 133 
1 n ILE 134 
1 n LEU 135 
1 n LEU 136 
1 n GLY 137 
1 n GLY 138 
1 n ASP 139 
1 n LEU 140 
1 n ILE 141 
1 n ALA 142 
1 n HIS 143 
1 n GLY 144 
1 n LEU 145 
1 n ASN 146 
1 n VAL 147 
1 n THR 148 
1 n LYS 149 
1 n GLN 150 
1 n MET 151 
1 n LEU 152 
1 n ILE 153 
1 n ASP 154 
1 n ASN 155 
1 n PHE 156 
1 n ASN 157 
1 n ASN 158 
1 n ILE 159 
1 n THR 160 
1 n ASN 161 
1 n PRO 162 
1 n ILE 163 
1 n GLU 164 
1 n LYS 165 
1 n LYS 166 
1 n TYR 167 
1 n PRO 168 
1 n ASN 169 
1 n THR 170 
1 n LYS 171 
1 n ILE 172 
1 n TYR 173 
1 n ILE 174 
1 n THR 175 
1 n LEU 176 
1 n GLY 177 
1 n ASN 178 
1 n ASN 179 
1 n ASP 180 
1 n PHE 181 
1 n GLN 182 
1 n LYS 183 
1 n ASN 184 
1 n TYR 185 
1 n GLY 186 
1 n SER 187 
1 n PHE 188 
1 n ASP 189 
1 n THR 190 
1 n ASP 191 
1 n LEU 192 
1 n THR 193 
1 n ASP 194 
1 n PHE 195 
1 n GLU 196 
1 n THR 197 
1 n VAL 198 
1 n PHE 199 
1 n GLU 200 
1 n ILE 201 
1 n PHE 202 
1 n GLY 203 
1 n LYS 204 
1 n TRP 205 
1 n MET 206 
1 n ASN 207 
1 n THR 208 
1 n GLU 209 
1 n GLN 210 
1 n ALA 211 
1 n GLU 212 
1 n THR 213 
1 n PHE 214 
1 n LYS 215 
1 n LYS 216 
1 n GLY 217 
1 n GLY 218 
1 n TYR 219 
1 n TYR 220 
1 n TYR 221 
1 n ALA 222 
1 n ASP 223 
1 n PHE 224 
1 n PRO 225 
1 n SER 226 
1 n SER 227 
1 n ASN 228 
1 n PHE 229 
1 n ARG 230 
1 n PHE 231 
1 n LEU 232 
1 n PHE 233 
1 n LEU 234 
1 n ASN 235 
1 n THR 236 
1 n VAL 237 
1 n ILE 238 
1 n TYR 239 
1 n SER 240 
1 n ARG 241 
1 n LYS 242 
1 n ARG 243 
1 n THR 244 
1 n PHE 245 
1 n ASN 246 
1 n GLU 247 
1 n THR 248 
1 n LEU 249 
1 n THR 250 
1 n ASP 251 
1 n PRO 252 
1 n TYR 253 
1 n ASP 254 
1 n GLN 255 
1 n PHE 256 
1 n ALA 257 
1 n TRP 258 
1 n ILE 259 
1 n ARG 260 
1 n LYS 261 
1 n MET 262 
1 n TYR 263 
1 n LYS 264 
1 n ASP 265 
1 n ALA 266 
1 n VAL 267 
1 n GLN 268 
1 n LYS 269 
1 n GLY 270 
1 n TYR 271 
1 n LYS 272 
1 n VAL 273 
1 n GLY 274 
1 n ILE 275 
1 n ALA 276 
1 n LEU 277 
1 n HIS 278 
1 n ILE 279 
1 n PRO 280 
1 n PRO 281 
1 n GLY 282 
1 n VAL 283 
1 n VAL 284 
1 n TYR 285 
1 n THR 286 
1 n ASP 287 
1 n ASN 288 
1 n LYS 289 
1 n VAL 290 
1 n GLY 291 
1 n TRP 292 
1 n ASN 293 
1 n LEU 294 
1 n LYS 295 
1 n TYR 296 
1 n ILE 297 
1 n ASN 298 
1 n THR 299 
1 n PHE 300 
1 n ALA 301 
1 n GLU 302 
1 n ILE 303 
1 n MET 304 
1 n LYS 305 
1 n GLU 306 
1 n CYS 307 
1 n ASP 308 
1 n PHE 309 
1 n SER 310 
1 n PHE 311 
1 n ILE 312 
1 n ILE 313 
1 n SER 314 
1 n GLY 315 
1 n HIS 316 
1 n SER 317 
1 n HIS 318 
1 n THR 319 
1 n ASP 320 
1 n MET 321 
1 n ILE 322 
1 n LEU 323 
1 n PRO 324 
1 n LEU 325 
1 n TYR 326 
1 n THR 327 
1 n PRO 328 
1 n ASN 329 
1 n SER 330 
1 n ASP 331 
1 n THR 332 
1 n ASP 333 
1 n ASN 334 
1 n ILE 335 
1 n LEU 336 
1 n TYR 337 
1 n SER 338 
1 n LEU 339 
1 n SER 340 
1 n ALA 341 
1 n PRO 342 
1 n SER 343 
1 n VAL 344 
1 n SER 345 
1 n PRO 346 
1 n THR 347 
1 n HIS 348 
1 n TYR 349 
1 n ASN 350 
1 n ASN 351 
1 n PRO 352 
1 n GLY 353 
1 n PHE 354 
1 n ARG 355 
1 n HIS 356 
1 n TYR 357 
1 n LEU 358 
1 n LEU 359 
1 n ASP 360 
1 n GLN 361 
1 n GLU 362 
1 n ILE 363 
1 n ILE 364 
1 n LYS 365 
1 n ASP 366 
1 n PHE 367 
1 n ILE 368 
1 n GLN 369 
1 n TYR 370 
1 n TYR 371 
1 n ALA 372 
1 n ASP 373 
1 n ILE 374 
1 n MET 375 
1 n LEU 376 
1 n ASN 377 
1 n PRO 378 
1 n SER 379 
1 n GLU 380 
1 n LEU 381 
1 n ASN 382 
1 n TRP 383 
1 n GLU 384 
1 n ILE 385 
1 n GLU 386 
1 n TYR 387 
1 n LYS 388 
1 n PHE 389 
1 n SER 390 
1 n GLU 391 
1 n ALA 392 
1 n TYR 393 
1 n LYS 394 
1 n THR 395 
1 n GLN 396 
1 n ASN 397 
1 n ILE 398 
1 n THR 399 
1 n ARG 400 
1 n ASN 401 
1 n SER 402 
1 n ILE 403 
1 n ASN 404 
1 n ASP 405 
1 n ALA 406 
1 n VAL 407 
1 n LYS 408 
1 n TRP 409 
1 n ILE 410 
1 n ARG 411 
1 n SER 412 
1 n THR 413 
1 n GLY 414 
1 n GLU 415 
1 n GLY 416 
1 n GLN 417 
1 n TRP 418 
1 n ARG 419 
1 n TYR 420 
1 n ARG 421 
1 n GLU 422 
1 n ARG 423 
1 n VAL 424 
1 n TYR 425 
1 n SER 426 
1 n ARG 427 
1 n ALA 428 
1 n ASP 429 
1 n LYS 430 
1 n HIS 431 
1 n ASN 432 
1 n SER 433 
1 n PHE 434 
1 n TYR 435 
1 n TYR 436 
1 n CYS 437 
1 n THR 438 
1 n LEU 439 
1 n ARG 440 
1 n ALA 441 
1 n LEU 442 
1 n LEU 443 
1 n PRO 444 
1 n ASP 445 
1 n ASP 446 
1 n VAL 447 
1 n THR 448 
1 n LYS 449 
1 n CYS 450 
1 n ALA 451 
1 n LYS 452 
1 n GLN 453 
1 n ASN 454 
1 n GLY 455 
1 n ALA 456 
1 n GLU 457 
1 n GLU 458 
1 n LEU 459 
1 n SER 460 
1 n PHE 461 
1 n GLN 462 
1 n PRO 463 
1 n TYR 464 
1 n TYR 465 
1 n HIS 466 
1 n SER 467 
1 n LYS 468 
1 n ASP 469 
1 n MET 470 
#
_ma_data.content_type "model coordinates"
_ma_data.id           1
_ma_data.name         Model
#
_ma_model_list.data_id          1
_ma_model_list.model_group_id   1
_ma_model_list.model_group_name "AlphaFold-beta-20231127 (7a14c934-fe78-43c1-a552-7fb305b0ebd1 @ 2024-09-17 14:45:58)"
_ma_model_list.model_id         1
_ma_model_list.model_name       "Top ranked model"
_ma_model_list.model_type       "Ab initio model"
_ma_model_list.ordinal_id       1
#
loop_
_ma_protocol_step.method_type
_ma_protocol_step.ordinal_id
_ma_protocol_step.protocol_id
_ma_protocol_step.step_id
"coevolution MSA" 1 1 1 
"template search" 2 1 2 
modeling          3 1 3 
#
loop_
_ma_qa_metric.id
_ma_qa_metric.mode
_ma_qa_metric.name
_ma_qa_metric.software_group_id
_ma_qa_metric.type
1 global pLDDT 1 pLDDT 
2 local  pLDDT 1 pLDDT 
#
_ma_qa_metric_global.metric_id    1
_ma_qa_metric_global.metric_value 85.68
_ma_qa_metric_global.model_id     1
_ma_qa_metric_global.ordinal_id   1
#
_ma_software_group.group_id    1
_ma_software_group.ordinal_id  1
_ma_software_group.software_id 1
#
loop_
_ma_target_entity.data_id
_ma_target_entity.entity_id
_ma_target_entity.origin
1 1 . 
1 2 . 
1 3 . 
#
loop_
_ma_target_entity_instance.asym_id
_ma_target_entity_instance.details
_ma_target_entity_instance.entity_id
A . 1 
B . 2 
C . 3 
#
loop_
_pdbx_data_usage.details
_pdbx_data_usage.id
_pdbx_data_usage.type
_pdbx_data_usage.url
;NON-COMMERCIAL USE ONLY, BY USING THIS FILE YOU AGREE TO THE TERMS OF USE FOUND
AT alphafoldserver.com/output-terms.
;
1 license    ? 
;THE INFORMATION IS NOT INTENDED FOR, HAS NOT BEEN VALIDATED FOR, AND IS NOT
APPROVED FOR CLINICAL USE. IT SHOULD NOT BE USED FOR CLINICAL PURPOSE OR RELIED
ON FOR MEDICAL OR OTHER PROFESSIONAL ADVICE. IT IS THEORETICAL MODELLING ONLY
AND CAUTION SHOULD BE EXERCISED IN ITS USE. IT IS PROVIDED "AS-IS" WITHOUT ANY
WARRANTY OF ANY KIND, WHETHER EXPRESSED OR IMPLIED. NO WARRANTY IS GIVEN THAT
USE OF THE INFORMATION SHALL NOT INFRINGE THE RIGHTS OF ANY THIRD PARTY.
;
2 disclaimer ? 
#
loop_
_pdbx_nonpoly_scheme.asym_id
_pdbx_nonpoly_scheme.auth_seq_num
_pdbx_nonpoly_scheme.entity_id
_pdbx_nonpoly_scheme.mon_id
_pdbx_nonpoly_scheme.pdb_ins_code
_pdbx_nonpoly_scheme.pdb_seq_num
_pdbx_nonpoly_scheme.pdb_strand_id
B 1 2 MG . 1 B 
C 1 3 MG . 1 C 
#
loop_
_pdbx_poly_seq_scheme.asym_id
_pdbx_poly_seq_scheme.auth_seq_num
_pdbx_poly_seq_scheme.entity_id
_pdbx_poly_seq_scheme.hetero
_pdbx_poly_seq_scheme.mon_id
_pdbx_poly_seq_scheme.pdb_ins_code
_pdbx_poly_seq_scheme.pdb_seq_num
_pdbx_poly_seq_scheme.pdb_strand_id
_pdbx_poly_seq_scheme.seq_id
A 1   1 n MET . 1   A 1   
A 2   1 n GLU . 2   A 2   
A 3   1 n ASP . 3   A 3   
A 4   1 n LYS . 4   A 4   
A 5   1 n ILE . 5   A 5   
A 6   1 n LEU . 6   A 6   
A 7   1 n PRO . 7   A 7   
A 8   1 n GLU . 8   A 8   
A 9   1 n GLU . 9   A 9   
A 10  1 n SER . 10  A 10  
A 11  1 n SER . 11  A 11  
A 12  1 n SER . 12  A 12  
A 13  1 n ALA . 13  A 13  
A 14  1 n VAL . 14  A 14  
A 15  1 n PRO . 15  A 15  
A 16  1 n GLU . 16  A 16  
A 17  1 n GLN . 17  A 17  
A 18  1 n PRO . 18  A 18  
A 19  1 n LEU . 19  A 19  
A 20  1 n GLU . 20  A 20  
A 21  1 n ILE . 21  A 21  
A 22  1 n PRO . 22  A 22  
A 23  1 n SER . 23  A 23  
A 24  1 n ASN . 24  A 24  
A 25  1 n THR . 25  A 25  
A 26  1 n LYS . 26  A 26  
A 27  1 n LYS . 27  A 27  
A 28  1 n ARG . 28  A 28  
A 29  1 n ASN . 29  A 29  
A 30  1 n TRP . 30  A 30  
A 31  1 n PRO . 31  A 31  
A 32  1 n ILE . 32  A 32  
A 33  1 n LEU . 33  A 33  
A 34  1 n ALA . 34  A 34  
A 35  1 n LEU . 35  A 35  
A 36  1 n ILE . 36  A 36  
A 37  1 n MET . 37  A 37  
A 38  1 n LEU . 38  A 38  
A 39  1 n ALA . 39  A 39  
A 40  1 n ILE . 40  A 40  
A 41  1 n PHE . 41  A 41  
A 42  1 n LEU . 42  A 42  
A 43  1 n LEU . 43  A 43  
A 44  1 n SER . 44  A 44  
A 45  1 n ILE . 45  A 45  
A 46  1 n LEU . 46  A 46  
A 47  1 n ILE . 47  A 47  
A 48  1 n ALA . 48  A 48  
A 49  1 n THR . 49  A 49  
A 50  1 n ILE . 50  A 50  
A 51  1 n ILE . 51  A 51  
A 52  1 n LEU . 52  A 52  
A 53  1 n ILE . 53  A 53  
A 54  1 n VAL . 54  A 54  
A 55  1 n ARG . 55  A 55  
A 56  1 n LYS . 56  A 56  
A 57  1 n ARG . 57  A 57  
A 58  1 n ASN . 58  A 58  
A 59  1 n ASP . 59  A 59  
A 60  1 n LYS . 60  A 60  
A 61  1 n LYS . 61  A 61  
A 62  1 n PRO . 62  A 62  
A 63  1 n SER . 63  A 63  
A 64  1 n ALA . 64  A 64  
A 65  1 n GLU . 65  A 65  
A 66  1 n TYR . 66  A 66  
A 67  1 n SER . 67  A 67  
A 68  1 n LEU . 68  A 68  
A 69  1 n ASN . 69  A 69  
A 70  1 n PHE . 70  A 70  
A 71  1 n LEU . 71  A 71  
A 72  1 n TYR . 72  A 72  
A 73  1 n ILE . 73  A 73  
A 74  1 n ASN . 74  A 74  
A 75  1 n ASP . 75  A 75  
A 76  1 n ILE . 76  A 76  
A 77  1 n HIS . 77  A 77  
A 78  1 n LEU . 78  A 78  
A 79  1 n ASP . 79  A 79  
A 80  1 n ALA . 80  A 80  
A 81  1 n THR . 81  A 81  
A 82  1 n TYR . 82  A 82  
A 83  1 n VAL . 83  A 83  
A 84  1 n GLU . 84  A 84  
A 85  1 n THR . 85  A 85  
A 86  1 n SER . 86  A 86  
A 87  1 n THR . 87  A 87  
A 88  1 n SER . 88  A 88  
A 89  1 n LYS . 89  A 89  
A 90  1 n LEU . 90  A 90  
A 91  1 n GLY . 91  A 91  
A 92  1 n CYS . 92  A 92  
A 93  1 n ARG . 93  A 93  
A 94  1 n SER . 94  A 94  
A 95  1 n ALA . 95  A 95  
A 96  1 n VAL . 96  A 96  
A 97  1 n ALA . 97  A 97  
A 98  1 n ASP . 98  A 98  
A 99  1 n GLN . 99  A 99  
A 100 1 n VAL . 100 A 100 
A 101 1 n GLU . 101 A 101 
A 102 1 n LYS . 102 A 102 
A 103 1 n PHE . 103 A 103 
A 104 1 n GLN . 104 A 104 
A 105 1 n PHE . 105 A 105 
A 106 1 n GLY . 106 A 106 
A 107 1 n GLN . 107 A 107 
A 108 1 n TYR . 108 A 108 
A 109 1 n GLU . 109 A 109 
A 110 1 n CYS . 110 A 110 
A 111 1 n ASP . 111 A 111 
A 112 1 n ALA . 112 A 112 
A 113 1 n PRO . 113 A 113 
A 114 1 n HIS . 114 A 114 
A 115 1 n LYS . 115 A 115 
A 116 1 n LEU . 116 A 116 
A 117 1 n TYR . 117 A 117 
A 118 1 n ASN . 118 A 118 
A 119 1 n SER . 119 A 119 
A 120 1 n LEU . 120 A 120 
A 121 1 n ILE . 121 A 121 
A 122 1 n ASP . 122 A 122 
A 123 1 n ASN . 123 A 123 
A 124 1 n ALA . 124 A 124 
A 125 1 n LYS . 125 A 125 
A 126 1 n LYS . 126 A 126 
A 127 1 n PHE . 127 A 127 
A 128 1 n ILE . 128 A 128 
A 129 1 n GLU . 129 A 129 
A 130 1 n SER . 130 A 130 
A 131 1 n PRO . 131 A 131 
A 132 1 n ASP . 132 A 132 
A 133 1 n PHE . 133 A 133 
A 134 1 n ILE . 134 A 134 
A 135 1 n LEU . 135 A 135 
A 136 1 n LEU . 136 A 136 
A 137 1 n GLY . 137 A 137 
A 138 1 n GLY . 138 A 138 
A 139 1 n ASP . 139 A 139 
A 140 1 n LEU . 140 A 140 
A 141 1 n ILE . 141 A 141 
A 142 1 n ALA . 142 A 142 
A 143 1 n HIS . 143 A 143 
A 144 1 n GLY . 144 A 144 
A 145 1 n LEU . 145 A 145 
A 146 1 n ASN . 146 A 146 
A 147 1 n VAL . 147 A 147 
A 148 1 n THR . 148 A 148 
A 149 1 n LYS . 149 A 149 
A 150 1 n GLN . 150 A 150 
A 151 1 n MET . 151 A 151 
A 152 1 n LEU . 152 A 152 
A 153 1 n ILE . 153 A 153 
A 154 1 n ASP . 154 A 154 
A 155 1 n ASN . 155 A 155 
A 156 1 n PHE . 156 A 156 
A 157 1 n ASN . 157 A 157 
A 158 1 n ASN . 158 A 158 
A 159 1 n ILE . 159 A 159 
A 160 1 n THR . 160 A 160 
A 161 1 n ASN . 161 A 161 
A 162 1 n PRO . 162 A 162 
A 163 1 n ILE . 163 A 163 
A 164 1 n GLU . 164 A 164 
A 165 1 n LYS . 165 A 165 
A 166 1 n LYS . 166 A 166 
A 167 1 n TYR . 167 A 167 
A 168 1 n PRO . 168 A 168 
A 169 1 n ASN . 169 A 169 
A 170 1 n THR . 170 A 170 
A 171 1 n LYS . 171 A 171 
A 172 1 n ILE . 172 A 172 
A 173 1 n TYR . 173 A 173 
A 174 1 n ILE . 174 A 174 
A 175 1 n THR . 175 A 175 
A 176 1 n LEU . 176 A 176 
A 177 1 n GLY . 177 A 177 
A 178 1 n ASN . 178 A 178 
A 179 1 n ASN . 179 A 179 
A 180 1 n ASP . 180 A 180 
A 181 1 n PHE . 181 A 181 
A 182 1 n GLN . 182 A 182 
A 183 1 n LYS . 183 A 183 
A 184 1 n ASN . 184 A 184 
A 185 1 n TYR . 185 A 185 
A 186 1 n GLY . 186 A 186 
A 187 1 n SER . 187 A 187 
A 188 1 n PHE . 188 A 188 
A 189 1 n ASP . 189 A 189 
A 190 1 n THR . 190 A 190 
A 191 1 n ASP . 191 A 191 
A 192 1 n LEU . 192 A 192 
A 193 1 n THR . 193 A 193 
A 194 1 n ASP . 194 A 194 
A 195 1 n PHE . 195 A 195 
A 196 1 n GLU . 196 A 196 
A 197 1 n THR . 197 A 197 
A 198 1 n VAL . 198 A 198 
A 199 1 n PHE . 199 A 199 
A 200 1 n GLU . 200 A 200 
A 201 1 n ILE . 201 A 201 
A 202 1 n PHE . 202 A 202 
A 203 1 n GLY . 203 A 203 
A 204 1 n LYS . 204 A 204 
A 205 1 n TRP . 205 A 205 
A 206 1 n MET . 206 A 206 
A 207 1 n ASN . 207 A 207 
A 208 1 n THR . 208 A 208 
A 209 1 n GLU . 209 A 209 
A 210 1 n GLN . 210 A 210 
A 211 1 n ALA . 211 A 211 
A 212 1 n GLU . 212 A 212 
A 213 1 n THR . 213 A 213 
A 214 1 n PHE . 214 A 214 
A 215 1 n LYS . 215 A 215 
A 216 1 n LYS . 216 A 216 
A 217 1 n GLY . 217 A 217 
A 218 1 n GLY . 218 A 218 
A 219 1 n TYR . 219 A 219 
A 220 1 n TYR . 220 A 220 
A 221 1 n TYR . 221 A 221 
A 222 1 n ALA . 222 A 222 
A 223 1 n ASP . 223 A 223 
A 224 1 n PHE . 224 A 224 
A 225 1 n PRO . 225 A 225 
A 226 1 n SER . 226 A 226 
A 227 1 n SER . 227 A 227 
A 228 1 n ASN . 228 A 228 
A 229 1 n PHE . 229 A 229 
A 230 1 n ARG . 230 A 230 
A 231 1 n PHE . 231 A 231 
A 232 1 n LEU . 232 A 232 
A 233 1 n PHE . 233 A 233 
A 234 1 n LEU . 234 A 234 
A 235 1 n ASN . 235 A 235 
A 236 1 n THR . 236 A 236 
A 237 1 n VAL . 237 A 237 
A 238 1 n ILE . 238 A 238 
A 239 1 n TYR . 239 A 239 
A 240 1 n SER . 240 A 240 
A 241 1 n ARG . 241 A 241 
A 242 1 n LYS . 242 A 242 
A 243 1 n ARG . 243 A 243 
A 244 1 n THR . 244 A 244 
A 245 1 n PHE . 245 A 245 
A 246 1 n ASN . 246 A 246 
A 247 1 n GLU . 247 A 247 
A 248 1 n THR . 248 A 248 
A 249 1 n LEU . 249 A 249 
A 250 1 n THR . 250 A 250 
A 251 1 n ASP . 251 A 251 
A 252 1 n PRO . 252 A 252 
A 253 1 n TYR . 253 A 253 
A 254 1 n ASP . 254 A 254 
A 255 1 n GLN . 255 A 255 
A 256 1 n PHE . 256 A 256 
A 257 1 n ALA . 257 A 257 
A 258 1 n TRP . 258 A 258 
A 259 1 n ILE . 259 A 259 
A 260 1 n ARG . 260 A 260 
A 261 1 n LYS . 261 A 261 
A 262 1 n MET . 262 A 262 
A 263 1 n TYR . 263 A 263 
A 264 1 n LYS . 264 A 264 
A 265 1 n ASP . 265 A 265 
A 266 1 n ALA . 266 A 266 
A 267 1 n VAL . 267 A 267 
A 268 1 n GLN . 268 A 268 
A 269 1 n LYS . 269 A 269 
A 270 1 n GLY . 270 A 270 
A 271 1 n TYR . 271 A 271 
A 272 1 n LYS . 272 A 272 
A 273 1 n VAL . 273 A 273 
A 274 1 n GLY . 274 A 274 
A 275 1 n ILE . 275 A 275 
A 276 1 n ALA . 276 A 276 
A 277 1 n LEU . 277 A 277 
A 278 1 n HIS . 278 A 278 
A 279 1 n ILE . 279 A 279 
A 280 1 n PRO . 280 A 280 
A 281 1 n PRO . 281 A 281 
A 282 1 n GLY . 282 A 282 
A 283 1 n VAL . 283 A 283 
A 284 1 n VAL . 284 A 284 
A 285 1 n TYR . 285 A 285 
A 286 1 n THR . 286 A 286 
A 287 1 n ASP . 287 A 287 
A 288 1 n ASN . 288 A 288 
A 289 1 n LYS . 289 A 289 
A 290 1 n VAL . 290 A 290 
A 291 1 n GLY . 291 A 291 
A 292 1 n TRP . 292 A 292 
A 293 1 n ASN . 293 A 293 
A 294 1 n LEU . 294 A 294 
A 295 1 n LYS . 295 A 295 
A 296 1 n TYR . 296 A 296 
A 297 1 n ILE . 297 A 297 
A 298 1 n ASN . 298 A 298 
A 299 1 n THR . 299 A 299 
A 300 1 n PHE . 300 A 300 
A 301 1 n ALA . 301 A 301 
A 302 1 n GLU . 302 A 302 
A 303 1 n ILE . 303 A 303 
A 304 1 n MET . 304 A 304 
A 305 1 n LYS . 305 A 305 
A 306 1 n GLU . 306 A 306 
A 307 1 n CYS . 307 A 307 
A 308 1 n ASP . 308 A 308 
A 309 1 n PHE . 309 A 309 
A 310 1 n SER . 310 A 310 
A 311 1 n PHE . 311 A 311 
A 312 1 n ILE . 312 A 312 
A 313 1 n ILE . 313 A 313 
A 314 1 n SER . 314 A 314 
A 315 1 n GLY . 315 A 315 
A 316 1 n HIS . 316 A 316 
A 317 1 n SER . 317 A 317 
A 318 1 n HIS . 318 A 318 
A 319 1 n THR . 319 A 319 
A 320 1 n ASP . 320 A 320 
A 321 1 n MET . 321 A 321 
A 322 1 n ILE . 322 A 322 
A 323 1 n LEU . 323 A 323 
A 324 1 n PRO . 324 A 324 
A 325 1 n LEU . 325 A 325 
A 326 1 n TYR . 326 A 326 
A 327 1 n THR . 327 A 327 
A 328 1 n PRO . 328 A 328 
A 329 1 n ASN . 329 A 329 
A 330 1 n SER . 330 A 330 
A 331 1 n ASP . 331 A 331 
A 332 1 n THR . 332 A 332 
A 333 1 n ASP . 333 A 333 
A 334 1 n ASN . 334 A 334 
A 335 1 n ILE . 335 A 335 
A 336 1 n LEU . 336 A 336 
A 337 1 n TYR . 337 A 337 
A 338 1 n SER . 338 A 338 
A 339 1 n LEU . 339 A 339 
A 340 1 n SER . 340 A 340 
A 341 1 n ALA . 341 A 341 
A 342 1 n PRO . 342 A 342 
A 343 1 n SER . 343 A 343 
A 344 1 n VAL . 344 A 344 
A 345 1 n SER . 345 A 345 
A 346 1 n PRO . 346 A 346 
A 347 1 n THR . 347 A 347 
A 348 1 n HIS . 348 A 348 
A 349 1 n TYR . 349 A 349 
A 350 1 n ASN . 350 A 350 
A 351 1 n ASN . 351 A 351 
A 352 1 n PRO . 352 A 352 
A 353 1 n GLY . 353 A 353 
A 354 1 n PHE . 354 A 354 
A 355 1 n ARG . 355 A 355 
A 356 1 n HIS . 356 A 356 
A 357 1 n TYR . 357 A 357 
A 358 1 n LEU . 358 A 358 
A 359 1 n LEU . 359 A 359 
A 360 1 n ASP . 360 A 360 
A 361 1 n GLN . 361 A 361 
A 362 1 n GLU . 362 A 362 
A 363 1 n ILE . 363 A 363 
A 364 1 n ILE . 364 A 364 
A 365 1 n LYS . 365 A 365 
A 366 1 n ASP . 366 A 366 
A 367 1 n PHE . 367 A 367 
A 368 1 n ILE . 368 A 368 
A 369 1 n GLN . 369 A 369 
A 370 1 n TYR . 370 A 370 
A 371 1 n TYR . 371 A 371 
A 372 1 n ALA . 372 A 372 
A 373 1 n ASP . 373 A 373 
A 374 1 n ILE . 374 A 374 
A 375 1 n MET . 375 A 375 
A 376 1 n LEU . 376 A 376 
A 377 1 n ASN . 377 A 377 
A 378 1 n PRO . 378 A 378 
A 379 1 n SER . 379 A 379 
A 380 1 n GLU . 380 A 380 
A 381 1 n LEU . 381 A 381 
A 382 1 n ASN . 382 A 382 
A 383 1 n TRP . 383 A 383 
A 384 1 n GLU . 384 A 384 
A 385 1 n ILE . 385 A 385 
A 386 1 n GLU . 386 A 386 
A 387 1 n TYR . 387 A 387 
A 388 1 n LYS . 388 A 388 
A 389 1 n PHE . 389 A 389 
A 390 1 n SER . 390 A 390 
A 391 1 n GLU . 391 A 391 
A 392 1 n ALA . 392 A 392 
A 393 1 n TYR . 393 A 393 
A 394 1 n LYS . 394 A 394 
A 395 1 n THR . 395 A 395 
A 396 1 n GLN . 396 A 396 
A 397 1 n ASN . 397 A 397 
A 398 1 n ILE . 398 A 398 
A 399 1 n THR . 399 A 399 
A 400 1 n ARG . 400 A 400 
A 401 1 n ASN . 401 A 401 
A 402 1 n SER . 402 A 402 
A 403 1 n ILE . 403 A 403 
A 404 1 n ASN . 404 A 404 
A 405 1 n ASP . 405 A 405 
A 406 1 n ALA . 406 A 406 
A 407 1 n VAL . 407 A 407 
A 408 1 n LYS . 408 A 408 
A 409 1 n TRP . 409 A 409 
A 410 1 n ILE . 410 A 410 
A 411 1 n ARG . 411 A 411 
A 412 1 n SER . 412 A 412 
A 413 1 n THR . 413 A 413 
A 414 1 n GLY . 414 A 414 
A 415 1 n GLU . 415 A 415 
A 416 1 n GLY . 416 A 416 
A 417 1 n GLN . 417 A 417 
A 418 1 n TRP . 418 A 418 
A 419 1 n ARG . 419 A 419 
A 420 1 n TYR . 420 A 420 
A 421 1 n ARG . 421 A 421 
A 422 1 n GLU . 422 A 422 
A 423 1 n ARG . 423 A 423 
A 424 1 n VAL . 424 A 424 
A 425 1 n TYR . 425 A 425 
A 426 1 n SER . 426 A 426 
A 427 1 n ARG . 427 A 427 
A 428 1 n ALA . 428 A 428 
A 429 1 n ASP . 429 A 429 
A 430 1 n LYS . 430 A 430 
A 431 1 n HIS . 431 A 431 
A 432 1 n ASN . 432 A 432 
A 433 1 n SER . 433 A 433 
A 434 1 n PHE . 434 A 434 
A 435 1 n TYR . 435 A 435 
A 436 1 n TYR . 436 A 436 
A 437 1 n CYS . 437 A 437 
A 438 1 n THR . 438 A 438 
A 439 1 n LEU . 439 A 439 
A 440 1 n ARG . 440 A 440 
A 441 1 n ALA . 441 A 441 
A 442 1 n LEU . 442 A 442 
A 443 1 n LEU . 443 A 443 
A 444 1 n PRO . 444 A 444 
A 445 1 n ASP . 445 A 445 
A 446 1 n ASP . 446 A 446 
A 447 1 n VAL . 447 A 447 
A 448 1 n THR . 448 A 448 
A 449 1 n LYS . 449 A 449 
A 450 1 n CYS . 450 A 450 
A 451 1 n ALA . 451 A 451 
A 452 1 n LYS . 452 A 452 
A 453 1 n GLN . 453 A 453 
A 454 1 n ASN . 454 A 454 
A 455 1 n GLY . 455 A 455 
A 456 1 n ALA . 456 A 456 
A 457 1 n GLU . 457 A 457 
A 458 1 n GLU . 458 A 458 
A 459 1 n LEU . 459 A 459 
A 460 1 n SER . 460 A 460 
A 461 1 n PHE . 461 A 461 
A 462 1 n GLN . 462 A 462 
A 463 1 n PRO . 463 A 463 
A 464 1 n TYR . 464 A 464 
A 465 1 n TYR . 465 A 465 
A 466 1 n HIS . 466 A 466 
A 467 1 n SER . 467 A 467 
A 468 1 n LYS . 468 A 468 
A 469 1 n ASP . 469 A 469 
A 470 1 n MET . 470 A 470 
#
_software.classification other
_software.date           ?
_software.description    "Structure prediction"
_software.name           AlphaFold
_software.pdbx_ordinal   1
_software.type           package
_software.version        "AlphaFold-beta-20231127 (7a14c934-fe78-43c1-a552-7fb305b0ebd1 @ 2024-09-17 14:45:58)"
#
loop_
_struct_asym.entity_id
_struct_asym.id
1 A 
2 B 
3 C 
#
loop_
_atom_site.group_PDB
_atom_site.id
_atom_site.type_symbol
_atom_site.label_atom_id
_atom_site.label_alt_id
_atom_site.label_comp_id
_atom_site.label_asym_id
_atom_site.label_entity_id
_atom_site.label_seq_id
_atom_site.pdbx_PDB_ins_code
_atom_site.Cartn_x
_atom_site.Cartn_y
_atom_site.Cartn_z
_atom_site.occupancy
_atom_site.B_iso_or_equiv
_atom_site.auth_seq_id
_atom_site.auth_asym_id
_atom_site.pdbx_PDB_model_num
ATOM   1    N  N   . MET A 1 1   ? 27.472  -84.480 -90.706 1.00 21.58 1   A 1 
ATOM   2    C  CA  . MET A 1 1   ? 26.767  -85.094 -89.568 1.00 27.62 1   A 1 
ATOM   3    C  C   . MET A 1 1   ? 25.498  -84.289 -89.374 1.00 28.81 1   A 1 
ATOM   4    O  O   . MET A 1 1   ? 25.582  -83.074 -89.391 1.00 29.68 1   A 1 
ATOM   5    C  CB  . MET A 1 1   ? 27.613  -85.112 -88.298 1.00 29.14 1   A 1 
ATOM   6    C  CG  . MET A 1 1   ? 28.641  -86.248 -88.345 1.00 26.98 1   A 1 
ATOM   7    S  SD  . MET A 1 1   ? 29.761  -86.279 -86.925 1.00 26.20 1   A 1 
ATOM   8    C  CE  . MET A 1 1   ? 30.745  -87.731 -87.305 1.00 22.76 1   A 1 
ATOM   9    N  N   . GLU A 1 2   ? 24.378  -84.989 -89.415 1.00 26.62 2   A 1 
ATOM   10   C  CA  . GLU A 1 2   ? 23.082  -84.358 -89.653 1.00 28.80 2   A 1 
ATOM   11   C  C   . GLU A 1 2   ? 22.582  -83.634 -88.393 1.00 26.82 2   A 1 
ATOM   12   O  O   . GLU A 1 2   ? 22.540  -84.213 -87.306 1.00 26.33 2   A 1 
ATOM   13   C  CB  . GLU A 1 2   ? 22.083  -85.423 -90.118 1.00 29.97 2   A 1 
ATOM   14   C  CG  . GLU A 1 2   ? 22.385  -85.922 -91.549 1.00 27.82 2   A 1 
ATOM   15   C  CD  . GLU A 1 2   ? 21.545  -87.144 -91.976 1.00 26.20 2   A 1 
ATOM   16   O  OE1 . GLU A 1 2   ? 21.259  -87.276 -93.189 1.00 23.72 2   A 1 
ATOM   17   O  OE2 . GLU A 1 2   ? 21.251  -87.966 -91.079 1.00 28.93 2   A 1 
ATOM   18   N  N   . ASP A 1 3   ? 22.222  -82.364 -88.572 1.00 32.01 3   A 1 
ATOM   19   C  CA  . ASP A 1 3   ? 21.634  -81.493 -87.555 1.00 33.73 3   A 1 
ATOM   20   C  C   . ASP A 1 3   ? 20.244  -82.016 -87.166 1.00 31.90 3   A 1 
ATOM   21   O  O   . ASP A 1 3   ? 19.221  -81.679 -87.775 1.00 31.54 3   A 1 
ATOM   22   C  CB  . ASP A 1 3   ? 21.565  -80.053 -88.089 1.00 33.47 3   A 1 
ATOM   23   C  CG  . ASP A 1 3   ? 22.945  -79.403 -88.210 1.00 29.98 3   A 1 
ATOM   24   O  OD1 . ASP A 1 3   ? 23.745  -79.573 -87.268 1.00 29.74 3   A 1 
ATOM   25   O  OD2 . ASP A 1 3   ? 23.193  -78.771 -89.255 1.00 31.10 3   A 1 
ATOM   26   N  N   . LYS A 1 4   ? 20.200  -82.956 -86.197 1.00 28.26 4   A 1 
ATOM   27   C  CA  . LYS A 1 4   ? 18.918  -83.426 -85.667 1.00 31.45 4   A 1 
ATOM   28   C  C   . LYS A 1 4   ? 18.263  -82.291 -84.885 1.00 28.86 4   A 1 
ATOM   29   O  O   . LYS A 1 4   ? 18.580  -82.046 -83.729 1.00 28.61 4   A 1 
ATOM   30   C  CB  . LYS A 1 4   ? 19.086  -84.695 -84.824 1.00 32.72 4   A 1 
ATOM   31   C  CG  . LYS A 1 4   ? 19.241  -85.927 -85.709 1.00 30.90 4   A 1 
ATOM   32   C  CD  . LYS A 1 4   ? 19.237  -87.220 -84.875 1.00 30.57 4   A 1 
ATOM   33   C  CE  . LYS A 1 4   ? 19.288  -88.430 -85.799 1.00 27.56 4   A 1 
ATOM   34   N  NZ  . LYS A 1 4   ? 19.254  -89.711 -85.044 1.00 26.16 4   A 1 
ATOM   35   N  N   . ILE A 1 5   ? 17.356  -81.641 -85.599 1.00 32.15 5   A 1 
ATOM   36   C  CA  . ILE A 1 5   ? 16.443  -80.646 -85.039 1.00 35.22 5   A 1 
ATOM   37   C  C   . ILE A 1 5   ? 15.595  -81.363 -83.981 1.00 32.81 5   A 1 
ATOM   38   O  O   . ILE A 1 5   ? 14.715  -82.160 -84.321 1.00 32.29 5   A 1 
ATOM   39   C  CB  . ILE A 1 5   ? 15.598  -80.027 -86.167 1.00 36.33 5   A 1 
ATOM   40   C  CG1 . ILE A 1 5   ? 16.506  -79.380 -87.255 1.00 33.81 5   A 1 
ATOM   41   C  CG2 . ILE A 1 5   ? 14.630  -78.983 -85.592 1.00 35.63 5   A 1 
ATOM   42   C  CD1 . ILE A 1 5   ? 15.759  -78.927 -88.515 1.00 33.62 5   A 1 
ATOM   43   N  N   . LEU A 1 6   ? 15.921  -81.175 -82.709 1.00 35.42 6   A 1 
ATOM   44   C  CA  . LEU A 1 6   ? 15.139  -81.729 -81.610 1.00 36.30 6   A 1 
ATOM   45   C  C   . LEU A 1 6   ? 13.750  -81.071 -81.590 1.00 33.25 6   A 1 
ATOM   46   O  O   . LEU A 1 6   ? 13.653  -79.855 -81.746 1.00 33.86 6   A 1 
ATOM   47   C  CB  . LEU A 1 6   ? 15.881  -81.548 -80.283 1.00 38.19 6   A 1 
ATOM   48   C  CG  . LEU A 1 6   ? 16.971  -82.615 -80.054 1.00 34.84 6   A 1 
ATOM   49   C  CD1 . LEU A 1 6   ? 17.935  -82.160 -78.954 1.00 35.89 6   A 1 
ATOM   50   C  CD2 . LEU A 1 6   ? 16.373  -83.960 -79.642 1.00 39.37 6   A 1 
ATOM   51   N  N   . PRO A 1 7   ? 12.684  -81.867 -81.474 1.00 29.59 7   A 1 
ATOM   52   C  CA  . PRO A 1 7   ? 11.326  -81.355 -81.597 1.00 32.04 7   A 1 
ATOM   53   C  C   . PRO A 1 7   ? 10.970  -80.452 -80.398 1.00 32.34 7   A 1 
ATOM   54   O  O   . PRO A 1 7   ? 11.241  -80.799 -79.248 1.00 31.67 7   A 1 
ATOM   55   C  CB  . PRO A 1 7   ? 10.441  -82.602 -81.697 1.00 31.93 7   A 1 
ATOM   56   C  CG  . PRO A 1 7   ? 11.225  -83.671 -80.946 1.00 31.12 7   A 1 
ATOM   57   C  CD  . PRO A 1 7   ? 12.684  -83.299 -81.186 1.00 36.01 7   A 1 
ATOM   58   N  N   . GLU A 1 8   ? 10.378  -79.342 -80.716 1.00 28.99 8   A 1 
ATOM   59   C  CA  . GLU A 1 8   ? 9.823   -78.437 -79.702 1.00 29.86 8   A 1 
ATOM   60   C  C   . GLU A 1 8   ? 8.675   -79.143 -78.962 1.00 28.17 8   A 1 
ATOM   61   O  O   . GLU A 1 8   ? 7.592   -79.368 -79.508 1.00 27.58 8   A 1 
ATOM   62   C  CB  . GLU A 1 8   ? 9.332   -77.134 -80.349 1.00 30.83 8   A 1 
ATOM   63   C  CG  . GLU A 1 8   ? 10.481  -76.225 -80.833 1.00 28.61 8   A 1 
ATOM   64   C  CD  . GLU A 1 8   ? 9.999   -74.913 -81.492 1.00 26.75 8   A 1 
ATOM   65   O  OE1 . GLU A 1 8   ? 10.780  -73.938 -81.466 1.00 23.67 8   A 1 
ATOM   66   O  OE2 . GLU A 1 8   ? 8.879   -74.911 -82.029 1.00 29.86 8   A 1 
ATOM   67   N  N   . GLU A 1 9   ? 8.917   -79.535 -77.718 1.00 28.73 9   A 1 
ATOM   68   C  CA  . GLU A 1 9   ? 7.868   -80.094 -76.869 1.00 30.57 9   A 1 
ATOM   69   C  C   . GLU A 1 9   ? 6.806   -79.022 -76.595 1.00 28.79 9   A 1 
ATOM   70   O  O   . GLU A 1 9   ? 7.029   -78.033 -75.892 1.00 27.86 9   A 1 
ATOM   71   C  CB  . GLU A 1 9   ? 8.431   -80.690 -75.576 1.00 31.50 9   A 1 
ATOM   72   C  CG  . GLU A 1 9   ? 9.122   -82.049 -75.803 1.00 28.58 9   A 1 
ATOM   73   C  CD  . GLU A 1 9   ? 9.552   -82.753 -74.498 1.00 27.15 9   A 1 
ATOM   74   O  OE1 . GLU A 1 9   ? 9.777   -83.989 -74.560 1.00 24.14 9   A 1 
ATOM   75   O  OE2 . GLU A 1 9   ? 9.651   -82.068 -73.469 1.00 30.28 9   A 1 
ATOM   76   N  N   . SER A 1 10  ? 5.640   -79.252 -77.191 1.00 31.48 10  A 1 
ATOM   77   C  CA  . SER A 1 10  ? 4.476   -78.388 -76.977 1.00 32.92 10  A 1 
ATOM   78   C  C   . SER A 1 10  ? 4.007   -78.522 -75.519 1.00 31.48 10  A 1 
ATOM   79   O  O   . SER A 1 10  ? 3.276   -79.449 -75.183 1.00 31.41 10  A 1 
ATOM   80   C  CB  . SER A 1 10  ? 3.370   -78.748 -77.969 1.00 33.68 10  A 1 
ATOM   81   O  OG  . SER A 1 10  ? 2.954   -80.093 -77.828 1.00 31.03 10  A 1 
ATOM   82   N  N   . SER A 1 11  ? 4.452   -77.631 -74.665 1.00 30.91 11  A 1 
ATOM   83   C  CA  . SER A 1 11  ? 3.974   -77.598 -73.286 1.00 31.29 11  A 1 
ATOM   84   C  C   . SER A 1 11  ? 2.476   -77.284 -73.274 1.00 29.76 11  A 1 
ATOM   85   O  O   . SER A 1 11  ? 2.047   -76.166 -73.547 1.00 30.01 11  A 1 
ATOM   86   C  CB  . SER A 1 11  ? 4.782   -76.604 -72.450 1.00 32.21 11  A 1 
ATOM   87   O  OG  . SER A 1 11  ? 4.618   -75.283 -72.914 1.00 29.76 11  A 1 
ATOM   88   N  N   . SER A 1 12  ? 1.666   -78.333 -73.000 1.00 32.45 12  A 1 
ATOM   89   C  CA  . SER A 1 12  ? 0.215   -78.185 -72.894 1.00 35.34 12  A 1 
ATOM   90   C  C   . SER A 1 12  ? -0.121  -77.297 -71.701 1.00 34.32 12  A 1 
ATOM   91   O  O   . SER A 1 12  ? 0.064   -77.690 -70.551 1.00 34.48 12  A 1 
ATOM   92   C  CB  . SER A 1 12  ? -0.436  -79.575 -72.762 1.00 35.58 12  A 1 
ATOM   93   O  OG  . SER A 1 12  ? 0.134   -80.314 -71.708 1.00 32.98 12  A 1 
ATOM   94   N  N   . ALA A 1 13  ? -0.609  -76.111 -72.004 1.00 37.70 13  A 1 
ATOM   95   C  CA  . ALA A 1 13  ? -1.098  -75.194 -70.990 1.00 40.52 13  A 1 
ATOM   96   C  C   . ALA A 1 13  ? -2.308  -75.833 -70.286 1.00 39.10 13  A 1 
ATOM   97   O  O   . ALA A 1 13  ? -3.403  -75.902 -70.839 1.00 38.77 13  A 1 
ATOM   98   C  CB  . ALA A 1 13  ? -1.444  -73.856 -71.664 1.00 40.53 13  A 1 
ATOM   99   N  N   . VAL A 1 14  ? -2.102  -76.333 -69.070 1.00 44.23 14  A 1 
ATOM   100  C  CA  . VAL A 1 14  ? -3.189  -76.840 -68.225 1.00 45.61 14  A 1 
ATOM   101  C  C   . VAL A 1 14  ? -4.064  -75.644 -67.834 1.00 42.70 14  A 1 
ATOM   102  O  O   . VAL A 1 14  ? -3.535  -74.672 -67.285 1.00 42.23 14  A 1 
ATOM   103  C  CB  . VAL A 1 14  ? -2.662  -77.575 -66.985 1.00 45.36 14  A 1 
ATOM   104  C  CG1 . VAL A 1 14  ? -3.795  -78.116 -66.132 1.00 38.73 14  A 1 
ATOM   105  C  CG2 . VAL A 1 14  ? -1.767  -78.760 -67.382 1.00 43.41 14  A 1 
ATOM   106  N  N   . PRO A 1 15  ? -5.357  -75.674 -68.152 1.00 40.61 15  A 1 
ATOM   107  C  CA  . PRO A 1 15  ? -6.222  -74.553 -67.823 1.00 44.36 15  A 1 
ATOM   108  C  C   . PRO A 1 15  ? -6.349  -74.460 -66.293 1.00 43.76 15  A 1 
ATOM   109  O  O   . PRO A 1 15  ? -6.919  -75.348 -65.660 1.00 43.44 15  A 1 
ATOM   110  C  CB  . PRO A 1 15  ? -7.547  -74.841 -68.543 1.00 43.62 15  A 1 
ATOM   111  C  CG  . PRO A 1 15  ? -7.584  -76.363 -68.660 1.00 42.71 15  A 1 
ATOM   112  C  CD  . PRO A 1 15  ? -6.113  -76.755 -68.780 1.00 47.81 15  A 1 
ATOM   113  N  N   . GLU A 1 16  ? -5.787  -73.409 -65.701 1.00 37.24 16  A 1 
ATOM   114  C  CA  . GLU A 1 16  ? -5.982  -73.123 -64.283 1.00 39.06 16  A 1 
ATOM   115  C  C   . GLU A 1 16  ? -7.479  -72.909 -64.025 1.00 36.14 16  A 1 
ATOM   116  O  O   . GLU A 1 16  ? -8.090  -71.965 -64.534 1.00 36.96 16  A 1 
ATOM   117  C  CB  . GLU A 1 16  ? -5.161  -71.911 -63.824 1.00 40.68 16  A 1 
ATOM   118  C  CG  . GLU A 1 16  ? -3.660  -72.219 -63.704 1.00 38.00 16  A 1 
ATOM   119  C  CD  . GLU A 1 16  ? -2.825  -71.062 -63.116 1.00 35.74 16  A 1 
ATOM   120  O  OE1 . GLU A 1 16  ? -1.730  -71.352 -62.579 1.00 32.30 16  A 1 
ATOM   121  O  OE2 . GLU A 1 16  ? -3.294  -69.913 -63.197 1.00 38.68 16  A 1 
ATOM   122  N  N   . GLN A 1 17  ? -8.098  -73.818 -63.265 1.00 42.91 17  A 1 
ATOM   123  C  CA  . GLN A 1 17  ? -9.474  -73.630 -62.829 1.00 46.65 17  A 1 
ATOM   124  C  C   . GLN A 1 17  ? -9.539  -72.373 -61.953 1.00 43.63 17  A 1 
ATOM   125  O  O   . GLN A 1 17  ? -8.755  -72.248 -61.004 1.00 43.60 17  A 1 
ATOM   126  C  CB  . GLN A 1 17  ? -10.001 -74.846 -62.064 1.00 46.88 17  A 1 
ATOM   127  C  CG  . GLN A 1 17  ? -10.361 -76.011 -62.993 1.00 42.86 17  A 1 
ATOM   128  C  CD  . GLN A 1 17  ? -11.067 -77.159 -62.262 1.00 39.41 17  A 1 
ATOM   129  O  OE1 . GLN A 1 17  ? -11.051 -77.286 -61.058 1.00 38.13 17  A 1 
ATOM   130  N  NE2 . GLN A 1 17  ? -11.710 -78.053 -62.982 1.00 37.53 17  A 1 
ATOM   131  N  N   . PRO A 1 18  ? -10.464 -71.467 -62.235 1.00 42.24 18  A 1 
ATOM   132  C  CA  . PRO A 1 18  ? -10.613 -70.276 -61.425 1.00 43.46 18  A 1 
ATOM   133  C  C   . PRO A 1 18  ? -11.033 -70.707 -60.019 1.00 41.76 18  A 1 
ATOM   134  O  O   . PRO A 1 18  ? -12.130 -71.221 -59.815 1.00 42.29 18  A 1 
ATOM   135  C  CB  . PRO A 1 18  ? -11.647 -69.407 -62.151 1.00 43.48 18  A 1 
ATOM   136  C  CG  . PRO A 1 18  ? -12.483 -70.412 -62.939 1.00 42.46 18  A 1 
ATOM   137  C  CD  . PRO A 1 18  ? -11.492 -71.536 -63.266 1.00 49.14 18  A 1 
ATOM   138  N  N   . LEU A 1 19  ? -10.149 -70.536 -59.063 1.00 47.43 19  A 1 
ATOM   139  C  CA  . LEU A 1 19  ? -10.477 -70.679 -57.656 1.00 48.26 19  A 1 
ATOM   140  C  C   . LEU A 1 19  ? -11.564 -69.662 -57.327 1.00 46.48 19  A 1 
ATOM   141  O  O   . LEU A 1 19  ? -11.303 -68.463 -57.229 1.00 47.71 19  A 1 
ATOM   142  C  CB  . LEU A 1 19  ? -9.200  -70.476 -56.806 1.00 49.55 19  A 1 
ATOM   143  C  CG  . LEU A 1 19  ? -8.453  -71.793 -56.539 1.00 45.69 19  A 1 
ATOM   144  C  CD1 . LEU A 1 19  ? -6.963  -71.549 -56.323 1.00 44.35 19  A 1 
ATOM   145  C  CD2 . LEU A 1 19  ? -8.999  -72.482 -55.287 1.00 45.79 19  A 1 
ATOM   146  N  N   . GLU A 1 20  ? -12.795 -70.139 -57.164 1.00 41.81 20  A 1 
ATOM   147  C  CA  . GLU A 1 20  ? -13.868 -69.333 -56.589 1.00 45.15 20  A 1 
ATOM   148  C  C   . GLU A 1 20  ? -13.457 -68.960 -55.166 1.00 41.38 20  A 1 
ATOM   149  O  O   . GLU A 1 20  ? -13.612 -69.736 -54.217 1.00 43.31 20  A 1 
ATOM   150  C  CB  . GLU A 1 20  ? -15.221 -70.065 -56.597 1.00 46.64 20  A 1 
ATOM   151  C  CG  . GLU A 1 20  ? -15.874 -70.126 -57.982 1.00 42.22 20  A 1 
ATOM   152  C  CD  . GLU A 1 20  ? -17.319 -70.686 -57.934 1.00 38.65 20  A 1 
ATOM   153  O  OE1 . GLU A 1 20  ? -18.061 -70.439 -58.900 1.00 34.69 20  A 1 
ATOM   154  O  OE2 . GLU A 1 20  ? -17.664 -71.333 -56.917 1.00 40.66 20  A 1 
ATOM   155  N  N   . ILE A 1 21  ? -12.875 -67.771 -54.986 1.00 47.37 21  A 1 
ATOM   156  C  CA  . ILE A 1 21  ? -12.633 -67.203 -53.663 1.00 49.86 21  A 1 
ATOM   157  C  C   . ILE A 1 21  ? -14.014 -66.933 -53.079 1.00 46.90 21  A 1 
ATOM   158  O  O   . ILE A 1 21  ? -14.704 -66.029 -53.567 1.00 45.69 21  A 1 
ATOM   159  C  CB  . ILE A 1 21  ? -11.764 -65.935 -53.731 1.00 48.96 21  A 1 
ATOM   160  C  CG1 . ILE A 1 21  ? -10.405 -66.241 -54.395 1.00 44.79 21  A 1 
ATOM   161  C  CG2 . ILE A 1 21  ? -11.565 -65.380 -52.310 1.00 45.86 21  A 1 
ATOM   162  C  CD1 . ILE A 1 21  ? -9.522  -65.001 -54.620 1.00 43.91 21  A 1 
ATOM   163  N  N   . PRO A 1 22  ? -14.462 -67.699 -52.058 1.00 45.53 22  A 1 
ATOM   164  C  CA  . PRO A 1 22  ? -15.766 -67.459 -51.489 1.00 49.06 22  A 1 
ATOM   165  C  C   . PRO A 1 22  ? -15.759 -66.050 -50.906 1.00 48.34 22  A 1 
ATOM   166  O  O   . PRO A 1 22  ? -15.006 -65.754 -49.972 1.00 47.92 22  A 1 
ATOM   167  C  CB  . PRO A 1 22  ? -15.975 -68.567 -50.445 1.00 47.83 22  A 1 
ATOM   168  C  CG  . PRO A 1 22  ? -14.568 -68.978 -50.061 1.00 46.23 22  A 1 
ATOM   169  C  CD  . PRO A 1 22  ? -13.753 -68.741 -51.346 1.00 51.18 22  A 1 
ATOM   170  N  N   . SER A 1 23  ? -16.573 -65.184 -51.483 1.00 49.91 23  A 1 
ATOM   171  C  CA  . SER A 1 23  ? -16.738 -63.812 -50.993 1.00 52.09 23  A 1 
ATOM   172  C  C   . SER A 1 23  ? -17.473 -63.861 -49.657 1.00 50.48 23  A 1 
ATOM   173  O  O   . SER A 1 23  ? -18.674 -63.613 -49.562 1.00 47.29 23  A 1 
ATOM   174  C  CB  . SER A 1 23  ? -17.444 -62.929 -52.033 1.00 49.09 23  A 1 
ATOM   175  O  OG  . SER A 1 23  ? -18.782 -63.318 -52.232 1.00 44.48 23  A 1 
ATOM   176  N  N   . ASN A 1 24  ? -16.740 -64.223 -48.618 1.00 49.53 24  A 1 
ATOM   177  C  CA  . ASN A 1 24  ? -17.251 -64.211 -47.265 1.00 52.14 24  A 1 
ATOM   178  C  C   . ASN A 1 24  ? -17.330 -62.747 -46.820 1.00 50.15 24  A 1 
ATOM   179  O  O   . ASN A 1 24  ? -16.516 -62.247 -46.050 1.00 48.24 24  A 1 
ATOM   180  C  CB  . ASN A 1 24  ? -16.400 -65.146 -46.382 1.00 49.19 24  A 1 
ATOM   181  C  CG  . ASN A 1 24  ? -17.168 -65.713 -45.200 1.00 43.92 24  A 1 
ATOM   182  O  OD1 . ASN A 1 24  ? -18.311 -65.403 -44.934 1.00 41.72 24  A 1 
ATOM   183  N  ND2 . ASN A 1 24  ? -16.548 -66.599 -44.458 1.00 41.24 24  A 1 
ATOM   184  N  N   . THR A 1 25  ? -18.287 -62.048 -47.400 1.00 49.91 25  A 1 
ATOM   185  C  CA  . THR A 1 25  ? -18.640 -60.683 -47.035 1.00 52.70 25  A 1 
ATOM   186  C  C   . THR A 1 25  ? -19.227 -60.724 -45.634 1.00 50.88 25  A 1 
ATOM   187  O  O   . THR A 1 25  ? -20.448 -60.735 -45.446 1.00 48.51 25  A 1 
ATOM   188  C  CB  . THR A 1 25  ? -19.609 -60.033 -48.043 1.00 49.56 25  A 1 
ATOM   189  O  OG1 . THR A 1 25  ? -20.704 -60.867 -48.333 1.00 45.45 25  A 1 
ATOM   190  C  CG2 . THR A 1 25  ? -18.927 -59.710 -49.376 1.00 45.32 25  A 1 
ATOM   191  N  N   . LYS A 1 26  ? -18.352 -60.811 -44.636 1.00 51.24 26  A 1 
ATOM   192  C  CA  . LYS A 1 26  ? -18.741 -60.585 -43.251 1.00 54.84 26  A 1 
ATOM   193  C  C   . LYS A 1 26  ? -19.422 -59.227 -43.236 1.00 53.78 26  A 1 
ATOM   194  O  O   . LYS A 1 26  ? -18.757 -58.204 -43.388 1.00 53.87 26  A 1 
ATOM   195  C  CB  . LYS A 1 26  ? -17.536 -60.614 -42.299 1.00 53.10 26  A 1 
ATOM   196  C  CG  . LYS A 1 26  ? -17.073 -62.043 -41.974 1.00 48.68 26  A 1 
ATOM   197  C  CD  . LYS A 1 26  ? -15.940 -62.042 -40.952 1.00 46.13 26  A 1 
ATOM   198  C  CE  . LYS A 1 26  ? -15.540 -63.488 -40.587 1.00 40.28 26  A 1 
ATOM   199  N  NZ  . LYS A 1 26  ? -14.431 -63.548 -39.606 1.00 38.70 26  A 1 
ATOM   200  N  N   . LYS A 1 27  ? -20.749 -59.207 -43.090 1.00 53.74 27  A 1 
ATOM   201  C  CA  . LYS A 1 27  ? -21.533 -57.996 -42.857 1.00 57.29 27  A 1 
ATOM   202  C  C   . LYS A 1 27  ? -20.914 -57.324 -41.641 1.00 56.68 27  A 1 
ATOM   203  O  O   . LYS A 1 27  ? -21.136 -57.759 -40.515 1.00 56.04 27  A 1 
ATOM   204  C  CB  . LYS A 1 27  ? -23.014 -58.315 -42.622 1.00 54.83 27  A 1 
ATOM   205  C  CG  . LYS A 1 27  ? -23.796 -58.567 -43.919 1.00 49.89 27  A 1 
ATOM   206  C  CD  . LYS A 1 27  ? -25.283 -58.796 -43.621 1.00 46.57 27  A 1 
ATOM   207  C  CE  . LYS A 1 27  ? -26.097 -58.946 -44.923 1.00 40.01 27  A 1 
ATOM   208  N  NZ  . LYS A 1 27  ? -27.528 -59.179 -44.668 1.00 37.14 27  A 1 
ATOM   209  N  N   . ARG A 1 28  ? -20.051 -56.328 -41.867 1.00 56.15 28  A 1 
ATOM   210  C  CA  . ARG A 1 28  ? -19.595 -55.466 -40.795 1.00 57.99 28  A 1 
ATOM   211  C  C   . ARG A 1 28  ? -20.857 -54.867 -40.200 1.00 57.43 28  A 1 
ATOM   212  O  O   . ARG A 1 28  ? -21.603 -54.188 -40.909 1.00 56.54 28  A 1 
ATOM   213  C  CB  . ARG A 1 28  ? -18.635 -54.378 -41.301 1.00 55.93 28  A 1 
ATOM   214  C  CG  . ARG A 1 28  ? -17.187 -54.893 -41.415 1.00 51.97 28  A 1 
ATOM   215  C  CD  . ARG A 1 28  ? -16.239 -53.764 -41.859 1.00 49.50 28  A 1 
ATOM   216  N  NE  . ARG A 1 28  ? -14.829 -54.163 -41.778 1.00 44.51 28  A 1 
ATOM   217  C  CZ  . ARG A 1 28  ? -13.778 -53.438 -42.150 1.00 43.15 28  A 1 
ATOM   218  N  NH1 . ARG A 1 28  ? -13.919 -52.257 -42.684 1.00 40.90 28  A 1 
ATOM   219  N  NH2 . ARG A 1 28  ? -12.566 -53.892 -42.000 1.00 40.74 28  A 1 
ATOM   220  N  N   . ASN A 1 29  ? -21.130 -55.165 -38.930 1.00 58.96 29  A 1 
ATOM   221  C  CA  . ASN A 1 29  ? -22.250 -54.607 -38.189 1.00 63.42 29  A 1 
ATOM   222  C  C   . ASN A 1 29  ? -21.949 -53.132 -37.926 1.00 65.20 29  A 1 
ATOM   223  O  O   . ASN A 1 29  ? -21.602 -52.733 -36.818 1.00 64.11 29  A 1 
ATOM   224  C  CB  . ASN A 1 29  ? -22.508 -55.436 -36.912 1.00 59.41 29  A 1 
ATOM   225  C  CG  . ASN A 1 29  ? -23.483 -56.591 -37.102 1.00 54.16 29  A 1 
ATOM   226  O  OD1 . ASN A 1 29  ? -24.206 -56.667 -38.070 1.00 50.03 29  A 1 
ATOM   227  N  ND2 . ASN A 1 29  ? -23.540 -57.504 -36.160 1.00 51.18 29  A 1 
ATOM   228  N  N   . TRP A 1 30  ? -22.072 -52.318 -38.977 1.00 63.95 30  A 1 
ATOM   229  C  CA  . TRP A 1 30  ? -21.942 -50.861 -38.940 1.00 63.44 30  A 1 
ATOM   230  C  C   . TRP A 1 30  ? -22.748 -50.223 -37.805 1.00 61.48 30  A 1 
ATOM   231  O  O   . TRP A 1 30  ? -22.212 -49.312 -37.175 1.00 60.69 30  A 1 
ATOM   232  C  CB  . TRP A 1 30  ? -22.336 -50.266 -40.297 1.00 59.87 30  A 1 
ATOM   233  C  CG  . TRP A 1 30  ? -21.317 -50.414 -41.381 1.00 57.33 30  A 1 
ATOM   234  C  CD1 . TRP A 1 30  ? -21.123 -51.502 -42.151 1.00 50.64 30  A 1 
ATOM   235  C  CD2 . TRP A 1 30  ? -20.338 -49.417 -41.822 1.00 54.75 30  A 1 
ATOM   236  N  NE1 . TRP A 1 30  ? -20.089 -51.257 -43.057 1.00 48.06 30  A 1 
ATOM   237  C  CE2 . TRP A 1 30  ? -19.591 -49.985 -42.884 1.00 51.01 30  A 1 
ATOM   238  C  CE3 . TRP A 1 30  ? -20.037 -48.093 -41.425 1.00 50.03 30  A 1 
ATOM   239  C  CZ2 . TRP A 1 30  ? -18.569 -49.266 -43.541 1.00 51.83 30  A 1 
ATOM   240  C  CZ3 . TRP A 1 30  ? -19.020 -47.378 -42.076 1.00 49.07 30  A 1 
ATOM   241  C  CH2 . TRP A 1 30  ? -18.292 -47.958 -43.122 1.00 49.98 30  A 1 
ATOM   242  N  N   . PRO A 1 31  ? -23.965 -50.717 -37.454 1.00 65.55 31  A 1 
ATOM   243  C  CA  . PRO A 1 31  ? -24.724 -50.121 -36.361 1.00 70.28 31  A 1 
ATOM   244  C  C   . PRO A 1 31  ? -24.023 -50.247 -35.003 1.00 73.41 31  A 1 
ATOM   245  O  O   . PRO A 1 31  ? -24.111 -49.323 -34.209 1.00 71.68 31  A 1 
ATOM   246  C  CB  . PRO A 1 31  ? -26.103 -50.796 -36.380 1.00 65.30 31  A 1 
ATOM   247  C  CG  . PRO A 1 31  ? -25.888 -52.085 -37.140 1.00 66.71 31  A 1 
ATOM   248  C  CD  . PRO A 1 31  ? -24.786 -51.700 -38.128 1.00 69.90 31  A 1 
ATOM   249  N  N   . ILE A 1 32  ? -23.298 -51.333 -34.727 1.00 67.15 32  A 1 
ATOM   250  C  CA  . ILE A 1 32  ? -22.551 -51.488 -33.467 1.00 69.77 32  A 1 
ATOM   251  C  C   . ILE A 1 32  ? -21.372 -50.512 -33.431 1.00 70.44 32  A 1 
ATOM   252  O  O   . ILE A 1 32  ? -21.152 -49.852 -32.415 1.00 74.09 32  A 1 
ATOM   253  C  CB  . ILE A 1 32  ? -22.091 -52.947 -33.253 1.00 70.11 32  A 1 
ATOM   254  C  CG1 . ILE A 1 32  ? -23.319 -53.879 -33.128 1.00 67.11 32  A 1 
ATOM   255  C  CG2 . ILE A 1 32  ? -21.190 -53.060 -32.011 1.00 68.45 32  A 1 
ATOM   256  C  CD1 . ILE A 1 32  ? -22.980 -55.372 -33.014 1.00 60.70 32  A 1 
ATOM   257  N  N   . LEU A 1 33  ? -20.649 -50.377 -34.539 1.00 61.13 33  A 1 
ATOM   258  C  CA  . LEU A 1 33  ? -19.552 -49.403 -34.641 1.00 62.71 33  A 1 
ATOM   259  C  C   . LEU A 1 33  ? -20.069 -47.963 -34.523 1.00 62.77 33  A 1 
ATOM   260  O  O   . LEU A 1 33  ? -19.439 -47.150 -33.849 1.00 71.18 33  A 1 
ATOM   261  C  CB  . LEU A 1 33  ? -18.786 -49.626 -35.956 1.00 65.11 33  A 1 
ATOM   262  C  CG  . LEU A 1 33  ? -17.371 -50.170 -35.708 1.00 60.98 33  A 1 
ATOM   263  C  CD1 . LEU A 1 33  ? -17.093 -51.407 -36.567 1.00 56.08 33  A 1 
ATOM   264  C  CD2 . LEU A 1 33  ? -16.312 -49.113 -36.039 1.00 62.52 33  A 1 
ATOM   265  N  N   . ALA A 1 34  ? -21.222 -47.666 -35.113 1.00 66.12 34  A 1 
ATOM   266  C  CA  . ALA A 1 34  ? -21.881 -46.369 -34.986 1.00 68.64 34  A 1 
ATOM   267  C  C   . ALA A 1 34  ? -22.329 -46.097 -33.539 1.00 69.65 34  A 1 
ATOM   268  O  O   . ALA A 1 34  ? -22.112 -45.001 -33.038 1.00 74.04 34  A 1 
ATOM   269  C  CB  . ALA A 1 34  ? -23.055 -46.301 -35.967 1.00 68.43 34  A 1 
ATOM   270  N  N   . LEU A 1 35  ? -22.887 -47.104 -32.839 1.00 66.90 35  A 1 
ATOM   271  C  CA  . LEU A 1 35  ? -23.253 -47.003 -31.423 1.00 70.80 35  A 1 
ATOM   272  C  C   . LEU A 1 35  ? -22.037 -46.780 -30.521 1.00 71.90 35  A 1 
ATOM   273  O  O   . LEU A 1 35  ? -22.095 -45.943 -29.625 1.00 79.15 35  A 1 
ATOM   274  C  CB  . LEU A 1 35  ? -24.019 -48.265 -30.996 1.00 71.75 35  A 1 
ATOM   275  C  CG  . LEU A 1 35  ? -25.543 -48.131 -31.174 1.00 67.38 35  A 1 
ATOM   276  C  CD1 . LEU A 1 35  ? -26.198 -49.499 -31.280 1.00 61.08 35  A 1 
ATOM   277  C  CD2 . LEU A 1 35  ? -26.153 -47.390 -29.987 1.00 68.68 35  A 1 
ATOM   278  N  N   . ILE A 1 36  ? -20.912 -47.483 -30.771 1.00 68.99 36  A 1 
ATOM   279  C  CA  . ILE A 1 36  ? -19.662 -47.287 -30.027 1.00 70.16 36  A 1 
ATOM   280  C  C   . ILE A 1 36  ? -19.109 -45.879 -30.272 1.00 71.38 36  A 1 
ATOM   281  O  O   . ILE A 1 36  ? -18.744 -45.201 -29.310 1.00 77.98 36  A 1 
ATOM   282  C  CB  . ILE A 1 36  ? -18.639 -48.388 -30.366 1.00 71.84 36  A 1 
ATOM   283  C  CG1 . ILE A 1 36  ? -19.120 -49.759 -29.821 1.00 71.61 36  A 1 
ATOM   284  C  CG2 . ILE A 1 36  ? -17.245 -48.057 -29.785 1.00 71.74 36  A 1 
ATOM   285  C  CD1 . ILE A 1 36  ? -18.333 -50.954 -30.377 1.00 63.64 36  A 1 
ATOM   286  N  N   . MET A 1 37  ? -19.097 -45.403 -31.522 1.00 61.47 37  A 1 
ATOM   287  C  CA  . MET A 1 37  ? -18.654 -44.038 -31.822 1.00 63.44 37  A 1 
ATOM   288  C  C   . MET A 1 37  ? -19.573 -42.990 -31.186 1.00 62.26 37  A 1 
ATOM   289  O  O   . MET A 1 37  ? -19.079 -42.003 -30.652 1.00 72.64 37  A 1 
ATOM   290  C  CB  . MET A 1 37  ? -18.525 -43.797 -33.326 1.00 64.79 37  A 1 
ATOM   291  C  CG  . MET A 1 37  ? -17.252 -44.422 -33.883 1.00 61.35 37  A 1 
ATOM   292  S  SD  . MET A 1 37  ? -16.456 -43.487 -35.227 1.00 59.19 37  A 1 
ATOM   293  C  CE  . MET A 1 37  ? -17.419 -44.049 -36.640 1.00 48.04 37  A 1 
ATOM   294  N  N   . LEU A 1 38  ? -20.886 -43.202 -31.175 1.00 69.38 38  A 1 
ATOM   295  C  CA  . LEU A 1 38  ? -21.841 -42.320 -30.509 1.00 70.09 38  A 1 
ATOM   296  C  C   . LEU A 1 38  ? -21.625 -42.303 -28.987 1.00 69.54 38  A 1 
ATOM   297  O  O   . LEU A 1 38  ? -21.645 -41.233 -28.381 1.00 73.81 38  A 1 
ATOM   298  C  CB  . LEU A 1 38  ? -23.275 -42.753 -30.871 1.00 69.72 38  A 1 
ATOM   299  C  CG  . LEU A 1 38  ? -24.342 -41.739 -30.420 1.00 66.63 38  A 1 
ATOM   300  C  CD1 . LEU A 1 38  ? -24.341 -40.495 -31.307 1.00 60.75 38  A 1 
ATOM   301  C  CD2 . LEU A 1 38  ? -25.726 -42.373 -30.511 1.00 68.32 38  A 1 
ATOM   302  N  N   . ALA A 1 39  ? -21.367 -43.477 -28.368 1.00 68.83 39  A 1 
ATOM   303  C  CA  . ALA A 1 39  ? -21.059 -43.572 -26.941 1.00 71.07 39  A 1 
ATOM   304  C  C   . ALA A 1 39  ? -19.745 -42.855 -26.594 1.00 71.66 39  A 1 
ATOM   305  O  O   . ALA A 1 39  ? -19.702 -42.113 -25.614 1.00 76.05 39  A 1 
ATOM   306  C  CB  . ALA A 1 39  ? -21.024 -45.046 -26.534 1.00 70.75 39  A 1 
ATOM   307  N  N   . ILE A 1 40  ? -18.694 -43.012 -27.406 1.00 68.08 40  A 1 
ATOM   308  C  CA  . ILE A 1 40  ? -17.427 -42.289 -27.240 1.00 70.44 40  A 1 
ATOM   309  C  C   . ILE A 1 40  ? -17.639 -40.782 -27.402 1.00 70.13 40  A 1 
ATOM   310  O  O   . ILE A 1 40  ? -17.123 -40.002 -26.604 1.00 75.41 40  A 1 
ATOM   311  C  CB  . ILE A 1 40  ? -16.349 -42.822 -28.217 1.00 72.16 40  A 1 
ATOM   312  C  CG1 . ILE A 1 40  ? -15.960 -44.276 -27.828 1.00 71.25 40  A 1 
ATOM   313  C  CG2 . ILE A 1 40  ? -15.090 -41.934 -28.213 1.00 70.04 40  A 1 
ATOM   314  C  CD1 . ILE A 1 40  ? -15.131 -45.000 -28.911 1.00 62.92 40  A 1 
ATOM   315  N  N   . PHE A 1 41  ? -18.432 -40.362 -28.384 1.00 66.20 41  A 1 
ATOM   316  C  CA  . PHE A 1 41  ? -18.748 -38.947 -28.606 1.00 67.86 41  A 1 
ATOM   317  C  C   . PHE A 1 41  ? -19.544 -38.346 -27.434 1.00 67.29 41  A 1 
ATOM   318  O  O   . PHE A 1 41  ? -19.182 -37.290 -26.925 1.00 72.34 41  A 1 
ATOM   319  C  CB  . PHE A 1 41  ? -19.499 -38.803 -29.933 1.00 68.06 41  A 1 
ATOM   320  C  CG  . PHE A 1 41  ? -19.729 -37.364 -30.335 1.00 68.61 41  A 1 
ATOM   321  C  CD1 . PHE A 1 41  ? -21.016 -36.794 -30.267 1.00 62.49 41  A 1 
ATOM   322  C  CD2 . PHE A 1 41  ? -18.654 -36.586 -30.786 1.00 64.61 41  A 1 
ATOM   323  C  CE1 . PHE A 1 41  ? -21.222 -35.465 -30.659 1.00 59.77 41  A 1 
ATOM   324  C  CE2 . PHE A 1 41  ? -18.862 -35.251 -31.176 1.00 58.84 41  A 1 
ATOM   325  C  CZ  . PHE A 1 41  ? -20.141 -34.693 -31.112 1.00 63.38 41  A 1 
ATOM   326  N  N   . LEU A 1 42  ? -20.560 -39.050 -26.916 1.00 67.69 42  A 1 
ATOM   327  C  CA  . LEU A 1 42  ? -21.301 -38.628 -25.731 1.00 69.67 42  A 1 
ATOM   328  C  C   . LEU A 1 42  ? -20.425 -38.596 -24.476 1.00 69.09 42  A 1 
ATOM   329  O  O   . LEU A 1 42  ? -20.537 -37.665 -23.682 1.00 74.79 42  A 1 
ATOM   330  C  CB  . LEU A 1 42  ? -22.513 -39.558 -25.521 1.00 69.47 42  A 1 
ATOM   331  C  CG  . LEU A 1 42  ? -23.662 -39.336 -26.518 1.00 67.74 42  A 1 
ATOM   332  C  CD1 . LEU A 1 42  ? -24.685 -40.461 -26.381 1.00 60.80 42  A 1 
ATOM   333  C  CD2 . LEU A 1 42  ? -24.371 -38.007 -26.273 1.00 68.01 42  A 1 
ATOM   334  N  N   . LEU A 1 43  ? -19.509 -39.563 -24.319 1.00 67.12 43  A 1 
ATOM   335  C  CA  . LEU A 1 43  ? -18.547 -39.573 -23.221 1.00 68.95 43  A 1 
ATOM   336  C  C   . LEU A 1 43  ? -17.571 -38.389 -23.321 1.00 68.71 43  A 1 
ATOM   337  O  O   . LEU A 1 43  ? -17.281 -37.753 -22.315 1.00 72.53 43  A 1 
ATOM   338  C  CB  . LEU A 1 43  ? -17.812 -40.922 -23.212 1.00 68.51 43  A 1 
ATOM   339  C  CG  . LEU A 1 43  ? -17.069 -41.204 -21.887 1.00 64.11 43  A 1 
ATOM   340  C  CD1 . LEU A 1 43  ? -18.039 -41.647 -20.783 1.00 58.47 43  A 1 
ATOM   341  C  CD2 . LEU A 1 43  ? -16.043 -42.309 -22.079 1.00 64.64 43  A 1 
ATOM   342  N  N   . SER A 1 44  ? -17.110 -38.067 -24.539 1.00 64.97 44  A 1 
ATOM   343  C  CA  . SER A 1 44  ? -16.243 -36.909 -24.754 1.00 66.44 44  A 1 
ATOM   344  C  C   . SER A 1 44  ? -16.948 -35.586 -24.478 1.00 65.07 44  A 1 
ATOM   345  O  O   . SER A 1 44  ? -16.361 -34.707 -23.848 1.00 70.18 44  A 1 
ATOM   346  C  CB  . SER A 1 44  ? -15.616 -36.929 -26.155 1.00 65.15 44  A 1 
ATOM   347  O  OG  . SER A 1 44  ? -16.549 -36.714 -27.182 1.00 59.49 44  A 1 
ATOM   348  N  N   . ILE A 1 45  ? -18.240 -35.455 -24.848 1.00 65.99 45  A 1 
ATOM   349  C  CA  . ILE A 1 45  ? -19.069 -34.306 -24.475 1.00 68.42 45  A 1 
ATOM   350  C  C   . ILE A 1 45  ? -19.239 -34.238 -22.961 1.00 68.80 45  A 1 
ATOM   351  O  O   . ILE A 1 45  ? -19.094 -33.168 -22.383 1.00 72.98 45  A 1 
ATOM   352  C  CB  . ILE A 1 45  ? -20.433 -34.335 -25.195 1.00 68.45 45  A 1 
ATOM   353  C  CG1 . ILE A 1 45  ? -20.239 -34.071 -26.701 1.00 67.06 45  A 1 
ATOM   354  C  CG2 . ILE A 1 45  ? -21.396 -33.280 -24.612 1.00 65.59 45  A 1 
ATOM   355  C  CD1 . ILE A 1 45  ? -21.506 -34.309 -27.530 1.00 58.46 45  A 1 
ATOM   356  N  N   . LEU A 1 46  ? -19.515 -35.376 -22.302 1.00 65.43 46  A 1 
ATOM   357  C  CA  . LEU A 1 46  ? -19.655 -35.428 -20.845 1.00 66.94 46  A 1 
ATOM   358  C  C   . LEU A 1 46  ? -18.359 -34.994 -20.149 1.00 67.05 46  A 1 
ATOM   359  O  O   . LEU A 1 46  ? -18.399 -34.156 -19.247 1.00 72.70 46  A 1 
ATOM   360  C  CB  . LEU A 1 46  ? -20.087 -36.839 -20.417 1.00 66.36 46  A 1 
ATOM   361  C  CG  . LEU A 1 46  ? -20.578 -36.894 -18.961 1.00 61.73 46  A 1 
ATOM   362  C  CD1 . LEU A 1 46  ? -22.017 -36.397 -18.835 1.00 56.61 46  A 1 
ATOM   363  C  CD2 . LEU A 1 46  ? -20.514 -38.326 -18.441 1.00 62.09 46  A 1 
ATOM   364  N  N   . ILE A 1 47  ? -17.209 -35.498 -20.585 1.00 65.09 47  A 1 
ATOM   365  C  CA  . ILE A 1 47  ? -15.888 -35.113 -20.067 1.00 65.92 47  A 1 
ATOM   366  C  C   . ILE A 1 47  ? -15.624 -33.629 -20.332 1.00 65.42 47  A 1 
ATOM   367  O  O   . ILE A 1 47  ? -15.224 -32.919 -19.410 1.00 69.90 47  A 1 
ATOM   368  C  CB  . ILE A 1 47  ? -14.777 -36.015 -20.644 1.00 66.25 47  A 1 
ATOM   369  C  CG1 . ILE A 1 47  ? -14.922 -37.458 -20.095 1.00 64.87 47  A 1 
ATOM   370  C  CG2 . ILE A 1 47  ? -13.380 -35.469 -20.301 1.00 63.30 47  A 1 
ATOM   371  C  CD1 . ILE A 1 47  ? -14.076 -38.492 -20.849 1.00 57.28 47  A 1 
ATOM   372  N  N   . ALA A 1 48  ? -15.898 -33.132 -21.544 1.00 63.42 48  A 1 
ATOM   373  C  CA  . ALA A 1 48  ? -15.741 -31.715 -21.863 1.00 64.06 48  A 1 
ATOM   374  C  C   . ALA A 1 48  ? -16.660 -30.827 -21.005 1.00 63.13 48  A 1 
ATOM   375  O  O   . ALA A 1 48  ? -16.238 -29.776 -20.530 1.00 65.81 48  A 1 
ATOM   376  C  CB  . ALA A 1 48  ? -16.006 -31.511 -23.360 1.00 64.20 48  A 1 
ATOM   377  N  N   . THR A 1 49  ? -17.898 -31.289 -20.745 1.00 60.00 49  A 1 
ATOM   378  C  CA  . THR A 1 49  ? -18.853 -30.583 -19.878 1.00 60.39 49  A 1 
ATOM   379  C  C   . THR A 1 49  ? -18.399 -30.601 -18.423 1.00 59.72 49  A 1 
ATOM   380  O  O   . THR A 1 49  ? -18.460 -29.570 -17.760 1.00 65.88 49  A 1 
ATOM   381  C  CB  . THR A 1 49  ? -20.268 -31.166 -19.991 1.00 59.38 49  A 1 
ATOM   382  O  OG1 . THR A 1 49  ? -20.658 -31.320 -21.330 1.00 54.95 49  A 1 
ATOM   383  C  CG2 . THR A 1 49  ? -21.306 -30.233 -19.376 1.00 55.98 49  A 1 
ATOM   384  N  N   . ILE A 1 50  ? -17.886 -31.741 -17.924 1.00 58.06 50  A 1 
ATOM   385  C  CA  . ILE A 1 50  ? -17.296 -31.836 -16.588 1.00 58.70 50  A 1 
ATOM   386  C  C   . ILE A 1 50  ? -16.073 -30.927 -16.480 1.00 58.46 50  A 1 
ATOM   387  O  O   . ILE A 1 50  ? -15.972 -30.182 -15.518 1.00 64.71 50  A 1 
ATOM   388  C  CB  . ILE A 1 50  ? -16.966 -33.298 -16.215 1.00 59.70 50  A 1 
ATOM   389  C  CG1 . ILE A 1 50  ? -18.273 -34.093 -16.003 1.00 58.42 50  A 1 
ATOM   390  C  CG2 . ILE A 1 50  ? -16.102 -33.374 -14.940 1.00 59.00 50  A 1 
ATOM   391  C  CD1 . ILE A 1 50  ? -18.064 -35.611 -15.973 1.00 53.47 50  A 1 
ATOM   392  N  N   . ILE A 1 51  ? -15.176 -30.931 -17.474 1.00 57.39 51  A 1 
ATOM   393  C  CA  . ILE A 1 51  ? -14.014 -30.032 -17.515 1.00 57.29 51  A 1 
ATOM   394  C  C   . ILE A 1 51  ? -14.475 -28.569 -17.525 1.00 56.84 51  A 1 
ATOM   395  O  O   . ILE A 1 51  ? -13.940 -27.778 -16.768 1.00 62.24 51  A 1 
ATOM   396  C  CB  . ILE A 1 51  ? -13.090 -30.357 -18.706 1.00 57.66 51  A 1 
ATOM   397  C  CG1 . ILE A 1 51  ? -12.401 -31.721 -18.488 1.00 56.29 51  A 1 
ATOM   398  C  CG2 . ILE A 1 51  ? -12.015 -29.264 -18.896 1.00 57.46 51  A 1 
ATOM   399  C  CD1 . ILE A 1 51  ? -11.700 -32.271 -19.742 1.00 53.16 51  A 1 
ATOM   400  N  N   . LEU A 1 52  ? -15.496 -28.216 -18.307 1.00 57.84 52  A 1 
ATOM   401  C  CA  . LEU A 1 52  ? -16.065 -26.869 -18.312 1.00 57.82 52  A 1 
ATOM   402  C  C   . LEU A 1 52  ? -16.708 -26.489 -16.976 1.00 56.86 52  A 1 
ATOM   403  O  O   . LEU A 1 52  ? -16.560 -25.349 -16.542 1.00 63.11 52  A 1 
ATOM   404  C  CB  . LEU A 1 52  ? -17.096 -26.738 -19.447 1.00 58.60 52  A 1 
ATOM   405  C  CG  . LEU A 1 52  ? -16.479 -26.255 -20.770 1.00 55.20 52  A 1 
ATOM   406  C  CD1 . LEU A 1 52  ? -17.390 -26.611 -21.945 1.00 51.30 52  A 1 
ATOM   407  C  CD2 . LEU A 1 52  ? -16.295 -24.732 -20.759 1.00 56.27 52  A 1 
ATOM   408  N  N   . ILE A 1 53  ? -17.416 -27.421 -16.309 1.00 59.97 53  A 1 
ATOM   409  C  CA  . ILE A 1 53  ? -18.002 -27.193 -14.983 1.00 59.19 53  A 1 
ATOM   410  C  C   . ILE A 1 53  ? -16.908 -27.064 -13.923 1.00 58.43 53  A 1 
ATOM   411  O  O   . ILE A 1 53  ? -16.990 -26.169 -13.085 1.00 61.43 53  A 1 
ATOM   412  C  CB  . ILE A 1 53  ? -19.015 -28.296 -14.625 1.00 58.33 53  A 1 
ATOM   413  C  CG1 . ILE A 1 53  ? -20.274 -28.181 -15.516 1.00 56.58 53  A 1 
ATOM   414  C  CG2 . ILE A 1 53  ? -19.428 -28.222 -13.140 1.00 57.36 53  A 1 
ATOM   415  C  CD1 . ILE A 1 53  ? -21.174 -29.420 -15.469 1.00 53.18 53  A 1 
ATOM   416  N  N   . VAL A 1 54  ? -15.890 -27.937 -13.953 1.00 62.14 54  A 1 
ATOM   417  C  CA  . VAL A 1 54  ? -14.740 -27.867 -13.050 1.00 60.61 54  A 1 
ATOM   418  C  C   . VAL A 1 54  ? -13.949 -26.592 -13.311 1.00 58.02 54  A 1 
ATOM   419  O  O   . VAL A 1 54  ? -13.614 -25.898 -12.355 1.00 58.08 54  A 1 
ATOM   420  C  CB  . VAL A 1 54  ? -13.851 -29.119 -13.164 1.00 59.11 54  A 1 
ATOM   421  C  CG1 . VAL A 1 54  ? -12.552 -28.995 -12.373 1.00 53.60 54  A 1 
ATOM   422  C  CG2 . VAL A 1 54  ? -14.588 -30.350 -12.620 1.00 57.42 54  A 1 
ATOM   423  N  N   . ARG A 1 55  ? -13.729 -26.237 -14.576 1.00 56.30 55  A 1 
ATOM   424  C  CA  . ARG A 1 55  ? -13.073 -24.983 -14.946 1.00 54.08 55  A 1 
ATOM   425  C  C   . ARG A 1 55  ? -13.911 -23.789 -14.524 1.00 51.23 55  A 1 
ATOM   426  O  O   . ARG A 1 55  ? -13.358 -22.924 -13.863 1.00 53.02 55  A 1 
ATOM   427  C  CB  . ARG A 1 55  ? -12.713 -24.985 -16.434 1.00 53.10 55  A 1 
ATOM   428  C  CG  . ARG A 1 55  ? -11.635 -23.944 -16.759 1.00 49.08 55  A 1 
ATOM   429  C  CD  . ARG A 1 55  ? -11.234 -24.050 -18.233 1.00 47.02 55  A 1 
ATOM   430  N  NE  . ARG A 1 55  ? -10.107 -23.167 -18.535 1.00 41.15 55  A 1 
ATOM   431  C  CZ  . ARG A 1 55  ? -9.458  -23.082 -19.690 1.00 38.32 55  A 1 
ATOM   432  N  NH1 . ARG A 1 55  ? -9.806  -23.793 -20.732 1.00 35.13 55  A 1 
ATOM   433  N  NH2 . ARG A 1 55  ? -8.456  -22.273 -19.806 1.00 34.55 55  A 1 
ATOM   434  N  N   . LYS A 1 56  ? -15.227 -23.764 -14.734 1.00 55.72 56  A 1 
ATOM   435  C  CA  . LYS A 1 56  ? -16.116 -22.721 -14.191 1.00 53.14 56  A 1 
ATOM   436  C  C   . LYS A 1 56  ? -16.181 -22.699 -12.667 1.00 50.16 56  A 1 
ATOM   437  O  O   . LYS A 1 56  ? -16.451 -21.650 -12.102 1.00 49.44 56  A 1 
ATOM   438  C  CB  . LYS A 1 56  ? -17.544 -22.851 -14.736 1.00 51.25 56  A 1 
ATOM   439  C  CG  . LYS A 1 56  ? -17.751 -22.066 -16.026 1.00 47.13 56  A 1 
ATOM   440  C  CD  . LYS A 1 56  ? -19.236 -22.075 -16.411 1.00 43.81 56  A 1 
ATOM   441  C  CE  . LYS A 1 56  ? -19.457 -21.159 -17.622 1.00 37.64 56  A 1 
ATOM   442  N  NZ  . LYS A 1 56  ? -20.900 -21.064 -17.997 1.00 34.75 56  A 1 
ATOM   443  N  N   . ARG A 1 57  ? -16.006 -23.844 -11.987 1.00 54.27 57  A 1 
ATOM   444  C  CA  . ARG A 1 57  ? -15.907 -23.881 -10.522 1.00 51.65 57  A 1 
ATOM   445  C  C   . ARG A 1 57  ? -14.553 -23.366 -10.035 1.00 49.51 57  A 1 
ATOM   446  O  O   . ARG A 1 57  ? -14.544 -22.697 -9.015  1.00 47.72 57  A 1 
ATOM   447  C  CB  . ARG A 1 57  ? -16.160 -25.286 -9.969  1.00 49.72 57  A 1 
ATOM   448  C  CG  . ARG A 1 57  ? -17.639 -25.528 -9.657  1.00 45.92 57  A 1 
ATOM   449  C  CD  . ARG A 1 57  ? -17.801 -26.892 -8.976  1.00 42.58 57  A 1 
ATOM   450  N  NE  . ARG A 1 57  ? -19.167 -27.106 -8.470  1.00 36.68 57  A 1 
ATOM   451  C  CZ  . ARG A 1 57  ? -19.590 -28.164 -7.798  1.00 34.92 57  A 1 
ATOM   452  N  NH1 . ARG A 1 57  ? -18.795 -29.168 -7.531  1.00 31.96 57  A 1 
ATOM   453  N  NH2 . ARG A 1 57  ? -20.816 -28.233 -7.374  1.00 31.50 57  A 1 
ATOM   454  N  N   . ASN A 1 58  ? -13.486 -23.668 -10.758 1.00 50.43 58  A 1 
ATOM   455  C  CA  . ASN A 1 58  ? -12.145 -23.153 -10.457 1.00 48.76 58  A 1 
ATOM   456  C  C   . ASN A 1 58  ? -11.975 -21.702 -10.933 1.00 46.95 58  A 1 
ATOM   457  O  O   . ASN A 1 58  ? -11.260 -20.944 -10.289 1.00 44.18 58  A 1 
ATOM   458  C  CB  . ASN A 1 58  ? -11.094 -24.082 -11.079 1.00 45.36 58  A 1 
ATOM   459  C  CG  . ASN A 1 58  ? -10.978 -25.432 -10.387 1.00 40.69 58  A 1 
ATOM   460  O  OD1 . ASN A 1 58  ? -11.596 -25.733 -9.388  1.00 39.35 58  A 1 
ATOM   461  N  ND2 . ASN A 1 58  ? -10.140 -26.305 -10.909 1.00 38.73 58  A 1 
ATOM   462  N  N   . ASP A 1 59  ? -12.681 -21.298 -11.996 1.00 44.59 59  A 1 
ATOM   463  C  CA  . ASP A 1 59  ? -12.876 -19.911 -12.423 1.00 43.31 59  A 1 
ATOM   464  C  C   . ASP A 1 59  ? -13.923 -19.174 -11.565 1.00 42.09 59  A 1 
ATOM   465  O  O   . ASP A 1 59  ? -14.267 -18.029 -11.860 1.00 39.75 59  A 1 
ATOM   466  C  CB  . ASP A 1 59  ? -13.308 -19.817 -13.900 1.00 40.19 59  A 1 
ATOM   467  C  CG  . ASP A 1 59  ? -12.304 -20.294 -14.953 1.00 35.79 59  A 1 
ATOM   468  O  OD1 . ASP A 1 59  ? -11.099 -20.385 -14.663 1.00 34.48 59  A 1 
ATOM   469  O  OD2 . ASP A 1 59  ? -12.766 -20.541 -16.095 1.00 33.39 59  A 1 
ATOM   470  N  N   . LYS A 1 60  ? -14.445 -19.793 -10.500 1.00 39.27 60  A 1 
ATOM   471  C  CA  . LYS A 1 60  ? -14.852 -18.971 -9.381  1.00 38.39 60  A 1 
ATOM   472  C  C   . LYS A 1 60  ? -13.579 -18.231 -9.024  1.00 38.08 60  A 1 
ATOM   473  O  O   . LYS A 1 60  ? -12.683 -18.841 -8.458  1.00 36.02 60  A 1 
ATOM   474  C  CB  . LYS A 1 60  ? -15.371 -19.769 -8.176  1.00 36.23 60  A 1 
ATOM   475  C  CG  . LYS A 1 60  ? -16.829 -20.197 -8.343  1.00 31.51 60  A 1 
ATOM   476  C  CD  . LYS A 1 60  ? -17.344 -20.783 -7.022  1.00 28.50 60  A 1 
ATOM   477  C  CE  . LYS A 1 60  ? -18.836 -21.078 -7.117  1.00 23.46 60  A 1 
ATOM   478  N  NZ  . LYS A 1 60  ? -19.389 -21.421 -5.776  1.00 21.87 60  A 1 
ATOM   479  N  N   . LYS A 1 61  ? -13.507 -16.961 -9.387  1.00 40.22 61  A 1 
ATOM   480  C  CA  . LYS A 1 61  ? -12.552 -16.008 -8.812  1.00 39.95 61  A 1 
ATOM   481  C  C   . LYS A 1 61  ? -12.455 -16.404 -7.352  1.00 39.78 61  A 1 
ATOM   482  O  O   . LYS A 1 61  ? -13.531 -16.557 -6.751  1.00 38.55 61  A 1 
ATOM   483  C  CB  . LYS A 1 61  ? -13.060 -14.560 -8.915  1.00 39.22 61  A 1 
ATOM   484  C  CG  . LYS A 1 61  ? -12.828 -13.917 -10.283 1.00 35.09 61  A 1 
ATOM   485  C  CD  . LYS A 1 61  ? -13.194 -12.425 -10.252 1.00 32.63 61  A 1 
ATOM   486  C  CE  . LYS A 1 61  ? -12.821 -11.733 -11.568 1.00 27.92 61  A 1 
ATOM   487  N  NZ  . LYS A 1 61  ? -12.966 -10.257 -11.490 1.00 26.38 61  A 1 
ATOM   488  N  N   . PRO A 1 62  ? -11.262 -16.698 -6.817  1.00 42.03 62  A 1 
ATOM   489  C  CA  . PRO A 1 62  ? -11.124 -16.989 -5.405  1.00 41.36 62  A 1 
ATOM   490  C  C   . PRO A 1 62  ? -11.956 -15.930 -4.704  1.00 43.44 62  A 1 
ATOM   491  O  O   . PRO A 1 62  ? -11.836 -14.753 -5.053  1.00 41.73 62  A 1 
ATOM   492  C  CB  . PRO A 1 62  ? -9.623  -16.889 -5.098  1.00 37.53 62  A 1 
ATOM   493  C  CG  . PRO A 1 62  ? -9.055  -16.101 -6.267  1.00 36.74 62  A 1 
ATOM   494  C  CD  . PRO A 1 62  ? -9.983  -16.445 -7.434  1.00 41.28 62  A 1 
ATOM   495  N  N   . SER A 1 63  ? -12.955 -16.360 -3.920  1.00 51.79 63  A 1 
ATOM   496  C  CA  . SER A 1 63  ? -13.857 -15.426 -3.257  1.00 52.05 63  A 1 
ATOM   497  C  C   . SER A 1 63  ? -12.940 -14.453 -2.551  1.00 54.54 63  A 1 
ATOM   498  O  O   . SER A 1 63  ? -12.128 -14.920 -1.758  1.00 51.72 63  A 1 
ATOM   499  C  CB  . SER A 1 63  ? -14.752 -16.148 -2.243  1.00 45.96 63  A 1 
ATOM   500  O  OG  . SER A 1 63  ? -13.998 -16.997 -1.419  1.00 40.27 63  A 1 
ATOM   501  N  N   . ALA A 1 64  ? -13.001 -13.179 -2.955  1.00 58.62 64  A 1 
ATOM   502  C  CA  . ALA A 1 64  ? -12.049 -12.204 -2.445  1.00 60.48 64  A 1 
ATOM   503  C  C   . ALA A 1 64  ? -12.050 -12.346 -0.925  1.00 64.69 64  A 1 
ATOM   504  O  O   . ALA A 1 64  ? -13.118 -12.334 -0.310  1.00 62.08 64  A 1 
ATOM   505  C  CB  . ALA A 1 64  ? -12.465 -10.810 -2.925  1.00 54.43 64  A 1 
ATOM   506  N  N   . GLU A 1 65  ? -10.883 -12.596 -0.344  1.00 73.19 65  A 1 
ATOM   507  C  CA  . GLU A 1 65  ? -10.760 -12.869 1.091   1.00 78.59 65  A 1 
ATOM   508  C  C   . GLU A 1 65  ? -11.044 -11.618 1.927   1.00 83.62 65  A 1 
ATOM   509  O  O   . GLU A 1 65  ? -10.810 -11.609 3.129   1.00 79.70 65  A 1 
ATOM   510  C  CB  . GLU A 1 65  ? -9.374  -13.439 1.411   1.00 68.51 65  A 1 
ATOM   511  C  CG  . GLU A 1 65  ? -9.133  -14.852 0.877   1.00 57.65 65  A 1 
ATOM   512  C  CD  . GLU A 1 65  ? -7.836  -15.481 1.414   1.00 52.03 65  A 1 
ATOM   513  O  OE1 . GLU A 1 65  ? -7.636  -16.692 1.176   1.00 44.89 65  A 1 
ATOM   514  O  OE2 . GLU A 1 65  ? -7.061  -14.767 2.084   1.00 47.42 65  A 1 
ATOM   515  N  N   . TYR A 1 66  ? -11.548 -10.580 1.288   1.00 84.99 66  A 1 
ATOM   516  C  CA  . TYR A 1 66  ? -11.853 -9.283  1.844   1.00 87.69 66  A 1 
ATOM   517  C  C   . TYR A 1 66  ? -13.170 -8.754  1.270   1.00 88.93 66  A 1 
ATOM   518  O  O   . TYR A 1 66  ? -13.533 -9.041  0.124   1.00 87.34 66  A 1 
ATOM   519  C  CB  . TYR A 1 66  ? -10.674 -8.334  1.583   1.00 85.87 66  A 1 
ATOM   520  C  CG  . TYR A 1 66  ? -10.248 -8.230  0.131   1.00 84.02 66  A 1 
ATOM   521  C  CD1 . TYR A 1 66  ? -9.206  -9.043  -0.376  1.00 80.84 66  A 1 
ATOM   522  C  CD2 . TYR A 1 66  ? -10.865 -7.310  -0.736  1.00 82.33 66  A 1 
ATOM   523  C  CE1 . TYR A 1 66  ? -8.798  -8.940  -1.709  1.00 77.51 66  A 1 
ATOM   524  C  CE2 . TYR A 1 66  ? -10.465 -7.197  -2.077  1.00 79.42 66  A 1 
ATOM   525  C  CZ  . TYR A 1 66  ? -9.426  -8.010  -2.563  1.00 77.80 66  A 1 
ATOM   526  O  OH  . TYR A 1 66  ? -9.025  -7.888  -3.867  1.00 74.06 66  A 1 
ATOM   527  N  N   . SER A 1 67  ? -13.895 -7.972  2.072   1.00 89.50 67  A 1 
ATOM   528  C  CA  . SER A 1 67  ? -15.157 -7.334  1.699   1.00 90.64 67  A 1 
ATOM   529  C  C   . SER A 1 67  ? -14.978 -5.895  1.207   1.00 92.52 67  A 1 
ATOM   530  O  O   . SER A 1 67  ? -15.858 -5.356  0.551   1.00 90.78 67  A 1 
ATOM   531  C  CB  . SER A 1 67  ? -16.118 -7.349  2.896   1.00 86.42 67  A 1 
ATOM   532  O  OG  . SER A 1 67  ? -15.582 -6.642  3.990   1.00 79.38 67  A 1 
ATOM   533  N  N   . LEU A 1 68  ? -13.841 -5.283  1.535   1.00 94.35 68  A 1 
ATOM   534  C  CA  . LEU A 1 68  ? -13.469 -3.927  1.166   1.00 95.48 68  A 1 
ATOM   535  C  C   . LEU A 1 68  ? -11.951 -3.874  0.970   1.00 96.10 68  A 1 
ATOM   536  O  O   . LEU A 1 68  ? -11.205 -4.470  1.744   1.00 95.69 68  A 1 
ATOM   537  C  CB  . LEU A 1 68  ? -13.918 -2.984  2.298   1.00 95.09 68  A 1 
ATOM   538  C  CG  . LEU A 1 68  ? -13.790 -1.487  1.972   1.00 93.83 68  A 1 
ATOM   539  C  CD1 . LEU A 1 68  ? -14.903 -1.023  1.040   1.00 91.92 68  A 1 
ATOM   540  C  CD2 . LEU A 1 68  ? -13.877 -0.669  3.260   1.00 91.56 68  A 1 
ATOM   541  N  N   . ASN A 1 69  ? -11.493 -3.135  -0.031  1.00 96.95 69  A 1 
ATOM   542  C  CA  . ASN A 1 69  ? -10.073 -2.900  -0.234  1.00 97.23 69  A 1 
ATOM   543  C  C   . ASN A 1 69  ? -9.819  -1.471  -0.689  1.00 97.65 69  A 1 
ATOM   544  O  O   . ASN A 1 69  ? -10.634 -0.873  -1.391  1.00 97.54 69  A 1 
ATOM   545  C  CB  . ASN A 1 69  ? -9.495  -3.950  -1.191  1.00 96.80 69  A 1 
ATOM   546  C  CG  . ASN A 1 69  ? -9.810  -3.686  -2.651  1.00 96.82 69  A 1 
ATOM   547  O  OD1 . ASN A 1 69  ? -8.921  -3.402  -3.440  1.00 93.32 69  A 1 
ATOM   548  N  ND2 . ASN A 1 69  ? -11.049 -3.806  -3.075  1.00 92.96 69  A 1 
ATOM   549  N  N   . PHE A 1 70  ? -8.681  -0.903  -0.320  1.00 97.96 70  A 1 
ATOM   550  C  CA  . PHE A 1 70  ? -8.297  0.414   -0.775  1.00 98.10 70  A 1 
ATOM   551  C  C   . PHE A 1 70  ? -6.796  0.550   -1.024  1.00 98.30 70  A 1 
ATOM   552  O  O   . PHE A 1 70  ? -5.966  -0.055  -0.336  1.00 98.27 70  A 1 
ATOM   553  C  CB  . PHE A 1 70  ? -8.829  1.498   0.170   1.00 98.07 70  A 1 
ATOM   554  C  CG  . PHE A 1 70  ? -8.233  1.503   1.567   1.00 98.16 70  A 1 
ATOM   555  C  CD1 . PHE A 1 70  ? -8.820  0.726   2.591   1.00 97.79 70  A 1 
ATOM   556  C  CD2 . PHE A 1 70  ? -7.141  2.328   1.857   1.00 97.79 70  A 1 
ATOM   557  C  CE1 . PHE A 1 70  ? -8.317  0.796   3.902   1.00 97.51 70  A 1 
ATOM   558  C  CE2 . PHE A 1 70  ? -6.635  2.401   3.168   1.00 97.41 70  A 1 
ATOM   559  C  CZ  . PHE A 1 70  ? -7.223  1.639   4.192   1.00 97.57 70  A 1 
ATOM   560  N  N   . LEU A 1 71  ? -6.465  1.378   -2.001  1.00 98.46 71  A 1 
ATOM   561  C  CA  . LEU A 1 71  ? -5.112  1.822   -2.281  1.00 98.62 71  A 1 
ATOM   562  C  C   . LEU A 1 71  ? -4.808  3.047   -1.414  1.00 98.76 71  A 1 
ATOM   563  O  O   . LEU A 1 71  ? -5.487  4.063   -1.522  1.00 98.73 71  A 1 
ATOM   564  C  CB  . LEU A 1 71  ? -5.001  2.092   -3.784  1.00 98.64 71  A 1 
ATOM   565  C  CG  . LEU A 1 71  ? -3.684  2.758   -4.230  1.00 98.20 71  A 1 
ATOM   566  C  CD1 . LEU A 1 71  ? -2.456  1.921   -3.886  1.00 97.56 71  A 1 
ATOM   567  C  CD2 . LEU A 1 71  ? -3.714  2.958   -5.753  1.00 97.53 71  A 1 
ATOM   568  N  N   . TYR A 1 72  ? -3.765  2.956   -0.596  1.00 98.88 72  A 1 
ATOM   569  C  CA  . TYR A 1 72  ? -3.252  4.047   0.216   1.00 98.83 72  A 1 
ATOM   570  C  C   . TYR A 1 72  ? -1.944  4.591   -0.377  1.00 98.88 72  A 1 
ATOM   571  O  O   . TYR A 1 72  ? -0.998  3.835   -0.593  1.00 98.78 72  A 1 
ATOM   572  C  CB  . TYR A 1 72  ? -3.076  3.578   1.662   1.00 98.84 72  A 1 
ATOM   573  C  CG  . TYR A 1 72  ? -2.637  4.675   2.609   1.00 98.81 72  A 1 
ATOM   574  C  CD1 . TYR A 1 72  ? -1.353  4.664   3.184   1.00 98.50 72  A 1 
ATOM   575  C  CD2 . TYR A 1 72  ? -3.526  5.714   2.932   1.00 98.53 72  A 1 
ATOM   576  C  CE1 . TYR A 1 72  ? -0.969  5.679   4.084   1.00 98.22 72  A 1 
ATOM   577  C  CE2 . TYR A 1 72  ? -3.157  6.736   3.822   1.00 98.22 72  A 1 
ATOM   578  C  CZ  . TYR A 1 72  ? -1.878  6.706   4.404   1.00 98.28 72  A 1 
ATOM   579  O  OH  . TYR A 1 72  ? -1.523  7.702   5.287   1.00 97.51 72  A 1 
ATOM   580  N  N   . ILE A 1 73  ? -1.918  5.887   -0.640  1.00 98.95 73  A 1 
ATOM   581  C  CA  . ILE A 1 73  ? -0.771  6.601   -1.209  1.00 98.97 73  A 1 
ATOM   582  C  C   . ILE A 1 73  ? -0.575  7.867   -0.381  1.00 98.85 73  A 1 
ATOM   583  O  O   . ILE A 1 73  ? -1.450  8.730   -0.370  1.00 98.72 73  A 1 
ATOM   584  C  CB  . ILE A 1 73  ? -1.001  6.949   -2.695  1.00 98.82 73  A 1 
ATOM   585  C  CG1 . ILE A 1 73  ? -1.423  5.726   -3.549  1.00 98.19 73  A 1 
ATOM   586  C  CG2 . ILE A 1 73  ? 0.279   7.581   -3.278  1.00 98.16 73  A 1 
ATOM   587  C  CD1 . ILE A 1 73  ? -1.792  6.081   -5.001  1.00 97.29 73  A 1 
ATOM   588  N  N   . ASN A 1 74  ? 0.550   7.995   0.318   1.00 98.89 74  A 1 
ATOM   589  C  CA  . ASN A 1 74  ? 0.803   9.118   1.215   1.00 98.87 74  A 1 
ATOM   590  C  C   . ASN A 1 74  ? 2.085   9.860   0.856   1.00 98.82 74  A 1 
ATOM   591  O  O   . ASN A 1 74  ? 2.991   9.276   0.260   1.00 98.37 74  A 1 
ATOM   592  C  CB  . ASN A 1 74  ? 0.799   8.637   2.673   1.00 98.41 74  A 1 
ATOM   593  C  CG  . ASN A 1 74  ? 1.943   7.676   2.969   1.00 98.18 74  A 1 
ATOM   594  O  OD1 . ASN A 1 74  ? 1.889   6.504   2.631   1.00 93.45 74  A 1 
ATOM   595  N  ND2 . ASN A 1 74  ? 2.979   8.136   3.638   1.00 92.47 74  A 1 
ATOM   596  N  N   . ASP A 1 75  ? 2.163   11.131  1.255   1.00 98.70 75  A 1 
ATOM   597  C  CA  . ASP A 1 75  ? 3.369   11.937  1.192   1.00 98.78 75  A 1 
ATOM   598  C  C   . ASP A 1 75  ? 4.011   11.897  -0.210  1.00 98.75 75  A 1 
ATOM   599  O  O   . ASP A 1 75  ? 5.185   11.576  -0.391  1.00 98.47 75  A 1 
ATOM   600  C  CB  . ASP A 1 75  ? 4.305   11.539  2.344   1.00 98.65 75  A 1 
ATOM   601  C  CG  . ASP A 1 75  ? 3.637   11.725  3.708   1.00 98.36 75  A 1 
ATOM   602  O  OD1 . ASP A 1 75  ? 3.786   12.813  4.296   1.00 96.90 75  A 1 
ATOM   603  O  OD2 . ASP A 1 75  ? 2.971   10.775  4.179   1.00 97.00 75  A 1 
ATOM   604  N  N   . ILE A 1 76  ? 3.182   12.175  -1.232  1.00 98.71 76  A 1 
ATOM   605  C  CA  . ILE A 1 76  ? 3.609   12.142  -2.633  1.00 98.88 76  A 1 
ATOM   606  C  C   . ILE A 1 76  ? 4.686   13.190  -2.873  1.00 98.72 76  A 1 
ATOM   607  O  O   . ILE A 1 76  ? 5.663   12.900  -3.560  1.00 98.41 76  A 1 
ATOM   608  C  CB  . ILE A 1 76  ? 2.409   12.334  -3.586  1.00 98.83 76  A 1 
ATOM   609  C  CG1 . ILE A 1 76  ? 1.369   11.206  -3.395  1.00 98.50 76  A 1 
ATOM   610  C  CG2 . ILE A 1 76  ? 2.872   12.392  -5.059  1.00 98.46 76  A 1 
ATOM   611  C  CD1 . ILE A 1 76  ? 0.053   11.399  -4.171  1.00 97.97 76  A 1 
ATOM   612  N  N   . HIS A 1 77  ? 4.517   14.393  -2.315  1.00 98.73 77  A 1 
ATOM   613  C  CA  . HIS A 1 77  ? 5.419   15.533  -2.463  1.00 98.61 77  A 1 
ATOM   614  C  C   . HIS A 1 77  ? 5.879   15.718  -3.911  1.00 98.64 77  A 1 
ATOM   615  O  O   . HIS A 1 77  ? 7.069   15.725  -4.226  1.00 98.27 77  A 1 
ATOM   616  C  CB  . HIS A 1 77  ? 6.571   15.413  -1.470  1.00 98.40 77  A 1 
ATOM   617  C  CG  . HIS A 1 77  ? 6.149   15.652  -0.046  1.00 98.32 77  A 1 
ATOM   618  N  ND1 . HIS A 1 77  ? 5.753   16.878  0.466   1.00 97.54 77  A 1 
ATOM   619  C  CD2 . HIS A 1 77  ? 6.137   14.739  0.972   1.00 97.62 77  A 1 
ATOM   620  C  CE1 . HIS A 1 77  ? 5.507   16.695  1.771   1.00 97.21 77  A 1 
ATOM   621  N  NE2 . HIS A 1 77  ? 5.729   15.414  2.116   1.00 97.31 77  A 1 
ATOM   622  N  N   . LEU A 1 78  ? 4.922   15.842  -4.834  1.00 98.77 78  A 1 
ATOM   623  C  CA  . LEU A 1 78  ? 5.203   15.935  -6.260  1.00 98.70 78  A 1 
ATOM   624  C  C   . LEU A 1 78  ? 5.916   17.252  -6.580  1.00 98.68 78  A 1 
ATOM   625  O  O   . LEU A 1 78  ? 5.363   18.338  -6.377  1.00 98.37 78  A 1 
ATOM   626  C  CB  . LEU A 1 78  ? 3.882   15.776  -7.032  1.00 98.69 78  A 1 
ATOM   627  C  CG  . LEU A 1 78  ? 4.056   15.724  -8.560  1.00 98.31 78  A 1 
ATOM   628  C  CD1 . LEU A 1 78  ? 4.830   14.484  -9.008  1.00 97.85 78  A 1 
ATOM   629  C  CD2 . LEU A 1 78  ? 2.672   15.686  -9.213  1.00 97.77 78  A 1 
ATOM   630  N  N   . ASP A 1 79  ? 7.132   17.164  -7.125  1.00 98.53 79  A 1 
ATOM   631  C  CA  . ASP A 1 79  ? 7.951   18.315  -7.489  1.00 98.29 79  A 1 
ATOM   632  C  C   . ASP A 1 79  ? 7.891   18.591  -8.991  1.00 98.10 79  A 1 
ATOM   633  O  O   . ASP A 1 79  ? 8.622   17.997  -9.793  1.00 97.66 79  A 1 
ATOM   634  C  CB  . ASP A 1 79  ? 9.394   18.161  -6.980  1.00 97.84 79  A 1 
ATOM   635  C  CG  . ASP A 1 79  ? 10.160  19.491  -7.030  1.00 97.22 79  A 1 
ATOM   636  O  OD1 . ASP A 1 79  ? 9.641   20.491  -7.585  1.00 96.02 79  A 1 
ATOM   637  O  OD2 . ASP A 1 79  ? 11.260  19.584  -6.447  1.00 95.12 79  A 1 
ATOM   638  N  N   . ALA A 1 80  ? 7.064   19.549  -9.382  1.00 97.73 80  A 1 
ATOM   639  C  CA  . ALA A 1 80  ? 6.987   20.029  -10.762 1.00 97.38 80  A 1 
ATOM   640  C  C   . ALA A 1 80  ? 8.271   20.737  -11.232 1.00 97.21 80  A 1 
ATOM   641  O  O   . ALA A 1 80  ? 8.434   20.987  -12.423 1.00 95.75 80  A 1 
ATOM   642  C  CB  . ALA A 1 80  ? 5.762   20.938  -10.886 1.00 96.47 80  A 1 
ATOM   643  N  N   . THR A 1 81  ? 9.184   21.075  -10.322 1.00 97.36 81  A 1 
ATOM   644  C  CA  . THR A 1 81  ? 10.436  21.799  -10.585 1.00 97.00 81  A 1 
ATOM   645  C  C   . THR A 1 81  ? 11.681  20.923  -10.486 1.00 97.16 81  A 1 
ATOM   646  O  O   . THR A 1 81  ? 12.795  21.427  -10.617 1.00 96.23 81  A 1 
ATOM   647  C  CB  . THR A 1 81  ? 10.567  23.045  -9.684  1.00 96.31 81  A 1 
ATOM   648  O  OG1 . THR A 1 81  ? 10.794  22.718  -8.335  1.00 93.63 81  A 1 
ATOM   649  C  CG2 . THR A 1 81  ? 9.317   23.931  -9.726  1.00 92.12 81  A 1 
ATOM   650  N  N   . TYR A 1 82  ? 11.508  19.607  -10.293 1.00 97.15 82  A 1 
ATOM   651  C  CA  . TYR A 1 82  ? 12.611  18.657  -10.227 1.00 97.23 82  A 1 
ATOM   652  C  C   . TYR A 1 82  ? 13.427  18.642  -11.520 1.00 97.24 82  A 1 
ATOM   653  O  O   . TYR A 1 82  ? 12.886  18.651  -12.632 1.00 96.71 82  A 1 
ATOM   654  C  CB  . TYR A 1 82  ? 12.070  17.256  -9.911  1.00 97.18 82  A 1 
ATOM   655  C  CG  . TYR A 1 82  ? 13.145  16.193  -9.864  1.00 97.47 82  A 1 
ATOM   656  C  CD1 . TYR A 1 82  ? 13.419  15.396  -10.995 1.00 97.08 82  A 1 
ATOM   657  C  CD2 . TYR A 1 82  ? 13.904  15.998  -8.690  1.00 97.14 82  A 1 
ATOM   658  C  CE1 . TYR A 1 82  ? 14.429  14.419  -10.956 1.00 96.77 82  A 1 
ATOM   659  C  CE2 . TYR A 1 82  ? 14.915  15.027  -8.639  1.00 96.71 82  A 1 
ATOM   660  C  CZ  . TYR A 1 82  ? 15.172  14.234  -9.776  1.00 96.90 82  A 1 
ATOM   661  O  OH  . TYR A 1 82  ? 16.152  13.275  -9.735  1.00 96.20 82  A 1 
ATOM   662  N  N   . VAL A 1 83  ? 14.759  18.558  -11.381 1.00 96.24 83  A 1 
ATOM   663  C  CA  . VAL A 1 83  ? 15.709  18.462  -12.492 1.00 96.00 83  A 1 
ATOM   664  C  C   . VAL A 1 83  ? 16.503  17.165  -12.369 1.00 95.87 83  A 1 
ATOM   665  O  O   . VAL A 1 83  ? 17.277  16.987  -11.434 1.00 95.07 83  A 1 
ATOM   666  C  CB  . VAL A 1 83  ? 16.624  19.701  -12.542 1.00 95.36 83  A 1 
ATOM   667  C  CG1 . VAL A 1 83  ? 17.650  19.585  -13.660 1.00 93.37 83  A 1 
ATOM   668  C  CG2 . VAL A 1 83  ? 15.820  20.984  -12.783 1.00 94.11 83  A 1 
ATOM   669  N  N   . GLU A 1 84  ? 16.376  16.283  -13.362 1.00 95.81 84  A 1 
ATOM   670  C  CA  . GLU A 1 84  ? 17.006  14.948  -13.353 1.00 95.43 84  A 1 
ATOM   671  C  C   . GLU A 1 84  ? 18.548  14.975  -13.337 1.00 95.11 84  A 1 
ATOM   672  O  O   . GLU A 1 84  ? 19.178  14.018  -12.911 1.00 93.74 84  A 1 
ATOM   673  C  CB  . GLU A 1 84  ? 16.494  14.126  -14.556 1.00 93.94 84  A 1 
ATOM   674  C  CG  . GLU A 1 84  ? 16.906  14.693  -15.938 1.00 90.72 84  A 1 
ATOM   675  C  CD  . GLU A 1 84  ? 16.501  13.819  -17.140 1.00 91.38 84  A 1 
ATOM   676  O  OE1 . GLU A 1 84  ? 16.965  14.116  -18.269 1.00 86.54 84  A 1 
ATOM   677  O  OE2 . GLU A 1 84  ? 15.783  12.810  -16.983 1.00 88.24 84  A 1 
ATOM   678  N  N   . THR A 1 85  ? 19.171  16.084  -13.771 1.00 94.48 85  A 1 
ATOM   679  C  CA  . THR A 1 85  ? 20.625  16.320  -13.729 1.00 93.71 85  A 1 
ATOM   680  C  C   . THR A 1 85  ? 21.056  17.143  -12.512 1.00 93.01 85  A 1 
ATOM   681  O  O   . THR A 1 85  ? 22.182  17.630  -12.475 1.00 91.09 85  A 1 
ATOM   682  C  CB  . THR A 1 85  ? 21.136  16.970  -15.025 1.00 93.01 85  A 1 
ATOM   683  O  OG1 . THR A 1 85  ? 20.489  18.194  -15.249 1.00 89.08 85  A 1 
ATOM   684  C  CG2 . THR A 1 85  ? 20.904  16.088  -16.252 1.00 88.59 85  A 1 
ATOM   685  N  N   . SER A 1 86  ? 20.183  17.324  -11.532 1.00 93.92 86  A 1 
ATOM   686  C  CA  . SER A 1 86  ? 20.533  17.914  -10.245 1.00 93.21 86  A 1 
ATOM   687  C  C   . SER A 1 86  ? 20.968  16.829  -9.253  1.00 92.78 86  A 1 
ATOM   688  O  O   . SER A 1 86  ? 20.862  15.634  -9.509  1.00 91.67 86  A 1 
ATOM   689  C  CB  . SER A 1 86  ? 19.364  18.733  -9.689  1.00 92.74 86  A 1 
ATOM   690  O  OG  . SER A 1 86  ? 19.818  19.580  -8.645  1.00 88.50 86  A 1 
ATOM   691  N  N   . THR A 1 87  ? 21.464  17.266  -8.096  1.00 92.22 87  A 1 
ATOM   692  C  CA  . THR A 1 87  ? 21.765  16.393  -6.954  1.00 91.71 87  A 1 
ATOM   693  C  C   . THR A 1 87  ? 21.043  16.903  -5.715  1.00 92.50 87  A 1 
ATOM   694  O  O   . THR A 1 87  ? 20.716  18.093  -5.630  1.00 91.29 87  A 1 
ATOM   695  C  CB  . THR A 1 87  ? 23.267  16.308  -6.675  1.00 89.54 87  A 1 
ATOM   696  O  OG1 . THR A 1 87  ? 23.788  17.568  -6.326  1.00 84.37 87  A 1 
ATOM   697  C  CG2 . THR A 1 87  ? 24.067  15.788  -7.859  1.00 83.95 87  A 1 
ATOM   698  N  N   . SER A 1 88  ? 20.867  16.036  -4.725  1.00 91.44 88  A 1 
ATOM   699  C  CA  . SER A 1 88  ? 20.275  16.419  -3.442  1.00 90.52 88  A 1 
ATOM   700  C  C   . SER A 1 88  ? 21.030  17.562  -2.757  1.00 90.88 88  A 1 
ATOM   701  O  O   . SER A 1 88  ? 20.414  18.493  -2.232  1.00 89.00 88  A 1 
ATOM   702  C  CB  . SER A 1 88  ? 20.192  15.203  -2.511  1.00 88.79 88  A 1 
ATOM   703  O  OG  . SER A 1 88  ? 21.480  14.753  -2.135  1.00 82.87 88  A 1 
ATOM   704  N  N   . LYS A 1 89  ? 22.368  17.595  -2.886  1.00 90.71 89  A 1 
ATOM   705  C  CA  . LYS A 1 89  ? 23.216  18.683  -2.361  1.00 89.66 89  A 1 
ATOM   706  C  C   . LYS A 1 89  ? 22.943  20.050  -2.995  1.00 89.83 89  A 1 
ATOM   707  O  O   . LYS A 1 89  ? 23.230  21.068  -2.377  1.00 87.20 89  A 1 
ATOM   708  C  CB  . LYS A 1 89  ? 24.697  18.340  -2.553  1.00 88.44 89  A 1 
ATOM   709  C  CG  . LYS A 1 89  ? 25.131  17.158  -1.685  1.00 79.08 89  A 1 
ATOM   710  C  CD  . LYS A 1 89  ? 26.635  16.928  -1.845  1.00 70.35 89  A 1 
ATOM   711  C  CE  . LYS A 1 89  ? 27.058  15.749  -0.963  1.00 61.67 89  A 1 
ATOM   712  N  NZ  . LYS A 1 89  ? 28.499  15.448  -1.114  1.00 53.03 89  A 1 
ATOM   713  N  N   . LEU A 1 90  ? 22.404  20.084  -4.210  1.00 89.61 90  A 1 
ATOM   714  C  CA  . LEU A 1 90  ? 22.017  21.306  -4.920  1.00 89.16 90  A 1 
ATOM   715  C  C   . LEU A 1 90  ? 20.508  21.587  -4.825  1.00 89.52 90  A 1 
ATOM   716  O  O   . LEU A 1 90  ? 19.980  22.401  -5.574  1.00 85.79 90  A 1 
ATOM   717  C  CB  . LEU A 1 90  ? 22.509  21.236  -6.371  1.00 87.30 90  A 1 
ATOM   718  C  CG  . LEU A 1 90  ? 24.041  21.204  -6.519  1.00 82.99 90  A 1 
ATOM   719  C  CD1 . LEU A 1 90  ? 24.384  21.101  -8.000  1.00 79.28 90  A 1 
ATOM   720  C  CD2 . LEU A 1 90  ? 24.714  22.464  -5.975  1.00 78.49 90  A 1 
ATOM   721  N  N   . GLY A 1 91  ? 19.814  20.914  -3.905  1.00 89.74 91  A 1 
ATOM   722  C  CA  . GLY A 1 91  ? 18.390  21.110  -3.677  1.00 90.50 91  A 1 
ATOM   723  C  C   . GLY A 1 91  ? 17.492  20.530  -4.774  1.00 92.62 91  A 1 
ATOM   724  O  O   . GLY A 1 91  ? 16.348  20.955  -4.888  1.00 90.21 91  A 1 
ATOM   725  N  N   . CYS A 1 92  ? 18.015  19.594  -5.584  1.00 93.75 92  A 1 
ATOM   726  C  CA  . CYS A 1 92  ? 17.244  18.809  -6.556  1.00 94.77 92  A 1 
ATOM   727  C  C   . CYS A 1 92  ? 16.653  19.590  -7.749  1.00 95.41 92  A 1 
ATOM   728  O  O   . CYS A 1 92  ? 15.985  19.006  -8.595  1.00 93.96 92  A 1 
ATOM   729  C  CB  . CYS A 1 92  ? 16.158  18.017  -5.813  1.00 94.32 92  A 1 
ATOM   730  S  SG  . CYS A 1 92  ? 16.760  17.174  -4.312  1.00 93.49 92  A 1 
ATOM   731  N  N   . ARG A 1 93  ? 16.915  20.898  -7.834  1.00 95.27 93  A 1 
ATOM   732  C  CA  . ARG A 1 93  ? 16.267  21.820  -8.791  1.00 95.23 93  A 1 
ATOM   733  C  C   . ARG A 1 93  ? 17.245  22.623  -9.645  1.00 94.78 93  A 1 
ATOM   734  O  O   . ARG A 1 93  ? 16.831  23.406  -10.493 1.00 92.47 93  A 1 
ATOM   735  C  CB  . ARG A 1 93  ? 15.320  22.743  -8.015  1.00 94.62 93  A 1 
ATOM   736  C  CG  . ARG A 1 93  ? 14.159  21.969  -7.369  1.00 94.52 93  A 1 
ATOM   737  C  CD  . ARG A 1 93  ? 13.336  22.858  -6.428  1.00 94.17 93  A 1 
ATOM   738  N  NE  . ARG A 1 93  ? 12.291  22.073  -5.793  1.00 94.48 93  A 1 
ATOM   739  C  CZ  . ARG A 1 93  ? 11.690  22.272  -4.646  1.00 95.32 93  A 1 
ATOM   740  N  NH1 . ARG A 1 93  ? 11.916  23.319  -3.911  1.00 92.47 93  A 1 
ATOM   741  N  NH2 . ARG A 1 93  ? 10.835  21.399  -4.207  1.00 92.23 93  A 1 
ATOM   742  N  N   . SER A 1 94  ? 18.550  22.459  -9.428  1.00 93.10 94  A 1 
ATOM   743  C  CA  . SER A 1 94  ? 19.597  23.162  -10.169 1.00 92.18 94  A 1 
ATOM   744  C  C   . SER A 1 94  ? 20.426  22.162  -10.962 1.00 91.55 94  A 1 
ATOM   745  O  O   . SER A 1 94  ? 21.051  21.287  -10.371 1.00 87.47 94  A 1 
ATOM   746  C  CB  . SER A 1 94  ? 20.481  23.959  -9.218  1.00 89.42 94  A 1 
ATOM   747  O  OG  . SER A 1 94  ? 19.719  24.948  -8.565  1.00 78.43 94  A 1 
ATOM   748  N  N   . ALA A 1 95  ? 20.462  22.300  -12.289 1.00 88.73 95  A 1 
ATOM   749  C  CA  . ALA A 1 95  ? 21.247  21.429  -13.151 1.00 87.11 95  A 1 
ATOM   750  C  C   . ALA A 1 95  ? 22.748  21.554  -12.854 1.00 86.64 95  A 1 
ATOM   751  O  O   . ALA A 1 95  ? 23.270  22.654  -12.648 1.00 83.33 95  A 1 
ATOM   752  C  CB  . ALA A 1 95  ? 20.942  21.749  -14.615 1.00 83.88 95  A 1 
ATOM   753  N  N   . VAL A 1 96  ? 23.457  20.419  -12.893 1.00 84.70 96  A 1 
ATOM   754  C  CA  . VAL A 1 96  ? 24.919  20.372  -12.839 1.00 82.92 96  A 1 
ATOM   755  C  C   . VAL A 1 96  ? 25.424  20.255  -14.272 1.00 82.08 96  A 1 
ATOM   756  O  O   . VAL A 1 96  ? 25.079  19.302  -14.964 1.00 78.14 96  A 1 
ATOM   757  C  CB  . VAL A 1 96  ? 25.424  19.208  -11.977 1.00 78.86 96  A 1 
ATOM   758  C  CG1 . VAL A 1 96  ? 26.948  19.259  -11.836 1.00 72.08 96  A 1 
ATOM   759  C  CG2 . VAL A 1 96  ? 24.825  19.242  -10.573 1.00 75.03 96  A 1 
ATOM   760  N  N   . ALA A 1 97  ? 26.248  21.221  -14.724 1.00 80.93 97  A 1 
ATOM   761  C  CA  . ALA A 1 97  ? 26.631  21.354  -16.141 1.00 79.30 97  A 1 
ATOM   762  C  C   . ALA A 1 97  ? 27.287  20.091  -16.729 1.00 78.76 97  A 1 
ATOM   763  O  O   . ALA A 1 97  ? 26.918  19.661  -17.820 1.00 73.80 97  A 1 
ATOM   764  C  CB  . ALA A 1 97  ? 27.553  22.574  -16.275 1.00 75.47 97  A 1 
ATOM   765  N  N   . ASP A 1 98  ? 28.213  19.472  -15.979 1.00 78.74 98  A 1 
ATOM   766  C  CA  . ASP A 1 98  ? 28.973  18.303  -16.435 1.00 77.93 98  A 1 
ATOM   767  C  C   . ASP A 1 98  ? 28.394  16.971  -15.933 1.00 78.89 98  A 1 
ATOM   768  O  O   . ASP A 1 98  ? 29.044  15.920  -16.021 1.00 73.79 98  A 1 
ATOM   769  C  CB  . ASP A 1 98  ? 30.452  18.474  -16.041 1.00 73.42 98  A 1 
ATOM   770  C  CG  . ASP A 1 98  ? 31.081  19.750  -16.611 1.00 67.37 98  A 1 
ATOM   771  O  OD1 . ASP A 1 98  ? 30.816  20.072  -17.790 1.00 61.95 98  A 1 
ATOM   772  O  OD2 . ASP A 1 98  ? 31.820  20.411  -15.851 1.00 62.82 98  A 1 
ATOM   773  N  N   . GLN A 1 99  ? 27.197  16.976  -15.386 1.00 73.08 99  A 1 
ATOM   774  C  CA  . GLN A 1 99  ? 26.598  15.754  -14.847 1.00 72.93 99  A 1 
ATOM   775  C  C   . GLN A 1 99  ? 26.037  14.884  -15.971 1.00 75.68 99  A 1 
ATOM   776  O  O   . GLN A 1 99  ? 25.030  15.203  -16.604 1.00 71.66 99  A 1 
ATOM   777  C  CB  . GLN A 1 99  ? 25.568  16.079  -13.763 1.00 67.04 99  A 1 
ATOM   778  C  CG  . GLN A 1 99  ? 25.040  14.794  -13.112 1.00 62.82 99  A 1 
ATOM   779  C  CD  . GLN A 1 99  ? 24.496  14.991  -11.711 1.00 59.57 99  A 1 
ATOM   780  O  OE1 . GLN A 1 99  ? 24.567  16.055  -11.124 1.00 57.52 99  A 1 
ATOM   781  N  NE2 . GLN A 1 99  ? 23.969  13.945  -11.114 1.00 53.96 99  A 1 
ATOM   782  N  N   . VAL A 1 100 ? 26.680  13.733  -16.175 1.00 78.37 100 A 1 
ATOM   783  C  CA  . VAL A 1 100 ? 26.262  12.728  -17.165 1.00 79.59 100 A 1 
ATOM   784  C  C   . VAL A 1 100 ? 25.111  11.869  -16.641 1.00 82.76 100 A 1 
ATOM   785  O  O   . VAL A 1 100 ? 24.220  11.481  -17.402 1.00 78.73 100 A 1 
ATOM   786  C  CB  . VAL A 1 100 ? 27.455  11.842  -17.563 1.00 72.88 100 A 1 
ATOM   787  C  CG1 . VAL A 1 100 ? 27.093  10.843  -18.664 1.00 63.42 100 A 1 
ATOM   788  C  CG2 . VAL A 1 100 ? 28.628  12.686  -18.075 1.00 66.49 100 A 1 
ATOM   789  N  N   . GLU A 1 101 ? 25.120  11.566  -15.339 1.00 85.95 101 A 1 
ATOM   790  C  CA  . GLU A 1 101 ? 24.104  10.740  -14.705 1.00 87.43 101 A 1 
ATOM   791  C  C   . GLU A 1 101 ? 22.782  11.500  -14.556 1.00 89.12 101 A 1 
ATOM   792  O  O   . GLU A 1 101 ? 22.753  12.664  -14.157 1.00 88.16 101 A 1 
ATOM   793  C  CB  . GLU A 1 101 ? 24.633  10.213  -13.370 1.00 84.64 101 A 1 
ATOM   794  C  CG  . GLU A 1 101 ? 23.723  9.116   -12.809 1.00 77.28 101 A 1 
ATOM   795  C  CD  . GLU A 1 101 ? 24.316  8.397   -11.587 1.00 76.45 101 A 1 
ATOM   796  O  OE1 . GLU A 1 101 ? 23.748  7.340   -11.239 1.00 70.32 101 A 1 
ATOM   797  O  OE2 . GLU A 1 101 ? 25.323  8.891   -11.024 1.00 73.93 101 A 1 
ATOM   798  N  N   . LYS A 1 102 ? 21.691  10.832  -14.921 1.00 92.16 102 A 1 
ATOM   799  C  CA  . LYS A 1 102 ? 20.342  11.378  -14.866 1.00 93.12 102 A 1 
ATOM   800  C  C   . LYS A 1 102 ? 19.498  10.573  -13.889 1.00 93.97 102 A 1 
ATOM   801  O  O   . LYS A 1 102 ? 19.240  9.399   -14.123 1.00 92.94 102 A 1 
ATOM   802  C  CB  . LYS A 1 102 ? 19.705  11.338  -16.253 1.00 91.12 102 A 1 
ATOM   803  C  CG  . LYS A 1 102 ? 20.390  12.294  -17.236 1.00 83.09 102 A 1 
ATOM   804  C  CD  . LYS A 1 102 ? 19.660  12.203  -18.577 1.00 81.84 102 A 1 
ATOM   805  C  CE  . LYS A 1 102 ? 20.050  13.360  -19.494 1.00 72.64 102 A 1 
ATOM   806  N  NZ  . LYS A 1 102 ? 18.871  13.752  -20.272 1.00 65.65 102 A 1 
ATOM   807  N  N   . PHE A 1 103 ? 19.008  11.223  -12.859 1.00 95.27 103 A 1 
ATOM   808  C  CA  . PHE A 1 103 ? 18.137  10.624  -11.842 1.00 95.30 103 A 1 
ATOM   809  C  C   . PHE A 1 103 ? 16.665  10.779  -12.230 1.00 95.91 103 A 1 
ATOM   810  O  O   . PHE A 1 103 ? 15.865  11.396  -11.534 1.00 95.44 103 A 1 
ATOM   811  C  CB  . PHE A 1 103 ? 18.469  11.217  -10.475 1.00 94.47 103 A 1 
ATOM   812  C  CG  . PHE A 1 103 ? 19.894  10.991  -10.037 1.00 93.27 103 A 1 
ATOM   813  C  CD1 . PHE A 1 103 ? 20.255  9.798   -9.383  1.00 90.85 103 A 1 
ATOM   814  C  CD2 . PHE A 1 103 ? 20.882  11.960  -10.293 1.00 90.87 103 A 1 
ATOM   815  C  CE1 . PHE A 1 103 ? 21.576  9.573   -8.978  1.00 89.19 103 A 1 
ATOM   816  C  CE2 . PHE A 1 103 ? 22.207  11.740  -9.900  1.00 89.36 103 A 1 
ATOM   817  C  CZ  . PHE A 1 103 ? 22.552  10.548  -9.242  1.00 88.87 103 A 1 
ATOM   818  N  N   . GLN A 1 104 ? 16.296  10.214  -13.393 1.00 96.23 104 A 1 
ATOM   819  C  CA  . GLN A 1 104 ? 14.991  10.445  -14.022 1.00 96.47 104 A 1 
ATOM   820  C  C   . GLN A 1 104 ? 13.775  9.958   -13.208 1.00 97.20 104 A 1 
ATOM   821  O  O   . GLN A 1 104 ? 12.662  10.427  -13.441 1.00 96.81 104 A 1 
ATOM   822  C  CB  . GLN A 1 104 ? 14.993  9.810   -15.416 1.00 95.07 104 A 1 
ATOM   823  C  CG  . GLN A 1 104 ? 15.220  8.293   -15.388 1.00 89.36 104 A 1 
ATOM   824  C  CD  . GLN A 1 104 ? 15.231  7.651   -16.772 1.00 88.17 104 A 1 
ATOM   825  O  OE1 . GLN A 1 104 ? 14.778  8.226   -17.758 1.00 81.08 104 A 1 
ATOM   826  N  NE2 . GLN A 1 104 ? 15.699  6.439   -16.883 1.00 77.64 104 A 1 
ATOM   827  N  N   . PHE A 1 105 ? 13.981  9.012   -12.281 1.00 97.48 105 A 1 
ATOM   828  C  CA  . PHE A 1 105 ? 12.947  8.498   -11.371 1.00 97.64 105 A 1 
ATOM   829  C  C   . PHE A 1 105 ? 13.077  9.047   -9.943  1.00 97.53 105 A 1 
ATOM   830  O  O   . PHE A 1 105 ? 12.433  8.544   -9.036  1.00 96.56 105 A 1 
ATOM   831  C  CB  . PHE A 1 105 ? 12.940  6.972   -11.408 1.00 97.66 105 A 1 
ATOM   832  C  CG  . PHE A 1 105 ? 12.485  6.396   -12.733 1.00 97.77 105 A 1 
ATOM   833  C  CD1 . PHE A 1 105 ? 11.147  6.536   -13.148 1.00 97.27 105 A 1 
ATOM   834  C  CD2 . PHE A 1 105 ? 13.387  5.676   -13.543 1.00 97.21 105 A 1 
ATOM   835  C  CE1 . PHE A 1 105 ? 10.710  5.967   -14.350 1.00 96.69 105 A 1 
ATOM   836  C  CE2 . PHE A 1 105 ? 12.955  5.097   -14.742 1.00 96.66 105 A 1 
ATOM   837  C  CZ  . PHE A 1 105 ? 11.613  5.240   -15.142 1.00 96.80 105 A 1 
ATOM   838  N  N   . GLY A 1 106 ? 13.881  10.086  -9.750  1.00 96.97 106 A 1 
ATOM   839  C  CA  . GLY A 1 106 ? 14.165  10.637  -8.438  1.00 96.61 106 A 1 
ATOM   840  C  C   . GLY A 1 106 ? 15.418  10.036  -7.814  1.00 96.67 106 A 1 
ATOM   841  O  O   . GLY A 1 106 ? 16.084  9.168   -8.375  1.00 95.58 106 A 1 
ATOM   842  N  N   . GLN A 1 107 ? 15.747  10.557  -6.640  1.00 96.24 107 A 1 
ATOM   843  C  CA  . GLN A 1 107 ? 16.881  10.131  -5.843  1.00 95.80 107 A 1 
ATOM   844  C  C   . GLN A 1 107 ? 16.566  10.400  -4.370  1.00 96.02 107 A 1 
ATOM   845  O  O   . GLN A 1 107 ? 15.713  11.247  -4.065  1.00 95.13 107 A 1 
ATOM   846  C  CB  . GLN A 1 107 ? 18.156  10.868  -6.308  1.00 93.94 107 A 1 
ATOM   847  C  CG  . GLN A 1 107 ? 18.095  12.391  -6.127  1.00 90.42 107 A 1 
ATOM   848  C  CD  . GLN A 1 107 ? 19.224  13.113  -6.863  1.00 92.44 107 A 1 
ATOM   849  O  OE1 . GLN A 1 107 ? 20.375  13.110  -6.467  1.00 86.20 107 A 1 
ATOM   850  N  NE2 . GLN A 1 107 ? 18.926  13.758  -7.965  1.00 86.25 107 A 1 
ATOM   851  N  N   . TYR A 1 108 ? 17.246  9.700   -3.463  1.00 95.03 108 A 1 
ATOM   852  C  CA  . TYR A 1 108 ? 17.089  9.981   -2.038  1.00 94.51 108 A 1 
ATOM   853  C  C   . TYR A 1 108 ? 17.434  11.445  -1.723  1.00 94.18 108 A 1 
ATOM   854  O  O   . TYR A 1 108 ? 18.292  12.046  -2.372  1.00 92.68 108 A 1 
ATOM   855  C  CB  . TYR A 1 108 ? 17.939  9.015   -1.205  1.00 93.95 108 A 1 
ATOM   856  C  CG  . TYR A 1 108 ? 17.645  7.548   -1.419  1.00 93.77 108 A 1 
ATOM   857  C  CD1 . TYR A 1 108 ? 16.321  7.064   -1.424  1.00 92.25 108 A 1 
ATOM   858  C  CD2 . TYR A 1 108 ? 18.709  6.638   -1.591  1.00 92.03 108 A 1 
ATOM   859  C  CE1 . TYR A 1 108 ? 16.056  5.695   -1.626  1.00 91.11 108 A 1 
ATOM   860  C  CE2 . TYR A 1 108 ? 18.455  5.270   -1.792  1.00 90.84 108 A 1 
ATOM   861  C  CZ  . TYR A 1 108 ? 17.131  4.804   -1.811  1.00 91.44 108 A 1 
ATOM   862  O  OH  . TYR A 1 108 ? 16.885  3.471   -2.015  1.00 89.71 108 A 1 
ATOM   863  N  N   . GLU A 1 109 ? 16.764  11.995  -0.729  1.00 94.91 109 A 1 
ATOM   864  C  CA  . GLU A 1 109 ? 16.833  13.415  -0.324  1.00 94.67 109 A 1 
ATOM   865  C  C   . GLU A 1 109 ? 16.181  14.411  -1.299  1.00 95.15 109 A 1 
ATOM   866  O  O   . GLU A 1 109 ? 16.238  15.615  -1.058  1.00 93.88 109 A 1 
ATOM   867  C  CB  . GLU A 1 109 ? 18.265  13.858  0.042   1.00 93.22 109 A 1 
ATOM   868  C  CG  . GLU A 1 109 ? 18.990  12.902  0.982   1.00 88.81 109 A 1 
ATOM   869  C  CD  . GLU A 1 109 ? 20.444  13.340  1.241   1.00 84.39 109 A 1 
ATOM   870  O  OE1 . GLU A 1 109 ? 20.677  14.076  2.223   1.00 77.81 109 A 1 
ATOM   871  O  OE2 . GLU A 1 109 ? 21.345  12.892  0.499   1.00 77.90 109 A 1 
ATOM   872  N  N   . CYS A 1 110 ? 15.550  13.940  -2.378  1.00 96.15 110 A 1 
ATOM   873  C  CA  . CYS A 1 110 ? 14.740  14.766  -3.269  1.00 96.57 110 A 1 
ATOM   874  C  C   . CYS A 1 110 ? 13.276  14.317  -3.238  1.00 97.06 110 A 1 
ATOM   875  O  O   . CYS A 1 110 ? 12.991  13.135  -3.082  1.00 96.55 110 A 1 
ATOM   876  C  CB  . CYS A 1 110 ? 15.290  14.704  -4.702  1.00 96.46 110 A 1 
ATOM   877  S  SG  . CYS A 1 110 ? 16.951  15.400  -4.891  1.00 95.93 110 A 1 
ATOM   878  N  N   . ASP A 1 111 ? 12.360  15.267  -3.442  1.00 97.32 111 A 1 
ATOM   879  C  CA  . ASP A 1 111 ? 10.945  14.961  -3.626  1.00 97.61 111 A 1 
ATOM   880  C  C   . ASP A 1 111 ? 10.673  14.283  -4.980  1.00 97.89 111 A 1 
ATOM   881  O  O   . ASP A 1 111 ? 11.521  14.245  -5.878  1.00 97.60 111 A 1 
ATOM   882  C  CB  . ASP A 1 111 ? 10.103  16.221  -3.436  1.00 97.60 111 A 1 
ATOM   883  C  CG  . ASP A 1 111 ? 9.887   16.547  -1.960  1.00 97.28 111 A 1 
ATOM   884  O  OD1 . ASP A 1 111 ? 9.735   15.606  -1.152  1.00 95.98 111 A 1 
ATOM   885  O  OD2 . ASP A 1 111 ? 9.817   17.756  -1.632  1.00 95.63 111 A 1 
ATOM   886  N  N   . ALA A 1 112 ? 9.468   13.724  -5.127  1.00 98.29 112 A 1 
ATOM   887  C  CA  . ALA A 1 112 ? 9.123   12.865  -6.243  1.00 98.56 112 A 1 
ATOM   888  C  C   . ALA A 1 112 ? 8.984   13.643  -7.568  1.00 98.57 112 A 1 
ATOM   889  O  O   . ALA A 1 112 ? 8.146   14.537  -7.676  1.00 98.40 112 A 1 
ATOM   890  C  CB  . ALA A 1 112 ? 7.828   12.120  -5.905  1.00 98.41 112 A 1 
ATOM   891  N  N   . PRO A 1 113 ? 9.725   13.266  -8.633  1.00 98.46 113 A 1 
ATOM   892  C  CA  . PRO A 1 113 ? 9.453   13.779  -9.969  1.00 98.48 113 A 1 
ATOM   893  C  C   . PRO A 1 113 ? 8.174   13.167  -10.555 1.00 98.62 113 A 1 
ATOM   894  O  O   . PRO A 1 113 ? 7.793   12.043  -10.244 1.00 98.46 113 A 1 
ATOM   895  C  CB  . PRO A 1 113 ? 10.686  13.421  -10.795 1.00 97.87 113 A 1 
ATOM   896  C  CG  . PRO A 1 113 ? 11.197  12.147  -10.132 1.00 96.27 113 A 1 
ATOM   897  C  CD  . PRO A 1 113 ? 10.838  12.333  -8.659  1.00 97.99 113 A 1 
ATOM   898  N  N   . HIS A 1 114 ? 7.568   13.858  -11.514 1.00 98.33 114 A 1 
ATOM   899  C  CA  . HIS A 1 114 ? 6.406   13.357  -12.258 1.00 98.22 114 A 1 
ATOM   900  C  C   . HIS A 1 114 ? 6.607   11.954  -12.840 1.00 98.40 114 A 1 
ATOM   901  O  O   . HIS A 1 114 ? 5.675   11.155  -12.873 1.00 98.03 114 A 1 
ATOM   902  C  CB  . HIS A 1 114 ? 6.086   14.319  -13.414 1.00 97.62 114 A 1 
ATOM   903  C  CG  . HIS A 1 114 ? 5.254   15.488  -13.001 1.00 93.23 114 A 1 
ATOM   904  N  ND1 . HIS A 1 114 ? 3.875   15.498  -12.934 1.00 79.14 114 A 1 
ATOM   905  C  CD2 . HIS A 1 114 ? 5.678   16.745  -12.650 1.00 79.04 114 A 1 
ATOM   906  C  CE1 . HIS A 1 114 ? 3.480   16.728  -12.553 1.00 78.43 114 A 1 
ATOM   907  N  NE2 . HIS A 1 114 ? 4.558   17.508  -12.374 1.00 80.92 114 A 1 
ATOM   908  N  N   . LYS A 1 115 ? 7.825   11.629  -13.309 1.00 98.32 115 A 1 
ATOM   909  C  CA  . LYS A 1 115 ? 8.127   10.320  -13.897 1.00 98.25 115 A 1 
ATOM   910  C  C   . LYS A 1 115 ? 8.006   9.184   -12.872 1.00 98.45 115 A 1 
ATOM   911  O  O   . LYS A 1 115 ? 7.481   8.125   -13.219 1.00 98.25 115 A 1 
ATOM   912  C  CB  . LYS A 1 115 ? 9.502   10.370  -14.572 1.00 97.80 115 A 1 
ATOM   913  C  CG  . LYS A 1 115 ? 9.697   9.166   -15.507 1.00 92.93 115 A 1 
ATOM   914  C  CD  . LYS A 1 115 ? 10.977  9.325   -16.334 1.00 89.55 115 A 1 
ATOM   915  C  CE  . LYS A 1 115 ? 11.101  8.135   -17.298 1.00 83.91 115 A 1 
ATOM   916  N  NZ  . LYS A 1 115 ? 12.258  8.271   -18.198 1.00 75.02 115 A 1 
ATOM   917  N  N   . LEU A 1 116 ? 8.442   9.409   -11.635 1.00 98.53 116 A 1 
ATOM   918  C  CA  . LEU A 1 116 ? 8.269   8.470   -10.529 1.00 98.76 116 A 1 
ATOM   919  C  C   . LEU A 1 116 ? 6.781   8.274   -10.215 1.00 98.71 116 A 1 
ATOM   920  O  O   . LEU A 1 116 ? 6.300   7.145   -10.227 1.00 98.71 116 A 1 
ATOM   921  C  CB  . LEU A 1 116 ? 9.051   8.977   -9.299  1.00 98.63 116 A 1 
ATOM   922  C  CG  . LEU A 1 116 ? 8.756   8.230   -7.982  1.00 98.21 116 A 1 
ATOM   923  C  CD1 . LEU A 1 116 ? 9.028   6.737   -8.093  1.00 97.70 116 A 1 
ATOM   924  C  CD2 . LEU A 1 116 ? 9.616   8.794   -6.857  1.00 97.54 116 A 1 
ATOM   925  N  N   . TYR A 1 117 ? 6.054   9.361   -10.000 1.00 98.78 117 A 1 
ATOM   926  C  CA  . TYR A 1 117 ? 4.636   9.301   -9.653  1.00 98.74 117 A 1 
ATOM   927  C  C   . TYR A 1 117 ? 3.795   8.602   -10.730 1.00 98.70 117 A 1 
ATOM   928  O  O   . TYR A 1 117 ? 3.010   7.707   -10.431 1.00 98.68 117 A 1 
ATOM   929  C  CB  . TYR A 1 117 ? 4.126   10.722  -9.393  1.00 98.79 117 A 1 
ATOM   930  C  CG  . TYR A 1 117 ? 2.650   10.736  -9.062  1.00 98.85 117 A 1 
ATOM   931  C  CD1 . TYR A 1 117 ? 1.709   11.265  -9.969  1.00 98.72 117 A 1 
ATOM   932  C  CD2 . TYR A 1 117 ? 2.198   10.147  -7.860  1.00 98.74 117 A 1 
ATOM   933  C  CE1 . TYR A 1 117 ? 0.340   11.215  -9.680  1.00 98.67 117 A 1 
ATOM   934  C  CE2 . TYR A 1 117 ? 0.826   10.086  -7.563  1.00 98.67 117 A 1 
ATOM   935  C  CZ  . TYR A 1 117 ? -0.091  10.622  -8.479  1.00 98.76 117 A 1 
ATOM   936  O  OH  . TYR A 1 117 ? -1.429  10.550  -8.197  1.00 98.56 117 A 1 
ATOM   937  N  N   . ASN A 1 118 ? 4.013   8.936   -12.006 1.00 98.56 118 A 1 
ATOM   938  C  CA  . ASN A 1 118 ? 3.290   8.298   -13.103 1.00 98.31 118 A 1 
ATOM   939  C  C   . ASN A 1 118 ? 3.616   6.794   -13.204 1.00 98.40 118 A 1 
ATOM   940  O  O   . ASN A 1 118 ? 2.711   5.994   -13.427 1.00 98.17 118 A 1 
ATOM   941  C  CB  . ASN A 1 118 ? 3.609   9.040   -14.411 1.00 97.54 118 A 1 
ATOM   942  C  CG  . ASN A 1 118 ? 2.980   10.425  -14.458 1.00 93.17 118 A 1 
ATOM   943  O  OD1 . ASN A 1 118 ? 1.938   10.700  -13.895 1.00 83.94 118 A 1 
ATOM   944  N  ND2 . ASN A 1 118 ? 3.572   11.348  -15.182 1.00 81.42 118 A 1 
ATOM   945  N  N   . SER A 1 119 ? 4.879   6.401   -12.988 1.00 98.58 119 A 1 
ATOM   946  C  CA  . SER A 1 119 ? 5.258   4.986   -12.923 1.00 98.60 119 A 1 
ATOM   947  C  C   . SER A 1 119 ? 4.557   4.264   -11.766 1.00 98.78 119 A 1 
ATOM   948  O  O   . SER A 1 119 ? 4.070   3.153   -11.959 1.00 98.62 119 A 1 
ATOM   949  C  CB  . SER A 1 119 ? 6.781   4.856   -12.781 1.00 98.58 119 A 1 
ATOM   950  O  OG  . SER A 1 119 ? 7.152   3.485   -12.794 1.00 97.77 119 A 1 
ATOM   951  N  N   . LEU A 1 120 ? 4.452   4.909   -10.600 1.00 98.82 120 A 1 
ATOM   952  C  CA  . LEU A 1 120 ? 3.749   4.354   -9.451  1.00 98.84 120 A 1 
ATOM   953  C  C   . LEU A 1 120 ? 2.280   4.082   -9.780  1.00 98.87 120 A 1 
ATOM   954  O  O   . LEU A 1 120 ? 1.822   2.956   -9.591  1.00 98.69 120 A 1 
ATOM   955  C  CB  . LEU A 1 120 ? 3.930   5.279   -8.234  1.00 98.69 120 A 1 
ATOM   956  C  CG  . LEU A 1 120 ? 3.318   4.737   -6.924  1.00 98.11 120 A 1 
ATOM   957  C  CD1 . LEU A 1 120 ? 4.063   5.316   -5.729  1.00 95.58 120 A 1 
ATOM   958  C  CD2 . LEU A 1 120 ? 1.839   5.126   -6.754  1.00 94.69 120 A 1 
ATOM   959  N  N   . ILE A 1 121 ? 1.552   5.053   -10.325 1.00 98.89 121 A 1 
ATOM   960  C  CA  . ILE A 1 121 ? 0.131   4.894   -10.662 1.00 98.86 121 A 1 
ATOM   961  C  C   . ILE A 1 121 ? -0.077  3.827   -11.743 1.00 98.79 121 A 1 
ATOM   962  O  O   . ILE A 1 121 ? -0.985  2.996   -11.641 1.00 98.54 121 A 1 
ATOM   963  C  CB  . ILE A 1 121 ? -0.486  6.253   -11.048 1.00 98.75 121 A 1 
ATOM   964  C  CG1 . ILE A 1 121 ? -0.445  7.274   -9.886  1.00 98.22 121 A 1 
ATOM   965  C  CG2 . ILE A 1 121 ? -1.939  6.094   -11.541 1.00 98.47 121 A 1 
ATOM   966  C  CD1 . ILE A 1 121 ? -1.112  6.825   -8.579  1.00 96.83 121 A 1 
ATOM   967  N  N   . ASP A 1 122 ? 0.785   3.797   -12.749 1.00 98.66 122 A 1 
ATOM   968  C  CA  . ASP A 1 122 ? 0.740   2.797   -13.815 1.00 98.45 122 A 1 
ATOM   969  C  C   . ASP A 1 122 ? 0.903   1.367   -13.289 1.00 98.42 122 A 1 
ATOM   970  O  O   . ASP A 1 122 ? 0.258   0.442   -13.790 1.00 97.75 122 A 1 
ATOM   971  C  CB  . ASP A 1 122 ? 1.818   3.115   -14.869 1.00 97.96 122 A 1 
ATOM   972  C  CG  . ASP A 1 122 ? 1.364   4.106   -15.941 1.00 95.44 122 A 1 
ATOM   973  O  OD1 . ASP A 1 122 ? 0.292   4.714   -15.793 1.00 92.10 122 A 1 
ATOM   974  O  OD2 . ASP A 1 122 ? 1.956   4.104   -17.040 1.00 91.00 122 A 1 
ATOM   975  N  N   . ASN A 1 123 ? 1.759   1.178   -12.288 1.00 98.49 123 A 1 
ATOM   976  C  CA  . ASN A 1 123 ? 2.039   -0.129  -11.714 1.00 98.31 123 A 1 
ATOM   977  C  C   . ASN A 1 123 ? 1.075   -0.496  -10.582 1.00 98.36 123 A 1 
ATOM   978  O  O   . ASN A 1 123 ? 0.660   -1.656  -10.520 1.00 97.84 123 A 1 
ATOM   979  C  CB  . ASN A 1 123 ? 3.519   -0.220  -11.326 1.00 98.16 123 A 1 
ATOM   980  C  CG  . ASN A 1 123 ? 4.377   -0.325  -12.574 1.00 97.19 123 A 1 
ATOM   981  O  OD1 . ASN A 1 123 ? 4.492   -1.369  -13.211 1.00 89.44 123 A 1 
ATOM   982  N  ND2 . ASN A 1 123 ? 4.964   0.767   -13.011 1.00 89.78 123 A 1 
ATOM   983  N  N   . ALA A 1 124 ? 0.610   0.469   -9.789  1.00 98.57 124 A 1 
ATOM   984  C  CA  . ALA A 1 124 ? -0.461  0.240   -8.819  1.00 98.59 124 A 1 
ATOM   985  C  C   . ALA A 1 124 ? -1.697  -0.377  -9.496  1.00 98.44 124 A 1 
ATOM   986  O  O   . ALA A 1 124 ? -2.231  -1.373  -9.007  1.00 98.12 124 A 1 
ATOM   987  C  CB  . ALA A 1 124 ? -0.803  1.568   -8.131  1.00 98.45 124 A 1 
ATOM   988  N  N   . LYS A 1 125 ? -2.073  0.113   -10.684 1.00 98.52 125 A 1 
ATOM   989  C  CA  . LYS A 1 125 ? -3.181  -0.448  -11.470 1.00 98.38 125 A 1 
ATOM   990  C  C   . LYS A 1 125 ? -2.954  -1.906  -11.893 1.00 98.20 125 A 1 
ATOM   991  O  O   . LYS A 1 125 ? -3.927  -2.654  -12.005 1.00 97.41 125 A 1 
ATOM   992  C  CB  . LYS A 1 125 ? -3.449  0.441   -12.693 1.00 98.07 125 A 1 
ATOM   993  C  CG  . LYS A 1 125 ? -4.616  -0.013  -13.585 1.00 96.97 125 A 1 
ATOM   994  C  CD  . LYS A 1 125 ? -5.953  -0.099  -12.832 1.00 95.43 125 A 1 
ATOM   995  C  CE  . LYS A 1 125 ? -7.080  -0.528  -13.765 1.00 93.69 125 A 1 
ATOM   996  N  NZ  . LYS A 1 125 ? -8.369  -0.666  -13.031 1.00 89.95 125 A 1 
ATOM   997  N  N   . LYS A 1 126 ? -1.718  -2.326  -12.140 1.00 98.30 126 A 1 
ATOM   998  C  CA  . LYS A 1 126 ? -1.399  -3.718  -12.518 1.00 97.82 126 A 1 
ATOM   999  C  C   . LYS A 1 126 ? -1.579  -4.681  -11.338 1.00 97.61 126 A 1 
ATOM   1000 O  O   . LYS A 1 126 ? -2.017  -5.800  -11.549 1.00 96.34 126 A 1 
ATOM   1001 C  CB  . LYS A 1 126 ? 0.036   -3.831  -13.057 1.00 97.35 126 A 1 
ATOM   1002 C  CG  . LYS A 1 126 ? 0.292   -3.025  -14.340 1.00 93.61 126 A 1 
ATOM   1003 C  CD  . LYS A 1 126 ? 1.784   -3.108  -14.698 1.00 89.28 126 A 1 
ATOM   1004 C  CE  . LYS A 1 126 ? 2.156   -2.152  -15.826 1.00 82.39 126 A 1 
ATOM   1005 N  NZ  . LYS A 1 126 ? 3.634   -2.012  -15.928 1.00 74.01 126 A 1 
ATOM   1006 N  N   . PHE A 1 127 ? -1.248  -4.237  -10.126 1.00 98.17 127 A 1 
ATOM   1007 C  CA  . PHE A 1 127 ? -1.351  -5.058  -8.919  1.00 97.80 127 A 1 
ATOM   1008 C  C   . PHE A 1 127 ? -2.731  -4.977  -8.256  1.00 97.49 127 A 1 
ATOM   1009 O  O   . PHE A 1 127 ? -3.240  -5.970  -7.751  1.00 96.05 127 A 1 
ATOM   1010 C  CB  . PHE A 1 127 ? -0.251  -4.630  -7.939  1.00 97.70 127 A 1 
ATOM   1011 C  CG  . PHE A 1 127 ? 1.156   -4.927  -8.423  1.00 97.60 127 A 1 
ATOM   1012 C  CD1 . PHE A 1 127 ? 1.597   -6.259  -8.542  1.00 96.38 127 A 1 
ATOM   1013 C  CD2 . PHE A 1 127 ? 2.035   -3.883  -8.751  1.00 96.33 127 A 1 
ATOM   1014 C  CE1 . PHE A 1 127 ? 2.893   -6.548  -8.975  1.00 95.19 127 A 1 
ATOM   1015 C  CE2 . PHE A 1 127 ? 3.346   -4.167  -9.182  1.00 95.40 127 A 1 
ATOM   1016 C  CZ  . PHE A 1 127 ? 3.772   -5.497  -9.291  1.00 95.47 127 A 1 
ATOM   1017 N  N   . ILE A 1 128 ? -3.338  -3.793  -8.273  1.00 97.81 128 A 1 
ATOM   1018 C  CA  . ILE A 1 128 ? -4.587  -3.484  -7.582  1.00 97.78 128 A 1 
ATOM   1019 C  C   . ILE A 1 128 ? -5.596  -3.025  -8.635  1.00 97.66 128 A 1 
ATOM   1020 O  O   . ILE A 1 128 ? -5.707  -1.837  -8.949  1.00 97.16 128 A 1 
ATOM   1021 C  CB  . ILE A 1 128 ? -4.356  -2.433  -6.473  1.00 97.46 128 A 1 
ATOM   1022 C  CG1 . ILE A 1 128 ? -3.175  -2.812  -5.545  1.00 95.87 128 A 1 
ATOM   1023 C  CG2 . ILE A 1 128 ? -5.652  -2.280  -5.653  1.00 95.56 128 A 1 
ATOM   1024 C  CD1 . ILE A 1 128 ? -2.703  -1.660  -4.661  1.00 91.50 128 A 1 
ATOM   1025 N  N   . GLU A 1 129 ? -6.302  -3.976  -9.229  1.00 97.49 129 A 1 
ATOM   1026 C  CA  . GLU A 1 129 ? -7.144  -3.706  -10.390 1.00 96.83 129 A 1 
ATOM   1027 C  C   . GLU A 1 129 ? -8.405  -2.891  -10.046 1.00 97.04 129 A 1 
ATOM   1028 O  O   . GLU A 1 129 ? -8.784  -2.009  -10.812 1.00 95.60 129 A 1 
ATOM   1029 C  CB  . GLU A 1 129 ? -7.497  -5.035  -11.072 1.00 95.19 129 A 1 
ATOM   1030 C  CG  . GLU A 1 129 ? -8.124  -4.794  -12.456 1.00 83.87 129 A 1 
ATOM   1031 C  CD  . GLU A 1 129 ? -8.515  -6.086  -13.200 1.00 76.23 129 A 1 
ATOM   1032 O  OE1 . GLU A 1 129 ? -8.808  -5.970  -14.413 1.00 69.33 129 A 1 
ATOM   1033 O  OE2 . GLU A 1 129 ? -8.562  -7.155  -12.564 1.00 70.80 129 A 1 
ATOM   1034 N  N   . SER A 1 130 ? -9.028  -3.197  -8.915  1.00 97.08 130 A 1 
ATOM   1035 C  CA  . SER A 1 130 ? -10.347 -2.679  -8.551  1.00 96.88 130 A 1 
ATOM   1036 C  C   . SER A 1 130 ? -10.438 -2.335  -7.056  1.00 97.36 130 A 1 
ATOM   1037 O  O   . SER A 1 130 ? -11.146 -3.022  -6.323  1.00 96.55 130 A 1 
ATOM   1038 C  CB  . SER A 1 130 ? -11.439 -3.684  -8.955  1.00 95.02 130 A 1 
ATOM   1039 O  OG  . SER A 1 130 ? -11.363 -3.987  -10.341 1.00 84.87 130 A 1 
ATOM   1040 N  N   . PRO A 1 131 ? -9.734  -1.296  -6.577  1.00 97.72 131 A 1 
ATOM   1041 C  CA  . PRO A 1 131 ? -9.940  -0.795  -5.224  1.00 97.99 131 A 1 
ATOM   1042 C  C   . PRO A 1 131 ? -11.335 -0.166  -5.111  1.00 97.89 131 A 1 
ATOM   1043 O  O   . PRO A 1 131 ? -11.801 0.486   -6.051  1.00 97.47 131 A 1 
ATOM   1044 C  CB  . PRO A 1 131 ? -8.821  0.218   -4.986  1.00 98.00 131 A 1 
ATOM   1045 C  CG  . PRO A 1 131 ? -8.567  0.779   -6.387  1.00 97.41 131 A 1 
ATOM   1046 C  CD  . PRO A 1 131 ? -8.818  -0.420  -7.306  1.00 98.15 131 A 1 
ATOM   1047 N  N   . ASP A 1 132 ? -11.983 -0.320  -3.958  1.00 97.97 132 A 1 
ATOM   1048 C  CA  . ASP A 1 132 ? -13.280 0.314   -3.679  1.00 97.68 132 A 1 
ATOM   1049 C  C   . ASP A 1 132 ? -13.157 1.840   -3.598  1.00 97.93 132 A 1 
ATOM   1050 O  O   . ASP A 1 132 ? -14.082 2.578   -3.949  1.00 97.67 132 A 1 
ATOM   1051 C  CB  . ASP A 1 132 ? -13.835 -0.231  -2.354  1.00 97.14 132 A 1 
ATOM   1052 C  CG  . ASP A 1 132 ? -14.175 -1.718  -2.449  1.00 96.26 132 A 1 
ATOM   1053 O  OD1 . ASP A 1 132 ? -15.208 -2.040  -3.074  1.00 94.13 132 A 1 
ATOM   1054 O  OD2 . ASP A 1 132 ? -13.405 -2.523  -1.887  1.00 93.76 132 A 1 
ATOM   1055 N  N   . PHE A 1 133 ? -11.991 2.310   -3.165  1.00 98.31 133 A 1 
ATOM   1056 C  CA  . PHE A 1 133 ? -11.584 3.715   -3.186  1.00 98.49 133 A 1 
ATOM   1057 C  C   . PHE A 1 133 ? -10.063 3.843   -3.118  1.00 98.69 133 A 1 
ATOM   1058 O  O   . PHE A 1 133 ? -9.338  2.892   -2.825  1.00 98.51 133 A 1 
ATOM   1059 C  CB  . PHE A 1 133 ? -12.257 4.485   -2.039  1.00 98.38 133 A 1 
ATOM   1060 C  CG  . PHE A 1 133 ? -11.904 3.994   -0.645  1.00 98.38 133 A 1 
ATOM   1061 C  CD1 . PHE A 1 133 ? -12.611 2.925   -0.072  1.00 98.03 133 A 1 
ATOM   1062 C  CD2 . PHE A 1 133 ? -10.894 4.637   0.088   1.00 97.99 133 A 1 
ATOM   1063 C  CE1 . PHE A 1 133 ? -12.314 2.499   1.228   1.00 97.64 133 A 1 
ATOM   1064 C  CE2 . PHE A 1 133 ? -10.589 4.210   1.396   1.00 97.56 133 A 1 
ATOM   1065 C  CZ  . PHE A 1 133 ? -11.309 3.143   1.968   1.00 97.61 133 A 1 
ATOM   1066 N  N   . ILE A 1 134 ? -9.579  5.045   -3.369  1.00 98.89 134 A 1 
ATOM   1067 C  CA  . ILE A 1 134 ? -8.187  5.442   -3.178  1.00 98.80 134 A 1 
ATOM   1068 C  C   . ILE A 1 134 ? -8.155  6.477   -2.057  1.00 98.88 134 A 1 
ATOM   1069 O  O   . ILE A 1 134 ? -8.948  7.415   -2.058  1.00 98.78 134 A 1 
ATOM   1070 C  CB  . ILE A 1 134 ? -7.579  5.956   -4.494  1.00 98.74 134 A 1 
ATOM   1071 C  CG1 . ILE A 1 134 ? -7.606  4.830   -5.544  1.00 97.47 134 A 1 
ATOM   1072 C  CG2 . ILE A 1 134 ? -6.145  6.476   -4.272  1.00 98.14 134 A 1 
ATOM   1073 C  CD1 . ILE A 1 134 ? -7.268  5.272   -6.964  1.00 89.14 134 A 1 
ATOM   1074 N  N   . LEU A 1 135 ? -7.247  6.309   -1.103  1.00 98.91 135 A 1 
ATOM   1075 C  CA  . LEU A 1 135 ? -7.008  7.255   -0.028  1.00 98.96 135 A 1 
ATOM   1076 C  C   . LEU A 1 135 ? -5.625  7.877   -0.192  1.00 98.97 135 A 1 
ATOM   1077 O  O   . LEU A 1 135 ? -4.613  7.177   -0.126  1.00 98.86 135 A 1 
ATOM   1078 C  CB  . LEU A 1 135 ? -7.202  6.552   1.326   1.00 98.86 135 A 1 
ATOM   1079 C  CG  . LEU A 1 135 ? -6.941  7.455   2.547   1.00 98.64 135 A 1 
ATOM   1080 C  CD1 . LEU A 1 135 ? -7.874  8.661   2.598   1.00 98.18 135 A 1 
ATOM   1081 C  CD2 . LEU A 1 135 ? -7.156  6.636   3.822   1.00 98.04 135 A 1 
ATOM   1082 N  N   . LEU A 1 136 ? -5.600  9.194   -0.380  1.00 98.93 136 A 1 
ATOM   1083 C  CA  . LEU A 1 136 ? -4.386  9.987   -0.327  1.00 98.90 136 A 1 
ATOM   1084 C  C   . LEU A 1 136 ? -4.136  10.404  1.121   1.00 98.94 136 A 1 
ATOM   1085 O  O   . LEU A 1 136 ? -4.990  11.038  1.743   1.00 98.71 136 A 1 
ATOM   1086 C  CB  . LEU A 1 136 ? -4.494  11.185  -1.284  1.00 98.88 136 A 1 
ATOM   1087 C  CG  . LEU A 1 136 ? -4.803  10.826  -2.747  1.00 98.61 136 A 1 
ATOM   1088 C  CD1 . LEU A 1 136 ? -4.801  12.089  -3.606  1.00 98.45 136 A 1 
ATOM   1089 C  CD2 . LEU A 1 136 ? -3.793  9.852   -3.345  1.00 98.28 136 A 1 
ATOM   1090 N  N   . GLY A 1 137 ? -2.974  10.040  1.665   1.00 98.77 137 A 1 
ATOM   1091 C  CA  . GLY A 1 137 ? -2.598  10.276  3.060   1.00 98.75 137 A 1 
ATOM   1092 C  C   . GLY A 1 137 ? -2.091  11.691  3.369   1.00 98.62 137 A 1 
ATOM   1093 O  O   . GLY A 1 137 ? -1.597  11.911  4.472   1.00 97.08 137 A 1 
ATOM   1094 N  N   . GLY A 1 138 ? -2.224  12.623  2.419   1.00 98.65 138 A 1 
ATOM   1095 C  CA  . GLY A 1 138 ? -1.796  14.016  2.537   1.00 98.68 138 A 1 
ATOM   1096 C  C   . GLY A 1 138 ? -0.380  14.274  2.024   1.00 98.60 138 A 1 
ATOM   1097 O  O   . GLY A 1 138 ? 0.286   13.372  1.511   1.00 97.97 138 A 1 
ATOM   1098 N  N   . ASP A 1 139 ? 0.057   15.526  2.160   1.00 98.74 139 A 1 
ATOM   1099 C  CA  . ASP A 1 139 ? 1.348   16.051  1.700   1.00 98.76 139 A 1 
ATOM   1100 C  C   . ASP A 1 139 ? 1.584   15.818  0.192   1.00 98.75 139 A 1 
ATOM   1101 O  O   . ASP A 1 139 ? 2.470   15.069  -0.242  1.00 98.40 139 A 1 
ATOM   1102 C  CB  . ASP A 1 139 ? 2.495   15.604  2.623   1.00 98.50 139 A 1 
ATOM   1103 C  CG  . ASP A 1 139 ? 2.652   16.480  3.880   1.00 98.15 139 A 1 
ATOM   1104 O  OD1 . ASP A 1 139 ? 1.785   17.345  4.143   1.00 97.19 139 A 1 
ATOM   1105 O  OD2 . ASP A 1 139 ? 3.690   16.353  4.566   1.00 97.00 139 A 1 
ATOM   1106 N  N   . LEU A 1 140 ? 0.766   16.481  -0.627  1.00 98.87 140 A 1 
ATOM   1107 C  CA  . LEU A 1 140 ? 0.740   16.249  -2.061  1.00 98.85 140 A 1 
ATOM   1108 C  C   . LEU A 1 140 ? 1.792   17.061  -2.833  1.00 98.81 140 A 1 
ATOM   1109 O  O   . LEU A 1 140 ? 2.301   16.591  -3.851  1.00 98.60 140 A 1 
ATOM   1110 C  CB  . LEU A 1 140 ? -0.673  16.514  -2.596  1.00 98.81 140 A 1 
ATOM   1111 C  CG  . LEU A 1 140 ? -1.792  15.656  -1.972  1.00 98.34 140 A 1 
ATOM   1112 C  CD1 . LEU A 1 140 ? -3.091  15.881  -2.745  1.00 97.22 140 A 1 
ATOM   1113 C  CD2 . LEU A 1 140 ? -1.498  14.152  -2.001  1.00 96.59 140 A 1 
ATOM   1114 N  N   . ILE A 1 141 ? 2.125   18.270  -2.384  1.00 98.65 141 A 1 
ATOM   1115 C  CA  . ILE A 1 141 ? 3.103   19.146  -3.038  1.00 98.63 141 A 1 
ATOM   1116 C  C   . ILE A 1 141 ? 4.490   19.025  -2.395  1.00 98.43 141 A 1 
ATOM   1117 O  O   . ILE A 1 141 ? 4.618   18.795  -1.190  1.00 98.17 141 A 1 
ATOM   1118 C  CB  . ILE A 1 141 ? 2.587   20.598  -3.115  1.00 98.42 141 A 1 
ATOM   1119 C  CG1 . ILE A 1 141 ? 3.364   21.401  -4.183  1.00 97.56 141 A 1 
ATOM   1120 C  CG2 . ILE A 1 141 ? 2.625   21.299  -1.747  1.00 97.21 141 A 1 
ATOM   1121 C  CD1 . ILE A 1 141 ? 2.726   22.753  -4.528  1.00 96.64 141 A 1 
ATOM   1122 N  N   . ALA A 1 142 ? 5.526   19.218  -3.207  1.00 98.21 142 A 1 
ATOM   1123 C  CA  . ALA A 1 142 ? 6.916   19.194  -2.786  1.00 98.07 142 A 1 
ATOM   1124 C  C   . ALA A 1 142 ? 7.250   20.208  -1.682  1.00 97.85 142 A 1 
ATOM   1125 O  O   . ALA A 1 142 ? 6.655   21.283  -1.574  1.00 97.40 142 A 1 
ATOM   1126 C  CB  . ALA A 1 142 ? 7.793   19.444  -4.012  1.00 97.69 142 A 1 
ATOM   1127 N  N   . HIS A 1 143 ? 8.285   19.900  -0.912  1.00 97.34 143 A 1 
ATOM   1128 C  CA  . HIS A 1 143 ? 8.846   20.788  0.102   1.00 96.88 143 A 1 
ATOM   1129 C  C   . HIS A 1 143 ? 9.581   21.995  -0.503  1.00 96.11 143 A 1 
ATOM   1130 O  O   . HIS A 1 143 ? 10.079  21.977  -1.634  1.00 94.60 143 A 1 
ATOM   1131 C  CB  . HIS A 1 143 ? 9.804   20.000  0.988   1.00 96.52 143 A 1 
ATOM   1132 C  CG  . HIS A 1 143 ? 9.153   18.881  1.752   1.00 96.63 143 A 1 
ATOM   1133 N  ND1 . HIS A 1 143 ? 9.153   17.552  1.382   1.00 94.73 143 A 1 
ATOM   1134 C  CD2 . HIS A 1 143 ? 8.527   18.953  2.965   1.00 94.97 143 A 1 
ATOM   1135 C  CE1 . HIS A 1 143 ? 8.547   16.855  2.346   1.00 94.57 143 A 1 
ATOM   1136 N  NE2 . HIS A 1 143 ? 8.144   17.665  3.341   1.00 94.76 143 A 1 
ATOM   1137 N  N   . GLY A 1 144 ? 9.733   23.047  0.298   1.00 95.77 144 A 1 
ATOM   1138 C  CA  . GLY A 1 144 ? 10.647  24.151  -0.001  1.00 94.44 144 A 1 
ATOM   1139 C  C   . GLY A 1 144 ? 10.233  25.037  -1.188  1.00 94.74 144 A 1 
ATOM   1140 O  O   . GLY A 1 144 ? 11.087  25.685  -1.793  1.00 91.89 144 A 1 
ATOM   1141 N  N   . LEU A 1 145 ? 8.948   25.082  -1.515  1.00 96.21 145 A 1 
ATOM   1142 C  CA  . LEU A 1 145 ? 8.373   25.966  -2.527  1.00 96.51 145 A 1 
ATOM   1143 C  C   . LEU A 1 145 ? 7.696   27.174  -1.888  1.00 96.52 145 A 1 
ATOM   1144 O  O   . LEU A 1 145 ? 7.190   27.127  -0.768  1.00 95.07 145 A 1 
ATOM   1145 C  CB  . LEU A 1 145 ? 7.390   25.169  -3.414  1.00 96.35 145 A 1 
ATOM   1146 C  CG  . LEU A 1 145 ? 8.035   24.029  -4.223  1.00 96.24 145 A 1 
ATOM   1147 C  CD1 . LEU A 1 145 ? 6.951   23.283  -4.999  1.00 95.29 145 A 1 
ATOM   1148 C  CD2 . LEU A 1 145 ? 9.070   24.555  -5.224  1.00 94.97 145 A 1 
ATOM   1149 N  N   . ASN A 1 146 ? 7.645   28.267  -2.637  1.00 96.61 146 A 1 
ATOM   1150 C  CA  . ASN A 1 146 ? 6.844   29.426  -2.256  1.00 96.67 146 A 1 
ATOM   1151 C  C   . ASN A 1 146 ? 5.433   29.250  -2.834  1.00 97.20 146 A 1 
ATOM   1152 O  O   . ASN A 1 146 ? 5.128   29.736  -3.921  1.00 96.33 146 A 1 
ATOM   1153 C  CB  . ASN A 1 146 ? 7.580   30.712  -2.694  1.00 95.64 146 A 1 
ATOM   1154 C  CG  . ASN A 1 146 ? 7.226   31.902  -1.822  1.00 87.16 146 A 1 
ATOM   1155 O  OD1 . ASN A 1 146 ? 6.682   31.807  -0.746  1.00 79.77 146 A 1 
ATOM   1156 N  ND2 . ASN A 1 146 ? 7.576   33.089  -2.250  1.00 77.69 146 A 1 
ATOM   1157 N  N   . VAL A 1 147 ? 4.628   28.456  -2.148  1.00 97.37 147 A 1 
ATOM   1158 C  CA  . VAL A 1 147 ? 3.374   27.900  -2.663  1.00 97.80 147 A 1 
ATOM   1159 C  C   . VAL A 1 147 ? 2.311   28.987  -2.825  1.00 98.07 147 A 1 
ATOM   1160 O  O   . VAL A 1 147 ? 1.997   29.727  -1.897  1.00 97.60 147 A 1 
ATOM   1161 C  CB  . VAL A 1 147 ? 2.869   26.760  -1.766  1.00 97.63 147 A 1 
ATOM   1162 C  CG1 . VAL A 1 147 ? 1.597   26.127  -2.312  1.00 96.43 147 A 1 
ATOM   1163 C  CG2 . VAL A 1 147 ? 3.922   25.645  -1.652  1.00 96.47 147 A 1 
ATOM   1164 N  N   . THR A 1 148 ? 1.726   29.047  -4.021  1.00 98.24 148 A 1 
ATOM   1165 C  CA  . THR A 1 148 ? 0.548   29.860  -4.322  1.00 98.26 148 A 1 
ATOM   1166 C  C   . THR A 1 148 ? -0.697  28.976  -4.412  1.00 98.41 148 A 1 
ATOM   1167 O  O   . THR A 1 148 ? -0.578  27.766  -4.622  1.00 98.37 148 A 1 
ATOM   1168 C  CB  . THR A 1 148 ? 0.721   30.650  -5.628  1.00 98.07 148 A 1 
ATOM   1169 O  OG1 . THR A 1 148 ? 0.774   29.783  -6.729  1.00 96.99 148 A 1 
ATOM   1170 C  CG2 . THR A 1 148 ? 1.987   31.513  -5.642  1.00 96.55 148 A 1 
ATOM   1171 N  N   . LYS A 1 149 ? -1.891  29.575  -4.342  1.00 98.18 149 A 1 
ATOM   1172 C  CA  . LYS A 1 149 ? -3.141  28.843  -4.587  1.00 98.23 149 A 1 
ATOM   1173 C  C   . LYS A 1 149 ? -3.121  28.098  -5.931  1.00 98.41 149 A 1 
ATOM   1174 O  O   . LYS A 1 149 ? -3.495  26.933  -5.991  1.00 98.37 149 A 1 
ATOM   1175 C  CB  . LYS A 1 149 ? -4.356  29.791  -4.484  1.00 97.86 149 A 1 
ATOM   1176 C  CG  . LYS A 1 149 ? -5.667  29.051  -4.809  1.00 96.08 149 A 1 
ATOM   1177 C  CD  . LYS A 1 149 ? -6.954  29.857  -4.594  1.00 93.27 149 A 1 
ATOM   1178 C  CE  . LYS A 1 149 ? -8.096  28.930  -5.033  1.00 87.04 149 A 1 
ATOM   1179 N  NZ  . LYS A 1 149 ? -9.473  29.412  -4.752  1.00 79.67 149 A 1 
ATOM   1180 N  N   . GLN A 1 150 ? -2.651  28.752  -7.001  1.00 98.46 150 A 1 
ATOM   1181 C  CA  . GLN A 1 150 ? -2.602  28.125  -8.324  1.00 98.44 150 A 1 
ATOM   1182 C  C   . GLN A 1 150 ? -1.676  26.903  -8.347  1.00 98.59 150 A 1 
ATOM   1183 O  O   . GLN A 1 150 ? -2.038  25.884  -8.920  1.00 98.49 150 A 1 
ATOM   1184 C  CB  . GLN A 1 150 ? -2.183  29.151  -9.383  1.00 98.29 150 A 1 
ATOM   1185 C  CG  . GLN A 1 150 ? -2.344  28.599  -10.813 1.00 95.68 150 A 1 
ATOM   1186 C  CD  . GLN A 1 150 ? -3.798  28.225  -11.120 1.00 94.78 150 A 1 
ATOM   1187 O  OE1 . GLN A 1 150 ? -4.704  29.016  -10.894 1.00 89.41 150 A 1 
ATOM   1188 N  NE2 . GLN A 1 150 ? -4.065  27.032  -11.600 1.00 87.59 150 A 1 
ATOM   1189 N  N   . MET A 1 151 ? -0.517  26.974  -7.665  1.00 98.66 151 A 1 
ATOM   1190 C  CA  . MET A 1 151 ? 0.399   25.830  -7.563  1.00 98.50 151 A 1 
ATOM   1191 C  C   . MET A 1 151 ? -0.249  24.638  -6.842  1.00 98.73 151 A 1 
ATOM   1192 O  O   . MET A 1 151 ? -0.017  23.505  -7.255  1.00 98.63 151 A 1 
ATOM   1193 C  CB  . MET A 1 151 ? 1.679   26.228  -6.827  1.00 98.34 151 A 1 
ATOM   1194 C  CG  . MET A 1 151 ? 2.564   27.160  -7.653  1.00 96.23 151 A 1 
ATOM   1195 S  SD  . MET A 1 151 ? 3.917   27.916  -6.699  1.00 95.29 151 A 1 
ATOM   1196 C  CE  . MET A 1 151 ? 4.922   26.444  -6.339  1.00 87.03 151 A 1 
ATOM   1197 N  N   . LEU A 1 152 ? -1.073  24.881  -5.823  1.00 98.72 152 A 1 
ATOM   1198 C  CA  . LEU A 1 152 ? -1.830  23.819  -5.165  1.00 98.73 152 A 1 
ATOM   1199 C  C   . LEU A 1 152 ? -2.849  23.194  -6.123  1.00 98.83 152 A 1 
ATOM   1200 O  O   . LEU A 1 152 ? -2.884  21.978  -6.266  1.00 98.76 152 A 1 
ATOM   1201 C  CB  . LEU A 1 152 ? -2.544  24.344  -3.904  1.00 98.69 152 A 1 
ATOM   1202 C  CG  . LEU A 1 152 ? -1.617  24.638  -2.710  1.00 98.13 152 A 1 
ATOM   1203 C  CD1 . LEU A 1 152 ? -2.434  25.275  -1.588  1.00 97.70 152 A 1 
ATOM   1204 C  CD2 . LEU A 1 152 ? -0.962  23.367  -2.165  1.00 97.42 152 A 1 
ATOM   1205 N  N   . ILE A 1 153 ? -3.637  24.015  -6.831  1.00 98.87 153 A 1 
ATOM   1206 C  CA  . ILE A 1 153 ? -4.632  23.536  -7.797  1.00 98.86 153 A 1 
ATOM   1207 C  C   . ILE A 1 153 ? -3.968  22.719  -8.922  1.00 98.85 153 A 1 
ATOM   1208 O  O   . ILE A 1 153 ? -4.456  21.646  -9.278  1.00 98.70 153 A 1 
ATOM   1209 C  CB  . ILE A 1 153 ? -5.456  24.719  -8.346  1.00 98.61 153 A 1 
ATOM   1210 C  CG1 . ILE A 1 153 ? -6.316  25.405  -7.251  1.00 97.10 153 A 1 
ATOM   1211 C  CG2 . ILE A 1 153 ? -6.337  24.305  -9.534  1.00 97.66 153 A 1 
ATOM   1212 C  CD1 . ILE A 1 153 ? -7.375  24.523  -6.595  1.00 90.62 153 A 1 
ATOM   1213 N  N   . ASP A 1 154 ? -2.844  23.197  -9.452  1.00 98.77 154 A 1 
ATOM   1214 C  CA  . ASP A 1 154 ? -2.088  22.489  -10.482 1.00 98.75 154 A 1 
ATOM   1215 C  C   . ASP A 1 154 ? -1.529  21.164  -9.944  1.00 98.73 154 A 1 
ATOM   1216 O  O   . ASP A 1 154 ? -1.625  20.135  -10.611 1.00 98.63 154 A 1 
ATOM   1217 C  CB  . ASP A 1 154 ? -0.957  23.385  -11.022 1.00 98.60 154 A 1 
ATOM   1218 C  CG  . ASP A 1 154 ? -1.428  24.624  -11.792 1.00 97.73 154 A 1 
ATOM   1219 O  OD1 . ASP A 1 154 ? -2.616  24.691  -12.180 1.00 95.97 154 A 1 
ATOM   1220 O  OD2 . ASP A 1 154 ? -0.583  25.520  -12.005 1.00 95.94 154 A 1 
ATOM   1221 N  N   . ASN A 1 155 ? -1.009  21.168  -8.719  1.00 98.73 155 A 1 
ATOM   1222 C  CA  . ASN A 1 155 ? -0.525  19.964  -8.044  1.00 98.79 155 A 1 
ATOM   1223 C  C   . ASN A 1 155 ? -1.653  18.939  -7.852  1.00 98.88 155 A 1 
ATOM   1224 O  O   . ASN A 1 155 ? -1.494  17.782  -8.251  1.00 98.82 155 A 1 
ATOM   1225 C  CB  . ASN A 1 155 ? 0.117   20.370  -6.716  1.00 98.66 155 A 1 
ATOM   1226 C  CG  . ASN A 1 155 ? 0.503   19.162  -5.888  1.00 98.10 155 A 1 
ATOM   1227 O  OD1 . ASN A 1 155 ? -0.226  18.718  -5.013  1.00 89.87 155 A 1 
ATOM   1228 N  ND2 . ASN A 1 155 ? 1.645   18.570  -6.159  1.00 89.79 155 A 1 
ATOM   1229 N  N   . PHE A 1 156 ? -2.809  19.352  -7.333  1.00 98.85 156 A 1 
ATOM   1230 C  CA  . PHE A 1 156 ? -3.946  18.465  -7.129  1.00 98.85 156 A 1 
ATOM   1231 C  C   . PHE A 1 156 ? -4.442  17.856  -8.444  1.00 98.83 156 A 1 
ATOM   1232 O  O   . PHE A 1 156 ? -4.741  16.660  -8.499  1.00 98.76 156 A 1 
ATOM   1233 C  CB  . PHE A 1 156 ? -5.084  19.213  -6.416  1.00 98.87 156 A 1 
ATOM   1234 C  CG  . PHE A 1 156 ? -4.767  19.808  -5.057  1.00 98.85 156 A 1 
ATOM   1235 C  CD1 . PHE A 1 156 ? -3.727  19.322  -4.247  1.00 98.55 156 A 1 
ATOM   1236 C  CD2 . PHE A 1 156 ? -5.555  20.878  -4.580  1.00 98.53 156 A 1 
ATOM   1237 C  CE1 . PHE A 1 156 ? -3.456  19.900  -2.996  1.00 98.32 156 A 1 
ATOM   1238 C  CE2 . PHE A 1 156 ? -5.297  21.457  -3.332  1.00 98.24 156 A 1 
ATOM   1239 C  CZ  . PHE A 1 156 ? -4.244  20.975  -2.537  1.00 98.42 156 A 1 
ATOM   1240 N  N   . ASN A 1 157 ? -4.467  18.635  -9.528  1.00 98.84 157 A 1 
ATOM   1241 C  CA  . ASN A 1 157 ? -4.797  18.123  -10.857 1.00 98.82 157 A 1 
ATOM   1242 C  C   . ASN A 1 157 ? -3.740  17.143  -11.386 1.00 98.73 157 A 1 
ATOM   1243 O  O   . ASN A 1 157 ? -4.095  16.075  -11.892 1.00 98.59 157 A 1 
ATOM   1244 C  CB  . ASN A 1 157 ? -4.995  19.299  -11.822 1.00 98.70 157 A 1 
ATOM   1245 C  CG  . ASN A 1 157 ? -6.349  19.953  -11.645 1.00 98.13 157 A 1 
ATOM   1246 O  OD1 . ASN A 1 157 ? -7.385  19.312  -11.721 1.00 93.28 157 A 1 
ATOM   1247 N  ND2 . ASN A 1 157 ? -6.391  21.243  -11.420 1.00 93.54 157 A 1 
ATOM   1248 N  N   . ASN A 1 158 ? -2.452  17.447  -11.230 1.00 98.70 158 A 1 
ATOM   1249 C  CA  . ASN A 1 158 ? -1.357  16.574  -11.646 1.00 98.70 158 A 1 
ATOM   1250 C  C   . ASN A 1 158 ? -1.348  15.231  -10.908 1.00 98.74 158 A 1 
ATOM   1251 O  O   . ASN A 1 158 ? -0.859  14.236  -11.454 1.00 98.56 158 A 1 
ATOM   1252 C  CB  . ASN A 1 158 ? -0.032  17.317  -11.447 1.00 98.50 158 A 1 
ATOM   1253 C  CG  . ASN A 1 158 ? 0.214   18.394  -12.491 1.00 97.47 158 A 1 
ATOM   1254 O  OD1 . ASN A 1 158 ? -0.214  18.301  -13.629 1.00 91.74 158 A 1 
ATOM   1255 N  ND2 . ASN A 1 158 ? 0.966   19.425  -12.148 1.00 90.68 158 A 1 
ATOM   1256 N  N   . ILE A 1 159 ? -1.899  15.199  -9.697  1.00 98.89 159 A 1 
ATOM   1257 C  CA  . ILE A 1 159 ? -2.036  13.978  -8.905  1.00 98.84 159 A 1 
ATOM   1258 C  C   . ILE A 1 159 ? -3.319  13.227  -9.253  1.00 98.81 159 A 1 
ATOM   1259 O  O   . ILE A 1 159 ? -3.277  12.021  -9.496  1.00 98.78 159 A 1 
ATOM   1260 C  CB  . ILE A 1 159 ? -1.921  14.321  -7.406  1.00 98.66 159 A 1 
ATOM   1261 C  CG1 . ILE A 1 159 ? -0.444  14.664  -7.132  1.00 96.39 159 A 1 
ATOM   1262 C  CG2 . ILE A 1 159 ? -2.416  13.174  -6.512  1.00 98.03 159 A 1 
ATOM   1263 C  CD1 . ILE A 1 159 ? -0.190  15.221  -5.738  1.00 91.00 159 A 1 
ATOM   1264 N  N   . THR A 1 160 ? -4.458  13.907  -9.307  1.00 98.81 160 A 1 
ATOM   1265 C  CA  . THR A 1 160 ? -5.756  13.246  -9.487  1.00 98.89 160 A 1 
ATOM   1266 C  C   . THR A 1 160 ? -6.007  12.800  -10.927 1.00 98.80 160 A 1 
ATOM   1267 O  O   . THR A 1 160 ? -6.560  11.716  -11.124 1.00 98.71 160 A 1 
ATOM   1268 C  CB  . THR A 1 160 ? -6.924  14.102  -8.988  1.00 98.78 160 A 1 
ATOM   1269 O  OG1 . THR A 1 160 ? -6.960  15.350  -9.630  1.00 98.08 160 A 1 
ATOM   1270 C  CG2 . THR A 1 160 ? -6.836  14.337  -7.479  1.00 97.88 160 A 1 
ATOM   1271 N  N   . ASN A 1 161 ? -5.527  13.538  -11.938 1.00 98.74 161 A 1 
ATOM   1272 C  CA  . ASN A 1 161 ? -5.765  13.198  -13.338 1.00 98.66 161 A 1 
ATOM   1273 C  C   . ASN A 1 161 ? -5.175  11.825  -13.743 1.00 98.78 161 A 1 
ATOM   1274 O  O   . ASN A 1 161 ? -5.886  11.043  -14.378 1.00 98.49 161 A 1 
ATOM   1275 C  CB  . ASN A 1 161 ? -5.248  14.321  -14.264 1.00 98.41 161 A 1 
ATOM   1276 C  CG  . ASN A 1 161 ? -6.052  15.607  -14.182 1.00 95.37 161 A 1 
ATOM   1277 O  OD1 . ASN A 1 161 ? -7.184  15.637  -13.761 1.00 88.93 161 A 1 
ATOM   1278 N  ND2 . ASN A 1 161 ? -5.486  16.703  -14.628 1.00 88.35 161 A 1 
ATOM   1279 N  N   . PRO A 1 162 ? -3.918  11.459  -13.372 1.00 98.74 162 A 1 
ATOM   1280 C  CA  . PRO A 1 162 ? -3.398  10.111  -13.626 1.00 98.66 162 A 1 
ATOM   1281 C  C   . PRO A 1 162 ? -4.190  9.008   -12.923 1.00 98.73 162 A 1 
ATOM   1282 O  O   . PRO A 1 162 ? -4.420  7.949   -13.517 1.00 98.50 162 A 1 
ATOM   1283 C  CB  . PRO A 1 162 ? -1.939  10.137  -13.149 1.00 98.41 162 A 1 
ATOM   1284 C  CG  . PRO A 1 162 ? -1.555  11.610  -13.253 1.00 97.15 162 A 1 
ATOM   1285 C  CD  . PRO A 1 162 ? -2.855  12.315  -12.867 1.00 98.46 162 A 1 
ATOM   1286 N  N   . ILE A 1 163 ? -4.651  9.263   -11.697 1.00 98.87 163 A 1 
ATOM   1287 C  CA  . ILE A 1 163 ? -5.484  8.324   -10.942 1.00 98.85 163 A 1 
ATOM   1288 C  C   . ILE A 1 163 ? -6.815  8.097   -11.661 1.00 98.82 163 A 1 
ATOM   1289 O  O   . ILE A 1 163 ? -7.152  6.955   -11.960 1.00 98.68 163 A 1 
ATOM   1290 C  CB  . ILE A 1 163 ? -5.695  8.788   -9.484  1.00 98.83 163 A 1 
ATOM   1291 C  CG1 . ILE A 1 163 ? -4.365  8.844   -8.716  1.00 98.57 163 A 1 
ATOM   1292 C  CG2 . ILE A 1 163 ? -6.673  7.838   -8.773  1.00 98.61 163 A 1 
ATOM   1293 C  CD1 . ILE A 1 163 ? -4.472  9.480   -7.320  1.00 98.30 163 A 1 
ATOM   1294 N  N   . GLU A 1 164 ? -7.530  9.149   -12.015 1.00 98.72 164 A 1 
ATOM   1295 C  CA  . GLU A 1 164 ? -8.814  9.058   -12.719 1.00 98.67 164 A 1 
ATOM   1296 C  C   . GLU A 1 164 ? -8.697  8.344   -14.069 1.00 98.57 164 A 1 
ATOM   1297 O  O   . GLU A 1 164 ? -9.589  7.597   -14.474 1.00 98.07 164 A 1 
ATOM   1298 C  CB  . GLU A 1 164 ? -9.407  10.462  -12.937 1.00 98.35 164 A 1 
ATOM   1299 C  CG  . GLU A 1 164 ? -9.919  11.064  -11.634 1.00 94.84 164 A 1 
ATOM   1300 C  CD  . GLU A 1 164 ? -10.606 12.406  -11.865 1.00 93.64 164 A 1 
ATOM   1301 O  OE1 . GLU A 1 164 ? -11.859 12.452  -11.936 1.00 86.60 164 A 1 
ATOM   1302 O  OE2 . GLU A 1 164 ? -9.925  13.450  -11.930 1.00 88.76 164 A 1 
ATOM   1303 N  N   . LYS A 1 165 ? -7.566  8.521   -14.749 1.00 98.66 165 A 1 
ATOM   1304 C  CA  . LYS A 1 165 ? -7.297  7.863   -16.035 1.00 98.44 165 A 1 
ATOM   1305 C  C   . LYS A 1 165 ? -7.106  6.347   -15.892 1.00 98.45 165 A 1 
ATOM   1306 O  O   . LYS A 1 165 ? -7.483  5.600   -16.800 1.00 97.86 165 A 1 
ATOM   1307 C  CB  . LYS A 1 165 ? -6.081  8.542   -16.674 1.00 97.95 165 A 1 
ATOM   1308 C  CG  . LYS A 1 165 ? -6.134  8.501   -18.202 1.00 85.09 165 A 1 
ATOM   1309 C  CD  . LYS A 1 165 ? -4.937  9.279   -18.759 1.00 80.67 165 A 1 
ATOM   1310 C  CE  . LYS A 1 165 ? -5.039  9.426   -20.273 1.00 68.90 165 A 1 
ATOM   1311 N  NZ  . LYS A 1 165 ? -3.888  10.198  -20.812 1.00 60.05 165 A 1 
ATOM   1312 N  N   . LYS A 1 166 ? -6.511  5.891   -14.796 1.00 98.57 166 A 1 
ATOM   1313 C  CA  . LYS A 1 166 ? -6.289  4.461   -14.513 1.00 98.42 166 A 1 
ATOM   1314 C  C   . LYS A 1 166 ? -7.455  3.812   -13.767 1.00 98.41 166 A 1 
ATOM   1315 O  O   . LYS A 1 166 ? -7.764  2.654   -14.027 1.00 97.80 166 A 1 
ATOM   1316 C  CB  . LYS A 1 166 ? -4.981  4.283   -13.730 1.00 98.28 166 A 1 
ATOM   1317 C  CG  . LYS A 1 166 ? -3.734  4.607   -14.569 1.00 96.23 166 A 1 
ATOM   1318 C  CD  . LYS A 1 166 ? -3.476  3.589   -15.694 1.00 93.81 166 A 1 
ATOM   1319 C  CE  . LYS A 1 166 ? -2.244  4.094   -16.439 1.00 91.21 166 A 1 
ATOM   1320 N  NZ  . LYS A 1 166 ? -1.509  3.047   -17.183 1.00 84.43 166 A 1 
ATOM   1321 N  N   . TYR A 1 167 ? -8.097  4.557   -12.890 1.00 98.61 167 A 1 
ATOM   1322 C  CA  . TYR A 1 167 ? -9.192  4.128   -12.031 1.00 98.58 167 A 1 
ATOM   1323 C  C   . TYR A 1 167 ? -10.455 4.975   -12.273 1.00 98.33 167 A 1 
ATOM   1324 O  O   . TYR A 1 167 ? -10.888 5.719   -11.393 1.00 97.51 167 A 1 
ATOM   1325 C  CB  . TYR A 1 167 ? -8.720  4.193   -10.577 1.00 98.52 167 A 1 
ATOM   1326 C  CG  . TYR A 1 167 ? -7.566  3.265   -10.254 1.00 98.69 167 A 1 
ATOM   1327 C  CD1 . TYR A 1 167 ? -7.803  1.891   -10.073 1.00 98.44 167 A 1 
ATOM   1328 C  CD2 . TYR A 1 167 ? -6.264  3.776   -10.079 1.00 98.47 167 A 1 
ATOM   1329 C  CE1 . TYR A 1 167 ? -6.764  1.039   -9.684  1.00 98.30 167 A 1 
ATOM   1330 C  CE2 . TYR A 1 167 ? -5.220  2.929   -9.695  1.00 98.35 167 A 1 
ATOM   1331 C  CZ  . TYR A 1 167 ? -5.469  1.558   -9.482  1.00 98.49 167 A 1 
ATOM   1332 O  OH  . TYR A 1 167 ? -4.472  0.735   -9.060  1.00 98.11 167 A 1 
ATOM   1333 N  N   . PRO A 1 168 ? -11.051 4.896   -13.468 1.00 98.10 168 A 1 
ATOM   1334 C  CA  . PRO A 1 168 ? -12.243 5.669   -13.770 1.00 97.40 168 A 1 
ATOM   1335 C  C   . PRO A 1 168 ? -13.383 5.280   -12.827 1.00 96.25 168 A 1 
ATOM   1336 O  O   . PRO A 1 168 ? -13.580 4.105   -12.515 1.00 90.19 168 A 1 
ATOM   1337 C  CB  . PRO A 1 168 ? -12.572 5.354   -15.232 1.00 96.41 168 A 1 
ATOM   1338 C  CG  . PRO A 1 168 ? -11.978 3.961   -15.441 1.00 94.90 168 A 1 
ATOM   1339 C  CD  . PRO A 1 168 ? -10.733 3.988   -14.560 1.00 97.67 168 A 1 
ATOM   1340 N  N   . ASN A 1 169 ? -14.142 6.279   -12.390 1.00 96.71 169 A 1 
ATOM   1341 C  CA  . ASN A 1 169 ? -15.268 6.132   -11.457 1.00 96.37 169 A 1 
ATOM   1342 C  C   . ASN A 1 169 ? -14.889 5.637   -10.045 1.00 96.82 169 A 1 
ATOM   1343 O  O   . ASN A 1 169 ? -15.789 5.309   -9.262  1.00 94.78 169 A 1 
ATOM   1344 C  CB  . ASN A 1 169 ? -16.390 5.284   -12.086 1.00 94.53 169 A 1 
ATOM   1345 C  CG  . ASN A 1 169 ? -16.763 5.749   -13.483 1.00 87.52 169 A 1 
ATOM   1346 O  OD1 . ASN A 1 169 ? -16.994 6.915   -13.746 1.00 79.52 169 A 1 
ATOM   1347 N  ND2 . ASN A 1 169 ? -16.825 4.842   -14.431 1.00 76.99 169 A 1 
ATOM   1348 N  N   . THR A 1 170 ? -13.611 5.597   -9.698  1.00 97.92 170 A 1 
ATOM   1349 C  CA  . THR A 1 170 ? -13.158 5.279   -8.342  1.00 98.23 170 A 1 
ATOM   1350 C  C   . THR A 1 170 ? -13.071 6.556   -7.515  1.00 98.49 170 A 1 
ATOM   1351 O  O   . THR A 1 170 ? -12.482 7.542   -7.951  1.00 98.05 170 A 1 
ATOM   1352 C  CB  . THR A 1 170 ? -11.812 4.542   -8.363  1.00 98.04 170 A 1 
ATOM   1353 O  OG1 . THR A 1 170 ? -11.928 3.395   -9.166  1.00 95.31 170 A 1 
ATOM   1354 C  CG2 . THR A 1 170 ? -11.379 4.079   -6.983  1.00 95.57 170 A 1 
ATOM   1355 N  N   . LYS A 1 171 ? -13.635 6.542   -6.300  1.00 98.54 171 A 1 
ATOM   1356 C  CA  . LYS A 1 171 ? -13.554 7.694   -5.392  1.00 98.52 171 A 1 
ATOM   1357 C  C   . LYS A 1 171 ? -12.119 7.909   -4.923  1.00 98.71 171 A 1 
ATOM   1358 O  O   . LYS A 1 171 ? -11.430 6.954   -4.581  1.00 98.57 171 A 1 
ATOM   1359 C  CB  . LYS A 1 171 ? -14.482 7.518   -4.186  1.00 97.98 171 A 1 
ATOM   1360 C  CG  . LYS A 1 171 ? -15.969 7.635   -4.576  1.00 94.37 171 A 1 
ATOM   1361 C  CD  . LYS A 1 171 ? -16.822 7.600   -3.315  1.00 88.78 171 A 1 
ATOM   1362 C  CE  . LYS A 1 171 ? -18.299 7.801   -3.638  1.00 86.24 171 A 1 
ATOM   1363 N  NZ  . LYS A 1 171 ? -19.101 7.902   -2.397  1.00 78.69 171 A 1 
ATOM   1364 N  N   . ILE A 1 172 ? -11.718 9.171   -4.854  1.00 98.80 172 A 1 
ATOM   1365 C  CA  . ILE A 1 172 ? -10.443 9.599   -4.290  1.00 98.93 172 A 1 
ATOM   1366 C  C   . ILE A 1 172 ? -10.752 10.415  -3.040  1.00 98.96 172 A 1 
ATOM   1367 O  O   . ILE A 1 172 ? -11.358 11.484  -3.125  1.00 98.80 172 A 1 
ATOM   1368 C  CB  . ILE A 1 172 ? -9.600  10.393  -5.313  1.00 98.88 172 A 1 
ATOM   1369 C  CG1 . ILE A 1 172 ? -9.437  9.622   -6.647  1.00 98.55 172 A 1 
ATOM   1370 C  CG2 . ILE A 1 172 ? -8.221  10.703  -4.693  1.00 98.57 172 A 1 
ATOM   1371 C  CD1 . ILE A 1 172 ? -8.758  10.438  -7.749  1.00 98.20 172 A 1 
ATOM   1372 N  N   . TYR A 1 173 ? -10.368 9.912   -1.885  1.00 98.96 173 A 1 
ATOM   1373 C  CA  . TYR A 1 173 ? -10.431 10.634  -0.624  1.00 98.95 173 A 1 
ATOM   1374 C  C   . TYR A 1 173 ? -9.050  11.193  -0.278  1.00 98.93 173 A 1 
ATOM   1375 O  O   . TYR A 1 173 ? -8.035  10.624  -0.662  1.00 98.81 173 A 1 
ATOM   1376 C  CB  . TYR A 1 173 ? -10.974 9.719   0.473   1.00 98.80 173 A 1 
ATOM   1377 C  CG  . TYR A 1 173 ? -12.390 9.219   0.234   1.00 98.58 173 A 1 
ATOM   1378 C  CD1 . TYR A 1 173 ? -13.453 10.142  0.159   1.00 97.73 173 A 1 
ATOM   1379 C  CD2 . TYR A 1 173 ? -12.653 7.843   0.100   1.00 97.52 173 A 1 
ATOM   1380 C  CE1 . TYR A 1 173 ? -14.774 9.691   -0.028  1.00 96.49 173 A 1 
ATOM   1381 C  CE2 . TYR A 1 173 ? -13.967 7.383   -0.091  1.00 96.50 173 A 1 
ATOM   1382 C  CZ  . TYR A 1 173 ? -15.027 8.312   -0.148  1.00 96.67 173 A 1 
ATOM   1383 O  OH  . TYR A 1 173 ? -16.315 7.874   -0.312  1.00 94.67 173 A 1 
ATOM   1384 N  N   . ILE A 1 174 ? -9.020  12.286  0.467   1.00 98.81 174 A 1 
ATOM   1385 C  CA  . ILE A 1 174 ? -7.797  12.903  0.975   1.00 98.80 174 A 1 
ATOM   1386 C  C   . ILE A 1 174 ? -7.880  13.049  2.492   1.00 98.87 174 A 1 
ATOM   1387 O  O   . ILE A 1 174 ? -8.904  13.455  3.027   1.00 98.67 174 A 1 
ATOM   1388 C  CB  . ILE A 1 174 ? -7.484  14.234  0.248   1.00 98.44 174 A 1 
ATOM   1389 C  CG1 . ILE A 1 174 ? -6.148  14.815  0.746   1.00 96.88 174 A 1 
ATOM   1390 C  CG2 . ILE A 1 174 ? -8.632  15.263  0.398   1.00 96.45 174 A 1 
ATOM   1391 C  CD1 . ILE A 1 174 ? -5.643  16.014  -0.077  1.00 94.29 174 A 1 
ATOM   1392 N  N   . THR A 1 175 ? -6.798  12.728  3.179   1.00 98.82 175 A 1 
ATOM   1393 C  CA  . THR A 1 175 ? -6.542  13.169  4.553   1.00 98.75 175 A 1 
ATOM   1394 C  C   . THR A 1 175 ? -5.552  14.319  4.481   1.00 98.76 175 A 1 
ATOM   1395 O  O   . THR A 1 175 ? -4.475  14.130  3.938   1.00 98.00 175 A 1 
ATOM   1396 C  CB  . THR A 1 175 ? -5.974  12.012  5.388   1.00 97.49 175 A 1 
ATOM   1397 O  OG1 . THR A 1 175 ? -6.883  10.931  5.399   1.00 83.88 175 A 1 
ATOM   1398 C  CG2 . THR A 1 175 ? -5.752  12.409  6.838   1.00 85.30 175 A 1 
ATOM   1399 N  N   . LEU A 1 176 ? -5.917  15.492  4.982   1.00 98.80 176 A 1 
ATOM   1400 C  CA  . LEU A 1 176 ? -5.088  16.687  4.834   1.00 98.86 176 A 1 
ATOM   1401 C  C   . LEU A 1 176 ? -3.729  16.550  5.519   1.00 98.83 176 A 1 
ATOM   1402 O  O   . LEU A 1 176 ? -3.660  16.294  6.731   1.00 98.63 176 A 1 
ATOM   1403 C  CB  . LEU A 1 176 ? -5.814  17.926  5.383   1.00 98.73 176 A 1 
ATOM   1404 C  CG  . LEU A 1 176 ? -7.019  18.399  4.553   1.00 98.07 176 A 1 
ATOM   1405 C  CD1 . LEU A 1 176 ? -7.635  19.615  5.231   1.00 97.96 176 A 1 
ATOM   1406 C  CD2 . LEU A 1 176 ? -6.628  18.791  3.126   1.00 97.75 176 A 1 
ATOM   1407 N  N   . GLY A 1 177 ? -2.679  16.784  4.758   1.00 98.81 177 A 1 
ATOM   1408 C  CA  . GLY A 1 177 ? -1.312  16.948  5.225   1.00 98.86 177 A 1 
ATOM   1409 C  C   . GLY A 1 177 ? -0.937  18.413  5.428   1.00 98.84 177 A 1 
ATOM   1410 O  O   . GLY A 1 177 ? -1.641  19.331  5.026   1.00 98.63 177 A 1 
ATOM   1411 N  N   . ASN A 1 178 ? 0.198   18.659  6.083   1.00 98.74 178 A 1 
ATOM   1412 C  CA  . ASN A 1 178 ? 0.675   20.010  6.362   1.00 98.55 178 A 1 
ATOM   1413 C  C   . ASN A 1 178 ? 1.134   20.771  5.112   1.00 98.52 178 A 1 
ATOM   1414 O  O   . ASN A 1 178 ? 1.151   22.003  5.142   1.00 98.20 178 A 1 
ATOM   1415 C  CB  . ASN A 1 178 ? 1.771   19.966  7.439   1.00 98.35 178 A 1 
ATOM   1416 C  CG  . ASN A 1 178 ? 2.888   18.986  7.113   1.00 98.17 178 A 1 
ATOM   1417 O  OD1 . ASN A 1 178 ? 2.872   17.864  7.582   1.00 96.20 178 A 1 
ATOM   1418 N  ND2 . ASN A 1 178 ? 3.864   19.375  6.325   1.00 95.86 178 A 1 
ATOM   1419 N  N   . ASN A 1 179 ? 1.493   20.058  4.042   1.00 98.41 179 A 1 
ATOM   1420 C  CA  . ASN A 1 179 ? 1.871   20.647  2.761   1.00 98.35 179 A 1 
ATOM   1421 C  C   . ASN A 1 179 ? 0.676   20.855  1.809   1.00 98.55 179 A 1 
ATOM   1422 O  O   . ASN A 1 179 ? 0.845   21.482  0.771   1.00 98.17 179 A 1 
ATOM   1423 C  CB  . ASN A 1 179 ? 3.006   19.817  2.143   1.00 98.09 179 A 1 
ATOM   1424 C  CG  . ASN A 1 179 ? 4.347   20.149  2.778   1.00 96.61 179 A 1 
ATOM   1425 O  OD1 . ASN A 1 179 ? 4.774   19.600  3.775   1.00 85.09 179 A 1 
ATOM   1426 N  ND2 . ASN A 1 179 ? 5.053   21.109  2.226   1.00 85.48 179 A 1 
ATOM   1427 N  N   . ASP A 1 180 ? -0.523  20.422  2.181   1.00 98.64 180 A 1 
ATOM   1428 C  CA  . ASP A 1 180 ? -1.750  20.680  1.401   1.00 98.78 180 A 1 
ATOM   1429 C  C   . ASP A 1 180 ? -2.341  22.080  1.669   1.00 98.75 180 A 1 
ATOM   1430 O  O   . ASP A 1 180 ? -3.397  22.436  1.138   1.00 98.40 180 A 1 
ATOM   1431 C  CB  . ASP A 1 180 ? -2.786  19.579  1.676   1.00 98.70 180 A 1 
ATOM   1432 C  CG  . ASP A 1 180 ? -2.250  18.173  1.369   1.00 98.68 180 A 1 
ATOM   1433 O  OD1 . ASP A 1 180 ? -1.557  17.993  0.341   1.00 98.12 180 A 1 
ATOM   1434 O  OD2 . ASP A 1 180 ? -2.541  17.251  2.162   1.00 98.11 180 A 1 
ATOM   1435 N  N   . PHE A 1 181 ? -1.645  22.890  2.465   1.00 98.64 181 A 1 
ATOM   1436 C  CA  . PHE A 1 181 ? -1.982  24.269  2.799   1.00 98.69 181 A 1 
ATOM   1437 C  C   . PHE A 1 181 ? -1.048  25.218  2.042   1.00 98.44 181 A 1 
ATOM   1438 O  O   . PHE A 1 181 ? 0.142   24.943  1.896   1.00 97.70 181 A 1 
ATOM   1439 C  CB  . PHE A 1 181 ? -1.868  24.491  4.313   1.00 98.55 181 A 1 
ATOM   1440 C  CG  . PHE A 1 181 ? -2.845  23.698  5.167   1.00 98.64 181 A 1 
ATOM   1441 C  CD1 . PHE A 1 181 ? -3.897  24.359  5.828   1.00 98.21 181 A 1 
ATOM   1442 C  CD2 . PHE A 1 181 ? -2.719  22.307  5.315   1.00 98.18 181 A 1 
ATOM   1443 C  CE1 . PHE A 1 181 ? -4.812  23.640  6.623   1.00 97.84 181 A 1 
ATOM   1444 C  CE2 . PHE A 1 181 ? -3.638  21.577  6.091   1.00 97.92 181 A 1 
ATOM   1445 C  CZ  . PHE A 1 181 ? -4.688  22.246  6.750   1.00 98.22 181 A 1 
ATOM   1446 N  N   . GLN A 1 182 ? -1.541  26.385  1.637   1.00 98.35 182 A 1 
ATOM   1447 C  CA  . GLN A 1 182 ? -0.724  27.364  0.909   1.00 98.19 182 A 1 
ATOM   1448 C  C   . GLN A 1 182 ? 0.533   27.760  1.691   1.00 97.80 182 A 1 
ATOM   1449 O  O   . GLN A 1 182 ? 1.639   27.846  1.143   1.00 96.95 182 A 1 
ATOM   1450 C  CB  . GLN A 1 182 ? -1.569  28.599  0.583   1.00 97.87 182 A 1 
ATOM   1451 C  CG  . GLN A 1 182 ? -0.778  29.582  -0.299  1.00 95.25 182 A 1 
ATOM   1452 C  CD  . GLN A 1 182 ? -1.505  30.889  -0.595  1.00 93.67 182 A 1 
ATOM   1453 O  OE1 . GLN A 1 182 ? -2.686  31.079  -0.358  1.00 87.77 182 A 1 
ATOM   1454 N  NE2 . GLN A 1 182 ? -0.801  31.862  -1.125  1.00 84.87 182 A 1 
ATOM   1455 N  N   . LYS A 1 183 ? 0.382   28.000  2.996   1.00 98.00 183 A 1 
ATOM   1456 C  CA  . LYS A 1 183 ? 1.492   28.112  3.929   1.00 97.61 183 A 1 
ATOM   1457 C  C   . LYS A 1 183 ? 1.620   26.788  4.661   1.00 97.83 183 A 1 
ATOM   1458 O  O   . LYS A 1 183 ? 0.655   26.349  5.282   1.00 96.99 183 A 1 
ATOM   1459 C  CB  . LYS A 1 183 ? 1.259   29.297  4.868   1.00 96.27 183 A 1 
ATOM   1460 C  CG  . LYS A 1 183 ? 2.467   29.541  5.776   1.00 81.42 183 A 1 
ATOM   1461 C  CD  . LYS A 1 183 ? 2.192   30.751  6.674   1.00 69.67 183 A 1 
ATOM   1462 C  CE  . LYS A 1 183 ? 3.377   31.000  7.602   1.00 58.89 183 A 1 
ATOM   1463 N  NZ  . LYS A 1 183 ? 3.105   32.141  8.510   1.00 48.94 183 A 1 
ATOM   1464 N  N   . ASN A 1 184 ? 2.802   26.189  4.638   1.00 97.32 184 A 1 
ATOM   1465 C  CA  . ASN A 1 184 ? 3.053   24.918  5.314   1.00 97.27 184 A 1 
ATOM   1466 C  C   . ASN A 1 184 ? 2.566   24.952  6.774   1.00 97.29 184 A 1 
ATOM   1467 O  O   . ASN A 1 184 ? 2.870   25.892  7.507   1.00 96.44 184 A 1 
ATOM   1468 C  CB  . ASN A 1 184 ? 4.553   24.582  5.183   1.00 96.57 184 A 1 
ATOM   1469 C  CG  . ASN A 1 184 ? 4.877   23.157  5.598   1.00 95.72 184 A 1 
ATOM   1470 O  OD1 . ASN A 1 184 ? 4.031   22.391  6.007   1.00 93.21 184 A 1 
ATOM   1471 N  ND2 . ASN A 1 184 ? 6.120   22.749  5.515   1.00 92.19 184 A 1 
ATOM   1472 N  N   . TYR A 1 185 ? 1.809   23.947  7.165   1.00 97.88 185 A 1 
ATOM   1473 C  CA  . TYR A 1 185 ? 1.026   23.802  8.405   1.00 98.06 185 A 1 
ATOM   1474 C  C   . TYR A 1 185 ? -0.204  24.714  8.526   1.00 98.18 185 A 1 
ATOM   1475 O  O   . TYR A 1 185 ? -1.011  24.505  9.437   1.00 97.47 185 A 1 
ATOM   1476 C  CB  . TYR A 1 185 ? 1.919   23.881  9.657   1.00 97.79 185 A 1 
ATOM   1477 C  CG  . TYR A 1 185 ? 3.016   22.840  9.717   1.00 97.70 185 A 1 
ATOM   1478 C  CD1 . TYR A 1 185 ? 2.780   21.628  10.386  1.00 97.24 185 A 1 
ATOM   1479 C  CD2 . TYR A 1 185 ? 4.256   23.056  9.089   1.00 97.07 185 A 1 
ATOM   1480 C  CE1 . TYR A 1 185 ? 3.762   20.622  10.401  1.00 96.69 185 A 1 
ATOM   1481 C  CE2 . TYR A 1 185 ? 5.246   22.052  9.092   1.00 96.65 185 A 1 
ATOM   1482 C  CZ  . TYR A 1 185 ? 4.989   20.836  9.743   1.00 96.63 185 A 1 
ATOM   1483 O  OH  . TYR A 1 185 ? 5.930   19.835  9.725   1.00 95.59 185 A 1 
ATOM   1484 N  N   . GLY A 1 186 ? -0.396  25.697  7.644   1.00 97.79 186 A 1 
ATOM   1485 C  CA  . GLY A 1 186 ? -1.514  26.633  7.710   1.00 97.52 186 A 1 
ATOM   1486 C  C   . GLY A 1 186 ? -1.558  27.475  8.989   1.00 97.50 186 A 1 
ATOM   1487 O  O   . GLY A 1 186 ? -0.598  27.566  9.764   1.00 96.29 186 A 1 
ATOM   1488 N  N   . SER A 1 187 ? -2.706  28.132  9.203   1.00 97.51 187 A 1 
ATOM   1489 C  CA  . SER A 1 187 ? -3.020  28.826  10.458  1.00 97.57 187 A 1 
ATOM   1490 C  C   . SER A 1 187 ? -4.530  28.917  10.649  1.00 97.86 187 A 1 
ATOM   1491 O  O   . SER A 1 187 ? -5.283  28.843  9.680   1.00 97.39 187 A 1 
ATOM   1492 C  CB  . SER A 1 187 ? -2.400  30.233  10.483  1.00 96.18 187 A 1 
ATOM   1493 O  OG  . SER A 1 187 ? -3.123  31.154  9.698   1.00 88.72 187 A 1 
ATOM   1494 N  N   . PHE A 1 188 ? -4.980  29.152  11.882  1.00 97.16 188 A 1 
ATOM   1495 C  CA  . PHE A 1 188 ? -6.409  29.323  12.160  1.00 96.98 188 A 1 
ATOM   1496 C  C   . PHE A 1 188 ? -7.040  30.506  11.410  1.00 96.92 188 A 1 
ATOM   1497 O  O   . PHE A 1 188 ? -8.235  30.488  11.157  1.00 96.27 188 A 1 
ATOM   1498 C  CB  . PHE A 1 188 ? -6.636  29.441  13.674  1.00 96.64 188 A 1 
ATOM   1499 C  CG  . PHE A 1 188 ? -6.335  28.168  14.444  1.00 96.21 188 A 1 
ATOM   1500 C  CD1 . PHE A 1 188 ? -7.077  27.003  14.194  1.00 95.19 188 A 1 
ATOM   1501 C  CD2 . PHE A 1 188 ? -5.306  28.136  15.407  1.00 95.12 188 A 1 
ATOM   1502 C  CE1 . PHE A 1 188 ? -6.799  25.819  14.889  1.00 94.26 188 A 1 
ATOM   1503 C  CE2 . PHE A 1 188 ? -5.020  26.953  16.102  1.00 93.95 188 A 1 
ATOM   1504 C  CZ  . PHE A 1 188 ? -5.768  25.785  15.840  1.00 94.29 188 A 1 
ATOM   1505 N  N   . ASP A 1 189 ? -6.233  31.480  10.989  1.00 96.63 189 A 1 
ATOM   1506 C  CA  . ASP A 1 189 ? -6.707  32.657  10.255  1.00 96.45 189 A 1 
ATOM   1507 C  C   . ASP A 1 189 ? -6.952  32.370  8.763   1.00 97.12 189 A 1 
ATOM   1508 O  O   . ASP A 1 189 ? -7.709  33.080  8.111   1.00 96.19 189 A 1 
ATOM   1509 C  CB  . ASP A 1 189 ? -5.684  33.795  10.397  1.00 94.92 189 A 1 
ATOM   1510 C  CG  . ASP A 1 189 ? -5.310  34.110  11.846  1.00 88.11 189 A 1 
ATOM   1511 O  OD1 . ASP A 1 189 ? -6.220  34.152  12.699  1.00 83.38 189 A 1 
ATOM   1512 O  OD2 . ASP A 1 189 ? -4.091  34.264  12.093  1.00 82.02 189 A 1 
ATOM   1513 N  N   . THR A 1 190 ? -6.277  31.346  8.193   1.00 97.40 190 A 1 
ATOM   1514 C  CA  . THR A 1 190 ? -6.302  31.050  6.747   1.00 97.74 190 A 1 
ATOM   1515 C  C   . THR A 1 190 ? -6.897  29.684  6.413   1.00 98.26 190 A 1 
ATOM   1516 O  O   . THR A 1 190 ? -7.174  29.424  5.243   1.00 98.10 190 A 1 
ATOM   1517 C  CB  . THR A 1 190 ? -4.901  31.172  6.127   1.00 97.29 190 A 1 
ATOM   1518 O  OG1 . THR A 1 190 ? -3.962  30.348  6.784   1.00 95.72 190 A 1 
ATOM   1519 C  CG2 . THR A 1 190 ? -4.373  32.609  6.212   1.00 95.02 190 A 1 
ATOM   1520 N  N   . ASP A 1 191 ? -7.130  28.832  7.405   1.00 98.13 191 A 1 
ATOM   1521 C  CA  . ASP A 1 191 ? -7.604  27.456  7.231   1.00 98.30 191 A 1 
ATOM   1522 C  C   . ASP A 1 191 ? -8.834  27.335  6.324   1.00 98.68 191 A 1 
ATOM   1523 O  O   . ASP A 1 191 ? -8.854  26.501  5.429   1.00 98.52 191 A 1 
ATOM   1524 C  CB  . ASP A 1 191 ? -7.980  26.867  8.597   1.00 98.16 191 A 1 
ATOM   1525 C  CG  . ASP A 1 191 ? -6.806  26.379  9.442   1.00 97.84 191 A 1 
ATOM   1526 O  OD1 . ASP A 1 191 ? -5.698  26.108  8.941   1.00 96.92 191 A 1 
ATOM   1527 O  OD2 . ASP A 1 191 ? -7.002  26.214  10.661  1.00 96.62 191 A 1 
ATOM   1528 N  N   . LEU A 1 192 ? -9.851  28.181  6.504   1.00 98.52 192 A 1 
ATOM   1529 C  CA  . LEU A 1 192 ? -11.081 28.105  5.705   1.00 98.49 192 A 1 
ATOM   1530 C  C   . LEU A 1 192 ? -10.816 28.318  4.210   1.00 98.61 192 A 1 
ATOM   1531 O  O   . LEU A 1 192 ? -11.482 27.711  3.371   1.00 98.34 192 A 1 
ATOM   1532 C  CB  . LEU A 1 192 ? -12.114 29.131  6.209   1.00 97.94 192 A 1 
ATOM   1533 C  CG  . LEU A 1 192 ? -12.619 28.903  7.651   1.00 92.51 192 A 1 
ATOM   1534 C  CD1 . LEU A 1 192 ? -13.658 29.981  7.987   1.00 86.11 192 A 1 
ATOM   1535 C  CD2 . LEU A 1 192 ? -13.282 27.541  7.831   1.00 86.28 192 A 1 
ATOM   1536 N  N   . THR A 1 193 ? -9.843  29.173  3.868   1.00 98.54 193 A 1 
ATOM   1537 C  CA  . THR A 1 193 ? -9.424  29.409  2.481   1.00 98.54 193 A 1 
ATOM   1538 C  C   . THR A 1 193 ? -8.677  28.197  1.922   1.00 98.73 193 A 1 
ATOM   1539 O  O   . THR A 1 193 ? -8.903  27.819  0.768   1.00 98.56 193 A 1 
ATOM   1540 C  CB  . THR A 1 193 ? -8.533  30.657  2.382   1.00 98.20 193 A 1 
ATOM   1541 O  OG1 . THR A 1 193 ? -9.183  31.765  2.969   1.00 92.99 193 A 1 
ATOM   1542 C  CG2 . THR A 1 193 ? -8.209  31.035  0.940   1.00 91.78 193 A 1 
ATOM   1543 N  N   . ASP A 1 194 ? -7.827  27.578  2.729   1.00 98.79 194 A 1 
ATOM   1544 C  CA  . ASP A 1 194 ? -7.107  26.369  2.336   1.00 98.72 194 A 1 
ATOM   1545 C  C   . ASP A 1 194 ? -8.065  25.180  2.162   1.00 98.89 194 A 1 
ATOM   1546 O  O   . ASP A 1 194 ? -7.995  24.475  1.157   1.00 98.80 194 A 1 
ATOM   1547 C  CB  . ASP A 1 194 ? -5.989  26.076  3.351   1.00 98.63 194 A 1 
ATOM   1548 C  CG  . ASP A 1 194 ? -4.843  27.096  3.294   1.00 98.17 194 A 1 
ATOM   1549 O  OD1 . ASP A 1 194 ? -4.348  27.372  2.178   1.00 96.33 194 A 1 
ATOM   1550 O  OD2 . ASP A 1 194 ? -4.411  27.589  4.369   1.00 95.99 194 A 1 
ATOM   1551 N  N   . PHE A 1 195 ? -9.029  25.005  3.059   1.00 98.81 195 A 1 
ATOM   1552 C  CA  . PHE A 1 195 ? -10.063 23.967  2.932   1.00 98.80 195 A 1 
ATOM   1553 C  C   . PHE A 1 195 ? -10.905 24.144  1.668   1.00 98.86 195 A 1 
ATOM   1554 O  O   . PHE A 1 195 ? -11.150 23.168  0.959   1.00 98.78 195 A 1 
ATOM   1555 C  CB  . PHE A 1 195 ? -10.980 23.948  4.168   1.00 98.87 195 A 1 
ATOM   1556 C  CG  . PHE A 1 195 ? -10.312 23.761  5.522   1.00 98.86 195 A 1 
ATOM   1557 C  CD1 . PHE A 1 195 ? -9.055  23.148  5.658   1.00 98.68 195 A 1 
ATOM   1558 C  CD2 . PHE A 1 195 ? -10.972 24.231  6.671   1.00 98.64 195 A 1 
ATOM   1559 C  CE1 . PHE A 1 195 ? -8.442  23.031  6.918   1.00 98.52 195 A 1 
ATOM   1560 C  CE2 . PHE A 1 195 ? -10.369 24.105  7.936   1.00 98.46 195 A 1 
ATOM   1561 C  CZ  . PHE A 1 195 ? -9.103  23.519  8.062   1.00 98.57 195 A 1 
ATOM   1562 N  N   . GLU A 1 196 ? -11.301 25.379  1.340   1.00 98.75 196 A 1 
ATOM   1563 C  CA  . GLU A 1 196 ? -12.034 25.654  0.107   1.00 98.62 196 A 1 
ATOM   1564 C  C   . GLU A 1 196 ? -11.172 25.366  -1.135  1.00 98.77 196 A 1 
ATOM   1565 O  O   . GLU A 1 196 ? -11.663 24.794  -2.101  1.00 98.51 196 A 1 
ATOM   1566 C  CB  . GLU A 1 196 ? -12.548 27.105  0.111   1.00 98.09 196 A 1 
ATOM   1567 C  CG  . GLU A 1 196 ? -13.622 27.396  -0.964  1.00 88.30 196 A 1 
ATOM   1568 C  CD  . GLU A 1 196 ? -14.971 26.667  -0.721  1.00 77.39 196 A 1 
ATOM   1569 O  OE1 . GLU A 1 196 ? -15.733 26.404  -1.686  1.00 70.58 196 A 1 
ATOM   1570 O  OE2 . GLU A 1 196 ? -15.322 26.353  0.437   1.00 71.18 196 A 1 
ATOM   1571 N  N   . THR A 1 197 ? -9.871  25.674  -1.089  1.00 98.70 197 A 1 
ATOM   1572 C  CA  . THR A 1 197 ? -8.931  25.387  -2.189  1.00 98.70 197 A 1 
ATOM   1573 C  C   . THR A 1 197 ? -8.803  23.882  -2.444  1.00 98.89 197 A 1 
ATOM   1574 O  O   . THR A 1 197 ? -8.861  23.452  -3.595  1.00 98.74 197 A 1 
ATOM   1575 C  CB  . THR A 1 197 ? -7.546  25.990  -1.904  1.00 98.66 197 A 1 
ATOM   1576 O  OG1 . THR A 1 197 ? -7.660  27.394  -1.745  1.00 97.56 197 A 1 
ATOM   1577 C  CG2 . THR A 1 197 ? -6.547  25.744  -3.029  1.00 97.71 197 A 1 
ATOM   1578 N  N   . VAL A 1 198 ? -8.684  23.082  -1.408  1.00 98.89 198 A 1 
ATOM   1579 C  CA  . VAL A 1 198 ? -8.667  21.616  -1.543  1.00 98.94 198 A 1 
ATOM   1580 C  C   . VAL A 1 198 ? -10.027 21.107  -2.045  1.00 98.91 198 A 1 
ATOM   1581 O  O   . VAL A 1 198 ? -10.089 20.239  -2.916  1.00 98.87 198 A 1 
ATOM   1582 C  CB  . VAL A 1 198 ? -8.271  20.947  -0.216  1.00 98.87 198 A 1 
ATOM   1583 C  CG1 . VAL A 1 198 ? -8.292  19.419  -0.322  1.00 98.63 198 A 1 
ATOM   1584 C  CG2 . VAL A 1 198 ? -6.856  21.346  0.219   1.00 98.67 198 A 1 
ATOM   1585 N  N   . PHE A 1 199 ? -11.124 21.691  -1.543  1.00 98.95 199 A 1 
ATOM   1586 C  CA  . PHE A 1 199 ? -12.473 21.302  -1.930  1.00 98.92 199 A 1 
ATOM   1587 C  C   . PHE A 1 199 ? -12.774 21.557  -3.410  1.00 98.87 199 A 1 
ATOM   1588 O  O   . PHE A 1 199 ? -13.509 20.769  -4.008  1.00 98.75 199 A 1 
ATOM   1589 C  CB  . PHE A 1 199 ? -13.488 22.013  -1.034  1.00 98.87 199 A 1 
ATOM   1590 C  CG  . PHE A 1 199 ? -14.912 21.537  -1.252  1.00 98.82 199 A 1 
ATOM   1591 C  CD1 . PHE A 1 199 ? -15.755 22.217  -2.149  1.00 98.51 199 A 1 
ATOM   1592 C  CD2 . PHE A 1 199 ? -15.365 20.381  -0.606  1.00 98.57 199 A 1 
ATOM   1593 C  CE1 . PHE A 1 199 ? -17.051 21.738  -2.401  1.00 98.21 199 A 1 
ATOM   1594 C  CE2 . PHE A 1 199 ? -16.659 19.901  -0.849  1.00 98.21 199 A 1 
ATOM   1595 C  CZ  . PHE A 1 199 ? -17.504 20.576  -1.750  1.00 98.20 199 A 1 
ATOM   1596 N  N   . GLU A 1 200 ? -12.172 22.569  -4.031  1.00 98.85 200 A 1 
ATOM   1597 C  CA  . GLU A 1 200 ? -12.330 22.840  -5.465  1.00 98.64 200 A 1 
ATOM   1598 C  C   . GLU A 1 200 ? -11.976 21.630  -6.349  1.00 98.72 200 A 1 
ATOM   1599 O  O   . GLU A 1 200 ? -12.587 21.448  -7.407  1.00 98.15 200 A 1 
ATOM   1600 C  CB  . GLU A 1 200 ? -11.459 24.049  -5.886  1.00 98.24 200 A 1 
ATOM   1601 C  CG  . GLU A 1 200 ? -12.066 25.409  -5.486  1.00 86.92 200 A 1 
ATOM   1602 C  CD  . GLU A 1 200 ? -11.164 26.627  -5.811  1.00 85.56 200 A 1 
ATOM   1603 O  OE1 . GLU A 1 200 ? -11.310 27.682  -5.149  1.00 80.04 200 A 1 
ATOM   1604 O  OE2 . GLU A 1 200 ? -10.315 26.559  -6.724  1.00 83.76 200 A 1 
ATOM   1605 N  N   . ILE A 1 201 ? -11.050 20.788  -5.914  1.00 98.81 201 A 1 
ATOM   1606 C  CA  . ILE A 1 201 ? -10.651 19.577  -6.638  1.00 98.83 201 A 1 
ATOM   1607 C  C   . ILE A 1 201 ? -11.262 18.322  -6.014  1.00 98.87 201 A 1 
ATOM   1608 O  O   . ILE A 1 201 ? -11.899 17.524  -6.710  1.00 98.67 201 A 1 
ATOM   1609 C  CB  . ILE A 1 201 ? -9.110  19.489  -6.742  1.00 98.67 201 A 1 
ATOM   1610 C  CG1 . ILE A 1 201 ? -8.499  20.729  -7.434  1.00 97.16 201 A 1 
ATOM   1611 C  CG2 . ILE A 1 201 ? -8.668  18.198  -7.459  1.00 97.53 201 A 1 
ATOM   1612 C  CD1 . ILE A 1 201 ? -9.016  21.022  -8.847  1.00 90.02 201 A 1 
ATOM   1613 N  N   . PHE A 1 202 ? -11.108 18.134  -4.713  1.00 98.88 202 A 1 
ATOM   1614 C  CA  . PHE A 1 202 ? -11.510 16.898  -4.031  1.00 98.97 202 A 1 
ATOM   1615 C  C   . PHE A 1 202 ? -13.009 16.837  -3.697  1.00 98.89 202 A 1 
ATOM   1616 O  O   . PHE A 1 202 ? -13.545 15.747  -3.476  1.00 98.69 202 A 1 
ATOM   1617 C  CB  . PHE A 1 202 ? -10.630 16.686  -2.792  1.00 98.90 202 A 1 
ATOM   1618 C  CG  . PHE A 1 202 ? -9.206  16.305  -3.144  1.00 98.91 202 A 1 
ATOM   1619 C  CD1 . PHE A 1 202 ? -8.883  14.957  -3.385  1.00 98.79 202 A 1 
ATOM   1620 C  CD2 . PHE A 1 202 ? -8.210  17.284  -3.275  1.00 98.75 202 A 1 
ATOM   1621 C  CE1 . PHE A 1 202 ? -7.579  14.591  -3.750  1.00 98.60 202 A 1 
ATOM   1622 C  CE2 . PHE A 1 202 ? -6.899  16.927  -3.645  1.00 98.58 202 A 1 
ATOM   1623 C  CZ  . PHE A 1 202 ? -6.583  15.580  -3.884  1.00 98.68 202 A 1 
ATOM   1624 N  N   . GLY A 1 203 ? -13.696 17.971  -3.737  1.00 98.80 203 A 1 
ATOM   1625 C  CA  . GLY A 1 203 ? -15.126 18.066  -3.445  1.00 98.71 203 A 1 
ATOM   1626 C  C   . GLY A 1 203 ? -16.016 17.242  -4.375  1.00 98.62 203 A 1 
ATOM   1627 O  O   . GLY A 1 203 ? -17.083 16.785  -3.960  1.00 98.18 203 A 1 
ATOM   1628 N  N   . LYS A 1 204 ? -15.567 16.956  -5.602  1.00 98.27 204 A 1 
ATOM   1629 C  CA  . LYS A 1 204 ? -16.298 16.097  -6.547  1.00 97.71 204 A 1 
ATOM   1630 C  C   . LYS A 1 204 ? -16.485 14.646  -6.073  1.00 98.07 204 A 1 
ATOM   1631 O  O   . LYS A 1 204 ? -17.362 13.949  -6.575  1.00 97.16 204 A 1 
ATOM   1632 C  CB  . LYS A 1 204 ? -15.640 16.158  -7.934  1.00 95.48 204 A 1 
ATOM   1633 C  CG  . LYS A 1 204 ? -14.286 15.429  -8.032  1.00 87.59 204 A 1 
ATOM   1634 C  CD  . LYS A 1 204 ? -13.665 15.658  -9.413  1.00 86.27 204 A 1 
ATOM   1635 C  CE  . LYS A 1 204 ? -12.297 15.000  -9.498  1.00 78.17 204 A 1 
ATOM   1636 N  NZ  . LYS A 1 204 ? -11.647 15.186  -10.824 1.00 72.44 204 A 1 
ATOM   1637 N  N   . TRP A 1 205 ? -15.686 14.194  -5.111  1.00 98.56 205 A 1 
ATOM   1638 C  CA  . TRP A 1 205 ? -15.810 12.871  -4.487  1.00 98.59 205 A 1 
ATOM   1639 C  C   . TRP A 1 205 ? -16.509 12.899  -3.120  1.00 98.56 205 A 1 
ATOM   1640 O  O   . TRP A 1 205 ? -16.695 11.841  -2.509  1.00 98.07 205 A 1 
ATOM   1641 C  CB  . TRP A 1 205 ? -14.440 12.208  -4.402  1.00 98.55 205 A 1 
ATOM   1642 C  CG  . TRP A 1 205 ? -13.768 11.993  -5.727  1.00 98.53 205 A 1 
ATOM   1643 C  CD1 . TRP A 1 205 ? -14.163 11.115  -6.682  1.00 97.92 205 A 1 
ATOM   1644 C  CD2 . TRP A 1 205 ? -12.592 12.663  -6.255  1.00 98.45 205 A 1 
ATOM   1645 N  NE1 . TRP A 1 205 ? -13.291 11.186  -7.758  1.00 97.88 205 A 1 
ATOM   1646 C  CE2 . TRP A 1 205 ? -12.313 12.119  -7.536  1.00 98.27 205 A 1 
ATOM   1647 C  CE3 . TRP A 1 205 ? -11.732 13.668  -5.755  1.00 98.25 205 A 1 
ATOM   1648 C  CZ2 . TRP A 1 205 ? -11.206 12.541  -8.308  1.00 97.95 205 A 1 
ATOM   1649 C  CZ3 . TRP A 1 205 ? -10.633 14.088  -6.519  1.00 97.39 205 A 1 
ATOM   1650 C  CH2 . TRP A 1 205 ? -10.371 13.538  -7.782  1.00 97.43 205 A 1 
ATOM   1651 N  N   . MET A 1 206 ? -16.920 14.076  -2.665  1.00 98.60 206 A 1 
ATOM   1652 C  CA  . MET A 1 206 ? -17.596 14.267  -1.389  1.00 98.74 206 A 1 
ATOM   1653 C  C   . MET A 1 206 ? -19.109 14.415  -1.579  1.00 98.68 206 A 1 
ATOM   1654 O  O   . MET A 1 206 ? -19.577 15.108  -2.480  1.00 98.16 206 A 1 
ATOM   1655 C  CB  . MET A 1 206 ? -17.002 15.464  -0.642  1.00 98.72 206 A 1 
ATOM   1656 C  CG  . MET A 1 206 ? -15.517 15.266  -0.314  1.00 98.49 206 A 1 
ATOM   1657 S  SD  . MET A 1 206 ? -14.799 16.621  0.659   1.00 98.46 206 A 1 
ATOM   1658 C  CE  . MET A 1 206 ? -13.057 16.163  0.598   1.00 96.13 206 A 1 
ATOM   1659 N  N   . ASN A 1 207 ? -19.880 13.774  -0.713  1.00 98.68 207 A 1 
ATOM   1660 C  CA  . ASN A 1 207 ? -21.310 14.061  -0.603  1.00 98.44 207 A 1 
ATOM   1661 C  C   . ASN A 1 207 ? -21.560 15.343  0.214   1.00 98.66 207 A 1 
ATOM   1662 O  O   . ASN A 1 207 ? -20.617 15.946  0.738   1.00 98.47 207 A 1 
ATOM   1663 C  CB  . ASN A 1 207 ? -22.041 12.804  -0.065  1.00 97.95 207 A 1 
ATOM   1664 C  CG  . ASN A 1 207 ? -21.740 12.486  1.393   1.00 97.52 207 A 1 
ATOM   1665 O  OD1 . ASN A 1 207 ? -21.534 13.350  2.216   1.00 95.20 207 A 1 
ATOM   1666 N  ND2 . ASN A 1 207 ? -21.738 11.227  1.766   1.00 93.77 207 A 1 
ATOM   1667 N  N   . THR A 1 208 ? -22.817 15.755  0.344   1.00 98.58 208 A 1 
ATOM   1668 C  CA  . THR A 1 208 ? -23.185 16.998  1.043   1.00 98.54 208 A 1 
ATOM   1669 C  C   . THR A 1 208 ? -22.723 17.018  2.505   1.00 98.60 208 A 1 
ATOM   1670 O  O   . THR A 1 208 ? -22.183 18.019  2.943   1.00 98.31 208 A 1 
ATOM   1671 C  CB  . THR A 1 208 ? -24.702 17.206  0.986   1.00 98.05 208 A 1 
ATOM   1672 O  OG1 . THR A 1 208 ? -25.146 17.058  -0.346  1.00 89.68 208 A 1 
ATOM   1673 C  CG2 . THR A 1 208 ? -25.128 18.595  1.456   1.00 87.88 208 A 1 
ATOM   1674 N  N   . GLU A 1 209 ? -22.882 15.924  3.236   1.00 98.47 209 A 1 
ATOM   1675 C  CA  . GLU A 1 209 ? -22.483 15.843  4.651   1.00 98.22 209 A 1 
ATOM   1676 C  C   . GLU A 1 209 ? -20.957 15.883  4.819   1.00 98.59 209 A 1 
ATOM   1677 O  O   . GLU A 1 209 ? -20.423 16.556  5.704   1.00 98.23 209 A 1 
ATOM   1678 C  CB  . GLU A 1 209 ? -23.074 14.554  5.237   1.00 97.21 209 A 1 
ATOM   1679 C  CG  . GLU A 1 209 ? -22.864 14.445  6.757   1.00 89.31 209 A 1 
ATOM   1680 C  CD  . GLU A 1 209 ? -23.408 13.132  7.355   1.00 89.19 209 A 1 
ATOM   1681 O  OE1 . GLU A 1 209 ? -23.402 13.016  8.600   1.00 82.37 209 A 1 
ATOM   1682 O  OE2 . GLU A 1 209 ? -23.771 12.208  6.591   1.00 85.88 209 A 1 
ATOM   1683 N  N   . GLN A 1 210 ? -20.249 15.206  3.926   1.00 98.65 210 A 1 
ATOM   1684 C  CA  . GLN A 1 210 ? -18.788 15.249  3.870   1.00 98.70 210 A 1 
ATOM   1685 C  C   . GLN A 1 210 ? -18.295 16.664  3.545   1.00 98.86 210 A 1 
ATOM   1686 O  O   . GLN A 1 210 ? -17.407 17.168  4.229   1.00 98.78 210 A 1 
ATOM   1687 C  CB  . GLN A 1 210 ? -18.289 14.253  2.814   1.00 98.66 210 A 1 
ATOM   1688 C  CG  . GLN A 1 210 ? -18.424 12.791  3.267   1.00 98.40 210 A 1 
ATOM   1689 C  CD  . GLN A 1 210 ? -18.099 11.785  2.158   1.00 98.42 210 A 1 
ATOM   1690 O  OE1 . GLN A 1 210 ? -18.249 12.033  0.965   1.00 96.48 210 A 1 
ATOM   1691 N  NE2 . GLN A 1 210 ? -17.669 10.607  2.513   1.00 95.61 210 A 1 
ATOM   1692 N  N   . ALA A 1 211 ? -18.896 17.314  2.557   1.00 98.89 211 A 1 
ATOM   1693 C  CA  . ALA A 1 211 ? -18.544 18.675  2.165   1.00 98.83 211 A 1 
ATOM   1694 C  C   . ALA A 1 211 ? -18.755 19.682  3.307   1.00 98.88 211 A 1 
ATOM   1695 O  O   . ALA A 1 211 ? -17.915 20.562  3.509   1.00 98.64 211 A 1 
ATOM   1696 C  CB  . ALA A 1 211 ? -19.384 19.054  0.944   1.00 98.71 211 A 1 
ATOM   1697 N  N   . GLU A 1 212 ? -19.832 19.543  4.065   1.00 98.77 212 A 1 
ATOM   1698 C  CA  . GLU A 1 212 ? -20.168 20.462  5.161   1.00 98.50 212 A 1 
ATOM   1699 C  C   . GLU A 1 212 ? -19.107 20.440  6.267   1.00 98.69 212 A 1 
ATOM   1700 O  O   . GLU A 1 212 ? -18.593 21.484  6.677   1.00 98.27 212 A 1 
ATOM   1701 C  CB  . GLU A 1 212 ? -21.569 20.087  5.680   1.00 97.95 212 A 1 
ATOM   1702 C  CG  . GLU A 1 212 ? -22.208 21.211  6.510   1.00 84.92 212 A 1 
ATOM   1703 C  CD  . GLU A 1 212 ? -23.657 20.892  6.909   1.00 77.52 212 A 1 
ATOM   1704 O  OE1 . GLU A 1 212 ? -24.419 21.860  7.152   1.00 71.26 212 A 1 
ATOM   1705 O  OE2 . GLU A 1 212 ? -24.027 19.700  6.985   1.00 72.88 212 A 1 
ATOM   1706 N  N   . THR A 1 213 ? -18.690 19.249  6.698   1.00 98.72 213 A 1 
ATOM   1707 C  CA  . THR A 1 213 ? -17.637 19.113  7.717   1.00 98.84 213 A 1 
ATOM   1708 C  C   . THR A 1 213 ? -16.244 19.423  7.167   1.00 98.86 213 A 1 
ATOM   1709 O  O   . THR A 1 213 ? -15.441 20.033  7.867   1.00 98.63 213 A 1 
ATOM   1710 C  CB  . THR A 1 213 ? -17.648 17.727  8.371   1.00 98.48 213 A 1 
ATOM   1711 O  OG1 . THR A 1 213 ? -17.564 16.697  7.414   1.00 96.38 213 A 1 
ATOM   1712 C  CG2 . THR A 1 213 ? -18.919 17.489  9.173   1.00 96.53 213 A 1 
ATOM   1713 N  N   . PHE A 1 214 ? -15.977 19.090  5.897   1.00 98.95 214 A 1 
ATOM   1714 C  CA  . PHE A 1 214 ? -14.691 19.375  5.276   1.00 98.90 214 A 1 
ATOM   1715 C  C   . PHE A 1 214 ? -14.453 20.877  5.129   1.00 98.97 214 A 1 
ATOM   1716 O  O   . PHE A 1 214 ? -13.402 21.364  5.538   1.00 98.80 214 A 1 
ATOM   1717 C  CB  . PHE A 1 214 ? -14.585 18.665  3.924   1.00 98.92 214 A 1 
ATOM   1718 C  CG  . PHE A 1 214 ? -13.198 18.767  3.333   1.00 98.93 214 A 1 
ATOM   1719 C  CD1 . PHE A 1 214 ? -12.881 19.786  2.412   1.00 98.83 214 A 1 
ATOM   1720 C  CD2 . PHE A 1 214 ? -12.187 17.892  3.761   1.00 98.82 214 A 1 
ATOM   1721 C  CE1 . PHE A 1 214 ? -11.578 19.919  1.926   1.00 98.71 214 A 1 
ATOM   1722 C  CE2 . PHE A 1 214 ? -10.876 18.017  3.276   1.00 98.68 214 A 1 
ATOM   1723 C  CZ  . PHE A 1 214 ? -10.574 19.039  2.363   1.00 98.74 214 A 1 
ATOM   1724 N  N   . LYS A 1 215 ? -15.438 21.630  4.658   1.00 98.89 215 A 1 
ATOM   1725 C  CA  . LYS A 1 215 ? -15.344 23.096  4.559   1.00 98.73 215 A 1 
ATOM   1726 C  C   . LYS A 1 215 ? -15.270 23.784  5.923   1.00 98.69 215 A 1 
ATOM   1727 O  O   . LYS A 1 215 ? -14.707 24.867  6.028   1.00 97.99 215 A 1 
ATOM   1728 C  CB  . LYS A 1 215 ? -16.539 23.645  3.771   1.00 98.44 215 A 1 
ATOM   1729 C  CG  . LYS A 1 215 ? -16.439 23.296  2.282   1.00 96.66 215 A 1 
ATOM   1730 C  CD  . LYS A 1 215 ? -17.601 23.957  1.529   1.00 92.52 215 A 1 
ATOM   1731 C  CE  . LYS A 1 215 ? -17.432 23.724  0.039   1.00 85.47 215 A 1 
ATOM   1732 N  NZ  . LYS A 1 215 ? -17.845 24.919  -0.742  1.00 77.79 215 A 1 
ATOM   1733 N  N   . LYS A 1 216 ? -15.821 23.166  6.963   1.00 98.61 216 A 1 
ATOM   1734 C  CA  . LYS A 1 216 ? -15.763 23.684  8.328   1.00 98.48 216 A 1 
ATOM   1735 C  C   . LYS A 1 216 ? -14.384 23.497  8.974   1.00 98.51 216 A 1 
ATOM   1736 O  O   . LYS A 1 216 ? -13.917 24.416  9.643   1.00 98.01 216 A 1 
ATOM   1737 C  CB  . LYS A 1 216 ? -16.864 23.015  9.174   1.00 97.63 216 A 1 
ATOM   1738 C  CG  . LYS A 1 216 ? -16.860 23.512  10.629  1.00 93.74 216 A 1 
ATOM   1739 C  CD  . LYS A 1 216 ? -17.866 22.738  11.498  1.00 91.41 216 A 1 
ATOM   1740 C  CE  . LYS A 1 216 ? -17.667 23.187  12.948  1.00 84.23 216 A 1 
ATOM   1741 N  NZ  . LYS A 1 216 ? -18.439 22.368  13.919  1.00 78.72 216 A 1 
ATOM   1742 N  N   . GLY A 1 217 ? -13.785 22.311  8.826   1.00 98.72 217 A 1 
ATOM   1743 C  CA  . GLY A 1 217 ? -12.611 21.932  9.626   1.00 98.76 217 A 1 
ATOM   1744 C  C   . GLY A 1 217 ? -11.601 21.015  8.932   1.00 98.87 217 A 1 
ATOM   1745 O  O   . GLY A 1 217 ? -10.656 20.572  9.577   1.00 98.73 217 A 1 
ATOM   1746 N  N   . GLY A 1 218 ? -11.800 20.696  7.653   1.00 98.81 218 A 1 
ATOM   1747 C  CA  . GLY A 1 218 ? -10.911 19.828  6.894   1.00 98.87 218 A 1 
ATOM   1748 C  C   . GLY A 1 218 ? -11.021 18.336  7.239   1.00 98.97 218 A 1 
ATOM   1749 O  O   . GLY A 1 218 ? -10.120 17.566  6.921   1.00 98.83 218 A 1 
ATOM   1750 N  N   . TYR A 1 219 ? -12.107 17.928  7.888   1.00 98.94 219 A 1 
ATOM   1751 C  CA  . TYR A 1 219 ? -12.364 16.536  8.272   1.00 98.94 219 A 1 
ATOM   1752 C  C   . TYR A 1 219 ? -13.733 16.056  7.783   1.00 98.93 219 A 1 
ATOM   1753 O  O   . TYR A 1 219 ? -14.660 16.838  7.589   1.00 98.87 219 A 1 
ATOM   1754 C  CB  . TYR A 1 219 ? -12.229 16.365  9.789   1.00 98.91 219 A 1 
ATOM   1755 C  CG  . TYR A 1 219 ? -13.215 17.181  10.606  1.00 98.92 219 A 1 
ATOM   1756 C  CD1 . TYR A 1 219 ? -12.808 18.406  11.189  1.00 98.71 219 A 1 
ATOM   1757 C  CD2 . TYR A 1 219 ? -14.530 16.738  10.800  1.00 98.69 219 A 1 
ATOM   1758 C  CE1 . TYR A 1 219 ? -13.709 19.167  11.940  1.00 98.53 219 A 1 
ATOM   1759 C  CE2 . TYR A 1 219 ? -15.446 17.503  11.552  1.00 98.53 219 A 1 
ATOM   1760 C  CZ  . TYR A 1 219 ? -15.034 18.713  12.120  1.00 98.65 219 A 1 
ATOM   1761 O  OH  . TYR A 1 219 ? -15.918 19.460  12.848  1.00 98.13 219 A 1 
ATOM   1762 N  N   . TYR A 1 220 ? -13.873 14.753  7.612   1.00 98.91 220 A 1 
ATOM   1763 C  CA  . TYR A 1 220 ? -15.101 14.108  7.149   1.00 98.94 220 A 1 
ATOM   1764 C  C   . TYR A 1 220 ? -15.042 12.602  7.424   1.00 98.91 220 A 1 
ATOM   1765 O  O   . TYR A 1 220 ? -14.051 12.094  7.948   1.00 98.85 220 A 1 
ATOM   1766 C  CB  . TYR A 1 220 ? -15.323 14.408  5.648   1.00 98.87 220 A 1 
ATOM   1767 C  CG  . TYR A 1 220 ? -14.217 13.960  4.710   1.00 98.90 220 A 1 
ATOM   1768 C  CD1 . TYR A 1 220 ? -12.950 14.586  4.750   1.00 98.70 220 A 1 
ATOM   1769 C  CD2 . TYR A 1 220 ? -14.449 12.954  3.763   1.00 98.68 220 A 1 
ATOM   1770 C  CE1 . TYR A 1 220 ? -11.932 14.205  3.875   1.00 98.53 220 A 1 
ATOM   1771 C  CE2 . TYR A 1 220 ? -13.433 12.565  2.876   1.00 98.51 220 A 1 
ATOM   1772 C  CZ  . TYR A 1 220 ? -12.168 13.190  2.936   1.00 98.62 220 A 1 
ATOM   1773 O  OH  . TYR A 1 220 ? -11.178 12.816  2.077   1.00 98.08 220 A 1 
ATOM   1774 N  N   . TYR A 1 221 ? -16.095 11.871  7.082   1.00 98.95 221 A 1 
ATOM   1775 C  CA  . TYR A 1 221 ? -16.132 10.419  7.206   1.00 98.98 221 A 1 
ATOM   1776 C  C   . TYR A 1 221 ? -16.795 9.773   5.987   1.00 98.99 221 A 1 
ATOM   1777 O  O   . TYR A 1 221 ? -17.565 10.408  5.267   1.00 98.74 221 A 1 
ATOM   1778 C  CB  . TYR A 1 221 ? -16.816 10.018  8.520   1.00 98.81 221 A 1 
ATOM   1779 C  CG  . TYR A 1 221 ? -18.331 10.086  8.498   1.00 98.73 221 A 1 
ATOM   1780 C  CD1 . TYR A 1 221 ? -19.015 11.307  8.690   1.00 98.36 221 A 1 
ATOM   1781 C  CD2 . TYR A 1 221 ? -19.067 8.917   8.270   1.00 98.25 221 A 1 
ATOM   1782 C  CE1 . TYR A 1 221 ? -20.413 11.353  8.659   1.00 97.63 221 A 1 
ATOM   1783 C  CE2 . TYR A 1 221 ? -20.474 8.951   8.237   1.00 97.49 221 A 1 
ATOM   1784 C  CZ  . TYR A 1 221 ? -21.143 10.168  8.429   1.00 97.36 221 A 1 
ATOM   1785 O  OH  . TYR A 1 221 ? -22.514 10.179  8.383   1.00 95.55 221 A 1 
ATOM   1786 N  N   . ALA A 1 222 ? -16.521 8.488   5.785   1.00 98.72 222 A 1 
ATOM   1787 C  CA  . ALA A 1 222 ? -17.226 7.656   4.830   1.00 98.68 222 A 1 
ATOM   1788 C  C   . ALA A 1 222 ? -17.725 6.383   5.511   1.00 98.43 222 A 1 
ATOM   1789 O  O   . ALA A 1 222 ? -17.026 5.795   6.334   1.00 97.84 222 A 1 
ATOM   1790 C  CB  . ALA A 1 222 ? -16.308 7.353   3.640   1.00 98.49 222 A 1 
ATOM   1791 N  N   . ASP A 1 223 ? -18.941 5.959   5.149   1.00 98.21 223 A 1 
ATOM   1792 C  CA  . ASP A 1 223 ? -19.519 4.701   5.606   1.00 98.18 223 A 1 
ATOM   1793 C  C   . ASP A 1 223 ? -19.444 3.643   4.498   1.00 97.82 223 A 1 
ATOM   1794 O  O   . ASP A 1 223 ? -19.714 3.921   3.324   1.00 97.17 223 A 1 
ATOM   1795 C  CB  . ASP A 1 223 ? -20.968 4.893   6.094   1.00 97.96 223 A 1 
ATOM   1796 C  CG  . ASP A 1 223 ? -21.086 5.471   7.507   1.00 97.88 223 A 1 
ATOM   1797 O  OD1 . ASP A 1 223 ? -20.065 5.578   8.229   1.00 97.07 223 A 1 
ATOM   1798 O  OD2 . ASP A 1 223 ? -22.211 5.802   7.938   1.00 96.98 223 A 1 
ATOM   1799 N  N   . PHE A 1 224 ? -19.129 2.421   4.897   1.00 97.24 224 A 1 
ATOM   1800 C  CA  . PHE A 1 224 ? -19.058 1.239   4.055   1.00 96.97 224 A 1 
ATOM   1801 C  C   . PHE A 1 224 ? -20.016 0.167   4.612   1.00 96.40 224 A 1 
ATOM   1802 O  O   . PHE A 1 224 ? -19.596 -0.732  5.333   1.00 95.56 224 A 1 
ATOM   1803 C  CB  . PHE A 1 224 ? -17.609 0.762   3.961   1.00 96.91 224 A 1 
ATOM   1804 C  CG  . PHE A 1 224 ? -16.672 1.815   3.408   1.00 97.11 224 A 1 
ATOM   1805 C  CD1 . PHE A 1 224 ? -16.550 2.005   2.023   1.00 96.69 224 A 1 
ATOM   1806 C  CD2 . PHE A 1 224 ? -15.957 2.648   4.286   1.00 96.73 224 A 1 
ATOM   1807 C  CE1 . PHE A 1 224 ? -15.709 3.008   1.513   1.00 96.24 224 A 1 
ATOM   1808 C  CE2 . PHE A 1 224 ? -15.116 3.659   3.787   1.00 96.34 224 A 1 
ATOM   1809 C  CZ  . PHE A 1 224 ? -15.000 3.842   2.400   1.00 96.51 224 A 1 
ATOM   1810 N  N   . PRO A 1 225 ? -21.326 0.261   4.288   1.00 95.89 225 A 1 
ATOM   1811 C  CA  . PRO A 1 225 ? -22.354 -0.595  4.897   1.00 95.36 225 A 1 
ATOM   1812 C  C   . PRO A 1 225 ? -22.146 -2.090  4.673   1.00 94.62 225 A 1 
ATOM   1813 O  O   . PRO A 1 225 ? -22.478 -2.891  5.536   1.00 93.09 225 A 1 
ATOM   1814 C  CB  . PRO A 1 225 ? -23.679 -0.128  4.288   1.00 94.94 225 A 1 
ATOM   1815 C  CG  . PRO A 1 225 ? -23.412 1.321   3.915   1.00 93.91 225 A 1 
ATOM   1816 C  CD  . PRO A 1 225 ? -21.949 1.294   3.480   1.00 95.98 225 A 1 
ATOM   1817 N  N   . SER A 1 226 ? -21.555 -2.480  3.534   1.00 93.17 226 A 1 
ATOM   1818 C  CA  . SER A 1 226 ? -21.241 -3.874  3.226   1.00 91.88 226 A 1 
ATOM   1819 C  C   . SER A 1 226 ? -20.209 -4.503  4.169   1.00 91.97 226 A 1 
ATOM   1820 O  O   . SER A 1 226 ? -20.135 -5.720  4.253   1.00 89.97 226 A 1 
ATOM   1821 C  CB  . SER A 1 226 ? -20.706 -3.984  1.788   1.00 90.06 226 A 1 
ATOM   1822 O  OG  . SER A 1 226 ? -19.625 -3.096  1.599   1.00 81.06 226 A 1 
ATOM   1823 N  N   . SER A 1 227 ? -19.446 -3.674  4.867   1.00 93.07 227 A 1 
ATOM   1824 C  CA  . SER A 1 227 ? -18.390 -4.084  5.788   1.00 93.12 227 A 1 
ATOM   1825 C  C   . SER A 1 227 ? -18.659 -3.657  7.234   1.00 93.76 227 A 1 
ATOM   1826 O  O   . SER A 1 227 ? -17.769 -3.782  8.064   1.00 92.64 227 A 1 
ATOM   1827 C  CB  . SER A 1 227 ? -17.042 -3.550  5.306   1.00 92.16 227 A 1 
ATOM   1828 O  OG  . SER A 1 227 ? -16.772 -4.037  4.008   1.00 86.66 227 A 1 
ATOM   1829 N  N   . ASN A 1 228 ? -19.844 -3.132  7.544   1.00 94.86 228 A 1 
ATOM   1830 C  CA  . ASN A 1 228 ? -20.199 -2.581  8.854   1.00 95.09 228 A 1 
ATOM   1831 C  C   . ASN A 1 228 ? -19.123 -1.628  9.408   1.00 95.50 228 A 1 
ATOM   1832 O  O   . ASN A 1 228 ? -18.747 -1.686  10.574  1.00 94.86 228 A 1 
ATOM   1833 C  CB  . ASN A 1 228 ? -20.562 -3.713  9.817   1.00 94.35 228 A 1 
ATOM   1834 C  CG  . ASN A 1 228 ? -21.783 -4.500  9.378   1.00 91.76 228 A 1 
ATOM   1835 O  OD1 . ASN A 1 228 ? -22.742 -3.979  8.835   1.00 83.96 228 A 1 
ATOM   1836 N  ND2 . ASN A 1 228 ? -21.789 -5.793  9.610   1.00 82.62 228 A 1 
ATOM   1837 N  N   . PHE A 1 229 ? -18.604 -0.769  8.531   1.00 95.81 229 A 1 
ATOM   1838 C  CA  . PHE A 1 229 ? -17.408 0.004   8.816   1.00 96.42 229 A 1 
ATOM   1839 C  C   . PHE A 1 229 ? -17.603 1.491   8.521   1.00 96.95 229 A 1 
ATOM   1840 O  O   . PHE A 1 229 ? -18.122 1.882   7.476   1.00 96.91 229 A 1 
ATOM   1841 C  CB  . PHE A 1 229 ? -16.238 -0.603  8.025   1.00 96.14 229 A 1 
ATOM   1842 C  CG  . PHE A 1 229 ? -14.940 0.151   8.168   1.00 95.92 229 A 1 
ATOM   1843 C  CD1 . PHE A 1 229 ? -14.394 0.833   7.066   1.00 94.16 229 A 1 
ATOM   1844 C  CD2 . PHE A 1 229 ? -14.297 0.207   9.418   1.00 94.11 229 A 1 
ATOM   1845 C  CE1 . PHE A 1 229 ? -13.210 1.577   7.207   1.00 92.87 229 A 1 
ATOM   1846 C  CE2 . PHE A 1 229 ? -13.119 0.956   9.565   1.00 92.72 229 A 1 
ATOM   1847 C  CZ  . PHE A 1 229 ? -12.579 1.645   8.465   1.00 92.75 229 A 1 
ATOM   1848 N  N   . ARG A 1 230 ? -17.147 2.331   9.457   1.00 97.40 230 A 1 
ATOM   1849 C  CA  . ARG A 1 230 ? -17.034 3.782   9.303   1.00 97.85 230 A 1 
ATOM   1850 C  C   . ARG A 1 230 ? -15.573 4.189   9.308   1.00 97.78 230 A 1 
ATOM   1851 O  O   . ARG A 1 230 ? -14.839 3.838   10.238  1.00 97.45 230 A 1 
ATOM   1852 C  CB  . ARG A 1 230 ? -17.841 4.485   10.403  1.00 98.13 230 A 1 
ATOM   1853 C  CG  . ARG A 1 230 ? -17.662 6.008   10.364  1.00 98.10 230 A 1 
ATOM   1854 C  CD  . ARG A 1 230 ? -18.674 6.713   11.274  1.00 97.85 230 A 1 
ATOM   1855 N  NE  . ARG A 1 230 ? -20.016 6.609   10.701  1.00 97.79 230 A 1 
ATOM   1856 C  CZ  . ARG A 1 230 ? -21.154 7.069   11.185  1.00 98.13 230 A 1 
ATOM   1857 N  NH1 . ARG A 1 230 ? -21.219 7.708   12.318  1.00 96.32 230 A 1 
ATOM   1858 N  NH2 . ARG A 1 230 ? -22.244 6.893   10.515  1.00 96.51 230 A 1 
ATOM   1859 N  N   . PHE A 1 231 ? -15.166 4.988   8.339   1.00 98.01 231 A 1 
ATOM   1860 C  CA  . PHE A 1 231 ? -13.812 5.511   8.248   1.00 98.38 231 A 1 
ATOM   1861 C  C   . PHE A 1 231 ? -13.809 7.021   8.467   1.00 98.68 231 A 1 
ATOM   1862 O  O   . PHE A 1 231 ? -14.429 7.756   7.702   1.00 98.54 231 A 1 
ATOM   1863 C  CB  . PHE A 1 231 ? -13.195 5.100   6.905   1.00 98.25 231 A 1 
ATOM   1864 C  CG  . PHE A 1 231 ? -11.678 4.983   6.853   1.00 98.34 231 A 1 
ATOM   1865 C  CD1 . PHE A 1 231 ? -11.094 4.496   5.677   1.00 97.86 231 A 1 
ATOM   1866 C  CD2 . PHE A 1 231 ? -10.860 5.288   7.948   1.00 97.87 231 A 1 
ATOM   1867 C  CE1 . PHE A 1 231 ? -9.711  4.294   5.603   1.00 97.62 231 A 1 
ATOM   1868 C  CE2 . PHE A 1 231 ? -9.472  5.098   7.880   1.00 97.54 231 A 1 
ATOM   1869 C  CZ  . PHE A 1 231 ? -8.897  4.597   6.705   1.00 97.78 231 A 1 
ATOM   1870 N  N   . LEU A 1 232 ? -13.139 7.476   9.515   1.00 98.74 232 A 1 
ATOM   1871 C  CA  . LEU A 1 232 ? -12.954 8.899   9.796   1.00 98.85 232 A 1 
ATOM   1872 C  C   . LEU A 1 232 ? -11.660 9.387   9.155   1.00 98.86 232 A 1 
ATOM   1873 O  O   . LEU A 1 232 ? -10.589 8.836   9.407   1.00 98.82 232 A 1 
ATOM   1874 C  CB  . LEU A 1 232 ? -12.940 9.153   11.318  1.00 98.83 232 A 1 
ATOM   1875 C  CG  . LEU A 1 232 ? -14.104 8.557   12.133  1.00 98.46 232 A 1 
ATOM   1876 C  CD1 . LEU A 1 232 ? -14.000 9.013   13.593  1.00 98.17 232 A 1 
ATOM   1877 C  CD2 . LEU A 1 232 ? -15.473 8.988   11.608  1.00 98.08 232 A 1 
ATOM   1878 N  N   . PHE A 1 233 ? -11.759 10.452  8.366   1.00 98.94 233 A 1 
ATOM   1879 C  CA  . PHE A 1 233 ? -10.629 11.161  7.771   1.00 98.95 233 A 1 
ATOM   1880 C  C   . PHE A 1 233 ? -10.408 12.451  8.558   1.00 98.96 233 A 1 
ATOM   1881 O  O   . PHE A 1 233 ? -11.131 13.433  8.384   1.00 98.86 233 A 1 
ATOM   1882 C  CB  . PHE A 1 233 ? -10.906 11.408  6.285   1.00 98.92 233 A 1 
ATOM   1883 C  CG  . PHE A 1 233 ? -11.284 10.179  5.489   1.00 98.87 233 A 1 
ATOM   1884 C  CD1 . PHE A 1 233 ? -10.429 9.060   5.455   1.00 98.51 233 A 1 
ATOM   1885 C  CD2 . PHE A 1 233 ? -12.494 10.137  4.777   1.00 98.42 233 A 1 
ATOM   1886 C  CE1 . PHE A 1 233 ? -10.785 7.917   4.706   1.00 98.03 233 A 1 
ATOM   1887 C  CE2 . PHE A 1 233 ? -12.855 9.001   4.028   1.00 98.01 233 A 1 
ATOM   1888 C  CZ  . PHE A 1 233 ? -11.990 7.891   3.999   1.00 98.16 233 A 1 
ATOM   1889 N  N   . LEU A 1 234 ? -9.426  12.435  9.464   1.00 98.97 234 A 1 
ATOM   1890 C  CA  . LEU A 1 234 ? -9.188  13.546  10.376  1.00 98.94 234 A 1 
ATOM   1891 C  C   . LEU A 1 234 ? -8.268  14.604  9.771   1.00 98.95 234 A 1 
ATOM   1892 O  O   . LEU A 1 234 ? -7.334  14.286  9.045   1.00 98.85 234 A 1 
ATOM   1893 C  CB  . LEU A 1 234 ? -8.617  13.054  11.720  1.00 98.90 234 A 1 
ATOM   1894 C  CG  . LEU A 1 234 ? -9.455  11.996  12.459  1.00 98.61 234 A 1 
ATOM   1895 C  CD1 . LEU A 1 234 ? -8.866  11.794  13.859  1.00 98.35 234 A 1 
ATOM   1896 C  CD2 . LEU A 1 234 ? -10.926 12.395  12.608  1.00 98.25 234 A 1 
ATOM   1897 N  N   . ASN A 1 235 ? -8.469  15.865  10.177  1.00 98.90 235 A 1 
ATOM   1898 C  CA  . ASN A 1 235 ? -7.488  16.921  10.011  1.00 98.97 235 A 1 
ATOM   1899 C  C   . ASN A 1 235 ? -6.689  17.069  11.306  1.00 98.90 235 A 1 
ATOM   1900 O  O   . ASN A 1 235 ? -7.139  17.691  12.266  1.00 98.80 235 A 1 
ATOM   1901 C  CB  . ASN A 1 235 ? -8.199  18.207  9.590   1.00 98.88 235 A 1 
ATOM   1902 C  CG  . ASN A 1 235 ? -7.237  19.368  9.428   1.00 98.83 235 A 1 
ATOM   1903 O  OD1 . ASN A 1 235 ? -6.029  19.253  9.572   1.00 97.47 235 A 1 
ATOM   1904 N  ND2 . ASN A 1 235 ? -7.753  20.535  9.151   1.00 96.95 235 A 1 
ATOM   1905 N  N   . THR A 1 236 ? -5.480  16.499  11.351  1.00 98.98 236 A 1 
ATOM   1906 C  CA  . THR A 1 236 ? -4.588  16.632  12.514  1.00 98.82 236 A 1 
ATOM   1907 C  C   . THR A 1 236 ? -3.544  17.731  12.349  1.00 98.88 236 A 1 
ATOM   1908 O  O   . THR A 1 236 ? -2.810  18.033  13.288  1.00 98.58 236 A 1 
ATOM   1909 C  CB  . THR A 1 236 ? -3.929  15.303  12.884  1.00 98.80 236 A 1 
ATOM   1910 O  OG1 . THR A 1 236 ? -3.141  14.818  11.827  1.00 98.10 236 A 1 
ATOM   1911 C  CG2 . THR A 1 236 ? -4.977  14.242  13.233  1.00 97.81 236 A 1 
ATOM   1912 N  N   . VAL A 1 237 ? -3.510  18.393  11.190  1.00 98.86 237 A 1 
ATOM   1913 C  CA  . VAL A 1 237 ? -2.624  19.544  10.943  1.00 98.84 237 A 1 
ATOM   1914 C  C   . VAL A 1 237 ? -2.962  20.695  11.889  1.00 98.76 237 A 1 
ATOM   1915 O  O   . VAL A 1 237 ? -2.068  21.346  12.421  1.00 98.43 237 A 1 
ATOM   1916 C  CB  . VAL A 1 237 ? -2.709  20.007  9.476   1.00 98.77 237 A 1 
ATOM   1917 C  CG1 . VAL A 1 237 ? -1.730  21.149  9.197   1.00 98.45 237 A 1 
ATOM   1918 C  CG2 . VAL A 1 237 ? -2.389  18.854  8.517   1.00 98.44 237 A 1 
ATOM   1919 N  N   . ILE A 1 238 ? -4.252  20.883  12.214  1.00 98.65 238 A 1 
ATOM   1920 C  CA  . ILE A 1 238 ? -4.739  21.899  13.163  1.00 98.55 238 A 1 
ATOM   1921 C  C   . ILE A 1 238 ? -4.229  21.698  14.598  1.00 98.43 238 A 1 
ATOM   1922 O  O   . ILE A 1 238 ? -4.243  22.632  15.383  1.00 97.95 238 A 1 
ATOM   1923 C  CB  . ILE A 1 238 ? -6.278  21.990  13.127  1.00 98.50 238 A 1 
ATOM   1924 C  CG1 . ILE A 1 238 ? -6.958  20.702  13.653  1.00 98.06 238 A 1 
ATOM   1925 C  CG2 . ILE A 1 238 ? -6.748  22.335  11.697  1.00 97.68 238 A 1 
ATOM   1926 C  CD1 . ILE A 1 238 ? -8.492  20.750  13.673  1.00 97.43 238 A 1 
ATOM   1927 N  N   . TYR A 1 239 ? -3.728  20.505  14.917  1.00 98.46 239 A 1 
ATOM   1928 C  CA  . TYR A 1 239 ? -3.124  20.203  16.220  1.00 98.37 239 A 1 
ATOM   1929 C  C   . TYR A 1 239 ? -1.606  20.397  16.239  1.00 98.03 239 A 1 
ATOM   1930 O  O   . TYR A 1 239 ? -0.996  20.342  17.308  1.00 97.65 239 A 1 
ATOM   1931 C  CB  . TYR A 1 239 ? -3.489  18.774  16.630  1.00 98.50 239 A 1 
ATOM   1932 C  CG  . TYR A 1 239 ? -4.975  18.459  16.630  1.00 98.66 239 A 1 
ATOM   1933 C  CD1 . TYR A 1 239 ? -5.905  19.411  17.077  1.00 98.54 239 A 1 
ATOM   1934 C  CD2 . TYR A 1 239 ? -5.422  17.203  16.185  1.00 98.55 239 A 1 
ATOM   1935 C  CE1 . TYR A 1 239 ? -7.285  19.126  17.070  1.00 98.52 239 A 1 
ATOM   1936 C  CE2 . TYR A 1 239 ? -6.796  16.903  16.180  1.00 98.52 239 A 1 
ATOM   1937 C  CZ  . TYR A 1 239 ? -7.724  17.869  16.621  1.00 98.63 239 A 1 
ATOM   1938 O  OH  . TYR A 1 239 ? -9.068  17.595  16.616  1.00 98.47 239 A 1 
ATOM   1939 N  N   . SER A 1 240 ? -0.979  20.618  15.085  1.00 98.20 240 A 1 
ATOM   1940 C  CA  . SER A 1 240 ? 0.471   20.672  14.956  1.00 98.19 240 A 1 
ATOM   1941 C  C   . SER A 1 240 ? 1.099   21.703  15.886  1.00 97.70 240 A 1 
ATOM   1942 O  O   . SER A 1 240 ? 0.706   22.872  15.908  1.00 97.11 240 A 1 
ATOM   1943 C  CB  . SER A 1 240 ? 0.876   20.979  13.514  1.00 97.98 240 A 1 
ATOM   1944 O  OG  . SER A 1 240 ? 2.287   21.062  13.419  1.00 95.82 240 A 1 
ATOM   1945 N  N   . ARG A 1 241 ? 2.173   21.308  16.577  1.00 97.20 241 A 1 
ATOM   1946 C  CA  . ARG A 1 241 ? 2.979   22.232  17.383  1.00 96.25 241 A 1 
ATOM   1947 C  C   . ARG A 1 241 ? 3.671   23.317  16.556  1.00 96.17 241 A 1 
ATOM   1948 O  O   . ARG A 1 241 ? 4.215   24.255  17.131  1.00 94.70 241 A 1 
ATOM   1949 C  CB  . ARG A 1 241 ? 4.013   21.454  18.207  1.00 94.54 241 A 1 
ATOM   1950 C  CG  . ARG A 1 241 ? 5.216   21.010  17.367  1.00 87.94 241 A 1 
ATOM   1951 C  CD  . ARG A 1 241 ? 6.342   20.432  18.210  1.00 85.35 241 A 1 
ATOM   1952 N  NE  . ARG A 1 241 ? 7.457   20.050  17.346  1.00 80.36 241 A 1 
ATOM   1953 C  CZ  . ARG A 1 241 ? 8.446   20.811  16.891  1.00 75.65 241 A 1 
ATOM   1954 N  NH1 . ARG A 1 241 ? 8.591   22.050  17.261  1.00 66.44 241 A 1 
ATOM   1955 N  NH2 . ARG A 1 241 ? 9.294   20.316  16.044  1.00 69.42 241 A 1 
ATOM   1956 N  N   . LYS A 1 242 ? 3.742   23.170  15.227  1.00 97.02 242 A 1 
ATOM   1957 C  CA  . LYS A 1 242 ? 4.356   24.165  14.341  1.00 96.60 242 A 1 
ATOM   1958 C  C   . LYS A 1 242 ? 3.409   25.308  13.983  1.00 96.69 242 A 1 
ATOM   1959 O  O   . LYS A 1 242 ? 3.865   26.328  13.478  1.00 94.81 242 A 1 
ATOM   1960 C  CB  . LYS A 1 242 ? 4.912   23.496  13.074  1.00 96.00 242 A 1 
ATOM   1961 C  CG  . LYS A 1 242 ? 6.069   22.526  13.365  1.00 93.58 242 A 1 
ATOM   1962 C  CD  . LYS A 1 242 ? 6.941   22.380  12.113  1.00 86.87 242 A 1 
ATOM   1963 C  CE  . LYS A 1 242 ? 8.011   21.300  12.230  1.00 82.87 242 A 1 
ATOM   1964 N  NZ  . LYS A 1 242 ? 8.739   21.143  10.931  1.00 73.44 242 A 1 
ATOM   1965 N  N   . ARG A 1 243 ? 2.122   25.151  14.273  1.00 96.27 243 A 1 
ATOM   1966 C  CA  . ARG A 1 243 ? 1.158   26.251  14.177  1.00 96.18 243 A 1 
ATOM   1967 C  C   . ARG A 1 243 ? 1.251   27.171  15.388  1.00 95.30 243 A 1 
ATOM   1968 O  O   . ARG A 1 243 ? 1.673   26.752  16.464  1.00 91.80 243 A 1 
ATOM   1969 C  CB  . ARG A 1 243 ? -0.261  25.685  14.029  1.00 95.74 243 A 1 
ATOM   1970 C  CG  . ARG A 1 243 ? -0.436  24.975  12.667  1.00 94.16 243 A 1 
ATOM   1971 C  CD  . ARG A 1 243 ? -1.755  24.241  12.569  1.00 95.18 243 A 1 
ATOM   1972 N  NE  . ARG A 1 243 ? -2.927  25.117  12.690  1.00 96.03 243 A 1 
ATOM   1973 C  CZ  . ARG A 1 243 ? -3.843  25.374  11.773  1.00 97.23 243 A 1 
ATOM   1974 N  NH1 . ARG A 1 243 ? -3.768  24.964  10.550  1.00 93.64 243 A 1 
ATOM   1975 N  NH2 . ARG A 1 243 ? -4.895  26.036  12.102  1.00 92.80 243 A 1 
ATOM   1976 N  N   . THR A 1 244 ? 0.801   28.416  15.228  1.00 93.94 244 A 1 
ATOM   1977 C  CA  . THR A 1 244 ? 0.591   29.310  16.363  1.00 92.80 244 A 1 
ATOM   1978 C  C   . THR A 1 244 ? -0.453  28.694  17.287  1.00 93.11 244 A 1 
ATOM   1979 O  O   . THR A 1 244 ? -1.585  28.447  16.875  1.00 90.52 244 A 1 
ATOM   1980 C  CB  . THR A 1 244 ? 0.140   30.704  15.907  1.00 90.29 244 A 1 
ATOM   1981 O  OG1 . THR A 1 244 ? 1.101   31.210  15.000  1.00 80.78 244 A 1 
ATOM   1982 C  CG2 . THR A 1 244 ? 0.067   31.693  17.066  1.00 79.60 244 A 1 
ATOM   1983 N  N   . PHE A 1 245 ? -0.059  28.423  18.519  1.00 90.21 245 A 1 
ATOM   1984 C  CA  . PHE A 1 245 ? -0.950  27.807  19.501  1.00 89.69 245 A 1 
ATOM   1985 C  C   . PHE A 1 245 ? -1.888  28.856  20.101  1.00 89.75 245 A 1 
ATOM   1986 O  O   . PHE A 1 245 ? -1.463  29.931  20.506  1.00 87.29 245 A 1 
ATOM   1987 C  CB  . PHE A 1 245 ? -0.122  27.098  20.576  1.00 85.69 245 A 1 
ATOM   1988 C  CG  . PHE A 1 245 ? -0.955  26.376  21.608  1.00 85.03 245 A 1 
ATOM   1989 C  CD1 . PHE A 1 245 ? -0.854  26.719  22.973  1.00 80.08 245 A 1 
ATOM   1990 C  CD2 . PHE A 1 245 ? -1.848  25.363  21.219  1.00 79.00 245 A 1 
ATOM   1991 C  CE1 . PHE A 1 245 ? -1.625  26.043  23.931  1.00 76.55 245 A 1 
ATOM   1992 C  CE2 . PHE A 1 245 ? -2.629  24.692  22.174  1.00 76.17 245 A 1 
ATOM   1993 C  CZ  . PHE A 1 245 ? -2.510  25.032  23.531  1.00 76.95 245 A 1 
ATOM   1994 N  N   . ASN A 1 246 ? -3.169  28.509  20.160  1.00 90.32 246 A 1 
ATOM   1995 C  CA  . ASN A 1 246 ? -4.174  29.317  20.835  1.00 90.65 246 A 1 
ATOM   1996 C  C   . ASN A 1 246 ? -4.788  28.501  21.977  1.00 91.52 246 A 1 
ATOM   1997 O  O   . ASN A 1 246 ? -5.555  27.568  21.736  1.00 90.04 246 A 1 
ATOM   1998 C  CB  . ASN A 1 246 ? -5.201  29.802  19.803  1.00 88.14 246 A 1 
ATOM   1999 C  CG  . ASN A 1 246 ? -6.262  30.705  20.418  1.00 88.13 246 A 1 
ATOM   2000 O  OD1 . ASN A 1 246 ? -6.401  30.827  21.616  1.00 82.90 246 A 1 
ATOM   2001 N  ND2 . ASN A 1 246 ? -7.045  31.361  19.599  1.00 80.88 246 A 1 
ATOM   2002 N  N   . GLU A 1 247 ? -4.451  28.861  23.213  1.00 90.47 247 A 1 
ATOM   2003 C  CA  . GLU A 1 247 ? -4.913  28.132  24.403  1.00 90.35 247 A 1 
ATOM   2004 C  C   . GLU A 1 247 ? -6.437  28.107  24.560  1.00 91.93 247 A 1 
ATOM   2005 O  O   . GLU A 1 247 ? -6.971  27.188  25.202  1.00 89.38 247 A 1 
ATOM   2006 C  CB  . GLU A 1 247 ? -4.302  28.737  25.671  1.00 86.97 247 A 1 
ATOM   2007 C  CG  . GLU A 1 247 ? -2.857  28.300  25.883  1.00 74.56 247 A 1 
ATOM   2008 C  CD  . GLU A 1 247 ? -2.357  28.584  27.293  1.00 67.77 247 A 1 
ATOM   2009 O  OE1 . GLU A 1 247 ? -1.412  27.873  27.695  1.00 60.75 247 A 1 
ATOM   2010 O  OE2 . GLU A 1 247 ? -2.939  29.448  27.979  1.00 63.53 247 A 1 
ATOM   2011 N  N   . THR A 1 248 ? -7.146  29.073  23.995  1.00 91.86 248 A 1 
ATOM   2012 C  CA  . THR A 1 248 ? -8.613  29.139  24.076  1.00 92.37 248 A 1 
ATOM   2013 C  C   . THR A 1 248 ? -9.286  28.108  23.174  1.00 93.72 248 A 1 
ATOM   2014 O  O   . THR A 1 248 ? -10.407 27.695  23.455  1.00 92.20 248 A 1 
ATOM   2015 C  CB  . THR A 1 248 ? -9.149  30.535  23.770  1.00 90.73 248 A 1 
ATOM   2016 O  OG1 . THR A 1 248 ? -8.971  30.902  22.425  1.00 83.47 248 A 1 
ATOM   2017 C  CG2 . THR A 1 248 ? -8.490  31.614  24.632  1.00 81.39 248 A 1 
ATOM   2018 N  N   . LEU A 1 249 ? -8.601  27.640  22.133  1.00 94.31 249 A 1 
ATOM   2019 C  CA  . LEU A 1 249 ? -9.106  26.614  21.225  1.00 95.10 249 A 1 
ATOM   2020 C  C   . LEU A 1 249 ? -8.795  25.223  21.793  1.00 96.19 249 A 1 
ATOM   2021 O  O   . LEU A 1 249 ? -7.818  24.579  21.427  1.00 95.20 249 A 1 
ATOM   2022 C  CB  . LEU A 1 249 ? -8.526  26.826  19.818  1.00 93.12 249 A 1 
ATOM   2023 C  CG  . LEU A 1 249 ? -8.931  28.147  19.150  1.00 87.06 249 A 1 
ATOM   2024 C  CD1 . LEU A 1 249 ? -8.278  28.242  17.765  1.00 84.46 249 A 1 
ATOM   2025 C  CD2 . LEU A 1 249 ? -10.443 28.279  18.961  1.00 84.79 249 A 1 
ATOM   2026 N  N   . THR A 1 250 ? -9.658  24.775  22.695  1.00 97.01 250 A 1 
ATOM   2027 C  CA  . THR A 1 250 ? -9.548  23.424  23.273  1.00 97.30 250 A 1 
ATOM   2028 C  C   . THR A 1 250 ? -10.007 22.324  22.325  1.00 97.93 250 A 1 
ATOM   2029 O  O   . THR A 1 250 ? -9.499  21.209  22.400  1.00 97.44 250 A 1 
ATOM   2030 C  CB  . THR A 1 250 ? -10.359 23.316  24.574  1.00 96.16 250 A 1 
ATOM   2031 O  OG1 . THR A 1 250 ? -11.693 23.713  24.360  1.00 91.46 250 A 1 
ATOM   2032 C  CG2 . THR A 1 250 ? -9.801  24.225  25.661  1.00 90.04 250 A 1 
ATOM   2033 N  N   . ASP A 1 251 ? -10.946 22.645  21.433  1.00 98.00 251 A 1 
ATOM   2034 C  CA  . ASP A 1 251 ? -11.465 21.752  20.396  1.00 98.34 251 A 1 
ATOM   2035 C  C   . ASP A 1 251 ? -11.617 22.537  19.077  1.00 98.34 251 A 1 
ATOM   2036 O  O   . ASP A 1 251 ? -12.713 22.995  18.755  1.00 97.94 251 A 1 
ATOM   2037 C  CB  . ASP A 1 251 ? -12.776 21.100  20.868  1.00 98.40 251 A 1 
ATOM   2038 C  CG  . ASP A 1 251 ? -13.233 19.987  19.920  1.00 98.57 251 A 1 
ATOM   2039 O  OD1 . ASP A 1 251 ? -12.477 19.641  18.986  1.00 98.23 251 A 1 
ATOM   2040 O  OD2 . ASP A 1 251 ? -14.317 19.420  20.162  1.00 98.24 251 A 1 
ATOM   2041 N  N   . PRO A 1 252 ? -10.520 22.757  18.331  1.00 98.32 252 A 1 
ATOM   2042 C  CA  . PRO A 1 252 ? -10.571 23.496  17.078  1.00 98.27 252 A 1 
ATOM   2043 C  C   . PRO A 1 252 ? -11.552 22.857  16.096  1.00 98.49 252 A 1 
ATOM   2044 O  O   . PRO A 1 252 ? -11.478 21.654  15.824  1.00 98.14 252 A 1 
ATOM   2045 C  CB  . PRO A 1 252 ? -9.145  23.495  16.525  1.00 97.53 252 A 1 
ATOM   2046 C  CG  . PRO A 1 252 ? -8.274  23.262  17.760  1.00 95.44 252 A 1 
ATOM   2047 C  CD  . PRO A 1 252 ? -9.150  22.377  18.634  1.00 97.80 252 A 1 
ATOM   2048 N  N   . TYR A 1 253 ? -12.453 23.658  15.557  1.00 98.38 253 A 1 
ATOM   2049 C  CA  . TYR A 1 253 ? -13.500 23.240  14.614  1.00 98.49 253 A 1 
ATOM   2050 C  C   . TYR A 1 253 ? -14.412 22.107  15.116  1.00 98.67 253 A 1 
ATOM   2051 O  O   . TYR A 1 253 ? -15.081 21.458  14.310  1.00 98.17 253 A 1 
ATOM   2052 C  CB  . TYR A 1 253 ? -12.879 22.947  13.243  1.00 98.28 253 A 1 
ATOM   2053 C  CG  . TYR A 1 253 ? -11.936 24.025  12.741  1.00 98.21 253 A 1 
ATOM   2054 C  CD1 . TYR A 1 253 ? -12.396 25.346  12.590  1.00 97.47 253 A 1 
ATOM   2055 C  CD2 . TYR A 1 253 ? -10.600 23.707  12.440  1.00 97.55 253 A 1 
ATOM   2056 C  CE1 . TYR A 1 253 ? -11.525 26.358  12.141  1.00 96.98 253 A 1 
ATOM   2057 C  CE2 . TYR A 1 253 ? -9.723  24.713  11.983  1.00 97.01 253 A 1 
ATOM   2058 C  CZ  . TYR A 1 253 ? -10.187 26.038  11.842  1.00 97.32 253 A 1 
ATOM   2059 O  OH  . TYR A 1 253 ? -9.346  27.028  11.418  1.00 96.35 253 A 1 
ATOM   2060 N  N   . ASP A 1 254 ? -14.456 21.886  16.427  1.00 98.65 254 A 1 
ATOM   2061 C  CA  . ASP A 1 254 ? -15.240 20.852  17.101  1.00 98.69 254 A 1 
ATOM   2062 C  C   . ASP A 1 254 ? -14.884 19.404  16.688  1.00 98.85 254 A 1 
ATOM   2063 O  O   . ASP A 1 254 ? -15.704 18.493  16.822  1.00 98.67 254 A 1 
ATOM   2064 C  CB  . ASP A 1 254 ? -16.756 21.131  16.990  1.00 98.33 254 A 1 
ATOM   2065 C  CG  . ASP A 1 254 ? -17.169 22.569  17.289  1.00 96.85 254 A 1 
ATOM   2066 O  OD1 . ASP A 1 254 ? -16.900 23.048  18.403  1.00 92.45 254 A 1 
ATOM   2067 O  OD2 . ASP A 1 254 ? -17.819 23.163  16.391  1.00 91.36 254 A 1 
ATOM   2068 N  N   . GLN A 1 255 ? -13.676 19.164  16.182  1.00 98.89 255 A 1 
ATOM   2069 C  CA  . GLN A 1 255 ? -13.302 17.841  15.666  1.00 98.81 255 A 1 
ATOM   2070 C  C   . GLN A 1 255 ? -13.321 16.756  16.758  1.00 98.96 255 A 1 
ATOM   2071 O  O   . GLN A 1 255 ? -13.789 15.652  16.499  1.00 98.89 255 A 1 
ATOM   2072 C  CB  . GLN A 1 255 ? -11.945 17.903  14.953  1.00 98.81 255 A 1 
ATOM   2073 C  CG  . GLN A 1 255 ? -11.599 16.558  14.285  1.00 98.60 255 A 1 
ATOM   2074 C  CD  . GLN A 1 255 ? -10.346 16.584  13.416  1.00 98.79 255 A 1 
ATOM   2075 O  OE1 . GLN A 1 255 ? -10.305 16.005  12.343  1.00 95.75 255 A 1 
ATOM   2076 N  NE2 . GLN A 1 255 ? -9.275  17.211  13.837  1.00 96.09 255 A 1 
ATOM   2077 N  N   . PHE A 1 256 ? -12.884 17.052  17.984  1.00 98.87 256 A 1 
ATOM   2078 C  CA  . PHE A 1 256 ? -12.908 16.058  19.061  1.00 98.89 256 A 1 
ATOM   2079 C  C   . PHE A 1 256 ? -14.341 15.681  19.468  1.00 98.85 256 A 1 
ATOM   2080 O  O   . PHE A 1 256 ? -14.641 14.492  19.643  1.00 98.76 256 A 1 
ATOM   2081 C  CB  . PHE A 1 256 ? -12.127 16.568  20.273  1.00 98.83 256 A 1 
ATOM   2082 C  CG  . PHE A 1 256 ? -10.635 16.719  20.085  1.00 98.79 256 A 1 
ATOM   2083 C  CD1 . PHE A 1 256 ? -9.866  15.695  19.497  1.00 98.47 256 A 1 
ATOM   2084 C  CD2 . PHE A 1 256 ? -9.973  17.879  20.556  1.00 98.37 256 A 1 
ATOM   2085 C  CE1 . PHE A 1 256 ? -8.475  15.813  19.372  1.00 98.07 256 A 1 
ATOM   2086 C  CE2 . PHE A 1 256 ? -8.576  18.004  20.447  1.00 97.96 256 A 1 
ATOM   2087 C  CZ  . PHE A 1 256 ? -7.835  16.973  19.850  1.00 98.15 256 A 1 
ATOM   2088 N  N   . ALA A 1 257 ? -15.235 16.657  19.564  1.00 98.81 257 A 1 
ATOM   2089 C  CA  . ALA A 1 257 ? -16.649 16.406  19.813  1.00 98.82 257 A 1 
ATOM   2090 C  C   . ALA A 1 257 ? -17.277 15.605  18.657  1.00 98.80 257 A 1 
ATOM   2091 O  O   . ALA A 1 257 ? -18.038 14.654  18.890  1.00 98.73 257 A 1 
ATOM   2092 C  CB  . ALA A 1 257 ? -17.359 17.744  20.022  1.00 98.70 257 A 1 
ATOM   2093 N  N   . TRP A 1 258 ? -16.911 15.932  17.419  1.00 98.89 258 A 1 
ATOM   2094 C  CA  . TRP A 1 258 ? -17.354 15.229  16.221  1.00 98.84 258 A 1 
ATOM   2095 C  C   . TRP A 1 258 ? -16.871 13.777  16.188  1.00 98.87 258 A 1 
ATOM   2096 O  O   . TRP A 1 258 ? -17.689 12.900  15.949  1.00 98.83 258 A 1 
ATOM   2097 C  CB  . TRP A 1 258 ? -16.915 16.004  14.987  1.00 98.87 258 A 1 
ATOM   2098 C  CG  . TRP A 1 258 ? -17.273 15.355  13.681  1.00 98.88 258 A 1 
ATOM   2099 C  CD1 . TRP A 1 258 ? -18.424 15.526  12.998  1.00 98.74 258 A 1 
ATOM   2100 C  CD2 . TRP A 1 258 ? -16.456 14.442  12.897  1.00 98.85 258 A 1 
ATOM   2101 N  NE1 . TRP A 1 258 ? -18.377 14.791  11.831  1.00 98.67 258 A 1 
ATOM   2102 C  CE2 . TRP A 1 258 ? -17.187 14.112  11.722  1.00 98.76 258 A 1 
ATOM   2103 C  CE3 . TRP A 1 258 ? -15.172 13.874  13.054  1.00 98.74 258 A 1 
ATOM   2104 C  CZ2 . TRP A 1 258 ? -16.660 13.265  10.723  1.00 98.60 258 A 1 
ATOM   2105 C  CZ3 . TRP A 1 258 ? -14.648 13.020  12.063  1.00 98.59 258 A 1 
ATOM   2106 C  CH2 . TRP A 1 258 ? -15.384 12.727  10.910  1.00 98.54 258 A 1 
ATOM   2107 N  N   . ILE A 1 259 ? -15.612 13.494  16.528  1.00 98.92 259 A 1 
ATOM   2108 C  CA  . ILE A 1 259 ? -15.088 12.119  16.624  1.00 98.99 259 A 1 
ATOM   2109 C  C   . ILE A 1 259 ? -15.936 11.293  17.603  1.00 98.81 259 A 1 
ATOM   2110 O  O   . ILE A 1 259 ? -16.419 10.215  17.243  1.00 98.79 259 A 1 
ATOM   2111 C  CB  . ILE A 1 259 ? -13.601 12.095  17.048  1.00 98.90 259 A 1 
ATOM   2112 C  CG1 . ILE A 1 259 ? -12.688 12.660  15.942  1.00 98.72 259 A 1 
ATOM   2113 C  CG2 . ILE A 1 259 ? -13.136 10.659  17.381  1.00 98.69 259 A 1 
ATOM   2114 C  CD1 . ILE A 1 259 ? -11.295 13.060  16.446  1.00 98.45 259 A 1 
ATOM   2115 N  N   . ARG A 1 260 ? -16.186 11.823  18.802  1.00 98.87 260 A 1 
ATOM   2116 C  CA  . ARG A 1 260 ? -17.027 11.147  19.806  1.00 98.76 260 A 1 
ATOM   2117 C  C   . ARG A 1 260 ? -18.453 10.911  19.301  1.00 98.72 260 A 1 
ATOM   2118 O  O   . ARG A 1 260 ? -19.021 9.840   19.526  1.00 98.52 260 A 1 
ATOM   2119 C  CB  . ARG A 1 260 ? -17.072 11.965  21.105  1.00 98.54 260 A 1 
ATOM   2120 C  CG  . ARG A 1 260 ? -15.749 11.920  21.884  1.00 96.74 260 A 1 
ATOM   2121 C  CD  . ARG A 1 260 ? -15.921 12.654  23.221  1.00 95.58 260 A 1 
ATOM   2122 N  NE  . ARG A 1 260 ? -14.744 12.522  24.090  1.00 93.46 260 A 1 
ATOM   2123 C  CZ  . ARG A 1 260 ? -13.780 13.391  24.266  1.00 92.09 260 A 1 
ATOM   2124 N  NH1 . ARG A 1 260 ? -13.719 14.534  23.623  1.00 85.73 260 A 1 
ATOM   2125 N  NH2 . ARG A 1 260 ? -12.834 13.122  25.115  1.00 88.06 260 A 1 
ATOM   2126 N  N   . LYS A 1 261 ? -19.033 11.893  18.598  1.00 98.71 261 A 1 
ATOM   2127 C  CA  . LYS A 1 261 ? -20.374 11.792  18.014  1.00 98.76 261 A 1 
ATOM   2128 C  C   . LYS A 1 261 ? -20.422 10.723  16.915  1.00 98.88 261 A 1 
ATOM   2129 O  O   . LYS A 1 261 ? -21.309 9.871   16.957  1.00 98.65 261 A 1 
ATOM   2130 C  CB  . LYS A 1 261 ? -20.814 13.171  17.504  1.00 98.57 261 A 1 
ATOM   2131 C  CG  . LYS A 1 261 ? -22.252 13.162  16.952  1.00 94.53 261 A 1 
ATOM   2132 C  CD  . LYS A 1 261 ? -22.621 14.533  16.365  1.00 91.34 261 A 1 
ATOM   2133 C  CE  . LYS A 1 261 ? -23.992 14.459  15.689  1.00 80.04 261 A 1 
ATOM   2134 N  NZ  . LYS A 1 261 ? -24.309 15.694  14.923  1.00 72.43 261 A 1 
ATOM   2135 N  N   . MET A 1 262 ? -19.494 10.749  15.992  1.00 98.81 262 A 1 
ATOM   2136 C  CA  . MET A 1 262 ? -19.429 9.801   14.880  1.00 98.85 262 A 1 
ATOM   2137 C  C   . MET A 1 262 ? -19.141 8.375   15.357  1.00 98.79 262 A 1 
ATOM   2138 O  O   . MET A 1 262 ? -19.736 7.438   14.839  1.00 98.57 262 A 1 
ATOM   2139 C  CB  . MET A 1 262 ? -18.365 10.232  13.857  1.00 98.74 262 A 1 
ATOM   2140 C  CG  . MET A 1 262 ? -18.729 11.507  13.087  1.00 97.67 262 A 1 
ATOM   2141 S  SD  . MET A 1 262 ? -20.326 11.473  12.207  1.00 96.22 262 A 1 
ATOM   2142 C  CE  . MET A 1 262 ? -21.430 12.262  13.385  1.00 89.02 262 A 1 
ATOM   2143 N  N   . TYR A 1 263 ? -18.308 8.220   16.381  1.00 98.82 263 A 1 
ATOM   2144 C  CA  . TYR A 1 263 ? -18.061 6.927   17.005  1.00 98.83 263 A 1 
ATOM   2145 C  C   . TYR A 1 263 ? -19.330 6.366   17.667  1.00 98.71 263 A 1 
ATOM   2146 O  O   . TYR A 1 263 ? -19.714 5.235   17.385  1.00 98.62 263 A 1 
ATOM   2147 C  CB  . TYR A 1 263 ? -16.919 7.053   18.017  1.00 98.71 263 A 1 
ATOM   2148 C  CG  . TYR A 1 263 ? -16.668 5.758   18.770  1.00 98.57 263 A 1 
ATOM   2149 C  CD1 . TYR A 1 263 ? -17.250 5.546   20.033  1.00 98.11 263 A 1 
ATOM   2150 C  CD2 . TYR A 1 263 ? -15.903 4.740   18.173  1.00 98.15 263 A 1 
ATOM   2151 C  CE1 . TYR A 1 263 ? -17.069 4.324   20.701  1.00 97.60 263 A 1 
ATOM   2152 C  CE2 . TYR A 1 263 ? -15.711 3.509   18.832  1.00 97.56 263 A 1 
ATOM   2153 C  CZ  . TYR A 1 263 ? -16.296 3.309   20.094  1.00 97.47 263 A 1 
ATOM   2154 O  OH  . TYR A 1 263 ? -16.124 2.107   20.738  1.00 96.26 263 A 1 
ATOM   2155 N  N   . LYS A 1 264 ? -20.021 7.162   18.480  1.00 98.74 264 A 1 
ATOM   2156 C  CA  . LYS A 1 264 ? -21.262 6.714   19.146  1.00 98.60 264 A 1 
ATOM   2157 C  C   . LYS A 1 264 ? -22.356 6.338   18.148  1.00 98.63 264 A 1 
ATOM   2158 O  O   . LYS A 1 264 ? -23.013 5.316   18.326  1.00 98.44 264 A 1 
ATOM   2159 C  CB  . LYS A 1 264 ? -21.773 7.801   20.113  1.00 98.39 264 A 1 
ATOM   2160 C  CG  . LYS A 1 264 ? -20.920 7.859   21.390  1.00 85.74 264 A 1 
ATOM   2161 C  CD  . LYS A 1 264 ? -21.386 8.983   22.331  1.00 83.33 264 A 1 
ATOM   2162 C  CE  . LYS A 1 264 ? -20.465 9.001   23.552  1.00 69.19 264 A 1 
ATOM   2163 N  NZ  . LYS A 1 264 ? -20.817 10.045  24.539  1.00 60.73 264 A 1 
ATOM   2164 N  N   . ASP A 1 265 ? -22.532 7.125   17.094  1.00 98.73 265 A 1 
ATOM   2165 C  CA  . ASP A 1 265 ? -23.496 6.850   16.026  1.00 98.64 265 A 1 
ATOM   2166 C  C   . ASP A 1 265 ? -23.135 5.563   15.254  1.00 98.61 265 A 1 
ATOM   2167 O  O   . ASP A 1 265 ? -24.005 4.726   14.997  1.00 98.16 265 A 1 
ATOM   2168 C  CB  . ASP A 1 265 ? -23.550 8.068   15.096  1.00 98.50 265 A 1 
ATOM   2169 C  CG  . ASP A 1 265 ? -24.502 7.861   13.916  1.00 97.02 265 A 1 
ATOM   2170 O  OD1 . ASP A 1 265 ? -25.725 7.896   14.112  1.00 91.86 265 A 1 
ATOM   2171 O  OD2 . ASP A 1 265 ? -24.001 7.664   12.774  1.00 91.94 265 A 1 
ATOM   2172 N  N   . ALA A 1 266 ? -21.858 5.351   14.950  1.00 98.54 266 A 1 
ATOM   2173 C  CA  . ALA A 1 266 ? -21.383 4.128   14.301  1.00 98.44 266 A 1 
ATOM   2174 C  C   . ALA A 1 266 ? -21.649 2.883   15.160  1.00 98.34 266 A 1 
ATOM   2175 O  O   . ALA A 1 266 ? -22.213 1.901   14.676  1.00 97.85 266 A 1 
ATOM   2176 C  CB  . ALA A 1 266 ? -19.894 4.284   13.982  1.00 98.23 266 A 1 
ATOM   2177 N  N   . VAL A 1 267 ? -21.324 2.938   16.455  1.00 98.33 267 A 1 
ATOM   2178 C  CA  . VAL A 1 267 ? -21.581 1.838   17.394  1.00 98.01 267 A 1 
ATOM   2179 C  C   . VAL A 1 267 ? -23.077 1.526   17.492  1.00 98.08 267 A 1 
ATOM   2180 O  O   . VAL A 1 267 ? -23.454 0.355   17.484  1.00 97.48 267 A 1 
ATOM   2181 C  CB  . VAL A 1 267 ? -20.976 2.141   18.777  1.00 97.28 267 A 1 
ATOM   2182 C  CG1 . VAL A 1 267 ? -21.386 1.117   19.845  1.00 93.39 267 A 1 
ATOM   2183 C  CG2 . VAL A 1 267 ? -19.440 2.129   18.705  1.00 93.98 267 A 1 
ATOM   2184 N  N   . GLN A 1 268 ? -23.948 2.546   17.516  1.00 98.30 268 A 1 
ATOM   2185 C  CA  . GLN A 1 268 ? -25.404 2.334   17.487  1.00 98.38 268 A 1 
ATOM   2186 C  C   . GLN A 1 268 ? -25.886 1.644   16.207  1.00 98.23 268 A 1 
ATOM   2187 O  O   . GLN A 1 268 ? -26.845 0.878   16.255  1.00 97.49 268 A 1 
ATOM   2188 C  CB  . GLN A 1 268 ? -26.139 3.674   17.642  1.00 98.18 268 A 1 
ATOM   2189 C  CG  . GLN A 1 268 ? -26.289 4.077   19.109  1.00 87.25 268 A 1 
ATOM   2190 C  CD  . GLN A 1 268 ? -27.130 5.351   19.292  1.00 80.17 268 A 1 
ATOM   2191 O  OE1 . GLN A 1 268 ? -27.400 6.111   18.378  1.00 73.15 268 A 1 
ATOM   2192 N  NE2 . GLN A 1 268 ? -27.594 5.615   20.481  1.00 70.50 268 A 1 
ATOM   2193 N  N   . LYS A 1 269 ? -25.208 1.874   15.080  1.00 98.07 269 A 1 
ATOM   2194 C  CA  . LYS A 1 269 ? -25.477 1.201   13.805  1.00 97.65 269 A 1 
ATOM   2195 C  C   . LYS A 1 269 ? -24.856 -0.206  13.706  1.00 97.35 269 A 1 
ATOM   2196 O  O   . LYS A 1 269 ? -25.061 -0.883  12.710  1.00 96.29 269 A 1 
ATOM   2197 C  CB  . LYS A 1 269 ? -25.010 2.099   12.652  1.00 97.18 269 A 1 
ATOM   2198 C  CG  . LYS A 1 269 ? -25.912 3.328   12.494  1.00 92.58 269 A 1 
ATOM   2199 C  CD  . LYS A 1 269 ? -25.326 4.314   11.480  1.00 90.18 269 A 1 
ATOM   2200 C  CE  . LYS A 1 269 ? -26.310 5.467   11.294  1.00 82.98 269 A 1 
ATOM   2201 N  NZ  . LYS A 1 269 ? -25.697 6.610   10.574  1.00 75.07 269 A 1 
ATOM   2202 N  N   . GLY A 1 270 ? -24.098 -0.628  14.716  1.00 97.40 270 A 1 
ATOM   2203 C  CA  . GLY A 1 270 ? -23.351 -1.885  14.697  1.00 96.99 270 A 1 
ATOM   2204 C  C   . GLY A 1 270 ? -22.071 -1.829  13.856  1.00 96.79 270 A 1 
ATOM   2205 O  O   . GLY A 1 270 ? -21.606 -2.874  13.401  1.00 95.67 270 A 1 
ATOM   2206 N  N   . TYR A 1 271 ? -21.535 -0.634  13.620  1.00 96.94 271 A 1 
ATOM   2207 C  CA  . TYR A 1 271 ? -20.302 -0.455  12.860  1.00 96.88 271 A 1 
ATOM   2208 C  C   . TYR A 1 271 ? -19.091 -0.361  13.787  1.00 96.62 271 A 1 
ATOM   2209 O  O   . TYR A 1 271 ? -19.155 0.196   14.883  1.00 95.74 271 A 1 
ATOM   2210 C  CB  . TYR A 1 271 ? -20.384 0.777   11.952  1.00 96.72 271 A 1 
ATOM   2211 C  CG  . TYR A 1 271 ? -21.365 0.754   10.791  1.00 96.84 271 A 1 
ATOM   2212 C  CD1 . TYR A 1 271 ? -22.264 -0.313  10.578  1.00 95.61 271 A 1 
ATOM   2213 C  CD2 . TYR A 1 271 ? -21.370 1.837   9.887   1.00 95.78 271 A 1 
ATOM   2214 C  CE1 . TYR A 1 271 ? -23.157 -0.309  9.492   1.00 95.29 271 A 1 
ATOM   2215 C  CE2 . TYR A 1 271 ? -22.266 1.855   8.794   1.00 95.33 271 A 1 
ATOM   2216 C  CZ  . TYR A 1 271 ? -23.146 0.778   8.608   1.00 95.68 271 A 1 
ATOM   2217 O  OH  . TYR A 1 271 ? -24.015 0.788   7.532   1.00 94.22 271 A 1 
ATOM   2218 N  N   . LYS A 1 272 ? -17.958 -0.849  13.298  1.00 96.25 272 A 1 
ATOM   2219 C  CA  . LYS A 1 272 ? -16.641 -0.497  13.840  1.00 96.08 272 A 1 
ATOM   2220 C  C   . LYS A 1 272 ? -16.098 0.754   13.145  1.00 96.48 272 A 1 
ATOM   2221 O  O   . LYS A 1 272 ? -16.552 1.126   12.066  1.00 96.07 272 A 1 
ATOM   2222 C  CB  . LYS A 1 272 ? -15.683 -1.685  13.722  1.00 95.15 272 A 1 
ATOM   2223 C  CG  . LYS A 1 272 ? -16.034 -2.846  14.671  1.00 91.03 272 A 1 
ATOM   2224 C  CD  . LYS A 1 272 ? -15.686 -2.525  16.127  1.00 82.18 272 A 1 
ATOM   2225 C  CE  . LYS A 1 272 ? -15.828 -3.772  17.015  1.00 76.20 272 A 1 
ATOM   2226 N  NZ  . LYS A 1 272 ? -15.227 -3.552  18.352  1.00 66.93 272 A 1 
ATOM   2227 N  N   . VAL A 1 273 ? -15.145 1.407   13.776  1.00 96.86 273 A 1 
ATOM   2228 C  CA  . VAL A 1 273 ? -14.610 2.688   13.306  1.00 97.37 273 A 1 
ATOM   2229 C  C   . VAL A 1 273 ? -13.099 2.611   13.153  1.00 97.15 273 A 1 
ATOM   2230 O  O   . VAL A 1 273 ? -12.385 2.282   14.102  1.00 96.80 273 A 1 
ATOM   2231 C  CB  . VAL A 1 273 ? -15.025 3.855   14.218  1.00 97.63 273 A 1 
ATOM   2232 C  CG1 . VAL A 1 273 ? -14.651 5.200   13.585  1.00 97.34 273 A 1 
ATOM   2233 C  CG2 . VAL A 1 273 ? -16.538 3.874   14.481  1.00 97.35 273 A 1 
ATOM   2234 N  N   . GLY A 1 274 ? -12.620 2.948   11.964  1.00 97.49 274 A 1 
ATOM   2235 C  CA  . GLY A 1 274 ? -11.217 3.205   11.668  1.00 97.59 274 A 1 
ATOM   2236 C  C   . GLY A 1 274 ? -10.943 4.696   11.494  1.00 98.03 274 A 1 
ATOM   2237 O  O   . GLY A 1 274 ? -11.852 5.487   11.239  1.00 98.04 274 A 1 
ATOM   2238 N  N   . ILE A 1 275 ? -9.680  5.087   11.629  1.00 98.27 275 A 1 
ATOM   2239 C  CA  . ILE A 1 275 ? -9.234  6.473   11.478  1.00 98.46 275 A 1 
ATOM   2240 C  C   . ILE A 1 275 ? -8.046  6.533   10.519  1.00 98.39 275 A 1 
ATOM   2241 O  O   . ILE A 1 275 ? -7.089  5.780   10.667  1.00 98.15 275 A 1 
ATOM   2242 C  CB  . ILE A 1 275 ? -8.891  7.092   12.851  1.00 98.56 275 A 1 
ATOM   2243 C  CG1 . ILE A 1 275 ? -10.142 7.142   13.758  1.00 98.22 275 A 1 
ATOM   2244 C  CG2 . ILE A 1 275 ? -8.265  8.492   12.688  1.00 98.25 275 A 1 
ATOM   2245 C  CD1 . ILE A 1 275 ? -9.912  7.759   15.147  1.00 97.77 275 A 1 
ATOM   2246 N  N   . ALA A 1 276 ? -8.081  7.479   9.583   1.00 98.79 276 A 1 
ATOM   2247 C  CA  . ALA A 1 276 ? -6.901  7.958   8.891   1.00 98.85 276 A 1 
ATOM   2248 C  C   . ALA A 1 276 ? -6.572  9.379   9.354   1.00 98.85 276 A 1 
ATOM   2249 O  O   . ALA A 1 276 ? -7.455  10.233  9.459   1.00 98.84 276 A 1 
ATOM   2250 C  CB  . ALA A 1 276 ? -7.095  7.868   7.380   1.00 98.78 276 A 1 
ATOM   2251 N  N   . LEU A 1 277 ? -5.299  9.646   9.635   1.00 98.88 277 A 1 
ATOM   2252 C  CA  . LEU A 1 277 ? -4.780  10.968  9.979   1.00 98.85 277 A 1 
ATOM   2253 C  C   . LEU A 1 277 ? -3.407  11.164  9.353   1.00 98.89 277 A 1 
ATOM   2254 O  O   . LEU A 1 277 ? -2.704  10.191  9.084   1.00 98.57 277 A 1 
ATOM   2255 C  CB  . LEU A 1 277 ? -4.806  11.141  11.516  1.00 98.46 277 A 1 
ATOM   2256 C  CG  . LEU A 1 277 ? -3.969  10.132  12.332  1.00 98.11 277 A 1 
ATOM   2257 C  CD1 . LEU A 1 277 ? -2.496  10.538  12.458  1.00 97.15 277 A 1 
ATOM   2258 C  CD2 . LEU A 1 277 ? -4.516  10.029  13.755  1.00 96.78 277 A 1 
ATOM   2259 N  N   . HIS A 1 278 ? -3.004  12.410  9.129   1.00 98.81 278 A 1 
ATOM   2260 C  CA  . HIS A 1 278 ? -1.686  12.685  8.566   1.00 98.85 278 A 1 
ATOM   2261 C  C   . HIS A 1 278 ? -0.612  12.720  9.653   1.00 98.89 278 A 1 
ATOM   2262 O  O   . HIS A 1 278 ? 0.140   11.759  9.814   1.00 98.50 278 A 1 
ATOM   2263 C  CB  . HIS A 1 278 ? -1.741  13.948  7.710   1.00 98.81 278 A 1 
ATOM   2264 C  CG  . HIS A 1 278 ? -0.421  14.234  7.052   1.00 98.81 278 A 1 
ATOM   2265 N  ND1 . HIS A 1 278 ? 0.115   13.561  5.978   1.00 98.23 278 A 1 
ATOM   2266 C  CD2 . HIS A 1 278 ? 0.497   15.169  7.456   1.00 98.26 278 A 1 
ATOM   2267 C  CE1 . HIS A 1 278 ? 1.319   14.084  5.728   1.00 98.24 278 A 1 
ATOM   2268 N  NE2 . HIS A 1 278 ? 1.588   15.065  6.610   1.00 98.32 278 A 1 
ATOM   2269 N  N   . ILE A 1 279 ? -0.577  13.783  10.444  1.00 98.85 279 A 1 
ATOM   2270 C  CA  . ILE A 1 279 ? 0.413   13.968  11.509  1.00 98.86 279 A 1 
ATOM   2271 C  C   . ILE A 1 279 ? 0.011   13.135  12.735  1.00 98.87 279 A 1 
ATOM   2272 O  O   . ILE A 1 279 ? -1.029  13.426  13.332  1.00 98.71 279 A 1 
ATOM   2273 C  CB  . ILE A 1 279 ? 0.584   15.462  11.877  1.00 98.70 279 A 1 
ATOM   2274 C  CG1 . ILE A 1 279 ? 0.849   16.328  10.628  1.00 98.27 279 A 1 
ATOM   2275 C  CG2 . ILE A 1 279 ? 1.711   15.627  12.912  1.00 98.35 279 A 1 
ATOM   2276 C  CD1 . ILE A 1 279 ? 1.009   17.828  10.911  1.00 97.61 279 A 1 
ATOM   2277 N  N   . PRO A 1 280 ? 0.817   12.151  13.174  1.00 98.76 280 A 1 
ATOM   2278 C  CA  . PRO A 1 280 ? 0.568   11.444  14.423  1.00 98.65 280 A 1 
ATOM   2279 C  C   . PRO A 1 280 ? 0.930   12.316  15.641  1.00 98.64 280 A 1 
ATOM   2280 O  O   . PRO A 1 280 ? 1.751   13.233  15.531  1.00 98.29 280 A 1 
ATOM   2281 C  CB  . PRO A 1 280 ? 1.397   10.153  14.322  1.00 98.20 280 A 1 
ATOM   2282 C  CG  . PRO A 1 280 ? 2.554   10.568  13.427  1.00 96.28 280 A 1 
ATOM   2283 C  CD  . PRO A 1 280 ? 1.975   11.624  12.490  1.00 98.31 280 A 1 
ATOM   2284 N  N   . PRO A 1 281 ? 0.364   12.041  16.820  1.00 98.75 281 A 1 
ATOM   2285 C  CA  . PRO A 1 281 ? 0.484   12.938  17.974  1.00 98.67 281 A 1 
ATOM   2286 C  C   . PRO A 1 281 ? 1.901   13.041  18.547  1.00 98.48 281 A 1 
ATOM   2287 O  O   . PRO A 1 281 ? 2.333   14.124  18.949  1.00 97.58 281 A 1 
ATOM   2288 C  CB  . PRO A 1 281 ? -0.512  12.389  19.008  1.00 98.44 281 A 1 
ATOM   2289 C  CG  . PRO A 1 281 ? -0.681  10.922  18.634  1.00 97.96 281 A 1 
ATOM   2290 C  CD  . PRO A 1 281 ? -0.548  10.944  17.118  1.00 98.55 281 A 1 
ATOM   2291 N  N   . GLY A 1 282 ? 2.613   11.931  18.586  1.00 98.27 282 A 1 
ATOM   2292 C  CA  . GLY A 1 282 ? 3.871   11.802  19.304  1.00 97.98 282 A 1 
ATOM   2293 C  C   . GLY A 1 282 ? 5.125   12.167  18.505  1.00 97.93 282 A 1 
ATOM   2294 O  O   . GLY A 1 282 ? 5.085   12.838  17.475  1.00 96.80 282 A 1 
ATOM   2295 N  N   . VAL A 1 283 ? 6.257   11.711  19.028  1.00 97.50 283 A 1 
ATOM   2296 C  CA  . VAL A 1 283 ? 7.557   11.816  18.359  1.00 97.24 283 A 1 
ATOM   2297 C  C   . VAL A 1 283 ? 7.607   10.821  17.195  1.00 97.07 283 A 1 
ATOM   2298 O  O   . VAL A 1 283 ? 7.411   9.630   17.397  1.00 96.52 283 A 1 
ATOM   2299 C  CB  . VAL A 1 283 ? 8.696   11.543  19.349  1.00 96.60 283 A 1 
ATOM   2300 C  CG1 . VAL A 1 283 ? 10.060  11.515  18.659  1.00 95.02 283 A 1 
ATOM   2301 C  CG2 . VAL A 1 283 ? 8.738   12.620  20.445  1.00 95.31 283 A 1 
ATOM   2302 N  N   . VAL A 1 284 ? 7.931   11.323  15.992  1.00 96.22 284 A 1 
ATOM   2303 C  CA  . VAL A 1 284 ? 8.134   10.505  14.785  1.00 95.33 284 A 1 
ATOM   2304 C  C   . VAL A 1 284 ? 9.500   10.747  14.134  1.00 94.12 284 A 1 
ATOM   2305 O  O   . VAL A 1 284 ? 10.052  9.849   13.508  1.00 91.07 284 A 1 
ATOM   2306 C  CB  . VAL A 1 284 ? 7.019   10.731  13.745  1.00 93.95 284 A 1 
ATOM   2307 C  CG1 . VAL A 1 284 ? 5.673   10.321  14.328  1.00 87.59 284 A 1 
ATOM   2308 C  CG2 . VAL A 1 284 ? 6.914   12.173  13.251  1.00 87.46 284 A 1 
ATOM   2309 N  N   . TYR A 1 285 ? 10.065  11.929  14.323  1.00 94.58 285 A 1 
ATOM   2310 C  CA  . TYR A 1 285 ? 11.370  12.300  13.782  1.00 93.88 285 A 1 
ATOM   2311 C  C   . TYR A 1 285 ? 12.461  12.270  14.852  1.00 93.57 285 A 1 
ATOM   2312 O  O   . TYR A 1 285 ? 12.216  12.505  16.035  1.00 92.83 285 A 1 
ATOM   2313 C  CB  . TYR A 1 285 ? 11.294  13.678  13.118  1.00 93.19 285 A 1 
ATOM   2314 C  CG  . TYR A 1 285 ? 10.287  13.796  11.986  1.00 92.26 285 A 1 
ATOM   2315 C  CD1 . TYR A 1 285 ? 10.287  12.872  10.925  1.00 89.02 285 A 1 
ATOM   2316 C  CD2 . TYR A 1 285 ? 9.351   14.849  11.990  1.00 88.89 285 A 1 
ATOM   2317 C  CE1 . TYR A 1 285 ? 9.365   12.995  9.868   1.00 87.22 285 A 1 
ATOM   2318 C  CE2 . TYR A 1 285 ? 8.429   14.986  10.939  1.00 87.39 285 A 1 
ATOM   2319 C  CZ  . TYR A 1 285 ? 8.440   14.057  9.874   1.00 88.82 285 A 1 
ATOM   2320 O  OH  . TYR A 1 285 ? 7.554   14.192  8.844   1.00 85.58 285 A 1 
ATOM   2321 N  N   . THR A 1 286 ? 13.700  12.054  14.415  1.00 91.16 286 A 1 
ATOM   2322 C  CA  . THR A 1 286 ? 14.891  11.973  15.275  1.00 89.89 286 A 1 
ATOM   2323 C  C   . THR A 1 286 ? 15.254  13.294  15.964  1.00 90.10 286 A 1 
ATOM   2324 O  O   . THR A 1 286 ? 16.127  13.304  16.825  1.00 88.38 286 A 1 
ATOM   2325 C  CB  . THR A 1 286 ? 16.100  11.476  14.468  1.00 87.62 286 A 1 
ATOM   2326 O  OG1 . THR A 1 286 ? 16.308  12.311  13.350  1.00 84.29 286 A 1 
ATOM   2327 C  CG2 . THR A 1 286 ? 15.884  10.051  13.949  1.00 83.81 286 A 1 
ATOM   2328 N  N   . ASP A 1 287 ? 14.583  14.392  15.635  1.00 91.08 287 A 1 
ATOM   2329 C  CA  . ASP A 1 287 ? 14.678  15.655  16.384  1.00 90.32 287 A 1 
ATOM   2330 C  C   . ASP A 1 287 ? 14.028  15.571  17.781  1.00 91.23 287 A 1 
ATOM   2331 O  O   . ASP A 1 287 ? 14.142  16.502  18.585  1.00 89.81 287 A 1 
ATOM   2332 C  CB  . ASP A 1 287 ? 14.109  16.823  15.545  1.00 89.14 287 A 1 
ATOM   2333 C  CG  . ASP A 1 287 ? 12.579  16.947  15.535  1.00 87.52 287 A 1 
ATOM   2334 O  OD1 . ASP A 1 287 ? 11.896  15.957  15.855  1.00 85.52 287 A 1 
ATOM   2335 O  OD2 . ASP A 1 287 ? 12.086  18.076  15.296  1.00 84.12 287 A 1 
ATOM   2336 N  N   . ASN A 1 288 ? 13.384  14.457  18.082  1.00 92.53 288 A 1 
ATOM   2337 C  CA  . ASN A 1 288 ? 12.727  14.135  19.335  1.00 93.76 288 A 1 
ATOM   2338 C  C   . ASN A 1 288 ? 11.689  15.184  19.768  1.00 94.29 288 A 1 
ATOM   2339 O  O   . ASN A 1 288 ? 11.599  15.551  20.941  1.00 93.40 288 A 1 
ATOM   2340 C  CB  . ASN A 1 288 ? 13.787  13.783  20.404  1.00 93.42 288 A 1 
ATOM   2341 C  CG  . ASN A 1 288 ? 13.181  13.052  21.593  1.00 93.28 288 A 1 
ATOM   2342 O  OD1 . ASN A 1 288 ? 12.187  12.362  21.483  1.00 91.52 288 A 1 
ATOM   2343 N  ND2 . ASN A 1 288 ? 13.777  13.160  22.761  1.00 91.11 288 A 1 
ATOM   2344 N  N   . LYS A 1 289 ? 10.888  15.674  18.809  1.00 94.59 289 A 1 
ATOM   2345 C  CA  . LYS A 1 289 ? 9.803   16.616  19.090  1.00 95.00 289 A 1 
ATOM   2346 C  C   . LYS A 1 289 ? 8.447   16.010  18.755  1.00 95.86 289 A 1 
ATOM   2347 O  O   . LYS A 1 289 ? 8.280   15.352  17.734  1.00 95.27 289 A 1 
ATOM   2348 C  CB  . LYS A 1 289 ? 10.024  17.948  18.367  1.00 94.78 289 A 1 
ATOM   2349 C  CG  . LYS A 1 289 ? 11.363  18.583  18.768  1.00 92.80 289 A 1 
ATOM   2350 C  CD  . LYS A 1 289 ? 11.399  20.078  18.499  1.00 87.19 289 A 1 
ATOM   2351 C  CE  . LYS A 1 289 ? 12.777  20.614  18.856  1.00 81.43 289 A 1 
ATOM   2352 N  NZ  . LYS A 1 289 ? 12.838  22.093  18.773  1.00 71.32 289 A 1 
ATOM   2353 N  N   . VAL A 1 290 ? 7.462   16.285  19.616  1.00 95.95 290 A 1 
ATOM   2354 C  CA  . VAL A 1 290 ? 6.079   15.870  19.383  1.00 96.39 290 A 1 
ATOM   2355 C  C   . VAL A 1 290 ? 5.511   16.445  18.082  1.00 96.99 290 A 1 
ATOM   2356 O  O   . VAL A 1 290 ? 5.906   17.535  17.654  1.00 96.36 290 A 1 
ATOM   2357 C  CB  . VAL A 1 290 ? 5.155   16.235  20.563  1.00 94.63 290 A 1 
ATOM   2358 C  CG1 . VAL A 1 290 ? 5.457   15.355  21.765  1.00 90.71 290 A 1 
ATOM   2359 C  CG2 . VAL A 1 290 ? 5.259   17.716  20.975  1.00 91.60 290 A 1 
ATOM   2360 N  N   . GLY A 1 291 ? 4.566   15.732  17.477  1.00 97.25 291 A 1 
ATOM   2361 C  CA  . GLY A 1 291 ? 3.800   16.207  16.330  1.00 97.37 291 A 1 
ATOM   2362 C  C   . GLY A 1 291 ? 2.816   17.314  16.689  1.00 97.75 291 A 1 
ATOM   2363 O  O   . GLY A 1 291 ? 2.694   18.299  15.956  1.00 97.09 291 A 1 
ATOM   2364 N  N   . TRP A 1 292 ? 2.141   17.199  17.834  1.00 97.77 292 A 1 
ATOM   2365 C  CA  . TRP A 1 292 ? 1.070   18.106  18.240  1.00 97.87 292 A 1 
ATOM   2366 C  C   . TRP A 1 292 ? 1.389   18.872  19.528  1.00 97.54 292 A 1 
ATOM   2367 O  O   . TRP A 1 292 ? 2.237   18.482  20.322  1.00 96.93 292 A 1 
ATOM   2368 C  CB  . TRP A 1 292 ? -0.244  17.333  18.426  1.00 98.10 292 A 1 
ATOM   2369 C  CG  . TRP A 1 292 ? -0.721  16.452  17.320  1.00 98.40 292 A 1 
ATOM   2370 C  CD1 . TRP A 1 292 ? -0.193  16.331  16.086  1.00 98.01 292 A 1 
ATOM   2371 C  CD2 . TRP A 1 292 ? -1.837  15.518  17.368  1.00 98.54 292 A 1 
ATOM   2372 N  NE1 . TRP A 1 292 ? -0.887  15.371  15.364  1.00 98.22 292 A 1 
ATOM   2373 C  CE2 . TRP A 1 292 ? -1.905  14.844  16.123  1.00 98.50 292 A 1 
ATOM   2374 C  CE3 . TRP A 1 292 ? -2.790  15.174  18.359  1.00 98.45 292 A 1 
ATOM   2375 C  CZ2 . TRP A 1 292 ? -2.860  13.843  15.862  1.00 98.45 292 A 1 
ATOM   2376 C  CZ3 . TRP A 1 292 ? -3.753  14.177  18.095  1.00 98.30 292 A 1 
ATOM   2377 C  CH2 . TRP A 1 292 ? -3.777  13.518  16.866  1.00 98.35 292 A 1 
ATOM   2378 N  N   . ASN A 1 293 ? 0.628   19.954  19.771  1.00 97.57 293 A 1 
ATOM   2379 C  CA  . ASN A 1 293 ? 0.609   20.592  21.077  1.00 97.39 293 A 1 
ATOM   2380 C  C   . ASN A 1 293 ? 0.096   19.622  22.141  1.00 97.63 293 A 1 
ATOM   2381 O  O   . ASN A 1 293 ? -0.878  18.893  21.931  1.00 97.40 293 A 1 
ATOM   2382 C  CB  . ASN A 1 293 ? -0.249  21.863  21.011  1.00 96.66 293 A 1 
ATOM   2383 C  CG  . ASN A 1 293 ? 0.502   22.980  20.308  1.00 85.19 293 A 1 
ATOM   2384 O  OD1 . ASN A 1 293 ? 1.541   23.431  20.762  1.00 76.62 293 A 1 
ATOM   2385 N  ND2 . ASN A 1 293 ? 0.018   23.447  19.180  1.00 73.92 293 A 1 
ATOM   2386 N  N   . LEU A 1 294 ? 0.722   19.617  23.311  1.00 97.17 294 A 1 
ATOM   2387 C  CA  . LEU A 1 294 ? 0.479   18.635  24.379  1.00 96.93 294 A 1 
ATOM   2388 C  C   . LEU A 1 294 ? -0.993  18.566  24.813  1.00 97.23 294 A 1 
ATOM   2389 O  O   . LEU A 1 294 ? -1.496  17.483  25.112  1.00 97.13 294 A 1 
ATOM   2390 C  CB  . LEU A 1 294 ? 1.396   18.976  25.569  1.00 96.06 294 A 1 
ATOM   2391 C  CG  . LEU A 1 294 ? 1.355   17.950  26.721  1.00 86.80 294 A 1 
ATOM   2392 C  CD1 . LEU A 1 294 ? 1.863   16.582  26.291  1.00 85.41 294 A 1 
ATOM   2393 C  CD2 . LEU A 1 294 ? 2.232   18.455  27.871  1.00 86.11 294 A 1 
ATOM   2394 N  N   . LYS A 1 295 ? -1.702  19.692  24.810  1.00 97.05 295 A 1 
ATOM   2395 C  CA  . LYS A 1 295 ? -3.128  19.757  25.157  1.00 96.97 295 A 1 
ATOM   2396 C  C   . LYS A 1 295 ? -3.968  18.874  24.229  1.00 97.63 295 A 1 
ATOM   2397 O  O   . LYS A 1 295 ? -4.804  18.116  24.704  1.00 97.54 295 A 1 
ATOM   2398 C  CB  . LYS A 1 295 ? -3.567  21.232  25.133  1.00 95.93 295 A 1 
ATOM   2399 C  CG  . LYS A 1 295 ? -4.815  21.500  25.986  1.00 83.25 295 A 1 
ATOM   2400 C  CD  . LYS A 1 295 ? -5.079  23.020  26.040  1.00 75.48 295 A 1 
ATOM   2401 C  CE  . LYS A 1 295 ? -6.187  23.409  27.017  1.00 66.03 295 A 1 
ATOM   2402 N  NZ  . LYS A 1 295 ? -6.339  24.889  27.092  1.00 57.79 295 A 1 
ATOM   2403 N  N   . TYR A 1 296 ? -3.687  18.912  22.926  1.00 97.82 296 A 1 
ATOM   2404 C  CA  . TYR A 1 296 ? -4.379  18.079  21.941  1.00 98.12 296 A 1 
ATOM   2405 C  C   . TYR A 1 296 ? -3.955  16.610  22.011  1.00 98.27 296 A 1 
ATOM   2406 O  O   . TYR A 1 296 ? -4.811  15.736  21.879  1.00 98.25 296 A 1 
ATOM   2407 C  CB  . TYR A 1 296 ? -4.163  18.656  20.534  1.00 98.17 296 A 1 
ATOM   2408 C  CG  . TYR A 1 296 ? -4.580  20.100  20.363  1.00 98.17 296 A 1 
ATOM   2409 C  CD1 . TYR A 1 296 ? -5.792  20.585  20.906  1.00 97.84 296 A 1 
ATOM   2410 C  CD2 . TYR A 1 296 ? -3.756  20.984  19.639  1.00 97.75 296 A 1 
ATOM   2411 C  CE1 . TYR A 1 296 ? -6.175  21.924  20.735  1.00 97.47 296 A 1 
ATOM   2412 C  CE2 . TYR A 1 296 ? -4.134  22.333  19.464  1.00 97.44 296 A 1 
ATOM   2413 C  CZ  . TYR A 1 296 ? -5.340  22.804  20.012  1.00 97.56 296 A 1 
ATOM   2414 O  OH  . TYR A 1 296 ? -5.707  24.108  19.847  1.00 96.87 296 A 1 
ATOM   2415 N  N   . ILE A 1 297 ? -2.686  16.328  22.309  1.00 98.38 297 A 1 
ATOM   2416 C  CA  . ILE A 1 297 ? -2.212  14.959  22.571  1.00 98.36 297 A 1 
ATOM   2417 C  C   . ILE A 1 297 ? -3.031  14.325  23.700  1.00 98.48 297 A 1 
ATOM   2418 O  O   . ILE A 1 297 ? -3.520  13.211  23.545  1.00 98.25 297 A 1 
ATOM   2419 C  CB  . ILE A 1 297 ? -0.702  14.928  22.911  1.00 98.31 297 A 1 
ATOM   2420 C  CG1 . ILE A 1 297 ? 0.129   15.419  21.708  1.00 97.95 297 A 1 
ATOM   2421 C  CG2 . ILE A 1 297 ? -0.259  13.517  23.354  1.00 97.86 297 A 1 
ATOM   2422 C  CD1 . ILE A 1 297 ? 1.651   15.438  21.942  1.00 97.08 297 A 1 
ATOM   2423 N  N   . ASN A 1 298 ? -3.217  15.054  24.803  1.00 98.23 298 A 1 
ATOM   2424 C  CA  . ASN A 1 298 ? -3.938  14.551  25.969  1.00 98.29 298 A 1 
ATOM   2425 C  C   . ASN A 1 298 ? -5.427  14.338  25.672  1.00 98.40 298 A 1 
ATOM   2426 O  O   . ASN A 1 298 ? -5.952  13.262  25.955  1.00 98.30 298 A 1 
ATOM   2427 C  CB  . ASN A 1 298 ? -3.722  15.512  27.149  1.00 97.85 298 A 1 
ATOM   2428 C  CG  . ASN A 1 298 ? -2.290  15.512  27.664  1.00 95.91 298 A 1 
ATOM   2429 O  OD1 . ASN A 1 298 ? -1.490  14.634  27.413  1.00 89.71 298 A 1 
ATOM   2430 N  ND2 . ASN A 1 298 ? -1.933  16.508  28.452  1.00 89.17 298 A 1 
ATOM   2431 N  N   . THR A 1 299 ? -6.092  15.295  25.029  1.00 98.44 299 A 1 
ATOM   2432 C  CA  . THR A 1 299 ? -7.508  15.144  24.642  1.00 98.56 299 A 1 
ATOM   2433 C  C   . THR A 1 299 ? -7.708  13.979  23.671  1.00 98.65 299 A 1 
ATOM   2434 O  O   . THR A 1 299 ? -8.650  13.196  23.814  1.00 98.56 299 A 1 
ATOM   2435 C  CB  . THR A 1 299 ? -8.047  16.438  24.015  1.00 98.39 299 A 1 
ATOM   2436 O  OG1 . THR A 1 299 ? -7.855  17.527  24.892  1.00 96.66 299 A 1 
ATOM   2437 C  CG2 . THR A 1 299 ? -9.536  16.369  23.717  1.00 96.65 299 A 1 
ATOM   2438 N  N   . PHE A 1 300 ? -6.817  13.807  22.705  1.00 98.72 300 A 1 
ATOM   2439 C  CA  . PHE A 1 300 ? -6.887  12.685  21.783  1.00 98.72 300 A 1 
ATOM   2440 C  C   . PHE A 1 300 ? -6.637  11.348  22.490  1.00 98.71 300 A 1 
ATOM   2441 O  O   . PHE A 1 300 ? -7.356  10.387  22.240  1.00 98.54 300 A 1 
ATOM   2442 C  CB  . PHE A 1 300 ? -5.909  12.903  20.625  1.00 98.73 300 A 1 
ATOM   2443 C  CG  . PHE A 1 300 ? -6.121  11.953  19.468  1.00 98.69 300 A 1 
ATOM   2444 C  CD1 . PHE A 1 300 ? -5.157  10.979  19.152  1.00 98.16 300 A 1 
ATOM   2445 C  CD2 . PHE A 1 300 ? -7.272  12.067  18.670  1.00 98.24 300 A 1 
ATOM   2446 C  CE1 . PHE A 1 300 ? -5.328  10.148  18.035  1.00 97.61 300 A 1 
ATOM   2447 C  CE2 . PHE A 1 300 ? -7.452  11.239  17.559  1.00 97.58 300 A 1 
ATOM   2448 C  CZ  . PHE A 1 300 ? -6.477  10.281  17.226  1.00 97.73 300 A 1 
ATOM   2449 N  N   . ALA A 1 301 ? -5.684  11.301  23.427  1.00 98.64 301 A 1 
ATOM   2450 C  CA  . ALA A 1 301 ? -5.413  10.113  24.234  1.00 98.59 301 A 1 
ATOM   2451 C  C   . ALA A 1 301 ? -6.637  9.678   25.052  1.00 98.48 301 A 1 
ATOM   2452 O  O   . ALA A 1 301 ? -6.899  8.479   25.161  1.00 98.00 301 A 1 
ATOM   2453 C  CB  . ALA A 1 301 ? -4.218  10.399  25.147  1.00 98.21 301 A 1 
ATOM   2454 N  N   . GLU A 1 302 ? -7.405  10.616  25.594  1.00 98.51 302 A 1 
ATOM   2455 C  CA  . GLU A 1 302 ? -8.668  10.320  26.265  1.00 98.42 302 A 1 
ATOM   2456 C  C   . GLU A 1 302 ? -9.673  9.660   25.304  1.00 98.41 302 A 1 
ATOM   2457 O  O   . GLU A 1 302 ? -10.218 8.610   25.626  1.00 97.88 302 A 1 
ATOM   2458 C  CB  . GLU A 1 302 ? -9.281  11.597  26.857  1.00 98.14 302 A 1 
ATOM   2459 C  CG  . GLU A 1 302 ? -8.516  12.121  28.073  1.00 91.85 302 A 1 
ATOM   2460 C  CD  . GLU A 1 302 ? -9.004  13.507  28.537  1.00 83.65 302 A 1 
ATOM   2461 O  OE1 . GLU A 1 302 ? -8.412  14.014  29.512  1.00 77.29 302 A 1 
ATOM   2462 O  OE2 . GLU A 1 302 ? -9.945  14.054  27.910  1.00 80.09 302 A 1 
ATOM   2463 N  N   . ILE A 1 303 ? -9.842  10.208  24.110  1.00 98.66 303 A 1 
ATOM   2464 C  CA  . ILE A 1 303 ? -10.740 9.645   23.094  1.00 98.67 303 A 1 
ATOM   2465 C  C   . ILE A 1 303 ? -10.280 8.243   22.663  1.00 98.50 303 A 1 
ATOM   2466 O  O   . ILE A 1 303 ? -11.106 7.338   22.552  1.00 98.14 303 A 1 
ATOM   2467 C  CB  . ILE A 1 303 ? -10.856 10.600  21.881  1.00 98.70 303 A 1 
ATOM   2468 C  CG1 . ILE A 1 303 ? -11.466 11.955  22.302  1.00 98.35 303 A 1 
ATOM   2469 C  CG2 . ILE A 1 303 ? -11.717 9.973   20.770  1.00 98.29 303 A 1 
ATOM   2470 C  CD1 . ILE A 1 303 ? -11.361 13.044  21.234  1.00 97.48 303 A 1 
ATOM   2471 N  N   . MET A 1 304 ? -8.972  8.036   22.453  1.00 98.45 304 A 1 
ATOM   2472 C  CA  . MET A 1 304 ? -8.420  6.728   22.069  1.00 98.18 304 A 1 
ATOM   2473 C  C   . MET A 1 304 ? -8.600  5.661   23.150  1.00 97.62 304 A 1 
ATOM   2474 O  O   . MET A 1 304 ? -8.687  4.472   22.836  1.00 96.64 304 A 1 
ATOM   2475 C  CB  . MET A 1 304 ? -6.924  6.858   21.745  1.00 98.02 304 A 1 
ATOM   2476 C  CG  . MET A 1 304 ? -6.584  7.686   20.495  1.00 97.03 304 A 1 
ATOM   2477 S  SD  . MET A 1 304 ? -7.363  7.140   18.954  1.00 95.85 304 A 1 
ATOM   2478 C  CE  . MET A 1 304 ? -8.764  8.268   18.879  1.00 90.09 304 A 1 
ATOM   2479 N  N   . LYS A 1 305 ? -8.656  6.068   24.432  1.00 97.81 305 A 1 
ATOM   2480 C  CA  . LYS A 1 305 ? -8.910  5.166   25.565  1.00 97.13 305 A 1 
ATOM   2481 C  C   . LYS A 1 305 ? -10.408 4.942   25.813  1.00 96.68 305 A 1 
ATOM   2482 O  O   . LYS A 1 305 ? -10.784 3.877   26.284  1.00 95.24 305 A 1 
ATOM   2483 C  CB  . LYS A 1 305 ? -8.242  5.724   26.830  1.00 96.71 305 A 1 
ATOM   2484 C  CG  . LYS A 1 305 ? -6.713  5.659   26.771  1.00 95.68 305 A 1 
ATOM   2485 C  CD  . LYS A 1 305 ? -6.113  6.386   27.990  1.00 93.36 305 A 1 
ATOM   2486 C  CE  . LYS A 1 305 ? -4.592  6.380   27.910  1.00 90.29 305 A 1 
ATOM   2487 N  NZ  . LYS A 1 305 ? -3.981  7.033   29.094  1.00 85.07 305 A 1 
ATOM   2488 N  N   . GLU A 1 306 ? -11.236 5.927   25.517  1.00 96.99 306 A 1 
ATOM   2489 C  CA  . GLU A 1 306 ? -12.692 5.875   25.675  1.00 96.35 306 A 1 
ATOM   2490 C  C   . GLU A 1 306 ? -13.364 5.028   24.579  1.00 96.60 306 A 1 
ATOM   2491 O  O   . GLU A 1 306 ? -14.358 4.345   24.833  1.00 95.54 306 A 1 
ATOM   2492 C  CB  . GLU A 1 306 ? -13.232 7.324   25.658  1.00 94.62 306 A 1 
ATOM   2493 C  CG  . GLU A 1 306 ? -14.740 7.462   25.926  1.00 83.73 306 A 1 
ATOM   2494 C  CD  . GLU A 1 306 ? -15.276 8.914   25.797  1.00 83.90 306 A 1 
ATOM   2495 O  OE1 . GLU A 1 306 ? -16.494 9.111   25.999  1.00 77.74 306 A 1 
ATOM   2496 O  OE2 . GLU A 1 306 ? -14.518 9.853   25.459  1.00 81.54 306 A 1 
ATOM   2497 N  N   . CYS A 1 307 ? -12.831 5.061   23.372  1.00 97.45 307 A 1 
ATOM   2498 C  CA  . CYS A 1 307 ? -13.413 4.442   22.195  1.00 97.27 307 A 1 
ATOM   2499 C  C   . CYS A 1 307 ? -12.631 3.186   21.766  1.00 96.67 307 A 1 
ATOM   2500 O  O   . CYS A 1 307 ? -11.400 3.155   21.807  1.00 95.02 307 A 1 
ATOM   2501 C  CB  . CYS A 1 307 ? -13.486 5.468   21.061  1.00 97.31 307 A 1 
ATOM   2502 S  SG  . CYS A 1 307 ? -14.437 6.953   21.537  1.00 96.61 307 A 1 
ATOM   2503 N  N   . ASP A 1 308 ? -13.355 2.181   21.273  1.00 96.75 308 A 1 
ATOM   2504 C  CA  . ASP A 1 308 ? -12.775 0.958   20.720  1.00 96.13 308 A 1 
ATOM   2505 C  C   . ASP A 1 308 ? -12.597 1.080   19.192  1.00 96.32 308 A 1 
ATOM   2506 O  O   . ASP A 1 308 ? -13.339 0.488   18.403  1.00 94.90 308 A 1 
ATOM   2507 C  CB  . ASP A 1 308 ? -13.619 -0.266  21.137  1.00 94.47 308 A 1 
ATOM   2508 C  CG  . ASP A 1 308 ? -12.980 -1.595  20.710  1.00 90.02 308 A 1 
ATOM   2509 O  OD1 . ASP A 1 308 ? -11.745 -1.705  20.834  1.00 87.29 308 A 1 
ATOM   2510 O  OD2 . ASP A 1 308 ? -13.741 -2.498  20.299  1.00 85.34 308 A 1 
ATOM   2511 N  N   . PHE A 1 309 ? -11.640 1.909   18.768  1.00 96.86 309 A 1 
ATOM   2512 C  CA  . PHE A 1 309 ? -11.295 2.023   17.352  1.00 97.19 309 A 1 
ATOM   2513 C  C   . PHE A 1 309 ? -10.648 0.737   16.842  1.00 96.63 309 A 1 
ATOM   2514 O  O   . PHE A 1 309 ? -9.773  0.164   17.496  1.00 95.46 309 A 1 
ATOM   2515 C  CB  . PHE A 1 309 ? -10.400 3.243   17.095  1.00 97.39 309 A 1 
ATOM   2516 C  CG  . PHE A 1 309 ? -11.082 4.559   17.366  1.00 97.68 309 A 1 
ATOM   2517 C  CD1 . PHE A 1 309 ? -12.057 5.050   16.480  1.00 96.99 309 A 1 
ATOM   2518 C  CD2 . PHE A 1 309 ? -10.780 5.295   18.528  1.00 97.00 309 A 1 
ATOM   2519 C  CE1 . PHE A 1 309 ? -12.721 6.258   16.748  1.00 96.58 309 A 1 
ATOM   2520 C  CE2 . PHE A 1 309 ? -11.442 6.501   18.805  1.00 96.54 309 A 1 
ATOM   2521 C  CZ  . PHE A 1 309 ? -12.417 6.977   17.914  1.00 97.04 309 A 1 
ATOM   2522 N  N   . SER A 1 310 ? -11.062 0.305   15.645  1.00 96.23 310 A 1 
ATOM   2523 C  CA  . SER A 1 310 ? -10.549 -0.914  15.013  1.00 95.52 310 A 1 
ATOM   2524 C  C   . SER A 1 310 ? -9.089  -0.770  14.605  1.00 95.41 310 A 1 
ATOM   2525 O  O   . SER A 1 310 ? -8.271  -1.646  14.886  1.00 92.47 310 A 1 
ATOM   2526 C  CB  . SER A 1 310 ? -11.421 -1.255  13.794  1.00 93.63 310 A 1 
ATOM   2527 O  OG  . SER A 1 310 ? -11.010 -2.471  13.218  1.00 82.58 310 A 1 
ATOM   2528 N  N   . PHE A 1 311 ? -8.759  0.357   13.979  1.00 95.41 311 A 1 
ATOM   2529 C  CA  . PHE A 1 311 ? -7.390  0.694   13.593  1.00 95.97 311 A 1 
ATOM   2530 C  C   . PHE A 1 311 ? -7.242  2.191   13.354  1.00 96.87 311 A 1 
ATOM   2531 O  O   . PHE A 1 311 ? -8.212  2.899   13.106  1.00 96.64 311 A 1 
ATOM   2532 C  CB  . PHE A 1 311 ? -6.995  -0.073  12.332  1.00 94.53 311 A 1 
ATOM   2533 C  CG  . PHE A 1 311 ? -7.792  0.293   11.096  1.00 93.50 311 A 1 
ATOM   2534 C  CD1 . PHE A 1 311 ? -8.959  -0.427  10.766  1.00 90.23 311 A 1 
ATOM   2535 C  CD2 . PHE A 1 311 ? -7.379  1.349   10.262  1.00 90.11 311 A 1 
ATOM   2536 C  CE1 . PHE A 1 311 ? -9.682  -0.104  9.614   1.00 85.85 311 A 1 
ATOM   2537 C  CE2 . PHE A 1 311 ? -8.101  1.674   9.105   1.00 86.04 311 A 1 
ATOM   2538 C  CZ  . PHE A 1 311 ? -9.250  0.942   8.775   1.00 84.55 311 A 1 
ATOM   2539 N  N   . ILE A 1 312 ? -5.984  2.650   13.358  1.00 97.79 312 A 1 
ATOM   2540 C  CA  . ILE A 1 312 ? -5.597  3.981   12.923  1.00 98.01 312 A 1 
ATOM   2541 C  C   . ILE A 1 312 ? -4.426  3.852   11.953  1.00 98.12 312 A 1 
ATOM   2542 O  O   . ILE A 1 312 ? -3.484  3.108   12.210  1.00 97.76 312 A 1 
ATOM   2543 C  CB  . ILE A 1 312 ? -5.267  4.908   14.119  1.00 97.65 312 A 1 
ATOM   2544 C  CG1 . ILE A 1 312 ? -6.502  5.218   15.015  1.00 94.94 312 A 1 
ATOM   2545 C  CG2 . ILE A 1 312 ? -4.733  6.268   13.615  1.00 95.47 312 A 1 
ATOM   2546 C  CD1 . ILE A 1 312 ? -6.812  4.180   16.066  1.00 86.53 312 A 1 
ATOM   2547 N  N   . ILE A 1 313 ? -4.471  4.593   10.847  1.00 98.23 313 A 1 
ATOM   2548 C  CA  . ILE A 1 313 ? -3.343  4.739   9.918   1.00 98.31 313 A 1 
ATOM   2549 C  C   . ILE A 1 313 ? -2.882  6.189   9.876   1.00 98.60 313 A 1 
ATOM   2550 O  O   . ILE A 1 313 ? -3.684  7.110   10.072  1.00 98.52 313 A 1 
ATOM   2551 C  CB  . ILE A 1 313 ? -3.654  4.157   8.523   1.00 97.65 313 A 1 
ATOM   2552 C  CG1 . ILE A 1 313 ? -4.761  4.948   7.798   1.00 94.83 313 A 1 
ATOM   2553 C  CG2 . ILE A 1 313 ? -4.010  2.665   8.651   1.00 93.40 313 A 1 
ATOM   2554 C  CD1 . ILE A 1 313 ? -5.030  4.448   6.368   1.00 93.77 313 A 1 
ATOM   2555 N  N   . SER A 1 314 ? -1.584  6.404   9.634   1.00 98.62 314 A 1 
ATOM   2556 C  CA  . SER A 1 314 ? -0.985  7.731   9.574   1.00 98.69 314 A 1 
ATOM   2557 C  C   . SER A 1 314 ? 0.036   7.848   8.434   1.00 98.68 314 A 1 
ATOM   2558 O  O   . SER A 1 314 ? 0.664   6.862   8.049   1.00 98.21 314 A 1 
ATOM   2559 C  CB  . SER A 1 314 ? -0.341  8.094   10.917  1.00 98.48 314 A 1 
ATOM   2560 O  OG  . SER A 1 314 ? 0.623   7.142   11.329  1.00 97.95 314 A 1 
ATOM   2561 N  N   . GLY A 1 315 ? 0.219   9.063   7.919   1.00 98.36 315 A 1 
ATOM   2562 C  CA  . GLY A 1 315 ? 1.320   9.436   7.029   1.00 98.26 315 A 1 
ATOM   2563 C  C   . GLY A 1 315 ? 2.397   10.217  7.786   1.00 98.10 315 A 1 
ATOM   2564 O  O   . GLY A 1 315 ? 2.719   9.899   8.933   1.00 96.69 315 A 1 
ATOM   2565 N  N   . HIS A 1 316 ? 2.928   11.249  7.149   1.00 98.24 316 A 1 
ATOM   2566 C  CA  . HIS A 1 316 ? 3.837   12.264  7.695   1.00 98.06 316 A 1 
ATOM   2567 C  C   . HIS A 1 316 ? 5.253   11.790  8.052   1.00 97.62 316 A 1 
ATOM   2568 O  O   . HIS A 1 316 ? 6.212   12.540  7.879   1.00 96.00 316 A 1 
ATOM   2569 C  CB  . HIS A 1 316 ? 3.174   12.959  8.891   1.00 97.80 316 A 1 
ATOM   2570 C  CG  . HIS A 1 316 ? 3.898   14.179  9.386   1.00 97.87 316 A 1 
ATOM   2571 N  ND1 . HIS A 1 316 ? 4.043   15.360  8.689   1.00 96.58 316 A 1 
ATOM   2572 C  CD2 . HIS A 1 316 ? 4.521   14.363  10.595  1.00 96.58 316 A 1 
ATOM   2573 C  CE1 . HIS A 1 316 ? 4.719   16.221  9.468   1.00 96.02 316 A 1 
ATOM   2574 N  NE2 . HIS A 1 316 ? 5.029   15.658  10.641  1.00 96.39 316 A 1 
ATOM   2575 N  N   . SER A 1 317 ? 5.417   10.555  8.547   1.00 97.39 317 A 1 
ATOM   2576 C  CA  . SER A 1 317 ? 6.734   10.028  8.929   1.00 96.52 317 A 1 
ATOM   2577 C  C   . SER A 1 317 ? 7.609   9.665   7.727   1.00 95.73 317 A 1 
ATOM   2578 O  O   . SER A 1 317 ? 8.820   9.578   7.878   1.00 93.69 317 A 1 
ATOM   2579 C  CB  . SER A 1 317 ? 6.577   8.803   9.835   1.00 96.15 317 A 1 
ATOM   2580 O  OG  . SER A 1 317 ? 6.184   7.678   9.092   1.00 94.68 317 A 1 
ATOM   2581 N  N   . HIS A 1 318 ? 6.992   9.414   6.561   1.00 96.71 318 A 1 
ATOM   2582 C  CA  . HIS A 1 318 ? 7.627   8.871   5.354   1.00 96.52 318 A 1 
ATOM   2583 C  C   . HIS A 1 318 ? 8.241   7.472   5.522   1.00 96.37 318 A 1 
ATOM   2584 O  O   . HIS A 1 318 ? 8.917   6.969   4.631   1.00 95.05 318 A 1 
ATOM   2585 C  CB  . HIS A 1 318 ? 8.645   9.877   4.788   1.00 96.52 318 A 1 
ATOM   2586 C  CG  . HIS A 1 318 ? 8.074   11.186  4.331   1.00 96.68 318 A 1 
ATOM   2587 N  ND1 . HIS A 1 318 ? 8.417   11.823  3.151   1.00 94.69 318 A 1 
ATOM   2588 C  CD2 . HIS A 1 318 ? 7.153   11.974  4.949   1.00 94.81 318 A 1 
ATOM   2589 C  CE1 . HIS A 1 318 ? 7.718   12.959  3.074   1.00 94.59 318 A 1 
ATOM   2590 N  NE2 . HIS A 1 318 ? 6.937   13.088  4.151   1.00 95.01 318 A 1 
ATOM   2591 N  N   . THR A 1 319 ? 8.018   6.845   6.670   1.00 95.37 319 A 1 
ATOM   2592 C  CA  . THR A 1 319 ? 8.669   5.594   7.067   1.00 95.36 319 A 1 
ATOM   2593 C  C   . THR A 1 319 ? 7.665   4.595   7.624   1.00 96.16 319 A 1 
ATOM   2594 O  O   . THR A 1 319 ? 6.584   4.967   8.111   1.00 95.68 319 A 1 
ATOM   2595 C  CB  . THR A 1 319 ? 9.788   5.853   8.086   1.00 93.71 319 A 1 
ATOM   2596 O  OG1 . THR A 1 319 ? 9.329   6.606   9.181   1.00 88.30 319 A 1 
ATOM   2597 C  CG2 . THR A 1 319 ? 10.972  6.597   7.490   1.00 87.00 319 A 1 
ATOM   2598 N  N   . ASP A 1 320 ? 8.005   3.314   7.567   1.00 96.23 320 A 1 
ATOM   2599 C  CA  . ASP A 1 320 ? 7.141   2.222   8.023   1.00 96.37 320 A 1 
ATOM   2600 C  C   . ASP A 1 320 ? 7.248   2.033   9.546   1.00 96.44 320 A 1 
ATOM   2601 O  O   . ASP A 1 320 ? 7.939   1.153   10.061  1.00 95.55 320 A 1 
ATOM   2602 C  CB  . ASP A 1 320 ? 7.453   0.951   7.219   1.00 95.82 320 A 1 
ATOM   2603 C  CG  . ASP A 1 320 ? 6.303   -0.050  7.267   1.00 94.54 320 A 1 
ATOM   2604 O  OD1 . ASP A 1 320 ? 5.502   -0.033  8.232   1.00 92.24 320 A 1 
ATOM   2605 O  OD2 . ASP A 1 320 ? 6.142   -0.818  6.290   1.00 91.78 320 A 1 
ATOM   2606 N  N   . MET A 1 321 ? 6.587   2.898   10.288  1.00 96.97 321 A 1 
ATOM   2607 C  CA  . MET A 1 321 ? 6.631   2.919   11.752  1.00 97.13 321 A 1 
ATOM   2608 C  C   . MET A 1 321 ? 5.319   2.437   12.368  1.00 97.52 321 A 1 
ATOM   2609 O  O   . MET A 1 321 ? 4.233   2.710   11.877  1.00 97.44 321 A 1 
ATOM   2610 C  CB  . MET A 1 321 ? 6.987   4.314   12.275  1.00 96.47 321 A 1 
ATOM   2611 C  CG  . MET A 1 321 ? 8.375   4.788   11.828  1.00 94.64 321 A 1 
ATOM   2612 S  SD  . MET A 1 321 ? 8.847   6.412   12.499  1.00 93.75 321 A 1 
ATOM   2613 C  CE  . MET A 1 321 ? 9.175   5.984   14.229  1.00 88.64 321 A 1 
ATOM   2614 N  N   . ILE A 1 322 ? 5.441   1.790   13.536  1.00 97.92 322 A 1 
ATOM   2615 C  CA  . ILE A 1 322 ? 4.318   1.500   14.436  1.00 98.14 322 A 1 
ATOM   2616 C  C   . ILE A 1 322 ? 4.399   2.498   15.593  1.00 98.18 322 A 1 
ATOM   2617 O  O   . ILE A 1 322 ? 5.340   2.454   16.392  1.00 97.91 322 A 1 
ATOM   2618 C  CB  . ILE A 1 322 ? 4.343   0.033   14.894  1.00 98.03 322 A 1 
ATOM   2619 C  CG1 . ILE A 1 322 ? 4.305   -0.946  13.695  1.00 97.60 322 A 1 
ATOM   2620 C  CG2 . ILE A 1 322 ? 3.146   -0.216  15.829  1.00 97.56 322 A 1 
ATOM   2621 C  CD1 . ILE A 1 322 ? 4.490   -2.431  14.073  1.00 96.48 322 A 1 
ATOM   2622 N  N   . LEU A 1 323 ? 3.426   3.403   15.681  1.00 98.40 323 A 1 
ATOM   2623 C  CA  . LEU A 1 323 ? 3.494   4.574   16.545  1.00 98.43 323 A 1 
ATOM   2624 C  C   . LEU A 1 323 ? 2.407   4.544   17.622  1.00 98.55 323 A 1 
ATOM   2625 O  O   . LEU A 1 323 ? 1.223   4.449   17.289  1.00 98.23 323 A 1 
ATOM   2626 C  CB  . LEU A 1 323 ? 3.366   5.838   15.685  1.00 98.24 323 A 1 
ATOM   2627 C  CG  . LEU A 1 323 ? 4.525   6.066   14.701  1.00 97.73 323 A 1 
ATOM   2628 C  CD1 . LEU A 1 323 ? 4.177   7.200   13.745  1.00 96.95 323 A 1 
ATOM   2629 C  CD2 . LEU A 1 323 ? 5.818   6.428   15.443  1.00 96.68 323 A 1 
ATOM   2630 N  N   . PRO A 1 324 ? 2.754   4.665   18.914  1.00 98.47 324 A 1 
ATOM   2631 C  CA  . PRO A 1 324 ? 1.765   4.744   19.979  1.00 98.39 324 A 1 
ATOM   2632 C  C   . PRO A 1 324 ? 0.930   6.023   19.875  1.00 98.47 324 A 1 
ATOM   2633 O  O   . PRO A 1 324 ? 1.445   7.101   19.571  1.00 98.03 324 A 1 
ATOM   2634 C  CB  . PRO A 1 324 ? 2.571   4.689   21.279  1.00 97.72 324 A 1 
ATOM   2635 C  CG  . PRO A 1 324 ? 3.927   5.290   20.885  1.00 95.44 324 A 1 
ATOM   2636 C  CD  . PRO A 1 324 ? 4.101   4.832   19.443  1.00 97.83 324 A 1 
ATOM   2637 N  N   . LEU A 1 325 ? -0.373  5.916   20.180  1.00 98.36 325 A 1 
ATOM   2638 C  CA  . LEU A 1 325 ? -1.287  7.068   20.198  1.00 98.34 325 A 1 
ATOM   2639 C  C   . LEU A 1 325 ? -1.424  7.712   21.578  1.00 98.01 325 A 1 
ATOM   2640 O  O   . LEU A 1 325 ? -1.969  8.809   21.706  1.00 96.91 325 A 1 
ATOM   2641 C  CB  . LEU A 1 325 ? -2.651  6.629   19.660  1.00 98.14 325 A 1 
ATOM   2642 C  CG  . LEU A 1 325 ? -2.608  6.215   18.181  1.00 97.72 325 A 1 
ATOM   2643 C  CD1 . LEU A 1 325 ? -3.962  5.644   17.815  1.00 96.82 325 A 1 
ATOM   2644 C  CD2 . LEU A 1 325 ? -2.322  7.403   17.255  1.00 96.64 325 A 1 
ATOM   2645 N  N   . TYR A 1 326 ? -0.938  7.043   22.614  1.00 97.83 326 A 1 
ATOM   2646 C  CA  . TYR A 1 326 ? -0.856  7.540   23.984  1.00 97.59 326 A 1 
ATOM   2647 C  C   . TYR A 1 326 ? 0.238   6.790   24.749  1.00 97.62 326 A 1 
ATOM   2648 O  O   . TYR A 1 326 ? 0.649   5.701   24.358  1.00 96.80 326 A 1 
ATOM   2649 C  CB  . TYR A 1 326 ? -2.222  7.407   24.680  1.00 96.72 326 A 1 
ATOM   2650 C  CG  . TYR A 1 326 ? -2.869  6.040   24.568  1.00 97.23 326 A 1 
ATOM   2651 C  CD1 . TYR A 1 326 ? -3.818  5.793   23.552  1.00 95.79 326 A 1 
ATOM   2652 C  CD2 . TYR A 1 326 ? -2.550  5.015   25.476  1.00 95.73 326 A 1 
ATOM   2653 C  CE1 . TYR A 1 326 ? -4.445  4.548   23.451  1.00 94.61 326 A 1 
ATOM   2654 C  CE2 . TYR A 1 326 ? -3.173  3.758   25.384  1.00 94.82 326 A 1 
ATOM   2655 C  CZ  . TYR A 1 326 ? -4.126  3.533   24.370  1.00 95.42 326 A 1 
ATOM   2656 O  OH  . TYR A 1 326 ? -4.748  2.312   24.281  1.00 93.39 326 A 1 
ATOM   2657 N  N   . THR A 1 327 ? 0.689   7.376   25.860  1.00 97.04 327 A 1 
ATOM   2658 C  CA  . THR A 1 327 ? 1.706   6.765   26.716  1.00 96.70 327 A 1 
ATOM   2659 C  C   . THR A 1 327 ? 1.146   5.494   27.377  1.00 96.87 327 A 1 
ATOM   2660 O  O   . THR A 1 327 ? 0.092   5.565   28.011  1.00 96.22 327 A 1 
ATOM   2661 C  CB  . THR A 1 327 ? 2.194   7.751   27.784  1.00 95.99 327 A 1 
ATOM   2662 O  OG1 . THR A 1 327 ? 2.701   8.905   27.148  1.00 92.57 327 A 1 
ATOM   2663 C  CG2 . THR A 1 327 ? 3.315   7.192   28.646  1.00 92.52 327 A 1 
ATOM   2664 N  N   . PRO A 1 328 ? 1.834   4.343   27.269  1.00 96.99 328 A 1 
ATOM   2665 C  CA  . PRO A 1 328 ? 1.449   3.124   27.975  1.00 96.59 328 A 1 
ATOM   2666 C  C   . PRO A 1 328 ? 1.561   3.298   29.495  1.00 96.32 328 A 1 
ATOM   2667 O  O   . PRO A 1 328 ? 2.478   3.960   29.981  1.00 95.08 328 A 1 
ATOM   2668 C  CB  . PRO A 1 328 ? 2.415   2.037   27.490  1.00 95.64 328 A 1 
ATOM   2669 C  CG  . PRO A 1 328 ? 3.006   2.602   26.198  1.00 94.15 328 A 1 
ATOM   2670 C  CD  . PRO A 1 328 ? 2.989   4.103   26.422  1.00 96.35 328 A 1 
ATOM   2671 N  N   . ASN A 1 329 ? 0.681   2.636   30.251  1.00 95.67 329 A 1 
ATOM   2672 C  CA  . ASN A 1 329 ? 0.747   2.649   31.725  1.00 94.59 329 A 1 
ATOM   2673 C  C   . ASN A 1 329 ? 1.858   1.741   32.278  1.00 94.30 329 A 1 
ATOM   2674 O  O   . ASN A 1 329 ? 2.340   1.936   33.387  1.00 90.71 329 A 1 
ATOM   2675 C  CB  . ASN A 1 329 ? -0.607  2.205   32.291  1.00 92.37 329 A 1 
ATOM   2676 C  CG  . ASN A 1 329 ? -1.741  3.130   31.901  1.00 84.55 329 A 1 
ATOM   2677 O  OD1 . ASN A 1 329 ? -1.730  4.325   32.122  1.00 76.00 329 A 1 
ATOM   2678 N  ND2 . ASN A 1 329 ? -2.782  2.583   31.305  1.00 74.45 329 A 1 
ATOM   2679 N  N   . SER A 1 330 ? 2.254   0.719   31.521  1.00 93.29 330 A 1 
ATOM   2680 C  CA  . SER A 1 330 ? 3.306   -0.227  31.868  1.00 92.92 330 A 1 
ATOM   2681 C  C   . SER A 1 330 ? 3.931   -0.829  30.604  1.00 92.94 330 A 1 
ATOM   2682 O  O   . SER A 1 330 ? 3.396   -0.690  29.499  1.00 91.91 330 A 1 
ATOM   2683 C  CB  . SER A 1 330 ? 2.739   -1.346  32.749  1.00 92.32 330 A 1 
ATOM   2684 O  OG  . SER A 1 330 ? 1.879   -2.179  32.006  1.00 90.94 330 A 1 
ATOM   2685 N  N   . ASP A 1 331 ? 5.022   -1.576  30.757  1.00 90.89 331 A 1 
ATOM   2686 C  CA  . ASP A 1 331 ? 5.663   -2.262  29.629  1.00 89.04 331 A 1 
ATOM   2687 C  C   . ASP A 1 331 ? 4.788   -3.347  28.981  1.00 89.89 331 A 1 
ATOM   2688 O  O   . ASP A 1 331 ? 4.987   -3.685  27.817  1.00 87.14 331 A 1 
ATOM   2689 C  CB  . ASP A 1 331 ? 6.988   -2.873  30.084  1.00 85.49 331 A 1 
ATOM   2690 C  CG  . ASP A 1 331 ? 8.104   -1.831  30.144  1.00 75.01 331 A 1 
ATOM   2691 O  OD1 . ASP A 1 331 ? 8.193   -1.050  29.166  1.00 68.68 331 A 1 
ATOM   2692 O  OD2 . ASP A 1 331 ? 8.863   -1.862  31.134  1.00 67.91 331 A 1 
ATOM   2693 N  N   . THR A 1 332 ? 3.807   -3.873  29.709  1.00 91.04 332 A 1 
ATOM   2694 C  CA  . THR A 1 332 ? 2.887   -4.899  29.229  1.00 90.54 332 A 1 
ATOM   2695 C  C   . THR A 1 332 ? 1.521   -4.352  28.820  1.00 91.67 332 A 1 
ATOM   2696 O  O   . THR A 1 332 ? 0.658   -5.142  28.425  1.00 89.77 332 A 1 
ATOM   2697 C  CB  . THR A 1 332 ? 2.712   -6.012  30.272  1.00 88.56 332 A 1 
ATOM   2698 O  OG1 . THR A 1 332 ? 2.253   -5.482  31.493  1.00 84.73 332 A 1 
ATOM   2699 C  CG2 . THR A 1 332 ? 4.029   -6.736  30.550  1.00 82.85 332 A 1 
ATOM   2700 N  N   . ASP A 1 333 ? 1.303   -3.053  28.923  1.00 93.46 333 A 1 
ATOM   2701 C  CA  . ASP A 1 333 ? 0.027   -2.435  28.589  1.00 94.41 333 A 1 
ATOM   2702 C  C   . ASP A 1 333 ? -0.291  -2.603  27.101  1.00 95.54 333 A 1 
ATOM   2703 O  O   . ASP A 1 333 ? 0.548   -2.341  26.235  1.00 94.72 333 A 1 
ATOM   2704 C  CB  . ASP A 1 333 ? 0.033   -0.959  29.019  1.00 92.81 333 A 1 
ATOM   2705 C  CG  . ASP A 1 333 ? -1.347  -0.312  28.981  1.00 90.94 333 A 1 
ATOM   2706 O  OD1 . ASP A 1 333 ? -2.350  -1.050  28.950  1.00 86.71 333 A 1 
ATOM   2707 O  OD2 . ASP A 1 333 ? -1.398  0.948   29.018  1.00 87.35 333 A 1 
ATOM   2708 N  N   . ASN A 1 334 ? -1.512  -3.073  26.793  1.00 96.38 334 A 1 
ATOM   2709 C  CA  . ASN A 1 334 ? -2.003  -3.243  25.432  1.00 96.16 334 A 1 
ATOM   2710 C  C   . ASN A 1 334 ? -2.627  -1.913  24.979  1.00 96.51 334 A 1 
ATOM   2711 O  O   . ASN A 1 334 ? -3.714  -1.549  25.416  1.00 95.04 334 A 1 
ATOM   2712 C  CB  . ASN A 1 334 ? -2.965  -4.442  25.383  1.00 93.85 334 A 1 
ATOM   2713 C  CG  . ASN A 1 334 ? -3.448  -4.751  23.983  1.00 84.53 334 A 1 
ATOM   2714 O  OD1 . ASN A 1 334 ? -3.718  -3.888  23.178  1.00 76.25 334 A 1 
ATOM   2715 N  ND2 . ASN A 1 334 ? -3.627  -6.016  23.643  1.00 75.34 334 A 1 
ATOM   2716 N  N   . ILE A 1 335 ? -1.926  -1.191  24.118  1.00 97.25 335 A 1 
ATOM   2717 C  CA  . ILE A 1 335 ? -2.298  0.154   23.679  1.00 97.53 335 A 1 
ATOM   2718 C  C   . ILE A 1 335 ? -2.785  0.187   22.232  1.00 97.77 335 A 1 
ATOM   2719 O  O   . ILE A 1 335 ? -2.674  -0.794  21.490  1.00 97.44 335 A 1 
ATOM   2720 C  CB  . ILE A 1 335 ? -1.165  1.161   23.951  1.00 97.10 335 A 1 
ATOM   2721 C  CG1 . ILE A 1 335 ? 0.084   0.894   23.085  1.00 95.03 335 A 1 
ATOM   2722 C  CG2 . ILE A 1 335 ? -0.826  1.175   25.459  1.00 93.73 335 A 1 
ATOM   2723 C  CD1 . ILE A 1 335 ? 1.112   2.026   23.160  1.00 93.84 335 A 1 
ATOM   2724 N  N   . LEU A 1 336 ? -3.331  1.326   21.830  1.00 97.97 336 A 1 
ATOM   2725 C  CA  . LEU A 1 336 ? -3.682  1.583   20.445  1.00 98.03 336 A 1 
ATOM   2726 C  C   . LEU A 1 336 ? -2.508  2.253   19.726  1.00 98.31 336 A 1 
ATOM   2727 O  O   . LEU A 1 336 ? -1.854  3.139   20.267  1.00 98.03 336 A 1 
ATOM   2728 C  CB  . LEU A 1 336 ? -4.971  2.418   20.415  1.00 97.27 336 A 1 
ATOM   2729 C  CG  . LEU A 1 336 ? -5.685  2.458   19.063  1.00 91.36 336 A 1 
ATOM   2730 C  CD1 . LEU A 1 336 ? -6.185  1.079   18.623  1.00 88.90 336 A 1 
ATOM   2731 C  CD2 . LEU A 1 336 ? -6.905  3.372   19.189  1.00 89.03 336 A 1 
ATOM   2732 N  N   . TYR A 1 337 ? -2.243  1.807   18.501  1.00 98.31 337 A 1 
ATOM   2733 C  CA  . TYR A 1 337 ? -1.169  2.283   17.641  1.00 98.49 337 A 1 
ATOM   2734 C  C   . TYR A 1 337 ? -1.729  2.893   16.353  1.00 98.49 337 A 1 
ATOM   2735 O  O   . TYR A 1 337 ? -2.797  2.483   15.901  1.00 97.94 337 A 1 
ATOM   2736 C  CB  . TYR A 1 337 ? -0.235  1.118   17.303  1.00 98.34 337 A 1 
ATOM   2737 C  CG  . TYR A 1 337 ? 0.636   0.677   18.458  1.00 98.34 337 A 1 
ATOM   2738 C  CD1 . TYR A 1 337 ? 1.869   1.317   18.661  1.00 97.76 337 A 1 
ATOM   2739 C  CD2 . TYR A 1 337 ? 0.243   -0.362  19.315  1.00 97.84 337 A 1 
ATOM   2740 C  CE1 . TYR A 1 337 ? 2.708   0.926   19.714  1.00 97.39 337 A 1 
ATOM   2741 C  CE2 . TYR A 1 337 ? 1.075   -0.762  20.381  1.00 97.40 337 A 1 
ATOM   2742 C  CZ  . TYR A 1 337 ? 2.307   -0.110  20.576  1.00 97.49 337 A 1 
ATOM   2743 O  OH  . TYR A 1 337 ? 3.135   -0.479  21.603  1.00 96.47 337 A 1 
ATOM   2744 N  N   . SER A 1 338 ? -0.979  3.800   15.734  1.00 98.44 338 A 1 
ATOM   2745 C  CA  . SER A 1 338 ? -1.140  4.071   14.311  1.00 98.52 338 A 1 
ATOM   2746 C  C   . SER A 1 338 ? -0.110  3.280   13.509  1.00 98.43 338 A 1 
ATOM   2747 O  O   . SER A 1 338 ? 1.050   3.164   13.913  1.00 98.18 338 A 1 
ATOM   2748 C  CB  . SER A 1 338 ? -1.092  5.567   13.973  1.00 98.30 338 A 1 
ATOM   2749 O  OG  . SER A 1 338 ? 0.192   6.118   14.124  1.00 97.11 338 A 1 
ATOM   2750 N  N   . LEU A 1 339 ? -0.539  2.751   12.366  1.00 98.45 339 A 1 
ATOM   2751 C  CA  . LEU A 1 339 ? 0.355   2.196   11.353  1.00 98.36 339 A 1 
ATOM   2752 C  C   . LEU A 1 339 ? 0.714   3.321   10.385  1.00 98.43 339 A 1 
ATOM   2753 O  O   . LEU A 1 339 ? -0.144  3.780   9.625   1.00 98.05 339 A 1 
ATOM   2754 C  CB  . LEU A 1 339 ? -0.321  1.016   10.641  1.00 98.08 339 A 1 
ATOM   2755 C  CG  . LEU A 1 339 ? -0.752  -0.140  11.563  1.00 97.21 339 A 1 
ATOM   2756 C  CD1 . LEU A 1 339 ? -1.429  -1.226  10.729  1.00 95.96 339 A 1 
ATOM   2757 C  CD2 . LEU A 1 339 ? 0.428   -0.748  12.310  1.00 95.49 339 A 1 
ATOM   2758 N  N   . SER A 1 340 ? 1.954   3.790   10.439  1.00 98.23 340 A 1 
ATOM   2759 C  CA  . SER A 1 340 ? 2.483   4.727   9.451   1.00 98.17 340 A 1 
ATOM   2760 C  C   . SER A 1 340 ? 2.923   3.962   8.206   1.00 98.06 340 A 1 
ATOM   2761 O  O   . SER A 1 340 ? 3.004   2.732   8.228   1.00 97.32 340 A 1 
ATOM   2762 C  CB  . SER A 1 340 ? 3.607   5.564   10.047  1.00 97.65 340 A 1 
ATOM   2763 O  OG  . SER A 1 340 ? 3.715   6.773   9.327   1.00 87.52 340 A 1 
ATOM   2764 N  N   . ALA A 1 341 ? 3.174   4.666   7.100   1.00 97.92 341 A 1 
ATOM   2765 C  CA  . ALA A 1 341 ? 3.565   4.049   5.839   1.00 97.82 341 A 1 
ATOM   2766 C  C   . ALA A 1 341 ? 4.705   4.817   5.164   1.00 97.73 341 A 1 
ATOM   2767 O  O   . ALA A 1 341 ? 4.804   6.032   5.349   1.00 96.80 341 A 1 
ATOM   2768 C  CB  . ALA A 1 341 ? 2.329   3.950   4.940   1.00 97.49 341 A 1 
ATOM   2769 N  N   . PRO A 1 342 ? 5.543   4.128   4.356   1.00 97.69 342 A 1 
ATOM   2770 C  CA  . PRO A 1 342 ? 6.505   4.775   3.483   1.00 97.51 342 A 1 
ATOM   2771 C  C   . PRO A 1 342 ? 5.808   5.744   2.525   1.00 97.90 342 A 1 
ATOM   2772 O  O   . PRO A 1 342 ? 4.704   5.473   2.045   1.00 97.64 342 A 1 
ATOM   2773 C  CB  . PRO A 1 342 ? 7.211   3.659   2.711   1.00 96.43 342 A 1 
ATOM   2774 C  CG  . PRO A 1 342 ? 6.983   2.422   3.571   1.00 94.07 342 A 1 
ATOM   2775 C  CD  . PRO A 1 342 ? 5.624   2.684   4.203   1.00 96.48 342 A 1 
ATOM   2776 N  N   . SER A 1 343 ? 6.464   6.855   2.242   1.00 97.88 343 A 1 
ATOM   2777 C  CA  . SER A 1 343 ? 5.993   7.848   1.292   1.00 98.07 343 A 1 
ATOM   2778 C  C   . SER A 1 343 ? 6.246   7.445   -0.166  1.00 98.23 343 A 1 
ATOM   2779 O  O   . SER A 1 343 ? 7.035   6.547   -0.464  1.00 98.01 343 A 1 
ATOM   2780 C  CB  . SER A 1 343 ? 6.641   9.198   1.605   1.00 97.61 343 A 1 
ATOM   2781 O  OG  . SER A 1 343 ? 8.041   9.110   1.516   1.00 94.55 343 A 1 
ATOM   2782 N  N   . VAL A 1 344 ? 5.602   8.149   -1.098  1.00 98.57 344 A 1 
ATOM   2783 C  CA  . VAL A 1 344 ? 6.015   8.152   -2.501  1.00 98.52 344 A 1 
ATOM   2784 C  C   . VAL A 1 344 ? 7.325   8.913   -2.655  1.00 98.43 344 A 1 
ATOM   2785 O  O   . VAL A 1 344 ? 8.222   8.476   -3.369  1.00 98.01 344 A 1 
ATOM   2786 C  CB  . VAL A 1 344 ? 4.946   8.783   -3.408  1.00 98.58 344 A 1 
ATOM   2787 C  CG1 . VAL A 1 344 ? 5.369   8.776   -4.884  1.00 98.16 344 A 1 
ATOM   2788 C  CG2 . VAL A 1 344 ? 3.603   8.073   -3.282  1.00 98.20 344 A 1 
ATOM   2789 N  N   . SER A 1 345 ? 7.444   10.072  -1.986  1.00 98.23 345 A 1 
ATOM   2790 C  CA  . SER A 1 345 ? 8.654   10.892  -1.998  1.00 97.90 345 A 1 
ATOM   2791 C  C   . SER A 1 345 ? 9.821   10.146  -1.336  1.00 97.54 345 A 1 
ATOM   2792 O  O   . SER A 1 345 ? 9.701   9.724   -0.188  1.00 96.96 345 A 1 
ATOM   2793 C  CB  . SER A 1 345 ? 8.413   12.211  -1.266  1.00 97.84 345 A 1 
ATOM   2794 O  OG  . SER A 1 345 ? 9.625   12.933  -1.218  1.00 96.41 345 A 1 
ATOM   2795 N  N   . PRO A 1 346 ? 10.974  10.013  -2.013  1.00 97.23 346 A 1 
ATOM   2796 C  CA  . PRO A 1 346 ? 12.163  9.410   -1.427  1.00 96.40 346 A 1 
ATOM   2797 C  C   . PRO A 1 346 ? 13.029  10.399  -0.625  1.00 95.28 346 A 1 
ATOM   2798 O  O   . PRO A 1 346 ? 14.176  10.113  -0.306  1.00 93.16 346 A 1 
ATOM   2799 C  CB  . PRO A 1 346 ? 12.885  8.783   -2.621  1.00 96.29 346 A 1 
ATOM   2800 C  CG  . PRO A 1 346 ? 12.575  9.752   -3.765  1.00 95.39 346 A 1 
ATOM   2801 C  CD  . PRO A 1 346 ? 11.174  10.273  -3.428  1.00 96.95 346 A 1 
ATOM   2802 N  N   . THR A 1 347 ? 12.493  11.569  -0.271  1.00 95.71 347 A 1 
ATOM   2803 C  CA  . THR A 1 347 ? 13.253  12.637  0.400   1.00 94.96 347 A 1 
ATOM   2804 C  C   . THR A 1 347 ? 13.839  12.219  1.758   1.00 93.47 347 A 1 
ATOM   2805 O  O   . THR A 1 347 ? 14.901  12.695  2.147   1.00 90.95 347 A 1 
ATOM   2806 C  CB  . THR A 1 347 ? 12.383  13.899  0.529   1.00 94.57 347 A 1 
ATOM   2807 O  OG1 . THR A 1 347 ? 13.188  15.016  0.794   1.00 88.82 347 A 1 
ATOM   2808 C  CG2 . THR A 1 347 ? 11.320  13.832  1.627   1.00 88.64 347 A 1 
ATOM   2809 N  N   . HIS A 1 348 ? 13.215  11.272  2.445   1.00 93.27 348 A 1 
ATOM   2810 C  CA  . HIS A 1 348 ? 13.683  10.750  3.737   1.00 91.02 348 A 1 
ATOM   2811 C  C   . HIS A 1 348 ? 14.419  9.405   3.627   1.00 89.93 348 A 1 
ATOM   2812 O  O   . HIS A 1 348 ? 14.433  8.619   4.573   1.00 85.79 348 A 1 
ATOM   2813 C  CB  . HIS A 1 348 ? 12.518  10.713  4.745   1.00 89.10 348 A 1 
ATOM   2814 C  CG  . HIS A 1 348 ? 11.970  12.060  5.133   1.00 86.15 348 A 1 
ATOM   2815 N  ND1 . HIS A 1 348 ? 10.835  12.264  5.899   1.00 74.33 348 A 1 
ATOM   2816 C  CD2 . HIS A 1 348 ? 12.467  13.306  4.855   1.00 74.88 348 A 1 
ATOM   2817 C  CE1 . HIS A 1 348 ? 10.662  13.580  6.056   1.00 74.50 348 A 1 
ATOM   2818 N  NE2 . HIS A 1 348 ? 11.630  14.255  5.440   1.00 76.58 348 A 1 
ATOM   2819 N  N   . TYR A 1 349 ? 15.047  9.117   2.480   1.00 91.00 349 A 1 
ATOM   2820 C  CA  . TYR A 1 349 ? 15.798  7.886   2.190   1.00 90.34 349 A 1 
ATOM   2821 C  C   . TYR A 1 349 ? 14.954  6.605   2.141   1.00 90.68 349 A 1 
ATOM   2822 O  O   . TYR A 1 349 ? 15.523  5.506   2.127   1.00 88.37 349 A 1 
ATOM   2823 C  CB  . TYR A 1 349 ? 16.987  7.711   3.147   1.00 88.30 349 A 1 
ATOM   2824 C  CG  . TYR A 1 349 ? 17.990  8.832   3.166   1.00 83.97 349 A 1 
ATOM   2825 C  CD1 . TYR A 1 349 ? 19.072  8.804   2.266   1.00 80.22 349 A 1 
ATOM   2826 C  CD2 . TYR A 1 349 ? 17.889  9.864   4.108   1.00 80.46 349 A 1 
ATOM   2827 C  CE1 . TYR A 1 349 ? 20.057  9.795   2.315   1.00 77.37 349 A 1 
ATOM   2828 C  CE2 . TYR A 1 349 ? 18.873  10.869  4.168   1.00 76.88 349 A 1 
ATOM   2829 C  CZ  . TYR A 1 349 ? 19.962  10.824  3.276   1.00 77.06 349 A 1 
ATOM   2830 O  OH  . TYR A 1 349 ? 20.935  11.785  3.345   1.00 72.35 349 A 1 
ATOM   2831 N  N   . ASN A 1 350 ? 13.647  6.701   2.101   1.00 92.69 350 A 1 
ATOM   2832 C  CA  . ASN A 1 350 ? 12.789  5.561   1.805   1.00 93.29 350 A 1 
ATOM   2833 C  C   . ASN A 1 350 ? 12.737  5.317   0.293   1.00 94.09 350 A 1 
ATOM   2834 O  O   . ASN A 1 350 ? 12.804  6.257   -0.499  1.00 93.69 350 A 1 
ATOM   2835 C  CB  . ASN A 1 350 ? 11.387  5.756   2.405   1.00 92.53 350 A 1 
ATOM   2836 C  CG  . ASN A 1 350 ? 10.674  6.945   1.790   1.00 90.93 350 A 1 
ATOM   2837 O  OD1 . ASN A 1 350 ? 10.923  8.090   2.138   1.00 83.06 350 A 1 
ATOM   2838 N  ND2 . ASN A 1 350 ? 9.800   6.698   0.845   1.00 84.16 350 A 1 
ATOM   2839 N  N   . ASN A 1 351 ? 12.587  4.064   -0.106  1.00 95.42 351 A 1 
ATOM   2840 C  CA  . ASN A 1 351 ? 12.147  3.760   -1.461  1.00 95.97 351 A 1 
ATOM   2841 C  C   . ASN A 1 351 ? 10.689  4.221   -1.644  1.00 96.76 351 A 1 
ATOM   2842 O  O   . ASN A 1 351 ? 9.907   4.147   -0.690  1.00 96.89 351 A 1 
ATOM   2843 C  CB  . ASN A 1 351 ? 12.329  2.264   -1.723  1.00 95.32 351 A 1 
ATOM   2844 C  CG  . ASN A 1 351 ? 13.766  1.926   -2.065  1.00 94.31 351 A 1 
ATOM   2845 O  OD1 . ASN A 1 351 ? 14.501  2.713   -2.640  1.00 91.59 351 A 1 
ATOM   2846 N  ND2 . ASN A 1 351 ? 14.203  0.727   -1.759  1.00 90.68 351 A 1 
ATOM   2847 N  N   . PRO A 1 352 ? 10.304  4.698   -2.837  1.00 97.23 352 A 1 
ATOM   2848 C  CA  . PRO A 1 352 ? 8.917   5.036   -3.113  1.00 97.60 352 A 1 
ATOM   2849 C  C   . PRO A 1 352 ? 8.024   3.804   -2.970  1.00 97.89 352 A 1 
ATOM   2850 O  O   . PRO A 1 352 ? 8.392   2.708   -3.398  1.00 97.51 352 A 1 
ATOM   2851 C  CB  . PRO A 1 352 ? 8.901   5.585   -4.541  1.00 97.59 352 A 1 
ATOM   2852 C  CG  . PRO A 1 352 ? 10.118  4.909   -5.182  1.00 96.62 352 A 1 
ATOM   2853 C  CD  . PRO A 1 352 ? 11.111  4.837   -4.032  1.00 97.75 352 A 1 
ATOM   2854 N  N   . GLY A 1 353 ? 6.839   3.996   -2.409  1.00 98.05 353 A 1 
ATOM   2855 C  CA  . GLY A 1 353 ? 5.930   2.899   -2.132  1.00 98.17 353 A 1 
ATOM   2856 C  C   . GLY A 1 353 ? 4.456   3.280   -2.203  1.00 98.59 353 A 1 
ATOM   2857 O  O   . GLY A 1 353 ? 4.071   4.447   -2.272  1.00 98.50 353 A 1 
ATOM   2858 N  N   . PHE A 1 354 ? 3.617   2.250   -2.184  1.00 98.65 354 A 1 
ATOM   2859 C  CA  . PHE A 1 354 ? 2.177   2.349   -1.977  1.00 98.69 354 A 1 
ATOM   2860 C  C   . PHE A 1 354 ? 1.693   1.121   -1.212  1.00 98.66 354 A 1 
ATOM   2861 O  O   . PHE A 1 354 ? 2.324   0.062   -1.243  1.00 98.42 354 A 1 
ATOM   2862 C  CB  . PHE A 1 354 ? 1.442   2.515   -3.322  1.00 98.69 354 A 1 
ATOM   2863 C  CG  . PHE A 1 354 ? 1.643   1.391   -4.312  1.00 98.75 354 A 1 
ATOM   2864 C  CD1 . PHE A 1 354 ? 2.700   1.442   -5.253  1.00 98.47 354 A 1 
ATOM   2865 C  CD2 . PHE A 1 354 ? 0.772   0.289   -4.336  1.00 98.45 354 A 1 
ATOM   2866 C  CE1 . PHE A 1 354 ? 2.877   0.418   -6.192  1.00 98.19 354 A 1 
ATOM   2867 C  CE2 . PHE A 1 354 ? 0.948   -0.744  -5.273  1.00 98.11 354 A 1 
ATOM   2868 C  CZ  . PHE A 1 354 ? 1.999   -0.681  -6.203  1.00 98.29 354 A 1 
ATOM   2869 N  N   . ARG A 1 355 ? 0.573   1.240   -0.511  1.00 98.64 355 A 1 
ATOM   2870 C  CA  . ARG A 1 355 ? 0.062   0.188   0.366   1.00 98.68 355 A 1 
ATOM   2871 C  C   . ARG A 1 355 ? -1.359  -0.210  -0.025  1.00 98.72 355 A 1 
ATOM   2872 O  O   . ARG A 1 355 ? -2.235  0.640   -0.166  1.00 98.52 355 A 1 
ATOM   2873 C  CB  . ARG A 1 355 ? 0.211   0.651   1.821   1.00 98.52 355 A 1 
ATOM   2874 C  CG  . ARG A 1 355 ? -0.140  -0.441  2.829   1.00 98.07 355 A 1 
ATOM   2875 C  CD  . ARG A 1 355 ? 0.220   -0.010  4.263   1.00 97.63 355 A 1 
ATOM   2876 N  NE  . ARG A 1 355 ? 1.671   -0.068  4.492   1.00 97.18 355 A 1 
ATOM   2877 C  CZ  . ARG A 1 355 ? 2.337   0.196   5.597   1.00 97.12 355 A 1 
ATOM   2878 N  NH1 . ARG A 1 355 ? 1.750   0.610   6.684   1.00 95.16 355 A 1 
ATOM   2879 N  NH2 . ARG A 1 355 ? 3.615   0.036   5.638   1.00 94.79 355 A 1 
ATOM   2880 N  N   . HIS A 1 356 ? -1.589  -1.515  -0.169  1.00 98.30 356 A 1 
ATOM   2881 C  CA  . HIS A 1 356 ? -2.918  -2.067  -0.422  1.00 98.20 356 A 1 
ATOM   2882 C  C   . HIS A 1 356 ? -3.498  -2.625  0.874   1.00 98.09 356 A 1 
ATOM   2883 O  O   . HIS A 1 356 ? -2.982  -3.605  1.403   1.00 97.58 356 A 1 
ATOM   2884 C  CB  . HIS A 1 356 ? -2.807  -3.145  -1.507  1.00 98.17 356 A 1 
ATOM   2885 C  CG  . HIS A 1 356 ? -4.116  -3.730  -1.965  1.00 98.06 356 A 1 
ATOM   2886 N  ND1 . HIS A 1 356 ? -4.250  -4.942  -2.631  1.00 93.10 356 A 1 
ATOM   2887 C  CD2 . HIS A 1 356 ? -5.361  -3.167  -1.893  1.00 94.00 356 A 1 
ATOM   2888 C  CE1 . HIS A 1 356 ? -5.540  -5.088  -2.957  1.00 94.60 356 A 1 
ATOM   2889 N  NE2 . HIS A 1 356 ? -6.244  -4.033  -2.520  1.00 95.14 356 A 1 
ATOM   2890 N  N   . TYR A 1 357 ? -4.564  -2.008  1.379   1.00 98.23 357 A 1 
ATOM   2891 C  CA  . TYR A 1 357 ? -5.284  -2.479  2.562   1.00 98.19 357 A 1 
ATOM   2892 C  C   . TYR A 1 357 ? -6.454  -3.384  2.171   1.00 97.89 357 A 1 
ATOM   2893 O  O   . TYR A 1 357 ? -7.226  -3.053  1.267   1.00 97.31 357 A 1 
ATOM   2894 C  CB  . TYR A 1 357 ? -5.763  -1.289  3.387   1.00 98.09 357 A 1 
ATOM   2895 C  CG  . TYR A 1 357 ? -4.697  -0.702  4.280   1.00 98.05 357 A 1 
ATOM   2896 C  CD1 . TYR A 1 357 ? -4.423  -1.292  5.528   1.00 97.39 357 A 1 
ATOM   2897 C  CD2 . TYR A 1 357 ? -3.979  0.455   3.885   1.00 97.38 357 A 1 
ATOM   2898 C  CE1 . TYR A 1 357 ? -3.454  -0.742  6.385   1.00 96.89 357 A 1 
ATOM   2899 C  CE2 . TYR A 1 357 ? -3.006  1.005   4.736   1.00 96.83 357 A 1 
ATOM   2900 C  CZ  . TYR A 1 357 ? -2.750  0.410   5.988   1.00 97.08 357 A 1 
ATOM   2901 O  OH  . TYR A 1 357 ? -1.810  0.948   6.829   1.00 96.07 357 A 1 
ATOM   2902 N  N   . LEU A 1 358 ? -6.593  -4.484  2.898   1.00 97.50 358 A 1 
ATOM   2903 C  CA  . LEU A 1 358 ? -7.627  -5.494  2.716   1.00 97.15 358 A 1 
ATOM   2904 C  C   . LEU A 1 358 ? -8.434  -5.599  4.016   1.00 96.66 358 A 1 
ATOM   2905 O  O   . LEU A 1 358 ? -7.874  -5.895  5.062   1.00 95.51 358 A 1 
ATOM   2906 C  CB  . LEU A 1 358 ? -6.954  -6.848  2.385   1.00 96.69 358 A 1 
ATOM   2907 C  CG  . LEU A 1 358 ? -6.001  -6.840  1.177   1.00 94.91 358 A 1 
ATOM   2908 C  CD1 . LEU A 1 358 ? -5.329  -8.206  1.036   1.00 90.61 358 A 1 
ATOM   2909 C  CD2 . LEU A 1 358 ? -6.724  -6.531  -0.130  1.00 89.54 358 A 1 
ATOM   2910 N  N   . LEU A 1 359 ? -9.748  -5.361  3.943   1.00 96.14 359 A 1 
ATOM   2911 C  CA  . LEU A 1 359 ? -10.645 -5.466  5.091   1.00 95.74 359 A 1 
ATOM   2912 C  C   . LEU A 1 359 ? -11.640 -6.596  4.886   1.00 95.26 359 A 1 
ATOM   2913 O  O   . LEU A 1 359 ? -12.238 -6.726  3.821   1.00 93.88 359 A 1 
ATOM   2914 C  CB  . LEU A 1 359 ? -11.380 -4.141  5.357   1.00 94.78 359 A 1 
ATOM   2915 C  CG  . LEU A 1 359 ? -10.516 -3.012  5.966   1.00 90.27 359 A 1 
ATOM   2916 C  CD1 . LEU A 1 359 ? -9.652  -2.291  4.929   1.00 84.14 359 A 1 
ATOM   2917 C  CD2 . LEU A 1 359 ? -11.415 -1.965  6.619   1.00 83.67 359 A 1 
ATOM   2918 N  N   . ASP A 1 360 ? -11.858 -7.378  5.938   1.00 92.60 360 A 1 
ATOM   2919 C  CA  . ASP A 1 360 ? -12.943 -8.340  6.013   1.00 90.56 360 A 1 
ATOM   2920 C  C   . ASP A 1 360 ? -13.886 -7.901  7.130   1.00 88.56 360 A 1 
ATOM   2921 O  O   . ASP A 1 360 ? -13.510 -7.905  8.303   1.00 82.18 360 A 1 
ATOM   2922 C  CB  . ASP A 1 360 ? -12.387 -9.751  6.217   1.00 87.54 360 A 1 
ATOM   2923 C  CG  . ASP A 1 360 ? -13.429 -10.858 6.027   1.00 82.67 360 A 1 
ATOM   2924 O  OD1 . ASP A 1 360 ? -14.533 -10.574 5.518   1.00 77.43 360 A 1 
ATOM   2925 O  OD2 . ASP A 1 360 ? -13.055 -12.018 6.300   1.00 76.91 360 A 1 
ATOM   2926 N  N   . GLN A 1 361 ? -15.080 -7.462  6.740   1.00 85.73 361 A 1 
ATOM   2927 C  CA  . GLN A 1 361 ? -15.974 -6.717  7.624   1.00 83.17 361 A 1 
ATOM   2928 C  C   . GLN A 1 361 ? -15.244 -5.539  8.296   1.00 82.13 361 A 1 
ATOM   2929 O  O   . GLN A 1 361 ? -14.582 -4.754  7.612   1.00 74.22 361 A 1 
ATOM   2930 C  CB  . GLN A 1 361 ? -16.710 -7.668  8.588   1.00 77.38 361 A 1 
ATOM   2931 C  CG  . GLN A 1 361 ? -17.388 -8.822  7.839   1.00 71.26 361 A 1 
ATOM   2932 C  CD  . GLN A 1 361 ? -18.444 -9.530  8.687   1.00 65.25 361 A 1 
ATOM   2933 O  OE1 . GLN A 1 361 ? -18.677 -9.232  9.844   1.00 59.28 361 A 1 
ATOM   2934 N  NE2 . GLN A 1 361 ? -19.141 -10.487 8.120   1.00 56.37 361 A 1 
ATOM   2935 N  N   . GLU A 1 362 ? -15.344 -5.399  9.610   1.00 81.98 362 A 1 
ATOM   2936 C  CA  . GLU A 1 362 ? -14.766 -4.285  10.358  1.00 81.43 362 A 1 
ATOM   2937 C  C   . GLU A 1 362 ? -13.252 -4.389  10.621  1.00 84.25 362 A 1 
ATOM   2938 O  O   . GLU A 1 362 ? -12.667 -3.478  11.219  1.00 80.48 362 A 1 
ATOM   2939 C  CB  . GLU A 1 362 ? -15.529 -4.137  11.682  1.00 75.37 362 A 1 
ATOM   2940 C  CG  . GLU A 1 362 ? -15.337 -5.285  12.698  1.00 68.79 362 A 1 
ATOM   2941 C  CD  . GLU A 1 362 ? -16.345 -6.432  12.602  1.00 61.51 362 A 1 
ATOM   2942 O  OE1 . GLU A 1 362 ? -16.466 -7.159  13.608  1.00 57.08 362 A 1 
ATOM   2943 O  OE2 . GLU A 1 362 ? -17.014 -6.559  11.562  1.00 58.84 362 A 1 
ATOM   2944 N  N   . ILE A 1 363 ? -12.619 -5.494  10.234  1.00 87.51 363 A 1 
ATOM   2945 C  CA  . ILE A 1 363 ? -11.241 -5.814  10.613  1.00 88.80 363 A 1 
ATOM   2946 C  C   . ILE A 1 363 ? -10.332 -5.693  9.393   1.00 91.26 363 A 1 
ATOM   2947 O  O   . ILE A 1 363 ? -10.638 -6.223  8.326   1.00 90.30 363 A 1 
ATOM   2948 C  CB  . ILE A 1 363 ? -11.162 -7.211  11.277  1.00 84.96 363 A 1 
ATOM   2949 C  CG1 . ILE A 1 363 ? -12.090 -7.267  12.521  1.00 74.24 363 A 1 
ATOM   2950 C  CG2 . ILE A 1 363 ? -9.721  -7.552  11.663  1.00 71.65 363 A 1 
ATOM   2951 C  CD1 . ILE A 1 363 ? -12.121 -8.624  13.225  1.00 68.24 363 A 1 
ATOM   2952 N  N   . ILE A 1 364 ? -9.173  -5.055  9.559   1.00 91.85 364 A 1 
ATOM   2953 C  CA  . ILE A 1 364 ? -8.113  -5.182  8.554   1.00 92.22 364 A 1 
ATOM   2954 C  C   . ILE A 1 364 ? -7.601  -6.619  8.609   1.00 93.38 364 A 1 
ATOM   2955 O  O   . ILE A 1 364 ? -7.054  -7.060  9.616   1.00 93.45 364 A 1 
ATOM   2956 C  CB  . ILE A 1 364 ? -6.951  -4.190  8.738   1.00 91.60 364 A 1 
ATOM   2957 C  CG1 . ILE A 1 364 ? -7.434  -2.731  8.724   1.00 86.93 364 A 1 
ATOM   2958 C  CG2 . ILE A 1 364 ? -5.916  -4.403  7.616   1.00 87.00 364 A 1 
ATOM   2959 C  CD1 . ILE A 1 364 ? -6.309  -1.716  9.019   1.00 82.47 364 A 1 
ATOM   2960 N  N   . LYS A 1 365 ? -7.771  -7.335  7.507   1.00 94.82 365 A 1 
ATOM   2961 C  CA  . LYS A 1 365 ? -7.294  -8.706  7.358   1.00 94.71 365 A 1 
ATOM   2962 C  C   . LYS A 1 365 ? -5.802  -8.733  7.094   1.00 95.53 365 A 1 
ATOM   2963 O  O   . LYS A 1 365 ? -5.076  -9.506  7.706   1.00 94.10 365 A 1 
ATOM   2964 C  CB  . LYS A 1 365 ? -8.107  -9.381  6.249   1.00 92.87 365 A 1 
ATOM   2965 C  CG  . LYS A 1 365 ? -8.072  -10.907 6.428   1.00 83.43 365 A 1 
ATOM   2966 C  CD  . LYS A 1 365 ? -9.208  -11.521 5.624   1.00 77.06 365 A 1 
ATOM   2967 C  CE  . LYS A 1 365 ? -9.339  -13.010 5.913   1.00 70.04 365 A 1 
ATOM   2968 N  NZ  . LYS A 1 365 ? -10.609 -13.519 5.334   1.00 60.60 365 A 1 
ATOM   2969 N  N   . ASP A 1 366 ? -5.354  -7.855  6.202   1.00 96.36 366 A 1 
ATOM   2970 C  CA  . ASP A 1 366 ? -3.935  -7.705  5.871   1.00 96.99 366 A 1 
ATOM   2971 C  C   . ASP A 1 366 ? -3.670  -6.343  5.212   1.00 97.23 366 A 1 
ATOM   2972 O  O   . ASP A 1 366 ? -4.593  -5.640  4.791   1.00 97.06 366 A 1 
ATOM   2973 C  CB  . ASP A 1 366 ? -3.506  -8.852  4.936   1.00 96.56 366 A 1 
ATOM   2974 C  CG  . ASP A 1 366 ? -2.025  -9.222  5.073   1.00 96.27 366 A 1 
ATOM   2975 O  OD1 . ASP A 1 366 ? -1.279  -8.529  5.803   1.00 95.25 366 A 1 
ATOM   2976 O  OD2 . ASP A 1 366 ? -1.625  -10.246 4.484   1.00 94.93 366 A 1 
ATOM   2977 N  N   . PHE A 1 367 ? -2.398  -6.007  5.061   1.00 97.33 367 A 1 
ATOM   2978 C  CA  . PHE A 1 367 ? -1.955  -5.086  4.022   1.00 97.67 367 A 1 
ATOM   2979 C  C   . PHE A 1 367 ? -0.775  -5.670  3.259   1.00 97.77 367 A 1 
ATOM   2980 O  O   . PHE A 1 367 ? -0.000  -6.473  3.787   1.00 97.42 367 A 1 
ATOM   2981 C  CB  . PHE A 1 367 ? -1.683  -3.675  4.575   1.00 97.68 367 A 1 
ATOM   2982 C  CG  . PHE A 1 367 ? -0.411  -3.524  5.401   1.00 97.81 367 A 1 
ATOM   2983 C  CD1 . PHE A 1 367 ? -0.505  -3.243  6.780   1.00 96.88 367 A 1 
ATOM   2984 C  CD2 . PHE A 1 367 ? 0.850   -3.593  4.800   1.00 96.63 367 A 1 
ATOM   2985 C  CE1 . PHE A 1 367 ? 0.658   -3.039  7.539   1.00 96.19 367 A 1 
ATOM   2986 C  CE2 . PHE A 1 367 ? 2.025   -3.398  5.566   1.00 95.78 367 A 1 
ATOM   2987 C  CZ  . PHE A 1 367 ? 1.925   -3.119  6.933   1.00 96.44 367 A 1 
ATOM   2988 N  N   . ILE A 1 368 ? -0.622  -5.225  2.026   1.00 97.87 368 A 1 
ATOM   2989 C  CA  . ILE A 1 368 ? 0.513   -5.526  1.162   1.00 97.98 368 A 1 
ATOM   2990 C  C   . ILE A 1 368 ? 1.237   -4.212  0.890   1.00 98.16 368 A 1 
ATOM   2991 O  O   . ILE A 1 368 ? 0.635   -3.274  0.349   1.00 98.08 368 A 1 
ATOM   2992 C  CB  . ILE A 1 368 ? 0.051   -6.223  -0.137  1.00 97.75 368 A 1 
ATOM   2993 C  CG1 . ILE A 1 368 ? -0.887  -7.421  0.154   1.00 96.22 368 A 1 
ATOM   2994 C  CG2 . ILE A 1 368 ? 1.296   -6.678  -0.920  1.00 96.45 368 A 1 
ATOM   2995 C  CD1 . ILE A 1 368 ? -1.461  -8.102  -1.096  1.00 89.26 368 A 1 
ATOM   2996 N  N   . GLN A 1 369 ? 2.510   -4.139  1.274   1.00 98.03 369 A 1 
ATOM   2997 C  CA  . GLN A 1 369 ? 3.383   -3.020  0.937   1.00 98.09 369 A 1 
ATOM   2998 C  C   . GLN A 1 369 ? 4.064   -3.302  -0.399  1.00 97.96 369 A 1 
ATOM   2999 O  O   . GLN A 1 369 ? 4.647   -4.364  -0.588  1.00 97.73 369 A 1 
ATOM   3000 C  CB  . GLN A 1 369 ? 4.404   -2.808  2.067   1.00 97.86 369 A 1 
ATOM   3001 C  CG  . GLN A 1 369 ? 5.312   -1.582  1.838   1.00 97.26 369 A 1 
ATOM   3002 C  CD  . GLN A 1 369 ? 4.526   -0.279  1.769   1.00 97.55 369 A 1 
ATOM   3003 O  OE1 . GLN A 1 369 ? 3.632   -0.017  2.565   1.00 94.91 369 A 1 
ATOM   3004 N  NE2 . GLN A 1 369 ? 4.798   0.570   0.806   1.00 94.43 369 A 1 
ATOM   3005 N  N   . TYR A 1 370 ? 3.978   -2.337  -1.303  1.00 98.37 370 A 1 
ATOM   3006 C  CA  . TYR A 1 370 ? 4.685   -2.341  -2.574  1.00 98.38 370 A 1 
ATOM   3007 C  C   . TYR A 1 370 ? 5.755   -1.249  -2.574  1.00 98.11 370 A 1 
ATOM   3008 O  O   . TYR A 1 370 ? 5.566   -0.209  -1.952  1.00 97.84 370 A 1 
ATOM   3009 C  CB  . TYR A 1 370 ? 3.703   -2.118  -3.734  1.00 98.47 370 A 1 
ATOM   3010 C  CG  . TYR A 1 370 ? 2.701   -3.223  -3.915  1.00 98.48 370 A 1 
ATOM   3011 C  CD1 . TYR A 1 370 ? 2.935   -4.263  -4.840  1.00 98.11 370 A 1 
ATOM   3012 C  CD2 . TYR A 1 370 ? 1.501   -3.226  -3.171  1.00 98.07 370 A 1 
ATOM   3013 C  CE1 . TYR A 1 370 ? 1.997   -5.288  -5.025  1.00 97.72 370 A 1 
ATOM   3014 C  CE2 . TYR A 1 370 ? 0.554   -4.251  -3.341  1.00 97.77 370 A 1 
ATOM   3015 C  CZ  . TYR A 1 370 ? 0.815   -5.277  -4.273  1.00 97.85 370 A 1 
ATOM   3016 O  OH  . TYR A 1 370 ? -0.106  -6.288  -4.433  1.00 97.10 370 A 1 
ATOM   3017 N  N   . TYR A 1 371 ? 6.839   -1.480  -3.305  1.00 97.75 371 A 1 
ATOM   3018 C  CA  . TYR A 1 371 ? 7.925   -0.519  -3.456  1.00 97.59 371 A 1 
ATOM   3019 C  C   . TYR A 1 371 ? 8.608   -0.650  -4.821  1.00 97.75 371 A 1 
ATOM   3020 O  O   . TYR A 1 371 ? 8.402   -1.621  -5.546  1.00 97.57 371 A 1 
ATOM   3021 C  CB  . TYR A 1 371 ? 8.933   -0.684  -2.297  1.00 96.72 371 A 1 
ATOM   3022 C  CG  . TYR A 1 371 ? 9.966   -1.786  -2.483  1.00 95.92 371 A 1 
ATOM   3023 C  CD1 . TYR A 1 371 ? 9.572   -3.138  -2.588  1.00 95.29 371 A 1 
ATOM   3024 C  CD2 . TYR A 1 371 ? 11.331  -1.465  -2.556  1.00 94.85 371 A 1 
ATOM   3025 C  CE1 . TYR A 1 371 ? 10.533  -4.145  -2.778  1.00 93.55 371 A 1 
ATOM   3026 C  CE2 . TYR A 1 371 ? 12.298  -2.464  -2.739  1.00 93.13 371 A 1 
ATOM   3027 C  CZ  . TYR A 1 371 ? 11.898  -3.809  -2.860  1.00 92.28 371 A 1 
ATOM   3028 O  OH  . TYR A 1 371 ? 12.833  -4.782  -3.051  1.00 89.71 371 A 1 
ATOM   3029 N  N   . ALA A 1 372 ? 9.441   0.333   -5.153  1.00 97.52 372 A 1 
ATOM   3030 C  CA  . ALA A 1 372 ? 10.452  0.229   -6.202  1.00 97.65 372 A 1 
ATOM   3031 C  C   . ALA A 1 372 ? 11.814  0.637   -5.640  1.00 97.21 372 A 1 
ATOM   3032 O  O   . ALA A 1 372 ? 11.933  1.677   -4.991  1.00 96.67 372 A 1 
ATOM   3033 C  CB  . ALA A 1 372 ? 10.051  1.093   -7.396  1.00 97.83 372 A 1 
ATOM   3034 N  N   . ASP A 1 373 ? 12.850  -0.167  -5.892  1.00 96.48 373 A 1 
ATOM   3035 C  CA  . ASP A 1 373 ? 14.211  0.170   -5.470  1.00 96.08 373 A 1 
ATOM   3036 C  C   . ASP A 1 373 ? 14.826  1.200   -6.424  1.00 96.56 373 A 1 
ATOM   3037 O  O   . ASP A 1 373 ? 15.017  0.943   -7.613  1.00 96.19 373 A 1 
ATOM   3038 C  CB  . ASP A 1 373 ? 15.060  -1.092  -5.348  1.00 94.57 373 A 1 
ATOM   3039 C  CG  . ASP A 1 373 ? 16.463  -0.813  -4.793  1.00 92.52 373 A 1 
ATOM   3040 O  OD1 . ASP A 1 373 ? 16.749  0.356   -4.438  1.00 89.53 373 A 1 
ATOM   3041 O  OD2 . ASP A 1 373 ? 17.274  -1.760  -4.736  1.00 87.59 373 A 1 
ATOM   3042 N  N   . ILE A 1 374 ? 15.175  2.376   -5.890  1.00 96.17 374 A 1 
ATOM   3043 C  CA  . ILE A 1 374 ? 15.821  3.463   -6.636  1.00 96.09 374 A 1 
ATOM   3044 C  C   . ILE A 1 374 ? 17.294  3.648   -6.252  1.00 95.65 374 A 1 
ATOM   3045 O  O   . ILE A 1 374 ? 17.949  4.546   -6.782  1.00 94.77 374 A 1 
ATOM   3046 C  CB  . ILE A 1 374 ? 15.034  4.784   -6.521  1.00 96.25 374 A 1 
ATOM   3047 C  CG1 . ILE A 1 374 ? 15.044  5.352   -5.087  1.00 95.77 374 A 1 
ATOM   3048 C  CG2 . ILE A 1 374 ? 13.591  4.601   -7.043  1.00 95.27 374 A 1 
ATOM   3049 C  CD1 . ILE A 1 374 ? 14.611  6.825   -5.036  1.00 95.08 374 A 1 
ATOM   3050 N  N   . MET A 1 375 ? 17.845  2.821   -5.357  1.00 95.08 375 A 1 
ATOM   3051 C  CA  . MET A 1 375 ? 19.155  3.033   -4.736  1.00 94.03 375 A 1 
ATOM   3052 C  C   . MET A 1 375 ? 20.289  3.126   -5.755  1.00 94.19 375 A 1 
ATOM   3053 O  O   . MET A 1 375 ? 21.207  3.932   -5.586  1.00 93.34 375 A 1 
ATOM   3054 C  CB  . MET A 1 375 ? 19.419  1.910   -3.727  1.00 92.32 375 A 1 
ATOM   3055 C  CG  . MET A 1 375 ? 20.748  2.097   -2.983  1.00 87.69 375 A 1 
ATOM   3056 S  SD  . MET A 1 375 ? 21.094  0.866   -1.683  1.00 79.85 375 A 1 
ATOM   3057 C  CE  . MET A 1 375 ? 21.176  -0.642  -2.675  1.00 71.42 375 A 1 
ATOM   3058 N  N   . LEU A 1 376 ? 20.242  2.307   -6.812  1.00 94.01 376 A 1 
ATOM   3059 C  CA  . LEU A 1 376 ? 21.272  2.243   -7.851  1.00 94.14 376 A 1 
ATOM   3060 C  C   . LEU A 1 376 ? 20.902  3.010   -9.126  1.00 94.56 376 A 1 
ATOM   3061 O  O   . LEU A 1 376 ? 21.473  2.750   -10.182 1.00 93.02 376 A 1 
ATOM   3062 C  CB  . LEU A 1 376 ? 21.642  0.776   -8.124  1.00 93.64 376 A 1 
ATOM   3063 C  CG  . LEU A 1 376 ? 22.226  0.017   -6.925  1.00 91.88 376 A 1 
ATOM   3064 C  CD1 . LEU A 1 376 ? 22.588  -1.407  -7.349  1.00 87.80 376 A 1 
ATOM   3065 C  CD2 . LEU A 1 376 ? 23.493  0.674   -6.368  1.00 86.64 376 A 1 
ATOM   3066 N  N   . ASN A 1 377 ? 19.963  3.957   -9.029  1.00 94.63 377 A 1 
ATOM   3067 C  CA  . ASN A 1 377 ? 19.477  4.773   -10.147 1.00 95.04 377 A 1 
ATOM   3068 C  C   . ASN A 1 377 ? 19.109  3.927   -11.392 1.00 95.26 377 A 1 
ATOM   3069 O  O   . ASN A 1 377 ? 19.731  4.065   -12.453 1.00 94.39 377 A 1 
ATOM   3070 C  CB  . ASN A 1 377 ? 20.497  5.889   -10.413 1.00 94.08 377 A 1 
ATOM   3071 C  CG  . ASN A 1 377 ? 20.006  6.901   -11.438 1.00 93.78 377 A 1 
ATOM   3072 O  OD1 . ASN A 1 377 ? 18.819  7.120   -11.641 1.00 92.24 377 A 1 
ATOM   3073 N  ND2 . ASN A 1 377 ? 20.925  7.567   -12.101 1.00 91.54 377 A 1 
ATOM   3074 N  N   . PRO A 1 378 ? 18.135  3.008   -11.288 1.00 95.83 378 A 1 
ATOM   3075 C  CA  . PRO A 1 378 ? 17.782  2.105   -12.370 1.00 95.71 378 A 1 
ATOM   3076 C  C   . PRO A 1 378 ? 17.216  2.860   -13.579 1.00 95.82 378 A 1 
ATOM   3077 O  O   . PRO A 1 378 ? 16.576  3.908   -13.462 1.00 95.04 378 A 1 
ATOM   3078 C  CB  . PRO A 1 378 ? 16.772  1.130   -11.765 1.00 95.11 378 A 1 
ATOM   3079 C  CG  . PRO A 1 378 ? 16.097  1.966   -10.686 1.00 94.26 378 A 1 
ATOM   3080 C  CD  . PRO A 1 378 ? 17.247  2.815   -10.150 1.00 95.84 378 A 1 
ATOM   3081 N  N   . SER A 1 379 ? 17.421  2.295   -14.770 1.00 96.14 379 A 1 
ATOM   3082 C  CA  . SER A 1 379 ? 16.883  2.852   -16.021 1.00 95.67 379 A 1 
ATOM   3083 C  C   . SER A 1 379 ? 15.366  2.703   -16.162 1.00 96.20 379 A 1 
ATOM   3084 O  O   . SER A 1 379 ? 14.737  3.428   -16.926 1.00 94.61 379 A 1 
ATOM   3085 C  CB  . SER A 1 379 ? 17.565  2.187   -17.216 1.00 94.23 379 A 1 
ATOM   3086 O  OG  . SER A 1 379 ? 17.417  0.779   -17.164 1.00 85.75 379 A 1 
ATOM   3087 N  N   . GLU A 1 380 ? 14.786  1.753   -15.424 1.00 96.21 380 A 1 
ATOM   3088 C  CA  . GLU A 1 380 ? 13.357  1.507   -15.286 1.00 96.37 380 A 1 
ATOM   3089 C  C   . GLU A 1 380 ? 13.050  1.067   -13.855 1.00 97.06 380 A 1 
ATOM   3090 O  O   . GLU A 1 380 ? 13.909  0.514   -13.173 1.00 96.16 380 A 1 
ATOM   3091 C  CB  . GLU A 1 380 ? 12.880  0.476   -16.329 1.00 94.56 380 A 1 
ATOM   3092 C  CG  . GLU A 1 380 ? 13.546  -0.907  -16.211 1.00 81.79 380 A 1 
ATOM   3093 C  CD  . GLU A 1 380 ? 13.152  -1.857  -17.365 1.00 75.25 380 A 1 
ATOM   3094 O  OE1 . GLU A 1 380 ? 13.721  -2.966  -17.418 1.00 67.49 380 A 1 
ATOM   3095 O  OE2 . GLU A 1 380 ? 12.313  -1.472  -18.208 1.00 69.16 380 A 1 
ATOM   3096 N  N   . LEU A 1 381 ? 11.832  1.345   -13.377 1.00 97.59 381 A 1 
ATOM   3097 C  CA  . LEU A 1 381 ? 11.429  0.964   -12.027 1.00 97.81 381 A 1 
ATOM   3098 C  C   . LEU A 1 381 ? 10.803  -0.429  -12.028 1.00 97.91 381 A 1 
ATOM   3099 O  O   . LEU A 1 381 ? 9.800   -0.663  -12.705 1.00 97.01 381 A 1 
ATOM   3100 C  CB  . LEU A 1 381 ? 10.472  2.007   -11.433 1.00 97.60 381 A 1 
ATOM   3101 C  CG  . LEU A 1 381 ? 11.090  3.397   -11.203 1.00 96.95 381 A 1 
ATOM   3102 C  CD1 . LEU A 1 381 ? 10.058  4.284   -10.518 1.00 96.49 381 A 1 
ATOM   3103 C  CD2 . LEU A 1 381 ? 12.346  3.360   -10.330 1.00 96.19 381 A 1 
ATOM   3104 N  N   . ASN A 1 382 ? 11.361  -1.317  -11.195 1.00 98.17 382 A 1 
ATOM   3105 C  CA  . ASN A 1 382 ? 10.757  -2.602  -10.877 1.00 97.83 382 A 1 
ATOM   3106 C  C   . ASN A 1 382 ? 9.884   -2.453  -9.619  1.00 97.90 382 A 1 
ATOM   3107 O  O   . ASN A 1 382 ? 10.402  -2.353  -8.514  1.00 97.00 382 A 1 
ATOM   3108 C  CB  . ASN A 1 382 ? 11.859  -3.661  -10.705 1.00 97.02 382 A 1 
ATOM   3109 C  CG  . ASN A 1 382 ? 11.234  -5.027  -10.539 1.00 89.52 382 A 1 
ATOM   3110 O  OD1 . ASN A 1 382 ? 10.273  -5.361  -11.212 1.00 81.06 382 A 1 
ATOM   3111 N  ND2 . ASN A 1 382 ? 11.757  -5.854  -9.656  1.00 79.45 382 A 1 
ATOM   3112 N  N   . TRP A 1 383 ? 8.572   -2.406  -9.804  1.00 98.20 383 A 1 
ATOM   3113 C  CA  . TRP A 1 383 ? 7.613   -2.380  -8.701  1.00 98.38 383 A 1 
ATOM   3114 C  C   . TRP A 1 383 ? 7.290   -3.803  -8.273  1.00 98.28 383 A 1 
ATOM   3115 O  O   . TRP A 1 383 ? 6.830   -4.611  -9.087  1.00 97.56 383 A 1 
ATOM   3116 C  CB  . TRP A 1 383 ? 6.352   -1.638  -9.107  1.00 98.35 383 A 1 
ATOM   3117 C  CG  . TRP A 1 383 ? 6.542   -0.172  -9.349  1.00 98.45 383 A 1 
ATOM   3118 C  CD1 . TRP A 1 383 ? 6.816   0.389   -10.546 1.00 98.11 383 A 1 
ATOM   3119 C  CD2 . TRP A 1 383 ? 6.527   0.905   -8.376  1.00 98.44 383 A 1 
ATOM   3120 N  NE1 . TRP A 1 383 ? 6.971   1.754   -10.390 1.00 98.08 383 A 1 
ATOM   3121 C  CE2 . TRP A 1 383 ? 6.805   2.119   -9.068  1.00 98.27 383 A 1 
ATOM   3122 C  CE3 . TRP A 1 383 ? 6.320   0.972   -6.984  1.00 98.34 383 A 1 
ATOM   3123 C  CZ2 . TRP A 1 383 ? 6.894   3.361   -8.403  1.00 98.09 383 A 1 
ATOM   3124 C  CZ3 . TRP A 1 383 ? 6.399   2.217   -6.315  1.00 97.93 383 A 1 
ATOM   3125 C  CH2 . TRP A 1 383 ? 6.689   3.398   -7.022  1.00 97.91 383 A 1 
ATOM   3126 N  N   . GLU A 1 384 ? 7.473   -4.092  -6.987  1.00 97.90 384 A 1 
ATOM   3127 C  CA  . GLU A 1 384 ? 7.262   -5.420  -6.432  1.00 97.60 384 A 1 
ATOM   3128 C  C   . GLU A 1 384 ? 6.696   -5.362  -5.008  1.00 98.07 384 A 1 
ATOM   3129 O  O   . GLU A 1 384 ? 6.548   -4.286  -4.413  1.00 97.48 384 A 1 
ATOM   3130 C  CB  . GLU A 1 384 ? 8.562   -6.241  -6.535  1.00 95.47 384 A 1 
ATOM   3131 C  CG  . GLU A 1 384 ? 9.752   -5.692  -5.740  1.00 84.05 384 A 1 
ATOM   3132 C  CD  . GLU A 1 384 ? 11.039  -6.464  -6.096  1.00 81.80 384 A 1 
ATOM   3133 O  OE1 . GLU A 1 384 ? 12.022  -5.806  -6.494  1.00 73.68 384 A 1 
ATOM   3134 O  OE2 . GLU A 1 384 ? 11.005  -7.709  -6.048  1.00 75.30 384 A 1 
ATOM   3135 N  N   . ILE A 1 385 ? 6.313   -6.522  -4.488  1.00 97.91 385 A 1 
ATOM   3136 C  CA  . ILE A 1 385 ? 5.872   -6.644  -3.101  1.00 97.86 385 A 1 
ATOM   3137 C  C   . ILE A 1 385 ? 7.111   -6.577  -2.203  1.00 97.44 385 A 1 
ATOM   3138 O  O   . ILE A 1 385 ? 7.996   -7.423  -2.320  1.00 96.41 385 A 1 
ATOM   3139 C  CB  . ILE A 1 385 ? 5.075   -7.951  -2.877  1.00 97.80 385 A 1 
ATOM   3140 C  CG1 . ILE A 1 385 ? 3.771   -7.930  -3.707  1.00 96.80 385 A 1 
ATOM   3141 C  CG2 . ILE A 1 385 ? 4.764   -8.149  -1.382  1.00 96.69 385 A 1 
ATOM   3142 C  CD1 . ILE A 1 385 ? 2.991   -9.255  -3.702  1.00 94.58 385 A 1 
ATOM   3143 N  N   . GLU A 1 386 ? 7.132   -5.632  -1.274  1.00 97.20 386 A 1 
ATOM   3144 C  CA  . GLU A 1 386 ? 8.134   -5.597  -0.214  1.00 96.68 386 A 1 
ATOM   3145 C  C   . GLU A 1 386 ? 7.828   -6.675  0.837   1.00 96.36 386 A 1 
ATOM   3146 O  O   . GLU A 1 386 ? 8.646   -7.532  1.132   1.00 95.55 386 A 1 
ATOM   3147 C  CB  . GLU A 1 386 ? 8.158   -4.199  0.432   1.00 96.02 386 A 1 
ATOM   3148 C  CG  . GLU A 1 386 ? 9.310   -4.048  1.434   1.00 93.82 386 A 1 
ATOM   3149 C  CD  . GLU A 1 386 ? 9.275   -2.712  2.208   1.00 92.25 386 A 1 
ATOM   3150 O  OE1 . GLU A 1 386 ? 9.980   -2.630  3.236   1.00 86.99 386 A 1 
ATOM   3151 O  OE2 . GLU A 1 386 ? 8.517   -1.809  1.814   1.00 87.84 386 A 1 
ATOM   3152 N  N   . TYR A 1 387 ? 6.598   -6.656  1.364   1.00 96.81 387 A 1 
ATOM   3153 C  CA  . TYR A 1 387 ? 6.117   -7.641  2.324   1.00 96.75 387 A 1 
ATOM   3154 C  C   . TYR A 1 387 ? 4.592   -7.579  2.487   1.00 97.11 387 A 1 
ATOM   3155 O  O   . TYR A 1 387 ? 3.936   -6.591  2.137   1.00 97.17 387 A 1 
ATOM   3156 C  CB  . TYR A 1 387 ? 6.820   -7.449  3.675   1.00 96.28 387 A 1 
ATOM   3157 C  CG  . TYR A 1 387 ? 6.369   -6.245  4.476   1.00 96.36 387 A 1 
ATOM   3158 C  CD1 . TYR A 1 387 ? 6.865   -4.940  4.215   1.00 96.08 387 A 1 
ATOM   3159 C  CD2 . TYR A 1 387 ? 5.448   -6.425  5.520   1.00 96.11 387 A 1 
ATOM   3160 C  CE1 . TYR A 1 387 ? 6.439   -3.851  4.985   1.00 95.49 387 A 1 
ATOM   3161 C  CE2 . TYR A 1 387 ? 5.007   -5.345  6.289   1.00 95.45 387 A 1 
ATOM   3162 C  CZ  . TYR A 1 387 ? 5.499   -4.053  6.027   1.00 95.43 387 A 1 
ATOM   3163 O  OH  . TYR A 1 387 ? 5.056   -3.020  6.793   1.00 94.43 387 A 1 
ATOM   3164 N  N   . LYS A 1 388 ? 4.038   -8.630  3.106   1.00 97.03 388 A 1 
ATOM   3165 C  CA  . LYS A 1 388 ? 2.690   -8.620  3.674   1.00 97.04 388 A 1 
ATOM   3166 C  C   . LYS A 1 388 ? 2.781   -8.619  5.202   1.00 96.91 388 A 1 
ATOM   3167 O  O   . LYS A 1 388 ? 3.609   -9.332  5.761   1.00 96.36 388 A 1 
ATOM   3168 C  CB  . LYS A 1 388 ? 1.877   -9.826  3.202   1.00 96.67 388 A 1 
ATOM   3169 C  CG  . LYS A 1 388 ? 1.835   -9.967  1.677   1.00 88.77 388 A 1 
ATOM   3170 C  CD  . LYS A 1 388 ? 0.918   -11.139 1.313   1.00 89.03 388 A 1 
ATOM   3171 C  CE  . LYS A 1 388 ? 1.151   -11.549 -0.140  1.00 79.85 388 A 1 
ATOM   3172 N  NZ  . LYS A 1 388 ? 1.115   -13.028 -0.242  1.00 72.81 388 A 1 
ATOM   3173 N  N   . PHE A 1 389 ? 1.909   -7.870  5.877   1.00 97.17 389 A 1 
ATOM   3174 C  CA  . PHE A 1 389 ? 1.927   -7.797  7.339   1.00 97.14 389 A 1 
ATOM   3175 C  C   . PHE A 1 389 ? 1.713   -9.176  7.982   1.00 96.99 389 A 1 
ATOM   3176 O  O   . PHE A 1 389 ? 2.419   -9.529  8.925   1.00 96.66 389 A 1 
ATOM   3177 C  CB  . PHE A 1 389 ? 0.872   -6.802  7.820   1.00 97.22 389 A 1 
ATOM   3178 C  CG  . PHE A 1 389 ? 0.932   -6.527  9.307   1.00 97.20 389 A 1 
ATOM   3179 C  CD1 . PHE A 1 389 ? 0.300   -7.391  10.222  1.00 96.56 389 A 1 
ATOM   3180 C  CD2 . PHE A 1 389 ? 1.620   -5.402  9.794   1.00 96.45 389 A 1 
ATOM   3181 C  CE1 . PHE A 1 389 ? 0.360   -7.139  11.608  1.00 95.79 389 A 1 
ATOM   3182 C  CE2 . PHE A 1 389 ? 1.673   -5.139  11.179  1.00 95.61 389 A 1 
ATOM   3183 C  CZ  . PHE A 1 389 ? 1.048   -6.005  12.080  1.00 95.68 389 A 1 
ATOM   3184 N  N   . SER A 1 390 ? 0.798   -9.968  7.432   1.00 96.78 390 A 1 
ATOM   3185 C  CA  . SER A 1 390 ? 0.495   -11.328 7.873   1.00 96.25 390 A 1 
ATOM   3186 C  C   . SER A 1 390 ? 1.737   -12.233 7.895   1.00 96.08 390 A 1 
ATOM   3187 O  O   . SER A 1 390 ? 1.986   -12.921 8.890   1.00 95.54 390 A 1 
ATOM   3188 C  CB  . SER A 1 390 ? -0.561  -11.938 6.946   1.00 95.71 390 A 1 
ATOM   3189 O  OG  . SER A 1 390 ? -0.138  -11.947 5.595   1.00 94.00 390 A 1 
ATOM   3190 N  N   . GLU A 1 391 ? 2.538   -12.190 6.846   1.00 95.86 391 A 1 
ATOM   3191 C  CA  . GLU A 1 391 ? 3.760   -12.982 6.708   1.00 95.74 391 A 1 
ATOM   3192 C  C   . GLU A 1 391 ? 4.880   -12.439 7.606   1.00 95.72 391 A 1 
ATOM   3193 O  O   . GLU A 1 391 ? 5.568   -13.192 8.305   1.00 94.97 391 A 1 
ATOM   3194 C  CB  . GLU A 1 391 ? 4.196   -12.997 5.227   1.00 95.65 391 A 1 
ATOM   3195 C  CG  . GLU A 1 391 ? 3.210   -13.749 4.308   1.00 91.89 391 A 1 
ATOM   3196 C  CD  . GLU A 1 391 ? 3.498   -13.594 2.795   1.00 91.03 391 A 1 
ATOM   3197 O  OE1 . GLU A 1 391 ? 2.641   -14.008 1.973   1.00 85.28 391 A 1 
ATOM   3198 O  OE2 . GLU A 1 391 ? 4.536   -13.020 2.428   1.00 87.72 391 A 1 
ATOM   3199 N  N   . ALA A 1 392 ? 5.029   -11.112 7.652   1.00 96.44 392 A 1 
ATOM   3200 C  CA  . ALA A 1 392 ? 6.077   -10.446 8.410   1.00 96.05 392 A 1 
ATOM   3201 C  C   . ALA A 1 392 ? 5.955   -10.651 9.933   1.00 96.01 392 A 1 
ATOM   3202 O  O   . ALA A 1 392 ? 6.965   -10.821 10.614  1.00 95.13 392 A 1 
ATOM   3203 C  CB  . ALA A 1 392 ? 6.034   -8.962  8.068   1.00 95.69 392 A 1 
ATOM   3204 N  N   . TYR A 1 393 ? 4.726   -10.624 10.449  1.00 96.60 393 A 1 
ATOM   3205 C  CA  . TYR A 1 393 ? 4.431   -10.688 11.882  1.00 96.58 393 A 1 
ATOM   3206 C  C   . TYR A 1 393 ? 3.657   -11.944 12.296  1.00 96.41 393 A 1 
ATOM   3207 O  O   . TYR A 1 393 ? 3.227   -12.045 13.439  1.00 94.96 393 A 1 
ATOM   3208 C  CB  . TYR A 1 393 ? 3.753   -9.386  12.310  1.00 96.30 393 A 1 
ATOM   3209 C  CG  . TYR A 1 393 ? 4.620   -8.158  12.072  1.00 96.18 393 A 1 
ATOM   3210 C  CD1 . TYR A 1 393 ? 5.782   -7.950  12.841  1.00 95.10 393 A 1 
ATOM   3211 C  CD2 . TYR A 1 393 ? 4.281   -7.227  11.072  1.00 95.20 393 A 1 
ATOM   3212 C  CE1 . TYR A 1 393 ? 6.595   -6.820  12.626  1.00 94.18 393 A 1 
ATOM   3213 C  CE2 . TYR A 1 393 ? 5.086   -6.095  10.852  1.00 94.31 393 A 1 
ATOM   3214 C  CZ  . TYR A 1 393 ? 6.242   -5.895  11.627  1.00 94.40 393 A 1 
ATOM   3215 O  OH  . TYR A 1 393 ? 7.031   -4.787  11.413  1.00 93.00 393 A 1 
ATOM   3216 N  N   . LYS A 1 394 ? 3.522   -12.923 11.399  1.00 95.43 394 A 1 
ATOM   3217 C  CA  . LYS A 1 394 ? 2.907   -14.238 11.651  1.00 95.24 394 A 1 
ATOM   3218 C  C   . LYS A 1 394 ? 1.508   -14.127 12.270  1.00 95.57 394 A 1 
ATOM   3219 O  O   . LYS A 1 394 ? 1.209   -14.742 13.290  1.00 93.96 394 A 1 
ATOM   3220 C  CB  . LYS A 1 394 ? 3.856   -15.132 12.462  1.00 94.44 394 A 1 
ATOM   3221 C  CG  . LYS A 1 394 ? 5.209   -15.353 11.776  1.00 88.61 394 A 1 
ATOM   3222 C  CD  . LYS A 1 394 ? 6.128   -16.209 12.654  1.00 80.36 394 A 1 
ATOM   3223 C  CE  . LYS A 1 394 ? 7.493   -16.351 11.966  1.00 71.56 394 A 1 
ATOM   3224 N  NZ  . LYS A 1 394 ? 8.508   -16.976 12.844  1.00 60.93 394 A 1 
ATOM   3225 N  N   . THR A 1 395 ? 0.645   -13.343 11.640  1.00 95.12 395 A 1 
ATOM   3226 C  CA  . THR A 1 395 ? -0.739  -13.118 12.054  1.00 95.35 395 A 1 
ATOM   3227 C  C   . THR A 1 395 ? -1.694  -13.300 10.882  1.00 95.03 395 A 1 
ATOM   3228 O  O   . THR A 1 395 ? -1.291  -13.197 9.728   1.00 93.84 395 A 1 
ATOM   3229 C  CB  . THR A 1 395 ? -0.900  -11.743 12.723  1.00 94.70 395 A 1 
ATOM   3230 O  OG1 . THR A 1 395 ? -2.239  -11.569 13.109  1.00 89.65 395 A 1 
ATOM   3231 C  CG2 . THR A 1 395 ? -0.529  -10.569 11.813  1.00 90.19 395 A 1 
ATOM   3232 N  N   . GLN A 1 396 ? -2.970  -13.585 11.169  1.00 94.97 396 A 1 
ATOM   3233 C  CA  . GLN A 1 396 ? -4.015  -13.716 10.142  1.00 94.14 396 A 1 
ATOM   3234 C  C   . GLN A 1 396 ? -4.875  -12.449 9.997   1.00 94.58 396 A 1 
ATOM   3235 O  O   . GLN A 1 396 ? -5.776  -12.409 9.166   1.00 91.97 396 A 1 
ATOM   3236 C  CB  . GLN A 1 396 ? -4.892  -14.933 10.433  1.00 92.22 396 A 1 
ATOM   3237 C  CG  . GLN A 1 396 ? -4.091  -16.247 10.337  1.00 83.98 396 A 1 
ATOM   3238 C  CD  . GLN A 1 396 ? -4.988  -17.483 10.333  1.00 73.05 396 A 1 
ATOM   3239 O  OE1 . GLN A 1 396 ? -6.189  -17.451 10.529  1.00 65.73 396 A 1 
ATOM   3240 N  NE2 . GLN A 1 396 ? -4.422  -18.639 10.096  1.00 61.89 396 A 1 
ATOM   3241 N  N   . ASN A 1 397 ? -4.635  -11.448 10.828  1.00 95.01 397 A 1 
ATOM   3242 C  CA  . ASN A 1 397 ? -5.351  -10.173 10.801  1.00 95.02 397 A 1 
ATOM   3243 C  C   . ASN A 1 397 ? -4.502  -9.059  11.427  1.00 96.03 397 A 1 
ATOM   3244 O  O   . ASN A 1 397 ? -3.500  -9.311  12.092  1.00 95.00 397 A 1 
ATOM   3245 C  CB  . ASN A 1 397 ? -6.724  -10.338 11.490  1.00 92.25 397 A 1 
ATOM   3246 C  CG  . ASN A 1 397 ? -6.660  -10.846 12.921  1.00 86.09 397 A 1 
ATOM   3247 O  OD1 . ASN A 1 397 ? -5.831  -10.480 13.719  1.00 75.52 397 A 1 
ATOM   3248 N  ND2 . ASN A 1 397 ? -7.576  -11.712 13.287  1.00 77.76 397 A 1 
ATOM   3249 N  N   . ILE A 1 398 ? -4.942  -7.827  11.212  1.00 95.49 398 A 1 
ATOM   3250 C  CA  . ILE A 1 398 ? -4.346  -6.635  11.792  1.00 95.73 398 A 1 
ATOM   3251 C  C   . ILE A 1 398 ? -5.355  -6.029  12.765  1.00 95.33 398 A 1 
ATOM   3252 O  O   . ILE A 1 398 ? -6.267  -5.297  12.389  1.00 94.23 398 A 1 
ATOM   3253 C  CB  . ILE A 1 398 ? -3.878  -5.641  10.708  1.00 95.90 398 A 1 
ATOM   3254 C  CG1 . ILE A 1 398 ? -3.011  -6.357  9.655   1.00 94.72 398 A 1 
ATOM   3255 C  CG2 . ILE A 1 398 ? -3.114  -4.497  11.391  1.00 94.55 398 A 1 
ATOM   3256 C  CD1 . ILE A 1 398 ? -2.393  -5.432  8.591   1.00 93.93 398 A 1 
ATOM   3257 N  N   . THR A 1 399 ? -5.192  -6.373  14.044  1.00 95.54 399 A 1 
ATOM   3258 C  CA  . THR A 1 399 ? -6.032  -5.904  15.144  1.00 95.49 399 A 1 
ATOM   3259 C  C   . THR A 1 399 ? -5.161  -5.245  16.203  1.00 96.24 399 A 1 
ATOM   3260 O  O   . THR A 1 399 ? -3.938  -5.395  16.211  1.00 96.16 399 A 1 
ATOM   3261 C  CB  . THR A 1 399 ? -6.825  -7.048  15.780  1.00 94.17 399 A 1 
ATOM   3262 O  OG1 . THR A 1 399 ? -5.952  -7.977  16.383  1.00 91.62 399 A 1 
ATOM   3263 C  CG2 . THR A 1 399 ? -7.719  -7.783  14.787  1.00 91.39 399 A 1 
ATOM   3264 N  N   . ARG A 1 400 ? -5.798  -4.583  17.160  1.00 95.02 400 A 1 
ATOM   3265 C  CA  . ARG A 1 400 ? -5.089  -4.059  18.333  1.00 95.36 400 A 1 
ATOM   3266 C  C   . ARG A 1 400 ? -4.196  -5.117  18.983  1.00 96.20 400 A 1 
ATOM   3267 O  O   . ARG A 1 400 ? -3.054  -4.824  19.327  1.00 95.82 400 A 1 
ATOM   3268 C  CB  . ARG A 1 400 ? -6.134  -3.507  19.315  1.00 93.43 400 A 1 
ATOM   3269 C  CG  . ARG A 1 400 ? -5.486  -2.908  20.568  1.00 87.81 400 A 1 
ATOM   3270 C  CD  . ARG A 1 400 ? -6.567  -2.323  21.465  1.00 85.39 400 A 1 
ATOM   3271 N  NE  . ARG A 1 400 ? -6.002  -1.748  22.695  1.00 81.05 400 A 1 
ATOM   3272 C  CZ  . ARG A 1 400 ? -6.493  -0.745  23.385  1.00 77.69 400 A 1 
ATOM   3273 N  NH1 . ARG A 1 400 ? -7.599  -0.145  23.035  1.00 69.82 400 A 1 
ATOM   3274 N  NH2 . ARG A 1 400 ? -5.885  -0.320  24.440  1.00 69.80 400 A 1 
ATOM   3275 N  N   . ASN A 1 401 ? -4.693  -6.350  19.138  1.00 95.61 401 A 1 
ATOM   3276 C  CA  . ASN A 1 401 ? -3.933  -7.432  19.754  1.00 95.82 401 A 1 
ATOM   3277 C  C   . ASN A 1 401 ? -2.749  -7.861  18.882  1.00 96.87 401 A 1 
ATOM   3278 O  O   . ASN A 1 401 ? -1.629  -7.857  19.379  1.00 96.83 401 A 1 
ATOM   3279 C  CB  . ASN A 1 401 ? -4.866  -8.610  20.070  1.00 95.03 401 A 1 
ATOM   3280 C  CG  . ASN A 1 401 ? -5.844  -8.311  21.196  1.00 90.27 401 A 1 
ATOM   3281 O  OD1 . ASN A 1 401 ? -5.727  -7.353  21.935  1.00 82.96 401 A 1 
ATOM   3282 N  ND2 . ASN A 1 401 ? -6.846  -9.140  21.354  1.00 81.42 401 A 1 
ATOM   3283 N  N   . SER A 1 402 ? -2.950  -8.125  17.600  1.00 96.80 402 A 1 
ATOM   3284 C  CA  . SER A 1 402 ? -1.859  -8.564  16.727  1.00 97.09 402 A 1 
ATOM   3285 C  C   . SER A 1 402 ? -0.783  -7.494  16.512  1.00 97.79 402 A 1 
ATOM   3286 O  O   . SER A 1 402 ? 0.397   -7.825  16.398  1.00 97.66 402 A 1 
ATOM   3287 C  CB  . SER A 1 402 ? -2.400  -9.074  15.391  1.00 96.31 402 A 1 
ATOM   3288 O  OG  . SER A 1 402 ? -3.013  -8.036  14.652  1.00 92.08 402 A 1 
ATOM   3289 N  N   . ILE A 1 403 ? -1.151  -6.203  16.548  1.00 97.43 403 A 1 
ATOM   3290 C  CA  . ILE A 1 403 ? -0.170  -5.113  16.524  1.00 97.89 403 A 1 
ATOM   3291 C  C   . ILE A 1 403 ? 0.641   -5.088  17.828  1.00 98.03 403 A 1 
ATOM   3292 O  O   . ILE A 1 403 ? 1.859   -4.959  17.782  1.00 98.01 403 A 1 
ATOM   3293 C  CB  . ILE A 1 403 ? -0.836  -3.750  16.243  1.00 97.86 403 A 1 
ATOM   3294 C  CG1 . ILE A 1 403 ? -1.490  -3.728  14.841  1.00 97.21 403 A 1 
ATOM   3295 C  CG2 . ILE A 1 403 ? 0.199   -2.611  16.329  1.00 97.21 403 A 1 
ATOM   3296 C  CD1 . ILE A 1 403 ? -2.447  -2.550  14.636  1.00 95.56 403 A 1 
ATOM   3297 N  N   . ASN A 1 404 ? -0.006  -5.242  18.991  1.00 97.97 404 A 1 
ATOM   3298 C  CA  . ASN A 1 404 ? 0.716   -5.321  20.264  1.00 97.95 404 A 1 
ATOM   3299 C  C   . ASN A 1 404 ? 1.631   -6.551  20.328  1.00 98.02 404 A 1 
ATOM   3300 O  O   . ASN A 1 404 ? 2.757   -6.443  20.817  1.00 97.82 404 A 1 
ATOM   3301 C  CB  . ASN A 1 404 ? -0.267  -5.295  21.449  1.00 97.83 404 A 1 
ATOM   3302 C  CG  . ASN A 1 404 ? -0.690  -3.886  21.819  1.00 97.60 404 A 1 
ATOM   3303 O  OD1 . ASN A 1 404 ? -0.099  -3.225  22.662  1.00 92.51 404 A 1 
ATOM   3304 N  ND2 . ASN A 1 404 ? -1.732  -3.371  21.214  1.00 92.53 404 A 1 
ATOM   3305 N  N   . ASP A 1 405 ? 1.206   -7.685  19.782  1.00 97.77 405 A 1 
ATOM   3306 C  CA  . ASP A 1 405 ? 2.029   -8.891  19.686  1.00 97.62 405 A 1 
ATOM   3307 C  C   . ASP A 1 405 ? 3.235   -8.681  18.757  1.00 97.77 405 A 1 
ATOM   3308 O  O   . ASP A 1 405 ? 4.357   -9.054  19.106  1.00 97.39 405 A 1 
ATOM   3309 C  CB  . ASP A 1 405 ? 1.178   -10.078 19.212  1.00 97.27 405 A 1 
ATOM   3310 C  CG  . ASP A 1 405 ? 0.172   -10.563 20.255  1.00 95.44 405 A 1 
ATOM   3311 O  OD1 . ASP A 1 405 ? 0.452   -10.392 21.473  1.00 93.03 405 A 1 
ATOM   3312 O  OD2 . ASP A 1 405 ? -0.856  -11.151 19.838  1.00 92.85 405 A 1 
ATOM   3313 N  N   . ALA A 1 406 ? 3.037   -8.001  17.626  1.00 97.83 406 A 1 
ATOM   3314 C  CA  . ALA A 1 406 ? 4.121   -7.606  16.733  1.00 97.80 406 A 1 
ATOM   3315 C  C   . ALA A 1 406 ? 5.129   -6.685  17.439  1.00 97.64 406 A 1 
ATOM   3316 O  O   . ALA A 1 406 ? 6.331   -6.959  17.442  1.00 97.33 406 A 1 
ATOM   3317 C  CB  . ALA A 1 406 ? 3.538   -6.942  15.481  1.00 97.82 406 A 1 
ATOM   3318 N  N   . VAL A 1 407 ? 4.650   -5.652  18.139  1.00 97.92 407 A 1 
ATOM   3319 C  CA  . VAL A 1 407 ? 5.506   -4.740  18.918  1.00 97.76 407 A 1 
ATOM   3320 C  C   . VAL A 1 407 ? 6.263   -5.491  20.009  1.00 97.36 407 A 1 
ATOM   3321 O  O   . VAL A 1 407 ? 7.455   -5.264  20.215  1.00 96.76 407 A 1 
ATOM   3322 C  CB  . VAL A 1 407 ? 4.683   -3.588  19.519  1.00 97.76 407 A 1 
ATOM   3323 C  CG1 . VAL A 1 407 ? 5.490   -2.744  20.514  1.00 97.21 407 A 1 
ATOM   3324 C  CG2 . VAL A 1 407 ? 4.207   -2.647  18.405  1.00 97.29 407 A 1 
ATOM   3325 N  N   . LYS A 1 408 ? 5.602   -6.418  20.712  1.00 97.35 408 A 1 
ATOM   3326 C  CA  . LYS A 1 408 ? 6.237   -7.256  21.723  1.00 96.97 408 A 1 
ATOM   3327 C  C   . LYS A 1 408 ? 7.342   -8.119  21.113  1.00 96.45 408 A 1 
ATOM   3328 O  O   . LYS A 1 408 ? 8.433   -8.164  21.677  1.00 95.70 408 A 1 
ATOM   3329 C  CB  . LYS A 1 408 ? 5.162   -8.107  22.421  1.00 96.69 408 A 1 
ATOM   3330 C  CG  . LYS A 1 408 ? 5.752   -8.943  23.572  1.00 88.55 408 A 1 
ATOM   3331 C  CD  . LYS A 1 408 ? 4.623   -9.762  24.217  1.00 84.57 408 A 1 
ATOM   3332 C  CE  . LYS A 1 408 ? 5.179   -10.637 25.346  1.00 72.40 408 A 1 
ATOM   3333 N  NZ  . LYS A 1 408 ? 4.098   -11.479 25.922  1.00 64.07 408 A 1 
ATOM   3334 N  N   . TRP A 1 409 ? 7.088   -8.763  19.968  1.00 96.60 409 A 1 
ATOM   3335 C  CA  . TRP A 1 409 ? 8.103   -9.548  19.254  1.00 96.01 409 A 1 
ATOM   3336 C  C   . TRP A 1 409 ? 9.296   -8.691  18.818  1.00 95.55 409 A 1 
ATOM   3337 O  O   . TRP A 1 409 ? 10.440  -9.065  19.089  1.00 94.52 409 A 1 
ATOM   3338 C  CB  . TRP A 1 409 ? 7.452   -10.255 18.065  1.00 95.56 409 A 1 
ATOM   3339 C  CG  . TRP A 1 409 ? 8.420   -11.011 17.210  1.00 94.90 409 A 1 
ATOM   3340 C  CD1 . TRP A 1 409 ? 9.076   -12.137 17.571  1.00 93.71 409 A 1 
ATOM   3341 C  CD2 . TRP A 1 409 ? 8.887   -10.688 15.866  1.00 94.69 409 A 1 
ATOM   3342 N  NE1 . TRP A 1 409 ? 9.907   -12.541 16.537  1.00 92.71 409 A 1 
ATOM   3343 C  CE2 . TRP A 1 409 ? 9.822   -11.678 15.473  1.00 93.54 409 A 1 
ATOM   3344 C  CE3 . TRP A 1 409 ? 8.590   -9.653  14.948  1.00 92.73 409 A 1 
ATOM   3345 C  CZ2 . TRP A 1 409 ? 10.445  -11.655 14.203  1.00 91.74 409 A 1 
ATOM   3346 C  CZ3 . TRP A 1 409 ? 9.216   -9.632  13.691  1.00 91.37 409 A 1 
ATOM   3347 C  CH2 . TRP A 1 409 ? 10.126  -10.618 13.332  1.00 91.11 409 A 1 
ATOM   3348 N  N   . ILE A 1 410 ? 9.038   -7.502  18.264  1.00 95.22 410 A 1 
ATOM   3349 C  CA  . ILE A 1 410 ? 10.090  -6.551  17.870  1.00 94.49 410 A 1 
ATOM   3350 C  C   . ILE A 1 410 ? 10.953  -6.149  19.076  1.00 93.41 410 A 1 
ATOM   3351 O  O   . ILE A 1 410 ? 12.179  -6.133  18.980  1.00 92.54 410 A 1 
ATOM   3352 C  CB  . ILE A 1 410 ? 9.473   -5.299  17.205  1.00 94.74 410 A 1 
ATOM   3353 C  CG1 . ILE A 1 410 ? 8.816   -5.641  15.849  1.00 94.41 410 A 1 
ATOM   3354 C  CG2 . ILE A 1 410 ? 10.547  -4.206  16.989  1.00 94.36 410 A 1 
ATOM   3355 C  CD1 . ILE A 1 410 ? 7.809   -4.590  15.376  1.00 93.96 410 A 1 
ATOM   3356 N  N   . ARG A 1 411 ? 10.330  -5.846  20.207  1.00 94.15 411 A 1 
ATOM   3357 C  CA  . ARG A 1 411 ? 11.048  -5.380  21.408  1.00 93.58 411 A 1 
ATOM   3358 C  C   . ARG A 1 411 ? 11.752  -6.490  22.186  1.00 92.79 411 A 1 
ATOM   3359 O  O   . ARG A 1 411 ? 12.664  -6.179  22.946  1.00 91.41 411 A 1 
ATOM   3360 C  CB  . ARG A 1 411 ? 10.084  -4.618  22.332  1.00 93.39 411 A 1 
ATOM   3361 C  CG  . ARG A 1 411 ? 9.649   -3.265  21.753  1.00 91.02 411 A 1 
ATOM   3362 C  CD  . ARG A 1 411 ? 8.729   -2.504  22.720  1.00 89.20 411 A 1 
ATOM   3363 N  NE  . ARG A 1 411 ? 9.474   -1.977  23.893  1.00 86.06 411 A 1 
ATOM   3364 C  CZ  . ARG A 1 411 ? 9.078   -1.970  25.168  1.00 84.48 411 A 1 
ATOM   3365 N  NH1 . ARG A 1 411 ? 7.943   -2.478  25.539  1.00 76.23 411 A 1 
ATOM   3366 N  NH2 . ARG A 1 411 ? 9.807   -1.439  26.094  1.00 77.55 411 A 1 
ATOM   3367 N  N   . SER A 1 412 ? 11.331  -7.748  22.055  1.00 92.77 412 A 1 
ATOM   3368 C  CA  . SER A 1 412 ? 11.829  -8.864  22.873  1.00 92.07 412 A 1 
ATOM   3369 C  C   . SER A 1 412 ? 12.794  -9.806  22.150  1.00 91.55 412 A 1 
ATOM   3370 O  O   . SER A 1 412 ? 13.376  -10.676 22.795  1.00 90.22 412 A 1 
ATOM   3371 C  CB  . SER A 1 412 ? 10.667  -9.654  23.473  1.00 91.94 412 A 1 
ATOM   3372 O  OG  . SER A 1 412 ? 9.887   -10.267 22.463  1.00 90.29 412 A 1 
ATOM   3373 N  N   . THR A 1 413 ? 12.979  -9.655  20.837  1.00 91.28 413 A 1 
ATOM   3374 C  CA  . THR A 1 413 ? 13.895  -10.489 20.055  1.00 90.87 413 A 1 
ATOM   3375 C  C   . THR A 1 413 ? 14.810  -9.621  19.195  1.00 89.82 413 A 1 
ATOM   3376 O  O   . THR A 1 413 ? 14.392  -8.591  18.673  1.00 88.95 413 A 1 
ATOM   3377 C  CB  . THR A 1 413 ? 13.159  -11.527 19.183  1.00 91.63 413 A 1 
ATOM   3378 O  OG1 . THR A 1 413 ? 12.486  -10.902 18.121  1.00 90.42 413 A 1 
ATOM   3379 C  CG2 . THR A 1 413 ? 12.142  -12.353 19.957  1.00 89.83 413 A 1 
ATOM   3380 N  N   . GLY A 1 414 ? 16.060  -10.052 19.022  1.00 87.72 414 A 1 
ATOM   3381 C  CA  . GLY A 1 414 ? 16.974  -9.347  18.125  1.00 86.26 414 A 1 
ATOM   3382 C  C   . GLY A 1 414 ? 16.580  -9.493  16.651  1.00 87.08 414 A 1 
ATOM   3383 O  O   . GLY A 1 414 ? 16.706  -8.536  15.897  1.00 86.42 414 A 1 
ATOM   3384 N  N   . GLU A 1 415 ? 16.010  -10.647 16.245  1.00 89.32 415 A 1 
ATOM   3385 C  CA  . GLU A 1 415 ? 15.424  -10.810 14.912  1.00 89.88 415 A 1 
ATOM   3386 C  C   . GLU A 1 415 ? 14.318  -9.780  14.682  1.00 90.07 415 A 1 
ATOM   3387 O  O   . GLU A 1 415 ? 14.332  -9.079  13.677  1.00 89.62 415 A 1 
ATOM   3388 C  CB  . GLU A 1 415 ? 14.870  -12.234 14.716  1.00 89.54 415 A 1 
ATOM   3389 C  CG  . GLU A 1 415 ? 14.384  -12.462 13.270  1.00 87.02 415 A 1 
ATOM   3390 C  CD  . GLU A 1 415 ? 13.609  -13.782 13.046  1.00 87.04 415 A 1 
ATOM   3391 O  OE1 . GLU A 1 415 ? 13.105  -13.961 11.914  1.00 82.02 415 A 1 
ATOM   3392 O  OE2 . GLU A 1 415 ? 13.466  -14.578 13.994  1.00 84.28 415 A 1 
ATOM   3393 N  N   . GLY A 1 416 ? 13.393  -9.636  15.624  1.00 91.04 416 A 1 
ATOM   3394 C  CA  . GLY A 1 416 ? 12.307  -8.669  15.544  1.00 91.49 416 A 1 
ATOM   3395 C  C   . GLY A 1 416 ? 12.800  -7.231  15.400  1.00 91.54 416 A 1 
ATOM   3396 O  O   . GLY A 1 416 ? 12.327  -6.503  14.535  1.00 91.00 416 A 1 
ATOM   3397 N  N   . GLN A 1 417 ? 13.796  -6.844  16.200  1.00 90.10 417 A 1 
ATOM   3398 C  CA  . GLN A 1 417 ? 14.410  -5.520  16.109  1.00 88.69 417 A 1 
ATOM   3399 C  C   . GLN A 1 417 ? 15.054  -5.278  14.742  1.00 88.90 417 A 1 
ATOM   3400 O  O   . GLN A 1 417 ? 14.895  -4.202  14.170  1.00 88.05 417 A 1 
ATOM   3401 C  CB  . GLN A 1 417 ? 15.470  -5.347  17.198  1.00 86.93 417 A 1 
ATOM   3402 C  CG  . GLN A 1 417 ? 14.869  -5.226  18.600  1.00 79.34 417 A 1 
ATOM   3403 C  CD  . GLN A 1 417 ? 15.941  -5.008  19.662  1.00 73.52 417 A 1 
ATOM   3404 O  OE1 . GLN A 1 417 ? 16.983  -4.413  19.413  1.00 68.71 417 A 1 
ATOM   3405 N  NE2 . GLN A 1 417 ? 15.728  -5.454  20.872  1.00 64.47 417 A 1 
ATOM   3406 N  N   . TRP A 1 418 ? 15.784  -6.281  14.220  1.00 88.39 418 A 1 
ATOM   3407 C  CA  . TRP A 1 418 ? 16.441  -6.157  12.923  1.00 87.29 418 A 1 
ATOM   3408 C  C   . TRP A 1 418 ? 15.420  -6.088  11.775  1.00 88.43 418 A 1 
ATOM   3409 O  O   . TRP A 1 418 ? 15.473  -5.150  10.984  1.00 87.80 418 A 1 
ATOM   3410 C  CB  . TRP A 1 418 ? 17.437  -7.310  12.751  1.00 83.71 418 A 1 
ATOM   3411 C  CG  . TRP A 1 418 ? 18.196  -7.209  11.470  1.00 75.24 418 A 1 
ATOM   3412 C  CD1 . TRP A 1 418 ? 19.258  -6.405  11.249  1.00 63.76 418 A 1 
ATOM   3413 C  CD2 . TRP A 1 418 ? 17.898  -7.853  10.188  1.00 67.56 418 A 1 
ATOM   3414 N  NE1 . TRP A 1 418 ? 19.651  -6.492  9.913   1.00 56.69 418 A 1 
ATOM   3415 C  CE2 . TRP A 1 418 ? 18.834  -7.361  9.233   1.00 60.42 418 A 1 
ATOM   3416 C  CE3 . TRP A 1 418 ? 16.936  -8.777  9.763   1.00 56.43 418 A 1 
ATOM   3417 C  CZ2 . TRP A 1 418 ? 18.793  -7.767  7.878   1.00 53.47 418 A 1 
ATOM   3418 C  CZ3 . TRP A 1 418 ? 16.901  -9.191  8.414   1.00 50.65 418 A 1 
ATOM   3419 C  CH2 . TRP A 1 418 ? 17.815  -8.684  7.486   1.00 50.80 418 A 1 
ATOM   3420 N  N   . ARG A 1 419 ? 14.437  -7.002  11.764  1.00 90.68 419 A 1 
ATOM   3421 C  CA  . ARG A 1 419 ? 13.373  -7.036  10.739  1.00 90.89 419 A 1 
ATOM   3422 C  C   . ARG A 1 419 ? 12.519  -5.766  10.736  1.00 91.72 419 A 1 
ATOM   3423 O  O   . ARG A 1 419 ? 12.118  -5.309  9.681   1.00 91.35 419 A 1 
ATOM   3424 C  CB  . ARG A 1 419 ? 12.475  -8.257  10.949  1.00 90.73 419 A 1 
ATOM   3425 C  CG  . ARG A 1 419 ? 13.144  -9.607  10.667  1.00 88.00 419 A 1 
ATOM   3426 C  CD  . ARG A 1 419 ? 13.551  -9.733  9.209   1.00 84.11 419 A 1 
ATOM   3427 N  NE  . ARG A 1 419 ? 14.035  -11.082 8.896   1.00 80.31 419 A 1 
ATOM   3428 C  CZ  . ARG A 1 419 ? 14.618  -11.449 7.765   1.00 75.79 419 A 1 
ATOM   3429 N  NH1 . ARG A 1 419 ? 14.819  -10.594 6.792   1.00 69.72 419 A 1 
ATOM   3430 N  NH2 . ARG A 1 419 ? 15.016  -12.676 7.605   1.00 70.84 419 A 1 
ATOM   3431 N  N   . TYR A 1 420 ? 12.243  -5.191  11.893  1.00 91.39 420 A 1 
ATOM   3432 C  CA  . TYR A 1 420 ? 11.537  -3.916  11.973  1.00 92.54 420 A 1 
ATOM   3433 C  C   . TYR A 1 420 ? 12.377  -2.793  11.354  1.00 92.39 420 A 1 
ATOM   3434 O  O   . TYR A 1 420 ? 11.877  -2.099  10.471  1.00 91.55 420 A 1 
ATOM   3435 C  CB  . TYR A 1 420 ? 11.173  -3.609  13.425  1.00 93.62 420 A 1 
ATOM   3436 C  CG  . TYR A 1 420 ? 10.438  -2.290  13.593  1.00 94.44 420 A 1 
ATOM   3437 C  CD1 . TYR A 1 420 ? 11.020  -1.233  14.322  1.00 93.75 420 A 1 
ATOM   3438 C  CD2 . TYR A 1 420 ? 9.159   -2.114  13.015  1.00 94.29 420 A 1 
ATOM   3439 C  CE1 . TYR A 1 420 ? 10.335  -0.020  14.493  1.00 94.24 420 A 1 
ATOM   3440 C  CE2 . TYR A 1 420 ? 8.468   -0.897  13.174  1.00 94.29 420 A 1 
ATOM   3441 C  CZ  . TYR A 1 420 ? 9.058   0.142   13.916  1.00 95.19 420 A 1 
ATOM   3442 O  OH  . TYR A 1 420 ? 8.382   1.324   14.080  1.00 95.06 420 A 1 
ATOM   3443 N  N   . ARG A 1 421 ? 13.653  -2.659  11.730  1.00 90.37 421 A 1 
ATOM   3444 C  CA  . ARG A 1 421 ? 14.530  -1.613  11.193  1.00 88.37 421 A 1 
ATOM   3445 C  C   . ARG A 1 421 ? 14.745  -1.722  9.683   1.00 88.16 421 A 1 
ATOM   3446 O  O   . ARG A 1 421 ? 14.764  -0.693  9.023   1.00 86.97 421 A 1 
ATOM   3447 C  CB  . ARG A 1 421 ? 15.882  -1.628  11.898  1.00 86.23 421 A 1 
ATOM   3448 C  CG  . ARG A 1 421 ? 15.771  -1.125  13.344  1.00 79.21 421 A 1 
ATOM   3449 C  CD  . ARG A 1 421 ? 17.146  -1.044  14.004  1.00 77.26 421 A 1 
ATOM   3450 N  NE  . ARG A 1 421 ? 17.866  -2.327  13.998  1.00 72.22 421 A 1 
ATOM   3451 C  CZ  . ARG A 1 421 ? 18.460  -2.908  15.038  1.00 68.32 421 A 1 
ATOM   3452 N  NH1 . ARG A 1 421 ? 18.380  -2.421  16.236  1.00 62.17 421 A 1 
ATOM   3453 N  NH2 . ARG A 1 421 ? 19.159  -3.983  14.888  1.00 60.26 421 A 1 
ATOM   3454 N  N   . GLU A 1 422 ? 14.862  -2.940  9.169   1.00 88.94 422 A 1 
ATOM   3455 C  CA  . GLU A 1 422 ? 14.939  -3.212  7.727   1.00 87.79 422 A 1 
ATOM   3456 C  C   . GLU A 1 422 ? 13.744  -2.605  6.972   1.00 87.47 422 A 1 
ATOM   3457 O  O   . GLU A 1 422 ? 13.926  -2.018  5.907   1.00 85.65 422 A 1 
ATOM   3458 C  CB  . GLU A 1 422 ? 15.013  -4.739  7.526   1.00 85.39 422 A 1 
ATOM   3459 C  CG  . GLU A 1 422 ? 15.109  -5.213  6.058   1.00 76.85 422 A 1 
ATOM   3460 C  CD  . GLU A 1 422 ? 15.156  -6.763  5.960   1.00 74.69 422 A 1 
ATOM   3461 O  OE1 . GLU A 1 422 ? 15.995  -7.299  5.218   1.00 69.07 422 A 1 
ATOM   3462 O  OE2 . GLU A 1 422 ? 14.391  -7.454  6.672   1.00 70.02 422 A 1 
ATOM   3463 N  N   . ARG A 1 423 ? 12.554  -2.674  7.548   1.00 88.02 423 A 1 
ATOM   3464 C  CA  . ARG A 1 423 ? 11.324  -2.144  6.936   1.00 86.01 423 A 1 
ATOM   3465 C  C   . ARG A 1 423 ? 11.129  -0.645  7.147   1.00 85.47 423 A 1 
ATOM   3466 O  O   . ARG A 1 423 ? 10.559  0.008   6.285   1.00 83.77 423 A 1 
ATOM   3467 C  CB  . ARG A 1 423 ? 10.116  -2.905  7.471   1.00 86.71 423 A 1 
ATOM   3468 C  CG  . ARG A 1 423 ? 10.139  -4.379  7.052   1.00 84.28 423 A 1 
ATOM   3469 C  CD  . ARG A 1 423 ? 8.918   -5.099  7.606   1.00 82.01 423 A 1 
ATOM   3470 N  NE  . ARG A 1 423 ? 9.079   -6.558  7.482   1.00 80.13 423 A 1 
ATOM   3471 C  CZ  . ARG A 1 423 ? 9.210   -7.416  8.468   1.00 76.64 423 A 1 
ATOM   3472 N  NH1 . ARG A 1 423 ? 9.165   -7.051  9.723   1.00 69.53 423 A 1 
ATOM   3473 N  NH2 . ARG A 1 423 ? 9.406   -8.669  8.210   1.00 71.11 423 A 1 
ATOM   3474 N  N   . VAL A 1 424 ? 11.578  -0.101  8.276   1.00 87.32 424 A 1 
ATOM   3475 C  CA  . VAL A 1 424 ? 11.350  1.315   8.607   1.00 84.50 424 A 1 
ATOM   3476 C  C   . VAL A 1 424 ? 11.865  2.214   7.487   1.00 82.28 424 A 1 
ATOM   3477 O  O   . VAL A 1 424 ? 11.090  2.987   6.922   1.00 78.87 424 A 1 
ATOM   3478 C  CB  . VAL A 1 424 ? 11.958  1.712   9.965   1.00 84.38 424 A 1 
ATOM   3479 C  CG1 . VAL A 1 424 ? 11.908  3.226   10.211  1.00 79.19 424 A 1 
ATOM   3480 C  CG2 . VAL A 1 424 ? 11.195  1.080   11.134  1.00 80.47 424 A 1 
ATOM   3481 N  N   . TYR A 1 425 ? 13.144  2.132   7.165   1.00 79.84 425 A 1 
ATOM   3482 C  CA  . TYR A 1 425 ? 13.792  2.761   6.008   1.00 76.76 425 A 1 
ATOM   3483 C  C   . TYR A 1 425 ? 15.280  2.370   5.933   1.00 76.32 425 A 1 
ATOM   3484 O  O   . TYR A 1 425 ? 15.855  1.869   6.896   1.00 73.26 425 A 1 
ATOM   3485 C  CB  . TYR A 1 425 ? 13.648  4.300   6.044   1.00 72.53 425 A 1 
ATOM   3486 C  CG  . TYR A 1 425 ? 14.634  5.047   6.926   1.00 71.47 425 A 1 
ATOM   3487 C  CD1 . TYR A 1 425 ? 14.742  4.757   8.294   1.00 67.85 425 A 1 
ATOM   3488 C  CD2 . TYR A 1 425 ? 15.439  6.051   6.370   1.00 65.62 425 A 1 
ATOM   3489 C  CE1 . TYR A 1 425 ? 15.669  5.444   9.092   1.00 64.09 425 A 1 
ATOM   3490 C  CE2 . TYR A 1 425 ? 16.363  6.751   7.162   1.00 63.73 425 A 1 
ATOM   3491 C  CZ  . TYR A 1 425 ? 16.481  6.438   8.527   1.00 65.43 425 A 1 
ATOM   3492 O  OH  . TYR A 1 425 ? 17.389  7.099   9.302   1.00 62.40 425 A 1 
ATOM   3493 N  N   . SER A 1 426 ? 15.939  2.689   4.816   1.00 73.33 426 A 1 
ATOM   3494 C  CA  . SER A 1 426 ? 17.302  2.243   4.486   1.00 70.67 426 A 1 
ATOM   3495 C  C   . SER A 1 426 ? 18.432  2.656   5.452   1.00 72.51 426 A 1 
ATOM   3496 O  O   . SER A 1 426 ? 19.529  2.108   5.380   1.00 69.32 426 A 1 
ATOM   3497 C  CB  . SER A 1 426 ? 17.665  2.750   3.079   1.00 65.59 426 A 1 
ATOM   3498 O  OG  . SER A 1 426 ? 17.675  4.165   3.044   1.00 59.45 426 A 1 
ATOM   3499 N  N   . ARG A 1 427 ? 18.196  3.624   6.346   1.00 72.33 427 A 1 
ATOM   3500 C  CA  . ARG A 1 427 ? 19.200  4.125   7.310   1.00 72.93 427 A 1 
ATOM   3501 C  C   . ARG A 1 427 ? 18.746  4.024   8.772   1.00 74.99 427 A 1 
ATOM   3502 O  O   . ARG A 1 427 ? 19.314  4.696   9.629   1.00 72.05 427 A 1 
ATOM   3503 C  CB  . ARG A 1 427 ? 19.645  5.546   6.940   1.00 70.04 427 A 1 
ATOM   3504 C  CG  . ARG A 1 427 ? 20.319  5.644   5.569   1.00 68.02 427 A 1 
ATOM   3505 C  CD  . ARG A 1 427 ? 20.856  7.069   5.372   1.00 62.85 427 A 1 
ATOM   3506 N  NE  . ARG A 1 427 ? 21.552  7.231   4.086   1.00 59.17 427 A 1 
ATOM   3507 C  CZ  . ARG A 1 427 ? 22.091  8.359   3.652   1.00 53.19 427 A 1 
ATOM   3508 N  NH1 . ARG A 1 427 ? 22.115  9.444   4.377   1.00 50.38 427 A 1 
ATOM   3509 N  NH2 . ARG A 1 427 ? 22.614  8.425   2.459   1.00 48.30 427 A 1 
ATOM   3510 N  N   . ALA A 1 428 ? 17.774  3.189   9.069   1.00 74.89 428 A 1 
ATOM   3511 C  CA  . ALA A 1 428 ? 17.264  3.015   10.430  1.00 74.00 428 A 1 
ATOM   3512 C  C   . ALA A 1 428 ? 18.314  2.450   11.403  1.00 75.78 428 A 1 
ATOM   3513 O  O   . ALA A 1 428 ? 18.252  2.708   12.601  1.00 73.60 428 A 1 
ATOM   3514 C  CB  . ALA A 1 428 ? 16.024  2.121   10.377  1.00 71.17 428 A 1 
ATOM   3515 N  N   . ASP A 1 429 ? 19.306  1.730   10.887  1.00 74.49 429 A 1 
ATOM   3516 C  CA  . ASP A 1 429 ? 20.459  1.227   11.630  1.00 72.64 429 A 1 
ATOM   3517 C  C   . ASP A 1 429 ? 21.237  2.337   12.353  1.00 73.53 429 A 1 
ATOM   3518 O  O   . ASP A 1 429 ? 21.704  2.144   13.472  1.00 71.55 429 A 1 
ATOM   3519 C  CB  . ASP A 1 429 ? 21.382  0.465   10.664  1.00 68.40 429 A 1 
ATOM   3520 C  CG  . ASP A 1 429 ? 22.057  1.393   9.646   1.00 62.23 429 A 1 
ATOM   3521 O  OD1 . ASP A 1 429 ? 21.339  2.190   9.004   1.00 56.04 429 A 1 
ATOM   3522 O  OD2 . ASP A 1 429 ? 23.308  1.375   9.584   1.00 56.59 429 A 1 
ATOM   3523 N  N   . LYS A 1 430 ? 21.282  3.548   11.797  1.00 75.68 430 A 1 
ATOM   3524 C  CA  . LYS A 1 430 ? 21.947  4.707   12.412  1.00 75.42 430 A 1 
ATOM   3525 C  C   . LYS A 1 430 ? 21.210  5.261   13.631  1.00 76.84 430 A 1 
ATOM   3526 O  O   . LYS A 1 430 ? 21.782  6.030   14.393  1.00 74.66 430 A 1 
ATOM   3527 C  CB  . LYS A 1 430 ? 22.125  5.818   11.364  1.00 72.51 430 A 1 
ATOM   3528 C  CG  . LYS A 1 430 ? 23.002  5.346   10.200  1.00 65.94 430 A 1 
ATOM   3529 C  CD  . LYS A 1 430 ? 23.312  6.507   9.261   1.00 60.83 430 A 1 
ATOM   3530 C  CE  . LYS A 1 430 ? 24.200  5.976   8.157   1.00 54.01 430 A 1 
ATOM   3531 N  NZ  . LYS A 1 430 ? 24.615  7.054   7.219   1.00 47.06 430 A 1 
ATOM   3532 N  N   . HIS A 1 431 ? 19.951  4.899   13.798  1.00 81.36 431 A 1 
ATOM   3533 C  CA  . HIS A 1 431 ? 19.069  5.420   14.841  1.00 82.48 431 A 1 
ATOM   3534 C  C   . HIS A 1 431 ? 18.340  4.296   15.593  1.00 84.71 431 A 1 
ATOM   3535 O  O   . HIS A 1 431 ? 17.190  4.446   16.005  1.00 84.13 431 A 1 
ATOM   3536 C  CB  . HIS A 1 431 ? 18.125  6.457   14.226  1.00 80.35 431 A 1 
ATOM   3537 C  CG  . HIS A 1 431 ? 18.844  7.645   13.644  1.00 76.95 431 A 1 
ATOM   3538 N  ND1 . HIS A 1 431 ? 19.629  8.538   14.337  1.00 69.81 431 A 1 
ATOM   3539 C  CD2 . HIS A 1 431 ? 18.877  8.038   12.323  1.00 68.67 431 A 1 
ATOM   3540 C  CE1 . HIS A 1 431 ? 20.114  9.442   13.468  1.00 68.22 431 A 1 
ATOM   3541 N  NE2 . HIS A 1 431 ? 19.673  9.164   12.239  1.00 69.11 431 A 1 
ATOM   3542 N  N   . ASN A 1 432 ? 19.017  3.174   15.806  1.00 83.42 432 A 1 
ATOM   3543 C  CA  . ASN A 1 432 ? 18.458  1.955   16.387  1.00 83.97 432 A 1 
ATOM   3544 C  C   . ASN A 1 432 ? 17.663  2.188   17.681  1.00 86.71 432 A 1 
ATOM   3545 O  O   . ASN A 1 432 ? 16.530  1.720   17.806  1.00 86.56 432 A 1 
ATOM   3546 C  CB  . ASN A 1 432 ? 19.630  0.987   16.664  1.00 79.80 432 A 1 
ATOM   3547 C  CG  . ASN A 1 432 ? 20.134  0.294   15.415  1.00 68.91 432 A 1 
ATOM   3548 O  OD1 . ASN A 1 432 ? 19.478  0.239   14.396  1.00 61.94 432 A 1 
ATOM   3549 N  ND2 . ASN A 1 432 ? 21.297  -0.320  15.475  1.00 59.56 432 A 1 
ATOM   3550 N  N   . SER A 1 433 ? 18.236  2.924   18.629  1.00 87.29 433 A 1 
ATOM   3551 C  CA  . SER A 1 433 ? 17.591  3.209   19.913  1.00 88.46 433 A 1 
ATOM   3552 C  C   . SER A 1 433 ? 16.336  4.068   19.740  1.00 90.21 433 A 1 
ATOM   3553 O  O   . SER A 1 433 ? 15.348  3.839   20.429  1.00 90.20 433 A 1 
ATOM   3554 C  CB  . SER A 1 433 ? 18.572  3.894   20.862  1.00 86.35 433 A 1 
ATOM   3555 O  OG  . SER A 1 433 ? 19.087  5.079   20.276  1.00 75.71 433 A 1 
ATOM   3556 N  N   . PHE A 1 434 ? 16.337  5.004   18.798  1.00 90.23 434 A 1 
ATOM   3557 C  CA  . PHE A 1 434 ? 15.178  5.846   18.496  1.00 91.35 434 A 1 
ATOM   3558 C  C   . PHE A 1 434 ? 14.002  5.002   18.000  1.00 92.23 434 A 1 
ATOM   3559 O  O   . PHE A 1 434 ? 12.933  5.049   18.596  1.00 92.62 434 A 1 
ATOM   3560 C  CB  . PHE A 1 434 ? 15.578  6.927   17.481  1.00 91.58 434 A 1 
ATOM   3561 C  CG  . PHE A 1 434 ? 14.401  7.770   17.039  1.00 92.04 434 A 1 
ATOM   3562 C  CD1 . PHE A 1 434 ? 13.741  7.487   15.822  1.00 91.61 434 A 1 
ATOM   3563 C  CD2 . PHE A 1 434 ? 13.937  8.817   17.851  1.00 91.81 434 A 1 
ATOM   3564 C  CE1 . PHE A 1 434 ? 12.619  8.237   15.437  1.00 91.50 434 A 1 
ATOM   3565 C  CE2 . PHE A 1 434 ? 12.815  9.567   17.468  1.00 91.18 434 A 1 
ATOM   3566 C  CZ  . PHE A 1 434 ? 12.154  9.276   16.264  1.00 91.57 434 A 1 
ATOM   3567 N  N   . TYR A 1 435 ? 14.201  4.168   16.983  1.00 92.29 435 A 1 
ATOM   3568 C  CA  . TYR A 1 435 ? 13.127  3.337   16.425  1.00 92.63 435 A 1 
ATOM   3569 C  C   . TYR A 1 435 ? 12.651  2.247   17.386  1.00 93.38 435 A 1 
ATOM   3570 O  O   . TYR A 1 435 ? 11.464  1.931   17.412  1.00 93.36 435 A 1 
ATOM   3571 C  CB  . TYR A 1 435 ? 13.569  2.752   15.078  1.00 92.23 435 A 1 
ATOM   3572 C  CG  . TYR A 1 435 ? 13.713  3.814   14.011  1.00 91.77 435 A 1 
ATOM   3573 C  CD1 . TYR A 1 435 ? 12.569  4.468   13.515  1.00 90.39 435 A 1 
ATOM   3574 C  CD2 . TYR A 1 435 ? 14.987  4.214   13.552  1.00 90.42 435 A 1 
ATOM   3575 C  CE1 . TYR A 1 435 ? 12.681  5.526   12.604  1.00 89.20 435 A 1 
ATOM   3576 C  CE2 . TYR A 1 435 ? 15.112  5.277   12.642  1.00 88.97 435 A 1 
ATOM   3577 C  CZ  . TYR A 1 435 ? 13.957  5.940   12.178  1.00 89.24 435 A 1 
ATOM   3578 O  OH  . TYR A 1 435 ? 14.067  7.007   11.335  1.00 87.29 435 A 1 
ATOM   3579 N  N   . TYR A 1 436 ? 13.536  1.731   18.240  1.00 91.84 436 A 1 
ATOM   3580 C  CA  . TYR A 1 436 ? 13.141  0.829   19.320  1.00 92.55 436 A 1 
ATOM   3581 C  C   . TYR A 1 436 ? 12.285  1.534   20.384  1.00 93.60 436 A 1 
ATOM   3582 O  O   . TYR A 1 436 ? 11.257  1.014   20.817  1.00 93.86 436 A 1 
ATOM   3583 C  CB  . TYR A 1 436 ? 14.406  0.230   19.947  1.00 91.73 436 A 1 
ATOM   3584 C  CG  . TYR A 1 436 ? 14.116  -0.652  21.137  1.00 91.10 436 A 1 
ATOM   3585 C  CD1 . TYR A 1 436 ? 14.212  -0.140  22.450  1.00 89.72 436 A 1 
ATOM   3586 C  CD2 . TYR A 1 436 ? 13.722  -1.987  20.941  1.00 89.76 436 A 1 
ATOM   3587 C  CE1 . TYR A 1 436 ? 13.931  -0.965  23.550  1.00 88.16 436 A 1 
ATOM   3588 C  CE2 . TYR A 1 436 ? 13.444  -2.816  22.036  1.00 87.75 436 A 1 
ATOM   3589 C  CZ  . TYR A 1 436 ? 13.550  -2.304  23.340  1.00 87.32 436 A 1 
ATOM   3590 O  OH  . TYR A 1 436 ? 13.282  -3.115  24.413  1.00 84.34 436 A 1 
ATOM   3591 N  N   . CYS A 1 437 ? 12.693  2.716   20.802  1.00 93.77 437 A 1 
ATOM   3592 C  CA  . CYS A 1 437 ? 12.034  3.451   21.876  1.00 94.25 437 A 1 
ATOM   3593 C  C   . CYS A 1 437 ? 10.688  4.041   21.445  1.00 95.21 437 A 1 
ATOM   3594 O  O   . CYS A 1 437 ? 9.735   3.982   22.222  1.00 95.26 437 A 1 
ATOM   3595 C  CB  . CYS A 1 437 ? 12.983  4.514   22.415  1.00 93.92 437 A 1 
ATOM   3596 S  SG  . CYS A 1 437 ? 14.339  3.768   23.380  1.00 93.01 437 A 1 
ATOM   3597 N  N   . THR A 1 438 ? 10.570  4.511   20.209  1.00 95.32 438 A 1 
ATOM   3598 C  CA  . THR A 1 438 ? 9.330   5.071   19.672  1.00 95.86 438 A 1 
ATOM   3599 C  C   . THR A 1 438 ? 8.213   4.037   19.488  1.00 96.48 438 A 1 
ATOM   3600 O  O   . THR A 1 438 ? 7.059   4.427   19.373  1.00 96.57 438 A 1 
ATOM   3601 C  CB  . THR A 1 438 ? 9.547   5.819   18.352  1.00 95.36 438 A 1 
ATOM   3602 O  OG1 . THR A 1 438 ? 10.270  5.026   17.448  1.00 92.99 438 A 1 
ATOM   3603 C  CG2 . THR A 1 438 ? 10.324  7.123   18.569  1.00 92.82 438 A 1 
ATOM   3604 N  N   . LEU A 1 439 ? 8.493   2.737   19.588  1.00 96.85 439 A 1 
ATOM   3605 C  CA  . LEU A 1 439 ? 7.452   1.697   19.665  1.00 97.09 439 A 1 
ATOM   3606 C  C   . LEU A 1 439 ? 6.608   1.759   20.954  1.00 97.27 439 A 1 
ATOM   3607 O  O   . LEU A 1 439 ? 5.554   1.140   21.019  1.00 96.85 439 A 1 
ATOM   3608 C  CB  . LEU A 1 439 ? 8.120   0.309   19.580  1.00 96.69 439 A 1 
ATOM   3609 C  CG  . LEU A 1 439 ? 8.676   -0.054  18.197  1.00 95.98 439 A 1 
ATOM   3610 C  CD1 . LEU A 1 439 ? 9.588   -1.279  18.335  1.00 94.81 439 A 1 
ATOM   3611 C  CD2 . LEU A 1 439 ? 7.554   -0.404  17.222  1.00 94.43 439 A 1 
ATOM   3612 N  N   . ARG A 1 440 ? 7.088   2.438   22.000  1.00 97.03 440 A 1 
ATOM   3613 C  CA  . ARG A 1 440 ? 6.400   2.496   23.302  1.00 97.10 440 A 1 
ATOM   3614 C  C   . ARG A 1 440 ? 6.416   3.876   23.954  1.00 97.22 440 A 1 
ATOM   3615 O  O   . ARG A 1 440 ? 5.625   4.107   24.865  1.00 96.43 440 A 1 
ATOM   3616 C  CB  . ARG A 1 440 ? 6.999   1.453   24.252  1.00 96.69 440 A 1 
ATOM   3617 C  CG  . ARG A 1 440 ? 6.752   -0.006  23.822  1.00 94.16 440 A 1 
ATOM   3618 C  CD  . ARG A 1 440 ? 5.278   -0.453  23.903  1.00 93.12 440 A 1 
ATOM   3619 N  NE  . ARG A 1 440 ? 4.843   -0.587  25.297  1.00 92.72 440 A 1 
ATOM   3620 C  CZ  . ARG A 1 440 ? 3.666   -1.045  25.712  1.00 93.34 440 A 1 
ATOM   3621 N  NH1 . ARG A 1 440 ? 2.713   -1.373  24.886  1.00 87.14 440 A 1 
ATOM   3622 N  NH2 . ARG A 1 440 ? 3.435   -1.178  26.980  1.00 87.62 440 A 1 
ATOM   3623 N  N   . ALA A 1 441 ? 7.293   4.764   23.516  1.00 97.02 441 A 1 
ATOM   3624 C  CA  . ALA A 1 441 ? 7.406   6.118   24.026  1.00 97.09 441 A 1 
ATOM   3625 C  C   . ALA A 1 441 ? 6.802   7.114   23.030  1.00 97.23 441 A 1 
ATOM   3626 O  O   . ALA A 1 441 ? 7.208   7.167   21.871  1.00 96.50 441 A 1 
ATOM   3627 C  CB  . ALA A 1 441 ? 8.873   6.399   24.338  1.00 96.20 441 A 1 
ATOM   3628 N  N   . LEU A 1 442 ? 5.840   7.894   23.510  1.00 96.40 442 A 1 
ATOM   3629 C  CA  . LEU A 1 442 ? 5.165   8.936   22.745  1.00 96.44 442 A 1 
ATOM   3630 C  C   . LEU A 1 442 ? 5.824   10.311  22.930  1.00 96.91 442 A 1 
ATOM   3631 O  O   . LEU A 1 442 ? 5.888   11.102  21.998  1.00 95.63 442 A 1 
ATOM   3632 C  CB  . LEU A 1 442 ? 3.705   8.973   23.235  1.00 93.87 442 A 1 
ATOM   3633 C  CG  . LEU A 1 442 ? 2.809   9.983   22.480  1.00 92.88 442 A 1 
ATOM   3634 C  CD1 . LEU A 1 442 ? 2.247   9.355   21.211  1.00 88.19 442 A 1 
ATOM   3635 C  CD2 . LEU A 1 442 ? 1.636   10.426  23.349  1.00 88.39 442 A 1 
ATOM   3636 N  N   . LEU A 1 443 ? 6.257   10.604  24.156  1.00 97.30 443 A 1 
ATOM   3637 C  CA  . LEU A 1 443 ? 6.748   11.919  24.561  1.00 97.48 443 A 1 
ATOM   3638 C  C   . LEU A 1 443 ? 8.282   11.985  24.513  1.00 97.25 443 A 1 
ATOM   3639 O  O   . LEU A 1 443 ? 8.945   10.985  24.774  1.00 96.70 443 A 1 
ATOM   3640 C  CB  . LEU A 1 443 ? 6.218   12.268  25.973  1.00 97.30 443 A 1 
ATOM   3641 C  CG  . LEU A 1 443 ? 4.688   12.325  26.103  1.00 96.52 443 A 1 
ATOM   3642 C  CD1 . LEU A 1 443 ? 4.315   12.645  27.545  1.00 95.10 443 A 1 
ATOM   3643 C  CD2 . LEU A 1 443 ? 4.066   13.400  25.204  1.00 94.67 443 A 1 
ATOM   3644 N  N   . PRO A 1 444 ? 8.860   13.168  24.252  1.00 96.58 444 A 1 
ATOM   3645 C  CA  . PRO A 1 444 ? 10.311  13.339  24.134  1.00 95.85 444 A 1 
ATOM   3646 C  C   . PRO A 1 444 ? 11.122  12.852  25.336  1.00 95.27 444 A 1 
ATOM   3647 O  O   . PRO A 1 444 ? 12.166  12.222  25.165  1.00 94.63 444 A 1 
ATOM   3648 C  CB  . PRO A 1 444 ? 10.522  14.846  23.931  1.00 95.44 444 A 1 
ATOM   3649 C  CG  . PRO A 1 444 ? 9.231   15.304  23.274  1.00 94.41 444 A 1 
ATOM   3650 C  CD  . PRO A 1 444 ? 8.180   14.408  23.921  1.00 96.02 444 A 1 
ATOM   3651 N  N   . ASP A 1 445 ? 10.640  13.120  26.552  1.00 95.78 445 A 1 
ATOM   3652 C  CA  . ASP A 1 445 ? 11.325  12.711  27.785  1.00 95.30 445 A 1 
ATOM   3653 C  C   . ASP A 1 445 ? 11.336  11.190  27.938  1.00 95.05 445 A 1 
ATOM   3654 O  O   . ASP A 1 445 ? 12.366  10.615  28.315  1.00 94.37 445 A 1 
ATOM   3655 C  CB  . ASP A 1 445 ? 10.663  13.376  29.001  1.00 95.25 445 A 1 
ATOM   3656 C  CG  . ASP A 1 445 ? 10.893  14.896  29.069  1.00 91.83 445 A 1 
ATOM   3657 O  OD1 . ASP A 1 445 ? 11.798  15.391  28.370  1.00 88.21 445 A 1 
ATOM   3658 O  OD2 . ASP A 1 445 ? 10.153  15.549  29.844  1.00 87.95 445 A 1 
ATOM   3659 N  N   . ASP A 1 446 ? 10.257  10.519  27.556  1.00 96.09 446 A 1 
ATOM   3660 C  CA  . ASP A 1 446 ? 10.163  9.062   27.598  1.00 95.77 446 A 1 
ATOM   3661 C  C   . ASP A 1 446 ? 11.060  8.409   26.532  1.00 95.49 446 A 1 
ATOM   3662 O  O   . ASP A 1 446 ? 11.754  7.431   26.824  1.00 94.88 446 A 1 
ATOM   3663 C  CB  . ASP A 1 446 ? 8.703   8.619   27.415  1.00 95.81 446 A 1 
ATOM   3664 C  CG  . ASP A 1 446 ? 7.794   9.043   28.558  1.00 95.09 446 A 1 
ATOM   3665 O  OD1 . ASP A 1 446 ? 8.259   9.016   29.726  1.00 93.16 446 A 1 
ATOM   3666 O  OD2 . ASP A 1 446 ? 6.612   9.356   28.276  1.00 93.02 446 A 1 
ATOM   3667 N  N   . VAL A 1 447 ? 11.130  8.991   25.343  1.00 94.36 447 A 1 
ATOM   3668 C  CA  . VAL A 1 447 ? 12.067  8.561   24.288  1.00 93.53 447 A 1 
ATOM   3669 C  C   . VAL A 1 447 ? 13.510  8.717   24.773  1.00 92.69 447 A 1 
ATOM   3670 O  O   . VAL A 1 447 ? 14.304  7.786   24.662  1.00 92.17 447 A 1 
ATOM   3671 C  CB  . VAL A 1 447 ? 11.851  9.331   22.977  1.00 93.75 447 A 1 
ATOM   3672 C  CG1 . VAL A 1 447 ? 12.874  8.944   21.904  1.00 92.74 447 A 1 
ATOM   3673 C  CG2 . VAL A 1 447 ? 10.464  9.062   22.388  1.00 92.84 447 A 1 
ATOM   3674 N  N   . THR A 1 448 ? 13.838  9.854   25.371  1.00 93.12 448 A 1 
ATOM   3675 C  CA  . THR A 1 448 ? 15.175  10.131  25.911  1.00 92.19 448 A 1 
ATOM   3676 C  C   . THR A 1 448 ? 15.545  9.163   27.038  1.00 91.52 448 A 1 
ATOM   3677 O  O   . THR A 1 448 ? 16.666  8.651   27.078  1.00 90.85 448 A 1 
ATOM   3678 C  CB  . THR A 1 448 ? 15.260  11.576  26.429  1.00 91.55 448 A 1 
ATOM   3679 O  OG1 . THR A 1 448 ? 15.009  12.479  25.392  1.00 89.52 448 A 1 
ATOM   3680 C  CG2 . THR A 1 448 ? 16.643  11.922  26.975  1.00 89.18 448 A 1 
ATOM   3681 N  N   . LYS A 1 449 ? 14.614  8.902   27.945  1.00 93.28 449 A 1 
ATOM   3682 C  CA  . LYS A 1 449 ? 14.808  7.953   29.046  1.00 92.95 449 A 1 
ATOM   3683 C  C   . LYS A 1 449 ? 15.045  6.541   28.522  1.00 92.42 449 A 1 
ATOM   3684 O  O   . LYS A 1 449 ? 16.005  5.897   28.942  1.00 91.78 449 A 1 
ATOM   3685 C  CB  . LYS A 1 449 ? 13.587  8.033   29.973  1.00 93.13 449 A 1 
ATOM   3686 C  CG  . LYS A 1 449 ? 13.729  7.130   31.209  1.00 86.70 449 A 1 
ATOM   3687 C  CD  . LYS A 1 449 ? 12.456  7.243   32.055  1.00 83.35 449 A 1 
ATOM   3688 C  CE  . LYS A 1 449 ? 12.526  6.296   33.260  1.00 73.51 449 A 1 
ATOM   3689 N  NZ  . LYS A 1 449 ? 11.242  6.308   33.996  1.00 66.31 449 A 1 
ATOM   3690 N  N   . CYS A 1 450 ? 14.226  6.085   27.583  1.00 92.11 450 A 1 
ATOM   3691 C  CA  . CYS A 1 450 ? 14.380  4.783   26.940  1.00 91.63 450 A 1 
ATOM   3692 C  C   . CYS A 1 450 ? 15.727  4.662   26.217  1.00 90.95 450 A 1 
ATOM   3693 O  O   . CYS A 1 450 ? 16.429  3.669   26.399  1.00 89.61 450 A 1 
ATOM   3694 C  CB  . CYS A 1 450 ? 13.201  4.582   25.986  1.00 91.87 450 A 1 
ATOM   3695 S  SG  . CYS A 1 450 ? 13.330  3.095   24.952  1.00 91.76 450 A 1 
ATOM   3696 N  N   . ALA A 1 451 ? 16.127  5.673   25.451  1.00 90.45 451 A 1 
ATOM   3697 C  CA  . ALA A 1 451 ? 17.386  5.664   24.709  1.00 88.86 451 A 1 
ATOM   3698 C  C   . ALA A 1 451 ? 18.610  5.585   25.642  1.00 88.39 451 A 1 
ATOM   3699 O  O   . ALA A 1 451 ? 19.552  4.860   25.357  1.00 87.10 451 A 1 
ATOM   3700 C  CB  . ALA A 1 451 ? 17.439  6.901   23.804  1.00 88.01 451 A 1 
ATOM   3701 N  N   . LYS A 1 452 ? 18.576  6.292   26.789  1.00 88.50 452 A 1 
ATOM   3702 C  CA  . LYS A 1 452 ? 19.629  6.212   27.808  1.00 87.64 452 A 1 
ATOM   3703 C  C   . LYS A 1 452 ? 19.700  4.841   28.483  1.00 86.55 452 A 1 
ATOM   3704 O  O   . LYS A 1 452 ? 20.786  4.417   28.836  1.00 84.69 452 A 1 
ATOM   3705 C  CB  . LYS A 1 452 ? 19.410  7.293   28.876  1.00 87.77 452 A 1 
ATOM   3706 C  CG  . LYS A 1 452 ? 19.795  8.688   28.382  1.00 82.06 452 A 1 
ATOM   3707 C  CD  . LYS A 1 452 ? 19.498  9.730   29.465  1.00 78.76 452 A 1 
ATOM   3708 C  CE  . LYS A 1 452 ? 19.881  11.117  28.970  1.00 71.05 452 A 1 
ATOM   3709 N  NZ  . LYS A 1 452 ? 19.584  12.164  29.985  1.00 63.68 452 A 1 
ATOM   3710 N  N   . GLN A 1 453 ? 18.556  4.192   28.706  1.00 87.86 453 A 1 
ATOM   3711 C  CA  . GLN A 1 453 ? 18.497  2.885   29.358  1.00 86.70 453 A 1 
ATOM   3712 C  C   . GLN A 1 453 ? 18.998  1.749   28.459  1.00 85.39 453 A 1 
ATOM   3713 O  O   . GLN A 1 453 ? 19.652  0.845   28.952  1.00 81.95 453 A 1 
ATOM   3714 C  CB  . GLN A 1 453 ? 17.060  2.593   29.804  1.00 85.76 453 A 1 
ATOM   3715 C  CG  . GLN A 1 453 ? 16.709  3.381   31.070  1.00 80.22 453 A 1 
ATOM   3716 C  CD  . GLN A 1 453 ? 15.249  3.182   31.502  1.00 76.15 453 A 1 
ATOM   3717 O  OE1 . GLN A 1 453 ? 14.337  2.983   30.727  1.00 70.81 453 A 1 
ATOM   3718 N  NE2 . GLN A 1 453 ? 14.981  3.244   32.784  1.00 68.09 453 A 1 
ATOM   3719 N  N   . ASN A 1 454 ? 18.688  1.797   27.166  1.00 84.59 454 A 1 
ATOM   3720 C  CA  . ASN A 1 454 ? 19.036  0.714   26.245  1.00 80.98 454 A 1 
ATOM   3721 C  C   . ASN A 1 454 ? 20.447  0.853   25.640  1.00 77.61 454 A 1 
ATOM   3722 O  O   . ASN A 1 454 ? 20.956  -0.108  25.071  1.00 71.60 454 A 1 
ATOM   3723 C  CB  . ASN A 1 454 ? 17.951  0.593   25.168  1.00 79.45 454 A 1 
ATOM   3724 C  CG  . ASN A 1 454 ? 16.651  0.073   25.754  1.00 75.25 454 A 1 
ATOM   3725 O  OD1 . ASN A 1 454 ? 16.473  -1.103  26.004  1.00 67.84 454 A 1 
ATOM   3726 N  ND2 . ASN A 1 454 ? 15.707  0.934   26.022  1.00 67.43 454 A 1 
ATOM   3727 N  N   . GLY A 1 455 ? 21.055  2.027   25.754  1.00 75.56 455 A 1 
ATOM   3728 C  CA  . GLY A 1 455 ? 22.348  2.311   25.133  1.00 72.50 455 A 1 
ATOM   3729 C  C   . GLY A 1 455 ? 22.223  2.428   23.607  1.00 71.26 455 A 1 
ATOM   3730 O  O   . GLY A 1 455 ? 21.583  1.627   22.934  1.00 65.83 455 A 1 
ATOM   3731 N  N   . ALA A 1 456 ? 22.842  3.452   23.034  1.00 64.91 456 A 1 
ATOM   3732 C  CA  . ALA A 1 456 ? 22.814  3.619   21.583  1.00 61.62 456 A 1 
ATOM   3733 C  C   . ALA A 1 456 ? 23.554  2.481   20.854  1.00 62.19 456 A 1 
ATOM   3734 O  O   . ALA A 1 456 ? 23.157  2.103   19.755  1.00 58.15 456 A 1 
ATOM   3735 C  CB  . ALA A 1 456 ? 23.409  4.987   21.245  1.00 56.86 456 A 1 
ATOM   3736 N  N   . GLU A 1 457 ? 24.600  1.936   21.467  1.00 58.81 457 A 1 
ATOM   3737 C  CA  . GLU A 1 457 ? 25.477  0.915   20.886  1.00 58.51 457 A 1 
ATOM   3738 C  C   . GLU A 1 457 ? 24.895  -0.500  21.016  1.00 59.25 457 A 1 
ATOM   3739 O  O   . GLU A 1 457 ? 24.957  -1.265  20.057  1.00 55.40 457 A 1 
ATOM   3740 C  CB  . GLU A 1 457 ? 26.863  0.987   21.538  1.00 54.89 457 A 1 
ATOM   3741 C  CG  . GLU A 1 457 ? 27.589  2.300   21.210  1.00 50.07 457 A 1 
ATOM   3742 C  CD  . GLU A 1 457 ? 29.011  2.395   21.793  1.00 45.07 457 A 1 
ATOM   3743 O  OE1 . GLU A 1 457 ? 29.718  3.337   21.392  1.00 40.88 457 A 1 
ATOM   3744 O  OE2 . GLU A 1 457 ? 29.366  1.548   22.637  1.00 41.69 457 A 1 
ATOM   3745 N  N   . GLU A 1 458 ? 24.285  -0.857  22.145  1.00 56.34 458 A 1 
ATOM   3746 C  CA  . GLU A 1 458 ? 23.860  -2.240  22.414  1.00 56.49 458 A 1 
ATOM   3747 C  C   . GLU A 1 458 ? 22.722  -2.727  21.501  1.00 56.52 458 A 1 
ATOM   3748 O  O   . GLU A 1 458 ? 22.594  -3.924  21.249  1.00 53.84 458 A 1 
ATOM   3749 C  CB  . GLU A 1 458 ? 23.439  -2.412  23.872  1.00 54.43 458 A 1 
ATOM   3750 C  CG  . GLU A 1 458 ? 24.623  -2.338  24.845  1.00 50.46 458 A 1 
ATOM   3751 C  CD  . GLU A 1 458 ? 24.228  -2.698  26.285  1.00 46.32 458 A 1 
ATOM   3752 O  OE1 . GLU A 1 458 ? 25.148  -3.002  27.067  1.00 42.68 458 A 1 
ATOM   3753 O  OE2 . GLU A 1 458 ? 23.020  -2.669  26.590  1.00 45.17 458 A 1 
ATOM   3754 N  N   . LEU A 1 459 ? 21.913  -1.837  20.965  1.00 59.85 459 A 1 
ATOM   3755 C  CA  . LEU A 1 459 ? 20.851  -2.217  20.030  1.00 59.82 459 A 1 
ATOM   3756 C  C   . LEU A 1 459 ? 21.346  -2.451  18.596  1.00 59.15 459 A 1 
ATOM   3757 O  O   . LEU A 1 459 ? 20.555  -2.878  17.747  1.00 56.08 459 A 1 
ATOM   3758 C  CB  . LEU A 1 459 ? 19.713  -1.189  20.096  1.00 58.79 459 A 1 
ATOM   3759 C  CG  . LEU A 1 459 ? 18.929  -1.211  21.417  1.00 56.93 459 A 1 
ATOM   3760 C  CD1 . LEU A 1 459 ? 17.931  -0.054  21.424  1.00 54.54 459 A 1 
ATOM   3761 C  CD2 . LEU A 1 459 ? 18.128  -2.502  21.599  1.00 54.48 459 A 1 
ATOM   3762 N  N   . SER A 1 460 ? 22.621  -2.199  18.311  1.00 55.61 460 A 1 
ATOM   3763 C  CA  . SER A 1 460 ? 23.206  -2.375  16.978  1.00 54.79 460 A 1 
ATOM   3764 C  C   . SER A 1 460 ? 23.558  -3.837  16.654  1.00 53.64 460 A 1 
ATOM   3765 O  O   . SER A 1 460 ? 24.622  -4.140  16.133  1.00 51.65 460 A 1 
ATOM   3766 C  CB  . SER A 1 460 ? 24.368  -1.394  16.741  1.00 52.12 460 A 1 
ATOM   3767 O  OG  . SER A 1 460 ? 25.513  -1.717  17.492  1.00 47.99 460 A 1 
ATOM   3768 N  N   . PHE A 1 461 ? 22.641  -4.765  16.951  1.00 49.94 461 A 1 
ATOM   3769 C  CA  . PHE A 1 461 ? 22.822  -6.148  16.523  1.00 49.06 461 A 1 
ATOM   3770 C  C   . PHE A 1 461 ? 22.904  -6.206  14.996  1.00 48.30 461 A 1 
ATOM   3771 O  O   . PHE A 1 461 ? 21.990  -5.773  14.298  1.00 45.90 461 A 1 
ATOM   3772 C  CB  . PHE A 1 461 ? 21.714  -7.055  17.073  1.00 47.02 461 A 1 
ATOM   3773 C  CG  . PHE A 1 461 ? 21.805  -7.264  18.571  1.00 44.89 461 A 1 
ATOM   3774 C  CD1 . PHE A 1 461 ? 22.739  -8.168  19.098  1.00 41.34 461 A 1 
ATOM   3775 C  CD2 . PHE A 1 461 ? 20.975  -6.531  19.441  1.00 40.38 461 A 1 
ATOM   3776 C  CE1 . PHE A 1 461 ? 22.856  -8.342  20.493  1.00 37.38 461 A 1 
ATOM   3777 C  CE2 . PHE A 1 461 ? 21.091  -6.702  20.831  1.00 36.91 461 A 1 
ATOM   3778 C  CZ  . PHE A 1 461 ? 22.029  -7.596  21.353  1.00 36.45 461 A 1 
ATOM   3779 N  N   . GLN A 1 462 ? 24.003  -6.773  14.511  1.00 46.57 462 A 1 
ATOM   3780 C  CA  . GLN A 1 462 ? 24.139  -7.173  13.117  1.00 46.70 462 A 1 
ATOM   3781 C  C   . GLN A 1 462 ? 23.051  -8.191  12.747  1.00 46.55 462 A 1 
ATOM   3782 O  O   . GLN A 1 462 ? 22.443  -8.783  13.649  1.00 44.45 462 A 1 
ATOM   3783 C  CB  . GLN A 1 462 ? 25.540  -7.742  12.865  1.00 44.64 462 A 1 
ATOM   3784 C  CG  . GLN A 1 462 ? 26.620  -6.637  12.863  1.00 40.48 462 A 1 
ATOM   3785 C  CD  . GLN A 1 462 ? 27.788  -6.922  11.917  1.00 37.16 462 A 1 
ATOM   3786 O  OE1 . GLN A 1 462 ? 27.965  -8.000  11.379  1.00 34.81 462 A 1 
ATOM   3787 N  NE2 . GLN A 1 462 ? 28.628  -5.948  11.662  1.00 33.02 462 A 1 
ATOM   3788 N  N   . PRO A 1 463 ? 22.785  -8.424  11.452  1.00 44.49 463 A 1 
ATOM   3789 C  CA  . PRO A 1 463 ? 21.860  -9.465  11.035  1.00 44.05 463 A 1 
ATOM   3790 C  C   . PRO A 1 463 ? 22.176  -10.781 11.740  1.00 44.59 463 A 1 
ATOM   3791 O  O   . PRO A 1 463 ? 23.339  -11.129 11.956  1.00 43.16 463 A 1 
ATOM   3792 C  CB  . PRO A 1 463 ? 21.990  -9.575  9.509   1.00 41.64 463 A 1 
ATOM   3793 C  CG  . PRO A 1 463 ? 23.285  -8.837  9.178   1.00 41.06 463 A 1 
ATOM   3794 C  CD  . PRO A 1 463 ? 23.408  -7.804  10.294  1.00 44.53 463 A 1 
ATOM   3795 N  N   . TYR A 1 464 ? 21.119  -11.516 12.092  1.00 42.88 464 A 1 
ATOM   3796 C  CA  . TYR A 1 464 ? 21.253  -12.883 12.573  1.00 41.77 464 A 1 
ATOM   3797 C  C   . TYR A 1 464 ? 21.864  -13.733 11.453  1.00 40.83 464 A 1 
ATOM   3798 O  O   . TYR A 1 464 ? 21.159  -14.284 10.614  1.00 39.00 464 A 1 
ATOM   3799 C  CB  . TYR A 1 464 ? 19.886  -13.451 12.999  1.00 40.78 464 A 1 
ATOM   3800 C  CG  . TYR A 1 464 ? 19.552  -13.255 14.454  1.00 38.00 464 A 1 
ATOM   3801 C  CD1 . TYR A 1 464 ? 19.705  -14.325 15.361  1.00 35.21 464 A 1 
ATOM   3802 C  CD2 . TYR A 1 464 ? 19.061  -12.026 14.920  1.00 34.44 464 A 1 
ATOM   3803 C  CE1 . TYR A 1 464 ? 19.373  -14.171 16.715  1.00 31.81 464 A 1 
ATOM   3804 C  CE2 . TYR A 1 464 ? 18.733  -11.857 16.272  1.00 32.69 464 A 1 
ATOM   3805 C  CZ  . TYR A 1 464 ? 18.881  -12.938 17.174  1.00 32.57 464 A 1 
ATOM   3806 O  OH  . TYR A 1 464 ? 18.564  -12.775 18.491  1.00 30.26 464 A 1 
ATOM   3807 N  N   . TYR A 1 465 ? 23.180  -13.869 11.463  1.00 37.91 465 A 1 
ATOM   3808 C  CA  . TYR A 1 465 ? 23.805  -15.008 10.847  1.00 37.41 465 A 1 
ATOM   3809 C  C   . TYR A 1 465 ? 23.436  -16.209 11.717  1.00 37.21 465 A 1 
ATOM   3810 O  O   . TYR A 1 465 ? 23.790  -16.273 12.889  1.00 35.08 465 A 1 
ATOM   3811 C  CB  . TYR A 1 465 ? 25.326  -14.805 10.720  1.00 36.25 465 A 1 
ATOM   3812 C  CG  . TYR A 1 465 ? 25.674  -13.861 9.600   1.00 33.19 465 A 1 
ATOM   3813 C  CD1 . TYR A 1 465 ? 25.823  -14.347 8.282   1.00 30.22 465 A 1 
ATOM   3814 C  CD2 . TYR A 1 465 ? 25.844  -12.483 9.842   1.00 28.96 465 A 1 
ATOM   3815 C  CE1 . TYR A 1 465 ? 26.118  -13.474 7.227   1.00 26.71 465 A 1 
ATOM   3816 C  CE2 . TYR A 1 465 ? 26.141  -11.603 8.793   1.00 27.50 465 A 1 
ATOM   3817 C  CZ  . TYR A 1 465 ? 26.280  -12.098 7.483   1.00 26.78 465 A 1 
ATOM   3818 O  OH  . TYR A 1 465 ? 26.562  -11.241 6.449   1.00 25.24 465 A 1 
ATOM   3819 N  N   . HIS A 1 466 ? 22.697  -17.164 11.149  1.00 37.23 466 A 1 
ATOM   3820 C  CA  . HIS A 1 466 ? 22.589  -18.463 11.789  1.00 38.40 466 A 1 
ATOM   3821 C  C   . HIS A 1 466 ? 24.005  -19.016 11.949  1.00 37.34 466 A 1 
ATOM   3822 O  O   . HIS A 1 466 ? 24.723  -19.188 10.964  1.00 35.51 466 A 1 
ATOM   3823 C  CB  . HIS A 1 466 ? 21.700  -19.403 10.967  1.00 38.15 466 A 1 
ATOM   3824 C  CG  . HIS A 1 466 ? 20.238  -19.274 11.294  1.00 34.95 466 A 1 
ATOM   3825 N  ND1 . HIS A 1 466 ? 19.649  -19.600 12.506  1.00 32.03 466 A 1 
ATOM   3826 C  CD2 . HIS A 1 466 ? 19.222  -18.860 10.470  1.00 31.16 466 A 1 
ATOM   3827 C  CE1 . HIS A 1 466 ? 18.332  -19.379 12.403  1.00 29.97 466 A 1 
ATOM   3828 N  NE2 . HIS A 1 466 ? 18.033  -18.930 11.178  1.00 29.40 466 A 1 
ATOM   3829 N  N   . SER A 1 467 ? 24.389  -19.345 13.174  1.00 34.66 467 A 1 
ATOM   3830 C  CA  . SER A 1 467 ? 25.729  -19.872 13.488  1.00 34.67 467 A 1 
ATOM   3831 C  C   . SER A 1 467 ? 26.108  -21.149 12.739  1.00 34.27 467 A 1 
ATOM   3832 O  O   . SER A 1 467 ? 27.243  -21.588 12.837  1.00 32.73 467 A 1 
ATOM   3833 C  CB  . SER A 1 467 ? 25.811  -20.164 14.995  1.00 33.73 467 A 1 
ATOM   3834 O  OG  . SER A 1 467 ? 24.896  -21.189 15.336  1.00 30.79 467 A 1 
ATOM   3835 N  N   . LYS A 1 468 ? 25.156  -21.805 12.061  1.00 37.58 468 A 1 
ATOM   3836 C  CA  . LYS A 1 468 ? 25.415  -23.024 11.294  1.00 37.18 468 A 1 
ATOM   3837 C  C   . LYS A 1 468 ? 26.078  -22.782 9.939   1.00 36.34 468 A 1 
ATOM   3838 O  O   . LYS A 1 468 ? 26.686  -23.717 9.432   1.00 34.37 468 A 1 
ATOM   3839 C  CB  . LYS A 1 468 ? 24.118  -23.806 11.070  1.00 36.90 468 A 1 
ATOM   3840 C  CG  . LYS A 1 468 ? 23.696  -24.592 12.322  1.00 34.59 468 A 1 
ATOM   3841 C  CD  . LYS A 1 468 ? 22.551  -25.519 11.936  1.00 32.22 468 A 1 
ATOM   3842 C  CE  . LYS A 1 468 ? 22.188  -26.418 13.107  1.00 27.56 468 A 1 
ATOM   3843 N  NZ  . LYS A 1 468 ? 21.136  -27.388 12.709  1.00 25.60 468 A 1 
ATOM   3844 N  N   . ASP A 1 469 ? 25.936  -21.586 9.383   1.00 35.62 469 A 1 
ATOM   3845 C  CA  . ASP A 1 469 ? 26.520  -21.259 8.075   1.00 35.95 469 A 1 
ATOM   3846 C  C   . ASP A 1 469 ? 27.881  -20.548 8.198   1.00 35.61 469 A 1 
ATOM   3847 O  O   . ASP A 1 469 ? 28.394  -20.006 7.223   1.00 33.18 469 A 1 
ATOM   3848 C  CB  . ASP A 1 469 ? 25.504  -20.476 7.220   1.00 34.69 469 A 1 
ATOM   3849 C  CG  . ASP A 1 469 ? 24.236  -21.271 6.869   1.00 31.41 469 A 1 
ATOM   3850 O  OD1 . ASP A 1 469 ? 24.305  -22.517 6.778   1.00 30.43 469 A 1 
ATOM   3851 O  OD2 . ASP A 1 469 ? 23.178  -20.618 6.720   1.00 30.68 469 A 1 
ATOM   3852 N  N   . MET A 1 470 ? 28.471  -20.561 9.394   1.00 34.46 470 A 1 
ATOM   3853 C  CA  . MET A 1 470 ? 29.902  -20.368 9.589   1.00 31.21 470 A 1 
ATOM   3854 C  C   . MET A 1 470 ? 30.633  -21.708 9.682   1.00 28.53 470 A 1 
ATOM   3855 O  O   . MET A 1 470 ? 30.147  -22.613 10.399  1.00 24.82 470 A 1 
ATOM   3856 C  CB  . MET A 1 470 ? 30.224  -19.511 10.820  1.00 30.38 470 A 1 
ATOM   3857 C  CG  . MET A 1 470 ? 29.990  -18.016 10.565  1.00 27.94 470 A 1 
ATOM   3858 S  SD  . MET A 1 470 ? 30.706  -16.909 11.836  1.00 25.01 470 A 1 
ATOM   3859 C  CE  . MET A 1 470 ? 29.642  -17.278 13.250  1.00 22.33 470 A 1 
ATOM   3860 O  OXT . MET A 1 470 ? 31.711  -21.808 9.034   1.00 28.13 470 A 1 
HETATM 3861 MG MG  . MG  B 2 .   ? 5.263   14.623  4.165   1.00 95.58 1   B 1 
HETATM 3862 MG MG  . MG  C 3 .   ? 3.624   15.995  6.659   1.00 94.92 1   C 1 
#
