# Supplementary material for: Theoretical Study of Sphingomyelinases from Entamoeba histolytica and Trichomonas vaginalis Sheds Light on the Evolution of Enzymes Needed for Survival and Colonization
Source: Pathogens. 2025 Jan 5;14(1):32. doi: 10.3390/pathogens14010032 (PMC11768322; doi:10.3390/pathogens14010032)
Supplement: Supplementary file 1 [file pathogens-14-00032-s001.zip › Supplementary structural Files/Trichomonas vaginalis/Trichomonas XP_001296971/fold_xp002196971cox2/fold_xp002196971cox2_model.cif]

# By using this file you agree to the legally binding terms of use found at alphafoldserver.com/output-terms
data_58f23dc85215697d
#
_entry.id 58f23dc85215697d
#
loop_
_atom_type.symbol
C  
CO 
N  
O  
S  
#
loop_
_audit_author.name
_audit_author.pdbx_ordinal
"Google DeepMind" 1 
"Isomorphic Labs" 2 
#
_audit_conform.dict_location https://raw.githubusercontent.com/ihmwg/ModelCIF/master/dist/mmcif_ma.dic
_audit_conform.dict_name     mmcif_ma.dic
_audit_conform.dict_version  1.4.5
#
loop_
_chem_comp.formula
_chem_comp.formula_weight
_chem_comp.id
_chem_comp.mon_nstd_flag
_chem_comp.name
_chem_comp.pdbx_smiles
_chem_comp.pdbx_synonyms
_chem_comp.type
"C3 H7 N O2"    89.093  ALA y ALANINE           C[C@H](N)C(O)=O                  ? "L-PEPTIDE LINKING" 
"C6 H15 N4 O2"  175.209 ARG y ARGININE          N[C@@H](CCCNC(N)=[NH2+])C(O)=O   ? "L-PEPTIDE LINKING" 
"C4 H8 N2 O3"   132.118 ASN y ASPARAGINE        N[C@@H](CC(N)=O)C(O)=O           ? "L-PEPTIDE LINKING" 
"C4 H7 N O4"    133.103 ASP y "ASPARTIC ACID"   N[C@@H](CC(O)=O)C(O)=O           ? "L-PEPTIDE LINKING" 
Co              58.933  CO  . "COBALT (II) ION" "[Co++]"                         ? NON-POLYMER         
"C3 H7 N O2 S"  121.158 CYS y CYSTEINE          N[C@@H](CS)C(O)=O                ? "L-PEPTIDE LINKING" 
"C5 H10 N2 O3"  146.144 GLN y GLUTAMINE         N[C@@H](CCC(N)=O)C(O)=O          ? "L-PEPTIDE LINKING" 
"C5 H9 N O4"    147.129 GLU y "GLUTAMIC ACID"   N[C@@H](CCC(O)=O)C(O)=O          ? "L-PEPTIDE LINKING" 
"C2 H5 N O2"    75.067  GLY y GLYCINE           NCC(O)=O                         ? "PEPTIDE LINKING"   
"C6 H10 N3 O2"  156.162 HIS y HISTIDINE         N[C@@H](Cc1c[nH]c[nH+]1)C(O)=O   ? "L-PEPTIDE LINKING" 
"C6 H13 N O2"   131.173 ILE y ISOLEUCINE        CC[C@H](C)[C@H](N)C(O)=O         ? "L-PEPTIDE LINKING" 
"C6 H13 N O2"   131.173 LEU y LEUCINE           CC(C)C[C@H](N)C(O)=O             ? "L-PEPTIDE LINKING" 
"C6 H15 N2 O2"  147.195 LYS y LYSINE            N[C@@H](CCCC[NH3+])C(O)=O        ? "L-PEPTIDE LINKING" 
"C5 H11 N O2 S" 149.211 MET y METHIONINE        CSCC[C@H](N)C(O)=O               ? "L-PEPTIDE LINKING" 
"C9 H11 N O2"   165.189 PHE y PHENYLALANINE     N[C@@H](Cc1ccccc1)C(O)=O         ? "L-PEPTIDE LINKING" 
"C5 H9 N O2"    115.130 PRO y PROLINE           OC(=O)[C@@H]1CCCN1               ? "L-PEPTIDE LINKING" 
"C3 H7 N O3"    105.093 SER y SERINE            N[C@@H](CO)C(O)=O                ? "L-PEPTIDE LINKING" 
"C4 H9 N O3"    119.119 THR y THREONINE         C[C@@H](O)[C@H](N)C(O)=O         ? "L-PEPTIDE LINKING" 
"C11 H12 N2 O2" 204.225 TRP y TRYPTOPHAN        N[C@@H](Cc1c[nH]c2ccccc12)C(O)=O ? "L-PEPTIDE LINKING" 
"C9 H11 N O3"   181.189 TYR y TYROSINE          N[C@@H](Cc1ccc(O)cc1)C(O)=O      ? "L-PEPTIDE LINKING" 
"C5 H11 N O2"   117.146 VAL y VALINE            CC(C)[C@H](N)C(O)=O              ? "L-PEPTIDE LINKING" 
#
_citation.book_publisher          ?
_citation.country                 UK
_citation.id                      primary
_citation.journal_full            Nature
_citation.journal_id_ASTM         NATUAS
_citation.journal_id_CSD          0006
_citation.journal_id_ISSN         0028-0836
_citation.journal_volume          ?
_citation.page_first              ?
_citation.page_last               ?
_citation.pdbx_database_id_DOI    ?
_citation.pdbx_database_id_PubMed ?
_citation.title                   "Accurate structure prediction of biomolecular interactions with AlphaFold 3"
_citation.year                    2024
#
loop_
_citation_author.citation_id
_citation_author.name
_citation_author.ordinal
primary "Google DeepMind" 1 
primary "Isomorphic Labs" 2 
#
loop_
_entity.id
_entity.pdbx_description
_entity.type
1 . polymer     
2 . non-polymer 
3 . non-polymer 
#
_entity_poly.entity_id      1
_entity_poly.pdbx_strand_id A
_entity_poly.type           polypeptide(L)
#
loop_
_entity_poly_seq.entity_id
_entity_poly_seq.hetero
_entity_poly_seq.mon_id
_entity_poly_seq.num
1 n MET 1   
1 n GLU 2   
1 n ASP 3   
1 n LYS 4   
1 n ILE 5   
1 n LEU 6   
1 n PRO 7   
1 n GLU 8   
1 n GLU 9   
1 n SER 10  
1 n SER 11  
1 n SER 12  
1 n ALA 13  
1 n VAL 14  
1 n PRO 15  
1 n GLU 16  
1 n GLN 17  
1 n PRO 18  
1 n LEU 19  
1 n GLU 20  
1 n ILE 21  
1 n PRO 22  
1 n SER 23  
1 n ASN 24  
1 n THR 25  
1 n LYS 26  
1 n LYS 27  
1 n ARG 28  
1 n ASN 29  
1 n TRP 30  
1 n PRO 31  
1 n ILE 32  
1 n LEU 33  
1 n ALA 34  
1 n LEU 35  
1 n ILE 36  
1 n MET 37  
1 n LEU 38  
1 n ALA 39  
1 n ILE 40  
1 n PHE 41  
1 n LEU 42  
1 n LEU 43  
1 n SER 44  
1 n ILE 45  
1 n LEU 46  
1 n ILE 47  
1 n ALA 48  
1 n THR 49  
1 n ILE 50  
1 n ILE 51  
1 n LEU 52  
1 n ILE 53  
1 n VAL 54  
1 n ARG 55  
1 n LYS 56  
1 n ARG 57  
1 n ASN 58  
1 n ASP 59  
1 n LYS 60  
1 n LYS 61  
1 n PRO 62  
1 n SER 63  
1 n ALA 64  
1 n GLU 65  
1 n TYR 66  
1 n SER 67  
1 n LEU 68  
1 n ASN 69  
1 n PHE 70  
1 n LEU 71  
1 n TYR 72  
1 n ILE 73  
1 n ASN 74  
1 n ASP 75  
1 n ILE 76  
1 n HIS 77  
1 n LEU 78  
1 n ASP 79  
1 n ALA 80  
1 n THR 81  
1 n TYR 82  
1 n VAL 83  
1 n GLU 84  
1 n THR 85  
1 n SER 86  
1 n THR 87  
1 n SER 88  
1 n LYS 89  
1 n LEU 90  
1 n GLY 91  
1 n CYS 92  
1 n ARG 93  
1 n SER 94  
1 n ALA 95  
1 n VAL 96  
1 n ALA 97  
1 n ASP 98  
1 n GLN 99  
1 n VAL 100 
1 n GLU 101 
1 n LYS 102 
1 n PHE 103 
1 n GLN 104 
1 n PHE 105 
1 n GLY 106 
1 n GLN 107 
1 n TYR 108 
1 n GLU 109 
1 n CYS 110 
1 n ASP 111 
1 n ALA 112 
1 n PRO 113 
1 n HIS 114 
1 n LYS 115 
1 n LEU 116 
1 n TYR 117 
1 n ASN 118 
1 n SER 119 
1 n LEU 120 
1 n ILE 121 
1 n ASP 122 
1 n ASN 123 
1 n ALA 124 
1 n LYS 125 
1 n LYS 126 
1 n PHE 127 
1 n ILE 128 
1 n GLU 129 
1 n SER 130 
1 n PRO 131 
1 n ASP 132 
1 n PHE 133 
1 n ILE 134 
1 n LEU 135 
1 n LEU 136 
1 n GLY 137 
1 n GLY 138 
1 n ASP 139 
1 n LEU 140 
1 n ILE 141 
1 n ALA 142 
1 n HIS 143 
1 n GLY 144 
1 n LEU 145 
1 n ASN 146 
1 n VAL 147 
1 n THR 148 
1 n LYS 149 
1 n GLN 150 
1 n MET 151 
1 n LEU 152 
1 n ILE 153 
1 n ASP 154 
1 n ASN 155 
1 n PHE 156 
1 n ASN 157 
1 n ASN 158 
1 n ILE 159 
1 n THR 160 
1 n ASN 161 
1 n PRO 162 
1 n ILE 163 
1 n GLU 164 
1 n LYS 165 
1 n LYS 166 
1 n TYR 167 
1 n PRO 168 
1 n ASN 169 
1 n THR 170 
1 n LYS 171 
1 n ILE 172 
1 n TYR 173 
1 n ILE 174 
1 n THR 175 
1 n LEU 176 
1 n GLY 177 
1 n ASN 178 
1 n ASN 179 
1 n ASP 180 
1 n PHE 181 
1 n GLN 182 
1 n LYS 183 
1 n ASN 184 
1 n TYR 185 
1 n GLY 186 
1 n SER 187 
1 n PHE 188 
1 n ASP 189 
1 n THR 190 
1 n ASP 191 
1 n LEU 192 
1 n THR 193 
1 n ASP 194 
1 n PHE 195 
1 n GLU 196 
1 n THR 197 
1 n VAL 198 
1 n PHE 199 
1 n GLU 200 
1 n ILE 201 
1 n PHE 202 
1 n GLY 203 
1 n LYS 204 
1 n TRP 205 
1 n MET 206 
1 n ASN 207 
1 n THR 208 
1 n GLU 209 
1 n GLN 210 
1 n ALA 211 
1 n GLU 212 
1 n THR 213 
1 n PHE 214 
1 n LYS 215 
1 n LYS 216 
1 n GLY 217 
1 n GLY 218 
1 n TYR 219 
1 n TYR 220 
1 n TYR 221 
1 n ALA 222 
1 n ASP 223 
1 n PHE 224 
1 n PRO 225 
1 n SER 226 
1 n SER 227 
1 n ASN 228 
1 n PHE 229 
1 n ARG 230 
1 n PHE 231 
1 n LEU 232 
1 n PHE 233 
1 n LEU 234 
1 n ASN 235 
1 n THR 236 
1 n VAL 237 
1 n ILE 238 
1 n TYR 239 
1 n SER 240 
1 n ARG 241 
1 n LYS 242 
1 n ARG 243 
1 n THR 244 
1 n PHE 245 
1 n ASN 246 
1 n GLU 247 
1 n THR 248 
1 n LEU 249 
1 n THR 250 
1 n ASP 251 
1 n PRO 252 
1 n TYR 253 
1 n ASP 254 
1 n GLN 255 
1 n PHE 256 
1 n ALA 257 
1 n TRP 258 
1 n ILE 259 
1 n ARG 260 
1 n LYS 261 
1 n MET 262 
1 n TYR 263 
1 n LYS 264 
1 n ASP 265 
1 n ALA 266 
1 n VAL 267 
1 n GLN 268 
1 n LYS 269 
1 n GLY 270 
1 n TYR 271 
1 n LYS 272 
1 n VAL 273 
1 n GLY 274 
1 n ILE 275 
1 n ALA 276 
1 n LEU 277 
1 n HIS 278 
1 n ILE 279 
1 n PRO 280 
1 n PRO 281 
1 n GLY 282 
1 n VAL 283 
1 n VAL 284 
1 n TYR 285 
1 n THR 286 
1 n ASP 287 
1 n ASN 288 
1 n LYS 289 
1 n VAL 290 
1 n GLY 291 
1 n TRP 292 
1 n ASN 293 
1 n LEU 294 
1 n LYS 295 
1 n TYR 296 
1 n ILE 297 
1 n ASN 298 
1 n THR 299 
1 n PHE 300 
1 n ALA 301 
1 n GLU 302 
1 n ILE 303 
1 n MET 304 
1 n LYS 305 
1 n GLU 306 
1 n CYS 307 
1 n ASP 308 
1 n PHE 309 
1 n SER 310 
1 n PHE 311 
1 n ILE 312 
1 n ILE 313 
1 n SER 314 
1 n GLY 315 
1 n HIS 316 
1 n SER 317 
1 n HIS 318 
1 n THR 319 
1 n ASP 320 
1 n MET 321 
1 n ILE 322 
1 n LEU 323 
1 n PRO 324 
1 n LEU 325 
1 n TYR 326 
1 n THR 327 
1 n PRO 328 
1 n ASN 329 
1 n SER 330 
1 n ASP 331 
1 n THR 332 
1 n ASP 333 
1 n ASN 334 
1 n ILE 335 
1 n LEU 336 
1 n TYR 337 
1 n SER 338 
1 n LEU 339 
1 n SER 340 
1 n ALA 341 
1 n PRO 342 
1 n SER 343 
1 n VAL 344 
1 n SER 345 
1 n PRO 346 
1 n THR 347 
1 n HIS 348 
1 n TYR 349 
1 n ASN 350 
1 n ASN 351 
1 n PRO 352 
1 n GLY 353 
1 n PHE 354 
1 n ARG 355 
1 n HIS 356 
1 n TYR 357 
1 n LEU 358 
1 n LEU 359 
1 n ASP 360 
1 n GLN 361 
1 n GLU 362 
1 n ILE 363 
1 n ILE 364 
1 n LYS 365 
1 n ASP 366 
1 n PHE 367 
1 n ILE 368 
1 n GLN 369 
1 n TYR 370 
1 n TYR 371 
1 n ALA 372 
1 n ASP 373 
1 n ILE 374 
1 n MET 375 
1 n LEU 376 
1 n ASN 377 
1 n PRO 378 
1 n SER 379 
1 n GLU 380 
1 n LEU 381 
1 n ASN 382 
1 n TRP 383 
1 n GLU 384 
1 n ILE 385 
1 n GLU 386 
1 n TYR 387 
1 n LYS 388 
1 n PHE 389 
1 n SER 390 
1 n GLU 391 
1 n ALA 392 
1 n TYR 393 
1 n LYS 394 
1 n THR 395 
1 n GLN 396 
1 n ASN 397 
1 n ILE 398 
1 n THR 399 
1 n ARG 400 
1 n ASN 401 
1 n SER 402 
1 n ILE 403 
1 n ASN 404 
1 n ASP 405 
1 n ALA 406 
1 n VAL 407 
1 n LYS 408 
1 n TRP 409 
1 n ILE 410 
1 n ARG 411 
1 n SER 412 
1 n THR 413 
1 n GLY 414 
1 n GLU 415 
1 n GLY 416 
1 n GLN 417 
1 n TRP 418 
1 n ARG 419 
1 n TYR 420 
1 n ARG 421 
1 n GLU 422 
1 n ARG 423 
1 n VAL 424 
1 n TYR 425 
1 n SER 426 
1 n ARG 427 
1 n ALA 428 
1 n ASP 429 
1 n LYS 430 
1 n HIS 431 
1 n ASN 432 
1 n SER 433 
1 n PHE 434 
1 n TYR 435 
1 n TYR 436 
1 n CYS 437 
1 n THR 438 
1 n LEU 439 
1 n ARG 440 
1 n ALA 441 
1 n LEU 442 
1 n LEU 443 
1 n PRO 444 
1 n ASP 445 
1 n ASP 446 
1 n VAL 447 
1 n THR 448 
1 n LYS 449 
1 n CYS 450 
1 n ALA 451 
1 n LYS 452 
1 n GLN 453 
1 n ASN 454 
1 n GLY 455 
1 n ALA 456 
1 n GLU 457 
1 n GLU 458 
1 n LEU 459 
1 n SER 460 
1 n PHE 461 
1 n GLN 462 
1 n PRO 463 
1 n TYR 464 
1 n TYR 465 
1 n HIS 466 
1 n SER 467 
1 n LYS 468 
1 n ASP 469 
1 n MET 470 
#
_ma_data.content_type "model coordinates"
_ma_data.id           1
_ma_data.name         Model
#
_ma_model_list.data_id          1
_ma_model_list.model_group_id   1
_ma_model_list.model_group_name "AlphaFold-beta-20231127 (7a14c934-fe78-43c1-a552-7fb305b0ebd1 @ 2024-09-17 14:59:24)"
_ma_model_list.model_id         1
_ma_model_list.model_name       "Top ranked model"
_ma_model_list.model_type       "Ab initio model"
_ma_model_list.ordinal_id       1
#
loop_
_ma_protocol_step.method_type
_ma_protocol_step.ordinal_id
_ma_protocol_step.protocol_id
_ma_protocol_step.step_id
"coevolution MSA" 1 1 1 
"template search" 2 1 2 
modeling          3 1 3 
#
loop_
_ma_qa_metric.id
_ma_qa_metric.mode
_ma_qa_metric.name
_ma_qa_metric.software_group_id
_ma_qa_metric.type
1 global pLDDT 1 pLDDT 
2 local  pLDDT 1 pLDDT 
#
_ma_qa_metric_global.metric_id    1
_ma_qa_metric_global.metric_value 85.69
_ma_qa_metric_global.model_id     1
_ma_qa_metric_global.ordinal_id   1
#
_ma_software_group.group_id    1
_ma_software_group.ordinal_id  1
_ma_software_group.software_id 1
#
loop_
_ma_target_entity.data_id
_ma_target_entity.entity_id
_ma_target_entity.origin
1 1 . 
1 2 . 
1 3 . 
#
loop_
_ma_target_entity_instance.asym_id
_ma_target_entity_instance.details
_ma_target_entity_instance.entity_id
A . 1 
B . 2 
C . 3 
#
loop_
_pdbx_data_usage.details
_pdbx_data_usage.id
_pdbx_data_usage.type
_pdbx_data_usage.url
;NON-COMMERCIAL USE ONLY, BY USING THIS FILE YOU AGREE TO THE TERMS OF USE FOUND
AT alphafoldserver.com/output-terms.
;
1 license    ? 
;THE INFORMATION IS NOT INTENDED FOR, HAS NOT BEEN VALIDATED FOR, AND IS NOT
APPROVED FOR CLINICAL USE. IT SHOULD NOT BE USED FOR CLINICAL PURPOSE OR RELIED
ON FOR MEDICAL OR OTHER PROFESSIONAL ADVICE. IT IS THEORETICAL MODELLING ONLY
AND CAUTION SHOULD BE EXERCISED IN ITS USE. IT IS PROVIDED "AS-IS" WITHOUT ANY
WARRANTY OF ANY KIND, WHETHER EXPRESSED OR IMPLIED. NO WARRANTY IS GIVEN THAT
USE OF THE INFORMATION SHALL NOT INFRINGE THE RIGHTS OF ANY THIRD PARTY.
;
2 disclaimer ? 
#
loop_
_pdbx_nonpoly_scheme.asym_id
_pdbx_nonpoly_scheme.auth_seq_num
_pdbx_nonpoly_scheme.entity_id
_pdbx_nonpoly_scheme.mon_id
_pdbx_nonpoly_scheme.pdb_ins_code
_pdbx_nonpoly_scheme.pdb_seq_num
_pdbx_nonpoly_scheme.pdb_strand_id
B 1 2 CO . 1 B 
C 1 3 CO . 1 C 
#
loop_
_pdbx_poly_seq_scheme.asym_id
_pdbx_poly_seq_scheme.auth_seq_num
_pdbx_poly_seq_scheme.entity_id
_pdbx_poly_seq_scheme.hetero
_pdbx_poly_seq_scheme.mon_id
_pdbx_poly_seq_scheme.pdb_ins_code
_pdbx_poly_seq_scheme.pdb_seq_num
_pdbx_poly_seq_scheme.pdb_strand_id
_pdbx_poly_seq_scheme.seq_id
A 1   1 n MET . 1   A 1   
A 2   1 n GLU . 2   A 2   
A 3   1 n ASP . 3   A 3   
A 4   1 n LYS . 4   A 4   
A 5   1 n ILE . 5   A 5   
A 6   1 n LEU . 6   A 6   
A 7   1 n PRO . 7   A 7   
A 8   1 n GLU . 8   A 8   
A 9   1 n GLU . 9   A 9   
A 10  1 n SER . 10  A 10  
A 11  1 n SER . 11  A 11  
A 12  1 n SER . 12  A 12  
A 13  1 n ALA . 13  A 13  
A 14  1 n VAL . 14  A 14  
A 15  1 n PRO . 15  A 15  
A 16  1 n GLU . 16  A 16  
A 17  1 n GLN . 17  A 17  
A 18  1 n PRO . 18  A 18  
A 19  1 n LEU . 19  A 19  
A 20  1 n GLU . 20  A 20  
A 21  1 n ILE . 21  A 21  
A 22  1 n PRO . 22  A 22  
A 23  1 n SER . 23  A 23  
A 24  1 n ASN . 24  A 24  
A 25  1 n THR . 25  A 25  
A 26  1 n LYS . 26  A 26  
A 27  1 n LYS . 27  A 27  
A 28  1 n ARG . 28  A 28  
A 29  1 n ASN . 29  A 29  
A 30  1 n TRP . 30  A 30  
A 31  1 n PRO . 31  A 31  
A 32  1 n ILE . 32  A 32  
A 33  1 n LEU . 33  A 33  
A 34  1 n ALA . 34  A 34  
A 35  1 n LEU . 35  A 35  
A 36  1 n ILE . 36  A 36  
A 37  1 n MET . 37  A 37  
A 38  1 n LEU . 38  A 38  
A 39  1 n ALA . 39  A 39  
A 40  1 n ILE . 40  A 40  
A 41  1 n PHE . 41  A 41  
A 42  1 n LEU . 42  A 42  
A 43  1 n LEU . 43  A 43  
A 44  1 n SER . 44  A 44  
A 45  1 n ILE . 45  A 45  
A 46  1 n LEU . 46  A 46  
A 47  1 n ILE . 47  A 47  
A 48  1 n ALA . 48  A 48  
A 49  1 n THR . 49  A 49  
A 50  1 n ILE . 50  A 50  
A 51  1 n ILE . 51  A 51  
A 52  1 n LEU . 52  A 52  
A 53  1 n ILE . 53  A 53  
A 54  1 n VAL . 54  A 54  
A 55  1 n ARG . 55  A 55  
A 56  1 n LYS . 56  A 56  
A 57  1 n ARG . 57  A 57  
A 58  1 n ASN . 58  A 58  
A 59  1 n ASP . 59  A 59  
A 60  1 n LYS . 60  A 60  
A 61  1 n LYS . 61  A 61  
A 62  1 n PRO . 62  A 62  
A 63  1 n SER . 63  A 63  
A 64  1 n ALA . 64  A 64  
A 65  1 n GLU . 65  A 65  
A 66  1 n TYR . 66  A 66  
A 67  1 n SER . 67  A 67  
A 68  1 n LEU . 68  A 68  
A 69  1 n ASN . 69  A 69  
A 70  1 n PHE . 70  A 70  
A 71  1 n LEU . 71  A 71  
A 72  1 n TYR . 72  A 72  
A 73  1 n ILE . 73  A 73  
A 74  1 n ASN . 74  A 74  
A 75  1 n ASP . 75  A 75  
A 76  1 n ILE . 76  A 76  
A 77  1 n HIS . 77  A 77  
A 78  1 n LEU . 78  A 78  
A 79  1 n ASP . 79  A 79  
A 80  1 n ALA . 80  A 80  
A 81  1 n THR . 81  A 81  
A 82  1 n TYR . 82  A 82  
A 83  1 n VAL . 83  A 83  
A 84  1 n GLU . 84  A 84  
A 85  1 n THR . 85  A 85  
A 86  1 n SER . 86  A 86  
A 87  1 n THR . 87  A 87  
A 88  1 n SER . 88  A 88  
A 89  1 n LYS . 89  A 89  
A 90  1 n LEU . 90  A 90  
A 91  1 n GLY . 91  A 91  
A 92  1 n CYS . 92  A 92  
A 93  1 n ARG . 93  A 93  
A 94  1 n SER . 94  A 94  
A 95  1 n ALA . 95  A 95  
A 96  1 n VAL . 96  A 96  
A 97  1 n ALA . 97  A 97  
A 98  1 n ASP . 98  A 98  
A 99  1 n GLN . 99  A 99  
A 100 1 n VAL . 100 A 100 
A 101 1 n GLU . 101 A 101 
A 102 1 n LYS . 102 A 102 
A 103 1 n PHE . 103 A 103 
A 104 1 n GLN . 104 A 104 
A 105 1 n PHE . 105 A 105 
A 106 1 n GLY . 106 A 106 
A 107 1 n GLN . 107 A 107 
A 108 1 n TYR . 108 A 108 
A 109 1 n GLU . 109 A 109 
A 110 1 n CYS . 110 A 110 
A 111 1 n ASP . 111 A 111 
A 112 1 n ALA . 112 A 112 
A 113 1 n PRO . 113 A 113 
A 114 1 n HIS . 114 A 114 
A 115 1 n LYS . 115 A 115 
A 116 1 n LEU . 116 A 116 
A 117 1 n TYR . 117 A 117 
A 118 1 n ASN . 118 A 118 
A 119 1 n SER . 119 A 119 
A 120 1 n LEU . 120 A 120 
A 121 1 n ILE . 121 A 121 
A 122 1 n ASP . 122 A 122 
A 123 1 n ASN . 123 A 123 
A 124 1 n ALA . 124 A 124 
A 125 1 n LYS . 125 A 125 
A 126 1 n LYS . 126 A 126 
A 127 1 n PHE . 127 A 127 
A 128 1 n ILE . 128 A 128 
A 129 1 n GLU . 129 A 129 
A 130 1 n SER . 130 A 130 
A 131 1 n PRO . 131 A 131 
A 132 1 n ASP . 132 A 132 
A 133 1 n PHE . 133 A 133 
A 134 1 n ILE . 134 A 134 
A 135 1 n LEU . 135 A 135 
A 136 1 n LEU . 136 A 136 
A 137 1 n GLY . 137 A 137 
A 138 1 n GLY . 138 A 138 
A 139 1 n ASP . 139 A 139 
A 140 1 n LEU . 140 A 140 
A 141 1 n ILE . 141 A 141 
A 142 1 n ALA . 142 A 142 
A 143 1 n HIS . 143 A 143 
A 144 1 n GLY . 144 A 144 
A 145 1 n LEU . 145 A 145 
A 146 1 n ASN . 146 A 146 
A 147 1 n VAL . 147 A 147 
A 148 1 n THR . 148 A 148 
A 149 1 n LYS . 149 A 149 
A 150 1 n GLN . 150 A 150 
A 151 1 n MET . 151 A 151 
A 152 1 n LEU . 152 A 152 
A 153 1 n ILE . 153 A 153 
A 154 1 n ASP . 154 A 154 
A 155 1 n ASN . 155 A 155 
A 156 1 n PHE . 156 A 156 
A 157 1 n ASN . 157 A 157 
A 158 1 n ASN . 158 A 158 
A 159 1 n ILE . 159 A 159 
A 160 1 n THR . 160 A 160 
A 161 1 n ASN . 161 A 161 
A 162 1 n PRO . 162 A 162 
A 163 1 n ILE . 163 A 163 
A 164 1 n GLU . 164 A 164 
A 165 1 n LYS . 165 A 165 
A 166 1 n LYS . 166 A 166 
A 167 1 n TYR . 167 A 167 
A 168 1 n PRO . 168 A 168 
A 169 1 n ASN . 169 A 169 
A 170 1 n THR . 170 A 170 
A 171 1 n LYS . 171 A 171 
A 172 1 n ILE . 172 A 172 
A 173 1 n TYR . 173 A 173 
A 174 1 n ILE . 174 A 174 
A 175 1 n THR . 175 A 175 
A 176 1 n LEU . 176 A 176 
A 177 1 n GLY . 177 A 177 
A 178 1 n ASN . 178 A 178 
A 179 1 n ASN . 179 A 179 
A 180 1 n ASP . 180 A 180 
A 181 1 n PHE . 181 A 181 
A 182 1 n GLN . 182 A 182 
A 183 1 n LYS . 183 A 183 
A 184 1 n ASN . 184 A 184 
A 185 1 n TYR . 185 A 185 
A 186 1 n GLY . 186 A 186 
A 187 1 n SER . 187 A 187 
A 188 1 n PHE . 188 A 188 
A 189 1 n ASP . 189 A 189 
A 190 1 n THR . 190 A 190 
A 191 1 n ASP . 191 A 191 
A 192 1 n LEU . 192 A 192 
A 193 1 n THR . 193 A 193 
A 194 1 n ASP . 194 A 194 
A 195 1 n PHE . 195 A 195 
A 196 1 n GLU . 196 A 196 
A 197 1 n THR . 197 A 197 
A 198 1 n VAL . 198 A 198 
A 199 1 n PHE . 199 A 199 
A 200 1 n GLU . 200 A 200 
A 201 1 n ILE . 201 A 201 
A 202 1 n PHE . 202 A 202 
A 203 1 n GLY . 203 A 203 
A 204 1 n LYS . 204 A 204 
A 205 1 n TRP . 205 A 205 
A 206 1 n MET . 206 A 206 
A 207 1 n ASN . 207 A 207 
A 208 1 n THR . 208 A 208 
A 209 1 n GLU . 209 A 209 
A 210 1 n GLN . 210 A 210 
A 211 1 n ALA . 211 A 211 
A 212 1 n GLU . 212 A 212 
A 213 1 n THR . 213 A 213 
A 214 1 n PHE . 214 A 214 
A 215 1 n LYS . 215 A 215 
A 216 1 n LYS . 216 A 216 
A 217 1 n GLY . 217 A 217 
A 218 1 n GLY . 218 A 218 
A 219 1 n TYR . 219 A 219 
A 220 1 n TYR . 220 A 220 
A 221 1 n TYR . 221 A 221 
A 222 1 n ALA . 222 A 222 
A 223 1 n ASP . 223 A 223 
A 224 1 n PHE . 224 A 224 
A 225 1 n PRO . 225 A 225 
A 226 1 n SER . 226 A 226 
A 227 1 n SER . 227 A 227 
A 228 1 n ASN . 228 A 228 
A 229 1 n PHE . 229 A 229 
A 230 1 n ARG . 230 A 230 
A 231 1 n PHE . 231 A 231 
A 232 1 n LEU . 232 A 232 
A 233 1 n PHE . 233 A 233 
A 234 1 n LEU . 234 A 234 
A 235 1 n ASN . 235 A 235 
A 236 1 n THR . 236 A 236 
A 237 1 n VAL . 237 A 237 
A 238 1 n ILE . 238 A 238 
A 239 1 n TYR . 239 A 239 
A 240 1 n SER . 240 A 240 
A 241 1 n ARG . 241 A 241 
A 242 1 n LYS . 242 A 242 
A 243 1 n ARG . 243 A 243 
A 244 1 n THR . 244 A 244 
A 245 1 n PHE . 245 A 245 
A 246 1 n ASN . 246 A 246 
A 247 1 n GLU . 247 A 247 
A 248 1 n THR . 248 A 248 
A 249 1 n LEU . 249 A 249 
A 250 1 n THR . 250 A 250 
A 251 1 n ASP . 251 A 251 
A 252 1 n PRO . 252 A 252 
A 253 1 n TYR . 253 A 253 
A 254 1 n ASP . 254 A 254 
A 255 1 n GLN . 255 A 255 
A 256 1 n PHE . 256 A 256 
A 257 1 n ALA . 257 A 257 
A 258 1 n TRP . 258 A 258 
A 259 1 n ILE . 259 A 259 
A 260 1 n ARG . 260 A 260 
A 261 1 n LYS . 261 A 261 
A 262 1 n MET . 262 A 262 
A 263 1 n TYR . 263 A 263 
A 264 1 n LYS . 264 A 264 
A 265 1 n ASP . 265 A 265 
A 266 1 n ALA . 266 A 266 
A 267 1 n VAL . 267 A 267 
A 268 1 n GLN . 268 A 268 
A 269 1 n LYS . 269 A 269 
A 270 1 n GLY . 270 A 270 
A 271 1 n TYR . 271 A 271 
A 272 1 n LYS . 272 A 272 
A 273 1 n VAL . 273 A 273 
A 274 1 n GLY . 274 A 274 
A 275 1 n ILE . 275 A 275 
A 276 1 n ALA . 276 A 276 
A 277 1 n LEU . 277 A 277 
A 278 1 n HIS . 278 A 278 
A 279 1 n ILE . 279 A 279 
A 280 1 n PRO . 280 A 280 
A 281 1 n PRO . 281 A 281 
A 282 1 n GLY . 282 A 282 
A 283 1 n VAL . 283 A 283 
A 284 1 n VAL . 284 A 284 
A 285 1 n TYR . 285 A 285 
A 286 1 n THR . 286 A 286 
A 287 1 n ASP . 287 A 287 
A 288 1 n ASN . 288 A 288 
A 289 1 n LYS . 289 A 289 
A 290 1 n VAL . 290 A 290 
A 291 1 n GLY . 291 A 291 
A 292 1 n TRP . 292 A 292 
A 293 1 n ASN . 293 A 293 
A 294 1 n LEU . 294 A 294 
A 295 1 n LYS . 295 A 295 
A 296 1 n TYR . 296 A 296 
A 297 1 n ILE . 297 A 297 
A 298 1 n ASN . 298 A 298 
A 299 1 n THR . 299 A 299 
A 300 1 n PHE . 300 A 300 
A 301 1 n ALA . 301 A 301 
A 302 1 n GLU . 302 A 302 
A 303 1 n ILE . 303 A 303 
A 304 1 n MET . 304 A 304 
A 305 1 n LYS . 305 A 305 
A 306 1 n GLU . 306 A 306 
A 307 1 n CYS . 307 A 307 
A 308 1 n ASP . 308 A 308 
A 309 1 n PHE . 309 A 309 
A 310 1 n SER . 310 A 310 
A 311 1 n PHE . 311 A 311 
A 312 1 n ILE . 312 A 312 
A 313 1 n ILE . 313 A 313 
A 314 1 n SER . 314 A 314 
A 315 1 n GLY . 315 A 315 
A 316 1 n HIS . 316 A 316 
A 317 1 n SER . 317 A 317 
A 318 1 n HIS . 318 A 318 
A 319 1 n THR . 319 A 319 
A 320 1 n ASP . 320 A 320 
A 321 1 n MET . 321 A 321 
A 322 1 n ILE . 322 A 322 
A 323 1 n LEU . 323 A 323 
A 324 1 n PRO . 324 A 324 
A 325 1 n LEU . 325 A 325 
A 326 1 n TYR . 326 A 326 
A 327 1 n THR . 327 A 327 
A 328 1 n PRO . 328 A 328 
A 329 1 n ASN . 329 A 329 
A 330 1 n SER . 330 A 330 
A 331 1 n ASP . 331 A 331 
A 332 1 n THR . 332 A 332 
A 333 1 n ASP . 333 A 333 
A 334 1 n ASN . 334 A 334 
A 335 1 n ILE . 335 A 335 
A 336 1 n LEU . 336 A 336 
A 337 1 n TYR . 337 A 337 
A 338 1 n SER . 338 A 338 
A 339 1 n LEU . 339 A 339 
A 340 1 n SER . 340 A 340 
A 341 1 n ALA . 341 A 341 
A 342 1 n PRO . 342 A 342 
A 343 1 n SER . 343 A 343 
A 344 1 n VAL . 344 A 344 
A 345 1 n SER . 345 A 345 
A 346 1 n PRO . 346 A 346 
A 347 1 n THR . 347 A 347 
A 348 1 n HIS . 348 A 348 
A 349 1 n TYR . 349 A 349 
A 350 1 n ASN . 350 A 350 
A 351 1 n ASN . 351 A 351 
A 352 1 n PRO . 352 A 352 
A 353 1 n GLY . 353 A 353 
A 354 1 n PHE . 354 A 354 
A 355 1 n ARG . 355 A 355 
A 356 1 n HIS . 356 A 356 
A 357 1 n TYR . 357 A 357 
A 358 1 n LEU . 358 A 358 
A 359 1 n LEU . 359 A 359 
A 360 1 n ASP . 360 A 360 
A 361 1 n GLN . 361 A 361 
A 362 1 n GLU . 362 A 362 
A 363 1 n ILE . 363 A 363 
A 364 1 n ILE . 364 A 364 
A 365 1 n LYS . 365 A 365 
A 366 1 n ASP . 366 A 366 
A 367 1 n PHE . 367 A 367 
A 368 1 n ILE . 368 A 368 
A 369 1 n GLN . 369 A 369 
A 370 1 n TYR . 370 A 370 
A 371 1 n TYR . 371 A 371 
A 372 1 n ALA . 372 A 372 
A 373 1 n ASP . 373 A 373 
A 374 1 n ILE . 374 A 374 
A 375 1 n MET . 375 A 375 
A 376 1 n LEU . 376 A 376 
A 377 1 n ASN . 377 A 377 
A 378 1 n PRO . 378 A 378 
A 379 1 n SER . 379 A 379 
A 380 1 n GLU . 380 A 380 
A 381 1 n LEU . 381 A 381 
A 382 1 n ASN . 382 A 382 
A 383 1 n TRP . 383 A 383 
A 384 1 n GLU . 384 A 384 
A 385 1 n ILE . 385 A 385 
A 386 1 n GLU . 386 A 386 
A 387 1 n TYR . 387 A 387 
A 388 1 n LYS . 388 A 388 
A 389 1 n PHE . 389 A 389 
A 390 1 n SER . 390 A 390 
A 391 1 n GLU . 391 A 391 
A 392 1 n ALA . 392 A 392 
A 393 1 n TYR . 393 A 393 
A 394 1 n LYS . 394 A 394 
A 395 1 n THR . 395 A 395 
A 396 1 n GLN . 396 A 396 
A 397 1 n ASN . 397 A 397 
A 398 1 n ILE . 398 A 398 
A 399 1 n THR . 399 A 399 
A 400 1 n ARG . 400 A 400 
A 401 1 n ASN . 401 A 401 
A 402 1 n SER . 402 A 402 
A 403 1 n ILE . 403 A 403 
A 404 1 n ASN . 404 A 404 
A 405 1 n ASP . 405 A 405 
A 406 1 n ALA . 406 A 406 
A 407 1 n VAL . 407 A 407 
A 408 1 n LYS . 408 A 408 
A 409 1 n TRP . 409 A 409 
A 410 1 n ILE . 410 A 410 
A 411 1 n ARG . 411 A 411 
A 412 1 n SER . 412 A 412 
A 413 1 n THR . 413 A 413 
A 414 1 n GLY . 414 A 414 
A 415 1 n GLU . 415 A 415 
A 416 1 n GLY . 416 A 416 
A 417 1 n GLN . 417 A 417 
A 418 1 n TRP . 418 A 418 
A 419 1 n ARG . 419 A 419 
A 420 1 n TYR . 420 A 420 
A 421 1 n ARG . 421 A 421 
A 422 1 n GLU . 422 A 422 
A 423 1 n ARG . 423 A 423 
A 424 1 n VAL . 424 A 424 
A 425 1 n TYR . 425 A 425 
A 426 1 n SER . 426 A 426 
A 427 1 n ARG . 427 A 427 
A 428 1 n ALA . 428 A 428 
A 429 1 n ASP . 429 A 429 
A 430 1 n LYS . 430 A 430 
A 431 1 n HIS . 431 A 431 
A 432 1 n ASN . 432 A 432 
A 433 1 n SER . 433 A 433 
A 434 1 n PHE . 434 A 434 
A 435 1 n TYR . 435 A 435 
A 436 1 n TYR . 436 A 436 
A 437 1 n CYS . 437 A 437 
A 438 1 n THR . 438 A 438 
A 439 1 n LEU . 439 A 439 
A 440 1 n ARG . 440 A 440 
A 441 1 n ALA . 441 A 441 
A 442 1 n LEU . 442 A 442 
A 443 1 n LEU . 443 A 443 
A 444 1 n PRO . 444 A 444 
A 445 1 n ASP . 445 A 445 
A 446 1 n ASP . 446 A 446 
A 447 1 n VAL . 447 A 447 
A 448 1 n THR . 448 A 448 
A 449 1 n LYS . 449 A 449 
A 450 1 n CYS . 450 A 450 
A 451 1 n ALA . 451 A 451 
A 452 1 n LYS . 452 A 452 
A 453 1 n GLN . 453 A 453 
A 454 1 n ASN . 454 A 454 
A 455 1 n GLY . 455 A 455 
A 456 1 n ALA . 456 A 456 
A 457 1 n GLU . 457 A 457 
A 458 1 n GLU . 458 A 458 
A 459 1 n LEU . 459 A 459 
A 460 1 n SER . 460 A 460 
A 461 1 n PHE . 461 A 461 
A 462 1 n GLN . 462 A 462 
A 463 1 n PRO . 463 A 463 
A 464 1 n TYR . 464 A 464 
A 465 1 n TYR . 465 A 465 
A 466 1 n HIS . 466 A 466 
A 467 1 n SER . 467 A 467 
A 468 1 n LYS . 468 A 468 
A 469 1 n ASP . 469 A 469 
A 470 1 n MET . 470 A 470 
#
_software.classification other
_software.date           ?
_software.description    "Structure prediction"
_software.name           AlphaFold
_software.pdbx_ordinal   1
_software.type           package
_software.version        "AlphaFold-beta-20231127 (7a14c934-fe78-43c1-a552-7fb305b0ebd1 @ 2024-09-17 14:59:24)"
#
loop_
_struct_asym.entity_id
_struct_asym.id
1 A 
2 B 
3 C 
#
loop_
_atom_site.group_PDB
_atom_site.id
_atom_site.type_symbol
_atom_site.label_atom_id
_atom_site.label_alt_id
_atom_site.label_comp_id
_atom_site.label_asym_id
_atom_site.label_entity_id
_atom_site.label_seq_id
_atom_site.pdbx_PDB_ins_code
_atom_site.Cartn_x
_atom_site.Cartn_y
_atom_site.Cartn_z
_atom_site.occupancy
_atom_site.B_iso_or_equiv
_atom_site.auth_seq_id
_atom_site.auth_asym_id
_atom_site.pdbx_PDB_model_num
ATOM   1    N  N   . MET A 1 1   ? 73.534  -91.649 74.106  1.00 21.78 1   A 1 
ATOM   2    C  CA  . MET A 1 1   ? 72.820  -92.204 72.951  1.00 29.32 1   A 1 
ATOM   3    C  C   . MET A 1 1   ? 73.095  -91.284 71.779  1.00 30.41 1   A 1 
ATOM   4    O  O   . MET A 1 1   ? 72.994  -90.089 71.937  1.00 30.64 1   A 1 
ATOM   5    C  CB  . MET A 1 1   ? 71.320  -92.347 73.217  1.00 30.83 1   A 1 
ATOM   6    C  CG  . MET A 1 1   ? 70.997  -93.783 73.657  1.00 28.80 1   A 1 
ATOM   7    S  SD  . MET A 1 1   ? 69.312  -94.015 74.237  1.00 27.89 1   A 1 
ATOM   8    C  CE  . MET A 1 1   ? 69.187  -95.812 74.229  1.00 24.04 1   A 1 
ATOM   9    N  N   . GLU A 1 2   ? 73.572  -91.837 70.713  1.00 30.32 2   A 1 
ATOM   10   C  CA  . GLU A 1 2   ? 74.095  -91.098 69.569  1.00 32.10 2   A 1 
ATOM   11   C  C   . GLU A 1 2   ? 72.924  -90.523 68.749  1.00 29.92 2   A 1 
ATOM   12   O  O   . GLU A 1 2   ? 72.230  -91.266 68.050  1.00 29.40 2   A 1 
ATOM   13   C  CB  . GLU A 1 2   ? 74.960  -92.040 68.719  1.00 33.21 2   A 1 
ATOM   14   C  CG  . GLU A 1 2   ? 76.273  -92.447 69.423  1.00 31.17 2   A 1 
ATOM   15   C  CD  . GLU A 1 2   ? 77.058  -93.555 68.676  1.00 29.11 2   A 1 
ATOM   16   O  OE1 . GLU A 1 2   ? 78.299  -93.583 68.812  1.00 26.13 2   A 1 
ATOM   17   O  OE2 . GLU A 1 2   ? 76.391  -94.392 68.017  1.00 31.93 2   A 1 
ATOM   18   N  N   . ASP A 1 3   ? 72.683  -89.228 68.892  1.00 35.81 3   A 1 
ATOM   19   C  CA  . ASP A 1 3   ? 71.668  -88.521 68.108  1.00 37.13 3   A 1 
ATOM   20   C  C   . ASP A 1 3   ? 72.082  -88.520 66.630  1.00 35.30 3   A 1 
ATOM   21   O  O   . ASP A 1 3   ? 72.966  -87.769 66.194  1.00 35.22 3   A 1 
ATOM   22   C  CB  . ASP A 1 3   ? 71.446  -87.113 68.660  1.00 37.13 3   A 1 
ATOM   23   C  CG  . ASP A 1 3   ? 70.615  -87.128 69.949  1.00 33.44 3   A 1 
ATOM   24   O  OD1 . ASP A 1 3   ? 69.705  -87.978 70.054  1.00 33.26 3   A 1 
ATOM   25   O  OD2 . ASP A 1 3   ? 70.912  -86.304 70.840  1.00 34.47 3   A 1 
ATOM   26   N  N   . LYS A 1 4   ? 71.465  -89.468 65.879  1.00 29.96 4   A 1 
ATOM   27   C  CA  . LYS A 1 4   ? 71.710  -89.586 64.448  1.00 34.05 4   A 1 
ATOM   28   C  C   . LYS A 1 4   ? 71.166  -88.338 63.739  1.00 31.36 4   A 1 
ATOM   29   O  O   . LYS A 1 4   ? 69.956  -88.153 63.647  1.00 31.23 4   A 1 
ATOM   30   C  CB  . LYS A 1 4   ? 71.078  -90.858 63.871  1.00 35.33 4   A 1 
ATOM   31   C  CG  . LYS A 1 4   ? 71.905  -92.109 64.204  1.00 33.42 4   A 1 
ATOM   32   C  CD  . LYS A 1 4   ? 71.294  -93.364 63.555  1.00 32.92 4   A 1 
ATOM   33   C  CE  . LYS A 1 4   ? 72.188  -94.582 63.804  1.00 29.72 4   A 1 
ATOM   34   N  NZ  . LYS A 1 4   ? 71.640  -95.810 63.196  1.00 27.79 4   A 1 
ATOM   35   N  N   . ILE A 1 5   ? 72.066  -87.515 63.253  1.00 35.95 5   A 1 
ATOM   36   C  CA  . ILE A 1 5   ? 71.790  -86.367 62.383  1.00 39.12 5   A 1 
ATOM   37   C  C   . ILE A 1 5   ? 71.172  -86.918 61.093  1.00 37.41 5   A 1 
ATOM   38   O  O   . ILE A 1 5   ? 71.864  -87.529 60.279  1.00 36.34 5   A 1 
ATOM   39   C  CB  . ILE A 1 5   ? 73.085  -85.574 62.142  1.00 40.04 5   A 1 
ATOM   40   C  CG1 . ILE A 1 5   ? 73.706  -85.099 63.491  1.00 37.01 5   A 1 
ATOM   41   C  CG2 . ILE A 1 5   ? 72.805  -84.373 61.231  1.00 38.57 5   A 1 
ATOM   42   C  CD1 . ILE A 1 5   ? 75.102  -84.490 63.364  1.00 37.08 5   A 1 
ATOM   43   N  N   . LEU A 1 6   ? 69.840  -86.802 60.962  1.00 39.42 6   A 1 
ATOM   44   C  CA  . LEU A 1 6   ? 69.138  -87.191 59.736  1.00 40.40 6   A 1 
ATOM   45   C  C   . LEU A 1 6   ? 69.547  -86.243 58.593  1.00 37.65 6   A 1 
ATOM   46   O  O   . LEU A 1 6   ? 69.580  -85.037 58.788  1.00 38.02 6   A 1 
ATOM   47   C  CB  . LEU A 1 6   ? 67.620  -87.180 59.960  1.00 41.70 6   A 1 
ATOM   48   C  CG  . LEU A 1 6   ? 67.112  -88.450 60.680  1.00 37.44 6   A 1 
ATOM   49   C  CD1 . LEU A 1 6   ? 65.712  -88.213 61.259  1.00 37.59 6   A 1 
ATOM   50   C  CD2 . LEU A 1 6   ? 67.033  -89.645 59.730  1.00 41.37 6   A 1 
ATOM   51   N  N   . PRO A 1 7   ? 69.891  -86.783 57.444  1.00 35.39 7   A 1 
ATOM   52   C  CA  . PRO A 1 7   ? 70.379  -85.979 56.323  1.00 38.24 7   A 1 
ATOM   53   C  C   . PRO A 1 7   ? 69.238  -85.108 55.744  1.00 39.14 7   A 1 
ATOM   54   O  O   . PRO A 1 7   ? 68.151  -85.607 55.463  1.00 38.04 7   A 1 
ATOM   55   C  CB  . PRO A 1 7   ? 70.942  -86.981 55.313  1.00 37.90 7   A 1 
ATOM   56   C  CG  . PRO A 1 7   ? 70.135  -88.256 55.575  1.00 37.15 7   A 1 
ATOM   57   C  CD  . PRO A 1 7   ? 69.821  -88.190 57.074  1.00 42.45 7   A 1 
ATOM   58   N  N   . GLU A 1 8   ? 69.493  -83.854 55.624  1.00 33.19 8   A 1 
ATOM   59   C  CA  . GLU A 1 8   ? 68.576  -82.918 54.970  1.00 34.66 8   A 1 
ATOM   60   C  C   . GLU A 1 8   ? 68.397  -83.311 53.490  1.00 32.47 8   A 1 
ATOM   61   O  O   . GLU A 1 8   ? 69.336  -83.250 52.680  1.00 32.05 8   A 1 
ATOM   62   C  CB  . GLU A 1 8   ? 69.074  -81.471 55.094  1.00 35.74 8   A 1 
ATOM   63   C  CG  . GLU A 1 8   ? 68.900  -80.903 56.519  1.00 33.38 8   A 1 
ATOM   64   C  CD  . GLU A 1 8   ? 69.386  -79.449 56.672  1.00 30.79 8   A 1 
ATOM   65   O  OE1 . GLU A 1 8   ? 68.865  -78.754 57.573  1.00 27.05 8   A 1 
ATOM   66   O  OE2 . GLU A 1 8   ? 70.295  -79.060 55.906  1.00 33.93 8   A 1 
ATOM   67   N  N   . GLU A 1 9   ? 67.181  -83.744 53.131  1.00 32.73 9   A 1 
ATOM   68   C  CA  . GLU A 1 9   ? 66.848  -84.034 51.735  1.00 34.57 9   A 1 
ATOM   69   C  C   . GLU A 1 9   ? 66.877  -82.739 50.920  1.00 32.39 9   A 1 
ATOM   70   O  O   . GLU A 1 9   ? 66.080  -81.815 51.111  1.00 31.58 9   A 1 
ATOM   71   C  CB  . GLU A 1 9   ? 65.493  -84.754 51.609  1.00 35.67 9   A 1 
ATOM   72   C  CG  . GLU A 1 9   ? 65.583  -86.238 52.018  1.00 32.69 9   A 1 
ATOM   73   C  CD  . GLU A 1 9   ? 64.273  -87.021 51.771  1.00 30.86 9   A 1 
ATOM   74   O  OE1 . GLU A 1 9   ? 64.357  -88.280 51.681  1.00 27.44 9   A 1 
ATOM   75   O  OE2 . GLU A 1 9   ? 63.204  -86.371 51.677  1.00 34.37 9   A 1 
ATOM   76   N  N   . SER A 1 10  ? 67.811  -82.695 49.983  1.00 35.48 10  A 1 
ATOM   77   C  CA  . SER A 1 10  ? 67.932  -81.575 49.051  1.00 37.32 10  A 1 
ATOM   78   C  C   . SER A 1 10  ? 66.718  -81.555 48.109  1.00 36.08 10  A 1 
ATOM   79   O  O   . SER A 1 10  ? 66.679  -82.267 47.110  1.00 35.36 10  A 1 
ATOM   80   C  CB  . SER A 1 10  ? 69.254  -81.675 48.278  1.00 37.83 10  A 1 
ATOM   81   O  OG  . SER A 1 10  ? 69.336  -82.873 47.533  1.00 34.14 10  A 1 
ATOM   82   N  N   . SER A 1 11  ? 65.725  -80.770 48.468  1.00 35.71 11  A 1 
ATOM   83   C  CA  . SER A 1 11  ? 64.555  -80.526 47.619  1.00 37.09 11  A 1 
ATOM   84   C  C   . SER A 1 11  ? 65.004  -79.905 46.289  1.00 36.06 11  A 1 
ATOM   85   O  O   . SER A 1 11  ? 65.386  -78.736 46.220  1.00 35.68 11  A 1 
ATOM   86   C  CB  . SER A 1 11  ? 63.569  -79.618 48.352  1.00 37.34 11  A 1 
ATOM   87   O  OG  . SER A 1 11  ? 62.449  -79.350 47.534  1.00 33.01 11  A 1 
ATOM   88   N  N   . SER A 1 12  ? 64.990  -80.718 45.237  1.00 38.25 12  A 1 
ATOM   89   C  CA  . SER A 1 12  ? 65.336  -80.263 43.890  1.00 41.34 12  A 1 
ATOM   90   C  C   . SER A 1 12  ? 64.286  -79.269 43.385  1.00 40.62 12  A 1 
ATOM   91   O  O   . SER A 1 12  ? 63.137  -79.637 43.137  1.00 40.35 12  A 1 
ATOM   92   C  CB  . SER A 1 12  ? 65.465  -81.470 42.941  1.00 41.18 12  A 1 
ATOM   93   O  OG  . SER A 1 12  ? 64.307  -82.277 42.988  1.00 38.16 12  A 1 
ATOM   94   N  N   . ALA A 1 13  ? 64.676  -78.017 43.232  1.00 43.10 13  A 1 
ATOM   95   C  CA  . ALA A 1 13  ? 63.822  -76.968 42.691  1.00 46.22 13  A 1 
ATOM   96   C  C   . ALA A 1 13  ? 63.422  -77.321 41.251  1.00 45.30 13  A 1 
ATOM   97   O  O   . ALA A 1 13  ? 64.265  -77.351 40.348  1.00 44.43 13  A 1 
ATOM   98   C  CB  . ALA A 1 13  ? 64.572  -75.631 42.788  1.00 45.65 13  A 1 
ATOM   99   N  N   . VAL A 1 14  ? 62.125  -77.605 41.041  1.00 48.93 14  A 1 
ATOM   100  C  CA  . VAL A 1 14  ? 61.562  -77.844 39.703  1.00 50.01 14  A 1 
ATOM   101  C  C   . VAL A 1 14  ? 61.586  -76.513 38.935  1.00 47.30 14  A 1 
ATOM   102  O  O   . VAL A 1 14  ? 61.042  -75.531 39.431  1.00 46.43 14  A 1 
ATOM   103  C  CB  . VAL A 1 14  ? 60.137  -78.412 39.784  1.00 49.18 14  A 1 
ATOM   104  C  CG1 . VAL A 1 14  ? 59.562  -78.698 38.400  1.00 42.31 14  A 1 
ATOM   105  C  CG2 . VAL A 1 14  ? 60.115  -79.733 40.572  1.00 46.39 14  A 1 
ATOM   106  N  N   . PRO A 1 15  ? 62.218  -76.463 37.776  1.00 46.71 15  A 1 
ATOM   107  C  CA  . PRO A 1 15  ? 62.287  -75.218 37.019  1.00 50.46 15  A 1 
ATOM   108  C  C   . PRO A 1 15  ? 60.883  -74.835 36.513  1.00 50.76 15  A 1 
ATOM   109  O  O   . PRO A 1 15  ? 60.261  -75.590 35.763  1.00 49.56 15  A 1 
ATOM   110  C  CB  . PRO A 1 15  ? 63.286  -75.481 35.884  1.00 49.08 15  A 1 
ATOM   111  C  CG  . PRO A 1 15  ? 63.198  -76.989 35.668  1.00 47.69 15  A 1 
ATOM   112  C  CD  . PRO A 1 15  ? 62.876  -77.543 37.058  1.00 52.03 15  A 1 
ATOM   113  N  N   . GLU A 1 16  ? 60.373  -73.696 36.941  1.00 42.24 16  A 1 
ATOM   114  C  CA  . GLU A 1 16  ? 59.125  -73.152 36.418  1.00 43.76 16  A 1 
ATOM   115  C  C   . GLU A 1 16  ? 59.275  -72.892 34.910  1.00 40.74 16  A 1 
ATOM   116  O  O   . GLU A 1 16  ? 60.099  -72.086 34.469  1.00 41.28 16  A 1 
ATOM   117  C  CB  . GLU A 1 16  ? 58.718  -71.865 37.157  1.00 44.91 16  A 1 
ATOM   118  C  CG  . GLU A 1 16  ? 58.176  -72.143 38.568  1.00 41.82 16  A 1 
ATOM   119  C  CD  . GLU A 1 16  ? 57.664  -70.879 39.288  1.00 38.62 16  A 1 
ATOM   120  O  OE1 . GLU A 1 16  ? 56.830  -71.038 40.216  1.00 34.47 16  A 1 
ATOM   121  O  OE2 . GLU A 1 16  ? 58.100  -69.770 38.913  1.00 40.73 16  A 1 
ATOM   122  N  N   . GLN A 1 17  ? 58.480  -73.593 34.094  1.00 48.01 17  A 1 
ATOM   123  C  CA  . GLN A 1 17  ? 58.442  -73.337 32.658  1.00 51.05 17  A 1 
ATOM   124  C  C   . GLN A 1 17  ? 57.812  -71.957 32.412  1.00 48.63 17  A 1 
ATOM   125  O  O   . GLN A 1 17  ? 56.768  -71.650 32.990  1.00 48.08 17  A 1 
ATOM   126  C  CB  . GLN A 1 17  ? 57.655  -74.423 31.915  1.00 50.51 17  A 1 
ATOM   127  C  CG  . GLN A 1 17  ? 58.479  -75.711 31.739  1.00 46.48 17  A 1 
ATOM   128  C  CD  . GLN A 1 17  ? 57.769  -76.747 30.851  1.00 42.49 17  A 1 
ATOM   129  O  OE1 . GLN A 1 17  ? 56.580  -76.718 30.620  1.00 41.20 17  A 1 
ATOM   130  N  NE2 . GLN A 1 17  ? 58.498  -77.694 30.315  1.00 39.73 17  A 1 
ATOM   131  N  N   . PRO A 1 18  ? 58.384  -71.115 31.552  1.00 50.64 18  A 1 
ATOM   132  C  CA  . PRO A 1 18  ? 57.846  -69.799 31.256  1.00 51.46 18  A 1 
ATOM   133  C  C   . PRO A 1 18  ? 56.484  -69.952 30.562  1.00 49.96 18  A 1 
ATOM   134  O  O   . PRO A 1 18  ? 56.375  -70.572 29.507  1.00 49.56 18  A 1 
ATOM   135  C  CB  . PRO A 1 18  ? 58.898  -69.102 30.384  1.00 50.57 18  A 1 
ATOM   136  C  CG  . PRO A 1 18  ? 59.636  -70.261 29.714  1.00 48.27 18  A 1 
ATOM   137  C  CD  . PRO A 1 18  ? 59.575  -71.382 30.744  1.00 53.37 18  A 1 
ATOM   138  N  N   . LEU A 1 19  ? 55.441  -69.384 31.164  1.00 50.93 19  A 1 
ATOM   139  C  CA  . LEU A 1 19  ? 54.111  -69.291 30.574  1.00 51.16 19  A 1 
ATOM   140  C  C   . LEU A 1 19  ? 54.206  -68.468 29.287  1.00 50.48 19  A 1 
ATOM   141  O  O   . LEU A 1 19  ? 54.382  -67.254 29.317  1.00 50.95 19  A 1 
ATOM   142  C  CB  . LEU A 1 19  ? 53.141  -68.661 31.592  1.00 51.35 19  A 1 
ATOM   143  C  CG  . LEU A 1 19  ? 52.423  -69.710 32.465  1.00 46.54 19  A 1 
ATOM   144  C  CD1 . LEU A 1 19  ? 52.103  -69.166 33.850  1.00 44.24 19  A 1 
ATOM   145  C  CD2 . LEU A 1 19  ? 51.107  -70.134 31.804  1.00 46.51 19  A 1 
ATOM   146  N  N   . GLU A 1 20  ? 54.057  -69.130 28.144  1.00 48.01 20  A 1 
ATOM   147  C  CA  . GLU A 1 20  ? 53.891  -68.443 26.865  1.00 50.95 20  A 1 
ATOM   148  C  C   . GLU A 1 20  ? 52.596  -67.629 26.915  1.00 47.38 20  A 1 
ATOM   149  O  O   . GLU A 1 20  ? 51.483  -68.167 26.856  1.00 49.08 20  A 1 
ATOM   150  C  CB  . GLU A 1 20  ? 53.871  -69.412 25.682  1.00 51.43 20  A 1 
ATOM   151  C  CG  . GLU A 1 20  ? 55.267  -69.945 25.319  1.00 46.82 20  A 1 
ATOM   152  C  CD  . GLU A 1 20  ? 55.269  -70.758 24.010  1.00 42.82 20  A 1 
ATOM   153  O  OE1 . GLU A 1 20  ? 56.368  -70.887 23.412  1.00 38.49 20  A 1 
ATOM   154  O  OE2 . GLU A 1 20  ? 54.187  -71.233 23.608  1.00 43.32 20  A 1 
ATOM   155  N  N   . ILE A 1 21  ? 52.684  -66.294 27.034  1.00 52.37 21  A 1 
ATOM   156  C  CA  . ILE A 1 21  ? 51.543  -65.379 26.922  1.00 54.56 21  A 1 
ATOM   157  C  C   . ILE A 1 21  ? 51.099  -65.402 25.463  1.00 52.40 21  A 1 
ATOM   158  O  O   . ILE A 1 21  ? 51.854  -64.936 24.602  1.00 50.48 21  A 1 
ATOM   159  C  CB  . ILE A 1 21  ? 51.888  -63.969 27.403  1.00 53.24 21  A 1 
ATOM   160  C  CG1 . ILE A 1 21  ? 52.360  -63.988 28.872  1.00 48.80 21  A 1 
ATOM   161  C  CG2 . ILE A 1 21  ? 50.665  -63.050 27.242  1.00 48.46 21  A 1 
ATOM   162  C  CD1 . ILE A 1 21  ? 52.871  -62.626 29.393  1.00 46.58 21  A 1 
ATOM   163  N  N   . PRO A 1 22  ? 49.884  -65.906 25.125  1.00 53.13 22  A 1 
ATOM   164  C  CA  . PRO A 1 22  ? 49.434  -65.953 23.750  1.00 55.56 22  A 1 
ATOM   165  C  C   . PRO A 1 22  ? 49.296  -64.517 23.238  1.00 55.14 22  A 1 
ATOM   166  O  O   . PRO A 1 22  ? 48.497  -63.734 23.753  1.00 53.20 22  A 1 
ATOM   167  C  CB  . PRO A 1 22  ? 48.121  -66.741 23.765  1.00 53.19 22  A 1 
ATOM   168  C  CG  . PRO A 1 22  ? 47.597  -66.552 25.181  1.00 51.37 22  A 1 
ATOM   169  C  CD  . PRO A 1 22  ? 48.872  -66.426 26.024  1.00 54.93 22  A 1 
ATOM   170  N  N   . SER A 1 23  ? 50.085  -64.196 22.231  1.00 54.31 23  A 1 
ATOM   171  C  CA  . SER A 1 23  ? 49.994  -62.888 21.582  1.00 55.89 23  A 1 
ATOM   172  C  C   . SER A 1 23  ? 48.668  -62.813 20.829  1.00 54.18 23  A 1 
ATOM   173  O  O   . SER A 1 23  ? 48.565  -63.173 19.653  1.00 49.72 23  A 1 
ATOM   174  C  CB  . SER A 1 23  ? 51.205  -62.635 20.670  1.00 52.14 23  A 1 
ATOM   175  O  OG  . SER A 1 23  ? 51.242  -63.530 19.583  1.00 46.53 23  A 1 
ATOM   176  N  N   . ASN A 1 24  ? 47.613  -62.340 21.502  1.00 54.73 24  A 1 
ATOM   177  C  CA  . ASN A 1 24  ? 46.308  -62.145 20.908  1.00 56.24 24  A 1 
ATOM   178  C  C   . ASN A 1 24  ? 46.371  -60.893 20.018  1.00 53.95 24  A 1 
ATOM   179  O  O   . ASN A 1 24  ? 45.929  -59.806 20.386  1.00 51.35 24  A 1 
ATOM   180  C  CB  . ASN A 1 24  ? 45.245  -62.133 22.015  1.00 52.46 24  A 1 
ATOM   181  C  CG  . ASN A 1 24  ? 43.862  -62.536 21.530  1.00 47.45 24  A 1 
ATOM   182  O  OD1 . ASN A 1 24  ? 43.611  -62.786 20.363  1.00 44.77 24  A 1 
ATOM   183  N  ND2 . ASN A 1 24  ? 42.907  -62.639 22.433  1.00 43.95 24  A 1 
ATOM   184  N  N   . THR A 1 25  ? 46.970  -61.022 18.870  1.00 54.41 25  A 1 
ATOM   185  C  CA  . THR A 1 25  ? 47.041  -59.982 17.847  1.00 56.30 25  A 1 
ATOM   186  C  C   . THR A 1 25  ? 45.641  -59.772 17.293  1.00 54.78 25  A 1 
ATOM   187  O  O   . THR A 1 25  ? 45.250  -60.347 16.276  1.00 51.93 25  A 1 
ATOM   188  C  CB  . THR A 1 25  ? 48.044  -60.318 16.725  1.00 52.54 25  A 1 
ATOM   189  O  OG1 . THR A 1 25  ? 47.881  -61.632 16.251  1.00 47.69 25  A 1 
ATOM   190  C  CG2 . THR A 1 25  ? 49.496  -60.195 17.199  1.00 47.05 25  A 1 
ATOM   191  N  N   . LYS A 1 26  ? 44.822  -58.927 17.960  1.00 53.94 26  A 1 
ATOM   192  C  CA  . LYS A 1 26  ? 43.549  -58.447 17.439  1.00 56.54 26  A 1 
ATOM   193  C  C   . LYS A 1 26  ? 43.845  -57.763 16.109  1.00 55.28 26  A 1 
ATOM   194  O  O   . LYS A 1 26  ? 44.339  -56.638 16.090  1.00 55.35 26  A 1 
ATOM   195  C  CB  . LYS A 1 26  ? 42.856  -57.496 18.424  1.00 54.61 26  A 1 
ATOM   196  C  CG  . LYS A 1 26  ? 42.147  -58.235 19.562  1.00 50.51 26  A 1 
ATOM   197  C  CD  . LYS A 1 26  ? 41.383  -57.259 20.480  1.00 48.05 26  A 1 
ATOM   198  C  CE  . LYS A 1 26  ? 40.620  -58.037 21.563  1.00 41.38 26  A 1 
ATOM   199  N  NZ  . LYS A 1 26  ? 39.893  -57.143 22.496  1.00 40.33 26  A 1 
ATOM   200  N  N   . LYS A 1 27  ? 43.534  -58.438 15.005  1.00 55.34 27  A 1 
ATOM   201  C  CA  . LYS A 1 27  ? 43.534  -57.844 13.669  1.00 57.99 27  A 1 
ATOM   202  C  C   . LYS A 1 27  ? 42.589  -56.651 13.712  1.00 57.38 27  A 1 
ATOM   203  O  O   . LYS A 1 27  ? 41.370  -56.824 13.720  1.00 56.51 27  A 1 
ATOM   204  C  CB  . LYS A 1 27  ? 43.108  -58.854 12.595  1.00 55.27 27  A 1 
ATOM   205  C  CG  . LYS A 1 27  ? 44.228  -59.828 12.210  1.00 50.73 27  A 1 
ATOM   206  C  CD  . LYS A 1 27  ? 43.780  -60.770 11.073  1.00 47.15 27  A 1 
ATOM   207  C  CE  . LYS A 1 27  ? 44.934  -61.670 10.621  1.00 40.09 27  A 1 
ATOM   208  N  NZ  . LYS A 1 27  ? 44.532  -62.599 9.542   1.00 37.54 27  A 1 
ATOM   209  N  N   . ARG A 1 28  ? 43.129  -55.426 13.810  1.00 58.75 28  A 1 
ATOM   210  C  CA  . ARG A 1 28  ? 42.352  -54.207 13.647  1.00 60.09 28  A 1 
ATOM   211  C  C   . ARG A 1 28  ? 41.804  -54.232 12.222  1.00 59.53 28  A 1 
ATOM   212  O  O   . ARG A 1 28  ? 42.579  -54.138 11.275  1.00 58.54 28  A 1 
ATOM   213  C  CB  . ARG A 1 28  ? 43.193  -52.954 13.919  1.00 57.71 28  A 1 
ATOM   214  C  CG  . ARG A 1 28  ? 43.321  -52.666 15.423  1.00 53.65 28  A 1 
ATOM   215  C  CD  . ARG A 1 28  ? 44.122  -51.373 15.662  1.00 51.51 28  A 1 
ATOM   216  N  NE  . ARG A 1 28  ? 44.095  -50.961 17.071  1.00 45.17 28  A 1 
ATOM   217  C  CZ  . ARG A 1 28  ? 44.744  -49.928 17.602  1.00 43.64 28  A 1 
ATOM   218  N  NH1 . ARG A 1 28  ? 45.527  -49.164 16.882  1.00 40.85 28  A 1 
ATOM   219  N  NH2 . ARG A 1 28  ? 44.624  -49.652 18.865  1.00 40.43 28  A 1 
ATOM   220  N  N   . ASN A 1 29  ? 40.480  -54.369 12.081  1.00 61.46 29  A 1 
ATOM   221  C  CA  . ASN A 1 29  ? 39.797  -54.315 10.801  1.00 65.42 29  A 1 
ATOM   222  C  C   . ASN A 1 29  ? 39.819  -52.863 10.298  1.00 67.40 29  A 1 
ATOM   223  O  O   . ASN A 1 29  ? 38.843  -52.128 10.418  1.00 65.77 29  A 1 
ATOM   224  C  CB  . ASN A 1 29  ? 38.376  -54.903 10.931  1.00 60.80 29  A 1 
ATOM   225  C  CG  . ASN A 1 29  ? 38.305  -56.403 10.712  1.00 55.63 29  A 1 
ATOM   226  O  OD1 . ASN A 1 29  ? 39.206  -57.025 10.195  1.00 50.95 29  A 1 
ATOM   227  N  ND2 . ASN A 1 29  ? 37.203  -57.026 11.082  1.00 51.58 29  A 1 
ATOM   228  N  N   . TRP A 1 30  ? 40.935  -52.437 9.733   1.00 66.45 30  A 1 
ATOM   229  C  CA  . TRP A 1 30  ? 41.154  -51.132 9.119   1.00 65.74 30  A 1 
ATOM   230  C  C   . TRP A 1 30  ? 40.047  -50.731 8.132   1.00 63.88 30  A 1 
ATOM   231  O  O   . TRP A 1 30  ? 39.632  -49.572 8.178   1.00 63.26 30  A 1 
ATOM   232  C  CB  . TRP A 1 30  ? 42.533  -51.106 8.441   1.00 61.97 30  A 1 
ATOM   233  C  CG  . TRP A 1 30  ? 43.696  -50.932 9.367   1.00 59.22 30  A 1 
ATOM   234  C  CD1 . TRP A 1 30  ? 44.187  -51.848 10.226  1.00 51.68 30  A 1 
ATOM   235  C  CD2 . TRP A 1 30  ? 44.526  -49.739 9.520   1.00 55.78 30  A 1 
ATOM   236  N  NE1 . TRP A 1 30  ? 45.273  -51.316 10.911  1.00 48.36 30  A 1 
ATOM   237  C  CE2 . TRP A 1 30  ? 45.520  -50.025 10.496  1.00 51.70 30  A 1 
ATOM   238  C  CE3 . TRP A 1 30  ? 44.544  -48.467 8.914   1.00 50.59 30  A 1 
ATOM   239  C  CZ2 . TRP A 1 30  ? 46.491  -49.075 10.870  1.00 52.72 30  A 1 
ATOM   240  C  CZ3 . TRP A 1 30  ? 45.509  -47.526 9.282   1.00 50.03 30  A 1 
ATOM   241  C  CH2 . TRP A 1 30  ? 46.470  -47.821 10.248  1.00 50.98 30  A 1 
ATOM   242  N  N   . PRO A 1 31  ? 39.489  -51.646 7.293   1.00 65.45 31  A 1 
ATOM   243  C  CA  . PRO A 1 31  ? 38.444  -51.254 6.350   1.00 70.08 31  A 1 
ATOM   244  C  C   . PRO A 1 31  ? 37.157  -50.793 7.043   1.00 73.81 31  A 1 
ATOM   245  O  O   . PRO A 1 31  ? 36.492  -49.897 6.538   1.00 71.64 31  A 1 
ATOM   246  C  CB  . PRO A 1 31  ? 38.216  -52.475 5.453   1.00 66.11 31  A 1 
ATOM   247  C  CG  . PRO A 1 31  ? 38.762  -53.647 6.260   1.00 68.84 31  A 1 
ATOM   248  C  CD  . PRO A 1 31  ? 39.901  -53.006 7.041   1.00 72.30 31  A 1 
ATOM   249  N  N   . ILE A 1 32  ? 36.793  -51.330 8.204   1.00 66.65 32  A 1 
ATOM   250  C  CA  . ILE A 1 32  ? 35.619  -50.894 8.972   1.00 68.27 32  A 1 
ATOM   251  C  C   . ILE A 1 32  ? 35.838  -49.478 9.514   1.00 68.64 32  A 1 
ATOM   252  O  O   . ILE A 1 32  ? 34.945  -48.641 9.425   1.00 73.29 32  A 1 
ATOM   253  C  CB  . ILE A 1 32  ? 35.282  -51.892 10.098  1.00 69.75 32  A 1 
ATOM   254  C  CG1 . ILE A 1 32  ? 34.922  -53.276 9.494   1.00 67.35 32  A 1 
ATOM   255  C  CG2 . ILE A 1 32  ? 34.127  -51.361 10.972  1.00 69.58 32  A 1 
ATOM   256  C  CD1 . ILE A 1 32  ? 34.677  -54.383 10.535  1.00 61.27 32  A 1 
ATOM   257  N  N   . LEU A 1 33  ? 37.042  -49.204 10.028  1.00 59.63 33  A 1 
ATOM   258  C  CA  . LEU A 1 33  ? 37.379  -47.854 10.494  1.00 60.41 33  A 1 
ATOM   259  C  C   . LEU A 1 33  ? 37.344  -46.832 9.352   1.00 59.97 33  A 1 
ATOM   260  O  O   . LEU A 1 33  ? 36.844  -45.727 9.544   1.00 70.81 33  A 1 
ATOM   261  C  CB  . LEU A 1 33  ? 38.752  -47.857 11.189  1.00 64.97 33  A 1 
ATOM   262  C  CG  . LEU A 1 33  ? 38.652  -47.448 12.667  1.00 60.60 33  A 1 
ATOM   263  C  CD1 . LEU A 1 33  ? 38.946  -48.639 13.578  1.00 55.58 33  A 1 
ATOM   264  C  CD2 . LEU A 1 33  ? 39.648  -46.336 13.008  1.00 62.26 33  A 1 
ATOM   265  N  N   . ALA A 1 34  ? 37.831  -47.206 8.164   1.00 64.12 34  A 1 
ATOM   266  C  CA  . ALA A 1 34  ? 37.775  -46.354 6.978   1.00 66.54 34  A 1 
ATOM   267  C  C   . ALA A 1 34  ? 36.330  -46.079 6.529   1.00 68.25 34  A 1 
ATOM   268  O  O   . ALA A 1 34  ? 35.995  -44.941 6.226   1.00 73.73 34  A 1 
ATOM   269  C  CB  . ALA A 1 34  ? 38.604  -47.008 5.863   1.00 67.90 34  A 1 
ATOM   270  N  N   . LEU A 1 35  ? 35.443  -47.088 6.549   1.00 62.50 35  A 1 
ATOM   271  C  CA  . LEU A 1 35  ? 34.015  -46.936 6.254   1.00 66.50 35  A 1 
ATOM   272  C  C   . LEU A 1 35  ? 33.299  -46.028 7.259   1.00 66.90 35  A 1 
ATOM   273  O  O   . LEU A 1 35  ? 32.507  -45.181 6.855   1.00 76.95 35  A 1 
ATOM   274  C  CB  . LEU A 1 35  ? 33.353  -48.321 6.189   1.00 70.49 35  A 1 
ATOM   275  C  CG  . LEU A 1 35  ? 33.431  -48.960 4.796   1.00 65.20 35  A 1 
ATOM   276  C  CD1 . LEU A 1 35  ? 33.267  -50.473 4.878   1.00 59.48 35  A 1 
ATOM   277  C  CD2 . LEU A 1 35  ? 32.332  -48.405 3.891   1.00 67.63 35  A 1 
ATOM   278  N  N   . ILE A 1 36  ? 33.584  -46.153 8.559   1.00 71.49 36  A 1 
ATOM   279  C  CA  . ILE A 1 36  ? 33.032  -45.282 9.601   1.00 71.16 36  A 1 
ATOM   280  C  C   . ILE A 1 36  ? 33.495  -43.834 9.406   1.00 70.88 36  A 1 
ATOM   281  O  O   . ILE A 1 36  ? 32.671  -42.919 9.470   1.00 80.50 36  A 1 
ATOM   282  C  CB  . ILE A 1 36  ? 33.381  -45.827 11.012  1.00 75.57 36  A 1 
ATOM   283  C  CG1 . ILE A 1 36  ? 32.630  -47.152 11.275  1.00 74.85 36  A 1 
ATOM   284  C  CG2 . ILE A 1 36  ? 33.029  -44.802 12.110  1.00 76.36 36  A 1 
ATOM   285  C  CD1 . ILE A 1 36  ? 33.152  -47.921 12.498  1.00 67.09 36  A 1 
ATOM   286  N  N   . MET A 1 37  ? 34.766  -43.610 9.111   1.00 60.07 37  A 1 
ATOM   287  C  CA  . MET A 1 37  ? 35.298  -42.272 8.828   1.00 61.34 37  A 1 
ATOM   288  C  C   . MET A 1 37  ? 34.644  -41.653 7.580   1.00 59.56 37  A 1 
ATOM   289  O  O   . MET A 1 37  ? 34.278  -40.475 7.604   1.00 73.42 37  A 1 
ATOM   290  C  CB  . MET A 1 37  ? 36.826  -42.346 8.650   1.00 65.09 37  A 1 
ATOM   291  C  CG  . MET A 1 37  ? 37.562  -42.531 9.970   1.00 60.46 37  A 1 
ATOM   292  S  SD  . MET A 1 37  ? 37.967  -40.992 10.852  1.00 58.74 37  A 1 
ATOM   293  C  CE  . MET A 1 37  ? 39.519  -40.557 10.027  1.00 47.36 37  A 1 
ATOM   294  N  N   . LEU A 1 38  ? 34.417  -42.441 6.526   1.00 64.98 38  A 1 
ATOM   295  C  CA  . LEU A 1 38  ? 33.727  -41.991 5.322   1.00 64.59 38  A 1 
ATOM   296  C  C   . LEU A 1 38  ? 32.253  -41.640 5.599   1.00 63.64 38  A 1 
ATOM   297  O  O   . LEU A 1 38  ? 31.760  -40.618 5.130   1.00 70.58 38  A 1 
ATOM   298  C  CB  . LEU A 1 38  ? 33.845  -43.080 4.228   1.00 67.17 38  A 1 
ATOM   299  C  CG  . LEU A 1 38  ? 33.483  -42.566 2.828   1.00 63.25 38  A 1 
ATOM   300  C  CD1 . LEU A 1 38  ? 34.641  -41.781 2.213   1.00 58.04 38  A 1 
ATOM   301  C  CD2 . LEU A 1 38  ? 33.159  -43.731 1.901   1.00 66.99 38  A 1 
ATOM   302  N  N   . ALA A 1 39  ? 31.556  -42.460 6.409   1.00 66.93 39  A 1 
ATOM   303  C  CA  . ALA A 1 39  ? 30.179  -42.192 6.825   1.00 68.37 39  A 1 
ATOM   304  C  C   . ALA A 1 39  ? 30.074  -40.909 7.663   1.00 67.46 39  A 1 
ATOM   305  O  O   . ALA A 1 39  ? 29.187  -40.092 7.414   1.00 75.17 39  A 1 
ATOM   306  C  CB  . ALA A 1 39  ? 29.637  -43.412 7.579   1.00 71.39 39  A 1 
ATOM   307  N  N   . ILE A 1 40  ? 30.999  -40.689 8.606   1.00 69.18 40  A 1 
ATOM   308  C  CA  . ILE A 1 40  ? 31.073  -39.452 9.397   1.00 69.84 40  A 1 
ATOM   309  C  C   . ILE A 1 40  ? 31.348  -38.235 8.502   1.00 68.13 40  A 1 
ATOM   310  O  O   . ILE A 1 40  ? 30.712  -37.202 8.674   1.00 76.39 40  A 1 
ATOM   311  C  CB  . ILE A 1 40  ? 32.125  -39.584 10.527  1.00 73.67 40  A 1 
ATOM   312  C  CG1 . ILE A 1 40  ? 31.651  -40.620 11.574  1.00 72.36 40  A 1 
ATOM   313  C  CG2 . ILE A 1 40  ? 32.385  -38.228 11.217  1.00 72.82 40  A 1 
ATOM   314  C  CD1 . ILE A 1 40  ? 32.753  -41.040 12.563  1.00 64.68 40  A 1 
ATOM   315  N  N   . PHE A 1 41  ? 32.235  -38.367 7.524   1.00 63.70 41  A 1 
ATOM   316  C  CA  . PHE A 1 41  ? 32.536  -37.292 6.578   1.00 64.06 41  A 1 
ATOM   317  C  C   . PHE A 1 41  ? 31.322  -36.933 5.705   1.00 61.89 41  A 1 
ATOM   318  O  O   . PHE A 1 41  ? 30.970  -35.763 5.591   1.00 71.26 41  A 1 
ATOM   319  C  CB  . PHE A 1 41  ? 33.751  -37.698 5.730   1.00 69.38 41  A 1 
ATOM   320  C  CG  . PHE A 1 41  ? 34.248  -36.580 4.843   1.00 70.15 41  A 1 
ATOM   321  C  CD1 . PHE A 1 41  ? 34.021  -36.616 3.454   1.00 64.20 41  A 1 
ATOM   322  C  CD2 . PHE A 1 41  ? 34.939  -35.495 5.400   1.00 66.18 41  A 1 
ATOM   323  C  CE1 . PHE A 1 41  ? 34.492  -35.588 2.635   1.00 60.69 41  A 1 
ATOM   324  C  CE2 . PHE A 1 41  ? 35.408  -34.458 4.576   1.00 59.80 41  A 1 
ATOM   325  C  CZ  . PHE A 1 41  ? 35.186  -34.502 3.195   1.00 64.89 41  A 1 
ATOM   326  N  N   . LEU A 1 42  ? 30.618  -37.941 5.167   1.00 62.79 42  A 1 
ATOM   327  C  CA  . LEU A 1 42  ? 29.382  -37.735 4.405   1.00 64.77 42  A 1 
ATOM   328  C  C   . LEU A 1 42  ? 28.267  -37.131 5.263   1.00 63.29 42  A 1 
ATOM   329  O  O   . LEU A 1 42  ? 27.568  -36.226 4.804   1.00 73.21 42  A 1 
ATOM   330  C  CB  . LEU A 1 42  ? 28.928  -39.073 3.793   1.00 68.27 42  A 1 
ATOM   331  C  CG  . LEU A 1 42  ? 29.760  -39.528 2.587   1.00 65.59 42  A 1 
ATOM   332  C  CD1 . LEU A 1 42  ? 29.408  -40.972 2.223   1.00 59.30 42  A 1 
ATOM   333  C  CD2 . LEU A 1 42  ? 29.501  -38.654 1.353   1.00 68.41 42  A 1 
ATOM   334  N  N   . LEU A 1 43  ? 28.119  -37.564 6.520   1.00 61.62 43  A 1 
ATOM   335  C  CA  . LEU A 1 43  ? 27.165  -36.987 7.467   1.00 62.05 43  A 1 
ATOM   336  C  C   . LEU A 1 43  ? 27.504  -35.520 7.771   1.00 60.91 43  A 1 
ATOM   337  O  O   . LEU A 1 43  ? 26.604  -34.686 7.837   1.00 67.38 43  A 1 
ATOM   338  C  CB  . LEU A 1 43  ? 27.144  -37.834 8.748   1.00 64.25 43  A 1 
ATOM   339  C  CG  . LEU A 1 43  ? 25.820  -37.694 9.526   1.00 59.67 43  A 1 
ATOM   340  C  CD1 . LEU A 1 43  ? 24.759  -38.639 8.962   1.00 54.83 43  A 1 
ATOM   341  C  CD2 . LEU A 1 43  ? 26.020  -38.033 11.001  1.00 63.11 43  A 1 
ATOM   342  N  N   . SER A 1 44  ? 28.784  -35.193 7.901   1.00 57.37 44  A 1 
ATOM   343  C  CA  . SER A 1 44  ? 29.261  -33.826 8.121   1.00 58.04 44  A 1 
ATOM   344  C  C   . SER A 1 44  ? 28.945  -32.917 6.930   1.00 55.37 44  A 1 
ATOM   345  O  O   . SER A 1 44  ? 28.479  -31.802 7.122   1.00 65.49 44  A 1 
ATOM   346  C  CB  . SER A 1 44  ? 30.772  -33.799 8.381   1.00 59.88 44  A 1 
ATOM   347  O  OG  . SER A 1 44  ? 31.138  -34.673 9.428   1.00 55.53 44  A 1 
ATOM   348  N  N   . ILE A 1 45  ? 29.138  -33.405 5.695   1.00 65.59 45  A 1 
ATOM   349  C  CA  . ILE A 1 45  ? 28.747  -32.688 4.473   1.00 66.62 45  A 1 
ATOM   350  C  C   . ILE A 1 45  ? 27.228  -32.502 4.436   1.00 66.60 45  A 1 
ATOM   351  O  O   . ILE A 1 45  ? 26.758  -31.400 4.149   1.00 73.49 45  A 1 
ATOM   352  C  CB  . ILE A 1 45  ? 29.254  -33.407 3.206   1.00 69.03 45  A 1 
ATOM   353  C  CG1 . ILE A 1 45  ? 30.799  -33.323 3.145   1.00 67.21 45  A 1 
ATOM   354  C  CG2 . ILE A 1 45  ? 28.649  -32.789 1.936   1.00 67.61 45  A 1 
ATOM   355  C  CD1 . ILE A 1 45  ? 31.412  -34.210 2.056   1.00 59.40 45  A 1 
ATOM   356  N  N   . LEU A 1 46  ? 26.442  -33.531 4.765   1.00 60.13 46  A 1 
ATOM   357  C  CA  . LEU A 1 46  ? 24.985  -33.446 4.793   1.00 60.54 46  A 1 
ATOM   358  C  C   . LEU A 1 46  ? 24.500  -32.404 5.817   1.00 60.15 46  A 1 
ATOM   359  O  O   . LEU A 1 46  ? 23.666  -31.563 5.491   1.00 67.09 46  A 1 
ATOM   360  C  CB  . LEU A 1 46  ? 24.397  -34.840 5.093   1.00 61.63 46  A 1 
ATOM   361  C  CG  . LEU A 1 46  ? 22.916  -34.941 4.697   1.00 57.21 46  A 1 
ATOM   362  C  CD1 . LEU A 1 46  ? 22.771  -35.288 3.216   1.00 53.41 46  A 1 
ATOM   363  C  CD2 . LEU A 1 46  ? 22.219  -36.029 5.514   1.00 60.74 46  A 1 
ATOM   364  N  N   . ILE A 1 47  ? 25.062  -32.414 7.025   1.00 65.29 47  A 1 
ATOM   365  C  CA  . ILE A 1 47  ? 24.761  -31.429 8.079   1.00 64.62 47  A 1 
ATOM   366  C  C   . ILE A 1 47  ? 25.171  -30.025 7.627   1.00 63.12 47  A 1 
ATOM   367  O  O   . ILE A 1 47  ? 24.379  -29.099 7.768   1.00 70.61 47  A 1 
ATOM   368  C  CB  . ILE A 1 47  ? 25.425  -31.827 9.408   1.00 67.01 47  A 1 
ATOM   369  C  CG1 . ILE A 1 47  ? 24.747  -33.096 9.985   1.00 65.73 47  A 1 
ATOM   370  C  CG2 . ILE A 1 47  ? 25.332  -30.689 10.441  1.00 66.23 47  A 1 
ATOM   371  C  CD1 . ILE A 1 47  ? 25.530  -33.748 11.134  1.00 59.16 47  A 1 
ATOM   372  N  N   . ALA A 1 48  ? 26.348  -29.839 7.032   1.00 59.12 48  A 1 
ATOM   373  C  CA  . ALA A 1 48  ? 26.782  -28.552 6.506   1.00 59.76 48  A 1 
ATOM   374  C  C   . ALA A 1 48  ? 25.854  -28.044 5.388   1.00 58.93 48  A 1 
ATOM   375  O  O   . ALA A 1 48  ? 25.505  -26.862 5.353   1.00 64.02 48  A 1 
ATOM   376  C  CB  . ALA A 1 48  ? 28.232  -28.672 6.019   1.00 62.07 48  A 1 
ATOM   377  N  N   . THR A 1 49  ? 25.386  -28.951 4.520   1.00 56.00 49  A 1 
ATOM   378  C  CA  . THR A 1 49  ? 24.431  -28.623 3.453   1.00 55.59 49  A 1 
ATOM   379  C  C   . THR A 1 49  ? 23.064  -28.250 4.027   1.00 54.72 49  A 1 
ATOM   380  O  O   . THR A 1 49  ? 22.476  -27.267 3.602   1.00 63.03 49  A 1 
ATOM   381  C  CB  . THR A 1 49  ? 24.283  -29.777 2.450   1.00 56.18 49  A 1 
ATOM   382  O  OG1 . THR A 1 49  ? 25.530  -30.301 2.069   1.00 51.91 49  A 1 
ATOM   383  C  CG2 . THR A 1 49  ? 23.635  -29.301 1.149   1.00 54.83 49  A 1 
ATOM   384  N  N   . ILE A 1 50  ? 22.571  -28.980 5.033   1.00 56.76 50  A 1 
ATOM   385  C  CA  . ILE A 1 50  ? 21.333  -28.647 5.751   1.00 55.90 50  A 1 
ATOM   386  C  C   . ILE A 1 50  ? 21.471  -27.302 6.458   1.00 54.86 50  A 1 
ATOM   387  O  O   . ILE A 1 50  ? 20.573  -26.471 6.339   1.00 62.40 50  A 1 
ATOM   388  C  CB  . ILE A 1 50  ? 20.927  -29.774 6.720   1.00 58.49 50  A 1 
ATOM   389  C  CG1 . ILE A 1 50  ? 20.470  -31.020 5.922   1.00 57.80 50  A 1 
ATOM   390  C  CG2 . ILE A 1 50  ? 19.789  -29.322 7.661   1.00 60.12 50  A 1 
ATOM   391  C  CD1 . ILE A 1 50  ? 20.365  -32.297 6.784   1.00 54.39 50  A 1 
ATOM   392  N  N   . ILE A 1 51  ? 22.582  -27.034 7.141   1.00 56.39 51  A 1 
ATOM   393  C  CA  . ILE A 1 51  ? 22.844  -25.741 7.785   1.00 55.49 51  A 1 
ATOM   394  C  C   . ILE A 1 51  ? 22.880  -24.615 6.747   1.00 55.34 51  A 1 
ATOM   395  O  O   . ILE A 1 51  ? 22.303  -23.564 6.988   1.00 62.32 51  A 1 
ATOM   396  C  CB  . ILE A 1 51  ? 24.130  -25.783 8.630   1.00 57.23 51  A 1 
ATOM   397  C  CG1 . ILE A 1 51  ? 23.917  -26.690 9.868   1.00 56.62 51  A 1 
ATOM   398  C  CG2 . ILE A 1 51  ? 24.553  -24.374 9.093   1.00 59.73 51  A 1 
ATOM   399  C  CD1 . ILE A 1 51  ? 25.215  -27.036 10.609  1.00 54.88 51  A 1 
ATOM   400  N  N   . LEU A 1 52  ? 23.498  -24.836 5.581   1.00 55.54 52  A 1 
ATOM   401  C  CA  . LEU A 1 52  ? 23.489  -23.867 4.487   1.00 55.22 52  A 1 
ATOM   402  C  C   . LEU A 1 52  ? 22.082  -23.631 3.922   1.00 54.26 52  A 1 
ATOM   403  O  O   . LEU A 1 52  ? 21.733  -22.492 3.639   1.00 61.99 52  A 1 
ATOM   404  C  CB  . LEU A 1 52  ? 24.452  -24.329 3.377   1.00 57.21 52  A 1 
ATOM   405  C  CG  . LEU A 1 52  ? 25.863  -23.733 3.521   1.00 54.40 52  A 1 
ATOM   406  C  CD1 . LEU A 1 52  ? 26.887  -24.601 2.801   1.00 50.72 52  A 1 
ATOM   407  C  CD2 . LEU A 1 52  ? 25.916  -22.330 2.932   1.00 55.70 52  A 1 
ATOM   408  N  N   . ILE A 1 53  ? 21.273  -24.683 3.770   1.00 56.87 53  A 1 
ATOM   409  C  CA  . ILE A 1 53  ? 19.880  -24.573 3.326   1.00 55.89 53  A 1 
ATOM   410  C  C   . ILE A 1 53  ? 19.032  -23.868 4.381   1.00 54.53 53  A 1 
ATOM   411  O  O   . ILE A 1 53  ? 18.235  -22.996 4.036   1.00 58.37 53  A 1 
ATOM   412  C  CB  . ILE A 1 53  ? 19.306  -25.957 2.958   1.00 56.05 53  A 1 
ATOM   413  C  CG1 . ILE A 1 53  ? 19.994  -26.508 1.686   1.00 54.73 53  A 1 
ATOM   414  C  CG2 . ILE A 1 53  ? 17.785  -25.891 2.732   1.00 57.22 53  A 1 
ATOM   415  C  CD1 . ILE A 1 53  ? 19.730  -27.992 1.440   1.00 52.97 53  A 1 
ATOM   416  N  N   . VAL A 1 54  ? 19.196  -24.200 5.663   1.00 60.74 54  A 1 
ATOM   417  C  CA  . VAL A 1 54  ? 18.490  -23.554 6.778   1.00 58.41 54  A 1 
ATOM   418  C  C   . VAL A 1 54  ? 18.945  -22.104 6.940   1.00 56.12 54  A 1 
ATOM   419  O  O   . VAL A 1 54  ? 18.089  -21.236 7.086   1.00 56.52 54  A 1 
ATOM   420  C  CB  . VAL A 1 54  ? 18.647  -24.346 8.086   1.00 57.33 54  A 1 
ATOM   421  C  CG1 . VAL A 1 54  ? 18.070  -23.614 9.292   1.00 51.79 54  A 1 
ATOM   422  C  CG2 . VAL A 1 54  ? 17.917  -25.688 7.995   1.00 56.77 54  A 1 
ATOM   423  N  N   . ARG A 1 55  ? 20.255  -21.811 6.822   1.00 52.90 55  A 1 
ATOM   424  C  CA  . ARG A 1 55  ? 20.742  -20.425 6.765   1.00 50.68 55  A 1 
ATOM   425  C  C   . ARG A 1 55  ? 20.186  -19.696 5.558   1.00 47.93 55  A 1 
ATOM   426  O  O   . ARG A 1 55  ? 19.623  -18.630 5.765   1.00 49.72 55  A 1 
ATOM   427  C  CB  . ARG A 1 55  ? 22.270  -20.325 6.780   1.00 50.24 55  A 1 
ATOM   428  C  CG  . ARG A 1 55  ? 22.792  -20.136 8.208   1.00 47.00 55  A 1 
ATOM   429  C  CD  . ARG A 1 55  ? 24.298  -19.858 8.180   1.00 44.98 55  A 1 
ATOM   430  N  NE  . ARG A 1 55  ? 24.795  -19.475 9.507   1.00 39.44 55  A 1 
ATOM   431  C  CZ  . ARG A 1 55  ? 26.056  -19.216 9.814   1.00 36.66 55  A 1 
ATOM   432  N  NH1 . ARG A 1 55  ? 27.006  -19.329 8.927   1.00 33.21 55  A 1 
ATOM   433  N  NH2 . ARG A 1 55  ? 26.377  -18.836 11.018  1.00 32.38 55  A 1 
ATOM   434  N  N   . LYS A 1 56  ? 20.191  -20.260 4.357   1.00 52.12 56  A 1 
ATOM   435  C  CA  . LYS A 1 56  ? 19.539  -19.646 3.194   1.00 49.64 56  A 1 
ATOM   436  C  C   . LYS A 1 56  ? 18.025  -19.503 3.354   1.00 47.16 56  A 1 
ATOM   437  O  O   . LYS A 1 56  ? 17.448  -18.632 2.719   1.00 46.87 56  A 1 
ATOM   438  C  CB  . LYS A 1 56  ? 19.832  -20.426 1.908   1.00 48.18 56  A 1 
ATOM   439  C  CG  . LYS A 1 56  ? 21.091  -19.920 1.196   1.00 44.87 56  A 1 
ATOM   440  C  CD  . LYS A 1 56  ? 21.218  -20.585 -0.169  1.00 41.61 56  A 1 
ATOM   441  C  CE  . LYS A 1 56  ? 22.378  -19.952 -0.948  1.00 35.52 56  A 1 
ATOM   442  N  NZ  . LYS A 1 56  ? 22.503  -20.506 -2.320  1.00 32.91 56  A 1 
ATOM   443  N  N   . ARG A 1 57  ? 17.364  -20.357 4.145   1.00 51.57 57  A 1 
ATOM   444  C  CA  . ARG A 1 57  ? 15.941  -20.183 4.488   1.00 48.85 57  A 1 
ATOM   445  C  C   . ARG A 1 57  ? 15.733  -19.095 5.540   1.00 46.81 57  A 1 
ATOM   446  O  O   . ARG A 1 57  ? 14.729  -18.414 5.435   1.00 45.42 57  A 1 
ATOM   447  C  CB  . ARG A 1 57  ? 15.316  -21.500 4.971   1.00 47.26 57  A 1 
ATOM   448  C  CG  . ARG A 1 57  ? 14.657  -22.279 3.835   1.00 44.09 57  A 1 
ATOM   449  C  CD  . ARG A 1 57  ? 13.921  -23.500 4.404   1.00 40.95 57  A 1 
ATOM   450  N  NE  . ARG A 1 57  ? 13.104  -24.180 3.386   1.00 35.49 57  A 1 
ATOM   451  C  CZ  . ARG A 1 57  ? 12.336  -25.242 3.590   1.00 34.03 57  A 1 
ATOM   452  N  NH1 . ARG A 1 57  ? 12.253  -25.807 4.767   1.00 30.95 57  A 1 
ATOM   453  N  NH2 . ARG A 1 57  ? 11.637  -25.758 2.620   1.00 29.87 57  A 1 
ATOM   454  N  N   . ASN A 1 58  ? 16.629  -18.972 6.506   1.00 47.03 58  A 1 
ATOM   455  C  CA  . ASN A 1 58  ? 16.553  -17.941 7.548   1.00 45.26 58  A 1 
ATOM   456  C  C   . ASN A 1 58  ? 17.087  -16.590 7.060   1.00 43.95 58  A 1 
ATOM   457  O  O   . ASN A 1 58  ? 16.562  -15.555 7.456   1.00 41.16 58  A 1 
ATOM   458  C  CB  . ASN A 1 58  ? 17.296  -18.419 8.800   1.00 42.07 58  A 1 
ATOM   459  C  CG  . ASN A 1 58  ? 16.573  -19.510 9.569   1.00 37.81 58  A 1 
ATOM   460  O  OD1 . ASN A 1 58  ? 15.461  -19.915 9.291   1.00 36.78 58  A 1 
ATOM   461  N  ND2 . ASN A 1 58  ? 17.191  -20.016 10.613  1.00 36.19 58  A 1 
ATOM   462  N  N   . ASP A 1 59  ? 18.062  -16.594 6.149   1.00 40.59 59  A 1 
ATOM   463  C  CA  . ASP A 1 59  ? 18.471  -15.451 5.326   1.00 38.51 59  A 1 
ATOM   464  C  C   . ASP A 1 59  ? 17.499  -15.206 4.161   1.00 37.89 59  A 1 
ATOM   465  O  O   . ASP A 1 59  ? 17.774  -14.357 3.299   1.00 35.32 59  A 1 
ATOM   466  C  CB  . ASP A 1 59  ? 19.899  -15.629 4.768   1.00 35.31 59  A 1 
ATOM   467  C  CG  . ASP A 1 59  ? 21.036  -15.663 5.794   1.00 30.77 59  A 1 
ATOM   468  O  OD1 . ASP A 1 59  ? 20.857  -15.151 6.918   1.00 29.37 59  A 1 
ATOM   469  O  OD2 . ASP A 1 59  ? 22.105  -16.200 5.424   1.00 27.91 59  A 1 
ATOM   470  N  N   . LYS A 1 60  ? 16.366  -15.907 4.108   1.00 38.27 60  A 1 
ATOM   471  C  CA  . LYS A 1 60  ? 15.221  -15.286 3.480   1.00 36.89 60  A 1 
ATOM   472  C  C   . LYS A 1 60  ? 15.054  -13.995 4.268   1.00 36.58 60  A 1 
ATOM   473  O  O   . LYS A 1 60  ? 14.647  -14.046 5.422   1.00 34.54 60  A 1 
ATOM   474  C  CB  . LYS A 1 60  ? 13.941  -16.136 3.547   1.00 35.00 60  A 1 
ATOM   475  C  CG  . LYS A 1 60  ? 13.907  -17.252 2.496   1.00 31.25 60  A 1 
ATOM   476  C  CD  . LYS A 1 60  ? 12.532  -17.920 2.497   1.00 28.36 60  A 1 
ATOM   477  C  CE  . LYS A 1 60  ? 12.425  -18.930 1.355   1.00 23.69 60  A 1 
ATOM   478  N  NZ  . LYS A 1 60  ? 11.021  -19.391 1.189   1.00 22.30 60  A 1 
ATOM   479  N  N   . LYS A 1 61  ? 15.377  -12.875 3.634   1.00 37.12 61  A 1 
ATOM   480  C  CA  . LYS A 1 61  ? 14.815  -11.573 3.997   1.00 36.25 61  A 1 
ATOM   481  C  C   . LYS A 1 61  ? 13.380  -11.865 4.400   1.00 36.08 61  A 1 
ATOM   482  O  O   . LYS A 1 61  ? 12.756  -12.646 3.667   1.00 35.06 61  A 1 
ATOM   483  C  CB  . LYS A 1 61  ? 14.797  -10.619 2.789   1.00 35.43 61  A 1 
ATOM   484  C  CG  . LYS A 1 61  ? 16.148  -9.951  2.517   1.00 32.32 61  A 1 
ATOM   485  C  CD  . LYS A 1 61  ? 15.997  -8.933  1.386   1.00 30.15 61  A 1 
ATOM   486  C  CE  . LYS A 1 61  ? 17.290  -8.138  1.170   1.00 25.73 61  A 1 
ATOM   487  N  NZ  . LYS A 1 61  ? 17.127  -7.062  0.154   1.00 24.55 61  A 1 
ATOM   488  N  N   . PRO A 1 62  ? 12.908  -11.389 5.566   1.00 40.63 62  A 1 
ATOM   489  C  CA  . PRO A 1 62  ? 11.550  -11.648 6.006   1.00 38.96 62  A 1 
ATOM   490  C  C   . PRO A 1 62  ? 10.689  -11.476 4.766   1.00 41.54 62  A 1 
ATOM   491  O  O   . PRO A 1 62  ? 10.804  -10.443 4.106   1.00 39.46 62  A 1 
ATOM   492  C  CB  . PRO A 1 62  ? 11.254  -10.622 7.103   1.00 34.80 62  A 1 
ATOM   493  C  CG  . PRO A 1 62  ? 12.341  -9.559  6.927   1.00 34.05 62  A 1 
ATOM   494  C  CD  . PRO A 1 62  ? 13.517  -10.339 6.344   1.00 38.45 62  A 1 
ATOM   495  N  N   . SER A 1 63  ? 10.048  -12.567 4.329   1.00 48.69 63  A 1 
ATOM   496  C  CA  . SER A 1 63  ? 9.341   -12.568 3.058   1.00 48.15 63  A 1 
ATOM   497  C  C   . SER A 1 63  ? 8.442   -11.356 3.124   1.00 50.64 63  A 1 
ATOM   498  O  O   . SER A 1 63  ? 7.728   -11.251 4.122   1.00 47.76 63  A 1 
ATOM   499  C  CB  . SER A 1 63  ? 8.509   -13.843 2.879   1.00 42.48 63  A 1 
ATOM   500  O  OG  . SER A 1 63  ? 7.747   -14.115 4.033   1.00 37.28 63  A 1 
ATOM   501  N  N   . ALA A 1 64  ? 8.569   -10.442 2.145   1.00 56.92 64  A 1 
ATOM   502  C  CA  . ALA A 1 64  ? 7.776   -9.226  2.154   1.00 57.98 64  A 1 
ATOM   503  C  C   . ALA A 1 64  ? 6.347   -9.646  2.511   1.00 62.69 64  A 1 
ATOM   504  O  O   . ALA A 1 64  ? 5.844   -10.621 1.944   1.00 59.64 64  A 1 
ATOM   505  C  CB  . ALA A 1 64  ? 7.880   -8.558  0.784   1.00 51.71 64  A 1 
ATOM   506  N  N   . GLU A 1 65  ? 5.764   -9.025  3.520   1.00 73.19 65  A 1 
ATOM   507  C  CA  . GLU A 1 65  ? 4.482   -9.480  4.077   1.00 77.89 65  A 1 
ATOM   508  C  C   . GLU A 1 65  ? 3.322   -9.336  3.074   1.00 82.62 65  A 1 
ATOM   509  O  O   . GLU A 1 65  ? 2.166   -9.546  3.427   1.00 78.48 65  A 1 
ATOM   510  C  CB  . GLU A 1 65  ? 4.164   -8.697  5.349   1.00 68.39 65  A 1 
ATOM   511  C  CG  . GLU A 1 65  ? 5.055   -8.985  6.558   1.00 58.14 65  A 1 
ATOM   512  C  CD  . GLU A 1 65  ? 4.462   -8.401  7.852   1.00 52.63 65  A 1 
ATOM   513  O  OE1 . GLU A 1 65  ? 5.046   -8.659  8.924   1.00 45.48 65  A 1 
ATOM   514  O  OE2 . GLU A 1 65  ? 3.381   -7.780  7.768   1.00 48.11 65  A 1 
ATOM   515  N  N   . TYR A 1 66  ? 3.660   -8.996  1.855   1.00 85.59 66  A 1 
ATOM   516  C  CA  . TYR A 1 66  ? 2.810   -8.737  0.712   1.00 87.79 66  A 1 
ATOM   517  C  C   . TYR A 1 66  ? 3.401   -9.398  -0.535  1.00 89.23 66  A 1 
ATOM   518  O  O   . TYR A 1 66  ? 4.618   -9.525  -0.679  1.00 87.61 66  A 1 
ATOM   519  C  CB  . TYR A 1 66  ? 2.642   -7.223  0.551   1.00 85.77 66  A 1 
ATOM   520  C  CG  . TYR A 1 66  ? 3.935   -6.429  0.542   1.00 83.62 66  A 1 
ATOM   521  C  CD1 . TYR A 1 66  ? 4.443   -5.863  1.736   1.00 80.54 66  A 1 
ATOM   522  C  CD2 . TYR A 1 66  ? 4.640   -6.227  -0.655  1.00 81.55 66  A 1 
ATOM   523  C  CE1 . TYR A 1 66  ? 5.620   -5.109  1.725   1.00 77.02 66  A 1 
ATOM   524  C  CE2 . TYR A 1 66  ? 5.824   -5.472  -0.676  1.00 78.76 66  A 1 
ATOM   525  C  CZ  . TYR A 1 66  ? 6.315   -4.909  0.516   1.00 77.06 66  A 1 
ATOM   526  O  OH  . TYR A 1 66  ? 7.461   -4.157  0.496   1.00 73.51 66  A 1 
ATOM   527  N  N   . SER A 1 67  ? 2.525   -9.831  -1.442  1.00 89.80 67  A 1 
ATOM   528  C  CA  . SER A 1 67  ? 2.894   -10.441 -2.724  1.00 91.04 67  A 1 
ATOM   529  C  C   . SER A 1 67  ? 2.984   -9.432  -3.870  1.00 92.82 67  A 1 
ATOM   530  O  O   . SER A 1 67  ? 3.629   -9.708  -4.874  1.00 90.94 67  A 1 
ATOM   531  C  CB  . SER A 1 67  ? 1.880   -11.536 -3.074  1.00 86.92 67  A 1 
ATOM   532  O  OG  . SER A 1 67  ? 0.587   -10.997 -3.219  1.00 78.85 67  A 1 
ATOM   533  N  N   . LEU A 1 68  ? 2.332   -8.284  -3.714  1.00 94.85 68  A 1 
ATOM   534  C  CA  . LEU A 1 68  ? 2.298   -7.190  -4.669  1.00 95.78 68  A 1 
ATOM   535  C  C   . LEU A 1 68  ? 2.216   -5.876  -3.895  1.00 96.30 68  A 1 
ATOM   536  O  O   . LEU A 1 68  ? 1.498   -5.784  -2.899  1.00 95.81 68  A 1 
ATOM   537  C  CB  . LEU A 1 68  ? 1.072   -7.381  -5.584  1.00 95.18 68  A 1 
ATOM   538  C  CG  . LEU A 1 68  ? 1.019   -6.438  -6.792  1.00 93.57 68  A 1 
ATOM   539  C  CD1 . LEU A 1 68  ? 2.013   -6.853  -7.868  1.00 91.64 68  A 1 
ATOM   540  C  CD2 . LEU A 1 68  ? -0.382  -6.469  -7.411  1.00 91.24 68  A 1 
ATOM   541  N  N   . ASN A 1 69  ? 2.914   -4.847  -4.356  1.00 97.15 69  A 1 
ATOM   542  C  CA  . ASN A 1 69  ? 2.831   -3.522  -3.765  1.00 97.33 69  A 1 
ATOM   543  C  C   . ASN A 1 69  ? 2.882   -2.443  -4.839  1.00 97.65 69  A 1 
ATOM   544  O  O   . ASN A 1 69  ? 3.533   -2.601  -5.869  1.00 97.50 69  A 1 
ATOM   545  C  CB  . ASN A 1 69  ? 3.915   -3.359  -2.690  1.00 96.93 69  A 1 
ATOM   546  C  CG  . ASN A 1 69  ? 5.289   -3.045  -3.248  1.00 96.84 69  A 1 
ATOM   547  O  OD1 . ASN A 1 69  ? 5.792   -1.947  -3.085  1.00 92.84 69  A 1 
ATOM   548  N  ND2 . ASN A 1 69  ? 5.947   -3.982  -3.897  1.00 92.45 69  A 1 
ATOM   549  N  N   . PHE A 1 70  ? 2.212   -1.318  -4.608  1.00 97.96 70  A 1 
ATOM   550  C  CA  . PHE A 1 70  ? 2.248   -0.194  -5.527  1.00 98.10 70  A 1 
ATOM   551  C  C   . PHE A 1 70  ? 2.190   1.155   -4.823  1.00 98.30 70  A 1 
ATOM   552  O  O   . PHE A 1 70  ? 1.551   1.327   -3.781  1.00 98.24 70  A 1 
ATOM   553  C  CB  . PHE A 1 70  ? 1.162   -0.338  -6.602  1.00 98.02 70  A 1 
ATOM   554  C  CG  . PHE A 1 70  ? -0.268  -0.240  -6.107  1.00 98.11 70  A 1 
ATOM   555  C  CD1 . PHE A 1 70  ? -0.950  -1.403  -5.672  1.00 97.64 70  A 1 
ATOM   556  C  CD2 . PHE A 1 70  ? -0.950  0.988   -6.143  1.00 97.63 70  A 1 
ATOM   557  C  CE1 . PHE A 1 70  ? -2.298  -1.329  -5.295  1.00 97.32 70  A 1 
ATOM   558  C  CE2 . PHE A 1 70  ? -2.301  1.060   -5.765  1.00 97.21 70  A 1 
ATOM   559  C  CZ  . PHE A 1 70  ? -2.976  -0.099  -5.348  1.00 97.43 70  A 1 
ATOM   560  N  N   . LEU A 1 71  ? 2.855   2.127   -5.436  1.00 98.46 71  A 1 
ATOM   561  C  CA  . LEU A 1 71  ? 2.777   3.533   -5.072  1.00 98.62 71  A 1 
ATOM   562  C  C   . LEU A 1 71  ? 1.583   4.166   -5.798  1.00 98.76 71  A 1 
ATOM   563  O  O   . LEU A 1 71  ? 1.528   4.148   -7.025  1.00 98.72 71  A 1 
ATOM   564  C  CB  . LEU A 1 71  ? 4.115   4.193   -5.427  1.00 98.65 71  A 1 
ATOM   565  C  CG  . LEU A 1 71  ? 4.144   5.725   -5.307  1.00 98.25 71  A 1 
ATOM   566  C  CD1 . LEU A 1 71  ? 3.831   6.213   -3.897  1.00 97.61 71  A 1 
ATOM   567  C  CD2 . LEU A 1 71  ? 5.542   6.229   -5.684  1.00 97.59 71  A 1 
ATOM   568  N  N   . TYR A 1 72  ? 0.664   4.751   -5.039  1.00 98.78 72  A 1 
ATOM   569  C  CA  . TYR A 1 72  ? -0.470  5.508   -5.546  1.00 98.83 72  A 1 
ATOM   570  C  C   . TYR A 1 72  ? -0.268  7.009   -5.317  1.00 98.88 72  A 1 
ATOM   571  O  O   . TYR A 1 72  ? -0.018  7.442   -4.193  1.00 98.74 72  A 1 
ATOM   572  C  CB  . TYR A 1 72  ? -1.763  4.999   -4.889  1.00 98.79 72  A 1 
ATOM   573  C  CG  . TYR A 1 72  ? -3.014  5.657   -5.434  1.00 98.77 72  A 1 
ATOM   574  C  CD1 . TYR A 1 72  ? -3.754  6.568   -4.657  1.00 98.35 72  A 1 
ATOM   575  C  CD2 . TYR A 1 72  ? -3.448  5.352   -6.736  1.00 98.40 72  A 1 
ATOM   576  C  CE1 . TYR A 1 72  ? -4.931  7.154   -5.172  1.00 98.06 72  A 1 
ATOM   577  C  CE2 . TYR A 1 72  ? -4.612  5.938   -7.262  1.00 98.06 72  A 1 
ATOM   578  C  CZ  . TYR A 1 72  ? -5.359  6.835   -6.475  1.00 98.17 72  A 1 
ATOM   579  O  OH  . TYR A 1 72  ? -6.502  7.388   -6.992  1.00 97.33 72  A 1 
ATOM   580  N  N   . ILE A 1 73  ? -0.363  7.777   -6.393  1.00 98.85 73  A 1 
ATOM   581  C  CA  . ILE A 1 73  ? -0.213  9.232   -6.396  1.00 98.87 73  A 1 
ATOM   582  C  C   . ILE A 1 73  ? -1.356  9.803   -7.230  1.00 98.85 73  A 1 
ATOM   583  O  O   . ILE A 1 73  ? -1.456  9.487   -8.417  1.00 98.66 73  A 1 
ATOM   584  C  CB  . ILE A 1 73  ? 1.152   9.658   -6.991  1.00 98.76 73  A 1 
ATOM   585  C  CG1 . ILE A 1 73  ? 2.350   8.937   -6.322  1.00 97.84 73  A 1 
ATOM   586  C  CG2 . ILE A 1 73  ? 1.312   11.182  -6.850  1.00 97.86 73  A 1 
ATOM   587  C  CD1 . ILE A 1 73  ? 3.697   9.226   -7.010  1.00 96.80 73  A 1 
ATOM   588  N  N   . ASN A 1 74  ? -2.215  10.633  -6.637  1.00 98.89 74  A 1 
ATOM   589  C  CA  . ASN A 1 74  ? -3.392  11.170  -7.322  1.00 98.77 74  A 1 
ATOM   590  C  C   . ASN A 1 74  ? -3.447  12.686  -7.262  1.00 98.82 74  A 1 
ATOM   591  O  O   . ASN A 1 74  ? -2.853  13.294  -6.363  1.00 98.40 74  A 1 
ATOM   592  C  CB  . ASN A 1 74  ? -4.666  10.522  -6.750  1.00 98.33 74  A 1 
ATOM   593  C  CG  . ASN A 1 74  ? -4.893  10.879  -5.286  1.00 98.24 74  A 1 
ATOM   594  O  OD1 . ASN A 1 74  ? -4.258  10.336  -4.391  1.00 93.26 74  A 1 
ATOM   595  N  ND2 . ASN A 1 74  ? -5.818  11.775  -5.009  1.00 92.69 74  A 1 
ATOM   596  N  N   . ASP A 1 75  ? -4.173  13.287  -8.211  1.00 98.60 75  A 1 
ATOM   597  C  CA  . ASP A 1 75  ? -4.507  14.707  -8.215  1.00 98.78 75  A 1 
ATOM   598  C  C   . ASP A 1 75  ? -3.265  15.592  -8.003  1.00 98.75 75  A 1 
ATOM   599  O  O   . ASP A 1 75  ? -3.190  16.427  -7.095  1.00 98.39 75  A 1 
ATOM   600  C  CB  . ASP A 1 75  ? -5.654  14.961  -7.227  1.00 98.64 75  A 1 
ATOM   601  C  CG  . ASP A 1 75  ? -6.896  14.125  -7.560  1.00 98.39 75  A 1 
ATOM   602  O  OD1 . ASP A 1 75  ? -7.745  14.602  -8.335  1.00 96.74 75  A 1 
ATOM   603  O  OD2 . ASP A 1 75  ? -7.009  12.988  -7.038  1.00 96.98 75  A 1 
ATOM   604  N  N   . ILE A 1 76  ? -2.231  15.340  -8.829  1.00 98.71 76  A 1 
ATOM   605  C  CA  . ILE A 1 76  ? -0.959  16.060  -8.740  1.00 98.88 76  A 1 
ATOM   606  C  C   . ILE A 1 76  ? -1.179  17.544  -9.030  1.00 98.72 76  A 1 
ATOM   607  O  O   . ILE A 1 76  ? -0.597  18.386  -8.346  1.00 98.56 76  A 1 
ATOM   608  C  CB  . ILE A 1 76  ? 0.098   15.447  -9.688  1.00 98.80 76  A 1 
ATOM   609  C  CG1 . ILE A 1 76  ? 0.385   13.977  -9.306  1.00 98.41 76  A 1 
ATOM   610  C  CG2 . ILE A 1 76  ? 1.406   16.269  -9.674  1.00 98.42 76  A 1 
ATOM   611  C  CD1 . ILE A 1 76  ? 1.281   13.216  -10.297 1.00 97.80 76  A 1 
ATOM   612  N  N   . HIS A 1 77  ? -1.993  17.865  -10.044 1.00 98.73 77  A 1 
ATOM   613  C  CA  . HIS A 1 77  ? -2.283  19.221  -10.508 1.00 98.71 77  A 1 
ATOM   614  C  C   . HIS A 1 77  ? -1.021  20.084  -10.590 1.00 98.64 77  A 1 
ATOM   615  O  O   . HIS A 1 77  ? -0.921  21.148  -9.979  1.00 98.38 77  A 1 
ATOM   616  C  CB  . HIS A 1 77  ? -3.387  19.842  -9.662  1.00 98.58 77  A 1 
ATOM   617  C  CG  . HIS A 1 77  ? -4.734  19.219  -9.886  1.00 98.56 77  A 1 
ATOM   618  N  ND1 . HIS A 1 77  ? -5.498  19.352  -11.033 1.00 97.84 77  A 1 
ATOM   619  C  CD2 . HIS A 1 77  ? -5.447  18.468  -8.988  1.00 97.92 77  A 1 
ATOM   620  C  CE1 . HIS A 1 77  ? -6.654  18.699  -10.815 1.00 97.59 77  A 1 
ATOM   621  N  NE2 . HIS A 1 77  ? -6.654  18.154  -9.592  1.00 97.73 77  A 1 
ATOM   622  N  N   . LEU A 1 78  ? -0.016  19.600  -11.324 1.00 98.87 78  A 1 
ATOM   623  C  CA  . LEU A 1 78  ? 1.279   20.268  -11.418 1.00 98.80 78  A 1 
ATOM   624  C  C   . LEU A 1 78  ? 1.140   21.607  -12.148 1.00 98.78 78  A 1 
ATOM   625  O  O   . LEU A 1 78  ? 0.792   21.656  -13.329 1.00 98.53 78  A 1 
ATOM   626  C  CB  . LEU A 1 78  ? 2.276   19.318  -12.105 1.00 98.72 78  A 1 
ATOM   627  C  CG  . LEU A 1 78  ? 3.718   19.853  -12.144 1.00 98.27 78  A 1 
ATOM   628  C  CD1 . LEU A 1 78  ? 4.325   19.961  -10.745 1.00 97.69 78  A 1 
ATOM   629  C  CD2 . LEU A 1 78  ? 4.579   18.900  -12.963 1.00 97.57 78  A 1 
ATOM   630  N  N   . ASP A 1 79  ? 1.461   22.711  -11.454 1.00 98.63 79  A 1 
ATOM   631  C  CA  . ASP A 1 79  ? 1.386   24.063  -12.004 1.00 98.59 79  A 1 
ATOM   632  C  C   . ASP A 1 79  ? 2.756   24.557  -12.466 1.00 98.40 79  A 1 
ATOM   633  O  O   . ASP A 1 79  ? 3.577   25.056  -11.689 1.00 97.84 79  A 1 
ATOM   634  C  CB  . ASP A 1 79  ? 0.720   25.028  -11.009 1.00 98.19 79  A 1 
ATOM   635  C  CG  . ASP A 1 79  ? 0.297   26.338  -11.688 1.00 97.72 79  A 1 
ATOM   636  O  OD1 . ASP A 1 79  ? 0.682   26.588  -12.861 1.00 96.54 79  A 1 
ATOM   637  O  OD2 . ASP A 1 79  ? -0.490  27.117  -11.098 1.00 95.81 79  A 1 
ATOM   638  N  N   . ALA A 1 80  ? 3.003   24.470  -13.766 1.00 98.03 80  A 1 
ATOM   639  C  CA  . ALA A 1 80  ? 4.215   25.019  -14.384 1.00 97.58 80  A 1 
ATOM   640  C  C   . ALA A 1 80  ? 4.284   26.555  -14.321 1.00 97.41 80  A 1 
ATOM   641  O  O   . ALA A 1 80  ? 5.338   27.130  -14.575 1.00 95.80 80  A 1 
ATOM   642  C  CB  . ALA A 1 80  ? 4.280   24.508  -15.831 1.00 96.64 80  A 1 
ATOM   643  N  N   . THR A 1 81  ? 3.184   27.228  -13.988 1.00 97.56 81  A 1 
ATOM   644  C  CA  . THR A 1 81  ? 3.065   28.700  -13.914 1.00 97.30 81  A 1 
ATOM   645  C  C   . THR A 1 81  ? 3.008   29.225  -12.482 1.00 97.46 81  A 1 
ATOM   646  O  O   . THR A 1 81  ? 2.846   30.431  -12.283 1.00 96.47 81  A 1 
ATOM   647  C  CB  . THR A 1 81  ? 1.873   29.202  -14.738 1.00 96.53 81  A 1 
ATOM   648  O  OG1 . THR A 1 81  ? 0.631   28.870  -14.174 1.00 93.40 81  A 1 
ATOM   649  C  CG2 . THR A 1 81  ? 1.874   28.660  -16.162 1.00 91.75 81  A 1 
ATOM   650  N  N   . TYR A 1 82  ? 3.172   28.349  -11.484 1.00 97.35 82  A 1 
ATOM   651  C  CA  . TYR A 1 82  ? 3.184   28.732  -10.072 1.00 97.33 82  A 1 
ATOM   652  C  C   . TYR A 1 82  ? 4.301   29.730  -9.762  1.00 97.34 82  A 1 
ATOM   653  O  O   . TYR A 1 82  ? 5.444   29.585  -10.204 1.00 96.86 82  A 1 
ATOM   654  C  CB  . TYR A 1 82  ? 3.324   27.480  -9.198  1.00 97.29 82  A 1 
ATOM   655  C  CG  . TYR A 1 82  ? 3.383   27.785  -7.715  1.00 97.70 82  A 1 
ATOM   656  C  CD1 . TYR A 1 82  ? 4.618   27.908  -7.058  1.00 97.36 82  A 1 
ATOM   657  C  CD2 . TYR A 1 82  ? 2.186   27.976  -6.979  1.00 97.45 82  A 1 
ATOM   658  C  CE1 . TYR A 1 82  ? 4.676   28.205  -5.691  1.00 97.07 82  A 1 
ATOM   659  C  CE2 . TYR A 1 82  ? 2.237   28.266  -5.606  1.00 97.03 82  A 1 
ATOM   660  C  CZ  . TYR A 1 82  ? 3.483   28.379  -4.967  1.00 97.19 82  A 1 
ATOM   661  O  OH  . TYR A 1 82  ? 3.538   28.657  -3.626  1.00 96.46 82  A 1 
ATOM   662  N  N   . VAL A 1 83  ? 3.978   30.744  -8.943  1.00 96.64 83  A 1 
ATOM   663  C  CA  . VAL A 1 83  ? 4.914   31.767  -8.473  1.00 96.30 83  A 1 
ATOM   664  C  C   . VAL A 1 83  ? 4.999   31.704  -6.950  1.00 96.17 83  A 1 
ATOM   665  O  O   . VAL A 1 83  ? 4.030   31.997  -6.254  1.00 95.26 83  A 1 
ATOM   666  C  CB  . VAL A 1 83  ? 4.505   33.164  -8.978  1.00 95.67 83  A 1 
ATOM   667  C  CG1 . VAL A 1 83  ? 5.446   34.237  -8.444  1.00 93.67 83  A 1 
ATOM   668  C  CG2 . VAL A 1 83  ? 4.548   33.235  -10.505 1.00 94.49 83  A 1 
ATOM   669  N  N   . GLU A 1 84  ? 6.178   31.385  -6.416  1.00 96.01 84  A 1 
ATOM   670  C  CA  . GLU A 1 84  ? 6.389   31.198  -4.970  1.00 95.33 84  A 1 
ATOM   671  C  C   . GLU A 1 84  ? 6.179   32.477  -4.127  1.00 94.91 84  A 1 
ATOM   672  O  O   . GLU A 1 84  ? 5.963   32.393  -2.917  1.00 93.38 84  A 1 
ATOM   673  C  CB  . GLU A 1 84  ? 7.787   30.580  -4.713  1.00 93.75 84  A 1 
ATOM   674  C  CG  . GLU A 1 84  ? 8.971   31.492  -5.085  1.00 89.27 84  A 1 
ATOM   675  C  CD  . GLU A 1 84  ? 10.370  30.863  -4.834  1.00 90.60 84  A 1 
ATOM   676  O  OE1 . GLU A 1 84  ? 11.384  31.592  -4.912  1.00 85.13 84  A 1 
ATOM   677  O  OE2 . GLU A 1 84  ? 10.481  29.649  -4.553  1.00 87.17 84  A 1 
ATOM   678  N  N   . THR A 1 85  ? 6.213   33.669  -4.751  1.00 94.78 85  A 1 
ATOM   679  C  CA  . THR A 1 85  ? 5.903   34.973  -4.126  1.00 93.91 85  A 1 
ATOM   680  C  C   . THR A 1 85  ? 4.474   35.433  -4.391  1.00 93.21 85  A 1 
ATOM   681  O  O   . THR A 1 85  ? 4.153   36.600  -4.162  1.00 91.41 85  A 1 
ATOM   682  C  CB  . THR A 1 85  ? 6.902   36.057  -4.558  1.00 93.27 85  A 1 
ATOM   683  O  OG1 . THR A 1 85  ? 6.892   36.214  -5.955  1.00 89.17 85  A 1 
ATOM   684  C  CG2 . THR A 1 85  ? 8.329   35.725  -4.143  1.00 88.76 85  A 1 
ATOM   685  N  N   . SER A 1 86  ? 3.614   34.565  -4.906  1.00 94.42 86  A 1 
ATOM   686  C  CA  . SER A 1 86  ? 2.181   34.820  -5.027  1.00 93.51 86  A 1 
ATOM   687  C  C   . SER A 1 86  ? 1.436   34.327  -3.781  1.00 92.78 86  A 1 
ATOM   688  O  O   . SER A 1 86  ? 2.022   33.758  -2.860  1.00 91.48 86  A 1 
ATOM   689  C  CB  . SER A 1 86  ? 1.635   34.167  -6.306  1.00 93.43 86  A 1 
ATOM   690  O  OG  . SER A 1 86  ? 0.355   34.681  -6.615  1.00 89.74 86  A 1 
ATOM   691  N  N   . THR A 1 87  ? 0.121   34.550  -3.755  1.00 91.92 87  A 1 
ATOM   692  C  CA  . THR A 1 87  ? -0.783  34.029  -2.717  1.00 91.01 87  A 1 
ATOM   693  C  C   . THR A 1 87  ? -2.000  33.385  -3.370  1.00 92.00 87  A 1 
ATOM   694  O  O   . THR A 1 87  ? -2.330  33.696  -4.517  1.00 90.98 87  A 1 
ATOM   695  C  CB  . THR A 1 87  ? -1.235  35.135  -1.749  1.00 88.28 87  A 1 
ATOM   696  O  OG1 . THR A 1 87  ? -1.983  36.117  -2.425  1.00 82.86 87  A 1 
ATOM   697  C  CG2 . THR A 1 87  ? -0.070  35.841  -1.057  1.00 82.70 87  A 1 
ATOM   698  N  N   . SER A 1 88  ? -2.697  32.534  -2.627  1.00 90.84 88  A 1 
ATOM   699  C  CA  . SER A 1 88  ? -3.932  31.900  -3.109  1.00 89.72 88  A 1 
ATOM   700  C  C   . SER A 1 88  ? -4.998  32.924  -3.516  1.00 90.38 88  A 1 
ATOM   701  O  O   . SER A 1 88  ? -5.614  32.791  -4.572  1.00 88.40 88  A 1 
ATOM   702  C  CB  . SER A 1 88  ? -4.495  30.955  -2.036  1.00 87.54 88  A 1 
ATOM   703  O  OG  . SER A 1 88  ? -4.821  31.671  -0.859  1.00 80.71 88  A 1 
ATOM   704  N  N   . LYS A 1 89  ? -5.109  34.048  -2.784  1.00 89.51 89  A 1 
ATOM   705  C  CA  . LYS A 1 89  ? -6.028  35.160  -3.122  1.00 88.06 89  A 1 
ATOM   706  C  C   . LYS A 1 89  ? -5.728  35.813  -4.471  1.00 88.83 89  A 1 
ATOM   707  O  O   . LYS A 1 89  ? -6.623  36.381  -5.081  1.00 86.04 89  A 1 
ATOM   708  C  CB  . LYS A 1 89  ? -5.999  36.225  -2.017  1.00 85.50 89  A 1 
ATOM   709  C  CG  . LYS A 1 89  ? -6.631  35.716  -0.710  1.00 75.65 89  A 1 
ATOM   710  C  CD  . LYS A 1 89  ? -6.816  36.845  0.313   1.00 67.12 89  A 1 
ATOM   711  C  CE  . LYS A 1 89  ? -7.546  36.261  1.526   1.00 58.17 89  A 1 
ATOM   712  N  NZ  . LYS A 1 89  ? -7.974  37.281  2.512   1.00 51.44 89  A 1 
ATOM   713  N  N   . LEU A 1 90  ? -4.493  35.739  -4.950  1.00 89.61 90  A 1 
ATOM   714  C  CA  . LEU A 1 90  ? -4.069  36.256  -6.254  1.00 89.76 90  A 1 
ATOM   715  C  C   . LEU A 1 90  ? -3.982  35.159  -7.328  1.00 90.52 90  A 1 
ATOM   716  O  O   . LEU A 1 90  ? -3.398  35.371  -8.385  1.00 87.26 90  A 1 
ATOM   717  C  CB  . LEU A 1 90  ? -2.749  37.029  -6.092  1.00 87.95 90  A 1 
ATOM   718  C  CG  . LEU A 1 90  ? -2.866  38.289  -5.219  1.00 83.31 90  A 1 
ATOM   719  C  CD1 . LEU A 1 90  ? -1.484  38.920  -5.079  1.00 79.75 90  A 1 
ATOM   720  C  CD2 . LEU A 1 90  ? -3.798  39.344  -5.820  1.00 78.79 90  A 1 
ATOM   721  N  N   . GLY A 1 91  ? -4.550  33.993  -7.055  1.00 90.74 91  A 1 
ATOM   722  C  CA  . GLY A 1 91  ? -4.576  32.874  -8.002  1.00 91.50 91  A 1 
ATOM   723  C  C   . GLY A 1 91  ? -3.232  32.162  -8.170  1.00 93.62 91  A 1 
ATOM   724  O  O   . GLY A 1 91  ? -3.039  31.482  -9.175  1.00 91.08 91  A 1 
ATOM   725  N  N   . CYS A 1 92  ? -2.300  32.340  -7.222  1.00 94.65 92  A 1 
ATOM   726  C  CA  . CYS A 1 92  ? -1.043  31.585  -7.126  1.00 95.57 92  A 1 
ATOM   727  C  C   . CYS A 1 92  ? -0.020  31.826  -8.253  1.00 96.21 92  A 1 
ATOM   728  O  O   . CYS A 1 92  ? 1.038   31.194  -8.269  1.00 94.88 92  A 1 
ATOM   729  C  CB  . CYS A 1 92  ? -1.369  30.093  -6.951  1.00 95.31 92  A 1 
ATOM   730  S  SG  . CYS A 1 92  ? -2.705  29.754  -5.758  1.00 94.58 92  A 1 
ATOM   731  N  N   . ARG A 1 93  ? -0.307  32.730  -9.186  1.00 95.97 93  A 1 
ATOM   732  C  CA  . ARG A 1 93  ? 0.467   32.929  -10.435 1.00 95.83 93  A 1 
ATOM   733  C  C   . ARG A 1 93  ? 0.927   34.371  -10.661 1.00 95.48 93  A 1 
ATOM   734  O  O   . ARG A 1 93  ? 1.645   34.650  -11.611 1.00 93.32 93  A 1 
ATOM   735  C  CB  . ARG A 1 93  ? -0.377  32.433  -11.616 1.00 95.13 93  A 1 
ATOM   736  C  CG  . ARG A 1 93  ? -0.623  30.915  -11.553 1.00 94.84 93  A 1 
ATOM   737  C  CD  . ARG A 1 93  ? -1.664  30.462  -12.565 1.00 94.45 93  A 1 
ATOM   738  N  NE  . ARG A 1 93  ? -1.931  29.032  -12.399 1.00 94.75 93  A 1 
ATOM   739  C  CZ  . ARG A 1 93  ? -2.991  28.338  -12.762 1.00 95.75 93  A 1 
ATOM   740  N  NH1 . ARG A 1 93  ? -3.984  28.861  -13.429 1.00 92.39 93  A 1 
ATOM   741  N  NH2 . ARG A 1 93  ? -3.064  27.094  -12.450 1.00 92.28 93  A 1 
ATOM   742  N  N   . SER A 1 94  ? 0.515   35.292  -9.807  1.00 94.10 94  A 1 
ATOM   743  C  CA  . SER A 1 94  ? 0.883   36.703  -9.899  1.00 92.98 94  A 1 
ATOM   744  C  C   . SER A 1 94  ? 1.824   37.070  -8.752  1.00 92.25 94  A 1 
ATOM   745  O  O   . SER A 1 94  ? 1.435   36.970  -7.595  1.00 88.00 94  A 1 
ATOM   746  C  CB  . SER A 1 94  ? -0.363  37.590  -9.870  1.00 90.21 94  A 1 
ATOM   747  O  OG  . SER A 1 94  ? -1.170  37.297  -10.991 1.00 78.61 94  A 1 
ATOM   748  N  N   . ALA A 1 95  ? 3.045   37.504  -9.074  1.00 90.23 95  A 1 
ATOM   749  C  CA  . ALA A 1 95  ? 4.000   37.943  -8.062  1.00 88.31 95  A 1 
ATOM   750  C  C   . ALA A 1 95  ? 3.472   39.173  -7.307  1.00 87.64 95  A 1 
ATOM   751  O  O   . ALA A 1 95  ? 2.945   40.111  -7.910  1.00 83.50 95  A 1 
ATOM   752  C  CB  . ALA A 1 95  ? 5.345   38.229  -8.725  1.00 84.89 95  A 1 
ATOM   753  N  N   . VAL A 1 96  ? 3.678   39.197  -5.993  1.00 85.90 96  A 1 
ATOM   754  C  CA  . VAL A 1 96  ? 3.404   40.354  -5.137  1.00 83.12 96  A 1 
ATOM   755  C  C   . VAL A 1 96  ? 4.726   41.090  -4.931  1.00 82.58 96  A 1 
ATOM   756  O  O   . VAL A 1 96  ? 5.687   40.493  -4.460  1.00 78.32 96  A 1 
ATOM   757  C  CB  . VAL A 1 96  ? 2.790   39.942  -3.796  1.00 78.59 96  A 1 
ATOM   758  C  CG1 . VAL A 1 96  ? 2.339   41.175  -3.008  1.00 71.40 96  A 1 
ATOM   759  C  CG2 . VAL A 1 96  ? 1.579   39.024  -3.977  1.00 74.13 96  A 1 
ATOM   760  N  N   . ALA A 1 97  ? 4.792   42.385  -5.278  1.00 81.13 97  A 1 
ATOM   761  C  CA  . ALA A 1 97  ? 6.039   43.154  -5.301  1.00 79.10 97  A 1 
ATOM   762  C  C   . ALA A 1 97  ? 6.769   43.178  -3.945  1.00 78.86 97  A 1 
ATOM   763  O  O   . ALA A 1 97  ? 7.977   42.974  -3.893  1.00 73.35 97  A 1 
ATOM   764  C  CB  . ALA A 1 97  ? 5.725   44.562  -5.798  1.00 74.99 97  A 1 
ATOM   765  N  N   . ASP A 1 98  ? 6.019   43.368  -2.856  1.00 79.54 98  A 1 
ATOM   766  C  CA  . ASP A 1 98  ? 6.567   43.467  -1.496  1.00 78.93 98  A 1 
ATOM   767  C  C   . ASP A 1 98  ? 6.477   42.158  -0.704  1.00 80.29 98  A 1 
ATOM   768  O  O   . ASP A 1 98  ? 6.645   42.138  0.516   1.00 74.91 98  A 1 
ATOM   769  C  CB  . ASP A 1 98  ? 5.890   44.638  -0.762  1.00 73.92 98  A 1 
ATOM   770  C  CG  . ASP A 1 98  ? 6.074   45.990  -1.473  1.00 66.82 98  A 1 
ATOM   771  O  OD1 . ASP A 1 98  ? 7.182   46.246  -1.981  1.00 61.02 98  A 1 
ATOM   772  O  OD2 . ASP A 1 98  ? 5.090   46.757  -1.493  1.00 61.72 98  A 1 
ATOM   773  N  N   . GLN A 1 99  ? 6.194   41.030  -1.383  1.00 73.78 99  A 1 
ATOM   774  C  CA  . GLN A 1 99  ? 6.083   39.730  -0.714  1.00 73.63 99  A 1 
ATOM   775  C  C   . GLN A 1 99  ? 7.473   39.240  -0.296  1.00 76.48 99  A 1 
ATOM   776  O  O   . GLN A 1 99  ? 8.298   38.854  -1.131  1.00 71.75 99  A 1 
ATOM   777  C  CB  . GLN A 1 99  ? 5.380   38.719  -1.631  1.00 67.18 99  A 1 
ATOM   778  C  CG  . GLN A 1 99  ? 5.028   37.399  -0.914  1.00 62.83 99  A 1 
ATOM   779  C  CD  . GLN A 1 99  ? 3.795   37.474  -0.010  1.00 60.12 99  A 1 
ATOM   780  O  OE1 . GLN A 1 99  ? 3.006   38.402  -0.049  1.00 57.58 99  A 1 
ATOM   781  N  NE2 . GLN A 1 99  ? 3.581   36.479  0.813   1.00 54.45 99  A 1 
ATOM   782  N  N   . VAL A 1 100 ? 7.721   39.217  1.011   1.00 78.57 100 A 1 
ATOM   783  C  CA  . VAL A 1 100 ? 8.976   38.714  1.591   1.00 78.89 100 A 1 
ATOM   784  C  C   . VAL A 1 100 ? 8.950   37.190  1.718   1.00 82.26 100 A 1 
ATOM   785  O  O   . VAL A 1 100 ? 9.971   36.534  1.504   1.00 78.04 100 A 1 
ATOM   786  C  CB  . VAL A 1 100 ? 9.235   39.370  2.962   1.00 72.41 100 A 1 
ATOM   787  C  CG1 . VAL A 1 100 ? 10.582  38.935  3.556   1.00 63.41 100 A 1 
ATOM   788  C  CG2 . VAL A 1 100 ? 9.256   40.896  2.851   1.00 66.51 100 A 1 
ATOM   789  N  N   . GLU A 1 101 ? 7.803   36.637  2.071   1.00 85.45 101 A 1 
ATOM   790  C  CA  . GLU A 1 101 ? 7.631   35.202  2.252   1.00 86.53 101 A 1 
ATOM   791  C  C   . GLU A 1 101 ? 7.549   34.476  0.909   1.00 88.62 101 A 1 
ATOM   792  O  O   . GLU A 1 101 ? 6.913   34.939  -0.040  1.00 87.53 101 A 1 
ATOM   793  C  CB  . GLU A 1 101 ? 6.412   34.939  3.138   1.00 82.93 101 A 1 
ATOM   794  C  CG  . GLU A 1 101 ? 6.369   33.486  3.614   1.00 76.41 101 A 1 
ATOM   795  C  CD  . GLU A 1 101 ? 5.334   33.226  4.707   1.00 75.84 101 A 1 
ATOM   796  O  OE1 . GLU A 1 101 ? 5.382   32.104  5.263   1.00 69.39 101 A 1 
ATOM   797  O  OE2 . GLU A 1 101 ? 4.528   34.132  4.999   1.00 72.04 101 A 1 
ATOM   798  N  N   . LYS A 1 102 ? 8.240   33.332  0.815   1.00 92.26 102 A 1 
ATOM   799  C  CA  . LYS A 1 102 ? 8.286   32.487  -0.372  1.00 93.12 102 A 1 
ATOM   800  C  C   . LYS A 1 102 ? 7.703   31.120  -0.056  1.00 94.07 102 A 1 
ATOM   801  O  O   . LYS A 1 102 ? 8.286   30.377  0.726   1.00 93.04 102 A 1 
ATOM   802  C  CB  . LYS A 1 102 ? 9.725   32.339  -0.867  1.00 91.31 102 A 1 
ATOM   803  C  CG  . LYS A 1 102 ? 10.292  33.660  -1.402  1.00 82.53 102 A 1 
ATOM   804  C  CD  . LYS A 1 102 ? 11.666  33.377  -2.004  1.00 82.00 102 A 1 
ATOM   805  C  CE  . LYS A 1 102 ? 12.176  34.611  -2.730  1.00 72.50 102 A 1 
ATOM   806  N  NZ  . LYS A 1 102 ? 13.178  34.194  -3.735  1.00 65.59 102 A 1 
ATOM   807  N  N   . PHE A 1 103 ? 6.623   30.773  -0.712  1.00 95.37 103 A 1 
ATOM   808  C  CA  . PHE A 1 103 ? 5.948   29.485  -0.564  1.00 95.40 103 A 1 
ATOM   809  C  C   . PHE A 1 103 ? 6.513   28.464  -1.556  1.00 96.21 103 A 1 
ATOM   810  O  O   . PHE A 1 103 ? 5.818   27.968  -2.439  1.00 95.77 103 A 1 
ATOM   811  C  CB  . PHE A 1 103 ? 4.440   29.690  -0.703  1.00 94.14 103 A 1 
ATOM   812  C  CG  . PHE A 1 103 ? 3.860   30.629  0.323   1.00 92.77 103 A 1 
ATOM   813  C  CD1 . PHE A 1 103 ? 3.504   30.162  1.602   1.00 90.28 103 A 1 
ATOM   814  C  CD2 . PHE A 1 103 ? 3.682   31.991  0.018   1.00 90.19 103 A 1 
ATOM   815  C  CE1 . PHE A 1 103 ? 2.980   31.028  2.564   1.00 88.54 103 A 1 
ATOM   816  C  CE2 . PHE A 1 103 ? 3.162   32.870  0.978   1.00 88.61 103 A 1 
ATOM   817  C  CZ  . PHE A 1 103 ? 2.807   32.389  2.256   1.00 87.95 103 A 1 
ATOM   818  N  N   . GLN A 1 104 ? 7.823   28.150  -1.437  1.00 96.03 104 A 1 
ATOM   819  C  CA  . GLN A 1 104 ? 8.538   27.358  -2.435  1.00 96.47 104 A 1 
ATOM   820  C  C   . GLN A 1 104 ? 8.020   25.925  -2.634  1.00 97.20 104 A 1 
ATOM   821  O  O   . GLN A 1 104 ? 8.215   25.348  -3.701  1.00 96.85 104 A 1 
ATOM   822  C  CB  . GLN A 1 104 ? 10.038  27.336  -2.109  1.00 95.02 104 A 1 
ATOM   823  C  CG  . GLN A 1 104 ? 10.375  26.631  -0.796  1.00 89.21 104 A 1 
ATOM   824  C  CD  . GLN A 1 104 ? 11.874  26.412  -0.600  1.00 88.22 104 A 1 
ATOM   825  O  OE1 . GLN A 1 104 ? 12.685  26.505  -1.527  1.00 80.64 104 A 1 
ATOM   826  N  NE2 . GLN A 1 104 ? 12.296  26.063  0.590   1.00 77.40 104 A 1 
ATOM   827  N  N   . PHE A 1 105 ? 7.377   25.357  -1.606  1.00 97.58 105 A 1 
ATOM   828  C  CA  . PHE A 1 105 ? 6.760   24.031  -1.637  1.00 97.64 105 A 1 
ATOM   829  C  C   . PHE A 1 105 ? 5.237   24.078  -1.812  1.00 97.53 105 A 1 
ATOM   830  O  O   . PHE A 1 105 ? 4.565   23.073  -1.607  1.00 96.49 105 A 1 
ATOM   831  C  CB  . PHE A 1 105 ? 7.184   23.237  -0.396  1.00 97.70 105 A 1 
ATOM   832  C  CG  . PHE A 1 105 ? 8.661   22.896  -0.362  1.00 97.85 105 A 1 
ATOM   833  C  CD1 . PHE A 1 105 ? 9.205   22.019  -1.316  1.00 97.34 105 A 1 
ATOM   834  C  CD2 . PHE A 1 105 ? 9.488   23.440  0.632   1.00 97.29 105 A 1 
ATOM   835  C  CE1 . PHE A 1 105 ? 10.563  21.684  -1.278  1.00 96.78 105 A 1 
ATOM   836  C  CE2 . PHE A 1 105 ? 10.853  23.102  0.686   1.00 96.78 105 A 1 
ATOM   837  C  CZ  . PHE A 1 105 ? 11.390  22.229  -0.272  1.00 96.93 105 A 1 
ATOM   838  N  N   . GLY A 1 106 ? 4.691   25.218  -2.208  1.00 97.07 106 A 1 
ATOM   839  C  CA  . GLY A 1 106 ? 3.260   25.416  -2.328  1.00 96.51 106 A 1 
ATOM   840  C  C   . GLY A 1 106 ? 2.637   25.972  -1.053  1.00 96.37 106 A 1 
ATOM   841  O  O   . GLY A 1 106 ? 3.302   26.208  -0.042  1.00 95.14 106 A 1 
ATOM   842  N  N   . GLN A 1 107 ? 1.337   26.205  -1.151  1.00 95.94 107 A 1 
ATOM   843  C  CA  . GLN A 1 107 ? 0.512   26.699  -0.060  1.00 95.50 107 A 1 
ATOM   844  C  C   . GLN A 1 107 ? -0.906  26.166  -0.253  1.00 95.92 107 A 1 
ATOM   845  O  O   . GLN A 1 107 ? -1.282  25.796  -1.372  1.00 95.24 107 A 1 
ATOM   846  C  CB  . GLN A 1 107 ? 0.571   28.242  -0.020  1.00 93.52 107 A 1 
ATOM   847  C  CG  . GLN A 1 107 ? -0.010  28.918  -1.270  1.00 89.48 107 A 1 
ATOM   848  C  CD  . GLN A 1 107 ? 0.328   30.402  -1.334  1.00 91.57 107 A 1 
ATOM   849  O  OE1 . GLN A 1 107 ? -0.217  31.233  -0.626  1.00 85.32 107 A 1 
ATOM   850  N  NE2 . GLN A 1 107 ? 1.245   30.788  -2.187  1.00 84.91 107 A 1 
ATOM   851  N  N   . TYR A 1 108 ? -1.691  26.143  0.822   1.00 95.23 108 A 1 
ATOM   852  C  CA  . TYR A 1 108 ? -3.092  25.743  0.711   1.00 94.61 108 A 1 
ATOM   853  C  C   . TYR A 1 108 ? -3.849  26.632  -0.286  1.00 94.28 108 A 1 
ATOM   854  O  O   . TYR A 1 108 ? -3.565  27.826  -0.407  1.00 92.57 108 A 1 
ATOM   855  C  CB  . TYR A 1 108 ? -3.761  25.763  2.087   1.00 94.17 108 A 1 
ATOM   856  C  CG  . TYR A 1 108 ? -3.115  24.862  3.116   1.00 94.39 108 A 1 
ATOM   857  C  CD1 . TYR A 1 108 ? -2.949  23.490  2.867   1.00 93.62 108 A 1 
ATOM   858  C  CD2 . TYR A 1 108 ? -2.682  25.393  4.353   1.00 93.50 108 A 1 
ATOM   859  C  CE1 . TYR A 1 108 ? -2.359  22.651  3.826   1.00 92.96 108 A 1 
ATOM   860  C  CE2 . TYR A 1 108 ? -2.089  24.562  5.319   1.00 93.02 108 A 1 
ATOM   861  C  CZ  . TYR A 1 108 ? -1.933  23.196  5.048   1.00 93.40 108 A 1 
ATOM   862  O  OH  . TYR A 1 108 ? -1.345  22.381  5.995   1.00 92.30 108 A 1 
ATOM   863  N  N   . GLU A 1 109 ? -4.798  26.038  -0.981  1.00 94.81 109 A 1 
ATOM   864  C  CA  . GLU A 1 109 ? -5.611  26.673  -2.030  1.00 94.77 109 A 1 
ATOM   865  C  C   . GLU A 1 109 ? -4.826  27.055  -3.309  1.00 95.45 109 A 1 
ATOM   866  O  O   . GLU A 1 109 ? -5.345  27.756  -4.168  1.00 94.28 109 A 1 
ATOM   867  C  CB  . GLU A 1 109 ? -6.464  27.830  -1.474  1.00 93.04 109 A 1 
ATOM   868  C  CG  . GLU A 1 109 ? -7.261  27.452  -0.206  1.00 89.67 109 A 1 
ATOM   869  C  CD  . GLU A 1 109 ? -8.131  28.598  0.327   1.00 84.27 109 A 1 
ATOM   870  O  OE1 . GLU A 1 109 ? -9.252  28.293  0.805   1.00 77.02 109 A 1 
ATOM   871  O  OE2 . GLU A 1 109 ? -7.697  29.767  0.301   1.00 76.26 109 A 1 
ATOM   872  N  N   . CYS A 1 110 ? -3.591  26.556  -3.472  1.00 96.65 110 A 1 
ATOM   873  C  CA  . CYS A 1 110 ? -2.841  26.596  -4.720  1.00 97.17 110 A 1 
ATOM   874  C  C   . CYS A 1 110 ? -2.520  25.179  -5.205  1.00 97.76 110 A 1 
ATOM   875  O  O   . CYS A 1 110 ? -2.322  24.275  -4.403  1.00 97.33 110 A 1 
ATOM   876  C  CB  . CYS A 1 110 ? -1.540  27.394  -4.539  1.00 96.86 110 A 1 
ATOM   877  S  SG  . CYS A 1 110 ? -1.755  29.159  -4.233  1.00 96.19 110 A 1 
ATOM   878  N  N   . ASP A 1 111 ? -2.405  25.007  -6.526  1.00 97.82 111 A 1 
ATOM   879  C  CA  . ASP A 1 111 ? -1.916  23.762  -7.104  1.00 98.11 111 A 1 
ATOM   880  C  C   . ASP A 1 111 ? -0.410  23.557  -6.863  1.00 98.29 111 A 1 
ATOM   881  O  O   . ASP A 1 111 ? 0.324   24.471  -6.478  1.00 97.90 111 A 1 
ATOM   882  C  CB  . ASP A 1 111 ? -2.267  23.697  -8.593  1.00 98.07 111 A 1 
ATOM   883  C  CG  . ASP A 1 111 ? -3.717  23.273  -8.827  1.00 97.88 111 A 1 
ATOM   884  O  OD1 . ASP A 1 111 ? -4.232  22.434  -8.055  1.00 96.48 111 A 1 
ATOM   885  O  OD2 . ASP A 1 111 ? -4.316  23.744  -9.821  1.00 96.20 111 A 1 
ATOM   886  N  N   . ALA A 1 112 ? 0.057   22.322  -7.078  1.00 98.39 112 A 1 
ATOM   887  C  CA  . ALA A 1 112 ? 1.393   21.896  -6.704  1.00 98.56 112 A 1 
ATOM   888  C  C   . ALA A 1 112 ? 2.491   22.538  -7.575  1.00 98.67 112 A 1 
ATOM   889  O  O   . ALA A 1 112 ? 2.507   22.342  -8.792  1.00 98.40 112 A 1 
ATOM   890  C  CB  . ALA A 1 112 ? 1.458   20.370  -6.761  1.00 98.38 112 A 1 
ATOM   891  N  N   . PRO A 1 113 ? 3.490   23.232  -6.983  1.00 98.56 113 A 1 
ATOM   892  C  CA  . PRO A 1 113 ? 4.690   23.624  -7.703  1.00 98.58 113 A 1 
ATOM   893  C  C   . PRO A 1 113 ? 5.611   22.426  -7.963  1.00 98.62 113 A 1 
ATOM   894  O  O   . PRO A 1 113 ? 5.626   21.444  -7.219  1.00 98.49 113 A 1 
ATOM   895  C  CB  . PRO A 1 113 ? 5.366   24.671  -6.822  1.00 97.98 113 A 1 
ATOM   896  C  CG  . PRO A 1 113 ? 4.955   24.262  -5.412  1.00 96.58 113 A 1 
ATOM   897  C  CD  . PRO A 1 113 ? 3.556   23.674  -5.601  1.00 98.14 113 A 1 
ATOM   898  N  N   . HIS A 1 114 ? 6.499   22.561  -8.952  1.00 98.43 114 A 1 
ATOM   899  C  CA  . HIS A 1 114 ? 7.516   21.556  -9.258  1.00 98.42 114 A 1 
ATOM   900  C  C   . HIS A 1 114 ? 8.373   21.149  -8.047  1.00 98.50 114 A 1 
ATOM   901  O  O   . HIS A 1 114 ? 8.735   19.983  -7.921  1.00 98.19 114 A 1 
ATOM   902  C  CB  . HIS A 1 114 ? 8.443   22.076  -10.365 1.00 97.72 114 A 1 
ATOM   903  C  CG  . HIS A 1 114 ? 7.878   21.910  -11.740 1.00 93.11 114 A 1 
ATOM   904  N  ND1 . HIS A 1 114 ? 8.017   20.782  -12.530 1.00 79.65 114 A 1 
ATOM   905  C  CD2 . HIS A 1 114 ? 7.176   22.827  -12.474 1.00 79.40 114 A 1 
ATOM   906  C  CE1 . HIS A 1 114 ? 7.413   21.025  -13.704 1.00 78.69 114 A 1 
ATOM   907  N  NE2 . HIS A 1 114 ? 6.890   22.258  -13.707 1.00 81.49 114 A 1 
ATOM   908  N  N   . LYS A 1 115 ? 8.710   22.084  -7.139  1.00 98.42 115 A 1 
ATOM   909  C  CA  . LYS A 1 115 ? 9.487   21.777  -5.924  1.00 98.35 115 A 1 
ATOM   910  C  C   . LYS A 1 115 ? 8.759   20.801  -5.002  1.00 98.55 115 A 1 
ATOM   911  O  O   . LYS A 1 115 ? 9.403   19.886  -4.488  1.00 98.29 115 A 1 
ATOM   912  C  CB  . LYS A 1 115 ? 9.843   23.062  -5.156  1.00 97.80 115 A 1 
ATOM   913  C  CG  . LYS A 1 115 ? 11.038  23.817  -5.762  1.00 91.53 115 A 1 
ATOM   914  C  CD  . LYS A 1 115 ? 11.376  25.011  -4.855  1.00 87.61 115 A 1 
ATOM   915  C  CE  . LYS A 1 115 ? 12.544  25.852  -5.366  1.00 81.25 115 A 1 
ATOM   916  N  NZ  . LYS A 1 115 ? 12.691  27.087  -4.561  1.00 71.80 115 A 1 
ATOM   917  N  N   . LEU A 1 116 ? 7.454   20.960  -4.819  1.00 98.63 116 A 1 
ATOM   918  C  CA  . LEU A 1 116 ? 6.638   20.048  -4.024  1.00 98.76 116 A 1 
ATOM   919  C  C   . LEU A 1 116 ? 6.634   18.654  -4.653  1.00 98.81 116 A 1 
ATOM   920  O  O   . LEU A 1 116 ? 6.992   17.679  -3.993  1.00 98.74 116 A 1 
ATOM   921  C  CB  . LEU A 1 116 ? 5.213   20.618  -3.877  1.00 98.71 116 A 1 
ATOM   922  C  CG  . LEU A 1 116 ? 4.175   19.639  -3.285  1.00 98.32 116 A 1 
ATOM   923  C  CD1 . LEU A 1 116 ? 4.585   19.112  -1.914  1.00 97.93 116 A 1 
ATOM   924  C  CD2 . LEU A 1 116 ? 2.828   20.334  -3.143  1.00 97.79 116 A 1 
ATOM   925  N  N   . TYR A 1 117 ? 6.309   18.563  -5.943  1.00 98.78 117 A 1 
ATOM   926  C  CA  . TYR A 1 117 ? 6.239   17.290  -6.651  1.00 98.74 117 A 1 
ATOM   927  C  C   . TYR A 1 117 ? 7.574   16.540  -6.651  1.00 98.70 117 A 1 
ATOM   928  O  O   . TYR A 1 117 ? 7.644   15.361  -6.324  1.00 98.64 117 A 1 
ATOM   929  C  CB  . TYR A 1 117 ? 5.731   17.536  -8.072  1.00 98.77 117 A 1 
ATOM   930  C  CG  . TYR A 1 117 ? 5.651   16.254  -8.867  1.00 98.84 117 A 1 
ATOM   931  C  CD1 . TYR A 1 117 ? 6.532   16.000  -9.935  1.00 98.68 117 A 1 
ATOM   932  C  CD2 . TYR A 1 117 ? 4.712   15.266  -8.493  1.00 98.70 117 A 1 
ATOM   933  C  CE1 . TYR A 1 117 ? 6.481   14.783  -10.626 1.00 98.59 117 A 1 
ATOM   934  C  CE2 . TYR A 1 117 ? 4.657   14.036  -9.175  1.00 98.61 117 A 1 
ATOM   935  C  CZ  . TYR A 1 117 ? 5.547   13.809  -10.234 1.00 98.72 117 A 1 
ATOM   936  O  OH  . TYR A 1 117 ? 5.505   12.604  -10.890 1.00 98.46 117 A 1 
ATOM   937  N  N   . ASN A 1 118 ? 8.679   17.236  -6.951  1.00 98.56 118 A 1 
ATOM   938  C  CA  . ASN A 1 118 ? 10.004  16.631  -6.952  1.00 98.31 118 A 1 
ATOM   939  C  C   . ASN A 1 118 ? 10.417  16.157  -5.548  1.00 98.40 118 A 1 
ATOM   940  O  O   . ASN A 1 118 ? 10.965  15.060  -5.424  1.00 98.13 118 A 1 
ATOM   941  C  CB  . ASN A 1 118 ? 11.024  17.619  -7.542  1.00 97.66 118 A 1 
ATOM   942  C  CG  . ASN A 1 118 ? 10.831  17.844  -9.033  1.00 93.73 118 A 1 
ATOM   943  O  OD1 . ASN A 1 118 ? 10.344  17.010  -9.777  1.00 84.71 118 A 1 
ATOM   944  N  ND2 . ASN A 1 118 ? 11.255  18.979  -9.547  1.00 82.20 118 A 1 
ATOM   945  N  N   . SER A 1 119 ? 10.116  16.924  -4.501  1.00 98.68 119 A 1 
ATOM   946  C  CA  . SER A 1 119 ? 10.339  16.500  -3.116  1.00 98.60 119 A 1 
ATOM   947  C  C   . SER A 1 119 ? 9.532   15.240  -2.777  1.00 98.78 119 A 1 
ATOM   948  O  O   . SER A 1 119 ? 10.075  14.321  -2.160  1.00 98.52 119 A 1 
ATOM   949  C  CB  . SER A 1 119 ? 9.975   17.633  -2.150  1.00 98.55 119 A 1 
ATOM   950  O  OG  . SER A 1 119 ? 10.224  17.232  -0.809  1.00 97.68 119 A 1 
ATOM   951  N  N   . LEU A 1 120 ? 8.271   15.163  -3.221  1.00 98.72 120 A 1 
ATOM   952  C  CA  . LEU A 1 120 ? 7.425   13.994  -3.019  1.00 98.74 120 A 1 
ATOM   953  C  C   . LEU A 1 120 ? 8.043   12.751  -3.663  1.00 98.87 120 A 1 
ATOM   954  O  O   . LEU A 1 120 ? 8.215   11.745  -2.974  1.00 98.62 120 A 1 
ATOM   955  C  CB  . LEU A 1 120 ? 6.003   14.298  -3.522  1.00 98.64 120 A 1 
ATOM   956  C  CG  . LEU A 1 120 ? 4.975   13.177  -3.251  1.00 97.90 120 A 1 
ATOM   957  C  CD1 . LEU A 1 120 ? 3.575   13.772  -3.174  1.00 94.77 120 A 1 
ATOM   958  C  CD2 . LEU A 1 120 ? 4.945   12.110  -4.351  1.00 93.78 120 A 1 
ATOM   959  N  N   . ILE A 1 121 ? 8.438   12.809  -4.933  1.00 98.79 121 A 1 
ATOM   960  C  CA  . ILE A 1 121 ? 9.020   11.663  -5.639  1.00 98.76 121 A 1 
ATOM   961  C  C   . ILE A 1 121 ? 10.360  11.237  -5.017  1.00 98.79 121 A 1 
ATOM   962  O  O   . ILE A 1 121 ? 10.616  10.046  -4.827  1.00 98.47 121 A 1 
ATOM   963  C  CB  . ILE A 1 121 ? 9.152   11.974  -7.149  1.00 98.68 121 A 1 
ATOM   964  C  CG1 . ILE A 1 121 ? 7.781   12.204  -7.824  1.00 97.96 121 A 1 
ATOM   965  C  CG2 . ILE A 1 121 ? 9.903   10.851  -7.893  1.00 98.29 121 A 1 
ATOM   966  C  CD1 . ILE A 1 121 ? 6.760   11.064  -7.674  1.00 96.24 121 A 1 
ATOM   967  N  N   . ASP A 1 122 ? 11.194  12.195  -4.633  1.00 98.66 122 A 1 
ATOM   968  C  CA  . ASP A 1 122 ? 12.473  11.930  -3.980  1.00 98.45 122 A 1 
ATOM   969  C  C   . ASP A 1 122 ? 12.311  11.202  -2.645  1.00 98.42 122 A 1 
ATOM   970  O  O   . ASP A 1 122 ? 13.111  10.314  -2.317  1.00 97.72 122 A 1 
ATOM   971  C  CB  . ASP A 1 122 ? 13.235  13.265  -3.776  1.00 97.93 122 A 1 
ATOM   972  C  CG  . ASP A 1 122 ? 14.047  13.685  -4.998  1.00 95.28 122 A 1 
ATOM   973  O  OD1 . ASP A 1 122 ? 13.868  13.109  -6.082  1.00 91.73 122 A 1 
ATOM   974  O  OD2 . ASP A 1 122 ? 15.051  14.410  -4.816  1.00 90.56 122 A 1 
ATOM   975  N  N   . ASN A 1 123 ? 11.276  11.537  -1.879  1.00 98.49 123 A 1 
ATOM   976  C  CA  . ASN A 1 123 ? 11.012  10.928  -0.583  1.00 98.31 123 A 1 
ATOM   977  C  C   . ASN A 1 123 ? 10.182  9.644   -0.685  1.00 98.46 123 A 1 
ATOM   978  O  O   . ASN A 1 123 ? 10.478  8.696   0.046   1.00 97.89 123 A 1 
ATOM   979  C  CB  . ASN A 1 123 ? 10.424  11.971  0.372   1.00 98.16 123 A 1 
ATOM   980  C  CG  . ASN A 1 123 ? 11.496  12.950  0.801   1.00 97.16 123 A 1 
ATOM   981  O  OD1 . ASN A 1 123 ? 12.341  12.678  1.648   1.00 89.28 123 A 1 
ATOM   982  N  ND2 . ASN A 1 123 ? 11.549  14.118  0.187   1.00 89.55 123 A 1 
ATOM   983  N  N   . ALA A 1 124 ? 9.259   9.545   -1.646  1.00 98.57 124 A 1 
ATOM   984  C  CA  . ALA A 1 124 ? 8.570   8.294   -1.943  1.00 98.59 124 A 1 
ATOM   985  C  C   . ALA A 1 124 ? 9.575   7.160   -2.208  1.00 98.44 124 A 1 
ATOM   986  O  O   . ALA A 1 124 ? 9.441   6.078   -1.641  1.00 98.11 124 A 1 
ATOM   987  C  CB  . ALA A 1 124 ? 7.630   8.503   -3.136  1.00 98.43 124 A 1 
ATOM   988  N  N   . LYS A 1 125 ? 10.655  7.438   -2.963  1.00 98.52 125 A 1 
ATOM   989  C  CA  . LYS A 1 125 ? 11.731  6.468   -3.221  1.00 98.48 125 A 1 
ATOM   990  C  C   . LYS A 1 125 ? 12.455  6.010   -1.954  1.00 98.20 125 A 1 
ATOM   991  O  O   . LYS A 1 125 ? 12.901  4.866   -1.899  1.00 97.54 125 A 1 
ATOM   992  C  CB  . LYS A 1 125 ? 12.722  7.058   -4.232  1.00 98.11 125 A 1 
ATOM   993  C  CG  . LYS A 1 125 ? 13.876  6.116   -4.639  1.00 96.97 125 A 1 
ATOM   994  C  CD  . LYS A 1 125 ? 13.378  4.812   -5.268  1.00 95.37 125 A 1 
ATOM   995  C  CE  . LYS A 1 125 ? 14.544  3.914   -5.667  1.00 93.41 125 A 1 
ATOM   996  N  NZ  . LYS A 1 125 ? 14.071  2.626   -6.224  1.00 89.17 125 A 1 
ATOM   997  N  N   . LYS A 1 126 ? 12.597  6.863   -0.927  1.00 98.30 126 A 1 
ATOM   998  C  CA  . LYS A 1 126 ? 13.244  6.493   0.345   1.00 97.92 126 A 1 
ATOM   999  C  C   . LYS A 1 126 ? 12.387  5.521   1.159   1.00 97.71 126 A 1 
ATOM   1000 O  O   . LYS A 1 126 ? 12.940  4.636   1.795   1.00 96.53 126 A 1 
ATOM   1001 C  CB  . LYS A 1 126 ? 13.549  7.739   1.189   1.00 97.32 126 A 1 
ATOM   1002 C  CG  . LYS A 1 126 ? 14.539  8.722   0.535   1.00 93.29 126 A 1 
ATOM   1003 C  CD  . LYS A 1 126 ? 14.656  9.981   1.410   1.00 89.09 126 A 1 
ATOM   1004 C  CE  . LYS A 1 126 ? 15.448  11.089  0.702   1.00 82.03 126 A 1 
ATOM   1005 N  NZ  . LYS A 1 126 ? 15.277  12.390  1.410   1.00 73.35 126 A 1 
ATOM   1006 N  N   . PHE A 1 127 ? 11.068  5.684   1.122   1.00 98.37 127 A 1 
ATOM   1007 C  CA  . PHE A 1 127 ? 10.135  4.833   1.872   1.00 98.00 127 A 1 
ATOM   1008 C  C   . PHE A 1 127 ? 9.720   3.579   1.093   1.00 97.79 127 A 1 
ATOM   1009 O  O   . PHE A 1 127 ? 9.539   2.513   1.682   1.00 96.52 127 A 1 
ATOM   1010 C  CB  . PHE A 1 127 ? 8.901   5.658   2.247   1.00 97.98 127 A 1 
ATOM   1011 C  CG  . PHE A 1 127 ? 9.186   6.761   3.249   1.00 97.84 127 A 1 
ATOM   1012 C  CD1 . PHE A 1 127 ? 9.530   6.447   4.576   1.00 96.62 127 A 1 
ATOM   1013 C  CD2 . PHE A 1 127 ? 9.096   8.116   2.873   1.00 96.59 127 A 1 
ATOM   1014 C  CE1 . PHE A 1 127 ? 9.778   7.452   5.517   1.00 95.43 127 A 1 
ATOM   1015 C  CE2 . PHE A 1 127 ? 9.343   9.132   3.809   1.00 95.62 127 A 1 
ATOM   1016 C  CZ  . PHE A 1 127 ? 9.678   8.807   5.126   1.00 95.73 127 A 1 
ATOM   1017 N  N   . ILE A 1 128 ? 9.573   3.700   -0.227  1.00 98.01 128 A 1 
ATOM   1018 C  CA  . ILE A 1 128 ? 9.047   2.663   -1.109  1.00 97.88 128 A 1 
ATOM   1019 C  C   . ILE A 1 128 ? 10.109  2.380   -2.174  1.00 97.86 128 A 1 
ATOM   1020 O  O   . ILE A 1 128 ? 10.129  2.997   -3.241  1.00 97.35 128 A 1 
ATOM   1021 C  CB  . ILE A 1 128 ? 7.694   3.083   -1.714  1.00 97.62 128 A 1 
ATOM   1022 C  CG1 . ILE A 1 128 ? 6.701   3.584   -0.635  1.00 95.93 128 A 1 
ATOM   1023 C  CG2 . ILE A 1 128 ? 7.092   1.891   -2.480  1.00 95.70 128 A 1 
ATOM   1024 C  CD1 . ILE A 1 128 ? 5.488   4.306   -1.209  1.00 92.19 128 A 1 
ATOM   1025 N  N   . GLU A 1 129 ? 11.037  1.482   -1.860  1.00 97.59 129 A 1 
ATOM   1026 C  CA  . GLU A 1 129 ? 12.219  1.271   -2.690  1.00 97.03 129 A 1 
ATOM   1027 C  C   . GLU A 1 129 ? 11.912  0.575   -4.024  1.00 97.24 129 A 1 
ATOM   1028 O  O   . GLU A 1 129 ? 12.457  0.955   -5.059  1.00 95.57 129 A 1 
ATOM   1029 C  CB  . GLU A 1 129 ? 13.272  0.500   -1.877  1.00 95.54 129 A 1 
ATOM   1030 C  CG  . GLU A 1 129 ? 14.629  0.493   -2.599  1.00 84.64 129 A 1 
ATOM   1031 C  CD  . GLU A 1 129 ? 15.742  -0.226  -1.818  1.00 77.86 129 A 1 
ATOM   1032 O  OE1 . GLU A 1 129 ? 16.908  -0.086  -2.261  1.00 70.73 129 A 1 
ATOM   1033 O  OE2 . GLU A 1 129 ? 15.433  -0.917  -0.831  1.00 71.67 129 A 1 
ATOM   1034 N  N   . SER A 1 130 ? 11.035  -0.418  -3.998  1.00 97.28 130 A 1 
ATOM   1035 C  CA  . SER A 1 130 ? 10.785  -1.305  -5.133  1.00 97.08 130 A 1 
ATOM   1036 C  C   . SER A 1 130 ? 9.292   -1.637  -5.289  1.00 97.56 130 A 1 
ATOM   1037 O  O   . SER A 1 130 ? 8.900   -2.780  -5.044  1.00 96.65 130 A 1 
ATOM   1038 C  CB  . SER A 1 130 ? 11.629  -2.588  -4.997  1.00 95.45 130 A 1 
ATOM   1039 O  OG  . SER A 1 130 ? 13.011  -2.272  -4.921  1.00 85.67 130 A 1 
ATOM   1040 N  N   . PRO A 1 131 ? 8.436   -0.670  -5.662  1.00 97.82 131 A 1 
ATOM   1041 C  CA  . PRO A 1 131 ? 7.058   -0.969  -6.013  1.00 98.09 131 A 1 
ATOM   1042 C  C   . PRO A 1 131 ? 7.011   -1.795  -7.303  1.00 97.99 131 A 1 
ATOM   1043 O  O   . PRO A 1 131 ? 7.814   -1.583  -8.212  1.00 97.52 131 A 1 
ATOM   1044 C  CB  . PRO A 1 131 ? 6.382   0.398   -6.170  1.00 98.08 131 A 1 
ATOM   1045 C  CG  . PRO A 1 131 ? 7.513   1.292   -6.663  1.00 97.51 131 A 1 
ATOM   1046 C  CD  . PRO A 1 131 ? 8.742   0.740   -5.945  1.00 98.21 131 A 1 
ATOM   1047 N  N   . ASP A 1 132 ? 6.055   -2.720  -7.399  1.00 98.07 132 A 1 
ATOM   1048 C  CA  . ASP A 1 132 ? 5.830   -3.523  -8.612  1.00 97.78 132 A 1 
ATOM   1049 C  C   . ASP A 1 132 ? 5.364   -2.648  -9.783  1.00 98.03 132 A 1 
ATOM   1050 O  O   . ASP A 1 132 ? 5.667   -2.919  -10.948 1.00 97.68 132 A 1 
ATOM   1051 C  CB  . ASP A 1 132 ? 4.788   -4.605  -8.324  1.00 97.14 132 A 1 
ATOM   1052 C  CG  . ASP A 1 132 ? 5.283   -5.627  -7.295  1.00 96.20 132 A 1 
ATOM   1053 O  OD1 . ASP A 1 132 ? 6.102   -6.485  -7.686  1.00 94.04 132 A 1 
ATOM   1054 O  OD2 . ASP A 1 132 ? 4.837   -5.552  -6.132  1.00 93.61 132 A 1 
ATOM   1055 N  N   . PHE A 1 133 ? 4.646   -1.574  -9.466  1.00 98.31 133 A 1 
ATOM   1056 C  CA  . PHE A 1 133 ? 4.249   -0.509  -10.388 1.00 98.59 133 A 1 
ATOM   1057 C  C   . PHE A 1 133 ? 3.897   0.771   -9.628  1.00 98.69 133 A 1 
ATOM   1058 O  O   . PHE A 1 133 ? 3.742   0.781   -8.402  1.00 98.52 133 A 1 
ATOM   1059 C  CB  . PHE A 1 133 ? 3.078   -0.978  -11.268 1.00 98.41 133 A 1 
ATOM   1060 C  CG  . PHE A 1 133 ? 1.813   -1.330  -10.513 1.00 98.40 133 A 1 
ATOM   1061 C  CD1 . PHE A 1 133 ? 1.658   -2.617  -9.953  1.00 98.04 133 A 1 
ATOM   1062 C  CD2 . PHE A 1 133 ? 0.776   -0.395  -10.390 1.00 97.97 133 A 1 
ATOM   1063 C  CE1 . PHE A 1 133 ? 0.481   -2.957  -9.280  1.00 97.60 133 A 1 
ATOM   1064 C  CE2 . PHE A 1 133 ? -0.408  -0.736  -9.718  1.00 97.51 133 A 1 
ATOM   1065 C  CZ  . PHE A 1 133 ? -0.564  -2.019  -9.168  1.00 97.57 133 A 1 
ATOM   1066 N  N   . ILE A 1 134 ? 3.747   1.854   -10.366 1.00 98.79 134 A 1 
ATOM   1067 C  CA  . ILE A 1 134 ? 3.232   3.132   -9.883  1.00 98.80 134 A 1 
ATOM   1068 C  C   . ILE A 1 134 ? 1.897   3.391   -10.573 1.00 98.88 134 A 1 
ATOM   1069 O  O   . ILE A 1 134 ? 1.791   3.228   -11.788 1.00 98.75 134 A 1 
ATOM   1070 C  CB  . ILE A 1 134 ? 4.259   4.258   -10.117 1.00 98.69 134 A 1 
ATOM   1071 C  CG1 . ILE A 1 134 ? 5.536   3.972   -9.289  1.00 97.40 134 A 1 
ATOM   1072 C  CG2 . ILE A 1 134 ? 3.668   5.633   -9.744  1.00 98.09 134 A 1 
ATOM   1073 C  CD1 . ILE A 1 134 ? 6.752   4.761   -9.739  1.00 89.93 134 A 1 
ATOM   1074 N  N   . LEU A 1 135 ? 0.883   3.791   -9.812  1.00 98.81 135 A 1 
ATOM   1075 C  CA  . LEU A 1 135 ? -0.419  4.178   -10.326 1.00 98.96 135 A 1 
ATOM   1076 C  C   . LEU A 1 135 ? -0.656  5.662   -10.062 1.00 98.97 135 A 1 
ATOM   1077 O  O   . LEU A 1 135 ? -0.706  6.096   -8.911  1.00 98.83 135 A 1 
ATOM   1078 C  CB  . LEU A 1 135 ? -1.505  3.282   -9.707  1.00 98.83 135 A 1 
ATOM   1079 C  CG  . LEU A 1 135 ? -2.935  3.621   -10.155 1.00 98.60 135 A 1 
ATOM   1080 C  CD1 . LEU A 1 135 ? -3.127  3.488   -11.667 1.00 98.03 135 A 1 
ATOM   1081 C  CD2 . LEU A 1 135 ? -3.908  2.659   -9.474  1.00 97.91 135 A 1 
ATOM   1082 N  N   . LEU A 1 136 ? -0.829  6.421   -11.144 1.00 98.93 136 A 1 
ATOM   1083 C  CA  . LEU A 1 136 ? -1.279  7.803   -11.093 1.00 98.90 136 A 1 
ATOM   1084 C  C   . LEU A 1 136 ? -2.810  7.821   -11.132 1.00 98.84 136 A 1 
ATOM   1085 O  O   . LEU A 1 136 ? -3.417  7.264   -12.046 1.00 98.66 136 A 1 
ATOM   1086 C  CB  . LEU A 1 136 ? -0.650  8.606   -12.242 1.00 98.85 136 A 1 
ATOM   1087 C  CG  . LEU A 1 136 ? 0.896   8.576   -12.297 1.00 98.50 136 A 1 
ATOM   1088 C  CD1 . LEU A 1 136 ? 1.392   9.467   -13.422 1.00 98.27 136 A 1 
ATOM   1089 C  CD2 . LEU A 1 136 ? 1.526   9.055   -10.993 1.00 98.04 136 A 1 
ATOM   1090 N  N   . GLY A 1 137 ? -3.433  8.441   -10.129 1.00 98.77 137 A 1 
ATOM   1091 C  CA  . GLY A 1 137 ? -4.883  8.493   -9.953  1.00 98.65 137 A 1 
ATOM   1092 C  C   . GLY A 1 137 ? -5.607  9.528   -10.826 1.00 98.62 137 A 1 
ATOM   1093 O  O   . GLY A 1 137 ? -6.811  9.714   -10.638 1.00 96.85 137 A 1 
ATOM   1094 N  N   . GLY A 1 138 ? -4.902  10.165  -11.766 1.00 98.65 138 A 1 
ATOM   1095 C  CA  . GLY A 1 138 ? -5.426  11.193  -12.665 1.00 98.68 138 A 1 
ATOM   1096 C  C   . GLY A 1 138 ? -5.268  12.619  -12.132 1.00 98.70 138 A 1 
ATOM   1097 O  O   . GLY A 1 138 ? -4.645  12.836  -11.088 1.00 98.12 138 A 1 
ATOM   1098 N  N   . ASP A 1 139 ? -5.829  13.582  -12.881 1.00 98.74 139 A 1 
ATOM   1099 C  CA  . ASP A 1 139 ? -5.743  15.030  -12.640 1.00 98.76 139 A 1 
ATOM   1100 C  C   . ASP A 1 139 ? -4.297  15.526  -12.508 1.00 98.75 139 A 1 
ATOM   1101 O  O   . ASP A 1 139 ? -3.830  16.005  -11.470 1.00 98.28 139 A 1 
ATOM   1102 C  CB  . ASP A 1 139 ? -6.691  15.461  -11.503 1.00 98.52 139 A 1 
ATOM   1103 C  CG  . ASP A 1 139 ? -8.136  15.689  -11.963 1.00 98.23 139 A 1 
ATOM   1104 O  OD1 . ASP A 1 139 ? -8.479  15.368  -13.129 1.00 97.09 139 A 1 
ATOM   1105 O  OD2 . ASP A 1 139 ? -8.927  16.270  -11.180 1.00 97.03 139 A 1 
ATOM   1106 N  N   . LEU A 1 140 ? -3.552  15.403  -13.607 1.00 98.87 140 A 1 
ATOM   1107 C  CA  . LEU A 1 140 ? -2.113  15.656  -13.614 1.00 98.85 140 A 1 
ATOM   1108 C  C   . LEU A 1 140 ? -1.759  17.140  -13.798 1.00 98.81 140 A 1 
ATOM   1109 O  O   . LEU A 1 140 ? -0.763  17.599  -13.241 1.00 98.65 140 A 1 
ATOM   1110 C  CB  . LEU A 1 140 ? -1.448  14.783  -14.685 1.00 98.82 140 A 1 
ATOM   1111 C  CG  . LEU A 1 140 ? -1.641  13.262  -14.520 1.00 98.30 140 A 1 
ATOM   1112 C  CD1 . LEU A 1 140 ? -0.741  12.526  -15.517 1.00 97.01 140 A 1 
ATOM   1113 C  CD2 . LEU A 1 140 ? -1.283  12.756  -13.120 1.00 96.41 140 A 1 
ATOM   1114 N  N   . ILE A 1 141 ? -2.542  17.895  -14.580 1.00 98.75 141 A 1 
ATOM   1115 C  CA  . ILE A 1 141 ? -2.303  19.319  -14.834 1.00 98.73 141 A 1 
ATOM   1116 C  C   . ILE A 1 141 ? -3.110  20.200  -13.868 1.00 98.63 141 A 1 
ATOM   1117 O  O   . ILE A 1 141 ? -4.204  19.846  -13.435 1.00 98.39 141 A 1 
ATOM   1118 C  CB  . ILE A 1 141 ? -2.532  19.669  -16.321 1.00 98.52 141 A 1 
ATOM   1119 C  CG1 . ILE A 1 141 ? -1.844  20.995  -16.679 1.00 97.57 141 A 1 
ATOM   1120 C  CG2 . ILE A 1 141 ? -4.028  19.684  -16.688 1.00 97.27 141 A 1 
ATOM   1121 C  CD1 . ILE A 1 141 ? -1.767  21.270  -18.196 1.00 96.49 141 A 1 
ATOM   1122 N  N   . ALA A 1 142 ? -2.557  21.380  -13.576 1.00 98.51 142 A 1 
ATOM   1123 C  CA  . ALA A 1 142 ? -3.173  22.387  -12.723 1.00 98.47 142 A 1 
ATOM   1124 C  C   . ALA A 1 142 ? -4.547  22.858  -13.219 1.00 98.35 142 A 1 
ATOM   1125 O  O   . ALA A 1 142 ? -4.845  22.884  -14.413 1.00 97.85 142 A 1 
ATOM   1126 C  CB  . ALA A 1 142 ? -2.215  23.571  -12.613 1.00 97.98 142 A 1 
ATOM   1127 N  N   . HIS A 1 143 ? -5.359  23.330  -12.278 1.00 97.94 143 A 1 
ATOM   1128 C  CA  . HIS A 1 143 ? -6.645  23.966  -12.553 1.00 97.68 143 A 1 
ATOM   1129 C  C   . HIS A 1 143 ? -6.493  25.348  -13.214 1.00 97.11 143 A 1 
ATOM   1130 O  O   . HIS A 1 143 ? -5.487  26.046  -13.084 1.00 95.97 143 A 1 
ATOM   1131 C  CB  . HIS A 1 143 ? -7.423  24.107  -11.246 1.00 97.35 143 A 1 
ATOM   1132 C  CG  . HIS A 1 143 ? -7.793  22.793  -10.617 1.00 97.33 143 A 1 
ATOM   1133 N  ND1 . HIS A 1 143 ? -7.137  22.192  -9.569  1.00 95.39 143 A 1 
ATOM   1134 C  CD2 . HIS A 1 143 ? -8.869  22.002  -10.912 1.00 95.57 143 A 1 
ATOM   1135 C  CE1 . HIS A 1 143 ? -7.807  21.079  -9.241  1.00 95.20 143 A 1 
ATOM   1136 N  NE2 . HIS A 1 143 ? -8.874  20.930  -10.034 1.00 95.47 143 A 1 
ATOM   1137 N  N   . GLY A 1 144 ? -7.569  25.788  -13.870 1.00 96.87 144 A 1 
ATOM   1138 C  CA  . GLY A 1 144 ? -7.710  27.181  -14.308 1.00 95.74 144 A 1 
ATOM   1139 C  C   . GLY A 1 144 ? -6.767  27.616  -15.438 1.00 96.04 144 A 1 
ATOM   1140 O  O   . GLY A 1 144 ? -6.466  28.802  -15.564 1.00 93.67 144 A 1 
ATOM   1141 N  N   . LEU A 1 145 ? -6.317  26.682  -16.273 1.00 97.11 145 A 1 
ATOM   1142 C  CA  . LEU A 1 145 ? -5.500  26.934  -17.460 1.00 97.21 145 A 1 
ATOM   1143 C  C   . LEU A 1 145 ? -6.324  26.785  -18.747 1.00 97.22 145 A 1 
ATOM   1144 O  O   . LEU A 1 145 ? -7.228  25.954  -18.835 1.00 95.79 145 A 1 
ATOM   1145 C  CB  . LEU A 1 145 ? -4.276  25.997  -17.460 1.00 96.96 145 A 1 
ATOM   1146 C  CG  . LEU A 1 145 ? -3.322  26.174  -16.259 1.00 96.66 145 A 1 
ATOM   1147 C  CD1 . LEU A 1 145 ? -2.204  25.137  -16.331 1.00 95.62 145 A 1 
ATOM   1148 C  CD2 . LEU A 1 145 ? -2.680  27.564  -16.244 1.00 95.24 145 A 1 
ATOM   1149 N  N   . ASN A 1 146 ? -5.960  27.549  -19.774 1.00 97.31 146 A 1 
ATOM   1150 C  CA  . ASN A 1 146 ? -6.421  27.298  -21.145 1.00 97.27 146 A 1 
ATOM   1151 C  C   . ASN A 1 146 ? -5.538  26.211  -21.765 1.00 97.70 146 A 1 
ATOM   1152 O  O   . ASN A 1 146 ? -4.574  26.505  -22.470 1.00 96.67 146 A 1 
ATOM   1153 C  CB  . ASN A 1 146 ? -6.423  28.602  -21.951 1.00 96.19 146 A 1 
ATOM   1154 C  CG  . ASN A 1 146 ? -7.607  29.501  -21.644 1.00 87.69 146 A 1 
ATOM   1155 O  OD1 . ASN A 1 146 ? -8.681  29.078  -21.271 1.00 80.10 146 A 1 
ATOM   1156 N  ND2 . ASN A 1 146 ? -7.457  30.789  -21.832 1.00 77.60 146 A 1 
ATOM   1157 N  N   . VAL A 1 147 ? -5.849  24.966  -21.457 1.00 97.87 147 A 1 
ATOM   1158 C  CA  . VAL A 1 147 ? -5.020  23.806  -21.774 1.00 98.10 147 A 1 
ATOM   1159 C  C   . VAL A 1 147 ? -4.973  23.563  -23.285 1.00 98.27 147 A 1 
ATOM   1160 O  O   . VAL A 1 147 ? -6.000  23.456  -23.959 1.00 97.71 147 A 1 
ATOM   1161 C  CB  . VAL A 1 147 ? -5.504  22.564  -21.016 1.00 97.92 147 A 1 
ATOM   1162 C  CG1 . VAL A 1 147 ? -4.610  21.356  -21.290 1.00 96.84 147 A 1 
ATOM   1163 C  CG2 . VAL A 1 147 ? -5.501  22.807  -19.500 1.00 96.87 147 A 1 
ATOM   1164 N  N   . THR A 1 148 ? -3.755  23.442  -23.812 1.00 98.34 148 A 1 
ATOM   1165 C  CA  . THR A 1 148 ? -3.484  22.999  -25.187 1.00 98.36 148 A 1 
ATOM   1166 C  C   . THR A 1 148 ? -2.938  21.571  -25.164 1.00 98.41 148 A 1 
ATOM   1167 O  O   . THR A 1 148 ? -2.422  21.119  -24.143 1.00 98.34 148 A 1 
ATOM   1168 C  CB  . THR A 1 148 ? -2.494  23.923  -25.899 1.00 98.10 148 A 1 
ATOM   1169 O  OG1 . THR A 1 148 ? -1.222  23.856  -25.308 1.00 96.80 148 A 1 
ATOM   1170 C  CG2 . THR A 1 148 ? -2.939  25.390  -25.894 1.00 96.33 148 A 1 
ATOM   1171 N  N   . LYS A 1 149 ? -2.959  20.883  -26.316 1.00 98.28 149 A 1 
ATOM   1172 C  CA  . LYS A 1 149 ? -2.321  19.564  -26.445 1.00 98.23 149 A 1 
ATOM   1173 C  C   . LYS A 1 149 ? -0.852  19.590  -25.993 1.00 98.41 149 A 1 
ATOM   1174 O  O   . LYS A 1 149 ? -0.433  18.718  -25.251 1.00 98.34 149 A 1 
ATOM   1175 C  CB  . LYS A 1 149 ? -2.457  19.046  -27.894 1.00 97.92 149 A 1 
ATOM   1176 C  CG  . LYS A 1 149 ? -1.748  17.693  -28.054 1.00 96.00 149 A 1 
ATOM   1177 C  CD  . LYS A 1 149 ? -1.933  17.024  -29.428 1.00 92.86 149 A 1 
ATOM   1178 C  CE  . LYS A 1 149 ? -1.104  15.736  -29.364 1.00 86.00 149 A 1 
ATOM   1179 N  NZ  . LYS A 1 149 ? -1.238  14.839  -30.548 1.00 77.83 149 A 1 
ATOM   1180 N  N   . GLN A 1 150 ? -0.087  20.608  -26.400 1.00 98.46 150 A 1 
ATOM   1181 C  CA  . GLN A 1 150 ? 1.324   20.710  -26.017 1.00 98.44 150 A 1 
ATOM   1182 C  C   . GLN A 1 150 ? 1.509   20.855  -24.508 1.00 98.69 150 A 1 
ATOM   1183 O  O   . GLN A 1 150 ? 2.380   20.207  -23.938 1.00 98.46 150 A 1 
ATOM   1184 C  CB  . GLN A 1 150 ? 1.988   21.878  -26.768 1.00 98.31 150 A 1 
ATOM   1185 C  CG  . GLN A 1 150 ? 3.523   21.878  -26.582 1.00 95.34 150 A 1 
ATOM   1186 C  CD  . GLN A 1 150 ? 4.158   20.593  -27.128 1.00 94.01 150 A 1 
ATOM   1187 O  OE1 . GLN A 1 150 ? 3.891   20.189  -28.248 1.00 87.95 150 A 1 
ATOM   1188 N  NE2 . GLN A 1 150 ? 4.977   19.918  -26.367 1.00 85.57 150 A 1 
ATOM   1189 N  N   . MET A 1 151 ? 0.648   21.639  -23.832 1.00 98.66 151 A 1 
ATOM   1190 C  CA  . MET A 1 151 ? 0.691   21.781  -22.373 1.00 98.60 151 A 1 
ATOM   1191 C  C   . MET A 1 151 ? 0.429   20.441  -21.661 1.00 98.73 151 A 1 
ATOM   1192 O  O   . MET A 1 151 ? 1.078   20.174  -20.654 1.00 98.60 151 A 1 
ATOM   1193 C  CB  . MET A 1 151 ? -0.332  22.809  -21.894 1.00 98.38 151 A 1 
ATOM   1194 C  CG  . MET A 1 151 ? 0.058   24.245  -22.270 1.00 96.04 151 A 1 
ATOM   1195 S  SD  . MET A 1 151 ? -1.265  25.460  -22.013 1.00 95.15 151 A 1 
ATOM   1196 C  CE  . MET A 1 151 ? -1.374  25.437  -20.203 1.00 86.39 151 A 1 
ATOM   1197 N  N   . LEU A 1 152 ? -0.470  19.609  -22.187 1.00 98.72 152 A 1 
ATOM   1198 C  CA  . LEU A 1 152 ? -0.690  18.270  -21.649 1.00 98.73 152 A 1 
ATOM   1199 C  C   . LEU A 1 152 ? 0.554   17.389  -21.824 1.00 98.83 152 A 1 
ATOM   1200 O  O   . LEU A 1 152 ? 1.015   16.794  -20.856 1.00 98.72 152 A 1 
ATOM   1201 C  CB  . LEU A 1 152 ? -1.906  17.598  -22.323 1.00 98.66 152 A 1 
ATOM   1202 C  CG  . LEU A 1 152 ? -3.272  18.167  -21.899 1.00 98.03 152 A 1 
ATOM   1203 C  CD1 . LEU A 1 152 ? -4.373  17.510  -22.741 1.00 97.54 152 A 1 
ATOM   1204 C  CD2 . LEU A 1 152 ? -3.572  17.890  -20.425 1.00 97.24 152 A 1 
ATOM   1205 N  N   . ILE A 1 153 ? 1.153   17.363  -23.024 1.00 98.87 153 A 1 
ATOM   1206 C  CA  . ILE A 1 153 ? 2.367   16.578  -23.297 1.00 98.86 153 A 1 
ATOM   1207 C  C   . ILE A 1 153 ? 3.533   17.022  -22.404 1.00 98.85 153 A 1 
ATOM   1208 O  O   . ILE A 1 153 ? 4.230   16.180  -21.829 1.00 98.68 153 A 1 
ATOM   1209 C  CB  . ILE A 1 153 ? 2.723   16.661  -24.798 1.00 98.61 153 A 1 
ATOM   1210 C  CG1 . ILE A 1 153 ? 1.648   16.008  -25.705 1.00 97.06 153 A 1 
ATOM   1211 C  CG2 . ILE A 1 153 ? 4.105   16.054  -25.095 1.00 97.64 153 A 1 
ATOM   1212 C  CD1 . ILE A 1 153 ? 1.410   14.513  -25.482 1.00 90.54 153 A 1 
ATOM   1213 N  N   . ASP A 1 154 ? 3.728   18.330  -22.246 1.00 98.77 154 A 1 
ATOM   1214 C  CA  . ASP A 1 154 ? 4.766   18.878  -21.376 1.00 98.75 154 A 1 
ATOM   1215 C  C   . ASP A 1 154 ? 4.501   18.513  -19.906 1.00 98.73 154 A 1 
ATOM   1216 O  O   . ASP A 1 154 ? 5.418   18.101  -19.197 1.00 98.61 154 A 1 
ATOM   1217 C  CB  . ASP A 1 154 ? 4.859   20.410  -21.547 1.00 98.59 154 A 1 
ATOM   1218 C  CG  . ASP A 1 154 ? 5.343   20.860  -22.931 1.00 97.53 154 A 1 
ATOM   1219 O  OD1 . ASP A 1 154 ? 5.901   20.040  -23.698 1.00 95.35 154 A 1 
ATOM   1220 O  OD2 . ASP A 1 154 ? 5.171   22.068  -23.238 1.00 95.32 154 A 1 
ATOM   1221 N  N   . ASN A 1 155 ? 3.253   18.593  -19.462 1.00 98.73 155 A 1 
ATOM   1222 C  CA  . ASN A 1 155 ? 2.845   18.197  -18.124 1.00 98.79 155 A 1 
ATOM   1223 C  C   . ASN A 1 155 ? 3.102   16.705  -17.874 1.00 98.88 155 A 1 
ATOM   1224 O  O   . ASN A 1 155 ? 3.750   16.362  -16.884 1.00 98.80 155 A 1 
ATOM   1225 C  CB  . ASN A 1 155 ? 1.365   18.561  -17.931 1.00 98.69 155 A 1 
ATOM   1226 C  CG  . ASN A 1 155 ? 0.815   18.035  -16.620 1.00 98.30 155 A 1 
ATOM   1227 O  OD1 . ASN A 1 155 ? 0.190   16.990  -16.562 1.00 90.79 155 A 1 
ATOM   1228 N  ND2 . ASN A 1 155 ? 1.059   18.728  -15.535 1.00 90.70 155 A 1 
ATOM   1229 N  N   . PHE A 1 156 ? 2.701   15.825  -18.789 1.00 98.85 156 A 1 
ATOM   1230 C  CA  . PHE A 1 156 ? 2.920   14.387  -18.659 1.00 98.85 156 A 1 
ATOM   1231 C  C   . PHE A 1 156 ? 4.414   14.044  -18.597 1.00 98.83 156 A 1 
ATOM   1232 O  O   . PHE A 1 156 ? 4.820   13.214  -17.777 1.00 98.73 156 A 1 
ATOM   1233 C  CB  . PHE A 1 156 ? 2.247   13.641  -19.820 1.00 98.86 156 A 1 
ATOM   1234 C  CG  . PHE A 1 156 ? 0.753   13.816  -19.974 1.00 98.83 156 A 1 
ATOM   1235 C  CD1 . PHE A 1 156 ? -0.079  14.184  -18.896 1.00 98.48 156 A 1 
ATOM   1236 C  CD2 . PHE A 1 156 ? 0.158   13.605  -21.238 1.00 98.45 156 A 1 
ATOM   1237 C  CE1 . PHE A 1 156 ? -1.464  14.358  -19.072 1.00 98.20 156 A 1 
ATOM   1238 C  CE2 . PHE A 1 156 ? -1.218  13.761  -21.425 1.00 98.12 156 A 1 
ATOM   1239 C  CZ  . PHE A 1 156 ? -2.026  14.144  -20.341 1.00 98.32 156 A 1 
ATOM   1240 N  N   . ASN A 1 157 ? 5.260   14.712  -19.385 1.00 98.84 157 A 1 
ATOM   1241 C  CA  . ASN A 1 157 ? 6.704   14.551  -19.314 1.00 98.82 157 A 1 
ATOM   1242 C  C   . ASN A 1 157 ? 7.282   15.057  -17.988 1.00 98.83 157 A 1 
ATOM   1243 O  O   . ASN A 1 157 ? 8.111   14.379  -17.379 1.00 98.59 157 A 1 
ATOM   1244 C  CB  . ASN A 1 157 ? 7.359   15.259  -20.505 1.00 98.70 157 A 1 
ATOM   1245 C  CG  . ASN A 1 157 ? 7.238   14.453  -21.785 1.00 98.10 157 A 1 
ATOM   1246 O  OD1 . ASN A 1 157 ? 7.616   13.296  -21.846 1.00 92.63 157 A 1 
ATOM   1247 N  ND2 . ASN A 1 157 ? 6.736   15.045  -22.837 1.00 92.89 157 A 1 
ATOM   1248 N  N   . ASN A 1 158 ? 6.825   16.217  -17.498 1.00 98.80 158 A 1 
ATOM   1249 C  CA  . ASN A 1 158 ? 7.271   16.769  -16.217 1.00 98.70 158 A 1 
ATOM   1250 C  C   . ASN A 1 158 ? 6.907   15.878  -15.026 1.00 98.74 158 A 1 
ATOM   1251 O  O   . ASN A 1 158 ? 7.607   15.907  -14.007 1.00 98.54 158 A 1 
ATOM   1252 C  CB  . ASN A 1 158 ? 6.670   18.170  -16.058 1.00 98.55 158 A 1 
ATOM   1253 C  CG  . ASN A 1 158 ? 7.350   19.208  -16.940 1.00 97.58 158 A 1 
ATOM   1254 O  OD1 . ASN A 1 158 ? 8.528   19.137  -17.242 1.00 91.13 158 A 1 
ATOM   1255 N  ND2 . ASN A 1 158 ? 6.634   20.239  -17.340 1.00 90.23 158 A 1 
ATOM   1256 N  N   . ILE A 1 159 ? 5.852   15.073  -15.158 1.00 98.89 159 A 1 
ATOM   1257 C  CA  . ILE A 1 159 ? 5.427   14.120  -14.139 1.00 98.84 159 A 1 
ATOM   1258 C  C   . ILE A 1 159 ? 6.161   12.786  -14.273 1.00 98.81 159 A 1 
ATOM   1259 O  O   . ILE A 1 159 ? 6.680   12.269  -13.284 1.00 98.74 159 A 1 
ATOM   1260 C  CB  . ILE A 1 159 ? 3.894   13.976  -14.187 1.00 98.62 159 A 1 
ATOM   1261 C  CG1 . ILE A 1 159 ? 3.295   15.270  -13.592 1.00 96.41 159 A 1 
ATOM   1262 C  CG2 . ILE A 1 159 ? 3.400   12.729  -13.420 1.00 98.00 159 A 1 
ATOM   1263 C  CD1 . ILE A 1 159 ? 1.792   15.385  -13.772 1.00 91.56 159 A 1 
ATOM   1264 N  N   . THR A 1 160 ? 6.245   12.227  -15.477 1.00 98.81 160 A 1 
ATOM   1265 C  CA  . THR A 1 160 ? 6.822   10.891  -15.680 1.00 98.89 160 A 1 
ATOM   1266 C  C   . THR A 1 160 ? 8.351   10.874  -15.603 1.00 98.80 160 A 1 
ATOM   1267 O  O   . THR A 1 160 ? 8.909   9.929   -15.052 1.00 98.66 160 A 1 
ATOM   1268 C  CB  . THR A 1 160 ? 6.350   10.248  -16.988 1.00 98.74 160 A 1 
ATOM   1269 O  OG1 . THR A 1 160 ? 6.658   11.070  -18.086 1.00 97.91 160 A 1 
ATOM   1270 C  CG2 . THR A 1 160 ? 4.841   9.998   -16.981 1.00 97.64 160 A 1 
ATOM   1271 N  N   . ASN A 1 161 ? 9.045   11.927  -16.052 1.00 98.74 161 A 1 
ATOM   1272 C  CA  . ASN A 1 161 ? 10.506  11.972  -16.060 1.00 98.66 161 A 1 
ATOM   1273 C  C   . ASN A 1 161 ? 11.137  11.852  -14.652 1.00 98.78 161 A 1 
ATOM   1274 O  O   . ASN A 1 161 ? 12.096  11.082  -14.496 1.00 98.46 161 A 1 
ATOM   1275 C  CB  . ASN A 1 161 ? 11.010  13.236  -16.776 1.00 98.38 161 A 1 
ATOM   1276 C  CG  . ASN A 1 161 ? 10.775  13.234  -18.277 1.00 94.98 161 A 1 
ATOM   1277 O  OD1 . ASN A 1 161 ? 10.658  12.212  -18.908 1.00 88.41 161 A 1 
ATOM   1278 N  ND2 . ASN A 1 161 ? 10.773  14.393  -18.895 1.00 87.36 161 A 1 
ATOM   1279 N  N   . PRO A 1 162 ? 10.644  12.544  -13.597 1.00 98.74 162 A 1 
ATOM   1280 C  CA  . PRO A 1 162 ? 11.138  12.349  -12.234 1.00 98.66 162 A 1 
ATOM   1281 C  C   . PRO A 1 162 ? 10.897  10.934  -11.697 1.00 98.73 162 A 1 
ATOM   1282 O  O   . PRO A 1 162 ? 11.765  10.376  -11.027 1.00 98.44 162 A 1 
ATOM   1283 C  CB  . PRO A 1 162 ? 10.424  13.402  -11.369 1.00 98.38 162 A 1 
ATOM   1284 C  CG  . PRO A 1 162 ? 10.068  14.494  -12.370 1.00 97.12 162 A 1 
ATOM   1285 C  CD  . PRO A 1 162 ? 9.743   13.686  -13.628 1.00 98.43 162 A 1 
ATOM   1286 N  N   . ILE A 1 163 ? 9.759   10.337  -12.043 1.00 98.77 163 A 1 
ATOM   1287 C  CA  . ILE A 1 163 ? 9.433   8.958   -11.668 1.00 98.85 163 A 1 
ATOM   1288 C  C   . ILE A 1 163 ? 10.397  7.977   -12.347 1.00 98.72 163 A 1 
ATOM   1289 O  O   . ILE A 1 163 ? 11.029  7.188   -11.650 1.00 98.62 163 A 1 
ATOM   1290 C  CB  . ILE A 1 163 ? 7.958   8.620   -11.976 1.00 98.77 163 A 1 
ATOM   1291 C  CG1 . ILE A 1 163 ? 6.993   9.514   -11.171 1.00 98.42 163 A 1 
ATOM   1292 C  CG2 . ILE A 1 163 ? 7.691   7.138   -11.649 1.00 98.47 163 A 1 
ATOM   1293 C  CD1 . ILE A 1 163 ? 5.511   9.355   -11.564 1.00 98.02 163 A 1 
ATOM   1294 N  N   . GLU A 1 164 ? 10.590  8.068   -13.659 1.00 98.72 164 A 1 
ATOM   1295 C  CA  . GLU A 1 164 ? 11.518  7.215   -14.404 1.00 98.67 164 A 1 
ATOM   1296 C  C   . GLU A 1 164 ? 12.960  7.321   -13.877 1.00 98.57 164 A 1 
ATOM   1297 O  O   . GLU A 1 164 ? 13.676  6.318   -13.809 1.00 98.01 164 A 1 
ATOM   1298 C  CB  . GLU A 1 164 ? 11.500  7.542   -15.914 1.00 98.30 164 A 1 
ATOM   1299 C  CG  . GLU A 1 164 ? 10.268  7.013   -16.664 1.00 95.25 164 A 1 
ATOM   1300 C  CD  . GLU A 1 164 ? 10.400  7.193   -18.191 1.00 94.44 164 A 1 
ATOM   1301 O  OE1 . GLU A 1 164 ? 10.537  6.180   -18.915 1.00 87.24 164 A 1 
ATOM   1302 O  OE2 . GLU A 1 164 ? 10.377  8.336   -18.689 1.00 89.12 164 A 1 
ATOM   1303 N  N   . LYS A 1 165 ? 13.392  8.512   -13.444 1.00 98.56 165 A 1 
ATOM   1304 C  CA  . LYS A 1 165 ? 14.713  8.710   -12.828 1.00 98.44 165 A 1 
ATOM   1305 C  C   . LYS A 1 165 ? 14.862  7.986   -11.490 1.00 98.45 165 A 1 
ATOM   1306 O  O   . LYS A 1 165 ? 15.946  7.477   -11.195 1.00 97.71 165 A 1 
ATOM   1307 C  CB  . LYS A 1 165 ? 15.007  10.200  -12.630 1.00 97.90 165 A 1 
ATOM   1308 C  CG  . LYS A 1 165 ? 15.768  10.789  -13.818 1.00 85.84 165 A 1 
ATOM   1309 C  CD  . LYS A 1 165 ? 16.061  12.266  -13.554 1.00 81.09 165 A 1 
ATOM   1310 C  CE  . LYS A 1 165 ? 16.921  12.849  -14.675 1.00 70.11 165 A 1 
ATOM   1311 N  NZ  . LYS A 1 165 ? 17.115  14.305  -14.494 1.00 61.34 165 A 1 
ATOM   1312 N  N   . LYS A 1 166 ? 13.838  7.979   -10.649 1.00 98.47 166 A 1 
ATOM   1313 C  CA  . LYS A 1 166 ? 13.873  7.355   -9.321  1.00 98.32 166 A 1 
ATOM   1314 C  C   . LYS A 1 166 ? 13.532  5.871   -9.356  1.00 98.31 166 A 1 
ATOM   1315 O  O   . LYS A 1 166 ? 14.109  5.104   -8.584  1.00 97.56 166 A 1 
ATOM   1316 C  CB  . LYS A 1 166 ? 12.948  8.111   -8.360  1.00 98.11 166 A 1 
ATOM   1317 C  CG  . LYS A 1 166 ? 13.477  9.515   -8.012  1.00 95.90 166 A 1 
ATOM   1318 C  CD  . LYS A 1 166 ? 14.725  9.487   -7.108  1.00 93.43 166 A 1 
ATOM   1319 C  CE  . LYS A 1 166 ? 15.128  10.944  -6.915  1.00 90.76 166 A 1 
ATOM   1320 N  NZ  . LYS A 1 166 ? 15.955  11.197  -5.707  1.00 83.97 166 A 1 
ATOM   1321 N  N   . TYR A 1 167 ? 12.653  5.476   -10.252 1.00 98.51 167 A 1 
ATOM   1322 C  CA  . TYR A 1 167 ? 12.126  4.126   -10.412 1.00 98.58 167 A 1 
ATOM   1323 C  C   . TYR A 1 167 ? 12.368  3.602   -11.842 1.00 98.33 167 A 1 
ATOM   1324 O  O   . TYR A 1 167 ? 11.413  3.368   -12.583 1.00 97.43 167 A 1 
ATOM   1325 C  CB  . TYR A 1 167 ? 10.646  4.134   -10.033 1.00 98.51 167 A 1 
ATOM   1326 C  CG  . TYR A 1 167 ? 10.375  4.492   -8.586  1.00 98.69 167 A 1 
ATOM   1327 C  CD1 . TYR A 1 167 ? 10.598  3.542   -7.577  1.00 98.43 167 A 1 
ATOM   1328 C  CD2 . TYR A 1 167 ? 9.857   5.755   -8.251  1.00 98.45 167 A 1 
ATOM   1329 C  CE1 . TYR A 1 167 ? 10.269  3.820   -6.251  1.00 98.27 167 A 1 
ATOM   1330 C  CE2 . TYR A 1 167 ? 9.520   6.047   -6.918  1.00 98.32 167 A 1 
ATOM   1331 C  CZ  . TYR A 1 167 ? 9.715   5.074   -5.922  1.00 98.48 167 A 1 
ATOM   1332 O  OH  . TYR A 1 167 ? 9.347   5.321   -4.632  1.00 98.08 167 A 1 
ATOM   1333 N  N   . PRO A 1 168 ? 13.634  3.424   -12.246 1.00 98.00 168 A 1 
ATOM   1334 C  CA  . PRO A 1 168 ? 13.938  2.936   -13.582 1.00 97.20 168 A 1 
ATOM   1335 C  C   . PRO A 1 168 ? 13.342  1.537   -13.781 1.00 95.95 168 A 1 
ATOM   1336 O  O   . PRO A 1 168 ? 13.418  0.684   -12.895 1.00 88.74 168 A 1 
ATOM   1337 C  CB  . PRO A 1 168 ? 15.461  2.936   -13.677 1.00 96.16 168 A 1 
ATOM   1338 C  CG  . PRO A 1 168 ? 15.920  2.790   -12.222 1.00 94.67 168 A 1 
ATOM   1339 C  CD  . PRO A 1 168 ? 14.849  3.554   -11.455 1.00 97.51 168 A 1 
ATOM   1340 N  N   . ASN A 1 169 ? 12.776  1.298   -14.963 1.00 96.51 169 A 1 
ATOM   1341 C  CA  . ASN A 1 169 ? 12.110  0.052   -15.355 1.00 96.07 169 A 1 
ATOM   1342 C  C   . ASN A 1 169 ? 10.820  -0.288  -14.579 1.00 96.62 169 A 1 
ATOM   1343 O  O   . ASN A 1 169 ? 10.272  -1.373  -14.774 1.00 94.35 169 A 1 
ATOM   1344 C  CB  . ASN A 1 169 ? 13.102  -1.127  -15.341 1.00 93.84 169 A 1 
ATOM   1345 C  CG  . ASN A 1 169 ? 14.399  -0.814  -16.061 1.00 86.48 169 A 1 
ATOM   1346 O  OD1 . ASN A 1 169 ? 14.433  -0.365  -17.189 1.00 77.95 169 A 1 
ATOM   1347 N  ND2 . ASN A 1 169 ? 15.523  -1.039  -15.418 1.00 75.63 169 A 1 
ATOM   1348 N  N   . THR A 1 170 ? 10.315  0.616   -13.751 1.00 97.92 170 A 1 
ATOM   1349 C  CA  . THR A 1 170 ? 9.012   0.449   -13.102 1.00 98.33 170 A 1 
ATOM   1350 C  C   . THR A 1 170 ? 7.900   0.953   -14.017 1.00 98.49 170 A 1 
ATOM   1351 O  O   . THR A 1 170 ? 7.984   2.060   -14.537 1.00 98.08 170 A 1 
ATOM   1352 C  CB  . THR A 1 170 ? 8.970   1.159   -11.741 1.00 97.96 170 A 1 
ATOM   1353 O  OG1 . THR A 1 170 ? 10.014  0.671   -10.932 1.00 94.49 170 A 1 
ATOM   1354 C  CG2 . THR A 1 170 ? 7.674   0.896   -10.984 1.00 94.74 170 A 1 
ATOM   1355 N  N   . LYS A 1 171 ? 6.842   0.157   -14.206 1.00 98.54 171 A 1 
ATOM   1356 C  CA  . LYS A 1 171 ? 5.691   0.579   -15.003 1.00 98.52 171 A 1 
ATOM   1357 C  C   . LYS A 1 171 ? 4.937   1.711   -14.307 1.00 98.71 171 A 1 
ATOM   1358 O  O   . LYS A 1 171 ? 4.715   1.655   -13.102 1.00 98.51 171 A 1 
ATOM   1359 C  CB  . LYS A 1 171 ? 4.741   -0.593  -15.286 1.00 97.95 171 A 1 
ATOM   1360 C  CG  . LYS A 1 171 ? 5.338   -1.584  -16.292 1.00 94.23 171 A 1 
ATOM   1361 C  CD  . LYS A 1 171 ? 4.267   -2.597  -16.705 1.00 88.85 171 A 1 
ATOM   1362 C  CE  . LYS A 1 171 ? 4.752   -3.507  -17.826 1.00 86.17 171 A 1 
ATOM   1363 N  NZ  . LYS A 1 171 ? 3.627   -4.285  -18.396 1.00 78.05 171 A 1 
ATOM   1364 N  N   . ILE A 1 172 ? 4.493   2.681   -15.107 1.00 98.80 172 A 1 
ATOM   1365 C  CA  . ILE A 1 172 ? 3.623   3.769   -14.675 1.00 98.83 172 A 1 
ATOM   1366 C  C   . ILE A 1 172 ? 2.278   3.572   -15.369 1.00 98.86 172 A 1 
ATOM   1367 O  O   . ILE A 1 172 ? 2.195   3.613   -16.597 1.00 98.76 172 A 1 
ATOM   1368 C  CB  . ILE A 1 172 ? 4.237   5.147   -14.980 1.00 98.85 172 A 1 
ATOM   1369 C  CG1 . ILE A 1 172 ? 5.683   5.272   -14.426 1.00 98.44 172 A 1 
ATOM   1370 C  CG2 . ILE A 1 172 ? 3.335   6.249   -14.378 1.00 98.46 172 A 1 
ATOM   1371 C  CD1 . ILE A 1 172 ? 6.401   6.549   -14.863 1.00 98.07 172 A 1 
ATOM   1372 N  N   . TYR A 1 173 ? 1.239   3.333   -14.593 1.00 98.96 173 A 1 
ATOM   1373 C  CA  . TYR A 1 173 ? -0.133  3.298   -15.071 1.00 98.85 173 A 1 
ATOM   1374 C  C   . TYR A 1 173 ? -0.842  4.595   -14.697 1.00 98.93 173 A 1 
ATOM   1375 O  O   . TYR A 1 173 ? -0.486  5.242   -13.712 1.00 98.80 173 A 1 
ATOM   1376 C  CB  . TYR A 1 173 ? -0.841  2.064   -14.507 1.00 98.79 173 A 1 
ATOM   1377 C  CG  . TYR A 1 173 ? -0.245  0.741   -14.945 1.00 98.58 173 A 1 
ATOM   1378 C  CD1 . TYR A 1 173 ? -0.236  0.388   -16.308 1.00 97.67 173 A 1 
ATOM   1379 C  CD2 . TYR A 1 173 ? 0.303   -0.145  -13.997 1.00 97.48 173 A 1 
ATOM   1380 C  CE1 . TYR A 1 173 ? 0.288   -0.847  -16.725 1.00 96.46 173 A 1 
ATOM   1381 C  CE2 . TYR A 1 173 ? 0.832   -1.387  -14.401 1.00 96.51 173 A 1 
ATOM   1382 C  CZ  . TYR A 1 173 ? 0.816   -1.731  -15.770 1.00 96.74 173 A 1 
ATOM   1383 O  OH  . TYR A 1 173 ? 1.312   -2.947  -16.172 1.00 94.84 173 A 1 
ATOM   1384 N  N   . ILE A 1 174 ? -1.853  4.970   -15.472 1.00 98.81 174 A 1 
ATOM   1385 C  CA  . ILE A 1 174 ? -2.697  6.137   -15.223 1.00 98.80 174 A 1 
ATOM   1386 C  C   . ILE A 1 174 ? -4.165  5.731   -15.227 1.00 98.87 174 A 1 
ATOM   1387 O  O   . ILE A 1 174 ? -4.602  4.952   -16.066 1.00 98.68 174 A 1 
ATOM   1388 C  CB  . ILE A 1 174 ? -2.388  7.281   -16.217 1.00 98.47 174 A 1 
ATOM   1389 C  CG1 . ILE A 1 174 ? -3.235  8.531   -15.886 1.00 96.83 174 A 1 
ATOM   1390 C  CG2 . ILE A 1 174 ? -2.576  6.851   -17.689 1.00 96.52 174 A 1 
ATOM   1391 C  CD1 . ILE A 1 174 ? -2.838  9.784   -16.666 1.00 94.05 174 A 1 
ATOM   1392 N  N   . THR A 1 175 ? -4.931  6.270   -14.289 1.00 98.82 175 A 1 
ATOM   1393 C  CA  . THR A 1 175 ? -6.395  6.333   -14.350 1.00 98.75 175 A 1 
ATOM   1394 C  C   . THR A 1 175 ? -6.757  7.745   -14.773 1.00 98.76 175 A 1 
ATOM   1395 O  O   . THR A 1 175 ? -6.344  8.685   -14.102 1.00 98.08 175 A 1 
ATOM   1396 C  CB  . THR A 1 175 ? -7.010  5.998   -12.986 1.00 97.48 175 A 1 
ATOM   1397 O  OG1 . THR A 1 175 ? -6.577  4.726   -12.554 1.00 84.94 175 A 1 
ATOM   1398 C  CG2 . THR A 1 175 ? -8.526  5.953   -13.046 1.00 86.04 175 A 1 
ATOM   1399 N  N   . LEU A 1 176 ? -7.484  7.910   -15.870 1.00 98.80 176 A 1 
ATOM   1400 C  CA  . LEU A 1 176 ? -7.781  9.236   -16.409 1.00 98.86 176 A 1 
ATOM   1401 C  C   . LEU A 1 176 ? -8.626  10.073  -15.450 1.00 98.83 176 A 1 
ATOM   1402 O  O   . LEU A 1 176 ? -9.731  9.670   -15.059 1.00 98.55 176 A 1 
ATOM   1403 C  CB  . LEU A 1 176 ? -8.509  9.124   -17.758 1.00 98.58 176 A 1 
ATOM   1404 C  CG  . LEU A 1 176 ? -7.640  8.621   -18.921 1.00 97.32 176 A 1 
ATOM   1405 C  CD1 . LEU A 1 176 ? -8.506  8.541   -20.181 1.00 97.21 176 A 1 
ATOM   1406 C  CD2 . LEU A 1 176 ? -6.458  9.549   -19.212 1.00 96.90 176 A 1 
ATOM   1407 N  N   . GLY A 1 177 ? -8.129  11.264  -15.141 1.00 98.81 177 A 1 
ATOM   1408 C  CA  . GLY A 1 177 ? -8.843  12.321  -14.450 1.00 98.86 177 A 1 
ATOM   1409 C  C   . GLY A 1 177 ? -9.486  13.318  -15.409 1.00 98.84 177 A 1 
ATOM   1410 O  O   . GLY A 1 177 ? -9.242  13.322  -16.611 1.00 98.66 177 A 1 
ATOM   1411 N  N   . ASN A 1 178 ? -10.364 14.187  -14.881 1.00 98.74 178 A 1 
ATOM   1412 C  CA  . ASN A 1 178 ? -11.071 15.179  -15.680 1.00 98.65 178 A 1 
ATOM   1413 C  C   . ASN A 1 178 ? -10.163 16.292  -16.217 1.00 98.62 178 A 1 
ATOM   1414 O  O   . ASN A 1 178 ? -10.507 16.900  -17.232 1.00 98.33 178 A 1 
ATOM   1415 C  CB  . ASN A 1 178 ? -12.261 15.744  -14.890 1.00 98.47 178 A 1 
ATOM   1416 C  CG  . ASN A 1 178 ? -11.887 16.221  -13.499 1.00 98.34 178 A 1 
ATOM   1417 O  OD1 . ASN A 1 178 ? -12.042 15.494  -12.536 1.00 96.40 178 A 1 
ATOM   1418 N  ND2 . ASN A 1 178 ? -11.398 17.432  -13.350 1.00 96.15 178 A 1 
ATOM   1419 N  N   . ASN A 1 179 ? -9.032  16.540  -15.562 1.00 98.61 179 A 1 
ATOM   1420 C  CA  . ASN A 1 179 ? -8.029  17.514  -16.003 1.00 98.55 179 A 1 
ATOM   1421 C  C   . ASN A 1 179 ? -6.989  16.921  -16.961 1.00 98.65 179 A 1 
ATOM   1422 O  O   . ASN A 1 179 ? -6.210  17.668  -17.529 1.00 98.36 179 A 1 
ATOM   1423 C  CB  . ASN A 1 179 ? -7.400  18.178  -14.765 1.00 98.37 179 A 1 
ATOM   1424 C  CG  . ASN A 1 179 ? -8.301  19.241  -14.171 1.00 97.19 179 A 1 
ATOM   1425 O  OD1 . ASN A 1 179 ? -9.307  18.998  -13.536 1.00 84.96 179 A 1 
ATOM   1426 N  ND2 . ASN A 1 179 ? -7.974  20.496  -14.385 1.00 85.85 179 A 1 
ATOM   1427 N  N   . ASP A 1 180 ? -7.022  15.611  -17.231 1.00 98.74 180 A 1 
ATOM   1428 C  CA  . ASP A 1 180 ? -6.142  14.961  -18.219 1.00 98.78 180 A 1 
ATOM   1429 C  C   . ASP A 1 180 ? -6.662  15.107  -19.666 1.00 98.75 180 A 1 
ATOM   1430 O  O   . ASP A 1 180 ? -6.079  14.576  -20.608 1.00 98.40 180 A 1 
ATOM   1431 C  CB  . ASP A 1 180 ? -5.935  13.481  -17.852 1.00 98.69 180 A 1 
ATOM   1432 C  CG  . ASP A 1 180 ? -5.371  13.298  -16.434 1.00 98.64 180 A 1 
ATOM   1433 O  OD1 . ASP A 1 180 ? -4.487  14.072  -16.020 1.00 97.93 180 A 1 
ATOM   1434 O  OD2 . ASP A 1 180 ? -5.822  12.352  -15.751 1.00 97.87 180 A 1 
ATOM   1435 N  N   . PHE A 1 181 ? -7.756  15.857  -19.849 1.00 98.74 181 A 1 
ATOM   1436 C  CA  . PHE A 1 181 ? -8.376  16.190  -21.128 1.00 98.69 181 A 1 
ATOM   1437 C  C   . PHE A 1 181 ? -8.049  17.643  -21.494 1.00 98.54 181 A 1 
ATOM   1438 O  O   . PHE A 1 181 ? -8.021  18.515  -20.626 1.00 97.94 181 A 1 
ATOM   1439 C  CB  . PHE A 1 181 ? -9.892  15.972  -21.050 1.00 98.62 181 A 1 
ATOM   1440 C  CG  . PHE A 1 181 ? -10.338 14.532  -20.844 1.00 98.67 181 A 1 
ATOM   1441 C  CD1 . PHE A 1 181 ? -10.964 13.826  -21.886 1.00 98.27 181 A 1 
ATOM   1442 C  CD2 . PHE A 1 181 ? -10.147 13.893  -19.606 1.00 98.25 181 A 1 
ATOM   1443 C  CE1 . PHE A 1 181 ? -11.379 12.502  -21.712 1.00 97.89 181 A 1 
ATOM   1444 C  CE2 . PHE A 1 181 ? -10.557 12.554  -19.423 1.00 97.99 181 A 1 
ATOM   1445 C  CZ  . PHE A 1 181 ? -11.174 11.863  -20.477 1.00 98.22 181 A 1 
ATOM   1446 N  N   . GLN A 1 182 ? -7.900  17.942  -22.787 1.00 98.45 182 A 1 
ATOM   1447 C  CA  . GLN A 1 182 ? -7.613  19.308  -23.230 1.00 98.39 182 A 1 
ATOM   1448 C  C   . GLN A 1 182 ? -8.671  20.307  -22.759 1.00 98.10 182 A 1 
ATOM   1449 O  O   . GLN A 1 182 ? -8.367  21.423  -22.325 1.00 97.29 182 A 1 
ATOM   1450 C  CB  . GLN A 1 182 ? -7.496  19.326  -24.759 1.00 97.86 182 A 1 
ATOM   1451 C  CG  . GLN A 1 182 ? -7.035  20.709  -25.248 1.00 94.39 182 A 1 
ATOM   1452 C  CD  . GLN A 1 182 ? -6.954  20.847  -26.760 1.00 92.53 182 A 1 
ATOM   1453 O  OE1 . GLN A 1 182 ? -7.047  19.914  -27.532 1.00 86.28 182 A 1 
ATOM   1454 N  NE2 . GLN A 1 182 ? -6.780  22.052  -27.250 1.00 82.61 182 A 1 
ATOM   1455 N  N   . LYS A 1 183 ? -9.942  19.907  -22.832 1.00 98.20 183 A 1 
ATOM   1456 C  CA  . LYS A 1 183 ? -11.046 20.613  -22.186 1.00 97.81 183 A 1 
ATOM   1457 C  C   . LYS A 1 183 ? -11.427 19.828  -20.934 1.00 98.13 183 A 1 
ATOM   1458 O  O   . LYS A 1 183 ? -11.729 18.642  -21.033 1.00 97.33 183 A 1 
ATOM   1459 C  CB  . LYS A 1 183 ? -12.202 20.755  -23.181 1.00 96.42 183 A 1 
ATOM   1460 C  CG  . LYS A 1 183 ? -13.302 21.655  -22.611 1.00 82.57 183 A 1 
ATOM   1461 C  CD  . LYS A 1 183 ? -14.423 21.809  -23.656 1.00 71.78 183 A 1 
ATOM   1462 C  CE  . LYS A 1 183 ? -15.529 22.719  -23.119 1.00 59.81 183 A 1 
ATOM   1463 N  NZ  . LYS A 1 183 ? -16.628 22.847  -24.109 1.00 50.09 183 A 1 
ATOM   1464 N  N   . ASN A 1 184 ? -11.463 20.494  -19.793 1.00 97.72 184 A 1 
ATOM   1465 C  CA  . ASN A 1 184 ? -11.811 19.869  -18.522 1.00 97.77 184 A 1 
ATOM   1466 C  C   . ASN A 1 184 ? -13.115 19.051  -18.632 1.00 97.79 184 A 1 
ATOM   1467 O  O   . ASN A 1 184 ? -14.118 19.552  -19.151 1.00 96.93 184 A 1 
ATOM   1468 C  CB  . ASN A 1 184 ? -11.879 20.962  -17.438 1.00 97.32 184 A 1 
ATOM   1469 C  CG  . ASN A 1 184 ? -11.957 20.393  -16.025 1.00 96.58 184 A 1 
ATOM   1470 O  OD1 . ASN A 1 184 ? -11.910 19.200  -15.805 1.00 93.82 184 A 1 
ATOM   1471 N  ND2 . ASN A 1 184 ? -12.090 21.227  -15.023 1.00 92.82 184 A 1 
ATOM   1472 N  N   . TYR A 1 185 ? -13.080 17.817  -18.164 1.00 98.38 185 A 1 
ATOM   1473 C  CA  . TYR A 1 185 ? -14.085 16.746  -18.310 1.00 98.36 185 A 1 
ATOM   1474 C  C   . TYR A 1 185 ? -14.252 16.165  -19.729 1.00 98.38 185 A 1 
ATOM   1475 O  O   . TYR A 1 185 ? -14.955 15.164  -19.886 1.00 97.58 185 A 1 
ATOM   1476 C  CB  . TYR A 1 185 ? -15.445 17.150  -17.706 1.00 98.13 185 A 1 
ATOM   1477 C  CG  . TYR A 1 185 ? -15.402 17.544  -16.244 1.00 98.04 185 A 1 
ATOM   1478 C  CD1 . TYR A 1 185 ? -15.619 16.576  -15.255 1.00 97.55 185 A 1 
ATOM   1479 C  CD2 . TYR A 1 185 ? -15.129 18.872  -15.869 1.00 97.45 185 A 1 
ATOM   1480 C  CE1 . TYR A 1 185 ? -15.554 16.911  -13.896 1.00 96.99 185 A 1 
ATOM   1481 C  CE2 . TYR A 1 185 ? -15.053 19.225  -14.502 1.00 96.93 185 A 1 
ATOM   1482 C  CZ  . TYR A 1 185 ? -15.262 18.236  -13.523 1.00 96.91 185 A 1 
ATOM   1483 O  OH  . TYR A 1 185 ? -15.174 18.563  -12.200 1.00 95.67 185 A 1 
ATOM   1484 N  N   . GLY A 1 186 ? -13.618 16.740  -20.761 1.00 97.89 186 A 1 
ATOM   1485 C  CA  . GLY A 1 186 ? -13.745 16.275  -22.139 1.00 97.62 186 A 1 
ATOM   1486 C  C   . GLY A 1 186 ? -15.174 16.322  -22.698 1.00 97.60 186 A 1 
ATOM   1487 O  O   . GLY A 1 186 ? -16.084 16.941  -22.134 1.00 96.24 186 A 1 
ATOM   1488 N  N   . SER A 1 187 ? -15.367 15.664  -23.858 1.00 97.71 187 A 1 
ATOM   1489 C  CA  . SER A 1 187 ? -16.694 15.425  -24.444 1.00 97.67 187 A 1 
ATOM   1490 C  C   . SER A 1 187 ? -16.654 14.202  -25.354 1.00 97.96 187 A 1 
ATOM   1491 O  O   . SER A 1 187 ? -15.596 13.855  -25.874 1.00 97.35 187 A 1 
ATOM   1492 C  CB  . SER A 1 187 ? -17.170 16.644  -25.246 1.00 96.29 187 A 1 
ATOM   1493 O  OG  . SER A 1 187 ? -16.417 16.831  -26.419 1.00 89.46 187 A 1 
ATOM   1494 N  N   . PHE A 1 188 ? -17.809 13.581  -25.616 1.00 97.26 188 A 1 
ATOM   1495 C  CA  . PHE A 1 188 ? -17.880 12.425  -26.513 1.00 97.08 188 A 1 
ATOM   1496 C  C   . PHE A 1 188 ? -17.389 12.722  -27.935 1.00 97.02 188 A 1 
ATOM   1497 O  O   . PHE A 1 188 ? -16.946 11.809  -28.622 1.00 96.33 188 A 1 
ATOM   1498 C  CB  . PHE A 1 188 ? -19.314 11.872  -26.527 1.00 96.65 188 A 1 
ATOM   1499 C  CG  . PHE A 1 188 ? -19.754 11.267  -25.209 1.00 96.06 188 A 1 
ATOM   1500 C  CD1 . PHE A 1 188 ? -19.079 10.151  -24.690 1.00 94.74 188 A 1 
ATOM   1501 C  CD2 . PHE A 1 188 ? -20.829 11.813  -24.482 1.00 94.66 188 A 1 
ATOM   1502 C  CE1 . PHE A 1 188 ? -19.462 9.586   -23.453 1.00 93.56 188 A 1 
ATOM   1503 C  CE2 . PHE A 1 188 ? -21.228 11.257  -23.249 1.00 93.29 188 A 1 
ATOM   1504 C  CZ  . PHE A 1 188 ? -20.527 10.148  -22.737 1.00 93.59 188 A 1 
ATOM   1505 N  N   . ASP A 1 189 ? -17.389 13.992  -28.348 1.00 96.63 189 A 1 
ATOM   1506 C  CA  . ASP A 1 189 ? -16.933 14.411  -29.675 1.00 96.55 189 A 1 
ATOM   1507 C  C   . ASP A 1 189 ? -15.403 14.513  -29.780 1.00 97.22 189 A 1 
ATOM   1508 O  O   . ASP A 1 189 ? -14.860 14.458  -30.881 1.00 96.29 189 A 1 
ATOM   1509 C  CB  . ASP A 1 189 ? -17.561 15.773  -30.020 1.00 94.96 189 A 1 
ATOM   1510 C  CG  . ASP A 1 189 ? -19.085 15.804  -29.870 1.00 87.73 189 A 1 
ATOM   1511 O  OD1 . ASP A 1 189 ? -19.743 14.847  -30.330 1.00 82.52 189 A 1 
ATOM   1512 O  OD2 . ASP A 1 189 ? -19.580 16.779  -29.252 1.00 80.98 189 A 1 
ATOM   1513 N  N   . THR A 1 190 ? -14.697 14.686  -28.664 1.00 97.50 190 A 1 
ATOM   1514 C  CA  . THR A 1 190 ? -13.244 14.936  -28.633 1.00 97.84 190 A 1 
ATOM   1515 C  C   . THR A 1 190 ? -12.455 13.894  -27.847 1.00 98.26 190 A 1 
ATOM   1516 O  O   . THR A 1 190 ? -11.223 13.871  -27.947 1.00 98.05 190 A 1 
ATOM   1517 C  CB  . THR A 1 190 ? -12.924 16.341  -28.090 1.00 97.45 190 A 1 
ATOM   1518 O  OG1 . THR A 1 190 ? -13.454 16.546  -26.800 1.00 96.03 190 A 1 
ATOM   1519 C  CG2 . THR A 1 190 ? -13.493 17.439  -28.989 1.00 95.39 190 A 1 
ATOM   1520 N  N   . ASP A 1 191 ? -13.114 13.008  -27.111 1.00 98.23 191 A 1 
ATOM   1521 C  CA  . ASP A 1 191 ? -12.499 12.000  -26.238 1.00 98.40 191 A 1 
ATOM   1522 C  C   . ASP A 1 191 ? -11.401 11.177  -26.927 1.00 98.68 191 A 1 
ATOM   1523 O  O   . ASP A 1 191 ? -10.330 10.993  -26.361 1.00 98.51 191 A 1 
ATOM   1524 C  CB  . ASP A 1 191 ? -13.562 11.016  -25.754 1.00 98.15 191 A 1 
ATOM   1525 C  CG  . ASP A 1 191 ? -14.455 11.517  -24.620 1.00 97.76 191 A 1 
ATOM   1526 O  OD1 . ASP A 1 191 ? -14.124 12.463  -23.881 1.00 96.55 191 A 1 
ATOM   1527 O  OD2 . ASP A 1 191 ? -15.532 10.908  -24.428 1.00 96.18 191 A 1 
ATOM   1528 N  N   . LEU A 1 192 ? -11.631 10.708  -28.170 1.00 98.52 192 A 1 
ATOM   1529 C  CA  . LEU A 1 192 ? -10.653 9.867   -28.871 1.00 98.59 192 A 1 
ATOM   1530 C  C   . LEU A 1 192 ? -9.325  10.603  -29.104 1.00 98.61 192 A 1 
ATOM   1531 O  O   . LEU A 1 192 ? -8.261  9.983   -29.034 1.00 98.33 192 A 1 
ATOM   1532 C  CB  . LEU A 1 192 ? -11.228 9.388   -30.216 1.00 98.06 192 A 1 
ATOM   1533 C  CG  . LEU A 1 192 ? -12.465 8.471   -30.110 1.00 94.19 192 A 1 
ATOM   1534 C  CD1 . LEU A 1 192 ? -12.893 8.035   -31.520 1.00 87.96 192 A 1 
ATOM   1535 C  CD2 . LEU A 1 192 ? -12.199 7.207   -29.293 1.00 87.76 192 A 1 
ATOM   1536 N  N   . THR A 1 193 ? -9.378  11.919  -29.334 1.00 98.54 193 A 1 
ATOM   1537 C  CA  . THR A 1 193 ? -8.185  12.761  -29.487 1.00 98.54 193 A 1 
ATOM   1538 C  C   . THR A 1 193 ? -7.465  12.931  -28.152 1.00 98.73 193 A 1 
ATOM   1539 O  O   . THR A 1 193 ? -6.232  12.894  -28.109 1.00 98.50 193 A 1 
ATOM   1540 C  CB  . THR A 1 193 ? -8.567  14.139  -30.045 1.00 98.13 193 A 1 
ATOM   1541 O  OG1 . THR A 1 193 ? -9.329  14.004  -31.225 1.00 92.21 193 A 1 
ATOM   1542 C  CG2 . THR A 1 193 ? -7.344  14.987  -30.405 1.00 90.77 193 A 1 
ATOM   1543 N  N   . ASP A 1 194 ? -8.213  13.093  -27.068 1.00 98.79 194 A 1 
ATOM   1544 C  CA  . ASP A 1 194 ? -7.653  13.191  -25.719 1.00 98.72 194 A 1 
ATOM   1545 C  C   . ASP A 1 194 ? -7.002  11.859  -25.296 1.00 98.89 194 A 1 
ATOM   1546 O  O   . ASP A 1 194 ? -5.859  11.861  -24.831 1.00 98.77 194 A 1 
ATOM   1547 C  CB  . ASP A 1 194 ? -8.726  13.658  -24.731 1.00 98.62 194 A 1 
ATOM   1548 C  CG  . ASP A 1 194 ? -9.147  15.120  -24.933 1.00 98.17 194 A 1 
ATOM   1549 O  OD1 . ASP A 1 194 ? -8.243  15.986  -25.033 1.00 96.15 194 A 1 
ATOM   1550 O  OD2 . ASP A 1 194 ? -10.362 15.400  -24.956 1.00 95.89 194 A 1 
ATOM   1551 N  N   . PHE A 1 195 ? -7.642  10.726  -25.561 1.00 98.81 195 A 1 
ATOM   1552 C  CA  . PHE A 1 195 ? -7.069  9.401   -25.292 1.00 98.80 195 A 1 
ATOM   1553 C  C   . PHE A 1 195 ? -5.774  9.172   -26.072 1.00 98.86 195 A 1 
ATOM   1554 O  O   . PHE A 1 195 ? -4.801  8.653   -25.523 1.00 98.76 195 A 1 
ATOM   1555 C  CB  . PHE A 1 195 ? -8.075  8.283   -25.632 1.00 98.83 195 A 1 
ATOM   1556 C  CG  . PHE A 1 195 ? -9.432  8.351   -24.962 1.00 98.82 195 A 1 
ATOM   1557 C  CD1 . PHE A 1 195 ? -9.619  9.015   -23.735 1.00 98.59 195 A 1 
ATOM   1558 C  CD2 . PHE A 1 195 ? -10.537 7.743   -25.585 1.00 98.53 195 A 1 
ATOM   1559 C  CE1 . PHE A 1 195 ? -10.895 9.106   -23.156 1.00 98.39 195 A 1 
ATOM   1560 C  CE2 . PHE A 1 195 ? -11.812 7.825   -25.008 1.00 98.32 195 A 1 
ATOM   1561 C  CZ  . PHE A 1 195 ? -11.998 8.513   -23.795 1.00 98.46 195 A 1 
ATOM   1562 N  N   . GLU A 1 196 ? -5.718  9.586   -27.341 1.00 98.75 196 A 1 
ATOM   1563 C  CA  . GLU A 1 196 ? -4.510  9.479   -28.153 1.00 98.62 196 A 1 
ATOM   1564 C  C   . GLU A 1 196 ? -3.384  10.386  -27.631 1.00 98.77 196 A 1 
ATOM   1565 O  O   . GLU A 1 196 ? -2.232  9.969   -27.594 1.00 98.52 196 A 1 
ATOM   1566 C  CB  . GLU A 1 196 ? -4.867  9.742   -29.625 1.00 98.09 196 A 1 
ATOM   1567 C  CG  . GLU A 1 196 ? -3.738  9.365   -30.591 1.00 88.21 196 A 1 
ATOM   1568 C  CD  . GLU A 1 196 ? -4.263  8.591   -31.811 1.00 77.72 196 A 1 
ATOM   1569 O  OE1 . GLU A 1 196 ? -3.686  7.491   -32.073 1.00 70.62 196 A 1 
ATOM   1570 O  OE2 . GLU A 1 196 ? -5.244  9.036   -32.447 1.00 71.14 196 A 1 
ATOM   1571 N  N   . THR A 1 197 ? -3.726  11.580  -27.141 1.00 98.70 197 A 1 
ATOM   1572 C  CA  . THR A 1 197 ? -2.767  12.507  -26.520 1.00 98.70 197 A 1 
ATOM   1573 C  C   . THR A 1 197 ? -2.143  11.915  -25.252 1.00 98.89 197 A 1 
ATOM   1574 O  O   . THR A 1 197 ? -0.921  11.946  -25.095 1.00 98.74 197 A 1 
ATOM   1575 C  CB  . THR A 1 197 ? -3.428  13.857  -26.197 1.00 98.66 197 A 1 
ATOM   1576 O  OG1 . THR A 1 197 ? -3.946  14.433  -27.386 1.00 97.49 197 A 1 
ATOM   1577 C  CG2 . THR A 1 197 ? -2.458  14.872  -25.588 1.00 97.63 197 A 1 
ATOM   1578 N  N   . VAL A 1 198 ? -2.937  11.325  -24.386 1.00 98.89 198 A 1 
ATOM   1579 C  CA  . VAL A 1 198 ? -2.434  10.639  -23.186 1.00 98.84 198 A 1 
ATOM   1580 C  C   . VAL A 1 198 ? -1.591  9.417   -23.584 1.00 98.91 198 A 1 
ATOM   1581 O  O   . VAL A 1 198 ? -0.524  9.178   -23.015 1.00 98.84 198 A 1 
ATOM   1582 C  CB  . VAL A 1 198 ? -3.589  10.242  -22.257 1.00 98.83 198 A 1 
ATOM   1583 C  CG1 . VAL A 1 198 ? -3.091  9.485   -21.027 1.00 98.53 198 A 1 
ATOM   1584 C  CG2 . VAL A 1 198 ? -4.355  11.477  -21.750 1.00 98.58 198 A 1 
ATOM   1585 N  N   . PHE A 1 199 ? -2.030  8.670   -24.609 1.00 98.95 199 A 1 
ATOM   1586 C  CA  . PHE A 1 199 ? -1.324  7.487   -25.092 1.00 98.92 199 A 1 
ATOM   1587 C  C   . PHE A 1 199 ? 0.070   7.804   -25.653 1.00 98.87 199 A 1 
ATOM   1588 O  O   . PHE A 1 199 ? 0.957   6.957   -25.524 1.00 98.76 199 A 1 
ATOM   1589 C  CB  . PHE A 1 199 ? -2.180  6.765   -26.131 1.00 98.87 199 A 1 
ATOM   1590 C  CG  . PHE A 1 199 ? -1.594  5.442   -26.572 1.00 98.81 199 A 1 
ATOM   1591 C  CD1 . PHE A 1 199 ? -0.795  5.365   -27.726 1.00 98.46 199 A 1 
ATOM   1592 C  CD2 . PHE A 1 199 ? -1.795  4.294   -25.787 1.00 98.53 199 A 1 
ATOM   1593 C  CE1 . PHE A 1 199 ? -0.189  4.147   -28.093 1.00 98.12 199 A 1 
ATOM   1594 C  CE2 . PHE A 1 199 ? -1.201  3.077   -26.153 1.00 98.15 199 A 1 
ATOM   1595 C  CZ  . PHE A 1 199 ? -0.393  3.007   -27.296 1.00 98.15 199 A 1 
ATOM   1596 N  N   . GLU A 1 200 ? 0.304   8.993   -26.217 1.00 98.85 200 A 1 
ATOM   1597 C  CA  . GLU A 1 200 ? 1.627   9.396   -26.706 1.00 98.74 200 A 1 
ATOM   1598 C  C   . GLU A 1 200 ? 2.719   9.288   -25.634 1.00 98.72 200 A 1 
ATOM   1599 O  O   . GLU A 1 200 ? 3.873   8.980   -25.965 1.00 98.18 200 A 1 
ATOM   1600 C  CB  . GLU A 1 200 ? 1.589   10.839  -27.264 1.00 98.30 200 A 1 
ATOM   1601 C  CG  . GLU A 1 200 ? 0.955   10.938  -28.658 1.00 87.54 200 A 1 
ATOM   1602 C  CD  . GLU A 1 200 ? 0.878   12.376  -29.216 1.00 86.46 200 A 1 
ATOM   1603 O  OE1 . GLU A 1 200 ? 0.011   12.639  -30.080 1.00 79.96 200 A 1 
ATOM   1604 O  OE2 . GLU A 1 200 ? 1.671   13.241  -28.812 1.00 83.70 200 A 1 
ATOM   1605 N  N   . ILE A 1 201 ? 2.381   9.484   -24.373 1.00 98.81 201 A 1 
ATOM   1606 C  CA  . ILE A 1 201 ? 3.313   9.365   -23.241 1.00 98.83 201 A 1 
ATOM   1607 C  C   . ILE A 1 201 ? 3.106   8.048   -22.490 1.00 98.87 201 A 1 
ATOM   1608 O  O   . ILE A 1 201 ? 4.037   7.250   -22.368 1.00 98.64 201 A 1 
ATOM   1609 C  CB  . ILE A 1 201 ? 3.196   10.601  -22.315 1.00 98.66 201 A 1 
ATOM   1610 C  CG1 . ILE A 1 201 ? 3.449   11.933  -23.067 1.00 97.14 201 A 1 
ATOM   1611 C  CG2 . ILE A 1 201 ? 4.145   10.477  -21.113 1.00 97.50 201 A 1 
ATOM   1612 C  CD1 . ILE A 1 201 ? 4.799   12.033  -23.790 1.00 90.03 201 A 1 
ATOM   1613 N  N   . PHE A 1 202 ? 1.895   7.772   -22.030 1.00 98.88 202 A 1 
ATOM   1614 C  CA  . PHE A 1 202 ? 1.609   6.623   -21.167 1.00 98.87 202 A 1 
ATOM   1615 C  C   . PHE A 1 202 ? 1.562   5.287   -21.918 1.00 98.89 202 A 1 
ATOM   1616 O  O   . PHE A 1 202 ? 1.703   4.227   -21.297 1.00 98.66 202 A 1 
ATOM   1617 C  CB  . PHE A 1 202 ? 0.330   6.884   -20.372 1.00 98.88 202 A 1 
ATOM   1618 C  CG  . PHE A 1 202 ? 0.523   7.936   -19.293 1.00 98.90 202 A 1 
ATOM   1619 C  CD1 . PHE A 1 202 ? 1.063   7.567   -18.048 1.00 98.76 202 A 1 
ATOM   1620 C  CD2 . PHE A 1 202 ? 0.217   9.283   -19.544 1.00 98.72 202 A 1 
ATOM   1621 C  CE1 . PHE A 1 202 ? 1.285   8.539   -17.056 1.00 98.54 202 A 1 
ATOM   1622 C  CE2 . PHE A 1 202 ? 0.440   10.261  -18.554 1.00 98.52 202 A 1 
ATOM   1623 C  CZ  . PHE A 1 202 ? 0.977   9.884   -17.313 1.00 98.63 202 A 1 
ATOM   1624 N  N   . GLY A 1 203 ? 1.463   5.320   -23.236 1.00 98.80 203 A 1 
ATOM   1625 C  CA  . GLY A 1 203 ? 1.529   4.147   -24.095 1.00 98.71 203 A 1 
ATOM   1626 C  C   . GLY A 1 203 ? 2.839   3.360   -23.969 1.00 98.72 203 A 1 
ATOM   1627 O  O   . GLY A 1 203 ? 2.847   2.149   -24.193 1.00 98.38 203 A 1 
ATOM   1628 N  N   . LYS A 1 204 ? 3.925   3.994   -23.525 1.00 98.57 204 A 1 
ATOM   1629 C  CA  . LYS A 1 204 ? 5.204   3.343   -23.183 1.00 98.31 204 A 1 
ATOM   1630 C  C   . LYS A 1 204 ? 5.059   2.154   -22.233 1.00 98.47 204 A 1 
ATOM   1631 O  O   . LYS A 1 204 ? 5.853   1.218   -22.294 1.00 97.80 204 A 1 
ATOM   1632 C  CB  . LYS A 1 204 ? 6.136   4.365   -22.505 1.00 97.22 204 A 1 
ATOM   1633 C  CG  . LYS A 1 204 ? 7.143   5.048   -23.436 1.00 90.42 204 A 1 
ATOM   1634 C  CD  . LYS A 1 204 ? 7.999   5.973   -22.569 1.00 88.99 204 A 1 
ATOM   1635 C  CE  . LYS A 1 204 ? 9.153   6.640   -23.291 1.00 80.79 204 A 1 
ATOM   1636 N  NZ  . LYS A 1 204 ? 9.911   7.485   -22.315 1.00 74.53 204 A 1 
ATOM   1637 N  N   . TRP A 1 205 ? 4.092   2.211   -21.335 1.00 98.66 205 A 1 
ATOM   1638 C  CA  . TRP A 1 205 ? 3.882   1.194   -20.296 1.00 98.69 205 A 1 
ATOM   1639 C  C   . TRP A 1 205 ? 2.692   0.274   -20.574 1.00 98.66 205 A 1 
ATOM   1640 O  O   . TRP A 1 205 ? 2.383   -0.595  -19.743 1.00 98.20 205 A 1 
ATOM   1641 C  CB  . TRP A 1 205 ? 3.785   1.870   -18.928 1.00 98.61 205 A 1 
ATOM   1642 C  CG  . TRP A 1 205 ? 4.988   2.696   -18.579 1.00 98.60 205 A 1 
ATOM   1643 C  CD1 . TRP A 1 205 ? 6.201   2.218   -18.222 1.00 98.01 205 A 1 
ATOM   1644 C  CD2 . TRP A 1 205 ? 5.119   4.151   -18.602 1.00 98.52 205 A 1 
ATOM   1645 N  NE1 . TRP A 1 205 ? 7.074   3.280   -18.017 1.00 97.92 205 A 1 
ATOM   1646 C  CE2 . TRP A 1 205 ? 6.454   4.479   -18.252 1.00 98.33 205 A 1 
ATOM   1647 C  CE3 . TRP A 1 205 ? 4.228   5.200   -18.899 1.00 98.29 205 A 1 
ATOM   1648 C  CZ2 . TRP A 1 205 ? 6.905   5.818   -18.194 1.00 98.01 205 A 1 
ATOM   1649 C  CZ3 . TRP A 1 205 ? 4.680   6.536   -18.845 1.00 97.46 205 A 1 
ATOM   1650 C  CH2 . TRP A 1 205 ? 6.000   6.840   -18.507 1.00 97.51 205 A 1 
ATOM   1651 N  N   . MET A 1 206 ? 2.049   0.418   -21.723 1.00 98.70 206 A 1 
ATOM   1652 C  CA  . MET A 1 206 ? 0.910   -0.388  -22.135 1.00 98.74 206 A 1 
ATOM   1653 C  C   . MET A 1 206 ? 1.337   -1.475  -23.135 1.00 98.68 206 A 1 
ATOM   1654 O  O   . MET A 1 206 ? 2.110   -1.244  -24.053 1.00 98.19 206 A 1 
ATOM   1655 C  CB  . MET A 1 206 ? -0.192  0.506   -22.715 1.00 98.71 206 A 1 
ATOM   1656 C  CG  . MET A 1 206 ? -0.751  1.484   -21.669 1.00 98.42 206 A 1 
ATOM   1657 S  SD  . MET A 1 206 ? -2.141  2.481   -22.273 1.00 98.37 206 A 1 
ATOM   1658 C  CE  . MET A 1 206 ? -2.305  3.653   -20.911 1.00 95.74 206 A 1 
ATOM   1659 N  N   . ASN A 1 207 ? 0.798   -2.674  -22.967 1.00 98.68 207 A 1 
ATOM   1660 C  CA  . ASN A 1 207 ? 0.869   -3.710  -23.991 1.00 98.54 207 A 1 
ATOM   1661 C  C   . ASN A 1 207 ? -0.191  -3.468  -25.087 1.00 98.66 207 A 1 
ATOM   1662 O  O   . ASN A 1 207 ? -1.008  -2.551  -24.981 1.00 98.47 207 A 1 
ATOM   1663 C  CB  . ASN A 1 207 ? 0.807   -5.102  -23.323 1.00 97.99 207 A 1 
ATOM   1664 C  CG  . ASN A 1 207 ? -0.552  -5.445  -22.732 1.00 97.54 207 A 1 
ATOM   1665 O  OD1 . ASN A 1 207 ? -1.590  -5.056  -23.216 1.00 94.93 207 A 1 
ATOM   1666 N  ND2 . ASN A 1 207 ? -0.600  -6.234  -21.681 1.00 93.45 207 A 1 
ATOM   1667 N  N   . THR A 1 208 ? -0.202  -4.310  -26.131 1.00 98.58 208 A 1 
ATOM   1668 C  CA  . THR A 1 208 ? -1.131  -4.152  -27.265 1.00 98.54 208 A 1 
ATOM   1669 C  C   . THR A 1 208 ? -2.603  -4.192  -26.849 1.00 98.60 208 A 1 
ATOM   1670 O  O   . THR A 1 208 ? -3.372  -3.336  -27.273 1.00 98.33 208 A 1 
ATOM   1671 C  CB  . THR A 1 208 ? -0.868  -5.246  -28.313 1.00 98.13 208 A 1 
ATOM   1672 O  OG1 . THR A 1 208 ? 0.510   -5.314  -28.591 1.00 89.49 208 A 1 
ATOM   1673 C  CG2 . THR A 1 208 ? -1.585  -4.985  -29.627 1.00 87.59 208 A 1 
ATOM   1674 N  N   . GLU A 1 209 ? -2.997  -5.111  -25.979 1.00 98.47 209 A 1 
ATOM   1675 C  CA  . GLU A 1 209 ? -4.387  -5.239  -25.524 1.00 98.22 209 A 1 
ATOM   1676 C  C   . GLU A 1 209 ? -4.826  -4.046  -24.654 1.00 98.59 209 A 1 
ATOM   1677 O  O   . GLU A 1 209 ? -5.943  -3.528  -24.778 1.00 98.19 209 A 1 
ATOM   1678 C  CB  . GLU A 1 209 ? -4.521  -6.558  -24.756 1.00 97.24 209 A 1 
ATOM   1679 C  CG  . GLU A 1 209 ? -5.974  -6.892  -24.397 1.00 89.46 209 A 1 
ATOM   1680 C  CD  . GLU A 1 209 ? -6.125  -8.186  -23.572 1.00 88.74 209 A 1 
ATOM   1681 O  OE1 . GLU A 1 209 ? -7.285  -8.540  -23.268 1.00 81.78 209 A 1 
ATOM   1682 O  OE2 . GLU A 1 209 ? -5.107  -8.802  -23.191 1.00 84.94 209 A 1 
ATOM   1683 N  N   . GLN A 1 210 ? -3.918  -3.564  -23.809 1.00 98.65 210 A 1 
ATOM   1684 C  CA  . GLN A 1 210 ? -4.132  -2.353  -23.022 1.00 98.70 210 A 1 
ATOM   1685 C  C   . GLN A 1 210 ? -4.276  -1.129  -23.935 1.00 98.86 210 A 1 
ATOM   1686 O  O   . GLN A 1 210 ? -5.192  -0.337  -23.747 1.00 98.76 210 A 1 
ATOM   1687 C  CB  . GLN A 1 210 ? -2.954  -2.155  -22.047 1.00 98.64 210 A 1 
ATOM   1688 C  CG  . GLN A 1 210 ? -2.995  -3.151  -20.883 1.00 98.33 210 A 1 
ATOM   1689 C  CD  . GLN A 1 210 ? -1.731  -3.110  -20.010 1.00 98.33 210 A 1 
ATOM   1690 O  OE1 . GLN A 1 210 ? -0.640  -2.734  -20.430 1.00 95.89 210 A 1 
ATOM   1691 N  NE2 . GLN A 1 210 ? -1.836  -3.520  -18.775 1.00 94.65 210 A 1 
ATOM   1692 N  N   . ALA A 1 211 ? -3.415  -1.003  -24.942 1.00 98.89 211 A 1 
ATOM   1693 C  CA  . ALA A 1 211 ? -3.449  0.101   -25.895 1.00 98.83 211 A 1 
ATOM   1694 C  C   . ALA A 1 211 ? -4.754  0.140   -26.700 1.00 98.88 211 A 1 
ATOM   1695 O  O   . ALA A 1 211 ? -5.321  1.211   -26.887 1.00 98.65 211 A 1 
ATOM   1696 C  CB  . ALA A 1 211 ? -2.227  -0.021  -26.814 1.00 98.70 211 A 1 
ATOM   1697 N  N   . GLU A 1 212 ? -5.256  -1.006  -27.153 1.00 98.77 212 A 1 
ATOM   1698 C  CA  . GLU A 1 212 ? -6.509  -1.080  -27.911 1.00 98.50 212 A 1 
ATOM   1699 C  C   . GLU A 1 212 ? -7.705  -0.557  -27.110 1.00 98.69 212 A 1 
ATOM   1700 O  O   . GLU A 1 212 ? -8.462  0.288   -27.589 1.00 98.22 212 A 1 
ATOM   1701 C  CB  . GLU A 1 212 ? -6.784  -2.529  -28.348 1.00 97.92 212 A 1 
ATOM   1702 C  CG  . GLU A 1 212 ? -5.969  -2.925  -29.582 1.00 85.13 212 A 1 
ATOM   1703 C  CD  . GLU A 1 212 ? -6.242  -4.366  -30.053 1.00 77.43 212 A 1 
ATOM   1704 O  OE1 . GLU A 1 212 ? -5.730  -4.712  -31.139 1.00 70.88 212 A 1 
ATOM   1705 O  OE2 . GLU A 1 212 ? -6.962  -5.111  -29.353 1.00 72.03 212 A 1 
ATOM   1706 N  N   . THR A 1 213 ? -7.867  -1.010  -25.867 1.00 98.72 213 A 1 
ATOM   1707 C  CA  . THR A 1 213 ? -8.982  -0.564  -25.019 1.00 98.74 213 A 1 
ATOM   1708 C  C   . THR A 1 213 ? -8.801  0.875   -24.537 1.00 98.86 213 A 1 
ATOM   1709 O  O   . THR A 1 213 ? -9.776  1.619   -24.487 1.00 98.55 213 A 1 
ATOM   1710 C  CB  . THR A 1 213 ? -9.212  -1.498  -23.825 1.00 98.32 213 A 1 
ATOM   1711 O  OG1 . THR A 1 213 ? -8.034  -1.703  -23.088 1.00 95.88 213 A 1 
ATOM   1712 C  CG2 . THR A 1 213 ? -9.713  -2.867  -24.265 1.00 96.09 213 A 1 
ATOM   1713 N  N   . PHE A 1 214 ? -7.564  1.296   -24.267 1.00 98.85 214 A 1 
ATOM   1714 C  CA  . PHE A 1 214 ? -7.277  2.667   -23.860 1.00 98.90 214 A 1 
ATOM   1715 C  C   . PHE A 1 214 ? -7.587  3.670   -24.973 1.00 98.87 214 A 1 
ATOM   1716 O  O   . PHE A 1 214 ? -8.294  4.640   -24.735 1.00 98.78 214 A 1 
ATOM   1717 C  CB  . PHE A 1 214 ? -5.822  2.789   -23.399 1.00 98.90 214 A 1 
ATOM   1718 C  CG  . PHE A 1 214 ? -5.530  4.136   -22.785 1.00 98.91 214 A 1 
ATOM   1719 C  CD1 . PHE A 1 214 ? -4.985  5.175   -23.557 1.00 98.78 214 A 1 
ATOM   1720 C  CD2 . PHE A 1 214 ? -5.875  4.379   -21.441 1.00 98.77 214 A 1 
ATOM   1721 C  CE1 . PHE A 1 214 ? -4.774  6.438   -22.995 1.00 98.63 214 A 1 
ATOM   1722 C  CE2 . PHE A 1 214 ? -5.666  5.643   -20.868 1.00 98.59 214 A 1 
ATOM   1723 C  CZ  . PHE A 1 214 ? -5.122  6.671   -21.647 1.00 98.67 214 A 1 
ATOM   1724 N  N   . LYS A 1 215 ? -7.156  3.405   -26.212 1.00 98.89 215 A 1 
ATOM   1725 C  CA  . LYS A 1 215 ? -7.483  4.261   -27.362 1.00 98.63 215 A 1 
ATOM   1726 C  C   . LYS A 1 215 ? -8.972  4.254   -27.707 1.00 98.69 215 A 1 
ATOM   1727 O  O   . LYS A 1 215 ? -9.477  5.227   -28.255 1.00 97.97 215 A 1 
ATOM   1728 C  CB  . LYS A 1 215 ? -6.669  3.843   -28.588 1.00 98.44 215 A 1 
ATOM   1729 C  CG  . LYS A 1 215 ? -5.193  4.247   -28.460 1.00 96.66 215 A 1 
ATOM   1730 C  CD  . LYS A 1 215 ? -4.492  4.029   -29.810 1.00 92.65 215 A 1 
ATOM   1731 C  CE  . LYS A 1 215 ? -3.085  4.622   -29.784 1.00 85.75 215 A 1 
ATOM   1732 N  NZ  . LYS A 1 215 ? -2.660  5.042   -31.139 1.00 77.75 215 A 1 
ATOM   1733 N  N   . LYS A 1 216 ? -9.691  3.183   -27.393 1.00 98.61 216 A 1 
ATOM   1734 C  CA  . LYS A 1 216 ? -11.137 3.077   -27.622 1.00 98.48 216 A 1 
ATOM   1735 C  C   . LYS A 1 216 ? -11.954 3.896   -26.621 1.00 98.51 216 A 1 
ATOM   1736 O  O   . LYS A 1 216 ? -12.932 4.519   -27.025 1.00 97.92 216 A 1 
ATOM   1737 C  CB  . LYS A 1 216 ? -11.558 1.596   -27.600 1.00 97.37 216 A 1 
ATOM   1738 C  CG  . LYS A 1 216 ? -13.065 1.424   -27.871 1.00 91.51 216 A 1 
ATOM   1739 C  CD  . LYS A 1 216 ? -13.531 -0.034  -27.710 1.00 88.87 216 A 1 
ATOM   1740 C  CE  . LYS A 1 216 ? -15.060 -0.037  -27.829 1.00 79.73 216 A 1 
ATOM   1741 N  NZ  . LYS A 1 216 ? -15.689 -1.324  -27.441 1.00 73.42 216 A 1 
ATOM   1742 N  N   . GLY A 1 217 ? -11.609 3.844   -25.336 1.00 98.62 217 A 1 
ATOM   1743 C  CA  . GLY A 1 217 ? -12.469 4.373   -24.274 1.00 98.76 217 A 1 
ATOM   1744 C  C   . GLY A 1 217 ? -11.749 4.938   -23.050 1.00 98.87 217 A 1 
ATOM   1745 O  O   . GLY A 1 217 ? -12.408 5.291   -22.081 1.00 98.72 217 A 1 
ATOM   1746 N  N   . GLY A 1 218 ? -10.418 4.997   -23.061 1.00 98.81 218 A 1 
ATOM   1747 C  CA  . GLY A 1 218 ? -9.621  5.505   -21.946 1.00 98.87 218 A 1 
ATOM   1748 C  C   . GLY A 1 218 ? -9.520  4.553   -20.747 1.00 98.97 218 A 1 
ATOM   1749 O  O   . GLY A 1 218 ? -9.140  4.985   -19.662 1.00 98.79 218 A 1 
ATOM   1750 N  N   . TYR A 1 219 ? -9.864  3.281   -20.928 1.00 98.94 219 A 1 
ATOM   1751 C  CA  . TYR A 1 219 ? -9.800  2.257   -19.886 1.00 98.94 219 A 1 
ATOM   1752 C  C   . TYR A 1 219 ? -8.967  1.047   -20.325 1.00 98.93 219 A 1 
ATOM   1753 O  O   . TYR A 1 219 ? -8.833  0.760   -21.510 1.00 98.84 219 A 1 
ATOM   1754 C  CB  . TYR A 1 219 ? -11.214 1.835   -19.470 1.00 98.89 219 A 1 
ATOM   1755 C  CG  . TYR A 1 219 ? -12.046 1.216   -20.580 1.00 98.90 219 A 1 
ATOM   1756 C  CD1 . TYR A 1 219 ? -13.000 1.997   -21.271 1.00 98.67 219 A 1 
ATOM   1757 C  CD2 . TYR A 1 219 ? -11.877 -0.130  -20.943 1.00 98.63 219 A 1 
ATOM   1758 C  CE1 . TYR A 1 219 ? -13.769 1.440   -22.301 1.00 98.45 219 A 1 
ATOM   1759 C  CE2 . TYR A 1 219 ? -12.640 -0.702  -21.981 1.00 98.46 219 A 1 
ATOM   1760 C  CZ  . TYR A 1 219 ? -13.592 0.087   -22.656 1.00 98.61 219 A 1 
ATOM   1761 O  OH  . TYR A 1 219 ? -14.331 -0.470  -23.668 1.00 98.08 219 A 1 
ATOM   1762 N  N   . TYR A 1 220 ? -8.434  0.310   -19.370 1.00 98.91 220 A 1 
ATOM   1763 C  CA  . TYR A 1 220 ? -7.615  -0.876  -19.601 1.00 98.94 220 A 1 
ATOM   1764 C  C   . TYR A 1 220 ? -7.477  -1.680  -18.311 1.00 98.91 220 A 1 
ATOM   1765 O  O   . TYR A 1 220 ? -7.997  -1.296  -17.260 1.00 98.84 220 A 1 
ATOM   1766 C  CB  . TYR A 1 220 ? -6.235  -0.467  -20.168 1.00 98.87 220 A 1 
ATOM   1767 C  CG  . TYR A 1 220 ? -5.416  0.464   -19.302 1.00 98.89 220 A 1 
ATOM   1768 C  CD1 . TYR A 1 220 ? -5.824  1.803   -19.097 1.00 98.67 220 A 1 
ATOM   1769 C  CD2 . TYR A 1 220 ? -4.223  0.021   -18.715 1.00 98.65 220 A 1 
ATOM   1770 C  CE1 . TYR A 1 220 ? -5.074  2.679   -18.315 1.00 98.45 220 A 1 
ATOM   1771 C  CE2 . TYR A 1 220 ? -3.446  0.897   -17.931 1.00 98.44 220 A 1 
ATOM   1772 C  CZ  . TYR A 1 220 ? -3.878  2.228   -17.731 1.00 98.56 220 A 1 
ATOM   1773 O  OH  . TYR A 1 220 ? -3.130  3.082   -16.976 1.00 97.97 220 A 1 
ATOM   1774 N  N   . TYR A 1 221 ? -6.786  -2.816  -18.367 1.00 98.95 221 A 1 
ATOM   1775 C  CA  . TYR A 1 221 ? -6.500  -3.632  -17.189 1.00 98.98 221 A 1 
ATOM   1776 C  C   . TYR A 1 221 ? -5.046  -4.120  -17.192 1.00 98.89 221 A 1 
ATOM   1777 O  O   . TYR A 1 221 ? -4.410  -4.211  -18.240 1.00 98.70 221 A 1 
ATOM   1778 C  CB  . TYR A 1 221 ? -7.499  -4.781  -17.082 1.00 98.79 221 A 1 
ATOM   1779 C  CG  . TYR A 1 221 ? -7.230  -5.953  -18.008 1.00 98.68 221 A 1 
ATOM   1780 C  CD1 . TYR A 1 221 ? -7.640  -5.918  -19.363 1.00 98.23 221 A 1 
ATOM   1781 C  CD2 . TYR A 1 221 ? -6.556  -7.083  -17.525 1.00 98.09 221 A 1 
ATOM   1782 C  CE1 . TYR A 1 221 ? -7.379  -7.010  -20.209 1.00 97.36 221 A 1 
ATOM   1783 C  CE2 . TYR A 1 221 ? -6.290  -8.178  -18.365 1.00 97.22 221 A 1 
ATOM   1784 C  CZ  . TYR A 1 221 ? -6.700  -8.137  -19.705 1.00 97.05 221 A 1 
ATOM   1785 O  OH  . TYR A 1 221 ? -6.432  -9.212  -20.510 1.00 95.11 221 A 1 
ATOM   1786 N  N   . ALA A 1 222 ? -4.547  -4.477  -16.017 1.00 98.72 222 A 1 
ATOM   1787 C  CA  . ALA A 1 222 ? -3.286  -5.174  -15.856 1.00 98.68 222 A 1 
ATOM   1788 C  C   . ALA A 1 222 ? -3.495  -6.458  -15.049 1.00 98.43 222 A 1 
ATOM   1789 O  O   . ALA A 1 222 ? -4.223  -6.459  -14.057 1.00 97.85 222 A 1 
ATOM   1790 C  CB  . ALA A 1 222 ? -2.264  -4.239  -15.202 1.00 98.46 222 A 1 
ATOM   1791 N  N   . ASP A 1 223 ? -2.848  -7.537  -15.481 1.00 98.21 223 A 1 
ATOM   1792 C  CA  . ASP A 1 223 ? -2.843  -8.811  -14.762 1.00 98.08 223 A 1 
ATOM   1793 C  C   . ASP A 1 223 ? -1.510  -9.012  -14.032 1.00 97.82 223 A 1 
ATOM   1794 O  O   . ASP A 1 223 ? -0.431  -8.741  -14.573 1.00 97.13 223 A 1 
ATOM   1795 C  CB  . ASP A 1 223 ? -3.133  -9.987  -15.711 1.00 97.89 223 A 1 
ATOM   1796 C  CG  . ASP A 1 223 ? -4.618  -10.207 -16.003 1.00 97.83 223 A 1 
ATOM   1797 O  OD1 . ASP A 1 223 ? -5.484  -9.552  -15.385 1.00 96.96 223 A 1 
ATOM   1798 O  OD2 . ASP A 1 223 ? -4.956  -11.076 -16.834 1.00 96.85 223 A 1 
ATOM   1799 N  N   . PHE A 1 224 ? -1.604  -9.552  -12.830 1.00 97.34 224 A 1 
ATOM   1800 C  CA  . PHE A 1 224 ? -0.488  -9.917  -11.971 1.00 96.97 224 A 1 
ATOM   1801 C  C   . PHE A 1 224 ? -0.589  -11.413 -11.626 1.00 96.50 224 A 1 
ATOM   1802 O  O   . PHE A 1 224 ? -1.062  -11.771 -10.546 1.00 95.77 224 A 1 
ATOM   1803 C  CB  . PHE A 1 224 ? -0.472  -9.009  -10.738 1.00 96.95 224 A 1 
ATOM   1804 C  CG  . PHE A 1 224 ? -0.377  -7.540  -11.080 1.00 97.11 224 A 1 
ATOM   1805 C  CD1 . PHE A 1 224 ? 0.872   -6.945  -11.319 1.00 96.65 224 A 1 
ATOM   1806 C  CD2 . PHE A 1 224 ? -1.544  -6.769  -11.216 1.00 96.70 224 A 1 
ATOM   1807 C  CE1 . PHE A 1 224 ? 0.957   -5.588  -11.680 1.00 96.13 224 A 1 
ATOM   1808 C  CE2 . PHE A 1 224 ? -1.470  -5.416  -11.585 1.00 96.27 224 A 1 
ATOM   1809 C  CZ  . PHE A 1 224 ? -0.219  -4.829  -11.821 1.00 96.41 224 A 1 
ATOM   1810 N  N   . PRO A 1 225 ? -0.161  -12.318 -12.544 1.00 95.99 225 A 1 
ATOM   1811 C  CA  . PRO A 1 225 ? -0.389  -13.761 -12.405 1.00 95.36 225 A 1 
ATOM   1812 C  C   . PRO A 1 225 ? 0.217   -14.377 -11.143 1.00 94.82 225 A 1 
ATOM   1813 O  O   . PRO A 1 225 ? -0.353  -15.301 -10.576 1.00 93.35 225 A 1 
ATOM   1814 C  CB  . PRO A 1 225 ? 0.219   -14.385 -13.667 1.00 94.94 225 A 1 
ATOM   1815 C  CG  . PRO A 1 225 ? 0.140   -13.268 -14.698 1.00 93.75 225 A 1 
ATOM   1816 C  CD  . PRO A 1 225 ? 0.392   -12.016 -13.855 1.00 95.89 225 A 1 
ATOM   1817 N  N   . SER A 1 226 ? 1.356   -13.857 -10.678 1.00 93.67 226 A 1 
ATOM   1818 C  CA  . SER A 1 226 ? 2.008   -14.311 -9.445  1.00 92.68 226 A 1 
ATOM   1819 C  C   . SER A 1 226 ? 1.187   -14.045 -8.173  1.00 92.67 226 A 1 
ATOM   1820 O  O   . SER A 1 226 ? 1.427   -14.686 -7.159  1.00 90.70 226 A 1 
ATOM   1821 C  CB  . SER A 1 226 ? 3.369   -13.627 -9.287  1.00 91.17 226 A 1 
ATOM   1822 O  OG  . SER A 1 226 ? 3.237   -12.229 -9.397  1.00 80.67 226 A 1 
ATOM   1823 N  N   . SER A 1 227 ? 0.224   -13.132 -8.254  1.00 93.47 227 A 1 
ATOM   1824 C  CA  . SER A 1 227 ? -0.640  -12.728 -7.153  1.00 93.32 227 A 1 
ATOM   1825 C  C   . SER A 1 227 ? -2.113  -13.082 -7.395  1.00 93.76 227 A 1 
ATOM   1826 O  O   . SER A 1 227 ? -2.962  -12.663 -6.618  1.00 92.57 227 A 1 
ATOM   1827 C  CB  . SER A 1 227 ? -0.487  -11.224 -6.896  1.00 92.46 227 A 1 
ATOM   1828 O  OG  . SER A 1 227 ? 0.871   -10.921 -6.614  1.00 86.50 227 A 1 
ATOM   1829 N  N   . ASN A 1 228 ? -2.435  -13.820 -8.461  1.00 94.86 228 A 1 
ATOM   1830 C  CA  . ASN A 1 228 ? -3.803  -14.143 -8.879  1.00 95.09 228 A 1 
ATOM   1831 C  C   . ASN A 1 228 ? -4.724  -12.912 -8.906  1.00 95.60 228 A 1 
ATOM   1832 O  O   . ASN A 1 228 ? -5.868  -12.952 -8.444  1.00 94.99 228 A 1 
ATOM   1833 C  CB  . ASN A 1 228 ? -4.358  -15.288 -8.018  1.00 94.33 228 A 1 
ATOM   1834 C  CG  . ASN A 1 228 ? -3.567  -16.579 -8.156  1.00 91.86 228 A 1 
ATOM   1835 O  OD1 . ASN A 1 228 ? -3.100  -16.958 -9.212  1.00 84.57 228 A 1 
ATOM   1836 N  ND2 . ASN A 1 228 ? -3.414  -17.299 -7.068  1.00 83.01 228 A 1 
ATOM   1837 N  N   . PHE A 1 229 ? -4.205  -11.794 -9.416  1.00 95.71 229 A 1 
ATOM   1838 C  CA  . PHE A 1 229 ? -4.873  -10.501 -9.309  1.00 96.32 229 A 1 
ATOM   1839 C  C   . PHE A 1 229 ? -5.004  -9.806  -10.667 1.00 96.75 229 A 1 
ATOM   1840 O  O   . PHE A 1 229 ? -4.057  -9.741  -11.452 1.00 96.75 229 A 1 
ATOM   1841 C  CB  . PHE A 1 229 ? -4.125  -9.644  -8.284  1.00 96.34 229 A 1 
ATOM   1842 C  CG  . PHE A 1 229 ? -4.687  -8.258  -8.102  1.00 96.34 229 A 1 
ATOM   1843 C  CD1 . PHE A 1 229 ? -3.953  -7.132  -8.513  1.00 95.20 229 A 1 
ATOM   1844 C  CD2 . PHE A 1 229 ? -5.972  -8.085  -7.553  1.00 95.29 229 A 1 
ATOM   1845 C  CE1 . PHE A 1 229 ? -4.488  -5.843  -8.382  1.00 94.40 229 A 1 
ATOM   1846 C  CE2 . PHE A 1 229 ? -6.513  -6.792  -7.419  1.00 94.37 229 A 1 
ATOM   1847 C  CZ  . PHE A 1 229 ? -5.766  -5.683  -7.838  1.00 94.65 229 A 1 
ATOM   1848 N  N   . ARG A 1 230 ? -6.185  -9.244  -10.924 1.00 97.50 230 A 1 
ATOM   1849 C  CA  . ARG A 1 230 ? -6.479  -8.360  -12.052 1.00 97.95 230 A 1 
ATOM   1850 C  C   . ARG A 1 230 ? -6.856  -6.980  -11.544 1.00 97.88 230 A 1 
ATOM   1851 O  O   . ARG A 1 230 ? -7.746  -6.847  -10.707 1.00 97.58 230 A 1 
ATOM   1852 C  CB  . ARG A 1 230 ? -7.580  -8.984  -12.919 1.00 98.14 230 A 1 
ATOM   1853 C  CG  . ARG A 1 230 ? -8.018  -8.047  -14.054 1.00 98.07 230 A 1 
ATOM   1854 C  CD  . ARG A 1 230 ? -8.922  -8.772  -15.056 1.00 97.82 230 A 1 
ATOM   1855 N  NE  . ARG A 1 230 ? -8.135  -9.734  -15.827 1.00 97.61 230 A 1 
ATOM   1856 C  CZ  . ARG A 1 230 ? -8.547  -10.555 -16.775 1.00 97.97 230 A 1 
ATOM   1857 N  NH1 . ARG A 1 230 ? -9.795  -10.628 -17.133 1.00 95.97 230 A 1 
ATOM   1858 N  NH2 . ARG A 1 230 ? -7.685  -11.312 -17.369 1.00 96.27 230 A 1 
ATOM   1859 N  N   . PHE A 1 231 ? -6.238  -5.948  -12.099 1.00 98.01 231 A 1 
ATOM   1860 C  CA  . PHE A 1 231 ? -6.539  -4.565  -11.757 1.00 98.38 231 A 1 
ATOM   1861 C  C   . PHE A 1 231 ? -7.163  -3.851  -12.954 1.00 98.58 231 A 1 
ATOM   1862 O  O   . PHE A 1 231 ? -6.541  -3.751  -14.009 1.00 98.47 231 A 1 
ATOM   1863 C  CB  . PHE A 1 231 ? -5.258  -3.884  -11.252 1.00 98.16 231 A 1 
ATOM   1864 C  CG  . PHE A 1 231 ? -5.447  -2.715  -10.297 1.00 98.27 231 A 1 
ATOM   1865 C  CD1 . PHE A 1 231 ? -4.308  -2.171  -9.687  1.00 97.72 231 A 1 
ATOM   1866 C  CD2 . PHE A 1 231 ? -6.706  -2.193  -9.961  1.00 97.73 231 A 1 
ATOM   1867 C  CE1 . PHE A 1 231 ? -4.430  -1.135  -8.745  1.00 97.45 231 A 1 
ATOM   1868 C  CE2 . PHE A 1 231 ? -6.838  -1.160  -9.027  1.00 97.34 231 A 1 
ATOM   1869 C  CZ  . PHE A 1 231 ? -5.696  -0.635  -8.418  1.00 97.63 231 A 1 
ATOM   1870 N  N   . LEU A 1 232 ? -8.398  -3.373  -12.797 1.00 98.74 232 A 1 
ATOM   1871 C  CA  . LEU A 1 232 ? -9.090  -2.586  -13.803 1.00 98.85 232 A 1 
ATOM   1872 C  C   . LEU A 1 232 ? -8.840  -1.095  -13.555 1.00 98.86 232 A 1 
ATOM   1873 O  O   . LEU A 1 232 ? -9.116  -0.593  -12.467 1.00 98.78 232 A 1 
ATOM   1874 C  CB  . LEU A 1 232 ? -10.602 -2.888  -13.801 1.00 98.80 232 A 1 
ATOM   1875 C  CG  . LEU A 1 232 ? -11.007 -4.377  -13.871 1.00 98.35 232 A 1 
ATOM   1876 C  CD1 . LEU A 1 232 ? -12.528 -4.486  -13.984 1.00 97.90 232 A 1 
ATOM   1877 C  CD2 . LEU A 1 232 ? -10.390 -5.095  -15.067 1.00 97.76 232 A 1 
ATOM   1878 N  N   . PHE A 1 233 ? -8.377  -0.391  -14.585 1.00 98.94 233 A 1 
ATOM   1879 C  CA  . PHE A 1 233 ? -8.198  1.056   -14.592 1.00 98.95 233 A 1 
ATOM   1880 C  C   . PHE A 1 233 ? -9.329  1.668   -15.421 1.00 98.96 233 A 1 
ATOM   1881 O  O   . PHE A 1 233 ? -9.306  1.613   -16.656 1.00 98.81 233 A 1 
ATOM   1882 C  CB  . PHE A 1 233 ? -6.812  1.395   -15.141 1.00 98.90 233 A 1 
ATOM   1883 C  CG  . PHE A 1 233 ? -5.666  0.693   -14.441 1.00 98.83 233 A 1 
ATOM   1884 C  CD1 . PHE A 1 233 ? -5.485  0.826   -13.057 1.00 98.31 233 A 1 
ATOM   1885 C  CD2 . PHE A 1 233 ? -4.771  -0.110  -15.175 1.00 98.22 233 A 1 
ATOM   1886 C  CE1 . PHE A 1 233 ? -4.417  0.172   -12.410 1.00 97.72 233 A 1 
ATOM   1887 C  CE2 . PHE A 1 233 ? -3.702  -0.757  -14.540 1.00 97.74 233 A 1 
ATOM   1888 C  CZ  . PHE A 1 233 ? -3.530  -0.613  -13.151 1.00 97.98 233 A 1 
ATOM   1889 N  N   . LEU A 1 234 ? -10.348 2.207   -14.749 1.00 98.97 234 A 1 
ATOM   1890 C  CA  . LEU A 1 234 ? -11.552 2.706   -15.398 1.00 98.94 234 A 1 
ATOM   1891 C  C   . LEU A 1 234 ? -11.414 4.172   -15.814 1.00 98.95 234 A 1 
ATOM   1892 O  O   . LEU A 1 234 ? -10.806 4.973   -15.114 1.00 98.79 234 A 1 
ATOM   1893 C  CB  . LEU A 1 234 ? -12.783 2.525   -14.494 1.00 98.86 234 A 1 
ATOM   1894 C  CG  . LEU A 1 234 ? -13.050 1.094   -13.998 1.00 98.51 234 A 1 
ATOM   1895 C  CD1 . LEU A 1 234 ? -14.417 1.062   -13.310 1.00 98.19 234 A 1 
ATOM   1896 C  CD2 . LEU A 1 234 ? -13.047 0.065   -15.128 1.00 98.04 234 A 1 
ATOM   1897 N  N   . ASN A 1 235 ? -12.093 4.534   -16.904 1.00 98.90 235 A 1 
ATOM   1898 C  CA  . ASN A 1 235 ? -12.371 5.924   -17.249 1.00 98.97 235 A 1 
ATOM   1899 C  C   . ASN A 1 235 ? -13.777 6.290   -16.750 1.00 98.90 235 A 1 
ATOM   1900 O  O   . ASN A 1 235 ? -14.780 5.992   -17.398 1.00 98.76 235 A 1 
ATOM   1901 C  CB  . ASN A 1 235 ? -12.194 6.125   -18.750 1.00 98.84 235 A 1 
ATOM   1902 C  CG  . ASN A 1 235 ? -12.503 7.551   -19.185 1.00 98.78 235 A 1 
ATOM   1903 O  OD1 . ASN A 1 235 ? -12.795 8.428   -18.393 1.00 97.03 235 A 1 
ATOM   1904 N  ND2 . ASN A 1 235 ? -12.473 7.803   -20.466 1.00 96.49 235 A 1 
ATOM   1905 N  N   . THR A 1 236 ? -13.868 6.954   -15.604 1.00 98.88 236 A 1 
ATOM   1906 C  CA  . THR A 1 236 ? -15.150 7.420   -15.055 1.00 98.72 236 A 1 
ATOM   1907 C  C   . THR A 1 236 ? -15.452 8.874   -15.390 1.00 98.78 236 A 1 
ATOM   1908 O  O   . THR A 1 236 ? -16.547 9.355   -15.100 1.00 98.32 236 A 1 
ATOM   1909 C  CB  . THR A 1 236 ? -15.247 7.170   -13.545 1.00 98.63 236 A 1 
ATOM   1910 O  OG1 . THR A 1 236 ? -14.232 7.851   -12.861 1.00 97.51 236 A 1 
ATOM   1911 C  CG2 . THR A 1 236 ? -15.139 5.684   -13.229 1.00 97.18 236 A 1 
ATOM   1912 N  N   . VAL A 1 237 ? -14.538 9.578   -16.062 1.00 98.86 237 A 1 
ATOM   1913 C  CA  . VAL A 1 237 ? -14.760 10.947  -16.553 1.00 98.74 237 A 1 
ATOM   1914 C  C   . VAL A 1 237 ? -15.918 10.978  -17.547 1.00 98.66 237 A 1 
ATOM   1915 O  O   . VAL A 1 237 ? -16.750 11.884  -17.492 1.00 98.32 237 A 1 
ATOM   1916 C  CB  . VAL A 1 237 ? -13.481 11.527  -17.180 1.00 98.70 237 A 1 
ATOM   1917 C  CG1 . VAL A 1 237 ? -13.687 12.984  -17.606 1.00 98.27 237 A 1 
ATOM   1918 C  CG2 . VAL A 1 237 ? -12.306 11.485  -16.198 1.00 98.25 237 A 1 
ATOM   1919 N  N   . ILE A 1 238 ? -16.063 9.938   -18.370 1.00 98.65 238 A 1 
ATOM   1920 C  CA  . ILE A 1 238 ? -17.151 9.782   -19.345 1.00 98.55 238 A 1 
ATOM   1921 C  C   . ILE A 1 238 ? -18.543 9.675   -18.704 1.00 98.43 238 A 1 
ATOM   1922 O  O   . ILE A 1 238 ? -19.539 9.903   -19.375 1.00 97.91 238 A 1 
ATOM   1923 C  CB  . ILE A 1 238 ? -16.887 8.583   -20.287 1.00 98.47 238 A 1 
ATOM   1924 C  CG1 . ILE A 1 238 ? -16.906 7.237   -19.537 1.00 97.92 238 A 1 
ATOM   1925 C  CG2 . ILE A 1 238 ? -15.556 8.806   -21.040 1.00 97.60 238 A 1 
ATOM   1926 C  CD1 . ILE A 1 238 ? -16.721 6.008   -20.445 1.00 97.19 238 A 1 
ATOM   1927 N  N   . TYR A 1 239 ? -18.616 9.388   -17.406 1.00 98.46 239 A 1 
ATOM   1928 C  CA  . TYR A 1 239 ? -19.870 9.345   -16.638 1.00 98.37 239 A 1 
ATOM   1929 C  C   . TYR A 1 239 ? -20.199 10.671  -15.938 1.00 98.03 239 A 1 
ATOM   1930 O  O   . TYR A 1 239 ? -21.292 10.819  -15.391 1.00 97.49 239 A 1 
ATOM   1931 C  CB  . TYR A 1 239 ? -19.813 8.194   -15.627 1.00 98.43 239 A 1 
ATOM   1932 C  CG  . TYR A 1 239 ? -19.494 6.837   -16.216 1.00 98.60 239 A 1 
ATOM   1933 C  CD1 . TYR A 1 239 ? -20.036 6.444   -17.451 1.00 98.39 239 A 1 
ATOM   1934 C  CD2 . TYR A 1 239 ? -18.645 5.942   -15.523 1.00 98.36 239 A 1 
ATOM   1935 C  CE1 . TYR A 1 239 ? -19.739 5.196   -18.005 1.00 98.31 239 A 1 
ATOM   1936 C  CE2 . TYR A 1 239 ? -18.343 4.680   -16.062 1.00 98.30 239 A 1 
ATOM   1937 C  CZ  . TYR A 1 239 ? -18.888 4.309   -17.305 1.00 98.51 239 A 1 
ATOM   1938 O  OH  . TYR A 1 239 ? -18.598 3.087   -17.854 1.00 98.29 239 A 1 
ATOM   1939 N  N   . SER A 1 240 ? -19.273 11.623  -15.935 1.00 98.20 240 A 1 
ATOM   1940 C  CA  . SER A 1 240 ? -19.395 12.856  -15.173 1.00 98.09 240 A 1 
ATOM   1941 C  C   . SER A 1 240 ? -20.640 13.657  -15.546 1.00 97.70 240 A 1 
ATOM   1942 O  O   . SER A 1 240 ? -20.895 13.951  -16.712 1.00 97.15 240 A 1 
ATOM   1943 C  CB  . SER A 1 240 ? -18.156 13.732  -15.370 1.00 97.95 240 A 1 
ATOM   1944 O  OG  . SER A 1 240 ? -18.302 14.933  -14.629 1.00 95.82 240 A 1 
ATOM   1945 N  N   . ARG A 1 241 ? -21.367 14.135  -14.534 1.00 97.30 241 A 1 
ATOM   1946 C  CA  . ARG A 1 241 ? -22.488 15.078  -14.697 1.00 96.55 241 A 1 
ATOM   1947 C  C   . ARG A 1 241 ? -22.087 16.438  -15.258 1.00 96.47 241 A 1 
ATOM   1948 O  O   . ARG A 1 241 ? -22.953 17.256  -15.559 1.00 95.04 241 A 1 
ATOM   1949 C  CB  . ARG A 1 241 ? -23.205 15.269  -13.357 1.00 94.82 241 A 1 
ATOM   1950 C  CG  . ARG A 1 241 ? -22.351 16.034  -12.324 1.00 87.89 241 A 1 
ATOM   1951 C  CD  . ARG A 1 241 ? -23.126 16.292  -11.020 1.00 85.56 241 A 1 
ATOM   1952 N  NE  . ARG A 1 241 ? -24.191 17.296  -11.205 1.00 80.29 241 A 1 
ATOM   1953 C  CZ  . ARG A 1 241 ? -24.075 18.614  -11.086 1.00 76.19 241 A 1 
ATOM   1954 N  NH1 . ARG A 1 241 ? -22.943 19.163  -10.746 1.00 67.09 241 A 1 
ATOM   1955 N  NH2 . ARG A 1 241 ? -25.100 19.385  -11.316 1.00 68.93 241 A 1 
ATOM   1956 N  N   . LYS A 1 242 ? -20.789 16.746  -15.335 1.00 97.22 242 A 1 
ATOM   1957 C  CA  . LYS A 1 242 ? -20.269 17.979  -15.937 1.00 96.80 242 A 1 
ATOM   1958 C  C   . LYS A 1 242 ? -20.218 17.911  -17.460 1.00 96.89 242 A 1 
ATOM   1959 O  O   . LYS A 1 242 ? -20.160 18.953  -18.108 1.00 95.01 242 A 1 
ATOM   1960 C  CB  . LYS A 1 242 ? -18.866 18.267  -15.379 1.00 96.18 242 A 1 
ATOM   1961 C  CG  . LYS A 1 242 ? -18.822 18.559  -13.876 1.00 93.68 242 A 1 
ATOM   1962 C  CD  . LYS A 1 242 ? -19.300 19.976  -13.542 1.00 86.71 242 A 1 
ATOM   1963 C  CE  . LYS A 1 242 ? -18.974 20.287  -12.082 1.00 82.20 242 A 1 
ATOM   1964 N  NZ  . LYS A 1 242 ? -18.962 21.742  -11.800 1.00 71.99 242 A 1 
ATOM   1965 N  N   . ARG A 1 243 ? -20.274 16.713  -18.026 1.00 96.87 243 A 1 
ATOM   1966 C  CA  . ARG A 1 243 ? -20.364 16.495  -19.477 1.00 96.78 243 A 1 
ATOM   1967 C  C   . ARG A 1 243 ? -21.797 16.671  -19.966 1.00 96.00 243 A 1 
ATOM   1968 O  O   . ARG A 1 243 ? -22.753 16.492  -19.213 1.00 92.82 243 A 1 
ATOM   1969 C  CB  . ARG A 1 243 ? -19.821 15.105  -19.827 1.00 96.24 243 A 1 
ATOM   1970 C  CG  . ARG A 1 243 ? -18.314 14.989  -19.522 1.00 94.58 243 A 1 
ATOM   1971 C  CD  . ARG A 1 243 ? -17.805 13.564  -19.653 1.00 95.42 243 A 1 
ATOM   1972 N  NE  . ARG A 1 243 ? -17.936 13.012  -20.999 1.00 96.09 243 A 1 
ATOM   1973 C  CZ  . ARG A 1 243 ? -16.965 12.730  -21.850 1.00 97.21 243 A 1 
ATOM   1974 N  NH1 . ARG A 1 243 ? -15.720 13.042  -21.659 1.00 93.25 243 A 1 
ATOM   1975 N  NH2 . ARG A 1 243 ? -17.235 12.085  -22.937 1.00 92.48 243 A 1 
ATOM   1976 N  N   . THR A 1 244 ? -21.945 16.968  -21.256 1.00 94.84 244 A 1 
ATOM   1977 C  CA  . THR A 1 244 ? -23.242 16.918  -21.923 1.00 93.80 244 A 1 
ATOM   1978 C  C   . THR A 1 244 ? -23.745 15.478  -21.900 1.00 94.31 244 A 1 
ATOM   1979 O  O   . THR A 1 244 ? -23.107 14.583  -22.455 1.00 91.78 244 A 1 
ATOM   1980 C  CB  . THR A 1 244 ? -23.168 17.436  -23.362 1.00 91.59 244 A 1 
ATOM   1981 O  OG1 . THR A 1 244 ? -22.624 18.741  -23.344 1.00 82.02 244 A 1 
ATOM   1982 C  CG2 . THR A 1 244 ? -24.546 17.534  -24.012 1.00 80.72 244 A 1 
ATOM   1983 N  N   . PHE A 1 245 ? -24.881 15.246  -21.253 1.00 91.61 245 A 1 
ATOM   1984 C  CA  . PHE A 1 245 ? -25.466 13.916  -21.165 1.00 91.29 245 A 1 
ATOM   1985 C  C   . PHE A 1 245 ? -26.195 13.561  -22.469 1.00 91.45 245 A 1 
ATOM   1986 O  O   . PHE A 1 245 ? -27.031 14.322  -22.946 1.00 88.98 245 A 1 
ATOM   1987 C  CB  . PHE A 1 245 ? -26.390 13.834  -19.946 1.00 87.90 245 A 1 
ATOM   1988 C  CG  . PHE A 1 245 ? -27.025 12.481  -19.760 1.00 87.91 245 A 1 
ATOM   1989 C  CD1 . PHE A 1 245 ? -28.427 12.334  -19.779 1.00 83.01 245 A 1 
ATOM   1990 C  CD2 . PHE A 1 245 ? -26.219 11.334  -19.598 1.00 82.39 245 A 1 
ATOM   1991 C  CE1 . PHE A 1 245 ? -29.017 11.073  -19.633 1.00 80.11 245 A 1 
ATOM   1992 C  CE2 . PHE A 1 245 ? -26.805 10.067  -19.456 1.00 79.98 245 A 1 
ATOM   1993 C  CZ  . PHE A 1 245 ? -28.201 9.940   -19.475 1.00 80.29 245 A 1 
ATOM   1994 N  N   . ASN A 1 246 ? -25.881 12.390  -23.009 1.00 91.62 246 A 1 
ATOM   1995 C  CA  . ASN A 1 246 ? -26.605 11.814  -24.130 1.00 91.45 246 A 1 
ATOM   1996 C  C   . ASN A 1 246 ? -27.397 10.596  -23.638 1.00 92.32 246 A 1 
ATOM   1997 O  O   . ASN A 1 246 ? -26.817 9.566   -23.304 1.00 91.02 246 A 1 
ATOM   1998 C  CB  . ASN A 1 246 ? -25.610 11.483  -25.252 1.00 88.88 246 A 1 
ATOM   1999 C  CG  . ASN A 1 246 ? -26.294 10.918  -26.488 1.00 88.63 246 A 1 
ATOM   2000 O  OD1 . ASN A 1 246 ? -27.447 10.544  -26.488 1.00 83.36 246 A 1 
ATOM   2001 N  ND2 . ASN A 1 246 ? -25.581 10.844  -27.583 1.00 81.49 246 A 1 
ATOM   2002 N  N   . GLU A 1 247 ? -28.727 10.716  -23.611 1.00 90.97 247 A 1 
ATOM   2003 C  CA  . GLU A 1 247 ? -29.615 9.675   -23.079 1.00 90.55 247 A 1 
ATOM   2004 C  C   . GLU A 1 247 ? -29.523 8.340   -23.829 1.00 92.03 247 A 1 
ATOM   2005 O  O   . GLU A 1 247 ? -29.853 7.301   -23.261 1.00 89.42 247 A 1 
ATOM   2006 C  CB  . GLU A 1 247 ? -31.066 10.149  -23.102 1.00 87.38 247 A 1 
ATOM   2007 C  CG  . GLU A 1 247 ? -31.317 11.372  -22.211 1.00 75.21 247 A 1 
ATOM   2008 C  CD  . GLU A 1 247 ? -32.800 11.679  -22.010 1.00 68.03 247 A 1 
ATOM   2009 O  OE1 . GLU A 1 247 ? -33.088 12.472  -21.074 1.00 61.40 247 A 1 
ATOM   2010 O  OE2 . GLU A 1 247 ? -33.640 11.092  -22.734 1.00 63.54 247 A 1 
ATOM   2011 N  N   . THR A 1 248 ? -29.073 8.367   -25.088 1.00 93.16 248 A 1 
ATOM   2012 C  CA  . THR A 1 248 ? -28.914 7.158   -25.909 1.00 93.47 248 A 1 
ATOM   2013 C  C   . THR A 1 248 ? -27.655 6.364   -25.553 1.00 94.52 248 A 1 
ATOM   2014 O  O   . THR A 1 248 ? -27.587 5.171   -25.843 1.00 92.94 248 A 1 
ATOM   2015 C  CB  . THR A 1 248 ? -28.921 7.475   -27.412 1.00 92.21 248 A 1 
ATOM   2016 O  OG1 . THR A 1 248 ? -27.777 8.192   -27.817 1.00 85.75 248 A 1 
ATOM   2017 C  CG2 . THR A 1 248 ? -30.144 8.289   -27.835 1.00 83.66 248 A 1 
ATOM   2018 N  N   . LEU A 1 249 ? -26.679 6.981   -24.906 1.00 94.81 249 A 1 
ATOM   2019 C  CA  . LEU A 1 249 ? -25.451 6.329   -24.472 1.00 95.30 249 A 1 
ATOM   2020 C  C   . LEU A 1 249 ? -25.654 5.712   -23.086 1.00 96.29 249 A 1 
ATOM   2021 O  O   . LEU A 1 249 ? -25.337 6.308   -22.062 1.00 95.27 249 A 1 
ATOM   2022 C  CB  . LEU A 1 249 ? -24.277 7.317   -24.509 1.00 93.31 249 A 1 
ATOM   2023 C  CG  . LEU A 1 249 ? -23.910 7.839   -25.915 1.00 86.55 249 A 1 
ATOM   2024 C  CD1 . LEU A 1 249 ? -22.762 8.836   -25.804 1.00 84.23 249 A 1 
ATOM   2025 C  CD2 . LEU A 1 249 ? -23.474 6.718   -26.858 1.00 84.72 249 A 1 
ATOM   2026 N  N   . THR A 1 250 ? -26.208 4.499   -23.081 1.00 97.11 250 A 1 
ATOM   2027 C  CA  . THR A 1 250 ? -26.392 3.732   -21.837 1.00 97.30 250 A 1 
ATOM   2028 C  C   . THR A 1 250 ? -25.106 3.075   -21.340 1.00 97.93 250 A 1 
ATOM   2029 O  O   . THR A 1 250 ? -24.940 2.905   -20.140 1.00 97.41 250 A 1 
ATOM   2030 C  CB  . THR A 1 250 ? -27.462 2.655   -22.021 1.00 96.10 250 A 1 
ATOM   2031 O  OG1 . THR A 1 250 ? -27.177 1.850   -23.145 1.00 90.53 250 A 1 
ATOM   2032 C  CG2 . THR A 1 250 ? -28.848 3.268   -22.250 1.00 88.97 250 A 1 
ATOM   2033 N  N   . ASP A 1 251 ? -24.189 2.733   -22.262 1.00 97.90 251 A 1 
ATOM   2034 C  CA  . ASP A 1 251 ? -22.879 2.158   -21.976 1.00 98.34 251 A 1 
ATOM   2035 C  C   . ASP A 1 251 ? -21.810 2.812   -22.879 1.00 98.34 251 A 1 
ATOM   2036 O  O   . ASP A 1 251 ? -21.437 2.252   -23.903 1.00 97.91 251 A 1 
ATOM   2037 C  CB  . ASP A 1 251 ? -22.933 0.632   -22.124 1.00 98.36 251 A 1 
ATOM   2038 C  CG  . ASP A 1 251 ? -21.647 -0.052  -21.616 1.00 98.55 251 A 1 
ATOM   2039 O  OD1 . ASP A 1 251 ? -20.802 0.646   -21.014 1.00 98.15 251 A 1 
ATOM   2040 O  OD2 . ASP A 1 251 ? -21.544 -1.282  -21.754 1.00 98.15 251 A 1 
ATOM   2041 N  N   . PRO A 1 252 ? -21.352 4.035   -22.550 1.00 98.32 252 A 1 
ATOM   2042 C  CA  . PRO A 1 252 ? -20.363 4.734   -23.348 1.00 98.27 252 A 1 
ATOM   2043 C  C   . PRO A 1 252 ? -19.082 3.909   -23.503 1.00 98.49 252 A 1 
ATOM   2044 O  O   . PRO A 1 252 ? -18.515 3.439   -22.513 1.00 98.10 252 A 1 
ATOM   2045 C  CB  . PRO A 1 252 ? -20.095 6.058   -22.629 1.00 97.62 252 A 1 
ATOM   2046 C  CG  . PRO A 1 252 ? -21.333 6.276   -21.775 1.00 95.63 252 A 1 
ATOM   2047 C  CD  . PRO A 1 252 ? -21.763 4.860   -21.425 1.00 97.87 252 A 1 
ATOM   2048 N  N   . TYR A 1 253 ? -18.636 3.739   -24.750 1.00 98.48 253 A 1 
ATOM   2049 C  CA  . TYR A 1 253 ? -17.448 2.953   -25.114 1.00 98.49 253 A 1 
ATOM   2050 C  C   . TYR A 1 253 ? -17.470 1.489   -24.647 1.00 98.57 253 A 1 
ATOM   2051 O  O   . TYR A 1 253 ? -16.421 0.842   -24.605 1.00 98.04 253 A 1 
ATOM   2052 C  CB  . TYR A 1 253 ? -16.173 3.697   -24.688 1.00 98.27 253 A 1 
ATOM   2053 C  CG  . TYR A 1 253 ? -16.122 5.149   -25.123 1.00 98.21 253 A 1 
ATOM   2054 C  CD1 . TYR A 1 253 ? -16.179 5.476   -26.490 1.00 97.43 253 A 1 
ATOM   2055 C  CD2 . TYR A 1 253 ? -16.029 6.172   -24.166 1.00 97.52 253 A 1 
ATOM   2056 C  CE1 . TYR A 1 253 ? -16.146 6.818   -26.905 1.00 96.89 253 A 1 
ATOM   2057 C  CE2 . TYR A 1 253 ? -15.986 7.521   -24.566 1.00 96.95 253 A 1 
ATOM   2058 C  CZ  . TYR A 1 253 ? -16.053 7.838   -25.940 1.00 97.27 253 A 1 
ATOM   2059 O  OH  . TYR A 1 253 ? -16.026 9.147   -26.351 1.00 96.22 253 A 1 
ATOM   2060 N  N   . ASP A 1 254 ? -18.642 0.964   -24.315 1.00 98.55 254 A 1 
ATOM   2061 C  CA  . ASP A 1 254 ? -18.873 -0.405  -23.826 1.00 98.69 254 A 1 
ATOM   2062 C  C   . ASP A 1 254 ? -18.147 -0.733  -22.503 1.00 98.85 254 A 1 
ATOM   2063 O  O   . ASP A 1 254 ? -17.874 -1.903  -22.213 1.00 98.63 254 A 1 
ATOM   2064 C  CB  . ASP A 1 254 ? -18.587 -1.450  -24.922 1.00 98.26 254 A 1 
ATOM   2065 C  CG  . ASP A 1 254 ? -19.137 -1.114  -26.315 1.00 96.60 254 A 1 
ATOM   2066 O  OD1 . ASP A 1 254 ? -20.366 -0.944  -26.440 1.00 91.75 254 A 1 
ATOM   2067 O  OD2 . ASP A 1 254 ? -18.308 -1.097  -27.254 1.00 90.42 254 A 1 
ATOM   2068 N  N   . GLN A 1 255 ? -17.823 0.267   -21.689 1.00 98.79 255 A 1 
ATOM   2069 C  CA  . GLN A 1 255 ? -17.027 0.049   -20.475 1.00 98.81 255 A 1 
ATOM   2070 C  C   . GLN A 1 255 ? -17.752 -0.838  -19.448 1.00 98.96 255 A 1 
ATOM   2071 O  O   . GLN A 1 255 ? -17.119 -1.699  -18.847 1.00 98.86 255 A 1 
ATOM   2072 C  CB  . GLN A 1 255 ? -16.596 1.389   -19.864 1.00 98.74 255 A 1 
ATOM   2073 C  CG  . GLN A 1 255 ? -15.663 1.184   -18.661 1.00 98.48 255 A 1 
ATOM   2074 C  CD  . GLN A 1 255 ? -15.037 2.476   -18.120 1.00 98.73 255 A 1 
ATOM   2075 O  OE1 . GLN A 1 255 ? -13.892 2.494   -17.691 1.00 95.21 255 A 1 
ATOM   2076 N  NE2 . GLN A 1 255 ? -15.747 3.571   -18.077 1.00 95.37 255 A 1 
ATOM   2077 N  N   . PHE A 1 256 ? -19.066 -0.681  -19.260 1.00 98.87 256 A 1 
ATOM   2078 C  CA  . PHE A 1 256 ? -19.801 -1.521  -18.310 1.00 98.89 256 A 1 
ATOM   2079 C  C   . PHE A 1 256 ? -19.849 -2.997  -18.747 1.00 98.85 256 A 1 
ATOM   2080 O  O   . PHE A 1 256 ? -19.608 -3.891  -17.938 1.00 98.73 256 A 1 
ATOM   2081 C  CB  . PHE A 1 256 ? -21.221 -0.979  -18.107 1.00 98.81 256 A 1 
ATOM   2082 C  CG  . PHE A 1 256 ? -21.322 0.358   -17.418 1.00 98.76 256 A 1 
ATOM   2083 C  CD1 . PHE A 1 256 ? -20.606 0.626   -16.235 1.00 98.36 256 A 1 
ATOM   2084 C  CD2 . PHE A 1 256 ? -22.188 1.357   -17.926 1.00 98.25 256 A 1 
ATOM   2085 C  CE1 . PHE A 1 256 ? -20.746 1.847   -15.568 1.00 97.87 256 A 1 
ATOM   2086 C  CE2 . PHE A 1 256 ? -22.335 2.583   -17.261 1.00 97.77 256 A 1 
ATOM   2087 C  CZ  . PHE A 1 256 ? -21.610 2.833   -16.085 1.00 98.02 256 A 1 
ATOM   2088 N  N   . ALA A 1 257 ? -20.074 -3.252  -20.041 1.00 98.81 257 A 1 
ATOM   2089 C  CA  . ALA A 1 257 ? -20.000 -4.599  -20.596 1.00 98.82 257 A 1 
ATOM   2090 C  C   . ALA A 1 257 ? -18.581 -5.176  -20.462 1.00 98.80 257 A 1 
ATOM   2091 O  O   . ALA A 1 257 ? -18.406 -6.347  -20.094 1.00 98.66 257 A 1 
ATOM   2092 C  CB  . ALA A 1 257 ? -20.447 -4.548  -22.065 1.00 98.62 257 A 1 
ATOM   2093 N  N   . TRP A 1 258 ? -17.549 -4.352  -20.684 1.00 98.89 258 A 1 
ATOM   2094 C  CA  . TRP A 1 258 ? -16.152 -4.724  -20.523 1.00 98.84 258 A 1 
ATOM   2095 C  C   . TRP A 1 258 ? -15.802 -5.067  -19.075 1.00 98.87 258 A 1 
ATOM   2096 O  O   . TRP A 1 258 ? -15.194 -6.108  -18.853 1.00 98.79 258 A 1 
ATOM   2097 C  CB  . TRP A 1 258 ? -15.268 -3.615  -21.081 1.00 98.84 258 A 1 
ATOM   2098 C  CG  . TRP A 1 258 ? -13.798 -3.869  -20.931 1.00 98.85 258 A 1 
ATOM   2099 C  CD1 . TRP A 1 258 ? -13.006 -4.524  -21.815 1.00 98.69 258 A 1 
ATOM   2100 C  CD2 . TRP A 1 258 ? -12.925 -3.447  -19.840 1.00 98.81 258 A 1 
ATOM   2101 N  NE1 . TRP A 1 258 ? -11.710 -4.526  -21.358 1.00 98.58 258 A 1 
ATOM   2102 C  CE2 . TRP A 1 258 ? -11.607 -3.877  -20.153 1.00 98.71 258 A 1 
ATOM   2103 C  CE3 . TRP A 1 258 ? -13.131 -2.725  -18.641 1.00 98.69 258 A 1 
ATOM   2104 C  CZ2 . TRP A 1 258 ? -10.506 -3.594  -19.307 1.00 98.53 258 A 1 
ATOM   2105 C  CZ3 . TRP A 1 258 ? -12.036 -2.454  -17.790 1.00 98.51 258 A 1 
ATOM   2106 C  CH2 . TRP A 1 258 ? -10.741 -2.878  -18.121 1.00 98.46 258 A 1 
ATOM   2107 N  N   . ILE A 1 259 ? -16.254 -4.287  -18.094 1.00 98.82 259 A 1 
ATOM   2108 C  CA  . ILE A 1 259 ? -16.048 -4.585  -16.659 1.00 98.89 259 A 1 
ATOM   2109 C  C   . ILE A 1 259 ? -16.607 -5.978  -16.334 1.00 98.81 259 A 1 
ATOM   2110 O  O   . ILE A 1 259 ? -15.887 -6.814  -15.783 1.00 98.73 259 A 1 
ATOM   2111 C  CB  . ILE A 1 259 ? -16.689 -3.513  -15.748 1.00 98.85 259 A 1 
ATOM   2112 C  CG1 . ILE A 1 259 ? -15.953 -2.164  -15.851 1.00 98.57 259 A 1 
ATOM   2113 C  CG2 . ILE A 1 259 ? -16.680 -3.968  -14.273 1.00 98.53 259 A 1 
ATOM   2114 C  CD1 . ILE A 1 259 ? -16.775 -0.983  -15.318 1.00 98.17 259 A 1 
ATOM   2115 N  N   . ARG A 1 260 ? -17.850 -6.253  -16.733 1.00 98.87 260 A 1 
ATOM   2116 C  CA  . ARG A 1 260 ? -18.481 -7.566  -16.519 1.00 98.76 260 A 1 
ATOM   2117 C  C   . ARG A 1 260 ? -17.692 -8.697  -17.193 1.00 98.72 260 A 1 
ATOM   2118 O  O   . ARG A 1 260 ? -17.476 -9.747  -16.593 1.00 98.53 260 A 1 
ATOM   2119 C  CB  . ARG A 1 260 ? -19.932 -7.553  -17.022 1.00 98.53 260 A 1 
ATOM   2120 C  CG  . ARG A 1 260 ? -20.887 -6.753  -16.116 1.00 97.00 260 A 1 
ATOM   2121 C  CD  . ARG A 1 260 ? -22.331 -6.883  -16.621 1.00 95.91 260 A 1 
ATOM   2122 N  NE  . ARG A 1 260 ? -23.304 -6.296  -15.699 1.00 93.89 260 A 1 
ATOM   2123 C  CZ  . ARG A 1 260 ? -23.949 -5.143  -15.812 1.00 92.74 260 A 1 
ATOM   2124 N  NH1 . ARG A 1 260 ? -23.713 -4.304  -16.785 1.00 86.66 260 A 1 
ATOM   2125 N  NH2 . ARG A 1 260 ? -24.856 -4.834  -14.937 1.00 89.03 260 A 1 
ATOM   2126 N  N   . LYS A 1 261 ? -17.226 -8.471  -18.427 1.00 98.71 261 A 1 
ATOM   2127 C  CA  . LYS A 1 261 ? -16.421 -9.447  -19.179 1.00 98.76 261 A 1 
ATOM   2128 C  C   . LYS A 1 261 ? -15.076 -9.720  -18.502 1.00 98.78 261 A 1 
ATOM   2129 O  O   . LYS A 1 261 ? -14.727 -10.884 -18.324 1.00 98.61 261 A 1 
ATOM   2130 C  CB  . LYS A 1 261 ? -16.255 -8.958  -20.626 1.00 98.51 261 A 1 
ATOM   2131 C  CG  . LYS A 1 261 ? -15.519 -9.982  -21.504 1.00 94.50 261 A 1 
ATOM   2132 C  CD  . LYS A 1 261 ? -15.300 -9.426  -22.923 1.00 91.17 261 A 1 
ATOM   2133 C  CE  . LYS A 1 261 ? -14.457 -10.404 -23.740 1.00 79.89 261 A 1 
ATOM   2134 N  NZ  . LYS A 1 261 ? -14.046 -9.817  -25.056 1.00 72.27 261 A 1 
ATOM   2135 N  N   . MET A 1 262 ? -14.356 -8.680  -18.128 1.00 98.81 262 A 1 
ATOM   2136 C  CA  . MET A 1 262 ? -13.045 -8.796  -17.480 1.00 98.75 262 A 1 
ATOM   2137 C  C   . MET A 1 262 ? -13.138 -9.433  -16.096 1.00 98.79 262 A 1 
ATOM   2138 O  O   . MET A 1 262 ? -12.299 -10.262 -15.753 1.00 98.51 262 A 1 
ATOM   2139 C  CB  . MET A 1 262 ? -12.367 -7.422  -17.380 1.00 98.68 262 A 1 
ATOM   2140 C  CG  . MET A 1 262 ? -11.933 -6.847  -18.729 1.00 97.47 262 A 1 
ATOM   2141 S  SD  . MET A 1 262 ? -10.804 -7.910  -19.707 1.00 95.65 262 A 1 
ATOM   2142 C  CE  . MET A 1 262 ? -11.950 -8.749  -20.813 1.00 87.32 262 A 1 
ATOM   2143 N  N   . TYR A 1 263 ? -14.188 -9.113  -15.336 1.00 98.82 263 A 1 
ATOM   2144 C  CA  . TYR A 1 263 ? -14.461 -9.761  -14.055 1.00 98.73 263 A 1 
ATOM   2145 C  C   . TYR A 1 263 ? -14.720 -11.255 -14.243 1.00 98.71 263 A 1 
ATOM   2146 O  O   . TYR A 1 263 ? -14.106 -12.078 -13.567 1.00 98.60 263 A 1 
ATOM   2147 C  CB  . TYR A 1 263 ? -15.652 -9.072  -13.378 1.00 98.69 263 A 1 
ATOM   2148 C  CG  . TYR A 1 263 ? -16.054 -9.751  -12.084 1.00 98.55 263 A 1 
ATOM   2149 C  CD1 . TYR A 1 263 ? -17.106 -10.685 -12.061 1.00 98.03 263 A 1 
ATOM   2150 C  CD2 . TYR A 1 263 ? -15.324 -9.494  -10.907 1.00 98.09 263 A 1 
ATOM   2151 C  CE1 . TYR A 1 263 ? -17.431 -11.360 -10.871 1.00 97.53 263 A 1 
ATOM   2152 C  CE2 . TYR A 1 263 ? -15.644 -10.162 -9.710  1.00 97.49 263 A 1 
ATOM   2153 C  CZ  . TYR A 1 263 ? -16.697 -11.099 -9.696  1.00 97.41 263 A 1 
ATOM   2154 O  OH  . TYR A 1 263 ? -17.005 -11.752 -8.539  1.00 96.14 263 A 1 
ATOM   2155 N  N   . LYS A 1 264 ? -15.591 -11.627 -15.186 1.00 98.74 264 A 1 
ATOM   2156 C  CA  . LYS A 1 264 ? -15.945 -13.025 -15.427 1.00 98.60 264 A 1 
ATOM   2157 C  C   . LYS A 1 264 ? -14.742 -13.863 -15.874 1.00 98.63 264 A 1 
ATOM   2158 O  O   . LYS A 1 264 ? -14.566 -14.985 -15.405 1.00 98.36 264 A 1 
ATOM   2159 C  CB  . LYS A 1 264 ? -17.100 -13.074 -16.441 1.00 98.33 264 A 1 
ATOM   2160 C  CG  . LYS A 1 264 ? -18.051 -14.249 -16.185 1.00 85.30 264 A 1 
ATOM   2161 C  CD  . LYS A 1 264 ? -19.214 -14.191 -17.180 1.00 82.79 264 A 1 
ATOM   2162 C  CE  . LYS A 1 264 ? -20.280 -15.207 -16.795 1.00 68.78 264 A 1 
ATOM   2163 N  NZ  . LYS A 1 264 ? -21.443 -15.167 -17.734 1.00 60.18 264 A 1 
ATOM   2164 N  N   . ASP A 1 265 ? -13.900 -13.314 -16.752 1.00 98.73 265 A 1 
ATOM   2165 C  CA  . ASP A 1 265 ? -12.668 -13.947 -17.213 1.00 98.64 265 A 1 
ATOM   2166 C  C   . ASP A 1 265 ? -11.639 -14.101 -16.076 1.00 98.51 265 A 1 
ATOM   2167 O  O   . ASP A 1 265 ? -11.033 -15.162 -15.922 1.00 98.09 265 A 1 
ATOM   2168 C  CB  . ASP A 1 265 ? -12.096 -13.112 -18.377 1.00 98.41 265 A 1 
ATOM   2169 C  CG  . ASP A 1 265 ? -10.778 -13.677 -18.896 1.00 96.91 265 A 1 
ATOM   2170 O  OD1 . ASP A 1 265 ? -10.788 -14.741 -19.550 1.00 91.90 265 A 1 
ATOM   2171 O  OD2 . ASP A 1 265 ? -9.718  -13.049 -18.649 1.00 91.96 265 A 1 
ATOM   2172 N  N   . ALA A 1 266 ? -11.494 -13.083 -15.226 1.00 98.44 266 A 1 
ATOM   2173 C  CA  . ALA A 1 266 ? -10.620 -13.142 -14.060 1.00 98.34 266 A 1 
ATOM   2174 C  C   . ALA A 1 266 ? -11.053 -14.239 -13.073 1.00 98.14 266 A 1 
ATOM   2175 O  O   . ALA A 1 266 ? -10.236 -15.064 -12.673 1.00 97.68 266 A 1 
ATOM   2176 C  CB  . ALA A 1 266 ? -10.601 -11.763 -13.390 1.00 98.07 266 A 1 
ATOM   2177 N  N   . VAL A 1 267 ? -12.346 -14.313 -12.749 1.00 98.23 267 A 1 
ATOM   2178 C  CA  . VAL A 1 267 ? -12.894 -15.356 -11.870 1.00 97.91 267 A 1 
ATOM   2179 C  C   . VAL A 1 267 ? -12.663 -16.754 -12.459 1.00 97.98 267 A 1 
ATOM   2180 O  O   . VAL A 1 267 ? -12.278 -17.663 -11.726 1.00 97.37 267 A 1 
ATOM   2181 C  CB  . VAL A 1 267 ? -14.392 -15.110 -11.597 1.00 97.19 267 A 1 
ATOM   2182 C  CG1 . VAL A 1 267 ? -15.059 -16.270 -10.844 1.00 93.12 267 A 1 
ATOM   2183 C  CG2 . VAL A 1 267 ? -14.590 -13.858 -10.736 1.00 93.69 267 A 1 
ATOM   2184 N  N   . GLN A 1 268 ? -12.812 -16.933 -13.781 1.00 98.20 268 A 1 
ATOM   2185 C  CA  . GLN A 1 268 ? -12.514 -18.207 -14.446 1.00 98.28 268 A 1 
ATOM   2186 C  C   . GLN A 1 268 ? -11.028 -18.596 -14.348 1.00 98.13 268 A 1 
ATOM   2187 O  O   . GLN A 1 268 ? -10.716 -19.783 -14.298 1.00 97.33 268 A 1 
ATOM   2188 C  CB  . GLN A 1 268 ? -12.918 -18.143 -15.924 1.00 98.03 268 A 1 
ATOM   2189 C  CG  . GLN A 1 268 ? -14.436 -18.341 -16.103 1.00 87.08 268 A 1 
ATOM   2190 C  CD  . GLN A 1 268 ? -14.863 -18.285 -17.569 1.00 80.46 268 A 1 
ATOM   2191 O  OE1 . GLN A 1 268 ? -14.166 -17.846 -18.464 1.00 73.53 268 A 1 
ATOM   2192 N  NE2 . GLN A 1 268 ? -16.056 -18.748 -17.882 1.00 70.29 268 A 1 
ATOM   2193 N  N   . LYS A 1 269 ? -10.129 -17.621 -14.277 1.00 97.97 269 A 1 
ATOM   2194 C  CA  . LYS A 1 269 ? -8.686  -17.820 -14.059 1.00 97.55 269 A 1 
ATOM   2195 C  C   . LYS A 1 269 ? -8.318  -18.000 -12.576 1.00 97.25 269 A 1 
ATOM   2196 O  O   . LYS A 1 269 ? -7.149  -18.233 -12.282 1.00 96.19 269 A 1 
ATOM   2197 C  CB  . LYS A 1 269 ? -7.920  -16.656 -14.691 1.00 97.20 269 A 1 
ATOM   2198 C  CG  . LYS A 1 269 ? -7.955  -16.724 -16.225 1.00 93.26 269 A 1 
ATOM   2199 C  CD  . LYS A 1 269 ? -7.369  -15.454 -16.844 1.00 90.51 269 A 1 
ATOM   2200 C  CE  . LYS A 1 269 ? -7.323  -15.622 -18.355 1.00 83.40 269 A 1 
ATOM   2201 N  NZ  . LYS A 1 269 ? -7.126  -14.324 -19.055 1.00 75.42 269 A 1 
ATOM   2202 N  N   . GLY A 1 270 ? -9.282  -17.887 -11.663 1.00 97.30 270 A 1 
ATOM   2203 C  CA  . GLY A 1 270 ? -9.043  -17.914 -10.217 1.00 96.89 270 A 1 
ATOM   2204 C  C   . GLY A 1 270 ? -8.449  -16.609 -9.672  1.00 96.69 270 A 1 
ATOM   2205 O  O   . GLY A 1 270 ? -7.796  -16.639 -8.632  1.00 95.62 270 A 1 
ATOM   2206 N  N   . TYR A 1 271 ? -8.645  -15.496 -10.383 1.00 96.84 271 A 1 
ATOM   2207 C  CA  . TYR A 1 271 ? -8.160  -14.192 -9.953  1.00 96.78 271 A 1 
ATOM   2208 C  C   . TYR A 1 271 ? -9.255  -13.414 -9.221  1.00 96.52 271 A 1 
ATOM   2209 O  O   . TYR A 1 271 ? -10.437 -13.488 -9.572  1.00 95.78 271 A 1 
ATOM   2210 C  CB  . TYR A 1 271 ? -7.628  -13.375 -11.136 1.00 96.50 271 A 1 
ATOM   2211 C  CG  . TYR A 1 271 ? -6.404  -13.898 -11.879 1.00 96.58 271 A 1 
ATOM   2212 C  CD1 . TYR A 1 271 ? -5.767  -15.104 -11.526 1.00 95.17 271 A 1 
ATOM   2213 C  CD2 . TYR A 1 271 ? -5.886  -13.149 -12.959 1.00 95.32 271 A 1 
ATOM   2214 C  CE1 . TYR A 1 271 ? -4.644  -15.572 -12.232 1.00 94.69 271 A 1 
ATOM   2215 C  CE2 . TYR A 1 271 ? -4.764  -13.605 -13.674 1.00 94.77 271 A 1 
ATOM   2216 C  CZ  . TYR A 1 271 ? -4.148  -14.815 -13.310 1.00 95.18 271 A 1 
ATOM   2217 O  OH  . TYR A 1 271 ? -3.057  -15.275 -13.995 1.00 93.57 271 A 1 
ATOM   2218 N  N   . LYS A 1 272 ? -8.858  -12.609 -8.247  1.00 96.35 272 A 1 
ATOM   2219 C  CA  . LYS A 1 272 ? -9.684  -11.518 -7.728  1.00 96.18 272 A 1 
ATOM   2220 C  C   . LYS A 1 272 ? -9.444  -10.242 -8.537  1.00 96.58 272 A 1 
ATOM   2221 O  O   . LYS A 1 272 ? -8.438  -10.111 -9.230  1.00 96.30 272 A 1 
ATOM   2222 C  CB  . LYS A 1 272 ? -9.390  -11.303 -6.237  1.00 95.35 272 A 1 
ATOM   2223 C  CG  . LYS A 1 272 ? -9.929  -12.430 -5.342  1.00 91.16 272 A 1 
ATOM   2224 C  CD  . LYS A 1 272 ? -11.385 -12.207 -4.933  1.00 82.17 272 A 1 
ATOM   2225 C  CE  . LYS A 1 272 ? -11.796 -13.225 -3.860  1.00 76.25 272 A 1 
ATOM   2226 N  NZ  . LYS A 1 272 ? -13.065 -12.829 -3.209  1.00 66.77 272 A 1 
ATOM   2227 N  N   . VAL A 1 273 ? -10.382 -9.316  -8.439  1.00 96.96 273 A 1 
ATOM   2228 C  CA  . VAL A 1 273 ? -10.373 -8.090  -9.240  1.00 97.37 273 A 1 
ATOM   2229 C  C   . VAL A 1 273 ? -10.462 -6.870  -8.344  1.00 97.25 273 A 1 
ATOM   2230 O  O   . VAL A 1 273 ? -11.398 -6.737  -7.547  1.00 96.93 273 A 1 
ATOM   2231 C  CB  . VAL A 1 273 ? -11.487 -8.095  -10.298 1.00 97.63 273 A 1 
ATOM   2232 C  CG1 . VAL A 1 273 ? -11.307 -6.926  -11.269 1.00 97.30 273 A 1 
ATOM   2233 C  CG2 . VAL A 1 273 ? -11.497 -9.384  -11.129 1.00 97.27 273 A 1 
ATOM   2234 N  N   . GLY A 1 274 ? -9.509  -5.960  -8.500  1.00 97.69 274 A 1 
ATOM   2235 C  CA  . GLY A 1 274 ? -9.547  -4.615  -7.948  1.00 97.69 274 A 1 
ATOM   2236 C  C   . GLY A 1 274 ? -9.874  -3.574  -9.019  1.00 98.03 274 A 1 
ATOM   2237 O  O   . GLY A 1 274 ? -9.673  -3.812  -10.215 1.00 98.05 274 A 1 
ATOM   2238 N  N   . ILE A 1 275 ? -10.377 -2.416  -8.608  1.00 98.27 275 A 1 
ATOM   2239 C  CA  . ILE A 1 275 ? -10.708 -1.288  -9.495  1.00 98.46 275 A 1 
ATOM   2240 C  C   . ILE A 1 275 ? -10.013 -0.017  -9.000  1.00 98.49 275 A 1 
ATOM   2241 O  O   . ILE A 1 275 ? -10.096 0.321   -7.822  1.00 98.20 275 A 1 
ATOM   2242 C  CB  . ILE A 1 275 ? -12.237 -1.109  -9.600  1.00 98.58 275 A 1 
ATOM   2243 C  CG1 . ILE A 1 275 ? -12.872 -2.313  -10.325 1.00 98.24 275 A 1 
ATOM   2244 C  CG2 . ILE A 1 275 ? -12.607 0.211   -10.308 1.00 98.29 275 A 1 
ATOM   2245 C  CD1 . ILE A 1 275 ? -14.391 -2.246  -10.498 1.00 97.79 275 A 1 
ATOM   2246 N  N   . ALA A 1 276 ? -9.412  0.723   -9.927  1.00 98.79 276 A 1 
ATOM   2247 C  CA  . ALA A 1 276 ? -9.083  2.125   -9.743  1.00 98.85 276 A 1 
ATOM   2248 C  C   . ALA A 1 276 ? -9.938  2.989   -10.671 1.00 98.85 276 A 1 
ATOM   2249 O  O   . ALA A 1 276 ? -10.126 2.667   -11.845 1.00 98.81 276 A 1 
ATOM   2250 C  CB  . ALA A 1 276 ? -7.585  2.351   -9.957  1.00 98.74 276 A 1 
ATOM   2251 N  N   . LEU A 1 277 ? -10.476 4.093   -10.154 1.00 98.88 277 A 1 
ATOM   2252 C  CA  . LEU A 1 277 ? -11.231 5.089   -10.906 1.00 98.75 277 A 1 
ATOM   2253 C  C   . LEU A 1 277 ? -10.911 6.489   -10.387 1.00 98.89 277 A 1 
ATOM   2254 O  O   . LEU A 1 277 ? -10.496 6.640   -9.246  1.00 98.43 277 A 1 
ATOM   2255 C  CB  . LEU A 1 277 ? -12.739 4.731   -10.852 1.00 98.20 277 A 1 
ATOM   2256 C  CG  . LEU A 1 277 ? -13.390 4.684   -9.449  1.00 97.85 277 A 1 
ATOM   2257 C  CD1 . LEU A 1 277 ? -13.849 6.055   -8.953  1.00 96.62 277 A 1 
ATOM   2258 C  CD2 . LEU A 1 277 ? -14.624 3.788   -9.485  1.00 96.15 277 A 1 
ATOM   2259 N  N   . HIS A 1 278 ? -11.112 7.520   -11.215 1.00 98.71 278 A 1 
ATOM   2260 C  CA  . HIS A 1 278 ? -10.860 8.887   -10.776 1.00 98.75 278 A 1 
ATOM   2261 C  C   . HIS A 1 278 ? -12.073 9.474   -10.049 1.00 98.69 278 A 1 
ATOM   2262 O  O   . HIS A 1 278 ? -12.084 9.534   -8.817  1.00 98.26 278 A 1 
ATOM   2263 C  CB  . HIS A 1 278 ? -10.365 9.731   -11.949 1.00 98.71 278 A 1 
ATOM   2264 C  CG  . HIS A 1 278 ? -10.044 11.137  -11.515 1.00 98.78 278 A 1 
ATOM   2265 N  ND1 . HIS A 1 278 ? -8.936  11.533  -10.788 1.00 98.23 278 A 1 
ATOM   2266 C  CD2 . HIS A 1 278 ? -10.829 12.244  -11.712 1.00 98.27 278 A 1 
ATOM   2267 C  CE1 . HIS A 1 278 ? -9.057  12.850  -10.562 1.00 98.19 278 A 1 
ATOM   2268 N  NE2 . HIS A 1 278 ? -10.190 13.308  -11.106 1.00 98.32 278 A 1 
ATOM   2269 N  N   . ILE A 1 279 ? -13.114 9.841   -10.780 1.00 98.45 279 A 1 
ATOM   2270 C  CA  . ILE A 1 279 ? -14.322 10.456  -10.215 1.00 98.36 279 A 1 
ATOM   2271 C  C   . ILE A 1 279 ? -15.192 9.376   -9.554  1.00 98.47 279 A 1 
ATOM   2272 O  O   . ILE A 1 279 ? -15.664 8.480   -10.262 1.00 98.27 279 A 1 
ATOM   2273 C  CB  . ILE A 1 279 ? -15.118 11.236  -11.287 1.00 98.23 279 A 1 
ATOM   2274 C  CG1 . ILE A 1 279 ? -14.216 12.242  -12.038 1.00 97.65 279 A 1 
ATOM   2275 C  CG2 . ILE A 1 279 ? -16.316 11.956  -10.641 1.00 97.87 279 A 1 
ATOM   2276 C  CD1 . ILE A 1 279 ? -14.923 13.037  -13.144 1.00 96.85 279 A 1 
ATOM   2277 N  N   . PRO A 1 280 ? -15.484 9.460   -8.248  1.00 98.36 280 A 1 
ATOM   2278 C  CA  . PRO A 1 280 ? -16.429 8.557   -7.602  1.00 98.15 280 A 1 
ATOM   2279 C  C   . PRO A 1 280 ? -17.881 8.872   -8.003  1.00 98.14 280 A 1 
ATOM   2280 O  O   . PRO A 1 280 ? -18.199 10.014  -8.340  1.00 97.56 280 A 1 
ATOM   2281 C  CB  . PRO A 1 280 ? -16.214 8.701   -6.084  1.00 97.03 280 A 1 
ATOM   2282 C  CG  . PRO A 1 280 ? -15.043 9.666   -5.937  1.00 94.64 280 A 1 
ATOM   2283 C  CD  . PRO A 1 280 ? -14.891 10.351  -7.287  1.00 97.59 280 A 1 
ATOM   2284 N  N   . PRO A 1 281 ? -18.810 7.899   -7.927  1.00 97.85 281 A 1 
ATOM   2285 C  CA  . PRO A 1 281 ? -20.172 8.090   -8.425  1.00 97.57 281 A 1 
ATOM   2286 C  C   . PRO A 1 281 ? -21.008 9.073   -7.601  1.00 97.08 281 A 1 
ATOM   2287 O  O   . PRO A 1 281 ? -21.781 9.859   -8.157  1.00 95.91 281 A 1 
ATOM   2288 C  CB  . PRO A 1 281 ? -20.790 6.685   -8.433  1.00 97.26 281 A 1 
ATOM   2289 C  CG  . PRO A 1 281 ? -19.982 5.905   -7.395  1.00 96.45 281 A 1 
ATOM   2290 C  CD  . PRO A 1 281 ? -18.595 6.523   -7.511  1.00 97.72 281 A 1 
ATOM   2291 N  N   . GLY A 1 282 ? -20.876 9.024   -6.283  1.00 95.97 282 A 1 
ATOM   2292 C  CA  . GLY A 1 282 ? -21.730 9.754   -5.350  1.00 94.98 282 A 1 
ATOM   2293 C  C   . GLY A 1 282 ? -21.309 11.208  -5.107  1.00 95.33 282 A 1 
ATOM   2294 O  O   . GLY A 1 282 ? -20.579 11.824  -5.874  1.00 93.81 282 A 1 
ATOM   2295 N  N   . VAL A 1 283 ? -21.806 11.761  -4.007  1.00 94.60 283 A 1 
ATOM   2296 C  CA  . VAL A 1 283 ? -21.420 13.100  -3.520  1.00 93.84 283 A 1 
ATOM   2297 C  C   . VAL A 1 283 ? -20.032 13.012  -2.884  1.00 93.67 283 A 1 
ATOM   2298 O  O   . VAL A 1 283 ? -19.784 12.153  -2.052  1.00 92.94 283 A 1 
ATOM   2299 C  CB  . VAL A 1 283 ? -22.446 13.635  -2.515  1.00 93.14 283 A 1 
ATOM   2300 C  CG1 . VAL A 1 283 ? -22.018 14.983  -1.927  1.00 89.80 283 A 1 
ATOM   2301 C  CG2 . VAL A 1 283 ? -23.817 13.823  -3.184  1.00 90.46 283 A 1 
ATOM   2302 N  N   . VAL A 1 284 ? -19.163 13.942  -3.268  1.00 94.92 284 A 1 
ATOM   2303 C  CA  . VAL A 1 284 ? -17.798 14.054  -2.744  1.00 93.73 284 A 1 
ATOM   2304 C  C   . VAL A 1 284 ? -17.560 15.413  -2.092  1.00 93.12 284 A 1 
ATOM   2305 O  O   . VAL A 1 284 ? -16.914 15.507  -1.055  1.00 88.21 284 A 1 
ATOM   2306 C  CB  . VAL A 1 284 ? -16.775 13.824  -3.874  1.00 91.14 284 A 1 
ATOM   2307 C  CG1 . VAL A 1 284 ? -15.346 13.880  -3.364  1.00 84.14 284 A 1 
ATOM   2308 C  CG2 . VAL A 1 284 ? -16.976 12.458  -4.539  1.00 85.25 284 A 1 
ATOM   2309 N  N   . TYR A 1 285 ? -18.112 16.467  -2.680  1.00 93.88 285 A 1 
ATOM   2310 C  CA  . TYR A 1 285 ? -17.928 17.841  -2.234  1.00 93.28 285 A 1 
ATOM   2311 C  C   . TYR A 1 285 ? -19.128 18.371  -1.442  1.00 93.27 285 A 1 
ATOM   2312 O  O   . TYR A 1 285 ? -20.260 17.894  -1.575  1.00 91.03 285 A 1 
ATOM   2313 C  CB  . TYR A 1 285 ? -17.613 18.738  -3.439  1.00 92.10 285 A 1 
ATOM   2314 C  CG  . TYR A 1 285 ? -16.452 18.277  -4.292  1.00 91.04 285 A 1 
ATOM   2315 C  CD1 . TYR A 1 285 ? -15.177 18.068  -3.721  1.00 86.81 285 A 1 
ATOM   2316 C  CD2 . TYR A 1 285 ? -16.635 18.051  -5.671  1.00 87.09 285 A 1 
ATOM   2317 C  CE1 . TYR A 1 285 ? -14.101 17.646  -4.515  1.00 84.43 285 A 1 
ATOM   2318 C  CE2 . TYR A 1 285 ? -15.564 17.632  -6.477  1.00 85.29 285 A 1 
ATOM   2319 C  CZ  . TYR A 1 285 ? -14.293 17.431  -5.899  1.00 87.07 285 A 1 
ATOM   2320 O  OH  . TYR A 1 285 ? -13.248 17.030  -6.683  1.00 82.58 285 A 1 
ATOM   2321 N  N   . THR A 1 286 ? -18.894 19.435  -0.671  1.00 89.16 286 A 1 
ATOM   2322 C  CA  . THR A 1 286 ? -19.906 20.111  0.155   1.00 87.99 286 A 1 
ATOM   2323 C  C   . THR A 1 286 ? -21.000 20.823  -0.652  1.00 89.60 286 A 1 
ATOM   2324 O  O   . THR A 1 286 ? -21.984 21.282  -0.069  1.00 86.72 286 A 1 
ATOM   2325 C  CB  . THR A 1 286 ? -19.234 21.140  1.082   1.00 85.36 286 A 1 
ATOM   2326 O  OG1 . THR A 1 286 ? -18.469 22.038  0.322   1.00 80.42 286 A 1 
ATOM   2327 C  CG2 . THR A 1 286 ? -18.289 20.465  2.087   1.00 77.93 286 A 1 
ATOM   2328 N  N   . ASP A 1 287 ? -20.877 20.900  -1.975  1.00 90.98 287 A 1 
ATOM   2329 C  CA  . ASP A 1 287 ? -21.947 21.387  -2.859  1.00 91.22 287 A 1 
ATOM   2330 C  C   . ASP A 1 287 ? -23.118 20.388  -2.991  1.00 93.23 287 A 1 
ATOM   2331 O  O   . ASP A 1 287 ? -24.138 20.713  -3.615  1.00 90.47 287 A 1 
ATOM   2332 C  CB  . ASP A 1 287 ? -21.355 21.801  -4.220  1.00 88.65 287 A 1 
ATOM   2333 C  CG  . ASP A 1 287 ? -21.100 20.654  -5.210  1.00 84.98 287 A 1 
ATOM   2334 O  OD1 . ASP A 1 287 ? -21.005 19.490  -4.771  1.00 81.48 287 A 1 
ATOM   2335 O  OD2 . ASP A 1 287 ? -21.123 20.951  -6.421  1.00 81.39 287 A 1 
ATOM   2336 N  N   . ASN A 1 288 ? -22.967 19.211  -2.411  1.00 91.73 288 A 1 
ATOM   2337 C  CA  . ASN A 1 288 ? -23.959 18.142  -2.343  1.00 93.26 288 A 1 
ATOM   2338 C  C   . ASN A 1 288 ? -24.459 17.668  -3.717  1.00 93.69 288 A 1 
ATOM   2339 O  O   . ASN A 1 288 ? -25.633 17.301  -3.890  1.00 92.09 288 A 1 
ATOM   2340 C  CB  . ASN A 1 288 ? -25.063 18.553  -1.354  1.00 92.45 288 A 1 
ATOM   2341 C  CG  . ASN A 1 288 ? -25.919 17.385  -0.902  1.00 92.10 288 A 1 
ATOM   2342 O  OD1 . ASN A 1 288 ? -25.526 16.238  -0.889  1.00 89.90 288 A 1 
ATOM   2343 N  ND2 . ASN A 1 288 ? -27.143 17.649  -0.493  1.00 90.09 288 A 1 
ATOM   2344 N  N   . LYS A 1 289 ? -23.572 17.653  -4.718  1.00 93.99 289 A 1 
ATOM   2345 C  CA  . LYS A 1 289 ? -23.892 17.184  -6.067  1.00 93.10 289 A 1 
ATOM   2346 C  C   . LYS A 1 289 ? -23.199 15.864  -6.363  1.00 93.56 289 A 1 
ATOM   2347 O  O   . LYS A 1 289 ? -22.030 15.671  -6.057  1.00 92.27 289 A 1 
ATOM   2348 C  CB  . LYS A 1 289 ? -23.522 18.249  -7.103  1.00 92.53 289 A 1 
ATOM   2349 C  CG  . LYS A 1 289 ? -24.374 19.517  -6.936  1.00 91.18 289 A 1 
ATOM   2350 C  CD  . LYS A 1 289 ? -23.897 20.615  -7.876  1.00 86.09 289 A 1 
ATOM   2351 C  CE  . LYS A 1 289 ? -24.584 21.923  -7.508  1.00 80.24 289 A 1 
ATOM   2352 N  NZ  . LYS A 1 289 ? -23.849 23.083  -8.061  1.00 69.75 289 A 1 
ATOM   2353 N  N   . VAL A 1 290 ? -23.935 14.977  -7.045  1.00 95.55 290 A 1 
ATOM   2354 C  CA  . VAL A 1 290 ? -23.397 13.704  -7.517  1.00 95.49 290 A 1 
ATOM   2355 C  C   . VAL A 1 290 ? -22.232 13.902  -8.491  1.00 96.19 290 A 1 
ATOM   2356 O  O   . VAL A 1 290 ? -22.208 14.890  -9.249  1.00 95.31 290 A 1 
ATOM   2357 C  CB  . VAL A 1 290 ? -24.488 12.828  -8.172  1.00 93.34 290 A 1 
ATOM   2358 C  CG1 . VAL A 1 290 ? -25.491 12.349  -7.126  1.00 87.35 290 A 1 
ATOM   2359 C  CG2 . VAL A 1 290 ? -25.242 13.546  -9.302  1.00 88.99 290 A 1 
ATOM   2360 N  N   . GLY A 1 291 ? -21.281 12.967  -8.502  1.00 95.45 291 A 1 
ATOM   2361 C  CA  . GLY A 1 291 ? -20.174 12.939  -9.452  1.00 95.57 291 A 1 
ATOM   2362 C  C   . GLY A 1 291 ? -20.606 12.576  -10.872 1.00 96.45 291 A 1 
ATOM   2363 O  O   . GLY A 1 291 ? -20.141 13.176  -11.836 1.00 95.56 291 A 1 
ATOM   2364 N  N   . TRP A 1 292 ? -21.523 11.625  -11.006 1.00 97.07 292 A 1 
ATOM   2365 C  CA  . TRP A 1 292 ? -21.954 11.095  -12.300 1.00 97.17 292 A 1 
ATOM   2366 C  C   . TRP A 1 292 ? -23.429 11.360  -12.602 1.00 96.74 292 A 1 
ATOM   2367 O  O   . TRP A 1 292 ? -24.230 11.663  -11.717 1.00 96.03 292 A 1 
ATOM   2368 C  CB  . TRP A 1 292 ? -21.695 9.577   -12.374 1.00 97.26 292 A 1 
ATOM   2369 C  CG  . TRP A 1 292 ? -20.332 9.069   -12.056 1.00 97.90 292 A 1 
ATOM   2370 C  CD1 . TRP A 1 292 ? -19.207 9.795   -11.821 1.00 97.10 292 A 1 
ATOM   2371 C  CD2 . TRP A 1 292 ? -19.934 7.675   -11.916 1.00 98.15 292 A 1 
ATOM   2372 N  NE1 . TRP A 1 292 ? -18.156 8.957   -11.527 1.00 97.40 292 A 1 
ATOM   2373 C  CE2 . TRP A 1 292 ? -18.564 7.645   -11.574 1.00 98.05 292 A 1 
ATOM   2374 C  CE3 . TRP A 1 292 ? -20.618 6.441   -12.045 1.00 97.79 292 A 1 
ATOM   2375 C  CZ2 . TRP A 1 292 ? -17.879 6.430   -11.338 1.00 97.93 292 A 1 
ATOM   2376 C  CZ3 . TRP A 1 292 ? -19.936 5.234   -11.815 1.00 97.57 292 A 1 
ATOM   2377 C  CH2 . TRP A 1 292 ? -18.585 5.235   -11.456 1.00 97.63 292 A 1 
ATOM   2378 N  N   . ASN A 1 293 ? -23.826 11.160  -13.874 1.00 97.47 293 A 1 
ATOM   2379 C  CA  . ASN A 1 293 ? -25.232 11.068  -14.227 1.00 97.19 293 A 1 
ATOM   2380 C  C   . ASN A 1 293 ? -25.881 9.868   -13.506 1.00 97.43 293 A 1 
ATOM   2381 O  O   . ASN A 1 293 ? -25.297 8.784   -13.419 1.00 97.07 293 A 1 
ATOM   2382 C  CB  . ASN A 1 293 ? -25.381 10.964  -15.745 1.00 96.40 293 A 1 
ATOM   2383 C  CG  . ASN A 1 293 ? -26.846 11.040  -16.124 1.00 85.79 293 A 1 
ATOM   2384 O  OD1 . ASN A 1 293 ? -27.602 10.110  -15.943 1.00 77.11 293 A 1 
ATOM   2385 N  ND2 . ASN A 1 293 ? -27.307 12.191  -16.564 1.00 74.49 293 A 1 
ATOM   2386 N  N   . LEU A 1 294 ? -27.101 10.044  -13.032 1.00 96.87 294 A 1 
ATOM   2387 C  CA  . LEU A 1 294 ? -27.811 9.062   -12.211 1.00 96.53 294 A 1 
ATOM   2388 C  C   . LEU A 1 294 ? -27.962 7.684   -12.886 1.00 96.93 294 A 1 
ATOM   2389 O  O   . LEU A 1 294 ? -27.879 6.664   -12.209 1.00 96.61 294 A 1 
ATOM   2390 C  CB  . LEU A 1 294 ? -29.196 9.626   -11.838 1.00 95.29 294 A 1 
ATOM   2391 C  CG  . LEU A 1 294 ? -29.603 9.271   -10.392 1.00 85.28 294 A 1 
ATOM   2392 C  CD1 . LEU A 1 294 ? -29.050 10.308  -9.411  1.00 82.27 294 A 1 
ATOM   2393 C  CD2 . LEU A 1 294 ? -31.130 9.247   -10.244 1.00 82.95 294 A 1 
ATOM   2394 N  N   . LYS A 1 295 ? -28.147 7.623   -14.219 1.00 96.95 295 A 1 
ATOM   2395 C  CA  . LYS A 1 295 ? -28.209 6.357   -14.960 1.00 96.87 295 A 1 
ATOM   2396 C  C   . LYS A 1 295 ? -26.918 5.556   -14.786 1.00 97.53 295 A 1 
ATOM   2397 O  O   . LYS A 1 295 ? -26.981 4.366   -14.487 1.00 97.32 295 A 1 
ATOM   2398 C  CB  . LYS A 1 295 ? -28.505 6.580   -16.455 1.00 95.72 295 A 1 
ATOM   2399 C  CG  . LYS A 1 295 ? -30.009 6.743   -16.757 1.00 84.77 295 A 1 
ATOM   2400 C  CD  . LYS A 1 295 ? -30.251 6.819   -18.276 1.00 77.82 295 A 1 
ATOM   2401 C  CE  . LYS A 1 295 ? -31.744 6.860   -18.625 1.00 68.45 295 A 1 
ATOM   2402 N  NZ  . LYS A 1 295 ? -31.971 6.990   -20.088 1.00 60.12 295 A 1 
ATOM   2403 N  N   . TYR A 1 296 ? -25.768 6.204   -14.907 1.00 97.62 296 A 1 
ATOM   2404 C  CA  . TYR A 1 296 ? -24.476 5.542   -14.754 1.00 97.92 296 A 1 
ATOM   2405 C  C   . TYR A 1 296 ? -24.195 5.132   -13.305 1.00 98.07 296 A 1 
ATOM   2406 O  O   . TYR A 1 296 ? -23.684 4.036   -13.084 1.00 97.92 296 A 1 
ATOM   2407 C  CB  . TYR A 1 296 ? -23.369 6.437   -15.306 1.00 98.06 296 A 1 
ATOM   2408 C  CG  . TYR A 1 296 ? -23.547 6.876   -16.754 1.00 98.08 296 A 1 
ATOM   2409 C  CD1 . TYR A 1 296 ? -24.033 5.981   -17.730 1.00 97.57 296 A 1 
ATOM   2410 C  CD2 . TYR A 1 296 ? -23.211 8.188   -17.133 1.00 97.47 296 A 1 
ATOM   2411 C  CE1 . TYR A 1 296 ? -24.186 6.392   -19.069 1.00 97.07 296 A 1 
ATOM   2412 C  CE2 . TYR A 1 296 ? -23.352 8.611   -18.468 1.00 97.07 296 A 1 
ATOM   2413 C  CZ  . TYR A 1 296 ? -23.848 7.708   -19.421 1.00 97.28 296 A 1 
ATOM   2414 O  OH  . TYR A 1 296 ? -23.992 8.118   -20.734 1.00 96.48 296 A 1 
ATOM   2415 N  N   . ILE A 1 297 ? -24.630 5.936   -12.326 1.00 97.88 297 A 1 
ATOM   2416 C  CA  . ILE A 1 297 ? -24.570 5.561   -10.903 1.00 97.76 297 A 1 
ATOM   2417 C  C   . ILE A 1 297 ? -25.328 4.247   -10.675 1.00 97.78 297 A 1 
ATOM   2418 O  O   . ILE A 1 297 ? -24.785 3.339   -10.043 1.00 97.53 297 A 1 
ATOM   2419 C  CB  . ILE A 1 297 ? -25.137 6.679   -9.989  1.00 97.55 297 A 1 
ATOM   2420 C  CG1 . ILE A 1 297 ? -24.286 7.960   -10.108 1.00 96.76 297 A 1 
ATOM   2421 C  CG2 . ILE A 1 297 ? -25.215 6.212   -8.520  1.00 96.67 297 A 1 
ATOM   2422 C  CD1 . ILE A 1 297 ? -24.802 9.151   -9.287  1.00 95.42 297 A 1 
ATOM   2423 N  N   . ASN A 1 298 ? -26.535 4.137   -11.208 1.00 97.83 298 A 1 
ATOM   2424 C  CA  . ASN A 1 298 ? -27.372 2.956   -11.024 1.00 97.79 298 A 1 
ATOM   2425 C  C   . ASN A 1 298 ? -26.785 1.719   -11.724 1.00 98.00 298 A 1 
ATOM   2426 O  O   . ASN A 1 298 ? -26.668 0.670   -11.094 1.00 97.80 298 A 1 
ATOM   2427 C  CB  . ASN A 1 298 ? -28.798 3.261   -11.505 1.00 97.19 298 A 1 
ATOM   2428 C  CG  . ASN A 1 298 ? -29.529 4.266   -10.616 1.00 94.59 298 A 1 
ATOM   2429 O  OD1 . ASN A 1 298 ? -29.196 4.506   -9.475  1.00 88.27 298 A 1 
ATOM   2430 N  ND2 . ASN A 1 298 ? -30.577 4.863   -11.125 1.00 87.09 298 A 1 
ATOM   2431 N  N   . THR A 1 299 ? -26.334 1.845   -12.973 1.00 98.04 299 A 1 
ATOM   2432 C  CA  . THR A 1 299 ? -25.687 0.738   -13.700 1.00 98.26 299 A 1 
ATOM   2433 C  C   . THR A 1 299 ? -24.412 0.268   -12.990 1.00 98.45 299 A 1 
ATOM   2434 O  O   . THR A 1 299 ? -24.185 -0.932  -12.854 1.00 98.29 299 A 1 
ATOM   2435 C  CB  . THR A 1 299 ? -25.362 1.145   -15.139 1.00 98.15 299 A 1 
ATOM   2436 O  OG1 . THR A 1 299 ? -26.526 1.578   -15.807 1.00 96.20 299 A 1 
ATOM   2437 C  CG2 . THR A 1 299 ? -24.791 -0.008  -15.966 1.00 96.21 299 A 1 
ATOM   2438 N  N   . PHE A 1 300 ? -23.591 1.189   -12.496 1.00 98.42 300 A 1 
ATOM   2439 C  CA  . PHE A 1 300 ? -22.392 0.826   -11.749 1.00 98.42 300 A 1 
ATOM   2440 C  C   . PHE A 1 300 ? -22.734 0.153   -10.414 1.00 98.41 300 A 1 
ATOM   2441 O  O   . PHE A 1 300 ? -22.124 -0.851  -10.066 1.00 98.22 300 A 1 
ATOM   2442 C  CB  . PHE A 1 300 ? -21.519 2.062   -11.545 1.00 98.48 300 A 1 
ATOM   2443 C  CG  . PHE A 1 300 ? -20.128 1.735   -11.045 1.00 98.54 300 A 1 
ATOM   2444 C  CD1 . PHE A 1 300 ? -19.734 2.080   -9.733  1.00 97.93 300 A 1 
ATOM   2445 C  CD2 . PHE A 1 300 ? -19.202 1.110   -11.898 1.00 98.01 300 A 1 
ATOM   2446 C  CE1 . PHE A 1 300 ? -18.425 1.824   -9.294  1.00 97.45 300 A 1 
ATOM   2447 C  CE2 . PHE A 1 300 ? -17.889 0.844   -11.458 1.00 97.45 300 A 1 
ATOM   2448 C  CZ  . PHE A 1 300 ? -17.505 1.209   -10.162 1.00 97.69 300 A 1 
ATOM   2449 N  N   . ALA A 1 301 ? -23.762 0.643   -9.707  1.00 98.24 301 A 1 
ATOM   2450 C  CA  . ALA A 1 301 ? -24.241 0.033   -8.472  1.00 97.89 301 A 1 
ATOM   2451 C  C   . ALA A 1 301 ? -24.729 -1.416  -8.679  1.00 97.78 301 A 1 
ATOM   2452 O  O   . ALA A 1 301 ? -24.483 -2.263  -7.824  1.00 97.16 301 A 1 
ATOM   2453 C  CB  . ALA A 1 301 ? -25.359 0.907   -7.891  1.00 97.38 301 A 1 
ATOM   2454 N  N   . GLU A 1 302 ? -25.373 -1.708  -9.808  1.00 98.01 302 A 1 
ATOM   2455 C  CA  . GLU A 1 302 ? -25.732 -3.081  -10.177 1.00 97.82 302 A 1 
ATOM   2456 C  C   . GLU A 1 302 ? -24.482 -3.953  -10.349 1.00 97.81 302 A 1 
ATOM   2457 O  O   . GLU A 1 302 ? -24.386 -4.998  -9.710  1.00 97.21 302 A 1 
ATOM   2458 C  CB  . GLU A 1 302 ? -26.571 -3.096  -11.464 1.00 97.54 302 A 1 
ATOM   2459 C  CG  . GLU A 1 302 ? -28.002 -2.590  -11.238 1.00 90.65 302 A 1 
ATOM   2460 C  CD  . GLU A 1 302 ? -28.803 -2.445  -12.537 1.00 82.79 302 A 1 
ATOM   2461 O  OE1 . GLU A 1 302 ? -29.995 -2.069  -12.432 1.00 75.50 302 A 1 
ATOM   2462 O  OE2 . GLU A 1 302 ? -28.228 -2.676  -13.633 1.00 77.65 302 A 1 
ATOM   2463 N  N   . ILE A 1 303 ? -23.486 -3.487  -11.097 1.00 98.26 303 A 1 
ATOM   2464 C  CA  . ILE A 1 303 ? -22.219 -4.218  -11.290 1.00 98.37 303 A 1 
ATOM   2465 C  C   . ILE A 1 303 ? -21.510 -4.464  -9.951  1.00 98.20 303 A 1 
ATOM   2466 O  O   . ILE A 1 303 ? -21.021 -5.564  -9.707  1.00 97.78 303 A 1 
ATOM   2467 C  CB  . ILE A 1 303 ? -21.311 -3.474  -12.294 1.00 98.50 303 A 1 
ATOM   2468 C  CG1 . ILE A 1 303 ? -21.970 -3.402  -13.683 1.00 98.14 303 A 1 
ATOM   2469 C  CG2 . ILE A 1 303 ? -19.941 -4.185  -12.417 1.00 98.07 303 A 1 
ATOM   2470 C  CD1 . ILE A 1 303 ? -21.268 -2.432  -14.649 1.00 97.31 303 A 1 
ATOM   2471 N  N   . MET A 1 304 ? -21.487 -3.468  -9.053  1.00 98.05 304 A 1 
ATOM   2472 C  CA  . MET A 1 304 ? -20.874 -3.602  -7.726  1.00 97.58 304 A 1 
ATOM   2473 C  C   . MET A 1 304 ? -21.589 -4.625  -6.837  1.00 96.82 304 A 1 
ATOM   2474 O  O   . MET A 1 304 ? -20.969 -5.219  -5.953  1.00 96.06 304 A 1 
ATOM   2475 C  CB  . MET A 1 304 ? -20.851 -2.242  -7.015  1.00 97.46 304 A 1 
ATOM   2476 C  CG  . MET A 1 304 ? -19.919 -1.192  -7.625  1.00 96.40 304 A 1 
ATOM   2477 S  SD  . MET A 1 304 ? -18.183 -1.669  -7.816  1.00 95.07 304 A 1 
ATOM   2478 C  CE  . MET A 1 304 ? -18.170 -2.178  -9.547  1.00 88.89 304 A 1 
ATOM   2479 N  N   . LYS A 1 305 ? -22.902 -4.842  -7.050  1.00 97.21 305 A 1 
ATOM   2480 C  CA  . LYS A 1 305 ? -23.698 -5.836  -6.312  1.00 96.43 305 A 1 
ATOM   2481 C  C   . LYS A 1 305 ? -23.612 -7.235  -6.936  1.00 96.18 305 A 1 
ATOM   2482 O  O   . LYS A 1 305 ? -23.678 -8.218  -6.215  1.00 94.89 305 A 1 
ATOM   2483 C  CB  . LYS A 1 305 ? -25.160 -5.382  -6.238  1.00 95.76 305 A 1 
ATOM   2484 C  CG  . LYS A 1 305 ? -25.356 -4.164  -5.317  1.00 94.25 305 A 1 
ATOM   2485 C  CD  . LYS A 1 305 ? -26.786 -3.640  -5.447  1.00 91.56 305 A 1 
ATOM   2486 C  CE  . LYS A 1 305 ? -26.962 -2.392  -4.597  1.00 87.74 305 A 1 
ATOM   2487 N  NZ  . LYS A 1 305 ? -28.338 -1.838  -4.702  1.00 81.34 305 A 1 
ATOM   2488 N  N   . GLU A 1 306 ? -23.480 -7.314  -8.262  1.00 96.49 306 A 1 
ATOM   2489 C  CA  . GLU A 1 306 ? -23.338 -8.568  -9.011  1.00 96.05 306 A 1 
ATOM   2490 C  C   . GLU A 1 306 ? -21.945 -9.200  -8.849  1.00 96.40 306 A 1 
ATOM   2491 O  O   . GLU A 1 306 ? -21.813 -10.426 -8.890  1.00 95.52 306 A 1 
ATOM   2492 C  CB  . GLU A 1 306 ? -23.581 -8.305  -10.508 1.00 94.65 306 A 1 
ATOM   2493 C  CG  . GLU A 1 306 ? -25.045 -8.021  -10.892 1.00 84.96 306 A 1 
ATOM   2494 C  CD  . GLU A 1 306 ? -25.203 -7.476  -12.333 1.00 84.82 306 A 1 
ATOM   2495 O  OE1 . GLU A 1 306 ? -26.326 -7.095  -12.706 1.00 78.28 306 A 1 
ATOM   2496 O  OE2 . GLU A 1 306 ? -24.201 -7.401  -13.096 1.00 81.68 306 A 1 
ATOM   2497 N  N   . CYS A 1 307 ? -20.913 -8.388  -8.707  1.00 97.35 307 A 1 
ATOM   2498 C  CA  . CYS A 1 307 ? -19.524 -8.817  -8.702  1.00 97.17 307 A 1 
ATOM   2499 C  C   . CYS A 1 307 ? -18.900 -8.690  -7.301  1.00 96.67 307 A 1 
ATOM   2500 O  O   . CYS A 1 307 ? -19.146 -7.728  -6.578  1.00 95.04 307 A 1 
ATOM   2501 C  CB  . CYS A 1 307 ? -18.740 -8.008  -9.737  1.00 97.34 307 A 1 
ATOM   2502 S  SG  . CYS A 1 307 ? -19.440 -8.162  -11.414 1.00 96.69 307 A 1 
ATOM   2503 N  N   . ASP A 1 308 ? -18.033 -9.644  -6.967  1.00 96.95 308 A 1 
ATOM   2504 C  CA  . ASP A 1 308 ? -17.260 -9.616  -5.714  1.00 96.33 308 A 1 
ATOM   2505 C  C   . ASP A 1 308 ? -15.876 -8.980  -5.947  1.00 96.62 308 A 1 
ATOM   2506 O  O   . ASP A 1 308 ? -14.843 -9.654  -5.974  1.00 95.50 308 A 1 
ATOM   2507 C  CB  . ASP A 1 308 ? -17.182 -11.034 -5.110  1.00 94.80 308 A 1 
ATOM   2508 C  CG  . ASP A 1 308 ? -16.529 -11.047 -3.727  1.00 90.57 308 A 1 
ATOM   2509 O  OD1 . ASP A 1 308 ? -16.810 -10.122 -2.939  1.00 87.99 308 A 1 
ATOM   2510 O  OD2 . ASP A 1 308 ? -15.770 -12.011 -3.438  1.00 85.99 308 A 1 
ATOM   2511 N  N   . PHE A 1 309 ? -15.855 -7.663  -6.175  1.00 96.96 309 A 1 
ATOM   2512 C  CA  . PHE A 1 309 ? -14.602 -6.918  -6.288  1.00 97.29 309 A 1 
ATOM   2513 C  C   . PHE A 1 309 ? -13.864 -6.888  -4.949  1.00 96.73 309 A 1 
ATOM   2514 O  O   . PHE A 1 309 ? -14.467 -6.653  -3.900  1.00 95.74 309 A 1 
ATOM   2515 C  CB  . PHE A 1 309 ? -14.843 -5.502  -6.825  1.00 97.49 309 A 1 
ATOM   2516 C  CG  . PHE A 1 309 ? -15.334 -5.476  -8.255  1.00 97.77 309 A 1 
ATOM   2517 C  CD1 . PHE A 1 309 ? -14.442 -5.740  -9.306  1.00 97.15 309 A 1 
ATOM   2518 C  CD2 . PHE A 1 309 ? -16.684 -5.229  -8.539  1.00 97.15 309 A 1 
ATOM   2519 C  CE1 . PHE A 1 309 ? -14.891 -5.749  -10.636 1.00 96.74 309 A 1 
ATOM   2520 C  CE2 . PHE A 1 309 ? -17.141 -5.239  -9.869  1.00 96.75 309 A 1 
ATOM   2521 C  CZ  . PHE A 1 309 ? -16.246 -5.509  -10.916 1.00 97.21 309 A 1 
ATOM   2522 N  N   . SER A 1 310 ? -12.555 -7.096  -5.001  1.00 96.63 310 A 1 
ATOM   2523 C  CA  . SER A 1 310 ? -11.698 -7.111  -3.812  1.00 96.02 310 A 1 
ATOM   2524 C  C   . SER A 1 310 ? -11.624 -5.738  -3.152  1.00 96.01 310 A 1 
ATOM   2525 O  O   . SER A 1 310 ? -11.742 -5.618  -1.934  1.00 93.73 310 A 1 
ATOM   2526 C  CB  . SER A 1 310 ? -10.297 -7.596  -4.208  1.00 94.52 310 A 1 
ATOM   2527 O  OG  . SER A 1 310 ? -9.460  -7.663  -3.080  1.00 82.82 310 A 1 
ATOM   2528 N  N   . PHE A 1 311 ? -11.449 -4.699  -3.970  1.00 96.31 311 A 1 
ATOM   2529 C  CA  . PHE A 1 311 ? -11.430 -3.309  -3.520  1.00 96.77 311 A 1 
ATOM   2530 C  C   . PHE A 1 311 ? -11.678 -2.345  -4.683  1.00 97.27 311 A 1 
ATOM   2531 O  O   . PHE A 1 311 ? -11.497 -2.696  -5.851  1.00 97.16 311 A 1 
ATOM   2532 C  CB  . PHE A 1 311 ? -10.088 -2.989  -2.861  1.00 96.30 311 A 1 
ATOM   2533 C  CG  . PHE A 1 311 ? -8.896  -3.072  -3.788  1.00 96.06 311 A 1 
ATOM   2534 C  CD1 . PHE A 1 311 ? -8.159  -4.262  -3.897  1.00 94.77 311 A 1 
ATOM   2535 C  CD2 . PHE A 1 311 ? -8.500  -1.944  -4.546  1.00 94.54 311 A 1 
ATOM   2536 C  CE1 . PHE A 1 311 ? -7.036  -4.328  -4.730  1.00 92.68 311 A 1 
ATOM   2537 C  CE2 . PHE A 1 311 ? -7.375  -2.009  -5.390  1.00 92.65 311 A 1 
ATOM   2538 C  CZ  . PHE A 1 311 ? -6.639  -3.201  -5.474  1.00 92.16 311 A 1 
ATOM   2539 N  N   . ILE A 1 312 ? -12.042 -1.111  -4.333  1.00 97.89 312 A 1 
ATOM   2540 C  CA  . ILE A 1 312 ? -12.114 0.011   -5.265  1.00 98.01 312 A 1 
ATOM   2541 C  C   . ILE A 1 312 ? -11.382 1.189   -4.636  1.00 98.12 312 A 1 
ATOM   2542 O  O   . ILE A 1 312 ? -11.581 1.506   -3.465  1.00 97.67 312 A 1 
ATOM   2543 C  CB  . ILE A 1 312 ? -13.579 0.360   -5.622  1.00 97.74 312 A 1 
ATOM   2544 C  CG1 . ILE A 1 312 ? -14.368 -0.812  -6.278  1.00 95.27 312 A 1 
ATOM   2545 C  CG2 . ILE A 1 312 ? -13.586 1.543   -6.615  1.00 95.98 312 A 1 
ATOM   2546 C  CD1 . ILE A 1 312 ? -14.997 -1.805  -5.302  1.00 86.93 312 A 1 
ATOM   2547 N  N   . ILE A 1 313 ? -10.515 1.854   -5.418  1.00 98.33 313 A 1 
ATOM   2548 C  CA  . ILE A 1 313 ? -9.850  3.095   -5.015  1.00 98.41 313 A 1 
ATOM   2549 C  C   . ILE A 1 313 ? -10.236 4.229   -5.959  1.00 98.50 313 A 1 
ATOM   2550 O  O   . ILE A 1 313 ? -10.538 3.988   -7.136  1.00 98.44 313 A 1 
ATOM   2551 C  CB  . ILE A 1 313 ? -8.323  2.925   -4.875  1.00 97.84 313 A 1 
ATOM   2552 C  CG1 . ILE A 1 313 ? -7.637  2.625   -6.224  1.00 95.13 313 A 1 
ATOM   2553 C  CG2 . ILE A 1 313 ? -8.022  1.835   -3.835  1.00 94.08 313 A 1 
ATOM   2554 C  CD1 . ILE A 1 313 ? -6.107  2.545   -6.121  1.00 93.70 313 A 1 
ATOM   2555 N  N   . SER A 1 314 ? -10.247 5.467   -5.449  1.00 98.32 314 A 1 
ATOM   2556 C  CA  . SER A 1 314 ? -10.620 6.652   -6.213  1.00 98.39 314 A 1 
ATOM   2557 C  C   . SER A 1 314 ? -9.736  7.858   -5.887  1.00 98.38 314 A 1 
ATOM   2558 O  O   . SER A 1 314 ? -9.165  7.948   -4.801  1.00 97.86 314 A 1 
ATOM   2559 C  CB  . SER A 1 314 ? -12.105 6.984   -6.004  1.00 98.00 314 A 1 
ATOM   2560 O  OG  . SER A 1 314 ? -12.426 7.173   -4.637  1.00 97.05 314 A 1 
ATOM   2561 N  N   . GLY A 1 315 ? -9.635  8.790   -6.835  1.00 98.26 315 A 1 
ATOM   2562 C  CA  . GLY A 1 315 ? -9.061  10.121  -6.639  1.00 98.06 315 A 1 
ATOM   2563 C  C   . GLY A 1 315 ? -10.155 11.194  -6.576  1.00 98.00 315 A 1 
ATOM   2564 O  O   . GLY A 1 315 ? -11.224 10.966  -6.000  1.00 96.48 315 A 1 
ATOM   2565 N  N   . HIS A 1 316 ? -9.905  12.334  -7.198  1.00 98.24 316 A 1 
ATOM   2566 C  CA  . HIS A 1 316 ? -10.826 13.454  -7.440  1.00 98.16 316 A 1 
ATOM   2567 C  C   . HIS A 1 316 ? -11.260 14.256  -6.197  1.00 97.92 316 A 1 
ATOM   2568 O  O   . HIS A 1 316 ? -11.446 15.466  -6.281  1.00 96.50 316 A 1 
ATOM   2569 C  CB  . HIS A 1 316 ? -12.043 12.957  -8.232  1.00 97.89 316 A 1 
ATOM   2570 C  CG  . HIS A 1 316 ? -12.934 14.043  -8.755  1.00 98.00 316 A 1 
ATOM   2571 N  ND1 . HIS A 1 316 ? -12.588 14.970  -9.711  1.00 96.83 316 A 1 
ATOM   2572 C  CD2 . HIS A 1 316 ? -14.243 14.299  -8.412  1.00 96.78 316 A 1 
ATOM   2573 C  CE1 . HIS A 1 316 ? -13.651 15.755  -9.942  1.00 96.17 316 A 1 
ATOM   2574 N  NE2 . HIS A 1 316 ? -14.682 15.377  -9.173  1.00 96.64 316 A 1 
ATOM   2575 N  N   . SER A 1 317 ? -11.421 13.607  -5.044  1.00 97.39 317 A 1 
ATOM   2576 C  CA  . SER A 1 317 ? -11.845 14.289  -3.814  1.00 96.62 317 A 1 
ATOM   2577 C  C   . SER A 1 317 ? -10.749 15.158  -3.204  1.00 96.03 317 A 1 
ATOM   2578 O  O   . SER A 1 317 ? -11.062 16.063  -2.438  1.00 94.16 317 A 1 
ATOM   2579 C  CB  . SER A 1 317 ? -12.313 13.269  -2.774  1.00 96.22 317 A 1 
ATOM   2580 O  OG  . SER A 1 317 ? -11.221 12.548  -2.247  1.00 94.66 317 A 1 
ATOM   2581 N  N   . HIS A 1 318 ? -9.483  14.849  -3.499  1.00 97.61 318 A 1 
ATOM   2582 C  CA  . HIS A 1 318 ? -8.287  15.403  -2.854  1.00 97.72 318 A 1 
ATOM   2583 C  C   . HIS A 1 318 ? -8.174  15.106  -1.348  1.00 97.57 318 A 1 
ATOM   2584 O  O   . HIS A 1 318 ? -7.308  15.634  -0.659  1.00 96.54 318 A 1 
ATOM   2585 C  CB  . HIS A 1 318 ? -8.160  16.905  -3.152  1.00 97.61 318 A 1 
ATOM   2586 C  CG  . HIS A 1 318 ? -8.004  17.273  -4.597  1.00 97.81 318 A 1 
ATOM   2587 N  ND1 . HIS A 1 318 ? -7.363  18.414  -5.050  1.00 96.12 318 A 1 
ATOM   2588 C  CD2 . HIS A 1 318 ? -8.412  16.586  -5.703  1.00 96.12 318 A 1 
ATOM   2589 C  CE1 . HIS A 1 318 ? -7.400  18.406  -6.389  1.00 95.81 318 A 1 
ATOM   2590 N  NE2 . HIS A 1 318 ? -8.030  17.310  -6.816  1.00 96.32 318 A 1 
ATOM   2591 N  N   . THR A 1 319 ? -9.058  14.252  -0.834  1.00 96.97 319 A 1 
ATOM   2592 C  CA  . THR A 1 319 ? -9.221  14.007  0.601   1.00 96.86 319 A 1 
ATOM   2593 C  C   . THR A 1 319 ? -9.302  12.516  0.912   1.00 97.46 319 A 1 
ATOM   2594 O  O   . THR A 1 319 ? -9.706  11.702  0.078   1.00 96.75 319 A 1 
ATOM   2595 C  CB  . THR A 1 319 ? -10.456 14.735  1.141   1.00 95.28 319 A 1 
ATOM   2596 O  OG1 . THR A 1 319 ? -11.609 14.453  0.386   1.00 91.56 319 A 1 
ATOM   2597 C  CG2 . THR A 1 319 ? -10.288 16.250  1.163   1.00 90.49 319 A 1 
ATOM   2598 N  N   . ASP A 1 320 ? -8.924  12.154  2.135   1.00 97.43 320 A 1 
ATOM   2599 C  CA  . ASP A 1 320 ? -8.941  10.770  2.606   1.00 97.57 320 A 1 
ATOM   2600 C  C   . ASP A 1 320 ? -10.358 10.368  3.060   1.00 97.54 320 A 1 
ATOM   2601 O  O   . ASP A 1 320 ? -10.711 10.393  4.236   1.00 96.56 320 A 1 
ATOM   2602 C  CB  . ASP A 1 320 ? -7.883  10.581  3.698   1.00 97.25 320 A 1 
ATOM   2603 C  CG  . ASP A 1 320 ? -7.592  9.114   3.986   1.00 96.76 320 A 1 
ATOM   2604 O  OD1 . ASP A 1 320 ? -8.350  8.215   3.551   1.00 94.90 320 A 1 
ATOM   2605 O  OD2 . ASP A 1 320 ? -6.538  8.837   4.612   1.00 94.40 320 A 1 
ATOM   2606 N  N   . MET A 1 321 ? -11.205 10.050  2.089   1.00 97.17 321 A 1 
ATOM   2607 C  CA  . MET A 1 321 ? -12.606 9.714   2.318   1.00 97.03 321 A 1 
ATOM   2608 C  C   . MET A 1 321 ? -12.887 8.242   2.043   1.00 97.42 321 A 1 
ATOM   2609 O  O   . MET A 1 321 ? -12.354 7.633   1.123   1.00 96.98 321 A 1 
ATOM   2610 C  CB  . MET A 1 321 ? -13.528 10.602  1.476   1.00 95.90 321 A 1 
ATOM   2611 C  CG  . MET A 1 321 ? -13.397 12.094  1.799   1.00 92.89 321 A 1 
ATOM   2612 S  SD  . MET A 1 321 ? -14.533 13.159  0.856   1.00 91.21 321 A 1 
ATOM   2613 C  CE  . MET A 1 321 ? -16.103 12.778  1.658   1.00 83.47 321 A 1 
ATOM   2614 N  N   . ILE A 1 322 ? -13.833 7.681   2.818   1.00 97.22 322 A 1 
ATOM   2615 C  CA  . ILE A 1 322 ? -14.441 6.378   2.559   1.00 97.14 322 A 1 
ATOM   2616 C  C   . ILE A 1 322 ? -15.834 6.634   1.976   1.00 96.98 322 A 1 
ATOM   2617 O  O   . ILE A 1 322 ? -16.728 7.115   2.678   1.00 96.08 322 A 1 
ATOM   2618 C  CB  . ILE A 1 322 ? -14.475 5.519   3.842   1.00 96.90 322 A 1 
ATOM   2619 C  CG1 . ILE A 1 322 ? -13.059 5.336   4.444   1.00 96.20 322 A 1 
ATOM   2620 C  CG2 . ILE A 1 322 ? -15.104 4.151   3.520   1.00 96.17 322 A 1 
ATOM   2621 C  CD1 . ILE A 1 322 ? -13.032 4.623   5.805   1.00 94.67 322 A 1 
ATOM   2622 N  N   . LEU A 1 323 ? -16.008 6.336   0.684   1.00 97.00 323 A 1 
ATOM   2623 C  CA  . LEU A 1 323 ? -17.166 6.774   -0.096  1.00 96.93 323 A 1 
ATOM   2624 C  C   . LEU A 1 323 ? -18.024 5.581   -0.534  1.00 96.95 323 A 1 
ATOM   2625 O  O   . LEU A 1 323 ? -17.504 4.664   -1.169  1.00 96.33 323 A 1 
ATOM   2626 C  CB  . LEU A 1 323 ? -16.677 7.564   -1.321  1.00 96.84 323 A 1 
ATOM   2627 C  CG  . LEU A 1 323 ? -15.927 8.869   -0.992  1.00 96.26 323 A 1 
ATOM   2628 C  CD1 . LEU A 1 323 ? -15.316 9.432   -2.264  1.00 94.50 323 A 1 
ATOM   2629 C  CD2 . LEU A 1 323 ? -16.873 9.914   -0.400  1.00 94.50 323 A 1 
ATOM   2630 N  N   . PRO A 1 324 ? -19.343 5.579   -0.261  1.00 96.97 324 A 1 
ATOM   2631 C  CA  . PRO A 1 324 ? -20.218 4.493   -0.687  1.00 96.79 324 A 1 
ATOM   2632 C  C   . PRO A 1 324 ? -20.371 4.450   -2.211  1.00 97.17 324 A 1 
ATOM   2633 O  O   . PRO A 1 324 ? -20.532 5.480   -2.867  1.00 96.71 324 A 1 
ATOM   2634 C  CB  . PRO A 1 324 ? -21.550 4.754   0.018   1.00 95.29 324 A 1 
ATOM   2635 C  CG  . PRO A 1 324 ? -21.567 6.273   0.192   1.00 93.11 324 A 1 
ATOM   2636 C  CD  . PRO A 1 324 ? -20.099 6.618   0.422   1.00 95.93 324 A 1 
ATOM   2637 N  N   . LEU A 1 325 ? -20.379 3.237   -2.774  1.00 96.66 325 A 1 
ATOM   2638 C  CA  . LEU A 1 325 ? -20.592 3.024   -4.217  1.00 96.64 325 A 1 
ATOM   2639 C  C   . LEU A 1 325 ? -22.062 2.801   -4.574  1.00 96.11 325 A 1 
ATOM   2640 O  O   . LEU A 1 325 ? -22.444 2.893   -5.745  1.00 94.56 325 A 1 
ATOM   2641 C  CB  . LEU A 1 325 ? -19.738 1.841   -4.677  1.00 96.77 325 A 1 
ATOM   2642 C  CG  . LEU A 1 325 ? -18.226 2.094   -4.553  1.00 96.66 325 A 1 
ATOM   2643 C  CD1 . LEU A 1 325 ? -17.495 0.806   -4.901  1.00 95.27 325 A 1 
ATOM   2644 C  CD2 . LEU A 1 325 ? -17.745 3.195   -5.496  1.00 95.06 325 A 1 
ATOM   2645 N  N   . TYR A 1 326 ? -22.892 2.509   -3.586  1.00 96.03 326 A 1 
ATOM   2646 C  CA  . TYR A 1 326 ? -24.340 2.393   -3.704  1.00 95.29 326 A 1 
ATOM   2647 C  C   . TYR A 1 326 ? -25.006 2.642   -2.347  1.00 95.42 326 A 1 
ATOM   2648 O  O   . TYR A 1 326 ? -24.349 2.610   -1.307  1.00 94.07 326 A 1 
ATOM   2649 C  CB  . TYR A 1 326 ? -24.722 1.017   -4.284  1.00 93.89 326 A 1 
ATOM   2650 C  CG  . TYR A 1 326 ? -24.121 -0.166  -3.564  1.00 95.18 326 A 1 
ATOM   2651 C  CD1 . TYR A 1 326 ? -22.930 -0.766  -4.046  1.00 92.01 326 A 1 
ATOM   2652 C  CD2 . TYR A 1 326 ? -24.754 -0.710  -2.440  1.00 92.23 326 A 1 
ATOM   2653 C  CE1 . TYR A 1 326 ? -22.396 -1.895  -3.422  1.00 89.43 326 A 1 
ATOM   2654 C  CE2 . TYR A 1 326 ? -24.226 -1.851  -1.800  1.00 90.37 326 A 1 
ATOM   2655 C  CZ  . TYR A 1 326 ? -23.050 -2.435  -2.300  1.00 91.85 326 A 1 
ATOM   2656 O  OH  . TYR A 1 326 ? -22.551 -3.559  -1.692  1.00 89.06 326 A 1 
ATOM   2657 N  N   . THR A 1 327 ? -26.315 2.901   -2.376  1.00 94.14 327 A 1 
ATOM   2658 C  CA  . THR A 1 327 ? -27.085 3.154   -1.156  1.00 93.50 327 A 1 
ATOM   2659 C  C   . THR A 1 327 ? -27.269 1.856   -0.362  1.00 93.57 327 A 1 
ATOM   2660 O  O   . THR A 1 327 ? -27.725 0.865   -0.950  1.00 92.31 327 A 1 
ATOM   2661 C  CB  . THR A 1 327 ? -28.446 3.764   -1.507  1.00 92.14 327 A 1 
ATOM   2662 O  OG1 . THR A 1 327 ? -28.264 4.904   -2.313  1.00 87.09 327 A 1 
ATOM   2663 C  CG2 . THR A 1 327 ? -29.221 4.224   -0.272  1.00 86.68 327 A 1 
ATOM   2664 N  N   . PRO A 1 328 ? -26.945 1.822   0.945   1.00 93.69 328 A 1 
ATOM   2665 C  CA  . PRO A 1 328 ? -27.229 0.679   1.797   1.00 92.19 328 A 1 
ATOM   2666 C  C   . PRO A 1 328 ? -28.736 0.511   2.008   1.00 92.02 328 A 1 
ATOM   2667 O  O   . PRO A 1 328 ? -29.494 1.483   1.996   1.00 90.36 328 A 1 
ATOM   2668 C  CB  . PRO A 1 328 ? -26.499 0.959   3.110   1.00 90.57 328 A 1 
ATOM   2669 C  CG  . PRO A 1 328 ? -26.460 2.484   3.185   1.00 88.47 328 A 1 
ATOM   2670 C  CD  . PRO A 1 328 ? -26.337 2.900   1.716   1.00 91.93 328 A 1 
ATOM   2671 N  N   . ASN A 1 329 ? -29.171 -0.731  2.250   1.00 92.77 329 A 1 
ATOM   2672 C  CA  . ASN A 1 329 ? -30.583 -1.027  2.558   1.00 91.89 329 A 1 
ATOM   2673 C  C   . ASN A 1 329 ? -30.939 -0.713  4.021   1.00 92.00 329 A 1 
ATOM   2674 O  O   . ASN A 1 329 ? -32.102 -0.488  4.348   1.00 87.96 329 A 1 
ATOM   2675 C  CB  . ASN A 1 329 ? -30.862 -2.500  2.249   1.00 89.62 329 A 1 
ATOM   2676 C  CG  . ASN A 1 329 ? -30.625 -2.849  0.797   1.00 83.89 329 A 1 
ATOM   2677 O  OD1 . ASN A 1 329 ? -31.257 -2.350  -0.115  1.00 76.10 329 A 1 
ATOM   2678 N  ND2 . ASN A 1 329 ? -29.694 -3.736  0.540   1.00 74.22 329 A 1 
ATOM   2679 N  N   . SER A 1 330 ? -29.945 -0.730  4.912   1.00 91.19 330 A 1 
ATOM   2680 C  CA  . SER A 1 330 ? -30.086 -0.433  6.340   1.00 90.92 330 A 1 
ATOM   2681 C  C   . SER A 1 330 ? -28.761 0.063   6.920   1.00 90.54 330 A 1 
ATOM   2682 O  O   . SER A 1 330 ? -27.711 -0.098  6.305   1.00 88.33 330 A 1 
ATOM   2683 C  CB  . SER A 1 330 ? -30.548 -1.696  7.083   1.00 90.21 330 A 1 
ATOM   2684 O  OG  . SER A 1 330 ? -29.530 -2.672  7.111   1.00 88.25 330 A 1 
ATOM   2685 N  N   . ASP A 1 331 ? -28.774 0.587   8.150   1.00 89.29 331 A 1 
ATOM   2686 C  CA  . ASP A 1 331 ? -27.555 1.011   8.854   1.00 87.24 331 A 1 
ATOM   2687 C  C   . ASP A 1 331 ? -26.571 -0.133  9.165   1.00 87.99 331 A 1 
ATOM   2688 O  O   . ASP A 1 331 ? -25.410 0.112   9.483   1.00 84.77 331 A 1 
ATOM   2689 C  CB  . ASP A 1 331 ? -27.933 1.704   10.168  1.00 83.88 331 A 1 
ATOM   2690 C  CG  . ASP A 1 331 ? -28.298 3.175   10.005  1.00 74.37 331 A 1 
ATOM   2691 O  OD1 . ASP A 1 331 ? -27.604 3.879   9.231   1.00 68.52 331 A 1 
ATOM   2692 O  OD2 . ASP A 1 331 ? -29.215 3.621   10.731  1.00 67.99 331 A 1 
ATOM   2693 N  N   . THR A 1 332 ? -27.032 -1.384  9.092   1.00 87.64 332 A 1 
ATOM   2694 C  CA  . THR A 1 332 ? -26.207 -2.579  9.320   1.00 87.24 332 A 1 
ATOM   2695 C  C   . THR A 1 332 ? -25.802 -3.290  8.034   1.00 88.87 332 A 1 
ATOM   2696 O  O   . THR A 1 332 ? -25.151 -4.332  8.107   1.00 85.91 332 A 1 
ATOM   2697 C  CB  . THR A 1 332 ? -26.905 -3.567  10.260  1.00 84.76 332 A 1 
ATOM   2698 O  OG1 . THR A 1 332 ? -28.159 -3.957  9.749   1.00 80.72 332 A 1 
ATOM   2699 C  CG2 . THR A 1 332 ? -27.145 -2.953  11.640  1.00 78.99 332 A 1 
ATOM   2700 N  N   . ASP A 1 333 ? -26.202 -2.773  6.884   1.00 90.66 333 A 1 
ATOM   2701 C  CA  . ASP A 1 333 ? -25.901 -3.384  5.592   1.00 91.01 333 A 1 
ATOM   2702 C  C   . ASP A 1 333 ? -24.422 -3.204  5.252   1.00 92.34 333 A 1 
ATOM   2703 O  O   . ASP A 1 333 ? -23.894 -2.086  5.266   1.00 91.24 333 A 1 
ATOM   2704 C  CB  . ASP A 1 333 ? -26.825 -2.794  4.512   1.00 88.42 333 A 1 
ATOM   2705 C  CG  . ASP A 1 333 ? -26.796 -3.571  3.200   1.00 84.88 333 A 1 
ATOM   2706 O  OD1 . ASP A 1 333 ? -26.380 -4.744  3.212   1.00 81.12 333 A 1 
ATOM   2707 O  OD2 . ASP A 1 333 ? -27.253 -2.994  2.176   1.00 81.43 333 A 1 
ATOM   2708 N  N   . ASN A 1 334 ? -23.747 -4.313  4.936   1.00 93.78 334 A 1 
ATOM   2709 C  CA  . ASN A 1 334 ? -22.367 -4.273  4.469   1.00 93.76 334 A 1 
ATOM   2710 C  C   . ASN A 1 334 ? -22.362 -3.927  2.988   1.00 94.61 334 A 1 
ATOM   2711 O  O   . ASN A 1 334 ? -22.816 -4.719  2.156   1.00 91.77 334 A 1 
ATOM   2712 C  CB  . ASN A 1 334 ? -21.676 -5.616  4.739   1.00 90.21 334 A 1 
ATOM   2713 C  CG  . ASN A 1 334 ? -21.163 -5.774  6.159   1.00 81.79 334 A 1 
ATOM   2714 O  OD1 . ASN A 1 334 ? -21.094 -4.860  6.946   1.00 74.70 334 A 1 
ATOM   2715 N  ND2 . ASN A 1 334 ? -20.719 -6.951  6.515   1.00 74.18 334 A 1 
ATOM   2716 N  N   . ILE A 1 335 ? -21.792 -2.779  2.635   1.00 94.85 335 A 1 
ATOM   2717 C  CA  . ILE A 1 335 ? -21.714 -2.288  1.255   1.00 95.13 335 A 1 
ATOM   2718 C  C   . ILE A 1 335 ? -20.278 -2.206  0.759   1.00 95.97 335 A 1 
ATOM   2719 O  O   . ILE A 1 335 ? -19.326 -2.355  1.534   1.00 95.82 335 A 1 
ATOM   2720 C  CB  . ILE A 1 335 ? -22.492 -0.971  1.092   1.00 94.09 335 A 1 
ATOM   2721 C  CG1 . ILE A 1 335 ? -21.867 0.188   1.896   1.00 91.60 335 A 1 
ATOM   2722 C  CG2 . ILE A 1 335 ? -23.975 -1.185  1.473   1.00 90.48 335 A 1 
ATOM   2723 C  CD1 . ILE A 1 335 ? -22.479 1.553   1.560   1.00 91.26 335 A 1 
ATOM   2724 N  N   . LEU A 1 336 ? -20.108 -1.976  -0.542  1.00 96.27 336 A 1 
ATOM   2725 C  CA  . LEU A 1 336 ? -18.814 -1.637  -1.115  1.00 96.53 336 A 1 
ATOM   2726 C  C   . LEU A 1 336 ? -18.583 -0.132  -1.025  1.00 97.11 336 A 1 
ATOM   2727 O  O   . LEU A 1 336 ? -19.483 0.669   -1.264  1.00 96.71 336 A 1 
ATOM   2728 C  CB  . LEU A 1 336 ? -18.707 -2.141  -2.556  1.00 95.69 336 A 1 
ATOM   2729 C  CG  . LEU A 1 336 ? -18.470 -3.658  -2.648  1.00 90.03 336 A 1 
ATOM   2730 C  CD1 . LEU A 1 336 ? -18.709 -4.137  -4.081  1.00 87.86 336 A 1 
ATOM   2731 C  CD2 . LEU A 1 336 ? -17.040 -4.040  -2.266  1.00 88.33 336 A 1 
ATOM   2732 N  N   . TYR A 1 337 ? -17.346 0.221   -0.704  1.00 97.31 337 A 1 
ATOM   2733 C  CA  . TYR A 1 337 ? -16.848 1.590   -0.642  1.00 97.49 337 A 1 
ATOM   2734 C  C   . TYR A 1 337 ? -15.707 1.771   -1.635  1.00 97.69 337 A 1 
ATOM   2735 O  O   . TYR A 1 337 ? -14.994 0.810   -1.930  1.00 96.88 337 A 1 
ATOM   2736 C  CB  . TYR A 1 337 ? -16.379 1.899   0.780   1.00 97.19 337 A 1 
ATOM   2737 C  CG  . TYR A 1 337 ? -17.490 1.934   1.811   1.00 97.25 337 A 1 
ATOM   2738 C  CD1 . TYR A 1 337 ? -18.156 3.140   2.086   1.00 95.88 337 A 1 
ATOM   2739 C  CD2 . TYR A 1 337 ? -17.865 0.766   2.509   1.00 96.07 337 A 1 
ATOM   2740 C  CE1 . TYR A 1 337 ? -19.179 3.198   3.041   1.00 95.32 337 A 1 
ATOM   2741 C  CE2 . TYR A 1 337 ? -18.895 0.809   3.470   1.00 95.39 337 A 1 
ATOM   2742 C  CZ  . TYR A 1 337 ? -19.549 2.032   3.733   1.00 95.91 337 A 1 
ATOM   2743 O  OH  . TYR A 1 337 ? -20.546 2.083   4.666   1.00 94.76 337 A 1 
ATOM   2744 N  N   . SER A 1 338 ? -15.493 2.997   -2.103  1.00 97.34 338 A 1 
ATOM   2745 C  CA  . SER A 1 338 ? -14.187 3.375   -2.638  1.00 97.52 338 A 1 
ATOM   2746 C  C   . SER A 1 338 ? -13.352 4.021   -1.531  1.00 97.63 338 A 1 
ATOM   2747 O  O   . SER A 1 338 ? -13.864 4.806   -0.728  1.00 97.26 338 A 1 
ATOM   2748 C  CB  . SER A 1 338 ? -14.282 4.271   -3.879  1.00 97.04 338 A 1 
ATOM   2749 O  OG  . SER A 1 338 ? -14.732 5.566   -3.583  1.00 94.70 338 A 1 
ATOM   2750 N  N   . LEU A 1 339 ? -12.073 3.682   -1.498  1.00 98.05 339 A 1 
ATOM   2751 C  CA  . LEU A 1 339 ? -11.082 4.379   -0.686  1.00 98.06 339 A 1 
ATOM   2752 C  C   . LEU A 1 339 ? -10.513 5.518   -1.528  1.00 98.13 339 A 1 
ATOM   2753 O  O   . LEU A 1 339 ? -9.762  5.273   -2.471  1.00 97.66 339 A 1 
ATOM   2754 C  CB  . LEU A 1 339 ? -9.994  3.396   -0.228  1.00 97.73 339 A 1 
ATOM   2755 C  CG  . LEU A 1 339 ? -10.496 2.189   0.586   1.00 96.83 339 A 1 
ATOM   2756 C  CD1 . LEU A 1 339 ? -9.322  1.285   0.939   1.00 95.31 339 A 1 
ATOM   2757 C  CD2 . LEU A 1 339 ? -11.195 2.613   1.880   1.00 94.78 339 A 1 
ATOM   2758 N  N   . SER A 1 340 ? -10.904 6.754   -1.227  1.00 98.03 340 A 1 
ATOM   2759 C  CA  . SER A 1 340 ? -10.284 7.929   -1.819  1.00 97.97 340 A 1 
ATOM   2760 C  C   . SER A 1 340 ? -8.972  8.241   -1.093  1.00 98.06 340 A 1 
ATOM   2761 O  O   . SER A 1 340 ? -8.702  7.662   -0.040  1.00 97.14 340 A 1 
ATOM   2762 C  CB  . SER A 1 340 ? -11.246 9.120   -1.812  1.00 97.24 340 A 1 
ATOM   2763 O  OG  . SER A 1 340 ? -10.874 10.012  -2.835  1.00 89.67 340 A 1 
ATOM   2764 N  N   . ALA A 1 341 ? -8.139  9.106   -1.658  1.00 98.12 341 A 1 
ATOM   2765 C  CA  . ALA A 1 341 ? -6.853  9.463   -1.072  1.00 98.02 341 A 1 
ATOM   2766 C  C   . ALA A 1 341 ? -6.595  10.968  -1.156  1.00 98.13 341 A 1 
ATOM   2767 O  O   . ALA A 1 341 ? -7.084  11.616  -2.089  1.00 97.13 341 A 1 
ATOM   2768 C  CB  . ALA A 1 341 ? -5.756  8.651   -1.767  1.00 97.34 341 A 1 
ATOM   2769 N  N   . PRO A 1 342 ? -5.806  11.532  -0.217  1.00 98.09 342 A 1 
ATOM   2770 C  CA  . PRO A 1 342 ? -5.329  12.900  -0.309  1.00 98.01 342 A 1 
ATOM   2771 C  C   . PRO A 1 342 ? -4.532  13.117  -1.595  1.00 98.30 342 A 1 
ATOM   2772 O  O   . PRO A 1 342 ? -3.785  12.239  -2.027  1.00 97.81 342 A 1 
ATOM   2773 C  CB  . PRO A 1 342 ? -4.452  13.140  0.928   1.00 96.95 342 A 1 
ATOM   2774 C  CG  . PRO A 1 342 ? -4.910  12.060  1.898   1.00 94.48 342 A 1 
ATOM   2775 C  CD  . PRO A 1 342 ? -5.303  10.905  0.985   1.00 97.08 342 A 1 
ATOM   2776 N  N   . SER A 1 343 ? -4.679  14.288  -2.185  1.00 98.28 343 A 1 
ATOM   2777 C  CA  . SER A 1 343 ? -3.953  14.689  -3.382  1.00 98.47 343 A 1 
ATOM   2778 C  C   . SER A 1 343 ? -2.507  15.111  -3.083  1.00 98.53 343 A 1 
ATOM   2779 O  O   . SER A 1 343 ? -2.130  15.382  -1.941  1.00 98.32 343 A 1 
ATOM   2780 C  CB  . SER A 1 343 ? -4.707  15.814  -4.090  1.00 97.94 343 A 1 
ATOM   2781 O  OG  . SER A 1 343 ? -4.837  16.938  -3.252  1.00 95.81 343 A 1 
ATOM   2782 N  N   . VAL A 1 344 ? -1.703  15.204  -4.142  1.00 98.67 344 A 1 
ATOM   2783 C  CA  . VAL A 1 344 ? -0.438  15.942  -4.086  1.00 98.62 344 A 1 
ATOM   2784 C  C   . VAL A 1 344 ? -0.714  17.439  -4.010  1.00 98.63 344 A 1 
ATOM   2785 O  O   . VAL A 1 344 ? -0.073  18.147  -3.236  1.00 98.32 344 A 1 
ATOM   2786 C  CB  . VAL A 1 344 ? 0.428   15.653  -5.327  1.00 98.54 344 A 1 
ATOM   2787 C  CG1 . VAL A 1 344 ? 1.764   16.402  -5.277  1.00 97.99 344 A 1 
ATOM   2788 C  CG2 . VAL A 1 344 ? 0.715   14.154  -5.474  1.00 98.09 344 A 1 
ATOM   2789 N  N   . SER A 1 345 ? -1.672  17.940  -4.804  1.00 98.53 345 A 1 
ATOM   2790 C  CA  . SER A 1 345 ? -2.078  19.338  -4.803  1.00 98.40 345 A 1 
ATOM   2791 C  C   . SER A 1 345 ? -2.738  19.709  -3.470  1.00 98.34 345 A 1 
ATOM   2792 O  O   . SER A 1 345 ? -3.701  19.062  -3.066  1.00 98.03 345 A 1 
ATOM   2793 C  CB  . SER A 1 345 ? -3.046  19.612  -5.951  1.00 98.26 345 A 1 
ATOM   2794 O  OG  . SER A 1 345 ? -3.461  20.966  -5.883  1.00 97.03 345 A 1 
ATOM   2795 N  N   . PRO A 1 346 ? -2.284  20.783  -2.798  1.00 98.13 346 A 1 
ATOM   2796 C  CA  . PRO A 1 346 ? -2.931  21.295  -1.603  1.00 97.60 346 A 1 
ATOM   2797 C  C   . PRO A 1 346 ? -4.086  22.276  -1.901  1.00 96.78 346 A 1 
ATOM   2798 O  O   . PRO A 1 346 ? -4.531  22.999  -1.017  1.00 94.81 346 A 1 
ATOM   2799 C  CB  . PRO A 1 346 ? -1.793  21.923  -0.793  1.00 97.41 346 A 1 
ATOM   2800 C  CG  . PRO A 1 346 ? -0.859  22.460  -1.885  1.00 96.40 346 A 1 
ATOM   2801 C  CD  . PRO A 1 346 ? -1.024  21.465  -3.033  1.00 97.81 346 A 1 
ATOM   2802 N  N   . THR A 1 347 ? -4.599  22.313  -3.130  1.00 97.11 347 A 1 
ATOM   2803 C  CA  . THR A 1 347 ? -5.634  23.279  -3.550  1.00 96.36 347 A 1 
ATOM   2804 C  C   . THR A 1 347 ? -6.951  23.164  -2.768  1.00 94.77 347 A 1 
ATOM   2805 O  O   . THR A 1 347 ? -7.634  24.165  -2.568  1.00 92.19 347 A 1 
ATOM   2806 C  CB  . THR A 1 347 ? -5.884  23.172  -5.063  1.00 95.96 347 A 1 
ATOM   2807 O  OG1 . THR A 1 347 ? -6.574  24.303  -5.519  1.00 91.09 347 A 1 
ATOM   2808 C  CG2 . THR A 1 347 ? -6.695  21.950  -5.482  1.00 91.29 347 A 1 
ATOM   2809 N  N   . HIS A 1 348 ? -7.277  21.980  -2.258  1.00 95.17 348 A 1 
ATOM   2810 C  CA  . HIS A 1 348 ? -8.468  21.754  -1.430  1.00 93.02 348 A 1 
ATOM   2811 C  C   . HIS A 1 348 ? -8.190  21.839  0.075   1.00 91.73 348 A 1 
ATOM   2812 O  O   . HIS A 1 348 ? -8.941  21.289  0.881   1.00 87.25 348 A 1 
ATOM   2813 C  CB  . HIS A 1 348 ? -9.149  20.427  -1.824  1.00 91.59 348 A 1 
ATOM   2814 C  CG  . HIS A 1 348 ? -9.778  20.403  -3.193  1.00 90.02 348 A 1 
ATOM   2815 N  ND1 . HIS A 1 348 ? -10.553 19.362  -3.676  1.00 78.27 348 A 1 
ATOM   2816 C  CD2 . HIS A 1 348 ? -9.757  21.352  -4.180  1.00 79.80 348 A 1 
ATOM   2817 C  CE1 . HIS A 1 348 ? -10.957 19.678  -4.913  1.00 80.60 348 A 1 
ATOM   2818 N  NE2 . HIS A 1 348 ? -10.505 20.884  -5.255  1.00 83.01 348 A 1 
ATOM   2819 N  N   . TYR A 1 349 ? -7.116  22.529  0.454   1.00 93.50 349 A 1 
ATOM   2820 C  CA  . TYR A 1 349 ? -6.688  22.697  1.842   1.00 92.64 349 A 1 
ATOM   2821 C  C   . TYR A 1 349 ? -6.279  21.383  2.539   1.00 93.18 349 A 1 
ATOM   2822 O  O   . TYR A 1 349 ? -6.379  21.251  3.755   1.00 91.39 349 A 1 
ATOM   2823 C  CB  . TYR A 1 349 ? -7.731  23.521  2.635   1.00 90.04 349 A 1 
ATOM   2824 C  CG  . TYR A 1 349 ? -7.137  24.385  3.712   1.00 84.15 349 A 1 
ATOM   2825 C  CD1 . TYR A 1 349 ? -6.736  23.830  4.942   1.00 80.44 349 A 1 
ATOM   2826 C  CD2 . TYR A 1 349 ? -6.967  25.765  3.485   1.00 80.15 349 A 1 
ATOM   2827 C  CE1 . TYR A 1 349 ? -6.150  24.633  5.934   1.00 75.36 349 A 1 
ATOM   2828 C  CE2 . TYR A 1 349 ? -6.395  26.583  4.473   1.00 74.08 349 A 1 
ATOM   2829 C  CZ  . TYR A 1 349 ? -5.980  26.013  5.701   1.00 74.42 349 A 1 
ATOM   2830 O  OH  . TYR A 1 349 ? -5.411  26.797  6.664   1.00 68.01 349 A 1 
ATOM   2831 N  N   . ASN A 1 350 ? -5.792  20.405  1.785   1.00 95.29 350 A 1 
ATOM   2832 C  CA  . ASN A 1 350 ? -5.162  19.206  2.321   1.00 95.89 350 A 1 
ATOM   2833 C  C   . ASN A 1 350 ? -3.637  19.362  2.351   1.00 96.59 350 A 1 
ATOM   2834 O  O   . ASN A 1 350 ? -3.060  20.054  1.516   1.00 96.27 350 A 1 
ATOM   2835 C  CB  . ASN A 1 350 ? -5.596  17.971  1.511   1.00 95.51 350 A 1 
ATOM   2836 C  CG  . ASN A 1 350 ? -5.109  18.042  0.077   1.00 95.05 350 A 1 
ATOM   2837 O  OD1 . ASN A 1 350 ? -5.659  18.748  -0.750  1.00 87.65 350 A 1 
ATOM   2838 N  ND2 . ASN A 1 350 ? -4.050  17.329  -0.241  1.00 88.71 350 A 1 
ATOM   2839 N  N   . ASN A 1 351 ? -2.972  18.671  3.271   1.00 97.32 351 A 1 
ATOM   2840 C  CA  . ASN A 1 351 ? -1.537  18.460  3.151   1.00 97.77 351 A 1 
ATOM   2841 C  C   . ASN A 1 351 ? -1.242  17.502  1.988   1.00 98.26 351 A 1 
ATOM   2842 O  O   . ASN A 1 351 ? -2.014  16.557  1.764   1.00 98.19 351 A 1 
ATOM   2843 C  CB  . ASN A 1 351 ? -0.976  17.942  4.474   1.00 97.38 351 A 1 
ATOM   2844 C  CG  . ASN A 1 351 ? -0.753  19.057  5.481   1.00 96.95 351 A 1 
ATOM   2845 O  OD1 . ASN A 1 351 ? -0.302  20.142  5.148   1.00 94.26 351 A 1 
ATOM   2846 N  ND2 . ASN A 1 351 ? -1.025  18.807  6.742   1.00 93.53 351 A 1 
ATOM   2847 N  N   . PRO A 1 352 ? -0.139  17.703  1.238   1.00 98.53 352 A 1 
ATOM   2848 C  CA  . PRO A 1 352 ? 0.233   16.802  0.156   1.00 98.60 352 A 1 
ATOM   2849 C  C   . PRO A 1 352 ? 0.590   15.417  0.682   1.00 98.79 352 A 1 
ATOM   2850 O  O   . PRO A 1 352 ? 1.202   15.277  1.750   1.00 98.49 352 A 1 
ATOM   2851 C  CB  . PRO A 1 352 ? 1.425   17.469  -0.530  1.00 98.52 352 A 1 
ATOM   2852 C  CG  . PRO A 1 352 ? 2.059   18.293  0.594   1.00 97.79 352 A 1 
ATOM   2853 C  CD  . PRO A 1 352 ? 0.843   18.751  1.398   1.00 98.53 352 A 1 
ATOM   2854 N  N   . GLY A 1 353 ? 0.268   14.380  -0.092  1.00 98.65 353 A 1 
ATOM   2855 C  CA  . GLY A 1 353 ? 0.499   13.005  0.311   1.00 98.67 353 A 1 
ATOM   2856 C  C   . GLY A 1 353 ? 0.704   12.031  -0.836  1.00 98.89 353 A 1 
ATOM   2857 O  O   . GLY A 1 353 ? 0.536   12.345  -2.013  1.00 98.66 353 A 1 
ATOM   2858 N  N   . PHE A 1 354 ? 1.096   10.825  -0.468  1.00 98.75 354 A 1 
ATOM   2859 C  CA  . PHE A 1 354 ? 1.126   9.650   -1.338  1.00 98.79 354 A 1 
ATOM   2860 C  C   . PHE A 1 354 ? 0.793   8.402   -0.519  1.00 98.76 354 A 1 
ATOM   2861 O  O   . PHE A 1 354 ? 0.975   8.382   0.703   1.00 98.58 354 A 1 
ATOM   2862 C  CB  . PHE A 1 354 ? 2.485   9.526   -2.044  1.00 98.75 354 A 1 
ATOM   2863 C  CG  . PHE A 1 354 ? 3.679   9.366   -1.121  1.00 98.79 354 A 1 
ATOM   2864 C  CD1 . PHE A 1 354 ? 4.378   10.501  -0.658  1.00 98.53 354 A 1 
ATOM   2865 C  CD2 . PHE A 1 354 ? 4.121   8.089   -0.739  1.00 98.47 354 A 1 
ATOM   2866 C  CE1 . PHE A 1 354 ? 5.501   10.365  0.172   1.00 98.20 354 A 1 
ATOM   2867 C  CE2 . PHE A 1 354 ? 5.243   7.942   0.095   1.00 98.14 354 A 1 
ATOM   2868 C  CZ  . PHE A 1 354 ? 5.940   9.077   0.554   1.00 98.31 354 A 1 
ATOM   2869 N  N   . ARG A 1 355 ? 0.317   7.357   -1.169  1.00 98.74 355 A 1 
ATOM   2870 C  CA  . ARG A 1 355 ? -0.156  6.149   -0.493  1.00 98.78 355 A 1 
ATOM   2871 C  C   . ARG A 1 355 ? 0.561   4.907   -1.018  1.00 98.72 355 A 1 
ATOM   2872 O  O   . ARG A 1 355 ? 0.635   4.677   -2.221  1.00 98.48 355 A 1 
ATOM   2873 C  CB  . ARG A 1 355 ? -1.684  6.086   -0.626  1.00 98.58 355 A 1 
ATOM   2874 C  CG  . ARG A 1 355 ? -2.300  4.934   0.168   1.00 98.20 355 A 1 
ATOM   2875 C  CD  . ARG A 1 355 ? -3.836  5.021   0.182   1.00 97.82 355 A 1 
ATOM   2876 N  NE  . ARG A 1 355 ? -4.308  6.095   1.071   1.00 97.41 355 A 1 
ATOM   2877 C  CZ  . ARG A 1 355 ? -5.549  6.452   1.318   1.00 97.41 355 A 1 
ATOM   2878 N  NH1 . ARG A 1 355 ? -6.569  5.887   0.743   1.00 95.32 355 A 1 
ATOM   2879 N  NH2 . ARG A 1 355 ? -5.800  7.394   2.176   1.00 94.99 355 A 1 
ATOM   2880 N  N   . HIS A 1 356 ? 1.061   4.076   -0.101  1.00 98.40 356 A 1 
ATOM   2881 C  CA  . HIS A 1 356 ? 1.658   2.786   -0.425  1.00 98.30 356 A 1 
ATOM   2882 C  C   . HIS A 1 356 ? 0.659   1.661   -0.139  1.00 98.19 356 A 1 
ATOM   2883 O  O   . HIS A 1 356 ? 0.331   1.425   1.021   1.00 97.71 356 A 1 
ATOM   2884 C  CB  . HIS A 1 356 ? 2.950   2.623   0.383   1.00 98.24 356 A 1 
ATOM   2885 C  CG  . HIS A 1 356 ? 3.749   1.381   0.073   1.00 98.13 356 A 1 
ATOM   2886 N  ND1 . HIS A 1 356 ? 4.745   0.858   0.888   1.00 91.93 356 A 1 
ATOM   2887 C  CD2 . HIS A 1 356 ? 3.704   0.609   -1.059  1.00 93.33 356 A 1 
ATOM   2888 C  CE1 . HIS A 1 356 ? 5.280   -0.190  0.250   1.00 94.37 356 A 1 
ATOM   2889 N  NE2 . HIS A 1 356 ? 4.670   -0.373  -0.928  1.00 95.11 356 A 1 
ATOM   2890 N  N   . TYR A 1 357 ? 0.179   0.989   -1.179  1.00 98.23 357 A 1 
ATOM   2891 C  CA  . TYR A 1 357 ? -0.695  -0.164  -1.054  1.00 98.19 357 A 1 
ATOM   2892 C  C   . TYR A 1 357 ? 0.103   -1.470  -1.014  1.00 97.89 357 A 1 
ATOM   2893 O  O   . TYR A 1 357 ? 1.001   -1.676  -1.837  1.00 97.36 357 A 1 
ATOM   2894 C  CB  . TYR A 1 357 ? -1.710  -0.178  -2.194  1.00 98.12 357 A 1 
ATOM   2895 C  CG  . TYR A 1 357 ? -2.882  0.754   -1.979  1.00 98.12 357 A 1 
ATOM   2896 C  CD1 . TYR A 1 357 ? -3.951  0.364   -1.141  1.00 97.41 357 A 1 
ATOM   2897 C  CD2 . TYR A 1 357 ? -2.937  2.006   -2.619  1.00 97.41 357 A 1 
ATOM   2898 C  CE1 . TYR A 1 357 ? -5.061  1.198   -0.961  1.00 96.94 357 A 1 
ATOM   2899 C  CE2 . TYR A 1 357 ? -4.048  2.854   -2.437  1.00 96.91 357 A 1 
ATOM   2900 C  CZ  . TYR A 1 357 ? -5.113  2.445   -1.610  1.00 97.24 357 A 1 
ATOM   2901 O  OH  . TYR A 1 357 ? -6.203  3.255   -1.441  1.00 96.32 357 A 1 
ATOM   2902 N  N   . LEU A 1 358 ? -0.268  -2.348  -0.087  1.00 97.50 358 A 1 
ATOM   2903 C  CA  . LEU A 1 358 ? 0.327   -3.656  0.144   1.00 97.15 358 A 1 
ATOM   2904 C  C   . LEU A 1 358 ? -0.753  -4.720  -0.061  1.00 96.76 358 A 1 
ATOM   2905 O  O   . LEU A 1 358 ? -1.747  -4.730  0.660   1.00 95.53 358 A 1 
ATOM   2906 C  CB  . LEU A 1 358 ? 0.886   -3.711  1.579   1.00 96.61 358 A 1 
ATOM   2907 C  CG  . LEU A 1 358 ? 1.894   -2.609  1.955   1.00 94.65 358 A 1 
ATOM   2908 C  CD1 . LEU A 1 358 ? 2.261   -2.726  3.434   1.00 89.72 358 A 1 
ATOM   2909 C  CD2 . LEU A 1 358 ? 3.178   -2.707  1.143   1.00 88.77 358 A 1 
ATOM   2910 N  N   . LEU A 1 359 ? -0.560  -5.621  -1.025  1.00 96.24 359 A 1 
ATOM   2911 C  CA  . LEU A 1 359 ? -1.502  -6.708  -1.292  1.00 95.84 359 A 1 
ATOM   2912 C  C   . LEU A 1 359 ? -0.892  -8.041  -0.867  1.00 95.26 359 A 1 
ATOM   2913 O  O   . LEU A 1 359 ? 0.241   -8.361  -1.228  1.00 93.67 359 A 1 
ATOM   2914 C  CB  . LEU A 1 359 ? -1.921  -6.729  -2.775  1.00 95.11 359 A 1 
ATOM   2915 C  CG  . LEU A 1 359 ? -2.968  -5.673  -3.170  1.00 90.95 359 A 1 
ATOM   2916 C  CD1 . LEU A 1 359 ? -2.418  -4.251  -3.216  1.00 83.59 359 A 1 
ATOM   2917 C  CD2 . LEU A 1 359 ? -3.511  -5.991  -4.563  1.00 83.37 359 A 1 
ATOM   2918 N  N   . ASP A 1 360 ? -1.667  -8.839  -0.147  1.00 91.90 360 A 1 
ATOM   2919 C  CA  . ASP A 1 360 ? -1.385  -10.244 0.088   1.00 89.36 360 A 1 
ATOM   2920 C  C   . ASP A 1 360 ? -2.240  -11.062 -0.887  1.00 87.76 360 A 1 
ATOM   2921 O  O   . ASP A 1 360 ? -3.462  -11.153 -0.730  1.00 80.67 360 A 1 
ATOM   2922 C  CB  . ASP A 1 360 ? -1.645  -10.596 1.556   1.00 85.04 360 A 1 
ATOM   2923 C  CG  . ASP A 1 360 ? -1.128  -11.983 1.942   1.00 80.57 360 A 1 
ATOM   2924 O  OD1 . ASP A 1 360 ? -0.406  -12.603 1.127   1.00 74.16 360 A 1 
ATOM   2925 O  OD2 . ASP A 1 360 ? -1.411  -12.399 3.085   1.00 74.00 360 A 1 
ATOM   2926 N  N   . GLN A 1 361 ? -1.594  -11.578 -1.925  1.00 81.93 361 A 1 
ATOM   2927 C  CA  . GLN A 1 361 ? -2.267  -12.102 -3.109  1.00 79.47 361 A 1 
ATOM   2928 C  C   . GLN A 1 361 ? -3.273  -11.082 -3.672  1.00 80.43 361 A 1 
ATOM   2929 O  O   . GLN A 1 361 ? -2.885  -9.998  -4.112  1.00 75.14 361 A 1 
ATOM   2930 C  CB  . GLN A 1 361 ? -2.860  -13.500 -2.825  1.00 73.94 361 A 1 
ATOM   2931 C  CG  . GLN A 1 361 ? -1.801  -14.480 -2.293  1.00 68.23 361 A 1 
ATOM   2932 C  CD  . GLN A 1 361 ? -2.384  -15.868 -2.040  1.00 62.17 361 A 1 
ATOM   2933 O  OE1 . GLN A 1 361 ? -3.565  -16.144 -2.167  1.00 56.68 361 A 1 
ATOM   2934 N  NE2 . GLN A 1 361 ? -1.556  -16.808 -1.666  1.00 54.38 361 A 1 
ATOM   2935 N  N   . GLU A 1 362 ? -4.563  -11.411 -3.644  1.00 80.78 362 A 1 
ATOM   2936 C  CA  . GLU A 1 362 ? -5.647  -10.609 -4.229  1.00 79.13 362 A 1 
ATOM   2937 C  C   . GLU A 1 362 ? -6.297  -9.592  -3.274  1.00 82.35 362 A 1 
ATOM   2938 O  O   . GLU A 1 362 ? -7.179  -8.829  -3.691  1.00 78.17 362 A 1 
ATOM   2939 C  CB  . GLU A 1 362 ? -6.692  -11.583 -4.774  1.00 73.47 362 A 1 
ATOM   2940 C  CG  . GLU A 1 362 ? -7.266  -12.532 -3.694  1.00 68.32 362 A 1 
ATOM   2941 C  CD  . GLU A 1 362 ? -7.103  -14.015 -4.014  1.00 60.32 362 A 1 
ATOM   2942 O  OE1 . GLU A 1 362 ? -7.998  -14.795 -3.614  1.00 56.26 362 A 1 
ATOM   2943 O  OE2 . GLU A 1 362 ? -6.120  -14.375 -4.688  1.00 58.13 362 A 1 
ATOM   2944 N  N   . ILE A 1 363 ? -5.931  -9.602  -1.999  1.00 85.91 363 A 1 
ATOM   2945 C  CA  . ILE A 1 363 ? -6.555  -8.791  -0.953  1.00 86.60 363 A 1 
ATOM   2946 C  C   . ILE A 1 363 ? -5.586  -7.688  -0.540  1.00 89.66 363 A 1 
ATOM   2947 O  O   . ILE A 1 363 ? -4.401  -7.944  -0.348  1.00 88.27 363 A 1 
ATOM   2948 C  CB  . ILE A 1 363 ? -7.006  -9.669  0.230   1.00 81.83 363 A 1 
ATOM   2949 C  CG1 . ILE A 1 363 ? -7.999  -10.762 -0.253  1.00 73.19 363 A 1 
ATOM   2950 C  CG2 . ILE A 1 363 ? -7.647  -8.822  1.340   1.00 70.82 363 A 1 
ATOM   2951 C  CD1 . ILE A 1 363 ? -8.454  -11.741 0.839   1.00 68.11 363 A 1 
ATOM   2952 N  N   . ILE A 1 364 ? -6.090  -6.473  -0.338  1.00 90.85 364 A 1 
ATOM   2953 C  CA  . ILE A 1 364 ? -5.276  -5.442  0.308   1.00 91.02 364 A 1 
ATOM   2954 C  C   . ILE A 1 364 ? -5.033  -5.885  1.749   1.00 92.28 364 A 1 
ATOM   2955 O  O   . ILE A 1 364 ? -5.969  -5.972  2.547   1.00 92.52 364 A 1 
ATOM   2956 C  CB  . ILE A 1 364 ? -5.902  -4.036  0.257   1.00 90.64 364 A 1 
ATOM   2957 C  CG1 . ILE A 1 364 ? -6.222  -3.589  -1.181  1.00 86.13 364 A 1 
ATOM   2958 C  CG2 . ILE A 1 364 ? -4.939  -3.023  0.918   1.00 85.91 364 A 1 
ATOM   2959 C  CD1 . ILE A 1 364 ? -6.960  -2.243  -1.254  1.00 83.40 364 A 1 
ATOM   2960 N  N   . LYS A 1 365 ? -3.781  -6.141  2.079   1.00 94.12 365 A 1 
ATOM   2961 C  CA  . LYS A 1 365 ? -3.358  -6.435  3.447   1.00 94.01 365 A 1 
ATOM   2962 C  C   . LYS A 1 365 ? -3.361  -5.164  4.286   1.00 95.03 365 A 1 
ATOM   2963 O  O   . LYS A 1 365 ? -3.884  -5.156  5.395   1.00 93.59 365 A 1 
ATOM   2964 C  CB  . LYS A 1 365 ? -1.982  -7.114  3.415   1.00 92.18 365 A 1 
ATOM   2965 C  CG  . LYS A 1 365 ? -1.575  -7.534  4.829   1.00 85.20 365 A 1 
ATOM   2966 C  CD  . LYS A 1 365 ? -0.268  -8.333  4.806   1.00 78.98 365 A 1 
ATOM   2967 C  CE  . LYS A 1 365 ? 0.065   -8.753  6.233   1.00 71.46 365 A 1 
ATOM   2968 N  NZ  . LYS A 1 365 ? 1.223   -9.657  6.254   1.00 61.69 365 A 1 
ATOM   2969 N  N   . ASP A 1 366 ? -2.791  -4.096  3.739   1.00 96.26 366 A 1 
ATOM   2970 C  CA  . ASP A 1 366 ? -2.720  -2.795  4.395   1.00 96.89 366 A 1 
ATOM   2971 C  C   . ASP A 1 366 ? -2.448  -1.685  3.373   1.00 97.13 366 A 1 
ATOM   2972 O  O   . ASP A 1 366 ? -2.069  -1.945  2.232   1.00 96.89 366 A 1 
ATOM   2973 C  CB  . ASP A 1 366 ? -1.612  -2.823  5.467   1.00 96.49 366 A 1 
ATOM   2974 C  CG  . ASP A 1 366 ? -1.863  -1.856  6.621   1.00 96.25 366 A 1 
ATOM   2975 O  OD1 . ASP A 1 366 ? -2.841  -1.080  6.576   1.00 95.28 366 A 1 
ATOM   2976 O  OD2 . ASP A 1 366 ? -1.102  -1.918  7.617   1.00 95.04 366 A 1 
ATOM   2977 N  N   . PHE A 1 367 ? -2.588  -0.429  3.798   1.00 97.33 367 A 1 
ATOM   2978 C  CA  . PHE A 1 367 ? -1.919  0.691   3.162   1.00 97.77 367 A 1 
ATOM   2979 C  C   . PHE A 1 367 ? -1.251  1.578   4.207   1.00 97.87 367 A 1 
ATOM   2980 O  O   . PHE A 1 367 ? -1.669  1.651   5.365   1.00 97.59 367 A 1 
ATOM   2981 C  CB  . PHE A 1 367 ? -2.858  1.464   2.219   1.00 97.79 367 A 1 
ATOM   2982 C  CG  . PHE A 1 367 ? -3.896  2.347   2.896   1.00 98.03 367 A 1 
ATOM   2983 C  CD1 . PHE A 1 367 ? -5.265  2.024   2.781   1.00 96.99 367 A 1 
ATOM   2984 C  CD2 . PHE A 1 367 ? -3.529  3.523   3.567   1.00 96.71 367 A 1 
ATOM   2985 C  CE1 . PHE A 1 367 ? -6.243  2.866   3.335   1.00 96.28 367 A 1 
ATOM   2986 C  CE2 . PHE A 1 367 ? -4.507  4.367   4.135   1.00 95.82 367 A 1 
ATOM   2987 C  CZ  . PHE A 1 367 ? -5.860  4.036   4.016   1.00 96.78 367 A 1 
ATOM   2988 N  N   . ILE A 1 368 ? -0.224  2.284   3.765   1.00 98.27 368 A 1 
ATOM   2989 C  CA  . ILE A 1 368 ? 0.478   3.300   4.540   1.00 98.38 368 A 1 
ATOM   2990 C  C   . ILE A 1 368 ? 0.255   4.643   3.845   1.00 98.46 368 A 1 
ATOM   2991 O  O   . ILE A 1 368 ? 0.614   4.803   2.675   1.00 98.42 368 A 1 
ATOM   2992 C  CB  . ILE A 1 368 ? 1.980   2.956   4.672   1.00 98.05 368 A 1 
ATOM   2993 C  CG1 . ILE A 1 368 ? 2.198   1.489   5.122   1.00 96.39 368 A 1 
ATOM   2994 C  CG2 . ILE A 1 368 ? 2.619   3.940   5.660   1.00 96.62 368 A 1 
ATOM   2995 C  CD1 . ILE A 1 368 ? 3.664   1.050   5.205   1.00 89.58 368 A 1 
ATOM   2996 N  N   . GLN A 1 369 ? -0.353  5.598   4.556   1.00 98.53 369 A 1 
ATOM   2997 C  CA  . GLN A 1 369 ? -0.492  6.976   4.095   1.00 98.69 369 A 1 
ATOM   2998 C  C   . GLN A 1 369 ? 0.716   7.778   4.552   1.00 98.66 369 A 1 
ATOM   2999 O  O   . GLN A 1 369 ? 1.059   7.774   5.732   1.00 98.49 369 A 1 
ATOM   3000 C  CB  . GLN A 1 369 ? -1.810  7.565   4.635   1.00 98.59 369 A 1 
ATOM   3001 C  CG  . GLN A 1 369 ? -2.078  8.990   4.120   1.00 98.00 369 A 1 
ATOM   3002 C  CD  . GLN A 1 369 ? -2.211  9.043   2.598   1.00 98.33 369 A 1 
ATOM   3003 O  OE1 . GLN A 1 369 ? -2.872  8.220   1.984   1.00 94.81 369 A 1 
ATOM   3004 N  NE2 . GLN A 1 369 ? -1.567  9.982   1.941   1.00 94.35 369 A 1 
ATOM   3005 N  N   . TYR A 1 370 ? 1.344   8.465   3.610   1.00 98.77 370 A 1 
ATOM   3006 C  CA  . TYR A 1 370 ? 2.415   9.423   3.853   1.00 98.78 370 A 1 
ATOM   3007 C  C   . TYR A 1 370 ? 1.914   10.836  3.570   1.00 98.71 370 A 1 
ATOM   3008 O  O   . TYR A 1 370 ? 1.074   11.027  2.699   1.00 98.58 370 A 1 
ATOM   3009 C  CB  . TYR A 1 370 ? 3.624   9.097   2.982   1.00 98.72 370 A 1 
ATOM   3010 C  CG  . TYR A 1 370 ? 4.263   7.758   3.266   1.00 98.65 370 A 1 
ATOM   3011 C  CD1 . TYR A 1 370 ? 5.356   7.656   4.154   1.00 98.22 370 A 1 
ATOM   3012 C  CD2 . TYR A 1 370 ? 3.771   6.585   2.654   1.00 98.19 370 A 1 
ATOM   3013 C  CE1 . TYR A 1 370 ? 5.947   6.424   4.418   1.00 97.74 370 A 1 
ATOM   3014 C  CE2 . TYR A 1 370 ? 4.357   5.335   2.921   1.00 97.79 370 A 1 
ATOM   3015 C  CZ  . TYR A 1 370 ? 5.442   5.266   3.800   1.00 97.84 370 A 1 
ATOM   3016 O  OH  . TYR A 1 370 ? 6.023   4.037   4.070   1.00 96.88 370 A 1 
ATOM   3017 N  N   . TYR A 1 371 ? 2.468   11.810  4.279   1.00 98.75 371 A 1 
ATOM   3018 C  CA  . TYR A 1 371 ? 2.160   13.227  4.075   1.00 98.69 371 A 1 
ATOM   3019 C  C   . TYR A 1 371 ? 3.359   14.110  4.438   1.00 98.75 371 A 1 
ATOM   3020 O  O   . TYR A 1 371 ? 4.323   13.654  5.061   1.00 98.46 371 A 1 
ATOM   3021 C  CB  . TYR A 1 371 ? 0.901   13.609  4.880   1.00 98.43 371 A 1 
ATOM   3022 C  CG  . TYR A 1 371 ? 1.130   13.960  6.340   1.00 98.26 371 A 1 
ATOM   3023 C  CD1 . TYR A 1 371 ? 1.716   13.037  7.234   1.00 97.77 371 A 1 
ATOM   3024 C  CD2 . TYR A 1 371 ? 0.764   15.232  6.818   1.00 97.61 371 A 1 
ATOM   3025 C  CE1 . TYR A 1 371 ? 1.950   13.391  8.568   1.00 96.79 371 A 1 
ATOM   3026 C  CE2 . TYR A 1 371 ? 0.988   15.594  8.155   1.00 96.55 371 A 1 
ATOM   3027 C  CZ  . TYR A 1 371 ? 1.592   14.673  9.030   1.00 96.38 371 A 1 
ATOM   3028 O  OH  . TYR A 1 371 ? 1.828   15.034  10.326  1.00 94.69 371 A 1 
ATOM   3029 N  N   . ALA A 1 372 ? 3.287   15.386  4.054   1.00 98.62 372 A 1 
ATOM   3030 C  CA  . ALA A 1 372 ? 4.145   16.447  4.573   1.00 98.55 372 A 1 
ATOM   3031 C  C   . ALA A 1 372 ? 3.270   17.606  5.052   1.00 98.41 372 A 1 
ATOM   3032 O  O   . ALA A 1 372 ? 2.372   18.044  4.334   1.00 97.96 372 A 1 
ATOM   3033 C  CB  . ALA A 1 372 ? 5.138   16.884  3.498   1.00 98.48 372 A 1 
ATOM   3034 N  N   . ASP A 1 373 ? 3.546   18.127  6.250   1.00 97.88 373 A 1 
ATOM   3035 C  CA  . ASP A 1 373 ? 2.823   19.288  6.770   1.00 97.28 373 A 1 
ATOM   3036 C  C   . ASP A 1 373 ? 3.404   20.582  6.184   1.00 97.36 373 A 1 
ATOM   3037 O  O   . ASP A 1 373 ? 4.560   20.921  6.417   1.00 96.53 373 A 1 
ATOM   3038 C  CB  . ASP A 1 373 ? 2.844   19.270  8.302   1.00 95.97 373 A 1 
ATOM   3039 C  CG  . ASP A 1 373 ? 1.842   20.246  8.917   1.00 94.46 373 A 1 
ATOM   3040 O  OD1 . ASP A 1 373 ? 1.429   21.200  8.218   1.00 92.00 373 A 1 
ATOM   3041 O  OD2 . ASP A 1 373 ? 1.466   20.037  10.089  1.00 89.97 373 A 1 
ATOM   3042 N  N   . ILE A 1 374 ? 2.592   21.323  5.430   1.00 96.87 374 A 1 
ATOM   3043 C  CA  . ILE A 1 374 ? 2.977   22.596  4.805   1.00 96.29 374 A 1 
ATOM   3044 C  C   . ILE A 1 374 ? 2.397   23.815  5.531   1.00 95.15 374 A 1 
ATOM   3045 O  O   . ILE A 1 374 ? 2.601   24.940  5.078   1.00 93.94 374 A 1 
ATOM   3046 C  CB  . ILE A 1 374 ? 2.661   22.614  3.297   1.00 96.61 374 A 1 
ATOM   3047 C  CG1 . ILE A 1 374 ? 1.146   22.571  3.015   1.00 96.33 374 A 1 
ATOM   3048 C  CG2 . ILE A 1 374 ? 3.396   21.465  2.574   1.00 95.81 374 A 1 
ATOM   3049 C  CD1 . ILE A 1 374 ? 0.795   22.966  1.566   1.00 96.04 374 A 1 
ATOM   3050 N  N   . MET A 1 375 ? 1.702   23.637  6.644   1.00 93.18 375 A 1 
ATOM   3051 C  CA  . MET A 1 375 ? 0.928   24.672  7.330   1.00 91.23 375 A 1 
ATOM   3052 C  C   . MET A 1 375 ? 1.756   25.926  7.656   1.00 90.89 375 A 1 
ATOM   3053 O  O   . MET A 1 375 ? 1.272   27.048  7.503   1.00 89.58 375 A 1 
ATOM   3054 C  CB  . MET A 1 375 ? 0.332   24.078  8.621   1.00 88.85 375 A 1 
ATOM   3055 C  CG  . MET A 1 375 ? -0.505  25.090  9.423   1.00 83.55 375 A 1 
ATOM   3056 S  SD  . MET A 1 375 ? -1.157  24.478  11.002  1.00 80.15 375 A 1 
ATOM   3057 C  CE  . MET A 1 375 ? 0.369   24.195  11.921  1.00 72.73 375 A 1 
ATOM   3058 N  N   . LEU A 1 376 ? 2.997   25.739  8.104   1.00 90.01 376 A 1 
ATOM   3059 C  CA  . LEU A 1 376 ? 3.887   26.827  8.527   1.00 89.44 376 A 1 
ATOM   3060 C  C   . LEU A 1 376 ? 4.923   27.217  7.467   1.00 90.76 376 A 1 
ATOM   3061 O  O   . LEU A 1 376 ? 5.938   27.824  7.811   1.00 89.41 376 A 1 
ATOM   3062 C  CB  . LEU A 1 376 ? 4.533   26.485  9.877   1.00 87.16 376 A 1 
ATOM   3063 C  CG  . LEU A 1 376 ? 3.553   26.347  11.052  1.00 83.49 376 A 1 
ATOM   3064 C  CD1 . LEU A 1 376 ? 4.338   26.056  12.323  1.00 79.31 376 A 1 
ATOM   3065 C  CD2 . LEU A 1 376 ? 2.734   27.627  11.288  1.00 77.91 376 A 1 
ATOM   3066 N  N   . ASN A 1 377 ? 4.683   26.869  6.195   1.00 92.23 377 A 1 
ATOM   3067 C  CA  . ASN A 1 377 ? 5.609   27.128  5.091   1.00 93.44 377 A 1 
ATOM   3068 C  C   . ASN A 1 377 ? 7.065   26.699  5.425   1.00 94.26 377 A 1 
ATOM   3069 O  O   . ASN A 1 377 ? 7.968   27.528  5.504   1.00 93.97 377 A 1 
ATOM   3070 C  CB  . ASN A 1 377 ? 5.459   28.601  4.670   1.00 93.17 377 A 1 
ATOM   3071 C  CG  . ASN A 1 377 ? 6.282   28.952  3.445   1.00 93.14 377 A 1 
ATOM   3072 O  OD1 . ASN A 1 377 ? 6.618   28.128  2.614   1.00 91.75 377 A 1 
ATOM   3073 N  ND2 . ASN A 1 377 ? 6.612   30.218  3.304   1.00 91.21 377 A 1 
ATOM   3074 N  N   . PRO A 1 378 ? 7.307   25.408  5.694   1.00 95.03 378 A 1 
ATOM   3075 C  CA  . PRO A 1 378 ? 8.611   24.926  6.125   1.00 95.51 378 A 1 
ATOM   3076 C  C   . PRO A 1 378 ? 9.677   25.127  5.043   1.00 95.82 378 A 1 
ATOM   3077 O  O   . PRO A 1 378 ? 9.410   25.035  3.839   1.00 95.12 378 A 1 
ATOM   3078 C  CB  . PRO A 1 378 ? 8.397   23.452  6.473   1.00 95.20 378 A 1 
ATOM   3079 C  CG  . PRO A 1 378 ? 7.235   23.046  5.564   1.00 94.36 378 A 1 
ATOM   3080 C  CD  . PRO A 1 378 ? 6.373   24.302  5.541   1.00 95.71 378 A 1 
ATOM   3081 N  N   . SER A 1 379 ? 10.925  25.349  5.474   1.00 96.24 379 A 1 
ATOM   3082 C  CA  . SER A 1 379 ? 12.067  25.486  4.565   1.00 95.97 379 A 1 
ATOM   3083 C  C   . SER A 1 379 ? 12.463  24.171  3.879   1.00 96.60 379 A 1 
ATOM   3084 O  O   . SER A 1 379 ? 13.096  24.190  2.822   1.00 95.10 379 A 1 
ATOM   3085 C  CB  . SER A 1 379 ? 13.273  26.033  5.330   1.00 94.51 379 A 1 
ATOM   3086 O  OG  . SER A 1 379 ? 13.578  25.213  6.445   1.00 86.70 379 A 1 
ATOM   3087 N  N   . GLU A 1 380 ? 12.103  23.035  4.477   1.00 96.71 380 A 1 
ATOM   3088 C  CA  . GLU A 1 380 ? 12.209  21.695  3.923   1.00 96.77 380 A 1 
ATOM   3089 C  C   . GLU A 1 380 ? 10.956  20.899  4.304   1.00 97.36 380 A 1 
ATOM   3090 O  O   . GLU A 1 380 ? 10.388  21.098  5.372   1.00 96.39 380 A 1 
ATOM   3091 C  CB  . GLU A 1 380 ? 13.464  20.959  4.426   1.00 95.06 380 A 1 
ATOM   3092 C  CG  . GLU A 1 380 ? 14.763  21.559  3.873   1.00 82.82 380 A 1 
ATOM   3093 C  CD  . GLU A 1 380 ? 16.001  20.693  4.142   1.00 76.31 380 A 1 
ATOM   3094 O  OE1 . GLU A 1 380 ? 17.064  21.020  3.560   1.00 68.29 380 A 1 
ATOM   3095 O  OE2 . GLU A 1 380 ? 15.905  19.702  4.898   1.00 69.15 380 A 1 
ATOM   3096 N  N   . LEU A 1 381 ? 10.536  19.978  3.428   1.00 97.89 381 A 1 
ATOM   3097 C  CA  . LEU A 1 381 ? 9.387   19.120  3.699   1.00 98.11 381 A 1 
ATOM   3098 C  C   . LEU A 1 381 ? 9.815   17.900  4.511   1.00 98.11 381 A 1 
ATOM   3099 O  O   . LEU A 1 381 ? 10.653  17.111  4.064   1.00 97.28 381 A 1 
ATOM   3100 C  CB  . LEU A 1 381 ? 8.697   18.710  2.396   1.00 97.90 381 A 1 
ATOM   3101 C  CG  . LEU A 1 381 ? 8.059   19.872  1.607   1.00 97.22 381 A 1 
ATOM   3102 C  CD1 . LEU A 1 381 ? 7.360   19.307  0.379   1.00 96.72 381 A 1 
ATOM   3103 C  CD2 . LEU A 1 381 ? 7.022   20.649  2.427   1.00 96.32 381 A 1 
ATOM   3104 N  N   . ASN A 1 382 ? 9.183   17.715  5.675   1.00 98.37 382 A 1 
ATOM   3105 C  CA  . ASN A 1 382 ? 9.301   16.499  6.456   1.00 98.23 382 A 1 
ATOM   3106 C  C   . ASN A 1 382 ? 8.223   15.494  6.015   1.00 98.40 382 A 1 
ATOM   3107 O  O   . ASN A 1 382 ? 7.071   15.593  6.425   1.00 97.93 382 A 1 
ATOM   3108 C  CB  . ASN A 1 382 ? 9.208   16.828  7.952   1.00 97.39 382 A 1 
ATOM   3109 C  CG  . ASN A 1 382 ? 9.492   15.590  8.786   1.00 92.39 382 A 1 
ATOM   3110 O  OD1 . ASN A 1 382 ? 10.378  14.818  8.458   1.00 85.28 382 A 1 
ATOM   3111 N  ND2 . ASN A 1 382 ? 8.760   15.378  9.857   1.00 83.36 382 A 1 
ATOM   3112 N  N   . TRP A 1 383 ? 8.608   14.557  5.150   1.00 98.40 383 A 1 
ATOM   3113 C  CA  . TRP A 1 383 ? 7.721   13.472  4.735   1.00 98.58 383 A 1 
ATOM   3114 C  C   . TRP A 1 383 ? 7.738   12.366  5.781   1.00 98.48 383 A 1 
ATOM   3115 O  O   . TRP A 1 383 ? 8.792   11.806  6.085   1.00 97.77 383 A 1 
ATOM   3116 C  CB  . TRP A 1 383 ? 8.143   12.938  3.372   1.00 98.48 383 A 1 
ATOM   3117 C  CG  . TRP A 1 383 ? 7.945   13.908  2.249   1.00 98.57 383 A 1 
ATOM   3118 C  CD1 . TRP A 1 383 ? 8.892   14.738  1.763   1.00 98.24 383 A 1 
ATOM   3119 C  CD2 . TRP A 1 383 ? 6.725   14.183  1.511   1.00 98.55 383 A 1 
ATOM   3120 N  NE1 . TRP A 1 383 ? 8.341   15.524  0.752   1.00 98.18 383 A 1 
ATOM   3121 C  CE2 . TRP A 1 383 ? 7.008   15.213  0.573   1.00 98.39 383 A 1 
ATOM   3122 C  CE3 . TRP A 1 383 ? 5.405   13.676  1.552   1.00 98.43 383 A 1 
ATOM   3123 C  CZ2 . TRP A 1 383 ? 6.021   15.734  -0.290  1.00 98.22 383 A 1 
ATOM   3124 C  CZ3 . TRP A 1 383 ? 4.419   14.191  0.685   1.00 98.04 383 A 1 
ATOM   3125 C  CH2 . TRP A 1 383 ? 4.730   15.210  -0.218  1.00 98.03 383 A 1 
ATOM   3126 N  N   . GLU A 1 384 ? 6.566   12.021  6.297   1.00 98.40 384 A 1 
ATOM   3127 C  CA  . GLU A 1 384 ? 6.414   11.021  7.345   1.00 98.10 384 A 1 
ATOM   3128 C  C   . GLU A 1 384 ? 5.140   10.180  7.150   1.00 98.57 384 A 1 
ATOM   3129 O  O   . GLU A 1 384 ? 4.299   10.462  6.295   1.00 98.15 384 A 1 
ATOM   3130 C  CB  . GLU A 1 384 ? 6.491   11.691  8.730   1.00 96.12 384 A 1 
ATOM   3131 C  CG  . GLU A 1 384 ? 5.367   12.700  9.011   1.00 84.63 384 A 1 
ATOM   3132 C  CD  . GLU A 1 384 ? 5.531   13.413  10.376  1.00 84.09 384 A 1 
ATOM   3133 O  OE1 . GLU A 1 384 ? 4.876   14.460  10.562  1.00 76.18 384 A 1 
ATOM   3134 O  OE2 . GLU A 1 384 ? 6.299   12.922  11.230  1.00 77.50 384 A 1 
ATOM   3135 N  N   . ILE A 1 385 ? 5.045   9.111   7.930   1.00 98.51 385 A 1 
ATOM   3136 C  CA  . ILE A 1 385 ? 3.839   8.291   7.962   1.00 98.56 385 A 1 
ATOM   3137 C  C   . ILE A 1 385 ? 2.753   9.066   8.716   1.00 98.44 385 A 1 
ATOM   3138 O  O   . ILE A 1 385 ? 2.928   9.386   9.892   1.00 97.98 385 A 1 
ATOM   3139 C  CB  . ILE A 1 385 ? 4.118   6.913   8.606   1.00 98.31 385 A 1 
ATOM   3140 C  CG1 . ILE A 1 385 ? 5.145   6.122   7.756   1.00 97.02 385 A 1 
ATOM   3141 C  CG2 . ILE A 1 385 ? 2.815   6.111   8.757   1.00 97.03 385 A 1 
ATOM   3142 C  CD1 . ILE A 1 385 ? 5.623   4.806   8.400   1.00 94.42 385 A 1 
ATOM   3143 N  N   . GLU A 1 386 ? 1.627   9.312   8.067   1.00 98.50 386 A 1 
ATOM   3144 C  CA  . GLU A 1 386 ? 0.443   9.821   8.746   1.00 98.48 386 A 1 
ATOM   3145 C  C   . GLU A 1 386 ? -0.200  8.712   9.587   1.00 98.36 386 A 1 
ATOM   3146 O  O   . GLU A 1 386 ? -0.402  8.869   10.794  1.00 97.74 386 A 1 
ATOM   3147 C  CB  . GLU A 1 386 ? -0.559  10.380  7.715   1.00 98.24 386 A 1 
ATOM   3148 C  CG  . GLU A 1 386 ? -1.718  11.110  8.404   1.00 97.49 386 A 1 
ATOM   3149 C  CD  . GLU A 1 386 ? -2.874  11.453  7.459   1.00 97.29 386 A 1 
ATOM   3150 O  OE1 . GLU A 1 386 ? -3.990  11.661  7.980   1.00 94.13 386 A 1 
ATOM   3151 O  OE2 . GLU A 1 386 ? -2.673  11.466  6.233   1.00 95.09 386 A 1 
ATOM   3152 N  N   . TYR A 1 387 ? -0.469  7.560   8.957   1.00 98.31 387 A 1 
ATOM   3153 C  CA  . TYR A 1 387 ? -1.013  6.368   9.602   1.00 98.35 387 A 1 
ATOM   3154 C  C   . TYR A 1 387 ? -0.900  5.131   8.704   1.00 98.31 387 A 1 
ATOM   3155 O  O   . TYR A 1 387 ? -0.752  5.222   7.484   1.00 98.17 387 A 1 
ATOM   3156 C  CB  . TYR A 1 387 ? -2.483  6.620   10.000  1.00 98.14 387 A 1 
ATOM   3157 C  CG  . TYR A 1 387 ? -3.469  6.656   8.845   1.00 98.24 387 A 1 
ATOM   3158 C  CD1 . TYR A 1 387 ? -3.642  7.815   8.048   1.00 97.93 387 A 1 
ATOM   3159 C  CD2 . TYR A 1 387 ? -4.249  5.520   8.582   1.00 97.97 387 A 1 
ATOM   3160 C  CE1 . TYR A 1 387 ? -4.582  7.828   7.006   1.00 97.47 387 A 1 
ATOM   3161 C  CE2 . TYR A 1 387 ? -5.191  5.518   7.540   1.00 97.50 387 A 1 
ATOM   3162 C  CZ  . TYR A 1 387 ? -5.351  6.670   6.753   1.00 97.55 387 A 1 
ATOM   3163 O  OH  . TYR A 1 387 ? -6.274  6.646   5.750   1.00 96.82 387 A 1 
ATOM   3164 N  N   . LYS A 1 388 ? -1.048  3.944   9.326   1.00 98.13 388 A 1 
ATOM   3165 C  CA  . LYS A 1 388 ? -1.364  2.698   8.625   1.00 97.94 388 A 1 
ATOM   3166 C  C   . LYS A 1 388 ? -2.824  2.343   8.872   1.00 97.81 388 A 1 
ATOM   3167 O  O   . LYS A 1 388 ? -3.291  2.469   10.005  1.00 97.21 388 A 1 
ATOM   3168 C  CB  . LYS A 1 388 ? -0.464  1.554   9.095   1.00 97.25 388 A 1 
ATOM   3169 C  CG  . LYS A 1 388 ? 1.028   1.840   8.909   1.00 86.88 388 A 1 
ATOM   3170 C  CD  . LYS A 1 388 ? 1.817   0.606   9.345   1.00 87.98 388 A 1 
ATOM   3171 C  CE  . LYS A 1 388 ? 3.295   0.935   9.472   1.00 77.62 388 A 1 
ATOM   3172 N  NZ  . LYS A 1 388 ? 3.885   0.088   10.539  1.00 70.86 388 A 1 
ATOM   3173 N  N   . PHE A 1 389 ? -3.536  1.840   7.867   1.00 97.67 389 A 1 
ATOM   3174 C  CA  . PHE A 1 389 ? -4.953  1.504   8.009   1.00 97.54 389 A 1 
ATOM   3175 C  C   . PHE A 1 389 ? -5.187  0.438   9.091   1.00 97.29 389 A 1 
ATOM   3176 O  O   . PHE A 1 389 ? -6.089  0.591   9.916   1.00 96.82 389 A 1 
ATOM   3177 C  CB  . PHE A 1 389 ? -5.512  1.051   6.659   1.00 97.41 389 A 1 
ATOM   3178 C  CG  . PHE A 1 389 ? -7.017  0.860   6.650   1.00 97.30 389 A 1 
ATOM   3179 C  CD1 . PHE A 1 389 ? -7.596  -0.319  7.144   1.00 96.55 389 A 1 
ATOM   3180 C  CD2 . PHE A 1 389 ? -7.853  1.871   6.146   1.00 96.40 389 A 1 
ATOM   3181 C  CE1 . PHE A 1 389 ? -8.996  -0.480  7.146   1.00 95.55 389 A 1 
ATOM   3182 C  CE2 . PHE A 1 389 ? -9.248  1.714   6.133   1.00 95.32 389 A 1 
ATOM   3183 C  CZ  . PHE A 1 389 ? -9.820  0.533   6.639   1.00 95.38 389 A 1 
ATOM   3184 N  N   . SER A 1 390 ? -4.342  -0.590  9.133   1.00 96.98 390 A 1 
ATOM   3185 C  CA  . SER A 1 390 ? -4.400  -1.667  10.119  1.00 96.35 390 A 1 
ATOM   3186 C  C   . SER A 1 390 ? -4.330  -1.150  11.558  1.00 96.28 390 A 1 
ATOM   3187 O  O   . SER A 1 390 ? -5.137  -1.553  12.403  1.00 95.52 390 A 1 
ATOM   3188 C  CB  . SER A 1 390 ? -3.244  -2.641  9.875   1.00 95.66 390 A 1 
ATOM   3189 O  OG  . SER A 1 390 ? -1.987  -1.991  9.964   1.00 93.58 390 A 1 
ATOM   3190 N  N   . GLU A 1 391 ? -3.429  -0.225  11.841  1.00 96.46 391 A 1 
ATOM   3191 C  CA  . GLU A 1 391 ? -3.248  0.385   13.157  1.00 96.44 391 A 1 
ATOM   3192 C  C   . GLU A 1 391 ? -4.394  1.358   13.487  1.00 96.42 391 A 1 
ATOM   3193 O  O   . GLU A 1 391 ? -4.943  1.349   14.589  1.00 95.65 391 A 1 
ATOM   3194 C  CB  . GLU A 1 391 ? -1.886  1.104   13.209  1.00 96.18 391 A 1 
ATOM   3195 C  CG  . GLU A 1 391 ? -0.681  0.154   13.118  1.00 92.44 391 A 1 
ATOM   3196 C  CD  . GLU A 1 391 ? 0.680   0.874   12.965  1.00 91.76 391 A 1 
ATOM   3197 O  OE1 . GLU A 1 391 ? 1.701   0.181   12.692  1.00 85.66 391 A 1 
ATOM   3198 O  OE2 . GLU A 1 391 ? 0.729   2.116   13.065  1.00 87.82 391 A 1 
ATOM   3199 N  N   . ALA A 1 392 ? -4.795  2.171   12.506  1.00 97.14 392 A 1 
ATOM   3200 C  CA  . ALA A 1 392 ? -5.815  3.193   12.663  1.00 96.85 392 A 1 
ATOM   3201 C  C   . ALA A 1 392 ? -7.205  2.627   12.977  1.00 96.61 392 A 1 
ATOM   3202 O  O   . ALA A 1 392 ? -7.936  3.187   13.800  1.00 95.52 392 A 1 
ATOM   3203 C  CB  . ALA A 1 392 ? -5.855  4.012   11.377  1.00 96.51 392 A 1 
ATOM   3204 N  N   . TYR A 1 393 ? -7.571  1.521   12.323  1.00 96.60 393 A 1 
ATOM   3205 C  CA  . TYR A 1 393 ? -8.900  0.909   12.418  1.00 96.38 393 A 1 
ATOM   3206 C  C   . TYR A 1 393 ? -8.881  -0.482  13.060  1.00 95.91 393 A 1 
ATOM   3207 O  O   . TYR A 1 393 ? -9.917  -1.131  13.131  1.00 93.98 393 A 1 
ATOM   3208 C  CB  . TYR A 1 393 ? -9.552  0.930   11.029  1.00 96.16 393 A 1 
ATOM   3209 C  CG  . TYR A 1 393 ? -9.709  2.328   10.463  1.00 96.15 393 A 1 
ATOM   3210 C  CD1 . TYR A 1 393 ? -10.617 3.232   11.047  1.00 94.66 393 A 1 
ATOM   3211 C  CD2 . TYR A 1 393 ? -8.931  2.747   9.361   1.00 94.95 393 A 1 
ATOM   3212 C  CE1 . TYR A 1 393 ? -10.775 4.532   10.526  1.00 93.78 393 A 1 
ATOM   3213 C  CE2 . TYR A 1 393 ? -9.076  4.040   8.841   1.00 93.95 393 A 1 
ATOM   3214 C  CZ  . TYR A 1 393 ? -9.998  4.932   9.423   1.00 94.37 393 A 1 
ATOM   3215 O  OH  . TYR A 1 393 ? -10.144 6.200   8.912   1.00 92.83 393 A 1 
ATOM   3216 N  N   . LYS A 1 394 ? -7.730  -0.925  13.572  1.00 94.93 394 A 1 
ATOM   3217 C  CA  . LYS A 1 394 ? -7.525  -2.214  14.252  1.00 94.54 394 A 1 
ATOM   3218 C  C   . LYS A 1 394 ? -7.997  -3.402  13.401  1.00 94.67 394 A 1 
ATOM   3219 O  O   . LYS A 1 394 ? -8.740  -4.257  13.868  1.00 92.24 394 A 1 
ATOM   3220 C  CB  . LYS A 1 394 ? -8.144  -2.197  15.658  1.00 93.86 394 A 1 
ATOM   3221 C  CG  . LYS A 1 394 ? -7.570  -1.089  16.553  1.00 87.90 394 A 1 
ATOM   3222 C  CD  . LYS A 1 394 ? -8.211  -1.166  17.943  1.00 80.50 394 A 1 
ATOM   3223 C  CE  . LYS A 1 394 ? -7.641  -0.049  18.825  1.00 71.83 394 A 1 
ATOM   3224 N  NZ  . LYS A 1 394 ? -8.281  -0.013  20.164  1.00 61.34 394 A 1 
ATOM   3225 N  N   . THR A 1 395 ? -7.554  -3.450  12.167  1.00 94.02 395 A 1 
ATOM   3226 C  CA  . THR A 1 395 ? -7.880  -4.516  11.218  1.00 93.45 395 A 1 
ATOM   3227 C  C   . THR A 1 395 ? -6.629  -5.312  10.852  1.00 93.53 395 A 1 
ATOM   3228 O  O   . THR A 1 395 ? -5.503  -4.819  10.953  1.00 92.05 395 A 1 
ATOM   3229 C  CB  . THR A 1 395 ? -8.561  -3.970  9.954   1.00 91.68 395 A 1 
ATOM   3230 O  OG1 . THR A 1 395 ? -7.674  -3.192  9.190   1.00 84.17 395 A 1 
ATOM   3231 C  CG2 . THR A 1 395 ? -9.778  -3.115  10.277  1.00 84.71 395 A 1 
ATOM   3232 N  N   . GLN A 1 396 ? -6.806  -6.569  10.412  1.00 93.37 396 A 1 
ATOM   3233 C  CA  . GLN A 1 396 ? -5.699  -7.388  9.893   1.00 92.74 396 A 1 
ATOM   3234 C  C   . GLN A 1 396 ? -5.505  -7.225  8.376   1.00 93.38 396 A 1 
ATOM   3235 O  O   . GLN A 1 396 ? -4.470  -7.603  7.843   1.00 90.21 396 A 1 
ATOM   3236 C  CB  . GLN A 1 396 ? -5.931  -8.857  10.235  1.00 90.65 396 A 1 
ATOM   3237 C  CG  . GLN A 1 396 ? -5.837  -9.112  11.747  1.00 81.79 396 A 1 
ATOM   3238 C  CD  . GLN A 1 396 ? -5.857  -10.602 12.105  1.00 73.48 396 A 1 
ATOM   3239 O  OE1 . GLN A 1 396 ? -6.096  -11.486 11.284  1.00 65.81 396 A 1 
ATOM   3240 N  NE2 . GLN A 1 396 ? -5.605  -10.941 13.339  1.00 62.56 396 A 1 
ATOM   3241 N  N   . ASN A 1 397 ? -6.520  -6.719  7.701   1.00 94.51 397 A 1 
ATOM   3242 C  CA  . ASN A 1 397 ? -6.558  -6.513  6.259   1.00 94.32 397 A 1 
ATOM   3243 C  C   . ASN A 1 397 ? -7.575  -5.416  5.912   1.00 95.13 397 A 1 
ATOM   3244 O  O   . ASN A 1 397 ? -8.288  -4.910  6.781   1.00 93.55 397 A 1 
ATOM   3245 C  CB  . ASN A 1 397 ? -6.858  -7.858  5.563   1.00 91.63 397 A 1 
ATOM   3246 C  CG  . ASN A 1 397 ? -8.128  -8.543  6.035   1.00 86.81 397 A 1 
ATOM   3247 O  OD1 . ASN A 1 397 ? -9.115  -7.947  6.419   1.00 77.81 397 A 1 
ATOM   3248 N  ND2 . ASN A 1 397 ? -8.149  -9.857  6.002   1.00 79.57 397 A 1 
ATOM   3249 N  N   . ILE A 1 398 ? -7.646  -5.065  4.639   1.00 94.99 398 A 1 
ATOM   3250 C  CA  . ILE A 1 398 ? -8.592  -4.093  4.097   1.00 95.23 398 A 1 
ATOM   3251 C  C   . ILE A 1 398 ? -9.551  -4.826  3.161   1.00 94.93 398 A 1 
ATOM   3252 O  O   . ILE A 1 398 ? -9.381  -4.859  1.945   1.00 93.63 398 A 1 
ATOM   3253 C  CB  . ILE A 1 398 ? -7.873  -2.894  3.438   1.00 95.44 398 A 1 
ATOM   3254 C  CG1 . ILE A 1 398 ? -6.788  -2.324  4.382   1.00 93.98 398 A 1 
ATOM   3255 C  CG2 . ILE A 1 398 ? -8.916  -1.818  3.084   1.00 93.81 398 A 1 
ATOM   3256 C  CD1 . ILE A 1 398 ? -6.075  -1.076  3.861   1.00 93.46 398 A 1 
ATOM   3257 N  N   . THR A 1 399 ? -10.566 -5.442  3.738   1.00 94.84 399 A 1 
ATOM   3258 C  CA  . THR A 1 399 ? -11.652 -6.109  3.015   1.00 94.69 399 A 1 
ATOM   3259 C  C   . THR A 1 399 ? -12.942 -5.300  3.141   1.00 95.44 399 A 1 
ATOM   3260 O  O   . THR A 1 399 ? -13.051 -4.391  3.964   1.00 95.27 399 A 1 
ATOM   3261 C  CB  . THR A 1 399 ? -11.893 -7.533  3.531   1.00 93.15 399 A 1 
ATOM   3262 O  OG1 . THR A 1 399 ? -12.360 -7.508  4.866   1.00 89.04 399 A 1 
ATOM   3263 C  CG2 . THR A 1 399 ? -10.654 -8.412  3.449   1.00 88.93 399 A 1 
ATOM   3264 N  N   . ARG A 1 400 ? -13.957 -5.698  2.378   1.00 94.52 400 A 1 
ATOM   3265 C  CA  . ARG A 1 400 ? -15.313 -5.150  2.515   1.00 94.76 400 A 1 
ATOM   3266 C  C   . ARG A 1 400 ? -15.777 -5.114  3.971   1.00 95.40 400 A 1 
ATOM   3267 O  O   . ARG A 1 400 ? -16.277 -4.090  4.421   1.00 94.88 400 A 1 
ATOM   3268 C  CB  . ARG A 1 400 ? -16.255 -5.993  1.638   1.00 92.93 400 A 1 
ATOM   3269 C  CG  . ARG A 1 400 ? -17.718 -5.523  1.728   1.00 86.55 400 A 1 
ATOM   3270 C  CD  . ARG A 1 400 ? -18.594 -6.411  0.848   1.00 84.52 400 A 1 
ATOM   3271 N  NE  . ARG A 1 400 ? -20.007 -6.015  0.909   1.00 79.20 400 A 1 
ATOM   3272 C  CZ  . ARG A 1 400 ? -21.023 -6.633  0.351   1.00 74.69 400 A 1 
ATOM   3273 N  NH1 . ARG A 1 400 ? -20.875 -7.726  -0.343  1.00 68.17 400 A 1 
ATOM   3274 N  NH2 . ARG A 1 400 ? -22.225 -6.166  0.474   1.00 66.58 400 A 1 
ATOM   3275 N  N   . ASN A 1 401 ? -15.581 -6.209  4.722   1.00 94.91 401 A 1 
ATOM   3276 C  CA  . ASN A 1 401 ? -15.982 -6.275  6.129   1.00 94.92 401 A 1 
ATOM   3277 C  C   . ASN A 1 401 ? -15.166 -5.305  6.989   1.00 95.87 401 A 1 
ATOM   3278 O  O   . ASN A 1 401 ? -15.756 -4.519  7.723   1.00 95.64 401 A 1 
ATOM   3279 C  CB  . ASN A 1 401 ? -15.874 -7.721  6.636   1.00 94.00 401 A 1 
ATOM   3280 C  CG  . ASN A 1 401 ? -16.901 -8.652  6.009   1.00 88.57 401 A 1 
ATOM   3281 O  OD1 . ASN A 1 401 ? -17.849 -8.260  5.365   1.00 81.09 401 A 1 
ATOM   3282 N  ND2 . ASN A 1 401 ? -16.724 -9.941  6.190   1.00 79.27 401 A 1 
ATOM   3283 N  N   . SER A 1 402 ? -13.846 -5.275  6.841   1.00 95.80 402 A 1 
ATOM   3284 C  CA  . SER A 1 402 ? -12.973 -4.371  7.598   1.00 95.99 402 A 1 
ATOM   3285 C  C   . SER A 1 402 ? -13.300 -2.890  7.356   1.00 96.79 402 A 1 
ATOM   3286 O  O   . SER A 1 402 ? -13.278 -2.089  8.291   1.00 96.47 402 A 1 
ATOM   3287 C  CB  . SER A 1 402 ? -11.507 -4.609  7.221   1.00 94.58 402 A 1 
ATOM   3288 O  OG  . SER A 1 402 ? -11.191 -5.990  7.237   1.00 83.20 402 A 1 
ATOM   3289 N  N   . ILE A 1 403 ? -13.652 -2.517  6.123   1.00 95.93 403 A 1 
ATOM   3290 C  CA  . ILE A 1 403 ? -14.060 -1.148  5.799   1.00 96.59 403 A 1 
ATOM   3291 C  C   . ILE A 1 403 ? -15.424 -0.822  6.424   1.00 96.73 403 A 1 
ATOM   3292 O  O   . ILE A 1 403 ? -15.587 0.249   7.002   1.00 96.71 403 A 1 
ATOM   3293 C  CB  . ILE A 1 403 ? -14.056 -0.909  4.269   1.00 96.81 403 A 1 
ATOM   3294 C  CG1 . ILE A 1 403 ? -12.636 -1.091  3.683   1.00 96.05 403 A 1 
ATOM   3295 C  CG2 . ILE A 1 403 ? -14.564 0.512   3.952   1.00 96.12 403 A 1 
ATOM   3296 C  CD1 . ILE A 1 403 ? -12.615 -1.189  2.151   1.00 94.26 403 A 1 
ATOM   3297 N  N   . ASN A 1 404 ? -16.391 -1.744  6.361   1.00 96.77 404 A 1 
ATOM   3298 C  CA  . ASN A 1 404 ? -17.690 -1.543  7.021   1.00 96.55 404 A 1 
ATOM   3299 C  C   . ASN A 1 404 ? -17.545 -1.424  8.547   1.00 96.72 404 A 1 
ATOM   3300 O  O   . ASN A 1 404 ? -18.177 -0.552  9.145   1.00 96.45 404 A 1 
ATOM   3301 C  CB  . ASN A 1 404 ? -18.655 -2.675  6.638   1.00 96.36 404 A 1 
ATOM   3302 C  CG  . ASN A 1 404 ? -19.326 -2.445  5.294   1.00 96.01 404 A 1 
ATOM   3303 O  OD1 . ASN A 1 404 ? -20.367 -1.823  5.182   1.00 90.86 404 A 1 
ATOM   3304 N  ND2 . ASN A 1 404 ? -18.759 -2.944  4.226   1.00 90.66 404 A 1 
ATOM   3305 N  N   . ASP A 1 405 ? -16.671 -2.219  9.158   1.00 96.47 405 A 1 
ATOM   3306 C  CA  . ASP A 1 405 ? -16.374 -2.119  10.592  1.00 96.32 405 A 1 
ATOM   3307 C  C   . ASP A 1 405 ? -15.713 -0.780  10.946  1.00 96.87 405 A 1 
ATOM   3308 O  O   . ASP A 1 405 ? -16.101 -0.132  11.927  1.00 96.59 405 A 1 
ATOM   3309 C  CB  . ASP A 1 405 ? -15.484 -3.297  11.022  1.00 95.75 405 A 1 
ATOM   3310 C  CG  . ASP A 1 405 ? -16.213 -4.648  11.035  1.00 93.18 405 A 1 
ATOM   3311 O  OD1 . ASP A 1 405 ? -17.450 -4.654  11.210  1.00 90.54 405 A 1 
ATOM   3312 O  OD2 . ASP A 1 405 ? -15.511 -5.682  10.939  1.00 90.05 405 A 1 
ATOM   3313 N  N   . ALA A 1 406 ? -14.783 -0.305  10.112  1.00 96.43 406 A 1 
ATOM   3314 C  CA  . ALA A 1 406 ? -14.180 1.018   10.269  1.00 96.70 406 A 1 
ATOM   3315 C  C   . ALA A 1 406 ? -15.230 2.136   10.165  1.00 97.04 406 A 1 
ATOM   3316 O  O   . ALA A 1 406 ? -15.304 2.990   11.047  1.00 96.87 406 A 1 
ATOM   3317 C  CB  . ALA A 1 406 ? -13.064 1.190   9.224   1.00 96.89 406 A 1 
ATOM   3318 N  N   . VAL A 1 407 ? -16.104 2.093   9.155   1.00 96.62 407 A 1 
ATOM   3319 C  CA  . VAL A 1 407 ? -17.205 3.063   8.990   1.00 96.36 407 A 1 
ATOM   3320 C  C   . VAL A 1 407 ? -18.144 3.038   10.199  1.00 96.06 407 A 1 
ATOM   3321 O  O   . VAL A 1 407 ? -18.524 4.088   10.709  1.00 95.69 407 A 1 
ATOM   3322 C  CB  . VAL A 1 407 ? -17.984 2.793   7.690   1.00 96.20 407 A 1 
ATOM   3323 C  CG1 . VAL A 1 407 ? -19.287 3.601   7.591   1.00 95.25 407 A 1 
ATOM   3324 C  CG2 . VAL A 1 407 ? -17.134 3.170   6.474   1.00 95.48 407 A 1 
ATOM   3325 N  N   . LYS A 1 408 ? -18.494 1.853   10.692  1.00 96.35 408 A 1 
ATOM   3326 C  CA  . LYS A 1 408 ? -19.328 1.701   11.882  1.00 95.97 408 A 1 
ATOM   3327 C  C   . LYS A 1 408 ? -18.672 2.323   13.111  1.00 95.95 408 A 1 
ATOM   3328 O  O   . LYS A 1 408 ? -19.334 3.057   13.842  1.00 95.59 408 A 1 
ATOM   3329 C  CB  . LYS A 1 408 ? -19.640 0.211   12.086  1.00 95.38 408 A 1 
ATOM   3330 C  CG  . LYS A 1 408 ? -20.647 -0.018  13.224  1.00 86.99 408 A 1 
ATOM   3331 C  CD  . LYS A 1 408 ? -20.961 -1.519  13.327  1.00 83.04 408 A 1 
ATOM   3332 C  CE  . LYS A 1 408 ? -21.985 -1.774  14.431  1.00 70.57 408 A 1 
ATOM   3333 N  NZ  . LYS A 1 408 ? -22.316 -3.223  14.498  1.00 62.86 408 A 1 
ATOM   3334 N  N   . TRP A 1 409 ? -17.364 2.091   13.321  1.00 96.40 409 A 1 
ATOM   3335 C  CA  . TRP A 1 409 ? -16.615 2.701   14.420  1.00 96.61 409 A 1 
ATOM   3336 C  C   . TRP A 1 409 ? -16.561 4.231   14.313  1.00 96.85 409 A 1 
ATOM   3337 O  O   . TRP A 1 409 ? -16.864 4.923   15.286  1.00 96.41 409 A 1 
ATOM   3338 C  CB  . TRP A 1 409 ? -15.217 2.087   14.486  1.00 96.47 409 A 1 
ATOM   3339 C  CG  . TRP A 1 409 ? -14.345 2.709   15.533  1.00 96.13 409 A 1 
ATOM   3340 C  CD1 . TRP A 1 409 ? -14.482 2.542   16.865  1.00 94.90 409 A 1 
ATOM   3341 C  CD2 . TRP A 1 409 ? -13.223 3.622   15.346  1.00 95.97 409 A 1 
ATOM   3342 N  NE1 . TRP A 1 409 ? -13.511 3.287   17.527  1.00 93.81 409 A 1 
ATOM   3343 C  CE2 . TRP A 1 409 ? -12.720 3.958   16.628  1.00 95.02 409 A 1 
ATOM   3344 C  CE3 . TRP A 1 409 ? -12.592 4.176   14.213  1.00 94.05 409 A 1 
ATOM   3345 C  CZ2 . TRP A 1 409 ? -11.613 4.831   16.794  1.00 93.80 409 A 1 
ATOM   3346 C  CZ3 . TRP A 1 409 ? -11.495 5.040   14.380  1.00 93.19 409 A 1 
ATOM   3347 C  CH2 . TRP A 1 409 ? -11.013 5.358   15.651  1.00 92.89 409 A 1 
ATOM   3348 N  N   . ILE A 1 410 ? -16.286 4.756   13.120  1.00 96.52 410 A 1 
ATOM   3349 C  CA  . ILE A 1 410 ? -16.275 6.203   12.840  1.00 96.29 410 A 1 
ATOM   3350 C  C   . ILE A 1 410 ? -17.629 6.844   13.171  1.00 95.91 410 A 1 
ATOM   3351 O  O   . ILE A 1 410 ? -17.678 7.902   13.793  1.00 95.28 410 A 1 
ATOM   3352 C  CB  . ILE A 1 410 ? -15.893 6.463   11.368  1.00 96.35 410 A 1 
ATOM   3353 C  CG1 . ILE A 1 410 ? -14.407 6.104   11.111  1.00 95.89 410 A 1 
ATOM   3354 C  CG2 . ILE A 1 410 ? -16.136 7.932   10.963  1.00 95.82 410 A 1 
ATOM   3355 C  CD1 . ILE A 1 410 ? -14.071 5.926   9.617   1.00 94.99 410 A 1 
ATOM   3356 N  N   . ARG A 1 411 ? -18.721 6.209   12.769  1.00 95.95 411 A 1 
ATOM   3357 C  CA  . ARG A 1 411 ? -20.078 6.741   12.961  1.00 95.48 411 A 1 
ATOM   3358 C  C   . ARG A 1 411 ? -20.634 6.569   14.382  1.00 95.29 411 A 1 
ATOM   3359 O  O   . ARG A 1 411 ? -21.613 7.228   14.715  1.00 94.31 411 A 1 
ATOM   3360 C  CB  . ARG A 1 411 ? -21.042 6.117   11.932  1.00 94.64 411 A 1 
ATOM   3361 C  CG  . ARG A 1 411 ? -20.756 6.577   10.493  1.00 92.64 411 A 1 
ATOM   3362 C  CD  . ARG A 1 411 ? -21.754 5.974   9.488   1.00 90.91 411 A 1 
ATOM   3363 N  NE  . ARG A 1 411 ? -23.095 6.587   9.601   1.00 87.17 411 A 1 
ATOM   3364 C  CZ  . ARG A 1 411 ? -24.277 5.988   9.388   1.00 85.64 411 A 1 
ATOM   3365 N  NH1 . ARG A 1 411 ? -24.363 4.759   9.005   1.00 79.28 411 A 1 
ATOM   3366 N  NH2 . ARG A 1 411 ? -25.393 6.634   9.566   1.00 78.60 411 A 1 
ATOM   3367 N  N   . SER A 1 412 ? -20.070 5.679   15.184  1.00 95.87 412 A 1 
ATOM   3368 C  CA  . SER A 1 412 ? -20.626 5.310   16.503  1.00 95.77 412 A 1 
ATOM   3369 C  C   . SER A 1 412 ? -19.821 5.804   17.707  1.00 96.45 412 A 1 
ATOM   3370 O  O   . SER A 1 412 ? -20.272 5.633   18.836  1.00 95.79 412 A 1 
ATOM   3371 C  CB  . SER A 1 412 ? -20.847 3.798   16.589  1.00 94.51 412 A 1 
ATOM   3372 O  OG  . SER A 1 412 ? -19.636 3.096   16.471  1.00 91.44 412 A 1 
ATOM   3373 N  N   . THR A 1 413 ? -18.651 6.425   17.498  1.00 96.58 413 A 1 
ATOM   3374 C  CA  . THR A 1 413 ? -17.811 6.920   18.590  1.00 96.97 413 A 1 
ATOM   3375 C  C   . THR A 1 413 ? -17.291 8.326   18.315  1.00 97.02 413 A 1 
ATOM   3376 O  O   . THR A 1 413 ? -16.979 8.672   17.174  1.00 96.58 413 A 1 
ATOM   3377 C  CB  . THR A 1 413 ? -16.638 5.974   18.898  1.00 96.68 413 A 1 
ATOM   3378 O  OG1 . THR A 1 413 ? -15.708 5.963   17.843  1.00 94.26 413 A 1 
ATOM   3379 C  CG2 . THR A 1 413 ? -17.060 4.530   19.150  1.00 93.45 413 A 1 
ATOM   3380 N  N   . GLY A 1 414 ? -17.159 9.139   19.379  1.00 96.52 414 A 1 
ATOM   3381 C  CA  . GLY A 1 414 ? -16.543 10.462  19.273  1.00 95.86 414 A 1 
ATOM   3382 C  C   . GLY A 1 414 ? -15.076 10.389  18.826  1.00 95.78 414 A 1 
ATOM   3383 O  O   . GLY A 1 414 ? -14.663 11.139  17.961  1.00 94.81 414 A 1 
ATOM   3384 N  N   . GLU A 1 415 ? -14.325 9.410   19.357  1.00 96.82 415 A 1 
ATOM   3385 C  CA  . GLU A 1 415 ? -12.953 9.165   18.906  1.00 96.58 415 A 1 
ATOM   3386 C  C   . GLU A 1 415 ? -12.914 8.844   17.407  1.00 96.47 415 A 1 
ATOM   3387 O  O   . GLU A 1 415 ? -12.119 9.437   16.689  1.00 95.68 415 A 1 
ATOM   3388 C  CB  . GLU A 1 415 ? -12.317 8.035   19.726  1.00 95.72 415 A 1 
ATOM   3389 C  CG  . GLU A 1 415 ? -10.839 7.862   19.333  1.00 91.15 415 A 1 
ATOM   3390 C  CD  . GLU A 1 415 ? -10.100 6.736   20.070  1.00 90.17 415 A 1 
ATOM   3391 O  OE1 . GLU A 1 415 ? -8.853  6.700   19.910  1.00 83.99 415 A 1 
ATOM   3392 O  OE2 . GLU A 1 415 ? -10.749 5.921   20.758  1.00 86.03 415 A 1 
ATOM   3393 N  N   . GLY A 1 416 ? -13.785 7.971   16.928  1.00 96.84 416 A 1 
ATOM   3394 C  CA  . GLY A 1 416 ? -13.871 7.616   15.518  1.00 96.59 416 A 1 
ATOM   3395 C  C   . GLY A 1 416 ? -14.097 8.821   14.608  1.00 96.54 416 A 1 
ATOM   3396 O  O   . GLY A 1 416 ? -13.406 8.968   13.598  1.00 95.89 416 A 1 
ATOM   3397 N  N   . GLN A 1 417 ? -14.999 9.736   14.995  1.00 96.50 417 A 1 
ATOM   3398 C  CA  . GLN A 1 417 ? -15.237 10.971  14.246  1.00 95.59 417 A 1 
ATOM   3399 C  C   . GLN A 1 417 ? -14.003 11.871  14.205  1.00 95.30 417 A 1 
ATOM   3400 O  O   . GLN A 1 417 ? -13.650 12.353  13.126  1.00 94.11 417 A 1 
ATOM   3401 C  CB  . GLN A 1 417 ? -16.421 11.751  14.834  1.00 94.11 417 A 1 
ATOM   3402 C  CG  . GLN A 1 417 ? -17.761 11.071  14.555  1.00 84.40 417 A 1 
ATOM   3403 C  CD  . GLN A 1 417 ? -18.959 11.979  14.827  1.00 76.81 417 A 1 
ATOM   3404 O  OE1 . GLN A 1 417 ? -18.845 13.153  15.135  1.00 70.68 417 A 1 
ATOM   3405 N  NE2 . GLN A 1 417 ? -20.161 11.489  14.679  1.00 65.90 417 A 1 
ATOM   3406 N  N   . TRP A 1 418 ? -13.314 12.070  15.339  1.00 94.89 418 A 1 
ATOM   3407 C  CA  . TRP A 1 418 ? -12.100 12.884  15.396  1.00 93.99 418 A 1 
ATOM   3408 C  C   . TRP A 1 418 ? -10.954 12.269  14.584  1.00 94.33 418 A 1 
ATOM   3409 O  O   . TRP A 1 418 ? -10.309 12.979  13.814  1.00 93.09 418 A 1 
ATOM   3410 C  CB  . TRP A 1 418 ? -11.683 13.089  16.849  1.00 91.56 418 A 1 
ATOM   3411 C  CG  . TRP A 1 418 ? -12.432 14.186  17.533  1.00 86.42 418 A 1 
ATOM   3412 C  CD1 . TRP A 1 418 ? -13.345 14.048  18.517  1.00 78.64 418 A 1 
ATOM   3413 C  CD2 . TRP A 1 418 ? -12.334 15.621  17.261  1.00 81.38 418 A 1 
ATOM   3414 N  NE1 . TRP A 1 418 ? -13.824 15.298  18.889  1.00 75.08 418 A 1 
ATOM   3415 C  CE2 . TRP A 1 418 ? -13.235 16.284  18.145  1.00 78.08 418 A 1 
ATOM   3416 C  CE3 . TRP A 1 418 ? -11.583 16.414  16.368  1.00 72.73 418 A 1 
ATOM   3417 C  CZ2 . TRP A 1 418 ? -13.382 17.692  18.132  1.00 73.21 418 A 1 
ATOM   3418 C  CZ3 . TRP A 1 418 ? -11.730 17.815  16.363  1.00 70.83 418 A 1 
ATOM   3419 C  CH2 . TRP A 1 418 ? -12.620 18.436  17.235  1.00 70.91 418 A 1 
ATOM   3420 N  N   . ARG A 1 419 ? -10.748 10.955  14.706  1.00 95.88 419 A 1 
ATOM   3421 C  CA  . ARG A 1 419 ? -9.708  10.245  13.960  1.00 95.99 419 A 1 
ATOM   3422 C  C   . ARG A 1 419 ? -9.973  10.241  12.457  1.00 96.32 419 A 1 
ATOM   3423 O  O   . ARG A 1 419 ? -9.024  10.338  11.688  1.00 95.73 419 A 1 
ATOM   3424 C  CB  . ARG A 1 419 ? -9.582  8.799   14.453  1.00 95.67 419 A 1 
ATOM   3425 C  CG  . ARG A 1 419 ? -9.055  8.673   15.887  1.00 92.84 419 A 1 
ATOM   3426 C  CD  . ARG A 1 419 ? -7.636  9.192   16.025  1.00 89.19 419 A 1 
ATOM   3427 N  NE  . ARG A 1 419 ? -7.165  9.049   17.397  1.00 84.42 419 A 1 
ATOM   3428 C  CZ  . ARG A 1 419 ? -6.409  9.909   18.052  1.00 79.73 419 A 1 
ATOM   3429 N  NH1 . ARG A 1 419 ? -5.918  10.968  17.475  1.00 72.99 419 A 1 
ATOM   3430 N  NH2 . ARG A 1 419 ? -6.159  9.711   19.309  1.00 74.00 419 A 1 
ATOM   3431 N  N   . TYR A 1 420 ? -11.220 10.148  12.032  1.00 94.99 420 A 1 
ATOM   3432 C  CA  . TYR A 1 420 ? -11.552 10.275  10.618  1.00 95.44 420 A 1 
ATOM   3433 C  C   . TYR A 1 420 ? -11.315 11.706  10.130  1.00 95.49 420 A 1 
ATOM   3434 O  O   . TYR A 1 420 ? -10.621 11.899  9.139   1.00 94.85 420 A 1 
ATOM   3435 C  CB  . TYR A 1 420 ? -12.993 9.825   10.390  1.00 95.81 420 A 1 
ATOM   3436 C  CG  . TYR A 1 420 ? -13.395 9.806   8.928   1.00 96.53 420 A 1 
ATOM   3437 C  CD1 . TYR A 1 420 ? -14.414 10.655  8.451   1.00 95.52 420 A 1 
ATOM   3438 C  CD2 . TYR A 1 420 ? -12.746 8.932   8.030   1.00 95.83 420 A 1 
ATOM   3439 C  CE1 . TYR A 1 420 ? -14.801 10.614  7.104   1.00 95.62 420 A 1 
ATOM   3440 C  CE2 . TYR A 1 420 ? -13.123 8.888   6.676   1.00 95.56 420 A 1 
ATOM   3441 C  CZ  . TYR A 1 420 ? -14.154 9.729   6.216   1.00 96.36 420 A 1 
ATOM   3442 O  OH  . TYR A 1 420 ? -14.524 9.682   4.906   1.00 95.99 420 A 1 
ATOM   3443 N  N   . ARG A 1 421 ? -11.804 12.709  10.871  1.00 94.57 421 A 1 
ATOM   3444 C  CA  . ARG A 1 421 ? -11.669 14.123  10.521  1.00 93.47 421 A 1 
ATOM   3445 C  C   . ARG A 1 421 ? -10.205 14.560  10.361  1.00 93.76 421 A 1 
ATOM   3446 O  O   . ARG A 1 421 ? -9.907  15.245  9.392   1.00 92.78 421 A 1 
ATOM   3447 C  CB  . ARG A 1 421 ? -12.389 14.980  11.562  1.00 91.00 421 A 1 
ATOM   3448 C  CG  . ARG A 1 421 ? -12.265 16.474  11.262  1.00 78.50 421 A 1 
ATOM   3449 C  CD  . ARG A 1 421 ? -12.963 17.315  12.317  1.00 74.62 421 A 1 
ATOM   3450 N  NE  . ARG A 1 421 ? -12.639 18.731  12.152  1.00 66.02 421 A 1 
ATOM   3451 C  CZ  . ARG A 1 421 ? -13.403 19.781  12.396  1.00 60.19 421 A 1 
ATOM   3452 N  NH1 . ARG A 1 421 ? -14.624 19.653  12.848  1.00 55.88 421 A 1 
ATOM   3453 N  NH2 . ARG A 1 421 ? -12.944 20.967  12.192  1.00 51.44 421 A 1 
ATOM   3454 N  N   . GLU A 1 422 ? -9.314  14.154  11.263  1.00 94.24 422 A 1 
ATOM   3455 C  CA  . GLU A 1 422 ? -7.891  14.525  11.159  1.00 93.89 422 A 1 
ATOM   3456 C  C   . GLU A 1 422 ? -7.236  13.957  9.888   1.00 94.47 422 A 1 
ATOM   3457 O  O   . GLU A 1 422 ? -6.322  14.572  9.344   1.00 93.57 422 A 1 
ATOM   3458 C  CB  . GLU A 1 422 ? -7.118  14.121  12.446  1.00 91.73 422 A 1 
ATOM   3459 C  CG  . GLU A 1 422 ? -6.780  12.631  12.567  1.00 86.68 422 A 1 
ATOM   3460 C  CD  . GLU A 1 422 ? -6.128  12.201  13.913  1.00 85.98 422 A 1 
ATOM   3461 O  OE1 . GLU A 1 422 ? -5.708  11.021  14.025  1.00 81.32 422 A 1 
ATOM   3462 O  OE2 . GLU A 1 422 ? -6.082  12.981  14.874  1.00 82.40 422 A 1 
ATOM   3463 N  N   . ARG A 1 423 ? -7.732  12.836  9.371   1.00 95.72 423 A 1 
ATOM   3464 C  CA  . ARG A 1 423 ? -7.215  12.168  8.177   1.00 96.11 423 A 1 
ATOM   3465 C  C   . ARG A 1 423 ? -7.783  12.729  6.883   1.00 96.27 423 A 1 
ATOM   3466 O  O   . ARG A 1 423 ? -7.051  12.777  5.904   1.00 95.51 423 A 1 
ATOM   3467 C  CB  . ARG A 1 423 ? -7.492  10.666  8.266   1.00 96.05 423 A 1 
ATOM   3468 C  CG  . ARG A 1 423 ? -6.668  10.018  9.377   1.00 93.81 423 A 1 
ATOM   3469 C  CD  . ARG A 1 423 ? -7.137  8.585   9.624   1.00 91.62 423 A 1 
ATOM   3470 N  NE  . ARG A 1 423 ? -6.525  8.055   10.839  1.00 87.40 423 A 1 
ATOM   3471 C  CZ  . ARG A 1 423 ? -7.088  7.265   11.728  1.00 83.38 423 A 1 
ATOM   3472 N  NH1 . ARG A 1 423 ? -8.280  6.766   11.554  1.00 77.81 423 A 1 
ATOM   3473 N  NH2 . ARG A 1 423 ? -6.449  6.971   12.817  1.00 78.48 423 A 1 
ATOM   3474 N  N   . VAL A 1 424 ? -9.039  13.182  6.873   1.00 96.12 424 A 1 
ATOM   3475 C  CA  . VAL A 1 424 ? -9.714  13.669  5.659   1.00 95.60 424 A 1 
ATOM   3476 C  C   . VAL A 1 424 ? -8.853  14.685  4.904   1.00 95.68 424 A 1 
ATOM   3477 O  O   . VAL A 1 424 ? -8.728  14.582  3.689   1.00 94.88 424 A 1 
ATOM   3478 C  CB  . VAL A 1 424 ? -11.104 14.258  5.988   1.00 94.80 424 A 1 
ATOM   3479 C  CG1 . VAL A 1 424 ? -11.745 15.015  4.816   1.00 91.95 424 A 1 
ATOM   3480 C  CG2 . VAL A 1 424 ? -12.090 13.147  6.361   1.00 92.48 424 A 1 
ATOM   3481 N  N   . TYR A 1 425 ? -8.220  15.612  5.606   1.00 95.14 425 A 1 
ATOM   3482 C  CA  . TYR A 1 425 ? -7.340  16.637  5.041   1.00 94.96 425 A 1 
ATOM   3483 C  C   . TYR A 1 425 ? -5.848  16.397  5.351   1.00 95.52 425 A 1 
ATOM   3484 O  O   . TYR A 1 425 ? -5.054  17.331  5.264   1.00 94.72 425 A 1 
ATOM   3485 C  CB  . TYR A 1 425 ? -7.806  18.027  5.505   1.00 93.63 425 A 1 
ATOM   3486 C  CG  . TYR A 1 425 ? -9.176  18.409  4.990   1.00 91.66 425 A 1 
ATOM   3487 C  CD1 . TYR A 1 425 ? -9.335  18.913  3.687   1.00 87.95 425 A 1 
ATOM   3488 C  CD2 . TYR A 1 425 ? -10.316 18.254  5.811   1.00 87.93 425 A 1 
ATOM   3489 C  CE1 . TYR A 1 425 ? -10.597 19.266  3.200   1.00 85.43 425 A 1 
ATOM   3490 C  CE2 . TYR A 1 425 ? -11.590 18.600  5.337   1.00 85.28 425 A 1 
ATOM   3491 C  CZ  . TYR A 1 425 ? -11.723 19.109  4.027   1.00 85.01 425 A 1 
ATOM   3492 O  OH  . TYR A 1 425 ? -12.969 19.452  3.551   1.00 81.19 425 A 1 
ATOM   3493 N  N   . SER A 1 426 ? -5.459  15.183  5.748   1.00 95.63 426 A 1 
ATOM   3494 C  CA  . SER A 1 426 ? -4.098  14.849  6.193   1.00 96.17 426 A 1 
ATOM   3495 C  C   . SER A 1 426 ? -3.572  15.846  7.239   1.00 96.11 426 A 1 
ATOM   3496 O  O   . SER A 1 426 ? -2.508  16.440  7.100   1.00 95.14 426 A 1 
ATOM   3497 C  CB  . SER A 1 426 ? -3.153  14.673  5.002   1.00 96.22 426 A 1 
ATOM   3498 O  OG  . SER A 1 426 ? -3.570  13.556  4.251   1.00 89.32 426 A 1 
ATOM   3499 N  N   . ARG A 1 427 ? -4.362  16.043  8.294   1.00 94.63 427 A 1 
ATOM   3500 C  CA  . ARG A 1 427 ? -4.090  16.912  9.460   1.00 94.03 427 A 1 
ATOM   3501 C  C   . ARG A 1 427 ? -4.107  18.424  9.181   1.00 92.89 427 A 1 
ATOM   3502 O  O   . ARG A 1 427 ? -3.863  19.188  10.113  1.00 90.03 427 A 1 
ATOM   3503 C  CB  . ARG A 1 427 ? -2.803  16.475  10.179  1.00 94.23 427 A 1 
ATOM   3504 C  CG  . ARG A 1 427 ? -2.775  14.985  10.528  1.00 93.88 427 A 1 
ATOM   3505 C  CD  . ARG A 1 427 ? -1.444  14.647  11.192  1.00 92.25 427 A 1 
ATOM   3506 N  NE  . ARG A 1 427 ? -1.414  13.237  11.620  1.00 90.65 427 A 1 
ATOM   3507 C  CZ  . ARG A 1 427 ? -0.349  12.587  12.054  1.00 88.49 427 A 1 
ATOM   3508 N  NH1 . ARG A 1 427 ? 0.819   13.164  12.157  1.00 85.45 427 A 1 
ATOM   3509 N  NH2 . ARG A 1 427 ? -0.444  11.339  12.386  1.00 83.74 427 A 1 
ATOM   3510 N  N   . ALA A 1 428 ? -4.449  18.877  7.986   1.00 93.69 428 A 1 
ATOM   3511 C  CA  . ALA A 1 428 ? -4.736  20.286  7.753   1.00 91.50 428 A 1 
ATOM   3512 C  C   . ALA A 1 428 ? -6.128  20.640  8.313   1.00 87.68 428 A 1 
ATOM   3513 O  O   . ALA A 1 428 ? -7.106  19.936  8.078   1.00 82.10 428 A 1 
ATOM   3514 C  CB  . ALA A 1 428 ? -4.608  20.594  6.265   1.00 92.07 428 A 1 
ATOM   3515 N  N   . ASP A 1 429 ? -6.232  21.749  9.043   1.00 83.49 429 A 1 
ATOM   3516 C  CA  . ASP A 1 429 ? -7.517  22.264  9.545   1.00 79.24 429 A 1 
ATOM   3517 C  C   . ASP A 1 429 ? -7.553  23.799  9.533   1.00 77.63 429 A 1 
ATOM   3518 O  O   . ASP A 1 429 ? -7.019  24.464  10.414  1.00 71.98 429 A 1 
ATOM   3519 C  CB  . ASP A 1 429 ? -7.845  21.707  10.950  1.00 75.01 429 A 1 
ATOM   3520 C  CG  . ASP A 1 429 ? -9.290  22.032  11.386  1.00 71.01 429 A 1 
ATOM   3521 O  OD1 . ASP A 1 429 ? -10.029 22.686  10.620  1.00 66.66 429 A 1 
ATOM   3522 O  OD2 . ASP A 1 429 ? -9.719  21.595  12.477  1.00 66.16 429 A 1 
ATOM   3523 N  N   . LYS A 1 430 ? -8.254  24.374  8.551   1.00 73.88 430 A 1 
ATOM   3524 C  CA  . LYS A 1 430 ? -8.469  25.824  8.465   1.00 70.92 430 A 1 
ATOM   3525 C  C   . LYS A 1 430 ? -9.449  26.383  9.491   1.00 71.64 430 A 1 
ATOM   3526 O  O   . LYS A 1 430 ? -9.528  27.593  9.675   1.00 66.17 430 A 1 
ATOM   3527 C  CB  . LYS A 1 430 ? -8.867  26.214  7.038   1.00 64.83 430 A 1 
ATOM   3528 C  CG  . LYS A 1 430 ? -10.243 25.707  6.562   1.00 57.78 430 A 1 
ATOM   3529 C  CD  . LYS A 1 430 ? -10.425 26.160  5.117   1.00 53.70 430 A 1 
ATOM   3530 C  CE  . LYS A 1 430 ? -11.695 25.665  4.447   1.00 47.66 430 A 1 
ATOM   3531 N  NZ  . LYS A 1 430 ? -11.674 26.056  3.009   1.00 42.74 430 A 1 
ATOM   3532 N  N   . HIS A 1 431 ? -10.200 25.521  10.164  1.00 67.46 431 A 1 
ATOM   3533 C  CA  . HIS A 1 431 ? -11.238 25.909  11.118  1.00 65.68 431 A 1 
ATOM   3534 C  C   . HIS A 1 431 ? -10.743 25.986  12.566  1.00 67.71 431 A 1 
ATOM   3535 O  O   . HIS A 1 431 ? -11.538 26.198  13.476  1.00 63.54 431 A 1 
ATOM   3536 C  CB  . HIS A 1 431 ? -12.454 24.997  10.948  1.00 60.20 431 A 1 
ATOM   3537 C  CG  . HIS A 1 431 ? -13.020 25.044  9.557   1.00 55.56 431 A 1 
ATOM   3538 N  ND1 . HIS A 1 431 ? -13.610 26.131  8.954   1.00 48.28 431 A 1 
ATOM   3539 C  CD2 . HIS A 1 431 ? -13.030 24.033  8.627   1.00 47.40 431 A 1 
ATOM   3540 C  CE1 . HIS A 1 431 ? -13.962 25.789  7.713   1.00 45.07 431 A 1 
ATOM   3541 N  NE2 . HIS A 1 431 ? -13.626 24.518  7.468   1.00 45.82 431 A 1 
ATOM   3542 N  N   . ASN A 1 432 ? -9.435  25.850  12.782  1.00 71.32 432 A 1 
ATOM   3543 C  CA  . ASN A 1 432 ? -8.848  25.842  14.122  1.00 72.17 432 A 1 
ATOM   3544 C  C   . ASN A 1 432 ? -8.219  27.187  14.550  1.00 75.31 432 A 1 
ATOM   3545 O  O   . ASN A 1 432 ? -7.536  27.255  15.568  1.00 73.04 432 A 1 
ATOM   3546 C  CB  . ASN A 1 432 ? -7.865  24.665  14.199  1.00 66.99 432 A 1 
ATOM   3547 C  CG  . ASN A 1 432 ? -7.531  24.271  15.626  1.00 60.02 432 A 1 
ATOM   3548 O  OD1 . ASN A 1 432 ? -8.288  24.483  16.553  1.00 55.03 432 A 1 
ATOM   3549 N  ND2 . ASN A 1 432 ? -6.392  23.666  15.844  1.00 52.72 432 A 1 
ATOM   3550 N  N   . SER A 1 433 ? -8.432  28.264  13.805  1.00 75.69 433 A 1 
ATOM   3551 C  CA  . SER A 1 433 ? -7.769  29.555  14.036  1.00 77.46 433 A 1 
ATOM   3552 C  C   . SER A 1 433 ? -7.974  30.098  15.451  1.00 81.31 433 A 1 
ATOM   3553 O  O   . SER A 1 433 ? -7.026  30.597  16.058  1.00 80.67 433 A 1 
ATOM   3554 C  CB  . SER A 1 433 ? -8.261  30.586  13.013  1.00 72.79 433 A 1 
ATOM   3555 O  OG  . SER A 1 433 ? -9.656  30.792  13.128  1.00 65.82 433 A 1 
ATOM   3556 N  N   . PHE A 1 434 ? -9.174  29.962  16.035  1.00 80.23 434 A 1 
ATOM   3557 C  CA  . PHE A 1 434 ? -9.453  30.403  17.393  1.00 82.35 434 A 1 
ATOM   3558 C  C   . PHE A 1 434 ? -8.586  29.674  18.426  1.00 84.33 434 A 1 
ATOM   3559 O  O   . PHE A 1 434 ? -7.887  30.321  19.203  1.00 84.90 434 A 1 
ATOM   3560 C  CB  . PHE A 1 434 ? -10.945 30.213  17.715  1.00 81.63 434 A 1 
ATOM   3561 C  CG  . PHE A 1 434 ? -11.274 30.569  19.144  1.00 82.82 434 A 1 
ATOM   3562 C  CD1 . PHE A 1 434 ? -11.496 29.565  20.109  1.00 80.73 434 A 1 
ATOM   3563 C  CD2 . PHE A 1 434 ? -11.307 31.923  19.545  1.00 80.41 434 A 1 
ATOM   3564 C  CE1 . PHE A 1 434 ? -11.763 29.904  21.450  1.00 80.81 434 A 1 
ATOM   3565 C  CE2 . PHE A 1 434 ? -11.576 32.266  20.886  1.00 80.18 434 A 1 
ATOM   3566 C  CZ  . PHE A 1 434 ? -11.805 31.257  21.826  1.00 81.56 434 A 1 
ATOM   3567 N  N   . TYR A 1 435 ? -8.582  28.344  18.401  1.00 81.99 435 A 1 
ATOM   3568 C  CA  . TYR A 1 435 ? -7.805  27.546  19.346  1.00 83.93 435 A 1 
ATOM   3569 C  C   . TYR A 1 435 ? -6.298  27.703  19.133  1.00 86.58 435 A 1 
ATOM   3570 O  O   . TYR A 1 435 ? -5.550  27.773  20.099  1.00 86.31 435 A 1 
ATOM   3571 C  CB  . TYR A 1 435 ? -8.216  26.073  19.241  1.00 82.62 435 A 1 
ATOM   3572 C  CG  . TYR A 1 435 ? -9.650  25.819  19.665  1.00 82.40 435 A 1 
ATOM   3573 C  CD1 . TYR A 1 435 ? -10.016 25.928  21.029  1.00 80.48 435 A 1 
ATOM   3574 C  CD2 . TYR A 1 435 ? -10.632 25.513  18.706  1.00 80.27 435 A 1 
ATOM   3575 C  CE1 . TYR A 1 435 ? -11.342 25.723  21.427  1.00 78.44 435 A 1 
ATOM   3576 C  CE2 . TYR A 1 435 ? -11.964 25.313  19.097  1.00 78.26 435 A 1 
ATOM   3577 C  CZ  . TYR A 1 435 ? -12.315 25.419  20.459  1.00 77.91 435 A 1 
ATOM   3578 O  OH  . TYR A 1 435 ? -13.617 25.240  20.846  1.00 74.73 435 A 1 
ATOM   3579 N  N   . TYR A 1 436 ? -5.859  27.856  17.887  1.00 81.84 436 A 1 
ATOM   3580 C  CA  . TYR A 1 436 ? -4.473  28.160  17.558  1.00 83.85 436 A 1 
ATOM   3581 C  C   . TYR A 1 436 ? -4.035  29.514  18.138  1.00 86.00 436 A 1 
ATOM   3582 O  O   . TYR A 1 436 ? -3.020  29.604  18.837  1.00 86.13 436 A 1 
ATOM   3583 C  CB  . TYR A 1 436 ? -4.298  28.128  16.033  1.00 82.14 436 A 1 
ATOM   3584 C  CG  . TYR A 1 436 ? -2.896  28.504  15.589  1.00 81.93 436 A 1 
ATOM   3585 C  CD1 . TYR A 1 436 ? -2.611  29.823  15.154  1.00 80.22 436 A 1 
ATOM   3586 C  CD2 . TYR A 1 436 ? -1.861  27.550  15.641  1.00 79.75 436 A 1 
ATOM   3587 C  CE1 . TYR A 1 436 ? -1.308  30.172  14.777  1.00 78.43 436 A 1 
ATOM   3588 C  CE2 . TYR A 1 436 ? -0.556  27.896  15.265  1.00 78.09 436 A 1 
ATOM   3589 C  CZ  . TYR A 1 436 ? -0.279  29.211  14.831  1.00 77.73 436 A 1 
ATOM   3590 O  OH  . TYR A 1 436 ? 0.995   29.544  14.466  1.00 74.23 436 A 1 
ATOM   3591 N  N   . CYS A 1 437 ? -4.796  30.565  17.907  1.00 85.17 437 A 1 
ATOM   3592 C  CA  . CYS A 1 437 ? -4.442  31.920  18.341  1.00 87.35 437 A 1 
ATOM   3593 C  C   . CYS A 1 437 ? -4.499  32.082  19.865  1.00 89.61 437 A 1 
ATOM   3594 O  O   . CYS A 1 437 ? -3.601  32.703  20.434  1.00 89.64 437 A 1 
ATOM   3595 C  CB  . CYS A 1 437 ? -5.339  32.919  17.614  1.00 86.45 437 A 1 
ATOM   3596 S  SG  . CYS A 1 437 ? -4.902  33.061  15.846  1.00 86.31 437 A 1 
ATOM   3597 N  N   . THR A 1 438 ? -5.464  31.472  20.528  1.00 88.22 438 A 1 
ATOM   3598 C  CA  . THR A 1 438 ? -5.601  31.553  21.989  1.00 89.36 438 A 1 
ATOM   3599 C  C   . THR A 1 438 ? -4.490  30.836  22.769  1.00 91.18 438 A 1 
ATOM   3600 O  O   . THR A 1 438 ? -4.327  31.106  23.955  1.00 91.19 438 A 1 
ATOM   3601 C  CB  . THR A 1 438 ? -6.973  31.044  22.472  1.00 88.44 438 A 1 
ATOM   3602 O  OG1 . THR A 1 438 ? -7.260  29.779  21.944  1.00 85.04 438 A 1 
ATOM   3603 C  CG2 . THR A 1 438 ? -8.096  31.997  22.063  1.00 84.96 438 A 1 
ATOM   3604 N  N   . LEU A 1 439 ? -3.653  30.017  22.126  1.00 90.15 439 A 1 
ATOM   3605 C  CA  . LEU A 1 439 ? -2.445  29.456  22.747  1.00 90.69 439 A 1 
ATOM   3606 C  C   . LEU A 1 439 ? -1.389  30.519  23.108  1.00 91.07 439 A 1 
ATOM   3607 O  O   . LEU A 1 439 ? -0.527  30.270  23.951  1.00 89.71 439 A 1 
ATOM   3608 C  CB  . LEU A 1 439 ? -1.809  28.425  21.793  1.00 90.49 439 A 1 
ATOM   3609 C  CG  . LEU A 1 439 ? -2.585  27.100  21.663  1.00 90.03 439 A 1 
ATOM   3610 C  CD1 . LEU A 1 439 ? -1.993  26.277  20.516  1.00 88.17 439 A 1 
ATOM   3611 C  CD2 . LEU A 1 439 ? -2.496  26.264  22.942  1.00 88.52 439 A 1 
ATOM   3612 N  N   . ARG A 1 440 ? -1.417  31.698  22.454  1.00 91.43 440 A 1 
ATOM   3613 C  CA  . ARG A 1 440 ? -0.422  32.771  22.649  1.00 91.70 440 A 1 
ATOM   3614 C  C   . ARG A 1 440 ? -1.033  34.160  22.824  1.00 92.52 440 A 1 
ATOM   3615 O  O   . ARG A 1 440 ? -0.386  35.012  23.443  1.00 91.08 440 A 1 
ATOM   3616 C  CB  . ARG A 1 440 ? 0.563   32.769  21.468  1.00 91.11 440 A 1 
ATOM   3617 C  CG  . ARG A 1 440 ? 1.386   31.472  21.305  1.00 88.09 440 A 1 
ATOM   3618 C  CD  . ARG A 1 440 ? 2.300   31.151  22.501  1.00 85.65 440 A 1 
ATOM   3619 N  NE  . ARG A 1 440 ? 3.358   32.162  22.673  1.00 86.27 440 A 1 
ATOM   3620 C  CZ  . ARG A 1 440 ? 4.244   32.211  23.654  1.00 86.53 440 A 1 
ATOM   3621 N  NH1 . ARG A 1 440 ? 4.231   31.332  24.632  1.00 81.85 440 A 1 
ATOM   3622 N  NH2 . ARG A 1 440 ? 5.158   33.137  23.673  1.00 81.46 440 A 1 
ATOM   3623 N  N   . ALA A 1 441 ? -2.216  34.403  22.282  1.00 90.12 441 A 1 
ATOM   3624 C  CA  . ALA A 1 441 ? -2.913  35.675  22.385  1.00 89.09 441 A 1 
ATOM   3625 C  C   . ALA A 1 441 ? -3.830  35.683  23.613  1.00 89.43 441 A 1 
ATOM   3626 O  O   . ALA A 1 441 ? -4.706  34.838  23.750  1.00 89.42 441 A 1 
ATOM   3627 C  CB  . ALA A 1 441 ? -3.674  35.922  21.082  1.00 88.80 441 A 1 
ATOM   3628 N  N   . LEU A 1 442 ? -3.606  36.660  24.508  1.00 93.60 442 A 1 
ATOM   3629 C  CA  . LEU A 1 442 ? -4.388  36.836  25.727  1.00 92.04 442 A 1 
ATOM   3630 C  C   . LEU A 1 442 ? -5.594  37.756  25.509  1.00 91.11 442 A 1 
ATOM   3631 O  O   . LEU A 1 442 ? -6.661  37.517  26.076  1.00 90.53 442 A 1 
ATOM   3632 C  CB  . LEU A 1 442 ? -3.447  37.393  26.816  1.00 92.64 442 A 1 
ATOM   3633 C  CG  . LEU A 1 442 ? -4.113  37.642  28.183  1.00 88.94 442 A 1 
ATOM   3634 C  CD1 . LEU A 1 442 ? -4.505  36.336  28.864  1.00 85.21 442 A 1 
ATOM   3635 C  CD2 . LEU A 1 442 ? -3.147  38.390  29.101  1.00 87.77 442 A 1 
ATOM   3636 N  N   . LEU A 1 443 ? -5.402  38.831  24.742  1.00 93.20 443 A 1 
ATOM   3637 C  CA  . LEU A 1 443 ? -6.394  39.889  24.577  1.00 92.28 443 A 1 
ATOM   3638 C  C   . LEU A 1 443 ? -7.181  39.720  23.271  1.00 91.05 443 A 1 
ATOM   3639 O  O   . LEU A 1 443 ? -6.635  39.234  22.283  1.00 90.98 443 A 1 
ATOM   3640 C  CB  . LEU A 1 443 ? -5.709  41.267  24.653  1.00 93.10 443 A 1 
ATOM   3641 C  CG  . LEU A 1 443 ? -4.952  41.549  25.962  1.00 91.72 443 A 1 
ATOM   3642 C  CD1 . LEU A 1 443 ? -4.272  42.915  25.871  1.00 88.53 443 A 1 
ATOM   3643 C  CD2 . LEU A 1 443 ? -5.881  41.557  27.182  1.00 89.79 443 A 1 
ATOM   3644 N  N   . PRO A 1 444 ? -8.454  40.188  23.221  1.00 91.98 444 A 1 
ATOM   3645 C  CA  . PRO A 1 444 ? -9.297  40.047  22.035  1.00 89.35 444 A 1 
ATOM   3646 C  C   . PRO A 1 444 ? -8.681  40.591  20.742  1.00 88.77 444 A 1 
ATOM   3647 O  O   . PRO A 1 444 ? -8.783  39.950  19.690  1.00 87.72 444 A 1 
ATOM   3648 C  CB  . PRO A 1 444 ? -10.589 40.807  22.378  1.00 88.52 444 A 1 
ATOM   3649 C  CG  . PRO A 1 444 ? -10.670 40.713  23.888  1.00 89.52 444 A 1 
ATOM   3650 C  CD  . PRO A 1 444 ? -9.202  40.756  24.326  1.00 91.63 444 A 1 
ATOM   3651 N  N   . ASP A 1 445 ? -8.011  41.750  20.815  1.00 90.78 445 A 1 
ATOM   3652 C  CA  . ASP A 1 445 ? -7.371  42.372  19.648  1.00 90.30 445 A 1 
ATOM   3653 C  C   . ASP A 1 445 ? -6.207  41.525  19.121  1.00 89.95 445 A 1 
ATOM   3654 O  O   . ASP A 1 445 ? -6.053  41.369  17.906  1.00 89.23 445 A 1 
ATOM   3655 C  CB  . ASP A 1 445 ? -6.887  43.783  20.006  1.00 90.60 445 A 1 
ATOM   3656 C  CG  . ASP A 1 445 ? -8.021  44.788  20.259  1.00 87.50 445 A 1 
ATOM   3657 O  OD1 . ASP A 1 445 ? -9.169  44.493  19.854  1.00 82.50 445 A 1 
ATOM   3658 O  OD2 . ASP A 1 445 ? -7.724  45.846  20.846  1.00 82.72 445 A 1 
ATOM   3659 N  N   . ASP A 1 446 ? -5.440  40.898  20.009  1.00 91.79 446 A 1 
ATOM   3660 C  CA  . ASP A 1 446 ? -4.335  40.018  19.629  1.00 91.17 446 A 1 
ATOM   3661 C  C   . ASP A 1 446 ? -4.841  38.700  19.023  1.00 90.69 446 A 1 
ATOM   3662 O  O   . ASP A 1 446 ? -4.289  38.223  18.033  1.00 90.24 446 A 1 
ATOM   3663 C  CB  . ASP A 1 446 ? -3.436  39.741  20.842  1.00 92.02 446 A 1 
ATOM   3664 C  CG  . ASP A 1 446 ? -2.696  40.979  21.342  1.00 91.13 446 A 1 
ATOM   3665 O  OD1 . ASP A 1 446 ? -2.253  41.792  20.493  1.00 88.01 446 A 1 
ATOM   3666 O  OD2 . ASP A 1 446 ? -2.536  41.091  22.583  1.00 88.60 446 A 1 
ATOM   3667 N  N   . VAL A 1 447 ? -5.927  38.147  19.541  1.00 90.86 447 A 1 
ATOM   3668 C  CA  . VAL A 1 447 ? -6.607  36.974  18.959  1.00 88.53 447 A 1 
ATOM   3669 C  C   . VAL A 1 447 ? -7.112  37.300  17.556  1.00 87.79 447 A 1 
ATOM   3670 O  O   . VAL A 1 447 ? -6.856  36.553  16.605  1.00 86.70 447 A 1 
ATOM   3671 C  CB  . VAL A 1 447 ? -7.769  36.482  19.852  1.00 88.01 447 A 1 
ATOM   3672 C  CG1 . VAL A 1 447 ? -8.500  35.303  19.218  1.00 84.99 447 A 1 
ATOM   3673 C  CG2 . VAL A 1 447 ? -7.273  36.023  21.226  1.00 86.21 447 A 1 
ATOM   3674 N  N   . THR A 1 448 ? -7.761  38.447  17.386  1.00 89.52 448 A 1 
ATOM   3675 C  CA  . THR A 1 448 ? -8.286  38.901  16.092  1.00 87.79 448 A 1 
ATOM   3676 C  C   . THR A 1 448 ? -7.158  39.137  15.080  1.00 87.52 448 A 1 
ATOM   3677 O  O   . THR A 1 448 ? -7.263  38.738  13.917  1.00 86.53 448 A 1 
ATOM   3678 C  CB  . THR A 1 448 ? -9.105  40.187  16.259  1.00 86.41 448 A 1 
ATOM   3679 O  OG1 . THR A 1 448 ? -10.156 39.979  17.164  1.00 82.53 448 A 1 
ATOM   3680 C  CG2 . THR A 1 448 ? -9.738  40.657  14.951  1.00 82.12 448 A 1 
ATOM   3681 N  N   . LYS A 1 449 ? -6.058  39.750  15.514  1.00 88.08 449 A 1 
ATOM   3682 C  CA  . LYS A 1 449 ? -4.880  39.989  14.682  1.00 87.85 449 A 1 
ATOM   3683 C  C   . LYS A 1 449 ? -4.230  38.678  14.237  1.00 87.02 449 A 1 
ATOM   3684 O  O   . LYS A 1 449 ? -3.936  38.524  13.052  1.00 86.18 449 A 1 
ATOM   3685 C  CB  . LYS A 1 449 ? -3.906  40.886  15.457  1.00 88.61 449 A 1 
ATOM   3686 C  CG  . LYS A 1 449 ? -2.708  41.305  14.610  1.00 82.69 449 A 1 
ATOM   3687 C  CD  . LYS A 1 449 ? -1.786  42.194  15.454  1.00 80.44 449 A 1 
ATOM   3688 C  CE  . LYS A 1 449 ? -0.563  42.610  14.649  1.00 71.99 449 A 1 
ATOM   3689 N  NZ  . LYS A 1 449 ? 0.372   43.394  15.504  1.00 64.57 449 A 1 
ATOM   3690 N  N   . CYS A 1 450 ? -4.053  37.734  15.149  1.00 89.41 450 A 1 
ATOM   3691 C  CA  . CYS A 1 450 ? -3.532  36.400  14.862  1.00 88.23 450 A 1 
ATOM   3692 C  C   . CYS A 1 450 ? -4.409  35.659  13.839  1.00 87.25 450 A 1 
ATOM   3693 O  O   . CYS A 1 450 ? -3.889  35.141  12.856  1.00 85.37 450 A 1 
ATOM   3694 C  CB  . CYS A 1 450 ? -3.437  35.627  16.181  1.00 88.17 450 A 1 
ATOM   3695 S  SG  . CYS A 1 450 ? -3.073  33.856  15.977  1.00 87.85 450 A 1 
ATOM   3696 N  N   . ALA A 1 451 ? -5.728  35.672  14.016  1.00 87.15 451 A 1 
ATOM   3697 C  CA  . ALA A 1 451 ? -6.648  35.003  13.101  1.00 84.76 451 A 1 
ATOM   3698 C  C   . ALA A 1 451 ? -6.549  35.568  11.675  1.00 83.49 451 A 1 
ATOM   3699 O  O   . ALA A 1 451 ? -6.396  34.810  10.714  1.00 81.73 451 A 1 
ATOM   3700 C  CB  . ALA A 1 451 ? -8.064  35.109  13.665  1.00 83.51 451 A 1 
ATOM   3701 N  N   . LYS A 1 452 ? -6.519  36.908  11.527  1.00 85.00 452 A 1 
ATOM   3702 C  CA  . LYS A 1 452 ? -6.334  37.571  10.228  1.00 83.04 452 A 1 
ATOM   3703 C  C   . LYS A 1 452 ? -4.992  37.237  9.575   1.00 80.95 452 A 1 
ATOM   3704 O  O   . LYS A 1 452 ? -4.941  37.053  8.360   1.00 78.42 452 A 1 
ATOM   3705 C  CB  . LYS A 1 452 ? -6.470  39.090  10.384  1.00 82.91 452 A 1 
ATOM   3706 C  CG  . LYS A 1 452 ? -7.929  39.515  10.580  1.00 76.51 452 A 1 
ATOM   3707 C  CD  . LYS A 1 452 ? -8.027  41.031  10.695  1.00 73.18 452 A 1 
ATOM   3708 C  CE  . LYS A 1 452 ? -9.503  41.414  10.847  1.00 65.30 452 A 1 
ATOM   3709 N  NZ  . LYS A 1 452 ? -9.696  42.888  10.903  1.00 58.12 452 A 1 
ATOM   3710 N  N   . GLN A 1 453 ? -3.905  37.162  10.357  1.00 81.46 453 A 1 
ATOM   3711 C  CA  . GLN A 1 453 ? -2.576  36.797  9.848   1.00 79.20 453 A 1 
ATOM   3712 C  C   . GLN A 1 453 ? -2.521  35.352  9.334   1.00 77.69 453 A 1 
ATOM   3713 O  O   . GLN A 1 453 ? -1.835  35.089  8.358   1.00 74.05 453 A 1 
ATOM   3714 C  CB  . GLN A 1 453 ? -1.532  37.012  10.942  1.00 79.06 453 A 1 
ATOM   3715 C  CG  . GLN A 1 453 ? -1.203  38.502  11.107  1.00 73.58 453 A 1 
ATOM   3716 C  CD  . GLN A 1 453 ? -0.208  38.773  12.248  1.00 69.33 453 A 1 
ATOM   3717 O  OE1 . GLN A 1 453 ? -0.151  38.096  13.251  1.00 65.14 453 A 1 
ATOM   3718 N  NE2 . GLN A 1 453 ? 0.603   39.792  12.122  1.00 63.38 453 A 1 
ATOM   3719 N  N   . ASN A 1 454 ? -3.290  34.453  9.932   1.00 76.19 454 A 1 
ATOM   3720 C  CA  . ASN A 1 454 ? -3.408  33.058  9.503   1.00 72.08 454 A 1 
ATOM   3721 C  C   . ASN A 1 454 ? -4.494  32.836  8.422   1.00 69.21 454 A 1 
ATOM   3722 O  O   . ASN A 1 454 ? -4.952  31.714  8.212   1.00 64.89 454 A 1 
ATOM   3723 C  CB  . ASN A 1 454 ? -3.585  32.166  10.735  1.00 70.06 454 A 1 
ATOM   3724 C  CG  . ASN A 1 454 ? -2.309  32.127  11.565  1.00 64.81 454 A 1 
ATOM   3725 O  OD1 . ASN A 1 454 ? -1.295  31.603  11.164  1.00 58.92 454 A 1 
ATOM   3726 N  ND2 . ASN A 1 454 ? -2.322  32.708  12.742  1.00 58.18 454 A 1 
ATOM   3727 N  N   . GLY A 1 455 ? -4.931  33.903  7.749   1.00 70.86 455 A 1 
ATOM   3728 C  CA  . GLY A 1 455 ? -5.866  33.826  6.624   1.00 67.80 455 A 1 
ATOM   3729 C  C   . GLY A 1 455 ? -7.329  33.566  6.996   1.00 68.06 455 A 1 
ATOM   3730 O  O   . GLY A 1 455 ? -8.162  33.438  6.095   1.00 64.08 455 A 1 
ATOM   3731 N  N   . ALA A 1 456 ? -7.669  33.516  8.285   1.00 67.51 456 A 1 
ATOM   3732 C  CA  . ALA A 1 456 ? -9.051  33.420  8.705   1.00 65.42 456 A 1 
ATOM   3733 C  C   . ALA A 1 456 ? -9.750  34.773  8.509   1.00 65.89 456 A 1 
ATOM   3734 O  O   . ALA A 1 456 ? -9.347  35.788  9.081   1.00 62.41 456 A 1 
ATOM   3735 C  CB  . ALA A 1 456 ? -9.119  32.923  10.152  1.00 61.13 456 A 1 
ATOM   3736 N  N   . GLU A 1 457 ? -10.821 34.800  7.700   1.00 63.41 457 A 1 
ATOM   3737 C  CA  . GLU A 1 457 ? -11.644 36.010  7.528   1.00 61.71 457 A 1 
ATOM   3738 C  C   . GLU A 1 457 ? -12.434 36.332  8.789   1.00 61.95 457 A 1 
ATOM   3739 O  O   . GLU A 1 457 ? -12.501 37.490  9.211   1.00 57.38 457 A 1 
ATOM   3740 C  CB  . GLU A 1 457 ? -12.595 35.834  6.337   1.00 56.82 457 A 1 
ATOM   3741 C  CG  . GLU A 1 457 ? -11.828 35.753  5.011   1.00 51.07 457 A 1 
ATOM   3742 C  CD  . GLU A 1 457 ? -12.726 35.836  3.770   1.00 45.96 457 A 1 
ATOM   3743 O  OE1 . GLU A 1 457 ? -12.138 36.154  2.706   1.00 41.07 457 A 1 
ATOM   3744 O  OE2 . GLU A 1 457 ? -13.950 35.608  3.893   1.00 42.81 457 A 1 
ATOM   3745 N  N   . GLU A 1 458 ? -12.958 35.294  9.431   1.00 61.84 458 A 1 
ATOM   3746 C  CA  . GLU A 1 458 ? -13.614 35.353  10.720  1.00 60.69 458 A 1 
ATOM   3747 C  C   . GLU A 1 458 ? -12.950 34.361  11.679  1.00 60.32 458 A 1 
ATOM   3748 O  O   . GLU A 1 458 ? -12.384 33.344  11.269  1.00 56.09 458 A 1 
ATOM   3749 C  CB  . GLU A 1 458 ? -15.117 35.077  10.582  1.00 56.24 458 A 1 
ATOM   3750 C  CG  . GLU A 1 458 ? -15.841 36.188  9.809   1.00 50.37 458 A 1 
ATOM   3751 C  CD  . GLU A 1 458 ? -17.369 36.028  9.797   1.00 46.20 458 A 1 
ATOM   3752 O  OE1 . GLU A 1 458 ? -18.043 37.024  9.427   1.00 41.69 458 A 1 
ATOM   3753 O  OE2 . GLU A 1 458 ? -17.854 34.942  10.171  1.00 42.63 458 A 1 
ATOM   3754 N  N   . LEU A 1 459 ? -13.033 34.646  12.972  1.00 60.95 459 A 1 
ATOM   3755 C  CA  . LEU A 1 459 ? -12.731 33.645  13.991  1.00 59.52 459 A 1 
ATOM   3756 C  C   . LEU A 1 459 ? -13.729 32.503  13.819  1.00 59.05 459 A 1 
ATOM   3757 O  O   . LEU A 1 459 ? -14.885 32.623  14.230  1.00 56.15 459 A 1 
ATOM   3758 C  CB  . LEU A 1 459 ? -12.823 34.274  15.392  1.00 57.64 459 A 1 
ATOM   3759 C  CG  . LEU A 1 459 ? -11.603 35.133  15.760  1.00 54.79 459 A 1 
ATOM   3760 C  CD1 . LEU A 1 459 ? -11.923 36.012  16.970  1.00 52.11 459 A 1 
ATOM   3761 C  CD2 . LEU A 1 459 ? -10.401 34.265  16.118  1.00 53.01 459 A 1 
ATOM   3762 N  N   . SER A 1 460 ? -13.286 31.416  13.222  1.00 56.81 460 A 1 
ATOM   3763 C  CA  . SER A 1 460 ? -14.089 30.213  13.110  1.00 55.39 460 A 1 
ATOM   3764 C  C   . SER A 1 460 ? -14.166 29.553  14.490  1.00 54.84 460 A 1 
ATOM   3765 O  O   . SER A 1 460 ? -13.383 28.668  14.835  1.00 51.95 460 A 1 
ATOM   3766 C  CB  . SER A 1 460 ? -13.560 29.289  12.011  1.00 51.56 460 A 1 
ATOM   3767 O  OG  . SER A 1 460 ? -12.232 28.872  12.259  1.00 47.39 460 A 1 
ATOM   3768 N  N   . PHE A 1 461 ? -15.101 30.023  15.289  1.00 50.54 461 A 1 
ATOM   3769 C  CA  . PHE A 1 461 ? -15.589 29.254  16.406  1.00 49.16 461 A 1 
ATOM   3770 C  C   . PHE A 1 461 ? -16.334 28.076  15.797  1.00 48.80 461 A 1 
ATOM   3771 O  O   . PHE A 1 461 ? -17.329 28.266  15.099  1.00 45.95 461 A 1 
ATOM   3772 C  CB  . PHE A 1 461 ? -16.503 30.104  17.296  1.00 45.78 461 A 1 
ATOM   3773 C  CG  . PHE A 1 461 ? -15.803 31.268  17.965  1.00 42.82 461 A 1 
ATOM   3774 C  CD1 . PHE A 1 461 ? -15.198 31.099  19.217  1.00 39.22 461 A 1 
ATOM   3775 C  CD2 . PHE A 1 461 ? -15.764 32.527  17.346  1.00 38.09 461 A 1 
ATOM   3776 C  CE1 . PHE A 1 461 ? -14.558 32.179  19.852  1.00 34.89 461 A 1 
ATOM   3777 C  CE2 . PHE A 1 461 ? -15.123 33.608  17.970  1.00 34.66 461 A 1 
ATOM   3778 C  CZ  . PHE A 1 461 ? -14.516 33.437  19.232  1.00 34.17 461 A 1 
ATOM   3779 N  N   . GLN A 1 462 ? -15.882 26.855  16.082  1.00 47.07 462 A 1 
ATOM   3780 C  CA  . GLN A 1 462 ? -16.891 25.808  16.051  1.00 46.60 462 A 1 
ATOM   3781 C  C   . GLN A 1 462 ? -17.986 26.265  17.003  1.00 46.55 462 A 1 
ATOM   3782 O  O   . GLN A 1 462 ? -17.658 26.692  18.119  1.00 43.61 462 A 1 
ATOM   3783 C  CB  . GLN A 1 462 ? -16.332 24.449  16.462  1.00 43.77 462 A 1 
ATOM   3784 C  CG  . GLN A 1 462 ? -15.494 23.838  15.329  1.00 39.65 462 A 1 
ATOM   3785 C  CD  . GLN A 1 462 ? -15.177 22.363  15.561  1.00 36.34 462 A 1 
ATOM   3786 O  OE1 . GLN A 1 462 ? -15.508 21.742  16.556  1.00 34.24 462 A 1 
ATOM   3787 N  NE2 . GLN A 1 462 ? -14.531 21.732  14.617  1.00 32.87 462 A 1 
ATOM   3788 N  N   . PRO A 1 463 ? -19.261 26.234  16.590  1.00 40.09 463 A 1 
ATOM   3789 C  CA  . PRO A 1 463 ? -20.347 26.591  17.477  1.00 38.75 463 A 1 
ATOM   3790 C  C   . PRO A 1 463 ? -20.462 25.501  18.542  1.00 39.09 463 A 1 
ATOM   3791 O  O   . PRO A 1 463 ? -21.267 24.589  18.432  1.00 36.94 463 A 1 
ATOM   3792 C  CB  . PRO A 1 463 ? -21.580 26.733  16.568  1.00 35.31 463 A 1 
ATOM   3793 C  CG  . PRO A 1 463 ? -21.277 25.766  15.422  1.00 34.41 463 A 1 
ATOM   3794 C  CD  . PRO A 1 463 ? -19.753 25.829  15.289  1.00 36.79 463 A 1 
ATOM   3795 N  N   . TYR A 1 464 ? -19.651 25.602  19.579  1.00 43.78 464 A 1 
ATOM   3796 C  CA  . TYR A 1 464 ? -20.119 25.158  20.859  1.00 42.97 464 A 1 
ATOM   3797 C  C   . TYR A 1 464 ? -21.328 26.037  21.134  1.00 42.63 464 A 1 
ATOM   3798 O  O   . TYR A 1 464 ? -21.195 27.254  21.304  1.00 39.86 464 A 1 
ATOM   3799 C  CB  . TYR A 1 464 ? -19.031 25.258  21.938  1.00 40.66 464 A 1 
ATOM   3800 C  CG  . TYR A 1 464 ? -17.990 24.173  21.805  1.00 37.94 464 A 1 
ATOM   3801 C  CD1 . TYR A 1 464 ? -18.205 22.912  22.401  1.00 34.54 464 A 1 
ATOM   3802 C  CD2 . TYR A 1 464 ? -16.814 24.401  21.067  1.00 33.59 464 A 1 
ATOM   3803 C  CE1 . TYR A 1 464 ? -17.257 21.883  22.264  1.00 30.70 464 A 1 
ATOM   3804 C  CE2 . TYR A 1 464 ? -15.864 23.375  20.921  1.00 31.25 464 A 1 
ATOM   3805 C  CZ  . TYR A 1 464 ? -16.084 22.116  21.519  1.00 30.63 464 A 1 
ATOM   3806 O  OH  . TYR A 1 464 ? -15.156 21.115  21.373  1.00 29.02 464 A 1 
ATOM   3807 N  N   . TYR A 1 465 ? -22.499 25.438  21.070  1.00 35.61 465 A 1 
ATOM   3808 C  CA  . TYR A 1 465 ? -23.711 26.071  21.557  1.00 35.41 465 A 1 
ATOM   3809 C  C   . TYR A 1 465 ? -23.464 26.388  23.035  1.00 35.41 465 A 1 
ATOM   3810 O  O   . TYR A 1 465 ? -23.670 25.545  23.906  1.00 33.28 465 A 1 
ATOM   3811 C  CB  . TYR A 1 465 ? -24.917 25.133  21.376  1.00 34.33 465 A 1 
ATOM   3812 C  CG  . TYR A 1 465 ? -25.630 25.244  20.042  1.00 30.10 465 A 1 
ATOM   3813 C  CD1 . TYR A 1 465 ? -26.754 26.080  19.923  1.00 26.84 465 A 1 
ATOM   3814 C  CD2 . TYR A 1 465 ? -25.213 24.486  18.937  1.00 24.82 465 A 1 
ATOM   3815 C  CE1 . TYR A 1 465 ? -27.456 26.159  18.708  1.00 24.51 465 A 1 
ATOM   3816 C  CE2 . TYR A 1 465 ? -25.906 24.557  17.713  1.00 25.28 465 A 1 
ATOM   3817 C  CZ  . TYR A 1 465 ? -27.038 25.393  17.604  1.00 24.78 465 A 1 
ATOM   3818 O  OH  . TYR A 1 465 ? -27.726 25.463  16.415  1.00 23.82 465 A 1 
ATOM   3819 N  N   . HIS A 1 466 ? -22.993 27.598  23.313  1.00 40.93 466 A 1 
ATOM   3820 C  CA  . HIS A 1 466 ? -23.176 28.162  24.625  1.00 41.90 466 A 1 
ATOM   3821 C  C   . HIS A 1 466 ? -24.684 28.315  24.805  1.00 41.54 466 A 1 
ATOM   3822 O  O   . HIS A 1 466 ? -25.344 29.044  24.052  1.00 39.00 466 A 1 
ATOM   3823 C  CB  . HIS A 1 466 ? -22.404 29.474  24.779  1.00 40.69 466 A 1 
ATOM   3824 C  CG  . HIS A 1 466 ? -20.933 29.256  24.992  1.00 36.80 466 A 1 
ATOM   3825 N  ND1 . HIS A 1 466 ? -20.355 28.575  26.045  1.00 33.14 466 A 1 
ATOM   3826 C  CD2 . HIS A 1 466 ? -19.903 29.677  24.191  1.00 32.31 466 A 1 
ATOM   3827 C  CE1 . HIS A 1 466 ? -19.023 28.593  25.879  1.00 30.94 466 A 1 
ATOM   3828 N  NE2 . HIS A 1 466 ? -18.708 29.247  24.759  1.00 30.78 466 A 1 
ATOM   3829 N  N   . SER A 1 467 ? -25.239 27.580  25.773  1.00 37.26 467 A 1 
ATOM   3830 C  CA  . SER A 1 467 ? -26.546 27.931  26.305  1.00 38.57 467 A 1 
ATOM   3831 C  C   . SER A 1 467 ? -26.490 29.399  26.725  1.00 38.47 467 A 1 
ATOM   3832 O  O   . SER A 1 467 ? -25.498 29.829  27.310  1.00 36.41 467 A 1 
ATOM   3833 C  CB  . SER A 1 467 ? -26.906 27.028  27.496  1.00 37.00 467 A 1 
ATOM   3834 O  OG  . SER A 1 467 ? -25.871 27.035  28.451  1.00 33.51 467 A 1 
ATOM   3835 N  N   . LYS A 1 468 ? -27.549 30.173  26.445  1.00 41.58 468 A 1 
ATOM   3836 C  CA  . LYS A 1 468 ? -27.646 31.606  26.807  1.00 42.88 468 A 1 
ATOM   3837 C  C   . LYS A 1 468 ? -27.430 31.900  28.293  1.00 42.44 468 A 1 
ATOM   3838 O  O   . LYS A 1 468 ? -27.181 33.049  28.632  1.00 39.48 468 A 1 
ATOM   3839 C  CB  . LYS A 1 468 ? -29.030 32.131  26.420  1.00 41.94 468 A 1 
ATOM   3840 C  CG  . LYS A 1 468 ? -29.215 32.401  24.930  1.00 38.72 468 A 1 
ATOM   3841 C  CD  . LYS A 1 468 ? -30.604 33.004  24.716  1.00 35.77 468 A 1 
ATOM   3842 C  CE  . LYS A 1 468 ? -30.797 33.433  23.276  1.00 30.95 468 A 1 
ATOM   3843 N  NZ  . LYS A 1 468 ? -32.147 34.024  23.082  1.00 28.80 468 A 1 
ATOM   3844 N  N   . ASP A 1 469 ? -27.586 30.889  29.143  1.00 37.52 469 A 1 
ATOM   3845 C  CA  . ASP A 1 469 ? -27.705 31.076  30.592  1.00 38.55 469 A 1 
ATOM   3846 C  C   . ASP A 1 469 ? -26.370 30.955  31.359  1.00 38.51 469 A 1 
ATOM   3847 O  O   . ASP A 1 469 ? -26.398 30.779  32.581  1.00 35.64 469 A 1 
ATOM   3848 C  CB  . ASP A 1 469 ? -28.763 30.098  31.150  1.00 36.28 469 A 1 
ATOM   3849 C  CG  . ASP A 1 469 ? -30.187 30.378  30.662  1.00 31.65 469 A 1 
ATOM   3850 O  OD1 . ASP A 1 469 ? -30.509 31.546  30.333  1.00 29.75 469 A 1 
ATOM   3851 O  OD2 . ASP A 1 469 ? -30.974 29.403  30.603  1.00 29.30 469 A 1 
ATOM   3852 N  N   . MET A 1 470 ? -25.218 31.031  30.684  1.00 33.66 470 A 1 
ATOM   3853 C  CA  . MET A 1 470 ? -23.941 31.263  31.375  1.00 27.71 470 A 1 
ATOM   3854 C  C   . MET A 1 470 ? -23.459 32.696  31.197  1.00 25.33 470 A 1 
ATOM   3855 O  O   . MET A 1 470 ? -23.424 33.187  30.058  1.00 20.13 470 A 1 
ATOM   3856 C  CB  . MET A 1 470 ? -22.860 30.254  30.984  1.00 27.00 470 A 1 
ATOM   3857 C  CG  . MET A 1 470 ? -23.005 28.948  31.775  1.00 24.77 470 A 1 
ATOM   3858 S  SD  . MET A 1 470 ? -21.575 27.819  31.647  1.00 22.50 470 A 1 
ATOM   3859 C  CE  . MET A 1 470 ? -21.792 27.178  29.975  1.00 20.04 470 A 1 
ATOM   3860 O  OXT . MET A 1 470 ? -23.135 33.304  32.254  1.00 27.44 470 A 1 
HETATM 3861 CO CO  . CO  B 2 .   ? -8.276  16.839  -8.964  1.00 96.90 1   B 1 
HETATM 3862 CO CO  . CO  C 3 .   ? -10.810 15.375  -10.720 1.00 96.24 1   C 1 
#
