# Supplementary material for: Theoretical Study of Sphingomyelinases from Entamoeba histolytica and Trichomonas vaginalis Sheds Light on the Evolution of Enzymes Needed for Survival and Colonization
Source: Pathogens. 2025 Jan 5;14(1):32. doi: 10.3390/pathogens14010032 (PMC11768322; doi:10.3390/pathogens14010032)
Supplement: Supplementary file 1 [file pathogens-14-00032-s001.zip › Supplementary structural Files/Trichomonas vaginalis/Trichomonas XP_001298660/fold_xp001298660/fold_xp001298660_model.cif]

# By using this file you agree to the legally binding terms of use found at alphafoldserver.com/output-terms
data_9003c713bf09b99
#
_entry.id 9003c713bf09b99
#
loop_
_atom_type.symbol
C 
N 
O 
S 
#
loop_
_audit_author.name
_audit_author.pdbx_ordinal
"Google DeepMind" 1 
"Isomorphic Labs" 2 
#
_audit_conform.dict_location https://raw.githubusercontent.com/ihmwg/ModelCIF/master/dist/mmcif_ma.dic
_audit_conform.dict_name     mmcif_ma.dic
_audit_conform.dict_version  1.4.5
#
loop_
_chem_comp.formula
_chem_comp.formula_weight
_chem_comp.id
_chem_comp.mon_nstd_flag
_chem_comp.name
_chem_comp.pdbx_smiles
_chem_comp.pdbx_synonyms
_chem_comp.type
"C3 H7 N O2"    89.093  ALA y ALANINE         C[C@H](N)C(O)=O                  ? "L-PEPTIDE LINKING" 
"C6 H15 N4 O2"  175.209 ARG y ARGININE        N[C@@H](CCCNC(N)=[NH2+])C(O)=O   ? "L-PEPTIDE LINKING" 
"C4 H8 N2 O3"   132.118 ASN y ASPARAGINE      N[C@@H](CC(N)=O)C(O)=O           ? "L-PEPTIDE LINKING" 
"C4 H7 N O4"    133.103 ASP y "ASPARTIC ACID" N[C@@H](CC(O)=O)C(O)=O           ? "L-PEPTIDE LINKING" 
"C3 H7 N O2 S"  121.158 CYS y CYSTEINE        N[C@@H](CS)C(O)=O                ? "L-PEPTIDE LINKING" 
"C5 H10 N2 O3"  146.144 GLN y GLUTAMINE       N[C@@H](CCC(N)=O)C(O)=O          ? "L-PEPTIDE LINKING" 
"C5 H9 N O4"    147.129 GLU y "GLUTAMIC ACID" N[C@@H](CCC(O)=O)C(O)=O          ? "L-PEPTIDE LINKING" 
"C2 H5 N O2"    75.067  GLY y GLYCINE         NCC(O)=O                         ? "PEPTIDE LINKING"   
"C6 H10 N3 O2"  156.162 HIS y HISTIDINE       N[C@@H](Cc1c[nH]c[nH+]1)C(O)=O   ? "L-PEPTIDE LINKING" 
"C6 H13 N O2"   131.173 ILE y ISOLEUCINE      CC[C@H](C)[C@H](N)C(O)=O         ? "L-PEPTIDE LINKING" 
"C6 H13 N O2"   131.173 LEU y LEUCINE         CC(C)C[C@H](N)C(O)=O             ? "L-PEPTIDE LINKING" 
"C6 H15 N2 O2"  147.195 LYS y LYSINE          N[C@@H](CCCC[NH3+])C(O)=O        ? "L-PEPTIDE LINKING" 
"C5 H11 N O2 S" 149.211 MET y METHIONINE      CSCC[C@H](N)C(O)=O               ? "L-PEPTIDE LINKING" 
"C9 H11 N O2"   165.189 PHE y PHENYLALANINE   N[C@@H](Cc1ccccc1)C(O)=O         ? "L-PEPTIDE LINKING" 
"C5 H9 N O2"    115.130 PRO y PROLINE         OC(=O)[C@@H]1CCCN1               ? "L-PEPTIDE LINKING" 
"C3 H7 N O3"    105.093 SER y SERINE          N[C@@H](CO)C(O)=O                ? "L-PEPTIDE LINKING" 
"C4 H9 N O3"    119.119 THR y THREONINE       C[C@@H](O)[C@H](N)C(O)=O         ? "L-PEPTIDE LINKING" 
"C11 H12 N2 O2" 204.225 TRP y TRYPTOPHAN      N[C@@H](Cc1c[nH]c2ccccc12)C(O)=O ? "L-PEPTIDE LINKING" 
"C9 H11 N O3"   181.189 TYR y TYROSINE        N[C@@H](Cc1ccc(O)cc1)C(O)=O      ? "L-PEPTIDE LINKING" 
"C5 H11 N O2"   117.146 VAL y VALINE          CC(C)[C@H](N)C(O)=O              ? "L-PEPTIDE LINKING" 
#
_citation.book_publisher          ?
_citation.country                 UK
_citation.id                      primary
_citation.journal_full            Nature
_citation.journal_id_ASTM         NATUAS
_citation.journal_id_CSD          0006
_citation.journal_id_ISSN         0028-0836
_citation.journal_volume          ?
_citation.page_first              ?
_citation.page_last               ?
_citation.pdbx_database_id_DOI    ?
_citation.pdbx_database_id_PubMed ?
_citation.title                   "Accurate structure prediction of biomolecular interactions with AlphaFold 3"
_citation.year                    2024
#
loop_
_citation_author.citation_id
_citation_author.name
_citation_author.ordinal
primary "Google DeepMind" 1 
primary "Isomorphic Labs" 2 
#
_entity.id               1
_entity.pdbx_description .
_entity.type             polymer
#
_entity_poly.entity_id      1
_entity_poly.pdbx_strand_id A
_entity_poly.type           polypeptide(L)
#
loop_
_entity_poly_seq.entity_id
_entity_poly_seq.hetero
_entity_poly_seq.mon_id
_entity_poly_seq.num
1 n MET 1   
1 n SER 2   
1 n ASP 3   
1 n SER 4   
1 n TYR 5   
1 n ASP 6   
1 n SER 7   
1 n THR 8   
1 n GLU 9   
1 n GLU 10  
1 n ASP 11  
1 n PRO 12  
1 n LEU 13  
1 n ILE 14  
1 n GLU 15  
1 n LYS 16  
1 n PRO 17  
1 n THR 18  
1 n LYS 19  
1 n PRO 20  
1 n LYS 21  
1 n GLN 22  
1 n ALA 23  
1 n GLU 24  
1 n ASN 25  
1 n LYS 26  
1 n ALA 27  
1 n THR 28  
1 n PRO 29  
1 n THR 30  
1 n LYS 31  
1 n TRP 32  
1 n GLY 33  
1 n LEU 34  
1 n ILE 35  
1 n SER 36  
1 n TYR 37  
1 n ILE 38  
1 n PHE 39  
1 n CYS 40  
1 n ALA 41  
1 n ILE 42  
1 n VAL 43  
1 n GLY 44  
1 n LEU 45  
1 n PHE 46  
1 n VAL 47  
1 n ILE 48  
1 n ILE 49  
1 n PHE 50  
1 n VAL 51  
1 n LEU 52  
1 n LEU 53  
1 n HIS 54  
1 n TYR 55  
1 n PHE 56  
1 n LEU 57  
1 n ASN 58  
1 n PRO 59  
1 n SER 60  
1 n ASP 61  
1 n ASN 62  
1 n TYR 63  
1 n PHE 64  
1 n ILE 65  
1 n TYR 66  
1 n PHE 67  
1 n ASN 68  
1 n ASP 69  
1 n ILE 70  
1 n HIS 71  
1 n ILE 72  
1 n ASP 73  
1 n HIS 74  
1 n GLU 75  
1 n TYR 76  
1 n VAL 77  
1 n TYR 78  
1 n THR 79  
1 n LYS 80  
1 n SER 81  
1 n ARG 82  
1 n GLN 83  
1 n LYS 84  
1 n ASN 85  
1 n CYS 86  
1 n HIS 87  
1 n GLU 88  
1 n ASN 89  
1 n ILE 90  
1 n ASN 91  
1 n PRO 92  
1 n ASN 93  
1 n GLY 94  
1 n LEU 95  
1 n ASN 96  
1 n PHE 97  
1 n THR 98  
1 n PHE 99  
1 n GLY 100 
1 n GLN 101 
1 n TYR 102 
1 n GLY 103 
1 n CYS 104 
1 n GLU 105 
1 n ALA 106 
1 n PRO 107 
1 n HIS 108 
1 n GLU 109 
1 n LEU 110 
1 n VAL 111 
1 n GLU 112 
1 n SER 113 
1 n PHE 114 
1 n PHE 115 
1 n GLU 116 
1 n ASN 117 
1 n LEU 118 
1 n LYS 119 
1 n ASN 120 
1 n ILE 121 
1 n ALA 122 
1 n PRO 123 
1 n LYS 124 
1 n PRO 125 
1 n LYS 126 
1 n PHE 127 
1 n ILE 128 
1 n VAL 129 
1 n PHE 130 
1 n GLY 131 
1 n GLY 132 
1 n ASP 133 
1 n SER 134 
1 n THR 135 
1 n TYR 136 
1 n THR 137 
1 n TRP 138 
1 n THR 139 
1 n TYR 140 
1 n ASN 141 
1 n HIS 142 
1 n THR 143 
1 n TYR 144 
1 n LYS 145 
1 n THR 146 
1 n ILE 147 
1 n GLN 148 
1 n GLU 149 
1 n ASP 150 
1 n LEU 151 
1 n SER 152 
1 n ARG 153 
1 n ILE 154 
1 n THR 155 
1 n THR 156 
1 n ASN 157 
1 n LEU 158 
1 n LYS 159 
1 n ASN 160 
1 n LEU 161 
1 n TYR 162 
1 n PRO 163 
1 n LYS 164 
1 n VAL 165 
1 n PRO 166 
1 n PHE 167 
1 n ILE 168 
1 n LEU 169 
1 n ASN 170 
1 n LEU 171 
1 n GLY 172 
1 n ASN 173 
1 n ALA 174 
1 n GLU 175 
1 n TYR 176 
1 n ASP 177 
1 n PRO 178 
1 n ASN 179 
1 n TYR 180 
1 n GLY 181 
1 n GLY 182 
1 n TYR 183 
1 n ASN 184 
1 n SER 185 
1 n ASP 186 
1 n ILE 187 
1 n GLU 188 
1 n THR 189 
1 n PHE 190 
1 n MET 191 
1 n ASN 192 
1 n THR 193 
1 n SER 194 
1 n LYS 195 
1 n ILE 196 
1 n LEU 197 
1 n GLY 198 
1 n SER 199 
1 n TYR 200 
1 n LEU 201 
1 n THR 202 
1 n ASP 203 
1 n GLN 204 
1 n GLN 205 
1 n ARG 206 
1 n GLU 207 
1 n THR 208 
1 n PHE 209 
1 n GLU 210 
1 n LYS 211 
1 n GLY 212 
1 n GLY 213 
1 n TYR 214 
1 n TYR 215 
1 n TYR 216 
1 n TYR 217 
1 n ASP 218 
1 n TYR 219 
1 n PRO 220 
1 n LYS 221 
1 n ALA 222 
1 n ASN 223 
1 n LEU 224 
1 n ARG 225 
1 n VAL 226 
1 n ILE 227 
1 n SER 228 
1 n LEU 229 
1 n ASN 230 
1 n SER 231 
1 n VAL 232 
1 n ILE 233 
1 n TYR 234 
1 n SER 235 
1 n LYS 236 
1 n ARG 237 
1 n ARG 238 
1 n ASN 239 
1 n LEU 240 
1 n THR 241 
1 n GLU 242 
1 n SER 243 
1 n ASP 244 
1 n LEU 245 
1 n TYR 246 
1 n GLY 247 
1 n GLN 248 
1 n ILE 249 
1 n SER 250 
1 n TRP 251 
1 n LEU 252 
1 n LYS 253 
1 n ASN 254 
1 n ILE 255 
1 n MET 256 
1 n ASN 257 
1 n THR 258 
1 n GLU 259 
1 n TYR 260 
1 n LYS 261 
1 n THR 262 
1 n LEU 263 
1 n ILE 264 
1 n LEU 265 
1 n PHE 266 
1 n HIS 267 
1 n ILE 268 
1 n GLN 269 
1 n PRO 270 
1 n GLY 271 
1 n VAL 272 
1 n ASN 273 
1 n TYR 274 
1 n ALA 275 
1 n GLU 276 
1 n LYS 277 
1 n LYS 278 
1 n ASN 279 
1 n SER 280 
1 n TRP 281 
1 n TYR 282 
1 n ASP 283 
1 n TYR 284 
1 n HIS 285 
1 n ILE 286 
1 n ASN 287 
1 n GLN 288 
1 n ILE 289 
1 n SER 290 
1 n GLN 291 
1 n VAL 292 
1 n PHE 293 
1 n GLU 294 
1 n GLU 295 
1 n LYS 296 
1 n GLN 297 
1 n PRO 298 
1 n ASP 299 
1 n TYR 300 
1 n LEU 301 
1 n LEU 302 
1 n GLY 303 
1 n ALA 304 
1 n HIS 305 
1 n VAL 306 
1 n HIS 307 
1 n LEU 308 
1 n ASP 309 
1 n MET 310 
1 n LEU 311 
1 n MET 312 
1 n PRO 313 
1 n PHE 314 
1 n PHE 315 
1 n ASN 316 
1 n SER 317 
1 n LYS 318 
1 n ASN 319 
1 n LEU 320 
1 n GLU 321 
1 n ILE 322 
1 n ILE 323 
1 n ALA 324 
1 n LEU 325 
1 n SER 326 
1 n ASN 327 
1 n PRO 328 
1 n ALA 329 
1 n VAL 330 
1 n SER 331 
1 n PRO 332 
1 n LYS 333 
1 n HIS 334 
1 n ASP 335 
1 n ASN 336 
1 n ASN 337 
1 n PRO 338 
1 n SER 339 
1 n PHE 340 
1 n ARG 341 
1 n LEU 342 
1 n TYR 343 
1 n TYR 344 
1 n MET 345 
1 n ASN 346 
1 n LYS 347 
1 n GLY 348 
1 n LEU 349 
1 n SER 350 
1 n ASP 351 
1 n TYR 352 
1 n LYS 353 
1 n GLN 354 
1 n PHE 355 
1 n TYR 356 
1 n ALA 357 
1 n ASP 358 
1 n ILE 359 
1 n LYS 360 
1 n ASP 361 
1 n ASN 362 
1 n PRO 363 
1 n SER 364 
1 n PHE 365 
1 n LEU 366 
1 n ASN 367 
1 n TRP 368 
1 n GLU 369 
1 n LEU 370 
1 n GLU 371 
1 n TYR 372 
1 n GLN 373 
1 n PHE 374 
1 n THR 375 
1 n LYS 376 
1 n LEU 377 
1 n TYR 378 
1 n GLU 379 
1 n GLN 380 
1 n SER 381 
1 n ASP 382 
1 n LEU 383 
1 n SER 384 
1 n GLN 385 
1 n LYS 386 
1 n SER 387 
1 n LEU 388 
1 n LYS 389 
1 n SER 390 
1 n ALA 391 
1 n VAL 392 
1 n LYS 393 
1 n TRP 394 
1 n ILE 395 
1 n SER 396 
1 n THR 397 
1 n THR 398 
1 n SER 399 
1 n LYS 400 
1 n GLY 401 
1 n MET 402 
1 n TRP 403 
1 n THR 404 
1 n PHE 405 
1 n LEU 406 
1 n GLU 407 
1 n HIS 408 
1 n VAL 409 
1 n TYR 410 
1 n SER 411 
1 n ARG 412 
1 n GLY 413 
1 n PHE 414 
1 n ALA 415 
1 n ASN 416 
1 n ASN 417 
1 n ALA 418 
1 n PHE 419 
1 n TYR 420 
1 n GLN 421 
1 n CYS 422 
1 n MET 423 
1 n LEU 424 
1 n GLY 425 
1 n SER 426 
1 n ALA 427 
1 n ASP 428 
1 n ILE 429 
1 n ASP 430 
1 n HIS 431 
1 n TYR 432 
1 n ASN 433 
1 n SER 434 
1 n CYS 435 
1 n VAL 436 
1 n SER 437 
1 n SER 438 
1 n LYS 439 
1 n PRO 440 
1 n GLN 441 
1 n ASN 442 
1 n GLU 443 
1 n ILE 444 
1 n LEU 445 
1 n LEU 446 
1 n MET 447 
1 n LYS 448 
1 n ASN 449 
#
_ma_data.content_type "model coordinates"
_ma_data.id           1
_ma_data.name         Model
#
_ma_model_list.data_id          1
_ma_model_list.model_group_id   1
_ma_model_list.model_group_name "AlphaFold-beta-20231127 (7a14c934-fe78-43c1-a552-7fb305b0ebd1 @ 2024-09-17 12:49:46)"
_ma_model_list.model_id         1
_ma_model_list.model_name       "Top ranked model"
_ma_model_list.model_type       "Ab initio model"
_ma_model_list.ordinal_id       1
#
loop_
_ma_protocol_step.method_type
_ma_protocol_step.ordinal_id
_ma_protocol_step.protocol_id
_ma_protocol_step.step_id
"coevolution MSA" 1 1 1 
"template search" 2 1 2 
modeling          3 1 3 
#
loop_
_ma_qa_metric.id
_ma_qa_metric.mode
_ma_qa_metric.name
_ma_qa_metric.software_group_id
_ma_qa_metric.type
1 global pLDDT 1 pLDDT 
2 local  pLDDT 1 pLDDT 
#
_ma_qa_metric_global.metric_id    1
_ma_qa_metric_global.metric_value 82.90
_ma_qa_metric_global.model_id     1
_ma_qa_metric_global.ordinal_id   1
#
_ma_software_group.group_id    1
_ma_software_group.ordinal_id  1
_ma_software_group.software_id 1
#
_ma_target_entity.data_id   1
_ma_target_entity.entity_id 1
_ma_target_entity.origin    .
#
_ma_target_entity_instance.asym_id   A
_ma_target_entity_instance.details   .
_ma_target_entity_instance.entity_id 1
#
loop_
_pdbx_data_usage.details
_pdbx_data_usage.id
_pdbx_data_usage.type
_pdbx_data_usage.url
;NON-COMMERCIAL USE ONLY, BY USING THIS FILE YOU AGREE TO THE TERMS OF USE FOUND
AT alphafoldserver.com/output-terms.
;
1 license    ? 
;THE INFORMATION IS NOT INTENDED FOR, HAS NOT BEEN VALIDATED FOR, AND IS NOT
APPROVED FOR CLINICAL USE. IT SHOULD NOT BE USED FOR CLINICAL PURPOSE OR RELIED
ON FOR MEDICAL OR OTHER PROFESSIONAL ADVICE. IT IS THEORETICAL MODELLING ONLY
AND CAUTION SHOULD BE EXERCISED IN ITS USE. IT IS PROVIDED "AS-IS" WITHOUT ANY
WARRANTY OF ANY KIND, WHETHER EXPRESSED OR IMPLIED. NO WARRANTY IS GIVEN THAT
USE OF THE INFORMATION SHALL NOT INFRINGE THE RIGHTS OF ANY THIRD PARTY.
;
2 disclaimer ? 
#
loop_
_pdbx_poly_seq_scheme.asym_id
_pdbx_poly_seq_scheme.auth_seq_num
_pdbx_poly_seq_scheme.entity_id
_pdbx_poly_seq_scheme.hetero
_pdbx_poly_seq_scheme.mon_id
_pdbx_poly_seq_scheme.pdb_ins_code
_pdbx_poly_seq_scheme.pdb_seq_num
_pdbx_poly_seq_scheme.pdb_strand_id
_pdbx_poly_seq_scheme.seq_id
A 1   1 n MET . 1   A 1   
A 2   1 n SER . 2   A 2   
A 3   1 n ASP . 3   A 3   
A 4   1 n SER . 4   A 4   
A 5   1 n TYR . 5   A 5   
A 6   1 n ASP . 6   A 6   
A 7   1 n SER . 7   A 7   
A 8   1 n THR . 8   A 8   
A 9   1 n GLU . 9   A 9   
A 10  1 n GLU . 10  A 10  
A 11  1 n ASP . 11  A 11  
A 12  1 n PRO . 12  A 12  
A 13  1 n LEU . 13  A 13  
A 14  1 n ILE . 14  A 14  
A 15  1 n GLU . 15  A 15  
A 16  1 n LYS . 16  A 16  
A 17  1 n PRO . 17  A 17  
A 18  1 n THR . 18  A 18  
A 19  1 n LYS . 19  A 19  
A 20  1 n PRO . 20  A 20  
A 21  1 n LYS . 21  A 21  
A 22  1 n GLN . 22  A 22  
A 23  1 n ALA . 23  A 23  
A 24  1 n GLU . 24  A 24  
A 25  1 n ASN . 25  A 25  
A 26  1 n LYS . 26  A 26  
A 27  1 n ALA . 27  A 27  
A 28  1 n THR . 28  A 28  
A 29  1 n PRO . 29  A 29  
A 30  1 n THR . 30  A 30  
A 31  1 n LYS . 31  A 31  
A 32  1 n TRP . 32  A 32  
A 33  1 n GLY . 33  A 33  
A 34  1 n LEU . 34  A 34  
A 35  1 n ILE . 35  A 35  
A 36  1 n SER . 36  A 36  
A 37  1 n TYR . 37  A 37  
A 38  1 n ILE . 38  A 38  
A 39  1 n PHE . 39  A 39  
A 40  1 n CYS . 40  A 40  
A 41  1 n ALA . 41  A 41  
A 42  1 n ILE . 42  A 42  
A 43  1 n VAL . 43  A 43  
A 44  1 n GLY . 44  A 44  
A 45  1 n LEU . 45  A 45  
A 46  1 n PHE . 46  A 46  
A 47  1 n VAL . 47  A 47  
A 48  1 n ILE . 48  A 48  
A 49  1 n ILE . 49  A 49  
A 50  1 n PHE . 50  A 50  
A 51  1 n VAL . 51  A 51  
A 52  1 n LEU . 52  A 52  
A 53  1 n LEU . 53  A 53  
A 54  1 n HIS . 54  A 54  
A 55  1 n TYR . 55  A 55  
A 56  1 n PHE . 56  A 56  
A 57  1 n LEU . 57  A 57  
A 58  1 n ASN . 58  A 58  
A 59  1 n PRO . 59  A 59  
A 60  1 n SER . 60  A 60  
A 61  1 n ASP . 61  A 61  
A 62  1 n ASN . 62  A 62  
A 63  1 n TYR . 63  A 63  
A 64  1 n PHE . 64  A 64  
A 65  1 n ILE . 65  A 65  
A 66  1 n TYR . 66  A 66  
A 67  1 n PHE . 67  A 67  
A 68  1 n ASN . 68  A 68  
A 69  1 n ASP . 69  A 69  
A 70  1 n ILE . 70  A 70  
A 71  1 n HIS . 71  A 71  
A 72  1 n ILE . 72  A 72  
A 73  1 n ASP . 73  A 73  
A 74  1 n HIS . 74  A 74  
A 75  1 n GLU . 75  A 75  
A 76  1 n TYR . 76  A 76  
A 77  1 n VAL . 77  A 77  
A 78  1 n TYR . 78  A 78  
A 79  1 n THR . 79  A 79  
A 80  1 n LYS . 80  A 80  
A 81  1 n SER . 81  A 81  
A 82  1 n ARG . 82  A 82  
A 83  1 n GLN . 83  A 83  
A 84  1 n LYS . 84  A 84  
A 85  1 n ASN . 85  A 85  
A 86  1 n CYS . 86  A 86  
A 87  1 n HIS . 87  A 87  
A 88  1 n GLU . 88  A 88  
A 89  1 n ASN . 89  A 89  
A 90  1 n ILE . 90  A 90  
A 91  1 n ASN . 91  A 91  
A 92  1 n PRO . 92  A 92  
A 93  1 n ASN . 93  A 93  
A 94  1 n GLY . 94  A 94  
A 95  1 n LEU . 95  A 95  
A 96  1 n ASN . 96  A 96  
A 97  1 n PHE . 97  A 97  
A 98  1 n THR . 98  A 98  
A 99  1 n PHE . 99  A 99  
A 100 1 n GLY . 100 A 100 
A 101 1 n GLN . 101 A 101 
A 102 1 n TYR . 102 A 102 
A 103 1 n GLY . 103 A 103 
A 104 1 n CYS . 104 A 104 
A 105 1 n GLU . 105 A 105 
A 106 1 n ALA . 106 A 106 
A 107 1 n PRO . 107 A 107 
A 108 1 n HIS . 108 A 108 
A 109 1 n GLU . 109 A 109 
A 110 1 n LEU . 110 A 110 
A 111 1 n VAL . 111 A 111 
A 112 1 n GLU . 112 A 112 
A 113 1 n SER . 113 A 113 
A 114 1 n PHE . 114 A 114 
A 115 1 n PHE . 115 A 115 
A 116 1 n GLU . 116 A 116 
A 117 1 n ASN . 117 A 117 
A 118 1 n LEU . 118 A 118 
A 119 1 n LYS . 119 A 119 
A 120 1 n ASN . 120 A 120 
A 121 1 n ILE . 121 A 121 
A 122 1 n ALA . 122 A 122 
A 123 1 n PRO . 123 A 123 
A 124 1 n LYS . 124 A 124 
A 125 1 n PRO . 125 A 125 
A 126 1 n LYS . 126 A 126 
A 127 1 n PHE . 127 A 127 
A 128 1 n ILE . 128 A 128 
A 129 1 n VAL . 129 A 129 
A 130 1 n PHE . 130 A 130 
A 131 1 n GLY . 131 A 131 
A 132 1 n GLY . 132 A 132 
A 133 1 n ASP . 133 A 133 
A 134 1 n SER . 134 A 134 
A 135 1 n THR . 135 A 135 
A 136 1 n TYR . 136 A 136 
A 137 1 n THR . 137 A 137 
A 138 1 n TRP . 138 A 138 
A 139 1 n THR . 139 A 139 
A 140 1 n TYR . 140 A 140 
A 141 1 n ASN . 141 A 141 
A 142 1 n HIS . 142 A 142 
A 143 1 n THR . 143 A 143 
A 144 1 n TYR . 144 A 144 
A 145 1 n LYS . 145 A 145 
A 146 1 n THR . 146 A 146 
A 147 1 n ILE . 147 A 147 
A 148 1 n GLN . 148 A 148 
A 149 1 n GLU . 149 A 149 
A 150 1 n ASP . 150 A 150 
A 151 1 n LEU . 151 A 151 
A 152 1 n SER . 152 A 152 
A 153 1 n ARG . 153 A 153 
A 154 1 n ILE . 154 A 154 
A 155 1 n THR . 155 A 155 
A 156 1 n THR . 156 A 156 
A 157 1 n ASN . 157 A 157 
A 158 1 n LEU . 158 A 158 
A 159 1 n LYS . 159 A 159 
A 160 1 n ASN . 160 A 160 
A 161 1 n LEU . 161 A 161 
A 162 1 n TYR . 162 A 162 
A 163 1 n PRO . 163 A 163 
A 164 1 n LYS . 164 A 164 
A 165 1 n VAL . 165 A 165 
A 166 1 n PRO . 166 A 166 
A 167 1 n PHE . 167 A 167 
A 168 1 n ILE . 168 A 168 
A 169 1 n LEU . 169 A 169 
A 170 1 n ASN . 170 A 170 
A 171 1 n LEU . 171 A 171 
A 172 1 n GLY . 172 A 172 
A 173 1 n ASN . 173 A 173 
A 174 1 n ALA . 174 A 174 
A 175 1 n GLU . 175 A 175 
A 176 1 n TYR . 176 A 176 
A 177 1 n ASP . 177 A 177 
A 178 1 n PRO . 178 A 178 
A 179 1 n ASN . 179 A 179 
A 180 1 n TYR . 180 A 180 
A 181 1 n GLY . 181 A 181 
A 182 1 n GLY . 182 A 182 
A 183 1 n TYR . 183 A 183 
A 184 1 n ASN . 184 A 184 
A 185 1 n SER . 185 A 185 
A 186 1 n ASP . 186 A 186 
A 187 1 n ILE . 187 A 187 
A 188 1 n GLU . 188 A 188 
A 189 1 n THR . 189 A 189 
A 190 1 n PHE . 190 A 190 
A 191 1 n MET . 191 A 191 
A 192 1 n ASN . 192 A 192 
A 193 1 n THR . 193 A 193 
A 194 1 n SER . 194 A 194 
A 195 1 n LYS . 195 A 195 
A 196 1 n ILE . 196 A 196 
A 197 1 n LEU . 197 A 197 
A 198 1 n GLY . 198 A 198 
A 199 1 n SER . 199 A 199 
A 200 1 n TYR . 200 A 200 
A 201 1 n LEU . 201 A 201 
A 202 1 n THR . 202 A 202 
A 203 1 n ASP . 203 A 203 
A 204 1 n GLN . 204 A 204 
A 205 1 n GLN . 205 A 205 
A 206 1 n ARG . 206 A 206 
A 207 1 n GLU . 207 A 207 
A 208 1 n THR . 208 A 208 
A 209 1 n PHE . 209 A 209 
A 210 1 n GLU . 210 A 210 
A 211 1 n LYS . 211 A 211 
A 212 1 n GLY . 212 A 212 
A 213 1 n GLY . 213 A 213 
A 214 1 n TYR . 214 A 214 
A 215 1 n TYR . 215 A 215 
A 216 1 n TYR . 216 A 216 
A 217 1 n TYR . 217 A 217 
A 218 1 n ASP . 218 A 218 
A 219 1 n TYR . 219 A 219 
A 220 1 n PRO . 220 A 220 
A 221 1 n LYS . 221 A 221 
A 222 1 n ALA . 222 A 222 
A 223 1 n ASN . 223 A 223 
A 224 1 n LEU . 224 A 224 
A 225 1 n ARG . 225 A 225 
A 226 1 n VAL . 226 A 226 
A 227 1 n ILE . 227 A 227 
A 228 1 n SER . 228 A 228 
A 229 1 n LEU . 229 A 229 
A 230 1 n ASN . 230 A 230 
A 231 1 n SER . 231 A 231 
A 232 1 n VAL . 232 A 232 
A 233 1 n ILE . 233 A 233 
A 234 1 n TYR . 234 A 234 
A 235 1 n SER . 235 A 235 
A 236 1 n LYS . 236 A 236 
A 237 1 n ARG . 237 A 237 
A 238 1 n ARG . 238 A 238 
A 239 1 n ASN . 239 A 239 
A 240 1 n LEU . 240 A 240 
A 241 1 n THR . 241 A 241 
A 242 1 n GLU . 242 A 242 
A 243 1 n SER . 243 A 243 
A 244 1 n ASP . 244 A 244 
A 245 1 n LEU . 245 A 245 
A 246 1 n TYR . 246 A 246 
A 247 1 n GLY . 247 A 247 
A 248 1 n GLN . 248 A 248 
A 249 1 n ILE . 249 A 249 
A 250 1 n SER . 250 A 250 
A 251 1 n TRP . 251 A 251 
A 252 1 n LEU . 252 A 252 
A 253 1 n LYS . 253 A 253 
A 254 1 n ASN . 254 A 254 
A 255 1 n ILE . 255 A 255 
A 256 1 n MET . 256 A 256 
A 257 1 n ASN . 257 A 257 
A 258 1 n THR . 258 A 258 
A 259 1 n GLU . 259 A 259 
A 260 1 n TYR . 260 A 260 
A 261 1 n LYS . 261 A 261 
A 262 1 n THR . 262 A 262 
A 263 1 n LEU . 263 A 263 
A 264 1 n ILE . 264 A 264 
A 265 1 n LEU . 265 A 265 
A 266 1 n PHE . 266 A 266 
A 267 1 n HIS . 267 A 267 
A 268 1 n ILE . 268 A 268 
A 269 1 n GLN . 269 A 269 
A 270 1 n PRO . 270 A 270 
A 271 1 n GLY . 271 A 271 
A 272 1 n VAL . 272 A 272 
A 273 1 n ASN . 273 A 273 
A 274 1 n TYR . 274 A 274 
A 275 1 n ALA . 275 A 275 
A 276 1 n GLU . 276 A 276 
A 277 1 n LYS . 277 A 277 
A 278 1 n LYS . 278 A 278 
A 279 1 n ASN . 279 A 279 
A 280 1 n SER . 280 A 280 
A 281 1 n TRP . 281 A 281 
A 282 1 n TYR . 282 A 282 
A 283 1 n ASP . 283 A 283 
A 284 1 n TYR . 284 A 284 
A 285 1 n HIS . 285 A 285 
A 286 1 n ILE . 286 A 286 
A 287 1 n ASN . 287 A 287 
A 288 1 n GLN . 288 A 288 
A 289 1 n ILE . 289 A 289 
A 290 1 n SER . 290 A 290 
A 291 1 n GLN . 291 A 291 
A 292 1 n VAL . 292 A 292 
A 293 1 n PHE . 293 A 293 
A 294 1 n GLU . 294 A 294 
A 295 1 n GLU . 295 A 295 
A 296 1 n LYS . 296 A 296 
A 297 1 n GLN . 297 A 297 
A 298 1 n PRO . 298 A 298 
A 299 1 n ASP . 299 A 299 
A 300 1 n TYR . 300 A 300 
A 301 1 n LEU . 301 A 301 
A 302 1 n LEU . 302 A 302 
A 303 1 n GLY . 303 A 303 
A 304 1 n ALA . 304 A 304 
A 305 1 n HIS . 305 A 305 
A 306 1 n VAL . 306 A 306 
A 307 1 n HIS . 307 A 307 
A 308 1 n LEU . 308 A 308 
A 309 1 n ASP . 309 A 309 
A 310 1 n MET . 310 A 310 
A 311 1 n LEU . 311 A 311 
A 312 1 n MET . 312 A 312 
A 313 1 n PRO . 313 A 313 
A 314 1 n PHE . 314 A 314 
A 315 1 n PHE . 315 A 315 
A 316 1 n ASN . 316 A 316 
A 317 1 n SER . 317 A 317 
A 318 1 n LYS . 318 A 318 
A 319 1 n ASN . 319 A 319 
A 320 1 n LEU . 320 A 320 
A 321 1 n GLU . 321 A 321 
A 322 1 n ILE . 322 A 322 
A 323 1 n ILE . 323 A 323 
A 324 1 n ALA . 324 A 324 
A 325 1 n LEU . 325 A 325 
A 326 1 n SER . 326 A 326 
A 327 1 n ASN . 327 A 327 
A 328 1 n PRO . 328 A 328 
A 329 1 n ALA . 329 A 329 
A 330 1 n VAL . 330 A 330 
A 331 1 n SER . 331 A 331 
A 332 1 n PRO . 332 A 332 
A 333 1 n LYS . 333 A 333 
A 334 1 n HIS . 334 A 334 
A 335 1 n ASP . 335 A 335 
A 336 1 n ASN . 336 A 336 
A 337 1 n ASN . 337 A 337 
A 338 1 n PRO . 338 A 338 
A 339 1 n SER . 339 A 339 
A 340 1 n PHE . 340 A 340 
A 341 1 n ARG . 341 A 341 
A 342 1 n LEU . 342 A 342 
A 343 1 n TYR . 343 A 343 
A 344 1 n TYR . 344 A 344 
A 345 1 n MET . 345 A 345 
A 346 1 n ASN . 346 A 346 
A 347 1 n LYS . 347 A 347 
A 348 1 n GLY . 348 A 348 
A 349 1 n LEU . 349 A 349 
A 350 1 n SER . 350 A 350 
A 351 1 n ASP . 351 A 351 
A 352 1 n TYR . 352 A 352 
A 353 1 n LYS . 353 A 353 
A 354 1 n GLN . 354 A 354 
A 355 1 n PHE . 355 A 355 
A 356 1 n TYR . 356 A 356 
A 357 1 n ALA . 357 A 357 
A 358 1 n ASP . 358 A 358 
A 359 1 n ILE . 359 A 359 
A 360 1 n LYS . 360 A 360 
A 361 1 n ASP . 361 A 361 
A 362 1 n ASN . 362 A 362 
A 363 1 n PRO . 363 A 363 
A 364 1 n SER . 364 A 364 
A 365 1 n PHE . 365 A 365 
A 366 1 n LEU . 366 A 366 
A 367 1 n ASN . 367 A 367 
A 368 1 n TRP . 368 A 368 
A 369 1 n GLU . 369 A 369 
A 370 1 n LEU . 370 A 370 
A 371 1 n GLU . 371 A 371 
A 372 1 n TYR . 372 A 372 
A 373 1 n GLN . 373 A 373 
A 374 1 n PHE . 374 A 374 
A 375 1 n THR . 375 A 375 
A 376 1 n LYS . 376 A 376 
A 377 1 n LEU . 377 A 377 
A 378 1 n TYR . 378 A 378 
A 379 1 n GLU . 379 A 379 
A 380 1 n GLN . 380 A 380 
A 381 1 n SER . 381 A 381 
A 382 1 n ASP . 382 A 382 
A 383 1 n LEU . 383 A 383 
A 384 1 n SER . 384 A 384 
A 385 1 n GLN . 385 A 385 
A 386 1 n LYS . 386 A 386 
A 387 1 n SER . 387 A 387 
A 388 1 n LEU . 388 A 388 
A 389 1 n LYS . 389 A 389 
A 390 1 n SER . 390 A 390 
A 391 1 n ALA . 391 A 391 
A 392 1 n VAL . 392 A 392 
A 393 1 n LYS . 393 A 393 
A 394 1 n TRP . 394 A 394 
A 395 1 n ILE . 395 A 395 
A 396 1 n SER . 396 A 396 
A 397 1 n THR . 397 A 397 
A 398 1 n THR . 398 A 398 
A 399 1 n SER . 399 A 399 
A 400 1 n LYS . 400 A 400 
A 401 1 n GLY . 401 A 401 
A 402 1 n MET . 402 A 402 
A 403 1 n TRP . 403 A 403 
A 404 1 n THR . 404 A 404 
A 405 1 n PHE . 405 A 405 
A 406 1 n LEU . 406 A 406 
A 407 1 n GLU . 407 A 407 
A 408 1 n HIS . 408 A 408 
A 409 1 n VAL . 409 A 409 
A 410 1 n TYR . 410 A 410 
A 411 1 n SER . 411 A 411 
A 412 1 n ARG . 412 A 412 
A 413 1 n GLY . 413 A 413 
A 414 1 n PHE . 414 A 414 
A 415 1 n ALA . 415 A 415 
A 416 1 n ASN . 416 A 416 
A 417 1 n ASN . 417 A 417 
A 418 1 n ALA . 418 A 418 
A 419 1 n PHE . 419 A 419 
A 420 1 n TYR . 420 A 420 
A 421 1 n GLN . 421 A 421 
A 422 1 n CYS . 422 A 422 
A 423 1 n MET . 423 A 423 
A 424 1 n LEU . 424 A 424 
A 425 1 n GLY . 425 A 425 
A 426 1 n SER . 426 A 426 
A 427 1 n ALA . 427 A 427 
A 428 1 n ASP . 428 A 428 
A 429 1 n ILE . 429 A 429 
A 430 1 n ASP . 430 A 430 
A 431 1 n HIS . 431 A 431 
A 432 1 n TYR . 432 A 432 
A 433 1 n ASN . 433 A 433 
A 434 1 n SER . 434 A 434 
A 435 1 n CYS . 435 A 435 
A 436 1 n VAL . 436 A 436 
A 437 1 n SER . 437 A 437 
A 438 1 n SER . 438 A 438 
A 439 1 n LYS . 439 A 439 
A 440 1 n PRO . 440 A 440 
A 441 1 n GLN . 441 A 441 
A 442 1 n ASN . 442 A 442 
A 443 1 n GLU . 443 A 443 
A 444 1 n ILE . 444 A 444 
A 445 1 n LEU . 445 A 445 
A 446 1 n LEU . 446 A 446 
A 447 1 n MET . 447 A 447 
A 448 1 n LYS . 448 A 448 
A 449 1 n ASN . 449 A 449 
#
_software.classification other
_software.date           ?
_software.description    "Structure prediction"
_software.name           AlphaFold
_software.pdbx_ordinal   1
_software.type           package
_software.version        "AlphaFold-beta-20231127 (7a14c934-fe78-43c1-a552-7fb305b0ebd1 @ 2024-09-17 12:49:46)"
#
_struct_asym.entity_id 1
_struct_asym.id        A
#
loop_
_atom_site.group_PDB
_atom_site.id
_atom_site.type_symbol
_atom_site.label_atom_id
_atom_site.label_alt_id
_atom_site.label_comp_id
_atom_site.label_asym_id
_atom_site.label_entity_id
_atom_site.label_seq_id
_atom_site.pdbx_PDB_ins_code
_atom_site.Cartn_x
_atom_site.Cartn_y
_atom_site.Cartn_z
_atom_site.occupancy
_atom_site.B_iso_or_equiv
_atom_site.auth_seq_id
_atom_site.auth_asym_id
_atom_site.pdbx_PDB_model_num
ATOM 1    N N   . MET A 1 1   ? -58.553 -1.351  -68.609 1.00 12.57 1   A 1 
ATOM 2    C CA  . MET A 1 1   ? -59.108 -0.538  -69.693 1.00 29.39 1   A 1 
ATOM 3    C C   . MET A 1 1   ? -58.189 0.670   -69.768 1.00 30.05 1   A 1 
ATOM 4    O O   . MET A 1 1   ? -58.220 1.448   -68.834 1.00 29.21 1   A 1 
ATOM 5    C CB  . MET A 1 1   ? -60.571 -0.179  -69.403 1.00 29.65 1   A 1 
ATOM 6    C CG  . MET A 1 1   ? -61.495 -1.387  -69.646 1.00 27.78 1   A 1 
ATOM 7    S SD  . MET A 1 1   ? -63.195 -1.145  -69.052 1.00 26.73 1   A 1 
ATOM 8    C CE  . MET A 1 1   ? -64.040 -2.532  -69.879 1.00 25.51 1   A 1 
ATOM 9    N N   . SER A 1 2   ? -57.100 0.552   -70.577 1.00 17.90 2   A 1 
ATOM 10   C CA  . SER A 1 2   ? -56.970 1.046   -71.970 1.00 30.98 2   A 1 
ATOM 11   C C   . SER A 1 2   ? -56.874 2.582   -71.996 1.00 30.47 2   A 1 
ATOM 12   O O   . SER A 1 2   ? -57.729 3.210   -71.382 1.00 28.16 2   A 1 
ATOM 13   C CB  . SER A 1 2   ? -58.122 0.563   -72.875 1.00 29.94 2   A 1 
ATOM 14   O OG  . SER A 1 2   ? -59.369 1.105   -72.470 1.00 26.24 2   A 1 
ATOM 15   N N   . ASP A 1 3   ? -55.959 3.255   -72.656 1.00 21.24 3   A 1 
ATOM 16   C CA  . ASP A 1 3   ? -54.839 3.053   -73.600 1.00 31.97 3   A 1 
ATOM 17   C C   . ASP A 1 3   ? -54.150 4.448   -73.663 1.00 30.26 3   A 1 
ATOM 18   O O   . ASP A 1 3   ? -54.833 5.468   -73.499 1.00 27.60 3   A 1 
ATOM 19   C CB  . ASP A 1 3   ? -55.385 2.654   -74.992 1.00 30.04 3   A 1 
ATOM 20   C CG  . ASP A 1 3   ? -55.699 1.158   -75.114 1.00 26.50 3   A 1 
ATOM 21   O OD1 . ASP A 1 3   ? -54.961 0.367   -74.484 1.00 25.01 3   A 1 
ATOM 22   O OD2 . ASP A 1 3   ? -56.720 0.806   -75.754 1.00 25.70 3   A 1 
ATOM 23   N N   . SER A 1 4   ? -52.814 4.584   -73.592 1.00 18.80 4   A 1 
ATOM 24   C CA  . SER A 1 4   ? -51.754 4.640   -74.616 1.00 31.27 4   A 1 
ATOM 25   C C   . SER A 1 4   ? -51.835 5.743   -75.696 1.00 30.53 4   A 1 
ATOM 26   O O   . SER A 1 4   ? -52.901 6.010   -76.241 1.00 29.01 4   A 1 
ATOM 27   C CB  . SER A 1 4   ? -51.472 3.266   -75.241 1.00 30.65 4   A 1 
ATOM 28   O OG  . SER A 1 4   ? -52.472 2.894   -76.161 1.00 27.35 4   A 1 
ATOM 29   N N   . TYR A 1 5   ? -50.610 6.224   -76.068 1.00 21.28 5   A 1 
ATOM 30   C CA  . TYR A 1 5   ? -50.196 7.029   -77.247 1.00 27.12 5   A 1 
ATOM 31   C C   . TYR A 1 5   ? -50.346 8.569   -77.156 1.00 26.80 5   A 1 
ATOM 32   O O   . TYR A 1 5   ? -51.314 9.050   -76.589 1.00 24.54 5   A 1 
ATOM 33   C CB  . TYR A 1 5   ? -50.817 6.447   -78.530 1.00 27.14 5   A 1 
ATOM 34   C CG  . TYR A 1 5   ? -50.252 5.090   -78.929 1.00 24.93 5   A 1 
ATOM 35   C CD1 . TYR A 1 5   ? -49.039 5.028   -79.633 1.00 23.21 5   A 1 
ATOM 36   C CD2 . TYR A 1 5   ? -50.918 3.897   -78.581 1.00 22.88 5   A 1 
ATOM 37   C CE1 . TYR A 1 5   ? -48.470 3.787   -79.965 1.00 23.05 5   A 1 
ATOM 38   C CE2 . TYR A 1 5   ? -50.343 2.651   -78.909 1.00 24.78 5   A 1 
ATOM 39   C CZ  . TYR A 1 5   ? -49.117 2.597   -79.595 1.00 27.62 5   A 1 
ATOM 40   O OH  . TYR A 1 5   ? -48.559 1.405   -79.896 1.00 29.71 5   A 1 
ATOM 41   N N   . ASP A 1 6   ? -49.455 9.432   -77.759 1.00 23.96 6   A 1 
ATOM 42   C CA  . ASP A 1 6   ? -48.052 9.394   -78.231 1.00 34.22 6   A 1 
ATOM 43   C C   . ASP A 1 6   ? -47.676 10.812  -78.770 1.00 33.40 6   A 1 
ATOM 44   O O   . ASP A 1 6   ? -48.571 11.578  -79.149 1.00 31.28 6   A 1 
ATOM 45   C CB  . ASP A 1 6   ? -47.870 8.371   -79.382 1.00 32.65 6   A 1 
ATOM 46   C CG  . ASP A 1 6   ? -46.432 8.086   -79.826 1.00 26.91 6   A 1 
ATOM 47   O OD1 . ASP A 1 6   ? -45.496 8.505   -79.109 1.00 25.42 6   A 1 
ATOM 48   O OD2 . ASP A 1 6   ? -46.284 7.398   -80.867 1.00 25.10 6   A 1 
ATOM 49   N N   . SER A 1 7   ? -46.342 11.114  -78.817 1.00 23.20 7   A 1 
ATOM 50   C CA  . SER A 1 7   ? -45.605 11.936  -79.816 1.00 33.76 7   A 1 
ATOM 51   C C   . SER A 1 7   ? -45.728 13.481  -79.953 1.00 32.94 7   A 1 
ATOM 52   O O   . SER A 1 7   ? -46.785 14.022  -80.244 1.00 30.58 7   A 1 
ATOM 53   C CB  . SER A 1 7   ? -45.705 11.260  -81.189 1.00 32.47 7   A 1 
ATOM 54   O OG  . SER A 1 7   ? -47.002 11.345  -81.731 1.00 28.60 7   A 1 
ATOM 55   N N   . THR A 1 8   ? -44.498 14.124  -79.904 1.00 25.14 8   A 1 
ATOM 56   C CA  . THR A 1 8   ? -43.882 15.140  -80.817 1.00 36.77 8   A 1 
ATOM 57   C C   . THR A 1 8   ? -44.522 16.553  -80.907 1.00 36.11 8   A 1 
ATOM 58   O O   . THR A 1 8   ? -45.730 16.669  -80.842 1.00 33.42 8   A 1 
ATOM 59   C CB  . THR A 1 8   ? -43.670 14.524  -82.213 1.00 34.13 8   A 1 
ATOM 60   O OG1 . THR A 1 8   ? -44.877 14.067  -82.772 1.00 30.74 8   A 1 
ATOM 61   C CG2 . THR A 1 8   ? -42.705 13.330  -82.192 1.00 31.29 8   A 1 
ATOM 62   N N   . GLU A 1 9   ? -43.818 17.688  -81.050 1.00 25.48 9   A 1 
ATOM 63   C CA  . GLU A 1 9   ? -42.468 18.063  -81.520 1.00 34.08 9   A 1 
ATOM 64   C C   . GLU A 1 9   ? -42.174 19.566  -81.193 1.00 33.60 9   A 1 
ATOM 65   O O   . GLU A 1 9   ? -43.099 20.367  -81.093 1.00 33.03 9   A 1 
ATOM 66   C CB  . GLU A 1 9   ? -42.414 17.897  -83.058 1.00 34.49 9   A 1 
ATOM 67   C CG  . GLU A 1 9   ? -41.242 17.028  -83.560 1.00 30.82 9   A 1 
ATOM 68   C CD  . GLU A 1 9   ? -41.394 16.578  -85.025 1.00 28.51 9   A 1 
ATOM 69   O OE1 . GLU A 1 9   ? -40.548 15.748  -85.445 1.00 25.50 9   A 1 
ATOM 70   O OE2 . GLU A 1 9   ? -42.349 17.010  -85.695 1.00 31.94 9   A 1 
ATOM 71   N N   . GLU A 1 10  ? -40.848 19.911  -81.048 1.00 29.94 10  A 1 
ATOM 72   C CA  . GLU A 1 10  ? -40.096 21.136  -81.442 1.00 36.96 10  A 1 
ATOM 73   C C   . GLU A 1 10  ? -40.298 22.561  -80.846 1.00 35.63 10  A 1 
ATOM 74   O O   . GLU A 1 10  ? -41.335 23.199  -80.861 1.00 35.23 10  A 1 
ATOM 75   C CB  . GLU A 1 10  ? -39.862 21.142  -82.961 1.00 37.24 10  A 1 
ATOM 76   C CG  . GLU A 1 10  ? -38.854 20.043  -83.355 1.00 34.06 10  A 1 
ATOM 77   C CD  . GLU A 1 10  ? -38.511 19.999  -84.859 1.00 31.60 10  A 1 
ATOM 78   O OE1 . GLU A 1 10  ? -37.582 19.219  -85.190 1.00 28.93 10  A 1 
ATOM 79   O OE2 . GLU A 1 10  ? -39.126 20.756  -85.644 1.00 34.14 10  A 1 
ATOM 80   N N   . ASP A 1 11  ? -39.120 23.037  -80.390 1.00 33.03 11  A 1 
ATOM 81   C CA  . ASP A 1 11  ? -38.469 24.301  -79.965 1.00 42.91 11  A 1 
ATOM 82   C C   . ASP A 1 11  ? -38.785 25.599  -80.789 1.00 41.24 11  A 1 
ATOM 83   O O   . ASP A 1 11  ? -39.198 25.501  -81.938 1.00 40.65 11  A 1 
ATOM 84   C CB  . ASP A 1 11  ? -36.967 23.932  -80.108 1.00 41.41 11  A 1 
ATOM 85   C CG  . ASP A 1 11  ? -36.033 24.459  -79.019 1.00 36.95 11  A 1 
ATOM 86   O OD1 . ASP A 1 11  ? -36.513 25.121  -78.084 1.00 35.12 11  A 1 
ATOM 87   O OD2 . ASP A 1 11  ? -34.819 24.229  -79.152 1.00 34.90 11  A 1 
ATOM 88   N N   . PRO A 1 12  ? -38.513 26.846  -80.252 1.00 31.62 12  A 1 
ATOM 89   C CA  . PRO A 1 12  ? -37.145 27.391  -80.256 1.00 43.14 12  A 1 
ATOM 90   C C   . PRO A 1 12  ? -36.711 28.414  -79.163 1.00 44.90 12  A 1 
ATOM 91   O O   . PRO A 1 12  ? -37.436 29.345  -78.798 1.00 43.98 12  A 1 
ATOM 92   C CB  . PRO A 1 12  ? -37.036 28.062  -81.628 1.00 42.02 12  A 1 
ATOM 93   C CG  . PRO A 1 12  ? -38.448 28.611  -81.870 1.00 42.31 12  A 1 
ATOM 94   C CD  . PRO A 1 12  ? -39.307 27.929  -80.797 1.00 46.80 12  A 1 
ATOM 95   N N   . LEU A 1 13  ? -35.418 28.263  -78.738 1.00 38.37 13  A 1 
ATOM 96   C CA  . LEU A 1 13  ? -34.365 29.263  -78.477 1.00 49.71 13  A 1 
ATOM 97   C C   . LEU A 1 13  ? -34.679 30.566  -77.703 1.00 48.77 13  A 1 
ATOM 98   O O   . LEU A 1 13  ? -35.192 31.535  -78.268 1.00 48.42 13  A 1 
ATOM 99   C CB  . LEU A 1 13  ? -33.700 29.628  -79.825 1.00 49.58 13  A 1 
ATOM 100  C CG  . LEU A 1 13  ? -32.936 28.483  -80.518 1.00 45.63 13  A 1 
ATOM 101  C CD1 . LEU A 1 13  ? -32.692 28.824  -81.992 1.00 43.31 13  A 1 
ATOM 102  C CD2 . LEU A 1 13  ? -31.585 28.254  -79.843 1.00 47.09 13  A 1 
ATOM 103  N N   . ILE A 1 14  ? -34.091 30.685  -76.464 1.00 37.22 14  A 1 
ATOM 104  C CA  . ILE A 1 14  ? -33.627 31.971  -75.890 1.00 49.17 14  A 1 
ATOM 105  C C   . ILE A 1 14  ? -32.256 31.785  -75.206 1.00 49.25 14  A 1 
ATOM 106  O O   . ILE A 1 14  ? -32.063 30.892  -74.377 1.00 48.00 14  A 1 
ATOM 107  C CB  . ILE A 1 14  ? -34.668 32.624  -74.942 1.00 47.80 14  A 1 
ATOM 108  C CG1 . ILE A 1 14  ? -36.008 32.900  -75.677 1.00 43.33 14  A 1 
ATOM 109  C CG2 . ILE A 1 14  ? -34.122 33.939  -74.340 1.00 44.17 14  A 1 
ATOM 110  C CD1 . ILE A 1 14  ? -37.103 33.598  -74.851 1.00 41.64 14  A 1 
ATOM 111  N N   . GLU A 1 15  ? -31.268 32.647  -75.558 1.00 41.61 15  A 1 
ATOM 112  C CA  . GLU A 1 15  ? -29.862 32.680  -75.126 1.00 49.27 15  A 1 
ATOM 113  C C   . GLU A 1 15  ? -29.662 32.927  -73.614 1.00 48.67 15  A 1 
ATOM 114  O O   . GLU A 1 15  ? -30.338 33.742  -72.985 1.00 49.15 15  A 1 
ATOM 115  C CB  . GLU A 1 15  ? -29.131 33.804  -75.893 1.00 50.35 15  A 1 
ATOM 116  C CG  . GLU A 1 15  ? -28.923 33.512  -77.386 1.00 45.18 15  A 1 
ATOM 117  C CD  . GLU A 1 15  ? -28.269 34.693  -78.118 1.00 40.96 15  A 1 
ATOM 118  O OE1 . GLU A 1 15  ? -27.369 34.436  -78.946 1.00 38.00 15  A 1 
ATOM 119  O OE2 . GLU A 1 15  ? -28.659 35.837  -77.827 1.00 42.50 15  A 1 
ATOM 120  N N   . LYS A 1 16  ? -28.640 32.272  -73.019 1.00 49.06 16  A 1 
ATOM 121  C CA  . LYS A 1 16  ? -28.142 32.515  -71.646 1.00 54.59 16  A 1 
ATOM 122  C C   . LYS A 1 16  ? -26.993 33.529  -71.641 1.00 53.38 16  A 1 
ATOM 123  O O   . LYS A 1 16  ? -26.058 33.367  -72.419 1.00 51.48 16  A 1 
ATOM 124  C CB  . LYS A 1 16  ? -27.645 31.201  -71.014 1.00 53.21 16  A 1 
ATOM 125  C CG  . LYS A 1 16  ? -28.769 30.285  -70.529 1.00 49.64 16  A 1 
ATOM 126  C CD  . LYS A 1 16  ? -28.197 28.986  -69.940 1.00 46.33 16  A 1 
ATOM 127  C CE  . LYS A 1 16  ? -29.340 28.103  -69.424 1.00 41.80 16  A 1 
ATOM 128  N NZ  . LYS A 1 16  ? -28.868 26.749  -69.048 1.00 36.93 16  A 1 
ATOM 129  N N   . PRO A 1 17  ? -26.934 34.487  -70.669 1.00 52.41 17  A 1 
ATOM 130  C CA  . PRO A 1 17  ? -25.795 35.385  -70.519 1.00 58.05 17  A 1 
ATOM 131  C C   . PRO A 1 17  ? -24.618 34.717  -69.786 1.00 59.04 17  A 1 
ATOM 132  O O   . PRO A 1 17  ? -24.775 33.990  -68.810 1.00 57.16 17  A 1 
ATOM 133  C CB  . PRO A 1 17  ? -26.330 36.616  -69.791 1.00 55.87 17  A 1 
ATOM 134  C CG  . PRO A 1 17  ? -27.475 36.053  -68.942 1.00 53.86 17  A 1 
ATOM 135  C CD  . PRO A 1 17  ? -27.993 34.851  -69.744 1.00 57.88 17  A 1 
ATOM 136  N N   . THR A 1 18  ? -23.397 34.993  -70.262 1.00 52.12 18  A 1 
ATOM 137  C CA  . THR A 1 18  ? -22.093 34.522  -69.768 1.00 58.52 18  A 1 
ATOM 138  C C   . THR A 1 18  ? -21.698 35.157  -68.427 1.00 57.94 18  A 1 
ATOM 139  O O   . THR A 1 18  ? -21.786 36.366  -68.247 1.00 55.05 18  A 1 
ATOM 140  C CB  . THR A 1 18  ? -21.009 34.805  -70.825 1.00 55.91 18  A 1 
ATOM 141  O OG1 . THR A 1 18  ? -21.225 36.052  -71.435 1.00 50.15 18  A 1 
ATOM 142  C CG2 . THR A 1 18  ? -21.031 33.763  -71.946 1.00 49.32 18  A 1 
ATOM 143  N N   . LYS A 1 19  ? -21.222 34.345  -67.463 1.00 50.10 19  A 1 
ATOM 144  C CA  . LYS A 1 19  ? -20.632 34.797  -66.186 1.00 56.62 19  A 1 
ATOM 145  C C   . LYS A 1 19  ? -19.209 35.335  -66.391 1.00 55.51 19  A 1 
ATOM 146  O O   . LYS A 1 19  ? -18.438 34.711  -67.115 1.00 54.49 19  A 1 
ATOM 147  C CB  . LYS A 1 19  ? -20.587 33.645  -65.165 1.00 54.91 19  A 1 
ATOM 148  C CG  . LYS A 1 19  ? -21.934 33.362  -64.477 1.00 49.80 19  A 1 
ATOM 149  C CD  . LYS A 1 19  ? -21.774 32.233  -63.438 1.00 46.46 19  A 1 
ATOM 150  C CE  . LYS A 1 19  ? -23.077 32.010  -62.667 1.00 40.88 19  A 1 
ATOM 151  N NZ  . LYS A 1 19  ? -22.944 30.918  -61.667 1.00 36.17 19  A 1 
ATOM 152  N N   . PRO A 1 20  ? -18.773 36.396  -65.642 1.00 53.50 20  A 1 
ATOM 153  C CA  . PRO A 1 20  ? -17.397 36.874  -65.682 1.00 57.62 20  A 1 
ATOM 154  C C   . PRO A 1 20  ? -16.457 35.966  -64.872 1.00 59.59 20  A 1 
ATOM 155  O O   . PRO A 1 20  ? -16.798 35.502  -63.786 1.00 57.08 20  A 1 
ATOM 156  C CB  . PRO A 1 20  ? -17.447 38.306  -65.154 1.00 55.66 20  A 1 
ATOM 157  C CG  . PRO A 1 20  ? -18.652 38.303  -64.208 1.00 54.07 20  A 1 
ATOM 158  C CD  . PRO A 1 20  ? -19.585 37.242  -64.786 1.00 58.32 20  A 1 
ATOM 159  N N   . LYS A 1 21  ? -15.234 35.716  -65.402 1.00 53.81 21  A 1 
ATOM 160  C CA  . LYS A 1 21  ? -14.129 35.003  -64.741 1.00 58.64 21  A 1 
ATOM 161  C C   . LYS A 1 21  ? -13.630 35.807  -63.533 1.00 57.34 21  A 1 
ATOM 162  O O   . LYS A 1 21  ? -13.174 36.934  -63.703 1.00 55.35 21  A 1 
ATOM 163  C CB  . LYS A 1 21  ? -12.970 34.773  -65.742 1.00 56.94 21  A 1 
ATOM 164  C CG  . LYS A 1 21  ? -13.193 33.602  -66.708 1.00 52.94 21  A 1 
ATOM 165  C CD  . LYS A 1 21  ? -12.020 33.470  -67.695 1.00 48.96 21  A 1 
ATOM 166  C CE  . LYS A 1 21  ? -12.160 32.211  -68.558 1.00 43.96 21  A 1 
ATOM 167  N NZ  . LYS A 1 21  ? -11.088 32.115  -69.579 1.00 38.16 21  A 1 
ATOM 168  N N   . GLN A 1 22  ? -13.661 35.222  -62.319 1.00 53.27 22  A 1 
ATOM 169  C CA  . GLN A 1 22  ? -12.954 35.731  -61.141 1.00 57.21 22  A 1 
ATOM 170  C C   . GLN A 1 22  ? -11.450 35.509  -61.306 1.00 57.17 22  A 1 
ATOM 171  O O   . GLN A 1 22  ? -11.005 34.396  -61.583 1.00 56.76 22  A 1 
ATOM 172  C CB  . GLN A 1 22  ? -13.468 35.061  -59.855 1.00 54.98 22  A 1 
ATOM 173  C CG  . GLN A 1 22  ? -14.705 35.769  -59.276 1.00 49.41 22  A 1 
ATOM 174  C CD  . GLN A 1 22  ? -15.270 35.078  -58.031 1.00 44.17 22  A 1 
ATOM 175  O OE1 . GLN A 1 22  ? -15.116 33.893  -57.821 1.00 40.35 22  A 1 
ATOM 176  N NE2 . GLN A 1 22  ? -15.973 35.780  -57.170 1.00 40.46 22  A 1 
ATOM 177  N N   . ALA A 1 23  ? -10.657 36.586  -61.148 1.00 52.67 23  A 1 
ATOM 178  C CA  . ALA A 1 23  ? -9.200  36.531  -61.079 1.00 58.40 23  A 1 
ATOM 179  C C   . ALA A 1 23  ? -8.772  36.009  -59.697 1.00 58.37 23  A 1 
ATOM 180  O O   . ALA A 1 23  ? -9.116  36.586  -58.673 1.00 55.67 23  A 1 
ATOM 181  C CB  . ALA A 1 23  ? -8.649  37.936  -61.374 1.00 56.57 23  A 1 
ATOM 182  N N   . GLU A 1 24  ? -7.997  34.909  -59.654 1.00 49.35 24  A 1 
ATOM 183  C CA  . GLU A 1 24  ? -7.312  34.430  -58.448 1.00 54.32 24  A 1 
ATOM 184  C C   . GLU A 1 24  ? -6.163  35.388  -58.092 1.00 52.62 24  A 1 
ATOM 185  O O   . GLU A 1 24  ? -5.086  35.347  -58.682 1.00 50.74 24  A 1 
ATOM 186  C CB  . GLU A 1 24  ? -6.752  33.011  -58.650 1.00 53.05 24  A 1 
ATOM 187  C CG  . GLU A 1 24  ? -7.806  31.905  -58.570 1.00 47.28 24  A 1 
ATOM 188  C CD  . GLU A 1 24  ? -7.188  30.500  -58.687 1.00 43.88 24  A 1 
ATOM 189  O OE1 . GLU A 1 24  ? -7.867  29.533  -58.265 1.00 38.49 24  A 1 
ATOM 190  O OE2 . GLU A 1 24  ? -6.047  30.383  -59.194 1.00 44.53 24  A 1 
ATOM 191  N N   . ASN A 1 25  ? -6.362  36.241  -57.085 1.00 55.33 25  A 1 
ATOM 192  C CA  . ASN A 1 25  ? -5.279  36.975  -56.440 1.00 60.11 25  A 1 
ATOM 193  C C   . ASN A 1 25  ? -4.492  36.017  -55.536 1.00 58.98 25  A 1 
ATOM 194  O O   . ASN A 1 25  ? -4.847  35.795  -54.377 1.00 56.44 25  A 1 
ATOM 195  C CB  . ASN A 1 25  ? -5.845  38.193  -55.675 1.00 56.82 25  A 1 
ATOM 196  C CG  . ASN A 1 25  ? -5.871  39.475  -56.490 1.00 50.81 25  A 1 
ATOM 197  O OD1 . ASN A 1 25  ? -5.191  39.631  -57.477 1.00 47.69 25  A 1 
ATOM 198  N ND2 . ASN A 1 25  ? -6.626  40.461  -56.050 1.00 45.10 25  A 1 
ATOM 199  N N   . LYS A 1 26  ? -3.369  35.473  -56.025 1.00 58.41 26  A 1 
ATOM 200  C CA  . LYS A 1 26  ? -2.336  34.853  -55.186 1.00 62.99 26  A 1 
ATOM 201  C C   . LYS A 1 26  ? -1.636  35.953  -54.388 1.00 61.94 26  A 1 
ATOM 202  O O   . LYS A 1 26  ? -0.716  36.594  -54.882 1.00 58.28 26  A 1 
ATOM 203  C CB  . LYS A 1 26  ? -1.348  34.029  -56.016 1.00 60.26 26  A 1 
ATOM 204  C CG  . LYS A 1 26  ? -1.948  32.677  -56.448 1.00 55.94 26  A 1 
ATOM 205  C CD  . LYS A 1 26  ? -0.922  31.821  -57.203 1.00 52.35 26  A 1 
ATOM 206  C CE  . LYS A 1 26  ? -1.564  30.471  -57.558 1.00 45.67 26  A 1 
ATOM 207  N NZ  . LYS A 1 26  ? -0.659  29.603  -58.343 1.00 40.67 26  A 1 
ATOM 208  N N   . ALA A 1 27  ? -2.055  36.154  -53.100 1.00 61.88 27  A 1 
ATOM 209  C CA  . ALA A 1 27  ? -1.351  37.010  -52.163 1.00 67.71 27  A 1 
ATOM 210  C C   . ALA A 1 27  ? 0.020   36.385  -51.841 1.00 69.46 27  A 1 
ATOM 211  O O   . ALA A 1 27  ? 0.099   35.323  -51.231 1.00 64.91 27  A 1 
ATOM 212  C CB  . ALA A 1 27  ? -2.220  37.217  -50.914 1.00 62.92 27  A 1 
ATOM 213  N N   . THR A 1 28  ? 1.117   37.045  -52.268 1.00 65.94 28  A 1 
ATOM 214  C CA  . THR A 1 28  ? 2.464   36.712  -51.817 1.00 69.87 28  A 1 
ATOM 215  C C   . THR A 1 28  ? 2.593   37.067  -50.328 1.00 70.70 28  A 1 
ATOM 216  O O   . THR A 1 28  ? 2.270   38.195  -49.952 1.00 66.78 28  A 1 
ATOM 217  C CB  . THR A 1 28  ? 3.534   37.459  -52.633 1.00 65.46 28  A 1 
ATOM 218  O OG1 . THR A 1 28  ? 3.133   38.779  -52.885 1.00 58.45 28  A 1 
ATOM 219  C CG2 . THR A 1 28  ? 3.770   36.783  -53.980 1.00 57.96 28  A 1 
ATOM 220  N N   . PRO A 1 29  ? 3.062   36.149  -49.450 1.00 59.94 29  A 1 
ATOM 221  C CA  . PRO A 1 29  ? 3.201   36.440  -48.033 1.00 65.65 29  A 1 
ATOM 222  C C   . PRO A 1 29  ? 4.210   37.572  -47.833 1.00 68.46 29  A 1 
ATOM 223  O O   . PRO A 1 29  ? 5.352   37.503  -48.289 1.00 66.19 29  A 1 
ATOM 224  C CB  . PRO A 1 29  ? 3.624   35.123  -47.372 1.00 62.18 29  A 1 
ATOM 225  C CG  . PRO A 1 29  ? 4.250   34.327  -48.512 1.00 59.66 29  A 1 
ATOM 226  C CD  . PRO A 1 29  ? 3.504   34.807  -49.754 1.00 62.82 29  A 1 
ATOM 227  N N   . THR A 1 30  ? 3.797   38.648  -47.144 1.00 70.24 30  A 1 
ATOM 228  C CA  . THR A 1 30  ? 4.698   39.755  -46.782 1.00 74.41 30  A 1 
ATOM 229  C C   . THR A 1 30  ? 5.770   39.239  -45.826 1.00 78.91 30  A 1 
ATOM 230  O O   . THR A 1 30  ? 5.513   38.342  -45.022 1.00 73.50 30  A 1 
ATOM 231  C CB  . THR A 1 30  ? 3.922   40.936  -46.178 1.00 68.45 30  A 1 
ATOM 232  O OG1 . THR A 1 30  ? 3.220   40.539  -45.024 1.00 63.50 30  A 1 
ATOM 233  C CG2 . THR A 1 30  ? 2.914   41.546  -47.153 1.00 62.13 30  A 1 
ATOM 234  N N   . LYS A 1 31  ? 6.996   39.816  -45.837 1.00 65.07 31  A 1 
ATOM 235  C CA  . LYS A 1 31  ? 8.093   39.446  -44.918 1.00 72.20 31  A 1 
ATOM 236  C C   . LYS A 1 31  ? 7.645   39.434  -43.448 1.00 75.51 31  A 1 
ATOM 237  O O   . LYS A 1 31  ? 8.058   38.561  -42.701 1.00 76.44 31  A 1 
ATOM 238  C CB  . LYS A 1 31  ? 9.296   40.404  -45.099 1.00 72.62 31  A 1 
ATOM 239  C CG  . LYS A 1 31  ? 10.128  40.093  -46.352 1.00 67.92 31  A 1 
ATOM 240  C CD  . LYS A 1 31  ? 11.372  41.006  -46.421 1.00 63.85 31  A 1 
ATOM 241  C CE  . LYS A 1 31  ? 12.261  40.641  -47.613 1.00 55.66 31  A 1 
ATOM 242  N NZ  . LYS A 1 31  ? 13.472  41.505  -47.688 1.00 48.21 31  A 1 
ATOM 243  N N   . TRP A 1 32  ? 6.749   40.349  -43.061 1.00 80.87 32  A 1 
ATOM 244  C CA  . TRP A 1 32  ? 6.165   40.427  -41.723 1.00 79.79 32  A 1 
ATOM 245  C C   . TRP A 1 32  ? 5.199   39.270  -41.411 1.00 80.39 32  A 1 
ATOM 246  O O   . TRP A 1 32  ? 5.187   38.788  -40.286 1.00 76.47 32  A 1 
ATOM 247  C CB  . TRP A 1 32  ? 5.481   41.791  -41.580 1.00 79.56 32  A 1 
ATOM 248  C CG  . TRP A 1 32  ? 6.445   42.934  -41.572 1.00 81.93 32  A 1 
ATOM 249  C CD1 . TRP A 1 32  ? 6.699   43.798  -42.591 1.00 71.53 32  A 1 
ATOM 250  C CD2 . TRP A 1 32  ? 7.318   43.347  -40.486 1.00 77.42 32  A 1 
ATOM 251  N NE1 . TRP A 1 32  ? 7.661   44.705  -42.211 1.00 69.75 32  A 1 
ATOM 252  C CE2 . TRP A 1 32  ? 8.078   44.478  -40.912 1.00 73.49 32  A 1 
ATOM 253  C CE3 . TRP A 1 32  ? 7.550   42.878  -39.163 1.00 69.62 32  A 1 
ATOM 254  C CZ2 . TRP A 1 32  ? 9.003   45.112  -40.073 1.00 75.31 32  A 1 
ATOM 255  C CZ3 . TRP A 1 32  ? 8.469   43.519  -38.328 1.00 67.42 32  A 1 
ATOM 256  C CH2 . TRP A 1 32  ? 9.202   44.633  -38.774 1.00 66.75 32  A 1 
ATOM 257  N N   . GLY A 1 33  ? 4.453   38.792  -42.395 1.00 70.57 33  A 1 
ATOM 258  C CA  . GLY A 1 33  ? 3.603   37.613  -42.249 1.00 72.20 33  A 1 
ATOM 259  C C   . GLY A 1 33  ? 4.415   36.338  -41.995 1.00 74.42 33  A 1 
ATOM 260  O O   . GLY A 1 33  ? 4.059   35.541  -41.135 1.00 75.93 33  A 1 
ATOM 261  N N   . LEU A 1 34  ? 5.564   36.188  -42.684 1.00 63.66 34  A 1 
ATOM 262  C CA  . LEU A 1 34  ? 6.472   35.060  -42.479 1.00 67.09 34  A 1 
ATOM 263  C C   . LEU A 1 34  ? 7.141   35.101  -41.090 1.00 68.50 34  A 1 
ATOM 264  O O   . LEU A 1 34  ? 7.209   34.081  -40.409 1.00 74.25 34  A 1 
ATOM 265  C CB  . LEU A 1 34  ? 7.521   35.055  -43.612 1.00 70.25 34  A 1 
ATOM 266  C CG  . LEU A 1 34  ? 8.174   33.680  -43.803 1.00 65.22 34  A 1 
ATOM 267  C CD1 . LEU A 1 34  ? 7.297   32.766  -44.656 1.00 57.46 34  A 1 
ATOM 268  C CD2 . LEU A 1 34  ? 9.531   33.825  -44.507 1.00 63.71 34  A 1 
ATOM 269  N N   . ILE A 1 35  ? 7.576   36.286  -40.625 1.00 77.49 35  A 1 
ATOM 270  C CA  . ILE A 1 35  ? 8.168   36.486  -39.291 1.00 79.14 35  A 1 
ATOM 271  C C   . ILE A 1 35  ? 7.143   36.177  -38.191 1.00 80.95 35  A 1 
ATOM 272  O O   . ILE A 1 35  ? 7.465   35.474  -37.239 1.00 82.93 35  A 1 
ATOM 273  C CB  . ILE A 1 35  ? 8.748   37.914  -39.170 1.00 82.14 35  A 1 
ATOM 274  C CG1 . ILE A 1 35  ? 9.989   38.073  -40.090 1.00 81.63 35  A 1 
ATOM 275  C CG2 . ILE A 1 35  ? 9.147   38.248  -37.716 1.00 78.31 35  A 1 
ATOM 276  C CD1 . ILE A 1 35  ? 10.418  39.526  -40.321 1.00 68.65 35  A 1 
ATOM 277  N N   . SER A 1 36  ? 5.908   36.662  -38.356 1.00 81.21 36  A 1 
ATOM 278  C CA  . SER A 1 36  ? 4.822   36.373  -37.409 1.00 80.66 36  A 1 
ATOM 279  C C   . SER A 1 36  ? 4.503   34.878  -37.343 1.00 81.39 36  A 1 
ATOM 280  O O   . SER A 1 36  ? 4.342   34.339  -36.254 1.00 82.44 36  A 1 
ATOM 281  C CB  . SER A 1 36  ? 3.574   37.167  -37.805 1.00 80.80 36  A 1 
ATOM 282  O OG  . SER A 1 36  ? 2.557   36.995  -36.842 1.00 71.10 36  A 1 
ATOM 283  N N   . TYR A 1 37  ? 4.487   34.177  -38.467 1.00 85.38 37  A 1 
ATOM 284  C CA  . TYR A 1 37  ? 4.245   32.734  -38.508 1.00 84.14 37  A 1 
ATOM 285  C C   . TYR A 1 37  ? 5.368   31.938  -37.822 1.00 86.25 37  A 1 
ATOM 286  O O   . TYR A 1 37  ? 5.088   31.046  -37.029 1.00 88.31 37  A 1 
ATOM 287  C CB  . TYR A 1 37  ? 4.068   32.297  -39.973 1.00 84.30 37  A 1 
ATOM 288  C CG  . TYR A 1 37  ? 3.561   30.879  -40.109 1.00 76.78 37  A 1 
ATOM 289  C CD1 . TYR A 1 37  ? 4.468   29.804  -40.256 1.00 71.45 37  A 1 
ATOM 290  C CD2 . TYR A 1 37  ? 2.179   30.624  -40.065 1.00 71.89 37  A 1 
ATOM 291  C CE1 . TYR A 1 37  ? 3.983   28.478  -40.366 1.00 67.72 37  A 1 
ATOM 292  C CE2 . TYR A 1 37  ? 1.692   29.299  -40.176 1.00 68.62 37  A 1 
ATOM 293  C CZ  . TYR A 1 37  ? 2.598   28.234  -40.328 1.00 69.22 37  A 1 
ATOM 294  O OH  . TYR A 1 37  ? 2.138   26.963  -40.434 1.00 67.63 37  A 1 
ATOM 295  N N   . ILE A 1 38  ? 6.636   32.306  -38.073 1.00 79.43 38  A 1 
ATOM 296  C CA  . ILE A 1 38  ? 7.799   31.691  -37.408 1.00 79.63 38  A 1 
ATOM 297  C C   . ILE A 1 38  ? 7.754   31.952  -35.900 1.00 82.66 38  A 1 
ATOM 298  O O   . ILE A 1 38  ? 7.979   31.027  -35.118 1.00 86.31 38  A 1 
ATOM 299  C CB  . ILE A 1 38  ? 9.114   32.205  -38.052 1.00 82.86 38  A 1 
ATOM 300  C CG1 . ILE A 1 38  ? 9.246   31.653  -39.494 1.00 82.25 38  A 1 
ATOM 301  C CG2 . ILE A 1 38  ? 10.346  31.792  -37.226 1.00 78.72 38  A 1 
ATOM 302  C CD1 . ILE A 1 38  ? 10.337  32.343  -40.326 1.00 69.91 38  A 1 
ATOM 303  N N   . PHE A 1 39  ? 7.420   33.173  -35.455 1.00 81.39 39  A 1 
ATOM 304  C CA  . PHE A 1 39  ? 7.285   33.508  -34.040 1.00 80.72 39  A 1 
ATOM 305  C C   . PHE A 1 39  ? 6.175   32.687  -33.365 1.00 82.66 39  A 1 
ATOM 306  O O   . PHE A 1 39  ? 6.423   32.074  -32.326 1.00 84.92 39  A 1 
ATOM 307  C CB  . PHE A 1 39  ? 7.037   35.015  -33.901 1.00 82.53 39  A 1 
ATOM 308  C CG  . PHE A 1 39  ? 6.972   35.476  -32.464 1.00 81.79 39  A 1 
ATOM 309  C CD1 . PHE A 1 39  ? 5.733   35.691  -31.837 1.00 70.41 39  A 1 
ATOM 310  C CD2 . PHE A 1 39  ? 8.166   35.672  -31.739 1.00 74.20 39  A 1 
ATOM 311  C CE1 . PHE A 1 39  ? 5.676   36.095  -30.493 1.00 73.15 39  A 1 
ATOM 312  C CE2 . PHE A 1 39  ? 8.112   36.082  -30.389 1.00 72.30 39  A 1 
ATOM 313  C CZ  . PHE A 1 39  ? 6.869   36.296  -29.777 1.00 76.55 39  A 1 
ATOM 314  N N   . CYS A 1 40  ? 5.001   32.597  -33.974 1.00 82.13 40  A 1 
ATOM 315  C CA  . CYS A 1 40  ? 3.907   31.771  -33.460 1.00 80.58 40  A 1 
ATOM 316  C C   . CYS A 1 40  ? 4.276   30.277  -33.410 1.00 82.12 40  A 1 
ATOM 317  O O   . CYS A 1 40  ? 3.925   29.601  -32.450 1.00 84.80 40  A 1 
ATOM 318  C CB  . CYS A 1 40  ? 2.653   31.991  -34.316 1.00 81.95 40  A 1 
ATOM 319  S SG  . CYS A 1 40  ? 1.971   33.643  -34.012 1.00 77.21 40  A 1 
ATOM 320  N N   . ALA A 1 41  ? 5.025   29.778  -34.399 1.00 77.95 41  A 1 
ATOM 321  C CA  . ALA A 1 41  ? 5.497   28.394  -34.408 1.00 79.10 41  A 1 
ATOM 322  C C   . ALA A 1 41  ? 6.512   28.126  -33.288 1.00 81.86 41  A 1 
ATOM 323  O O   . ALA A 1 41  ? 6.429   27.099  -32.620 1.00 83.07 41  A 1 
ATOM 324  C CB  . ALA A 1 41  ? 6.080   28.083  -35.788 1.00 81.10 41  A 1 
ATOM 325  N N   . ILE A 1 42  ? 7.439   29.067  -33.021 1.00 84.81 42  A 1 
ATOM 326  C CA  . ILE A 1 42  ? 8.412   28.974  -31.920 1.00 84.39 42  A 1 
ATOM 327  C C   . ILE A 1 42  ? 7.689   29.012  -30.571 1.00 85.49 42  A 1 
ATOM 328  O O   . ILE A 1 42  ? 7.937   28.160  -29.722 1.00 88.25 42  A 1 
ATOM 329  C CB  . ILE A 1 42  ? 9.491   30.079  -32.051 1.00 87.66 42  A 1 
ATOM 330  C CG1 . ILE A 1 42  ? 10.394  29.788  -33.268 1.00 86.41 42  A 1 
ATOM 331  C CG2 . ILE A 1 42  ? 10.353  30.180  -30.778 1.00 82.58 42  A 1 
ATOM 332  C CD1 . ILE A 1 42  ? 11.303  30.961  -33.656 1.00 73.97 42  A 1 
ATOM 333  N N   . VAL A 1 43  ? 6.756   29.956  -30.365 1.00 88.64 43  A 1 
ATOM 334  C CA  . VAL A 1 43  ? 5.960   30.036  -29.133 1.00 86.16 43  A 1 
ATOM 335  C C   . VAL A 1 43  ? 5.129   28.770  -28.934 1.00 86.11 43  A 1 
ATOM 336  O O   . VAL A 1 43  ? 5.118   28.216  -27.841 1.00 87.24 43  A 1 
ATOM 337  C CB  . VAL A 1 43  ? 5.078   31.302  -29.120 1.00 87.47 43  A 1 
ATOM 338  C CG1 . VAL A 1 43  ? 4.113   31.335  -27.921 1.00 83.44 43  A 1 
ATOM 339  C CG2 . VAL A 1 43  ? 5.952   32.566  -29.030 1.00 83.18 43  A 1 
ATOM 340  N N   . GLY A 1 44  ? 4.496   28.269  -29.983 1.00 79.14 44  A 1 
ATOM 341  C CA  . GLY A 1 44  ? 3.761   27.009  -29.952 1.00 76.16 44  A 1 
ATOM 342  C C   . GLY A 1 44  ? 4.646   25.823  -29.564 1.00 78.26 44  A 1 
ATOM 343  O O   . GLY A 1 44  ? 4.258   25.027  -28.711 1.00 80.28 44  A 1 
ATOM 344  N N   . LEU A 1 45  ? 5.868   25.752  -30.096 1.00 79.51 45  A 1 
ATOM 345  C CA  . LEU A 1 45  ? 6.843   24.720  -29.734 1.00 78.56 45  A 1 
ATOM 346  C C   . LEU A 1 45  ? 7.270   24.833  -28.261 1.00 79.69 45  A 1 
ATOM 347  O O   . LEU A 1 45  ? 7.324   23.825  -27.570 1.00 82.71 45  A 1 
ATOM 348  C CB  . LEU A 1 45  ? 8.053   24.818  -30.684 1.00 81.14 45  A 1 
ATOM 349  C CG  . LEU A 1 45  ? 9.036   23.637  -30.550 1.00 75.28 45  A 1 
ATOM 350  C CD1 . LEU A 1 45  ? 8.467   22.359  -31.172 1.00 65.91 45  A 1 
ATOM 351  C CD2 . LEU A 1 45  ? 10.350  23.971  -31.255 1.00 71.30 45  A 1 
ATOM 352  N N   . PHE A 1 46  ? 7.524   26.056  -27.759 1.00 82.06 46  A 1 
ATOM 353  C CA  . PHE A 1 46  ? 7.824   26.284  -26.346 1.00 77.92 46  A 1 
ATOM 354  C C   . PHE A 1 46  ? 6.676   25.880  -25.423 1.00 78.34 46  A 1 
ATOM 355  O O   . PHE A 1 46  ? 6.922   25.262  -24.395 1.00 81.22 46  A 1 
ATOM 356  C CB  . PHE A 1 46  ? 8.212   27.751  -26.107 1.00 78.88 46  A 1 
ATOM 357  C CG  . PHE A 1 46  ? 9.698   28.017  -26.250 1.00 73.54 46  A 1 
ATOM 358  C CD1 . PHE A 1 46  ? 10.583  27.583  -25.256 1.00 66.60 46  A 1 
ATOM 359  C CD2 . PHE A 1 46  ? 10.193  28.700  -27.370 1.00 67.59 46  A 1 
ATOM 360  C CE1 . PHE A 1 46  ? 11.959  27.820  -25.377 1.00 65.02 46  A 1 
ATOM 361  C CE2 . PHE A 1 46  ? 11.578  28.941  -27.500 1.00 63.55 46  A 1 
ATOM 362  C CZ  . PHE A 1 46  ? 12.460  28.497  -26.504 1.00 68.03 46  A 1 
ATOM 363  N N   . VAL A 1 47  ? 5.429   26.186  -25.792 1.00 83.92 47  A 1 
ATOM 364  C CA  . VAL A 1 47  ? 4.241   25.762  -25.033 1.00 80.23 47  A 1 
ATOM 365  C C   . VAL A 1 47  ? 4.117   24.243  -25.038 1.00 80.29 47  A 1 
ATOM 366  O O   . VAL A 1 47  ? 3.899   23.661  -23.978 1.00 81.39 47  A 1 
ATOM 367  C CB  . VAL A 1 47  ? 2.966   26.438  -25.564 1.00 81.09 47  A 1 
ATOM 368  C CG1 . VAL A 1 47  ? 1.689   25.879  -24.926 1.00 77.72 47  A 1 
ATOM 369  C CG2 . VAL A 1 47  ? 2.997   27.950  -25.271 1.00 79.22 47  A 1 
ATOM 370  N N   . ILE A 1 48  ? 4.323   23.584  -26.170 1.00 79.89 48  A 1 
ATOM 371  C CA  . ILE A 1 48  ? 4.306   22.122  -26.252 1.00 76.06 48  A 1 
ATOM 372  C C   . ILE A 1 48  ? 5.416   21.517  -25.389 1.00 75.94 48  A 1 
ATOM 373  O O   . ILE A 1 48  ? 5.149   20.611  -24.598 1.00 78.17 48  A 1 
ATOM 374  C CB  . ILE A 1 48  ? 4.390   21.654  -27.724 1.00 77.49 48  A 1 
ATOM 375  C CG1 . ILE A 1 48  ? 3.084   22.006  -28.471 1.00 77.73 48  A 1 
ATOM 376  C CG2 . ILE A 1 48  ? 4.648   20.131  -27.821 1.00 75.31 48  A 1 
ATOM 377  C CD1 . ILE A 1 48  ? 3.206   21.917  -30.002 1.00 67.01 48  A 1 
ATOM 378  N N   . ILE A 1 49  ? 6.652   22.046  -25.479 1.00 80.15 49  A 1 
ATOM 379  C CA  . ILE A 1 49  ? 7.774   21.593  -24.643 1.00 75.49 49  A 1 
ATOM 380  C C   . ILE A 1 49  ? 7.463   21.827  -23.163 1.00 75.87 49  A 1 
ATOM 381  O O   . ILE A 1 49  ? 7.705   20.935  -22.362 1.00 77.25 49  A 1 
ATOM 382  C CB  . ILE A 1 49  ? 9.086   22.281  -25.079 1.00 76.08 49  A 1 
ATOM 383  C CG1 . ILE A 1 49  ? 9.531   21.742  -26.457 1.00 74.51 49  A 1 
ATOM 384  C CG2 . ILE A 1 49  ? 10.212  22.067  -24.040 1.00 71.88 49  A 1 
ATOM 385  C CD1 . ILE A 1 49  ? 10.651  22.560  -27.109 1.00 64.48 49  A 1 
ATOM 386  N N   . PHE A 1 50  ? 6.900   22.977  -22.786 1.00 75.60 50  A 1 
ATOM 387  C CA  . PHE A 1 50  ? 6.529   23.280  -21.412 1.00 70.07 50  A 1 
ATOM 388  C C   . PHE A 1 50  ? 5.428   22.336  -20.893 1.00 69.23 50  A 1 
ATOM 389  O O   . PHE A 1 50  ? 5.554   21.808  -19.799 1.00 71.61 50  A 1 
ATOM 390  C CB  . PHE A 1 50  ? 6.100   24.747  -21.309 1.00 69.49 50  A 1 
ATOM 391  C CG  . PHE A 1 50  ? 5.750   25.172  -19.899 1.00 66.00 50  A 1 
ATOM 392  C CD1 . PHE A 1 50  ? 4.412   25.166  -19.465 1.00 62.07 50  A 1 
ATOM 393  C CD2 . PHE A 1 50  ? 6.776   25.543  -19.003 1.00 61.86 50  A 1 
ATOM 394  C CE1 . PHE A 1 50  ? 4.099   25.538  -18.151 1.00 58.60 50  A 1 
ATOM 395  C CE2 . PHE A 1 50  ? 6.462   25.911  -17.686 1.00 57.66 50  A 1 
ATOM 396  C CZ  . PHE A 1 50  ? 5.127   25.911  -17.255 1.00 59.97 50  A 1 
ATOM 397  N N   . VAL A 1 51  ? 4.396   22.069  -21.684 1.00 74.46 51  A 1 
ATOM 398  C CA  . VAL A 1 51  ? 3.320   21.120  -21.342 1.00 71.14 51  A 1 
ATOM 399  C C   . VAL A 1 51  ? 3.870   19.703  -21.236 1.00 70.57 51  A 1 
ATOM 400  O O   . VAL A 1 51  ? 3.537   18.997  -20.279 1.00 71.44 51  A 1 
ATOM 401  C CB  . VAL A 1 51  ? 2.168   21.198  -22.362 1.00 70.57 51  A 1 
ATOM 402  C CG1 . VAL A 1 51  ? 1.136   20.076  -22.182 1.00 66.49 51  A 1 
ATOM 403  C CG2 . VAL A 1 51  ? 1.415   22.531  -22.217 1.00 70.54 51  A 1 
ATOM 404  N N   . LEU A 1 52  ? 4.752   19.287  -22.157 1.00 71.14 52  A 1 
ATOM 405  C CA  . LEU A 1 52  ? 5.408   17.983  -22.089 1.00 68.72 52  A 1 
ATOM 406  C C   . LEU A 1 52  ? 6.332   17.893  -20.874 1.00 68.55 52  A 1 
ATOM 407  O O   . LEU A 1 52  ? 6.248   16.923  -20.131 1.00 70.69 52  A 1 
ATOM 408  C CB  . LEU A 1 52  ? 6.177   17.714  -23.395 1.00 68.15 52  A 1 
ATOM 409  C CG  . LEU A 1 52  ? 5.288   17.416  -24.620 1.00 66.82 52  A 1 
ATOM 410  C CD1 . LEU A 1 52  ? 6.168   17.337  -25.868 1.00 63.87 52  A 1 
ATOM 411  C CD2 . LEU A 1 52  ? 4.529   16.100  -24.490 1.00 65.70 52  A 1 
ATOM 412  N N   . LEU A 1 53  ? 7.152   18.918  -20.602 1.00 71.60 53  A 1 
ATOM 413  C CA  . LEU A 1 53  ? 7.991   18.968  -19.400 1.00 68.11 53  A 1 
ATOM 414  C C   . LEU A 1 53  ? 7.140   18.941  -18.131 1.00 67.79 53  A 1 
ATOM 415  O O   . LEU A 1 53  ? 7.452   18.186  -17.220 1.00 68.14 53  A 1 
ATOM 416  C CB  . LEU A 1 53  ? 8.885   20.225  -19.418 1.00 67.59 53  A 1 
ATOM 417  C CG  . LEU A 1 53  ? 10.098  20.115  -20.350 1.00 65.53 53  A 1 
ATOM 418  C CD1 . LEU A 1 53  ? 10.752  21.490  -20.490 1.00 61.86 53  A 1 
ATOM 419  C CD2 . LEU A 1 53  ? 11.160  19.157  -19.806 1.00 63.82 53  A 1 
ATOM 420  N N   . HIS A 1 54  ? 6.042   19.693  -18.076 1.00 66.82 54  A 1 
ATOM 421  C CA  . HIS A 1 54  ? 5.116   19.674  -16.948 1.00 64.87 54  A 1 
ATOM 422  C C   . HIS A 1 54  ? 4.414   18.314  -16.815 1.00 64.96 54  A 1 
ATOM 423  O O   . HIS A 1 54  ? 4.217   17.843  -15.699 1.00 65.73 54  A 1 
ATOM 424  C CB  . HIS A 1 54  ? 4.106   20.820  -17.098 1.00 62.39 54  A 1 
ATOM 425  C CG  . HIS A 1 54  ? 3.301   21.060  -15.845 1.00 58.06 54  A 1 
ATOM 426  N ND1 . HIS A 1 54  ? 2.410   20.199  -15.261 1.00 52.17 54  A 1 
ATOM 427  C CD2 . HIS A 1 54  ? 3.351   22.187  -15.055 1.00 51.39 54  A 1 
ATOM 428  C CE1 . HIS A 1 54  ? 1.934   20.772  -14.148 1.00 50.34 54  A 1 
ATOM 429  N NE2 . HIS A 1 54  ? 2.477   21.991  -13.985 1.00 50.58 54  A 1 
ATOM 430  N N   . TYR A 1 55  ? 4.087   17.647  -17.909 1.00 63.26 55  A 1 
ATOM 431  C CA  . TYR A 1 55  ? 3.501   16.299  -17.900 1.00 61.49 55  A 1 
ATOM 432  C C   . TYR A 1 55  ? 4.517   15.238  -17.455 1.00 60.55 55  A 1 
ATOM 433  O O   . TYR A 1 55  ? 4.187   14.375  -16.649 1.00 59.89 55  A 1 
ATOM 434  C CB  . TYR A 1 55  ? 2.943   15.998  -19.297 1.00 58.60 55  A 1 
ATOM 435  C CG  . TYR A 1 55  ? 2.212   14.676  -19.389 1.00 55.13 55  A 1 
ATOM 436  C CD1 . TYR A 1 55  ? 2.885   13.515  -19.830 1.00 51.74 55  A 1 
ATOM 437  C CD2 . TYR A 1 55  ? 0.856   14.592  -19.009 1.00 52.17 55  A 1 
ATOM 438  C CE1 . TYR A 1 55  ? 2.206   12.290  -19.896 1.00 47.43 55  A 1 
ATOM 439  C CE2 . TYR A 1 55  ? 0.180   13.362  -19.071 1.00 49.45 55  A 1 
ATOM 440  C CZ  . TYR A 1 55  ? 0.849   12.210  -19.513 1.00 49.98 55  A 1 
ATOM 441  O OH  . TYR A 1 55  ? 0.195   11.021  -19.558 1.00 49.56 55  A 1 
ATOM 442  N N   . PHE A 1 56  ? 5.770   15.316  -17.927 1.00 62.80 56  A 1 
ATOM 443  C CA  . PHE A 1 56  ? 6.823   14.355  -17.566 1.00 60.43 56  A 1 
ATOM 444  C C   . PHE A 1 56  ? 7.483   14.631  -16.207 1.00 58.62 56  A 1 
ATOM 445  O O   . PHE A 1 56  ? 8.037   13.704  -15.614 1.00 57.02 56  A 1 
ATOM 446  C CB  . PHE A 1 56  ? 7.889   14.312  -18.674 1.00 57.05 56  A 1 
ATOM 447  C CG  . PHE A 1 56  ? 7.447   13.548  -19.920 1.00 56.63 56  A 1 
ATOM 448  C CD1 . PHE A 1 56  ? 7.207   12.170  -19.846 1.00 53.77 56  A 1 
ATOM 449  C CD2 . PHE A 1 56  ? 7.290   14.216  -21.147 1.00 53.58 56  A 1 
ATOM 450  C CE1 . PHE A 1 56  ? 6.782   11.463  -20.982 1.00 49.44 56  A 1 
ATOM 451  C CE2 . PHE A 1 56  ? 6.866   13.511  -22.291 1.00 50.28 56  A 1 
ATOM 452  C CZ  . PHE A 1 56  ? 6.601   12.132  -22.206 1.00 50.46 56  A 1 
ATOM 453  N N   . LEU A 1 57  ? 7.445   15.876  -15.712 1.00 62.99 57  A 1 
ATOM 454  C CA  . LEU A 1 57  ? 7.990   16.292  -14.416 1.00 61.84 57  A 1 
ATOM 455  C C   . LEU A 1 57  ? 6.918   16.430  -13.329 1.00 61.75 57  A 1 
ATOM 456  O O   . LEU A 1 57  ? 7.248   16.858  -12.223 1.00 58.16 57  A 1 
ATOM 457  C CB  . LEU A 1 57  ? 8.780   17.606  -14.574 1.00 57.67 57  A 1 
ATOM 458  C CG  . LEU A 1 57  ? 10.023  17.521  -15.476 1.00 54.80 57  A 1 
ATOM 459  C CD1 . LEU A 1 57  ? 10.603  18.920  -15.681 1.00 51.86 57  A 1 
ATOM 460  C CD2 . LEU A 1 57  ? 11.113  16.640  -14.883 1.00 52.56 57  A 1 
ATOM 461  N N   . ASN A 1 58  ? 5.649   16.103  -13.622 1.00 63.73 58  A 1 
ATOM 462  C CA  . ASN A 1 58  ? 4.585   16.251  -12.639 1.00 65.74 58  A 1 
ATOM 463  C C   . ASN A 1 58  ? 4.819   15.276  -11.468 1.00 67.79 58  A 1 
ATOM 464  O O   . ASN A 1 58  ? 4.820   14.064  -11.684 1.00 64.39 58  A 1 
ATOM 465  C CB  . ASN A 1 58  ? 3.204   16.079  -13.314 1.00 59.78 58  A 1 
ATOM 466  C CG  . ASN A 1 58  ? 2.080   16.695  -12.503 1.00 53.50 58  A 1 
ATOM 467  O OD1 . ASN A 1 58  ? 2.218   17.114  -11.367 1.00 50.27 58  A 1 
ATOM 468  N ND2 . ASN A 1 58  ? 0.914   16.805  -13.084 1.00 47.76 58  A 1 
ATOM 469  N N   . PRO A 1 59  ? 4.998   15.768  -10.221 1.00 63.03 59  A 1 
ATOM 470  C CA  . PRO A 1 59  ? 5.207   14.913  -9.048  1.00 64.13 59  A 1 
ATOM 471  C C   . PRO A 1 59  ? 4.087   13.906  -8.814  1.00 67.22 59  A 1 
ATOM 472  O O   . PRO A 1 59  ? 4.308   12.898  -8.149  1.00 64.49 59  A 1 
ATOM 473  C CB  . PRO A 1 59  ? 5.335   15.879  -7.864  1.00 58.62 59  A 1 
ATOM 474  C CG  . PRO A 1 59  ? 5.795   17.182  -8.489  1.00 56.34 59  A 1 
ATOM 475  C CD  . PRO A 1 59  ? 5.112   17.166  -9.859  1.00 61.34 59  A 1 
ATOM 476  N N   . SER A 1 60  ? 2.897   14.141  -9.379  1.00 74.14 60  A 1 
ATOM 477  C CA  . SER A 1 60  ? 1.746   13.244  -9.251  1.00 75.88 60  A 1 
ATOM 478  C C   . SER A 1 60  ? 1.968   11.836  -9.812  1.00 80.24 60  A 1 
ATOM 479  O O   . SER A 1 60  ? 1.271   10.915  -9.402  1.00 73.48 60  A 1 
ATOM 480  C CB  . SER A 1 60  ? 0.511   13.848  -9.929  1.00 65.92 60  A 1 
ATOM 481  O OG  . SER A 1 60  ? 0.673   13.933  -11.331 1.00 57.27 60  A 1 
ATOM 482  N N   . ASP A 1 61  ? 2.952   11.654  -10.697 1.00 81.92 61  A 1 
ATOM 483  C CA  . ASP A 1 61  ? 3.210   10.376  -11.360 1.00 87.11 61  A 1 
ATOM 484  C C   . ASP A 1 61  ? 4.407   9.614   -10.763 1.00 91.40 61  A 1 
ATOM 485  O O   . ASP A 1 61  ? 4.765   8.531   -11.240 1.00 88.83 61  A 1 
ATOM 486  C CB  . ASP A 1 61  ? 3.393   10.608  -12.875 1.00 78.14 61  A 1 
ATOM 487  C CG  . ASP A 1 61  ? 2.109   10.970  -13.620 1.00 68.38 61  A 1 
ATOM 488  O OD1 . ASP A 1 61  ? 1.056   11.163  -12.974 1.00 63.67 61  A 1 
ATOM 489  O OD2 . ASP A 1 61  ? 2.190   11.009  -14.872 1.00 61.43 61  A 1 
ATOM 490  N N   . ASN A 1 62  ? 5.065   10.163  -9.732  1.00 92.57 62  A 1 
ATOM 491  C CA  . ASN A 1 62  ? 6.202   9.542   -9.074  1.00 94.76 62  A 1 
ATOM 492  C C   . ASN A 1 62  ? 5.797   8.953   -7.715  1.00 96.30 62  A 1 
ATOM 493  O O   . ASN A 1 62  ? 6.021   9.563   -6.675  1.00 95.83 62  A 1 
ATOM 494  C CB  . ASN A 1 62  ? 7.360   10.545  -8.996  1.00 93.13 62  A 1 
ATOM 495  C CG  . ASN A 1 62  ? 8.670   9.861   -8.657  1.00 91.22 62  A 1 
ATOM 496  O OD1 . ASN A 1 62  ? 8.940   8.730   -9.049  1.00 86.51 62  A 1 
ATOM 497  N ND2 . ASN A 1 62  ? 9.558   10.536  -7.969  1.00 85.69 62  A 1 
ATOM 498  N N   . TYR A 1 63  ? 5.201   7.775   -7.733  1.00 96.92 63  A 1 
ATOM 499  C CA  . TYR A 1 63  ? 4.725   7.083   -6.542  1.00 97.42 63  A 1 
ATOM 500  C C   . TYR A 1 63  ? 4.997   5.575   -6.609  1.00 97.87 63  A 1 
ATOM 501  O O   . TYR A 1 63  ? 5.219   5.010   -7.682  1.00 97.81 63  A 1 
ATOM 502  C CB  . TYR A 1 63  ? 3.227   7.370   -6.326  1.00 97.42 63  A 1 
ATOM 503  C CG  . TYR A 1 63  ? 2.320   6.788   -7.393  1.00 97.51 63  A 1 
ATOM 504  C CD1 . TYR A 1 63  ? 1.994   7.537   -8.537  1.00 97.08 63  A 1 
ATOM 505  C CD2 . TYR A 1 63  ? 1.803   5.484   -7.255  1.00 97.07 63  A 1 
ATOM 506  C CE1 . TYR A 1 63  ? 1.183   6.991   -9.547  1.00 96.70 63  A 1 
ATOM 507  C CE2 . TYR A 1 63  ? 0.995   4.931   -8.263  1.00 96.72 63  A 1 
ATOM 508  C CZ  . TYR A 1 63  ? 0.686   5.683   -9.412  1.00 96.80 63  A 1 
ATOM 509  O OH  . TYR A 1 63  ? -0.077  5.153   -10.396 1.00 95.94 63  A 1 
ATOM 510  N N   . PHE A 1 64  ? 4.951   4.928   -5.446  1.00 98.05 64  A 1 
ATOM 511  C CA  . PHE A 1 64  ? 4.888   3.477   -5.317  1.00 98.31 64  A 1 
ATOM 512  C C   . PHE A 1 64  ? 3.647   3.037   -4.550  1.00 98.40 64  A 1 
ATOM 513  O O   . PHE A 1 64  ? 3.088   3.796   -3.757  1.00 98.28 64  A 1 
ATOM 514  C CB  . PHE A 1 64  ? 6.179   2.930   -4.708  1.00 98.41 64  A 1 
ATOM 515  C CG  . PHE A 1 64  ? 6.427   3.293   -3.256  1.00 98.61 64  A 1 
ATOM 516  C CD1 . PHE A 1 64  ? 7.182   4.437   -2.931  1.00 98.29 64  A 1 
ATOM 517  C CD2 . PHE A 1 64  ? 5.968   2.451   -2.229  1.00 98.27 64  A 1 
ATOM 518  C CE1 . PHE A 1 64  ? 7.482   4.728   -1.596  1.00 98.11 64  A 1 
ATOM 519  C CE2 . PHE A 1 64  ? 6.267   2.744   -0.888  1.00 97.97 64  A 1 
ATOM 520  C CZ  . PHE A 1 64  ? 7.031   3.880   -0.569  1.00 98.29 64  A 1 
ATOM 521  N N   . ILE A 1 65  ? 3.205   1.808   -4.804  1.00 98.57 65  A 1 
ATOM 522  C CA  . ILE A 1 65  ? 2.120   1.158   -4.073  1.00 98.58 65  A 1 
ATOM 523  C C   . ILE A 1 65  ? 2.719   0.483   -2.844  1.00 98.63 65  A 1 
ATOM 524  O O   . ILE A 1 65  ? 3.734   -0.200  -2.959  1.00 98.58 65  A 1 
ATOM 525  C CB  . ILE A 1 65  ? 1.386   0.132   -4.972  1.00 98.52 65  A 1 
ATOM 526  C CG1 . ILE A 1 65  ? 0.755   0.811   -6.210  1.00 97.98 65  A 1 
ATOM 527  C CG2 . ILE A 1 65  ? 0.310   -0.616  -4.169  1.00 98.15 65  A 1 
ATOM 528  C CD1 . ILE A 1 65  ? 0.342   -0.183  -7.304  1.00 97.19 65  A 1 
ATOM 529  N N   . TYR A 1 66  ? 2.055   0.620   -1.690  1.00 98.62 66  A 1 
ATOM 530  C CA  . TYR A 1 66  ? 2.316   -0.171  -0.497  1.00 98.67 66  A 1 
ATOM 531  C C   . TYR A 1 66  ? 1.025   -0.837  -0.036  1.00 98.66 66  A 1 
ATOM 532  O O   . TYR A 1 66  ? 0.019   -0.168  0.178   1.00 98.28 66  A 1 
ATOM 533  C CB  . TYR A 1 66  ? 2.918   0.718   0.595   1.00 98.59 66  A 1 
ATOM 534  C CG  . TYR A 1 66  ? 3.438   -0.043  1.801   1.00 98.51 66  A 1 
ATOM 535  C CD1 . TYR A 1 66  ? 2.550   -0.620  2.725   1.00 97.67 66  A 1 
ATOM 536  C CD2 . TYR A 1 66  ? 4.827   -0.190  1.990   1.00 97.63 66  A 1 
ATOM 537  C CE1 . TYR A 1 66  ? 3.040   -1.341  3.820   1.00 96.89 66  A 1 
ATOM 538  C CE2 . TYR A 1 66  ? 5.323   -0.914  3.089   1.00 96.72 66  A 1 
ATOM 539  C CZ  . TYR A 1 66  ? 4.425   -1.493  4.005   1.00 96.97 66  A 1 
ATOM 540  O OH  . TYR A 1 66  ? 4.903   -2.185  5.067   1.00 95.86 66  A 1 
ATOM 541  N N   . PHE A 1 67  ? 1.065   -2.159  0.126   1.00 98.56 67  A 1 
ATOM 542  C CA  . PHE A 1 67  ? 0.005   -2.933  0.769   1.00 98.43 67  A 1 
ATOM 543  C C   . PHE A 1 67  ? 0.636   -4.015  1.646   1.00 98.48 67  A 1 
ATOM 544  O O   . PHE A 1 67  ? 1.808   -4.347  1.481   1.00 97.85 67  A 1 
ATOM 545  C CB  . PHE A 1 67  ? -0.946  -3.511  -0.289  1.00 98.33 67  A 1 
ATOM 546  C CG  . PHE A 1 67  ? -0.332  -4.573  -1.172  1.00 98.53 67  A 1 
ATOM 547  C CD1 . PHE A 1 67  ? 0.372   -4.212  -2.337  1.00 98.01 67  A 1 
ATOM 548  C CD2 . PHE A 1 67  ? -0.468  -5.931  -0.847  1.00 97.94 67  A 1 
ATOM 549  C CE1 . PHE A 1 67  ? 0.939   -5.202  -3.157  1.00 97.47 67  A 1 
ATOM 550  C CE2 . PHE A 1 67  ? 0.092   -6.924  -1.667  1.00 97.44 67  A 1 
ATOM 551  C CZ  . PHE A 1 67  ? 0.798   -6.559  -2.820  1.00 97.57 67  A 1 
ATOM 552  N N   . ASN A 1 68  ? -0.122  -4.539  2.612   1.00 98.40 68  A 1 
ATOM 553  C CA  . ASN A 1 68  ? 0.369   -5.491  3.607   1.00 98.32 68  A 1 
ATOM 554  C C   . ASN A 1 68  ? -0.777  -6.314  4.168   1.00 98.33 68  A 1 
ATOM 555  O O   . ASN A 1 68  ? -1.940  -5.950  3.982   1.00 97.58 68  A 1 
ATOM 556  C CB  . ASN A 1 68  ? 1.111   -4.722  4.718   1.00 97.75 68  A 1 
ATOM 557  C CG  . ASN A 1 68  ? 0.307   -3.585  5.320   1.00 97.54 68  A 1 
ATOM 558  O OD1 . ASN A 1 68  ? 0.248   -2.501  4.751   1.00 92.36 68  A 1 
ATOM 559  N ND2 . ASN A 1 68  ? -0.276  -3.742  6.470   1.00 92.22 68  A 1 
ATOM 560  N N   . ASP A 1 69  ? -0.433  -7.400  4.878   1.00 98.03 69  A 1 
ATOM 561  C CA  . ASP A 1 69  ? -1.347  -8.192  5.689   1.00 98.06 69  A 1 
ATOM 562  C C   . ASP A 1 69  ? -2.624  -8.540  4.910   1.00 98.05 69  A 1 
ATOM 563  O O   . ASP A 1 69  ? -3.730  -8.111  5.234   1.00 97.38 69  A 1 
ATOM 564  C CB  . ASP A 1 69  ? -1.591  -7.486  7.031   1.00 97.78 69  A 1 
ATOM 565  C CG  . ASP A 1 69  ? -0.297  -7.167  7.804   1.00 96.90 69  A 1 
ATOM 566  O OD1 . ASP A 1 69  ? 0.218   -8.040  8.511   1.00 94.74 69  A 1 
ATOM 567  O OD2 . ASP A 1 69  ? 0.182   -6.015  7.711   1.00 94.59 69  A 1 
ATOM 568  N N   . ILE A 1 70  ? -2.469  -9.277  3.800   1.00 97.90 70  A 1 
ATOM 569  C CA  . ILE A 1 70  ? -3.606  -9.743  3.002   1.00 97.86 70  A 1 
ATOM 570  C C   . ILE A 1 70  ? -4.334  -10.853 3.760   1.00 97.42 70  A 1 
ATOM 571  O O   . ILE A 1 70  ? -5.554  -10.835 3.790   1.00 96.33 70  A 1 
ATOM 572  C CB  . ILE A 1 70  ? -3.187  -10.207 1.592   1.00 97.46 70  A 1 
ATOM 573  C CG1 . ILE A 1 70  ? -2.628  -9.023  0.781   1.00 93.80 70  A 1 
ATOM 574  C CG2 . ILE A 1 70  ? -4.388  -10.829 0.842   1.00 94.18 70  A 1 
ATOM 575  C CD1 . ILE A 1 70  ? -2.242  -9.364  -0.667  1.00 88.09 70  A 1 
ATOM 576  N N   . HIS A 1 71  ? -3.581  -11.791 4.366   1.00 96.44 71  A 1 
ATOM 577  C CA  . HIS A 1 71  ? -4.114  -12.905 5.146   1.00 95.74 71  A 1 
ATOM 578  C C   . HIS A 1 71  ? -5.236  -13.662 4.415   1.00 95.25 71  A 1 
ATOM 579  O O   . HIS A 1 71  ? -6.383  -13.693 4.875   1.00 94.09 71  A 1 
ATOM 580  C CB  . HIS A 1 71  ? -4.533  -12.390 6.516   1.00 95.41 71  A 1 
ATOM 581  C CG  . HIS A 1 71  ? -3.401  -12.022 7.435   1.00 94.78 71  A 1 
ATOM 582  N ND1 . HIS A 1 71  ? -2.692  -12.922 8.205   1.00 89.84 71  A 1 
ATOM 583  C CD2 . HIS A 1 71  ? -2.979  -10.770 7.752   1.00 90.40 71  A 1 
ATOM 584  C CE1 . HIS A 1 71  ? -1.864  -12.207 8.988   1.00 89.93 71  A 1 
ATOM 585  N NE2 . HIS A 1 71  ? -2.013  -10.900 8.757   1.00 90.86 71  A 1 
ATOM 586  N N   . ILE A 1 72  ? -4.929  -14.244 3.263   1.00 94.91 72  A 1 
ATOM 587  C CA  . ILE A 1 72  ? -5.896  -14.962 2.438   1.00 94.67 72  A 1 
ATOM 588  C C   . ILE A 1 72  ? -6.467  -16.144 3.237   1.00 93.91 72  A 1 
ATOM 589  O O   . ILE A 1 72  ? -5.727  -17.046 3.640   1.00 92.78 72  A 1 
ATOM 590  C CB  . ILE A 1 72  ? -5.294  -15.430 1.096   1.00 94.63 72  A 1 
ATOM 591  C CG1 . ILE A 1 72  ? -4.659  -14.245 0.330   1.00 93.16 72  A 1 
ATOM 592  C CG2 . ILE A 1 72  ? -6.392  -16.098 0.238   1.00 92.85 72  A 1 
ATOM 593  C CD1 . ILE A 1 72  ? -3.968  -14.612 -0.994  1.00 90.46 72  A 1 
ATOM 594  N N   . ASP A 1 73  ? -7.788  -16.143 3.437   1.00 92.23 73  A 1 
ATOM 595  C CA  . ASP A 1 73  ? -8.491  -17.193 4.173   1.00 91.36 73  A 1 
ATOM 596  C C   . ASP A 1 73  ? -9.205  -18.145 3.212   1.00 90.96 73  A 1 
ATOM 597  O O   . ASP A 1 73  ? -10.263 -17.842 2.654   1.00 89.70 73  A 1 
ATOM 598  C CB  . ASP A 1 73  ? -9.439  -16.565 5.198   1.00 90.06 73  A 1 
ATOM 599  C CG  . ASP A 1 73  ? -10.086 -17.598 6.129   1.00 89.18 73  A 1 
ATOM 600  O OD1 . ASP A 1 73  ? -9.839  -18.813 5.955   1.00 87.03 73  A 1 
ATOM 601  O OD2 . ASP A 1 73  ? -10.832 -17.177 7.036   1.00 86.14 73  A 1 
ATOM 602  N N   . HIS A 1 74  ? -8.639  -19.347 3.046   1.00 90.02 74  A 1 
ATOM 603  C CA  . HIS A 1 74  ? -9.205  -20.412 2.221   1.00 88.76 74  A 1 
ATOM 604  C C   . HIS A 1 74  ? -10.387 -21.135 2.881   1.00 87.68 74  A 1 
ATOM 605  O O   . HIS A 1 74  ? -11.095 -21.892 2.215   1.00 85.05 74  A 1 
ATOM 606  C CB  . HIS A 1 74  ? -8.094  -21.416 1.884   1.00 87.98 74  A 1 
ATOM 607  C CG  . HIS A 1 74  ? -6.977  -20.797 1.091   1.00 87.37 74  A 1 
ATOM 608  N ND1 . HIS A 1 74  ? -7.006  -20.528 -0.270  1.00 81.31 74  A 1 
ATOM 609  C CD2 . HIS A 1 74  ? -5.785  -20.368 1.599   1.00 81.42 74  A 1 
ATOM 610  C CE1 . HIS A 1 74  ? -5.847  -19.938 -0.572  1.00 81.83 74  A 1 
ATOM 611  N NE2 . HIS A 1 74  ? -5.083  -19.825 0.531   1.00 82.89 74  A 1 
ATOM 612  N N   . GLU A 1 75  ? -10.617 -20.928 4.176   1.00 86.18 75  A 1 
ATOM 613  C CA  . GLU A 1 75  ? -11.655 -21.588 4.975   1.00 85.37 75  A 1 
ATOM 614  C C   . GLU A 1 75  ? -12.800 -20.629 5.351   1.00 85.52 75  A 1 
ATOM 615  O O   . GLU A 1 75  ? -13.735 -21.024 6.053   1.00 83.39 75  A 1 
ATOM 616  C CB  . GLU A 1 75  ? -11.032 -22.256 6.210   1.00 83.38 75  A 1 
ATOM 617  C CG  . GLU A 1 75  ? -10.052 -23.384 5.830   1.00 79.09 75  A 1 
ATOM 618  C CD  . GLU A 1 75  ? -9.399  -24.080 7.037   1.00 75.15 75  A 1 
ATOM 619  O OE1 . GLU A 1 75  ? -8.503  -24.927 6.787   1.00 67.81 75  A 1 
ATOM 620  O OE2 . GLU A 1 75  ? -9.776  -23.805 8.207   1.00 66.74 75  A 1 
ATOM 621  N N   . TYR A 1 76  ? -12.771 -19.389 4.864   1.00 85.88 76  A 1 
ATOM 622  C CA  . TYR A 1 76  ? -13.791 -18.384 5.113   1.00 85.99 76  A 1 
ATOM 623  C C   . TYR A 1 76  ? -15.173 -18.859 4.648   1.00 84.14 76  A 1 
ATOM 624  O O   . TYR A 1 76  ? -15.357 -19.345 3.528   1.00 82.31 76  A 1 
ATOM 625  C CB  . TYR A 1 76  ? -13.413 -17.057 4.445   1.00 86.67 76  A 1 
ATOM 626  C CG  . TYR A 1 76  ? -14.353 -15.922 4.789   1.00 87.17 76  A 1 
ATOM 627  C CD1 . TYR A 1 76  ? -15.532 -15.721 4.038   1.00 86.09 76  A 1 
ATOM 628  C CD2 . TYR A 1 76  ? -14.087 -15.091 5.891   1.00 86.76 76  A 1 
ATOM 629  C CE1 . TYR A 1 76  ? -16.431 -14.705 4.402   1.00 85.81 76  A 1 
ATOM 630  C CE2 . TYR A 1 76  ? -14.978 -14.068 6.252   1.00 86.04 76  A 1 
ATOM 631  C CZ  . TYR A 1 76  ? -16.163 -13.882 5.509   1.00 86.42 76  A 1 
ATOM 632  O OH  . TYR A 1 76  ? -17.042 -12.916 5.868   1.00 85.38 76  A 1 
ATOM 633  N N   . VAL A 1 77  ? -16.178 -18.691 5.510   1.00 82.41 77  A 1 
ATOM 634  C CA  . VAL A 1 77  ? -17.563 -19.044 5.197   1.00 80.12 77  A 1 
ATOM 635  C C   . VAL A 1 77  ? -18.464 -17.826 5.369   1.00 78.35 77  A 1 
ATOM 636  O O   . VAL A 1 77  ? -18.704 -17.352 6.480   1.00 73.52 77  A 1 
ATOM 637  C CB  . VAL A 1 77  ? -18.049 -20.251 6.015   1.00 76.96 77  A 1 
ATOM 638  C CG1 . VAL A 1 77  ? -19.487 -20.633 5.630   1.00 72.77 77  A 1 
ATOM 639  C CG2 . VAL A 1 77  ? -17.163 -21.479 5.781   1.00 74.86 77  A 1 
ATOM 640  N N   . TYR A 1 78  ? -19.041 -17.389 4.263   1.00 73.35 78  A 1 
ATOM 641  C CA  . TYR A 1 78  ? -19.814 -16.152 4.108   1.00 70.89 78  A 1 
ATOM 642  C C   . TYR A 1 78  ? -20.991 -15.976 5.080   1.00 69.75 78  A 1 
ATOM 643  O O   . TYR A 1 78  ? -21.370 -14.850 5.384   1.00 65.74 78  A 1 
ATOM 644  C CB  . TYR A 1 78  ? -20.332 -16.090 2.664   1.00 68.02 78  A 1 
ATOM 645  C CG  . TYR A 1 78  ? -19.231 -16.241 1.639   1.00 65.62 78  A 1 
ATOM 646  C CD1 . TYR A 1 78  ? -18.387 -15.147 1.365   1.00 62.71 78  A 1 
ATOM 647  C CD2 . TYR A 1 78  ? -18.997 -17.490 1.033   1.00 63.97 78  A 1 
ATOM 648  C CE1 . TYR A 1 78  ? -17.287 -15.314 0.500   1.00 57.41 78  A 1 
ATOM 649  C CE2 . TYR A 1 78  ? -17.893 -17.659 0.177   1.00 58.09 78  A 1 
ATOM 650  C CZ  . TYR A 1 78  ? -17.031 -16.578 -0.081  1.00 60.64 78  A 1 
ATOM 651  O OH  . TYR A 1 78  ? -15.942 -16.759 -0.857  1.00 55.91 78  A 1 
ATOM 652  N N   . THR A 1 79  ? -21.583 -17.064 5.586   1.00 71.47 79  A 1 
ATOM 653  C CA  . THR A 1 79  ? -22.762 -17.042 6.472   1.00 67.75 79  A 1 
ATOM 654  C C   . THR A 1 79  ? -22.420 -17.110 7.965   1.00 66.60 79  A 1 
ATOM 655  O O   . THR A 1 79  ? -23.317 -17.253 8.802   1.00 61.67 79  A 1 
ATOM 656  C CB  . THR A 1 79  ? -23.735 -18.176 6.118   1.00 63.14 79  A 1 
ATOM 657  O OG1 . THR A 1 79  ? -23.084 -19.424 6.208   1.00 59.24 79  A 1 
ATOM 658  C CG2 . THR A 1 79  ? -24.276 -18.060 4.698   1.00 58.82 79  A 1 
ATOM 659  N N   . LYS A 1 80  ? -21.130 -17.077 8.331   1.00 62.34 80  A 1 
ATOM 660  C CA  . LYS A 1 80  ? -20.674 -17.395 9.691   1.00 59.57 80  A 1 
ATOM 661  C C   . LYS A 1 80  ? -20.365 -16.163 10.534  1.00 61.76 80  A 1 
ATOM 662  O O   . LYS A 1 80  ? -20.178 -15.064 10.028  1.00 56.60 80  A 1 
ATOM 663  C CB  . LYS A 1 80  ? -19.505 -18.382 9.641   1.00 52.34 80  A 1 
ATOM 664  C CG  . LYS A 1 80  ? -19.955 -19.732 9.067   1.00 49.24 80  A 1 
ATOM 665  C CD  . LYS A 1 80  ? -18.844 -20.770 9.166   1.00 46.99 80  A 1 
ATOM 666  C CE  . LYS A 1 80  ? -19.288 -22.142 8.655   1.00 43.83 80  A 1 
ATOM 667  N NZ  . LYS A 1 80  ? -18.182 -23.117 8.671   1.00 40.13 80  A 1 
ATOM 668  N N   . SER A 1 81  ? -20.362 -16.365 11.862  1.00 64.30 81  A 1 
ATOM 669  C CA  . SER A 1 81  ? -20.177 -15.289 12.832  1.00 62.25 81  A 1 
ATOM 670  C C   . SER A 1 81  ? -18.707 -15.037 13.144  1.00 64.68 81  A 1 
ATOM 671  O O   . SER A 1 81  ? -17.925 -15.968 13.328  1.00 60.04 81  A 1 
ATOM 672  C CB  . SER A 1 81  ? -20.944 -15.621 14.115  1.00 55.16 81  A 1 
ATOM 673  O OG  . SER A 1 81  ? -20.685 -14.692 15.147  1.00 47.92 81  A 1 
ATOM 674  N N   . ARG A 1 82  ? -18.373 -13.762 13.355  1.00 66.81 82  A 1 
ATOM 675  C CA  . ARG A 1 82  ? -17.092 -13.269 13.889  1.00 64.68 82  A 1 
ATOM 676  C C   . ARG A 1 82  ? -16.582 -14.063 15.109  1.00 64.98 82  A 1 
ATOM 677  O O   . ARG A 1 82  ? -15.381 -14.252 15.239  1.00 60.98 82  A 1 
ATOM 678  C CB  . ARG A 1 82  ? -17.282 -11.784 14.253  1.00 60.29 82  A 1 
ATOM 679  C CG  . ARG A 1 82  ? -16.059 -11.140 14.913  1.00 55.04 82  A 1 
ATOM 680  C CD  . ARG A 1 82  ? -16.301 -9.677  15.281  1.00 52.76 82  A 1 
ATOM 681  N NE  . ARG A 1 82  ? -15.167 -9.147  16.071  1.00 49.84 82  A 1 
ATOM 682  C CZ  . ARG A 1 82  ? -14.876 -7.881  16.329  1.00 44.95 82  A 1 
ATOM 683  N NH1 . ARG A 1 82  ? -15.653 -6.897  15.990  1.00 43.03 82  A 1 
ATOM 684  N NH2 . ARG A 1 82  ? -13.768 -7.565  16.918  1.00 40.56 82  A 1 
ATOM 685  N N   . GLN A 1 83  ? -17.475 -14.549 15.977  1.00 63.08 83  A 1 
ATOM 686  C CA  . GLN A 1 83  ? -17.097 -15.217 17.234  1.00 61.24 83  A 1 
ATOM 687  C C   . GLN A 1 83  ? -16.215 -16.468 17.061  1.00 62.10 83  A 1 
ATOM 688  O O   . GLN A 1 83  ? -15.580 -16.903 18.019  1.00 57.32 83  A 1 
ATOM 689  C CB  . GLN A 1 83  ? -18.364 -15.617 18.004  1.00 57.10 83  A 1 
ATOM 690  C CG  . GLN A 1 83  ? -19.143 -14.415 18.557  1.00 51.54 83  A 1 
ATOM 691  C CD  . GLN A 1 83  ? -20.389 -14.835 19.336  1.00 47.18 83  A 1 
ATOM 692  O OE1 . GLN A 1 83  ? -20.829 -15.973 19.318  1.00 44.01 83  A 1 
ATOM 693  N NE2 . GLN A 1 83  ? -21.018 -13.923 20.047  1.00 41.77 83  A 1 
ATOM 694  N N   . LYS A 1 84  ? -16.179 -17.045 15.863  1.00 67.12 84  A 1 
ATOM 695  C CA  . LYS A 1 84  ? -15.399 -18.245 15.525  1.00 66.90 84  A 1 
ATOM 696  C C   . LYS A 1 84  ? -14.525 -18.033 14.284  1.00 70.20 84  A 1 
ATOM 697  O O   . LYS A 1 84  ? -14.395 -18.932 13.465  1.00 65.64 84  A 1 
ATOM 698  C CB  . LYS A 1 84  ? -16.345 -19.444 15.378  1.00 61.32 84  A 1 
ATOM 699  C CG  . LYS A 1 84  ? -17.055 -19.837 16.687  1.00 56.97 84  A 1 
ATOM 700  C CD  . LYS A 1 84  ? -16.062 -20.345 17.735  1.00 53.09 84  A 1 
ATOM 701  C CE  . LYS A 1 84  ? -16.810 -21.001 18.884  1.00 47.94 84  A 1 
ATOM 702  N NZ  . LYS A 1 84  ? -15.878 -21.796 19.702  1.00 41.52 84  A 1 
ATOM 703  N N   . ASN A 1 85  ? -13.955 -16.836 14.132  1.00 72.22 85  A 1 
ATOM 704  C CA  . ASN A 1 85  ? -13.113 -16.457 12.998  1.00 73.66 85  A 1 
ATOM 705  C C   . ASN A 1 85  ? -13.781 -16.703 11.629  1.00 76.92 85  A 1 
ATOM 706  O O   . ASN A 1 85  ? -13.102 -16.952 10.656  1.00 73.68 85  A 1 
ATOM 707  C CB  . ASN A 1 85  ? -11.735 -17.143 13.110  1.00 69.30 85  A 1 
ATOM 708  C CG  . ASN A 1 85  ? -10.952 -16.747 14.343  1.00 63.70 85  A 1 
ATOM 709  O OD1 . ASN A 1 85  ? -10.860 -15.589 14.721  1.00 59.07 85  A 1 
ATOM 710  N ND2 . ASN A 1 85  ? -10.319 -17.691 15.001  1.00 57.63 85  A 1 
ATOM 711  N N   . CYS A 1 86  ? -15.117 -16.665 11.578  1.00 77.55 86  A 1 
ATOM 712  C CA  . CYS A 1 86  ? -15.872 -16.927 10.358  1.00 79.03 86  A 1 
ATOM 713  C C   . CYS A 1 86  ? -15.779 -18.378 9.807   1.00 80.13 86  A 1 
ATOM 714  O O   . CYS A 1 86  ? -16.129 -18.610 8.660   1.00 77.85 86  A 1 
ATOM 715  C CB  . CYS A 1 86  ? -15.566 -15.829 9.328   1.00 77.29 86  A 1 
ATOM 716  S SG  . CYS A 1 86  ? -15.991 -14.156 9.906   1.00 74.62 86  A 1 
ATOM 717  N N   . HIS A 1 87  ? -15.409 -19.363 10.638  1.00 80.18 87  A 1 
ATOM 718  C CA  . HIS A 1 87  ? -15.244 -20.770 10.226  1.00 79.11 87  A 1 
ATOM 719  C C   . HIS A 1 87  ? -16.342 -21.728 10.730  1.00 76.22 87  A 1 
ATOM 720  O O   . HIS A 1 87  ? -16.402 -22.872 10.298  1.00 71.32 87  A 1 
ATOM 721  C CB  . HIS A 1 87  ? -13.858 -21.263 10.642  1.00 78.25 87  A 1 
ATOM 722  C CG  . HIS A 1 87  ? -12.706 -20.539 10.004  1.00 78.39 87  A 1 
ATOM 723  N ND1 . HIS A 1 87  ? -11.381 -20.680 10.396  1.00 70.70 87  A 1 
ATOM 724  C CD2 . HIS A 1 87  ? -12.753 -19.658 8.976   1.00 72.28 87  A 1 
ATOM 725  C CE1 . HIS A 1 87  ? -10.664 -19.881 9.607   1.00 72.83 87  A 1 
ATOM 726  N NE2 . HIS A 1 87  ? -11.463 -19.243 8.733   1.00 74.77 87  A 1 
ATOM 727  N N   . GLU A 1 88  ? -17.248 -21.294 11.622  1.00 74.03 88  A 1 
ATOM 728  C CA  . GLU A 1 88  ? -18.321 -22.143 12.173  1.00 71.45 88  A 1 
ATOM 729  C C   . GLU A 1 88  ? -19.724 -21.535 11.985  1.00 69.11 88  A 1 
ATOM 730  O O   . GLU A 1 88  ? -19.923 -20.332 12.153  1.00 63.17 88  A 1 
ATOM 731  C CB  . GLU A 1 88  ? -18.079 -22.476 13.654  1.00 68.18 88  A 1 
ATOM 732  C CG  . GLU A 1 88  ? -16.880 -23.407 13.915  1.00 62.21 88  A 1 
ATOM 733  C CD  . GLU A 1 88  ? -16.677 -23.706 15.410  1.00 60.27 88  A 1 
ATOM 734  O OE1 . GLU A 1 88  ? -15.600 -24.220 15.779  1.00 56.14 88  A 1 
ATOM 735  O OE2 . GLU A 1 88  ? -17.566 -23.363 16.234  1.00 56.40 88  A 1 
ATOM 736  N N   . ASN A 1 89  ? -20.722 -22.379 11.672  1.00 64.95 89  A 1 
ATOM 737  C CA  . ASN A 1 89  ? -22.124 -21.981 11.544  1.00 61.08 89  A 1 
ATOM 738  C C   . ASN A 1 89  ? -22.738 -21.718 12.926  1.00 59.98 89  A 1 
ATOM 739  O O   . ASN A 1 89  ? -23.022 -22.654 13.661  1.00 54.90 89  A 1 
ATOM 740  C CB  . ASN A 1 89  ? -22.929 -23.065 10.789  1.00 55.34 89  A 1 
ATOM 741  C CG  . ASN A 1 89  ? -22.791 -22.993 9.282   1.00 49.96 89  A 1 
ATOM 742  O OD1 . ASN A 1 89  ? -22.410 -21.995 8.705   1.00 45.76 89  A 1 
ATOM 743  N ND2 . ASN A 1 89  ? -23.120 -24.051 8.574   1.00 45.00 89  A 1 
ATOM 744  N N   . ILE A 1 90  ? -22.991 -20.440 13.242  1.00 56.83 90  A 1 
ATOM 745  C CA  . ILE A 1 90  ? -23.667 -20.039 14.485  1.00 54.16 90  A 1 
ATOM 746  C C   . ILE A 1 90  ? -25.082 -19.516 14.210  1.00 54.52 90  A 1 
ATOM 747  O O   . ILE A 1 90  ? -25.931 -19.531 15.095  1.00 49.58 90  A 1 
ATOM 748  C CB  . ILE A 1 90  ? -22.776 -19.054 15.284  1.00 48.58 90  A 1 
ATOM 749  C CG1 . ILE A 1 90  ? -21.416 -19.732 15.610  1.00 44.56 90  A 1 
ATOM 750  C CG2 . ILE A 1 90  ? -23.451 -18.597 16.592  1.00 43.19 90  A 1 
ATOM 751  C CD1 . ILE A 1 90  ? -20.427 -18.852 16.353  1.00 41.14 90  A 1 
ATOM 752  N N   . ASN A 1 91  ? -25.399 -19.119 12.969  1.00 55.03 91  A 1 
ATOM 753  C CA  . ASN A 1 91  ? -26.732 -18.644 12.601  1.00 54.51 91  A 1 
ATOM 754  C C   . ASN A 1 91  ? -27.140 -19.148 11.198  1.00 55.62 91  A 1 
ATOM 755  O O   . ASN A 1 91  ? -26.614 -18.654 10.209  1.00 52.27 91  A 1 
ATOM 756  C CB  . ASN A 1 91  ? -26.752 -17.107 12.702  1.00 49.56 91  A 1 
ATOM 757  C CG  . ASN A 1 91  ? -28.156 -16.546 12.588  1.00 44.84 91  A 1 
ATOM 758  O OD1 . ASN A 1 91  ? -29.116 -17.234 12.282  1.00 41.08 91  A 1 
ATOM 759  N ND2 . ASN A 1 91  ? -28.329 -15.280 12.850  1.00 40.55 91  A 1 
ATOM 760  N N   . PRO A 1 92  ? -28.106 -20.096 11.093  1.00 50.28 92  A 1 
ATOM 761  C CA  . PRO A 1 92  ? -28.574 -20.611 9.805   1.00 49.63 92  A 1 
ATOM 762  C C   . PRO A 1 92  ? -29.339 -19.584 8.950   1.00 51.77 92  A 1 
ATOM 763  O O   . PRO A 1 92  ? -29.502 -19.797 7.753   1.00 48.72 92  A 1 
ATOM 764  C CB  . PRO A 1 92  ? -29.440 -21.831 10.150  1.00 44.62 92  A 1 
ATOM 765  C CG  . PRO A 1 92  ? -29.921 -21.561 11.577  1.00 44.57 92  A 1 
ATOM 766  C CD  . PRO A 1 92  ? -28.764 -20.786 12.198  1.00 48.22 92  A 1 
ATOM 767  N N   . ASN A 1 93  ? -29.772 -18.464 9.545   1.00 51.04 93  A 1 
ATOM 768  C CA  . ASN A 1 93  ? -30.432 -17.340 8.863   1.00 52.26 93  A 1 
ATOM 769  C C   . ASN A 1 93  ? -29.502 -16.119 8.700   1.00 54.41 93  A 1 
ATOM 770  O O   . ASN A 1 93  ? -29.976 -14.994 8.568   1.00 50.90 93  A 1 
ATOM 771  C CB  . ASN A 1 93  ? -31.721 -16.983 9.631   1.00 47.23 93  A 1 
ATOM 772  C CG  . ASN A 1 93  ? -32.754 -18.092 9.672   1.00 43.34 93  A 1 
ATOM 773  O OD1 . ASN A 1 93  ? -32.801 -18.996 8.861   1.00 39.16 93  A 1 
ATOM 774  N ND2 . ASN A 1 93  ? -33.638 -18.053 10.625  1.00 38.57 93  A 1 
ATOM 775  N N   . GLY A 1 94  ? -28.172 -16.309 8.808   1.00 61.21 94  A 1 
ATOM 776  C CA  . GLY A 1 94  ? -27.189 -15.230 8.731   1.00 61.02 94  A 1 
ATOM 777  C C   . GLY A 1 94  ? -27.103 -14.586 7.340   1.00 64.19 94  A 1 
ATOM 778  O O   . GLY A 1 94  ? -27.308 -15.256 6.324   1.00 60.80 94  A 1 
ATOM 779  N N   . LEU A 1 95  ? -26.758 -13.295 7.304   1.00 67.63 95  A 1 
ATOM 780  C CA  . LEU A 1 95  ? -26.418 -12.588 6.071   1.00 69.84 95  A 1 
ATOM 781  C C   . LEU A 1 95  ? -25.121 -13.163 5.476   1.00 72.90 95  A 1 
ATOM 782  O O   . LEU A 1 95  ? -24.227 -13.562 6.225   1.00 70.33 95  A 1 
ATOM 783  C CB  . LEU A 1 95  ? -26.269 -11.080 6.359   1.00 66.20 95  A 1 
ATOM 784  C CG  . LEU A 1 95  ? -27.571 -10.369 6.770   1.00 61.46 95  A 1 
ATOM 785  C CD1 . LEU A 1 95  ? -27.255 -8.944  7.241   1.00 58.90 95  A 1 
ATOM 786  C CD2 . LEU A 1 95  ? -28.566 -10.278 5.617   1.00 58.17 95  A 1 
ATOM 787  N N   . ASN A 1 96  ? -25.008 -13.156 4.143   1.00 77.87 96  A 1 
ATOM 788  C CA  . ASN A 1 96  ? -23.768 -13.507 3.458   1.00 79.22 96  A 1 
ATOM 789  C C   . ASN A 1 96  ? -22.835 -12.290 3.426   1.00 81.49 96  A 1 
ATOM 790  O O   . ASN A 1 96  ? -23.211 -11.271 2.857   1.00 79.80 96  A 1 
ATOM 791  C CB  . ASN A 1 96  ? -24.063 -13.994 2.035   1.00 75.91 96  A 1 
ATOM 792  C CG  . ASN A 1 96  ? -24.777 -15.326 1.962   1.00 69.46 96  A 1 
ATOM 793  O OD1 . ASN A 1 96  ? -24.903 -16.068 2.916   1.00 64.40 96  A 1 
ATOM 794  N ND2 . ASN A 1 96  ? -25.261 -15.696 0.798   1.00 63.17 96  A 1 
ATOM 795  N N   . PHE A 1 97  ? -21.633 -12.400 3.983   1.00 83.27 97  A 1 
ATOM 796  C CA  . PHE A 1 97  ? -20.612 -11.347 3.960   1.00 84.60 97  A 1 
ATOM 797  C C   . PHE A 1 97  ? -19.572 -11.653 2.884   1.00 87.39 97  A 1 
ATOM 798  O O   . PHE A 1 97  ? -18.494 -12.177 3.177   1.00 86.99 97  A 1 
ATOM 799  C CB  . PHE A 1 97  ? -19.990 -11.198 5.355   1.00 82.33 97  A 1 
ATOM 800  C CG  . PHE A 1 97  ? -20.955 -10.730 6.423   1.00 79.35 97  A 1 
ATOM 801  C CD1 . PHE A 1 97  ? -21.179 -9.354  6.610   1.00 77.97 97  A 1 
ATOM 802  C CD2 . PHE A 1 97  ? -21.644 -11.664 7.213   1.00 76.81 97  A 1 
ATOM 803  C CE1 . PHE A 1 97  ? -22.085 -8.913  7.597   1.00 75.07 97  A 1 
ATOM 804  C CE2 . PHE A 1 97  ? -22.554 -11.226 8.198   1.00 74.87 97  A 1 
ATOM 805  C CZ  . PHE A 1 97  ? -22.771 -9.845  8.384   1.00 74.18 97  A 1 
ATOM 806  N N   . THR A 1 98  ? -19.904 -11.345 1.628   1.00 89.58 98  A 1 
ATOM 807  C CA  . THR A 1 98  ? -19.087 -11.687 0.451   1.00 91.18 98  A 1 
ATOM 808  C C   . THR A 1 98  ? -17.667 -11.118 0.524   1.00 92.50 98  A 1 
ATOM 809  O O   . THR A 1 98  ? -16.715 -11.818 0.206   1.00 92.39 98  A 1 
ATOM 810  C CB  . THR A 1 98  ? -19.762 -11.181 -0.830  1.00 90.36 98  A 1 
ATOM 811  O OG1 . THR A 1 98  ? -21.068 -11.715 -0.907  1.00 86.27 98  A 1 
ATOM 812  C CG2 . THR A 1 98  ? -19.035 -11.600 -2.104  1.00 86.81 98  A 1 
ATOM 813  N N   . PHE A 1 99  ? -17.521 -9.874  0.979   1.00 92.41 99  A 1 
ATOM 814  C CA  . PHE A 1 99  ? -16.225 -9.197  1.052   1.00 93.36 99  A 1 
ATOM 815  C C   . PHE A 1 99  ? -15.598 -9.202  2.454   1.00 93.52 99  A 1 
ATOM 816  O O   . PHE A 1 99  ? -14.711 -8.402  2.741   1.00 92.76 99  A 1 
ATOM 817  C CB  . PHE A 1 99  ? -16.361 -7.795  0.459   1.00 93.91 99  A 1 
ATOM 818  C CG  . PHE A 1 99  ? -16.793 -7.800  -0.986  1.00 94.48 99  A 1 
ATOM 819  C CD1 . PHE A 1 99  ? -15.911 -8.272  -1.986  1.00 94.35 99  A 1 
ATOM 820  C CD2 . PHE A 1 99  ? -18.068 -7.339  -1.352  1.00 94.39 99  A 1 
ATOM 821  C CE1 . PHE A 1 99  ? -16.304 -8.277  -3.331  1.00 94.12 99  A 1 
ATOM 822  C CE2 . PHE A 1 99  ? -18.461 -7.343  -2.699  1.00 94.20 99  A 1 
ATOM 823  C CZ  . PHE A 1 99  ? -17.578 -7.811  -3.692  1.00 94.44 99  A 1 
ATOM 824  N N   . GLY A 1 100 ? -16.040 -10.091 3.319   1.00 89.99 100 A 1 
ATOM 825  C CA  . GLY A 1 100 ? -15.522 -10.207 4.669   1.00 89.34 100 A 1 
ATOM 826  C C   . GLY A 1 100 ? -16.318 -9.425  5.707   1.00 88.86 100 A 1 
ATOM 827  O O   . GLY A 1 100 ? -17.300 -8.742  5.417   1.00 87.62 100 A 1 
ATOM 828  N N   . GLN A 1 101 ? -15.895 -9.578  6.952   1.00 86.72 101 A 1 
ATOM 829  C CA  . GLN A 1 101 ? -16.440 -8.856  8.095   1.00 85.61 101 A 1 
ATOM 830  C C   . GLN A 1 101 ? -15.326 -8.533  9.088   1.00 86.33 101 A 1 
ATOM 831  O O   . GLN A 1 101 ? -14.310 -9.238  9.152   1.00 85.38 101 A 1 
ATOM 832  C CB  . GLN A 1 101 ? -17.591 -9.650  8.738   1.00 82.51 101 A 1 
ATOM 833  C CG  . GLN A 1 101 ? -17.162 -11.009 9.321   1.00 76.95 101 A 1 
ATOM 834  C CD  . GLN A 1 101 ? -18.342 -11.831 9.818   1.00 75.67 101 A 1 
ATOM 835  O OE1 . GLN A 1 101 ? -19.061 -11.455 10.729  1.00 69.56 101 A 1 
ATOM 836  N NE2 . GLN A 1 101 ? -18.584 -12.997 9.265   1.00 65.89 101 A 1 
ATOM 837  N N   . TYR A 1 102 ? -15.521 -7.494  9.888   1.00 86.94 102 A 1 
ATOM 838  C CA  . TYR A 1 102 ? -14.561 -7.097  10.905  1.00 86.18 102 A 1 
ATOM 839  C C   . TYR A 1 102 ? -14.249 -8.246  11.878  1.00 84.33 102 A 1 
ATOM 840  O O   . TYR A 1 102 ? -15.148 -8.942  12.351  1.00 82.65 102 A 1 
ATOM 841  C CB  . TYR A 1 102 ? -15.070 -5.868  11.658  1.00 86.72 102 A 1 
ATOM 842  C CG  . TYR A 1 102 ? -15.312 -4.647  10.792  1.00 87.45 102 A 1 
ATOM 843  C CD1 . TYR A 1 102 ? -14.310 -4.192  9.916   1.00 86.59 102 A 1 
ATOM 844  C CD2 . TYR A 1 102 ? -16.536 -3.956  10.865  1.00 87.14 102 A 1 
ATOM 845  C CE1 . TYR A 1 102 ? -14.541 -3.075  9.097   1.00 86.52 102 A 1 
ATOM 846  C CE2 . TYR A 1 102 ? -16.769 -2.838  10.053  1.00 86.77 102 A 1 
ATOM 847  C CZ  . TYR A 1 102 ? -15.775 -2.394  9.158   1.00 87.51 102 A 1 
ATOM 848  O OH  . TYR A 1 102 ? -16.006 -1.337  8.352   1.00 86.64 102 A 1 
ATOM 849  N N   . GLY A 1 103 ? -12.973 -8.424  12.184  1.00 85.35 103 A 1 
ATOM 850  C CA  . GLY A 1 103 ? -12.460 -9.490  13.048  1.00 84.56 103 A 1 
ATOM 851  C C   . GLY A 1 103 ? -12.223 -10.827 12.358  1.00 85.03 103 A 1 
ATOM 852  O O   . GLY A 1 103 ? -11.811 -11.772 13.028  1.00 83.65 103 A 1 
ATOM 853  N N   . CYS A 1 104 ? -12.467 -10.933 11.041  1.00 87.79 104 A 1 
ATOM 854  C CA  . CYS A 1 104 ? -12.142 -12.099 10.236  1.00 88.53 104 A 1 
ATOM 855  C C   . CYS A 1 104 ? -11.080 -11.774 9.177   1.00 89.98 104 A 1 
ATOM 856  O O   . CYS A 1 104 ? -10.878 -10.613 8.827   1.00 89.53 104 A 1 
ATOM 857  C CB  . CYS A 1 104 ? -13.420 -12.640 9.605   1.00 86.77 104 A 1 
ATOM 858  S SG  . CYS A 1 104 ? -14.522 -13.373 10.845  1.00 85.00 104 A 1 
ATOM 859  N N   . GLU A 1 105 ? -10.409 -12.811 8.693   1.00 91.30 105 A 1 
ATOM 860  C CA  . GLU A 1 105 ? -9.409  -12.685 7.632   1.00 91.78 105 A 1 
ATOM 861  C C   . GLU A 1 105 ? -10.053 -12.455 6.256   1.00 92.79 105 A 1 
ATOM 862  O O   . GLU A 1 105 ? -11.274 -12.505 6.112   1.00 92.31 105 A 1 
ATOM 863  C CB  . GLU A 1 105 ? -8.498  -13.914 7.634   1.00 90.55 105 A 1 
ATOM 864  C CG  . GLU A 1 105 ? -7.757  -14.140 8.964   1.00 87.44 105 A 1 
ATOM 865  C CD  . GLU A 1 105 ? -6.720  -13.079 9.324   1.00 83.85 105 A 1 
ATOM 866  O OE1 . GLU A 1 105 ? -6.046  -13.277 10.358  1.00 77.50 105 A 1 
ATOM 867  O OE2 . GLU A 1 105 ? -6.610  -12.057 8.617   1.00 76.16 105 A 1 
ATOM 868  N N   . ALA A 1 106 ? -9.230  -12.171 5.236   1.00 93.48 106 A 1 
ATOM 869  C CA  . ALA A 1 106 ? -9.719  -11.775 3.922   1.00 94.57 106 A 1 
ATOM 870  C C   . ALA A 1 106 ? -10.264 -12.978 3.126   1.00 94.63 106 A 1 
ATOM 871  O O   . ALA A 1 106 ? -9.501  -13.886 2.796   1.00 94.42 106 A 1 
ATOM 872  C CB  . ALA A 1 106 ? -8.602  -11.066 3.164   1.00 94.95 106 A 1 
ATOM 873  N N   . PRO A 1 107 ? -11.568 -12.980 2.735   1.00 93.79 107 A 1 
ATOM 874  C CA  . PRO A 1 107 ? -12.081 -13.924 1.760   1.00 94.17 107 A 1 
ATOM 875  C C   . PRO A 1 107 ? -11.485 -13.658 0.375   1.00 95.03 107 A 1 
ATOM 876  O O   . PRO A 1 107 ? -10.995 -12.565 0.081   1.00 95.32 107 A 1 
ATOM 877  C CB  . PRO A 1 107 ? -13.595 -13.740 1.769   1.00 93.24 107 A 1 
ATOM 878  C CG  . PRO A 1 107 ? -13.759 -12.268 2.127   1.00 92.08 107 A 1 
ATOM 879  C CD  . PRO A 1 107 ? -12.592 -12.007 3.083   1.00 93.42 107 A 1 
ATOM 880  N N   . HIS A 1 108 ? -11.572 -14.644 -0.511  1.00 94.94 108 A 1 
ATOM 881  C CA  . HIS A 1 108 ? -11.040 -14.539 -1.875  1.00 95.04 108 A 1 
ATOM 882  C C   . HIS A 1 108 ? -11.611 -13.351 -2.653  1.00 96.09 108 A 1 
ATOM 883  O O   . HIS A 1 108 ? -10.856 -12.641 -3.319  1.00 95.79 108 A 1 
ATOM 884  C CB  . HIS A 1 108 ? -11.298 -15.854 -2.618  1.00 93.38 108 A 1 
ATOM 885  C CG  . HIS A 1 108 ? -10.347 -16.944 -2.209  1.00 83.13 108 A 1 
ATOM 886  N ND1 . HIS A 1 108 ? -8.976  -16.878 -2.333  1.00 70.48 108 A 1 
ATOM 887  C CD2 . HIS A 1 108 ? -10.653 -18.164 -1.678  1.00 69.59 108 A 1 
ATOM 888  C CE1 . HIS A 1 108 ? -8.467  -18.035 -1.884  1.00 64.23 108 A 1 
ATOM 889  N NE2 . HIS A 1 108 ? -9.452  -18.852 -1.487  1.00 66.80 108 A 1 
ATOM 890  N N   . GLU A 1 109 ? -12.900 -13.067 -2.520  1.00 95.45 109 A 1 
ATOM 891  C CA  . GLU A 1 109 ? -13.599 -11.985 -3.210  1.00 95.91 109 A 1 
ATOM 892  C C   . GLU A 1 109 ? -13.071 -10.599 -2.814  1.00 96.84 109 A 1 
ATOM 893  O O   . GLU A 1 109 ? -13.000 -9.702  -3.660  1.00 96.64 109 A 1 
ATOM 894  C CB  . GLU A 1 109 ? -15.103 -12.061 -2.912  1.00 95.22 109 A 1 
ATOM 895  C CG  . GLU A 1 109 ? -15.806 -13.290 -3.518  1.00 90.44 109 A 1 
ATOM 896  C CD  . GLU A 1 109 ? -15.668 -14.598 -2.717  1.00 87.73 109 A 1 
ATOM 897  O OE1 . GLU A 1 109 ? -16.389 -15.555 -3.059  1.00 79.02 109 A 1 
ATOM 898  O OE2 . GLU A 1 109 ? -14.878 -14.657 -1.749  1.00 79.03 109 A 1 
ATOM 899  N N   . LEU A 1 110 ? -12.651 -10.418 -1.559  1.00 96.37 110 A 1 
ATOM 900  C CA  . LEU A 1 110 ? -11.998 -9.193  -1.125  1.00 97.29 110 A 1 
ATOM 901  C C   . LEU A 1 110 ? -10.637 -9.025  -1.815  1.00 97.51 110 A 1 
ATOM 902  O O   . LEU A 1 110 ? -10.321 -7.948  -2.323  1.00 97.59 110 A 1 
ATOM 903  C CB  . LEU A 1 110 ? -11.862 -9.197  0.409   1.00 97.36 110 A 1 
ATOM 904  C CG  . LEU A 1 110 ? -11.013 -8.042  0.980   1.00 96.92 110 A 1 
ATOM 905  C CD1 . LEU A 1 110 ? -11.541 -6.677  0.561   1.00 96.05 110 A 1 
ATOM 906  C CD2 . LEU A 1 110 ? -11.010 -8.099  2.507   1.00 95.76 110 A 1 
ATOM 907  N N   . VAL A 1 111 ? -9.846  -10.093 -1.855  1.00 97.54 111 A 1 
ATOM 908  C CA  . VAL A 1 111 ? -8.515  -10.089 -2.477  1.00 97.56 111 A 1 
ATOM 909  C C   . VAL A 1 111 ? -8.613  -9.854  -3.984  1.00 97.74 111 A 1 
ATOM 910  O O   . VAL A 1 111 ? -7.839  -9.080  -4.542  1.00 97.53 111 A 1 
ATOM 911  C CB  . VAL A 1 111 ? -7.780  -11.412 -2.164  1.00 97.25 111 A 1 
ATOM 912  C CG1 . VAL A 1 111 ? -6.374  -11.431 -2.765  1.00 96.13 111 A 1 
ATOM 913  C CG2 . VAL A 1 111 ? -7.651  -11.628 -0.654  1.00 96.40 111 A 1 
ATOM 914  N N   . GLU A 1 112 ? -9.588  -10.473 -4.646  1.00 96.80 112 A 1 
ATOM 915  C CA  . GLU A 1 112 ? -9.868  -10.258 -6.067  1.00 96.67 112 A 1 
ATOM 916  C C   . GLU A 1 112 ? -10.280 -8.810  -6.329  1.00 96.95 112 A 1 
ATOM 917  O O   . GLU A 1 112 ? -9.648  -8.138  -7.146  1.00 96.58 112 A 1 
ATOM 918  C CB  . GLU A 1 112 ? -10.922 -11.259 -6.550  1.00 95.94 112 A 1 
ATOM 919  C CG  . GLU A 1 112 ? -10.308 -12.669 -6.673  1.00 85.50 112 A 1 
ATOM 920  C CD  . GLU A 1 112 ? -11.312 -13.768 -7.084  1.00 78.08 112 A 1 
ATOM 921  O OE1 . GLU A 1 112 ? -10.840 -14.930 -7.196  1.00 68.78 112 A 1 
ATOM 922  O OE2 . GLU A 1 112 ? -12.500 -13.459 -7.296  1.00 69.67 112 A 1 
ATOM 923  N N   . SER A 1 113 ? -11.236 -8.280  -5.557  1.00 97.17 113 A 1 
ATOM 924  C CA  . SER A 1 113 ? -11.663 -6.876  -5.666  1.00 97.36 113 A 1 
ATOM 925  C C   . SER A 1 113 ? -10.508 -5.898  -5.469  1.00 97.53 113 A 1 
ATOM 926  O O   . SER A 1 113 ? -10.395 -4.908  -6.204  1.00 97.03 113 A 1 
ATOM 927  C CB  . SER A 1 113 ? -12.761 -6.598  -4.634  1.00 97.24 113 A 1 
ATOM 928  O OG  . SER A 1 113 ? -13.215 -5.261  -4.776  1.00 93.16 113 A 1 
ATOM 929  N N   . PHE A 1 114 ? -9.594  -6.171  -4.528  1.00 97.87 114 A 1 
ATOM 930  C CA  . PHE A 1 114 ? -8.384  -5.376  -4.329  1.00 97.97 114 A 1 
ATOM 931  C C   . PHE A 1 114 ? -7.540  -5.306  -5.609  1.00 97.80 114 A 1 
ATOM 932  O O   . PHE A 1 114 ? -7.248  -4.212  -6.095  1.00 97.54 114 A 1 
ATOM 933  C CB  . PHE A 1 114 ? -7.579  -5.929  -3.141  1.00 98.12 114 A 1 
ATOM 934  C CG  . PHE A 1 114 ? -6.183  -5.350  -3.046  1.00 98.23 114 A 1 
ATOM 935  C CD1 . PHE A 1 114 ? -5.056  -6.169  -3.301  1.00 97.37 114 A 1 
ATOM 936  C CD2 . PHE A 1 114 ? -5.998  -3.990  -2.756  1.00 97.46 114 A 1 
ATOM 937  C CE1 . PHE A 1 114 ? -3.767  -5.620  -3.255  1.00 97.16 114 A 1 
ATOM 938  C CE2 . PHE A 1 114 ? -4.710  -3.445  -2.717  1.00 97.07 114 A 1 
ATOM 939  C CZ  . PHE A 1 114 ? -3.590  -4.254  -2.966  1.00 97.56 114 A 1 
ATOM 940  N N   . PHE A 1 115 ? -7.178  -6.460  -6.190  1.00 97.92 115 A 1 
ATOM 941  C CA  . PHE A 1 115 ? -6.349  -6.489  -7.394  1.00 97.68 115 A 1 
ATOM 942  C C   . PHE A 1 115 ? -7.041  -5.915  -8.631  1.00 97.12 115 A 1 
ATOM 943  O O   . PHE A 1 115 ? -6.399  -5.210  -9.414  1.00 95.91 115 A 1 
ATOM 944  C CB  . PHE A 1 115 ? -5.835  -7.916  -7.650  1.00 97.51 115 A 1 
ATOM 945  C CG  . PHE A 1 115 ? -4.702  -8.338  -6.720  1.00 97.57 115 A 1 
ATOM 946  C CD1 . PHE A 1 115 ? -3.459  -7.678  -6.789  1.00 96.61 115 A 1 
ATOM 947  C CD2 . PHE A 1 115 ? -4.892  -9.369  -5.794  1.00 96.71 115 A 1 
ATOM 948  C CE1 . PHE A 1 115 ? -2.415  -8.043  -5.914  1.00 96.16 115 A 1 
ATOM 949  C CE2 . PHE A 1 115 ? -3.849  -9.731  -4.917  1.00 96.25 115 A 1 
ATOM 950  C CZ  . PHE A 1 115 ? -2.619  -9.069  -4.974  1.00 96.59 115 A 1 
ATOM 951  N N   . GLU A 1 116 ? -8.343  -6.140  -8.797  1.00 96.58 116 A 1 
ATOM 952  C CA  . GLU A 1 116 ? -9.130  -5.581  -9.898  1.00 95.89 116 A 1 
ATOM 953  C C   . GLU A 1 116 ? -9.146  -4.052  -9.881  1.00 95.74 116 A 1 
ATOM 954  O O   . GLU A 1 116 ? -8.966  -3.406  -10.920 1.00 94.03 116 A 1 
ATOM 955  C CB  . GLU A 1 116 ? -10.576 -6.103  -9.814  1.00 94.99 116 A 1 
ATOM 956  C CG  . GLU A 1 116 ? -10.703 -7.575  -10.235 1.00 89.59 116 A 1 
ATOM 957  C CD  . GLU A 1 116 ? -12.151 -8.089  -10.152 1.00 87.14 116 A 1 
ATOM 958  O OE1 . GLU A 1 116 ? -12.387 -9.171  -10.715 1.00 80.07 116 A 1 
ATOM 959  O OE2 . GLU A 1 116 ? -13.014 -7.357  -9.610  1.00 81.43 116 A 1 
ATOM 960  N N   . ASN A 1 117 ? -9.274  -3.448  -8.693  1.00 96.95 117 A 1 
ATOM 961  C CA  . ASN A 1 117 ? -9.340  -1.991  -8.548  1.00 96.41 117 A 1 
ATOM 962  C C   . ASN A 1 117 ? -7.958  -1.323  -8.501  1.00 96.32 117 A 1 
ATOM 963  O O   . ASN A 1 117 ? -7.826  -0.154  -8.875  1.00 94.74 117 A 1 
ATOM 964  C CB  . ASN A 1 117 ? -10.198 -1.653  -7.328  1.00 95.89 117 A 1 
ATOM 965  C CG  . ASN A 1 117 ? -11.659 -1.874  -7.645  1.00 92.67 117 A 1 
ATOM 966  O OD1 . ASN A 1 117 ? -12.313 -1.008  -8.209  1.00 83.68 117 A 1 
ATOM 967  N ND2 . ASN A 1 117 ? -12.203 -3.020  -7.341  1.00 83.58 117 A 1 
ATOM 968  N N   . LEU A 1 118 ? -6.913  -2.057  -8.119  1.00 95.68 118 A 1 
ATOM 969  C CA  . LEU A 1 118 ? -5.571  -1.517  -7.938  1.00 95.92 118 A 1 
ATOM 970  C C   . LEU A 1 118 ? -5.046  -0.825  -9.198  1.00 96.10 118 A 1 
ATOM 971  O O   . LEU A 1 118 ? -4.473  0.265   -9.125  1.00 95.31 118 A 1 
ATOM 972  C CB  . LEU A 1 118 ? -4.646  -2.658  -7.490  1.00 95.21 118 A 1 
ATOM 973  C CG  . LEU A 1 118 ? -3.242  -2.199  -7.044  1.00 93.37 118 A 1 
ATOM 974  C CD1 . LEU A 1 118 ? -3.311  -1.321  -5.797  1.00 92.23 118 A 1 
ATOM 975  C CD2 . LEU A 1 118 ? -2.382  -3.423  -6.732  1.00 91.81 118 A 1 
ATOM 976  N N   . LYS A 1 119 ? -5.274  -1.407  -10.389 1.00 95.11 119 A 1 
ATOM 977  C CA  . LYS A 1 119 ? -4.820  -0.843  -11.666 1.00 94.50 119 A 1 
ATOM 978  C C   . LYS A 1 119 ? -5.538  0.460   -12.036 1.00 95.14 119 A 1 
ATOM 979  O O   . LYS A 1 119 ? -4.921  1.329   -12.655 1.00 93.36 119 A 1 
ATOM 980  C CB  . LYS A 1 119 ? -4.993  -1.894  -12.775 1.00 92.30 119 A 1 
ATOM 981  C CG  . LYS A 1 119 ? -4.391  -1.494  -14.128 1.00 88.52 119 A 1 
ATOM 982  C CD  . LYS A 1 119 ? -2.875  -1.301  -14.034 1.00 85.64 119 A 1 
ATOM 983  C CE  . LYS A 1 119 ? -2.255  -1.116  -15.419 1.00 82.64 119 A 1 
ATOM 984  N NZ  . LYS A 1 119 ? -0.778  -1.145  -15.323 1.00 74.09 119 A 1 
ATOM 985  N N   . ASN A 1 120 ? -6.816  0.589   -11.658 1.00 95.84 120 A 1 
ATOM 986  C CA  . ASN A 1 120 ? -7.602  1.790   -11.931 1.00 95.58 120 A 1 
ATOM 987  C C   . ASN A 1 120 ? -7.143  2.962   -11.057 1.00 96.16 120 A 1 
ATOM 988  O O   . ASN A 1 120 ? -7.001  4.078   -11.546 1.00 94.76 120 A 1 
ATOM 989  C CB  . ASN A 1 120 ? -9.090  1.459   -11.733 1.00 94.85 120 A 1 
ATOM 990  C CG  . ASN A 1 120 ? -9.614  0.450   -12.746 1.00 88.73 120 A 1 
ATOM 991  O OD1 . ASN A 1 120 ? -9.120  0.341   -13.860 1.00 80.77 120 A 1 
ATOM 992  N ND2 . ASN A 1 120 ? -10.621 -0.305  -12.391 1.00 79.02 120 A 1 
ATOM 993  N N   . ILE A 1 121 ? -6.848  2.690   -9.785  1.00 96.32 121 A 1 
ATOM 994  C CA  . ILE A 1 121 ? -6.403  3.704   -8.818  1.00 96.62 121 A 1 
ATOM 995  C C   . ILE A 1 121 ? -4.926  4.064   -9.020  1.00 96.81 121 A 1 
ATOM 996  O O   . ILE A 1 121 ? -4.542  5.234   -8.952  1.00 96.13 121 A 1 
ATOM 997  C CB  . ILE A 1 121 ? -6.685  3.192   -7.391  1.00 96.87 121 A 1 
ATOM 998  C CG1 . ILE A 1 121 ? -8.209  3.013   -7.187  1.00 96.03 121 A 1 
ATOM 999  C CG2 . ILE A 1 121 ? -6.117  4.157   -6.341  1.00 96.10 121 A 1 
ATOM 1000 C CD1 . ILE A 1 121 ? -8.572  2.253   -5.913  1.00 93.61 121 A 1 
ATOM 1001 N N   . ALA A 1 122 ? -4.084  3.063   -9.284  1.00 96.42 122 A 1 
ATOM 1002 C CA  . ALA A 1 122 ? -2.645  3.198   -9.394  1.00 96.88 122 A 1 
ATOM 1003 C C   . ALA A 1 122 ? -2.121  2.646   -10.736 1.00 97.03 122 A 1 
ATOM 1004 O O   . ALA A 1 122 ? -1.490  1.588   -10.779 1.00 96.61 122 A 1 
ATOM 1005 C CB  . ALA A 1 122 ? -2.019  2.528   -8.169  1.00 96.91 122 A 1 
ATOM 1006 N N   . PRO A 1 123 ? -2.356  3.334   -11.864 1.00 96.11 123 A 1 
ATOM 1007 C CA  . PRO A 1 123 ? -2.079  2.783   -13.191 1.00 95.74 123 A 1 
ATOM 1008 C C   . PRO A 1 123 ? -0.590  2.635   -13.526 1.00 95.90 123 A 1 
ATOM 1009 O O   . PRO A 1 123 ? -0.240  1.771   -14.335 1.00 94.97 123 A 1 
ATOM 1010 C CB  . PRO A 1 123 ? -2.796  3.722   -14.161 1.00 94.78 123 A 1 
ATOM 1011 C CG  . PRO A 1 123 ? -2.911  5.046   -13.406 1.00 93.82 123 A 1 
ATOM 1012 C CD  . PRO A 1 123 ? -3.095  4.586   -11.971 1.00 95.48 123 A 1 
ATOM 1013 N N   . LYS A 1 124 ? 0.301   3.462   -12.946 1.00 95.10 124 A 1 
ATOM 1014 C CA  . LYS A 1 124 ? 1.728   3.545   -13.319 1.00 95.15 124 A 1 
ATOM 1015 C C   . LYS A 1 124 ? 2.671   3.679   -12.110 1.00 96.37 124 A 1 
ATOM 1016 O O   . LYS A 1 124 ? 3.461   4.628   -12.072 1.00 95.96 124 A 1 
ATOM 1017 C CB  . LYS A 1 124 ? 1.932   4.691   -14.327 1.00 93.10 124 A 1 
ATOM 1018 C CG  . LYS A 1 124 ? 1.193   4.500   -15.656 1.00 88.26 124 A 1 
ATOM 1019 C CD  . LYS A 1 124 ? 1.466   5.697   -16.588 1.00 81.46 124 A 1 
ATOM 1020 C CE  . LYS A 1 124 ? 0.651   5.569   -17.879 1.00 72.37 124 A 1 
ATOM 1021 N NZ  . LYS A 1 124 ? 0.761   6.798   -18.703 1.00 62.65 124 A 1 
ATOM 1022 N N   . PRO A 1 125 ? 2.649   2.769   -11.124 1.00 96.83 125 A 1 
ATOM 1023 C CA  . PRO A 1 125 ? 3.581   2.829   -10.001 1.00 97.13 125 A 1 
ATOM 1024 C C   . PRO A 1 125 ? 5.022   2.649   -10.477 1.00 97.05 125 A 1 
ATOM 1025 O O   . PRO A 1 125 ? 5.287   2.002   -11.494 1.00 96.65 125 A 1 
ATOM 1026 C CB  . PRO A 1 125 ? 3.144   1.714   -9.052  1.00 97.39 125 A 1 
ATOM 1027 C CG  . PRO A 1 125 ? 2.576   0.664   -10.007 1.00 97.21 125 A 1 
ATOM 1028 C CD  . PRO A 1 125 ? 1.912   1.512   -11.094 1.00 97.65 125 A 1 
ATOM 1029 N N   . LYS A 1 126 ? 5.982   3.214   -9.735  1.00 97.38 126 A 1 
ATOM 1030 C CA  . LYS A 1 126 ? 7.412   3.049   -10.035 1.00 97.59 126 A 1 
ATOM 1031 C C   . LYS A 1 126 ? 7.974   1.742   -9.497  1.00 97.92 126 A 1 
ATOM 1032 O O   . LYS A 1 126 ? 8.872   1.175   -10.110 1.00 97.68 126 A 1 
ATOM 1033 C CB  . LYS A 1 126 ? 8.210   4.249   -9.497  1.00 96.96 126 A 1 
ATOM 1034 C CG  . LYS A 1 126 ? 7.739   5.603   -10.058 1.00 95.48 126 A 1 
ATOM 1035 C CD  . LYS A 1 126 ? 7.580   5.634   -11.584 1.00 92.37 126 A 1 
ATOM 1036 C CE  . LYS A 1 126 ? 7.182   7.048   -11.978 1.00 89.02 126 A 1 
ATOM 1037 N NZ  . LYS A 1 126 ? 6.464   7.105   -13.272 1.00 79.56 126 A 1 
ATOM 1038 N N   . PHE A 1 127 ? 7.439   1.287   -8.384  1.00 98.08 127 A 1 
ATOM 1039 C CA  . PHE A 1 127 ? 7.642   -0.034  -7.801  1.00 98.30 127 A 1 
ATOM 1040 C C   . PHE A 1 127 ? 6.469   -0.350  -6.871  1.00 98.55 127 A 1 
ATOM 1041 O O   . PHE A 1 127 ? 5.607   0.500   -6.639  1.00 98.41 127 A 1 
ATOM 1042 C CB  . PHE A 1 127 ? 9.008   -0.100  -7.091  1.00 98.40 127 A 1 
ATOM 1043 C CG  . PHE A 1 127 ? 9.238   0.942   -6.015  1.00 98.53 127 A 1 
ATOM 1044 C CD1 . PHE A 1 127 ? 9.818   2.179   -6.352  1.00 98.26 127 A 1 
ATOM 1045 C CD2 . PHE A 1 127 ? 8.932   0.649   -4.676  1.00 98.20 127 A 1 
ATOM 1046 C CE1 . PHE A 1 127 ? 10.087  3.123   -5.352  1.00 98.09 127 A 1 
ATOM 1047 C CE2 . PHE A 1 127 ? 9.203   1.598   -3.671  1.00 97.99 127 A 1 
ATOM 1048 C CZ  . PHE A 1 127 ? 9.787   2.832   -4.010  1.00 98.20 127 A 1 
ATOM 1049 N N   . ILE A 1 128 ? 6.399   -1.570  -6.383  1.00 98.43 128 A 1 
ATOM 1050 C CA  . ILE A 1 128 ? 5.353   -2.050  -5.476  1.00 98.63 128 A 1 
ATOM 1051 C C   . ILE A 1 128 ? 6.038   -2.669  -4.265  1.00 98.63 128 A 1 
ATOM 1052 O O   . ILE A 1 128 ? 6.972   -3.455  -4.430  1.00 98.49 128 A 1 
ATOM 1053 C CB  . ILE A 1 128 ? 4.427   -3.049  -6.193  1.00 98.57 128 A 1 
ATOM 1054 C CG1 . ILE A 1 128 ? 3.762   -2.406  -7.428  1.00 98.07 128 A 1 
ATOM 1055 C CG2 . ILE A 1 128 ? 3.358   -3.578  -5.211  1.00 98.25 128 A 1 
ATOM 1056 C CD1 . ILE A 1 128 ? 3.027   -3.390  -8.330  1.00 96.46 128 A 1 
ATOM 1057 N N   . VAL A 1 129 ? 5.571   -2.329  -3.068  1.00 98.66 129 A 1 
ATOM 1058 C CA  . VAL A 1 129 ? 5.996   -2.943  -1.809  1.00 98.60 129 A 1 
ATOM 1059 C C   . VAL A 1 129 ? 4.832   -3.760  -1.256  1.00 98.62 129 A 1 
ATOM 1060 O O   . VAL A 1 129 ? 3.727   -3.241  -1.119  1.00 98.45 129 A 1 
ATOM 1061 C CB  . VAL A 1 129 ? 6.460   -1.901  -0.785  1.00 98.63 129 A 1 
ATOM 1062 C CG1 . VAL A 1 129 ? 6.915   -2.566  0.517   1.00 98.16 129 A 1 
ATOM 1063 C CG2 . VAL A 1 129 ? 7.630   -1.059  -1.323  1.00 98.16 129 A 1 
ATOM 1064 N N   . PHE A 1 130 ? 5.108   -5.009  -0.909  1.00 98.39 130 A 1 
ATOM 1065 C CA  . PHE A 1 130 ? 4.235   -5.831  -0.089  1.00 98.27 130 A 1 
ATOM 1066 C C   . PHE A 1 130 ? 4.886   -6.022  1.278   1.00 98.24 130 A 1 
ATOM 1067 O O   . PHE A 1 130 ? 6.001   -6.534  1.369   1.00 97.72 130 A 1 
ATOM 1068 C CB  . PHE A 1 130 ? 3.942   -7.156  -0.804  1.00 98.05 130 A 1 
ATOM 1069 C CG  . PHE A 1 130 ? 3.112   -8.138  0.008   1.00 97.98 130 A 1 
ATOM 1070 C CD1 . PHE A 1 130 ? 3.464   -9.506  0.029   1.00 96.23 130 A 1 
ATOM 1071 C CD2 . PHE A 1 130 ? 2.001   -7.707  0.744   1.00 96.46 130 A 1 
ATOM 1072 C CE1 . PHE A 1 130 ? 2.709   -10.424 0.773   1.00 95.29 130 A 1 
ATOM 1073 C CE2 . PHE A 1 130 ? 1.252   -8.625  1.504   1.00 94.89 130 A 1 
ATOM 1074 C CZ  . PHE A 1 130 ? 1.604   -9.982  1.519   1.00 95.43 130 A 1 
ATOM 1075 N N   . GLY A 1 131 ? 4.216   -5.557  2.335   1.00 98.23 131 A 1 
ATOM 1076 C CA  . GLY A 1 131 ? 4.708   -5.550  3.706   1.00 98.19 131 A 1 
ATOM 1077 C C   . GLY A 1 131 ? 4.659   -6.904  4.420   1.00 97.92 131 A 1 
ATOM 1078 O O   . GLY A 1 131 ? 4.910   -6.926  5.618   1.00 96.36 131 A 1 
ATOM 1079 N N   . GLY A 1 132 ? 4.358   -7.992  3.712   1.00 97.66 132 A 1 
ATOM 1080 C CA  . GLY A 1 132 ? 4.274   -9.349  4.250   1.00 97.77 132 A 1 
ATOM 1081 C C   . GLY A 1 132 ? 2.865   -9.769  4.674   1.00 97.83 132 A 1 
ATOM 1082 O O   . GLY A 1 132 ? 1.902   -9.020  4.494   1.00 96.86 132 A 1 
ATOM 1083 N N   . ASP A 1 133 ? 2.784   -10.989 5.221   1.00 97.11 133 A 1 
ATOM 1084 C CA  . ASP A 1 133 ? 1.575   -11.666 5.683   1.00 97.13 133 A 1 
ATOM 1085 C C   . ASP A 1 133 ? 0.556   -11.933 4.562   1.00 97.08 133 A 1 
ATOM 1086 O O   . ASP A 1 133 ? -0.527  -11.354 4.462   1.00 96.06 133 A 1 
ATOM 1087 C CB  . ASP A 1 133 ? 1.031   -11.029 6.968   1.00 96.87 133 A 1 
ATOM 1088 C CG  . ASP A 1 133 ? 1.820   -11.437 8.224   1.00 95.84 133 A 1 
ATOM 1089 O OD1 . ASP A 1 133 ? 2.942   -11.987 8.103   1.00 94.33 133 A 1 
ATOM 1090 O OD2 . ASP A 1 133 ? 1.288   -11.274 9.343   1.00 94.19 133 A 1 
ATOM 1091 N N   . SER A 1 134 ? 0.944   -12.851 3.678   1.00 96.02 134 A 1 
ATOM 1092 C CA  . SER A 1 134 ? 0.146   -13.289 2.529   1.00 95.56 134 A 1 
ATOM 1093 C C   . SER A 1 134 ? -1.015  -14.208 2.917   1.00 95.14 134 A 1 
ATOM 1094 O O   . SER A 1 134 ? -2.088  -14.120 2.316   1.00 94.21 134 A 1 
ATOM 1095 C CB  . SER A 1 134 ? 1.027   -14.004 1.504   1.00 95.16 134 A 1 
ATOM 1096 O OG  . SER A 1 134 ? 1.799   -15.048 2.077   1.00 91.50 134 A 1 
ATOM 1097 N N   . THR A 1 135 ? -0.803  -15.093 3.893   1.00 92.73 135 A 1 
ATOM 1098 C CA  . THR A 1 135 ? -1.700  -16.203 4.210   1.00 91.60 135 A 1 
ATOM 1099 C C   . THR A 1 135 ? -2.197  -16.164 5.651   1.00 90.56 135 A 1 
ATOM 1100 O O   . THR A 1 135 ? -1.567  -15.599 6.546   1.00 85.97 135 A 1 
ATOM 1101 C CB  . THR A 1 135 ? -1.020  -17.545 3.880   1.00 88.58 135 A 1 
ATOM 1102 O OG1 . THR A 1 135 ? -1.948  -18.586 3.832   1.00 78.13 135 A 1 
ATOM 1103 C CG2 . THR A 1 135 ? 0.059   -17.935 4.890   1.00 78.79 135 A 1 
ATOM 1104 N N   . TYR A 1 136 ? -3.342  -16.796 5.891   1.00 86.52 136 A 1 
ATOM 1105 C CA  . TYR A 1 136 ? -3.915  -16.913 7.230   1.00 83.01 136 A 1 
ATOM 1106 C C   . TYR A 1 136 ? -3.102  -17.851 8.138   1.00 82.62 136 A 1 
ATOM 1107 O O   . TYR A 1 136 ? -2.694  -18.933 7.735   1.00 75.70 136 A 1 
ATOM 1108 C CB  . TYR A 1 136 ? -5.367  -17.401 7.115   1.00 76.68 136 A 1 
ATOM 1109 C CG  . TYR A 1 136 ? -6.064  -17.590 8.442   1.00 71.07 136 A 1 
ATOM 1110 C CD1 . TYR A 1 136 ? -6.847  -18.739 8.682   1.00 64.03 136 A 1 
ATOM 1111 C CD2 . TYR A 1 136 ? -5.960  -16.616 9.448   1.00 64.17 136 A 1 
ATOM 1112 C CE1 . TYR A 1 136 ? -7.547  -18.882 9.898   1.00 54.80 136 A 1 
ATOM 1113 C CE2 . TYR A 1 136 ? -6.654  -16.761 10.666  1.00 56.27 136 A 1 
ATOM 1114 C CZ  . TYR A 1 136 ? -7.455  -17.886 10.881  1.00 53.18 136 A 1 
ATOM 1115 O OH  . TYR A 1 136 ? -8.161  -17.992 12.046  1.00 52.07 136 A 1 
ATOM 1116 N N   . THR A 1 137 ? -2.925  -17.453 9.401   1.00 81.67 137 A 1 
ATOM 1117 C CA  . THR A 1 137 ? -1.993  -18.112 10.339  1.00 76.93 137 A 1 
ATOM 1118 C C   . THR A 1 137 ? -2.636  -19.121 11.304  1.00 73.47 137 A 1 
ATOM 1119 O O   . THR A 1 137 ? -1.908  -19.785 12.044  1.00 65.81 137 A 1 
ATOM 1120 C CB  . THR A 1 137 ? -1.223  -17.062 11.139  1.00 73.04 137 A 1 
ATOM 1121 O OG1 . THR A 1 137 ? -2.102  -16.219 11.848  1.00 69.40 137 A 1 
ATOM 1122 C CG2 . THR A 1 137 ? -0.369  -16.159 10.246  1.00 69.36 137 A 1 
ATOM 1123 N N   . TRP A 1 138 ? -3.962  -19.239 11.342  1.00 73.68 138 A 1 
ATOM 1124 C CA  . TRP A 1 138 ? -4.694  -20.088 12.303  1.00 69.37 138 A 1 
ATOM 1125 C C   . TRP A 1 138 ? -5.421  -21.279 11.674  1.00 68.99 138 A 1 
ATOM 1126 O O   . TRP A 1 138 ? -6.209  -21.940 12.356  1.00 61.89 138 A 1 
ATOM 1127 C CB  . TRP A 1 138 ? -5.652  -19.239 13.145  1.00 62.87 138 A 1 
ATOM 1128 C CG  . TRP A 1 138 ? -5.014  -18.364 14.175  1.00 56.26 138 A 1 
ATOM 1129 C CD1 . TRP A 1 138 ? -4.566  -17.108 13.977  1.00 49.45 138 A 1 
ATOM 1130 C CD2 . TRP A 1 138 ? -4.749  -18.667 15.580  1.00 50.85 138 A 1 
ATOM 1131 N NE1 . TRP A 1 138 ? -4.040  -16.605 15.151  1.00 43.23 138 A 1 
ATOM 1132 C CE2 . TRP A 1 138 ? -4.131  -17.524 16.174  1.00 45.19 138 A 1 
ATOM 1133 C CE3 . TRP A 1 138 ? -4.971  -19.788 16.409  1.00 44.23 138 A 1 
ATOM 1134 C CZ2 . TRP A 1 138 ? -3.758  -17.493 17.519  1.00 41.20 138 A 1 
ATOM 1135 C CZ3 . TRP A 1 138 ? -4.595  -19.765 17.772  1.00 41.39 138 A 1 
ATOM 1136 C CH2 . TRP A 1 138 ? -3.992  -18.621 18.323  1.00 39.63 138 A 1 
ATOM 1137 N N   . THR A 1 139 ? -5.167  -21.583 10.409  1.00 65.76 139 A 1 
ATOM 1138 C CA  . THR A 1 139 ? -5.721  -22.782 9.771   1.00 62.45 139 A 1 
ATOM 1139 C C   . THR A 1 139 ? -4.899  -24.020 10.146  1.00 64.32 139 A 1 
ATOM 1140 O O   . THR A 1 139 ? -3.679  -23.957 10.297  1.00 57.79 139 A 1 
ATOM 1141 C CB  . THR A 1 139 ? -5.826  -22.649 8.241   1.00 54.05 139 A 1 
ATOM 1142 O OG1 . THR A 1 139 ? -4.571  -22.438 7.657   1.00 48.77 139 A 1 
ATOM 1143 C CG2 . THR A 1 139 ? -6.722  -21.496 7.809   1.00 48.52 139 A 1 
ATOM 1144 N N   . TYR A 1 140 ? -5.548  -25.186 10.210  1.00 59.23 140 A 1 
ATOM 1145 C CA  . TYR A 1 140 ? -4.849  -26.479 10.192  1.00 58.02 140 A 1 
ATOM 1146 C C   . TYR A 1 140 ? -3.986  -26.675 8.923   1.00 61.77 140 A 1 
ATOM 1147 O O   . TYR A 1 140 ? -3.177  -27.594 8.867   1.00 55.89 140 A 1 
ATOM 1148 C CB  . TYR A 1 140 ? -5.876  -27.617 10.307  1.00 49.26 140 A 1 
ATOM 1149 C CG  . TYR A 1 140 ? -6.474  -27.780 11.695  1.00 45.34 140 A 1 
ATOM 1150 C CD1 . TYR A 1 140 ? -5.767  -28.499 12.675  1.00 40.31 140 A 1 
ATOM 1151 C CD2 . TYR A 1 140 ? -7.735  -27.234 12.008  1.00 39.80 140 A 1 
ATOM 1152 C CE1 . TYR A 1 140 ? -6.300  -28.667 13.966  1.00 33.80 140 A 1 
ATOM 1153 C CE2 . TYR A 1 140 ? -8.275  -27.397 13.298  1.00 35.39 140 A 1 
ATOM 1154 C CZ  . TYR A 1 140 ? -7.558  -28.116 14.283  1.00 35.29 140 A 1 
ATOM 1155 O OH  . TYR A 1 140 ? -8.084  -28.278 15.530  1.00 30.28 140 A 1 
ATOM 1156 N N   . ASN A 1 141 ? -4.163  -25.806 7.926   1.00 70.35 141 A 1 
ATOM 1157 C CA  . ASN A 1 141 ? -3.513  -25.814 6.625   1.00 70.69 141 A 1 
ATOM 1158 C C   . ASN A 1 141 ? -2.442  -24.707 6.464   1.00 74.39 141 A 1 
ATOM 1159 O O   . ASN A 1 141 ? -2.008  -24.473 5.338   1.00 69.40 141 A 1 
ATOM 1160 C CB  . ASN A 1 141 ? -4.601  -25.743 5.542   1.00 64.01 141 A 1 
ATOM 1161 C CG  . ASN A 1 141 ? -5.492  -26.969 5.528   1.00 57.17 141 A 1 
ATOM 1162 O OD1 . ASN A 1 141 ? -5.040  -28.096 5.631   1.00 52.42 141 A 1 
ATOM 1163 N ND2 . ASN A 1 141 ? -6.785  -26.800 5.371   1.00 51.55 141 A 1 
ATOM 1164 N N   . HIS A 1 142 ? -2.000  -24.051 7.544   1.00 76.71 142 A 1 
ATOM 1165 C CA  . HIS A 1 142 ? -0.839  -23.165 7.481   1.00 78.34 142 A 1 
ATOM 1166 C C   . HIS A 1 142 ? 0.421   -24.016 7.270   1.00 79.54 142 A 1 
ATOM 1167 O O   . HIS A 1 142 ? 0.990   -24.565 8.216   1.00 77.80 142 A 1 
ATOM 1168 C CB  . HIS A 1 142 ? -0.744  -22.285 8.734   1.00 77.41 142 A 1 
ATOM 1169 C CG  . HIS A 1 142 ? 0.359   -21.258 8.618   1.00 76.90 142 A 1 
ATOM 1170 N ND1 . HIS A 1 142 ? 1.688   -21.455 8.875   1.00 71.09 142 A 1 
ATOM 1171 C CD2 . HIS A 1 142 ? 0.210   -19.960 8.199   1.00 69.74 142 A 1 
ATOM 1172 C CE1 . HIS A 1 142 ? 2.333   -20.296 8.622   1.00 70.31 142 A 1 
ATOM 1173 N NE2 . HIS A 1 142 ? 1.461   -19.372 8.207   1.00 72.46 142 A 1 
ATOM 1174 N N   . THR A 1 143 ? 0.788   -24.175 6.007   1.00 83.41 143 A 1 
ATOM 1175 C CA  . THR A 1 143 ? 1.911   -25.013 5.573   1.00 84.46 143 A 1 
ATOM 1176 C C   . THR A 1 143 ? 2.722   -24.267 4.526   1.00 86.84 143 A 1 
ATOM 1177 O O   . THR A 1 143 ? 2.198   -23.393 3.838   1.00 86.66 143 A 1 
ATOM 1178 C CB  . THR A 1 143 ? 1.438   -26.341 4.959   1.00 81.52 143 A 1 
ATOM 1179 O OG1 . THR A 1 143 ? 0.665   -26.138 3.792   1.00 77.69 143 A 1 
ATOM 1180 C CG2 . THR A 1 143 ? 0.594   -27.193 5.909   1.00 77.44 143 A 1 
ATOM 1181 N N   . TYR A 1 144 ? 3.963   -24.676 4.308   1.00 86.31 144 A 1 
ATOM 1182 C CA  . TYR A 1 144 ? 4.789   -24.145 3.220   1.00 86.97 144 A 1 
ATOM 1183 C C   . TYR A 1 144 ? 4.091   -24.182 1.864   1.00 88.94 144 A 1 
ATOM 1184 O O   . TYR A 1 144 ? 4.272   -23.270 1.060   1.00 88.12 144 A 1 
ATOM 1185 C CB  . TYR A 1 144 ? 6.106   -24.931 3.118   1.00 84.16 144 A 1 
ATOM 1186 C CG  . TYR A 1 144 ? 7.155   -24.520 4.122   1.00 76.06 144 A 1 
ATOM 1187 C CD1 . TYR A 1 144 ? 7.584   -23.180 4.160   1.00 69.09 144 A 1 
ATOM 1188 C CD2 . TYR A 1 144 ? 7.718   -25.471 4.990   1.00 67.98 144 A 1 
ATOM 1189 C CE1 . TYR A 1 144 ? 8.567   -22.785 5.077   1.00 59.59 144 A 1 
ATOM 1190 C CE2 . TYR A 1 144 ? 8.698   -25.073 5.905   1.00 60.15 144 A 1 
ATOM 1191 C CZ  . TYR A 1 144 ? 9.122   -23.733 5.952   1.00 58.47 144 A 1 
ATOM 1192 O OH  . TYR A 1 144 ? 10.070  -23.342 6.844   1.00 54.30 144 A 1 
ATOM 1193 N N   . LYS A 1 145 ? 3.280   -25.200 1.596   1.00 89.20 145 A 1 
ATOM 1194 C CA  . LYS A 1 145 ? 2.524   -25.310 0.353   1.00 90.03 145 A 1 
ATOM 1195 C C   . LYS A 1 145 ? 1.529   -24.154 0.203   1.00 91.39 145 A 1 
ATOM 1196 O O   . LYS A 1 145 ? 1.542   -23.490 -0.826  1.00 91.16 145 A 1 
ATOM 1197 C CB  . LYS A 1 145 ? 1.842   -26.680 0.292   1.00 89.77 145 A 1 
ATOM 1198 C CG  . LYS A 1 145 ? 1.090   -26.839 -1.033  1.00 87.23 145 A 1 
ATOM 1199 C CD  . LYS A 1 145 ? 0.315   -28.164 -1.075  1.00 83.31 145 A 1 
ATOM 1200 C CE  . LYS A 1 145 ? -0.565  -28.090 -2.313  1.00 77.28 145 A 1 
ATOM 1201 N NZ  . LYS A 1 145 ? -1.557  -29.186 -2.368  1.00 68.31 145 A 1 
ATOM 1202 N N   . THR A 1 146 ? 0.713   -23.883 1.222   1.00 90.67 146 A 1 
ATOM 1203 C CA  . THR A 1 146 ? -0.283  -22.803 1.204   1.00 90.90 146 A 1 
ATOM 1204 C C   . THR A 1 146 ? 0.394   -21.434 1.094   1.00 92.01 146 A 1 
ATOM 1205 O O   . THR A 1 146 ? 0.025   -20.634 0.236   1.00 91.72 146 A 1 
ATOM 1206 C CB  . THR A 1 146 ? -1.173  -22.874 2.449   1.00 89.44 146 A 1 
ATOM 1207 O OG1 . THR A 1 146 ? -1.724  -24.170 2.569   1.00 80.12 146 A 1 
ATOM 1208 C CG2 . THR A 1 146 ? -2.348  -21.896 2.385   1.00 79.47 146 A 1 
ATOM 1209 N N   . ILE A 1 147 ? 1.466   -21.198 1.857   1.00 91.18 147 A 1 
ATOM 1210 C CA  . ILE A 1 147 ? 2.266   -19.965 1.775   1.00 92.01 147 A 1 
ATOM 1211 C C   . ILE A 1 147 ? 2.795   -19.749 0.349   1.00 92.91 147 A 1 
ATOM 1212 O O   . ILE A 1 147 ? 2.718   -18.648 -0.200  1.00 93.12 147 A 1 
ATOM 1213 C CB  . ILE A 1 147 ? 3.434   -20.030 2.794   1.00 92.05 147 A 1 
ATOM 1214 C CG1 . ILE A 1 147 ? 2.919   -20.061 4.251   1.00 90.83 147 A 1 
ATOM 1215 C CG2 . ILE A 1 147 ? 4.389   -18.835 2.610   1.00 90.92 147 A 1 
ATOM 1216 C CD1 . ILE A 1 147 ? 3.971   -20.543 5.254   1.00 88.28 147 A 1 
ATOM 1217 N N   . GLN A 1 148 ? 3.329   -20.797 -0.288  1.00 93.05 148 A 1 
ATOM 1218 C CA  . GLN A 1 148 ? 3.834   -20.730 -1.657  1.00 93.23 148 A 1 
ATOM 1219 C C   . GLN A 1 148 ? 2.718   -20.451 -2.668  1.00 94.48 148 A 1 
ATOM 1220 O O   . GLN A 1 148 ? 2.929   -19.679 -3.606  1.00 94.27 148 A 1 
ATOM 1221 C CB  . GLN A 1 148 ? 4.528   -22.043 -2.028  1.00 91.97 148 A 1 
ATOM 1222 C CG  . GLN A 1 148 ? 5.917   -22.181 -1.383  1.00 83.50 148 A 1 
ATOM 1223 C CD  . GLN A 1 148 ? 6.537   -23.552 -1.632  1.00 75.00 148 A 1 
ATOM 1224 O OE1 . GLN A 1 148 ? 6.159   -24.322 -2.506  1.00 68.00 148 A 1 
ATOM 1225 N NE2 . GLN A 1 148 ? 7.540   -23.914 -0.887  1.00 62.83 148 A 1 
ATOM 1226 N N   . GLU A 1 149 ? 1.545   -21.055 -2.501  1.00 92.52 149 A 1 
ATOM 1227 C CA  . GLU A 1 149 ? 0.382   -20.829 -3.363  1.00 92.90 149 A 1 
ATOM 1228 C C   . GLU A 1 149 ? -0.098  -19.376 -3.271  1.00 94.05 149 A 1 
ATOM 1229 O O   . GLU A 1 149 ? -0.283  -18.732 -4.304  1.00 93.87 149 A 1 
ATOM 1230 C CB  . GLU A 1 149 ? -0.731  -21.840 -3.013  1.00 92.24 149 A 1 
ATOM 1231 C CG  . GLU A 1 149 ? -0.415  -23.255 -3.548  1.00 87.19 149 A 1 
ATOM 1232 C CD  . GLU A 1 149 ? -1.395  -24.360 -3.103  1.00 85.13 149 A 1 
ATOM 1233 O OE1 . GLU A 1 149 ? -1.220  -25.512 -3.588  1.00 78.98 149 A 1 
ATOM 1234 O OE2 . GLU A 1 149 ? -2.290  -24.104 -2.284  1.00 79.58 149 A 1 
ATOM 1235 N N   . ASP A 1 150 ? -0.191  -18.814 -2.068  1.00 94.29 150 A 1 
ATOM 1236 C CA  . ASP A 1 150 ? -0.647  -17.439 -1.841  1.00 94.99 150 A 1 
ATOM 1237 C C   . ASP A 1 150 ? 0.358   -16.394 -2.339  1.00 95.85 150 A 1 
ATOM 1238 O O   . ASP A 1 150 ? -0.008  -15.488 -3.093  1.00 95.91 150 A 1 
ATOM 1239 C CB  . ASP A 1 150 ? -0.987  -17.240 -0.357  1.00 94.56 150 A 1 
ATOM 1240 C CG  . ASP A 1 150 ? -2.252  -17.994 0.044   1.00 93.42 150 A 1 
ATOM 1241 O OD1 . ASP A 1 150 ? -3.050  -18.343 -0.859  1.00 90.92 150 A 1 
ATOM 1242 O OD2 . ASP A 1 150 ? -2.460  -18.202 1.256   1.00 90.45 150 A 1 
ATOM 1243 N N   . LEU A 1 151 ? 1.651   -16.566 -2.042  1.00 95.15 151 A 1 
ATOM 1244 C CA  . LEU A 1 151 ? 2.695   -15.703 -2.599  1.00 95.69 151 A 1 
ATOM 1245 C C   . LEU A 1 151 ? 2.767   -15.793 -4.132  1.00 96.20 151 A 1 
ATOM 1246 O O   . LEU A 1 151 ? 2.959   -14.779 -4.811  1.00 95.86 151 A 1 
ATOM 1247 C CB  . LEU A 1 151 ? 4.056   -16.075 -1.989  1.00 95.10 151 A 1 
ATOM 1248 C CG  . LEU A 1 151 ? 4.269   -15.608 -0.538  1.00 89.04 151 A 1 
ATOM 1249 C CD1 . LEU A 1 151 ? 5.606   -16.157 -0.039  1.00 87.54 151 A 1 
ATOM 1250 C CD2 . LEU A 1 151 ? 4.325   -14.080 -0.446  1.00 87.80 151 A 1 
ATOM 1251 N N   . SER A 1 152 ? 2.582   -16.974 -4.700  1.00 95.78 152 A 1 
ATOM 1252 C CA  . SER A 1 152 ? 2.534   -17.162 -6.152  1.00 95.83 152 A 1 
ATOM 1253 C C   . SER A 1 152 ? 1.311   -16.491 -6.772  1.00 96.14 152 A 1 
ATOM 1254 O O   . SER A 1 152 ? 1.415   -15.895 -7.844  1.00 95.70 152 A 1 
ATOM 1255 C CB  . SER A 1 152 ? 2.547   -18.646 -6.531  1.00 95.49 152 A 1 
ATOM 1256 O OG  . SER A 1 152 ? 3.748   -19.246 -6.110  1.00 86.86 152 A 1 
ATOM 1257 N N   . ARG A 1 153 ? 0.161   -16.529 -6.101  1.00 96.31 153 A 1 
ATOM 1258 C CA  . ARG A 1 153 ? -1.051  -15.816 -6.521  1.00 96.34 153 A 1 
ATOM 1259 C C   . ARG A 1 153 ? -0.823  -14.305 -6.532  1.00 96.98 153 A 1 
ATOM 1260 O O   . ARG A 1 153 ? -1.062  -13.665 -7.556  1.00 96.49 153 A 1 
ATOM 1261 C CB  . ARG A 1 153 ? -2.217  -16.231 -5.598  1.00 95.45 153 A 1 
ATOM 1262 C CG  . ARG A 1 153 ? -3.557  -15.591 -5.999  1.00 88.92 153 A 1 
ATOM 1263 C CD  . ARG A 1 153 ? -4.667  -15.909 -4.992  1.00 86.38 153 A 1 
ATOM 1264 N NE  . ARG A 1 153 ? -4.980  -17.357 -4.936  1.00 77.16 153 A 1 
ATOM 1265 C CZ  . ARG A 1 153 ? -6.139  -17.930 -5.214  1.00 70.61 153 A 1 
ATOM 1266 N NH1 . ARG A 1 153 ? -7.186  -17.247 -5.617  1.00 63.81 153 A 1 
ATOM 1267 N NH2 . ARG A 1 153 ? -6.282  -19.214 -5.081  1.00 59.91 153 A 1 
ATOM 1268 N N   . ILE A 1 154 ? -0.288  -13.747 -5.448  1.00 96.88 154 A 1 
ATOM 1269 C CA  . ILE A 1 154 ? 0.021   -12.312 -5.332  1.00 97.10 154 A 1 
ATOM 1270 C C   . ILE A 1 154 ? 0.993   -11.882 -6.428  1.00 97.48 154 A 1 
ATOM 1271 O O   . ILE A 1 154 ? 0.717   -10.941 -7.180  1.00 97.19 154 A 1 
ATOM 1272 C CB  . ILE A 1 154 ? 0.574   -12.000 -3.917  1.00 97.29 154 A 1 
ATOM 1273 C CG1 . ILE A 1 154 ? -0.538  -12.175 -2.864  1.00 96.64 154 A 1 
ATOM 1274 C CG2 . ILE A 1 154 ? 1.149   -10.571 -3.841  1.00 96.87 154 A 1 
ATOM 1275 C CD1 . ILE A 1 154 ? -0.022  -12.226 -1.417  1.00 95.05 154 A 1 
ATOM 1276 N N   . THR A 1 155 ? 2.117   -12.585 -6.585  1.00 97.06 155 A 1 
ATOM 1277 C CA  . THR A 1 155 ? 3.139   -12.254 -7.588  1.00 96.87 155 A 1 
ATOM 1278 C C   . THR A 1 155 ? 2.622   -12.414 -9.021  1.00 97.07 155 A 1 
ATOM 1279 O O   . THR A 1 155 ? 2.940   -11.589 -9.878  1.00 96.51 155 A 1 
ATOM 1280 C CB  . THR A 1 155 ? 4.420   -13.079 -7.410  1.00 96.11 155 A 1 
ATOM 1281 O OG1 . THR A 1 155 ? 4.142   -14.455 -7.376  1.00 88.88 155 A 1 
ATOM 1282 C CG2 . THR A 1 155 ? 5.166   -12.727 -6.122  1.00 88.15 155 A 1 
ATOM 1283 N N   . THR A 1 156 ? 1.772   -13.395 -9.293  1.00 96.61 156 A 1 
ATOM 1284 C CA  . THR A 1 156 ? 1.125   -13.576 -10.599 1.00 96.52 156 A 1 
ATOM 1285 C C   . THR A 1 156 ? 0.158   -12.436 -10.914 1.00 96.85 156 A 1 
ATOM 1286 O O   . THR A 1 156 ? 0.233   -11.862 -12.003 1.00 96.60 156 A 1 
ATOM 1287 C CB  . THR A 1 156 ? 0.403   -14.925 -10.686 1.00 96.27 156 A 1 
ATOM 1288 O OG1 . THR A 1 156 ? 1.354   -15.956 -10.553 1.00 92.52 156 A 1 
ATOM 1289 C CG2 . THR A 1 156 ? -0.300  -15.152 -12.026 1.00 92.14 156 A 1 
ATOM 1290 N N   . ASN A 1 157 ? -0.702  -12.040 -9.964  1.00 97.01 157 A 1 
ATOM 1291 C CA  . ASN A 1 157 ? -1.606  -10.901 -10.127 1.00 97.09 157 A 1 
ATOM 1292 C C   . ASN A 1 157 ? -0.830  -9.615  -10.417 1.00 97.62 157 A 1 
ATOM 1293 O O   . ASN A 1 157 ? -1.110  -8.921  -11.399 1.00 97.24 157 A 1 
ATOM 1294 C CB  . ASN A 1 157 ? -2.497  -10.771 -8.876  1.00 96.95 157 A 1 
ATOM 1295 C CG  . ASN A 1 157 ? -3.617  -11.798 -8.854  1.00 95.30 157 A 1 
ATOM 1296 O OD1 . ASN A 1 157 ? -3.989  -12.350 -9.867  1.00 87.72 157 A 1 
ATOM 1297 N ND2 . ASN A 1 157 ? -4.200  -12.065 -7.715  1.00 87.25 157 A 1 
ATOM 1298 N N   . LEU A 1 158 ? 0.225   -9.332  -9.645  1.00 97.16 158 A 1 
ATOM 1299 C CA  . LEU A 1 158 ? 1.071   -8.166  -9.862  1.00 97.31 158 A 1 
ATOM 1300 C C   . LEU A 1 158 ? 1.792   -8.202  -11.212 1.00 97.53 158 A 1 
ATOM 1301 O O   . LEU A 1 158 ? 1.867   -7.173  -11.886 1.00 97.20 158 A 1 
ATOM 1302 C CB  . LEU A 1 158 ? 2.085   -8.044  -8.720  1.00 97.43 158 A 1 
ATOM 1303 C CG  . LEU A 1 158 ? 1.458   -7.691  -7.361  1.00 96.85 158 A 1 
ATOM 1304 C CD1 . LEU A 1 158 ? 2.582   -7.657  -6.332  1.00 96.03 158 A 1 
ATOM 1305 C CD2 . LEU A 1 158 ? 0.759   -6.333  -7.372  1.00 95.86 158 A 1 
ATOM 1306 N N   . LYS A 1 159 ? 2.289   -9.362  -11.655 1.00 97.10 159 A 1 
ATOM 1307 C CA  . LYS A 1 159 ? 2.925   -9.526  -12.967 1.00 96.82 159 A 1 
ATOM 1308 C C   . LYS A 1 159 ? 1.951   -9.262  -14.108 1.00 97.03 159 A 1 
ATOM 1309 O O   . LYS A 1 159 ? 2.333   -8.627  -15.097 1.00 96.45 159 A 1 
ATOM 1310 C CB  . LYS A 1 159 ? 3.532   -10.924 -13.043 1.00 96.11 159 A 1 
ATOM 1311 C CG  . LYS A 1 159 ? 4.350   -11.132 -14.324 1.00 88.72 159 A 1 
ATOM 1312 C CD  . LYS A 1 159 ? 4.983   -12.525 -14.290 1.00 83.36 159 A 1 
ATOM 1313 C CE  . LYS A 1 159 ? 5.816   -12.768 -15.548 1.00 74.32 159 A 1 
ATOM 1314 N NZ  . LYS A 1 159 ? 6.435   -14.115 -15.499 1.00 64.76 159 A 1 
ATOM 1315 N N   . ASN A 1 160 ? 0.696   -9.684  -13.966 1.00 97.04 160 A 1 
ATOM 1316 C CA  . ASN A 1 160 ? -0.351  -9.437  -14.959 1.00 96.93 160 A 1 
ATOM 1317 C C   . ASN A 1 160 ? -0.744  -7.954  -15.016 1.00 97.24 160 A 1 
ATOM 1318 O O   . ASN A 1 160 ? -0.840  -7.375  -16.102 1.00 96.43 160 A 1 
ATOM 1319 C CB  . ASN A 1 160 ? -1.555  -10.340 -14.639 1.00 96.95 160 A 1 
ATOM 1320 C CG  . ASN A 1 160 ? -1.279  -11.817 -14.874 1.00 94.78 160 A 1 
ATOM 1321 O OD1 . ASN A 1 160 ? -0.362  -12.206 -15.591 1.00 87.93 160 A 1 
ATOM 1322 N ND2 . ASN A 1 160 ? -2.076  -12.688 -14.309 1.00 87.85 160 A 1 
ATOM 1323 N N   . LEU A 1 161 ? -0.910  -7.304  -13.868 1.00 97.10 161 A 1 
ATOM 1324 C CA  . LEU A 1 161 ? -1.271  -5.888  -13.775 1.00 97.24 161 A 1 
ATOM 1325 C C   . LEU A 1 161 ? -0.110  -4.956  -14.158 1.00 97.32 161 A 1 
ATOM 1326 O O   . LEU A 1 161 ? -0.316  -3.918  -14.791 1.00 96.55 161 A 1 
ATOM 1327 C CB  . LEU A 1 161 ? -1.754  -5.598  -12.342 1.00 97.21 161 A 1 
ATOM 1328 C CG  . LEU A 1 161 ? -3.066  -6.307  -11.944 1.00 95.71 161 A 1 
ATOM 1329 C CD1 . LEU A 1 161 ? -3.338  -6.053  -10.461 1.00 93.26 161 A 1 
ATOM 1330 C CD2 . LEU A 1 161 ? -4.259  -5.805  -12.751 1.00 93.38 161 A 1 
ATOM 1331 N N   . TYR A 1 162 ? 1.128   -5.327  -13.783 1.00 97.49 162 A 1 
ATOM 1332 C CA  . TYR A 1 162 ? 2.319   -4.490  -13.840 1.00 97.32 162 A 1 
ATOM 1333 C C   . TYR A 1 162 ? 3.567   -5.261  -14.317 1.00 97.11 162 A 1 
ATOM 1334 O O   . TYR A 1 162 ? 4.542   -5.387  -13.572 1.00 95.51 162 A 1 
ATOM 1335 C CB  . TYR A 1 162 ? 2.550   -3.861  -12.459 1.00 97.34 162 A 1 
ATOM 1336 C CG  . TYR A 1 162 ? 1.366   -3.113  -11.878 1.00 97.75 162 A 1 
ATOM 1337 C CD1 . TYR A 1 162 ? 1.006   -1.854  -12.389 1.00 97.28 162 A 1 
ATOM 1338 C CD2 . TYR A 1 162 ? 0.649   -3.674  -10.809 1.00 97.39 162 A 1 
ATOM 1339 C CE1 . TYR A 1 162 ? -0.062  -1.148  -11.823 1.00 97.06 162 A 1 
ATOM 1340 C CE2 . TYR A 1 162 ? -0.420  -2.970  -10.235 1.00 97.19 162 A 1 
ATOM 1341 C CZ  . TYR A 1 162 ? -0.776  -1.700  -10.731 1.00 97.49 162 A 1 
ATOM 1342 O OH  . TYR A 1 162 ? -1.795  -1.007  -10.167 1.00 96.98 162 A 1 
ATOM 1343 N N   . PRO A 1 163 ? 3.618   -5.735  -15.559 1.00 95.94 163 A 1 
ATOM 1344 C CA  . PRO A 1 163 ? 4.594   -6.734  -16.031 1.00 94.06 163 A 1 
ATOM 1345 C C   . PRO A 1 163 ? 6.073   -6.314  -16.006 1.00 91.65 163 A 1 
ATOM 1346 O O   . PRO A 1 163 ? 6.953   -7.141  -16.203 1.00 84.07 163 A 1 
ATOM 1347 C CB  . PRO A 1 163 ? 4.140   -7.084  -17.453 1.00 92.81 163 A 1 
ATOM 1348 C CG  . PRO A 1 163 ? 3.298   -5.892  -17.882 1.00 92.13 163 A 1 
ATOM 1349 C CD  . PRO A 1 163 ? 2.633   -5.453  -16.585 1.00 95.19 163 A 1 
ATOM 1350 N N   . LYS A 1 164 ? 6.364   -5.027  -15.821 1.00 92.91 164 A 1 
ATOM 1351 C CA  . LYS A 1 164 ? 7.743   -4.479  -15.785 1.00 92.85 164 A 1 
ATOM 1352 C C   . LYS A 1 164 ? 8.010   -3.628  -14.543 1.00 94.99 164 A 1 
ATOM 1353 O O   . LYS A 1 164 ? 8.988   -2.886  -14.519 1.00 93.01 164 A 1 
ATOM 1354 C CB  . LYS A 1 164 ? 8.035   -3.687  -17.071 1.00 90.42 164 A 1 
ATOM 1355 C CG  . LYS A 1 164 ? 7.947   -4.548  -18.338 1.00 86.49 164 A 1 
ATOM 1356 C CD  . LYS A 1 164 ? 8.354   -3.729  -19.566 1.00 77.84 164 A 1 
ATOM 1357 C CE  . LYS A 1 164 ? 8.250   -4.600  -20.818 1.00 72.26 164 A 1 
ATOM 1358 N NZ  . LYS A 1 164 ? 8.630   -3.861  -22.044 1.00 60.70 164 A 1 
ATOM 1359 N N   . VAL A 1 165 ? 7.126   -3.661  -13.560 1.00 96.64 165 A 1 
ATOM 1360 C CA  . VAL A 1 165 ? 7.266   -2.867  -12.340 1.00 97.49 165 A 1 
ATOM 1361 C C   . VAL A 1 165 ? 8.012   -3.693  -11.298 1.00 97.73 165 A 1 
ATOM 1362 O O   . VAL A 1 165 ? 7.605   -4.836  -11.054 1.00 97.32 165 A 1 
ATOM 1363 C CB  . VAL A 1 165 ? 5.897   -2.377  -11.846 1.00 97.53 165 A 1 
ATOM 1364 C CG1 . VAL A 1 165 ? 6.006   -1.595  -10.539 1.00 96.57 165 A 1 
ATOM 1365 C CG2 . VAL A 1 165 ? 5.272   -1.432  -12.880 1.00 96.26 165 A 1 
ATOM 1366 N N   . PRO A 1 166 ? 9.090   -3.166  -10.675 1.00 98.05 166 A 1 
ATOM 1367 C CA  . PRO A 1 166 ? 9.781   -3.858  -9.597  1.00 98.13 166 A 1 
ATOM 1368 C C   . PRO A 1 166 ? 8.840   -4.154  -8.423  1.00 98.36 166 A 1 
ATOM 1369 O O   . PRO A 1 166 ? 8.003   -3.331  -8.066  1.00 98.18 166 A 1 
ATOM 1370 C CB  . PRO A 1 166 ? 10.936  -2.945  -9.177  1.00 97.89 166 A 1 
ATOM 1371 C CG  . PRO A 1 166 ? 11.186  -2.104  -10.427 1.00 97.23 166 A 1 
ATOM 1372 C CD  . PRO A 1 166 ? 9.789   -1.936  -11.016 1.00 98.00 166 A 1 
ATOM 1373 N N   . PHE A 1 167 ? 9.010   -5.321  -7.829  1.00 98.14 167 A 1 
ATOM 1374 C CA  . PHE A 1 167 ? 8.257   -5.770  -6.665  1.00 98.24 167 A 1 
ATOM 1375 C C   . PHE A 1 167 ? 9.210   -6.051  -5.506  1.00 98.32 167 A 1 
ATOM 1376 O O   . PHE A 1 167 ? 10.230  -6.715  -5.689  1.00 98.04 167 A 1 
ATOM 1377 C CB  . PHE A 1 167 ? 7.429   -6.999  -7.040  1.00 97.96 167 A 1 
ATOM 1378 C CG  . PHE A 1 167 ? 6.740   -7.660  -5.865  1.00 98.07 167 A 1 
ATOM 1379 C CD1 . PHE A 1 167 ? 7.126   -8.949  -5.437  1.00 96.87 167 A 1 
ATOM 1380 C CD2 . PHE A 1 167 ? 5.705   -6.988  -5.183  1.00 97.04 167 A 1 
ATOM 1381 C CE1 . PHE A 1 167 ? 6.468   -9.570  -4.365  1.00 96.24 167 A 1 
ATOM 1382 C CE2 . PHE A 1 167 ? 5.050   -7.612  -4.106  1.00 96.20 167 A 1 
ATOM 1383 C CZ  . PHE A 1 167 ? 5.429   -8.903  -3.712  1.00 96.71 167 A 1 
ATOM 1384 N N   . ILE A 1 168 ? 8.893   -5.528  -4.334  1.00 98.47 168 A 1 
ATOM 1385 C CA  . ILE A 1 168 ? 9.672   -5.628  -3.102  1.00 98.52 168 A 1 
ATOM 1386 C C   . ILE A 1 168 ? 8.800   -6.323  -2.069  1.00 98.59 168 A 1 
ATOM 1387 O O   . ILE A 1 168 ? 7.804   -5.747  -1.619  1.00 98.18 168 A 1 
ATOM 1388 C CB  . ILE A 1 168 ? 10.130  -4.223  -2.640  1.00 98.47 168 A 1 
ATOM 1389 C CG1 . ILE A 1 168 ? 10.977  -3.522  -3.732  1.00 97.79 168 A 1 
ATOM 1390 C CG2 . ILE A 1 168 ? 10.910  -4.316  -1.315  1.00 97.98 168 A 1 
ATOM 1391 C CD1 . ILE A 1 168 ? 11.256  -2.042  -3.444  1.00 94.16 168 A 1 
ATOM 1392 N N   . LEU A 1 169 ? 9.177   -7.525  -1.671  1.00 98.32 169 A 1 
ATOM 1393 C CA  . LEU A 1 169 ? 8.576   -8.236  -0.551  1.00 98.36 169 A 1 
ATOM 1394 C C   . LEU A 1 169 ? 9.336   -7.904  0.736   1.00 98.47 169 A 1 
ATOM 1395 O O   . LEU A 1 169 ? 10.563  -8.059  0.785   1.00 98.17 169 A 1 
ATOM 1396 C CB  . LEU A 1 169 ? 8.569   -9.744  -0.848  1.00 97.97 169 A 1 
ATOM 1397 C CG  . LEU A 1 169 ? 8.093   -10.635 0.323   1.00 97.38 169 A 1 
ATOM 1398 C CD1 . LEU A 1 169 ? 6.643   -10.375 0.700   1.00 95.55 169 A 1 
ATOM 1399 C CD2 . LEU A 1 169 ? 8.222   -12.100 -0.065  1.00 95.17 169 A 1 
ATOM 1400 N N   . ASN A 1 170 ? 8.644   -7.493  1.780   1.00 98.45 170 A 1 
ATOM 1401 C CA  . ASN A 1 170 ? 9.162   -7.506  3.139   1.00 98.48 170 A 1 
ATOM 1402 C C   . ASN A 1 170 ? 8.539   -8.712  3.858   1.00 98.36 170 A 1 
ATOM 1403 O O   . ASN A 1 170 ? 7.322   -8.794  3.910   1.00 97.55 170 A 1 
ATOM 1404 C CB  . ASN A 1 170 ? 8.854   -6.155  3.800   1.00 98.21 170 A 1 
ATOM 1405 C CG  . ASN A 1 170 ? 9.484   -6.022  5.173   1.00 97.49 170 A 1 
ATOM 1406 O OD1 . ASN A 1 170 ? 8.850   -5.613  6.121   1.00 87.75 170 A 1 
ATOM 1407 N ND2 . ASN A 1 170 ? 10.751  -6.302  5.319   1.00 87.36 170 A 1 
ATOM 1408 N N   . LEU A 1 171 ? 9.351   -9.654  4.346   1.00 98.13 171 A 1 
ATOM 1409 C CA  . LEU A 1 171 ? 8.837   -10.891 4.933   1.00 98.02 171 A 1 
ATOM 1410 C C   . LEU A 1 171 ? 8.010   -10.623 6.187   1.00 97.97 171 A 1 
ATOM 1411 O O   . LEU A 1 171 ? 8.511   -10.000 7.133   1.00 97.08 171 A 1 
ATOM 1412 C CB  . LEU A 1 171 ? 9.995   -11.842 5.291   1.00 97.34 171 A 1 
ATOM 1413 C CG  . LEU A 1 171 ? 10.656  -12.548 4.096   1.00 95.76 171 A 1 
ATOM 1414 C CD1 . LEU A 1 171 ? 11.876  -13.329 4.588   1.00 94.96 171 A 1 
ATOM 1415 C CD2 . LEU A 1 171 ? 9.717   -13.548 3.422   1.00 94.78 171 A 1 
ATOM 1416 N N   . GLY A 1 172 ? 6.793   -11.145 6.221   1.00 97.51 172 A 1 
ATOM 1417 C CA  . GLY A 1 172 ? 5.936   -11.202 7.382   1.00 97.39 172 A 1 
ATOM 1418 C C   . GLY A 1 172 ? 6.114   -12.480 8.201   1.00 97.10 172 A 1 
ATOM 1419 O O   . GLY A 1 172 ? 6.860   -13.387 7.823   1.00 96.54 172 A 1 
ATOM 1420 N N   . ASN A 1 173 ? 5.448   -12.560 9.356   1.00 96.33 173 A 1 
ATOM 1421 C CA  . ASN A 1 173 ? 5.487   -13.760 10.185  1.00 95.72 173 A 1 
ATOM 1422 C C   . ASN A 1 173 ? 4.691   -14.923 9.589   1.00 95.53 173 A 1 
ATOM 1423 O O   . ASN A 1 173 ? 5.006   -16.076 9.890   1.00 94.64 173 A 1 
ATOM 1424 C CB  . ASN A 1 173 ? 5.061   -13.445 11.625  1.00 95.44 173 A 1 
ATOM 1425 C CG  . ASN A 1 173 ? 3.706   -12.773 11.730  1.00 94.74 173 A 1 
ATOM 1426 O OD1 . ASN A 1 173 ? 3.643   -11.564 11.870  1.00 90.80 173 A 1 
ATOM 1427 N ND2 . ASN A 1 173 ? 2.622   -13.493 11.712  1.00 90.48 173 A 1 
ATOM 1428 N N   . ALA A 1 174 ? 3.705   -14.638 8.749   1.00 95.52 174 A 1 
ATOM 1429 C CA  . ALA A 1 174 ? 2.882   -15.645 8.091   1.00 95.08 174 A 1 
ATOM 1430 C C   . ALA A 1 174 ? 3.570   -16.296 6.882   1.00 94.80 174 A 1 
ATOM 1431 O O   . ALA A 1 174 ? 3.102   -17.323 6.405   1.00 93.71 174 A 1 
ATOM 1432 C CB  . ALA A 1 174 ? 1.543   -15.009 7.715   1.00 94.55 174 A 1 
ATOM 1433 N N   . GLU A 1 175 ? 4.716   -15.783 6.429   1.00 95.57 175 A 1 
ATOM 1434 C CA  . GLU A 1 175 ? 5.548   -16.447 5.412   1.00 95.45 175 A 1 
ATOM 1435 C C   . GLU A 1 175 ? 6.381   -17.621 5.961   1.00 95.12 175 A 1 
ATOM 1436 O O   . GLU A 1 175 ? 7.095   -18.273 5.196   1.00 93.99 175 A 1 
ATOM 1437 C CB  . GLU A 1 175 ? 6.449   -15.418 4.713   1.00 95.46 175 A 1 
ATOM 1438 C CG  . GLU A 1 175 ? 5.736   -14.655 3.581   1.00 94.29 175 A 1 
ATOM 1439 C CD  . GLU A 1 175 ? 4.693   -13.648 4.063   1.00 95.36 175 A 1 
ATOM 1440 O OE1 . GLU A 1 175 ? 3.541   -13.711 3.576   1.00 91.14 175 A 1 
ATOM 1441 O OE2 . GLU A 1 175 ? 5.052   -12.766 4.876   1.00 93.18 175 A 1 
ATOM 1442 N N   . TYR A 1 176 ? 6.286   -17.909 7.268   1.00 94.94 176 A 1 
ATOM 1443 C CA  . TYR A 1 176 ? 7.022   -18.986 7.920   1.00 94.78 176 A 1 
ATOM 1444 C C   . TYR A 1 176 ? 6.091   -20.134 8.336   1.00 93.66 176 A 1 
ATOM 1445 O O   . TYR A 1 176 ? 5.006   -19.903 8.858   1.00 91.78 176 A 1 
ATOM 1446 C CB  . TYR A 1 176 ? 7.780   -18.466 9.136   1.00 95.28 176 A 1 
ATOM 1447 C CG  . TYR A 1 176 ? 8.861   -17.437 8.854   1.00 95.95 176 A 1 
ATOM 1448 C CD1 . TYR A 1 176 ? 10.213  -17.813 8.827   1.00 95.28 176 A 1 
ATOM 1449 C CD2 . TYR A 1 176 ? 8.500   -16.095 8.638   1.00 95.62 176 A 1 
ATOM 1450 C CE1 . TYR A 1 176 ? 11.206  -16.853 8.593   1.00 95.29 176 A 1 
ATOM 1451 C CE2 . TYR A 1 176 ? 9.489   -15.136 8.394   1.00 95.61 176 A 1 
ATOM 1452 C CZ  . TYR A 1 176 ? 10.850  -15.502 8.375   1.00 96.00 176 A 1 
ATOM 1453 O OH  . TYR A 1 176 ? 11.795  -14.569 8.155   1.00 95.69 176 A 1 
ATOM 1454 N N   . ASP A 1 177 ? 6.578   -21.373 8.194   1.00 92.26 177 A 1 
ATOM 1455 C CA  . ASP A 1 177 ? 5.940   -22.583 8.719   1.00 91.21 177 A 1 
ATOM 1456 C C   . ASP A 1 177 ? 6.849   -23.237 9.787   1.00 90.63 177 A 1 
ATOM 1457 O O   . ASP A 1 177 ? 7.952   -23.691 9.465   1.00 88.34 177 A 1 
ATOM 1458 C CB  . ASP A 1 177 ? 5.611   -23.532 7.560   1.00 89.30 177 A 1 
ATOM 1459 C CG  . ASP A 1 177 ? 4.887   -24.812 7.988   1.00 87.99 177 A 1 
ATOM 1460 O OD1 . ASP A 1 177 ? 4.411   -24.895 9.145   1.00 84.86 177 A 1 
ATOM 1461 O OD2 . ASP A 1 177 ? 4.812   -25.733 7.137   1.00 83.55 177 A 1 
ATOM 1462 N N   . PRO A 1 178 ? 6.426   -23.292 11.070  1.00 90.23 178 A 1 
ATOM 1463 C CA  . PRO A 1 178 ? 5.238   -22.671 11.641  1.00 90.34 178 A 1 
ATOM 1464 C C   . PRO A 1 178 ? 5.308   -21.135 11.619  1.00 91.63 178 A 1 
ATOM 1465 O O   . PRO A 1 178 ? 6.389   -20.559 11.470  1.00 91.13 178 A 1 
ATOM 1466 C CB  . PRO A 1 178 ? 5.157   -23.215 13.069  1.00 88.61 178 A 1 
ATOM 1467 C CG  . PRO A 1 178 ? 6.628   -23.423 13.439  1.00 86.51 178 A 1 
ATOM 1468 C CD  . PRO A 1 178 ? 7.238   -23.891 12.126  1.00 88.58 178 A 1 
ATOM 1469 N N   . ASN A 1 179 ? 4.174   -20.469 11.835  1.00 91.90 179 A 1 
ATOM 1470 C CA  . ASN A 1 179 ? 4.084   -19.010 11.961  1.00 92.46 179 A 1 
ATOM 1471 C C   . ASN A 1 179 ? 5.166   -18.449 12.912  1.00 92.85 179 A 1 
ATOM 1472 O O   . ASN A 1 179 ? 5.402   -19.008 13.982  1.00 91.91 179 A 1 
ATOM 1473 C CB  . ASN A 1 179 ? 2.663   -18.654 12.421  1.00 91.78 179 A 1 
ATOM 1474 C CG  . ASN A 1 179 ? 2.396   -17.160 12.474  1.00 90.86 179 A 1 
ATOM 1475 O OD1 . ASN A 1 179 ? 3.109   -16.347 11.924  1.00 87.16 179 A 1 
ATOM 1476 N ND2 . ASN A 1 179 ? 1.369   -16.736 13.162  1.00 86.54 179 A 1 
ATOM 1477 N N   . TYR A 1 180 ? 5.821   -17.348 12.516  1.00 93.27 180 A 1 
ATOM 1478 C CA  . TYR A 1 180 ? 7.063   -16.766 13.068  1.00 93.86 180 A 1 
ATOM 1479 C C   . TYR A 1 180 ? 8.336   -17.587 12.818  1.00 94.37 180 A 1 
ATOM 1480 O O   . TYR A 1 180 ? 9.440   -17.055 13.018  1.00 93.09 180 A 1 
ATOM 1481 C CB  . TYR A 1 180 ? 6.931   -16.383 14.557  1.00 93.26 180 A 1 
ATOM 1482 C CG  . TYR A 1 180 ? 5.902   -15.333 14.877  1.00 92.93 180 A 1 
ATOM 1483 C CD1 . TYR A 1 180 ? 6.306   -13.997 15.047  1.00 92.21 180 A 1 
ATOM 1484 C CD2 . TYR A 1 180 ? 4.553   -15.677 15.011  1.00 92.26 180 A 1 
ATOM 1485 C CE1 . TYR A 1 180 ? 5.358   -13.003 15.345  1.00 91.48 180 A 1 
ATOM 1486 C CE2 . TYR A 1 180 ? 3.590   -14.690 15.299  1.00 91.59 180 A 1 
ATOM 1487 C CZ  . TYR A 1 180 ? 3.993   -13.350 15.464  1.00 91.32 180 A 1 
ATOM 1488 O OH  . TYR A 1 180 ? 3.069   -12.385 15.737  1.00 89.87 180 A 1 
ATOM 1489 N N   . GLY A 1 181 ? 8.231   -18.827 12.375  1.00 92.47 181 A 1 
ATOM 1490 C CA  . GLY A 1 181 ? 9.371   -19.685 12.048  1.00 92.56 181 A 1 
ATOM 1491 C C   . GLY A 1 181 ? 10.304  -19.997 13.215  1.00 93.37 181 A 1 
ATOM 1492 O O   . GLY A 1 181 ? 9.980   -19.858 14.401  1.00 91.17 181 A 1 
ATOM 1493 N N   . GLY A 1 182 ? 11.500  -20.445 12.853  1.00 92.63 182 A 1 
ATOM 1494 C CA  . GLY A 1 182 ? 12.577  -20.719 13.779  1.00 92.75 182 A 1 
ATOM 1495 C C   . GLY A 1 182 ? 13.878  -20.973 13.024  1.00 93.69 182 A 1 
ATOM 1496 O O   . GLY A 1 182 ? 13.871  -21.258 11.829  1.00 91.01 182 A 1 
ATOM 1497 N N   . TYR A 1 183 ? 15.018  -20.927 13.722  1.00 92.39 183 A 1 
ATOM 1498 C CA  . TYR A 1 183 ? 16.348  -21.015 13.097  1.00 91.41 183 A 1 
ATOM 1499 C C   . TYR A 1 183 ? 16.562  -22.272 12.230  1.00 92.39 183 A 1 
ATOM 1500 O O   . TYR A 1 183 ? 17.346  -22.239 11.297  1.00 89.23 183 A 1 
ATOM 1501 C CB  . TYR A 1 183 ? 17.429  -20.932 14.179  1.00 88.69 183 A 1 
ATOM 1502 C CG  . TYR A 1 183 ? 17.328  -19.688 15.039  1.00 78.84 183 A 1 
ATOM 1503 C CD1 . TYR A 1 183 ? 17.567  -18.418 14.462  1.00 71.13 183 A 1 
ATOM 1504 C CD2 . TYR A 1 183 ? 16.939  -19.780 16.390  1.00 71.06 183 A 1 
ATOM 1505 C CE1 . TYR A 1 183 ? 17.398  -17.253 15.229  1.00 62.32 183 A 1 
ATOM 1506 C CE2 . TYR A 1 183 ? 16.765  -18.609 17.158  1.00 62.44 183 A 1 
ATOM 1507 C CZ  . TYR A 1 183 ? 16.987  -17.347 16.574  1.00 61.98 183 A 1 
ATOM 1508 O OH  . TYR A 1 183 ? 16.787  -16.216 17.309  1.00 56.85 183 A 1 
ATOM 1509 N N   . ASN A 1 184 ? 15.851  -23.358 12.516  1.00 91.65 184 A 1 
ATOM 1510 C CA  . ASN A 1 184 ? 15.949  -24.609 11.765  1.00 91.21 184 A 1 
ATOM 1511 C C   . ASN A 1 184 ? 15.184  -24.580 10.428  1.00 92.04 184 A 1 
ATOM 1512 O O   . ASN A 1 184 ? 15.509  -25.368 9.551   1.00 89.13 184 A 1 
ATOM 1513 C CB  . ASN A 1 184 ? 15.455  -25.765 12.645  1.00 89.24 184 A 1 
ATOM 1514 C CG  . ASN A 1 184 ? 16.309  -26.008 13.885  1.00 80.47 184 A 1 
ATOM 1515 O OD1 . ASN A 1 184 ? 17.450  -25.604 13.992  1.00 70.98 184 A 1 
ATOM 1516 N ND2 . ASN A 1 184 ? 15.768  -26.679 14.872  1.00 70.86 184 A 1 
ATOM 1517 N N   . SER A 1 185 ? 14.173  -23.699 10.279  1.00 91.88 185 A 1 
ATOM 1518 C CA  . SER A 1 185 ? 13.317  -23.603 9.093   1.00 92.02 185 A 1 
ATOM 1519 C C   . SER A 1 185 ? 13.526  -22.318 8.282   1.00 93.74 185 A 1 
ATOM 1520 O O   . SER A 1 185 ? 13.120  -22.243 7.124   1.00 93.02 185 A 1 
ATOM 1521 C CB  . SER A 1 185 ? 11.844  -23.750 9.495   1.00 89.65 185 A 1 
ATOM 1522 O OG  . SER A 1 185 ? 11.453  -22.775 10.444  1.00 86.12 185 A 1 
ATOM 1523 N N   . ASP A 1 186 ? 14.187  -21.311 8.837   1.00 94.97 186 A 1 
ATOM 1524 C CA  . ASP A 1 186 ? 14.372  -19.999 8.218   1.00 95.74 186 A 1 
ATOM 1525 C C   . ASP A 1 186 ? 15.032  -20.073 6.831   1.00 96.19 186 A 1 
ATOM 1526 O O   . ASP A 1 186 ? 14.535  -19.475 5.880   1.00 95.81 186 A 1 
ATOM 1527 C CB  . ASP A 1 186 ? 15.252  -19.119 9.115   1.00 95.55 186 A 1 
ATOM 1528 C CG  . ASP A 1 186 ? 14.559  -18.550 10.346  1.00 94.99 186 A 1 
ATOM 1529 O OD1 . ASP A 1 186 ? 13.331  -18.634 10.531  1.00 93.14 186 A 1 
ATOM 1530 O OD2 . ASP A 1 186 ? 15.284  -17.943 11.167  1.00 93.03 186 A 1 
ATOM 1531 N N   . ILE A 1 187 ? 16.142  -20.812 6.691   1.00 95.89 187 A 1 
ATOM 1532 C CA  . ILE A 1 187 ? 16.854  -20.921 5.408   1.00 95.92 187 A 1 
ATOM 1533 C C   . ILE A 1 187 ? 15.959  -21.543 4.337   1.00 96.03 187 A 1 
ATOM 1534 O O   . ILE A 1 187 ? 15.949  -21.083 3.196   1.00 95.40 187 A 1 
ATOM 1535 C CB  . ILE A 1 187 ? 18.175  -21.699 5.567   1.00 95.56 187 A 1 
ATOM 1536 C CG1 . ILE A 1 187 ? 19.152  -21.028 6.565   1.00 93.04 187 A 1 
ATOM 1537 C CG2 . ILE A 1 187 ? 18.878  -21.911 4.211   1.00 93.29 187 A 1 
ATOM 1538 C CD1 . ILE A 1 187 ? 19.585  -19.598 6.201   1.00 85.37 187 A 1 
ATOM 1539 N N   . GLU A 1 188 ? 15.172  -22.549 4.683   1.00 94.63 188 A 1 
ATOM 1540 C CA  . GLU A 1 188 ? 14.212  -23.145 3.762   1.00 93.93 188 A 1 
ATOM 1541 C C   . GLU A 1 188 ? 13.150  -22.131 3.324   1.00 94.48 188 A 1 
ATOM 1542 O O   . GLU A 1 188 ? 12.869  -22.017 2.128   1.00 93.70 188 A 1 
ATOM 1543 C CB  . GLU A 1 188 ? 13.588  -24.384 4.415   1.00 92.45 188 A 1 
ATOM 1544 C CG  . GLU A 1 188 ? 12.648  -25.099 3.429   1.00 85.05 188 A 1 
ATOM 1545 C CD  . GLU A 1 188 ? 12.093  -26.426 3.948   1.00 80.85 188 A 1 
ATOM 1546 O OE1 . GLU A 1 188 ? 11.416  -27.083 3.117   1.00 72.61 188 A 1 
ATOM 1547 O OE2 . GLU A 1 188 ? 12.358  -26.784 5.112   1.00 73.05 188 A 1 
ATOM 1548 N N   . THR A 1 189 ? 12.628  -21.325 4.262   1.00 94.80 189 A 1 
ATOM 1549 C CA  . THR A 1 189 ? 11.706  -20.223 3.971   1.00 95.13 189 A 1 
ATOM 1550 C C   . THR A 1 189 ? 12.323  -19.242 2.985   1.00 95.98 189 A 1 
ATOM 1551 O O   . THR A 1 189 ? 11.735  -18.963 1.942   1.00 95.76 189 A 1 
ATOM 1552 C CB  . THR A 1 189 ? 11.285  -19.500 5.260   1.00 94.59 189 A 1 
ATOM 1553 O OG1 . THR A 1 189 ? 10.638  -20.403 6.123   1.00 92.21 189 A 1 
ATOM 1554 C CG2 . THR A 1 189 ? 10.324  -18.346 4.998   1.00 92.46 189 A 1 
ATOM 1555 N N   . PHE A 1 190 ? 13.550  -18.768 3.237   1.00 96.13 190 A 1 
ATOM 1556 C CA  . PHE A 1 190 ? 14.221  -17.802 2.360   1.00 96.67 190 A 1 
ATOM 1557 C C   . PHE A 1 190 ? 14.454  -18.367 0.955   1.00 96.72 190 A 1 
ATOM 1558 O O   . PHE A 1 190 ? 14.154  -17.701 -0.041  1.00 96.63 190 A 1 
ATOM 1559 C CB  . PHE A 1 190 ? 15.557  -17.349 2.982   1.00 96.98 190 A 1 
ATOM 1560 C CG  . PHE A 1 190 ? 15.506  -16.852 4.422   1.00 97.22 190 A 1 
ATOM 1561 C CD1 . PHE A 1 190 ? 14.348  -16.254 4.945   1.00 96.39 190 A 1 
ATOM 1562 C CD2 . PHE A 1 190 ? 16.640  -17.027 5.242   1.00 96.37 190 A 1 
ATOM 1563 C CE1 . PHE A 1 190 ? 14.313  -15.860 6.301   1.00 96.17 190 A 1 
ATOM 1564 C CE2 . PHE A 1 190 ? 16.611  -16.626 6.588   1.00 95.96 190 A 1 
ATOM 1565 C CZ  . PHE A 1 190 ? 15.441  -16.052 7.123   1.00 96.57 190 A 1 
ATOM 1566 N N   . MET A 1 191 ? 14.921  -19.609 0.854   1.00 96.61 191 A 1 
ATOM 1567 C CA  . MET A 1 191 ? 15.184  -20.277 -0.421  1.00 96.29 191 A 1 
ATOM 1568 C C   . MET A 1 191 ? 13.898  -20.514 -1.227  1.00 96.17 191 A 1 
ATOM 1569 O O   . MET A 1 191 ? 13.883  -20.311 -2.444  1.00 95.21 191 A 1 
ATOM 1570 C CB  . MET A 1 191 ? 15.888  -21.619 -0.169  1.00 96.00 191 A 1 
ATOM 1571 C CG  . MET A 1 191 ? 17.323  -21.462 0.352   1.00 90.29 191 A 1 
ATOM 1572 S SD  . MET A 1 191 ? 18.494  -20.635 -0.757  1.00 83.63 191 A 1 
ATOM 1573 C CE  . MET A 1 191 ? 18.568  -21.782 -2.149  1.00 70.33 191 A 1 
ATOM 1574 N N   . ASN A 1 192 ? 12.817  -20.926 -0.580  1.00 95.19 192 A 1 
ATOM 1575 C CA  . ASN A 1 192 ? 11.540  -21.174 -1.246  1.00 94.22 192 A 1 
ATOM 1576 C C   . ASN A 1 192 ? 10.874  -19.866 -1.698  1.00 94.98 192 A 1 
ATOM 1577 O O   . ASN A 1 192 ? 10.447  -19.770 -2.854  1.00 94.43 192 A 1 
ATOM 1578 C CB  . ASN A 1 192 ? 10.642  -22.021 -0.324  1.00 93.01 192 A 1 
ATOM 1579 C CG  . ASN A 1 192 ? 11.090  -23.473 -0.244  1.00 89.44 192 A 1 
ATOM 1580 O OD1 . ASN A 1 192 ? 11.761  -24.007 -1.124  1.00 83.89 192 A 1 
ATOM 1581 N ND2 . ASN A 1 192 ? 10.688  -24.179 0.784   1.00 81.71 192 A 1 
ATOM 1582 N N   . THR A 1 193 ? 10.886  -18.838 -0.860  1.00 95.32 193 A 1 
ATOM 1583 C CA  . THR A 1 193 ? 10.371  -17.511 -1.215  1.00 96.03 193 A 1 
ATOM 1584 C C   . THR A 1 193 ? 11.203  -16.863 -2.327  1.00 96.64 193 A 1 
ATOM 1585 O O   . THR A 1 193 ? 10.639  -16.301 -3.269  1.00 96.43 193 A 1 
ATOM 1586 C CB  . THR A 1 193 ? 10.308  -16.611 0.020   1.00 96.08 193 A 1 
ATOM 1587 O OG1 . THR A 1 193 ? 9.530   -17.225 1.015   1.00 94.71 193 A 1 
ATOM 1588 C CG2 . THR A 1 193 ? 9.661   -15.272 -0.276  1.00 94.89 193 A 1 
ATOM 1589 N N   . SER A 1 194 ? 12.540  -17.017 -2.320  1.00 96.51 194 A 1 
ATOM 1590 C CA  . SER A 1 194 ? 13.427  -16.537 -3.391  1.00 96.81 194 A 1 
ATOM 1591 C C   . SER A 1 194 ? 13.053  -17.112 -4.768  1.00 96.78 194 A 1 
ATOM 1592 O O   . SER A 1 194 ? 13.023  -16.379 -5.758  1.00 96.40 194 A 1 
ATOM 1593 C CB  . SER A 1 194 ? 14.872  -16.901 -3.061  1.00 96.89 194 A 1 
ATOM 1594 O OG  . SER A 1 194 ? 15.738  -16.523 -4.117  1.00 93.13 194 A 1 
ATOM 1595 N N   . LYS A 1 195 ? 12.705  -18.411 -4.826  1.00 96.63 195 A 1 
ATOM 1596 C CA  . LYS A 1 195 ? 12.250  -19.058 -6.069  1.00 96.02 195 A 1 
ATOM 1597 C C   . LYS A 1 195 ? 10.954  -18.442 -6.593  1.00 96.26 195 A 1 
ATOM 1598 O O   . LYS A 1 195 ? 10.841  -18.234 -7.798  1.00 94.97 195 A 1 
ATOM 1599 C CB  . LYS A 1 195 ? 12.042  -20.564 -5.846  1.00 95.45 195 A 1 
ATOM 1600 C CG  . LYS A 1 195 ? 13.340  -21.340 -5.600  1.00 91.12 195 A 1 
ATOM 1601 C CD  . LYS A 1 195 ? 13.006  -22.728 -5.028  1.00 87.56 195 A 1 
ATOM 1602 C CE  . LYS A 1 195 ? 14.238  -23.416 -4.455  1.00 81.54 195 A 1 
ATOM 1603 N NZ  . LYS A 1 195 ? 13.845  -24.512 -3.528  1.00 72.62 195 A 1 
ATOM 1604 N N   . ILE A 1 196 ? 9.999   -18.116 -5.715  1.00 95.49 196 A 1 
ATOM 1605 C CA  . ILE A 1 196 ? 8.725   -17.471 -6.085  1.00 95.30 196 A 1 
ATOM 1606 C C   . ILE A 1 196 ? 8.975   -16.053 -6.596  1.00 95.60 196 A 1 
ATOM 1607 O O   . ILE A 1 196 ? 8.439   -15.667 -7.638  1.00 94.94 196 A 1 
ATOM 1608 C CB  . ILE A 1 196 ? 7.753   -17.466 -4.888  1.00 95.11 196 A 1 
ATOM 1609 C CG1 . ILE A 1 196 ? 7.384   -18.905 -4.481  1.00 93.10 196 A 1 
ATOM 1610 C CG2 . ILE A 1 196 ? 6.467   -16.675 -5.229  1.00 93.41 196 A 1 
ATOM 1611 C CD1 . ILE A 1 196 ? 6.764   -18.979 -3.088  1.00 87.54 196 A 1 
ATOM 1612 N N   . LEU A 1 197 ? 9.834   -15.289 -5.918  1.00 95.55 197 A 1 
ATOM 1613 C CA  . LEU A 1 197 ? 10.205  -13.939 -6.338  1.00 95.77 197 A 1 
ATOM 1614 C C   . LEU A 1 197 ? 10.935  -13.948 -7.689  1.00 95.90 197 A 1 
ATOM 1615 O O   . LEU A 1 197 ? 10.781  -13.018 -8.484  1.00 95.27 197 A 1 
ATOM 1616 C CB  . LEU A 1 197 ? 11.063  -13.276 -5.250  1.00 96.39 197 A 1 
ATOM 1617 C CG  . LEU A 1 197 ? 10.310  -12.993 -3.933  1.00 95.93 197 A 1 
ATOM 1618 C CD1 . LEU A 1 197 ? 11.275  -12.385 -2.921  1.00 94.73 197 A 1 
ATOM 1619 C CD2 . LEU A 1 197 ? 9.150   -12.015 -4.126  1.00 94.37 197 A 1 
ATOM 1620 N N   . GLY A 1 198 ? 11.693  -15.006 -7.995  1.00 95.74 198 A 1 
ATOM 1621 C CA  . GLY A 1 198 ? 12.282  -15.231 -9.313  1.00 95.50 198 A 1 
ATOM 1622 C C   . GLY A 1 198 ? 13.002  -13.993 -9.859  1.00 96.50 198 A 1 
ATOM 1623 O O   . GLY A 1 198 ? 13.948  -13.494 -9.256  1.00 95.56 198 A 1 
ATOM 1624 N N   . SER A 1 199 ? 12.553  -13.467 -10.989 1.00 95.55 199 A 1 
ATOM 1625 C CA  . SER A 1 199 ? 13.149  -12.298 -11.659 1.00 95.30 199 A 1 
ATOM 1626 C C   . SER A 1 199 ? 12.897  -10.951 -10.965 1.00 96.27 199 A 1 
ATOM 1627 O O   . SER A 1 199 ? 13.415  -9.949  -11.444 1.00 94.63 199 A 1 
ATOM 1628 C CB  . SER A 1 199 ? 12.652  -12.226 -13.108 1.00 93.81 199 A 1 
ATOM 1629 O OG  . SER A 1 199 ? 11.240  -12.100 -13.160 1.00 88.13 199 A 1 
ATOM 1630 N N   . TYR A 1 200 ? 12.107  -10.897 -9.886  1.00 96.41 200 A 1 
ATOM 1631 C CA  . TYR A 1 200 ? 11.987  -9.681  -9.084  1.00 96.80 200 A 1 
ATOM 1632 C C   . TYR A 1 200 ? 13.230  -9.394  -8.238  1.00 97.43 200 A 1 
ATOM 1633 O O   . TYR A 1 200 ? 13.450  -8.240  -7.863  1.00 96.80 200 A 1 
ATOM 1634 C CB  . TYR A 1 200 ? 10.746  -9.764  -8.186  1.00 96.57 200 A 1 
ATOM 1635 C CG  . TYR A 1 200 ? 9.417   -9.667  -8.911  1.00 96.19 200 A 1 
ATOM 1636 C CD1 . TYR A 1 200 ? 9.117   -8.503  -9.652  1.00 94.15 200 A 1 
ATOM 1637 C CD2 . TYR A 1 200 ? 8.462   -10.696 -8.804  1.00 94.46 200 A 1 
ATOM 1638 C CE1 . TYR A 1 200 ? 7.864   -8.368  -10.271 1.00 92.55 200 A 1 
ATOM 1639 C CE2 . TYR A 1 200 ? 7.211   -10.558 -9.422  1.00 92.88 200 A 1 
ATOM 1640 C CZ  . TYR A 1 200 ? 6.907   -9.393  -10.147 1.00 93.53 200 A 1 
ATOM 1641 O OH  . TYR A 1 200 ? 5.680   -9.243  -10.720 1.00 91.52 200 A 1 
ATOM 1642 N N   . LEU A 1 201 ? 14.064  -10.402 -7.976  1.00 96.60 201 A 1 
ATOM 1643 C CA  . LEU A 1 201 ? 15.348  -10.254 -7.303  1.00 97.08 201 A 1 
ATOM 1644 C C   . LEU A 1 201 ? 16.489  -10.236 -8.334  1.00 97.29 201 A 1 
ATOM 1645 O O   . LEU A 1 201 ? 16.611  -11.159 -9.147  1.00 96.92 201 A 1 
ATOM 1646 C CB  . LEU A 1 201 ? 15.563  -11.384 -6.281  1.00 97.22 201 A 1 
ATOM 1647 C CG  . LEU A 1 201 ? 14.526  -11.445 -5.141  1.00 96.99 201 A 1 
ATOM 1648 C CD1 . LEU A 1 201 ? 14.833  -12.647 -4.251  1.00 95.87 201 A 1 
ATOM 1649 C CD2 . LEU A 1 201 ? 14.536  -10.190 -4.270  1.00 96.04 201 A 1 
ATOM 1650 N N   . THR A 1 202 ? 17.358  -9.224  -8.258  1.00 97.42 202 A 1 
ATOM 1651 C CA  . THR A 1 202 ? 18.692  -9.283  -8.871  1.00 97.50 202 A 1 
ATOM 1652 C C   . THR A 1 202 ? 19.559  -10.326 -8.157  1.00 98.04 202 A 1 
ATOM 1653 O O   . THR A 1 202 ? 19.237  -10.730 -7.036  1.00 97.98 202 A 1 
ATOM 1654 C CB  . THR A 1 202 ? 19.406  -7.923  -8.828  1.00 97.33 202 A 1 
ATOM 1655 O OG1 . THR A 1 202 ? 19.705  -7.544  -7.503  1.00 95.80 202 A 1 
ATOM 1656 C CG2 . THR A 1 202 ? 18.573  -6.802  -9.453  1.00 94.89 202 A 1 
ATOM 1657 N N   . ASP A 1 203 ? 20.682  -10.715 -8.742  1.00 97.79 203 A 1 
ATOM 1658 C CA  . ASP A 1 203 ? 21.589  -11.692 -8.120  1.00 97.85 203 A 1 
ATOM 1659 C C   . ASP A 1 203 ? 22.110  -11.214 -6.758  1.00 98.12 203 A 1 
ATOM 1660 O O   . ASP A 1 203 ? 22.098  -11.967 -5.793  1.00 97.80 203 A 1 
ATOM 1661 C CB  . ASP A 1 203 ? 22.744  -12.019 -9.074  1.00 97.61 203 A 1 
ATOM 1662 C CG  . ASP A 1 203 ? 22.274  -12.667 -10.378 1.00 95.77 203 A 1 
ATOM 1663 O OD1 . ASP A 1 203 ? 21.191  -13.295 -10.372 1.00 92.46 203 A 1 
ATOM 1664 O OD2 . ASP A 1 203 ? 22.968  -12.468 -11.398 1.00 92.82 203 A 1 
ATOM 1665 N N   . GLN A 1 204 ? 22.469  -9.931  -6.643  1.00 98.11 204 A 1 
ATOM 1666 C CA  . GLN A 1 204 ? 22.898  -9.328  -5.379  1.00 97.87 204 A 1 
ATOM 1667 C C   . GLN A 1 204 ? 21.793  -9.338  -4.313  1.00 98.29 204 A 1 
ATOM 1668 O O   . GLN A 1 204 ? 22.044  -9.596  -3.134  1.00 97.76 204 A 1 
ATOM 1669 C CB  . GLN A 1 204 ? 23.350  -7.886  -5.654  1.00 96.84 204 A 1 
ATOM 1670 C CG  . GLN A 1 204 ? 23.924  -7.206  -4.394  1.00 86.49 204 A 1 
ATOM 1671 C CD  . GLN A 1 204 ? 24.299  -5.742  -4.613  1.00 80.75 204 A 1 
ATOM 1672 O OE1 . GLN A 1 204 ? 23.950  -5.098  -5.586  1.00 73.22 204 A 1 
ATOM 1673 N NE2 . GLN A 1 204 ? 25.006  -5.141  -3.671  1.00 68.04 204 A 1 
ATOM 1674 N N   . GLN A 1 205 ? 20.558  -9.028  -4.712  1.00 98.16 205 A 1 
ATOM 1675 C CA  . GLN A 1 205 ? 19.405  -9.074  -3.803  1.00 98.33 205 A 1 
ATOM 1676 C C   . GLN A 1 205 ? 19.108  -10.508 -3.378  1.00 98.58 205 A 1 
ATOM 1677 O O   . GLN A 1 205 ? 18.820  -10.742 -2.207  1.00 98.43 205 A 1 
ATOM 1678 C CB  . GLN A 1 205 ? 18.181  -8.472  -4.489  1.00 98.26 205 A 1 
ATOM 1679 C CG  . GLN A 1 205 ? 18.262  -6.942  -4.591  1.00 97.73 205 A 1 
ATOM 1680 C CD  . GLN A 1 205 ? 17.178  -6.370  -5.502  1.00 97.77 205 A 1 
ATOM 1681 O OE1 . GLN A 1 205 ? 16.667  -7.004  -6.410  1.00 94.38 205 A 1 
ATOM 1682 N NE2 . GLN A 1 205 ? 16.800  -5.128  -5.292  1.00 93.58 205 A 1 
ATOM 1683 N N   . ARG A 1 206 ? 19.218  -11.454 -4.311  1.00 98.44 206 A 1 
ATOM 1684 C CA  . ARG A 1 206 ? 19.016  -12.880 -4.054  1.00 98.45 206 A 1 
ATOM 1685 C C   . ARG A 1 206 ? 20.013  -13.421 -3.035  1.00 98.49 206 A 1 
ATOM 1686 O O   . ARG A 1 206 ? 19.590  -14.091 -2.114  1.00 98.17 206 A 1 
ATOM 1687 C CB  . ARG A 1 206 ? 19.105  -13.644 -5.381  1.00 98.24 206 A 1 
ATOM 1688 C CG  . ARG A 1 206 ? 18.715  -15.121 -5.220  1.00 96.98 206 A 1 
ATOM 1689 C CD  . ARG A 1 206 ? 18.859  -15.908 -6.545  1.00 96.13 206 A 1 
ATOM 1690 N NE  . ARG A 1 206 ? 18.155  -15.242 -7.645  1.00 91.87 206 A 1 
ATOM 1691 C CZ  . ARG A 1 206 ? 16.847  -15.106 -7.780  1.00 89.33 206 A 1 
ATOM 1692 N NH1 . ARG A 1 206 ? 16.014  -15.734 -7.004  1.00 80.49 206 A 1 
ATOM 1693 N NH2 . ARG A 1 206 ? 16.367  -14.309 -8.678  1.00 81.83 206 A 1 
ATOM 1694 N N   . GLU A 1 207 ? 21.288  -13.068 -3.163  1.00 98.23 207 A 1 
ATOM 1695 C CA  . GLU A 1 207 ? 22.332  -13.510 -2.231  1.00 98.03 207 A 1 
ATOM 1696 C C   . GLU A 1 207 ? 21.988  -13.155 -0.777  1.00 98.15 207 A 1 
ATOM 1697 O O   . GLU A 1 207 ? 22.021  -14.009 0.109   1.00 97.35 207 A 1 
ATOM 1698 C CB  . GLU A 1 207 ? 23.670  -12.865 -2.645  1.00 97.37 207 A 1 
ATOM 1699 C CG  . GLU A 1 207 ? 24.855  -13.365 -1.799  1.00 84.18 207 A 1 
ATOM 1700 C CD  . GLU A 1 207 ? 26.175  -12.626 -2.096  1.00 81.88 207 A 1 
ATOM 1701 O OE1 . GLU A 1 207 ? 27.107  -12.807 -1.291  1.00 72.83 207 A 1 
ATOM 1702 O OE2 . GLU A 1 207 ? 26.234  -11.876 -3.091  1.00 75.74 207 A 1 
ATOM 1703 N N   . THR A 1 208 ? 21.606  -11.901 -0.513  1.00 98.44 208 A 1 
ATOM 1704 C CA  . THR A 1 208 ? 21.253  -11.472 0.846   1.00 98.42 208 A 1 
ATOM 1705 C C   . THR A 1 208 ? 19.886  -11.993 1.294   1.00 98.47 208 A 1 
ATOM 1706 O O   . THR A 1 208 ? 19.718  -12.337 2.457   1.00 98.13 208 A 1 
ATOM 1707 C CB  . THR A 1 208 ? 21.327  -9.948  1.000   1.00 98.21 208 A 1 
ATOM 1708 O OG1 . THR A 1 208 ? 20.531  -9.288  0.041   1.00 96.27 208 A 1 
ATOM 1709 C CG2 . THR A 1 208 ? 22.751  -9.430  0.822   1.00 95.39 208 A 1 
ATOM 1710 N N   . PHE A 1 209 ? 18.936  -12.120 0.366   1.00 98.52 209 A 1 
ATOM 1711 C CA  . PHE A 1 209 ? 17.618  -12.664 0.673   1.00 98.59 209 A 1 
ATOM 1712 C C   . PHE A 1 209 ? 17.689  -14.147 1.055   1.00 98.47 209 A 1 
ATOM 1713 O O   . PHE A 1 209 ? 17.124  -14.537 2.074   1.00 98.16 209 A 1 
ATOM 1714 C CB  . PHE A 1 209 ? 16.669  -12.444 -0.516  1.00 98.41 209 A 1 
ATOM 1715 C CG  . PHE A 1 209 ? 15.227  -12.759 -0.182  1.00 98.44 209 A 1 
ATOM 1716 C CD1 . PHE A 1 209 ? 14.722  -14.065 -0.323  1.00 97.97 209 A 1 
ATOM 1717 C CD2 . PHE A 1 209 ? 14.394  -11.749 0.329   1.00 97.97 209 A 1 
ATOM 1718 C CE1 . PHE A 1 209 ? 13.408  -14.356 0.054   1.00 97.54 209 A 1 
ATOM 1719 C CE2 . PHE A 1 209 ? 13.070  -12.043 0.703   1.00 97.31 209 A 1 
ATOM 1720 C CZ  . PHE A 1 209 ? 12.582  -13.338 0.573   1.00 97.52 209 A 1 
ATOM 1721 N N   . GLU A 1 210 ? 18.431  -14.959 0.305   1.00 97.91 210 A 1 
ATOM 1722 C CA  . GLU A 1 210 ? 18.595  -16.391 0.600   1.00 97.80 210 A 1 
ATOM 1723 C C   . GLU A 1 210 ? 19.435  -16.640 1.865   1.00 97.63 210 A 1 
ATOM 1724 O O   . GLU A 1 210 ? 19.275  -17.660 2.525   1.00 96.75 210 A 1 
ATOM 1725 C CB  . GLU A 1 210 ? 19.220  -17.097 -0.614  1.00 97.89 210 A 1 
ATOM 1726 C CG  . GLU A 1 210 ? 18.221  -17.151 -1.787  1.00 97.41 210 A 1 
ATOM 1727 C CD  . GLU A 1 210 ? 18.746  -17.844 -3.056  1.00 97.24 210 A 1 
ATOM 1728 O OE1 . GLU A 1 210 ? 17.916  -17.981 -3.991  1.00 92.69 210 A 1 
ATOM 1729 O OE2 . GLU A 1 210 ? 19.932  -18.218 -3.113  1.00 94.02 210 A 1 
ATOM 1730 N N   . LYS A 1 211 ? 20.280  -15.671 2.243   1.00 97.94 211 A 1 
ATOM 1731 C CA  . LYS A 1 211 ? 21.042  -15.722 3.492   1.00 97.87 211 A 1 
ATOM 1732 C C   . LYS A 1 211 ? 20.183  -15.443 4.725   1.00 97.95 211 A 1 
ATOM 1733 O O   . LYS A 1 211 ? 20.369  -16.113 5.735   1.00 97.07 211 A 1 
ATOM 1734 C CB  . LYS A 1 211 ? 22.215  -14.737 3.388   1.00 97.17 211 A 1 
ATOM 1735 C CG  . LYS A 1 211 ? 23.091  -14.743 4.643   1.00 94.91 211 A 1 
ATOM 1736 C CD  . LYS A 1 211 ? 24.216  -13.719 4.517   1.00 92.52 211 A 1 
ATOM 1737 C CE  . LYS A 1 211 ? 25.011  -13.712 5.819   1.00 86.08 211 A 1 
ATOM 1738 N NZ  . LYS A 1 211 ? 26.000  -12.609 5.841   1.00 78.26 211 A 1 
ATOM 1739 N N   . GLY A 1 212 ? 19.301  -14.427 4.676   1.00 97.72 212 A 1 
ATOM 1740 C CA  . GLY A 1 212 ? 18.621  -13.936 5.882   1.00 97.87 212 A 1 
ATOM 1741 C C   . GLY A 1 212 ? 17.264  -13.278 5.677   1.00 98.19 212 A 1 
ATOM 1742 O O   . GLY A 1 212 ? 16.722  -12.712 6.624   1.00 97.63 212 A 1 
ATOM 1743 N N   . GLY A 1 213 ? 16.699  -13.296 4.467   1.00 98.04 213 A 1 
ATOM 1744 C CA  . GLY A 1 213 ? 15.395  -12.702 4.166   1.00 98.15 213 A 1 
ATOM 1745 C C   . GLY A 1 213 ? 15.407  -11.173 4.051   1.00 98.46 213 A 1 
ATOM 1746 O O   . GLY A 1 213 ? 14.354  -10.556 4.138   1.00 98.01 213 A 1 
ATOM 1747 N N   . TYR A 1 214 ? 16.573  -10.554 3.860   1.00 98.31 214 A 1 
ATOM 1748 C CA  . TYR A 1 214 ? 16.738  -9.103  3.763   1.00 98.50 214 A 1 
ATOM 1749 C C   . TYR A 1 214 ? 17.458  -8.686  2.478   1.00 98.61 214 A 1 
ATOM 1750 O O   . TYR A 1 214 ? 18.267  -9.427  1.928   1.00 98.42 214 A 1 
ATOM 1751 C CB  . TYR A 1 214 ? 17.459  -8.572  5.005   1.00 98.54 214 A 1 
ATOM 1752 C CG  . TYR A 1 214 ? 18.856  -9.131  5.221   1.00 98.63 214 A 1 
ATOM 1753 C CD1 . TYR A 1 214 ? 19.066  -10.176 6.142   1.00 98.03 214 A 1 
ATOM 1754 C CD2 . TYR A 1 214 ? 19.954  -8.615  4.496   1.00 98.01 214 A 1 
ATOM 1755 C CE1 . TYR A 1 214 ? 20.355  -10.704 6.341   1.00 97.68 214 A 1 
ATOM 1756 C CE2 . TYR A 1 214 ? 21.236  -9.144  4.686   1.00 97.63 214 A 1 
ATOM 1757 C CZ  . TYR A 1 214 ? 21.442  -10.190 5.604   1.00 97.98 214 A 1 
ATOM 1758 O OH  . TYR A 1 214 ? 22.686  -10.697 5.786   1.00 97.27 214 A 1 
ATOM 1759 N N   . TYR A 1 215 ? 17.209  -7.478  1.992   1.00 98.44 215 A 1 
ATOM 1760 C CA  . TYR A 1 215 ? 17.852  -6.899  0.808   1.00 98.62 215 A 1 
ATOM 1761 C C   . TYR A 1 215 ? 17.534  -5.404  0.686   1.00 98.71 215 A 1 
ATOM 1762 O O   . TYR A 1 215 ? 16.786  -4.846  1.480   1.00 98.48 215 A 1 
ATOM 1763 C CB  . TYR A 1 215 ? 17.413  -7.644  -0.465  1.00 98.41 215 A 1 
ATOM 1764 C CG  . TYR A 1 215 ? 15.943  -7.587  -0.808  1.00 98.55 215 A 1 
ATOM 1765 C CD1 . TYR A 1 215 ? 15.008  -8.301  -0.030  1.00 97.94 215 A 1 
ATOM 1766 C CD2 . TYR A 1 215 ? 15.509  -6.849  -1.919  1.00 97.87 215 A 1 
ATOM 1767 C CE1 . TYR A 1 215 ? 13.649  -8.291  -0.368  1.00 97.35 215 A 1 
ATOM 1768 C CE2 . TYR A 1 215 ? 14.145  -6.843  -2.266  1.00 97.35 215 A 1 
ATOM 1769 C CZ  . TYR A 1 215 ? 13.213  -7.569  -1.490  1.00 97.61 215 A 1 
ATOM 1770 O OH  . TYR A 1 215 ? 11.901  -7.585  -1.840  1.00 96.55 215 A 1 
ATOM 1771 N N   . TYR A 1 216 ? 18.099  -4.723  -0.322  1.00 98.50 216 A 1 
ATOM 1772 C CA  . TYR A 1 216 ? 17.748  -3.343  -0.634  1.00 98.63 216 A 1 
ATOM 1773 C C   . TYR A 1 216 ? 17.450  -3.143  -2.119  1.00 98.50 216 A 1 
ATOM 1774 O O   . TYR A 1 216 ? 17.890  -3.909  -2.977  1.00 98.21 216 A 1 
ATOM 1775 C CB  . TYR A 1 216 ? 18.833  -2.379  -0.133  1.00 98.52 216 A 1 
ATOM 1776 C CG  . TYR A 1 216 ? 20.104  -2.368  -0.954  1.00 98.53 216 A 1 
ATOM 1777 C CD1 . TYR A 1 216 ? 21.159  -3.253  -0.642  1.00 97.79 216 A 1 
ATOM 1778 C CD2 . TYR A 1 216 ? 20.239  -1.481  -2.039  1.00 97.71 216 A 1 
ATOM 1779 C CE1 . TYR A 1 216 ? 22.324  -3.258  -1.414  1.00 97.11 216 A 1 
ATOM 1780 C CE2 . TYR A 1 216 ? 21.409  -1.483  -2.813  1.00 97.12 216 A 1 
ATOM 1781 C CZ  . TYR A 1 216 ? 22.457  -2.367  -2.506  1.00 97.20 216 A 1 
ATOM 1782 O OH  . TYR A 1 216 ? 23.585  -2.370  -3.257  1.00 95.73 216 A 1 
ATOM 1783 N N   . TYR A 1 217 ? 16.709  -2.072  -2.425  1.00 98.52 217 A 1 
ATOM 1784 C CA  . TYR A 1 217 ? 16.390  -1.620  -3.768  1.00 98.40 217 A 1 
ATOM 1785 C C   . TYR A 1 217 ? 16.635  -0.115  -3.885  1.00 98.44 217 A 1 
ATOM 1786 O O   . TYR A 1 217 ? 16.045  0.675   -3.144  1.00 98.24 217 A 1 
ATOM 1787 C CB  . TYR A 1 217 ? 14.932  -1.994  -4.085  1.00 98.34 217 A 1 
ATOM 1788 C CG  . TYR A 1 217 ? 14.415  -1.392  -5.368  1.00 98.27 217 A 1 
ATOM 1789 C CD1 . TYR A 1 217 ? 13.595  -0.239  -5.343  1.00 97.11 217 A 1 
ATOM 1790 C CD2 . TYR A 1 217 ? 14.783  -1.950  -6.611  1.00 97.40 217 A 1 
ATOM 1791 C CE1 . TYR A 1 217 ? 13.149  0.346   -6.536  1.00 96.58 217 A 1 
ATOM 1792 C CE2 . TYR A 1 217 ? 14.337  -1.367  -7.815  1.00 96.74 217 A 1 
ATOM 1793 C CZ  . TYR A 1 217 ? 13.520  -0.211  -7.781  1.00 97.12 217 A 1 
ATOM 1794 O OH  . TYR A 1 217 ? 13.105  0.364   -8.937  1.00 96.05 217 A 1 
ATOM 1795 N N   . ASP A 1 218 ? 17.475  0.304   -4.824  1.00 98.29 218 A 1 
ATOM 1796 C CA  . ASP A 1 218 ? 17.742  1.713   -5.091  1.00 98.18 218 A 1 
ATOM 1797 C C   . ASP A 1 218 ? 16.813  2.253   -6.179  1.00 98.08 218 A 1 
ATOM 1798 O O   . ASP A 1 218 ? 16.714  1.701   -7.281  1.00 97.50 218 A 1 
ATOM 1799 C CB  . ASP A 1 218 ? 19.215  1.937   -5.458  1.00 97.98 218 A 1 
ATOM 1800 C CG  . ASP A 1 218 ? 20.160  1.851   -4.253  1.00 97.78 218 A 1 
ATOM 1801 O OD1 . ASP A 1 218 ? 19.698  1.984   -3.101  1.00 96.30 218 A 1 
ATOM 1802 O OD2 . ASP A 1 218 ? 21.385  1.702   -4.439  1.00 96.27 218 A 1 
ATOM 1803 N N   . TYR A 1 219 ? 16.178  3.387   -5.906  1.00 97.97 219 A 1 
ATOM 1804 C CA  . TYR A 1 219 ? 15.418  4.165   -6.867  1.00 97.72 219 A 1 
ATOM 1805 C C   . TYR A 1 219 ? 16.048  5.562   -7.064  1.00 97.69 219 A 1 
ATOM 1806 O O   . TYR A 1 219 ? 15.604  6.547   -6.462  1.00 96.92 219 A 1 
ATOM 1807 C CB  . TYR A 1 219 ? 13.938  4.202   -6.461  1.00 97.38 219 A 1 
ATOM 1808 C CG  . TYR A 1 219 ? 13.068  4.844   -7.520  1.00 97.17 219 A 1 
ATOM 1809 C CD1 . TYR A 1 219 ? 12.423  6.075   -7.266  1.00 95.88 219 A 1 
ATOM 1810 C CD2 . TYR A 1 219 ? 12.923  4.239   -8.785  1.00 96.16 219 A 1 
ATOM 1811 C CE1 . TYR A 1 219 ? 11.653  6.693   -8.262  1.00 95.11 219 A 1 
ATOM 1812 C CE2 . TYR A 1 219 ? 12.157  4.857   -9.790  1.00 95.19 219 A 1 
ATOM 1813 C CZ  . TYR A 1 219 ? 11.525  6.087   -9.536  1.00 95.13 219 A 1 
ATOM 1814 O OH  . TYR A 1 219 ? 10.807  6.697   -10.510 1.00 93.72 219 A 1 
ATOM 1815 N N   . PRO A 1 220 ? 17.061  5.695   -7.948  1.00 97.22 220 A 1 
ATOM 1816 C CA  . PRO A 1 220 ? 17.856  6.919   -8.087  1.00 96.66 220 A 1 
ATOM 1817 C C   . PRO A 1 220 ? 17.048  8.167   -8.452  1.00 96.09 220 A 1 
ATOM 1818 O O   . PRO A 1 220 ? 17.373  9.266   -8.026  1.00 94.84 220 A 1 
ATOM 1819 C CB  . PRO A 1 220 ? 18.896  6.610   -9.164  1.00 96.34 220 A 1 
ATOM 1820 C CG  . PRO A 1 220 ? 19.072  5.097   -9.067  1.00 95.11 220 A 1 
ATOM 1821 C CD  . PRO A 1 220 ? 17.667  4.623   -8.730  1.00 96.94 220 A 1 
ATOM 1822 N N   . LYS A 1 221 ? 15.967  8.012   -9.220  1.00 95.82 221 A 1 
ATOM 1823 C CA  . LYS A 1 221 ? 15.111  9.135   -9.646  1.00 94.81 221 A 1 
ATOM 1824 C C   . LYS A 1 221 ? 14.440  9.877   -8.487  1.00 95.06 221 A 1 
ATOM 1825 O O   . LYS A 1 221 ? 14.088  11.041  -8.657  1.00 93.59 221 A 1 
ATOM 1826 C CB  . LYS A 1 221 ? 14.038  8.646   -10.624 1.00 93.81 221 A 1 
ATOM 1827 C CG  . LYS A 1 221 ? 14.613  8.148   -11.957 1.00 88.05 221 A 1 
ATOM 1828 C CD  . LYS A 1 221 ? 13.481  7.786   -12.925 1.00 80.94 221 A 1 
ATOM 1829 C CE  . LYS A 1 221 ? 14.067  7.310   -14.241 1.00 74.86 221 A 1 
ATOM 1830 N NZ  . LYS A 1 221 ? 13.005  6.940   -15.208 1.00 65.01 221 A 1 
ATOM 1831 N N   . ALA A 1 222 ? 14.268  9.228   -7.335  1.00 94.83 222 A 1 
ATOM 1832 C CA  . ALA A 1 222 ? 13.764  9.863   -6.122  1.00 95.18 222 A 1 
ATOM 1833 C C   . ALA A 1 222 ? 14.838  10.031  -5.037  1.00 95.91 222 A 1 
ATOM 1834 O O   . ALA A 1 222 ? 14.498  10.434  -3.930  1.00 94.76 222 A 1 
ATOM 1835 C CB  . ALA A 1 222 ? 12.551  9.084   -5.610  1.00 94.49 222 A 1 
ATOM 1836 N N   . ASN A 1 223 ? 16.109  9.740   -5.340  1.00 95.88 223 A 1 
ATOM 1837 C CA  . ASN A 1 223 ? 17.198  9.669   -4.359  1.00 96.37 223 A 1 
ATOM 1838 C C   . ASN A 1 223 ? 16.835  8.776   -3.153  1.00 97.27 223 A 1 
ATOM 1839 O O   . ASN A 1 223 ? 16.988  9.192   -2.014  1.00 96.50 223 A 1 
ATOM 1840 C CB  . ASN A 1 223 ? 17.637  11.094  -3.981  1.00 95.26 223 A 1 
ATOM 1841 C CG  . ASN A 1 223 ? 18.949  11.059  -3.209  1.00 91.95 223 A 1 
ATOM 1842 O OD1 . ASN A 1 223 ? 19.867  10.357  -3.579  1.00 83.60 223 A 1 
ATOM 1843 N ND2 . ASN A 1 223 ? 19.092  11.812  -2.148  1.00 81.81 223 A 1 
ATOM 1844 N N   . LEU A 1 224 ? 16.279  7.592   -3.402  1.00 97.25 224 A 1 
ATOM 1845 C CA  . LEU A 1 224 ? 15.729  6.719   -2.361  1.00 97.77 224 A 1 
ATOM 1846 C C   . LEU A 1 224 ? 16.351  5.323   -2.420  1.00 98.00 224 A 1 
ATOM 1847 O O   . LEU A 1 224 ? 16.362  4.685   -3.477  1.00 97.77 224 A 1 
ATOM 1848 C CB  . LEU A 1 224 ? 14.194  6.666   -2.534  1.00 97.72 224 A 1 
ATOM 1849 C CG  . LEU A 1 224 ? 13.442  5.968   -1.389  1.00 97.05 224 A 1 
ATOM 1850 C CD1 . LEU A 1 224 ? 13.447  6.816   -0.111  1.00 95.46 224 A 1 
ATOM 1851 C CD2 . LEU A 1 224 ? 11.978  5.749   -1.794  1.00 95.41 224 A 1 
ATOM 1852 N N   . ARG A 1 225 ? 16.812  4.823   -1.270  1.00 98.47 225 A 1 
ATOM 1853 C CA  . ARG A 1 225 ? 17.146  3.421   -1.029  1.00 98.67 225 A 1 
ATOM 1854 C C   . ARG A 1 225 ? 16.080  2.797   -0.141  1.00 98.69 225 A 1 
ATOM 1855 O O   . ARG A 1 225 ? 15.913  3.221   1.002   1.00 98.49 225 A 1 
ATOM 1856 C CB  . ARG A 1 225 ? 18.559  3.312   -0.427  1.00 98.55 225 A 1 
ATOM 1857 C CG  . ARG A 1 225 ? 18.892  1.876   0.014   1.00 98.41 225 A 1 
ATOM 1858 C CD  . ARG A 1 225 ? 20.376  1.719   0.367   1.00 98.08 225 A 1 
ATOM 1859 N NE  . ARG A 1 225 ? 21.194  1.769   -0.859  1.00 97.36 225 A 1 
ATOM 1860 C CZ  . ARG A 1 225 ? 22.492  1.634   -0.974  1.00 97.52 225 A 1 
ATOM 1861 N NH1 . ARG A 1 225 ? 23.262  1.442   0.057   1.00 94.86 225 A 1 
ATOM 1862 N NH2 . ARG A 1 225 ? 23.021  1.676   -2.156  1.00 95.01 225 A 1 
ATOM 1863 N N   . VAL A 1 226 ? 15.382  1.797   -0.647  1.00 98.58 226 A 1 
ATOM 1864 C CA  . VAL A 1 226 ? 14.416  0.992   0.095   1.00 98.66 226 A 1 
ATOM 1865 C C   . VAL A 1 226 ? 15.145  -0.219  0.667   1.00 98.73 226 A 1 
ATOM 1866 O O   . VAL A 1 226 ? 15.739  -0.982  -0.084  1.00 98.55 226 A 1 
ATOM 1867 C CB  . VAL A 1 226 ? 13.240  0.556   -0.796  1.00 98.58 226 A 1 
ATOM 1868 C CG1 . VAL A 1 226 ? 12.162  -0.151  0.031   1.00 98.16 226 A 1 
ATOM 1869 C CG2 . VAL A 1 226 ? 12.591  1.752   -1.511  1.00 98.23 226 A 1 
ATOM 1870 N N   . ILE A 1 227 ? 15.108  -0.392  1.986   1.00 98.61 227 A 1 
ATOM 1871 C CA  . ILE A 1 227 ? 15.800  -1.459  2.705   1.00 98.76 227 A 1 
ATOM 1872 C C   . ILE A 1 227 ? 14.737  -2.356  3.341   1.00 98.74 227 A 1 
ATOM 1873 O O   . ILE A 1 227 ? 14.059  -1.933  4.276   1.00 98.53 227 A 1 
ATOM 1874 C CB  . ILE A 1 227 ? 16.773  -0.859  3.744   1.00 98.72 227 A 1 
ATOM 1875 C CG1 . ILE A 1 227 ? 17.815  0.069   3.072   1.00 98.45 227 A 1 
ATOM 1876 C CG2 . ILE A 1 227 ? 17.467  -1.999  4.513   1.00 98.53 227 A 1 
ATOM 1877 C CD1 . ILE A 1 227 ? 18.648  0.900   4.050   1.00 97.83 227 A 1 
ATOM 1878 N N   . SER A 1 228 ? 14.584  -3.560  2.824   1.00 98.60 228 A 1 
ATOM 1879 C CA  . SER A 1 228 ? 13.692  -4.583  3.363   1.00 98.78 228 A 1 
ATOM 1880 C C   . SER A 1 228 ? 14.445  -5.394  4.408   1.00 98.70 228 A 1 
ATOM 1881 O O   . SER A 1 228 ? 15.346  -6.162  4.064   1.00 98.38 228 A 1 
ATOM 1882 C CB  . SER A 1 228 ? 13.172  -5.471  2.229   1.00 98.60 228 A 1 
ATOM 1883 O OG  . SER A 1 228 ? 12.263  -6.421  2.749   1.00 96.50 228 A 1 
ATOM 1884 N N   . LEU A 1 229 ? 14.095  -5.214  5.685   1.00 98.69 229 A 1 
ATOM 1885 C CA  . LEU A 1 229 ? 14.655  -5.974  6.790   1.00 98.55 229 A 1 
ATOM 1886 C C   . LEU A 1 229 ? 13.741  -7.144  7.152   1.00 98.41 229 A 1 
ATOM 1887 O O   . LEU A 1 229 ? 12.530  -6.976  7.292   1.00 97.96 229 A 1 
ATOM 1888 C CB  . LEU A 1 229 ? 14.893  -5.086  8.017   1.00 98.35 229 A 1 
ATOM 1889 C CG  . LEU A 1 229 ? 15.918  -3.954  7.811   1.00 97.67 229 A 1 
ATOM 1890 C CD1 . LEU A 1 229 ? 16.130  -3.225  9.131   1.00 96.68 229 A 1 
ATOM 1891 C CD2 . LEU A 1 229 ? 17.276  -4.465  7.333   1.00 96.53 229 A 1 
ATOM 1892 N N   . ASN A 1 230 ? 14.346  -8.306  7.397   1.00 98.49 230 A 1 
ATOM 1893 C CA  . ASN A 1 230 ? 13.661  -9.392  8.070   1.00 98.30 230 A 1 
ATOM 1894 C C   . ASN A 1 230 ? 13.580  -9.072  9.569   1.00 98.28 230 A 1 
ATOM 1895 O O   . ASN A 1 230 ? 14.544  -9.251  10.311  1.00 97.69 230 A 1 
ATOM 1896 C CB  . ASN A 1 230 ? 14.382  -10.700 7.767   1.00 98.14 230 A 1 
ATOM 1897 C CG  . ASN A 1 230 ? 13.681  -11.890 8.380   1.00 98.01 230 A 1 
ATOM 1898 O OD1 . ASN A 1 230 ? 12.688  -11.783 9.099   1.00 96.31 230 A 1 
ATOM 1899 N ND2 . ASN A 1 230 ? 14.192  -13.060 8.116   1.00 95.71 230 A 1 
ATOM 1900 N N   . SER A 1 231 ? 12.435  -8.542  9.998   1.00 98.11 231 A 1 
ATOM 1901 C CA  . SER A 1 231 ? 12.201  -8.172  11.398  1.00 97.82 231 A 1 
ATOM 1902 C C   . SER A 1 231 ? 11.568  -9.287  12.226  1.00 97.69 231 A 1 
ATOM 1903 O O   . SER A 1 231 ? 11.596  -9.235  13.453  1.00 96.73 231 A 1 
ATOM 1904 C CB  . SER A 1 231 ? 11.368  -6.903  11.448  1.00 97.45 231 A 1 
ATOM 1905 O OG  . SER A 1 231 ? 10.102  -7.100  10.870  1.00 96.26 231 A 1 
ATOM 1906 N N   . VAL A 1 232 ? 11.050  -10.332 11.572  1.00 97.89 232 A 1 
ATOM 1907 C CA  . VAL A 1 232 ? 10.429  -11.488 12.234  1.00 97.56 232 A 1 
ATOM 1908 C C   . VAL A 1 232 ? 11.441  -12.227 13.112  1.00 97.22 232 A 1 
ATOM 1909 O O   . VAL A 1 232 ? 11.110  -12.669 14.213  1.00 96.54 232 A 1 
ATOM 1910 C CB  . VAL A 1 232 ? 9.816   -12.437 11.190  1.00 97.34 232 A 1 
ATOM 1911 C CG1 . VAL A 1 232 ? 9.102   -13.622 11.852  1.00 96.45 232 A 1 
ATOM 1912 C CG2 . VAL A 1 232 ? 8.786   -11.702 10.311  1.00 96.53 232 A 1 
ATOM 1913 N N   . ILE A 1 233 ? 12.709  -12.276 12.685  1.00 97.48 233 A 1 
ATOM 1914 C CA  . ILE A 1 233 ? 13.800  -12.927 13.421  1.00 97.39 233 A 1 
ATOM 1915 C C   . ILE A 1 233 ? 14.096  -12.286 14.788  1.00 97.01 233 A 1 
ATOM 1916 O O   . ILE A 1 233 ? 14.696  -12.937 15.639  1.00 96.36 233 A 1 
ATOM 1917 C CB  . ILE A 1 233 ? 15.079  -13.010 12.559  1.00 97.47 233 A 1 
ATOM 1918 C CG1 . ILE A 1 233 ? 15.701  -11.624 12.297  1.00 97.05 233 A 1 
ATOM 1919 C CG2 . ILE A 1 233 ? 14.781  -13.768 11.250  1.00 96.64 233 A 1 
ATOM 1920 C CD1 . ILE A 1 233 ? 16.936  -11.625 11.391  1.00 96.19 233 A 1 
ATOM 1921 N N   . TYR A 1 234 ? 13.653  -11.056 15.022  1.00 96.99 234 A 1 
ATOM 1922 C CA  . TYR A 1 234 ? 13.836  -10.318 16.275  1.00 96.67 234 A 1 
ATOM 1923 C C   . TYR A 1 234 ? 12.642  -10.421 17.236  1.00 95.92 234 A 1 
ATOM 1924 O O   . TYR A 1 234 ? 12.700  -9.912  18.362  1.00 94.94 234 A 1 
ATOM 1925 C CB  . TYR A 1 234 ? 14.146  -8.855  15.944  1.00 97.03 234 A 1 
ATOM 1926 C CG  . TYR A 1 234 ? 15.314  -8.627  14.996  1.00 97.27 234 A 1 
ATOM 1927 C CD1 . TYR A 1 234 ? 16.488  -9.395  15.117  1.00 96.44 234 A 1 
ATOM 1928 C CD2 . TYR A 1 234 ? 15.232  -7.623  14.017  1.00 96.43 234 A 1 
ATOM 1929 C CE1 . TYR A 1 234 ? 17.572  -9.165  14.252  1.00 96.05 234 A 1 
ATOM 1930 C CE2 . TYR A 1 234 ? 16.324  -7.383  13.153  1.00 96.05 234 A 1 
ATOM 1931 C CZ  . TYR A 1 234 ? 17.495  -8.161  13.274  1.00 96.52 234 A 1 
ATOM 1932 O OH  . TYR A 1 234 ? 18.553  -7.941  12.462  1.00 95.77 234 A 1 
ATOM 1933 N N   . SER A 1 235 ? 11.544  -11.037 16.800  1.00 95.33 235 A 1 
ATOM 1934 C CA  . SER A 1 235 ? 10.289  -11.095 17.549  1.00 94.76 235 A 1 
ATOM 1935 C C   . SER A 1 235 ? 10.415  -11.910 18.842  1.00 94.52 235 A 1 
ATOM 1936 O O   . SER A 1 235 ? 10.980  -13.004 18.855  1.00 93.85 235 A 1 
ATOM 1937 C CB  . SER A 1 235 ? 9.181   -11.688 16.672  1.00 94.18 235 A 1 
ATOM 1938 O OG  . SER A 1 235 ? 7.965   -11.726 17.385  1.00 90.95 235 A 1 
ATOM 1939 N N   . LYS A 1 236 ? 9.766   -11.436 19.907  1.00 93.35 236 A 1 
ATOM 1940 C CA  . LYS A 1 236 ? 9.570   -12.179 21.165  1.00 92.84 236 A 1 
ATOM 1941 C C   . LYS A 1 236 ? 8.670   -13.421 21.030  1.00 93.06 236 A 1 
ATOM 1942 O O   . LYS A 1 236 ? 8.492   -14.151 22.002  1.00 92.00 236 A 1 
ATOM 1943 C CB  . LYS A 1 236 ? 9.033   -11.238 22.265  1.00 92.06 236 A 1 
ATOM 1944 C CG  . LYS A 1 236 ? 10.137  -10.315 22.794  1.00 89.94 236 A 1 
ATOM 1945 C CD  . LYS A 1 236 ? 9.650   -9.382  23.929  1.00 86.72 236 A 1 
ATOM 1946 C CE  . LYS A 1 236 ? 10.858  -8.601  24.450  1.00 82.60 236 A 1 
ATOM 1947 N NZ  . LYS A 1 236 ? 10.505  -7.462  25.338  1.00 74.84 236 A 1 
ATOM 1948 N N   . ARG A 1 237 ? 8.111   -13.680 19.842  1.00 92.81 237 A 1 
ATOM 1949 C CA  . ARG A 1 237 ? 7.451   -14.952 19.504  1.00 92.50 237 A 1 
ATOM 1950 C C   . ARG A 1 237 ? 8.435   -16.062 19.121  1.00 93.21 237 A 1 
ATOM 1951 O O   . ARG A 1 237 ? 8.030   -17.210 18.999  1.00 92.07 237 A 1 
ATOM 1952 C CB  . ARG A 1 237 ? 6.427   -14.719 18.379  1.00 91.69 237 A 1 
ATOM 1953 C CG  . ARG A 1 237 ? 5.303   -13.748 18.759  1.00 89.32 237 A 1 
ATOM 1954 C CD  . ARG A 1 237 ? 4.413   -14.302 19.876  1.00 84.18 237 A 1 
ATOM 1955 N NE  . ARG A 1 237 ? 3.236   -13.453 20.090  1.00 78.89 237 A 1 
ATOM 1956 C CZ  . ARG A 1 237 ? 2.042   -13.839 20.492  1.00 71.79 237 A 1 
ATOM 1957 N NH1 . ARG A 1 237 ? 1.792   -15.083 20.846  1.00 67.42 237 A 1 
ATOM 1958 N NH2 . ARG A 1 237 ? 1.073   -12.984 20.530  1.00 66.89 237 A 1 
ATOM 1959 N N   . ARG A 1 238 ? 9.724   -15.735 18.989  1.00 93.77 238 A 1 
ATOM 1960 C CA  . ARG A 1 238 ? 10.834  -16.670 18.768  1.00 94.43 238 A 1 
ATOM 1961 C C   . ARG A 1 238 ? 11.694  -16.796 20.027  1.00 94.52 238 A 1 
ATOM 1962 O O   . ARG A 1 238 ? 11.653  -15.938 20.911  1.00 93.30 238 A 1 
ATOM 1963 C CB  . ARG A 1 238 ? 11.655  -16.194 17.568  1.00 94.65 238 A 1 
ATOM 1964 C CG  . ARG A 1 238 ? 10.820  -16.171 16.269  1.00 93.38 238 A 1 
ATOM 1965 C CD  . ARG A 1 238 ? 11.641  -15.712 15.063  1.00 92.87 238 A 1 
ATOM 1966 N NE  . ARG A 1 238 ? 12.789  -16.595 14.798  1.00 91.77 238 A 1 
ATOM 1967 C CZ  . ARG A 1 238 ? 13.295  -16.916 13.619  1.00 92.89 238 A 1 
ATOM 1968 N NH1 . ARG A 1 238 ? 12.833  -16.475 12.494  1.00 88.81 238 A 1 
ATOM 1969 N NH2 . ARG A 1 238 ? 14.295  -17.709 13.566  1.00 88.09 238 A 1 
ATOM 1970 N N   . ASN A 1 239 ? 12.514  -17.831 20.096  1.00 94.25 239 A 1 
ATOM 1971 C CA  . ASN A 1 239 ? 13.523  -17.955 21.151  1.00 94.21 239 A 1 
ATOM 1972 C C   . ASN A 1 239 ? 14.636  -16.927 20.945  1.00 94.87 239 A 1 
ATOM 1973 O O   . ASN A 1 239 ? 15.111  -16.733 19.825  1.00 93.11 239 A 1 
ATOM 1974 C CB  . ASN A 1 239 ? 14.070  -19.394 21.184  1.00 93.29 239 A 1 
ATOM 1975 C CG  . ASN A 1 239 ? 13.031  -20.403 21.639  1.00 88.94 239 A 1 
ATOM 1976 O OD1 . ASN A 1 239 ? 12.151  -20.117 22.419  1.00 81.41 239 A 1 
ATOM 1977 N ND2 . ASN A 1 239 ? 13.114  -21.624 21.164  1.00 80.59 239 A 1 
ATOM 1978 N N   . LEU A 1 240 ? 15.065  -16.271 22.015  1.00 91.21 240 A 1 
ATOM 1979 C CA  . LEU A 1 240 ? 16.170  -15.313 21.967  1.00 91.49 240 A 1 
ATOM 1980 C C   . LEU A 1 240 ? 17.480  -16.016 21.587  1.00 91.49 240 A 1 
ATOM 1981 O O   . LEU A 1 240 ? 17.864  -17.003 22.202  1.00 89.17 240 A 1 
ATOM 1982 C CB  . LEU A 1 240 ? 16.288  -14.589 23.321  1.00 90.36 240 A 1 
ATOM 1983 C CG  . LEU A 1 240 ? 17.472  -13.604 23.429  1.00 90.46 240 A 1 
ATOM 1984 C CD1 . LEU A 1 240 ? 17.405  -12.487 22.387  1.00 88.41 240 A 1 
ATOM 1985 C CD2 . LEU A 1 240 ? 17.468  -12.954 24.812  1.00 87.86 240 A 1 
ATOM 1986 N N   . THR A 1 241 ? 18.179  -15.447 20.613  1.00 91.28 241 A 1 
ATOM 1987 C CA  . THR A 1 241 ? 19.574  -15.762 20.310  1.00 90.68 241 A 1 
ATOM 1988 C C   . THR A 1 241 ? 20.352  -14.450 20.245  1.00 92.00 241 A 1 
ATOM 1989 O O   . THR A 1 241 ? 20.084  -13.619 19.387  1.00 90.33 241 A 1 
ATOM 1990 C CB  . THR A 1 241 ? 19.699  -16.545 18.997  1.00 88.38 241 A 1 
ATOM 1991 O OG1 . THR A 1 241 ? 18.988  -17.760 19.097  1.00 83.03 241 A 1 
ATOM 1992 C CG2 . THR A 1 241 ? 21.141  -16.908 18.661  1.00 82.71 241 A 1 
ATOM 1993 N N   . GLU A 1 242 ? 21.286  -14.259 21.170  1.00 89.62 242 A 1 
ATOM 1994 C CA  . GLU A 1 242 ? 22.063  -13.029 21.295  1.00 91.15 242 A 1 
ATOM 1995 C C   . GLU A 1 242 ? 23.242  -13.005 20.303  1.00 90.98 242 A 1 
ATOM 1996 O O   . GLU A 1 242 ? 24.406  -13.174 20.665  1.00 87.31 242 A 1 
ATOM 1997 C CB  . GLU A 1 242 ? 22.508  -12.817 22.754  1.00 90.63 242 A 1 
ATOM 1998 C CG  . GLU A 1 242 ? 21.316  -12.599 23.697  1.00 90.08 242 A 1 
ATOM 1999 C CD  . GLU A 1 242 ? 21.739  -12.145 25.108  1.00 89.61 242 A 1 
ATOM 2000 O OE1 . GLU A 1 242 ? 20.857  -11.587 25.811  1.00 82.71 242 A 1 
ATOM 2001 O OE2 . GLU A 1 242 ? 22.913  -12.353 25.482  1.00 85.81 242 A 1 
ATOM 2002 N N   . SER A 1 243 ? 22.932  -12.809 19.021  1.00 93.64 243 A 1 
ATOM 2003 C CA  . SER A 1 243 ? 23.924  -12.688 17.947  1.00 93.75 243 A 1 
ATOM 2004 C C   . SER A 1 243 ? 23.455  -11.722 16.853  1.00 95.27 243 A 1 
ATOM 2005 O O   . SER A 1 243 ? 22.308  -11.274 16.850  1.00 93.55 243 A 1 
ATOM 2006 C CB  . SER A 1 243 ? 24.243  -14.074 17.368  1.00 91.30 243 A 1 
ATOM 2007 O OG  . SER A 1 243 ? 23.123  -14.653 16.738  1.00 88.48 243 A 1 
ATOM 2008 N N   . ASP A 1 244 ? 24.334  -11.389 15.902  1.00 94.80 244 A 1 
ATOM 2009 C CA  . ASP A 1 244 ? 23.938  -10.761 14.641  1.00 95.90 244 A 1 
ATOM 2010 C C   . ASP A 1 244 ? 23.323  -11.831 13.727  1.00 96.33 244 A 1 
ATOM 2011 O O   . ASP A 1 244 ? 24.019  -12.510 12.968  1.00 94.91 244 A 1 
ATOM 2012 C CB  . ASP A 1 244 ? 25.132  -10.053 13.998  1.00 95.39 244 A 1 
ATOM 2013 C CG  . ASP A 1 244 ? 24.765  -9.314  12.707  1.00 96.08 244 A 1 
ATOM 2014 O OD1 . ASP A 1 244 ? 23.563  -9.227  12.362  1.00 94.57 244 A 1 
ATOM 2015 O OD2 . ASP A 1 244 ? 25.697  -8.805  12.041  1.00 94.33 244 A 1 
ATOM 2016 N N   . LEU A 1 245 ? 22.011  -12.016 13.855  1.00 96.36 245 A 1 
ATOM 2017 C CA  . LEU A 1 245 ? 21.274  -13.059 13.154  1.00 96.36 245 A 1 
ATOM 2018 C C   . LEU A 1 245 ? 21.426  -12.896 11.641  1.00 97.03 245 A 1 
ATOM 2019 O O   . LEU A 1 245 ? 21.088  -11.851 11.079  1.00 96.54 245 A 1 
ATOM 2020 C CB  . LEU A 1 245 ? 19.797  -13.051 13.574  1.00 95.61 245 A 1 
ATOM 2021 C CG  . LEU A 1 245 ? 19.548  -13.345 15.066  1.00 93.72 245 A 1 
ATOM 2022 C CD1 . LEU A 1 245 ? 18.053  -13.290 15.355  1.00 90.92 245 A 1 
ATOM 2023 C CD2 . LEU A 1 245 ? 20.063  -14.723 15.467  1.00 91.22 245 A 1 
ATOM 2024 N N   . TYR A 1 246 ? 21.962  -13.931 11.001  1.00 97.23 246 A 1 
ATOM 2025 C CA  . TYR A 1 246 ? 22.251  -13.969 9.562   1.00 97.58 246 A 1 
ATOM 2026 C C   . TYR A 1 246 ? 23.174  -12.840 9.055   1.00 97.92 246 A 1 
ATOM 2027 O O   . TYR A 1 246 ? 23.330  -12.672 7.847   1.00 96.98 246 A 1 
ATOM 2028 C CB  . TYR A 1 246 ? 20.935  -14.093 8.775   1.00 97.27 246 A 1 
ATOM 2029 C CG  . TYR A 1 246 ? 20.027  -15.190 9.300   1.00 97.21 246 A 1 
ATOM 2030 C CD1 . TYR A 1 246 ? 20.388  -16.537 9.098   1.00 95.91 246 A 1 
ATOM 2031 C CD2 . TYR A 1 246 ? 18.871  -14.879 10.037  1.00 96.04 246 A 1 
ATOM 2032 C CE1 . TYR A 1 246 ? 19.614  -17.571 9.649   1.00 95.18 246 A 1 
ATOM 2033 C CE2 . TYR A 1 246 ? 18.091  -15.912 10.589  1.00 95.20 246 A 1 
ATOM 2034 C CZ  . TYR A 1 246 ? 18.469  -17.256 10.401  1.00 95.58 246 A 1 
ATOM 2035 O OH  . TYR A 1 246 ? 17.750  -18.260 10.951  1.00 94.42 246 A 1 
ATOM 2036 N N   . GLY A 1 247 ? 23.815  -12.079 9.947   1.00 97.28 247 A 1 
ATOM 2037 C CA  . GLY A 1 247 ? 24.641  -10.916 9.620   1.00 97.73 247 A 1 
ATOM 2038 C C   . GLY A 1 247 ? 23.847  -9.679  9.197   1.00 98.22 247 A 1 
ATOM 2039 O O   . GLY A 1 247 ? 24.407  -8.793  8.556   1.00 97.92 247 A 1 
ATOM 2040 N N   . GLN A 1 248 ? 22.549  -9.611  9.502   1.00 98.02 248 A 1 
ATOM 2041 C CA  . GLN A 1 248 ? 21.675  -8.520  9.064   1.00 98.23 248 A 1 
ATOM 2042 C C   . GLN A 1 248 ? 22.095  -7.154  9.625   1.00 98.45 248 A 1 
ATOM 2043 O O   . GLN A 1 248 ? 22.052  -6.168  8.894   1.00 98.38 248 A 1 
ATOM 2044 C CB  . GLN A 1 248 ? 20.206  -8.833  9.425   1.00 97.97 248 A 1 
ATOM 2045 C CG  . GLN A 1 248 ? 19.250  -7.735  8.935   1.00 97.48 248 A 1 
ATOM 2046 C CD  . GLN A 1 248 ? 17.777  -8.121  9.019   1.00 98.10 248 A 1 
ATOM 2047 O OE1 . GLN A 1 248 ? 17.159  -8.452  8.026   1.00 93.91 248 A 1 
ATOM 2048 N NE2 . GLN A 1 248 ? 17.158  -8.066  10.169  1.00 93.93 248 A 1 
ATOM 2049 N N   . ILE A 1 249 ? 22.522  -7.066  10.878  1.00 98.18 249 A 1 
ATOM 2050 C CA  . ILE A 1 249 ? 22.930  -5.811  11.517  1.00 98.02 249 A 1 
ATOM 2051 C C   . ILE A 1 249 ? 24.239  -5.285  10.905  1.00 98.17 249 A 1 
ATOM 2052 O O   . ILE A 1 249 ? 24.314  -4.116  10.537  1.00 97.84 249 A 1 
ATOM 2053 C CB  . ILE A 1 249 ? 23.047  -5.988  13.045  1.00 97.72 249 A 1 
ATOM 2054 C CG1 . ILE A 1 249 ? 21.683  -6.365  13.677  1.00 96.58 249 A 1 
ATOM 2055 C CG2 . ILE A 1 249 ? 23.623  -4.737  13.718  1.00 96.98 249 A 1 
ATOM 2056 C CD1 . ILE A 1 249 ? 20.568  -5.323  13.539  1.00 93.61 249 A 1 
ATOM 2057 N N   . SER A 1 250 ? 25.228  -6.148  10.732  1.00 98.07 250 A 1 
ATOM 2058 C CA  . SER A 1 250 ? 26.489  -5.786  10.065  1.00 97.94 250 A 1 
ATOM 2059 C C   . SER A 1 250 ? 26.258  -5.346  8.619   1.00 98.08 250 A 1 
ATOM 2060 O O   . SER A 1 250 ? 26.825  -4.356  8.163   1.00 97.59 250 A 1 
ATOM 2061 C CB  . SER A 1 250 ? 27.456  -6.978  10.070  1.00 97.59 250 A 1 
ATOM 2062 O OG  . SER A 1 250 ? 27.770  -7.353  11.385  1.00 85.70 250 A 1 
ATOM 2063 N N   . TRP A 1 251 ? 25.383  -6.038  7.902   1.00 98.18 251 A 1 
ATOM 2064 C CA  . TRP A 1 251 ? 24.981  -5.668  6.550   1.00 98.33 251 A 1 
ATOM 2065 C C   . TRP A 1 251 ? 24.256  -4.317  6.532   1.00 98.45 251 A 1 
ATOM 2066 O O   . TRP A 1 251 ? 24.634  -3.447  5.748   1.00 98.20 251 A 1 
ATOM 2067 C CB  . TRP A 1 251 ? 24.119  -6.781  5.960   1.00 98.46 251 A 1 
ATOM 2068 C CG  . TRP A 1 251 ? 23.485  -6.435  4.657   1.00 98.50 251 A 1 
ATOM 2069 C CD1 . TRP A 1 251 ? 24.036  -6.600  3.433   1.00 98.23 251 A 1 
ATOM 2070 C CD2 . TRP A 1 251 ? 22.159  -5.866  4.428   1.00 98.52 251 A 1 
ATOM 2071 N NE1 . TRP A 1 251 ? 23.145  -6.192  2.461   1.00 98.12 251 A 1 
ATOM 2072 C CE2 . TRP A 1 251 ? 21.970  -5.740  3.015   1.00 98.33 251 A 1 
ATOM 2073 C CE3 . TRP A 1 251 ? 21.098  -5.468  5.271   1.00 98.35 251 A 1 
ATOM 2074 C CZ2 . TRP A 1 251 ? 20.776  -5.257  2.471   1.00 98.21 251 A 1 
ATOM 2075 C CZ3 . TRP A 1 251 ? 19.906  -4.973  4.727   1.00 98.13 251 A 1 
ATOM 2076 C CH2 . TRP A 1 251 ? 19.730  -4.874  3.335   1.00 98.01 251 A 1 
ATOM 2077 N N   . LEU A 1 252 ? 23.284  -4.101  7.415   1.00 98.14 252 A 1 
ATOM 2078 C CA  . LEU A 1 252 ? 22.534  -2.853  7.526   1.00 98.02 252 A 1 
ATOM 2079 C C   . LEU A 1 252 ? 23.464  -1.665  7.761   1.00 97.94 252 A 1 
ATOM 2080 O O   . LEU A 1 252 ? 23.364  -0.666  7.054   1.00 97.50 252 A 1 
ATOM 2081 C CB  . LEU A 1 252 ? 21.485  -2.976  8.649   1.00 98.04 252 A 1 
ATOM 2082 C CG  . LEU A 1 252 ? 20.666  -1.697  8.883   1.00 97.47 252 A 1 
ATOM 2083 C CD1 . LEU A 1 252 ? 19.821  -1.311  7.667   1.00 96.24 252 A 1 
ATOM 2084 C CD2 . LEU A 1 252 ? 19.720  -1.889  10.072  1.00 96.27 252 A 1 
ATOM 2085 N N   . LYS A 1 253 ? 24.427  -1.797  8.673   1.00 97.90 253 A 1 
ATOM 2086 C CA  . LYS A 1 253 ? 25.438  -0.762  8.927   1.00 97.42 253 A 1 
ATOM 2087 C C   . LYS A 1 253 ? 26.184  -0.360  7.654   1.00 97.33 253 A 1 
ATOM 2088 O O   . LYS A 1 253 ? 26.359  0.827   7.393   1.00 96.34 253 A 1 
ATOM 2089 C CB  . LYS A 1 253 ? 26.383  -1.260  10.030  1.00 96.67 253 A 1 
ATOM 2090 C CG  . LYS A 1 253 ? 27.442  -0.203  10.374  1.00 91.47 253 A 1 
ATOM 2091 C CD  . LYS A 1 253 ? 28.228  -0.590  11.628  1.00 88.35 253 A 1 
ATOM 2092 C CE  . LYS A 1 253 ? 29.293  0.493   11.845  1.00 79.94 253 A 1 
ATOM 2093 N NZ  . LYS A 1 253 ? 29.685  0.619   13.271  1.00 71.48 253 A 1 
ATOM 2094 N N   . ASN A 1 254 ? 26.575  -1.327  6.833   1.00 97.73 254 A 1 
ATOM 2095 C CA  . ASN A 1 254 ? 27.304  -1.073  5.587   1.00 97.46 254 A 1 
ATOM 2096 C C   . ASN A 1 254 ? 26.420  -0.393  4.529   1.00 97.58 254 A 1 
ATOM 2097 O O   . ASN A 1 254 ? 26.837  0.595   3.926   1.00 96.20 254 A 1 
ATOM 2098 C CB  . ASN A 1 254 ? 27.873  -2.405  5.065   1.00 96.93 254 A 1 
ATOM 2099 C CG  . ASN A 1 254 ? 28.991  -2.950  5.928   1.00 88.09 254 A 1 
ATOM 2100 O OD1 . ASN A 1 254 ? 29.691  -2.242  6.630   1.00 77.13 254 A 1 
ATOM 2101 N ND2 . ASN A 1 254 ? 29.220  -4.240  5.885   1.00 74.60 254 A 1 
ATOM 2102 N N   . ILE A 1 255 ? 25.208  -0.873  4.310   1.00 97.72 255 A 1 
ATOM 2103 C CA  . ILE A 1 255 ? 24.325  -0.343  3.252   1.00 97.43 255 A 1 
ATOM 2104 C C   . ILE A 1 255 ? 23.664  0.993   3.628   1.00 97.77 255 A 1 
ATOM 2105 O O   . ILE A 1 255 ? 23.287  1.749   2.739   1.00 96.99 255 A 1 
ATOM 2106 C CB  . ILE A 1 255 ? 23.314  -1.399  2.758   1.00 96.42 255 A 1 
ATOM 2107 C CG1 . ILE A 1 255 ? 22.304  -1.898  3.807   1.00 92.14 255 A 1 
ATOM 2108 C CG2 . ILE A 1 255 ? 24.071  -2.604  2.178   1.00 90.03 255 A 1 
ATOM 2109 C CD1 . ILE A 1 255 ? 21.138  -0.957  4.045   1.00 87.86 255 A 1 
ATOM 2110 N N   . MET A 1 256 ? 23.604  1.329   4.919   1.00 97.58 256 A 1 
ATOM 2111 C CA  . MET A 1 256 ? 23.205  2.648   5.410   1.00 97.09 256 A 1 
ATOM 2112 C C   . MET A 1 256 ? 24.242  3.731   5.067   1.00 96.51 256 A 1 
ATOM 2113 O O   . MET A 1 256 ? 23.872  4.903   4.991   1.00 94.18 256 A 1 
ATOM 2114 C CB  . MET A 1 256 ? 22.959  2.599   6.929   1.00 96.24 256 A 1 
ATOM 2115 C CG  . MET A 1 256 ? 21.627  1.927   7.284   1.00 92.97 256 A 1 
ATOM 2116 S SD  . MET A 1 256 ? 20.138  2.865   6.846   1.00 92.91 256 A 1 
ATOM 2117 C CE  . MET A 1 256 ? 20.205  4.188   8.087   1.00 86.29 256 A 1 
ATOM 2118 N N   . ASN A 1 257 ? 25.509  3.371   4.801   1.00 96.75 257 A 1 
ATOM 2119 C CA  . ASN A 1 257 ? 26.515  4.309   4.301   1.00 96.10 257 A 1 
ATOM 2120 C C   . ASN A 1 257 ? 26.278  4.627   2.811   1.00 96.45 257 A 1 
ATOM 2121 O O   . ASN A 1 257 ? 26.893  4.054   1.919   1.00 94.66 257 A 1 
ATOM 2122 C CB  . ASN A 1 257 ? 27.919  3.770   4.601   1.00 94.63 257 A 1 
ATOM 2123 C CG  . ASN A 1 257 ? 28.969  4.819   4.286   1.00 86.48 257 A 1 
ATOM 2124 O OD1 . ASN A 1 257 ? 28.731  6.016   4.308   1.00 78.93 257 A 1 
ATOM 2125 N ND2 . ASN A 1 257 ? 30.182  4.415   3.995   1.00 77.29 257 A 1 
ATOM 2126 N N   . THR A 1 258 ? 25.333  5.535   2.533   1.00 95.87 258 A 1 
ATOM 2127 C CA  . THR A 1 258 ? 24.873  5.900   1.192   1.00 96.53 258 A 1 
ATOM 2128 C C   . THR A 1 258 ? 24.467  7.369   1.126   1.00 96.41 258 A 1 
ATOM 2129 O O   . THR A 1 258 ? 24.045  7.945   2.132   1.00 95.23 258 A 1 
ATOM 2130 C CB  . THR A 1 258 ? 23.699  4.986   0.772   1.00 96.76 258 A 1 
ATOM 2131 O OG1 . THR A 1 258 ? 23.309  5.259   -0.552  1.00 95.53 258 A 1 
ATOM 2132 C CG2 . THR A 1 258 ? 22.447  5.125   1.650   1.00 95.33 258 A 1 
ATOM 2133 N N   . GLU A 1 259 ? 24.553  7.969   -0.059  1.00 96.27 259 A 1 
ATOM 2134 C CA  . GLU A 1 259 ? 24.031  9.306   -0.362  1.00 95.89 259 A 1 
ATOM 2135 C C   . GLU A 1 259 ? 22.506  9.316   -0.597  1.00 96.51 259 A 1 
ATOM 2136 O O   . GLU A 1 259 ? 21.873  10.376  -0.631  1.00 94.95 259 A 1 
ATOM 2137 C CB  . GLU A 1 259 ? 24.749  9.865   -1.599  1.00 94.64 259 A 1 
ATOM 2138 C CG  . GLU A 1 259 ? 26.275  10.014  -1.415  1.00 86.59 259 A 1 
ATOM 2139 C CD  . GLU A 1 259 ? 26.632  10.867  -0.194  1.00 77.04 259 A 1 
ATOM 2140 O OE1 . GLU A 1 259 ? 27.461  10.403  0.611   1.00 68.19 259 A 1 
ATOM 2141 O OE2 . GLU A 1 259 ? 26.041  11.954  -0.064  1.00 69.51 259 A 1 
ATOM 2142 N N   . TYR A 1 260 ? 21.902  8.151   -0.775  1.00 97.61 260 A 1 
ATOM 2143 C CA  . TYR A 1 260 ? 20.456  8.034   -0.870  1.00 97.88 260 A 1 
ATOM 2144 C C   . TYR A 1 260 ? 19.795  8.285   0.486   1.00 97.82 260 A 1 
ATOM 2145 O O   . TYR A 1 260 ? 20.326  7.896   1.531   1.00 97.09 260 A 1 
ATOM 2146 C CB  . TYR A 1 260 ? 20.046  6.652   -1.404  1.00 97.71 260 A 1 
ATOM 2147 C CG  . TYR A 1 260 ? 20.438  6.400   -2.844  1.00 97.72 260 A 1 
ATOM 2148 C CD1 . TYR A 1 260 ? 19.835  7.145   -3.873  1.00 96.39 260 A 1 
ATOM 2149 C CD2 . TYR A 1 260 ? 21.389  5.415   -3.167  1.00 96.46 260 A 1 
ATOM 2150 C CE1 . TYR A 1 260 ? 20.197  6.931   -5.207  1.00 95.59 260 A 1 
ATOM 2151 C CE2 . TYR A 1 260 ? 21.756  5.197   -4.511  1.00 95.81 260 A 1 
ATOM 2152 C CZ  . TYR A 1 260 ? 21.163  5.962   -5.534  1.00 96.30 260 A 1 
ATOM 2153 O OH  . TYR A 1 260 ? 21.522  5.770   -6.830  1.00 94.99 260 A 1 
ATOM 2154 N N   . LYS A 1 261 ? 18.610  8.869   0.454   1.00 97.62 261 A 1 
ATOM 2155 C CA  . LYS A 1 261 ? 17.698  8.808   1.592   1.00 97.94 261 A 1 
ATOM 2156 C C   . LYS A 1 261 ? 17.278  7.361   1.818   1.00 98.25 261 A 1 
ATOM 2157 O O   . LYS A 1 261 ? 17.008  6.639   0.854   1.00 98.00 261 A 1 
ATOM 2158 C CB  . LYS A 1 261 ? 16.473  9.680   1.354   1.00 97.64 261 A 1 
ATOM 2159 C CG  . LYS A 1 261 ? 16.836  11.169  1.425   1.00 95.49 261 A 1 
ATOM 2160 C CD  . LYS A 1 261 ? 15.546  11.976  1.437   1.00 91.27 261 A 1 
ATOM 2161 C CE  . LYS A 1 261 ? 15.811  13.447  1.677   1.00 87.01 261 A 1 
ATOM 2162 N NZ  . LYS A 1 261 ? 14.517  14.138  1.907   1.00 79.03 261 A 1 
ATOM 2163 N N   . THR A 1 262 ? 17.213  6.965   3.075   1.00 98.26 262 A 1 
ATOM 2164 C CA  . THR A 1 262 ? 16.949  5.587   3.454   1.00 98.28 262 A 1 
ATOM 2165 C C   . THR A 1 262 ? 15.518  5.397   3.936   1.00 98.25 262 A 1 
ATOM 2166 O O   . THR A 1 262 ? 15.051  6.080   4.852   1.00 97.80 262 A 1 
ATOM 2167 C CB  . THR A 1 262 ? 17.959  5.094   4.494   1.00 97.92 262 A 1 
ATOM 2168 O OG1 . THR A 1 262 ? 18.044  5.999   5.567   1.00 95.09 262 A 1 
ATOM 2169 C CG2 . THR A 1 262 ? 19.362  4.958   3.884   1.00 94.75 262 A 1 
ATOM 2170 N N   . LEU A 1 263 ? 14.825  4.457   3.320   1.00 98.48 263 A 1 
ATOM 2171 C CA  . LEU A 1 263 ? 13.507  3.972   3.717   1.00 98.51 263 A 1 
ATOM 2172 C C   . LEU A 1 263 ? 13.657  2.541   4.242   1.00 98.68 263 A 1 
ATOM 2173 O O   . LEU A 1 263 ? 13.946  1.633   3.459   1.00 98.43 263 A 1 
ATOM 2174 C CB  . LEU A 1 263 ? 12.555  4.069   2.507   1.00 98.46 263 A 1 
ATOM 2175 C CG  . LEU A 1 263 ? 11.228  3.314   2.691   1.00 97.95 263 A 1 
ATOM 2176 C CD1 . LEU A 1 263 ? 10.448  3.816   3.896   1.00 96.85 263 A 1 
ATOM 2177 C CD2 . LEU A 1 263 ? 10.350  3.491   1.450   1.00 96.69 263 A 1 
ATOM 2178 N N   . ILE A 1 264 ? 13.438  2.346   5.534   1.00 98.56 264 A 1 
ATOM 2179 C CA  . ILE A 1 264 ? 13.476  1.022   6.153   1.00 98.46 264 A 1 
ATOM 2180 C C   . ILE A 1 264 ? 12.064  0.438   6.203   1.00 98.58 264 A 1 
ATOM 2181 O O   . ILE A 1 264 ? 11.137  1.092   6.677   1.00 98.13 264 A 1 
ATOM 2182 C CB  . ILE A 1 264 ? 14.110  1.072   7.558   1.00 97.89 264 A 1 
ATOM 2183 C CG1 . ILE A 1 264 ? 15.418  1.889   7.652   1.00 95.60 264 A 1 
ATOM 2184 C CG2 . ILE A 1 264 ? 14.340  -0.358  8.060   1.00 97.14 264 A 1 
ATOM 2185 C CD1 . ILE A 1 264 ? 16.593  1.353   6.850   1.00 88.21 264 A 1 
ATOM 2186 N N   . LEU A 1 265 ? 11.929  -0.793  5.746   1.00 98.50 265 A 1 
ATOM 2187 C CA  . LEU A 1 265 ? 10.714  -1.586  5.837   1.00 98.58 265 A 1 
ATOM 2188 C C   . LEU A 1 265 ? 10.856  -2.615  6.957   1.00 98.49 265 A 1 
ATOM 2189 O O   . LEU A 1 265 ? 11.835  -3.369  6.990   1.00 98.13 265 A 1 
ATOM 2190 C CB  . LEU A 1 265 ? 10.405  -2.280  4.500   1.00 98.57 265 A 1 
ATOM 2191 C CG  . LEU A 1 265 ? 10.437  -1.389  3.250   1.00 98.29 265 A 1 
ATOM 2192 C CD1 . LEU A 1 265 ? 10.085  -2.240  2.024   1.00 97.82 265 A 1 
ATOM 2193 C CD2 . LEU A 1 265 ? 9.451   -0.226  3.328   1.00 97.84 265 A 1 
ATOM 2194 N N   . PHE A 1 266 ? 9.856   -2.677  7.827   1.00 97.58 266 A 1 
ATOM 2195 C CA  . PHE A 1 266 ? 9.672   -3.713  8.837   1.00 96.96 266 A 1 
ATOM 2196 C C   . PHE A 1 266 ? 8.297   -4.340  8.653   1.00 97.19 266 A 1 
ATOM 2197 O O   . PHE A 1 266 ? 7.320   -3.613  8.477   1.00 95.83 266 A 1 
ATOM 2198 C CB  . PHE A 1 266 ? 9.778   -3.103  10.238  1.00 95.17 266 A 1 
ATOM 2199 C CG  . PHE A 1 266 ? 11.092  -2.430  10.542  1.00 93.70 266 A 1 
ATOM 2200 C CD1 . PHE A 1 266 ? 12.199  -3.208  10.911  1.00 88.66 266 A 1 
ATOM 2201 C CD2 . PHE A 1 266 ? 11.211  -1.031  10.486  1.00 88.22 266 A 1 
ATOM 2202 C CE1 . PHE A 1 266 ? 13.413  -2.593  11.244  1.00 83.53 266 A 1 
ATOM 2203 C CE2 . PHE A 1 266 ? 12.428  -0.418  10.819  1.00 84.36 266 A 1 
ATOM 2204 C CZ  . PHE A 1 266 ? 13.531  -1.192  11.204  1.00 83.98 266 A 1 
ATOM 2205 N N   . HIS A 1 267 ? 8.197   -5.647  8.771   1.00 97.96 267 A 1 
ATOM 2206 C CA  . HIS A 1 267 ? 6.888   -6.236  9.022   1.00 97.73 267 A 1 
ATOM 2207 C C   . HIS A 1 267 ? 6.492   -5.973  10.478  1.00 97.19 267 A 1 
ATOM 2208 O O   . HIS A 1 267 ? 5.572   -5.204  10.745  1.00 95.78 267 A 1 
ATOM 2209 C CB  . HIS A 1 267 ? 6.903   -7.713  8.646   1.00 97.65 267 A 1 
ATOM 2210 C CG  . HIS A 1 267 ? 5.539   -8.309  8.864   1.00 97.58 267 A 1 
ATOM 2211 N ND1 . HIS A 1 267 ? 4.433   -8.078  8.083   1.00 96.26 267 A 1 
ATOM 2212 C CD2 . HIS A 1 267 ? 5.181   -9.101  9.909   1.00 96.48 267 A 1 
ATOM 2213 C CE1 . HIS A 1 267 ? 3.416   -8.719  8.643   1.00 96.14 267 A 1 
ATOM 2214 N NE2 . HIS A 1 267 ? 3.823   -9.353  9.766   1.00 96.15 267 A 1 
ATOM 2215 N N   . ILE A 1 268 ? 7.289   -6.493  11.414  1.00 96.85 268 A 1 
ATOM 2216 C CA  . ILE A 1 268 ? 7.132   -6.250  12.850  1.00 96.23 268 A 1 
ATOM 2217 C C   . ILE A 1 268 ? 8.120   -5.161  13.263  1.00 95.91 268 A 1 
ATOM 2218 O O   . ILE A 1 268 ? 9.329   -5.394  13.298  1.00 94.86 268 A 1 
ATOM 2219 C CB  . ILE A 1 268 ? 7.358   -7.547  13.651  1.00 95.78 268 A 1 
ATOM 2220 C CG1 . ILE A 1 268 ? 6.507   -8.712  13.111  1.00 94.82 268 A 1 
ATOM 2221 C CG2 . ILE A 1 268 ? 7.063   -7.288  15.141  1.00 94.90 268 A 1 
ATOM 2222 C CD1 . ILE A 1 268 ? 6.754   -10.057 13.813  1.00 93.37 268 A 1 
ATOM 2223 N N   . GLN A 1 269 ? 7.625   -3.969  13.626  1.00 92.40 269 A 1 
ATOM 2224 C CA  . GLN A 1 269 ? 8.498   -2.918  14.163  1.00 91.04 269 A 1 
ATOM 2225 C C   . GLN A 1 269 ? 8.695   -3.073  15.685  1.00 91.31 269 A 1 
ATOM 2226 O O   . GLN A 1 269 ? 7.807   -3.578  16.378  1.00 89.83 269 A 1 
ATOM 2227 C CB  . GLN A 1 269 ? 7.972   -1.534  13.766  1.00 86.79 269 A 1 
ATOM 2228 C CG  . GLN A 1 269 ? 6.626   -1.175  14.398  1.00 78.16 269 A 1 
ATOM 2229 C CD  . GLN A 1 269 ? 6.205   0.237   14.025  1.00 73.46 269 A 1 
ATOM 2230 O OE1 . GLN A 1 269 ? 6.361   0.680   12.900  1.00 68.15 269 A 1 
ATOM 2231 N NE2 . GLN A 1 269 ? 5.685   1.005   14.950  1.00 61.12 269 A 1 
ATOM 2232 N N   . PRO A 1 270 ? 9.856   -2.625  16.245  1.00 89.52 270 A 1 
ATOM 2233 C CA  . PRO A 1 270 ? 10.044  -2.617  17.688  1.00 88.29 270 A 1 
ATOM 2234 C C   . PRO A 1 270 ? 9.138   -1.575  18.345  1.00 86.90 270 A 1 
ATOM 2235 O O   . PRO A 1 270 ? 8.994   -0.455  17.868  1.00 83.37 270 A 1 
ATOM 2236 C CB  . PRO A 1 270 ? 11.525  -2.316  17.911  1.00 87.14 270 A 1 
ATOM 2237 C CG  . PRO A 1 270 ? 11.884  -1.469  16.703  1.00 86.33 270 A 1 
ATOM 2238 C CD  . PRO A 1 270 ? 11.008  -2.030  15.587  1.00 88.56 270 A 1 
ATOM 2239 N N   . GLY A 1 271 ? 8.547   -1.944  19.475  1.00 83.97 271 A 1 
ATOM 2240 C CA  . GLY A 1 271 ? 7.591   -1.127  20.205  1.00 81.86 271 A 1 
ATOM 2241 C C   . GLY A 1 271 ? 6.380   -1.914  20.660  1.00 82.32 271 A 1 
ATOM 2242 O O   . GLY A 1 271 ? 6.374   -3.147  20.651  1.00 78.59 271 A 1 
ATOM 2243 N N   . VAL A 1 272 ? 5.357   -1.192  21.105  1.00 79.47 272 A 1 
ATOM 2244 C CA  . VAL A 1 272 ? 4.100   -1.781  21.551  1.00 78.47 272 A 1 
ATOM 2245 C C   . VAL A 1 272 ? 3.194   -1.982  20.341  1.00 78.04 272 A 1 
ATOM 2246 O O   . VAL A 1 272 ? 2.668   -1.013  19.795  1.00 74.39 272 A 1 
ATOM 2247 C CB  . VAL A 1 272 ? 3.426   -0.923  22.637  1.00 75.50 272 A 1 
ATOM 2248 C CG1 . VAL A 1 272 ? 2.082   -1.500  23.070  1.00 68.61 272 A 1 
ATOM 2249 C CG2 . VAL A 1 272 ? 4.317   -0.852  23.887  1.00 67.53 272 A 1 
ATOM 2250 N N   . ASN A 1 273 ? 2.991   -3.238  19.960  1.00 78.31 273 A 1 
ATOM 2251 C CA  . ASN A 1 273 ? 1.949   -3.589  18.995  1.00 74.59 273 A 1 
ATOM 2252 C C   . ASN A 1 273 ? 0.576   -3.500  19.683  1.00 72.46 273 A 1 
ATOM 2253 O O   . ASN A 1 273 ? 0.423   -3.907  20.837  1.00 66.97 273 A 1 
ATOM 2254 C CB  . ASN A 1 273 ? 2.223   -4.992  18.430  1.00 71.04 273 A 1 
ATOM 2255 C CG  . ASN A 1 273 ? 3.447   -5.046  17.530  1.00 68.01 273 A 1 
ATOM 2256 O OD1 . ASN A 1 273 ? 3.968   -4.050  17.044  1.00 62.59 273 A 1 
ATOM 2257 N ND2 . ASN A 1 273 ? 3.955   -6.224  17.263  1.00 63.40 273 A 1 
ATOM 2258 N N   . TYR A 1 274 ? -0.419  -3.001  18.968  1.00 70.36 274 A 1 
ATOM 2259 C CA  . TYR A 1 274 ? -1.752  -2.693  19.518  1.00 67.81 274 A 1 
ATOM 2260 C C   . TYR A 1 274 ? -2.357  -3.846  20.338  1.00 66.54 274 A 1 
ATOM 2261 O O   . TYR A 1 274 ? -2.834  -3.639  21.459  1.00 60.69 274 A 1 
ATOM 2262 C CB  . TYR A 1 274 ? -2.674  -2.294  18.354  1.00 63.75 274 A 1 
ATOM 2263 C CG  . TYR A 1 274 ? -4.041  -1.819  18.784  1.00 62.23 274 A 1 
ATOM 2264 C CD1 . TYR A 1 274 ? -5.131  -2.713  18.822  1.00 58.46 274 A 1 
ATOM 2265 C CD2 . TYR A 1 274 ? -4.224  -0.475  19.177  1.00 58.60 274 A 1 
ATOM 2266 C CE1 . TYR A 1 274 ? -6.400  -2.268  19.234  1.00 53.55 274 A 1 
ATOM 2267 C CE2 . TYR A 1 274 ? -5.494  -0.026  19.595  1.00 54.55 274 A 1 
ATOM 2268 C CZ  . TYR A 1 274 ? -6.581  -0.922  19.626  1.00 55.30 274 A 1 
ATOM 2269 O OH  . TYR A 1 274 ? -7.803  -0.488  20.021  1.00 51.90 274 A 1 
ATOM 2270 N N   . ALA A 1 275 ? -2.281  -5.079  19.836  1.00 60.45 275 A 1 
ATOM 2271 C CA  . ALA A 1 275 ? -2.847  -6.262  20.488  1.00 58.93 275 A 1 
ATOM 2272 C C   . ALA A 1 275 ? -2.032  -6.776  21.697  1.00 59.92 275 A 1 
ATOM 2273 O O   . ALA A 1 275 ? -2.596  -7.388  22.599  1.00 55.22 275 A 1 
ATOM 2274 C CB  . ALA A 1 275 ? -3.005  -7.338  19.411  1.00 54.20 275 A 1 
ATOM 2275 N N   . GLU A 1 276 ? -0.713  -6.563  21.733  1.00 60.91 276 A 1 
ATOM 2276 C CA  . GLU A 1 276 ? 0.157   -7.249  22.700  1.00 60.71 276 A 1 
ATOM 2277 C C   . GLU A 1 276 ? 0.464   -6.445  23.975  1.00 61.28 276 A 1 
ATOM 2278 O O   . GLU A 1 276 ? 0.864   -7.042  24.981  1.00 56.30 276 A 1 
ATOM 2279 C CB  . GLU A 1 276 ? 1.464   -7.714  22.042  1.00 57.42 276 A 1 
ATOM 2280 C CG  . GLU A 1 276 ? 1.243   -8.758  20.936  1.00 53.23 276 A 1 
ATOM 2281 C CD  . GLU A 1 276 ? 2.486   -9.628  20.655  1.00 49.44 276 A 1 
ATOM 2282 O OE1 . GLU A 1 276 ? 2.313   -10.673 19.983  1.00 47.13 276 A 1 
ATOM 2283 O OE2 . GLU A 1 276 ? 3.562   -9.360  21.229  1.00 48.07 276 A 1 
ATOM 2284 N N   . LYS A 1 277 ? 0.281   -5.119  23.952  1.00 63.49 277 A 1 
ATOM 2285 C CA  . LYS A 1 277 ? 0.558   -4.187  25.071  1.00 62.52 277 A 1 
ATOM 2286 C C   . LYS A 1 277 ? 1.963   -4.321  25.688  1.00 66.06 277 A 1 
ATOM 2287 O O   . LYS A 1 277 ? 2.208   -3.878  26.810  1.00 59.50 277 A 1 
ATOM 2288 C CB  . LYS A 1 277 ? -0.561  -4.256  26.132  1.00 54.73 277 A 1 
ATOM 2289 C CG  . LYS A 1 277 ? -1.947  -3.925  25.569  1.00 49.91 277 A 1 
ATOM 2290 C CD  . LYS A 1 277 ? -3.000  -3.946  26.675  1.00 44.67 277 A 1 
ATOM 2291 C CE  . LYS A 1 277 ? -4.378  -3.623  26.069  1.00 40.82 277 A 1 
ATOM 2292 N NZ  . LYS A 1 277 ? -5.463  -3.661  27.074  1.00 35.20 277 A 1 
ATOM 2293 N N   . LYS A 1 278 ? 2.894   -4.928  24.975  1.00 72.35 278 A 1 
ATOM 2294 C CA  . LYS A 1 278 ? 4.281   -5.143  25.362  1.00 72.60 278 A 1 
ATOM 2295 C C   . LYS A 1 278 ? 5.195   -4.971  24.144  1.00 75.21 278 A 1 
ATOM 2296 O O   . LYS A 1 278 ? 4.730   -5.038  22.999  1.00 70.37 278 A 1 
ATOM 2297 C CB  . LYS A 1 278 ? 4.446   -6.530  26.018  1.00 67.60 278 A 1 
ATOM 2298 C CG  . LYS A 1 278 ? 4.228   -7.684  25.035  1.00 62.46 278 A 1 
ATOM 2299 C CD  . LYS A 1 278 ? 4.244   -9.059  25.718  1.00 58.54 278 A 1 
ATOM 2300 C CE  . LYS A 1 278 ? 3.975   -10.110 24.639  1.00 53.12 278 A 1 
ATOM 2301 N NZ  . LYS A 1 278 ? 3.938   -11.482 25.198  1.00 46.44 278 A 1 
ATOM 2302 N N   . ASN A 1 279 ? 6.476   -4.767  24.398  1.00 80.62 279 A 1 
ATOM 2303 C CA  . ASN A 1 279 ? 7.467   -4.646  23.338  1.00 82.66 279 A 1 
ATOM 2304 C C   . ASN A 1 279 ? 7.509   -5.925  22.483  1.00 85.34 279 A 1 
ATOM 2305 O O   . ASN A 1 279 ? 7.595   -7.026  23.023  1.00 83.31 279 A 1 
ATOM 2306 C CB  . ASN A 1 279 ? 8.822   -4.322  23.987  1.00 78.34 279 A 1 
ATOM 2307 C CG  . ASN A 1 279 ? 9.858   -3.842  22.994  1.00 74.28 279 A 1 
ATOM 2308 O OD1 . ASN A 1 279 ? 9.651   -3.819  21.783  1.00 68.44 279 A 1 
ATOM 2309 N ND2 . ASN A 1 279 ? 10.991  -3.417  23.490  1.00 67.41 279 A 1 
ATOM 2310 N N   . SER A 1 280 ? 7.448   -5.765  21.157  1.00 87.52 280 A 1 
ATOM 2311 C CA  . SER A 1 280 ? 7.421   -6.855  20.178  1.00 88.79 280 A 1 
ATOM 2312 C C   . SER A 1 280 ? 8.782   -7.522  19.965  1.00 90.67 280 A 1 
ATOM 2313 O O   . SER A 1 280 ? 8.837   -8.698  19.608  1.00 89.75 280 A 1 
ATOM 2314 C CB  . SER A 1 280 ? 6.896   -6.313  18.847  1.00 86.51 280 A 1 
ATOM 2315 O OG  . SER A 1 280 ? 7.673   -5.190  18.459  1.00 79.24 280 A 1 
ATOM 2316 N N   . TRP A 1 281 ? 9.888   -6.816  20.217  1.00 90.98 281 A 1 
ATOM 2317 C CA  . TRP A 1 281 ? 11.252  -7.310  20.049  1.00 92.01 281 A 1 
ATOM 2318 C C   . TRP A 1 281 ? 11.970  -7.531  21.380  1.00 91.69 281 A 1 
ATOM 2319 O O   . TRP A 1 281 ? 11.672  -6.888  22.395  1.00 90.74 281 A 1 
ATOM 2320 C CB  . TRP A 1 281 ? 12.066  -6.331  19.191  1.00 92.83 281 A 1 
ATOM 2321 C CG  . TRP A 1 281 ? 11.749  -6.242  17.738  1.00 93.24 281 A 1 
ATOM 2322 C CD1 . TRP A 1 281 ? 10.597  -6.589  17.116  1.00 92.27 281 A 1 
ATOM 2323 C CD2 . TRP A 1 281 ? 12.608  -5.704  16.691  1.00 93.85 281 A 1 
ATOM 2324 N NE1 . TRP A 1 281 ? 10.676  -6.302  15.776  1.00 92.61 281 A 1 
ATOM 2325 C CE2 . TRP A 1 281 ? 11.890  -5.737  15.460  1.00 93.43 281 A 1 
ATOM 2326 C CE3 . TRP A 1 281 ? 13.912  -5.181  16.675  1.00 93.58 281 A 1 
ATOM 2327 C CZ2 . TRP A 1 281 ? 12.443  -5.252  14.267  1.00 93.72 281 A 1 
ATOM 2328 C CZ3 . TRP A 1 281 ? 14.479  -4.695  15.481  1.00 93.45 281 A 1 
ATOM 2329 C CH2 . TRP A 1 281 ? 13.744  -4.723  14.287  1.00 93.08 281 A 1 
ATOM 2330 N N   . TYR A 1 282 ? 12.978  -8.405  21.367  1.00 93.17 282 A 1 
ATOM 2331 C CA  . TYR A 1 282 ? 13.939  -8.504  22.461  1.00 93.22 282 A 1 
ATOM 2332 C C   . TYR A 1 282 ? 14.815  -7.251  22.541  1.00 93.79 282 A 1 
ATOM 2333 O O   . TYR A 1 282 ? 15.267  -6.730  21.521  1.00 93.14 282 A 1 
ATOM 2334 C CB  . TYR A 1 282 ? 14.811  -9.750  22.294  1.00 93.00 282 A 1 
ATOM 2335 C CG  . TYR A 1 282 ? 14.080  -11.036 22.591  1.00 92.96 282 A 1 
ATOM 2336 C CD1 . TYR A 1 282 ? 13.830  -11.416 23.931  1.00 90.88 282 A 1 
ATOM 2337 C CD2 . TYR A 1 282 ? 13.649  -11.879 21.540  1.00 91.41 282 A 1 
ATOM 2338 C CE1 . TYR A 1 282 ? 13.163  -12.615 24.213  1.00 90.28 282 A 1 
ATOM 2339 C CE2 . TYR A 1 282 ? 12.986  -13.081 21.828  1.00 90.59 282 A 1 
ATOM 2340 C CZ  . TYR A 1 282 ? 12.737  -13.459 23.167  1.00 91.33 282 A 1 
ATOM 2341 O OH  . TYR A 1 282 ? 12.096  -14.615 23.442  1.00 89.90 282 A 1 
ATOM 2342 N N   . ASP A 1 283 ? 15.114  -6.810  23.759  1.00 91.05 283 A 1 
ATOM 2343 C CA  . ASP A 1 283 ? 15.915  -5.611  24.021  1.00 90.65 283 A 1 
ATOM 2344 C C   . ASP A 1 283 ? 17.333  -5.734  23.436  1.00 92.15 283 A 1 
ATOM 2345 O O   . ASP A 1 283 ? 17.890  -4.747  22.962  1.00 92.06 283 A 1 
ATOM 2346 C CB  . ASP A 1 283 ? 15.964  -5.341  25.535  1.00 88.99 283 A 1 
ATOM 2347 C CG  . ASP A 1 283 ? 14.581  -5.154  26.186  1.00 86.04 283 A 1 
ATOM 2348 O OD1 . ASP A 1 283 ? 13.566  -4.984  25.463  1.00 82.07 283 A 1 
ATOM 2349 O OD2 . ASP A 1 283 ? 14.514  -5.287  27.423  1.00 80.33 283 A 1 
ATOM 2350 N N   . TYR A 1 284 ? 17.884  -6.944  23.366  1.00 93.13 284 A 1 
ATOM 2351 C CA  . TYR A 1 284 ? 19.153  -7.221  22.690  1.00 94.28 284 A 1 
ATOM 2352 C C   . TYR A 1 284 ? 19.153  -6.746  21.232  1.00 94.95 284 A 1 
ATOM 2353 O O   . TYR A 1 284 ? 20.025  -5.973  20.828  1.00 94.62 284 A 1 
ATOM 2354 C CB  . TYR A 1 284 ? 19.451  -8.725  22.783  1.00 94.68 284 A 1 
ATOM 2355 C CG  . TYR A 1 284 ? 20.762  -9.098  22.131  1.00 94.75 284 A 1 
ATOM 2356 C CD1 . TYR A 1 284 ? 20.801  -9.487  20.776  1.00 92.47 284 A 1 
ATOM 2357 C CD2 . TYR A 1 284 ? 21.960  -9.012  22.865  1.00 93.29 284 A 1 
ATOM 2358 C CE1 . TYR A 1 284 ? 22.019  -9.783  20.157  1.00 92.30 284 A 1 
ATOM 2359 C CE2 . TYR A 1 284 ? 23.193  -9.311  22.246  1.00 92.36 284 A 1 
ATOM 2360 C CZ  . TYR A 1 284 ? 23.228  -9.692  20.898  1.00 93.44 284 A 1 
ATOM 2361 O OH  . TYR A 1 284 ? 24.413  -9.969  20.297  1.00 92.49 284 A 1 
ATOM 2362 N N   . HIS A 1 285 ? 18.145  -7.115  20.448  1.00 95.09 285 A 1 
ATOM 2363 C CA  . HIS A 1 285 ? 18.040  -6.739  19.039  1.00 94.91 285 A 1 
ATOM 2364 C C   . HIS A 1 285 ? 17.683  -5.261  18.856  1.00 95.08 285 A 1 
ATOM 2365 O O   . HIS A 1 285 ? 18.178  -4.613  17.931  1.00 94.88 285 A 1 
ATOM 2366 C CB  . HIS A 1 285 ? 17.016  -7.646  18.346  1.00 95.06 285 A 1 
ATOM 2367 C CG  . HIS A 1 285 ? 17.416  -9.104  18.373  1.00 94.56 285 A 1 
ATOM 2368 N ND1 . HIS A 1 285 ? 18.633  -9.617  17.976  1.00 87.76 285 A 1 
ATOM 2369 C CD2 . HIS A 1 285 ? 16.653  -10.151 18.792  1.00 87.70 285 A 1 
ATOM 2370 C CE1 . HIS A 1 285 ? 18.597  -10.942 18.158  1.00 88.66 285 A 1 
ATOM 2371 N NE2 . HIS A 1 285 ? 17.412  -11.314 18.655  1.00 89.79 285 A 1 
ATOM 2372 N N   . ILE A 1 286 ? 16.906  -4.686  19.774  1.00 93.09 286 A 1 
ATOM 2373 C CA  . ILE A 1 286 ? 16.661  -3.240  19.816  1.00 92.36 286 A 1 
ATOM 2374 C C   . ILE A 1 286 ? 17.970  -2.482  20.036  1.00 92.79 286 A 1 
ATOM 2375 O O   . ILE A 1 286 ? 18.221  -1.486  19.368  1.00 92.96 286 A 1 
ATOM 2376 C CB  . ILE A 1 286 ? 15.613  -2.879  20.889  1.00 91.51 286 A 1 
ATOM 2377 C CG1 . ILE A 1 286 ? 14.257  -3.473  20.458  1.00 89.86 286 A 1 
ATOM 2378 C CG2 . ILE A 1 286 ? 15.499  -1.352  21.096  1.00 89.98 286 A 1 
ATOM 2379 C CD1 . ILE A 1 286 ? 13.142  -3.261  21.473  1.00 85.76 286 A 1 
ATOM 2380 N N   . ASN A 1 287 ? 18.832  -2.951  20.932  1.00 92.87 287 A 1 
ATOM 2381 C CA  . ASN A 1 287 ? 20.137  -2.342  21.175  1.00 92.28 287 A 1 
ATOM 2382 C C   . ASN A 1 287 ? 21.026  -2.404  19.930  1.00 92.83 287 A 1 
ATOM 2383 O O   . ASN A 1 287 ? 21.631  -1.389  19.571  1.00 92.98 287 A 1 
ATOM 2384 C CB  . ASN A 1 287 ? 20.804  -3.014  22.390  1.00 92.09 287 A 1 
ATOM 2385 C CG  . ASN A 1 287 ? 20.124  -2.682  23.705  1.00 81.66 287 A 1 
ATOM 2386 O OD1 . ASN A 1 287 ? 19.447  -1.680  23.855  1.00 73.71 287 A 1 
ATOM 2387 N ND2 . ASN A 1 287 ? 20.316  -3.487  24.719  1.00 70.48 287 A 1 
ATOM 2388 N N   . GLN A 1 288 ? 21.074  -3.532  19.228  1.00 94.67 288 A 1 
ATOM 2389 C CA  . GLN A 1 288 ? 21.850  -3.686  17.995  1.00 94.85 288 A 1 
ATOM 2390 C C   . GLN A 1 288 ? 21.414  -2.691  16.911  1.00 95.23 288 A 1 
ATOM 2391 O O   . GLN A 1 288 ? 22.245  -1.960  16.377  1.00 95.14 288 A 1 
ATOM 2392 C CB  . GLN A 1 288 ? 21.728  -5.115  17.461  1.00 95.07 288 A 1 
ATOM 2393 C CG  . GLN A 1 288 ? 22.441  -6.171  18.313  1.00 92.89 288 A 1 
ATOM 2394 C CD  . GLN A 1 288 ? 22.354  -7.543  17.645  1.00 92.83 288 A 1 
ATOM 2395 O OE1 . GLN A 1 288 ? 21.290  -8.033  17.308  1.00 87.12 288 A 1 
ATOM 2396 N NE2 . GLN A 1 288 ? 23.462  -8.181  17.380  1.00 85.19 288 A 1 
ATOM 2397 N N   . ILE A 1 289 ? 20.109  -2.608  16.600  1.00 94.97 289 A 1 
ATOM 2398 C CA  . ILE A 1 289 ? 19.624  -1.696  15.561  1.00 95.03 289 A 1 
ATOM 2399 C C   . ILE A 1 289 ? 19.749  -0.228  15.986  1.00 95.08 289 A 1 
ATOM 2400 O O   . ILE A 1 289 ? 20.057  0.630   15.157  1.00 94.43 289 A 1 
ATOM 2401 C CB  . ILE A 1 289 ? 18.203  -2.079  15.099  1.00 94.68 289 A 1 
ATOM 2402 C CG1 . ILE A 1 289 ? 17.922  -1.425  13.733  1.00 88.37 289 A 1 
ATOM 2403 C CG2 . ILE A 1 289 ? 17.125  -1.716  16.134  1.00 88.24 289 A 1 
ATOM 2404 C CD1 . ILE A 1 289 ? 16.721  -2.033  13.005  1.00 84.47 289 A 1 
ATOM 2405 N N   . SER A 1 290 ? 19.585  0.073   17.272  1.00 93.76 290 A 1 
ATOM 2406 C CA  . SER A 1 290 ? 19.744  1.429   17.803  1.00 93.22 290 A 1 
ATOM 2407 C C   . SER A 1 290 ? 21.161  1.953   17.623  1.00 93.31 290 A 1 
ATOM 2408 O O   . SER A 1 290 ? 21.329  3.138   17.350  1.00 93.04 290 A 1 
ATOM 2409 C CB  . SER A 1 290 ? 19.403  1.487   19.289  1.00 92.64 290 A 1 
ATOM 2410 O OG  . SER A 1 290 ? 18.089  1.063   19.535  1.00 90.13 290 A 1 
ATOM 2411 N N   . GLN A 1 291 ? 22.195  1.106   17.742  1.00 94.75 291 A 1 
ATOM 2412 C CA  . GLN A 1 291 ? 23.586  1.493   17.480  1.00 94.78 291 A 1 
ATOM 2413 C C   . GLN A 1 291 ? 23.794  1.879   16.012  1.00 95.14 291 A 1 
ATOM 2414 O O   . GLN A 1 291 ? 24.442  2.883   15.733  1.00 94.24 291 A 1 
ATOM 2415 C CB  . GLN A 1 291 ? 24.532  0.347   17.857  1.00 94.90 291 A 1 
ATOM 2416 C CG  . GLN A 1 291 ? 24.636  0.140   19.380  1.00 89.47 291 A 1 
ATOM 2417 C CD  . GLN A 1 291 ? 25.390  -1.139  19.751  1.00 85.42 291 A 1 
ATOM 2418 O OE1 . GLN A 1 291 ? 25.879  -1.895  18.930  1.00 78.14 291 A 1 
ATOM 2419 N NE2 . GLN A 1 291 ? 25.523  -1.439  21.022  1.00 74.03 291 A 1 
ATOM 2420 N N   . VAL A 1 292 ? 23.200  1.151   15.071  1.00 95.16 292 A 1 
ATOM 2421 C CA  . VAL A 1 292 ? 23.259  1.505   13.643  1.00 95.23 292 A 1 
ATOM 2422 C C   . VAL A 1 292 ? 22.568  2.846   13.382  1.00 95.48 292 A 1 
ATOM 2423 O O   . VAL A 1 292 ? 23.122  3.699   12.692  1.00 94.97 292 A 1 
ATOM 2424 C CB  . VAL A 1 292 ? 22.630  0.402   12.759  1.00 95.92 292 A 1 
ATOM 2425 C CG1 . VAL A 1 292 ? 22.719  0.754   11.270  1.00 94.82 292 A 1 
ATOM 2426 C CG2 . VAL A 1 292 ? 23.332  -0.948  12.966  1.00 94.82 292 A 1 
ATOM 2427 N N   . PHE A 1 293 ? 21.406  3.074   13.982  1.00 95.19 293 A 1 
ATOM 2428 C CA  . PHE A 1 293 ? 20.636  4.302   13.795  1.00 94.82 293 A 1 
ATOM 2429 C C   . PHE A 1 293 ? 21.218  5.507   14.558  1.00 94.36 293 A 1 
ATOM 2430 O O   . PHE A 1 293 ? 20.965  6.645   14.165  1.00 93.26 293 A 1 
ATOM 2431 C CB  . PHE A 1 293 ? 19.173  4.061   14.189  1.00 95.16 293 A 1 
ATOM 2432 C CG  . PHE A 1 293 ? 18.352  3.144   13.287  1.00 95.57 293 A 1 
ATOM 2433 C CD1 . PHE A 1 293 ? 18.873  2.546   12.126  1.00 93.19 293 A 1 
ATOM 2434 C CD2 . PHE A 1 293 ? 16.998  2.923   13.626  1.00 93.77 293 A 1 
ATOM 2435 C CE1 . PHE A 1 293 ? 18.067  1.729   11.310  1.00 93.20 293 A 1 
ATOM 2436 C CE2 . PHE A 1 293 ? 16.194  2.102   12.813  1.00 93.41 293 A 1 
ATOM 2437 C CZ  . PHE A 1 293 ? 16.723  1.506   11.660  1.00 94.59 293 A 1 
ATOM 2438 N N   . GLU A 1 294 ? 21.998  5.287   15.612  1.00 93.57 294 A 1 
ATOM 2439 C CA  . GLU A 1 294 ? 22.783  6.332   16.267  1.00 93.24 294 A 1 
ATOM 2440 C C   . GLU A 1 294 ? 23.914  6.838   15.355  1.00 92.84 294 A 1 
ATOM 2441 O O   . GLU A 1 294 ? 24.140  8.046   15.290  1.00 91.41 294 A 1 
ATOM 2442 C CB  . GLU A 1 294 ? 23.329  5.775   17.595  1.00 92.95 294 A 1 
ATOM 2443 C CG  . GLU A 1 294 ? 24.130  6.797   18.437  1.00 88.62 294 A 1 
ATOM 2444 C CD  . GLU A 1 294 ? 24.551  6.190   19.788  1.00 88.09 294 A 1 
ATOM 2445 O OE1 . GLU A 1 294 ? 24.279  6.801   20.849  1.00 79.00 294 A 1 
ATOM 2446 O OE2 . GLU A 1 294 ? 25.103  5.067   19.833  1.00 81.59 294 A 1 
ATOM 2447 N N   . GLU A 1 295 ? 24.581  5.955   14.614  1.00 94.13 295 A 1 
ATOM 2448 C CA  . GLU A 1 295 ? 25.604  6.332   13.631  1.00 93.56 295 A 1 
ATOM 2449 C C   . GLU A 1 295 ? 24.991  7.009   12.398  1.00 93.53 295 A 1 
ATOM 2450 O O   . GLU A 1 295 ? 25.514  8.012   11.912  1.00 90.82 295 A 1 
ATOM 2451 C CB  . GLU A 1 295 ? 26.405  5.087   13.195  1.00 93.49 295 A 1 
ATOM 2452 C CG  . GLU A 1 295 ? 27.305  4.510   14.309  1.00 88.48 295 A 1 
ATOM 2453 C CD  . GLU A 1 295 ? 28.103  3.260   13.857  1.00 85.86 295 A 1 
ATOM 2454 O OE1 . GLU A 1 295 ? 28.548  2.463   14.703  1.00 76.53 295 A 1 
ATOM 2455 O OE2 . GLU A 1 295 ? 28.340  3.065   12.643  1.00 78.52 295 A 1 
ATOM 2456 N N   . LYS A 1 296 ? 23.871  6.487   11.890  1.00 93.65 296 A 1 
ATOM 2457 C CA  . LYS A 1 296 ? 23.114  7.082   10.782  1.00 93.57 296 A 1 
ATOM 2458 C C   . LYS A 1 296 ? 21.624  6.817   10.934  1.00 94.86 296 A 1 
ATOM 2459 O O   . LYS A 1 296 ? 21.149  5.703   10.697  1.00 93.59 296 A 1 
ATOM 2460 C CB  . LYS A 1 296 ? 23.674  6.574   9.443   1.00 91.97 296 A 1 
ATOM 2461 C CG  . LYS A 1 296 ? 23.026  7.297   8.257   1.00 85.16 296 A 1 
ATOM 2462 C CD  . LYS A 1 296 ? 23.813  7.066   6.956   1.00 80.97 296 A 1 
ATOM 2463 C CE  . LYS A 1 296 ? 23.180  7.865   5.811   1.00 74.81 296 A 1 
ATOM 2464 N NZ  . LYS A 1 296 ? 24.056  7.913   4.616   1.00 64.84 296 A 1 
ATOM 2465 N N   . GLN A 1 297 ? 20.869  7.867   11.285  1.00 94.11 297 A 1 
ATOM 2466 C CA  . GLN A 1 297 ? 19.420  7.784   11.422  1.00 94.12 297 A 1 
ATOM 2467 C C   . GLN A 1 297 ? 18.751  7.570   10.052  1.00 95.16 297 A 1 
ATOM 2468 O O   . GLN A 1 297 ? 19.095  8.287   9.109   1.00 94.82 297 A 1 
ATOM 2469 C CB  . GLN A 1 297 ? 18.905  9.048   12.132  1.00 91.81 297 A 1 
ATOM 2470 C CG  . GLN A 1 297 ? 17.436  8.899   12.542  1.00 84.03 297 A 1 
ATOM 2471 C CD  . GLN A 1 297 ? 16.880  10.142  13.242  1.00 79.90 297 A 1 
ATOM 2472 O OE1 . GLN A 1 297 ? 17.407  10.646  14.217  1.00 73.82 297 A 1 
ATOM 2473 N NE2 . GLN A 1 297 ? 15.771  10.677  12.783  1.00 68.86 297 A 1 
ATOM 2474 N N   . PRO A 1 298 ? 17.796  6.649   9.911   1.00 96.23 298 A 1 
ATOM 2475 C CA  . PRO A 1 298 ? 17.010  6.497   8.696   1.00 96.42 298 A 1 
ATOM 2476 C C   . PRO A 1 298 ? 16.086  7.698   8.471   1.00 96.85 298 A 1 
ATOM 2477 O O   . PRO A 1 298 ? 15.552  8.278   9.416   1.00 96.21 298 A 1 
ATOM 2478 C CB  . PRO A 1 298 ? 16.219  5.209   8.878   1.00 95.97 298 A 1 
ATOM 2479 C CG  . PRO A 1 298 ? 16.050  5.120   10.395  1.00 94.64 298 A 1 
ATOM 2480 C CD  . PRO A 1 298 ? 17.357  5.701   10.915  1.00 96.17 298 A 1 
ATOM 2481 N N   . ASP A 1 299 ? 15.853  8.046   7.202   1.00 97.42 299 A 1 
ATOM 2482 C CA  . ASP A 1 299 ? 14.944  9.133   6.834   1.00 97.54 299 A 1 
ATOM 2483 C C   . ASP A 1 299 ? 13.477  8.732   7.044   1.00 97.69 299 A 1 
ATOM 2484 O O   . ASP A 1 299 ? 12.669  9.554   7.488   1.00 96.97 299 A 1 
ATOM 2485 C CB  . ASP A 1 299 ? 15.161  9.525   5.369   1.00 97.46 299 A 1 
ATOM 2486 C CG  . ASP A 1 299 ? 16.548  10.084  5.085   1.00 96.97 299 A 1 
ATOM 2487 O OD1 . ASP A 1 299 ? 16.674  11.334  5.069   1.00 94.01 299 A 1 
ATOM 2488 O OD2 . ASP A 1 299 ? 17.436  9.268   4.772   1.00 94.41 299 A 1 
ATOM 2489 N N   . TYR A 1 300 ? 13.141  7.488   6.722   1.00 97.92 300 A 1 
ATOM 2490 C CA  . TYR A 1 300 ? 11.764  6.984   6.744   1.00 98.03 300 A 1 
ATOM 2491 C C   . TYR A 1 300 ? 11.703  5.548   7.280   1.00 98.18 300 A 1 
ATOM 2492 O O   . TYR A 1 300 ? 12.577  4.724   6.988   1.00 97.70 300 A 1 
ATOM 2493 C CB  . TYR A 1 300 ? 11.154  7.042   5.343   1.00 98.01 300 A 1 
ATOM 2494 C CG  . TYR A 1 300 ? 11.397  8.335   4.585   1.00 98.08 300 A 1 
ATOM 2495 C CD1 . TYR A 1 300 ? 10.677  9.498   4.923   1.00 97.08 300 A 1 
ATOM 2496 C CD2 . TYR A 1 300 ? 12.365  8.378   3.568   1.00 97.50 300 A 1 
ATOM 2497 C CE1 . TYR A 1 300 ? 10.933  10.711  4.251   1.00 96.74 300 A 1 
ATOM 2498 C CE2 . TYR A 1 300 ? 12.628  9.589   2.895   1.00 96.86 300 A 1 
ATOM 2499 C CZ  . TYR A 1 300 ? 11.913  10.761  3.239   1.00 97.16 300 A 1 
ATOM 2500 O OH  . TYR A 1 300 ? 12.173  11.923  2.600   1.00 96.17 300 A 1 
ATOM 2501 N N   . LEU A 1 301 ? 10.625  5.246   8.011   1.00 97.94 301 A 1 
ATOM 2502 C CA  . LEU A 1 301 ? 10.302  3.905   8.485   1.00 97.88 301 A 1 
ATOM 2503 C C   . LEU A 1 301 ? 8.859   3.561   8.123   1.00 97.77 301 A 1 
ATOM 2504 O O   . LEU A 1 301 ? 7.951   4.330   8.449   1.00 97.04 301 A 1 
ATOM 2505 C CB  . LEU A 1 301 ? 10.492  3.813   10.007  1.00 97.09 301 A 1 
ATOM 2506 C CG  . LEU A 1 301 ? 11.908  4.090   10.544  1.00 93.78 301 A 1 
ATOM 2507 C CD1 . LEU A 1 301 ? 11.896  3.950   12.064  1.00 87.30 301 A 1 
ATOM 2508 C CD2 . LEU A 1 301 ? 12.932  3.097   10.019  1.00 86.50 301 A 1 
ATOM 2509 N N   . LEU A 1 302 ? 8.632   2.395   7.498   1.00 98.11 302 A 1 
ATOM 2510 C CA  . LEU A 1 302 ? 7.308   1.838   7.265   1.00 98.20 302 A 1 
ATOM 2511 C C   . LEU A 1 302 ? 7.181   0.484   7.968   1.00 98.03 302 A 1 
ATOM 2512 O O   . LEU A 1 302 ? 8.086   -0.345  7.878   1.00 97.65 302 A 1 
ATOM 2513 C CB  . LEU A 1 302 ? 7.004   1.692   5.758   1.00 98.25 302 A 1 
ATOM 2514 C CG  . LEU A 1 302 ? 7.146   2.976   4.923   1.00 97.77 302 A 1 
ATOM 2515 C CD1 . LEU A 1 302 ? 6.721   2.698   3.473   1.00 97.05 302 A 1 
ATOM 2516 C CD2 . LEU A 1 302 ? 6.283   4.124   5.438   1.00 97.07 302 A 1 
ATOM 2517 N N   . GLY A 1 303 ? 6.061   0.285   8.651   1.00 97.05 303 A 1 
ATOM 2518 C CA  . GLY A 1 303 ? 5.703   -0.964  9.318   1.00 96.61 303 A 1 
ATOM 2519 C C   . GLY A 1 303 ? 4.376   -1.525  8.822   1.00 96.99 303 A 1 
ATOM 2520 O O   . GLY A 1 303 ? 3.542   -0.799  8.281   1.00 96.07 303 A 1 
ATOM 2521 N N   . ALA A 1 304 ? 4.195   -2.827  9.028   1.00 96.83 304 A 1 
ATOM 2522 C CA  . ALA A 1 304 ? 2.983   -3.607  8.787   1.00 96.66 304 A 1 
ATOM 2523 C C   . ALA A 1 304 ? 2.540   -4.281  10.107  1.00 95.78 304 A 1 
ATOM 2524 O O   . ALA A 1 304 ? 2.745   -3.701  11.182  1.00 93.15 304 A 1 
ATOM 2525 C CB  . ALA A 1 304 ? 3.300   -4.575  7.636   1.00 96.45 304 A 1 
ATOM 2526 N N   . HIS A 1 305 ? 1.971   -5.488  10.070  1.00 95.12 305 A 1 
ATOM 2527 C CA  . HIS A 1 305 ? 1.669   -6.377  11.204  1.00 94.36 305 A 1 
ATOM 2528 C C   . HIS A 1 305 ? 0.573   -5.898  12.174  1.00 93.69 305 A 1 
ATOM 2529 O O   . HIS A 1 305 ? -0.164  -6.700  12.740  1.00 91.93 305 A 1 
ATOM 2530 C CB  . HIS A 1 305 ? 2.974   -6.659  11.975  1.00 93.79 305 A 1 
ATOM 2531 C CG  . HIS A 1 305 ? 2.849   -7.676  13.064  1.00 93.22 305 A 1 
ATOM 2532 N ND1 . HIS A 1 305 ? 2.594   -9.012  12.882  1.00 90.68 305 A 1 
ATOM 2533 C CD2 . HIS A 1 305 ? 2.958   -7.471  14.419  1.00 90.96 305 A 1 
ATOM 2534 C CE1 . HIS A 1 305 ? 2.543   -9.599  14.080  1.00 89.69 305 A 1 
ATOM 2535 N NE2 . HIS A 1 305 ? 2.775   -8.691  15.050  1.00 90.18 305 A 1 
ATOM 2536 N N   . VAL A 1 306 ? 0.473   -4.592  12.415  1.00 92.96 306 A 1 
ATOM 2537 C CA  . VAL A 1 306 ? -0.508  -4.012  13.339  1.00 91.61 306 A 1 
ATOM 2538 C C   . VAL A 1 306 ? -1.886  -3.870  12.685  1.00 91.07 306 A 1 
ATOM 2539 O O   . VAL A 1 306 ? -2.884  -3.765  13.398  1.00 88.98 306 A 1 
ATOM 2540 C CB  . VAL A 1 306 ? 0.011   -2.680  13.911  1.00 89.94 306 A 1 
ATOM 2541 C CG1 . VAL A 1 306 ? -0.914  -2.065  14.969  1.00 83.78 306 A 1 
ATOM 2542 C CG2 . VAL A 1 306 ? 1.379   -2.858  14.591  1.00 83.90 306 A 1 
ATOM 2543 N N   . HIS A 1 307 ? -1.961  -3.892  11.351  1.00 93.66 307 A 1 
ATOM 2544 C CA  . HIS A 1 307 ? -3.162  -3.722  10.517  1.00 94.13 307 A 1 
ATOM 2545 C C   . HIS A 1 307 ? -3.811  -2.329  10.574  1.00 94.40 307 A 1 
ATOM 2546 O O   . HIS A 1 307 ? -4.773  -2.078  9.851   1.00 93.74 307 A 1 
ATOM 2547 C CB  . HIS A 1 307 ? -4.202  -4.822  10.802  1.00 94.17 307 A 1 
ATOM 2548 C CG  . HIS A 1 307 ? -3.793  -6.233  10.486  1.00 93.97 307 A 1 
ATOM 2549 N ND1 . HIS A 1 307 ? -4.644  -7.174  9.941   1.00 91.57 307 A 1 
ATOM 2550 C CD2 . HIS A 1 307 ? -2.594  -6.840  10.691  1.00 91.58 307 A 1 
ATOM 2551 C CE1 . HIS A 1 307 ? -3.970  -8.321  9.825   1.00 91.00 307 A 1 
ATOM 2552 N NE2 . HIS A 1 307 ? -2.715  -8.159  10.273  1.00 91.37 307 A 1 
ATOM 2553 N N   . LEU A 1 308 ? -3.295  -1.426  11.398  1.00 93.06 308 A 1 
ATOM 2554 C CA  . LEU A 1 308 ? -3.899  -0.123  11.665  1.00 92.60 308 A 1 
ATOM 2555 C C   . LEU A 1 308 ? -3.063  1.029   11.102  1.00 93.56 308 A 1 
ATOM 2556 O O   . LEU A 1 308 ? -1.834  0.965   11.035  1.00 93.22 308 A 1 
ATOM 2557 C CB  . LEU A 1 308 ? -4.128  0.045   13.178  1.00 91.06 308 A 1 
ATOM 2558 C CG  . LEU A 1 308 ? -4.981  -1.051  13.820  1.00 89.08 308 A 1 
ATOM 2559 C CD1 . LEU A 1 308 ? -5.157  -0.741  15.305  1.00 86.01 308 A 1 
ATOM 2560 C CD2 . LEU A 1 308 ? -6.367  -1.190  13.191  1.00 85.02 308 A 1 
ATOM 2561 N N   . ASP A 1 309 ? -3.742  2.124   10.738  1.00 93.94 309 A 1 
ATOM 2562 C CA  . ASP A 1 309 ? -3.118  3.373   10.308  1.00 94.55 309 A 1 
ATOM 2563 C C   . ASP A 1 309 ? -2.604  4.156   11.517  1.00 93.96 309 A 1 
ATOM 2564 O O   . ASP A 1 309 ? -3.352  4.818   12.234  1.00 92.42 309 A 1 
ATOM 2565 C CB  . ASP A 1 309 ? -4.097  4.196   9.463   1.00 94.91 309 A 1 
ATOM 2566 C CG  . ASP A 1 309 ? -3.397  5.345   8.733   1.00 94.53 309 A 1 
ATOM 2567 O OD1 . ASP A 1 309 ? -2.251  5.719   9.090   1.00 91.98 309 A 1 
ATOM 2568 O OD2 . ASP A 1 309 ? -3.924  5.811   7.705   1.00 91.64 309 A 1 
ATOM 2569 N N   . MET A 1 310 ? -1.303  4.071   11.788  1.00 92.97 310 A 1 
ATOM 2570 C CA  . MET A 1 310 ? -0.723  4.666   12.988  1.00 92.24 310 A 1 
ATOM 2571 C C   . MET A 1 310 ? 0.603   5.382   12.709  1.00 93.24 310 A 1 
ATOM 2572 O O   . MET A 1 310 ? 1.444   4.925   11.934  1.00 92.70 310 A 1 
ATOM 2573 C CB  . MET A 1 310 ? -0.538  3.607   14.089  1.00 89.46 310 A 1 
ATOM 2574 C CG  . MET A 1 310 ? -1.850  2.933   14.510  1.00 85.61 310 A 1 
ATOM 2575 S SD  . MET A 1 310 ? -1.694  1.803   15.925  1.00 79.00 310 A 1 
ATOM 2576 C CE  . MET A 1 310 ? -1.493  2.992   17.271  1.00 69.35 310 A 1 
ATOM 2577 N N   . LEU A 1 311 ? 0.835   6.482   13.438  1.00 92.32 311 A 1 
ATOM 2578 C CA  . LEU A 1 311 ? 2.142   7.100   13.587  1.00 92.28 311 A 1 
ATOM 2579 C C   . LEU A 1 311 ? 2.764   6.574   14.887  1.00 91.30 311 A 1 
ATOM 2580 O O   . LEU A 1 311 ? 2.305   6.927   15.975  1.00 89.03 311 A 1 
ATOM 2581 C CB  . LEU A 1 311 ? 2.042   8.630   13.589  1.00 92.30 311 A 1 
ATOM 2582 C CG  . LEU A 1 311 ? 1.674   9.275   12.234  1.00 91.57 311 A 1 
ATOM 2583 C CD1 . LEU A 1 311 ? 0.172   9.233   11.945  1.00 85.72 311 A 1 
ATOM 2584 C CD2 . LEU A 1 311 ? 2.094   10.740  12.245  1.00 85.01 311 A 1 
ATOM 2585 N N   . MET A 1 312 ? 3.780   5.727   14.789  1.00 89.81 312 A 1 
ATOM 2586 C CA  . MET A 1 312 ? 4.309   4.981   15.927  1.00 88.92 312 A 1 
ATOM 2587 C C   . MET A 1 312 ? 5.750   5.393   16.244  1.00 89.14 312 A 1 
ATOM 2588 O O   . MET A 1 312 ? 6.616   5.296   15.371  1.00 88.29 312 A 1 
ATOM 2589 C CB  . MET A 1 312 ? 4.207   3.475   15.659  1.00 86.94 312 A 1 
ATOM 2590 C CG  . MET A 1 312 ? 2.755   3.012   15.491  1.00 84.77 312 A 1 
ATOM 2591 S SD  . MET A 1 312 ? 2.543   1.222   15.252  1.00 80.68 312 A 1 
ATOM 2592 C CE  . MET A 1 312 ? 3.039   0.587   16.877  1.00 73.12 312 A 1 
ATOM 2593 N N   . PRO A 1 313 ? 6.057   5.800   17.493  1.00 88.91 313 A 1 
ATOM 2594 C CA  . PRO A 1 313 ? 7.437   5.946   17.928  1.00 87.99 313 A 1 
ATOM 2595 C C   . PRO A 1 313 ? 8.204   4.624   17.778  1.00 87.70 313 A 1 
ATOM 2596 O O   . PRO A 1 313 ? 7.763   3.580   18.257  1.00 85.85 313 A 1 
ATOM 2597 C CB  . PRO A 1 313 ? 7.371   6.395   19.390  1.00 85.99 313 A 1 
ATOM 2598 C CG  . PRO A 1 313 ? 5.994   7.036   19.493  1.00 84.30 313 A 1 
ATOM 2599 C CD  . PRO A 1 313 ? 5.143   6.198   18.543  1.00 85.97 313 A 1 
ATOM 2600 N N   . PHE A 1 314 ? 9.364   4.682   17.127  1.00 87.06 314 A 1 
ATOM 2601 C CA  . PHE A 1 314 ? 10.248  3.531   16.990  1.00 87.00 314 A 1 
ATOM 2602 C C   . PHE A 1 314 ? 11.037  3.333   18.288  1.00 87.35 314 A 1 
ATOM 2603 O O   . PHE A 1 314 ? 11.838  4.184   18.672  1.00 85.32 314 A 1 
ATOM 2604 C CB  . PHE A 1 314 ? 11.165  3.748   15.783  1.00 86.74 314 A 1 
ATOM 2605 C CG  . PHE A 1 314 ? 12.022  2.547   15.464  1.00 85.59 314 A 1 
ATOM 2606 C CD1 . PHE A 1 314 ? 13.313  2.415   16.021  1.00 80.20 314 A 1 
ATOM 2607 C CD2 . PHE A 1 314 ? 11.539  1.555   14.589  1.00 80.16 314 A 1 
ATOM 2608 C CE1 . PHE A 1 314 ? 14.107  1.313   15.691  1.00 76.14 314 A 1 
ATOM 2609 C CE2 . PHE A 1 314 ? 12.341  0.456   14.258  1.00 76.90 314 A 1 
ATOM 2610 C CZ  . PHE A 1 314 ? 13.626  0.343   14.795  1.00 78.02 314 A 1 
ATOM 2611 N N   . PHE A 1 315 ? 10.805  2.220   18.979  1.00 85.41 315 A 1 
ATOM 2612 C CA  . PHE A 1 315 ? 11.484  1.919   20.236  1.00 85.16 315 A 1 
ATOM 2613 C C   . PHE A 1 315 ? 12.969  1.661   19.991  1.00 84.60 315 A 1 
ATOM 2614 O O   . PHE A 1 315 ? 13.342  0.850   19.148  1.00 82.62 315 A 1 
ATOM 2615 C CB  . PHE A 1 315 ? 10.827  0.740   20.960  1.00 83.98 315 A 1 
ATOM 2616 C CG  . PHE A 1 315 ? 9.596   1.060   21.790  1.00 79.51 315 A 1 
ATOM 2617 C CD1 . PHE A 1 315 ? 8.724   2.116   21.462  1.00 72.41 315 A 1 
ATOM 2618 C CD2 . PHE A 1 315 ? 9.314   0.272   22.923  1.00 71.21 315 A 1 
ATOM 2619 C CE1 . PHE A 1 315 ? 7.600   2.389   22.249  1.00 70.31 315 A 1 
ATOM 2620 C CE2 . PHE A 1 315 ? 8.187   0.538   23.713  1.00 73.08 315 A 1 
ATOM 2621 C CZ  . PHE A 1 315 ? 7.325   1.590   23.377  1.00 74.19 315 A 1 
ATOM 2622 N N   . ASN A 1 316 ? 13.808  2.356   20.747  1.00 84.78 316 A 1 
ATOM 2623 C CA  . ASN A 1 316 ? 15.256  2.299   20.624  1.00 83.64 316 A 1 
ATOM 2624 C C   . ASN A 1 316 ? 15.933  2.524   21.990  1.00 83.58 316 A 1 
ATOM 2625 O O   . ASN A 1 316 ? 15.316  3.042   22.918  1.00 81.73 316 A 1 
ATOM 2626 C CB  . ASN A 1 316 ? 15.702  3.321   19.564  1.00 81.70 316 A 1 
ATOM 2627 C CG  . ASN A 1 316 ? 15.519  4.755   19.997  1.00 82.04 316 A 1 
ATOM 2628 O OD1 . ASN A 1 316 ? 16.410  5.341   20.594  1.00 77.59 316 A 1 
ATOM 2629 N ND2 . ASN A 1 316 ? 14.399  5.364   19.721  1.00 77.39 316 A 1 
ATOM 2630 N N   . SER A 1 317 ? 17.206  2.146   22.120  1.00 82.45 317 A 1 
ATOM 2631 C CA  . SER A 1 317 ? 17.989  2.287   23.355  1.00 81.29 317 A 1 
ATOM 2632 C C   . SER A 1 317 ? 18.862  3.547   23.408  1.00 82.08 317 A 1 
ATOM 2633 O O   . SER A 1 317 ? 19.691  3.675   24.311  1.00 77.69 317 A 1 
ATOM 2634 C CB  . SER A 1 317 ? 18.828  1.030   23.572  1.00 79.68 317 A 1 
ATOM 2635 O OG  . SER A 1 317 ? 19.801  0.895   22.553  1.00 80.80 317 A 1 
ATOM 2636 N N   . LYS A 1 318 ? 18.712  4.457   22.433  1.00 83.43 318 A 1 
ATOM 2637 C CA  . LYS A 1 318 ? 19.594  5.624   22.221  1.00 82.88 318 A 1 
ATOM 2638 C C   . LYS A 1 318 ? 18.853  6.960   22.293  1.00 83.38 318 A 1 
ATOM 2639 O O   . LYS A 1 318 ? 19.413  7.987   21.937  1.00 78.04 318 A 1 
ATOM 2640 C CB  . LYS A 1 318 ? 20.354  5.445   20.893  1.00 82.71 318 A 1 
ATOM 2641 C CG  . LYS A 1 318 ? 21.263  4.206   20.847  1.00 85.19 318 A 1 
ATOM 2642 C CD  . LYS A 1 318 ? 22.326  4.252   21.949  1.00 81.23 318 A 1 
ATOM 2643 C CE  . LYS A 1 318 ? 23.397  3.200   21.702  1.00 81.08 318 A 1 
ATOM 2644 N NZ  . LYS A 1 318 ? 24.737  3.760   22.038  1.00 70.71 318 A 1 
ATOM 2645 N N   . ASN A 1 319 ? 17.605  6.954   22.784  1.00 85.53 319 A 1 
ATOM 2646 C CA  . ASN A 1 319 ? 16.740  8.134   22.867  1.00 84.54 319 A 1 
ATOM 2647 C C   . ASN A 1 319 ? 16.563  8.857   21.513  1.00 85.92 319 A 1 
ATOM 2648 O O   . ASN A 1 319 ? 16.402  10.078  21.466  1.00 81.86 319 A 1 
ATOM 2649 C CB  . ASN A 1 319 ? 17.208  9.053   24.005  1.00 81.01 319 A 1 
ATOM 2650 C CG  . ASN A 1 319 ? 17.186  8.371   25.355  1.00 73.02 319 A 1 
ATOM 2651 O OD1 . ASN A 1 319 ? 16.293  7.623   25.703  1.00 65.98 319 A 1 
ATOM 2652 N ND2 . ASN A 1 319 ? 18.183  8.607   26.182  1.00 63.89 319 A 1 
ATOM 2653 N N   . LEU A 1 320 ? 16.600  8.121   20.407  1.00 86.07 320 A 1 
ATOM 2654 C CA  . LEU A 1 320 ? 16.365  8.660   19.081  1.00 86.05 320 A 1 
ATOM 2655 C C   . LEU A 1 320 ? 14.865  8.917   18.885  1.00 86.63 320 A 1 
ATOM 2656 O O   . LEU A 1 320 ? 14.032  8.022   19.055  1.00 84.41 320 A 1 
ATOM 2657 C CB  . LEU A 1 320 ? 16.903  7.704   18.003  1.00 87.34 320 A 1 
ATOM 2658 C CG  . LEU A 1 320 ? 18.389  7.315   18.151  1.00 86.21 320 A 1 
ATOM 2659 C CD1 . LEU A 1 320 ? 18.738  6.245   17.114  1.00 82.04 320 A 1 
ATOM 2660 C CD2 . LEU A 1 320 ? 19.313  8.517   17.952  1.00 82.52 320 A 1 
ATOM 2661 N N   . GLU A 1 321 ? 14.514  10.133  18.481  1.00 86.73 321 A 1 
ATOM 2662 C CA  . GLU A 1 321 ? 13.136  10.502  18.170  1.00 87.49 321 A 1 
ATOM 2663 C C   . GLU A 1 321 ? 12.805  10.146  16.709  1.00 89.15 321 A 1 
ATOM 2664 O O   . GLU A 1 321 ? 12.904  10.992  15.814  1.00 86.60 321 A 1 
ATOM 2665 C CB  . GLU A 1 321 ? 12.904  11.991  18.413  1.00 84.86 321 A 1 
ATOM 2666 C CG  . GLU A 1 321 ? 13.070  12.463  19.857  1.00 79.57 321 A 1 
ATOM 2667 C CD  . GLU A 1 321 ? 12.735  13.964  19.967  1.00 75.68 321 A 1 
ATOM 2668 O OE1 . GLU A 1 321 ? 12.504  14.439  21.095  1.00 66.72 321 A 1 
ATOM 2669 O OE2 . GLU A 1 321 ? 12.698  14.645  18.901  1.00 69.74 321 A 1 
ATOM 2670 N N   . ILE A 1 322 ? 12.421  8.898   16.475  1.00 90.03 322 A 1 
ATOM 2671 C CA  . ILE A 1 322 ? 12.076  8.392   15.141  1.00 90.54 322 A 1 
ATOM 2672 C C   . ILE A 1 322 ? 10.621  7.924   15.146  1.00 90.55 322 A 1 
ATOM 2673 O O   . ILE A 1 322 ? 10.202  7.178   16.032  1.00 89.98 322 A 1 
ATOM 2674 C CB  . ILE A 1 322 ? 13.047  7.274   14.686  1.00 90.77 322 A 1 
ATOM 2675 C CG1 . ILE A 1 322 ? 14.531  7.666   14.864  1.00 87.61 322 A 1 
ATOM 2676 C CG2 . ILE A 1 322 ? 12.762  6.943   13.214  1.00 87.23 322 A 1 
ATOM 2677 C CD1 . ILE A 1 322 ? 15.522  6.523   14.571  1.00 85.63 322 A 1 
ATOM 2678 N N   . ILE A 1 323 ? 9.846   8.365   14.145  1.00 91.75 323 A 1 
ATOM 2679 C CA  . ILE A 1 323 ? 8.458   7.946   13.934  1.00 92.46 323 A 1 
ATOM 2680 C C   . ILE A 1 323 ? 8.404   7.015   12.724  1.00 93.57 323 A 1 
ATOM 2681 O O   . ILE A 1 323 ? 8.907   7.358   11.654  1.00 93.93 323 A 1 
ATOM 2682 C CB  . ILE A 1 323 ? 7.524   9.167   13.775  1.00 92.36 323 A 1 
ATOM 2683 C CG1 . ILE A 1 323 ? 7.634   10.185  14.941  1.00 90.96 323 A 1 
ATOM 2684 C CG2 . ILE A 1 323 ? 6.067   8.720   13.596  1.00 92.42 323 A 1 
ATOM 2685 C CD1 . ILE A 1 323 ? 7.393   9.617   16.337  1.00 86.55 323 A 1 
ATOM 2686 N N   . ALA A 1 324 ? 7.776   5.870   12.900  1.00 94.45 324 A 1 
ATOM 2687 C CA  . ALA A 1 324 ? 7.416   4.945   11.843  1.00 94.18 324 A 1 
ATOM 2688 C C   . ALA A 1 324 ? 5.937   5.115   11.459  1.00 94.48 324 A 1 
ATOM 2689 O O   . ALA A 1 324 ? 5.098   5.410   12.311  1.00 94.08 324 A 1 
ATOM 2690 C CB  . ALA A 1 324 ? 7.734   3.518   12.284  1.00 93.87 324 A 1 
ATOM 2691 N N   . LEU A 1 325 ? 5.628   4.903   10.189  1.00 96.57 325 A 1 
ATOM 2692 C CA  . LEU A 1 325 ? 4.252   4.827   9.691   1.00 96.84 325 A 1 
ATOM 2693 C C   . LEU A 1 325 ? 3.831   3.359   9.660   1.00 96.72 325 A 1 
ATOM 2694 O O   . LEU A 1 325 ? 4.386   2.585   8.883   1.00 96.16 325 A 1 
ATOM 2695 C CB  . LEU A 1 325 ? 4.175   5.471   8.296   1.00 97.07 325 A 1 
ATOM 2696 C CG  . LEU A 1 325 ? 4.522   6.968   8.257   1.00 96.52 325 A 1 
ATOM 2697 C CD1 . LEU A 1 325 ? 4.564   7.450   6.804   1.00 95.37 325 A 1 
ATOM 2698 C CD2 . LEU A 1 325 ? 3.486   7.805   9.002   1.00 95.01 325 A 1 
ATOM 2699 N N   . SER A 1 326 ? 2.867   2.986   10.492  1.00 95.64 326 A 1 
ATOM 2700 C CA  . SER A 1 326 ? 2.172   1.709   10.371  1.00 95.29 326 A 1 
ATOM 2701 C C   . SER A 1 326 ? 1.124   1.825   9.265   1.00 95.71 326 A 1 
ATOM 2702 O O   . SER A 1 326 ? 0.379   2.812   9.226   1.00 94.87 326 A 1 
ATOM 2703 C CB  . SER A 1 326 ? 1.526   1.310   11.689  1.00 93.80 326 A 1 
ATOM 2704 O OG  . SER A 1 326 ? 0.968   0.020   11.591  1.00 86.85 326 A 1 
ATOM 2705 N N   . ASN A 1 327 ? 1.100   0.861   8.362   1.00 96.38 327 A 1 
ATOM 2706 C CA  . ASN A 1 327 ? 0.154   0.840   7.253   1.00 96.72 327 A 1 
ATOM 2707 C C   . ASN A 1 327 ? -1.011  -0.097  7.596   1.00 97.02 327 A 1 
ATOM 2708 O O   . ASN A 1 327 ? -0.755  -1.201  8.079   1.00 96.25 327 A 1 
ATOM 2709 C CB  . ASN A 1 327 ? 0.861   0.429   5.954   1.00 96.00 327 A 1 
ATOM 2710 C CG  . ASN A 1 327 ? 1.990   1.361   5.572   1.00 89.15 327 A 1 
ATOM 2711 O OD1 . ASN A 1 327 ? 1.839   2.309   4.812   1.00 80.03 327 A 1 
ATOM 2712 N ND2 . ASN A 1 327 ? 3.172   1.141   6.093   1.00 78.86 327 A 1 
ATOM 2713 N N   . PRO A 1 328 ? -2.273  0.315   7.356   1.00 96.67 328 A 1 
ATOM 2714 C CA  . PRO A 1 328 ? -3.417  -0.550  7.591   1.00 96.82 328 A 1 
ATOM 2715 C C   . PRO A 1 328 ? -3.445  -1.704  6.578   1.00 97.20 328 A 1 
ATOM 2716 O O   . PRO A 1 328 ? -2.904  -1.598  5.478   1.00 96.74 328 A 1 
ATOM 2717 C CB  . PRO A 1 328 ? -4.641  0.355   7.486   1.00 96.16 328 A 1 
ATOM 2718 C CG  . PRO A 1 328 ? -4.181  1.401   6.480   1.00 94.76 328 A 1 
ATOM 2719 C CD  . PRO A 1 328 ? -2.710  1.589   6.795   1.00 96.24 328 A 1 
ATOM 2720 N N   . ALA A 1 329 ? -4.060  -2.810  6.974   1.00 97.20 329 A 1 
ATOM 2721 C CA  . ALA A 1 329 ? -4.062  -4.060  6.230   1.00 97.47 329 A 1 
ATOM 2722 C C   . ALA A 1 329 ? -5.140  -4.123  5.130   1.00 97.73 329 A 1 
ATOM 2723 O O   . ALA A 1 329 ? -6.156  -3.431  5.190   1.00 97.48 329 A 1 
ATOM 2724 C CB  . ALA A 1 329 ? -4.257  -5.193  7.232   1.00 96.89 329 A 1 
ATOM 2725 N N   . VAL A 1 330 ? -4.942  -5.030  4.171   1.00 97.98 330 A 1 
ATOM 2726 C CA  . VAL A 1 330 ? -6.012  -5.468  3.272   1.00 98.04 330 A 1 
ATOM 2727 C C   . VAL A 1 330 ? -7.000  -6.378  4.022   1.00 97.84 330 A 1 
ATOM 2728 O O   . VAL A 1 330 ? -8.207  -6.268  3.812   1.00 97.52 330 A 1 
ATOM 2729 C CB  . VAL A 1 330 ? -5.446  -6.186  2.029   1.00 98.10 330 A 1 
ATOM 2730 C CG1 . VAL A 1 330 ? -6.548  -6.714  1.099   1.00 97.40 330 A 1 
ATOM 2731 C CG2 . VAL A 1 330 ? -4.560  -5.247  1.201   1.00 97.27 330 A 1 
ATOM 2732 N N   . SER A 1 331 ? -6.528  -7.242  4.926   1.00 97.11 331 A 1 
ATOM 2733 C CA  . SER A 1 331 ? -7.397  -8.052  5.794   1.00 96.52 331 A 1 
ATOM 2734 C C   . SER A 1 331 ? -8.130  -7.177  6.819   1.00 96.23 331 A 1 
ATOM 2735 O O   . SER A 1 331 ? -7.498  -6.360  7.487   1.00 95.50 331 A 1 
ATOM 2736 C CB  . SER A 1 331 ? -6.578  -9.118  6.524   1.00 95.83 331 A 1 
ATOM 2737 O OG  . SER A 1 331 ? -7.407  -9.838  7.413   1.00 91.56 331 A 1 
ATOM 2738 N N   . PRO A 1 332 ? -9.444  -7.366  7.036   1.00 94.74 332 A 1 
ATOM 2739 C CA  . PRO A 1 332 ? -10.205 -6.658  8.070   1.00 93.67 332 A 1 
ATOM 2740 C C   . PRO A 1 332 ? -10.093 -7.299  9.464   1.00 92.23 332 A 1 
ATOM 2741 O O   . PRO A 1 332 ? -10.904 -7.033  10.351  1.00 90.40 332 A 1 
ATOM 2742 C CB  . PRO A 1 332 ? -11.635 -6.623  7.522   1.00 93.64 332 A 1 
ATOM 2743 C CG  . PRO A 1 332 ? -11.745 -7.948  6.767   1.00 93.28 332 A 1 
ATOM 2744 C CD  . PRO A 1 332 ? -10.327 -8.165  6.209   1.00 94.24 332 A 1 
ATOM 2745 N N   . LYS A 1 333 ? -9.073  -8.141  9.697   1.00 91.56 333 A 1 
ATOM 2746 C CA  . LYS A 1 333 ? -8.907  -8.938  10.924  1.00 90.41 333 A 1 
ATOM 2747 C C   . LYS A 1 333 ? -8.911  -8.121  12.216  1.00 89.82 333 A 1 
ATOM 2748 O O   . LYS A 1 333 ? -9.425  -8.583  13.234  1.00 87.41 333 A 1 
ATOM 2749 C CB  . LYS A 1 333 ? -7.587  -9.726  10.829  1.00 88.92 333 A 1 
ATOM 2750 C CG  . LYS A 1 333 ? -7.291  -10.620 12.050  1.00 84.67 333 A 1 
ATOM 2751 C CD  . LYS A 1 333 ? -8.427  -11.605 12.300  1.00 78.57 333 A 1 
ATOM 2752 C CE  . LYS A 1 333 ? -8.067  -12.682 13.318  1.00 72.80 333 A 1 
ATOM 2753 N NZ  . LYS A 1 333 ? -9.061  -13.774 13.213  1.00 64.55 333 A 1 
ATOM 2754 N N   . HIS A 1 334 ? -8.331  -6.939  12.189  1.00 89.39 334 A 1 
ATOM 2755 C CA  . HIS A 1 334 ? -8.203  -6.069  13.354  1.00 88.41 334 A 1 
ATOM 2756 C C   . HIS A 1 334 ? -9.265  -4.965  13.385  1.00 87.88 334 A 1 
ATOM 2757 O O   . HIS A 1 334 ? -9.025  -3.883  13.914  1.00 86.08 334 A 1 
ATOM 2758 C CB  . HIS A 1 334 ? -6.757  -5.553  13.475  1.00 88.09 334 A 1 
ATOM 2759 C CG  . HIS A 1 334 ? -5.725  -6.602  13.826  1.00 87.20 334 A 1 
ATOM 2760 N ND1 . HIS A 1 334 ? -4.388  -6.341  14.031  1.00 78.71 334 A 1 
ATOM 2761 C CD2 . HIS A 1 334 ? -5.905  -7.938  14.051  1.00 78.90 334 A 1 
ATOM 2762 C CE1 . HIS A 1 334 ? -3.786  -7.497  14.340  1.00 79.55 334 A 1 
ATOM 2763 N NE2 . HIS A 1 334 ? -4.668  -8.498  14.384  1.00 81.38 334 A 1 
ATOM 2764 N N   . ASP A 1 335 ? -10.449 -5.249  12.833  1.00 87.80 335 A 1 
ATOM 2765 C CA  . ASP A 1 335 ? -11.595 -4.334  12.757  1.00 87.51 335 A 1 
ATOM 2766 C C   . ASP A 1 335 ? -11.369 -3.098  11.870  1.00 89.20 335 A 1 
ATOM 2767 O O   . ASP A 1 335 ? -12.167 -2.157  11.892  1.00 88.39 335 A 1 
ATOM 2768 C CB  . ASP A 1 335 ? -12.107 -3.987  14.172  1.00 85.04 335 A 1 
ATOM 2769 C CG  . ASP A 1 335 ? -12.580 -5.209  14.954  1.00 82.73 335 A 1 
ATOM 2770 O OD1 . ASP A 1 335 ? -13.301 -6.057  14.383  1.00 80.16 335 A 1 
ATOM 2771 O OD2 . ASP A 1 335 ? -12.344 -5.320  16.178  1.00 78.36 335 A 1 
ATOM 2772 N N   . ASN A 1 336 ? -10.305 -3.092  11.069  1.00 91.60 336 A 1 
ATOM 2773 C CA  . ASN A 1 336 ? -10.038 -2.090  10.051  1.00 92.85 336 A 1 
ATOM 2774 C C   . ASN A 1 336 ? -10.846 -2.375  8.776   1.00 93.54 336 A 1 
ATOM 2775 O O   . ASN A 1 336 ? -11.123 -3.527  8.445   1.00 93.52 336 A 1 
ATOM 2776 C CB  . ASN A 1 336 ? -8.528  -2.029  9.766   1.00 93.48 336 A 1 
ATOM 2777 C CG  . ASN A 1 336 ? -7.983  -3.337  9.228   1.00 93.63 336 A 1 
ATOM 2778 O OD1 . ASN A 1 336 ? -7.824  -4.307  9.963   1.00 90.77 336 A 1 
ATOM 2779 N ND2 . ASN A 1 336 ? -7.714  -3.412  7.952   1.00 91.61 336 A 1 
ATOM 2780 N N   . ASN A 1 337 ? -11.186 -1.325  8.037   1.00 94.84 337 A 1 
ATOM 2781 C CA  . ASN A 1 337 ? -11.582 -1.517  6.646   1.00 95.78 337 A 1 
ATOM 2782 C C   . ASN A 1 337 ? -10.377 -1.955  5.793   1.00 96.76 337 A 1 
ATOM 2783 O O   . ASN A 1 337 ? -9.262  -1.492  6.049   1.00 96.89 337 A 1 
ATOM 2784 C CB  . ASN A 1 337 ? -12.208 -0.230  6.109   1.00 95.15 337 A 1 
ATOM 2785 C CG  . ASN A 1 337 ? -13.697 -0.144  6.385   1.00 93.93 337 A 1 
ATOM 2786 O OD1 . ASN A 1 337 ? -14.438 -1.106  6.244   1.00 91.02 337 A 1 
ATOM 2787 N ND2 . ASN A 1 337 ? -14.190 1.020   6.712   1.00 90.33 337 A 1 
ATOM 2788 N N   . PRO A 1 338 ? -10.581 -2.800  4.765   1.00 97.33 338 A 1 
ATOM 2789 C CA  . PRO A 1 338 ? -9.558  -3.145  3.787   1.00 97.60 338 A 1 
ATOM 2790 C C   . PRO A 1 338 ? -8.909  -1.907  3.183   1.00 97.84 338 A 1 
ATOM 2791 O O   . PRO A 1 338 ? -9.609  -0.993  2.738   1.00 97.53 338 A 1 
ATOM 2792 C CB  . PRO A 1 338 ? -10.268 -3.968  2.713   1.00 97.44 338 A 1 
ATOM 2793 C CG  . PRO A 1 338 ? -11.419 -4.606  3.482   1.00 96.45 338 A 1 
ATOM 2794 C CD  . PRO A 1 338 ? -11.802 -3.522  4.478   1.00 97.38 338 A 1 
ATOM 2795 N N   . SER A 1 339 ? -7.578  -1.862  3.171   1.00 98.05 339 A 1 
ATOM 2796 C CA  . SER A 1 339 ? -6.842  -0.633  2.890   1.00 98.17 339 A 1 
ATOM 2797 C C   . SER A 1 339 ? -5.516  -0.873  2.169   1.00 98.48 339 A 1 
ATOM 2798 O O   . SER A 1 339 ? -4.899  -1.924  2.282   1.00 97.93 339 A 1 
ATOM 2799 C CB  . SER A 1 339 ? -6.573  0.104   4.199   1.00 97.14 339 A 1 
ATOM 2800 O OG  . SER A 1 339 ? -7.779  0.555   4.765   1.00 86.92 339 A 1 
ATOM 2801 N N   . PHE A 1 340 ? -5.049  0.150   1.444   1.00 98.07 340 A 1 
ATOM 2802 C CA  . PHE A 1 340 ? -3.700  0.223   0.887   1.00 98.10 340 A 1 
ATOM 2803 C C   . PHE A 1 340 ? -3.269  1.681   0.703   1.00 98.26 340 A 1 
ATOM 2804 O O   . PHE A 1 340 ? -4.080  2.606   0.795   1.00 97.87 340 A 1 
ATOM 2805 C CB  . PHE A 1 340 ? -3.615  -0.544  -0.435  1.00 98.05 340 A 1 
ATOM 2806 C CG  . PHE A 1 340 ? -4.258  0.156   -1.614  1.00 98.15 340 A 1 
ATOM 2807 C CD1 . PHE A 1 340 ? -5.650  0.084   -1.808  1.00 97.40 340 A 1 
ATOM 2808 C CD2 . PHE A 1 340 ? -3.464  0.871   -2.528  1.00 97.33 340 A 1 
ATOM 2809 C CE1 . PHE A 1 340 ? -6.237  0.712   -2.910  1.00 96.52 340 A 1 
ATOM 2810 C CE2 . PHE A 1 340 ? -4.053  1.498   -3.635  1.00 96.50 340 A 1 
ATOM 2811 C CZ  . PHE A 1 340 ? -5.443  1.418   -3.838  1.00 96.52 340 A 1 
ATOM 2812 N N   . ARG A 1 341 ? -1.995  1.905   0.419   1.00 98.10 341 A 1 
ATOM 2813 C CA  . ARG A 1 341 ? -1.426  3.257   0.392   1.00 98.10 341 A 1 
ATOM 2814 C C   . ARG A 1 341 ? -0.576  3.514   -0.857  1.00 98.43 341 A 1 
ATOM 2815 O O   . ARG A 1 341 ? 0.175   2.658   -1.314  1.00 97.99 341 A 1 
ATOM 2816 C CB  . ARG A 1 341 ? -0.662  3.453   1.711   1.00 96.62 341 A 1 
ATOM 2817 C CG  . ARG A 1 341 ? -0.224  4.901   1.941   1.00 90.55 341 A 1 
ATOM 2818 C CD  . ARG A 1 341 ? 0.364   5.058   3.353   1.00 94.05 341 A 1 
ATOM 2819 N NE  . ARG A 1 341 ? -0.663  5.051   4.403   1.00 93.34 341 A 1 
ATOM 2820 C CZ  . ARG A 1 341 ? -0.462  4.975   5.703   1.00 94.58 341 A 1 
ATOM 2821 N NH1 . ARG A 1 341 ? 0.724   4.848   6.232   1.00 90.08 341 A 1 
ATOM 2822 N NH2 . ARG A 1 341 ? -1.452  5.027   6.530   1.00 89.21 341 A 1 
ATOM 2823 N N   . LEU A 1 342 ? -0.660  4.738   -1.385  1.00 98.26 342 A 1 
ATOM 2824 C CA  . LEU A 1 342 ? 0.244   5.243   -2.413  1.00 98.28 342 A 1 
ATOM 2825 C C   . LEU A 1 342 ? 1.205   6.256   -1.798  1.00 98.23 342 A 1 
ATOM 2826 O O   . LEU A 1 342 ? 0.766   7.320   -1.359  1.00 97.88 342 A 1 
ATOM 2827 C CB  . LEU A 1 342 ? -0.537  5.872   -3.575  1.00 98.03 342 A 1 
ATOM 2828 C CG  . LEU A 1 342 ? -1.569  4.959   -4.254  1.00 97.23 342 A 1 
ATOM 2829 C CD1 . LEU A 1 342 ? -2.129  5.671   -5.490  1.00 96.17 342 A 1 
ATOM 2830 C CD2 . LEU A 1 342 ? -0.974  3.625   -4.694  1.00 96.34 342 A 1 
ATOM 2831 N N   . TYR A 1 343 ? 2.512   5.964   -1.807  1.00 98.35 343 A 1 
ATOM 2832 C CA  . TYR A 1 343 ? 3.557   6.887   -1.359  1.00 98.32 343 A 1 
ATOM 2833 C C   . TYR A 1 343 ? 4.124   7.680   -2.529  1.00 98.25 343 A 1 
ATOM 2834 O O   . TYR A 1 343 ? 4.621   7.101   -3.491  1.00 97.90 343 A 1 
ATOM 2835 C CB  . TYR A 1 343 ? 4.667   6.126   -0.642  1.00 98.42 343 A 1 
ATOM 2836 C CG  . TYR A 1 343 ? 4.293   5.689   0.754   1.00 98.49 343 A 1 
ATOM 2837 C CD1 . TYR A 1 343 ? 4.431   6.593   1.820   1.00 98.19 343 A 1 
ATOM 2838 C CD2 . TYR A 1 343 ? 3.809   4.391   0.987   1.00 98.22 343 A 1 
ATOM 2839 C CE1 . TYR A 1 343 ? 4.107   6.203   3.124   1.00 98.03 343 A 1 
ATOM 2840 C CE2 . TYR A 1 343 ? 3.481   3.996   2.293   1.00 97.98 343 A 1 
ATOM 2841 C CZ  . TYR A 1 343 ? 3.634   4.896   3.372   1.00 98.16 343 A 1 
ATOM 2842 O OH  . TYR A 1 343 ? 3.341   4.517   4.634   1.00 97.71 343 A 1 
ATOM 2843 N N   . TYR A 1 344 ? 4.107   9.004   -2.425  1.00 97.77 344 A 1 
ATOM 2844 C CA  . TYR A 1 344 ? 4.632   9.925   -3.423  1.00 97.50 344 A 1 
ATOM 2845 C C   . TYR A 1 344 ? 6.077   10.302  -3.107  1.00 97.40 344 A 1 
ATOM 2846 O O   . TYR A 1 344 ? 6.472   10.436  -1.947  1.00 97.02 344 A 1 
ATOM 2847 C CB  . TYR A 1 344 ? 3.734   11.153  -3.550  1.00 97.24 344 A 1 
ATOM 2848 C CG  . TYR A 1 344 ? 2.359   10.835  -4.115  1.00 97.02 344 A 1 
ATOM 2849 C CD1 . TYR A 1 344 ? 2.117   11.004  -5.492  1.00 95.97 344 A 1 
ATOM 2850 C CD2 . TYR A 1 344 ? 1.358   10.322  -3.278  1.00 96.06 344 A 1 
ATOM 2851 C CE1 . TYR A 1 344 ? 0.870   10.644  -6.035  1.00 95.23 344 A 1 
ATOM 2852 C CE2 . TYR A 1 344 ? 0.110   9.947   -3.822  1.00 95.43 344 A 1 
ATOM 2853 C CZ  . TYR A 1 344 ? -0.132  10.108  -5.203  1.00 95.60 344 A 1 
ATOM 2854 O OH  . TYR A 1 344 ? -1.314  9.727   -5.737  1.00 94.48 344 A 1 
ATOM 2855 N N   . MET A 1 345 ? 6.871   10.495  -4.151  1.00 96.42 345 A 1 
ATOM 2856 C CA  . MET A 1 345 ? 8.311   10.697  -4.052  1.00 96.34 345 A 1 
ATOM 2857 C C   . MET A 1 345 ? 8.752   11.966  -4.777  1.00 95.63 345 A 1 
ATOM 2858 O O   . MET A 1 345 ? 8.469   12.165  -5.955  1.00 94.60 345 A 1 
ATOM 2859 C CB  . MET A 1 345 ? 9.048   9.475   -4.618  1.00 96.63 345 A 1 
ATOM 2860 C CG  . MET A 1 345 ? 8.769   8.173   -3.871  1.00 96.98 345 A 1 
ATOM 2861 S SD  . MET A 1 345 ? 9.548   6.735   -4.657  1.00 96.85 345 A 1 
ATOM 2862 C CE  . MET A 1 345 ? 8.490   6.548   -6.108  1.00 94.42 345 A 1 
ATOM 2863 N N   . ASN A 1 346 ? 9.542   12.793  -4.081  1.00 94.92 346 A 1 
ATOM 2864 C CA  . ASN A 1 346 ? 10.264  13.932  -4.632  1.00 93.34 346 A 1 
ATOM 2865 C C   . ASN A 1 346 ? 11.569  14.124  -3.842  1.00 92.58 346 A 1 
ATOM 2866 O O   . ASN A 1 346 ? 11.565  14.764  -2.794  1.00 87.58 346 A 1 
ATOM 2867 C CB  . ASN A 1 346 ? 9.365   15.177  -4.578  1.00 90.56 346 A 1 
ATOM 2868 C CG  . ASN A 1 346 ? 10.053  16.411  -5.143  1.00 86.56 346 A 1 
ATOM 2869 O OD1 . ASN A 1 346 ? 11.082  16.360  -5.794  1.00 79.62 346 A 1 
ATOM 2870 N ND2 . ASN A 1 346 ? 9.492   17.573  -4.907  1.00 77.16 346 A 1 
ATOM 2871 N N   . LYS A 1 347 ? 12.683  13.564  -4.326  1.00 93.03 347 A 1 
ATOM 2872 C CA  . LYS A 1 347 ? 13.961  13.511  -3.591  1.00 93.56 347 A 1 
ATOM 2873 C C   . LYS A 1 347 ? 13.796  12.925  -2.175  1.00 95.29 347 A 1 
ATOM 2874 O O   . LYS A 1 347 ? 14.252  13.511  -1.195  1.00 92.91 347 A 1 
ATOM 2875 C CB  . LYS A 1 347 ? 14.653  14.888  -3.572  1.00 91.72 347 A 1 
ATOM 2876 C CG  . LYS A 1 347 ? 14.924  15.466  -4.952  1.00 87.07 347 A 1 
ATOM 2877 C CD  . LYS A 1 347 ? 15.595  16.837  -4.796  1.00 78.53 347 A 1 
ATOM 2878 C CE  . LYS A 1 347 ? 15.904  17.443  -6.176  1.00 71.77 347 A 1 
ATOM 2879 N NZ  . LYS A 1 347 ? 16.554  18.769  -6.040  1.00 60.67 347 A 1 
ATOM 2880 N N   . GLY A 1 348 ? 13.113  11.793  -2.074  1.00 94.56 348 A 1 
ATOM 2881 C CA  . GLY A 1 348 ? 12.632  11.161  -0.847  1.00 95.33 348 A 1 
ATOM 2882 C C   . GLY A 1 348 ? 11.106  11.060  -0.827  1.00 96.38 348 A 1 
ATOM 2883 O O   . GLY A 1 348 ? 10.462  11.385  -1.826  1.00 95.38 348 A 1 
ATOM 2884 N N   . LEU A 1 349 ? 10.527  10.610  0.301   1.00 96.95 349 A 1 
ATOM 2885 C CA  . LEU A 1 349 ? 9.069   10.557  0.453   1.00 97.32 349 A 1 
ATOM 2886 C C   . LEU A 1 349 ? 8.510   11.958  0.707   1.00 97.18 349 A 1 
ATOM 2887 O O   . LEU A 1 349 ? 8.939   12.643  1.629   1.00 96.26 349 A 1 
ATOM 2888 C CB  . LEU A 1 349 ? 8.650   9.592   1.575   1.00 97.47 349 A 1 
ATOM 2889 C CG  . LEU A 1 349 ? 9.142   8.143   1.433   1.00 96.58 349 A 1 
ATOM 2890 C CD1 . LEU A 1 349 ? 8.435   7.256   2.471   1.00 95.25 349 A 1 
ATOM 2891 C CD2 . LEU A 1 349 ? 8.869   7.547   0.049   1.00 95.00 349 A 1 
ATOM 2892 N N   . SER A 1 350 ? 7.539   12.367  -0.110  1.00 97.11 350 A 1 
ATOM 2893 C CA  . SER A 1 350 ? 6.924   13.693  -0.026  1.00 96.65 350 A 1 
ATOM 2894 C C   . SER A 1 350 ? 5.517   13.661  0.572   1.00 96.98 350 A 1 
ATOM 2895 O O   . SER A 1 350 ? 5.139   14.590  1.268   1.00 96.00 350 A 1 
ATOM 2896 C CB  . SER A 1 350 ? 6.887   14.349  -1.405  1.00 95.51 350 A 1 
ATOM 2897 O OG  . SER A 1 350 ? 6.207   13.559  -2.364  1.00 93.31 350 A 1 
ATOM 2898 N N   . ASP A 1 351 ? 4.742   12.609  0.305   1.00 96.59 351 A 1 
ATOM 2899 C CA  . ASP A 1 351 ? 3.359   12.493  0.771   1.00 96.93 351 A 1 
ATOM 2900 C C   . ASP A 1 351 ? 2.892   11.039  0.675   1.00 97.56 351 A 1 
ATOM 2901 O O   . ASP A 1 351 ? 3.542   10.207  0.053   1.00 97.39 351 A 1 
ATOM 2902 C CB  . ASP A 1 351 ? 2.463   13.392  -0.107  1.00 96.57 351 A 1 
ATOM 2903 C CG  . ASP A 1 351 ? 1.172   13.830  0.580   1.00 96.28 351 A 1 
ATOM 2904 O OD1 . ASP A 1 351 ? 0.836   13.339  1.681   1.00 94.85 351 A 1 
ATOM 2905 O OD2 . ASP A 1 351 ? 0.493   14.714  0.002   1.00 94.30 351 A 1 
ATOM 2906 N N   . TYR A 1 352 ? 1.715   10.740  1.228   1.00 97.74 352 A 1 
ATOM 2907 C CA  . TYR A 1 352 ? 0.961   9.552   0.867   1.00 98.08 352 A 1 
ATOM 2908 C C   . TYR A 1 352 ? -0.532  9.833   0.755   1.00 98.02 352 A 1 
ATOM 2909 O O   . TYR A 1 352 ? -1.067  10.767  1.346   1.00 97.79 352 A 1 
ATOM 2910 C CB  . TYR A 1 352 ? 1.264   8.387   1.820   1.00 98.03 352 A 1 
ATOM 2911 C CG  . TYR A 1 352 ? 0.719   8.529   3.232   1.00 98.18 352 A 1 
ATOM 2912 C CD1 . TYR A 1 352 ? 1.598   8.838   4.286   1.00 97.47 352 A 1 
ATOM 2913 C CD2 . TYR A 1 352 ? -0.640  8.305   3.494   1.00 97.46 352 A 1 
ATOM 2914 C CE1 . TYR A 1 352 ? 1.115   8.912   5.605   1.00 96.94 352 A 1 
ATOM 2915 C CE2 . TYR A 1 352 ? -1.128  8.386   4.812   1.00 96.81 352 A 1 
ATOM 2916 C CZ  . TYR A 1 352 ? -0.252  8.686   5.877   1.00 97.08 352 A 1 
ATOM 2917 O OH  . TYR A 1 352 ? -0.715  8.737   7.153   1.00 95.96 352 A 1 
ATOM 2918 N N   . LYS A 1 353 ? -1.207  8.989   -0.018  1.00 97.30 353 A 1 
ATOM 2919 C CA  . LYS A 1 353 ? -2.662  8.881   -0.069  1.00 97.76 353 A 1 
ATOM 2920 C C   . LYS A 1 353 ? -3.080  7.518   0.448   1.00 97.94 353 A 1 
ATOM 2921 O O   . LYS A 1 353 ? -2.587  6.504   -0.054  1.00 97.58 353 A 1 
ATOM 2922 C CB  . LYS A 1 353 ? -3.172  9.105   -1.498  1.00 97.39 353 A 1 
ATOM 2923 C CG  . LYS A 1 353 ? -3.035  10.564  -1.930  1.00 96.17 353 A 1 
ATOM 2924 C CD  . LYS A 1 353 ? -3.539  10.704  -3.368  1.00 94.58 353 A 1 
ATOM 2925 C CE  . LYS A 1 353 ? -3.364  12.144  -3.853  1.00 91.40 353 A 1 
ATOM 2926 N NZ  . LYS A 1 353 ? -3.704  12.250  -5.284  1.00 85.54 353 A 1 
ATOM 2927 N N   . GLN A 1 354 ? -3.980  7.514   1.423   1.00 98.16 354 A 1 
ATOM 2928 C CA  . GLN A 1 354 ? -4.599  6.319   1.967   1.00 98.18 354 A 1 
ATOM 2929 C C   . GLN A 1 354 ? -5.863  6.005   1.173   1.00 98.01 354 A 1 
ATOM 2930 O O   . GLN A 1 354 ? -6.671  6.897   0.926   1.00 97.60 354 A 1 
ATOM 2931 C CB  . GLN A 1 354 ? -4.910  6.558   3.458   1.00 97.81 354 A 1 
ATOM 2932 C CG  . GLN A 1 354 ? -5.469  5.319   4.175   1.00 95.42 354 A 1 
ATOM 2933 C CD  . GLN A 1 354 ? -4.481  4.165   4.100   1.00 95.66 354 A 1 
ATOM 2934 O OE1 . GLN A 1 354 ? -3.296  4.318   4.373   1.00 89.00 354 A 1 
ATOM 2935 N NE2 . GLN A 1 354 ? -4.900  3.004   3.671   1.00 87.54 354 A 1 
ATOM 2936 N N   . PHE A 1 355 ? -6.030  4.747   0.782   1.00 97.93 355 A 1 
ATOM 2937 C CA  . PHE A 1 355 ? -7.231  4.227   0.131   1.00 97.93 355 A 1 
ATOM 2938 C C   . PHE A 1 355 ? -7.834  3.127   0.987   1.00 97.97 355 A 1 
ATOM 2939 O O   . PHE A 1 355 ? -7.098  2.388   1.637   1.00 97.60 355 A 1 
ATOM 2940 C CB  . PHE A 1 355 ? -6.903  3.715   -1.274  1.00 97.94 355 A 1 
ATOM 2941 C CG  . PHE A 1 355 ? -6.528  4.803   -2.251  1.00 97.79 355 A 1 
ATOM 2942 C CD1 . PHE A 1 355 ? -7.501  5.356   -3.106  1.00 96.94 355 A 1 
ATOM 2943 C CD2 . PHE A 1 355 ? -5.211  5.295   -2.295  1.00 97.00 355 A 1 
ATOM 2944 C CE1 . PHE A 1 355 ? -7.167  6.386   -3.995  1.00 96.41 355 A 1 
ATOM 2945 C CE2 . PHE A 1 355 ? -4.877  6.333   -3.180  1.00 96.45 355 A 1 
ATOM 2946 C CZ  . PHE A 1 355 ? -5.853  6.878   -4.027  1.00 96.50 355 A 1 
ATOM 2947 N N   . TYR A 1 356 ? -9.159  3.010   0.955   1.00 97.63 356 A 1 
ATOM 2948 C CA  . TYR A 1 356 ? -9.894  1.995   1.693   1.00 97.59 356 A 1 
ATOM 2949 C C   . TYR A 1 356 ? -11.137 1.547   0.909   1.00 97.51 356 A 1 
ATOM 2950 O O   . TYR A 1 356 ? -11.540 2.194   -0.051  1.00 96.95 356 A 1 
ATOM 2951 C CB  . TYR A 1 356 ? -10.262 2.518   3.091   1.00 96.94 356 A 1 
ATOM 2952 C CG  . TYR A 1 356 ? -11.489 3.405   3.175   1.00 96.42 356 A 1 
ATOM 2953 C CD1 . TYR A 1 356 ? -11.552 4.627   2.471   1.00 95.24 356 A 1 
ATOM 2954 C CD2 . TYR A 1 356 ? -12.585 3.010   3.967   1.00 95.00 356 A 1 
ATOM 2955 C CE1 . TYR A 1 356 ? -12.703 5.432   2.548   1.00 93.72 356 A 1 
ATOM 2956 C CE2 . TYR A 1 356 ? -13.729 3.817   4.049   1.00 93.60 356 A 1 
ATOM 2957 C CZ  . TYR A 1 356 ? -13.803 5.029   3.333   1.00 93.12 356 A 1 
ATOM 2958 O OH  . TYR A 1 356 ? -14.910 5.793   3.394   1.00 91.24 356 A 1 
ATOM 2959 N N   . ALA A 1 357 ? -11.740 0.425   1.340   1.00 97.34 357 A 1 
ATOM 2960 C CA  . ALA A 1 357 ? -13.048 -0.022  0.888   1.00 97.05 357 A 1 
ATOM 2961 C C   . ALA A 1 357 ? -13.944 -0.294  2.111   1.00 96.52 357 A 1 
ATOM 2962 O O   . ALA A 1 357 ? -13.571 -1.079  2.977   1.00 95.57 357 A 1 
ATOM 2963 C CB  . ALA A 1 357 ? -12.887 -1.261  0.015   1.00 97.06 357 A 1 
ATOM 2964 N N   . ASP A 1 358 ? -15.108 0.340   2.189   1.00 95.07 358 A 1 
ATOM 2965 C CA  . ASP A 1 358 ? -16.016 0.175   3.323   1.00 94.08 358 A 1 
ATOM 2966 C C   . ASP A 1 358 ? -16.787 -1.152  3.228   1.00 93.95 358 A 1 
ATOM 2967 O O   . ASP A 1 358 ? -17.555 -1.369  2.295   1.00 92.86 358 A 1 
ATOM 2968 C CB  . ASP A 1 358 ? -16.949 1.390   3.445   1.00 92.07 358 A 1 
ATOM 2969 C CG  . ASP A 1 358 ? -17.677 1.462   4.801   1.00 89.10 358 A 1 
ATOM 2970 O OD1 . ASP A 1 358 ? -17.655 0.455   5.544   1.00 85.69 358 A 1 
ATOM 2971 O OD2 . ASP A 1 358 ? -18.223 2.538   5.126   1.00 83.98 358 A 1 
ATOM 2972 N N   . ILE A 1 359 ? -16.583 -2.041  4.215   1.00 92.18 359 A 1 
ATOM 2973 C CA  . ILE A 1 359 ? -17.292 -3.331  4.309   1.00 91.07 359 A 1 
ATOM 2974 C C   . ILE A 1 359 ? -18.414 -3.311  5.352   1.00 88.86 359 A 1 
ATOM 2975 O O   . ILE A 1 359 ? -19.103 -4.314  5.523   1.00 86.71 359 A 1 
ATOM 2976 C CB  . ILE A 1 359 ? -16.311 -4.500  4.555   1.00 91.77 359 A 1 
ATOM 2977 C CG1 . ILE A 1 359 ? -15.579 -4.383  5.909   1.00 91.60 359 A 1 
ATOM 2978 C CG2 . ILE A 1 359 ? -15.331 -4.629  3.381   1.00 91.24 359 A 1 
ATOM 2979 C CD1 . ILE A 1 359 ? -14.848 -5.679  6.313   1.00 91.33 359 A 1 
ATOM 2980 N N   . LYS A 1 360 ? -18.639 -2.205  6.054   1.00 86.93 360 A 1 
ATOM 2981 C CA  . LYS A 1 360 ? -19.509 -2.077  7.225   1.00 83.12 360 A 1 
ATOM 2982 C C   . LYS A 1 360 ? -20.944 -2.532  6.952   1.00 80.72 360 A 1 
ATOM 2983 O O   . LYS A 1 360 ? -21.493 -3.315  7.727   1.00 75.92 360 A 1 
ATOM 2984 C CB  . LYS A 1 360 ? -19.485 -0.612  7.675   1.00 80.51 360 A 1 
ATOM 2985 C CG  . LYS A 1 360 ? -20.326 -0.347  8.943   1.00 70.75 360 A 1 
ATOM 2986 C CD  . LYS A 1 360 ? -20.320 1.147   9.316   1.00 68.31 360 A 1 
ATOM 2987 C CE  . LYS A 1 360 ? -21.031 2.030   8.281   1.00 60.96 360 A 1 
ATOM 2988 N NZ  . LYS A 1 360 ? -22.487 1.828   8.279   1.00 54.63 360 A 1 
ATOM 2989 N N   . ASP A 1 361 ? -21.533 -2.059  5.865   1.00 80.28 361 A 1 
ATOM 2990 C CA  . ASP A 1 361 ? -22.932 -2.310  5.509   1.00 79.23 361 A 1 
ATOM 2991 C C   . ASP A 1 361 ? -23.112 -3.549  4.607   1.00 80.26 361 A 1 
ATOM 2992 O O   . ASP A 1 361 ? -24.142 -3.698  3.960   1.00 77.33 361 A 1 
ATOM 2993 C CB  . ASP A 1 361 ? -23.568 -1.031  4.924   1.00 76.03 361 A 1 
ATOM 2994 C CG  . ASP A 1 361 ? -23.723 0.085   5.966   1.00 71.30 361 A 1 
ATOM 2995 O OD1 . ASP A 1 361 ? -24.128 -0.202  7.119   1.00 68.42 361 A 1 
ATOM 2996 O OD2 . ASP A 1 361 ? -23.446 1.268   5.652   1.00 66.88 361 A 1 
ATOM 2997 N N   . ASN A 1 362 ? -22.110 -4.453  4.596   1.00 81.41 362 A 1 
ATOM 2998 C CA  . ASN A 1 362 ? -22.102 -5.666  3.772   1.00 82.39 362 A 1 
ATOM 2999 C C   . ASN A 1 362 ? -22.459 -5.382  2.294   1.00 84.31 362 A 1 
ATOM 3000 O O   . ASN A 1 362 ? -23.494 -5.852  1.798   1.00 83.09 362 A 1 
ATOM 3001 C CB  . ASN A 1 362 ? -22.975 -6.728  4.450   1.00 79.27 362 A 1 
ATOM 3002 C CG  . ASN A 1 362 ? -22.941 -8.062  3.737   1.00 76.77 362 A 1 
ATOM 3003 O OD1 . ASN A 1 362 ? -21.959 -8.477  3.149   1.00 74.43 362 A 1 
ATOM 3004 N ND2 . ASN A 1 362 ? -24.011 -8.809  3.814   1.00 72.96 362 A 1 
ATOM 3005 N N   . PRO A 1 363 ? -21.678 -4.566  1.584   1.00 87.23 363 A 1 
ATOM 3006 C CA  . PRO A 1 363 ? -22.001 -4.085  0.252   1.00 89.04 363 A 1 
ATOM 3007 C C   . PRO A 1 363 ? -22.017 -5.223  -0.778  1.00 90.00 363 A 1 
ATOM 3008 O O   . PRO A 1 363 ? -21.289 -6.206  -0.672  1.00 89.34 363 A 1 
ATOM 3009 C CB  . PRO A 1 363 ? -20.945 -3.031  -0.054  1.00 88.79 363 A 1 
ATOM 3010 C CG  . PRO A 1 363 ? -19.728 -3.525  0.724   1.00 89.60 363 A 1 
ATOM 3011 C CD  . PRO A 1 363 ? -20.358 -4.082  1.995   1.00 91.06 363 A 1 
ATOM 3012 N N   . SER A 1 364 ? -22.809 -5.061  -1.832  1.00 91.35 364 A 1 
ATOM 3013 C CA  . SER A 1 364 ? -22.847 -6.001  -2.963  1.00 92.19 364 A 1 
ATOM 3014 C C   . SER A 1 364 ? -21.642 -5.879  -3.915  1.00 93.46 364 A 1 
ATOM 3015 O O   . SER A 1 364 ? -21.417 -6.758  -4.742  1.00 92.44 364 A 1 
ATOM 3016 C CB  . SER A 1 364 ? -24.146 -5.806  -3.755  1.00 91.56 364 A 1 
ATOM 3017 O OG  . SER A 1 364 ? -24.265 -4.470  -4.209  1.00 85.88 364 A 1 
ATOM 3018 N N   . PHE A 1 365 ? -20.893 -4.783  -3.820  1.00 94.15 365 A 1 
ATOM 3019 C CA  . PHE A 1 365 ? -19.627 -4.541  -4.505  1.00 94.26 365 A 1 
ATOM 3020 C C   . PHE A 1 365 ? -18.761 -3.633  -3.624  1.00 94.84 365 A 1 
ATOM 3021 O O   . PHE A 1 365 ? -19.291 -2.827  -2.862  1.00 93.35 365 A 1 
ATOM 3022 C CB  . PHE A 1 365 ? -19.861 -3.907  -5.883  1.00 92.75 365 A 1 
ATOM 3023 C CG  . PHE A 1 365 ? -20.435 -2.497  -5.853  1.00 87.52 365 A 1 
ATOM 3024 C CD1 . PHE A 1 365 ? -21.824 -2.293  -5.790  1.00 80.54 365 A 1 
ATOM 3025 C CD2 . PHE A 1 365 ? -19.576 -1.378  -5.878  1.00 80.10 365 A 1 
ATOM 3026 C CE1 . PHE A 1 365 ? -22.355 -0.992  -5.742  1.00 71.76 365 A 1 
ATOM 3027 C CE2 . PHE A 1 365 ? -20.101 -0.080  -5.826  1.00 73.86 365 A 1 
ATOM 3028 C CZ  . PHE A 1 365 ? -21.492 0.117   -5.754  1.00 70.23 365 A 1 
ATOM 3029 N N   . LEU A 1 366 ? -17.427 -3.726  -3.733  1.00 94.86 366 A 1 
ATOM 3030 C CA  . LEU A 1 366 ? -16.525 -2.843  -3.004  1.00 95.23 366 A 1 
ATOM 3031 C C   . LEU A 1 366 ? -16.159 -1.616  -3.828  1.00 95.98 366 A 1 
ATOM 3032 O O   . LEU A 1 366 ? -15.599 -1.727  -4.924  1.00 94.03 366 A 1 
ATOM 3033 C CB  . LEU A 1 366 ? -15.266 -3.594  -2.551  1.00 93.63 366 A 1 
ATOM 3034 C CG  . LEU A 1 366 ? -15.498 -4.639  -1.448  1.00 91.58 366 A 1 
ATOM 3035 C CD1 . LEU A 1 366 ? -14.140 -5.191  -1.011  1.00 89.76 366 A 1 
ATOM 3036 C CD2 . LEU A 1 366 ? -16.191 -4.063  -0.218  1.00 89.47 366 A 1 
ATOM 3037 N N   . ASN A 1 367 ? -16.415 -0.442  -3.254  1.00 96.38 367 A 1 
ATOM 3038 C CA  . ASN A 1 367 ? -15.902 0.822   -3.774  1.00 96.30 367 A 1 
ATOM 3039 C C   . ASN A 1 367 ? -14.570 1.150   -3.075  1.00 96.84 367 A 1 
ATOM 3040 O O   . ASN A 1 367 ? -14.572 1.490   -1.890  1.00 96.12 367 A 1 
ATOM 3041 C CB  . ASN A 1 367 ? -16.949 1.926   -3.577  1.00 95.18 367 A 1 
ATOM 3042 C CG  . ASN A 1 367 ? -16.488 3.222   -4.214  1.00 90.88 367 A 1 
ATOM 3043 O OD1 . ASN A 1 367 ? -15.954 3.227   -5.313  1.00 83.02 367 A 1 
ATOM 3044 N ND2 . ASN A 1 367 ? -16.662 4.343   -3.566  1.00 81.65 367 A 1 
ATOM 3045 N N   . TRP A 1 368 ? -13.457 1.040   -3.795  1.00 97.10 368 A 1 
ATOM 3046 C CA  . TRP A 1 368 ? -12.152 1.455   -3.302  1.00 97.46 368 A 1 
ATOM 3047 C C   . TRP A 1 368 ? -11.962 2.950   -3.557  1.00 97.39 368 A 1 
ATOM 3048 O O   . TRP A 1 368 ? -11.873 3.388   -4.712  1.00 95.96 368 A 1 
ATOM 3049 C CB  . TRP A 1 368 ? -11.048 0.626   -3.956  1.00 97.47 368 A 1 
ATOM 3050 C CG  . TRP A 1 368 ? -11.017 -0.807  -3.537  1.00 97.69 368 A 1 
ATOM 3051 C CD1 . TRP A 1 368 ? -11.744 -1.812  -4.084  1.00 97.07 368 A 1 
ATOM 3052 C CD2 . TRP A 1 368 ? -10.222 -1.416  -2.478  1.00 97.80 368 A 1 
ATOM 3053 N NE1 . TRP A 1 368 ? -11.449 -2.999  -3.436  1.00 97.05 368 A 1 
ATOM 3054 C CE2 . TRP A 1 368 ? -10.514 -2.811  -2.446  1.00 97.51 368 A 1 
ATOM 3055 C CE3 . TRP A 1 368 ? -9.288  -0.930  -1.545  1.00 97.53 368 A 1 
ATOM 3056 C CZ2 . TRP A 1 368 ? -9.896  -3.691  -1.529  1.00 97.38 368 A 1 
ATOM 3057 C CZ3 . TRP A 1 368 ? -8.663  -1.797  -0.626  1.00 97.12 368 A 1 
ATOM 3058 C CH2 . TRP A 1 368 ? -8.968  -3.173  -0.615  1.00 96.89 368 A 1 
ATOM 3059 N N   . GLU A 1 369 ? -11.877 3.743   -2.494  1.00 96.86 369 A 1 
ATOM 3060 C CA  . GLU A 1 369 ? -11.839 5.198   -2.587  1.00 96.40 369 A 1 
ATOM 3061 C C   . GLU A 1 369 ? -10.732 5.835   -1.742  1.00 97.26 369 A 1 
ATOM 3062 O O   . GLU A 1 369 ? -10.120 5.206   -0.882  1.00 96.70 369 A 1 
ATOM 3063 C CB  . GLU A 1 369 ? -13.223 5.781   -2.277  1.00 93.97 369 A 1 
ATOM 3064 C CG  . GLU A 1 369 ? -13.700 5.578   -0.832  1.00 88.85 369 A 1 
ATOM 3065 C CD  . GLU A 1 369 ? -15.110 6.161   -0.598  1.00 88.51 369 A 1 
ATOM 3066 O OE1 . GLU A 1 369 ? -15.727 5.810   0.435   1.00 80.32 369 A 1 
ATOM 3067 O OE2 . GLU A 1 369 ? -15.572 6.960   -1.452  1.00 81.57 369 A 1 
ATOM 3068 N N   . LEU A 1 370 ? -10.441 7.099   -2.036  1.00 96.89 370 A 1 
ATOM 3069 C CA  . LEU A 1 370 ? -9.484  7.883   -1.266  1.00 97.15 370 A 1 
ATOM 3070 C C   . LEU A 1 370 ? -10.072 8.179   0.118   1.00 97.04 370 A 1 
ATOM 3071 O O   . LEU A 1 370 ? -11.077 8.880   0.225   1.00 96.28 370 A 1 
ATOM 3072 C CB  . LEU A 1 370 ? -9.167  9.178   -2.040  1.00 97.07 370 A 1 
ATOM 3073 C CG  . LEU A 1 370 ? -8.211  10.123  -1.298  1.00 96.55 370 A 1 
ATOM 3074 C CD1 . LEU A 1 370 ? -6.789  9.563   -1.221  1.00 94.92 370 A 1 
ATOM 3075 C CD2 . LEU A 1 370 ? -8.124  11.466  -2.032  1.00 94.47 370 A 1 
ATOM 3076 N N   . GLU A 1 371 ? -9.381  7.752   1.171   1.00 96.71 371 A 1 
ATOM 3077 C CA  . GLU A 1 371 ? -9.716  8.102   2.546   1.00 96.61 371 A 1 
ATOM 3078 C C   . GLU A 1 371 ? -9.196  9.505   2.885   1.00 96.78 371 A 1 
ATOM 3079 O O   . GLU A 1 371 ? -9.972  10.397  3.221   1.00 95.87 371 A 1 
ATOM 3080 C CB  . GLU A 1 371 ? -9.129  7.050   3.491   1.00 96.21 371 A 1 
ATOM 3081 C CG  . GLU A 1 371 ? -9.666  7.245   4.910   1.00 94.33 371 A 1 
ATOM 3082 C CD  . GLU A 1 371 ? -9.027  6.302   5.922   1.00 94.47 371 A 1 
ATOM 3083 O OE1 . GLU A 1 371 ? -9.312  6.517   7.126   1.00 88.84 371 A 1 
ATOM 3084 O OE2 . GLU A 1 371 ? -8.261  5.407   5.527   1.00 90.65 371 A 1 
ATOM 3085 N N   . TYR A 1 372 ? -7.886  9.709   2.733   1.00 97.46 372 A 1 
ATOM 3086 C CA  . TYR A 1 372 ? -7.244  10.994  2.971   1.00 97.62 372 A 1 
ATOM 3087 C C   . TYR A 1 372 ? -5.859  11.101  2.318   1.00 97.85 372 A 1 
ATOM 3088 O O   . TYR A 1 372 ? -5.289  10.137  1.819   1.00 97.70 372 A 1 
ATOM 3089 C CB  . TYR A 1 372 ? -7.164  11.264  4.480   1.00 97.59 372 A 1 
ATOM 3090 C CG  . TYR A 1 372 ? -6.121  10.453  5.223   1.00 97.68 372 A 1 
ATOM 3091 C CD1 . TYR A 1 372 ? -6.417  9.158   5.691   1.00 97.08 372 A 1 
ATOM 3092 C CD2 . TYR A 1 372 ? -4.861  11.019  5.469   1.00 97.16 372 A 1 
ATOM 3093 C CE1 . TYR A 1 372 ? -5.451  8.438   6.426   1.00 96.44 372 A 1 
ATOM 3094 C CE2 . TYR A 1 372 ? -3.895  10.307  6.202   1.00 96.49 372 A 1 
ATOM 3095 C CZ  . TYR A 1 372 ? -4.191  9.025   6.691   1.00 96.60 372 A 1 
ATOM 3096 O OH  . TYR A 1 372 ? -3.265  8.371   7.428   1.00 95.74 372 A 1 
ATOM 3097 N N   . GLN A 1 373 ? -5.303  12.320  2.345   1.00 97.29 373 A 1 
ATOM 3098 C CA  . GLN A 1 373 ? -3.928  12.621  1.974   1.00 97.28 373 A 1 
ATOM 3099 C C   . GLN A 1 373 ? -3.194  13.193  3.194   1.00 97.55 373 A 1 
ATOM 3100 O O   . GLN A 1 373 ? -3.663  14.168  3.781   1.00 97.16 373 A 1 
ATOM 3101 C CB  . GLN A 1 373 ? -3.949  13.579  0.774   1.00 96.46 373 A 1 
ATOM 3102 C CG  . GLN A 1 373 ? -2.550  14.036  0.357   1.00 95.24 373 A 1 
ATOM 3103 C CD  . GLN A 1 373 ? -2.544  14.924  -0.877  1.00 94.80 373 A 1 
ATOM 3104 O OE1 . GLN A 1 373 ? -3.442  14.934  -1.705  1.00 89.79 373 A 1 
ATOM 3105 N NE2 . GLN A 1 373 ? -1.508  15.714  -1.063  1.00 88.40 373 A 1 
ATOM 3106 N N   . PHE A 1 374 ? -2.029  12.647  3.562   1.00 97.87 374 A 1 
ATOM 3107 C CA  . PHE A 1 374 ? -1.320  12.964  4.808   1.00 97.95 374 A 1 
ATOM 3108 C C   . PHE A 1 374 ? -1.027  14.459  4.965   1.00 97.86 374 A 1 
ATOM 3109 O O   . PHE A 1 374 ? -1.385  15.051  5.982   1.00 97.62 374 A 1 
ATOM 3110 C CB  . PHE A 1 374 ? -0.013  12.167  4.883   1.00 97.94 374 A 1 
ATOM 3111 C CG  . PHE A 1 374 ? 0.830   12.520  6.089   1.00 97.86 374 A 1 
ATOM 3112 C CD1 . PHE A 1 374 ? 1.830   13.508  6.004   1.00 97.17 374 A 1 
ATOM 3113 C CD2 . PHE A 1 374 ? 0.595   11.894  7.332   1.00 97.27 374 A 1 
ATOM 3114 C CE1 . PHE A 1 374 ? 2.579   13.875  7.143   1.00 96.85 374 A 1 
ATOM 3115 C CE2 . PHE A 1 374 ? 1.344   12.259  8.467   1.00 96.60 374 A 1 
ATOM 3116 C CZ  . PHE A 1 374 ? 2.329   13.252  8.367   1.00 96.82 374 A 1 
ATOM 3117 N N   . THR A 1 375 ? -0.405  15.086  3.966   1.00 97.28 375 A 1 
ATOM 3118 C CA  . THR A 1 375 ? -0.019  16.500  4.049   1.00 96.86 375 A 1 
ATOM 3119 C C   . THR A 1 375 ? -1.217  17.417  4.273   1.00 96.71 375 A 1 
ATOM 3120 O O   . THR A 1 375 ? -1.101  18.407  4.984   1.00 96.04 375 A 1 
ATOM 3121 C CB  . THR A 1 375 ? 0.725   16.970  2.799   1.00 96.53 375 A 1 
ATOM 3122 O OG1 . THR A 1 375 ? -0.042  16.725  1.640   1.00 94.69 375 A 1 
ATOM 3123 C CG2 . THR A 1 375 ? 2.090   16.308  2.652   1.00 94.09 375 A 1 
ATOM 3124 N N   . LYS A 1 376 ? -2.386  17.068  3.734   1.00 96.87 376 A 1 
ATOM 3125 C CA  . LYS A 1 376 ? -3.621  17.836  3.898   1.00 96.78 376 A 1 
ATOM 3126 C C   . LYS A 1 376 ? -4.285  17.580  5.252   1.00 97.04 376 A 1 
ATOM 3127 O O   . LYS A 1 376 ? -4.698  18.531  5.891   1.00 96.10 376 A 1 
ATOM 3128 C CB  . LYS A 1 376 ? -4.612  17.519  2.766   1.00 96.53 376 A 1 
ATOM 3129 C CG  . LYS A 1 376 ? -4.094  17.953  1.397   1.00 93.50 376 A 1 
ATOM 3130 C CD  . LYS A 1 376 ? -5.175  17.700  0.337   1.00 88.97 376 A 1 
ATOM 3131 C CE  . LYS A 1 376 ? -4.665  18.118  -1.028  1.00 83.30 376 A 1 
ATOM 3132 N NZ  . LYS A 1 376 ? -5.676  17.856  -2.078  1.00 73.18 376 A 1 
ATOM 3133 N N   . LEU A 1 377 ? -4.384  16.314  5.669   1.00 97.23 377 A 1 
ATOM 3134 C CA  . LEU A 1 377 ? -5.052  15.945  6.913   1.00 97.29 377 A 1 
ATOM 3135 C C   . LEU A 1 377 ? -4.324  16.494  8.140   1.00 97.24 377 A 1 
ATOM 3136 O O   . LEU A 1 377 ? -4.949  17.030  9.053   1.00 96.42 377 A 1 
ATOM 3137 C CB  . LEU A 1 377 ? -5.158  14.416  6.980   1.00 97.21 377 A 1 
ATOM 3138 C CG  . LEU A 1 377 ? -5.935  13.903  8.215   1.00 96.44 377 A 1 
ATOM 3139 C CD1 . LEU A 1 377 ? -7.421  14.266  8.127   1.00 94.25 377 A 1 
ATOM 3140 C CD2 . LEU A 1 377 ? -5.813  12.396  8.313   1.00 94.20 377 A 1 
ATOM 3141 N N   . TYR A 1 378 ? -2.990  16.359  8.162   1.00 97.33 378 A 1 
ATOM 3142 C CA  . TYR A 1 378 ? -2.154  16.753  9.295   1.00 97.08 378 A 1 
ATOM 3143 C C   . TYR A 1 378 ? -1.479  18.118  9.117   1.00 96.88 378 A 1 
ATOM 3144 O O   . TYR A 1 378 ? -0.668  18.502  9.964   1.00 95.39 378 A 1 
ATOM 3145 C CB  . TYR A 1 378 ? -1.147  15.631  9.586   1.00 96.79 378 A 1 
ATOM 3146 C CG  . TYR A 1 378 ? -1.796  14.332  10.017  1.00 96.70 378 A 1 
ATOM 3147 C CD1 . TYR A 1 378 ? -2.450  14.244  11.263  1.00 95.34 378 A 1 
ATOM 3148 C CD2 . TYR A 1 378 ? -1.763  13.202  9.179   1.00 95.52 378 A 1 
ATOM 3149 C CE1 . TYR A 1 378 ? -3.060  13.046  11.674  1.00 94.42 378 A 1 
ATOM 3150 C CE2 . TYR A 1 378 ? -2.370  11.990  9.585   1.00 94.58 378 A 1 
ATOM 3151 C CZ  . TYR A 1 378 ? -3.018  11.915  10.834  1.00 94.85 378 A 1 
ATOM 3152 O OH  . TYR A 1 378 ? -3.612  10.759  11.226  1.00 93.44 378 A 1 
ATOM 3153 N N   . GLU A 1 379 ? -1.802  18.854  8.048   1.00 95.62 379 A 1 
ATOM 3154 C CA  . GLU A 1 379 ? -1.251  20.180  7.734   1.00 95.52 379 A 1 
ATOM 3155 C C   . GLU A 1 379 ? 0.289   20.186  7.732   1.00 96.26 379 A 1 
ATOM 3156 O O   . GLU A 1 379 ? 0.940   21.082  8.270   1.00 94.74 379 A 1 
ATOM 3157 C CB  . GLU A 1 379 ? -1.897  21.255  8.636   1.00 95.07 379 A 1 
ATOM 3158 C CG  . GLU A 1 379 ? -3.440  21.334  8.528   1.00 92.30 379 A 1 
ATOM 3159 C CD  . GLU A 1 379 ? -4.073  22.350  9.505   1.00 88.30 379 A 1 
ATOM 3160 O OE1 . GLU A 1 379 ? -5.290  22.215  9.820   1.00 80.43 379 A 1 
ATOM 3161 O OE2 . GLU A 1 379 ? -3.357  23.267  9.977   1.00 80.86 379 A 1 
ATOM 3162 N N   . GLN A 1 380 ? 0.909   19.160  7.130   1.00 96.68 380 A 1 
ATOM 3163 C CA  . GLN A 1 380 ? 2.365   18.992  7.017   1.00 96.86 380 A 1 
ATOM 3164 C C   . GLN A 1 380 ? 2.861   19.230  5.583   1.00 96.72 380 A 1 
ATOM 3165 O O   . GLN A 1 380 ? 2.096   19.139  4.627   1.00 95.44 380 A 1 
ATOM 3166 C CB  . GLN A 1 380 ? 2.804   17.603  7.519   1.00 96.67 380 A 1 
ATOM 3167 C CG  . GLN A 1 380 ? 2.451   17.307  8.982   1.00 95.76 380 A 1 
ATOM 3168 C CD  . GLN A 1 380 ? 2.864   18.408  9.939   1.00 96.26 380 A 1 
ATOM 3169 O OE1 . GLN A 1 380 ? 4.013   18.836  9.986   1.00 90.87 380 A 1 
ATOM 3170 N NE2 . GLN A 1 380 ? 1.953   18.923  10.729  1.00 90.58 380 A 1 
ATOM 3171 N N   . SER A 1 381 ? 4.161   19.520  5.434   1.00 96.62 381 A 1 
ATOM 3172 C CA  . SER A 1 381 ? 4.778   19.770  4.125   1.00 96.23 381 A 1 
ATOM 3173 C C   . SER A 1 381 ? 5.229   18.507  3.390   1.00 96.53 381 A 1 
ATOM 3174 O O   . SER A 1 381 ? 5.305   18.513  2.163   1.00 94.69 381 A 1 
ATOM 3175 C CB  . SER A 1 381 ? 5.980   20.709  4.285   1.00 95.10 381 A 1 
ATOM 3176 O OG  . SER A 1 381 ? 6.919   20.220  5.220   1.00 89.02 381 A 1 
ATOM 3177 N N   . ASP A 1 382 ? 5.574   17.460  4.139   1.00 96.62 382 A 1 
ATOM 3178 C CA  . ASP A 1 382 ? 6.161   16.219  3.623   1.00 96.84 382 A 1 
ATOM 3179 C C   . ASP A 1 382 ? 6.098   15.088  4.674   1.00 97.40 382 A 1 
ATOM 3180 O O   . ASP A 1 382 ? 5.466   15.234  5.731   1.00 97.00 382 A 1 
ATOM 3181 C CB  . ASP A 1 382 ? 7.611   16.494  3.173   1.00 96.31 382 A 1 
ATOM 3182 C CG  . ASP A 1 382 ? 8.567   16.970  4.270   1.00 96.20 382 A 1 
ATOM 3183 O OD1 . ASP A 1 382 ? 8.336   16.707  5.470   1.00 94.89 382 A 1 
ATOM 3184 O OD2 . ASP A 1 382 ? 9.613   17.567  3.918   1.00 93.63 382 A 1 
ATOM 3185 N N   . LEU A 1 383 ? 6.766   13.967  4.407   1.00 97.45 383 A 1 
ATOM 3186 C CA  . LEU A 1 383 ? 6.901   12.817  5.317   1.00 97.87 383 A 1 
ATOM 3187 C C   . LEU A 1 383 ? 8.245   12.777  6.060   1.00 97.83 383 A 1 
ATOM 3188 O O   . LEU A 1 383 ? 8.629   11.733  6.587   1.00 97.14 383 A 1 
ATOM 3189 C CB  . LEU A 1 383 ? 6.636   11.512  4.544   1.00 97.86 383 A 1 
ATOM 3190 C CG  . LEU A 1 383 ? 5.235   11.407  3.931   1.00 97.43 383 A 1 
ATOM 3191 C CD1 . LEU A 1 383 ? 5.114   10.089  3.169   1.00 96.66 383 A 1 
ATOM 3192 C CD2 . LEU A 1 383 ? 4.128   11.440  4.989   1.00 96.38 383 A 1 
ATOM 3193 N N   . SER A 1 384 ? 8.986   13.892  6.140   1.00 97.52 384 A 1 
ATOM 3194 C CA  . SER A 1 384 ? 10.212  13.946  6.938   1.00 97.29 384 A 1 
ATOM 3195 C C   . SER A 1 384 ? 9.950   13.655  8.414   1.00 97.35 384 A 1 
ATOM 3196 O O   . SER A 1 384 ? 8.868   13.941  8.940   1.00 97.17 384 A 1 
ATOM 3197 C CB  . SER A 1 384 ? 10.907  15.309  6.797   1.00 97.12 384 A 1 
ATOM 3198 O OG  . SER A 1 384 ? 10.161  16.349  7.407   1.00 96.16 384 A 1 
ATOM 3199 N N   . GLN A 1 385 ? 10.967  13.179  9.131   1.00 96.36 385 A 1 
ATOM 3200 C CA  . GLN A 1 385 ? 10.870  12.963  10.579  1.00 96.15 385 A 1 
ATOM 3201 C C   . GLN A 1 385 ? 10.416  14.227  11.339  1.00 96.31 385 A 1 
ATOM 3202 O O   . GLN A 1 385 ? 9.716   14.133  12.341  1.00 95.86 385 A 1 
ATOM 3203 C CB  . GLN A 1 385 ? 12.210  12.457  11.125  1.00 95.82 385 A 1 
ATOM 3204 C CG  . GLN A 1 385 ? 12.521  11.020  10.685  1.00 94.85 385 A 1 
ATOM 3205 C CD  . GLN A 1 385 ? 11.474  10.024  11.190  1.00 95.87 385 A 1 
ATOM 3206 O OE1 . GLN A 1 385 ? 10.963  10.147  12.295  1.00 91.66 385 A 1 
ATOM 3207 N NE2 . GLN A 1 385 ? 11.087  9.053   10.406  1.00 91.34 385 A 1 
ATOM 3208 N N   . LYS A 1 386 ? 10.757  15.428  10.843  1.00 96.58 386 A 1 
ATOM 3209 C CA  . LYS A 1 386 ? 10.275  16.695  11.397  1.00 96.58 386 A 1 
ATOM 3210 C C   . LYS A 1 386 ? 8.757   16.824  11.273  1.00 96.94 386 A 1 
ATOM 3211 O O   . LYS A 1 386 ? 8.098   17.141  12.263  1.00 96.53 386 A 1 
ATOM 3212 C CB  . LYS A 1 386 ? 11.008  17.861  10.710  1.00 96.50 386 A 1 
ATOM 3213 C CG  . LYS A 1 386 ? 10.581  19.228  11.284  1.00 91.45 386 A 1 
ATOM 3214 C CD  . LYS A 1 386 ? 11.263  20.369  10.513  1.00 87.54 386 A 1 
ATOM 3215 C CE  . LYS A 1 386 ? 10.740  21.711  11.028  1.00 79.27 386 A 1 
ATOM 3216 N NZ  . LYS A 1 386 ? 11.274  22.845  10.224  1.00 69.92 386 A 1 
ATOM 3217 N N   . SER A 1 387 ? 8.207   16.567  10.092  1.00 97.30 387 A 1 
ATOM 3218 C CA  . SER A 1 387 ? 6.764   16.634  9.828   1.00 97.39 387 A 1 
ATOM 3219 C C   . SER A 1 387 ? 6.002   15.557  10.607  1.00 97.32 387 A 1 
ATOM 3220 O O   . SER A 1 387 ? 5.017   15.866  11.266  1.00 97.05 387 A 1 
ATOM 3221 C CB  . SER A 1 387 ? 6.504   16.507  8.327   1.00 97.39 387 A 1 
ATOM 3222 O OG  . SER A 1 387 ? 7.044   17.627  7.656   1.00 95.64 387 A 1 
ATOM 3223 N N   . LEU A 1 388 ? 6.509   14.321  10.638  1.00 94.87 388 A 1 
ATOM 3224 C CA  . LEU A 1 388 ? 5.898   13.231  11.401  1.00 94.53 388 A 1 
ATOM 3225 C C   . LEU A 1 388 ? 5.853   13.534  12.907  1.00 94.25 388 A 1 
ATOM 3226 O O   . LEU A 1 388 ? 4.810   13.380  13.535  1.00 94.36 388 A 1 
ATOM 3227 C CB  . LEU A 1 388 ? 6.653   11.914  11.128  1.00 95.65 388 A 1 
ATOM 3228 C CG  . LEU A 1 388 ? 6.597   11.410  9.677   1.00 94.95 388 A 1 
ATOM 3229 C CD1 . LEU A 1 388 ? 7.350   10.081  9.566   1.00 94.15 388 A 1 
ATOM 3230 C CD2 . LEU A 1 388 ? 5.167   11.189  9.176   1.00 93.94 388 A 1 
ATOM 3231 N N   . LYS A 1 389 ? 6.951   14.050  13.488  1.00 93.11 389 A 1 
ATOM 3232 C CA  . LYS A 1 389 ? 6.979   14.478  14.899  1.00 92.08 389 A 1 
ATOM 3233 C C   . LYS A 1 389 ? 6.018   15.638  15.178  1.00 92.66 389 A 1 
ATOM 3234 O O   . LYS A 1 389 ? 5.395   15.665  16.238  1.00 93.49 389 A 1 
ATOM 3235 C CB  . LYS A 1 389 ? 8.409   14.847  15.317  1.00 92.41 389 A 1 
ATOM 3236 C CG  . LYS A 1 389 ? 9.257   13.573  15.461  1.00 91.06 389 A 1 
ATOM 3237 C CD  . LYS A 1 389 ? 10.629  13.846  16.083  1.00 87.93 389 A 1 
ATOM 3238 C CE  . LYS A 1 389 ? 11.561  14.735  15.259  1.00 82.42 389 A 1 
ATOM 3239 N NZ  . LYS A 1 389 ? 12.859  14.844  15.961  1.00 75.92 389 A 1 
ATOM 3240 N N   . SER A 1 390 ? 5.889   16.586  14.250  1.00 94.63 390 A 1 
ATOM 3241 C CA  . SER A 1 390 ? 4.923   17.677  14.363  1.00 94.97 390 A 1 
ATOM 3242 C C   . SER A 1 390 ? 3.484   17.159  14.379  1.00 95.24 390 A 1 
ATOM 3243 O O   . SER A 1 390 ? 2.705   17.566  15.239  1.00 94.86 390 A 1 
ATOM 3244 C CB  . SER A 1 390 ? 5.131   18.676  13.217  1.00 95.43 390 A 1 
ATOM 3245 O OG  . SER A 1 390 ? 4.300   19.810  13.393  1.00 87.41 390 A 1 
ATOM 3246 N N   . ALA A 1 391 ? 3.151   16.217  13.488  1.00 93.42 391 A 1 
ATOM 3247 C CA  . ALA A 1 391 ? 1.848   15.562  13.455  1.00 92.81 391 A 1 
ATOM 3248 C C   . ALA A 1 391 ? 1.572   14.796  14.765  1.00 92.93 391 A 1 
ATOM 3249 O O   . ALA A 1 391 ? 0.554   15.031  15.403  1.00 92.82 391 A 1 
ATOM 3250 C CB  . ALA A 1 391 ? 1.770   14.647  12.228  1.00 94.21 391 A 1 
ATOM 3251 N N   . VAL A 1 392 ? 2.513   13.968  15.239  1.00 93.01 392 A 1 
ATOM 3252 C CA  . VAL A 1 392 ? 2.385   13.240  16.518  1.00 91.57 392 A 1 
ATOM 3253 C C   . VAL A 1 392 ? 2.208   14.187  17.704  1.00 91.15 392 A 1 
ATOM 3254 O O   . VAL A 1 392 ? 1.370   13.943  18.581  1.00 91.38 392 A 1 
ATOM 3255 C CB  . VAL A 1 392 ? 3.601   12.317  16.754  1.00 91.75 392 A 1 
ATOM 3256 C CG1 . VAL A 1 392 ? 3.657   11.723  18.168  1.00 89.53 392 A 1 
ATOM 3257 C CG2 . VAL A 1 392 ? 3.568   11.144  15.770  1.00 89.07 392 A 1 
ATOM 3258 N N   . LYS A 1 393 ? 2.940   15.305  17.745  1.00 88.97 393 A 1 
ATOM 3259 C CA  . LYS A 1 393 ? 2.772   16.328  18.779  1.00 88.48 393 A 1 
ATOM 3260 C C   . LYS A 1 393 ? 1.368   16.924  18.745  1.00 89.16 393 A 1 
ATOM 3261 O O   . LYS A 1 393 ? 0.732   17.019  19.781  1.00 89.80 393 A 1 
ATOM 3262 C CB  . LYS A 1 393 ? 3.859   17.402  18.638  1.00 90.00 393 A 1 
ATOM 3263 C CG  . LYS A 1 393 ? 3.766   18.440  19.769  1.00 89.82 393 A 1 
ATOM 3264 C CD  . LYS A 1 393 ? 4.893   19.462  19.673  1.00 83.94 393 A 1 
ATOM 3265 C CE  . LYS A 1 393 ? 4.747   20.464  20.823  1.00 75.75 393 A 1 
ATOM 3266 N NZ  . LYS A 1 393 ? 5.847   21.473  20.821  1.00 68.49 393 A 1 
ATOM 3267 N N   . TRP A 1 394 ? 0.861   17.292  17.564  1.00 93.40 394 A 1 
ATOM 3268 C CA  . TRP A 1 394 ? -0.491  17.834  17.420  1.00 93.61 394 A 1 
ATOM 3269 C C   . TRP A 1 394 ? -1.571  16.838  17.843  1.00 94.37 394 A 1 
ATOM 3270 O O   . TRP A 1 394 ? -2.465  17.188  18.620  1.00 93.45 394 A 1 
ATOM 3271 C CB  . TRP A 1 394 ? -0.689  18.316  15.982  1.00 93.38 394 A 1 
ATOM 3272 C CG  . TRP A 1 394 ? -2.066  18.808  15.680  1.00 92.61 394 A 1 
ATOM 3273 C CD1 . TRP A 1 394 ? -2.620  19.940  16.164  1.00 90.77 394 A 1 
ATOM 3274 C CD2 . TRP A 1 394 ? -3.091  18.184  14.843  1.00 92.58 394 A 1 
ATOM 3275 N NE1 . TRP A 1 394 ? -3.902  20.071  15.670  1.00 88.83 394 A 1 
ATOM 3276 C CE2 . TRP A 1 394 ? -4.234  19.023  14.841  1.00 90.81 394 A 1 
ATOM 3277 C CE3 . TRP A 1 394 ? -3.139  17.000  14.075  1.00 90.03 394 A 1 
ATOM 3278 C CZ2 . TRP A 1 394 ? -5.384  18.715  14.087  1.00 89.73 394 A 1 
ATOM 3279 C CZ3 . TRP A 1 394 ? -4.290  16.682  13.319  1.00 89.10 394 A 1 
ATOM 3280 C CH2 . TRP A 1 394 ? -5.407  17.541  13.319  1.00 87.83 394 A 1 
ATOM 3281 N N   . ILE A 1 395 ? -1.432  15.572  17.421  1.00 90.81 395 A 1 
ATOM 3282 C CA  . ILE A 1 395 ? -2.334  14.469  17.800  1.00 90.77 395 A 1 
ATOM 3283 C C   . ILE A 1 395 ? -2.368  14.283  19.318  1.00 90.81 395 A 1 
ATOM 3284 O O   . ILE A 1 395 ? -3.430  14.232  19.915  1.00 89.54 395 A 1 
ATOM 3285 C CB  . ILE A 1 395 ? -1.905  13.166  17.092  1.00 91.99 395 A 1 
ATOM 3286 C CG1 . ILE A 1 395 ? -2.153  13.259  15.571  1.00 91.49 395 A 1 
ATOM 3287 C CG2 . ILE A 1 395 ? -2.650  11.938  17.661  1.00 90.59 395 A 1 
ATOM 3288 C CD1 . ILE A 1 395 ? -1.385  12.201  14.755  1.00 89.58 395 A 1 
ATOM 3289 N N   . SER A 1 396 ? -1.203  14.220  19.960  1.00 89.49 396 A 1 
ATOM 3290 C CA  . SER A 1 396 ? -1.089  13.906  21.392  1.00 88.14 396 A 1 
ATOM 3291 C C   . SER A 1 396 ? -1.401  15.079  22.330  1.00 88.73 396 A 1 
ATOM 3292 O O   . SER A 1 396 ? -1.631  14.856  23.511  1.00 86.69 396 A 1 
ATOM 3293 C CB  . SER A 1 396 ? 0.296   13.342  21.697  1.00 87.52 396 A 1 
ATOM 3294 O OG  . SER A 1 396 ? 1.314   14.229  21.288  1.00 81.57 396 A 1 
ATOM 3295 N N   . THR A 1 397 ? -1.421  16.319  21.835  1.00 89.57 397 A 1 
ATOM 3296 C CA  . THR A 1 397 ? -1.603  17.519  22.677  1.00 90.12 397 A 1 
ATOM 3297 C C   . THR A 1 397 ? -2.894  18.289  22.424  1.00 91.15 397 A 1 
ATOM 3298 O O   . THR A 1 397 ? -3.167  19.257  23.132  1.00 89.73 397 A 1 
ATOM 3299 C CB  . THR A 1 397 ? -0.403  18.467  22.587  1.00 91.23 397 A 1 
ATOM 3300 O OG1 . THR A 1 397 ? -0.220  18.977  21.286  1.00 90.58 397 A 1 
ATOM 3301 C CG2 . THR A 1 397 ? 0.909   17.802  23.012  1.00 87.66 397 A 1 
ATOM 3302 N N   . THR A 1 398 ? -3.711  17.886  21.432  1.00 92.15 398 A 1 
ATOM 3303 C CA  . THR A 1 398 ? -4.972  18.568  21.116  1.00 92.21 398 A 1 
ATOM 3304 C C   . THR A 1 398 ? -6.120  17.574  20.940  1.00 92.94 398 A 1 
ATOM 3305 O O   . THR A 1 398 ? -5.951  16.521  20.330  1.00 93.01 398 A 1 
ATOM 3306 C CB  . THR A 1 398 ? -4.874  19.489  19.894  1.00 93.21 398 A 1 
ATOM 3307 O OG1 . THR A 1 398 ? -4.828  18.766  18.693  1.00 91.24 398 A 1 
ATOM 3308 C CG2 . THR A 1 398 ? -3.658  20.425  19.909  1.00 89.57 398 A 1 
ATOM 3309 N N   . SER A 1 399 ? -7.323  17.941  21.410  1.00 92.31 399 A 1 
ATOM 3310 C CA  . SER A 1 399 ? -8.519  17.115  21.189  1.00 91.31 399 A 1 
ATOM 3311 C C   . SER A 1 399 ? -8.846  16.977  19.701  1.00 90.67 399 A 1 
ATOM 3312 O O   . SER A 1 399 ? -9.186  15.886  19.263  1.00 89.76 399 A 1 
ATOM 3313 C CB  . SER A 1 399 ? -9.733  17.702  21.919  1.00 91.16 399 A 1 
ATOM 3314 O OG  . SER A 1 399 ? -9.412  17.901  23.280  1.00 84.30 399 A 1 
ATOM 3315 N N   . LYS A 1 400 ? -8.703  18.041  18.909  1.00 94.37 400 A 1 
ATOM 3316 C CA  . LYS A 1 400 ? -8.897  17.993  17.452  1.00 93.91 400 A 1 
ATOM 3317 C C   . LYS A 1 400 ? -7.954  16.976  16.810  1.00 93.71 400 A 1 
ATOM 3318 O O   . LYS A 1 400 ? -8.424  16.121  16.071  1.00 93.17 400 A 1 
ATOM 3319 C CB  . LYS A 1 400 ? -8.732  19.395  16.829  1.00 94.17 400 A 1 
ATOM 3320 C CG  . LYS A 1 400 ? -9.021  19.398  15.306  1.00 91.80 400 A 1 
ATOM 3321 C CD  . LYS A 1 400 ? -8.736  20.761  14.631  1.00 88.11 400 A 1 
ATOM 3322 C CE  . LYS A 1 400 ? -8.901  20.638  13.110  1.00 82.56 400 A 1 
ATOM 3323 N NZ  . LYS A 1 400 ? -8.322  21.785  12.350  1.00 74.52 400 A 1 
ATOM 3324 N N   . GLY A 1 401 ? -6.663  17.038  17.127  1.00 93.25 401 A 1 
ATOM 3325 C CA  . GLY A 1 401 ? -5.673  16.107  16.592  1.00 91.91 401 A 1 
ATOM 3326 C C   . GLY A 1 401 ? -5.954  14.657  16.951  1.00 92.02 401 A 1 
ATOM 3327 O O   . GLY A 1 401 ? -5.904  13.793  16.082  1.00 91.07 401 A 1 
ATOM 3328 N N   . MET A 1 402 ? -6.331  14.392  18.219  1.00 91.02 402 A 1 
ATOM 3329 C CA  . MET A 1 402 ? -6.683  13.053  18.676  1.00 89.39 402 A 1 
ATOM 3330 C C   . MET A 1 402 ? -7.910  12.501  17.943  1.00 87.03 402 A 1 
ATOM 3331 O O   . MET A 1 402 ? -7.863  11.377  17.470  1.00 84.96 402 A 1 
ATOM 3332 C CB  . MET A 1 402 ? -6.905  13.069  20.197  1.00 88.38 402 A 1 
ATOM 3333 C CG  . MET A 1 402 ? -7.181  11.667  20.753  1.00 87.07 402 A 1 
ATOM 3334 S SD  . MET A 1 402 ? -5.880  10.434  20.444  1.00 84.21 402 A 1 
ATOM 3335 C CE  . MET A 1 402 ? -4.561  11.043  21.514  1.00 74.49 402 A 1 
ATOM 3336 N N   . TRP A 1 403 ? -8.992  13.275  17.808  1.00 92.08 403 A 1 
ATOM 3337 C CA  . TRP A 1 403 ? -10.190 12.822  17.093  1.00 90.71 403 A 1 
ATOM 3338 C C   . TRP A 1 403 ? -9.942  12.622  15.600  1.00 90.74 403 A 1 
ATOM 3339 O O   . TRP A 1 403 ? -10.395 11.626  15.049  1.00 89.32 403 A 1 
ATOM 3340 C CB  . TRP A 1 403 ? -11.344 13.787  17.350  1.00 88.53 403 A 1 
ATOM 3341 C CG  . TRP A 1 403 ? -12.038 13.556  18.658  1.00 85.06 403 A 1 
ATOM 3342 C CD1 . TRP A 1 403 ? -12.026 14.371  19.724  1.00 77.88 403 A 1 
ATOM 3343 C CD2 . TRP A 1 403 ? -12.839 12.397  19.042  1.00 80.22 403 A 1 
ATOM 3344 N NE1 . TRP A 1 403 ? -12.760 13.812  20.750  1.00 74.55 403 A 1 
ATOM 3345 C CE2 . TRP A 1 403 ? -13.291 12.599  20.384  1.00 76.47 403 A 1 
ATOM 3346 C CE3 . TRP A 1 403 ? -13.238 11.209  18.396  1.00 73.54 403 A 1 
ATOM 3347 C CZ2 . TRP A 1 403 ? -14.093 11.656  21.047  1.00 74.29 403 A 1 
ATOM 3348 C CZ3 . TRP A 1 403 ? -14.038 10.252  19.061  1.00 74.47 403 A 1 
ATOM 3349 C CH2 . TRP A 1 403 ? -14.466 10.481  20.379  1.00 73.04 403 A 1 
ATOM 3350 N N   . THR A 1 404 ? -9.183  13.518  14.963  1.00 93.77 404 A 1 
ATOM 3351 C CA  . THR A 1 404 ? -8.760  13.335  13.567  1.00 93.67 404 A 1 
ATOM 3352 C C   . THR A 1 404 ? -7.943  12.051  13.396  1.00 93.72 404 A 1 
ATOM 3353 O O   . THR A 1 404 ? -8.176  11.313  12.453  1.00 92.65 404 A 1 
ATOM 3354 C CB  . THR A 1 404 ? -7.934  14.537  13.084  1.00 93.81 404 A 1 
ATOM 3355 O OG1 . THR A 1 404 ? -8.718  15.710  13.098  1.00 91.47 404 A 1 
ATOM 3356 C CG2 . THR A 1 404 ? -7.408  14.395  11.663  1.00 91.10 404 A 1 
ATOM 3357 N N   . PHE A 1 405 ? -7.019  11.749  14.303  1.00 92.11 405 A 1 
ATOM 3358 C CA  . PHE A 1 405 ? -6.254  10.507  14.262  1.00 90.79 405 A 1 
ATOM 3359 C C   . PHE A 1 405 ? -7.159  9.280   14.439  1.00 90.41 405 A 1 
ATOM 3360 O O   . PHE A 1 405 ? -7.122  8.368   13.624  1.00 89.89 405 A 1 
ATOM 3361 C CB  . PHE A 1 405 ? -5.151  10.567  15.321  1.00 90.32 405 A 1 
ATOM 3362 C CG  . PHE A 1 405 ? -4.372  9.275   15.482  1.00 89.32 405 A 1 
ATOM 3363 C CD1 . PHE A 1 405 ? -4.529  8.504   16.652  1.00 85.15 405 A 1 
ATOM 3364 C CD2 . PHE A 1 405 ? -3.501  8.847   14.469  1.00 84.83 405 A 1 
ATOM 3365 C CE1 . PHE A 1 405 ? -3.798  7.313   16.810  1.00 83.61 405 A 1 
ATOM 3366 C CE2 . PHE A 1 405 ? -2.776  7.661   14.631  1.00 83.03 405 A 1 
ATOM 3367 C CZ  . PHE A 1 405 ? -2.916  6.892   15.797  1.00 85.80 405 A 1 
ATOM 3368 N N   . LEU A 1 406 ? -8.022  9.279   15.474  1.00 89.25 406 A 1 
ATOM 3369 C CA  . LEU A 1 406 ? -8.911  8.155   15.793  1.00 87.35 406 A 1 
ATOM 3370 C C   . LEU A 1 406 ? -9.919  7.844   14.682  1.00 87.15 406 A 1 
ATOM 3371 O O   . LEU A 1 406 ? -10.282 6.685   14.524  1.00 86.30 406 A 1 
ATOM 3372 C CB  . LEU A 1 406 ? -9.657  8.434   17.109  1.00 86.53 406 A 1 
ATOM 3373 C CG  . LEU A 1 406 ? -8.782  8.367   18.380  1.00 83.98 406 A 1 
ATOM 3374 C CD1 . LEU A 1 406 ? -9.620  8.799   19.587  1.00 81.96 406 A 1 
ATOM 3375 C CD2 . LEU A 1 406 ? -8.238  6.966   18.646  1.00 81.06 406 A 1 
ATOM 3376 N N   . GLU A 1 407 ? -10.347 8.842   13.906  1.00 90.44 407 A 1 
ATOM 3377 C CA  . GLU A 1 407 ? -11.208 8.631   12.727  1.00 90.64 407 A 1 
ATOM 3378 C C   . GLU A 1 407 ? -10.564 7.663   11.720  1.00 91.28 407 A 1 
ATOM 3379 O O   . GLU A 1 407 ? -11.248 6.850   11.118  1.00 90.14 407 A 1 
ATOM 3380 C CB  . GLU A 1 407 ? -11.503 9.992   12.061  1.00 89.55 407 A 1 
ATOM 3381 C CG  . GLU A 1 407 ? -12.461 9.891   10.860  1.00 85.84 407 A 1 
ATOM 3382 C CD  . GLU A 1 407 ? -12.664 11.220  10.103  1.00 84.34 407 A 1 
ATOM 3383 O OE1 . GLU A 1 407 ? -13.040 11.146  8.903   1.00 76.65 407 A 1 
ATOM 3384 O OE2 . GLU A 1 407 ? -12.450 12.301  10.701  1.00 78.91 407 A 1 
ATOM 3385 N N   . HIS A 1 408 ? -9.240  7.731   11.578  1.00 93.37 408 A 1 
ATOM 3386 C CA  . HIS A 1 408 ? -8.506  7.036   10.526  1.00 93.93 408 A 1 
ATOM 3387 C C   . HIS A 1 408 ? -7.779  5.772   10.985  1.00 94.16 408 A 1 
ATOM 3388 O O   . HIS A 1 408 ? -7.446  4.947   10.141  1.00 93.02 408 A 1 
ATOM 3389 C CB  . HIS A 1 408 ? -7.566  8.045   9.861   1.00 94.54 408 A 1 
ATOM 3390 C CG  . HIS A 1 408 ? -8.311  9.171   9.188   1.00 94.69 408 A 1 
ATOM 3391 N ND1 . HIS A 1 408 ? -9.221  9.033   8.165   1.00 87.22 408 A 1 
ATOM 3392 C CD2 . HIS A 1 408 ? -8.242  10.502  9.486   1.00 88.65 408 A 1 
ATOM 3393 C CE1 . HIS A 1 408 ? -9.692  10.258  7.866   1.00 89.34 408 A 1 
ATOM 3394 N NE2 . HIS A 1 408 ? -9.121  11.186  8.639   1.00 90.74 408 A 1 
ATOM 3395 N N   . VAL A 1 409 ? -7.566  5.549   12.295  1.00 91.25 409 A 1 
ATOM 3396 C CA  . VAL A 1 409 ? -6.812  4.388   12.826  1.00 89.95 409 A 1 
ATOM 3397 C C   . VAL A 1 409 ? -7.281  3.057   12.248  1.00 89.61 409 A 1 
ATOM 3398 O O   . VAL A 1 409 ? -6.458  2.204   11.921  1.00 88.80 409 A 1 
ATOM 3399 C CB  . VAL A 1 409 ? -6.886  4.331   14.362  1.00 89.01 409 A 1 
ATOM 3400 C CG1 . VAL A 1 409 ? -6.327  3.033   14.973  1.00 83.38 409 A 1 
ATOM 3401 C CG2 . VAL A 1 409 ? -6.081  5.464   14.996  1.00 84.73 409 A 1 
ATOM 3402 N N   . TYR A 1 410 ? -8.587  2.874   12.097  1.00 89.11 410 A 1 
ATOM 3403 C CA  . TYR A 1 410 ? -9.209  1.655   11.570  1.00 89.07 410 A 1 
ATOM 3404 C C   . TYR A 1 410 ? -9.680  1.815   10.118  1.00 89.30 410 A 1 
ATOM 3405 O O   . TYR A 1 410 ? -10.542 1.059   9.672   1.00 88.49 410 A 1 
ATOM 3406 C CB  . TYR A 1 410 ? -10.358 1.233   12.495  1.00 88.21 410 A 1 
ATOM 3407 C CG  . TYR A 1 410 ? -9.920  0.826   13.887  1.00 86.88 410 A 1 
ATOM 3408 C CD1 . TYR A 1 410 ? -9.547  -0.511  14.130  1.00 84.71 410 A 1 
ATOM 3409 C CD2 . TYR A 1 410 ? -9.876  1.773   14.924  1.00 85.34 410 A 1 
ATOM 3410 C CE1 . TYR A 1 410 ? -9.147  -0.904  15.414  1.00 82.51 410 A 1 
ATOM 3411 C CE2 . TYR A 1 410 ? -9.472  1.381   16.213  1.00 82.50 410 A 1 
ATOM 3412 C CZ  . TYR A 1 410 ? -9.110  0.039   16.465  1.00 83.20 410 A 1 
ATOM 3413 O OH  . TYR A 1 410 ? -8.722  -0.345  17.707  1.00 79.74 410 A 1 
ATOM 3414 N N   . SER A 1 411 ? -9.172  2.815   9.393   1.00 89.01 411 A 1 
ATOM 3415 C CA  . SER A 1 411 ? -9.681  3.197   8.064   1.00 89.56 411 A 1 
ATOM 3416 C C   . SER A 1 411 ? -11.215 3.320   8.078   1.00 90.94 411 A 1 
ATOM 3417 O O   . SER A 1 411 ? -11.915 2.789   7.234   1.00 89.92 411 A 1 
ATOM 3418 C CB  . SER A 1 411 ? -9.159  2.250   6.983   1.00 88.71 411 A 1 
ATOM 3419 O OG  . SER A 1 411 ? -7.745  2.223   7.019   1.00 83.14 411 A 1 
ATOM 3420 N N   . ARG A 1 412 ? -11.733 4.009   9.105   1.00 87.58 412 A 1 
ATOM 3421 C CA  . ARG A 1 412 ? -13.164 4.226   9.366   1.00 86.79 412 A 1 
ATOM 3422 C C   . ARG A 1 412 ? -13.982 2.954   9.660   1.00 86.25 412 A 1 
ATOM 3423 O O   . ARG A 1 412 ? -15.208 3.003   9.612   1.00 83.14 412 A 1 
ATOM 3424 C CB  . ARG A 1 412 ? -13.789 5.072   8.257   1.00 86.65 412 A 1 
ATOM 3425 C CG  . ARG A 1 412 ? -13.107 6.433   8.105   1.00 86.82 412 A 1 
ATOM 3426 C CD  . ARG A 1 412 ? -13.724 7.173   6.921   1.00 83.61 412 A 1 
ATOM 3427 N NE  . ARG A 1 412 ? -13.331 8.586   6.928   1.00 81.44 412 A 1 
ATOM 3428 C CZ  . ARG A 1 412 ? -13.477 9.439   5.943   1.00 75.46 412 A 1 
ATOM 3429 N NH1 . ARG A 1 412 ? -13.955 9.079   4.780   1.00 73.63 412 A 1 
ATOM 3430 N NH2 . ARG A 1 412 ? -13.151 10.684  6.140   1.00 71.54 412 A 1 
ATOM 3431 N N   . GLY A 1 413 ? -13.365 1.846   10.046  1.00 86.69 413 A 1 
ATOM 3432 C CA  . GLY A 1 413 ? -14.050 0.581   10.360  1.00 82.63 413 A 1 
ATOM 3433 C C   . GLY A 1 413 ? -15.156 0.700   11.426  1.00 78.54 413 A 1 
ATOM 3434 O O   . GLY A 1 413 ? -16.177 0.031   11.346  1.00 74.17 413 A 1 
ATOM 3435 N N   . PHE A 1 414 ? -15.006 1.606   12.394  1.00 73.54 414 A 1 
ATOM 3436 C CA  . PHE A 1 414 ? -16.010 1.860   13.434  1.00 68.69 414 A 1 
ATOM 3437 C C   . PHE A 1 414 ? -16.907 3.081   13.183  1.00 67.97 414 A 1 
ATOM 3438 O O   . PHE A 1 414 ? -17.744 3.424   14.025  1.00 61.78 414 A 1 
ATOM 3439 C CB  . PHE A 1 414 ? -15.312 1.961   14.794  1.00 62.55 414 A 1 
ATOM 3440 C CG  . PHE A 1 414 ? -14.640 0.676   15.231  1.00 56.95 414 A 1 
ATOM 3441 C CD1 . PHE A 1 414 ? -15.420 -0.439  15.588  1.00 52.35 414 A 1 
ATOM 3442 C CD2 . PHE A 1 414 ? -13.243 0.593   15.293  1.00 50.73 414 A 1 
ATOM 3443 C CE1 . PHE A 1 414 ? -14.802 -1.630  16.010  1.00 45.25 414 A 1 
ATOM 3444 C CE2 . PHE A 1 414 ? -12.632 -0.598  15.711  1.00 46.61 414 A 1 
ATOM 3445 C CZ  . PHE A 1 414 ? -13.405 -1.714  16.076  1.00 45.64 414 A 1 
ATOM 3446 N N   . ALA A 1 415 ? -16.743 3.776   12.074  1.00 54.79 415 A 1 
ATOM 3447 C CA  . ALA A 1 415 ? -17.510 4.978   11.788  1.00 52.22 415 A 1 
ATOM 3448 C C   . ALA A 1 415 ? -18.987 4.640   11.536  1.00 55.10 415 A 1 
ATOM 3449 O O   . ALA A 1 415 ? -19.308 3.717   10.790  1.00 50.86 415 A 1 
ATOM 3450 C CB  . ALA A 1 415 ? -16.883 5.737   10.618  1.00 44.95 415 A 1 
ATOM 3451 N N   . ASN A 1 416 ? -19.900 5.415   12.137  1.00 54.32 416 A 1 
ATOM 3452 C CA  . ASN A 1 416 ? -21.348 5.312   11.922  1.00 54.09 416 A 1 
ATOM 3453 C C   . ASN A 1 416 ? -21.918 3.905   12.170  1.00 57.94 416 A 1 
ATOM 3454 O O   . ASN A 1 416 ? -22.741 3.431   11.395  1.00 53.35 416 A 1 
ATOM 3455 C CB  . ASN A 1 416 ? -21.696 5.856   10.523  1.00 46.86 416 A 1 
ATOM 3456 C CG  . ASN A 1 416 ? -21.242 7.279   10.306  1.00 42.31 416 A 1 
ATOM 3457 O OD1 . ASN A 1 416 ? -21.314 8.110   11.195  1.00 38.29 416 A 1 
ATOM 3458 N ND2 . ASN A 1 416 ? -20.759 7.607   9.135   1.00 38.34 416 A 1 
ATOM 3459 N N   . ASN A 1 417 ? -21.511 3.243   13.254  1.00 64.93 417 A 1 
ATOM 3460 C CA  . ASN A 1 417 ? -22.033 1.925   13.621  1.00 65.99 417 A 1 
ATOM 3461 C C   . ASN A 1 417 ? -23.539 1.944   13.912  1.00 71.02 417 A 1 
ATOM 3462 O O   . ASN A 1 417 ? -24.151 3.006   14.091  1.00 68.60 417 A 1 
ATOM 3463 C CB  . ASN A 1 417 ? -21.184 1.355   14.779  1.00 59.93 417 A 1 
ATOM 3464 C CG  . ASN A 1 417 ? -21.350 2.068   16.108  1.00 53.15 417 A 1 
ATOM 3465 O OD1 . ASN A 1 417 ? -22.382 2.607   16.453  1.00 47.57 417 A 1 
ATOM 3466 N ND2 . ASN A 1 417 ? -20.321 2.076   16.919  1.00 47.09 417 A 1 
ATOM 3467 N N   . ALA A 1 418 ? -24.158 0.763   13.984  1.00 65.79 418 A 1 
ATOM 3468 C CA  . ALA A 1 418 ? -25.601 0.601   14.150  1.00 68.28 418 A 1 
ATOM 3469 C C   . ALA A 1 418 ? -26.161 1.330   15.384  1.00 71.86 418 A 1 
ATOM 3470 O O   . ALA A 1 418 ? -27.268 1.867   15.325  1.00 70.99 418 A 1 
ATOM 3471 C CB  . ALA A 1 418 ? -25.924 -0.895  14.221  1.00 65.56 418 A 1 
ATOM 3472 N N   . PHE A 1 419 ? -25.403 1.401   16.490  1.00 70.89 419 A 1 
ATOM 3473 C CA  . PHE A 1 419 ? -25.825 2.129   17.689  1.00 72.21 419 A 1 
ATOM 3474 C C   . PHE A 1 419 ? -26.095 3.598   17.385  1.00 74.33 419 A 1 
ATOM 3475 O O   . PHE A 1 419 ? -27.201 4.077   17.626  1.00 73.76 419 A 1 
ATOM 3476 C CB  . PHE A 1 419 ? -24.789 1.990   18.810  1.00 70.58 419 A 1 
ATOM 3477 C CG  . PHE A 1 419 ? -25.075 2.867   20.019  1.00 69.82 419 A 1 
ATOM 3478 C CD1 . PHE A 1 419 ? -24.389 4.088   20.190  1.00 64.98 419 A 1 
ATOM 3479 C CD2 . PHE A 1 419 ? -26.051 2.487   20.962  1.00 65.30 419 A 1 
ATOM 3480 C CE1 . PHE A 1 419 ? -24.681 4.914   21.282  1.00 62.85 419 A 1 
ATOM 3481 C CE2 . PHE A 1 419 ? -26.348 3.314   22.052  1.00 63.87 419 A 1 
ATOM 3482 C CZ  . PHE A 1 419 ? -25.661 4.528   22.212  1.00 67.74 419 A 1 
ATOM 3483 N N   . TYR A 1 420 ? -25.113 4.311   16.827  1.00 68.50 420 A 1 
ATOM 3484 C CA  . TYR A 1 420 ? -25.271 5.728   16.537  1.00 71.65 420 A 1 
ATOM 3485 C C   . TYR A 1 420 ? -26.326 5.981   15.454  1.00 72.22 420 A 1 
ATOM 3486 O O   . TYR A 1 420 ? -27.161 6.872   15.623  1.00 70.63 420 A 1 
ATOM 3487 C CB  . TYR A 1 420 ? -23.927 6.350   16.142  1.00 71.07 420 A 1 
ATOM 3488 C CG  . TYR A 1 420 ? -22.921 6.405   17.280  1.00 72.64 420 A 1 
ATOM 3489 C CD1 . TYR A 1 420 ? -23.160 7.257   18.378  1.00 70.86 420 A 1 
ATOM 3490 C CD2 . TYR A 1 420 ? -21.768 5.606   17.241  1.00 71.13 420 A 1 
ATOM 3491 C CE1 . TYR A 1 420 ? -22.236 7.302   19.445  1.00 68.13 420 A 1 
ATOM 3492 C CE2 . TYR A 1 420 ? -20.849 5.647   18.301  1.00 68.39 420 A 1 
ATOM 3493 C CZ  . TYR A 1 420 ? -21.079 6.491   19.404  1.00 69.85 420 A 1 
ATOM 3494 O OH  . TYR A 1 420 ? -20.192 6.529   20.438  1.00 66.77 420 A 1 
ATOM 3495 N N   . GLN A 1 421 ? -26.351 5.175   14.392  1.00 70.19 421 A 1 
ATOM 3496 C CA  . GLN A 1 421 ? -27.352 5.323   13.335  1.00 71.15 421 A 1 
ATOM 3497 C C   . GLN A 1 421 ? -28.774 5.135   13.864  1.00 72.37 421 A 1 
ATOM 3498 O O   . GLN A 1 421 ? -29.648 5.965   13.605  1.00 71.17 421 A 1 
ATOM 3499 C CB  . GLN A 1 421 ? -27.087 4.320   12.206  1.00 69.53 421 A 1 
ATOM 3500 C CG  . GLN A 1 421 ? -25.817 4.603   11.383  1.00 64.80 421 A 1 
ATOM 3501 C CD  . GLN A 1 421 ? -25.698 3.667   10.178  1.00 61.65 421 A 1 
ATOM 3502 O OE1 . GLN A 1 421 ? -26.685 3.129   9.677   1.00 57.31 421 A 1 
ATOM 3503 N NE2 . GLN A 1 421 ? -24.523 3.424   9.653   1.00 54.74 421 A 1 
ATOM 3504 N N   . CYS A 1 422 ? -29.035 4.083   14.633  1.00 73.65 422 A 1 
ATOM 3505 C CA  . CYS A 1 422 ? -30.357 3.784   15.153  1.00 75.99 422 A 1 
ATOM 3506 C C   . CYS A 1 422 ? -30.765 4.734   16.283  1.00 76.81 422 A 1 
ATOM 3507 O O   . CYS A 1 422 ? -31.905 5.178   16.312  1.00 74.69 422 A 1 
ATOM 3508 C CB  . CYS A 1 422 ? -30.437 2.316   15.573  1.00 75.40 422 A 1 
ATOM 3509 S SG  . CYS A 1 422 ? -30.243 1.201   14.159  1.00 75.18 422 A 1 
ATOM 3510 N N   . MET A 1 423 ? -29.841 5.099   17.176  1.00 78.27 423 A 1 
ATOM 3511 C CA  . MET A 1 423 ? -30.108 6.076   18.235  1.00 74.05 423 A 1 
ATOM 3512 C C   . MET A 1 423 ? -30.484 7.452   17.661  1.00 70.33 423 A 1 
ATOM 3513 O O   . MET A 1 423 ? -31.452 8.046   18.112  1.00 70.82 423 A 1 
ATOM 3514 C CB  . MET A 1 423 ? -28.866 6.189   19.135  1.00 74.52 423 A 1 
ATOM 3515 C CG  . MET A 1 423 ? -29.044 7.181   20.290  1.00 69.44 423 A 1 
ATOM 3516 S SD  . MET A 1 423 ? -27.497 7.625   21.138  1.00 62.00 423 A 1 
ATOM 3517 C CE  . MET A 1 423 ? -26.678 8.596   19.841  1.00 54.95 423 A 1 
ATOM 3518 N N   . LEU A 1 424 ? -29.753 7.931   16.651  1.00 73.37 424 A 1 
ATOM 3519 C CA  . LEU A 1 424 ? -30.025 9.237   16.037  1.00 70.64 424 A 1 
ATOM 3520 C C   . LEU A 1 424 ? -31.303 9.254   15.191  1.00 63.89 424 A 1 
ATOM 3521 O O   . LEU A 1 424 ? -31.906 10.312  15.024  1.00 61.30 424 A 1 
ATOM 3522 C CB  . LEU A 1 424 ? -28.810 9.653   15.178  1.00 73.35 424 A 1 
ATOM 3523 C CG  . LEU A 1 424 ? -27.538 10.007  15.971  1.00 72.15 424 A 1 
ATOM 3524 C CD1 . LEU A 1 424 ? -26.370 10.189  15.006  1.00 68.14 424 A 1 
ATOM 3525 C CD2 . LEU A 1 424 ? -27.692 11.301  16.776  1.00 72.42 424 A 1 
ATOM 3526 N N   . GLY A 1 425 ? -31.712 8.107   14.641  1.00 70.03 425 A 1 
ATOM 3527 C CA  . GLY A 1 425 ? -32.887 7.981   13.776  1.00 66.33 425 A 1 
ATOM 3528 C C   . GLY A 1 425 ? -34.187 7.628   14.501  1.00 67.52 425 A 1 
ATOM 3529 O O   . GLY A 1 425 ? -35.238 7.676   13.869  1.00 63.63 425 A 1 
ATOM 3530 N N   . SER A 1 426 ? -34.158 7.246   15.788  1.00 67.32 426 A 1 
ATOM 3531 C CA  . SER A 1 426 ? -35.316 6.689   16.501  1.00 66.02 426 A 1 
ATOM 3532 C C   . SER A 1 426 ? -35.826 7.623   17.593  1.00 62.58 426 A 1 
ATOM 3533 O O   . SER A 1 426 ? -35.059 8.077   18.435  1.00 62.22 426 A 1 
ATOM 3534 C CB  . SER A 1 426 ? -34.978 5.323   17.096  1.00 66.73 426 A 1 
ATOM 3535 O OG  . SER A 1 426 ? -34.472 4.462   16.097  1.00 63.37 426 A 1 
ATOM 3536 N N   . ALA A 1 427 ? -37.148 7.872   17.601  1.00 70.86 427 A 1 
ATOM 3537 C CA  . ALA A 1 427 ? -37.807 8.668   18.635  1.00 65.86 427 A 1 
ATOM 3538 C C   . ALA A 1 427 ? -38.393 7.816   19.785  1.00 66.17 427 A 1 
ATOM 3539 O O   . ALA A 1 427 ? -38.803 8.362   20.809  1.00 61.30 427 A 1 
ATOM 3540 C CB  . ALA A 1 427 ? -38.893 9.521   17.964  1.00 64.95 427 A 1 
ATOM 3541 N N   . ASP A 1 428 ? -38.436 6.487   19.612  1.00 73.37 428 A 1 
ATOM 3542 C CA  . ASP A 1 428 ? -38.946 5.524   20.577  1.00 73.28 428 A 1 
ATOM 3543 C C   . ASP A 1 428 ? -38.183 4.196   20.498  1.00 71.68 428 A 1 
ATOM 3544 O O   . ASP A 1 428 ? -37.396 3.947   19.578  1.00 72.50 428 A 1 
ATOM 3545 C CB  . ASP A 1 428 ? -40.463 5.335   20.384  1.00 74.62 428 A 1 
ATOM 3546 C CG  . ASP A 1 428 ? -40.795 4.768   19.009  1.00 73.74 428 A 1 
ATOM 3547 O OD1 . ASP A 1 428 ? -40.453 3.575   18.779  1.00 68.69 428 A 1 
ATOM 3548 O OD2 . ASP A 1 428 ? -41.335 5.529   18.176  1.00 68.74 428 A 1 
ATOM 3549 N N   . ILE A 1 429 ? -38.425 3.323   21.502  1.00 80.77 429 A 1 
ATOM 3550 C CA  . ILE A 1 429 ? -37.696 2.065   21.655  1.00 79.54 429 A 1 
ATOM 3551 C C   . ILE A 1 429 ? -38.057 1.029   20.583  1.00 79.83 429 A 1 
ATOM 3552 O O   . ILE A 1 429 ? -37.206 0.226   20.206  1.00 78.50 429 A 1 
ATOM 3553 C CB  . ILE A 1 429 ? -37.900 1.521   23.087  1.00 78.79 429 A 1 
ATOM 3554 C CG1 . ILE A 1 429 ? -36.958 0.355   23.436  1.00 76.17 429 A 1 
ATOM 3555 C CG2 . ILE A 1 429 ? -39.364 1.091   23.346  1.00 75.79 429 A 1 
ATOM 3556 C CD1 . ILE A 1 429 ? -35.470 0.722   23.386  1.00 71.45 429 A 1 
ATOM 3557 N N   . ASP A 1 430 ? -39.271 1.045   20.054  1.00 78.32 430 A 1 
ATOM 3558 C CA  . ASP A 1 430 ? -39.723 0.073   19.055  1.00 78.19 430 A 1 
ATOM 3559 C C   . ASP A 1 430 ? -39.077 0.367   17.697  1.00 78.17 430 A 1 
ATOM 3560 O O   . ASP A 1 430 ? -38.539 -0.535  17.047  1.00 76.37 430 A 1 
ATOM 3561 C CB  . ASP A 1 430 ? -41.257 0.069   18.968  1.00 79.54 430 A 1 
ATOM 3562 C CG  . ASP A 1 430 ? -41.938 -0.505  20.217  1.00 78.86 430 A 1 
ATOM 3563 O OD1 . ASP A 1 430 ? -41.305 -1.324  20.921  1.00 72.72 430 A 1 
ATOM 3564 O OD2 . ASP A 1 430 ? -43.114 -0.147  20.451  1.00 73.42 430 A 1 
ATOM 3565 N N   . HIS A 1 431 ? -39.029 1.644   17.322  1.00 78.33 431 A 1 
ATOM 3566 C CA  . HIS A 1 431 ? -38.306 2.086   16.136  1.00 77.33 431 A 1 
ATOM 3567 C C   . HIS A 1 431 ? -36.799 1.810   16.260  1.00 77.79 431 A 1 
ATOM 3568 O O   . HIS A 1 431 ? -36.199 1.268   15.332  1.00 77.77 431 A 1 
ATOM 3569 C CB  . HIS A 1 431 ? -38.595 3.572   15.884  1.00 76.42 431 A 1 
ATOM 3570 C CG  . HIS A 1 431 ? -38.044 4.121   14.593  1.00 67.23 431 A 1 
ATOM 3571 N ND1 . HIS A 1 431 ? -37.947 5.465   14.290  1.00 58.92 431 A 1 
ATOM 3572 C CD2 . HIS A 1 431 ? -37.576 3.438   13.502  1.00 57.08 431 A 1 
ATOM 3573 C CE1 . HIS A 1 431 ? -37.431 5.578   13.063  1.00 55.89 431 A 1 
ATOM 3574 N NE2 . HIS A 1 431 ? -37.185 4.371   12.534  1.00 57.85 431 A 1 
ATOM 3575 N N   . TYR A 1 432 ? -36.207 2.071   17.424  1.00 83.81 432 A 1 
ATOM 3576 C CA  . TYR A 1 432 ? -34.805 1.733   17.683  1.00 81.33 432 A 1 
ATOM 3577 C C   . TYR A 1 432 ? -34.534 0.228   17.521  1.00 81.39 432 A 1 
ATOM 3578 O O   . TYR A 1 432 ? -33.627 -0.155  16.778  1.00 79.81 432 A 1 
ATOM 3579 C CB  . TYR A 1 432 ? -34.415 2.216   19.084  1.00 80.48 432 A 1 
ATOM 3580 C CG  . TYR A 1 432 ? -33.012 1.792   19.489  1.00 78.47 432 A 1 
ATOM 3581 C CD1 . TYR A 1 432 ? -32.832 0.641   20.268  1.00 70.84 432 A 1 
ATOM 3582 C CD2 . TYR A 1 432 ? -31.905 2.527   19.047  1.00 72.60 432 A 1 
ATOM 3583 C CE1 . TYR A 1 432 ? -31.540 0.216   20.620  1.00 68.86 432 A 1 
ATOM 3584 C CE2 . TYR A 1 432 ? -30.603 2.113   19.400  1.00 68.88 432 A 1 
ATOM 3585 C CZ  . TYR A 1 432 ? -30.424 0.960   20.185  1.00 73.40 432 A 1 
ATOM 3586 O OH  . TYR A 1 432 ? -29.182 0.548   20.522  1.00 72.31 432 A 1 
ATOM 3587 N N   . ASN A 1 433 ? -35.340 -0.642  18.150  1.00 80.49 433 A 1 
ATOM 3588 C CA  . ASN A 1 433 ? -35.170 -2.094  18.062  1.00 78.00 433 A 1 
ATOM 3589 C C   . ASN A 1 433 ? -35.371 -2.620  16.629  1.00 78.00 433 A 1 
ATOM 3590 O O   . ASN A 1 433 ? -34.640 -3.504  16.182  1.00 76.86 433 A 1 
ATOM 3591 C CB  . ASN A 1 433 ? -36.156 -2.772  19.032  1.00 78.69 433 A 1 
ATOM 3592 C CG  . ASN A 1 433 ? -35.775 -2.608  20.492  1.00 78.92 433 A 1 
ATOM 3593 O OD1 . ASN A 1 433 ? -34.623 -2.487  20.865  1.00 74.98 433 A 1 
ATOM 3594 N ND2 . ASN A 1 433 ? -36.736 -2.663  21.382  1.00 74.00 433 A 1 
ATOM 3595 N N   . SER A 1 434 ? -36.334 -2.057  15.893  1.00 84.72 434 A 1 
ATOM 3596 C CA  . SER A 1 434 ? -36.552 -2.367  14.475  1.00 83.43 434 A 1 
ATOM 3597 C C   . SER A 1 434 ? -35.344 -1.959  13.621  1.00 81.92 434 A 1 
ATOM 3598 O O   . SER A 1 434 ? -34.845 -2.758  12.831  1.00 80.38 434 A 1 
ATOM 3599 C CB  . SER A 1 434 ? -37.820 -1.667  13.990  1.00 84.89 434 A 1 
ATOM 3600 O OG  . SER A 1 434 ? -38.097 -2.035  12.655  1.00 76.19 434 A 1 
ATOM 3601 N N   . CYS A 1 435 ? -34.811 -0.750  13.840  1.00 83.87 435 A 1 
ATOM 3602 C CA  . CYS A 1 435 ? -33.606 -0.273  13.169  1.00 81.39 435 A 1 
ATOM 3603 C C   . CYS A 1 435 ? -32.414 -1.199  13.430  1.00 79.94 435 A 1 
ATOM 3604 O O   . CYS A 1 435 ? -31.804 -1.680  12.481  1.00 77.95 435 A 1 
ATOM 3605 C CB  . CYS A 1 435 ? -33.293 1.154   13.620  1.00 80.68 435 A 1 
ATOM 3606 S SG  . CYS A 1 435 ? -31.776 1.835   12.885  1.00 78.01 435 A 1 
ATOM 3607 N N   . VAL A 1 436 ? -32.118 -1.524  14.691  1.00 79.60 436 A 1 
ATOM 3608 C CA  . VAL A 1 436 ? -31.005 -2.411  15.074  1.00 76.03 436 A 1 
ATOM 3609 C C   . VAL A 1 436 ? -31.151 -3.785  14.420  1.00 74.18 436 A 1 
ATOM 3610 O O   . VAL A 1 436 ? -30.185 -4.319  13.881  1.00 71.69 436 A 1 
ATOM 3611 C CB  . VAL A 1 436 ? -30.905 -2.538  16.600  1.00 74.99 436 A 1 
ATOM 3612 C CG1 . VAL A 1 436 ? -29.882 -3.596  17.045  1.00 70.45 436 A 1 
ATOM 3613 C CG2 . VAL A 1 436 ? -30.480 -1.207  17.229  1.00 71.62 436 A 1 
ATOM 3614 N N   . SER A 1 437 ? -32.375 -4.348  14.411  1.00 78.69 437 A 1 
ATOM 3615 C CA  . SER A 1 437 ? -32.652 -5.657  13.802  1.00 75.85 437 A 1 
ATOM 3616 C C   . SER A 1 437 ? -32.465 -5.678  12.276  1.00 73.73 437 A 1 
ATOM 3617 O O   . SER A 1 437 ? -32.260 -6.746  11.704  1.00 71.18 437 A 1 
ATOM 3618 C CB  . SER A 1 437 ? -34.075 -6.104  14.139  1.00 76.00 437 A 1 
ATOM 3619 O OG  . SER A 1 437 ? -34.256 -6.160  15.539  1.00 69.14 437 A 1 
ATOM 3620 N N   . SER A 1 438 ? -32.525 -4.516  11.619  1.00 75.63 438 A 1 
ATOM 3621 C CA  . SER A 1 438 ? -32.296 -4.371  10.178  1.00 72.78 438 A 1 
ATOM 3622 C C   . SER A 1 438 ? -30.814 -4.236  9.789   1.00 70.68 438 A 1 
ATOM 3623 O O   . SER A 1 438 ? -30.493 -4.289  8.600   1.00 68.05 438 A 1 
ATOM 3624 C CB  . SER A 1 438 ? -33.103 -3.184  9.639   1.00 72.81 438 A 1 
ATOM 3625 O OG  . SER A 1 438 ? -32.519 -1.930  9.954   1.00 69.17 438 A 1 
ATOM 3626 N N   . LYS A 1 439 ? -29.916 -4.040  10.768  1.00 71.51 439 A 1 
ATOM 3627 C CA  . LYS A 1 439 ? -28.489 -3.808  10.505  1.00 68.83 439 A 1 
ATOM 3628 C C   . LYS A 1 439 ? -27.709 -5.108  10.300  1.00 65.66 439 A 1 
ATOM 3629 O O   . LYS A 1 439 ? -28.106 -6.162  10.816  1.00 62.21 439 A 1 
ATOM 3630 C CB  . LYS A 1 439 ? -27.873 -2.965  11.638  1.00 68.54 439 A 1 
ATOM 3631 C CG  . LYS A 1 439 ? -28.433 -1.532  11.717  1.00 69.02 439 A 1 
ATOM 3632 C CD  . LYS A 1 439 ? -28.126 -0.732  10.454  1.00 68.23 439 A 1 
ATOM 3633 C CE  . LYS A 1 439 ? -28.643 0.694   10.589  1.00 66.92 439 A 1 
ATOM 3634 N NZ  . LYS A 1 439 ? -28.201 1.501   9.421   1.00 63.05 439 A 1 
ATOM 3635 N N   . PRO A 1 440 ? -26.580 -5.054  9.595   1.00 63.45 440 A 1 
ATOM 3636 C CA  . PRO A 1 440 ? -25.653 -6.175  9.472   1.00 60.52 440 A 1 
ATOM 3637 C C   . PRO A 1 440 ? -25.239 -6.752  10.830  1.00 59.44 440 A 1 
ATOM 3638 O O   . PRO A 1 440 ? -25.053 -6.039  11.814  1.00 56.61 440 A 1 
ATOM 3639 C CB  . PRO A 1 440 ? -24.454 -5.626  8.692   1.00 58.10 440 A 1 
ATOM 3640 C CG  . PRO A 1 440 ? -25.049 -4.488  7.863   1.00 56.07 440 A 1 
ATOM 3641 C CD  . PRO A 1 440 ? -26.104 -3.926  8.803   1.00 57.50 440 A 1 
ATOM 3642 N N   . GLN A 1 441 ? -25.071 -8.062  10.897  1.00 52.03 441 A 1 
ATOM 3643 C CA  . GLN A 1 441 ? -24.815 -8.778  12.154  1.00 51.18 441 A 1 
ATOM 3644 C C   . GLN A 1 441 ? -23.509 -8.337  12.837  1.00 52.09 441 A 1 
ATOM 3645 O O   . GLN A 1 441 ? -23.425 -8.346  14.067  1.00 48.31 441 A 1 
ATOM 3646 C CB  . GLN A 1 441 ? -24.811 -10.292 11.865  1.00 46.80 441 A 1 
ATOM 3647 C CG  . GLN A 1 441 ? -24.679 -11.155 13.127  1.00 42.24 441 A 1 
ATOM 3648 C CD  . GLN A 1 441 ? -25.852 -10.990 14.107  1.00 38.73 441 A 1 
ATOM 3649 O OE1 . GLN A 1 441 ? -26.993 -10.797 13.741  1.00 36.67 441 A 1 
ATOM 3650 N NE2 . GLN A 1 441 ? -25.616 -11.059 15.388  1.00 35.08 441 A 1 
ATOM 3651 N N   . ASN A 1 442 ? -22.491 -7.948  12.057  1.00 49.27 442 A 1 
ATOM 3652 C CA  . ASN A 1 442 ? -21.232 -7.415  12.560  1.00 49.40 442 A 1 
ATOM 3653 C C   . ASN A 1 442 ? -21.435 -6.111  13.358  1.00 50.31 442 A 1 
ATOM 3654 O O   . ASN A 1 442 ? -20.893 -5.989  14.454  1.00 47.90 442 A 1 
ATOM 3655 C CB  . ASN A 1 442 ? -20.232 -7.222  11.392  1.00 46.28 442 A 1 
ATOM 3656 C CG  . ASN A 1 442 ? -20.715 -6.276  10.314  1.00 42.54 442 A 1 
ATOM 3657 O OD1 . ASN A 1 442 ? -21.896 -6.185  10.025  1.00 39.20 442 A 1 
ATOM 3658 N ND2 . ASN A 1 442 ? -19.837 -5.549  9.663   1.00 38.20 442 A 1 
ATOM 3659 N N   . GLU A 1 443 ? -22.268 -5.190  12.886  1.00 46.00 443 A 1 
ATOM 3660 C CA  . GLU A 1 443 ? -22.601 -3.959  13.617  1.00 45.82 443 A 1 
ATOM 3661 C C   . GLU A 1 443 ? -23.352 -4.269  14.920  1.00 45.49 443 A 1 
ATOM 3662 O O   . GLU A 1 443 ? -23.036 -3.710  15.970  1.00 44.29 443 A 1 
ATOM 3663 C CB  . GLU A 1 443 ? -23.454 -3.017  12.764  1.00 44.14 443 A 1 
ATOM 3664 C CG  . GLU A 1 443 ? -22.710 -2.396  11.576  1.00 40.94 443 A 1 
ATOM 3665 C CD  . GLU A 1 443 ? -23.468 -1.193  10.978  1.00 38.79 443 A 1 
ATOM 3666 O OE1 . GLU A 1 443 ? -23.031 -0.677  9.945   1.00 36.85 443 A 1 
ATOM 3667 O OE2 . GLU A 1 443 ? -24.454 -0.717  11.591  1.00 39.69 443 A 1 
ATOM 3668 N N   . ILE A 1 444 ? -24.312 -5.205  14.898  1.00 44.79 444 A 1 
ATOM 3669 C CA  . ILE A 1 444 ? -25.071 -5.619  16.087  1.00 43.98 444 A 1 
ATOM 3670 C C   . ILE A 1 444 ? -24.153 -6.224  17.157  1.00 43.69 444 A 1 
ATOM 3671 O O   . ILE A 1 444 ? -24.363 -6.017  18.354  1.00 42.09 444 A 1 
ATOM 3672 C CB  . ILE A 1 444 ? -26.193 -6.612  15.691  1.00 41.69 444 A 1 
ATOM 3673 C CG1 . ILE A 1 444 ? -27.199 -5.947  14.726  1.00 38.85 444 A 1 
ATOM 3674 C CG2 . ILE A 1 444 ? -26.934 -7.137  16.944  1.00 39.74 444 A 1 
ATOM 3675 C CD1 . ILE A 1 444 ? -28.213 -6.932  14.111  1.00 37.85 444 A 1 
ATOM 3676 N N   . LEU A 1 445 ? -23.136 -6.993  16.761  1.00 41.02 445 A 1 
ATOM 3677 C CA  . LEU A 1 445 ? -22.167 -7.578  17.685  1.00 41.06 445 A 1 
ATOM 3678 C C   . LEU A 1 445 ? -21.258 -6.522  18.324  1.00 40.98 445 A 1 
ATOM 3679 O O   . LEU A 1 445 ? -20.967 -6.626  19.514  1.00 39.16 445 A 1 
ATOM 3680 C CB  . LEU A 1 445 ? -21.341 -8.652  16.952  1.00 37.89 445 A 1 
ATOM 3681 C CG  . LEU A 1 445 ? -22.133 -9.934  16.636  1.00 34.89 445 A 1 
ATOM 3682 C CD1 . LEU A 1 445 ? -21.292 -10.828 15.704  1.00 31.95 445 A 1 
ATOM 3683 C CD2 . LEU A 1 445 ? -22.472 -10.746 17.890  1.00 33.36 445 A 1 
ATOM 3684 N N   . LEU A 1 446 ? -20.874 -5.484  17.573  1.00 43.48 446 A 1 
ATOM 3685 C CA  . LEU A 1 446 ? -20.104 -4.357  18.102  1.00 44.03 446 A 1 
ATOM 3686 C C   . LEU A 1 446 ? -20.876 -3.530  19.150  1.00 43.18 446 A 1 
ATOM 3687 O O   . LEU A 1 446 ? -20.270 -2.917  20.014  1.00 40.88 446 A 1 
ATOM 3688 C CB  . LEU A 1 446 ? -19.644 -3.451  16.940  1.00 40.84 446 A 1 
ATOM 3689 C CG  . LEU A 1 446 ? -18.585 -4.076  16.017  1.00 38.10 446 A 1 
ATOM 3690 C CD1 . LEU A 1 446 ? -18.369 -3.187  14.788  1.00 35.04 446 A 1 
ATOM 3691 C CD2 . LEU A 1 446 ? -17.239 -4.236  16.729  1.00 36.37 446 A 1 
ATOM 3692 N N   . MET A 1 447 ? -22.220 -3.545  19.107  1.00 40.74 447 A 1 
ATOM 3693 C CA  . MET A 1 447 ? -23.054 -2.877  20.115  1.00 39.32 447 A 1 
ATOM 3694 C C   . MET A 1 447 ? -23.163 -3.644  21.443  1.00 39.19 447 A 1 
ATOM 3695 O O   . MET A 1 447 ? -23.575 -3.063  22.444  1.00 37.36 447 A 1 
ATOM 3696 C CB  . MET A 1 447 ? -24.474 -2.696  19.561  1.00 36.66 447 A 1 
ATOM 3697 C CG  . MET A 1 447 ? -24.547 -1.730  18.383  1.00 34.03 447 A 1 
ATOM 3698 S SD  . MET A 1 447 ? -26.190 -1.650  17.622  1.00 30.07 447 A 1 
ATOM 3699 C CE  . MET A 1 447 ? -27.139 -0.966  19.004  1.00 29.19 447 A 1 
ATOM 3700 N N   . LYS A 1 448 ? -22.890 -4.961  21.442  1.00 36.54 448 A 1 
ATOM 3701 C CA  . LYS A 1 448 ? -23.063 -5.834  22.612  1.00 38.48 448 A 1 
ATOM 3702 C C   . LYS A 1 448 ? -21.799 -5.987  23.467  1.00 37.89 448 A 1 
ATOM 3703 O O   . LYS A 1 448 ? -21.905 -6.539  24.564  1.00 36.10 448 A 1 
ATOM 3704 C CB  . LYS A 1 448 ? -23.569 -7.209  22.153  1.00 37.24 448 A 1 
ATOM 3705 C CG  . LYS A 1 448 ? -25.027 -7.169  21.682  1.00 35.77 448 A 1 
ATOM 3706 C CD  . LYS A 1 448 ? -25.471 -8.567  21.245  1.00 34.28 448 A 1 
ATOM 3707 C CE  . LYS A 1 448 ? -26.933 -8.515  20.777  1.00 32.24 448 A 1 
ATOM 3708 N NZ  . LYS A 1 448 ? -27.408 -9.847  20.333  1.00 29.74 448 A 1 
ATOM 3709 N N   . ASN A 1 449 ? -20.662 -5.562  22.948  1.00 35.38 449 A 1 
ATOM 3710 C CA  . ASN A 1 449 ? -19.353 -5.576  23.619  1.00 34.02 449 A 1 
ATOM 3711 C C   . ASN A 1 449 ? -18.969 -4.156  24.045  1.00 31.07 449 A 1 
ATOM 3712 O O   . ASN A 1 449 ? -18.246 -4.055  25.059  1.00 28.31 449 A 1 
ATOM 3713 C CB  . ASN A 1 449 ? -18.311 -6.155  22.655  1.00 32.15 449 A 1 
ATOM 3714 C CG  . ASN A 1 449 ? -18.508 -7.608  22.285  1.00 30.13 449 A 1 
ATOM 3715 O OD1 . ASN A 1 449 ? -18.899 -8.471  23.057  1.00 28.32 449 A 1 
ATOM 3716 N ND2 . ASN A 1 449 ? -18.211 -7.972  21.061  1.00 27.70 449 A 1 
ATOM 3717 O OXT . ASN A 1 449 ? -19.385 -3.231  23.312  1.00 26.86 449 A 1 
#
