# Supplementary material for: Theoretical Study of Sphingomyelinases from Entamoeba histolytica and Trichomonas vaginalis Sheds Light on the Evolution of Enzymes Needed for Survival and Colonization
Source: Pathogens. 2025 Jan 5;14(1):32. doi: 10.3390/pathogens14010032 (PMC11768322; doi:10.3390/pathogens14010032)
Supplement: Supplementary file 1 [file pathogens-14-00032-s001.zip › Supplementary structural Files/Trichomonas vaginalis/Trichomonas XP_001298660/fold_xp001298660co2xoleic50x/fold_xp001298660co2xoleic50x_model.cif]

# By using this file you agree to the legally binding terms of use found at alphafoldserver.com/output-terms
data_12249c2414e23f59
#
_entry.id 12249c2414e23f59
#
loop_
_atom_type.symbol
C  
CO 
N  
O  
S  
#
loop_
_audit_author.name
_audit_author.pdbx_ordinal
"Google DeepMind" 1 
"Isomorphic Labs" 2 
#
_audit_conform.dict_location https://raw.githubusercontent.com/ihmwg/ModelCIF/master/dist/mmcif_ma.dic
_audit_conform.dict_name     mmcif_ma.dic
_audit_conform.dict_version  1.4.5
#
loop_
_chem_comp.formula
_chem_comp.formula_weight
_chem_comp.id
_chem_comp.mon_nstd_flag
_chem_comp.name
_chem_comp.pdbx_smiles
_chem_comp.pdbx_synonyms
_chem_comp.type
"C3 H7 N O2"    89.093  ALA y ALANINE           C[C@H](N)C(O)=O                  ? "L-PEPTIDE LINKING" 
"C6 H15 N4 O2"  175.209 ARG y ARGININE          N[C@@H](CCCNC(N)=[NH2+])C(O)=O   ? "L-PEPTIDE LINKING" 
"C4 H8 N2 O3"   132.118 ASN y ASPARAGINE        N[C@@H](CC(N)=O)C(O)=O           ? "L-PEPTIDE LINKING" 
"C4 H7 N O4"    133.103 ASP y "ASPARTIC ACID"   N[C@@H](CC(O)=O)C(O)=O           ? "L-PEPTIDE LINKING" 
Co              58.933  CO  . "COBALT (II) ION" "[Co++]"                         ? NON-POLYMER         
"C3 H7 N O2 S"  121.158 CYS y CYSTEINE          N[C@@H](CS)C(O)=O                ? "L-PEPTIDE LINKING" 
"C5 H10 N2 O3"  146.144 GLN y GLUTAMINE         N[C@@H](CCC(N)=O)C(O)=O          ? "L-PEPTIDE LINKING" 
"C5 H9 N O4"    147.129 GLU y "GLUTAMIC ACID"   N[C@@H](CCC(O)=O)C(O)=O          ? "L-PEPTIDE LINKING" 
"C2 H5 N O2"    75.067  GLY y GLYCINE           NCC(O)=O                         ? "PEPTIDE LINKING"   
"C6 H10 N3 O2"  156.162 HIS y HISTIDINE         N[C@@H](Cc1c[nH]c[nH+]1)C(O)=O   ? "L-PEPTIDE LINKING" 
"C6 H13 N O2"   131.173 ILE y ISOLEUCINE        CC[C@H](C)[C@H](N)C(O)=O         ? "L-PEPTIDE LINKING" 
"C6 H13 N O2"   131.173 LEU y LEUCINE           CC(C)C[C@H](N)C(O)=O             ? "L-PEPTIDE LINKING" 
"C6 H15 N2 O2"  147.195 LYS y LYSINE            N[C@@H](CCCC[NH3+])C(O)=O        ? "L-PEPTIDE LINKING" 
"C5 H11 N O2 S" 149.211 MET y METHIONINE        CSCC[C@H](N)C(O)=O               ? "L-PEPTIDE LINKING" 
"C18 H34 O2"    282.461 OLA . "OLEIC ACID"      CCCCCCCC\C=C/CCCCCCCC(O)=O       ? NON-POLYMER         
"C9 H11 N O2"   165.189 PHE y PHENYLALANINE     N[C@@H](Cc1ccccc1)C(O)=O         ? "L-PEPTIDE LINKING" 
"C5 H9 N O2"    115.130 PRO y PROLINE           OC(=O)[C@@H]1CCCN1               ? "L-PEPTIDE LINKING" 
"C3 H7 N O3"    105.093 SER y SERINE            N[C@@H](CO)C(O)=O                ? "L-PEPTIDE LINKING" 
"C4 H9 N O3"    119.119 THR y THREONINE         C[C@@H](O)[C@H](N)C(O)=O         ? "L-PEPTIDE LINKING" 
"C11 H12 N2 O2" 204.225 TRP y TRYPTOPHAN        N[C@@H](Cc1c[nH]c2ccccc12)C(O)=O ? "L-PEPTIDE LINKING" 
"C9 H11 N O3"   181.189 TYR y TYROSINE          N[C@@H](Cc1ccc(O)cc1)C(O)=O      ? "L-PEPTIDE LINKING" 
"C5 H11 N O2"   117.146 VAL y VALINE            CC(C)[C@H](N)C(O)=O              ? "L-PEPTIDE LINKING" 
#
_citation.book_publisher          ?
_citation.country                 UK
_citation.id                      primary
_citation.journal_full            Nature
_citation.journal_id_ASTM         NATUAS
_citation.journal_id_CSD          0006
_citation.journal_id_ISSN         0028-0836
_citation.journal_volume          ?
_citation.page_first              ?
_citation.page_last               ?
_citation.pdbx_database_id_DOI    ?
_citation.pdbx_database_id_PubMed ?
_citation.title                   "Accurate structure prediction of biomolecular interactions with AlphaFold 3"
_citation.year                    2024
#
loop_
_citation_author.citation_id
_citation_author.name
_citation_author.ordinal
primary "Google DeepMind" 1 
primary "Isomorphic Labs" 2 
#
loop_
_entity.id
_entity.pdbx_description
_entity.type
1  . polymer     
2  . non-polymer 
3  . non-polymer 
4  . non-polymer 
5  . non-polymer 
6  . non-polymer 
7  . non-polymer 
8  . non-polymer 
9  . non-polymer 
10 . non-polymer 
11 . non-polymer 
12 . non-polymer 
13 . non-polymer 
14 . non-polymer 
15 . non-polymer 
16 . non-polymer 
17 . non-polymer 
18 . non-polymer 
19 . non-polymer 
20 . non-polymer 
21 . non-polymer 
22 . non-polymer 
23 . non-polymer 
24 . non-polymer 
25 . non-polymer 
26 . non-polymer 
27 . non-polymer 
28 . non-polymer 
29 . non-polymer 
30 . non-polymer 
31 . non-polymer 
32 . non-polymer 
33 . non-polymer 
34 . non-polymer 
35 . non-polymer 
36 . non-polymer 
37 . non-polymer 
38 . non-polymer 
39 . non-polymer 
40 . non-polymer 
41 . non-polymer 
42 . non-polymer 
43 . non-polymer 
44 . non-polymer 
45 . non-polymer 
46 . non-polymer 
47 . non-polymer 
48 . non-polymer 
49 . non-polymer 
50 . non-polymer 
51 . non-polymer 
52 . non-polymer 
53 . non-polymer 
#
_entity_poly.entity_id      1
_entity_poly.pdbx_strand_id A
_entity_poly.type           polypeptide(L)
#
loop_
_entity_poly_seq.entity_id
_entity_poly_seq.hetero
_entity_poly_seq.mon_id
_entity_poly_seq.num
1 n MET 1   
1 n SER 2   
1 n ASP 3   
1 n SER 4   
1 n TYR 5   
1 n ASP 6   
1 n SER 7   
1 n THR 8   
1 n GLU 9   
1 n GLU 10  
1 n ASP 11  
1 n PRO 12  
1 n LEU 13  
1 n ILE 14  
1 n GLU 15  
1 n LYS 16  
1 n PRO 17  
1 n THR 18  
1 n LYS 19  
1 n PRO 20  
1 n LYS 21  
1 n GLN 22  
1 n ALA 23  
1 n GLU 24  
1 n ASN 25  
1 n LYS 26  
1 n ALA 27  
1 n THR 28  
1 n PRO 29  
1 n THR 30  
1 n LYS 31  
1 n TRP 32  
1 n GLY 33  
1 n LEU 34  
1 n ILE 35  
1 n SER 36  
1 n TYR 37  
1 n ILE 38  
1 n PHE 39  
1 n CYS 40  
1 n ALA 41  
1 n ILE 42  
1 n VAL 43  
1 n GLY 44  
1 n LEU 45  
1 n PHE 46  
1 n VAL 47  
1 n ILE 48  
1 n ILE 49  
1 n PHE 50  
1 n VAL 51  
1 n LEU 52  
1 n LEU 53  
1 n HIS 54  
1 n TYR 55  
1 n PHE 56  
1 n LEU 57  
1 n ASN 58  
1 n PRO 59  
1 n SER 60  
1 n ASP 61  
1 n ASN 62  
1 n TYR 63  
1 n PHE 64  
1 n ILE 65  
1 n TYR 66  
1 n PHE 67  
1 n ASN 68  
1 n ASP 69  
1 n ILE 70  
1 n HIS 71  
1 n ILE 72  
1 n ASP 73  
1 n HIS 74  
1 n GLU 75  
1 n TYR 76  
1 n VAL 77  
1 n TYR 78  
1 n THR 79  
1 n LYS 80  
1 n SER 81  
1 n ARG 82  
1 n GLN 83  
1 n LYS 84  
1 n ASN 85  
1 n CYS 86  
1 n HIS 87  
1 n GLU 88  
1 n ASN 89  
1 n ILE 90  
1 n ASN 91  
1 n PRO 92  
1 n ASN 93  
1 n GLY 94  
1 n LEU 95  
1 n ASN 96  
1 n PHE 97  
1 n THR 98  
1 n PHE 99  
1 n GLY 100 
1 n GLN 101 
1 n TYR 102 
1 n GLY 103 
1 n CYS 104 
1 n GLU 105 
1 n ALA 106 
1 n PRO 107 
1 n HIS 108 
1 n GLU 109 
1 n LEU 110 
1 n VAL 111 
1 n GLU 112 
1 n SER 113 
1 n PHE 114 
1 n PHE 115 
1 n GLU 116 
1 n ASN 117 
1 n LEU 118 
1 n LYS 119 
1 n ASN 120 
1 n ILE 121 
1 n ALA 122 
1 n PRO 123 
1 n LYS 124 
1 n PRO 125 
1 n LYS 126 
1 n PHE 127 
1 n ILE 128 
1 n VAL 129 
1 n PHE 130 
1 n GLY 131 
1 n GLY 132 
1 n ASP 133 
1 n SER 134 
1 n THR 135 
1 n TYR 136 
1 n THR 137 
1 n TRP 138 
1 n THR 139 
1 n TYR 140 
1 n ASN 141 
1 n HIS 142 
1 n THR 143 
1 n TYR 144 
1 n LYS 145 
1 n THR 146 
1 n ILE 147 
1 n GLN 148 
1 n GLU 149 
1 n ASP 150 
1 n LEU 151 
1 n SER 152 
1 n ARG 153 
1 n ILE 154 
1 n THR 155 
1 n THR 156 
1 n ASN 157 
1 n LEU 158 
1 n LYS 159 
1 n ASN 160 
1 n LEU 161 
1 n TYR 162 
1 n PRO 163 
1 n LYS 164 
1 n VAL 165 
1 n PRO 166 
1 n PHE 167 
1 n ILE 168 
1 n LEU 169 
1 n ASN 170 
1 n LEU 171 
1 n GLY 172 
1 n ASN 173 
1 n ALA 174 
1 n GLU 175 
1 n TYR 176 
1 n ASP 177 
1 n PRO 178 
1 n ASN 179 
1 n TYR 180 
1 n GLY 181 
1 n GLY 182 
1 n TYR 183 
1 n ASN 184 
1 n SER 185 
1 n ASP 186 
1 n ILE 187 
1 n GLU 188 
1 n THR 189 
1 n PHE 190 
1 n MET 191 
1 n ASN 192 
1 n THR 193 
1 n SER 194 
1 n LYS 195 
1 n ILE 196 
1 n LEU 197 
1 n GLY 198 
1 n SER 199 
1 n TYR 200 
1 n LEU 201 
1 n THR 202 
1 n ASP 203 
1 n GLN 204 
1 n GLN 205 
1 n ARG 206 
1 n GLU 207 
1 n THR 208 
1 n PHE 209 
1 n GLU 210 
1 n LYS 211 
1 n GLY 212 
1 n GLY 213 
1 n TYR 214 
1 n TYR 215 
1 n TYR 216 
1 n TYR 217 
1 n ASP 218 
1 n TYR 219 
1 n PRO 220 
1 n LYS 221 
1 n ALA 222 
1 n ASN 223 
1 n LEU 224 
1 n ARG 225 
1 n VAL 226 
1 n ILE 227 
1 n SER 228 
1 n LEU 229 
1 n ASN 230 
1 n SER 231 
1 n VAL 232 
1 n ILE 233 
1 n TYR 234 
1 n SER 235 
1 n LYS 236 
1 n ARG 237 
1 n ARG 238 
1 n ASN 239 
1 n LEU 240 
1 n THR 241 
1 n GLU 242 
1 n SER 243 
1 n ASP 244 
1 n LEU 245 
1 n TYR 246 
1 n GLY 247 
1 n GLN 248 
1 n ILE 249 
1 n SER 250 
1 n TRP 251 
1 n LEU 252 
1 n LYS 253 
1 n ASN 254 
1 n ILE 255 
1 n MET 256 
1 n ASN 257 
1 n THR 258 
1 n GLU 259 
1 n TYR 260 
1 n LYS 261 
1 n THR 262 
1 n LEU 263 
1 n ILE 264 
1 n LEU 265 
1 n PHE 266 
1 n HIS 267 
1 n ILE 268 
1 n GLN 269 
1 n PRO 270 
1 n GLY 271 
1 n VAL 272 
1 n ASN 273 
1 n TYR 274 
1 n ALA 275 
1 n GLU 276 
1 n LYS 277 
1 n LYS 278 
1 n ASN 279 
1 n SER 280 
1 n TRP 281 
1 n TYR 282 
1 n ASP 283 
1 n TYR 284 
1 n HIS 285 
1 n ILE 286 
1 n ASN 287 
1 n GLN 288 
1 n ILE 289 
1 n SER 290 
1 n GLN 291 
1 n VAL 292 
1 n PHE 293 
1 n GLU 294 
1 n GLU 295 
1 n LYS 296 
1 n GLN 297 
1 n PRO 298 
1 n ASP 299 
1 n TYR 300 
1 n LEU 301 
1 n LEU 302 
1 n GLY 303 
1 n ALA 304 
1 n HIS 305 
1 n VAL 306 
1 n HIS 307 
1 n LEU 308 
1 n ASP 309 
1 n MET 310 
1 n LEU 311 
1 n MET 312 
1 n PRO 313 
1 n PHE 314 
1 n PHE 315 
1 n ASN 316 
1 n SER 317 
1 n LYS 318 
1 n ASN 319 
1 n LEU 320 
1 n GLU 321 
1 n ILE 322 
1 n ILE 323 
1 n ALA 324 
1 n LEU 325 
1 n SER 326 
1 n ASN 327 
1 n PRO 328 
1 n ALA 329 
1 n VAL 330 
1 n SER 331 
1 n PRO 332 
1 n LYS 333 
1 n HIS 334 
1 n ASP 335 
1 n ASN 336 
1 n ASN 337 
1 n PRO 338 
1 n SER 339 
1 n PHE 340 
1 n ARG 341 
1 n LEU 342 
1 n TYR 343 
1 n TYR 344 
1 n MET 345 
1 n ASN 346 
1 n LYS 347 
1 n GLY 348 
1 n LEU 349 
1 n SER 350 
1 n ASP 351 
1 n TYR 352 
1 n LYS 353 
1 n GLN 354 
1 n PHE 355 
1 n TYR 356 
1 n ALA 357 
1 n ASP 358 
1 n ILE 359 
1 n LYS 360 
1 n ASP 361 
1 n ASN 362 
1 n PRO 363 
1 n SER 364 
1 n PHE 365 
1 n LEU 366 
1 n ASN 367 
1 n TRP 368 
1 n GLU 369 
1 n LEU 370 
1 n GLU 371 
1 n TYR 372 
1 n GLN 373 
1 n PHE 374 
1 n THR 375 
1 n LYS 376 
1 n LEU 377 
1 n TYR 378 
1 n GLU 379 
1 n GLN 380 
1 n SER 381 
1 n ASP 382 
1 n LEU 383 
1 n SER 384 
1 n GLN 385 
1 n LYS 386 
1 n SER 387 
1 n LEU 388 
1 n LYS 389 
1 n SER 390 
1 n ALA 391 
1 n VAL 392 
1 n LYS 393 
1 n TRP 394 
1 n ILE 395 
1 n SER 396 
1 n THR 397 
1 n THR 398 
1 n SER 399 
1 n LYS 400 
1 n GLY 401 
1 n MET 402 
1 n TRP 403 
1 n THR 404 
1 n PHE 405 
1 n LEU 406 
1 n GLU 407 
1 n HIS 408 
1 n VAL 409 
1 n TYR 410 
1 n SER 411 
1 n ARG 412 
1 n GLY 413 
1 n PHE 414 
1 n ALA 415 
1 n ASN 416 
1 n ASN 417 
1 n ALA 418 
1 n PHE 419 
1 n TYR 420 
1 n GLN 421 
1 n CYS 422 
1 n MET 423 
1 n LEU 424 
1 n GLY 425 
1 n SER 426 
1 n ALA 427 
1 n ASP 428 
1 n ILE 429 
1 n ASP 430 
1 n HIS 431 
1 n TYR 432 
1 n ASN 433 
1 n SER 434 
1 n CYS 435 
1 n VAL 436 
1 n SER 437 
1 n SER 438 
1 n LYS 439 
1 n PRO 440 
1 n GLN 441 
1 n ASN 442 
1 n GLU 443 
1 n ILE 444 
1 n LEU 445 
1 n LEU 446 
1 n MET 447 
1 n LYS 448 
1 n ASN 449 
#
_ma_data.content_type "model coordinates"
_ma_data.id           1
_ma_data.name         Model
#
_ma_model_list.data_id          1
_ma_model_list.model_group_id   1
_ma_model_list.model_group_name "AlphaFold-beta-20231127 (7a14c934-fe78-43c1-a552-7fb305b0ebd1 @ 2024-09-17 13:16:03)"
_ma_model_list.model_id         1
_ma_model_list.model_name       "Top ranked model"
_ma_model_list.model_type       "Ab initio model"
_ma_model_list.ordinal_id       1
#
loop_
_ma_protocol_step.method_type
_ma_protocol_step.ordinal_id
_ma_protocol_step.protocol_id
_ma_protocol_step.step_id
"coevolution MSA" 1 1 1 
"template search" 2 1 2 
modeling          3 1 3 
#
loop_
_ma_qa_metric.id
_ma_qa_metric.mode
_ma_qa_metric.name
_ma_qa_metric.software_group_id
_ma_qa_metric.type
1 global pLDDT 1 pLDDT 
2 local  pLDDT 1 pLDDT 
#
_ma_qa_metric_global.metric_id    1
_ma_qa_metric_global.metric_value 69.75
_ma_qa_metric_global.model_id     1
_ma_qa_metric_global.ordinal_id   1
#
_ma_software_group.group_id    1
_ma_software_group.ordinal_id  1
_ma_software_group.software_id 1
#
loop_
_ma_target_entity.data_id
_ma_target_entity.entity_id
_ma_target_entity.origin
1 1  . 
1 2  . 
1 3  . 
1 4  . 
1 5  . 
1 6  . 
1 7  . 
1 8  . 
1 9  . 
1 10 . 
1 11 . 
1 12 . 
1 13 . 
1 14 . 
1 15 . 
1 16 . 
1 17 . 
1 18 . 
1 19 . 
1 20 . 
1 21 . 
1 22 . 
1 23 . 
1 24 . 
1 25 . 
1 26 . 
1 27 . 
1 28 . 
1 29 . 
1 30 . 
1 31 . 
1 32 . 
1 33 . 
1 34 . 
1 35 . 
1 36 . 
1 37 . 
1 38 . 
1 39 . 
1 40 . 
1 41 . 
1 42 . 
1 43 . 
1 44 . 
1 45 . 
1 46 . 
1 47 . 
1 48 . 
1 49 . 
1 50 . 
1 51 . 
1 52 . 
1 53 . 
#
loop_
_ma_target_entity_instance.asym_id
_ma_target_entity_instance.details
_ma_target_entity_instance.entity_id
A  . 1  
B  . 2  
C  . 3  
D  . 4  
E  . 5  
F  . 6  
G  . 7  
H  . 8  
I  . 9  
J  . 10 
K  . 11 
L  . 12 
M  . 13 
N  . 14 
O  . 15 
P  . 16 
Q  . 17 
R  . 18 
S  . 19 
T  . 20 
U  . 21 
V  . 22 
W  . 23 
X  . 24 
Y  . 25 
Z  . 26 
AA . 27 
BA . 28 
CA . 29 
DA . 30 
EA . 31 
FA . 32 
GA . 33 
HA . 34 
IA . 35 
JA . 36 
KA . 37 
LA . 38 
MA . 39 
NA . 40 
OA . 41 
PA . 42 
QA . 43 
RA . 44 
SA . 45 
TA . 46 
UA . 47 
VA . 48 
WA . 49 
XA . 50 
YA . 51 
ZA . 52 
AB . 53 
#
loop_
_pdbx_data_usage.details
_pdbx_data_usage.id
_pdbx_data_usage.type
_pdbx_data_usage.url
;NON-COMMERCIAL USE ONLY, BY USING THIS FILE YOU AGREE TO THE TERMS OF USE FOUND
AT alphafoldserver.com/output-terms.
;
1 license    ? 
;THE INFORMATION IS NOT INTENDED FOR, HAS NOT BEEN VALIDATED FOR, AND IS NOT
APPROVED FOR CLINICAL USE. IT SHOULD NOT BE USED FOR CLINICAL PURPOSE OR RELIED
ON FOR MEDICAL OR OTHER PROFESSIONAL ADVICE. IT IS THEORETICAL MODELLING ONLY
AND CAUTION SHOULD BE EXERCISED IN ITS USE. IT IS PROVIDED "AS-IS" WITHOUT ANY
WARRANTY OF ANY KIND, WHETHER EXPRESSED OR IMPLIED. NO WARRANTY IS GIVEN THAT
USE OF THE INFORMATION SHALL NOT INFRINGE THE RIGHTS OF ANY THIRD PARTY.
;
2 disclaimer ? 
#
loop_
_pdbx_nonpoly_scheme.asym_id
_pdbx_nonpoly_scheme.auth_seq_num
_pdbx_nonpoly_scheme.entity_id
_pdbx_nonpoly_scheme.mon_id
_pdbx_nonpoly_scheme.pdb_ins_code
_pdbx_nonpoly_scheme.pdb_seq_num
_pdbx_nonpoly_scheme.pdb_strand_id
B  1 2  OLA . 1 B  
C  1 3  OLA . 1 C  
D  1 4  OLA . 1 D  
E  1 5  OLA . 1 E  
F  1 6  OLA . 1 F  
G  1 7  OLA . 1 G  
H  1 8  OLA . 1 H  
I  1 9  OLA . 1 I  
J  1 10 OLA . 1 J  
K  1 11 OLA . 1 K  
L  1 12 OLA . 1 L  
M  1 13 OLA . 1 M  
N  1 14 OLA . 1 N  
O  1 15 OLA . 1 O  
P  1 16 OLA . 1 P  
Q  1 17 OLA . 1 Q  
R  1 18 OLA . 1 R  
S  1 19 OLA . 1 S  
T  1 20 OLA . 1 T  
U  1 21 OLA . 1 U  
V  1 22 OLA . 1 V  
W  1 23 OLA . 1 W  
X  1 24 OLA . 1 X  
Y  1 25 OLA . 1 Y  
Z  1 26 OLA . 1 Z  
AA 1 27 OLA . 1 AA 
BA 1 28 OLA . 1 BA 
CA 1 29 OLA . 1 CA 
DA 1 30 OLA . 1 DA 
EA 1 31 OLA . 1 EA 
FA 1 32 OLA . 1 FA 
GA 1 33 OLA . 1 GA 
HA 1 34 OLA . 1 HA 
IA 1 35 OLA . 1 IA 
JA 1 36 OLA . 1 JA 
KA 1 37 OLA . 1 KA 
LA 1 38 OLA . 1 LA 
MA 1 39 OLA . 1 MA 
NA 1 40 OLA . 1 NA 
OA 1 41 OLA . 1 OA 
PA 1 42 OLA . 1 PA 
QA 1 43 OLA . 1 QA 
RA 1 44 OLA . 1 RA 
SA 1 45 OLA . 1 SA 
TA 1 46 OLA . 1 TA 
UA 1 47 OLA . 1 UA 
VA 1 48 OLA . 1 VA 
WA 1 49 OLA . 1 WA 
XA 1 50 OLA . 1 XA 
YA 1 51 OLA . 1 YA 
ZA 1 52 CO  . 1 ZA 
AB 1 53 CO  . 1 AB 
#
loop_
_pdbx_poly_seq_scheme.asym_id
_pdbx_poly_seq_scheme.auth_seq_num
_pdbx_poly_seq_scheme.entity_id
_pdbx_poly_seq_scheme.hetero
_pdbx_poly_seq_scheme.mon_id
_pdbx_poly_seq_scheme.pdb_ins_code
_pdbx_poly_seq_scheme.pdb_seq_num
_pdbx_poly_seq_scheme.pdb_strand_id
_pdbx_poly_seq_scheme.seq_id
A 1   1 n MET . 1   A 1   
A 2   1 n SER . 2   A 2   
A 3   1 n ASP . 3   A 3   
A 4   1 n SER . 4   A 4   
A 5   1 n TYR . 5   A 5   
A 6   1 n ASP . 6   A 6   
A 7   1 n SER . 7   A 7   
A 8   1 n THR . 8   A 8   
A 9   1 n GLU . 9   A 9   
A 10  1 n GLU . 10  A 10  
A 11  1 n ASP . 11  A 11  
A 12  1 n PRO . 12  A 12  
A 13  1 n LEU . 13  A 13  
A 14  1 n ILE . 14  A 14  
A 15  1 n GLU . 15  A 15  
A 16  1 n LYS . 16  A 16  
A 17  1 n PRO . 17  A 17  
A 18  1 n THR . 18  A 18  
A 19  1 n LYS . 19  A 19  
A 20  1 n PRO . 20  A 20  
A 21  1 n LYS . 21  A 21  
A 22  1 n GLN . 22  A 22  
A 23  1 n ALA . 23  A 23  
A 24  1 n GLU . 24  A 24  
A 25  1 n ASN . 25  A 25  
A 26  1 n LYS . 26  A 26  
A 27  1 n ALA . 27  A 27  
A 28  1 n THR . 28  A 28  
A 29  1 n PRO . 29  A 29  
A 30  1 n THR . 30  A 30  
A 31  1 n LYS . 31  A 31  
A 32  1 n TRP . 32  A 32  
A 33  1 n GLY . 33  A 33  
A 34  1 n LEU . 34  A 34  
A 35  1 n ILE . 35  A 35  
A 36  1 n SER . 36  A 36  
A 37  1 n TYR . 37  A 37  
A 38  1 n ILE . 38  A 38  
A 39  1 n PHE . 39  A 39  
A 40  1 n CYS . 40  A 40  
A 41  1 n ALA . 41  A 41  
A 42  1 n ILE . 42  A 42  
A 43  1 n VAL . 43  A 43  
A 44  1 n GLY . 44  A 44  
A 45  1 n LEU . 45  A 45  
A 46  1 n PHE . 46  A 46  
A 47  1 n VAL . 47  A 47  
A 48  1 n ILE . 48  A 48  
A 49  1 n ILE . 49  A 49  
A 50  1 n PHE . 50  A 50  
A 51  1 n VAL . 51  A 51  
A 52  1 n LEU . 52  A 52  
A 53  1 n LEU . 53  A 53  
A 54  1 n HIS . 54  A 54  
A 55  1 n TYR . 55  A 55  
A 56  1 n PHE . 56  A 56  
A 57  1 n LEU . 57  A 57  
A 58  1 n ASN . 58  A 58  
A 59  1 n PRO . 59  A 59  
A 60  1 n SER . 60  A 60  
A 61  1 n ASP . 61  A 61  
A 62  1 n ASN . 62  A 62  
A 63  1 n TYR . 63  A 63  
A 64  1 n PHE . 64  A 64  
A 65  1 n ILE . 65  A 65  
A 66  1 n TYR . 66  A 66  
A 67  1 n PHE . 67  A 67  
A 68  1 n ASN . 68  A 68  
A 69  1 n ASP . 69  A 69  
A 70  1 n ILE . 70  A 70  
A 71  1 n HIS . 71  A 71  
A 72  1 n ILE . 72  A 72  
A 73  1 n ASP . 73  A 73  
A 74  1 n HIS . 74  A 74  
A 75  1 n GLU . 75  A 75  
A 76  1 n TYR . 76  A 76  
A 77  1 n VAL . 77  A 77  
A 78  1 n TYR . 78  A 78  
A 79  1 n THR . 79  A 79  
A 80  1 n LYS . 80  A 80  
A 81  1 n SER . 81  A 81  
A 82  1 n ARG . 82  A 82  
A 83  1 n GLN . 83  A 83  
A 84  1 n LYS . 84  A 84  
A 85  1 n ASN . 85  A 85  
A 86  1 n CYS . 86  A 86  
A 87  1 n HIS . 87  A 87  
A 88  1 n GLU . 88  A 88  
A 89  1 n ASN . 89  A 89  
A 90  1 n ILE . 90  A 90  
A 91  1 n ASN . 91  A 91  
A 92  1 n PRO . 92  A 92  
A 93  1 n ASN . 93  A 93  
A 94  1 n GLY . 94  A 94  
A 95  1 n LEU . 95  A 95  
A 96  1 n ASN . 96  A 96  
A 97  1 n PHE . 97  A 97  
A 98  1 n THR . 98  A 98  
A 99  1 n PHE . 99  A 99  
A 100 1 n GLY . 100 A 100 
A 101 1 n GLN . 101 A 101 
A 102 1 n TYR . 102 A 102 
A 103 1 n GLY . 103 A 103 
A 104 1 n CYS . 104 A 104 
A 105 1 n GLU . 105 A 105 
A 106 1 n ALA . 106 A 106 
A 107 1 n PRO . 107 A 107 
A 108 1 n HIS . 108 A 108 
A 109 1 n GLU . 109 A 109 
A 110 1 n LEU . 110 A 110 
A 111 1 n VAL . 111 A 111 
A 112 1 n GLU . 112 A 112 
A 113 1 n SER . 113 A 113 
A 114 1 n PHE . 114 A 114 
A 115 1 n PHE . 115 A 115 
A 116 1 n GLU . 116 A 116 
A 117 1 n ASN . 117 A 117 
A 118 1 n LEU . 118 A 118 
A 119 1 n LYS . 119 A 119 
A 120 1 n ASN . 120 A 120 
A 121 1 n ILE . 121 A 121 
A 122 1 n ALA . 122 A 122 
A 123 1 n PRO . 123 A 123 
A 124 1 n LYS . 124 A 124 
A 125 1 n PRO . 125 A 125 
A 126 1 n LYS . 126 A 126 
A 127 1 n PHE . 127 A 127 
A 128 1 n ILE . 128 A 128 
A 129 1 n VAL . 129 A 129 
A 130 1 n PHE . 130 A 130 
A 131 1 n GLY . 131 A 131 
A 132 1 n GLY . 132 A 132 
A 133 1 n ASP . 133 A 133 
A 134 1 n SER . 134 A 134 
A 135 1 n THR . 135 A 135 
A 136 1 n TYR . 136 A 136 
A 137 1 n THR . 137 A 137 
A 138 1 n TRP . 138 A 138 
A 139 1 n THR . 139 A 139 
A 140 1 n TYR . 140 A 140 
A 141 1 n ASN . 141 A 141 
A 142 1 n HIS . 142 A 142 
A 143 1 n THR . 143 A 143 
A 144 1 n TYR . 144 A 144 
A 145 1 n LYS . 145 A 145 
A 146 1 n THR . 146 A 146 
A 147 1 n ILE . 147 A 147 
A 148 1 n GLN . 148 A 148 
A 149 1 n GLU . 149 A 149 
A 150 1 n ASP . 150 A 150 
A 151 1 n LEU . 151 A 151 
A 152 1 n SER . 152 A 152 
A 153 1 n ARG . 153 A 153 
A 154 1 n ILE . 154 A 154 
A 155 1 n THR . 155 A 155 
A 156 1 n THR . 156 A 156 
A 157 1 n ASN . 157 A 157 
A 158 1 n LEU . 158 A 158 
A 159 1 n LYS . 159 A 159 
A 160 1 n ASN . 160 A 160 
A 161 1 n LEU . 161 A 161 
A 162 1 n TYR . 162 A 162 
A 163 1 n PRO . 163 A 163 
A 164 1 n LYS . 164 A 164 
A 165 1 n VAL . 165 A 165 
A 166 1 n PRO . 166 A 166 
A 167 1 n PHE . 167 A 167 
A 168 1 n ILE . 168 A 168 
A 169 1 n LEU . 169 A 169 
A 170 1 n ASN . 170 A 170 
A 171 1 n LEU . 171 A 171 
A 172 1 n GLY . 172 A 172 
A 173 1 n ASN . 173 A 173 
A 174 1 n ALA . 174 A 174 
A 175 1 n GLU . 175 A 175 
A 176 1 n TYR . 176 A 176 
A 177 1 n ASP . 177 A 177 
A 178 1 n PRO . 178 A 178 
A 179 1 n ASN . 179 A 179 
A 180 1 n TYR . 180 A 180 
A 181 1 n GLY . 181 A 181 
A 182 1 n GLY . 182 A 182 
A 183 1 n TYR . 183 A 183 
A 184 1 n ASN . 184 A 184 
A 185 1 n SER . 185 A 185 
A 186 1 n ASP . 186 A 186 
A 187 1 n ILE . 187 A 187 
A 188 1 n GLU . 188 A 188 
A 189 1 n THR . 189 A 189 
A 190 1 n PHE . 190 A 190 
A 191 1 n MET . 191 A 191 
A 192 1 n ASN . 192 A 192 
A 193 1 n THR . 193 A 193 
A 194 1 n SER . 194 A 194 
A 195 1 n LYS . 195 A 195 
A 196 1 n ILE . 196 A 196 
A 197 1 n LEU . 197 A 197 
A 198 1 n GLY . 198 A 198 
A 199 1 n SER . 199 A 199 
A 200 1 n TYR . 200 A 200 
A 201 1 n LEU . 201 A 201 
A 202 1 n THR . 202 A 202 
A 203 1 n ASP . 203 A 203 
A 204 1 n GLN . 204 A 204 
A 205 1 n GLN . 205 A 205 
A 206 1 n ARG . 206 A 206 
A 207 1 n GLU . 207 A 207 
A 208 1 n THR . 208 A 208 
A 209 1 n PHE . 209 A 209 
A 210 1 n GLU . 210 A 210 
A 211 1 n LYS . 211 A 211 
A 212 1 n GLY . 212 A 212 
A 213 1 n GLY . 213 A 213 
A 214 1 n TYR . 214 A 214 
A 215 1 n TYR . 215 A 215 
A 216 1 n TYR . 216 A 216 
A 217 1 n TYR . 217 A 217 
A 218 1 n ASP . 218 A 218 
A 219 1 n TYR . 219 A 219 
A 220 1 n PRO . 220 A 220 
A 221 1 n LYS . 221 A 221 
A 222 1 n ALA . 222 A 222 
A 223 1 n ASN . 223 A 223 
A 224 1 n LEU . 224 A 224 
A 225 1 n ARG . 225 A 225 
A 226 1 n VAL . 226 A 226 
A 227 1 n ILE . 227 A 227 
A 228 1 n SER . 228 A 228 
A 229 1 n LEU . 229 A 229 
A 230 1 n ASN . 230 A 230 
A 231 1 n SER . 231 A 231 
A 232 1 n VAL . 232 A 232 
A 233 1 n ILE . 233 A 233 
A 234 1 n TYR . 234 A 234 
A 235 1 n SER . 235 A 235 
A 236 1 n LYS . 236 A 236 
A 237 1 n ARG . 237 A 237 
A 238 1 n ARG . 238 A 238 
A 239 1 n ASN . 239 A 239 
A 240 1 n LEU . 240 A 240 
A 241 1 n THR . 241 A 241 
A 242 1 n GLU . 242 A 242 
A 243 1 n SER . 243 A 243 
A 244 1 n ASP . 244 A 244 
A 245 1 n LEU . 245 A 245 
A 246 1 n TYR . 246 A 246 
A 247 1 n GLY . 247 A 247 
A 248 1 n GLN . 248 A 248 
A 249 1 n ILE . 249 A 249 
A 250 1 n SER . 250 A 250 
A 251 1 n TRP . 251 A 251 
A 252 1 n LEU . 252 A 252 
A 253 1 n LYS . 253 A 253 
A 254 1 n ASN . 254 A 254 
A 255 1 n ILE . 255 A 255 
A 256 1 n MET . 256 A 256 
A 257 1 n ASN . 257 A 257 
A 258 1 n THR . 258 A 258 
A 259 1 n GLU . 259 A 259 
A 260 1 n TYR . 260 A 260 
A 261 1 n LYS . 261 A 261 
A 262 1 n THR . 262 A 262 
A 263 1 n LEU . 263 A 263 
A 264 1 n ILE . 264 A 264 
A 265 1 n LEU . 265 A 265 
A 266 1 n PHE . 266 A 266 
A 267 1 n HIS . 267 A 267 
A 268 1 n ILE . 268 A 268 
A 269 1 n GLN . 269 A 269 
A 270 1 n PRO . 270 A 270 
A 271 1 n GLY . 271 A 271 
A 272 1 n VAL . 272 A 272 
A 273 1 n ASN . 273 A 273 
A 274 1 n TYR . 274 A 274 
A 275 1 n ALA . 275 A 275 
A 276 1 n GLU . 276 A 276 
A 277 1 n LYS . 277 A 277 
A 278 1 n LYS . 278 A 278 
A 279 1 n ASN . 279 A 279 
A 280 1 n SER . 280 A 280 
A 281 1 n TRP . 281 A 281 
A 282 1 n TYR . 282 A 282 
A 283 1 n ASP . 283 A 283 
A 284 1 n TYR . 284 A 284 
A 285 1 n HIS . 285 A 285 
A 286 1 n ILE . 286 A 286 
A 287 1 n ASN . 287 A 287 
A 288 1 n GLN . 288 A 288 
A 289 1 n ILE . 289 A 289 
A 290 1 n SER . 290 A 290 
A 291 1 n GLN . 291 A 291 
A 292 1 n VAL . 292 A 292 
A 293 1 n PHE . 293 A 293 
A 294 1 n GLU . 294 A 294 
A 295 1 n GLU . 295 A 295 
A 296 1 n LYS . 296 A 296 
A 297 1 n GLN . 297 A 297 
A 298 1 n PRO . 298 A 298 
A 299 1 n ASP . 299 A 299 
A 300 1 n TYR . 300 A 300 
A 301 1 n LEU . 301 A 301 
A 302 1 n LEU . 302 A 302 
A 303 1 n GLY . 303 A 303 
A 304 1 n ALA . 304 A 304 
A 305 1 n HIS . 305 A 305 
A 306 1 n VAL . 306 A 306 
A 307 1 n HIS . 307 A 307 
A 308 1 n LEU . 308 A 308 
A 309 1 n ASP . 309 A 309 
A 310 1 n MET . 310 A 310 
A 311 1 n LEU . 311 A 311 
A 312 1 n MET . 312 A 312 
A 313 1 n PRO . 313 A 313 
A 314 1 n PHE . 314 A 314 
A 315 1 n PHE . 315 A 315 
A 316 1 n ASN . 316 A 316 
A 317 1 n SER . 317 A 317 
A 318 1 n LYS . 318 A 318 
A 319 1 n ASN . 319 A 319 
A 320 1 n LEU . 320 A 320 
A 321 1 n GLU . 321 A 321 
A 322 1 n ILE . 322 A 322 
A 323 1 n ILE . 323 A 323 
A 324 1 n ALA . 324 A 324 
A 325 1 n LEU . 325 A 325 
A 326 1 n SER . 326 A 326 
A 327 1 n ASN . 327 A 327 
A 328 1 n PRO . 328 A 328 
A 329 1 n ALA . 329 A 329 
A 330 1 n VAL . 330 A 330 
A 331 1 n SER . 331 A 331 
A 332 1 n PRO . 332 A 332 
A 333 1 n LYS . 333 A 333 
A 334 1 n HIS . 334 A 334 
A 335 1 n ASP . 335 A 335 
A 336 1 n ASN . 336 A 336 
A 337 1 n ASN . 337 A 337 
A 338 1 n PRO . 338 A 338 
A 339 1 n SER . 339 A 339 
A 340 1 n PHE . 340 A 340 
A 341 1 n ARG . 341 A 341 
A 342 1 n LEU . 342 A 342 
A 343 1 n TYR . 343 A 343 
A 344 1 n TYR . 344 A 344 
A 345 1 n MET . 345 A 345 
A 346 1 n ASN . 346 A 346 
A 347 1 n LYS . 347 A 347 
A 348 1 n GLY . 348 A 348 
A 349 1 n LEU . 349 A 349 
A 350 1 n SER . 350 A 350 
A 351 1 n ASP . 351 A 351 
A 352 1 n TYR . 352 A 352 
A 353 1 n LYS . 353 A 353 
A 354 1 n GLN . 354 A 354 
A 355 1 n PHE . 355 A 355 
A 356 1 n TYR . 356 A 356 
A 357 1 n ALA . 357 A 357 
A 358 1 n ASP . 358 A 358 
A 359 1 n ILE . 359 A 359 
A 360 1 n LYS . 360 A 360 
A 361 1 n ASP . 361 A 361 
A 362 1 n ASN . 362 A 362 
A 363 1 n PRO . 363 A 363 
A 364 1 n SER . 364 A 364 
A 365 1 n PHE . 365 A 365 
A 366 1 n LEU . 366 A 366 
A 367 1 n ASN . 367 A 367 
A 368 1 n TRP . 368 A 368 
A 369 1 n GLU . 369 A 369 
A 370 1 n LEU . 370 A 370 
A 371 1 n GLU . 371 A 371 
A 372 1 n TYR . 372 A 372 
A 373 1 n GLN . 373 A 373 
A 374 1 n PHE . 374 A 374 
A 375 1 n THR . 375 A 375 
A 376 1 n LYS . 376 A 376 
A 377 1 n LEU . 377 A 377 
A 378 1 n TYR . 378 A 378 
A 379 1 n GLU . 379 A 379 
A 380 1 n GLN . 380 A 380 
A 381 1 n SER . 381 A 381 
A 382 1 n ASP . 382 A 382 
A 383 1 n LEU . 383 A 383 
A 384 1 n SER . 384 A 384 
A 385 1 n GLN . 385 A 385 
A 386 1 n LYS . 386 A 386 
A 387 1 n SER . 387 A 387 
A 388 1 n LEU . 388 A 388 
A 389 1 n LYS . 389 A 389 
A 390 1 n SER . 390 A 390 
A 391 1 n ALA . 391 A 391 
A 392 1 n VAL . 392 A 392 
A 393 1 n LYS . 393 A 393 
A 394 1 n TRP . 394 A 394 
A 395 1 n ILE . 395 A 395 
A 396 1 n SER . 396 A 396 
A 397 1 n THR . 397 A 397 
A 398 1 n THR . 398 A 398 
A 399 1 n SER . 399 A 399 
A 400 1 n LYS . 400 A 400 
A 401 1 n GLY . 401 A 401 
A 402 1 n MET . 402 A 402 
A 403 1 n TRP . 403 A 403 
A 404 1 n THR . 404 A 404 
A 405 1 n PHE . 405 A 405 
A 406 1 n LEU . 406 A 406 
A 407 1 n GLU . 407 A 407 
A 408 1 n HIS . 408 A 408 
A 409 1 n VAL . 409 A 409 
A 410 1 n TYR . 410 A 410 
A 411 1 n SER . 411 A 411 
A 412 1 n ARG . 412 A 412 
A 413 1 n GLY . 413 A 413 
A 414 1 n PHE . 414 A 414 
A 415 1 n ALA . 415 A 415 
A 416 1 n ASN . 416 A 416 
A 417 1 n ASN . 417 A 417 
A 418 1 n ALA . 418 A 418 
A 419 1 n PHE . 419 A 419 
A 420 1 n TYR . 420 A 420 
A 421 1 n GLN . 421 A 421 
A 422 1 n CYS . 422 A 422 
A 423 1 n MET . 423 A 423 
A 424 1 n LEU . 424 A 424 
A 425 1 n GLY . 425 A 425 
A 426 1 n SER . 426 A 426 
A 427 1 n ALA . 427 A 427 
A 428 1 n ASP . 428 A 428 
A 429 1 n ILE . 429 A 429 
A 430 1 n ASP . 430 A 430 
A 431 1 n HIS . 431 A 431 
A 432 1 n TYR . 432 A 432 
A 433 1 n ASN . 433 A 433 
A 434 1 n SER . 434 A 434 
A 435 1 n CYS . 435 A 435 
A 436 1 n VAL . 436 A 436 
A 437 1 n SER . 437 A 437 
A 438 1 n SER . 438 A 438 
A 439 1 n LYS . 439 A 439 
A 440 1 n PRO . 440 A 440 
A 441 1 n GLN . 441 A 441 
A 442 1 n ASN . 442 A 442 
A 443 1 n GLU . 443 A 443 
A 444 1 n ILE . 444 A 444 
A 445 1 n LEU . 445 A 445 
A 446 1 n LEU . 446 A 446 
A 447 1 n MET . 447 A 447 
A 448 1 n LYS . 448 A 448 
A 449 1 n ASN . 449 A 449 
#
_software.classification other
_software.date           ?
_software.description    "Structure prediction"
_software.name           AlphaFold
_software.pdbx_ordinal   1
_software.type           package
_software.version        "AlphaFold-beta-20231127 (7a14c934-fe78-43c1-a552-7fb305b0ebd1 @ 2024-09-17 13:16:03)"
#
loop_
_struct_asym.entity_id
_struct_asym.id
1  A  
2  B  
3  C  
4  D  
5  E  
6  F  
7  G  
8  H  
9  I  
10 J  
11 K  
12 L  
13 M  
14 N  
15 O  
16 P  
17 Q  
18 R  
19 S  
20 T  
21 U  
22 V  
23 W  
24 X  
25 Y  
26 Z  
27 AA 
28 BA 
29 CA 
30 DA 
31 EA 
32 FA 
33 GA 
34 HA 
35 IA 
36 JA 
37 KA 
38 LA 
39 MA 
40 NA 
41 OA 
42 PA 
43 QA 
44 RA 
45 SA 
46 TA 
47 UA 
48 VA 
49 WA 
50 XA 
51 YA 
52 ZA 
53 AB 
#
loop_
_atom_site.group_PDB
_atom_site.id
_atom_site.type_symbol
_atom_site.label_atom_id
_atom_site.label_alt_id
_atom_site.label_comp_id
_atom_site.label_asym_id
_atom_site.label_entity_id
_atom_site.label_seq_id
_atom_site.pdbx_PDB_ins_code
_atom_site.Cartn_x
_atom_site.Cartn_y
_atom_site.Cartn_z
_atom_site.occupancy
_atom_site.B_iso_or_equiv
_atom_site.auth_seq_id
_atom_site.auth_asym_id
_atom_site.pdbx_PDB_model_num
ATOM   1    N  N   . MET A  1  1   ? -116.460 -1.664  -45.114 1.00 27.09 1   A  1 
ATOM   2    C  CA  . MET A  1  1   ? -116.101 -1.832  -43.708 1.00 36.29 1   A  1 
ATOM   3    C  C   . MET A  1  1   ? -115.040 -2.933  -43.503 1.00 35.95 1   A  1 
ATOM   4    O  O   . MET A  1  1   ? -114.794 -3.320  -42.389 1.00 33.28 1   A  1 
ATOM   5    C  CB  . MET A  1  1   ? -117.340 -2.135  -42.855 1.00 35.16 1   A  1 
ATOM   6    C  CG  . MET A  1  1   ? -118.195 -0.885  -42.602 1.00 32.18 1   A  1 
ATOM   7    S  SD  . MET A  1  1   ? -119.670 -1.257  -41.618 1.00 29.77 1   A  1 
ATOM   8    C  CE  . MET A  1  1   ? -120.276 0.419   -41.296 1.00 27.03 1   A  1 
ATOM   9    N  N   . SER A  1  2   ? -114.521 -3.452  -44.644 1.00 27.44 2   A  1 
ATOM   10   C  CA  . SER A  1  2   ? -113.482 -4.491  -44.550 1.00 31.66 2   A  1 
ATOM   11   C  C   . SER A  1  2   ? -112.186 -3.871  -44.002 1.00 31.09 2   A  1 
ATOM   12   O  O   . SER A  1  2   ? -111.380 -3.375  -44.787 1.00 29.36 2   A  1 
ATOM   13   C  CB  . SER A  1  2   ? -113.268 -5.128  -45.924 1.00 30.17 2   A  1 
ATOM   14   O  OG  . SER A  1  2   ? -112.997 -4.140  -46.909 1.00 27.20 2   A  1 
ATOM   15   N  N   . ASP A  1  3   ? -112.111 -3.836  -42.671 1.00 32.00 3   A  1 
ATOM   16   C  CA  . ASP A  1  3   ? -110.921 -3.338  -41.975 1.00 35.47 3   A  1 
ATOM   17   C  C   . ASP A  1  3   ? -109.735 -4.247  -42.320 1.00 33.37 3   A  1 
ATOM   18   O  O   . ASP A  1  3   ? -109.640 -5.395  -41.869 1.00 30.64 3   A  1 
ATOM   19   C  CB  . ASP A  1  3   ? -111.184 -3.252  -40.472 1.00 33.26 3   A  1 
ATOM   20   C  CG  . ASP A  1  3   ? -112.189 -2.144  -40.124 1.00 29.74 3   A  1 
ATOM   21   O  OD1 . ASP A  1  3   ? -112.137 -1.076  -40.786 1.00 28.51 3   A  1 
ATOM   22   O  OD2 . ASP A  1  3   ? -113.043 -2.374  -39.242 1.00 29.65 3   A  1 
ATOM   23   N  N   . SER A  1  4   ? -108.881 -3.768  -43.206 1.00 30.50 4   A  1 
ATOM   24   C  CA  . SER A  1  4   ? -107.640 -4.442  -43.583 1.00 34.66 4   A  1 
ATOM   25   C  C   . SER A  1  4   ? -106.695 -4.439  -42.379 1.00 33.64 4   A  1 
ATOM   26   O  O   . SER A  1  4   ? -106.025 -3.441  -42.124 1.00 31.99 4   A  1 
ATOM   27   C  CB  . SER A  1  4   ? -107.013 -3.764  -44.814 1.00 32.98 4   A  1 
ATOM   28   O  OG  . SER A  1  4   ? -106.903 -2.357  -44.631 1.00 29.88 4   A  1 
ATOM   29   N  N   . TYR A  1  5   ? -106.759 -5.543  -41.627 1.00 30.96 5   A  1 
ATOM   30   C  CA  . TYR A  1  5   ? -105.816 -5.782  -40.541 1.00 34.32 5   A  1 
ATOM   31   C  C   . TYR A  1  5   ? -104.409 -5.923  -41.160 1.00 33.21 5   A  1 
ATOM   32   O  O   . TYR A  1  5   ? -104.024 -7.003  -41.600 1.00 30.45 5   A  1 
ATOM   33   C  CB  . TYR A  1  5   ? -106.209 -7.039  -39.755 1.00 33.69 5   A  1 
ATOM   34   C  CG  . TYR A  1  5   ? -107.341 -6.817  -38.766 1.00 31.22 5   A  1 
ATOM   35   C  CD1 . TYR A  1  5   ? -107.040 -6.475  -37.432 1.00 27.83 5   A  1 
ATOM   36   C  CD2 . TYR A  1  5   ? -108.681 -6.953  -39.165 1.00 27.55 5   A  1 
ATOM   37   C  CE1 . TYR A  1  5   ? -108.070 -6.271  -36.499 1.00 27.06 5   A  1 
ATOM   38   C  CE2 . TYR A  1  5   ? -109.713 -6.738  -38.241 1.00 28.33 5   A  1 
ATOM   39   C  CZ  . TYR A  1  5   ? -109.401 -6.404  -36.910 1.00 30.77 5   A  1 
ATOM   40   O  OH  . TYR A  1  5   ? -110.412 -6.196  -36.005 1.00 33.61 5   A  1 
ATOM   41   N  N   . ASP A  1  6   ? -103.700 -4.796  -41.255 1.00 31.66 6   A  1 
ATOM   42   C  CA  . ASP A  1  6   ? -102.301 -4.757  -41.687 1.00 35.31 6   A  1 
ATOM   43   C  C   . ASP A  1  6   ? -101.443 -5.320  -40.542 1.00 33.20 6   A  1 
ATOM   44   O  O   . ASP A  1  6   ? -100.979 -4.604  -39.651 1.00 31.72 6   A  1 
ATOM   45   C  CB  . ASP A  1  6   ? -101.930 -3.323  -42.130 1.00 34.69 6   A  1 
ATOM   46   C  CG  . ASP A  1  6   ? -101.149 -3.239  -43.438 1.00 30.67 6   A  1 
ATOM   47   O  OD1 . ASP A  1  6   ? -100.805 -4.296  -44.010 1.00 29.84 6   A  1 
ATOM   48   O  OD2 . ASP A  1  6   ? -100.953 -2.081  -43.910 1.00 30.38 6   A  1 
ATOM   49   N  N   . SER A  1  7   ? -101.370 -6.647  -40.486 1.00 34.91 7   A  1 
ATOM   50   C  CA  . SER A  1  7   ? -100.547 -7.341  -39.498 1.00 37.95 7   A  1 
ATOM   51   C  C   . SER A  1  7   ? -99.085  -7.147  -39.868 1.00 35.90 7   A  1 
ATOM   52   O  O   . SER A  1  7   ? -98.502  -7.954  -40.593 1.00 34.09 7   A  1 
ATOM   53   C  CB  . SER A  1  7   ? -100.931 -8.827  -39.399 1.00 36.01 7   A  1 
ATOM   54   O  OG  . SER A  1  7   ? -100.805 -9.481  -40.648 1.00 33.14 7   A  1 
ATOM   55   N  N   . THR A  1  8   ? -98.536  -6.047  -39.410 1.00 35.42 8   A  1 
ATOM   56   C  CA  . THR A  1  8   ? -97.101  -5.833  -39.476 1.00 38.99 8   A  1 
ATOM   57   C  C   . THR A  1  8   ? -96.421  -6.891  -38.615 1.00 37.94 8   A  1 
ATOM   58   O  O   . THR A  1  8   ? -96.382  -6.778  -37.396 1.00 35.48 8   A  1 
ATOM   59   C  CB  . THR A  1  8   ? -96.727  -4.415  -39.016 1.00 36.14 8   A  1 
ATOM   60   O  OG1 . THR A  1  8   ? -97.405  -4.078  -37.830 1.00 32.62 8   A  1 
ATOM   61   C  CG2 . THR A  1  8   ? -97.100  -3.369  -40.065 1.00 32.54 8   A  1 
ATOM   62   N  N   . GLU A  1  9   ? -95.967  -7.954  -39.260 1.00 35.69 9   A  1 
ATOM   63   C  CA  . GLU A  1  9   ? -95.119  -8.951  -38.618 1.00 40.79 9   A  1 
ATOM   64   C  C   . GLU A  1  9   ? -93.831  -8.249  -38.171 1.00 39.41 9   A  1 
ATOM   65   O  O   . GLU A  1  9   ? -92.995  -7.866  -38.991 1.00 38.68 9   A  1 
ATOM   66   C  CB  . GLU A  1  9   ? -94.833  -10.142 -39.543 1.00 40.65 9   A  1 
ATOM   67   C  CG  . GLU A  1  9   ? -96.043  -11.084 -39.695 1.00 37.33 9   A  1 
ATOM   68   C  CD  . GLU A  1  9   ? -95.775  -12.333 -40.562 1.00 34.26 9   A  1 
ATOM   69   O  OE1 . GLU A  1  9   ? -96.489  -13.344 -40.346 1.00 31.46 9   A  1 
ATOM   70   O  OE2 . GLU A  1  9   ? -94.895  -12.280 -41.431 1.00 39.23 9   A  1 
ATOM   71   N  N   . GLU A  1  10  ? -93.725  -7.983  -36.865 1.00 37.33 10  A  1 
ATOM   72   C  CA  . GLU A  1  10  ? -92.474  -7.507  -36.277 1.00 40.68 10  A  1 
ATOM   73   C  C   . GLU A  1  10  ? -91.420  -8.604  -36.465 1.00 38.84 10  A  1 
ATOM   74   O  O   . GLU A  1  10  ? -91.482  -9.656  -35.838 1.00 37.35 10  A  1 
ATOM   75   C  CB  . GLU A  1  10  ? -92.630  -7.123  -34.801 1.00 40.84 10  A  1 
ATOM   76   C  CG  . GLU A  1  10  ? -93.358  -5.793  -34.596 1.00 37.44 10  A  1 
ATOM   77   C  CD  . GLU A  1  10  ? -93.401  -5.323  -33.128 1.00 34.36 10  A  1 
ATOM   78   O  OE1 . GLU A  1  10  ? -93.600  -4.099  -32.908 1.00 31.65 10  A  1 
ATOM   79   O  OE2 . GLU A  1  10  ? -93.244  -6.168  -32.222 1.00 37.10 10  A  1 
ATOM   80   N  N   . ASP A  1  11  ? -90.477  -8.346  -37.365 1.00 43.80 11  A  1 
ATOM   81   C  CA  . ASP A  1  11  ? -89.348  -9.244  -37.607 1.00 46.21 11  A  1 
ATOM   82   C  C   . ASP A  1  11  ? -88.622  -9.520  -36.287 1.00 43.11 11  A  1 
ATOM   83   O  O   . ASP A  1  11  ? -88.240  -8.571  -35.586 1.00 41.89 11  A  1 
ATOM   84   C  CB  . ASP A  1  11  ? -88.398  -8.624  -38.653 1.00 44.66 11  A  1 
ATOM   85   C  CG  . ASP A  1  11  ? -88.293  -9.369  -39.982 1.00 40.45 11  A  1 
ATOM   86   O  OD1 . ASP A  1  11  ? -88.569  -10.587 -40.011 1.00 39.06 11  A  1 
ATOM   87   O  OD2 . ASP A  1  11  ? -87.846  -8.717  -40.967 1.00 39.94 11  A  1 
ATOM   88   N  N   . PRO A  1  12  ? -88.468  -10.767 -35.912 1.00 44.10 12  A  1 
ATOM   89   C  CA  . PRO A  1  12  ? -87.870  -11.089 -34.634 1.00 47.32 12  A  1 
ATOM   90   C  C   . PRO A  1  12  ? -86.460  -10.505 -34.587 1.00 47.31 12  A  1 
ATOM   91   O  O   . PRO A  1  12  ? -85.632  -10.770 -35.463 1.00 45.09 12  A  1 
ATOM   92   C  CB  . PRO A  1  12  ? -87.908  -12.616 -34.523 1.00 45.03 12  A  1 
ATOM   93   C  CG  . PRO A  1  12  ? -87.955  -13.077 -35.973 1.00 45.28 12  A  1 
ATOM   94   C  CD  . PRO A  1  12  ? -88.725  -11.954 -36.686 1.00 49.98 12  A  1 
ATOM   95   N  N   . LEU A  1  13  ? -86.227  -9.699  -33.556 1.00 50.19 13  A  1 
ATOM   96   C  CA  . LEU A  1  13  ? -84.899  -9.164  -33.280 1.00 53.30 13  A  1 
ATOM   97   C  C   . LEU A  1  13  ? -83.932  -10.338 -33.149 1.00 50.98 13  A  1 
ATOM   98   O  O   . LEU A  1  13  ? -83.899  -11.033 -32.143 1.00 49.85 13  A  1 
ATOM   99   C  CB  . LEU A  1  13  ? -84.933  -8.325  -31.986 1.00 52.31 13  A  1 
ATOM   100  C  CG  . LEU A  1  13  ? -85.364  -6.865  -32.202 1.00 47.92 13  A  1 
ATOM   101  C  CD1 . LEU A  1  13  ? -85.875  -6.259  -30.891 1.00 45.73 13  A  1 
ATOM   102  C  CD2 . LEU A  1  13  ? -84.188  -6.015  -32.680 1.00 48.88 13  A  1 
ATOM   103  N  N   . ILE A  1  14  ? -83.175  -10.564 -34.213 1.00 51.11 14  A  1 
ATOM   104  C  CA  . ILE A  1  14  ? -82.096  -11.540 -34.186 1.00 55.29 14  A  1 
ATOM   105  C  C   . ILE A  1  14  ? -81.119  -11.048 -33.128 1.00 54.16 14  A  1 
ATOM   106  O  O   . ILE A  1  14  ? -80.374  -10.093 -33.355 1.00 51.76 14  A  1 
ATOM   107  C  CB  . ILE A  1  14  ? -81.435  -11.689 -35.573 1.00 53.69 14  A  1 
ATOM   108  C  CG1 . ILE A  1  14  ? -82.456  -12.189 -36.623 1.00 51.02 14  A  1 
ATOM   109  C  CG2 . ILE A  1  14  ? -80.229  -12.652 -35.495 1.00 50.88 14  A  1 
ATOM   110  C  CD1 . ILE A  1  14  ? -81.925  -12.207 -38.061 1.00 48.10 14  A  1 
ATOM   111  N  N   . GLU A  1  15  ? -81.155  -11.652 -31.949 1.00 52.31 15  A  1 
ATOM   112  C  CA  . GLU A  1  15  ? -80.153  -11.416 -30.920 1.00 55.88 15  A  1 
ATOM   113  C  C   . GLU A  1  15  ? -78.788  -11.681 -31.544 1.00 53.45 15  A  1 
ATOM   114  O  O   . GLU A  1  15  ? -78.457  -12.799 -31.924 1.00 52.34 15  A  1 
ATOM   115  C  CB  . GLU A  1  15  ? -80.352  -12.309 -29.683 1.00 54.88 15  A  1 
ATOM   116  C  CG  . GLU A  1  15  ? -81.466  -11.816 -28.754 1.00 51.44 15  A  1 
ATOM   117  C  CD  . GLU A  1  15  ? -81.504  -12.590 -27.412 1.00 46.47 15  A  1 
ATOM   118  O  OE1 . GLU A  1  15  ? -82.047  -12.024 -26.430 1.00 42.86 15  A  1 
ATOM   119  O  OE2 . GLU A  1  15  ? -80.968  -13.710 -27.354 1.00 46.22 15  A  1 
ATOM   120  N  N   . LYS A  1  16  ? -78.016  -10.623 -31.701 1.00 52.97 16  A  1 
ATOM   121  C  CA  . LYS A  1  16  ? -76.650  -10.768 -32.196 1.00 55.05 16  A  1 
ATOM   122  C  C   . LYS A  1  16  ? -75.944  -11.744 -31.262 1.00 51.87 16  A  1 
ATOM   123  O  O   . LYS A  1  16  ? -75.912  -11.478 -30.070 1.00 50.11 16  A  1 
ATOM   124  C  CB  . LYS A  1  16  ? -75.916  -9.431  -32.230 1.00 54.00 16  A  1 
ATOM   125  C  CG  . LYS A  1  16  ? -76.267  -8.623  -33.482 1.00 51.41 16  A  1 
ATOM   126  C  CD  . LYS A  1  16  ? -75.475  -7.318  -33.521 1.00 48.55 16  A  1 
ATOM   127  C  CE  . LYS A  1  16  ? -75.802  -6.566  -34.801 1.00 43.00 16  A  1 
ATOM   128  N  NZ  . LYS A  1  16  ? -75.158  -5.236  -34.855 1.00 40.88 16  A  1 
ATOM   129  N  N   . PRO A  1  17  ? -75.397  -12.812 -31.789 1.00 56.53 17  A  1 
ATOM   130  C  CA  . PRO A  1  17  ? -74.734  -13.794 -30.950 1.00 59.18 17  A  1 
ATOM   131  C  C   . PRO A  1  17  ? -73.653  -13.053 -30.177 1.00 59.84 17  A  1 
ATOM   132  O  O   . PRO A  1  17  ? -72.748  -12.455 -30.761 1.00 56.79 17  A  1 
ATOM   133  C  CB  . PRO A  1  17  ? -74.189  -14.861 -31.898 1.00 55.72 17  A  1 
ATOM   134  C  CG  . PRO A  1  17  ? -74.072  -14.140 -33.236 1.00 54.63 17  A  1 
ATOM   135  C  CD  . PRO A  1  17  ? -75.216  -13.119 -33.186 1.00 58.19 17  A  1 
ATOM   136  N  N   . THR A  1  18  ? -73.821  -13.016 -28.878 1.00 56.41 18  A  1 
ATOM   137  C  CA  . THR A  1  18  ? -72.814  -12.462 -27.991 1.00 58.10 18  A  1 
ATOM   138  C  C   . THR A  1  18  ? -71.545  -13.257 -28.247 1.00 56.10 18  A  1 
ATOM   139  O  O   . THR A  1  18  ? -71.489  -14.449 -27.951 1.00 53.23 18  A  1 
ATOM   140  C  CB  . THR A  1  18  ? -73.229  -12.556 -26.514 1.00 55.80 18  A  1 
ATOM   141  O  OG1 . THR A  1  18  ? -73.918  -13.750 -26.258 1.00 51.59 18  A  1 
ATOM   142  C  CG2 . THR A  1  18  ? -74.159  -11.404 -26.121 1.00 49.90 18  A  1 
ATOM   143  N  N   . LYS A  1  19  ? -70.549  -12.612 -28.849 1.00 54.30 19  A  1 
ATOM   144  C  CA  . LYS A  1  19  ? -69.260  -13.259 -29.086 1.00 57.01 19  A  1 
ATOM   145  C  C   . LYS A  1  19  ? -68.810  -13.828 -27.751 1.00 53.92 19  A  1 
ATOM   146  O  O   . LYS A  1  19  ? -68.821  -13.077 -26.777 1.00 52.98 19  A  1 
ATOM   147  C  CB  . LYS A  1  19  ? -68.211  -12.286 -29.629 1.00 56.26 19  A  1 
ATOM   148  C  CG  . LYS A  1  19  ? -68.330  -12.077 -31.139 1.00 53.14 19  A  1 
ATOM   149  C  CD  . LYS A  1  19  ? -67.166  -11.217 -31.643 1.00 50.52 19  A  1 
ATOM   150  C  CE  . LYS A  1  19  ? -67.211  -11.096 -33.159 1.00 44.88 19  A  1 
ATOM   151  N  NZ  . LYS A  1  19  ? -66.061  -10.310 -33.680 1.00 41.98 19  A  1 
ATOM   152  N  N   . PRO A  1  20  ? -68.514  -15.107 -27.702 1.00 57.63 20  A  1 
ATOM   153  C  CA  . PRO A  1  20  ? -68.043  -15.681 -26.454 1.00 60.10 20  A  1 
ATOM   154  C  C   . PRO A  1  20  ? -66.887  -14.807 -25.979 1.00 61.29 20  A  1 
ATOM   155  O  O   . PRO A  1  20  ? -65.970  -14.523 -26.759 1.00 58.01 20  A  1 
ATOM   156  C  CB  . PRO A  1  20  ? -67.623  -17.119 -26.788 1.00 56.53 20  A  1 
ATOM   157  C  CG  . PRO A  1  20  ? -67.368  -17.086 -28.286 1.00 55.80 20  A  1 
ATOM   158  C  CD  . PRO A  1  20  ? -68.335  -16.011 -28.801 1.00 59.96 20  A  1 
ATOM   159  N  N   . LYS A  1  21  ? -66.972  -14.294 -24.756 1.00 54.02 21  A  1 
ATOM   160  C  CA  . LYS A  1  21  ? -65.852  -13.601 -24.138 1.00 56.50 21  A  1 
ATOM   161  C  C   . LYS A  1  21  ? -64.699  -14.588 -24.218 1.00 54.63 21  A  1 
ATOM   162  O  O   . LYS A  1  21  ? -64.760  -15.632 -23.589 1.00 52.68 21  A  1 
ATOM   163  C  CB  . LYS A  1  21  ? -66.143  -13.218 -22.683 1.00 54.81 21  A  1 
ATOM   164  C  CG  . LYS A  1  21  ? -66.993  -11.948 -22.554 1.00 52.47 21  A  1 
ATOM   165  C  CD  . LYS A  1  21  ? -67.185  -11.573 -21.075 1.00 49.16 21  A  1 
ATOM   166  C  CE  . LYS A  1  21  ? -67.935  -10.249 -20.937 1.00 43.90 21  A  1 
ATOM   167  N  NZ  . LYS A  1  21  ? -68.132  -9.862  -19.518 1.00 41.00 21  A  1 
ATOM   168  N  N   . GLN A  1  22  ? -63.729  -14.292 -25.049 1.00 52.07 22  A  1 
ATOM   169  C  CA  . GLN A  1  22  ? -62.486  -15.045 -25.019 1.00 53.94 22  A  1 
ATOM   170  C  C   . GLN A  1  22  ? -62.027  -14.986 -23.578 1.00 52.16 22  A  1 
ATOM   171  O  O   . GLN A  1  22  ? -61.788  -13.896 -23.053 1.00 50.85 22  A  1 
ATOM   172  C  CB  . GLN A  1  22  ? -61.441  -14.452 -25.974 1.00 52.94 22  A  1 
ATOM   173  C  CG  . GLN A  1  22  ? -61.617  -14.957 -27.404 1.00 49.48 22  A  1 
ATOM   174  C  CD  . GLN A  1  22  ? -60.574  -14.388 -28.379 1.00 46.37 22  A  1 
ATOM   175  O  OE1 . GLN A  1  22  ? -60.042  -13.318 -28.205 1.00 43.84 22  A  1 
ATOM   176  N  NE2 . GLN A  1  22  ? -60.264  -15.078 -29.443 1.00 43.49 22  A  1 
ATOM   177  N  N   . ALA A  1  23  ? -62.037  -16.115 -22.923 1.00 61.85 23  A  1 
ATOM   178  C  CA  . ALA A  1  23  ? -61.429  -16.213 -21.623 1.00 63.43 23  A  1 
ATOM   179  C  C   . ALA A  1  23  ? -60.008  -15.682 -21.817 1.00 62.79 23  A  1 
ATOM   180  O  O   . ALA A  1  23  ? -59.279  -16.197 -22.660 1.00 60.23 23  A  1 
ATOM   181  C  CB  . ALA A  1  23  ? -61.458  -17.668 -21.143 1.00 61.20 23  A  1 
ATOM   182  N  N   . GLU A  1  24  ? -59.675  -14.617 -21.109 1.00 53.99 24  A  1 
ATOM   183  C  CA  . GLU A  1  24  ? -58.284  -14.227 -20.998 1.00 55.70 24  A  1 
ATOM   184  C  C   . GLU A  1  24  ? -57.580  -15.437 -20.393 1.00 53.82 24  A  1 
ATOM   185  O  O   . GLU A  1  24  ? -57.683  -15.701 -19.195 1.00 51.49 24  A  1 
ATOM   186  C  CB  . GLU A  1  24  ? -58.100  -12.994 -20.109 1.00 54.35 24  A  1 
ATOM   187  C  CG  . GLU A  1  24  ? -58.460  -11.682 -20.816 1.00 50.87 24  A  1 
ATOM   188  C  CD  . GLU A  1  24  ? -58.204  -10.442 -19.934 1.00 47.61 24  A  1 
ATOM   189  O  OE1 . GLU A  1  24  ? -58.114  -9.339  -20.515 1.00 42.69 24  A  1 
ATOM   190  O  OE2 . GLU A  1  24  ? -58.120  -10.605 -18.704 1.00 46.57 24  A  1 
ATOM   191  N  N   . ASN A  1  25  ? -56.963  -16.215 -21.245 1.00 56.52 25  A  1 
ATOM   192  C  CA  . ASN A  1  25  ? -56.070  -17.267 -20.826 1.00 57.93 25  A  1 
ATOM   193  C  C   . ASN A  1  25  ? -54.952  -16.542 -20.086 1.00 56.05 25  A  1 
ATOM   194  O  O   . ASN A  1  25  ? -53.998  -16.085 -20.695 1.00 53.36 25  A  1 
ATOM   195  C  CB  . ASN A  1  25  ? -55.552  -18.070 -22.040 1.00 54.95 25  A  1 
ATOM   196  C  CG  . ASN A  1  25  ? -56.352  -19.319 -22.346 1.00 51.68 25  A  1 
ATOM   197  O  OD1 . ASN A  1  25  ? -57.049  -19.867 -21.517 1.00 49.04 25  A  1 
ATOM   198  N  ND2 . ASN A  1  25  ? -56.231  -19.844 -23.546 1.00 49.29 25  A  1 
ATOM   199  N  N   . LYS A  1  26  ? -55.119  -16.373 -18.784 1.00 54.23 26  A  1 
ATOM   200  C  CA  . LYS A  1  26  ? -54.020  -16.031 -17.900 1.00 56.88 26  A  1 
ATOM   201  C  C   . LYS A  1  26  ? -52.954  -17.063 -18.204 1.00 54.82 26  A  1 
ATOM   202  O  O   . LYS A  1  26  ? -53.139  -18.231 -17.873 1.00 52.32 26  A  1 
ATOM   203  C  CB  . LYS A  1  26  ? -54.429  -16.085 -16.433 1.00 55.57 26  A  1 
ATOM   204  C  CG  . LYS A  1  26  ? -55.223  -14.849 -16.001 1.00 52.77 26  A  1 
ATOM   205  C  CD  . LYS A  1  26  ? -55.491  -14.902 -14.495 1.00 49.73 26  A  1 
ATOM   206  C  CE  . LYS A  1  26  ? -56.189  -13.625 -14.033 1.00 42.90 26  A  1 
ATOM   207  N  NZ  . LYS A  1  26  ? -56.402  -13.615 -12.574 1.00 41.27 26  A  1 
ATOM   208  N  N   . ALA A  1  27  ? -51.938  -16.653 -18.916 1.00 61.85 27  A  1 
ATOM   209  C  CA  . ALA A  1  27  ? -50.896  -17.549 -19.363 1.00 63.80 27  A  1 
ATOM   210  C  C   . ALA A  1  27  ? -50.337  -18.225 -18.118 1.00 64.05 27  A  1 
ATOM   211  O  O   . ALA A  1  27  ? -49.744  -17.572 -17.260 1.00 61.12 27  A  1 
ATOM   212  C  CB  . ALA A  1  27  ? -49.847  -16.755 -20.147 1.00 60.88 27  A  1 
ATOM   213  N  N   . THR A  1  28  ? -50.619  -19.492 -17.996 1.00 62.03 28  A  1 
ATOM   214  C  CA  . THR A  1  28  ? -50.053  -20.286 -16.917 1.00 64.46 28  A  1 
ATOM   215  C  C   . THR A  1  28  ? -48.542  -20.160 -17.001 1.00 64.64 28  A  1 
ATOM   216  O  O   . THR A  1  28  ? -48.003  -20.314 -18.092 1.00 61.35 28  A  1 
ATOM   217  C  CB  . THR A  1  28  ? -50.461  -21.769 -17.018 1.00 61.52 28  A  1 
ATOM   218  O  OG1 . THR A  1  28  ? -51.000  -22.081 -18.279 1.00 56.46 28  A  1 
ATOM   219  C  CG2 . THR A  1  28  ? -51.525  -22.112 -15.978 1.00 55.33 28  A  1 
ATOM   220  N  N   . PRO A  1  29  ? -47.881  -19.837 -15.898 1.00 61.71 29  A  1 
ATOM   221  C  CA  . PRO A  1  29  ? -46.440  -19.687 -15.931 1.00 64.06 29  A  1 
ATOM   222  C  C   . PRO A  1  29  ? -45.824  -20.953 -16.504 1.00 67.07 29  A  1 
ATOM   223  O  O   . PRO A  1  29  ? -46.013  -22.058 -15.996 1.00 64.43 29  A  1 
ATOM   224  C  CB  . PRO A  1  29  ? -46.009  -19.433 -14.485 1.00 60.25 29  A  1 
ATOM   225  C  CG  . PRO A  1  29  ? -47.276  -18.971 -13.793 1.00 58.61 29  A  1 
ATOM   226  C  CD  . PRO A  1  29  ? -48.408  -19.609 -14.591 1.00 61.86 29  A  1 
ATOM   227  N  N   . THR A  1  30  ? -45.150  -20.793 -17.606 1.00 70.22 30  A  1 
ATOM   228  C  CA  . THR A  1  30  ? -44.527  -21.922 -18.281 1.00 73.81 30  A  1 
ATOM   229  C  C   . THR A  1  30  ? -43.322  -22.381 -17.481 1.00 76.82 30  A  1 
ATOM   230  O  O   . THR A  1  30  ? -42.744  -21.610 -16.706 1.00 72.66 30  A  1 
ATOM   231  C  CB  . THR A  1  30  ? -44.126  -21.561 -19.718 1.00 69.03 30  A  1 
ATOM   232  O  OG1 . THR A  1  30  ? -43.209  -20.503 -19.720 1.00 62.17 30  A  1 
ATOM   233  C  CG2 . THR A  1  30  ? -45.333  -21.140 -20.568 1.00 60.62 30  A  1 
ATOM   234  N  N   . LYS A  1  31  ? -42.880  -23.590 -17.710 1.00 78.48 31  A  1 
ATOM   235  C  CA  . LYS A  1  31  ? -41.599  -24.062 -17.156 1.00 82.40 31  A  1 
ATOM   236  C  C   . LYS A  1  31  ? -40.465  -23.075 -17.435 1.00 83.92 31  A  1 
ATOM   237  O  O   . LYS A  1  31  ? -39.659  -22.797 -16.554 1.00 84.38 31  A  1 
ATOM   238  C  CB  . LYS A  1  31  ? -41.227  -25.431 -17.732 1.00 80.84 31  A  1 
ATOM   239  C  CG  . LYS A  1  31  ? -41.995  -26.587 -17.087 1.00 72.18 31  A  1 
ATOM   240  C  CD  . LYS A  1  31  ? -41.439  -27.932 -17.553 1.00 67.54 31  A  1 
ATOM   241  C  CE  . LYS A  1  31  ? -42.091  -29.080 -16.782 1.00 57.73 31  A  1 
ATOM   242  N  NZ  . LYS A  1  31  ? -41.497  -30.397 -17.123 1.00 52.07 31  A  1 
ATOM   243  N  N   . TRP A  1  32  ? -40.461  -22.516 -18.627 1.00 82.19 32  A  1 
ATOM   244  C  CA  . TRP A  1  32  ? -39.468  -21.524 -19.032 1.00 84.88 32  A  1 
ATOM   245  C  C   . TRP A  1  32  ? -39.547  -20.238 -18.222 1.00 85.26 32  A  1 
ATOM   246  O  O   . TRP A  1  32  ? -38.511  -19.667 -17.880 1.00 82.91 32  A  1 
ATOM   247  C  CB  . TRP A  1  32  ? -39.643  -21.234 -20.515 1.00 82.19 32  A  1 
ATOM   248  C  CG  . TRP A  1  32  ? -39.415  -22.429 -21.377 1.00 78.60 32  A  1 
ATOM   249  C  CD1 . TRP A  1  32  ? -40.351  -23.103 -22.079 1.00 70.02 32  A  1 
ATOM   250  C  CD2 . TRP A  1  32  ? -38.155  -23.116 -21.599 1.00 73.98 32  A  1 
ATOM   251  N  NE1 . TRP A  1  32  ? -39.754  -24.169 -22.752 1.00 67.39 32  A  1 
ATOM   252  C  CE2 . TRP A  1  32  ? -38.408  -24.199 -22.480 1.00 69.87 32  A  1 
ATOM   253  C  CE3 . TRP A  1  32  ? -36.830  -22.910 -21.158 1.00 66.67 32  A  1 
ATOM   254  C  CZ2 . TRP A  1  32  ? -37.377  -25.059 -22.909 1.00 67.61 32  A  1 
ATOM   255  C  CZ3 . TRP A  1  32  ? -35.808  -23.769 -21.587 1.00 64.19 32  A  1 
ATOM   256  C  CH2 . TRP A  1  32  ? -36.073  -24.833 -22.448 1.00 64.10 32  A  1 
ATOM   257  N  N   . GLY A  1  33  ? -40.751  -19.814 -17.881 1.00 81.05 33  A  1 
ATOM   258  C  CA  . GLY A  1  33  ? -40.934  -18.671 -16.994 1.00 84.01 33  A  1 
ATOM   259  C  C   . GLY A  1  33  ? -40.306  -18.924 -15.630 1.00 86.12 33  A  1 
ATOM   260  O  O   . GLY A  1  33  ? -39.483  -18.138 -15.179 1.00 85.00 33  A  1 
ATOM   261  N  N   . LEU A  1  34  ? -40.605  -20.041 -15.050 1.00 82.66 34  A  1 
ATOM   262  C  CA  . LEU A  1  34  ? -40.036  -20.410 -13.753 1.00 85.95 34  A  1 
ATOM   263  C  C   . LEU A  1  34  ? -38.505  -20.509 -13.809 1.00 87.52 34  A  1 
ATOM   264  O  O   . LEU A  1  34  ? -37.825  -19.973 -12.935 1.00 88.57 34  A  1 
ATOM   265  C  CB  . LEU A  1  34  ? -40.673  -21.723 -13.287 1.00 85.21 34  A  1 
ATOM   266  C  CG  . LEU A  1  34  ? -40.207  -22.156 -11.894 1.00 73.19 34  A  1 
ATOM   267  C  CD1 . LEU A  1  34  ? -40.562  -21.131 -10.824 1.00 65.72 34  A  1 
ATOM   268  C  CD2 . LEU A  1  34  ? -40.865  -23.485 -11.504 1.00 69.13 34  A  1 
ATOM   269  N  N   . ILE A  1  35  ? -37.970  -21.143 -14.832 1.00 86.39 35  A  1 
ATOM   270  C  CA  . ILE A  1  35  ? -36.523  -21.229 -15.040 1.00 87.81 35  A  1 
ATOM   271  C  C   . ILE A  1  35  ? -35.898  -19.832 -15.131 1.00 88.79 35  A  1 
ATOM   272  O  O   . ILE A  1  35  ? -34.861  -19.594 -14.519 1.00 89.58 35  A  1 
ATOM   273  C  CB  . ILE A  1  35  ? -36.199  -22.068 -16.290 1.00 87.21 35  A  1 
ATOM   274  C  CG1 . ILE A  1  35  ? -36.544  -23.546 -16.034 1.00 83.77 35  A  1 
ATOM   275  C  CG2 . ILE A  1  35  ? -34.719  -21.942 -16.692 1.00 81.24 35  A  1 
ATOM   276  C  CD1 . ILE A  1  35  ? -36.600  -24.402 -17.299 1.00 72.24 35  A  1 
ATOM   277  N  N   . SER A  1  36  ? -36.530  -18.932 -15.833 1.00 87.54 36  A  1 
ATOM   278  C  CA  . SER A  1  36  ? -36.038  -17.560 -15.963 1.00 88.76 36  A  1 
ATOM   279  C  C   . SER A  1  36  ? -35.997  -16.841 -14.617 1.00 89.07 36  A  1 
ATOM   280  O  O   . SER A  1  36  ? -35.006  -16.186 -14.311 1.00 89.34 36  A  1 
ATOM   281  C  CB  . SER A  1  36  ? -36.892  -16.765 -16.941 1.00 86.91 36  A  1 
ATOM   282  O  OG  . SER A  1  36  ? -36.908  -17.386 -18.205 1.00 76.32 36  A  1 
ATOM   283  N  N   . TYR A  1  37  ? -37.025  -16.991 -13.810 1.00 84.35 37  A  1 
ATOM   284  C  CA  . TYR A  1  37  ? -37.024  -16.383 -12.477 1.00 86.71 37  A  1 
ATOM   285  C  C   . TYR A  1  37  ? -35.944  -16.976 -11.563 1.00 87.06 37  A  1 
ATOM   286  O  O   . TYR A  1  37  ? -35.231  -16.219 -10.894 1.00 89.45 37  A  1 
ATOM   287  C  CB  . TYR A  1  37  ? -38.396  -16.536 -11.821 1.00 85.32 37  A  1 
ATOM   288  C  CG  . TYR A  1  37  ? -39.463  -15.671 -12.431 1.00 76.74 37  A  1 
ATOM   289  C  CD1 . TYR A  1  37  ? -39.331  -14.280 -12.418 1.00 69.77 37  A  1 
ATOM   290  C  CD2 . TYR A  1  37  ? -40.611  -16.251 -12.996 1.00 69.86 37  A  1 
ATOM   291  C  CE1 . TYR A  1  37  ? -40.315  -13.468 -12.981 1.00 65.53 37  A  1 
ATOM   292  C  CE2 . TYR A  1  37  ? -41.597  -15.448 -13.561 1.00 64.38 37  A  1 
ATOM   293  C  CZ  . TYR A  1  37  ? -41.455  -14.056 -13.556 1.00 65.57 37  A  1 
ATOM   294  O  OH  . TYR A  1  37  ? -42.422  -13.273 -14.110 1.00 62.19 37  A  1 
ATOM   295  N  N   . ILE A  1  38  ? -35.799  -18.269 -11.578 1.00 88.70 38  A  1 
ATOM   296  C  CA  . ILE A  1  38  ? -34.749  -18.931 -10.800 1.00 90.11 38  A  1 
ATOM   297  C  C   . ILE A  1  38  ? -33.379  -18.455 -11.261 1.00 91.26 38  A  1 
ATOM   298  O  O   . ILE A  1  38  ? -32.535  -18.103 -10.436 1.00 92.06 38  A  1 
ATOM   299  C  CB  . ILE A  1  38  ? -34.884  -20.467 -10.897 1.00 90.09 38  A  1 
ATOM   300  C  CG1 . ILE A  1  38  ? -36.175  -20.936 -10.194 1.00 87.09 38  A  1 
ATOM   301  C  CG2 . ILE A  1  38  ? -33.666  -21.157 -10.266 1.00 84.85 38  A  1 
ATOM   302  C  CD1 . ILE A  1  38  ? -36.531  -22.401 -10.468 1.00 76.02 38  A  1 
ATOM   303  N  N   . PHE A  1  39  ? -33.175  -18.400 -12.558 1.00 87.09 39  A  1 
ATOM   304  C  CA  . PHE A  1  39  ? -31.919  -17.913 -13.124 1.00 88.80 39  A  1 
ATOM   305  C  C   . PHE A  1  39  ? -31.610  -16.484 -12.690 1.00 88.45 39  A  1 
ATOM   306  O  O   . PHE A  1  39  ? -30.504  -16.219 -12.217 1.00 91.05 39  A  1 
ATOM   307  C  CB  . PHE A  1  39  ? -31.990  -18.033 -14.646 1.00 87.99 39  A  1 
ATOM   308  C  CG  . PHE A  1  39  ? -30.720  -17.604 -15.308 1.00 82.09 39  A  1 
ATOM   309  C  CD1 . PHE A  1  39  ? -30.597  -16.312 -15.856 1.00 73.92 39  A  1 
ATOM   310  C  CD2 . PHE A  1  39  ? -29.631  -18.480 -15.375 1.00 73.25 39  A  1 
ATOM   311  C  CE1 . PHE A  1  39  ? -29.402  -15.911 -16.455 1.00 70.32 39  A  1 
ATOM   312  C  CE2 . PHE A  1  39  ? -28.428  -18.077 -15.972 1.00 65.94 39  A  1 
ATOM   313  C  CZ  . PHE A  1  39  ? -28.324  -16.796 -16.513 1.00 69.54 39  A  1 
ATOM   314  N  N   . CYS A  1  40  ? -32.567  -15.596 -12.749 1.00 88.41 40  A  1 
ATOM   315  C  CA  . CYS A  1  40  ? -32.377  -14.227 -12.284 1.00 90.76 40  A  1 
ATOM   316  C  C   . CYS A  1  40  ? -32.034  -14.162 -10.789 1.00 91.72 40  A  1 
ATOM   317  O  O   . CYS A  1  40  ? -31.142  -13.411 -10.406 1.00 91.96 40  A  1 
ATOM   318  C  CB  . CYS A  1  40  ? -33.635  -13.403 -12.567 1.00 88.81 40  A  1 
ATOM   319  S  SG  . CYS A  1  40  ? -33.838  -13.141 -14.337 1.00 81.68 40  A  1 
ATOM   320  N  N   . ALA A  1  41  ? -32.687  -14.934 -9.987  1.00 86.99 41  A  1 
ATOM   321  C  CA  . ALA A  1  41  ? -32.390  -14.984 -8.556  1.00 90.94 41  A  1 
ATOM   322  C  C   . ALA A  1  41  ? -30.967  -15.494 -8.292  1.00 91.78 41  A  1 
ATOM   323  O  O   . ALA A  1  41  ? -30.246  -14.917 -7.471  1.00 91.32 41  A  1 
ATOM   324  C  CB  . ALA A  1  41  ? -33.436  -15.850 -7.865  1.00 89.38 41  A  1 
ATOM   325  N  N   . ILE A  1  42  ? -30.544  -16.513 -9.004  1.00 89.64 42  A  1 
ATOM   326  C  CA  . ILE A  1  42  ? -29.185  -17.052 -8.893  1.00 91.85 42  A  1 
ATOM   327  C  C   . ILE A  1  42  ? -28.149  -16.025 -9.327  1.00 91.87 42  A  1 
ATOM   328  O  O   . ILE A  1  42  ? -27.150  -15.843 -8.627  1.00 92.88 42  A  1 
ATOM   329  C  CB  . ILE A  1  42  ? -29.049  -18.364 -9.678  1.00 91.61 42  A  1 
ATOM   330  C  CG1 . ILE A  1  42  ? -29.899  -19.471 -9.028  1.00 87.55 42  A  1 
ATOM   331  C  CG2 . ILE A  1  42  ? -27.586  -18.813 -9.732  1.00 84.96 42  A  1 
ATOM   332  C  CD1 . ILE A  1  42  ? -30.068  -20.701 -9.906  1.00 76.60 42  A  1 
ATOM   333  N  N   . VAL A  1  43  ? -28.386  -15.341 -10.420 1.00 89.60 43  A  1 
ATOM   334  C  CA  . VAL A  1  43  ? -27.474  -14.292 -10.887 1.00 91.25 43  A  1 
ATOM   335  C  C   . VAL A  1  43  ? -27.364  -13.167 -9.863  1.00 90.90 43  A  1 
ATOM   336  O  O   . VAL A  1  43  ? -26.260  -12.738 -9.547  1.00 91.23 43  A  1 
ATOM   337  C  CB  . VAL A  1  43  ? -27.900  -13.747 -12.255 1.00 89.38 43  A  1 
ATOM   338  C  CG1 . VAL A  1  43  ? -27.085  -12.524 -12.671 1.00 81.49 43  A  1 
ATOM   339  C  CG2 . VAL A  1  43  ? -27.701  -14.808 -13.329 1.00 81.53 43  A  1 
ATOM   340  N  N   . GLY A  1  44  ? -28.463  -12.713 -9.326  1.00 88.12 44  A  1 
ATOM   341  C  CA  . GLY A  1  44  ? -28.449  -11.685 -8.290  1.00 90.36 44  A  1 
ATOM   342  C  C   . GLY A  1  44  ? -27.660  -12.108 -7.059  1.00 90.87 44  A  1 
ATOM   343  O  O   . GLY A  1  44  ? -26.800  -11.362 -6.581  1.00 90.77 44  A  1 
ATOM   344  N  N   . LEU A  1  45  ? -27.889  -13.312 -6.604  1.00 88.24 45  A  1 
ATOM   345  C  CA  . LEU A  1  45  ? -27.152  -13.864 -5.471  1.00 91.45 45  A  1 
ATOM   346  C  C   . LEU A  1  45  ? -25.662  -14.009 -5.795  1.00 91.28 45  A  1 
ATOM   347  O  O   . LEU A  1  45  ? -24.826  -13.680 -4.959  1.00 92.31 45  A  1 
ATOM   348  C  CB  . LEU A  1  45  ? -27.783  -15.199 -5.062  1.00 90.75 45  A  1 
ATOM   349  C  CG  . LEU A  1  45  ? -27.126  -15.825 -3.822  1.00 81.51 45  A  1 
ATOM   350  C  CD1 . LEU A  1  45  ? -27.208  -14.917 -2.610  1.00 74.05 45  A  1 
ATOM   351  C  CD2 . LEU A  1  45  ? -27.807  -17.136 -3.473  1.00 77.52 45  A  1 
ATOM   352  N  N   . PHE A  1  46  ? -25.344  -14.475 -6.984  1.00 88.05 46  A  1 
ATOM   353  C  CA  . PHE A  1  46  ? -23.968  -14.601 -7.429  1.00 89.40 46  A  1 
ATOM   354  C  C   . PHE A  1  46  ? -23.230  -13.263 -7.390  1.00 87.91 46  A  1 
ATOM   355  O  O   . PHE A  1  46  ? -22.114  -13.207 -6.874  1.00 90.33 46  A  1 
ATOM   356  C  CB  . PHE A  1  46  ? -23.924  -15.199 -8.833  1.00 88.53 46  A  1 
ATOM   357  C  CG  . PHE A  1  46  ? -22.543  -15.157 -9.434  1.00 78.91 46  A  1 
ATOM   358  C  CD1 . PHE A  1  46  ? -22.190  -14.118 -10.307 1.00 71.44 46  A  1 
ATOM   359  C  CD2 . PHE A  1  46  ? -21.591  -16.091 -9.047  1.00 69.80 46  A  1 
ATOM   360  C  CE1 . PHE A  1  46  ? -20.879  -14.019 -10.782 1.00 68.15 46  A  1 
ATOM   361  C  CE2 . PHE A  1  46  ? -20.274  -15.991 -9.517  1.00 63.62 46  A  1 
ATOM   362  C  CZ  . PHE A  1  46  ? -19.918  -14.951 -10.378 1.00 67.62 46  A  1 
ATOM   363  N  N   . VAL A  1  47  ? -23.827  -12.207 -7.879  1.00 87.12 47  A  1 
ATOM   364  C  CA  . VAL A  1  47  ? -23.207  -10.882 -7.866  1.00 89.13 47  A  1 
ATOM   365  C  C   . VAL A  1  47  ? -22.944  -10.421 -6.432  1.00 88.79 47  A  1 
ATOM   366  O  O   . VAL A  1  47  ? -21.850  -9.932  -6.140  1.00 88.97 47  A  1 
ATOM   367  C  CB  . VAL A  1  47  ? -24.060  -9.867  -8.639  1.00 87.58 47  A  1 
ATOM   368  C  CG1 . VAL A  1  47  ? -23.526  -8.444  -8.505  1.00 81.25 47  A  1 
ATOM   369  C  CG2 . VAL A  1  47  ? -24.073  -10.206 -10.128 1.00 81.76 47  A  1 
ATOM   370  N  N   . ILE A  1  48  ? -23.875  -10.614 -5.545  1.00 86.77 48  A  1 
ATOM   371  C  CA  . ILE A  1  48  ? -23.696  -10.272 -4.130  1.00 88.27 48  A  1 
ATOM   372  C  C   . ILE A  1  48  ? -22.535  -11.072 -3.519  1.00 87.10 48  A  1 
ATOM   373  O  O   . ILE A  1  48  ? -21.649  -10.487 -2.898  1.00 88.44 48  A  1 
ATOM   374  C  CB  . ILE A  1  48  ? -25.004  -10.487 -3.342  1.00 88.28 48  A  1 
ATOM   375  C  CG1 . ILE A  1  48  ? -26.076  -9.475  -3.807  1.00 84.72 48  A  1 
ATOM   376  C  CG2 . ILE A  1  48  ? -24.763  -10.347 -1.830  1.00 83.30 48  A  1 
ATOM   377  C  CD1 . ILE A  1  48  ? -27.493  -9.826  -3.352  1.00 73.87 48  A  1 
ATOM   378  N  N   . ILE A  1  49  ? -22.520  -12.367 -3.720  1.00 87.15 49  A  1 
ATOM   379  C  CA  . ILE A  1  49  ? -21.459  -13.234 -3.203  1.00 87.16 49  A  1 
ATOM   380  C  C   . ILE A  1  49  ? -20.110  -12.847 -3.800  1.00 86.05 49  A  1 
ATOM   381  O  O   . ILE A  1  49  ? -19.127  -12.750 -3.068  1.00 87.04 49  A  1 
ATOM   382  C  CB  . ILE A  1  49  ? -21.788  -14.716 -3.461  1.00 87.31 49  A  1 
ATOM   383  C  CG1 . ILE A  1  49  ? -22.989  -15.148 -2.600  1.00 83.38 49  A  1 
ATOM   384  C  CG2 . ILE A  1  49  ? -20.578  -15.622 -3.165  1.00 81.07 49  A  1 
ATOM   385  C  CD1 . ILE A  1  49  ? -23.534  -16.533 -2.946  1.00 73.07 49  A  1 
ATOM   386  N  N   . PHE A  1  50  ? -20.059  -12.593 -5.089  1.00 83.81 50  A  1 
ATOM   387  C  CA  . PHE A  1  50  ? -18.840  -12.195 -5.774  1.00 83.59 50  A  1 
ATOM   388  C  C   . PHE A  1  50  ? -18.259  -10.907 -5.189  1.00 81.23 50  A  1 
ATOM   389  O  O   . PHE A  1  50  ? -17.076  -10.854 -4.876  1.00 83.51 50  A  1 
ATOM   390  C  CB  . PHE A  1  50  ? -19.114  -12.043 -7.272  1.00 82.30 50  A  1 
ATOM   391  C  CG  . PHE A  1  50  ? -17.928  -11.493 -8.026  1.00 73.44 50  A  1 
ATOM   392  C  CD1 . PHE A  1  50  ? -17.861  -10.118 -8.320  1.00 67.55 50  A  1 
ATOM   393  C  CD2 . PHE A  1  50  ? -16.873  -12.329 -8.360  1.00 65.71 50  A  1 
ATOM   394  C  CE1 . PHE A  1  50  ? -16.733  -9.595  -8.949  1.00 62.83 50  A  1 
ATOM   395  C  CE2 . PHE A  1  50  ? -15.737  -11.807 -8.993  1.00 58.84 50  A  1 
ATOM   396  C  CZ  . PHE A  1  50  ? -15.659  -10.441 -9.285  1.00 61.00 50  A  1 
ATOM   397  N  N   . VAL A  1  51  ? -19.083  -9.904  -5.011  1.00 80.08 51  A  1 
ATOM   398  C  CA  . VAL A  1  51  ? -18.649  -8.630  -4.423  1.00 79.83 51  A  1 
ATOM   399  C  C   . VAL A  1  51  ? -18.149  -8.841  -2.995  1.00 78.87 51  A  1 
ATOM   400  O  O   . VAL A  1  51  ? -17.060  -8.386  -2.659  1.00 79.42 51  A  1 
ATOM   401  C  CB  . VAL A  1  51  ? -19.785  -7.595  -4.492  1.00 78.42 51  A  1 
ATOM   402  C  CG1 . VAL A  1  51  ? -19.466  -6.324  -3.703  1.00 71.60 51  A  1 
ATOM   403  C  CG2 . VAL A  1  51  ? -20.035  -7.178  -5.938  1.00 74.19 51  A  1 
ATOM   404  N  N   . LEU A  1  52  ? -18.890  -9.554  -2.194  1.00 77.90 52  A  1 
ATOM   405  C  CA  . LEU A  1  52  ? -18.484  -9.838  -0.817  1.00 79.44 52  A  1 
ATOM   406  C  C   . LEU A  1  52  ? -17.163  -10.609 -0.762  1.00 78.86 52  A  1 
ATOM   407  O  O   . LEU A  1  52  ? -16.253  -10.214 -0.033  1.00 79.88 52  A  1 
ATOM   408  C  CB  . LEU A  1  52  ? -19.589  -10.609 -0.095  1.00 78.90 52  A  1 
ATOM   409  C  CG  . LEU A  1  52  ? -20.835  -9.774  0.228   1.00 75.64 52  A  1 
ATOM   410  C  CD1 . LEU A  1  52  ? -21.957  -10.678 0.711   1.00 70.03 52  A  1 
ATOM   411  C  CD2 . LEU A  1  52  ? -20.562  -8.747  1.321   1.00 71.66 52  A  1 
ATOM   412  N  N   . LEU A  1  53  ? -17.031  -11.647 -1.547  1.00 78.23 53  A  1 
ATOM   413  C  CA  . LEU A  1  53  ? -15.804  -12.428 -1.589  1.00 77.82 53  A  1 
ATOM   414  C  C   . LEU A  1  53  ? -14.626  -11.599 -2.084  1.00 77.17 53  A  1 
ATOM   415  O  O   . LEU A  1  53  ? -13.564  -11.642 -1.473  1.00 76.90 53  A  1 
ATOM   416  C  CB  . LEU A  1  53  ? -15.990  -13.674 -2.457  1.00 77.57 53  A  1 
ATOM   417  C  CG  . LEU A  1  53  ? -16.866  -14.767 -1.835  1.00 73.36 53  A  1 
ATOM   418  C  CD1 . LEU A  1  53  ? -17.068  -15.888 -2.836  1.00 68.17 53  A  1 
ATOM   419  C  CD2 . LEU A  1  53  ? -16.227  -15.377 -0.596  1.00 69.49 53  A  1 
ATOM   420  N  N   . HIS A  1  54  ? -14.803  -10.833 -3.121  1.00 72.61 54  A  1 
ATOM   421  C  CA  . HIS A  1  54  ? -13.730  -10.014 -3.662  1.00 71.86 54  A  1 
ATOM   422  C  C   . HIS A  1  54  ? -13.177  -9.038  -2.624  1.00 71.06 54  A  1 
ATOM   423  O  O   . HIS A  1  54  ? -11.965  -8.964  -2.432  1.00 71.16 54  A  1 
ATOM   424  C  CB  . HIS A  1  54  ? -14.219  -9.276  -4.906  1.00 70.58 54  A  1 
ATOM   425  C  CG  . HIS A  1  54  ? -13.145  -8.446  -5.531  1.00 66.18 54  A  1 
ATOM   426  N  ND1 . HIS A  1  54  ? -12.104  -8.913  -6.299  1.00 58.32 54  A  1 
ATOM   427  C  CD2 . HIS A  1  54  ? -12.955  -7.095  -5.408  1.00 58.90 54  A  1 
ATOM   428  C  CE1 . HIS A  1  54  ? -11.315  -7.880  -6.630  1.00 58.37 54  A  1 
ATOM   429  N  NE2 . HIS A  1  54  ? -11.807  -6.760  -6.107  1.00 56.63 54  A  1 
ATOM   430  N  N   . TYR A  1  55  ? -14.040  -8.327  -1.935  1.00 69.85 55  A  1 
ATOM   431  C  CA  . TYR A  1  55  ? -13.605  -7.326  -0.966  1.00 68.25 55  A  1 
ATOM   432  C  C   . TYR A  1  55  ? -13.161  -7.918  0.375   1.00 67.68 55  A  1 
ATOM   433  O  O   . TYR A  1  55  ? -12.225  -7.397  0.981   1.00 67.51 55  A  1 
ATOM   434  C  CB  . TYR A  1  55  ? -14.697  -6.273  -0.784  1.00 66.23 55  A  1 
ATOM   435  C  CG  . TYR A  1  55  ? -14.745  -5.301  -1.929  1.00 62.58 55  A  1 
ATOM   436  C  CD1 . TYR A  1  55  ? -13.758  -4.307  -2.061  1.00 58.12 55  A  1 
ATOM   437  C  CD2 . TYR A  1  55  ? -15.750  -5.385  -2.907  1.00 57.38 55  A  1 
ATOM   438  C  CE1 . TYR A  1  55  ? -13.756  -3.442  -3.155  1.00 55.00 55  A  1 
ATOM   439  C  CE2 . TYR A  1  55  ? -15.750  -4.524  -4.009  1.00 53.48 55  A  1 
ATOM   440  C  CZ  . TYR A  1  55  ? -14.746  -3.560  -4.132  1.00 53.80 55  A  1 
ATOM   441  O  OH  . TYR A  1  55  ? -14.718  -2.741  -5.230  1.00 50.96 55  A  1 
ATOM   442  N  N   . PHE A  1  56  ? -13.789  -8.980  0.827   1.00 67.20 56  A  1 
ATOM   443  C  CA  . PHE A  1  56  ? -13.440  -9.552  2.123   1.00 66.70 56  A  1 
ATOM   444  C  C   . PHE A  1  56  ? -12.328  -10.602 2.076   1.00 66.50 56  A  1 
ATOM   445  O  O   . PHE A  1  56  ? -11.651  -10.806 3.078   1.00 65.08 56  A  1 
ATOM   446  C  CB  . PHE A  1  56  ? -14.689  -10.099 2.813   1.00 64.01 56  A  1 
ATOM   447  C  CG  . PHE A  1  56  ? -15.733  -9.056  3.152   1.00 62.44 56  A  1 
ATOM   448  C  CD1 . PHE A  1  56  ? -15.374  -7.904  3.869   1.00 59.21 56  A  1 
ATOM   449  C  CD2 . PHE A  1  56  ? -17.063  -9.222  2.755   1.00 58.05 56  A  1 
ATOM   450  C  CE1 . PHE A  1  56  ? -16.335  -6.927  4.185   1.00 56.15 56  A  1 
ATOM   451  C  CE2 . PHE A  1  56  ? -18.033  -8.260  3.072   1.00 54.58 56  A  1 
ATOM   452  C  CZ  . PHE A  1  56  ? -17.666  -7.104  3.775   1.00 55.53 56  A  1 
ATOM   453  N  N   . LEU A  1  57  ? -12.104  -11.236 0.936   1.00 64.66 57  A  1 
ATOM   454  C  CA  . LEU A  1  57  ? -10.947  -12.120 0.760   1.00 63.42 57  A  1 
ATOM   455  C  C   . LEU A  1  57  ? -9.674   -11.367 0.388   1.00 62.87 57  A  1 
ATOM   456  O  O   . LEU A  1  57  ? -8.580   -11.900 0.574   1.00 60.44 57  A  1 
ATOM   457  C  CB  . LEU A  1  57  ? -11.242  -13.200 -0.285  1.00 61.07 57  A  1 
ATOM   458  C  CG  . LEU A  1  57  ? -12.318  -14.211 0.120   1.00 58.01 57  A  1 
ATOM   459  C  CD1 . LEU A  1  57  ? -12.634  -15.121 -1.050  1.00 55.82 57  A  1 
ATOM   460  C  CD2 . LEU A  1  57  ? -11.849  -15.092 1.272   1.00 54.87 57  A  1 
ATOM   461  N  N   . ASN A  1  58  ? -9.802   -10.171 -0.116  1.00 62.80 58  A  1 
ATOM   462  C  CA  . ASN A  1  58  ? -8.680   -9.293  -0.424  1.00 61.80 58  A  1 
ATOM   463  C  C   . ASN A  1  58  ? -8.698   -8.043  0.471   1.00 61.29 58  A  1 
ATOM   464  O  O   . ASN A  1  58  ? -8.792   -6.928  -0.036  1.00 57.30 58  A  1 
ATOM   465  C  CB  . ASN A  1  58  ? -8.661   -8.960  -1.921  1.00 57.21 58  A  1 
ATOM   466  C  CG  . ASN A  1  58  ? -8.521   -10.200 -2.765  1.00 53.27 58  A  1 
ATOM   467  O  OD1 . ASN A  1  58  ? -7.466   -10.799 -2.864  1.00 50.46 58  A  1 
ATOM   468  N  ND2 . ASN A  1  58  ? -9.590   -10.617 -3.401  1.00 48.18 58  A  1 
ATOM   469  N  N   . PRO A  1  59  ? -8.656   -8.213  1.787   1.00 58.22 59  A  1 
ATOM   470  C  CA  . PRO A  1  59  ? -8.678   -7.079  2.684   1.00 56.50 59  A  1 
ATOM   471  C  C   . PRO A  1  59  ? -7.442   -6.211  2.457   1.00 58.83 59  A  1 
ATOM   472  O  O   . PRO A  1  59  ? -6.339   -6.708  2.210   1.00 55.97 59  A  1 
ATOM   473  C  CB  . PRO A  1  59  ? -8.735   -7.679  4.089   1.00 51.23 59  A  1 
ATOM   474  C  CG  . PRO A  1  59  ? -8.024   -9.013  3.928   1.00 49.70 59  A  1 
ATOM   475  C  CD  . PRO A  1  59  ? -8.435   -9.443  2.526   1.00 51.61 59  A  1 
ATOM   476  N  N   . SER A  1  60  ? -7.631   -4.906  2.578   1.00 68.22 60  A  1 
ATOM   477  C  CA  . SER A  1  60  ? -6.554   -3.927  2.455   1.00 69.09 60  A  1 
ATOM   478  C  C   . SER A  1  60  ? -5.663   -3.855  3.704   1.00 73.33 60  A  1 
ATOM   479  O  O   . SER A  1  60  ? -5.148   -2.789  4.028   1.00 68.94 60  A  1 
ATOM   480  C  CB  . SER A  1  60  ? -7.152   -2.553  2.102   1.00 61.22 60  A  1 
ATOM   481  O  OG  . SER A  1  60  ? -8.004   -2.108  3.138   1.00 54.48 60  A  1 
ATOM   482  N  N   . ASP A  1  61  ? -5.531   -4.957  4.433   1.00 75.82 61  A  1 
ATOM   483  C  CA  . ASP A  1  61  ? -4.725   -5.038  5.655   1.00 81.11 61  A  1 
ATOM   484  C  C   . ASP A  1  61  ? -3.424   -5.836  5.454   1.00 86.52 61  A  1 
ATOM   485  O  O   . ASP A  1  61  ? -2.712   -6.142  6.413   1.00 83.53 61  A  1 
ATOM   486  C  CB  . ASP A  1  61  ? -5.583   -5.581  6.808   1.00 71.48 61  A  1 
ATOM   487  C  CG  . ASP A  1  61  ? -5.705   -7.108  6.819   1.00 61.28 61  A  1 
ATOM   488  O  OD1 . ASP A  1  61  ? -5.508   -7.741  5.759   1.00 56.12 61  A  1 
ATOM   489  O  OD2 . ASP A  1  61  ? -5.880   -7.671  7.926   1.00 52.86 61  A  1 
ATOM   490  N  N   . ASN A  1  62  ? -3.118   -6.193  4.211   1.00 91.65 62  A  1 
ATOM   491  C  CA  . ASN A  1  62  ? -1.869   -6.847  3.874   1.00 94.16 62  A  1 
ATOM   492  C  C   . ASN A  1  62  ? -0.804   -5.792  3.569   1.00 96.04 62  A  1 
ATOM   493  O  O   . ASN A  1  62  ? -0.610   -5.414  2.421   1.00 95.54 62  A  1 
ATOM   494  C  CB  . ASN A  1  62  ? -2.100   -7.845  2.731   1.00 91.72 62  A  1 
ATOM   495  C  CG  . ASN A  1  62  ? -0.909   -8.760  2.542   1.00 87.41 62  A  1 
ATOM   496  O  OD1 . ASN A  1  62  ? -0.199   -9.111  3.468   1.00 79.58 62  A  1 
ATOM   497  N  ND2 . ASN A  1  62  ? -0.690   -9.234  1.345   1.00 79.06 62  A  1 
ATOM   498  N  N   . TYR A  1  63  ? -0.149   -5.314  4.597   1.00 96.92 63  A  1 
ATOM   499  C  CA  . TYR A  1  63  ? 0.845    -4.260  4.487   1.00 97.41 63  A  1 
ATOM   500  C  C   . TYR A  1  63  ? 2.051    -4.518  5.391   1.00 97.85 63  A  1 
ATOM   501  O  O   . TYR A  1  63  ? 1.989    -5.305  6.346   1.00 97.63 63  A  1 
ATOM   502  C  CB  . TYR A  1  63  ? 0.207    -2.889  4.787   1.00 97.36 63  A  1 
ATOM   503  C  CG  . TYR A  1  63  ? -0.308   -2.746  6.203   1.00 97.43 63  A  1 
ATOM   504  C  CD1 . TYR A  1  63  ? -1.652   -3.057  6.503   1.00 96.80 63  A  1 
ATOM   505  C  CD2 . TYR A  1  63  ? 0.537    -2.316  7.242   1.00 96.89 63  A  1 
ATOM   506  C  CE1 . TYR A  1  63  ? -2.131   -2.966  7.811   1.00 96.53 63  A  1 
ATOM   507  C  CE2 . TYR A  1  63  ? 0.069    -2.226  8.557   1.00 96.47 63  A  1 
ATOM   508  C  CZ  . TYR A  1  63  ? -1.269   -2.557  8.844   1.00 96.83 63  A  1 
ATOM   509  O  OH  . TYR A  1  63  ? -1.723   -2.494  10.122  1.00 95.93 63  A  1 
ATOM   510  N  N   . PHE A  1  64  ? 3.140    -3.827  5.093   1.00 98.25 64  A  1 
ATOM   511  C  CA  . PHE A  1  64  ? 4.271    -3.677  5.986   1.00 98.43 64  A  1 
ATOM   512  C  C   . PHE A  1  64  ? 4.524    -2.203  6.302   1.00 98.41 64  A  1 
ATOM   513  O  O   . PHE A  1  64  ? 4.181    -1.316  5.523   1.00 98.27 64  A  1 
ATOM   514  C  CB  . PHE A  1  64  ? 5.506    -4.369  5.410   1.00 98.49 64  A  1 
ATOM   515  C  CG  . PHE A  1  64  ? 6.082    -3.753  4.155   1.00 98.59 64  A  1 
ATOM   516  C  CD1 . PHE A  1  64  ? 5.711    -4.237  2.883   1.00 98.06 64  A  1 
ATOM   517  C  CD2 . PHE A  1  64  ? 7.054    -2.737  4.242   1.00 98.00 64  A  1 
ATOM   518  C  CE1 . PHE A  1  64  ? 6.308    -3.721  1.731   1.00 98.03 64  A  1 
ATOM   519  C  CE2 . PHE A  1  64  ? 7.648    -2.217  3.085   1.00 97.77 64  A  1 
ATOM   520  C  CZ  . PHE A  1  64  ? 7.284    -2.713  1.827   1.00 98.38 64  A  1 
ATOM   521  N  N   . ILE A  1  65  ? 5.104    -1.952  7.455   1.00 98.79 65  A  1 
ATOM   522  C  CA  . ILE A  1  65  ? 5.562    -0.625  7.862   1.00 98.79 65  A  1 
ATOM   523  C  C   . ILE A  1  65  ? 6.939    -0.396  7.256   1.00 98.80 65  A  1 
ATOM   524  O  O   . ILE A  1  65  ? 7.806    -1.263  7.363   1.00 98.75 65  A  1 
ATOM   525  C  CB  . ILE A  1  65  ? 5.597    -0.499  9.399   1.00 98.74 65  A  1 
ATOM   526  C  CG1 . ILE A  1  65  ? 4.183    -0.666  10.000  1.00 98.14 65  A  1 
ATOM   527  C  CG2 . ILE A  1  65  ? 6.199    0.852   9.826   1.00 98.27 65  A  1 
ATOM   528  C  CD1 . ILE A  1  65  ? 4.183    -0.892  11.514  1.00 98.05 65  A  1 
ATOM   529  N  N   . TYR A  1  66  ? 7.161    0.792   6.692   1.00 98.82 66  A  1 
ATOM   530  C  CA  . TYR A  1  66  ? 8.476    1.293   6.332   1.00 98.96 66  A  1 
ATOM   531  C  C   . TYR A  1  66  ? 8.709    2.635   7.035   1.00 98.89 66  A  1 
ATOM   532  O  O   . TYR A  1  66  ? 7.924    3.562   6.873   1.00 98.66 66  A  1 
ATOM   533  C  CB  . TYR A  1  66  ? 8.595    1.408   4.807   1.00 98.86 66  A  1 
ATOM   534  C  CG  . TYR A  1  66  ? 9.979    1.796   4.338   1.00 98.84 66  A  1 
ATOM   535  C  CD1 . TYR A  1  66  ? 10.420   3.122   4.428   1.00 98.07 66  A  1 
ATOM   536  C  CD2 . TYR A  1  66  ? 10.850   0.814   3.829   1.00 98.14 66  A  1 
ATOM   537  C  CE1 . TYR A  1  66  ? 11.716   3.469   4.025   1.00 98.04 66  A  1 
ATOM   538  C  CE2 . TYR A  1  66  ? 12.148   1.144   3.418   1.00 97.77 66  A  1 
ATOM   539  C  CZ  . TYR A  1  66  ? 12.575   2.476   3.524   1.00 98.37 66  A  1 
ATOM   540  O  OH  . TYR A  1  66  ? 13.856   2.808   3.134   1.00 97.73 66  A  1 
ATOM   541  N  N   . PHE A  1  67  ? 9.790    2.730   7.777   1.00 98.85 67  A  1 
ATOM   542  C  CA  . PHE A  1  67  ? 10.268   3.983   8.343   1.00 98.83 67  A  1 
ATOM   543  C  C   . PHE A  1  67  ? 11.794   4.033   8.226   1.00 98.88 67  A  1 
ATOM   544  O  O   . PHE A  1  67  ? 12.440   2.990   8.129   1.00 98.50 67  A  1 
ATOM   545  C  CB  . PHE A  1  67  ? 9.783    4.145   9.792   1.00 98.77 67  A  1 
ATOM   546  C  CG  . PHE A  1  67  ? 10.429   3.215   10.793  1.00 98.81 67  A  1 
ATOM   547  C  CD1 . PHE A  1  67  ? 9.977    1.882   10.929  1.00 98.40 67  A  1 
ATOM   548  C  CD2 . PHE A  1  67  ? 11.483   3.661   11.602  1.00 98.36 67  A  1 
ATOM   549  C  CE1 . PHE A  1  67  ? 10.569   1.022   11.866  1.00 98.14 67  A  1 
ATOM   550  C  CE2 . PHE A  1  67  ? 12.080   2.802   12.545  1.00 98.02 67  A  1 
ATOM   551  C  CZ  . PHE A  1  67  ? 11.621   1.483   12.670  1.00 98.32 67  A  1 
ATOM   552  N  N   . ASN A  1  68  ? 12.360   5.234   8.205   1.00 98.72 68  A  1 
ATOM   553  C  CA  . ASN A  1  68  ? 13.782   5.439   7.946   1.00 98.72 68  A  1 
ATOM   554  C  C   . ASN A  1  68  ? 14.267   6.743   8.561   1.00 98.61 68  A  1 
ATOM   555  O  O   . ASN A  1  68  ? 13.457   7.615   8.865   1.00 97.99 68  A  1 
ATOM   556  C  CB  . ASN A  1  68  ? 14.035   5.401   6.429   1.00 98.47 68  A  1 
ATOM   557  C  CG  . ASN A  1  68  ? 13.245   6.449   5.661   1.00 98.37 68  A  1 
ATOM   558  O  OD1 . ASN A  1  68  ? 12.057   6.317   5.416   1.00 92.02 68  A  1 
ATOM   559  N  ND2 . ASN A  1  68  ? 13.886   7.495   5.210   1.00 90.85 68  A  1 
ATOM   560  N  N   . ASP A  1  69  ? 15.590   6.862   8.710   1.00 98.42 69  A  1 
ATOM   561  C  CA  . ASP A  1  69  ? 16.268   8.089   9.101   1.00 98.37 69  A  1 
ATOM   562  C  C   . ASP A  1  69  ? 15.672   8.712   10.376  1.00 98.29 69  A  1 
ATOM   563  O  O   . ASP A  1  69  ? 15.183   9.843   10.388  1.00 97.43 69  A  1 
ATOM   564  C  CB  . ASP A  1  69  ? 16.340   9.042   7.900   1.00 98.03 69  A  1 
ATOM   565  C  CG  . ASP A  1  69  ? 17.007   8.391   6.682   1.00 97.50 69  A  1 
ATOM   566  O  OD1 . ASP A  1  69  ? 18.249   8.317   6.664   1.00 94.97 69  A  1 
ATOM   567  O  OD2 . ASP A  1  69  ? 16.278   7.957   5.765   1.00 95.28 69  A  1 
ATOM   568  N  N   . ILE A  1  70  ? 15.685   7.927   11.460  1.00 98.32 70  A  1 
ATOM   569  C  CA  . ILE A  1  70  ? 15.267   8.402   12.788  1.00 98.18 70  A  1 
ATOM   570  C  C   . ILE A  1  70  ? 16.208   9.508   13.259  1.00 97.80 70  A  1 
ATOM   571  O  O   . ILE A  1  70  ? 15.735   10.540  13.719  1.00 96.58 70  A  1 
ATOM   572  C  CB  . ILE A  1  70  ? 15.232   7.225   13.800  1.00 97.81 70  A  1 
ATOM   573  C  CG1 . ILE A  1  70  ? 14.135   6.183   13.481  1.00 94.63 70  A  1 
ATOM   574  C  CG2 . ILE A  1  70  ? 15.082   7.721   15.244  1.00 95.52 70  A  1 
ATOM   575  C  CD1 . ILE A  1  70  ? 12.696   6.612   13.795  1.00 88.50 70  A  1 
ATOM   576  N  N   . HIS A  1  71  ? 17.520   9.297   13.133  1.00 97.20 71  A  1 
ATOM   577  C  CA  . HIS A  1  71  ? 18.563   10.229  13.558  1.00 96.81 71  A  1 
ATOM   578  C  C   . HIS A  1  71  ? 18.288   10.841  14.941  1.00 96.59 71  A  1 
ATOM   579  O  O   . HIS A  1  71  ? 18.218   12.068  15.086  1.00 95.00 71  A  1 
ATOM   580  C  CB  . HIS A  1  71  ? 18.765   11.295  12.485  1.00 96.43 71  A  1 
ATOM   581  C  CG  . HIS A  1  71  ? 19.487   10.813  11.258  1.00 96.43 71  A  1 
ATOM   582  N  ND1 . HIS A  1  71  ? 20.832   10.517  11.188  1.00 94.31 71  A  1 
ATOM   583  C  CD2 . HIS A  1  71  ? 18.984   10.724  9.993   1.00 95.01 71  A  1 
ATOM   584  C  CE1 . HIS A  1  71  ? 21.123   10.266  9.900   1.00 94.53 71  A  1 
ATOM   585  N  NE2 . HIS A  1  71  ? 20.034   10.392  9.149   1.00 94.79 71  A  1 
ATOM   586  N  N   . ILE A  1  72  ? 18.082   9.993   15.946  1.00 95.83 72  A  1 
ATOM   587  C  CA  . ILE A  1  72  ? 17.802   10.477  17.294  1.00 95.69 72  A  1 
ATOM   588  C  C   . ILE A  1  72  ? 18.976   11.306  17.811  1.00 95.01 72  A  1 
ATOM   589  O  O   . ILE A  1  72  ? 20.134   10.881  17.769  1.00 93.62 72  A  1 
ATOM   590  C  CB  . ILE A  1  72  ? 17.382   9.337   18.233  1.00 94.97 72  A  1 
ATOM   591  C  CG1 . ILE A  1  72  ? 16.844   9.901   19.567  1.00 88.52 72  A  1 
ATOM   592  C  CG2 . ILE A  1  72  ? 18.521   8.327   18.463  1.00 86.83 72  A  1 
ATOM   593  C  CD1 . ILE A  1  72  ? 16.157   8.851   20.435  1.00 82.97 72  A  1 
ATOM   594  N  N   . ASP A  1  73  ? 18.659   12.501  18.303  1.00 94.40 73  A  1 
ATOM   595  C  CA  . ASP A  1  73  ? 19.633   13.452  18.805  1.00 93.68 73  A  1 
ATOM   596  C  C   . ASP A  1  73  ? 19.501   13.598  20.323  1.00 93.35 73  A  1 
ATOM   597  O  O   . ASP A  1  73  ? 18.569   14.215  20.841  1.00 92.01 73  A  1 
ATOM   598  C  CB  . ASP A  1  73  ? 19.465   14.786  18.072  1.00 92.46 73  A  1 
ATOM   599  C  CG  . ASP A  1  73  ? 20.542   15.801  18.444  1.00 91.63 73  A  1 
ATOM   600  O  OD1 . ASP A  1  73  ? 21.437   15.469  19.255  1.00 89.64 73  A  1 
ATOM   601  O  OD2 . ASP A  1  73  ? 20.502   16.921  17.896  1.00 89.02 73  A  1 
ATOM   602  N  N   . HIS A  1  74  ? 20.455   13.029  21.046  1.00 91.92 74  A  1 
ATOM   603  C  CA  . HIS A  1  74  ? 20.506   13.093  22.504  1.00 90.99 74  A  1 
ATOM   604  C  C   . HIS A  1  74  ? 20.925   14.463  23.034  1.00 89.88 74  A  1 
ATOM   605  O  O   . HIS A  1  74  ? 20.764   14.729  24.221  1.00 86.87 74  A  1 
ATOM   606  C  CB  . HIS A  1  74  ? 21.468   12.022  23.018  1.00 90.63 74  A  1 
ATOM   607  C  CG  . HIS A  1  74  ? 21.065   10.633  22.621  1.00 90.03 74  A  1 
ATOM   608  N  ND1 . HIS A  1  74  ? 19.971   9.933   23.111  1.00 83.75 74  A  1 
ATOM   609  C  CD2 . HIS A  1  74  ? 21.668   9.874   21.659  1.00 84.01 74  A  1 
ATOM   610  C  CE1 . HIS A  1  74  ? 19.927   8.778   22.442  1.00 85.23 74  A  1 
ATOM   611  N  NE2 . HIS A  1  74  ? 20.937   8.710   21.562  1.00 85.46 74  A  1 
ATOM   612  N  N   . GLU A  1  75  ? 21.440   15.325  22.178  1.00 90.29 75  A  1 
ATOM   613  C  CA  . GLU A  1  75  ? 21.899   16.674  22.523  1.00 89.36 75  A  1 
ATOM   614  C  C   . GLU A  1  75  ? 21.057   17.765  21.856  1.00 89.62 75  A  1 
ATOM   615  O  O   . GLU A  1  75  ? 21.476   18.920  21.795  1.00 87.28 75  A  1 
ATOM   616  C  CB  . GLU A  1  75  ? 23.396   16.823  22.217  1.00 87.56 75  A  1 
ATOM   617  C  CG  . GLU A  1  75  ? 24.275   15.914  23.087  1.00 82.67 75  A  1 
ATOM   618  C  CD  . GLU A  1  75  ? 25.786   16.144  22.883  1.00 77.47 75  A  1 
ATOM   619  O  OE1 . GLU A  1  75  ? 26.576   15.482  23.591  1.00 70.72 75  A  1 
ATOM   620  O  OE2 . GLU A  1  75  ? 26.196   16.921  21.986  1.00 70.24 75  A  1 
ATOM   621  N  N   . TYR A  1  76  ? 19.867   17.420  21.402  1.00 90.19 76  A  1 
ATOM   622  C  CA  . TYR A  1  76  ? 18.945   18.352  20.773  1.00 90.75 76  A  1 
ATOM   623  C  C   . TYR A  1  76  ? 18.706   19.592  21.638  1.00 89.94 76  A  1 
ATOM   624  O  O   . TYR A  1  76  ? 18.329   19.511  22.813  1.00 88.62 76  A  1 
ATOM   625  C  CB  . TYR A  1  76  ? 17.630   17.646  20.460  1.00 91.61 76  A  1 
ATOM   626  C  CG  . TYR A  1  76  ? 16.573   18.559  19.867  1.00 92.31 76  A  1 
ATOM   627  C  CD1 . TYR A  1  76  ? 15.579   19.135  20.686  1.00 92.10 76  A  1 
ATOM   628  C  CD2 . TYR A  1  76  ? 16.585   18.847  18.485  1.00 92.38 76  A  1 
ATOM   629  C  CE1 . TYR A  1  76  ? 14.604   19.979  20.132  1.00 92.03 76  A  1 
ATOM   630  C  CE2 . TYR A  1  76  ? 15.607   19.692  17.925  1.00 92.12 76  A  1 
ATOM   631  C  CZ  . TYR A  1  76  ? 14.614   20.253  18.757  1.00 92.84 76  A  1 
ATOM   632  O  OH  . TYR A  1  76  ? 13.653   21.063  18.214  1.00 92.52 76  A  1 
ATOM   633  N  N   . VAL A  1  77  ? 18.881   20.750  21.029  1.00 89.70 77  A  1 
ATOM   634  C  CA  . VAL A  1  77  ? 18.605   22.033  21.665  1.00 89.22 77  A  1 
ATOM   635  C  C   . VAL A  1  77  ? 17.213   22.494  21.261  1.00 89.55 77  A  1 
ATOM   636  O  O   . VAL A  1  77  ? 16.960   22.856  20.115  1.00 88.19 77  A  1 
ATOM   637  C  CB  . VAL A  1  77  ? 19.686   23.061  21.324  1.00 87.21 77  A  1 
ATOM   638  C  CG1 . VAL A  1  77  ? 19.319   24.458  21.811  1.00 82.42 77  A  1 
ATOM   639  C  CG2 . VAL A  1  77  ? 21.011   22.674  21.993  1.00 84.61 77  A  1 
ATOM   640  N  N   . TYR A  1  78  ? 16.312   22.529  22.246  1.00 91.05 78  A  1 
ATOM   641  C  CA  . TYR A  1  78  ? 14.897   22.850  22.038  1.00 91.37 78  A  1 
ATOM   642  C  C   . TYR A  1  78  ? 14.647   24.280  21.547  1.00 90.65 78  A  1 
ATOM   643  O  O   . TYR A  1  78  ? 13.622   24.539  20.923  1.00 87.87 78  A  1 
ATOM   644  C  CB  . TYR A  1  78  ? 14.132   22.606  23.337  1.00 91.26 78  A  1 
ATOM   645  C  CG  . TYR A  1  78  ? 14.075   21.143  23.735  1.00 92.04 78  A  1 
ATOM   646  C  CD1 . TYR A  1  78  ? 13.021   20.332  23.279  1.00 90.47 78  A  1 
ATOM   647  C  CD2 . TYR A  1  78  ? 15.095   20.580  24.522  1.00 90.67 78  A  1 
ATOM   648  C  CE1 . TYR A  1  78  ? 12.984   18.967  23.602  1.00 90.12 78  A  1 
ATOM   649  C  CE2 . TYR A  1  78  ? 15.071   19.210  24.842  1.00 90.03 78  A  1 
ATOM   650  C  CZ  . TYR A  1  78  ? 14.015   18.406  24.376  1.00 91.53 78  A  1 
ATOM   651  O  OH  . TYR A  1  78  ? 14.003   17.076  24.668  1.00 89.86 78  A  1 
ATOM   652  N  N   . THR A  1  79  ? 15.545   25.208  21.830  1.00 89.58 79  A  1 
ATOM   653  C  CA  . THR A  1  79  ? 15.419   26.594  21.358  1.00 87.18 79  A  1 
ATOM   654  C  C   . THR A  1  79  ? 15.898   26.730  19.917  1.00 83.41 79  A  1 
ATOM   655  O  O   . THR A  1  79  ? 16.854   26.081  19.506  1.00 76.50 79  A  1 
ATOM   656  C  CB  . THR A  1  79  ? 16.191   27.569  22.251  1.00 86.11 79  A  1 
ATOM   657  O  OG1 . THR A  1  79  ? 17.541   27.211  22.337  1.00 78.05 79  A  1 
ATOM   658  C  CG2 . THR A  1  79  ? 15.620   27.604  23.665  1.00 78.69 79  A  1 
ATOM   659  N  N   . LYS A  1  80  ? 15.254   27.599  19.168  1.00 80.33 80  A  1 
ATOM   660  C  CA  . LYS A  1  80  ? 15.504   27.783  17.735  1.00 76.87 80  A  1 
ATOM   661  C  C   . LYS A  1  80  ? 16.968   28.128  17.432  1.00 76.06 80  A  1 
ATOM   662  O  O   . LYS A  1  80  ? 17.413   29.245  17.702  1.00 68.90 80  A  1 
ATOM   663  C  CB  . LYS A  1  80  ? 14.534   28.854  17.216  1.00 70.45 80  A  1 
ATOM   664  C  CG  . LYS A  1  80  ? 14.588   29.033  15.696  1.00 67.33 80  A  1 
ATOM   665  C  CD  . LYS A  1  80  ? 13.496   30.006  15.251  1.00 66.22 80  A  1 
ATOM   666  C  CE  . LYS A  1  80  ? 13.533   30.178  13.738  1.00 61.85 80  A  1 
ATOM   667  N  NZ  . LYS A  1  80  ? 12.381   30.975  13.256  1.00 57.89 80  A  1 
ATOM   668  N  N   . SER A  1  81  ? 17.685   27.181  16.836  1.00 74.44 81  A  1 
ATOM   669  C  CA  . SER A  1  81  ? 19.082   27.355  16.427  1.00 70.48 81  A  1 
ATOM   670  C  C   . SER A  1  81  ? 19.487   26.288  15.412  1.00 70.76 81  A  1 
ATOM   671  O  O   . SER A  1  81  ? 19.165   25.124  15.599  1.00 63.49 81  A  1 
ATOM   672  C  CB  . SER A  1  81  ? 19.990   27.247  17.650  1.00 62.49 81  A  1 
ATOM   673  O  OG  . SER A  1  81  ? 21.342   27.361  17.273  1.00 53.83 81  A  1 
ATOM   674  N  N   . ARG A  1  82  ? 20.255   26.664  14.392  1.00 70.62 82  A  1 
ATOM   675  C  CA  . ARG A  1  82  ? 21.005   25.730  13.526  1.00 68.06 82  A  1 
ATOM   676  C  C   . ARG A  1  82  ? 22.507   25.743  13.823  1.00 69.66 82  A  1 
ATOM   677  O  O   . ARG A  1  82  ? 23.268   25.065  13.150  1.00 64.41 82  A  1 
ATOM   678  C  CB  . ARG A  1  82  ? 20.734   25.994  12.037  1.00 60.54 82  A  1 
ATOM   679  C  CG  . ARG A  1  82  ? 19.475   25.285  11.502  1.00 55.44 82  A  1 
ATOM   680  C  CD  . ARG A  1  82  ? 19.414   25.358  9.975   1.00 52.91 82  A  1 
ATOM   681  N  NE  . ARG A  1  82  ? 18.198   24.721  9.420   1.00 48.97 82  A  1 
ATOM   682  C  CZ  . ARG A  1  82  ? 17.887   24.553  8.134   1.00 45.55 82  A  1 
ATOM   683  N  NH1 . ARG A  1  82  ? 18.655   24.925  7.163   1.00 42.49 82  A  1 
ATOM   684  N  NH2 . ARG A  1  82  ? 16.775   24.001  7.802   1.00 40.82 82  A  1 
ATOM   685  N  N   . GLN A  1  83  ? 22.962   26.520  14.802  1.00 66.46 83  A  1 
ATOM   686  C  CA  . GLN A  1  83  ? 24.390   26.576  15.104  1.00 65.31 83  A  1 
ATOM   687  C  C   . GLN A  1  83  ? 24.893   25.236  15.632  1.00 68.23 83  A  1 
ATOM   688  O  O   . GLN A  1  83  ? 24.224   24.570  16.407  1.00 62.89 83  A  1 
ATOM   689  C  CB  . GLN A  1  83  ? 24.730   27.706  16.072  1.00 59.79 83  A  1 
ATOM   690  C  CG  . GLN A  1  83  ? 24.703   29.090  15.409  1.00 55.89 83  A  1 
ATOM   691  C  CD  . GLN A  1  83  ? 25.676   30.079  16.051  1.00 51.34 83  A  1 
ATOM   692  O  OE1 . GLN A  1  83  ? 26.447   29.765  16.938  1.00 49.12 83  A  1 
ATOM   693  N  NE2 . GLN A  1  83  ? 25.705   31.316  15.615  1.00 46.25 83  A  1 
ATOM   694  N  N   . LYS A  1  84  ? 26.072   24.839  15.177  1.00 73.23 84  A  1 
ATOM   695  C  CA  . LYS A  1  84  ? 26.685   23.538  15.496  1.00 72.10 84  A  1 
ATOM   696  C  C   . LYS A  1  84  ? 25.701   22.373  15.345  1.00 75.21 84  A  1 
ATOM   697  O  O   . LYS A  1  84  ? 25.577   21.558  16.255  1.00 69.69 84  A  1 
ATOM   698  C  CB  . LYS A  1  84  ? 27.333   23.567  16.880  1.00 66.89 84  A  1 
ATOM   699  C  CG  . LYS A  1  84  ? 28.572   24.457  16.959  1.00 62.58 84  A  1 
ATOM   700  C  CD  . LYS A  1  84  ? 29.141   24.332  18.383  1.00 56.24 84  A  1 
ATOM   701  C  CE  . LYS A  1  84  ? 30.371   25.210  18.550  1.00 50.02 84  A  1 
ATOM   702  N  NZ  . LYS A  1  84  ? 30.549   25.530  19.976  1.00 43.18 84  A  1 
ATOM   703  N  N   . ASN A  1  85  ? 25.012   22.300  14.229  1.00 76.44 85  A  1 
ATOM   704  C  CA  . ASN A  1  85  ? 24.005   21.270  13.967  1.00 76.37 85  A  1 
ATOM   705  C  C   . ASN A  1  85  ? 22.881   21.241  15.026  1.00 78.72 85  A  1 
ATOM   706  O  O   . ASN A  1  85  ? 22.459   20.177  15.447  1.00 74.87 85  A  1 
ATOM   707  C  CB  . ASN A  1  85  ? 24.679   19.900  13.776  1.00 72.33 85  A  1 
ATOM   708  C  CG  . ASN A  1  85  ? 25.627   19.836  12.596  1.00 66.41 85  A  1 
ATOM   709  O  OD1 . ASN A  1  85  ? 25.560   20.598  11.656  1.00 60.46 85  A  1 
ATOM   710  N  ND2 . ASN A  1  85  ? 26.536   18.879  12.602  1.00 59.51 85  A  1 
ATOM   711  N  N   . CYS A  1  86  ? 22.398   22.416  15.441  1.00 81.76 86  A  1 
ATOM   712  C  CA  . CYS A  1  86  ? 21.335   22.580  16.431  1.00 82.10 86  A  1 
ATOM   713  C  C   . CYS A  1  86  ? 21.736   22.236  17.875  1.00 83.34 86  A  1 
ATOM   714  O  O   . CYS A  1  86  ? 20.871   21.952  18.692  1.00 79.97 86  A  1 
ATOM   715  C  CB  . CYS A  1  86  ? 20.049   21.856  15.978  1.00 81.60 86  A  1 
ATOM   716  S  SG  . CYS A  1  86  ? 19.548   22.205  14.265  1.00 79.93 86  A  1 
ATOM   717  N  N   . HIS A  1  87  ? 23.021   22.324  18.211  1.00 85.35 87  A  1 
ATOM   718  C  CA  . HIS A  1  87  ? 23.540   22.013  19.553  1.00 85.10 87  A  1 
ATOM   719  C  C   . HIS A  1  87  ? 23.993   23.234  20.353  1.00 83.21 87  A  1 
ATOM   720  O  O   . HIS A  1  87  ? 24.452   23.119  21.483  1.00 77.47 87  A  1 
ATOM   721  C  CB  . HIS A  1  87  ? 24.679   20.999  19.439  1.00 84.72 87  A  1 
ATOM   722  C  CG  . HIS A  1  87  ? 24.217   19.705  18.876  1.00 85.13 87  A  1 
ATOM   723  N  ND1 . HIS A  1  87  ? 23.961   19.449  17.549  1.00 75.67 87  A  1 
ATOM   724  C  CD2 . HIS A  1  87  ? 23.897   18.573  19.585  1.00 76.01 87  A  1 
ATOM   725  C  CE1 . HIS A  1  87  ? 23.478   18.198  17.467  1.00 77.88 87  A  1 
ATOM   726  N  NE2 . HIS A  1  87  ? 23.438   17.646  18.678  1.00 79.38 87  A  1 
ATOM   727  N  N   . GLU A  1  88  ? 23.853   24.422  19.783  1.00 82.40 88  A  1 
ATOM   728  C  CA  . GLU A  1  88  ? 24.200   25.651  20.492  1.00 81.29 88  A  1 
ATOM   729  C  C   . GLU A  1  88  ? 22.953   26.363  21.006  1.00 81.01 88  A  1 
ATOM   730  O  O   . GLU A  1  88  ? 22.174   26.930  20.237  1.00 77.19 88  A  1 
ATOM   731  C  CB  . GLU A  1  88  ? 25.116   26.546  19.652  1.00 78.28 88  A  1 
ATOM   732  C  CG  . GLU A  1  88  ? 26.466   26.729  20.362  1.00 71.01 88  A  1 
ATOM   733  C  CD  . GLU A  1  88  ? 27.480   27.549  19.571  1.00 67.91 88  A  1 
ATOM   734  O  OE1 . GLU A  1  88  ? 28.692   27.430  19.900  1.00 62.11 88  A  1 
ATOM   735  O  OE2 . GLU A  1  88  ? 27.103   28.249  18.616  1.00 63.11 88  A  1 
ATOM   736  N  N   . ASN A  1  89  ? 22.781   26.386  22.326  1.00 80.77 89  A  1 
ATOM   737  C  CA  . ASN A  1  89  ? 21.691   27.109  22.961  1.00 79.99 89  A  1 
ATOM   738  C  C   . ASN A  1  89  ? 22.044   28.596  23.093  1.00 79.56 89  A  1 
ATOM   739  O  O   . ASN A  1  89  ? 22.496   29.061  24.132  1.00 75.95 89  A  1 
ATOM   740  C  CB  . ASN A  1  89  ? 21.323   26.435  24.288  1.00 77.04 89  A  1 
ATOM   741  C  CG  . ASN A  1  89  ? 19.998   26.945  24.811  1.00 73.33 89  A  1 
ATOM   742  O  OD1 . ASN A  1  89  ? 19.412   27.881  24.300  1.00 67.69 89  A  1 
ATOM   743  N  ND2 . ASN A  1  89  ? 19.457   26.311  25.833  1.00 67.60 89  A  1 
ATOM   744  N  N   . ILE A  1  90  ? 21.856   29.330  22.015  1.00 78.54 90  A  1 
ATOM   745  C  CA  . ILE A  1  90  ? 22.162   30.768  21.956  1.00 76.85 90  A  1 
ATOM   746  C  C   . ILE A  1  90  ? 21.086   31.587  22.659  1.00 77.71 90  A  1 
ATOM   747  O  O   . ILE A  1  90  ? 21.350   32.692  23.129  1.00 72.44 90  A  1 
ATOM   748  C  CB  . ILE A  1  90  ? 22.287   31.230  20.490  1.00 72.61 90  A  1 
ATOM   749  C  CG1 . ILE A  1  90  ? 23.028   30.212  19.591  1.00 64.59 90  A  1 
ATOM   750  C  CG2 . ILE A  1  90  ? 23.019   32.593  20.440  1.00 62.93 90  A  1 
ATOM   751  C  CD1 . ILE A  1  90  ? 22.970   30.603  18.126  1.00 58.45 90  A  1 
ATOM   752  N  N   . ASN A  1  91  ? 19.856   31.058  22.712  1.00 78.72 91  A  1 
ATOM   753  C  CA  . ASN A  1  91  ? 18.721   31.799  23.227  1.00 79.34 91  A  1 
ATOM   754  C  C   . ASN A  1  91  ? 17.950   30.961  24.264  1.00 81.72 91  A  1 
ATOM   755  O  O   . ASN A  1  91  ? 16.833   30.532  23.999  1.00 79.08 91  A  1 
ATOM   756  C  CB  . ASN A  1  91  ? 17.894   32.304  22.034  1.00 75.00 91  A  1 
ATOM   757  C  CG  . ASN A  1  91  ? 17.360   33.708  22.245  1.00 67.90 91  A  1 
ATOM   758  O  OD1 . ASN A  1  91  ? 17.573   34.367  23.236  1.00 62.52 91  A  1 
ATOM   759  N  ND2 . ASN A  1  91  ? 16.654   34.236  21.259  1.00 61.62 91  A  1 
ATOM   760  N  N   . PRO A  1  92  ? 18.536   30.721  25.447  1.00 79.89 92  A  1 
ATOM   761  C  CA  . PRO A  1  92  ? 18.017   29.754  26.417  1.00 80.34 92  A  1 
ATOM   762  C  C   . PRO A  1  92  ? 16.624   30.099  26.966  1.00 81.57 92  A  1 
ATOM   763  O  O   . PRO A  1  92  ? 15.921   29.228  27.457  1.00 77.60 92  A  1 
ATOM   764  C  CB  . PRO A  1  92  ? 19.064   29.703  27.538  1.00 78.06 92  A  1 
ATOM   765  C  CG  . PRO A  1  92  ? 19.804   31.030  27.423  1.00 75.91 92  A  1 
ATOM   766  C  CD  . PRO A  1  92  ? 19.774   31.300  25.921  1.00 79.88 92  A  1 
ATOM   767  N  N   . ASN A  1  93  ? 16.211   31.357  26.848  1.00 82.61 93  A  1 
ATOM   768  C  CA  . ASN A  1  93  ? 14.879   31.828  27.222  1.00 82.65 93  A  1 
ATOM   769  C  C   . ASN A  1  93  ? 13.917   31.870  26.023  1.00 82.91 93  A  1 
ATOM   770  O  O   . ASN A  1  93  ? 12.828   32.436  26.128  1.00 79.35 93  A  1 
ATOM   771  C  CB  . ASN A  1  93  ? 15.012   33.203  27.898  1.00 81.65 93  A  1 
ATOM   772  C  CG  . ASN A  1  93  ? 15.806   33.173  29.189  1.00 78.03 93  A  1 
ATOM   773  O  OD1 . ASN A  1  93  ? 15.964   32.179  29.858  1.00 70.76 93  A  1 
ATOM   774  N  ND2 . ASN A  1  93  ? 16.340   34.304  29.594  1.00 70.42 93  A  1 
ATOM   775  N  N   . GLY A  1  94  ? 14.333   31.345  24.883  1.00 81.83 94  A  1 
ATOM   776  C  CA  . GLY A  1  94  ? 13.513   31.298  23.683  1.00 82.52 94  A  1 
ATOM   777  C  C   . GLY A  1  94  ? 12.376   30.281  23.775  1.00 84.85 94  A  1 
ATOM   778  O  O   . GLY A  1  94  ? 12.282   29.490  24.720  1.00 82.87 94  A  1 
ATOM   779  N  N   . LEU A  1  95  ? 11.517   30.292  22.768  1.00 86.72 95  A  1 
ATOM   780  C  CA  . LEU A  1  95  ? 10.470   29.293  22.614  1.00 87.90 95  A  1 
ATOM   781  C  C   . LEU A  1  95  ? 11.090   27.903  22.405  1.00 88.71 95  A  1 
ATOM   782  O  O   . LEU A  1  95  ? 12.016   27.764  21.602  1.00 87.32 95  A  1 
ATOM   783  C  CB  . LEU A  1  95  ? 9.550    29.670  21.443  1.00 86.35 95  A  1 
ATOM   784  C  CG  . LEU A  1  95  ? 8.050    29.494  21.772  1.00 80.20 95  A  1 
ATOM   785  C  CD1 . LEU A  1  95  ? 7.455    30.819  22.243  1.00 76.64 95  A  1 
ATOM   786  C  CD2 . LEU A  1  95  ? 7.273    29.033  20.554  1.00 76.65 95  A  1 
ATOM   787  N  N   . ASN A  1  96  ? 10.553   26.910  23.089  1.00 90.85 96  A  1 
ATOM   788  C  CA  . ASN A  1  96  ? 10.961   25.525  22.902  1.00 91.84 96  A  1 
ATOM   789  C  C   . ASN A  1  96  ? 10.168   24.873  21.769  1.00 92.69 96  A  1 
ATOM   790  O  O   . ASN A  1  96  ? 8.945    25.018  21.696  1.00 91.55 96  A  1 
ATOM   791  C  CB  . ASN A  1  96  ? 10.795   24.748  24.214  1.00 90.35 96  A  1 
ATOM   792  C  CG  . ASN A  1  96  ? 11.804   25.144  25.277  1.00 86.83 96  A  1 
ATOM   793  O  OD1 . ASN A  1  96  ? 12.819   25.763  25.040  1.00 80.37 96  A  1 
ATOM   794  N  ND2 . ASN A  1  96  ? 11.553   24.777  26.503  1.00 78.97 96  A  1 
ATOM   795  N  N   . PHE A  1  97  ? 10.851   24.114  20.928  1.00 92.75 97  A  1 
ATOM   796  C  CA  . PHE A  1  97  ? 10.292   23.311  19.846  1.00 92.94 97  A  1 
ATOM   797  C  C   . PHE A  1  97  ? 10.416   21.831  20.216  1.00 93.46 97  A  1 
ATOM   798  O  O   . PHE A  1  97  ? 11.318   21.132  19.754  1.00 92.38 97  A  1 
ATOM   799  C  CB  . PHE A  1  97  ? 10.994   23.669  18.530  1.00 92.17 97  A  1 
ATOM   800  C  CG  . PHE A  1  97  ? 10.798   25.103  18.106  1.00 91.51 97  A  1 
ATOM   801  C  CD1 . PHE A  1  97  ? 9.646    25.476  17.391  1.00 89.06 97  A  1 
ATOM   802  C  CD2 . PHE A  1  97  ? 11.731   26.090  18.460  1.00 89.28 97  A  1 
ATOM   803  C  CE1 . PHE A  1  97  ? 9.429    26.814  17.028  1.00 88.25 97  A  1 
ATOM   804  C  CE2 . PHE A  1  97  ? 11.520   27.433  18.110  1.00 88.41 97  A  1 
ATOM   805  C  CZ  . PHE A  1  97  ? 10.365   27.793  17.397  1.00 89.00 97  A  1 
ATOM   806  N  N   . THR A  1  98  ? 9.516    21.377  21.092  1.00 95.19 98  A  1 
ATOM   807  C  CA  . THR A  1  98  ? 9.586    20.059  21.742  1.00 95.75 98  A  1 
ATOM   808  C  C   . THR A  1  98  ? 9.621    18.897  20.754  1.00 96.24 98  A  1 
ATOM   809  O  O   . THR A  1  98  ? 10.320   17.925  20.991  1.00 95.61 98  A  1 
ATOM   810  C  CB  . THR A  1  98  ? 8.388    19.882  22.681  1.00 95.17 98  A  1 
ATOM   811  O  OG1 . THR A  1  98  ? 8.319    20.979  23.558  1.00 89.39 98  A  1 
ATOM   812  C  CG2 . THR A  1  98  ? 8.467    18.622  23.538  1.00 89.72 98  A  1 
ATOM   813  N  N   . PHE A  1  99  ? 8.872    18.995  19.653  1.00 96.14 99  A  1 
ATOM   814  C  CA  . PHE A  1  99  ? 8.757    17.916  18.674  1.00 96.45 99  A  1 
ATOM   815  C  C   . PHE A  1  99  ? 9.647    18.082  17.441  1.00 96.24 99  A  1 
ATOM   816  O  O   . PHE A  1  99  ? 9.494    17.349  16.467  1.00 94.59 99  A  1 
ATOM   817  C  CB  . PHE A  1  99  ? 7.282    17.713  18.324  1.00 96.50 99  A  1 
ATOM   818  C  CG  . PHE A  1  99  ? 6.468    17.188  19.490  1.00 96.98 99  A  1 
ATOM   819  C  CD1 . PHE A  1  99  ? 6.617    15.852  19.891  1.00 96.11 99  A  1 
ATOM   820  C  CD2 . PHE A  1  99  ? 5.598    18.037  20.186  1.00 96.06 99  A  1 
ATOM   821  C  CE1 . PHE A  1  99  ? 5.887    15.354  20.979  1.00 95.76 99  A  1 
ATOM   822  C  CE2 . PHE A  1  99  ? 4.864    17.540  21.275  1.00 95.60 99  A  1 
ATOM   823  C  CZ  . PHE A  1  99  ? 5.007    16.203  21.676  1.00 96.47 99  A  1 
ATOM   824  N  N   . GLY A  1  100 ? 10.580   19.017  17.467  1.00 95.06 100 A  1 
ATOM   825  C  CA  . GLY A  1  100 ? 11.548   19.186  16.399  1.00 94.70 100 A  1 
ATOM   826  C  C   . GLY A  1  100 ? 11.513   20.549  15.726  1.00 94.56 100 A  1 
ATOM   827  O  O   . GLY A  1  100 ? 10.596   21.355  15.878  1.00 93.36 100 A  1 
ATOM   828  N  N   . GLN A  1  101 ? 12.566   20.786  14.960  1.00 92.61 101 A  1 
ATOM   829  C  CA  . GLN A  1  101 ? 12.754   21.971  14.134  1.00 91.71 101 A  1 
ATOM   830  C  C   . GLN A  1  101 ? 13.174   21.516  12.738  1.00 91.74 101 A  1 
ATOM   831  O  O   . GLN A  1  101 ? 13.979   20.592  12.607  1.00 90.43 101 A  1 
ATOM   832  C  CB  . GLN A  1  101 ? 13.843   22.866  14.732  1.00 89.55 101 A  1 
ATOM   833  C  CG  . GLN A  1  101 ? 13.481   23.436  16.109  1.00 85.15 101 A  1 
ATOM   834  C  CD  . GLN A  1  101 ? 14.676   24.153  16.734  1.00 85.44 101 A  1 
ATOM   835  O  OE1 . GLN A  1  101 ? 15.130   25.190  16.284  1.00 78.63 101 A  1 
ATOM   836  N  NE2 . GLN A  1  101 ? 15.238   23.598  17.784  1.00 76.72 101 A  1 
ATOM   837  N  N   . TYR A  1  102 ? 12.687   22.190  11.711  1.00 91.21 102 A  1 
ATOM   838  C  CA  . TYR A  1  102 ? 13.158   21.919  10.360  1.00 90.69 102 A  1 
ATOM   839  C  C   . TYR A  1  102 ? 14.659   22.215  10.244  1.00 88.43 102 A  1 
ATOM   840  O  O   . TYR A  1  102 ? 15.126   23.297  10.618  1.00 85.62 102 A  1 
ATOM   841  C  CB  . TYR A  1  102 ? 12.355   22.729  9.345   1.00 91.32 102 A  1 
ATOM   842  C  CG  . TYR A  1  102 ? 10.878   22.393  9.322   1.00 92.59 102 A  1 
ATOM   843  C  CD1 . TYR A  1  102 ? 10.451   21.118  8.913   1.00 91.85 102 A  1 
ATOM   844  C  CD2 . TYR A  1  102 ? 9.920    23.345  9.722   1.00 92.29 102 A  1 
ATOM   845  C  CE1 . TYR A  1  102 ? 9.080    20.799  8.889   1.00 92.57 102 A  1 
ATOM   846  C  CE2 . TYR A  1  102 ? 8.553    23.041  9.696   1.00 92.80 102 A  1 
ATOM   847  C  CZ  . TYR A  1  102 ? 8.131    21.765  9.279   1.00 93.95 102 A  1 
ATOM   848  O  OH  . TYR A  1  102 ? 6.799    21.459  9.264   1.00 93.49 102 A  1 
ATOM   849  N  N   . GLY A  1  103 ? 15.398   21.253  9.725   1.00 89.78 103 A  1 
ATOM   850  C  CA  . GLY A  1  103 ? 16.850   21.304  9.593   1.00 88.69 103 A  1 
ATOM   851  C  C   . GLY A  1  103 ? 17.631   20.873  10.829  1.00 88.50 103 A  1 
ATOM   852  O  O   . GLY A  1  103 ? 18.854   20.990  10.833  1.00 86.46 103 A  1 
ATOM   853  N  N   . CYS A  1  104 ? 16.943   20.387  11.871  1.00 91.39 104 A  1 
ATOM   854  C  CA  . CYS A  1  104 ? 17.548   19.747  13.028  1.00 91.60 104 A  1 
ATOM   855  C  C   . CYS A  1  104 ? 17.136   18.269  13.092  1.00 92.59 104 A  1 
ATOM   856  O  O   . CYS A  1  104 ? 16.093   17.891  12.574  1.00 91.82 104 A  1 
ATOM   857  C  CB  . CYS A  1  104 ? 17.155   20.490  14.311  1.00 90.54 104 A  1 
ATOM   858  S  SG  . CYS A  1  104 ? 17.665   22.230  14.361  1.00 89.04 104 A  1 
ATOM   859  N  N   . GLU A  1  105 ? 17.957   17.446  13.729  1.00 92.70 105 A  1 
ATOM   860  C  CA  . GLU A  1  105 ? 17.639   16.030  13.907  1.00 93.38 105 A  1 
ATOM   861  C  C   . GLU A  1  105 ? 16.592   15.804  15.006  1.00 94.38 105 A  1 
ATOM   862  O  O   . GLU A  1  105 ? 16.144   16.748  15.658  1.00 93.61 105 A  1 
ATOM   863  C  CB  . GLU A  1  105 ? 18.922   15.217  14.074  1.00 92.33 105 A  1 
ATOM   864  C  CG  . GLU A  1  105 ? 19.705   15.285  12.756  1.00 89.80 105 A  1 
ATOM   865  C  CD  . GLU A  1  105 ? 20.834   14.271  12.624  1.00 88.90 105 A  1 
ATOM   866  O  OE1 . GLU A  1  105 ? 21.369   14.157  11.501  1.00 82.89 105 A  1 
ATOM   867  O  OE2 . GLU A  1  105 ? 21.192   13.621  13.613  1.00 84.05 105 A  1 
ATOM   868  N  N   . ALA A  1  106 ? 16.131   14.556  15.138  1.00 94.99 106 A  1 
ATOM   869  C  CA  . ALA A  1  106 ? 14.949   14.249  15.917  1.00 95.98 106 A  1 
ATOM   870  C  C   . ALA A  1  106 ? 15.201   14.326  17.433  1.00 96.00 106 A  1 
ATOM   871  O  O   . ALA A  1  106 ? 16.058   13.605  17.944  1.00 95.48 106 A  1 
ATOM   872  C  CB  . ALA A  1  106 ? 14.447   12.865  15.509  1.00 96.22 106 A  1 
ATOM   873  N  N   . PRO A  1  107 ? 14.436   15.148  18.188  1.00 95.98 107 A  1 
ATOM   874  C  CA  . PRO A  1  107 ? 14.425   15.072  19.639  1.00 96.29 107 A  1 
ATOM   875  C  C   . PRO A  1  107 ? 13.771   13.772  20.114  1.00 96.82 107 A  1 
ATOM   876  O  O   . PRO A  1  107 ? 13.021   13.122  19.385  1.00 96.66 107 A  1 
ATOM   877  C  CB  . PRO A  1  107 ? 13.645   16.302  20.099  1.00 95.55 107 A  1 
ATOM   878  C  CG  . PRO A  1  107 ? 12.668   16.540  18.957  1.00 94.61 107 A  1 
ATOM   879  C  CD  . PRO A  1  107 ? 13.456   16.110  17.714  1.00 95.79 107 A  1 
ATOM   880  N  N   . HIS A  1  108 ? 14.016   13.417  21.377  1.00 96.54 108 A  1 
ATOM   881  C  CA  . HIS A  1  108 ? 13.430   12.223  21.991  1.00 96.54 108 A  1 
ATOM   882  C  C   . HIS A  1  108 ? 11.904   12.188  21.894  1.00 97.45 108 A  1 
ATOM   883  O  O   . HIS A  1  108 ? 11.343   11.156  21.545  1.00 97.06 108 A  1 
ATOM   884  C  CB  . HIS A  1  108 ? 13.850   12.152  23.460  1.00 95.03 108 A  1 
ATOM   885  C  CG  . HIS A  1  108 ? 15.248   11.660  23.649  1.00 89.11 108 A  1 
ATOM   886  N  ND1 . HIS A  1  108 ? 15.613   10.336  23.783  1.00 76.10 108 A  1 
ATOM   887  C  CD2 . HIS A  1  108 ? 16.381   12.401  23.749  1.00 76.53 108 A  1 
ATOM   888  C  CE1 . HIS A  1  108 ? 16.933   10.292  23.969  1.00 74.58 108 A  1 
ATOM   889  N  NE2 . HIS A  1  108 ? 17.442   11.529  23.953  1.00 77.24 108 A  1 
ATOM   890  N  N   . GLU A  1  109 ? 11.236   13.307  22.120  1.00 97.65 109 A  1 
ATOM   891  C  CA  . GLU A  1  109 ? 9.778    13.424  22.122  1.00 97.92 109 A  1 
ATOM   892  C  C   . GLU A  1  109 ? 9.172    13.117  20.751  1.00 98.33 109 A  1 
ATOM   893  O  O   . GLU A  1  109 ? 8.095    12.518  20.663  1.00 98.05 109 A  1 
ATOM   894  C  CB  . GLU A  1  109 ? 9.369    14.842  22.561  1.00 97.67 109 A  1 
ATOM   895  C  CG  . GLU A  1  109 ? 9.757    15.217  23.998  1.00 95.61 109 A  1 
ATOM   896  C  CD  . GLU A  1  109 ? 11.188   15.741  24.183  1.00 94.93 109 A  1 
ATOM   897  O  OE1 . GLU A  1  109 ? 11.470   16.300  25.259  1.00 88.55 109 A  1 
ATOM   898  O  OE2 . GLU A  1  109 ? 12.018   15.629  23.253  1.00 90.04 109 A  1 
ATOM   899  N  N   . LEU A  1  110 ? 9.867    13.460  19.673  1.00 98.26 110 A  1 
ATOM   900  C  CA  . LEU A  1  110 ? 9.440    13.098  18.327  1.00 98.46 110 A  1 
ATOM   901  C  C   . LEU A  1  110 ? 9.491    11.585  18.121  1.00 98.53 110 A  1 
ATOM   902  O  O   . LEU A  1  110 ? 8.541    10.996  17.602  1.00 98.32 110 A  1 
ATOM   903  C  CB  . LEU A  1  110 ? 10.323   13.851  17.303  1.00 98.34 110 A  1 
ATOM   904  C  CG  . LEU A  1  110 ? 10.168   13.384  15.844  1.00 97.63 110 A  1 
ATOM   905  C  CD1 . LEU A  1  110 ? 8.741    13.460  15.348  1.00 96.67 110 A  1 
ATOM   906  C  CD2 . LEU A  1  110 ? 11.025   14.253  14.922  1.00 96.60 110 A  1 
ATOM   907  N  N   . VAL A  1  111 ? 10.578   10.953  18.540  1.00 98.30 111 A  1 
ATOM   908  C  CA  . VAL A  1  111 ? 10.769   9.503   18.375  1.00 98.26 111 A  1 
ATOM   909  C  C   . VAL A  1  111 ? 9.786    8.726   19.248  1.00 98.24 111 A  1 
ATOM   910  O  O   . VAL A  1  111 ? 9.205    7.739   18.790  1.00 97.94 111 A  1 
ATOM   911  C  CB  . VAL A  1  111 ? 12.222   9.109   18.677  1.00 97.91 111 A  1 
ATOM   912  C  CG1 . VAL A  1  111 ? 12.452   7.616   18.472  1.00 96.29 111 A  1 
ATOM   913  C  CG2 . VAL A  1  111 ? 13.189   9.856   17.746  1.00 96.85 111 A  1 
ATOM   914  N  N   . GLU A  1  112 ? 9.536    9.178   20.477  1.00 97.93 112 A  1 
ATOM   915  C  CA  . GLU A  1  112 ? 8.526    8.593   21.353  1.00 97.75 112 A  1 
ATOM   916  C  C   . GLU A  1  112 ? 7.125    8.715   20.753  1.00 98.05 112 A  1 
ATOM   917  O  O   . GLU A  1  112 ? 6.437    7.702   20.623  1.00 97.75 112 A  1 
ATOM   918  C  CB  . GLU A  1  112 ? 8.577    9.242   22.748  1.00 97.14 112 A  1 
ATOM   919  C  CG  . GLU A  1  112 ? 9.763    8.725   23.564  1.00 84.68 112 A  1 
ATOM   920  C  CD  . GLU A  1  112 ? 9.856    9.314   24.973  1.00 79.38 112 A  1 
ATOM   921  O  OE1 . GLU A  1  112 ? 10.702   8.811   25.745  1.00 73.05 112 A  1 
ATOM   922  O  OE2 . GLU A  1  112 ? 9.106    10.261  25.296  1.00 74.71 112 A  1 
ATOM   923  N  N   . SER A  1  113 ? 6.746    9.895   20.285  1.00 98.29 113 A  1 
ATOM   924  C  CA  . SER A  1  113 ? 5.454    10.110  19.632  1.00 98.46 113 A  1 
ATOM   925  C  C   . SER A  1  113 ? 5.267    9.216   18.408  1.00 98.42 113 A  1 
ATOM   926  O  O   . SER A  1  113 ? 4.184    8.657   18.203  1.00 98.17 113 A  1 
ATOM   927  C  CB  . SER A  1  113 ? 5.315    11.580  19.221  1.00 98.38 113 A  1 
ATOM   928  O  OG  . SER A  1  113 ? 4.047    11.791  18.624  1.00 97.44 113 A  1 
ATOM   929  N  N   . PHE A  1  114 ? 6.317    9.020   17.603  1.00 98.55 114 A  1 
ATOM   930  C  CA  . PHE A  1  114 ? 6.279    8.107   16.471  1.00 98.58 114 A  1 
ATOM   931  C  C   . PHE A  1  114 ? 5.920    6.679   16.909  1.00 98.43 114 A  1 
ATOM   932  O  O   . PHE A  1  114 ? 4.954    6.112   16.406  1.00 98.15 114 A  1 
ATOM   933  C  CB  . PHE A  1  114 ? 7.620    8.143   15.725  1.00 98.61 114 A  1 
ATOM   934  C  CG  . PHE A  1  114 ? 7.774    7.033   14.705  1.00 98.63 114 A  1 
ATOM   935  C  CD1 . PHE A  1  114 ? 8.702    6.000   14.920  1.00 98.13 114 A  1 
ATOM   936  C  CD2 . PHE A  1  114 ? 6.942    6.993   13.571  1.00 98.14 114 A  1 
ATOM   937  C  CE1 . PHE A  1  114 ? 8.804    4.950   14.004  1.00 98.01 114 A  1 
ATOM   938  C  CE2 . PHE A  1  114 ? 7.041    5.935   12.653  1.00 97.88 114 A  1 
ATOM   939  C  CZ  . PHE A  1  114 ? 7.972    4.915   12.872  1.00 98.18 114 A  1 
ATOM   940  N  N   . PHE A  1  115 ? 6.640    6.124   17.889  1.00 98.51 115 A  1 
ATOM   941  C  CA  . PHE A  1  115 ? 6.383    4.760   18.342  1.00 98.39 115 A  1 
ATOM   942  C  C   . PHE A  1  115 ? 5.044    4.599   19.065  1.00 97.92 115 A  1 
ATOM   943  O  O   . PHE A  1  115 ? 4.374    3.581   18.871  1.00 96.85 115 A  1 
ATOM   944  C  CB  . PHE A  1  115 ? 7.545    4.256   19.201  1.00 98.12 115 A  1 
ATOM   945  C  CG  . PHE A  1  115 ? 8.784    3.872   18.403  1.00 98.12 115 A  1 
ATOM   946  C  CD1 . PHE A  1  115 ? 8.730    2.798   17.509  1.00 97.15 115 A  1 
ATOM   947  C  CD2 . PHE A  1  115 ? 9.978    4.590   18.562  1.00 97.10 115 A  1 
ATOM   948  C  CE1 . PHE A  1  115 ? 9.861    2.445   16.757  1.00 96.70 115 A  1 
ATOM   949  C  CE2 . PHE A  1  115 ? 11.107   4.245   17.816  1.00 96.55 115 A  1 
ATOM   950  C  CZ  . PHE A  1  115 ? 11.053   3.176   16.909  1.00 97.17 115 A  1 
ATOM   951  N  N   . GLU A  1  116 ? 4.602    5.574   19.844  1.00 97.45 116 A  1 
ATOM   952  C  CA  . GLU A  1  116 ? 3.300    5.538   20.514  1.00 96.79 116 A  1 
ATOM   953  C  C   . GLU A  1  116 ? 2.133    5.478   19.524  1.00 96.81 116 A  1 
ATOM   954  O  O   . GLU A  1  116 ? 1.194    4.703   19.716  1.00 95.59 116 A  1 
ATOM   955  C  CB  . GLU A  1  116 ? 3.115    6.761   21.421  1.00 95.27 116 A  1 
ATOM   956  C  CG  . GLU A  1  116 ? 3.707    6.555   22.817  1.00 84.88 116 A  1 
ATOM   957  C  CD  . GLU A  1  116 ? 3.309    7.675   23.789  1.00 80.93 116 A  1 
ATOM   958  O  OE1 . GLU A  1  116 ? 3.239    7.371   25.000  1.00 74.39 116 A  1 
ATOM   959  O  OE2 . GLU A  1  116 ? 3.023    8.801   23.324  1.00 75.57 116 A  1 
ATOM   960  N  N   . ASN A  1  117 ? 2.203    6.254   18.445  1.00 97.99 117 A  1 
ATOM   961  C  CA  . ASN A  1  117 ? 1.113    6.341   17.476  1.00 97.92 117 A  1 
ATOM   962  C  C   . ASN A  1  117 ? 1.163    5.247   16.408  1.00 97.81 117 A  1 
ATOM   963  O  O   . ASN A  1  117 ? 0.130    4.924   15.812  1.00 96.82 117 A  1 
ATOM   964  C  CB  . ASN A  1  117 ? 1.098    7.750   16.871  1.00 97.65 117 A  1 
ATOM   965  C  CG  . ASN A  1  117 ? 0.605    8.767   17.884  1.00 96.32 117 A  1 
ATOM   966  O  OD1 . ASN A  1  117 ? -0.587   8.947   18.060  1.00 85.62 117 A  1 
ATOM   967  N  ND2 . ASN A  1  117 ? 1.493    9.431   18.585  1.00 84.86 117 A  1 
ATOM   968  N  N   . LEU A  1  118 ? 2.323    4.643   16.185  1.00 98.25 118 A  1 
ATOM   969  C  CA  . LEU A  1  118 ? 2.516    3.669   15.120  1.00 98.10 118 A  1 
ATOM   970  C  C   . LEU A  1  118 ? 1.534    2.498   15.207  1.00 97.91 118 A  1 
ATOM   971  O  O   . LEU A  1  118 ? 0.962    2.090   14.195  1.00 97.11 118 A  1 
ATOM   972  C  CB  . LEU A  1  118 ? 3.974    3.186   15.161  1.00 97.85 118 A  1 
ATOM   973  C  CG  . LEU A  1  118 ? 4.373    2.269   13.990  1.00 96.77 118 A  1 
ATOM   974  C  CD1 . LEU A  1  118 ? 4.265    2.980   12.645  1.00 96.54 118 A  1 
ATOM   975  C  CD2 . LEU A  1  118 ? 5.811    1.802   14.173  1.00 96.30 118 A  1 
ATOM   976  N  N   . LYS A  1  119 ? 1.289    1.973   16.417  1.00 97.23 119 A  1 
ATOM   977  C  CA  . LYS A  1  119 ? 0.401    0.822   16.615  1.00 96.52 119 A  1 
ATOM   978  C  C   . LYS A  1  119 ? -1.070   1.150   16.377  1.00 96.54 119 A  1 
ATOM   979  O  O   . LYS A  1  119 ? -1.826   0.273   15.960  1.00 95.18 119 A  1 
ATOM   980  C  CB  . LYS A  1  119 ? 0.631    0.257   18.015  1.00 95.05 119 A  1 
ATOM   981  C  CG  . LYS A  1  119 ? -0.034   -1.115  18.180  1.00 90.99 119 A  1 
ATOM   982  C  CD  . LYS A  1  119 ? 0.393    -1.714  19.512  1.00 87.84 119 A  1 
ATOM   983  C  CE  . LYS A  1  119 ? -0.151   -3.129  19.655  1.00 86.68 119 A  1 
ATOM   984  N  NZ  . LYS A  1  119 ? 0.434    -3.781  20.846  1.00 81.16 119 A  1 
ATOM   985  N  N   . ASN A  1  120 ? -1.485   2.392   16.624  1.00 96.93 120 A  1 
ATOM   986  C  CA  . ASN A  1  120 ? -2.855   2.826   16.366  1.00 96.58 120 A  1 
ATOM   987  C  C   . ASN A  1  120 ? -3.135   2.927   14.869  1.00 96.98 120 A  1 
ATOM   988  O  O   . ASN A  1  120 ? -4.191   2.509   14.406  1.00 95.60 120 A  1 
ATOM   989  C  CB  . ASN A  1  120 ? -3.102   4.162   17.079  1.00 95.50 120 A  1 
ATOM   990  C  CG  . ASN A  1  120 ? -3.128   4.020   18.591  1.00 86.89 120 A  1 
ATOM   991  O  OD1 . ASN A  1  120 ? -3.376   2.963   19.138  1.00 78.40 120 A  1 
ATOM   992  N  ND2 . ASN A  1  120 ? -2.870   5.091   19.302  1.00 76.95 120 A  1 
ATOM   993  N  N   . ILE A  1  121 ? -2.155   3.402   14.107  1.00 97.34 121 A  1 
ATOM   994  C  CA  . ILE A  1  121 ? -2.271   3.545   12.648  1.00 97.41 121 A  1 
ATOM   995  C  C   . ILE A  1  121 ? -2.051   2.206   11.932  1.00 97.30 121 A  1 
ATOM   996  O  O   . ILE A  1  121 ? -2.746   1.882   10.963  1.00 96.82 121 A  1 
ATOM   997  C  CB  . ILE A  1  121 ? -1.281   4.624   12.165  1.00 97.60 121 A  1 
ATOM   998  C  CG1 . ILE A  1  121 ? -1.655   5.995   12.783  1.00 96.76 121 A  1 
ATOM   999  C  CG2 . ILE A  1  121 ? -1.266   4.704   10.636  1.00 96.94 121 A  1 
ATOM   1000 C  CD1 . ILE A  1  121 ? -0.601   7.084   12.570  1.00 95.09 121 A  1 
ATOM   1001 N  N   . ALA A  1  122 ? -1.108   1.417   12.412  1.00 97.22 122 A  1 
ATOM   1002 C  CA  . ALA A  1  122 ? -0.693   0.158   11.813  1.00 97.45 122 A  1 
ATOM   1003 C  C   . ALA A  1  122 ? -0.745   -0.985  12.846  1.00 97.40 122 A  1 
ATOM   1004 O  O   . ALA A  1  122 ? 0.292    -1.450  13.320  1.00 96.91 122 A  1 
ATOM   1005 C  CB  . ALA A  1  122 ? 0.690    0.364   11.202  1.00 97.36 122 A  1 
ATOM   1006 N  N   . PRO A  1  123 ? -1.960   -1.461  13.215  1.00 96.70 123 A  1 
ATOM   1007 C  CA  . PRO A  1  123 ? -2.099   -2.426  14.301  1.00 96.21 123 A  1 
ATOM   1008 C  C   . PRO A  1  123 ? -1.603   -3.835  13.970  1.00 96.24 123 A  1 
ATOM   1009 O  O   . PRO A  1  123 ? -1.247   -4.584  14.886  1.00 95.42 123 A  1 
ATOM   1010 C  CB  . PRO A  1  123 ? -3.586   -2.414  14.644  1.00 95.33 123 A  1 
ATOM   1011 C  CG  . PRO A  1  123 ? -4.264   -1.946  13.356  1.00 94.39 123 A  1 
ATOM   1012 C  CD  . PRO A  1  123 ? -3.253   -0.963  12.781  1.00 96.19 123 A  1 
ATOM   1013 N  N   . LYS A  1  124 ? -1.598   -4.228  12.696  1.00 95.84 124 A  1 
ATOM   1014 C  CA  . LYS A  1  124 ? -1.290   -5.605  12.264  1.00 95.59 124 A  1 
ATOM   1015 C  C   . LYS A  1  124 ? -0.398   -5.663  11.017  1.00 96.36 124 A  1 
ATOM   1016 O  O   . LYS A  1  124 ? -0.802   -6.244  10.004  1.00 95.97 124 A  1 
ATOM   1017 C  CB  . LYS A  1  124 ? -2.588   -6.405  12.055  1.00 93.59 124 A  1 
ATOM   1018 C  CG  . LYS A  1  124 ? -3.407   -6.604  13.335  1.00 87.69 124 A  1 
ATOM   1019 C  CD  . LYS A  1  124 ? -4.622   -7.476  13.026  1.00 80.03 124 A  1 
ATOM   1020 C  CE  . LYS A  1  124 ? -5.487   -7.653  14.277  1.00 69.31 124 A  1 
ATOM   1021 N  NZ  . LYS A  1  124 ? -6.724   -8.426  13.971  1.00 60.80 124 A  1 
ATOM   1022 N  N   . PRO A  1  125 ? 0.807    -5.089  11.053  1.00 97.44 125 A  1 
ATOM   1023 C  CA  . PRO A  1  125 ? 1.735    -5.228  9.939   1.00 97.64 125 A  1 
ATOM   1024 C  C   . PRO A  1  125 ? 2.155    -6.690  9.774   1.00 97.56 125 A  1 
ATOM   1025 O  O   . PRO A  1  125 ? 2.244    -7.450  10.747  1.00 96.99 125 A  1 
ATOM   1026 C  CB  . PRO A  1  125 ? 2.920    -4.326  10.282  1.00 97.75 125 A  1 
ATOM   1027 C  CG  . PRO A  1  125 ? 2.948    -4.378  11.807  1.00 97.43 125 A  1 
ATOM   1028 C  CD  . PRO A  1  125 ? 1.465    -4.447  12.176  1.00 97.84 125 A  1 
ATOM   1029 N  N   . LYS A  1  126 ? 2.435    -7.098  8.532   1.00 98.08 126 A  1 
ATOM   1030 C  CA  . LYS A  1  126 ? 2.947    -8.447  8.260   1.00 97.98 126 A  1 
ATOM   1031 C  C   . LYS A  1  126 ? 4.438    -8.562  8.565   1.00 98.14 126 A  1 
ATOM   1032 O  O   . LYS A  1  126 ? 4.896    -9.624  8.980   1.00 97.69 126 A  1 
ATOM   1033 C  CB  . LYS A  1  126 ? 2.663    -8.843  6.804   1.00 97.44 126 A  1 
ATOM   1034 C  CG  . LYS A  1  126 ? 1.178    -8.759  6.401   1.00 96.08 126 A  1 
ATOM   1035 C  CD  . LYS A  1  126 ? 0.224    -9.575  7.271   1.00 92.28 126 A  1 
ATOM   1036 C  CE  . LYS A  1  126 ? -1.184   -9.395  6.707   1.00 88.51 126 A  1 
ATOM   1037 N  NZ  . LYS A  1  126 ? -2.265   -9.881  7.587   1.00 79.46 126 A  1 
ATOM   1038 N  N   . PHE A  1  127 ? 5.160    -7.482  8.373   1.00 98.49 127 A  1 
ATOM   1039 C  CA  . PHE A  1  127 ? 6.545    -7.279  8.784   1.00 98.60 127 A  1 
ATOM   1040 C  C   . PHE A  1  127 ? 6.830    -5.778  8.869   1.00 98.66 127 A  1 
ATOM   1041 O  O   . PHE A  1  127 ? 5.971    -4.958  8.536   1.00 98.52 127 A  1 
ATOM   1042 C  CB  . PHE A  1  127 ? 7.499    -8.002  7.823   1.00 98.58 127 A  1 
ATOM   1043 C  CG  . PHE A  1  127 ? 7.382    -7.617  6.365   1.00 98.65 127 A  1 
ATOM   1044 C  CD1 . PHE A  1  127 ? 6.499    -8.316  5.522   1.00 98.11 127 A  1 
ATOM   1045 C  CD2 . PHE A  1  127 ? 8.203    -6.609  5.827   1.00 97.94 127 A  1 
ATOM   1046 C  CE1 . PHE A  1  127 ? 6.446    -8.016  4.147   1.00 98.03 127 A  1 
ATOM   1047 C  CE2 . PHE A  1  127 ? 8.155    -6.309  4.462   1.00 97.84 127 A  1 
ATOM   1048 C  CZ  . PHE A  1  127 ? 7.281    -7.020  3.618   1.00 98.38 127 A  1 
ATOM   1049 N  N   . ILE A  1  128 ? 7.990    -5.412  9.346   1.00 98.83 128 A  1 
ATOM   1050 C  CA  . ILE A  1  128 ? 8.414    -4.027  9.527   1.00 98.84 128 A  1 
ATOM   1051 C  C   . ILE A  1  128 ? 9.791    -3.865  8.898   1.00 98.81 128 A  1 
ATOM   1052 O  O   . ILE A  1  128 ? 10.655   -4.715  9.096   1.00 98.79 128 A  1 
ATOM   1053 C  CB  . ILE A  1  128 ? 8.427    -3.647  11.022  1.00 98.80 128 A  1 
ATOM   1054 C  CG1 . ILE A  1  128 ? 7.042    -3.864  11.674  1.00 98.12 128 A  1 
ATOM   1055 C  CG2 . ILE A  1  128 ? 8.878    -2.181  11.196  1.00 98.30 128 A  1 
ATOM   1056 C  CD1 . ILE A  1  128 ? 7.049    -3.786  13.194  1.00 97.38 128 A  1 
ATOM   1057 N  N   . VAL A  1  129 ? 9.987    -2.786  8.168   1.00 98.89 129 A  1 
ATOM   1058 C  CA  . VAL A  1  129 ? 11.280   -2.412  7.587   1.00 98.91 129 A  1 
ATOM   1059 C  C   . VAL A  1  129 ? 11.748   -1.106  8.199   1.00 98.80 129 A  1 
ATOM   1060 O  O   . VAL A  1  129 ? 10.995   -0.137  8.245   1.00 98.73 129 A  1 
ATOM   1061 C  CB  . VAL A  1  129 ? 11.196   -2.294  6.056   1.00 98.84 129 A  1 
ATOM   1062 C  CG1 . VAL A  1  129 ? 12.545   -1.907  5.454   1.00 98.23 129 A  1 
ATOM   1063 C  CG2 . VAL A  1  129 ? 10.747   -3.605  5.410   1.00 98.22 129 A  1 
ATOM   1064 N  N   . PHE A  1  130 ? 13.001   -1.072  8.632   1.00 98.88 130 A  1 
ATOM   1065 C  CA  . PHE A  1  130 ? 13.706   0.152   8.966   1.00 98.88 130 A  1 
ATOM   1066 C  C   . PHE A  1  130 ? 14.779   0.425   7.910   1.00 98.83 130 A  1 
ATOM   1067 O  O   . PHE A  1  130 ? 15.628   -0.427  7.656   1.00 98.71 130 A  1 
ATOM   1068 C  CB  . PHE A  1  130 ? 14.292   0.037   10.376  1.00 98.79 130 A  1 
ATOM   1069 C  CG  . PHE A  1  130 ? 15.090   1.248   10.816  1.00 98.70 130 A  1 
ATOM   1070 C  CD1 . PHE A  1  130 ? 16.377   1.085   11.368  1.00 98.02 130 A  1 
ATOM   1071 C  CD2 . PHE A  1  130 ? 14.564   2.542   10.664  1.00 98.00 130 A  1 
ATOM   1072 C  CE1 . PHE A  1  130 ? 17.124   2.208   11.761  1.00 97.66 130 A  1 
ATOM   1073 C  CE2 . PHE A  1  130 ? 15.311   3.667   11.046  1.00 97.35 130 A  1 
ATOM   1074 C  CZ  . PHE A  1  130 ? 16.586   3.489   11.589  1.00 97.77 130 A  1 
ATOM   1075 N  N   . GLY A  1  131 ? 14.698   1.586   7.267   1.00 98.84 131 A  1 
ATOM   1076 C  CA  . GLY A  1  131 ? 15.563   1.978   6.155   1.00 98.75 131 A  1 
ATOM   1077 C  C   . GLY A  1  131 ? 16.964   2.444   6.552   1.00 98.70 131 A  1 
ATOM   1078 O  O   . GLY A  1  131 ? 17.715   2.854   5.666   1.00 97.66 131 A  1 
ATOM   1079 N  N   . GLY A  1  132 ? 17.328   2.368   7.839   1.00 98.69 132 A  1 
ATOM   1080 C  CA  . GLY A  1  132 ? 18.628   2.768   8.367   1.00 98.56 132 A  1 
ATOM   1081 C  C   . GLY A  1  132 ? 18.652   4.174   8.962   1.00 98.54 132 A  1 
ATOM   1082 O  O   . GLY A  1  132 ? 17.627   4.854   9.022   1.00 97.88 132 A  1 
ATOM   1083 N  N   . ASP A  1  133 ? 19.834   4.578   9.411   1.00 97.94 133 A  1 
ATOM   1084 C  CA  . ASP A  1  133 ? 20.128   5.852   10.082  1.00 97.81 133 A  1 
ATOM   1085 C  C   . ASP A  1  133 ? 19.351   6.048   11.392  1.00 97.75 133 A  1 
ATOM   1086 O  O   . ASP A  1  133 ? 18.507   6.938   11.558  1.00 96.84 133 A  1 
ATOM   1087 C  CB  . ASP A  1  133 ? 20.065   7.026   9.091   1.00 97.39 133 A  1 
ATOM   1088 C  CG  . ASP A  1  133 ? 21.303   7.157   8.197   1.00 96.82 133 A  1 
ATOM   1089 O  OD1 . ASP A  1  133 ? 22.175   6.263   8.211   1.00 95.19 133 A  1 
ATOM   1090 O  OD2 . ASP A  1  133 ? 21.443   8.207   7.521   1.00 95.20 133 A  1 
ATOM   1091 N  N   . SER A  1  134 ? 19.668   5.189   12.356  1.00 97.33 134 A  1 
ATOM   1092 C  CA  . SER A  1  134 ? 19.058   5.185   13.687  1.00 97.09 134 A  1 
ATOM   1093 C  C   . SER A  1  134 ? 19.532   6.334   14.575  1.00 96.83 134 A  1 
ATOM   1094 O  O   . SER A  1  134 ? 18.748   6.882   15.353  1.00 95.02 134 A  1 
ATOM   1095 C  CB  . SER A  1  134 ? 19.353   3.854   14.387  1.00 96.18 134 A  1 
ATOM   1096 O  OG  . SER A  1  134 ? 20.723   3.536   14.395  1.00 88.62 134 A  1 
ATOM   1097 N  N   . THR A  1  135 ? 20.802   6.681   14.478  1.00 95.23 135 A  1 
ATOM   1098 C  CA  . THR A  1  135 ? 21.475   7.593   15.395  1.00 94.51 135 A  1 
ATOM   1099 C  C   . THR A  1  135 ? 21.920   8.884   14.717  1.00 93.96 135 A  1 
ATOM   1100 O  O   . THR A  1  135 ? 21.945   9.012   13.491  1.00 89.37 135 A  1 
ATOM   1101 C  CB  . THR A  1  135 ? 22.642   6.871   16.089  1.00 92.09 135 A  1 
ATOM   1102 O  OG1 . THR A  1  135 ? 23.106   7.589   17.205  1.00 81.75 135 A  1 
ATOM   1103 C  CG2 . THR A  1  135 ? 23.837   6.656   15.166  1.00 82.43 135 A  1 
ATOM   1104 N  N   . TYR A  1  136 ? 22.286   9.838   15.538  1.00 90.82 136 A  1 
ATOM   1105 C  CA  . TYR A  1  136 ? 22.867   11.088  15.083  1.00 89.23 136 A  1 
ATOM   1106 C  C   . TYR A  1  136 ? 24.300   10.886  14.584  1.00 89.51 136 A  1 
ATOM   1107 O  O   . TYR A  1  136 ? 25.098   10.178  15.175  1.00 83.21 136 A  1 
ATOM   1108 C  CB  . TYR A  1  136 ? 22.819   12.096  16.241  1.00 83.75 136 A  1 
ATOM   1109 C  CG  . TYR A  1  136 ? 23.316   13.472  15.858  1.00 78.95 136 A  1 
ATOM   1110 C  CD1 . TYR A  1  136 ? 24.245   14.150  16.656  1.00 69.45 136 A  1 
ATOM   1111 C  CD2 . TYR A  1  136 ? 22.844   14.085  14.691  1.00 70.41 136 A  1 
ATOM   1112 C  CE1 . TYR A  1  136 ? 24.698   15.427  16.284  1.00 62.17 136 A  1 
ATOM   1113 C  CE2 . TYR A  1  136 ? 23.295   15.350  14.310  1.00 62.83 136 A  1 
ATOM   1114 C  CZ  . TYR A  1  136 ? 24.222   16.030  15.097  1.00 61.09 136 A  1 
ATOM   1115 O  OH  . TYR A  1  136 ? 24.663   17.256  14.701  1.00 55.43 136 A  1 
ATOM   1116 N  N   . THR A  1  137 ? 24.628   11.563  13.478  1.00 87.17 137 A  1 
ATOM   1117 C  CA  . THR A  1  137 ? 25.929   11.396  12.812  1.00 85.10 137 A  1 
ATOM   1118 C  C   . THR A  1  137 ? 26.947   12.480  13.173  1.00 82.57 137 A  1 
ATOM   1119 O  O   . THR A  1  137 ? 27.982   12.605  12.514  1.00 75.54 137 A  1 
ATOM   1120 C  CB  . THR A  1  137 ? 25.767   11.291  11.289  1.00 83.07 137 A  1 
ATOM   1121 O  OG1 . THR A  1  137 ? 25.187   12.459  10.751  1.00 78.00 137 A  1 
ATOM   1122 C  CG2 . THR A  1  137 ? 24.888   10.105  10.882  1.00 78.68 137 A  1 
ATOM   1123 N  N   . TRP A  1  138 ? 26.659   13.284  14.182  1.00 79.99 138 A  1 
ATOM   1124 C  CA  . TRP A  1  138 ? 27.595   14.334  14.572  1.00 75.67 138 A  1 
ATOM   1125 C  C   . TRP A  1  138 ? 28.868   13.718  15.149  1.00 75.46 138 A  1 
ATOM   1126 O  O   . TRP A  1  138 ? 28.825   12.878  16.050  1.00 69.03 138 A  1 
ATOM   1127 C  CB  . TRP A  1  138 ? 26.950   15.325  15.531  1.00 68.68 138 A  1 
ATOM   1128 C  CG  . TRP A  1  138 ? 27.715   16.603  15.715  1.00 61.85 138 A  1 
ATOM   1129 C  CD1 . TRP A  1  138 ? 28.310   17.308  14.735  1.00 54.12 138 A  1 
ATOM   1130 C  CD2 . TRP A  1  138 ? 27.924   17.358  16.950  1.00 57.26 138 A  1 
ATOM   1131 N  NE1 . TRP A  1  138 ? 28.869   18.470  15.271  1.00 49.49 138 A  1 
ATOM   1132 C  CE2 . TRP A  1  138 ? 28.637   18.537  16.620  1.00 52.86 138 A  1 
ATOM   1133 C  CE3 . TRP A  1  138 ? 27.561   17.164  18.296  1.00 49.74 138 A  1 
ATOM   1134 C  CZ2 . TRP A  1  138 ? 28.953   19.514  17.590  1.00 45.87 138 A  1 
ATOM   1135 C  CZ3 . TRP A  1  138 ? 27.885   18.126  19.268  1.00 46.94 138 A  1 
ATOM   1136 C  CH2 . TRP A  1  138 ? 28.567   19.294  18.909  1.00 44.54 138 A  1 
ATOM   1137 N  N   . THR A  1  139 ? 29.995   14.168  14.645  1.00 72.08 139 A  1 
ATOM   1138 C  CA  . THR A  1  139 ? 31.320   13.569  14.865  1.00 68.18 139 A  1 
ATOM   1139 C  C   . THR A  1  139 ? 31.721   13.383  16.330  1.00 69.81 139 A  1 
ATOM   1140 O  O   . THR A  1  139 ? 32.514   12.497  16.623  1.00 63.59 139 A  1 
ATOM   1141 C  CB  . THR A  1  139 ? 32.420   14.412  14.196  1.00 59.86 139 A  1 
ATOM   1142 O  OG1 . THR A  1  139 ? 31.931   15.645  13.699  1.00 53.48 139 A  1 
ATOM   1143 C  CG2 . THR A  1  139 ? 33.053   13.693  13.017  1.00 53.06 139 A  1 
ATOM   1144 N  N   . TYR A  1  140 ? 31.196   14.188  17.236  1.00 67.51 140 A  1 
ATOM   1145 C  CA  . TYR A  1  140 ? 31.532   14.102  18.657  1.00 65.91 140 A  1 
ATOM   1146 C  C   . TYR A  1  140 ? 30.789   12.982  19.399  1.00 69.08 140 A  1 
ATOM   1147 O  O   . TYR A  1  140 ? 31.336   12.411  20.339  1.00 63.67 140 A  1 
ATOM   1148 C  CB  . TYR A  1  140 ? 31.269   15.457  19.318  1.00 59.05 140 A  1 
ATOM   1149 C  CG  . TYR A  1  140 ? 32.210   16.547  18.843  1.00 53.41 140 A  1 
ATOM   1150 C  CD1 . TYR A  1  140 ? 33.521   16.625  19.358  1.00 47.90 140 A  1 
ATOM   1151 C  CD2 . TYR A  1  140 ? 31.803   17.473  17.869  1.00 46.76 140 A  1 
ATOM   1152 C  CE1 . TYR A  1  140 ? 34.410   17.611  18.925  1.00 40.90 140 A  1 
ATOM   1153 C  CE2 . TYR A  1  140 ? 32.693   18.475  17.413  1.00 41.44 140 A  1 
ATOM   1154 C  CZ  . TYR A  1  140 ? 33.997   18.536  17.945  1.00 40.18 140 A  1 
ATOM   1155 O  OH  . TYR A  1  140 ? 34.864   19.506  17.508  1.00 33.52 140 A  1 
ATOM   1156 N  N   . ASN A  1  141 ? 29.582   12.660  18.978  1.00 77.17 141 A  1 
ATOM   1157 C  CA  . ASN A  1  141 ? 28.717   11.684  19.656  1.00 76.96 141 A  1 
ATOM   1158 C  C   . ASN A  1  141 ? 28.472   10.417  18.842  1.00 80.47 141 A  1 
ATOM   1159 O  O   . ASN A  1  141 ? 27.936   9.445   19.368  1.00 75.90 141 A  1 
ATOM   1160 C  CB  . ASN A  1  141 ? 27.391   12.353  20.020  1.00 70.15 141 A  1 
ATOM   1161 C  CG  . ASN A  1  141 ? 27.549   13.422  21.072  1.00 61.91 141 A  1 
ATOM   1162 O  OD1 . ASN A  1  141 ? 28.537   13.524  21.789  1.00 56.31 141 A  1 
ATOM   1163 N  ND2 . ASN A  1  141 ? 26.554   14.273  21.180  1.00 56.23 141 A  1 
ATOM   1164 N  N   . HIS A  1  142 ? 28.873   10.421  17.590  1.00 83.71 142 A  1 
ATOM   1165 C  CA  . HIS A  1  142 ? 28.749   9.256   16.729  1.00 85.93 142 A  1 
ATOM   1166 C  C   . HIS A  1  142 ? 29.828   8.225   17.085  1.00 86.14 142 A  1 
ATOM   1167 O  O   . HIS A  1  142 ? 30.946   8.233   16.561  1.00 84.50 142 A  1 
ATOM   1168 C  CB  . HIS A  1  142 ? 28.810   9.707   15.266  1.00 86.24 142 A  1 
ATOM   1169 C  CG  . HIS A  1  142 ? 28.474   8.579   14.345  1.00 87.11 142 A  1 
ATOM   1170 N  ND1 . HIS A  1  142 ? 29.359   7.692   13.781  1.00 80.95 142 A  1 
ATOM   1171 C  CD2 . HIS A  1  142 ? 27.209   8.226   13.941  1.00 80.24 142 A  1 
ATOM   1172 C  CE1 . HIS A  1  142 ? 28.640   6.814   13.058  1.00 82.39 142 A  1 
ATOM   1173 N  NE2 . HIS A  1  142 ? 27.339   7.115   13.138  1.00 83.03 142 A  1 
ATOM   1174 N  N   . THR A  1  143 ? 29.465   7.355   18.017  1.00 89.24 143 A  1 
ATOM   1175 C  CA  . THR A  1  143 ? 30.325   6.283   18.516  1.00 89.09 143 A  1 
ATOM   1176 C  C   . THR A  1  143 ? 29.581   4.959   18.444  1.00 90.30 143 A  1 
ATOM   1177 O  O   . THR A  1  143 ? 28.353   4.933   18.499  1.00 89.27 143 A  1 
ATOM   1178 C  CB  . THR A  1  143 ? 30.774   6.530   19.964  1.00 86.74 143 A  1 
ATOM   1179 O  OG1 . THR A  1  143 ? 29.688   6.446   20.864  1.00 80.09 143 A  1 
ATOM   1180 C  CG2 . THR A  1  143 ? 31.448   7.890   20.174  1.00 80.08 143 A  1 
ATOM   1181 N  N   . TYR A  1  144 ? 30.308   3.853   18.432  1.00 88.00 144 A  1 
ATOM   1182 C  CA  . TYR A  1  144 ? 29.702   2.523   18.489  1.00 88.88 144 A  1 
ATOM   1183 C  C   . TYR A  1  144 ? 28.717   2.348   19.641  1.00 90.73 144 A  1 
ATOM   1184 O  O   . TYR A  1  144 ? 27.706   1.669   19.492  1.00 89.57 144 A  1 
ATOM   1185 C  CB  . TYR A  1  144 ? 30.790   1.444   18.613  1.00 85.91 144 A  1 
ATOM   1186 C  CG  . TYR A  1  144 ? 31.085   0.754   17.317  1.00 79.31 144 A  1 
ATOM   1187 C  CD1 . TYR A  1  144 ? 30.063   0.041   16.654  1.00 72.71 144 A  1 
ATOM   1188 C  CD2 . TYR A  1  144 ? 32.369   0.820   16.747  1.00 71.73 144 A  1 
ATOM   1189 C  CE1 . TYR A  1  144 ? 30.307   -0.577  15.424  1.00 65.51 144 A  1 
ATOM   1190 C  CE2 . TYR A  1  144 ? 32.623   0.201   15.518  1.00 64.63 144 A  1 
ATOM   1191 C  CZ  . TYR A  1  144 ? 31.591   -0.487  14.850  1.00 63.53 144 A  1 
ATOM   1192 O  OH  . TYR A  1  144 ? 31.828   -1.063  13.633  1.00 56.59 144 A  1 
ATOM   1193 N  N   . LYS A  1  145 ? 28.991   2.970   20.776  1.00 90.23 145 A  1 
ATOM   1194 C  CA  . LYS A  1  145 ? 28.111   2.909   21.935  1.00 90.82 145 A  1 
ATOM   1195 C  C   . LYS A  1  145 ? 26.763   3.558   21.627  1.00 91.76 145 A  1 
ATOM   1196 O  O   . LYS A  1  145 ? 25.736   2.930   21.855  1.00 91.30 145 A  1 
ATOM   1197 C  CB  . LYS A  1  145 ? 28.807   3.559   23.139  1.00 90.55 145 A  1 
ATOM   1198 C  CG  . LYS A  1  145 ? 27.936   3.399   24.386  1.00 85.08 145 A  1 
ATOM   1199 C  CD  . LYS A  1  145 ? 28.539   4.116   25.600  1.00 80.41 145 A  1 
ATOM   1200 C  CE  . LYS A  1  145 ? 27.469   4.043   26.687  1.00 72.04 145 A  1 
ATOM   1201 N  NZ  . LYS A  1  145 ? 27.774   4.909   27.840  1.00 63.48 145 A  1 
ATOM   1202 N  N   . THR A  1  146 ? 26.773   4.769   21.068  1.00 92.25 146 A  1 
ATOM   1203 C  CA  . THR A  1  146 ? 25.555   5.502   20.717  1.00 92.40 146 A  1 
ATOM   1204 C  C   . THR A  1  146 ? 24.761   4.750   19.649  1.00 93.71 146 A  1 
ATOM   1205 O  O   . THR A  1  146 ? 23.573   4.505   19.833  1.00 93.01 146 A  1 
ATOM   1206 C  CB  . THR A  1  146 ? 25.883   6.923   20.233  1.00 90.43 146 A  1 
ATOM   1207 O  OG1 . THR A  1  146 ? 26.847   7.519   21.073  1.00 78.90 146 A  1 
ATOM   1208 C  CG2 . THR A  1  146 ? 24.660   7.831   20.243  1.00 77.99 146 A  1 
ATOM   1209 N  N   . ILE A  1  147 ? 25.427   4.265   18.614  1.00 93.39 147 A  1 
ATOM   1210 C  CA  . ILE A  1  147 ? 24.807   3.454   17.553  1.00 94.01 147 A  1 
ATOM   1211 C  C   . ILE A  1  147 ? 24.116   2.217   18.140  1.00 94.81 147 A  1 
ATOM   1212 O  O   . ILE A  1  147 ? 22.962   1.927   17.823  1.00 94.51 147 A  1 
ATOM   1213 C  CB  . ILE A  1  147 ? 25.866   3.041   16.511  1.00 93.36 147 A  1 
ATOM   1214 C  CG1 . ILE A  1  147 ? 26.477   4.262   15.791  1.00 89.12 147 A  1 
ATOM   1215 C  CG2 . ILE A  1  147 ? 25.263   2.079   15.466  1.00 89.22 147 A  1 
ATOM   1216 C  CD1 . ILE A  1  147 ? 27.790   3.945   15.066  1.00 85.79 147 A  1 
ATOM   1217 N  N   . GLN A  1  148 ? 24.803   1.478   19.019  1.00 94.26 148 A  1 
ATOM   1218 C  CA  . GLN A  1  148 ? 24.242   0.283   19.642  1.00 94.50 148 A  1 
ATOM   1219 C  C   . GLN A  1  148 ? 23.060   0.606   20.556  1.00 95.76 148 A  1 
ATOM   1220 O  O   . GLN A  1  148 ? 22.073   -0.132  20.557  1.00 95.13 148 A  1 
ATOM   1221 C  CB  . GLN A  1  148 ? 25.313   -0.455  20.447  1.00 92.93 148 A  1 
ATOM   1222 C  CG  . GLN A  1  148 ? 26.262   -1.256  19.547  1.00 85.63 148 A  1 
ATOM   1223 C  CD  . GLN A  1  148 ? 27.231   -2.126  20.348  1.00 76.95 148 A  1 
ATOM   1224 O  OE1 . GLN A  1  148 ? 27.304   -2.131  21.564  1.00 69.17 148 A  1 
ATOM   1225 N  NE2 . GLN A  1  148 ? 28.018   -2.931  19.681  1.00 64.99 148 A  1 
ATOM   1226 N  N   . GLU A  1  149 ? 23.136   1.680   21.335  1.00 94.62 149 A  1 
ATOM   1227 C  CA  . GLU A  1  149 ? 22.051   2.092   22.220  1.00 94.81 149 A  1 
ATOM   1228 C  C   . GLU A  1  149 ? 20.807   2.488   21.427  1.00 95.97 149 A  1 
ATOM   1229 O  O   . GLU A  1  149 ? 19.710   2.006   21.728  1.00 95.65 149 A  1 
ATOM   1230 C  CB  . GLU A  1  149 ? 22.524   3.214   23.163  1.00 93.73 149 A  1 
ATOM   1231 C  CG  . GLU A  1  149 ? 23.385   2.666   24.322  1.00 85.24 149 A  1 
ATOM   1232 C  CD  . GLU A  1  149 ? 23.962   3.738   25.270  1.00 80.70 149 A  1 
ATOM   1233 O  OE1 . GLU A  1  149 ? 24.601   3.339   26.280  1.00 75.18 149 A  1 
ATOM   1234 O  OE2 . GLU A  1  149 ? 23.810   4.943   25.022  1.00 76.54 149 A  1 
ATOM   1235 N  N   . ASP A  1  150 ? 20.967   3.255   20.365  1.00 96.45 150 A  1 
ATOM   1236 C  CA  . ASP A  1  150 ? 19.844   3.757   19.576  1.00 96.79 150 A  1 
ATOM   1237 C  C   . ASP A  1  150 ? 19.180   2.664   18.744  1.00 97.39 150 A  1 
ATOM   1238 O  O   . ASP A  1  150 ? 17.951   2.501   18.776  1.00 97.01 150 A  1 
ATOM   1239 C  CB  . ASP A  1  150 ? 20.313   4.932   18.704  1.00 96.10 150 A  1 
ATOM   1240 C  CG  . ASP A  1  150 ? 20.636   6.148   19.567  1.00 94.78 150 A  1 
ATOM   1241 O  OD1 . ASP A  1  150 ? 20.119   6.211   20.705  1.00 91.64 150 A  1 
ATOM   1242 O  OD2 . ASP A  1  150 ? 21.389   7.032   19.108  1.00 91.56 150 A  1 
ATOM   1243 N  N   . LEU A  1  151 ? 19.975   1.815   18.101  1.00 97.06 151 A  1 
ATOM   1244 C  CA  . LEU A  1  151 ? 19.425   0.666   17.383  1.00 97.48 151 A  1 
ATOM   1245 C  C   . LEU A  1  151 ? 18.763   -0.347  18.336  1.00 97.72 151 A  1 
ATOM   1246 O  O   . LEU A  1  151 ? 17.739   -0.948  18.006  1.00 97.39 151 A  1 
ATOM   1247 C  CB  . LEU A  1  151 ? 20.557   0.047   16.543  1.00 97.13 151 A  1 
ATOM   1248 C  CG  . LEU A  1  151 ? 20.041   -0.914  15.459  1.00 94.57 151 A  1 
ATOM   1249 C  CD1 . LEU A  1  151 ? 19.302   -0.177  14.346  1.00 92.87 151 A  1 
ATOM   1250 C  CD2 . LEU A  1  151 ? 21.216   -1.653  14.824  1.00 92.37 151 A  1 
ATOM   1251 N  N   . SER A  1  152 ? 19.288   -0.516  19.529  1.00 97.49 152 A  1 
ATOM   1252 C  CA  . SER A  1  152 ? 18.673   -1.347  20.562  1.00 97.53 152 A  1 
ATOM   1253 C  C   . SER A  1  152 ? 17.361   -0.763  21.070  1.00 97.72 152 A  1 
ATOM   1254 O  O   . SER A  1  152 ? 16.422   -1.522  21.315  1.00 97.16 152 A  1 
ATOM   1255 C  CB  . SER A  1  152 ? 19.607   -1.570  21.754  1.00 96.78 152 A  1 
ATOM   1256 O  OG  . SER A  1  152 ? 20.748   -2.299  21.357  1.00 82.71 152 A  1 
ATOM   1257 N  N   . ARG A  1  153 ? 17.234   0.556   21.193  1.00 97.22 153 A  1 
ATOM   1258 C  CA  . ARG A  1  153 ? 15.966   1.212   21.535  1.00 96.82 153 A  1 
ATOM   1259 C  C   . ARG A  1  153 ? 14.907   0.962   20.470  1.00 97.48 153 A  1 
ATOM   1260 O  O   . ARG A  1  153 ? 13.804   0.523   20.815  1.00 96.95 153 A  1 
ATOM   1261 C  CB  . ARG A  1  153 ? 16.167   2.715   21.743  1.00 95.64 153 A  1 
ATOM   1262 C  CG  . ARG A  1  153 ? 16.772   3.028   23.124  1.00 85.94 153 A  1 
ATOM   1263 C  CD  . ARG A  1  153 ? 17.071   4.521   23.205  1.00 81.94 153 A  1 
ATOM   1264 N  NE  . ARG A  1  153 ? 17.622   4.896   24.521  1.00 73.57 153 A  1 
ATOM   1265 C  CZ  . ARG A  1  153 ? 18.160   6.074   24.812  1.00 67.06 153 A  1 
ATOM   1266 N  NH1 . ARG A  1  153 ? 18.227   7.031   23.932  1.00 59.63 153 A  1 
ATOM   1267 N  NH2 . ARG A  1  153 ? 18.643   6.308   25.993  1.00 58.81 153 A  1 
ATOM   1268 N  N   . ILE A  1  154 ? 15.261   1.134   19.211  1.00 97.96 154 A  1 
ATOM   1269 C  CA  . ILE A  1  154 ? 14.344   0.864   18.095  1.00 98.14 154 A  1 
ATOM   1270 C  C   . ILE A  1  154 ? 13.865   -0.592  18.127  1.00 98.35 154 A  1 
ATOM   1271 O  O   . ILE A  1  154 ? 12.670   -0.857  18.128  1.00 98.15 154 A  1 
ATOM   1272 C  CB  . ILE A  1  154 ? 15.010   1.218   16.748  1.00 97.93 154 A  1 
ATOM   1273 C  CG1 . ILE A  1  154 ? 15.232   2.746   16.656  1.00 96.90 154 A  1 
ATOM   1274 C  CG2 . ILE A  1  154 ? 14.157   0.729   15.561  1.00 97.28 154 A  1 
ATOM   1275 C  CD1 . ILE A  1  154 ? 16.122   3.174   15.488  1.00 94.69 154 A  1 
ATOM   1276 N  N   . THR A  1  155 ? 14.793   -1.544  18.205  1.00 98.26 155 A  1 
ATOM   1277 C  CA  . THR A  1  155 ? 14.437   -2.972  18.211  1.00 98.19 155 A  1 
ATOM   1278 C  C   . THR A  1  155 ? 13.649   -3.379  19.455  1.00 98.16 155 A  1 
ATOM   1279 O  O   . THR A  1  155 ? 12.763   -4.235  19.367  1.00 97.62 155 A  1 
ATOM   1280 C  CB  . THR A  1  155 ? 15.661   -3.877  18.051  1.00 97.59 155 A  1 
ATOM   1281 O  OG1 . THR A  1  155 ? 16.622   -3.623  19.029  1.00 91.86 155 A  1 
ATOM   1282 C  CG2 . THR A  1  155 ? 16.322   -3.724  16.685  1.00 92.53 155 A  1 
ATOM   1283 N  N   . THR A  1  156 ? 13.907   -2.771  20.590  1.00 98.00 156 A  1 
ATOM   1284 C  CA  . THR A  1  156 ? 13.159   -3.011  21.831  1.00 97.81 156 A  1 
ATOM   1285 C  C   . THR A  1  156 ? 11.738   -2.460  21.743  1.00 97.97 156 A  1 
ATOM   1286 O  O   . THR A  1  156 ? 10.797   -3.187  22.049  1.00 97.58 156 A  1 
ATOM   1287 C  CB  . THR A  1  156 ? 13.889   -2.419  23.044  1.00 97.29 156 A  1 
ATOM   1288 O  OG1 . THR A  1  156 ? 15.153   -3.021  23.161  1.00 90.52 156 A  1 
ATOM   1289 C  CG2 . THR A  1  156 ? 13.151   -2.681  24.357  1.00 89.54 156 A  1 
ATOM   1290 N  N   . ASN A  1  157 ? 11.564   -1.245  21.240  1.00 98.00 157 A  1 
ATOM   1291 C  CA  . ASN A  1  157 ? 10.246   -0.667  21.003  1.00 97.96 157 A  1 
ATOM   1292 C  C   . ASN A  1  157 ? 9.420    -1.526  20.051  1.00 98.23 157 A  1 
ATOM   1293 O  O   . ASN A  1  157 ? 8.287    -1.885  20.368  1.00 97.69 157 A  1 
ATOM   1294 C  CB  . ASN A  1  157 ? 10.400   0.772   20.475  1.00 97.43 157 A  1 
ATOM   1295 C  CG  . ASN A  1  157 ? 10.720   1.771   21.575  1.00 95.13 157 A  1 
ATOM   1296 O  OD1 . ASN A  1  157 ? 10.537   1.520   22.745  1.00 84.34 157 A  1 
ATOM   1297 N  ND2 . ASN A  1  157 ? 11.191   2.948   21.219  1.00 82.64 157 A  1 
ATOM   1298 N  N   . LEU A  1  158 ? 10.010   -1.971  18.946  1.00 98.37 158 A  1 
ATOM   1299 C  CA  . LEU A  1  158 ? 9.325    -2.834  17.990  1.00 98.41 158 A  1 
ATOM   1300 C  C   . LEU A  1  158 ? 8.952    -4.200  18.579  1.00 98.30 158 A  1 
ATOM   1301 O  O   . LEU A  1  158 ? 7.852    -4.684  18.325  1.00 97.83 158 A  1 
ATOM   1302 C  CB  . LEU A  1  158 ? 10.182   -3.005  16.737  1.00 98.27 158 A  1 
ATOM   1303 C  CG  . LEU A  1  158 ? 10.349   -1.719  15.906  1.00 97.48 158 A  1 
ATOM   1304 C  CD1 . LEU A  1  158 ? 11.265   -2.025  14.726  1.00 96.83 158 A  1 
ATOM   1305 C  CD2 . LEU A  1  158 ? 9.021    -1.184  15.367  1.00 96.50 158 A  1 
ATOM   1306 N  N   . LYS A  1  159 ? 9.810    -4.809  19.406  1.00 98.10 159 A  1 
ATOM   1307 C  CA  . LYS A  1  159 ? 9.479    -6.067  20.101  1.00 97.93 159 A  1 
ATOM   1308 C  C   . LYS A  1  159 ? 8.310    -5.907  21.060  1.00 97.92 159 A  1 
ATOM   1309 O  O   . LYS A  1  159 ? 7.482    -6.814  21.161  1.00 97.28 159 A  1 
ATOM   1310 C  CB  . LYS A  1  159 ? 10.699   -6.606  20.858  1.00 97.26 159 A  1 
ATOM   1311 C  CG  . LYS A  1  159 ? 11.623   -7.395  19.935  1.00 86.92 159 A  1 
ATOM   1312 C  CD  . LYS A  1  159 ? 12.910   -7.807  20.658  1.00 81.53 159 A  1 
ATOM   1313 C  CE  . LYS A  1  159 ? 13.812   -8.559  19.675  1.00 74.71 159 A  1 
ATOM   1314 N  NZ  . LYS A  1  159 ? 15.175   -8.764  20.204  1.00 64.88 159 A  1 
ATOM   1315 N  N   . ASN A  1  160 ? 8.207    -4.774  21.734  1.00 98.04 160 A  1 
ATOM   1316 C  CA  . ASN A  1  160 ? 7.133    -4.499  22.672  1.00 97.94 160 A  1 
ATOM   1317 C  C   . ASN A  1  160 ? 5.809    -4.202  21.961  1.00 97.90 160 A  1 
ATOM   1318 O  O   . ASN A  1  160 ? 4.761    -4.720  22.348  1.00 97.24 160 A  1 
ATOM   1319 C  CB  . ASN A  1  160 ? 7.556    -3.334  23.575  1.00 97.54 160 A  1 
ATOM   1320 C  CG  . ASN A  1  160 ? 8.674    -3.706  24.539  1.00 92.43 160 A  1 
ATOM   1321 O  OD1 . ASN A  1  160 ? 8.956    -4.860  24.813  1.00 83.84 160 A  1 
ATOM   1322 N  ND2 . ASN A  1  160 ? 9.330    -2.718  25.117  1.00 81.83 160 A  1 
ATOM   1323 N  N   . LEU A  1  161 ? 5.849    -3.403  20.902  1.00 98.23 161 A  1 
ATOM   1324 C  CA  . LEU A  1  161 ? 4.664    -3.029  20.125  1.00 98.13 161 A  1 
ATOM   1325 C  C   . LEU A  1  161 ? 4.132    -4.195  19.288  1.00 98.01 161 A  1 
ATOM   1326 O  O   . LEU A  1  161 ? 2.928    -4.453  19.269  1.00 97.13 161 A  1 
ATOM   1327 C  CB  . LEU A  1  161 ? 5.019    -1.826  19.234  1.00 97.91 161 A  1 
ATOM   1328 C  CG  . LEU A  1  161 ? 5.288    -0.519  20.001  1.00 96.77 161 A  1 
ATOM   1329 C  CD1 . LEU A  1  161 ? 5.839    0.525   19.031  1.00 94.88 161 A  1 
ATOM   1330 C  CD2 . LEU A  1  161 ? 4.017    0.034   20.644  1.00 94.41 161 A  1 
ATOM   1331 N  N   . TYR A  1  162 ? 5.030    -4.923  18.629  1.00 98.35 162 A  1 
ATOM   1332 C  CA  . TYR A  1  162 ? 4.743    -5.931  17.624  1.00 98.32 162 A  1 
ATOM   1333 C  C   . TYR A  1  162 ? 5.458    -7.259  17.910  1.00 98.13 162 A  1 
ATOM   1334 O  O   . TYR A  1  162 ? 6.343    -7.687  17.162  1.00 97.06 162 A  1 
ATOM   1335 C  CB  . TYR A  1  162 ? 5.114    -5.381  16.246  1.00 98.15 162 A  1 
ATOM   1336 C  CG  . TYR A  1  162 ? 4.409    -4.097  15.896  1.00 98.36 162 A  1 
ATOM   1337 C  CD1 . TYR A  1  162 ? 3.048    -4.100  15.558  1.00 97.68 162 A  1 
ATOM   1338 C  CD2 . TYR A  1  162 ? 5.126    -2.886  15.882  1.00 97.71 162 A  1 
ATOM   1339 C  CE1 . TYR A  1  162 ? 2.403    -2.918  15.179  1.00 97.55 162 A  1 
ATOM   1340 C  CE2 . TYR A  1  162 ? 4.493    -1.693  15.502  1.00 97.52 162 A  1 
ATOM   1341 C  CZ  . TYR A  1  162 ? 3.134    -1.715  15.138  1.00 98.16 162 A  1 
ATOM   1342 O  OH  . TYR A  1  162 ? 2.520    -0.569  14.728  1.00 97.70 162 A  1 
ATOM   1343 N  N   . PRO A  1  163 ? 5.086    -7.945  18.999  1.00 97.70 163 A  1 
ATOM   1344 C  CA  . PRO A  1  163 ? 5.702    -9.213  19.329  1.00 96.86 163 A  1 
ATOM   1345 C  C   . PRO A  1  163 ? 5.493    -10.221 18.198  1.00 95.18 163 A  1 
ATOM   1346 O  O   . PRO A  1  163 ? 4.384    -10.418 17.705  1.00 88.75 163 A  1 
ATOM   1347 C  CB  . PRO A  1  163 ? 5.059    -9.643  20.643  1.00 96.13 163 A  1 
ATOM   1348 C  CG  . PRO A  1  163 ? 3.719    -8.910  20.657  1.00 95.00 163 A  1 
ATOM   1349 C  CD  . PRO A  1  163 ? 4.027    -7.610  19.922  1.00 97.45 163 A  1 
ATOM   1350 N  N   . LYS A  1  164 ? 6.569    -10.908 17.824  1.00 96.41 164 A  1 
ATOM   1351 C  CA  . LYS A  1  164 ? 6.626    -11.914 16.751  1.00 95.68 164 A  1 
ATOM   1352 C  C   . LYS A  1  164 ? 6.415    -11.387 15.325  1.00 96.37 164 A  1 
ATOM   1353 O  O   . LYS A  1  164 ? 6.371    -12.202 14.406  1.00 94.23 164 A  1 
ATOM   1354 C  CB  . LYS A  1  164 ? 5.693    -13.108 17.029  1.00 93.86 164 A  1 
ATOM   1355 C  CG  . LYS A  1  164 ? 5.849    -13.715 18.426  1.00 87.59 164 A  1 
ATOM   1356 C  CD  . LYS A  1  164 ? 4.911    -14.923 18.545  1.00 76.05 164 A  1 
ATOM   1357 C  CE  . LYS A  1  164 ? 5.079    -15.573 19.910  1.00 65.90 164 A  1 
ATOM   1358 N  NZ  . LYS A  1  164 ? 4.218    -16.773 20.047  1.00 56.00 164 A  1 
ATOM   1359 N  N   . VAL A  1  165 ? 6.307    -10.092 15.114  1.00 97.82 165 A  1 
ATOM   1360 C  CA  . VAL A  1  165 ? 6.314    -9.527  13.754  1.00 98.28 165 A  1 
ATOM   1361 C  C   . VAL A  1  165 ? 7.763    -9.482  13.253  1.00 98.43 165 A  1 
ATOM   1362 O  O   . VAL A  1  165 ? 8.619    -8.964  13.965  1.00 98.14 165 A  1 
ATOM   1363 C  CB  . VAL A  1  165 ? 5.653    -8.146  13.714  1.00 98.13 165 A  1 
ATOM   1364 C  CG1 . VAL A  1  165 ? 5.669    -7.549  12.306  1.00 96.89 165 A  1 
ATOM   1365 C  CG2 . VAL A  1  165 ? 4.186    -8.250  14.142  1.00 96.77 165 A  1 
ATOM   1366 N  N   . PRO A  1  166 ? 8.049    -10.028 12.055  1.00 98.69 166 A  1 
ATOM   1367 C  CA  . PRO A  1  166 ? 9.394    -9.948  11.488  1.00 98.60 166 A  1 
ATOM   1368 C  C   . PRO A  1  166 ? 9.851    -8.502  11.316  1.00 98.78 166 A  1 
ATOM   1369 O  O   . PRO A  1  166 ? 9.075    -7.635  10.916  1.00 98.48 166 A  1 
ATOM   1370 C  CB  . PRO A  1  166 ? 9.322    -10.685 10.152  1.00 98.29 166 A  1 
ATOM   1371 C  CG  . PRO A  1  166 ? 8.136    -11.626 10.322  1.00 97.23 166 A  1 
ATOM   1372 C  CD  . PRO A  1  166 ? 7.193    -10.837 11.221  1.00 98.33 166 A  1 
ATOM   1373 N  N   . PHE A  1  167 ? 11.120   -8.259  11.585  1.00 98.73 167 A  1 
ATOM   1374 C  CA  . PHE A  1  167 ? 11.761   -6.966  11.396  1.00 98.70 167 A  1 
ATOM   1375 C  C   . PHE A  1  167 ? 12.945   -7.108  10.447  1.00 98.81 167 A  1 
ATOM   1376 O  O   . PHE A  1  167 ? 13.732   -8.044  10.577  1.00 98.59 167 A  1 
ATOM   1377 C  CB  . PHE A  1  167 ? 12.187   -6.407  12.757  1.00 98.68 167 A  1 
ATOM   1378 C  CG  . PHE A  1  167 ? 13.042   -5.168  12.661  1.00 98.68 167 A  1 
ATOM   1379 C  CD1 . PHE A  1  167 ? 14.408   -5.212  13.009  1.00 98.08 167 A  1 
ATOM   1380 C  CD2 . PHE A  1  167 ? 12.491   -3.953  12.219  1.00 98.15 167 A  1 
ATOM   1381 C  CE1 . PHE A  1  167 ? 15.200   -4.057  12.942  1.00 97.78 167 A  1 
ATOM   1382 C  CE2 . PHE A  1  167 ? 13.274   -2.800  12.138  1.00 97.69 167 A  1 
ATOM   1383 C  CZ  . PHE A  1  167 ? 14.632   -2.845  12.509  1.00 98.00 167 A  1 
ATOM   1384 N  N   . ILE A  1  168 ? 13.049   -6.186  9.498   1.00 98.86 168 A  1 
ATOM   1385 C  CA  . ILE A  1  168 ? 14.106   -6.133  8.503   1.00 98.84 168 A  1 
ATOM   1386 C  C   . ILE A  1  168 ? 14.840   -4.805  8.668   1.00 98.85 168 A  1 
ATOM   1387 O  O   . ILE A  1  168 ? 14.233   -3.744  8.553   1.00 98.70 168 A  1 
ATOM   1388 C  CB  . ILE A  1  168 ? 13.525   -6.283  7.081   1.00 98.75 168 A  1 
ATOM   1389 C  CG1 . ILE A  1  168 ? 12.707   -7.588  6.942   1.00 97.82 168 A  1 
ATOM   1390 C  CG2 . ILE A  1  168 ? 14.660   -6.236  6.032   1.00 98.15 168 A  1 
ATOM   1391 C  CD1 . ILE A  1  168 ? 11.923   -7.681  5.627   1.00 94.74 168 A  1 
ATOM   1392 N  N   . LEU A  1  169 ? 16.136   -4.887  8.908   1.00 98.80 169 A  1 
ATOM   1393 C  CA  . LEU A  1  169 ? 17.018   -3.726  8.926   1.00 98.85 169 A  1 
ATOM   1394 C  C   . LEU A  1  169 ? 17.672   -3.566  7.559   1.00 98.86 169 A  1 
ATOM   1395 O  O   . LEU A  1  169 ? 18.229   -4.523  7.018   1.00 98.69 169 A  1 
ATOM   1396 C  CB  . LEU A  1  169 ? 18.058   -3.908  10.044  1.00 98.61 169 A  1 
ATOM   1397 C  CG  . LEU A  1  169 ? 19.115   -2.791  10.109  1.00 97.96 169 A  1 
ATOM   1398 C  CD1 . LEU A  1  169 ? 18.507   -1.435  10.483  1.00 96.56 169 A  1 
ATOM   1399 C  CD2 . LEU A  1  169 ? 20.156   -3.135  11.171  1.00 96.30 169 A  1 
ATOM   1400 N  N   . ASN A  1  170 ? 17.656   -2.356  7.013   1.00 98.87 170 A  1 
ATOM   1401 C  CA  . ASN A  1  170 ? 18.527   -1.967  5.915   1.00 98.85 170 A  1 
ATOM   1402 C  C   . ASN A  1  170 ? 19.585   -1.005  6.456   1.00 98.88 170 A  1 
ATOM   1403 O  O   . ASN A  1  170 ? 19.223   0.054   6.952   1.00 98.25 170 A  1 
ATOM   1404 C  CB  . ASN A  1  170 ? 17.687   -1.371  4.783   1.00 98.75 170 A  1 
ATOM   1405 C  CG  . ASN A  1  170 ? 18.507   -1.156  3.529   1.00 98.57 170 A  1 
ATOM   1406 O  OD1 . ASN A  1  170 ? 18.558   -0.107  2.936   1.00 86.97 170 A  1 
ATOM   1407 N  ND2 . ASN A  1  170 ? 19.183   -2.191  3.059   1.00 86.53 170 A  1 
ATOM   1408 N  N   . LEU A  1  171 ? 20.846   -1.389  6.404   1.00 98.63 171 A  1 
ATOM   1409 C  CA  . LEU A  1  171 ? 21.917   -0.598  7.021   1.00 98.54 171 A  1 
ATOM   1410 C  C   . LEU A  1  171 ? 22.030   0.787   6.387   1.00 98.47 171 A  1 
ATOM   1411 O  O   . LEU A  1  171 ? 22.240   0.904   5.174   1.00 97.78 171 A  1 
ATOM   1412 C  CB  . LEU A  1  171 ? 23.258   -1.329  6.914   1.00 97.97 171 A  1 
ATOM   1413 C  CG  . LEU A  1  171 ? 23.456   -2.455  7.944   1.00 95.90 171 A  1 
ATOM   1414 C  CD1 . LEU A  1  171 ? 24.727   -3.231  7.598   1.00 95.24 171 A  1 
ATOM   1415 C  CD2 . LEU A  1  171 ? 23.620   -1.910  9.364   1.00 95.20 171 A  1 
ATOM   1416 N  N   . GLY A  1  172 ? 21.965   1.811   7.216   1.00 98.30 172 A  1 
ATOM   1417 C  CA  . GLY A  1  172 ? 22.291   3.182   6.886   1.00 98.36 172 A  1 
ATOM   1418 C  C   . GLY A  1  172 ? 23.765   3.499   7.086   1.00 98.12 172 A  1 
ATOM   1419 O  O   . GLY A  1  172 ? 24.554   2.667   7.537   1.00 97.55 172 A  1 
ATOM   1420 N  N   . ASN A  1  173 ? 24.163   4.709   6.727   1.00 97.01 173 A  1 
ATOM   1421 C  CA  . ASN A  1  173 ? 25.524   5.172   6.964   1.00 96.50 173 A  1 
ATOM   1422 C  C   . ASN A  1  173 ? 25.793   5.459   8.443   1.00 96.52 173 A  1 
ATOM   1423 O  O   . ASN A  1  173 ? 26.943   5.370   8.871   1.00 95.79 173 A  1 
ATOM   1424 C  CB  . ASN A  1  173 ? 25.846   6.382   6.078   1.00 96.05 173 A  1 
ATOM   1425 C  CG  . ASN A  1  173 ? 24.876   7.536   6.257   1.00 95.51 173 A  1 
ATOM   1426 O  OD1 . ASN A  1  173 ? 23.953   7.704   5.483   1.00 93.17 173 A  1 
ATOM   1427 N  ND2 . ASN A  1  173 ? 25.059   8.370   7.253   1.00 92.35 173 A  1 
ATOM   1428 N  N   . ALA A  1  174 ? 24.753   5.789   9.203   1.00 97.00 174 A  1 
ATOM   1429 C  CA  . ALA A  1  174 ? 24.857   6.111   10.616  1.00 96.89 174 A  1 
ATOM   1430 C  C   . ALA A  1  174 ? 25.042   4.877   11.505  1.00 96.50 174 A  1 
ATOM   1431 O  O   . ALA A  1  174 ? 25.504   5.008   12.638  1.00 95.10 174 A  1 
ATOM   1432 C  CB  . ALA A  1  174 ? 23.635   6.933   11.019  1.00 96.49 174 A  1 
ATOM   1433 N  N   . GLU A  1  175 ? 24.783   3.670   11.003  1.00 96.98 175 A  1 
ATOM   1434 C  CA  . GLU A  1  175 ? 25.079   2.420   11.713  1.00 96.86 175 A  1 
ATOM   1435 C  C   . GLU A  1  175 ? 26.576   2.065   11.736  1.00 96.60 175 A  1 
ATOM   1436 O  O   . GLU A  1  175 ? 26.971   1.114   12.416  1.00 95.21 175 A  1 
ATOM   1437 C  CB  . GLU A  1  175 ? 24.270   1.260   11.114  1.00 96.86 175 A  1 
ATOM   1438 C  CG  . GLU A  1  175 ? 22.815   1.197   11.623  1.00 95.87 175 A  1 
ATOM   1439 C  CD  . GLU A  1  175 ? 21.920   2.332   11.114  1.00 96.90 175 A  1 
ATOM   1440 O  OE1 . GLU A  1  175 ? 21.232   2.955   11.943  1.00 93.96 175 A  1 
ATOM   1441 O  OE2 . GLU A  1  175 ? 21.898   2.560   9.892   1.00 95.34 175 A  1 
ATOM   1442 N  N   . TYR A  1  176 ? 27.408   2.810   11.008  1.00 96.52 176 A  1 
ATOM   1443 C  CA  . TYR A  1  176 ? 28.848   2.575   10.942  1.00 96.59 176 A  1 
ATOM   1444 C  C   . TYR A  1  176 ? 29.620   3.547   11.832  1.00 95.79 176 A  1 
ATOM   1445 O  O   . TYR A  1  176 ? 29.344   4.745   11.848  1.00 93.74 176 A  1 
ATOM   1446 C  CB  . TYR A  1  176 ? 29.344   2.684   9.496   1.00 96.87 176 A  1 
ATOM   1447 C  CG  . TYR A  1  176 ? 28.820   1.634   8.546   1.00 97.38 176 A  1 
ATOM   1448 C  CD1 . TYR A  1  176 ? 29.631   0.555   8.145   1.00 96.25 176 A  1 
ATOM   1449 C  CD2 . TYR A  1  176 ? 27.514   1.740   8.025   1.00 96.44 176 A  1 
ATOM   1450 C  CE1 . TYR A  1  176 ? 29.153   -0.409  7.251   1.00 96.34 176 A  1 
ATOM   1451 C  CE2 . TYR A  1  176 ? 27.018   0.773   7.136   1.00 96.35 176 A  1 
ATOM   1452 C  CZ  . TYR A  1  176 ? 27.842   -0.303  6.744   1.00 97.02 176 A  1 
ATOM   1453 O  OH  . TYR A  1  176 ? 27.355   -1.240  5.877   1.00 96.35 176 A  1 
ATOM   1454 N  N   . ASP A  1  177 ? 30.657   3.045   12.489  1.00 94.06 177 A  1 
ATOM   1455 C  CA  . ASP A  1  177 ? 31.647   3.865   13.182  1.00 93.10 177 A  1 
ATOM   1456 C  C   . ASP A  1  177 ? 33.027   3.685   12.535  1.00 92.43 177 A  1 
ATOM   1457 O  O   . ASP A  1  177 ? 33.594   2.590   12.565  1.00 89.17 177 A  1 
ATOM   1458 C  CB  . ASP A  1  177 ? 31.653   3.528   14.679  1.00 91.39 177 A  1 
ATOM   1459 C  CG  . ASP A  1  177 ? 32.563   4.422   15.515  1.00 90.20 177 A  1 
ATOM   1460 O  OD1 . ASP A  1  177 ? 33.033   5.467   15.004  1.00 86.68 177 A  1 
ATOM   1461 O  OD2 . ASP A  1  177 ? 32.815   4.068   16.685  1.00 85.78 177 A  1 
ATOM   1462 N  N   . PRO A  1  178 ? 33.605   4.713   11.899  1.00 92.33 178 A  1 
ATOM   1463 C  CA  . PRO A  1  178 ? 33.032   6.042   11.696  1.00 92.32 178 A  1 
ATOM   1464 C  C   . PRO A  1  178 ? 31.853   6.034   10.710  1.00 93.32 178 A  1 
ATOM   1465 O  O   . PRO A  1  178 ? 31.649   5.064   9.981   1.00 92.39 178 A  1 
ATOM   1466 C  CB  . PRO A  1  178 ? 34.197   6.890   11.186  1.00 90.27 178 A  1 
ATOM   1467 C  CG  . PRO A  1  178 ? 35.034   5.880   10.405  1.00 87.68 178 A  1 
ATOM   1468 C  CD  . PRO A  1  178 ? 34.892   4.611   11.237  1.00 90.33 178 A  1 
ATOM   1469 N  N   . ASN A  1  179 ? 31.121   7.135   10.650  1.00 94.13 179 A  1 
ATOM   1470 C  CA  . ASN A  1  179 ? 30.020   7.316   9.704   1.00 94.55 179 A  1 
ATOM   1471 C  C   . ASN A  1  179 ? 30.456   6.965   8.270   1.00 94.67 179 A  1 
ATOM   1472 O  O   . ASN A  1  179 ? 31.531   7.366   7.833   1.00 93.59 179 A  1 
ATOM   1473 C  CB  . ASN A  1  179 ? 29.513   8.763   9.824   1.00 94.12 179 A  1 
ATOM   1474 C  CG  . ASN A  1  179 ? 28.248   9.037   9.020   1.00 93.85 179 A  1 
ATOM   1475 O  OD1 . ASN A  1  179 ? 27.578   8.157   8.519   1.00 91.12 179 A  1 
ATOM   1476 N  ND2 . ASN A  1  179 ? 27.887   10.286  8.871   1.00 90.62 179 A  1 
ATOM   1477 N  N   . TYR A  1  180 ? 29.596   6.234   7.544   1.00 95.08 180 A  1 
ATOM   1478 C  CA  . TYR A  1  180 ? 29.858   5.558   6.259   1.00 95.25 180 A  1 
ATOM   1479 C  C   . TYR A  1  180 ? 30.840   4.374   6.335   1.00 95.69 180 A  1 
ATOM   1480 O  O   . TYR A  1  180 ? 30.951   3.632   5.350   1.00 94.58 180 A  1 
ATOM   1481 C  CB  . TYR A  1  180 ? 30.263   6.543   5.146   1.00 94.74 180 A  1 
ATOM   1482 C  CG  . TYR A  1  180 ? 29.234   7.588   4.805   1.00 94.30 180 A  1 
ATOM   1483 C  CD1 . TYR A  1  180 ? 28.385   7.398   3.694   1.00 93.17 180 A  1 
ATOM   1484 C  CD2 . TYR A  1  180 ? 29.102   8.755   5.576   1.00 93.31 180 A  1 
ATOM   1485 C  CE1 . TYR A  1  180 ? 27.419   8.352   3.358   1.00 92.77 180 A  1 
ATOM   1486 C  CE2 . TYR A  1  180 ? 28.131   9.721   5.257   1.00 92.63 180 A  1 
ATOM   1487 C  CZ  . TYR A  1  180 ? 27.291   9.505   4.146   1.00 92.75 180 A  1 
ATOM   1488 O  OH  . TYR A  1  180 ? 26.335   10.444  3.836   1.00 91.10 180 A  1 
ATOM   1489 N  N   . GLY A  1  181 ? 31.509   4.159   7.458   1.00 95.36 181 A  1 
ATOM   1490 C  CA  . GLY A  1  181 ? 32.414   3.038   7.643   1.00 95.17 181 A  1 
ATOM   1491 C  C   . GLY A  1  181 ? 33.644   3.047   6.736   1.00 95.17 181 A  1 
ATOM   1492 O  O   . GLY A  1  181 ? 34.064   4.069   6.193   1.00 91.91 181 A  1 
ATOM   1493 N  N   . GLY A  1  182 ? 34.223   1.869   6.594   1.00 95.04 182 A  1 
ATOM   1494 C  CA  . GLY A  1  182 ? 35.386   1.642   5.760   1.00 95.29 182 A  1 
ATOM   1495 C  C   . GLY A  1  182 ? 35.746   0.162   5.755   1.00 95.77 182 A  1 
ATOM   1496 O  O   . GLY A  1  182 ? 35.430   -0.569  6.690   1.00 93.01 182 A  1 
ATOM   1497 N  N   . TYR A  1  183 ? 36.447   -0.264  4.714   1.00 92.78 183 A  1 
ATOM   1498 C  CA  . TYR A  1  183 ? 36.753   -1.685  4.500   1.00 92.20 183 A  1 
ATOM   1499 C  C   . TYR A  1  183 ? 37.406   -2.385  5.706   1.00 92.27 183 A  1 
ATOM   1500 O  O   . TYR A  1  183 ? 37.183   -3.576  5.931   1.00 87.82 183 A  1 
ATOM   1501 C  CB  . TYR A  1  183 ? 37.659   -1.778  3.262   1.00 90.07 183 A  1 
ATOM   1502 C  CG  . TYR A  1  183 ? 37.772   -3.173  2.707   1.00 85.26 183 A  1 
ATOM   1503 C  CD1 . TYR A  1  183 ? 38.834   -4.012  3.077   1.00 78.41 183 A  1 
ATOM   1504 C  CD2 . TYR A  1  183 ? 36.775   -3.653  1.823   1.00 77.93 183 A  1 
ATOM   1505 C  CE1 . TYR A  1  183 ? 38.918   -5.320  2.569   1.00 73.64 183 A  1 
ATOM   1506 C  CE2 . TYR A  1  183 ? 36.845   -4.956  1.306   1.00 72.69 183 A  1 
ATOM   1507 C  CZ  . TYR A  1  183 ? 37.920   -5.784  1.687   1.00 74.16 183 A  1 
ATOM   1508 O  OH  . TYR A  1  183 ? 37.985   -7.066  1.190   1.00 69.42 183 A  1 
ATOM   1509 N  N   . ASN A  1  184 ? 38.163   -1.660  6.515   1.00 90.06 184 A  1 
ATOM   1510 C  CA  . ASN A  1  184 ? 38.859   -2.215  7.669   1.00 89.51 184 A  1 
ATOM   1511 C  C   . ASN A  1  184 ? 37.997   -2.283  8.945   1.00 90.32 184 A  1 
ATOM   1512 O  O   . ASN A  1  184 ? 38.393   -2.948  9.888   1.00 86.12 184 A  1 
ATOM   1513 C  CB  . ASN A  1  184 ? 40.124   -1.378  7.934   1.00 86.72 184 A  1 
ATOM   1514 C  CG  . ASN A  1  184 ? 41.132   -1.420  6.796   1.00 77.48 184 A  1 
ATOM   1515 O  OD1 . ASN A  1  184 ? 41.145   -2.278  5.942   1.00 68.32 184 A  1 
ATOM   1516 N  ND2 . ASN A  1  184 ? 42.034   -0.468  6.753   1.00 66.85 184 A  1 
ATOM   1517 N  N   . SER A  1  185 ? 36.860   -1.588  8.988   1.00 92.88 185 A  1 
ATOM   1518 C  CA  . SER A  1  185 ? 36.001   -1.488  10.177  1.00 92.72 185 A  1 
ATOM   1519 C  C   . SER A  1  185 ? 34.602   -2.063  9.961   1.00 93.93 185 A  1 
ATOM   1520 O  O   . SER A  1  185 ? 33.916   -2.362  10.929  1.00 92.44 185 A  1 
ATOM   1521 C  CB  . SER A  1  185 ? 35.919   -0.033  10.647  1.00 90.31 185 A  1 
ATOM   1522 O  OG  . SER A  1  185 ? 35.468   0.822   9.612   1.00 85.37 185 A  1 
ATOM   1523 N  N   . ASP A  1  186 ? 34.166   -2.268  8.713   1.00 95.95 186 A  1 
ATOM   1524 C  CA  . ASP A  1  186 ? 32.811   -2.704  8.382   1.00 96.73 186 A  1 
ATOM   1525 C  C   . ASP A  1  186 ? 32.400   -4.014  9.080   1.00 97.08 186 A  1 
ATOM   1526 O  O   . ASP A  1  186 ? 31.272   -4.146  9.539   1.00 96.50 186 A  1 
ATOM   1527 C  CB  . ASP A  1  186 ? 32.693   -2.935  6.873   1.00 96.63 186 A  1 
ATOM   1528 C  CG  . ASP A  1  186 ? 32.768   -1.685  6.012   1.00 96.45 186 A  1 
ATOM   1529 O  OD1 . ASP A  1  186 ? 32.525   -0.553  6.465   1.00 94.59 186 A  1 
ATOM   1530 O  OD2 . ASP A  1  186 ? 33.060   -1.855  4.799   1.00 94.78 186 A  1 
ATOM   1531 N  N   . ILE A  1  187 ? 33.316   -4.989  9.166   1.00 96.28 187 A  1 
ATOM   1532 C  CA  . ILE A  1  187 ? 33.029   -6.277  9.800   1.00 96.40 187 A  1 
ATOM   1533 C  C   . ILE A  1  187 ? 32.580   -6.094  11.252  1.00 96.72 187 A  1 
ATOM   1534 O  O   . ILE A  1  187 ? 31.705   -6.826  11.718  1.00 95.94 187 A  1 
ATOM   1535 C  CB  . ILE A  1  187 ? 34.250   -7.225  9.670   1.00 95.23 187 A  1 
ATOM   1536 C  CG1 . ILE A  1  187 ? 34.064   -8.068  8.398   1.00 85.05 187 A  1 
ATOM   1537 C  CG2 . ILE A  1  187 ? 34.469   -8.142  10.897  1.00 83.07 187 A  1 
ATOM   1538 C  CD1 . ILE A  1  187 ? 35.268   -8.902  7.984   1.00 73.36 187 A  1 
ATOM   1539 N  N   . GLU A  1  188 ? 33.132   -5.137  11.956  1.00 95.80 188 A  1 
ATOM   1540 C  CA  . GLU A  1  188 ? 32.753   -4.852  13.334  1.00 95.34 188 A  1 
ATOM   1541 C  C   . GLU A  1  188 ? 31.311   -4.332  13.399  1.00 96.07 188 A  1 
ATOM   1542 O  O   . GLU A  1  188 ? 30.536   -4.785  14.243  1.00 95.15 188 A  1 
ATOM   1543 C  CB  . GLU A  1  188 ? 33.759   -3.865  13.952  1.00 93.79 188 A  1 
ATOM   1544 C  CG  . GLU A  1  188 ? 34.395   -4.447  15.210  1.00 80.41 188 A  1 
ATOM   1545 C  CD  . GLU A  1  188 ? 35.465   -3.535  15.845  1.00 72.45 188 A  1 
ATOM   1546 O  OE1 . GLU A  1  188 ? 36.101   -4.016  16.812  1.00 65.65 188 A  1 
ATOM   1547 O  OE2 . GLU A  1  188 ? 35.648   -2.407  15.355  1.00 64.82 188 A  1 
ATOM   1548 N  N   . THR A  1  189 ? 30.920   -3.474  12.452  1.00 96.21 189 A  1 
ATOM   1549 C  CA  . THR A  1  189 ? 29.540   -3.006  12.298  1.00 96.60 189 A  1 
ATOM   1550 C  C   . THR A  1  189 ? 28.589   -4.172  12.042  1.00 97.26 189 A  1 
ATOM   1551 O  O   . THR A  1  189 ? 27.570   -4.294  12.723  1.00 96.85 189 A  1 
ATOM   1552 C  CB  . THR A  1  189 ? 29.424   -1.982  11.168  1.00 95.93 189 A  1 
ATOM   1553 O  OG1 . THR A  1  189 ? 30.270   -0.893  11.432  1.00 92.19 189 A  1 
ATOM   1554 C  CG2 . THR A  1  189 ? 28.002   -1.441  11.008  1.00 92.63 189 A  1 
ATOM   1555 N  N   . PHE A  1  190 ? 28.941   -5.067  11.127  1.00 97.52 190 A  1 
ATOM   1556 C  CA  . PHE A  1  190 ? 28.087   -6.210  10.806  1.00 97.97 190 A  1 
ATOM   1557 C  C   . PHE A  1  190 ? 27.903   -7.145  12.003  1.00 97.92 190 A  1 
ATOM   1558 O  O   . PHE A  1  190 ? 26.771   -7.511  12.336  1.00 97.55 190 A  1 
ATOM   1559 C  CB  . PHE A  1  190 ? 28.652   -6.979  9.598   1.00 98.10 190 A  1 
ATOM   1560 C  CG  . PHE A  1  190 ? 28.961   -6.153  8.366   1.00 98.22 190 A  1 
ATOM   1561 C  CD1 . PHE A  1  190 ? 28.220   -4.997  8.039   1.00 97.62 190 A  1 
ATOM   1562 C  CD2 . PHE A  1  190 ? 30.033   -6.530  7.528   1.00 97.53 190 A  1 
ATOM   1563 C  CE1 . PHE A  1  190 ? 28.554   -4.221  6.915   1.00 97.51 190 A  1 
ATOM   1564 C  CE2 . PHE A  1  190 ? 30.366   -5.765  6.404   1.00 97.24 190 A  1 
ATOM   1565 C  CZ  . PHE A  1  190 ? 29.634   -4.609  6.103   1.00 97.80 190 A  1 
ATOM   1566 N  N   . MET A  1  191 ? 28.975   -7.473  12.707  1.00 97.30 191 A  1 
ATOM   1567 C  CA  . MET A  1  191 ? 28.947   -8.358  13.870  1.00 97.15 191 A  1 
ATOM   1568 C  C   . MET A  1  191 ? 28.191   -7.750  15.058  1.00 97.05 191 A  1 
ATOM   1569 O  O   . MET A  1  191 ? 27.407   -8.436  15.711  1.00 96.19 191 A  1 
ATOM   1570 C  CB  . MET A  1  191 ? 30.386   -8.703  14.277  1.00 96.58 191 A  1 
ATOM   1571 C  CG  . MET A  1  191 ? 31.096   -9.608  13.270  1.00 90.35 191 A  1 
ATOM   1572 S  SD  . MET A  1  191 ? 30.385   -11.262 13.045  1.00 86.24 191 A  1 
ATOM   1573 C  CE  . MET A  1  191 ? 30.640   -12.004 14.662  1.00 76.07 191 A  1 
ATOM   1574 N  N   . ASN A  1  192 ? 28.400   -6.470  15.329  1.00 96.46 192 A  1 
ATOM   1575 C  CA  . ASN A  1  192 ? 27.727   -5.780  16.424  1.00 95.84 192 A  1 
ATOM   1576 C  C   . ASN A  1  192 ? 26.231   -5.607  16.144  1.00 96.47 192 A  1 
ATOM   1577 O  O   . ASN A  1  192 ? 25.398   -5.899  17.008  1.00 95.81 192 A  1 
ATOM   1578 C  CB  . ASN A  1  192 ? 28.428   -4.437  16.679  1.00 94.47 192 A  1 
ATOM   1579 C  CG  . ASN A  1  192 ? 29.788   -4.608  17.344  1.00 89.31 192 A  1 
ATOM   1580 O  OD1 . ASN A  1  192 ? 30.043   -5.567  18.062  1.00 80.82 192 A  1 
ATOM   1581 N  ND2 . ASN A  1  192 ? 30.686   -3.673  17.160  1.00 78.79 192 A  1 
ATOM   1582 N  N   . THR A  1  193 ? 25.882   -5.241  14.919  1.00 97.10 193 A  1 
ATOM   1583 C  CA  . THR A  1  193 ? 24.489   -5.090  14.504  1.00 97.73 193 A  1 
ATOM   1584 C  C   . THR A  1  193 ? 23.758   -6.436  14.476  1.00 98.01 193 A  1 
ATOM   1585 O  O   . THR A  1  193 ? 22.623   -6.524  14.930  1.00 97.80 193 A  1 
ATOM   1586 C  CB  . THR A  1  193 ? 24.406   -4.397  13.143  1.00 97.55 193 A  1 
ATOM   1587 O  OG1 . THR A  1  193 ? 25.138   -3.199  13.170  1.00 95.35 193 A  1 
ATOM   1588 C  CG2 . THR A  1  193 ? 22.976   -4.025  12.777  1.00 95.70 193 A  1 
ATOM   1589 N  N   . SER A  1  194 ? 24.426   -7.513  14.053  1.00 98.00 194 A  1 
ATOM   1590 C  CA  . SER A  1  194 ? 23.879   -8.874  14.107  1.00 98.22 194 A  1 
ATOM   1591 C  C   . SER A  1  194 ? 23.467   -9.274  15.532  1.00 98.19 194 A  1 
ATOM   1592 O  O   . SER A  1  194 ? 22.382   -9.825  15.730  1.00 97.77 194 A  1 
ATOM   1593 C  CB  . SER A  1  194 ? 24.900   -9.869  13.562  1.00 98.26 194 A  1 
ATOM   1594 O  OG  . SER A  1  194 ? 24.436   -11.199 13.710  1.00 96.80 194 A  1 
ATOM   1595 N  N   . LYS A  1  195 ? 24.280   -8.942  16.528  1.00 97.70 195 A  1 
ATOM   1596 C  CA  . LYS A  1  195 ? 23.948   -9.200  17.941  1.00 97.34 195 A  1 
ATOM   1597 C  C   . LYS A  1  195 ? 22.701   -8.446  18.396  1.00 97.57 195 A  1 
ATOM   1598 O  O   . LYS A  1  195 ? 21.896   -9.021  19.115  1.00 96.56 195 A  1 
ATOM   1599 C  CB  . LYS A  1  195 ? 25.127   -8.833  18.845  1.00 96.40 195 A  1 
ATOM   1600 C  CG  . LYS A  1  195 ? 26.254   -9.869  18.786  1.00 85.71 195 A  1 
ATOM   1601 C  CD  . LYS A  1  195 ? 27.430   -9.372  19.632  1.00 79.64 195 A  1 
ATOM   1602 C  CE  . LYS A  1  195 ? 28.582   -10.378 19.582  1.00 67.35 195 A  1 
ATOM   1603 N  NZ  . LYS A  1  195 ? 29.796   -9.816  20.219  1.00 58.67 195 A  1 
ATOM   1604 N  N   . ILE A  1  196 ? 22.534   -7.202  17.961  1.00 97.69 196 A  1 
ATOM   1605 C  CA  . ILE A  1  196 ? 21.357   -6.388  18.296  1.00 97.64 196 A  1 
ATOM   1606 C  C   . ILE A  1  196 ? 20.091   -6.973  17.650  1.00 97.83 196 A  1 
ATOM   1607 O  O   . ILE A  1  196 ? 19.070   -7.122  18.319  1.00 97.13 196 A  1 
ATOM   1608 C  CB  . ILE A  1  196 ? 21.584   -4.918  17.884  1.00 97.01 196 A  1 
ATOM   1609 C  CG1 . ILE A  1  196 ? 22.739   -4.294  18.694  1.00 94.61 196 A  1 
ATOM   1610 C  CG2 . ILE A  1  196 ? 20.297   -4.092  18.081  1.00 95.07 196 A  1 
ATOM   1611 C  CD1 . ILE A  1  196 ? 23.272   -3.003  18.082  1.00 88.40 196 A  1 
ATOM   1612 N  N   . LEU A  1  197 ? 20.184   -7.353  16.383  1.00 98.18 197 A  1 
ATOM   1613 C  CA  . LEU A  1  197 ? 19.065   -7.980  15.662  1.00 98.18 197 A  1 
ATOM   1614 C  C   . LEU A  1  197 ? 18.692   -9.336  16.277  1.00 98.04 197 A  1 
ATOM   1615 O  O   . LEU A  1  197 ? 17.513   -9.678  16.359  1.00 97.28 197 A  1 
ATOM   1616 C  CB  . LEU A  1  197 ? 19.439   -8.131  14.180  1.00 98.18 197 A  1 
ATOM   1617 C  CG  . LEU A  1  197 ? 19.576   -6.796  13.414  1.00 97.74 197 A  1 
ATOM   1618 C  CD1 . LEU A  1  197 ? 20.021   -7.074  11.982  1.00 96.93 197 A  1 
ATOM   1619 C  CD2 . LEU A  1  197 ? 18.254   -6.026  13.354  1.00 96.47 197 A  1 
ATOM   1620 N  N   . GLY A  1  198 ? 19.664   -10.089 16.752  1.00 97.63 198 A  1 
ATOM   1621 C  CA  . GLY A  1  198 ? 19.448   -11.332 17.476  1.00 97.34 198 A  1 
ATOM   1622 C  C   . GLY A  1  198 ? 18.505   -12.290 16.748  1.00 97.74 198 A  1 
ATOM   1623 O  O   . GLY A  1  198 ? 18.821   -12.791 15.672  1.00 96.61 198 A  1 
ATOM   1624 N  N   . SER A  1  199 ? 17.338   -12.541 17.326  1.00 97.56 199 A  1 
ATOM   1625 C  CA  . SER A  1  199 ? 16.328   -13.451 16.770  1.00 97.23 199 A  1 
ATOM   1626 C  C   . SER A  1  199 ? 15.559   -12.910 15.566  1.00 97.75 199 A  1 
ATOM   1627 O  O   . SER A  1  199 ? 14.732   -13.634 15.026  1.00 96.31 199 A  1 
ATOM   1628 C  CB  . SER A  1  199 ? 15.329   -13.837 17.873  1.00 95.45 199 A  1 
ATOM   1629 O  OG  . SER A  1  199 ? 14.711   -12.685 18.415  1.00 86.31 199 A  1 
ATOM   1630 N  N   . TYR A  1  200 ? 15.770   -11.654 15.156  1.00 98.11 200 A  1 
ATOM   1631 C  CA  . TYR A  1  200 ? 15.204   -11.146 13.911  1.00 98.32 200 A  1 
ATOM   1632 C  C   . TYR A  1  200 ? 15.907   -11.704 12.663  1.00 98.40 200 A  1 
ATOM   1633 O  O   . TYR A  1  200 ? 15.336   -11.657 11.576  1.00 97.73 200 A  1 
ATOM   1634 C  CB  . TYR A  1  200 ? 15.241   -9.618  13.906  1.00 98.29 200 A  1 
ATOM   1635 C  CG  . TYR A  1  200 ? 14.219   -8.944  14.786  1.00 98.32 200 A  1 
ATOM   1636 C  CD1 . TYR A  1  200 ? 12.851   -9.292  14.696  1.00 97.46 200 A  1 
ATOM   1637 C  CD2 . TYR A  1  200 ? 14.602   -7.901  15.641  1.00 97.44 200 A  1 
ATOM   1638 C  CE1 . TYR A  1  200 ? 11.882   -8.597  15.426  1.00 97.00 200 A  1 
ATOM   1639 C  CE2 . TYR A  1  200 ? 13.639   -7.191  16.380  1.00 96.89 200 A  1 
ATOM   1640 C  CZ  . TYR A  1  200 ? 12.277   -7.539  16.260  1.00 97.62 200 A  1 
ATOM   1641 O  OH  . TYR A  1  200 ? 11.328   -6.823  16.944  1.00 96.60 200 A  1 
ATOM   1642 N  N   . LEU A  1  201 ? 17.096   -12.258 12.833  1.00 98.41 201 A  1 
ATOM   1643 C  CA  . LEU A  1  201 ? 17.821   -12.942 11.776  1.00 98.55 201 A  1 
ATOM   1644 C  C   . LEU A  1  201 ? 17.703   -14.457 11.972  1.00 98.45 201 A  1 
ATOM   1645 O  O   . LEU A  1  201 ? 18.020   -14.980 13.047  1.00 97.95 201 A  1 
ATOM   1646 C  CB  . LEU A  1  201 ? 19.294   -12.504 11.774  1.00 98.38 201 A  1 
ATOM   1647 C  CG  . LEU A  1  201 ? 19.524   -10.998 11.534  1.00 97.98 201 A  1 
ATOM   1648 C  CD1 . LEU A  1  201 ? 21.017   -10.689 11.666  1.00 97.42 201 A  1 
ATOM   1649 C  CD2 . LEU A  1  201 ? 19.062   -10.560 10.140  1.00 97.24 201 A  1 
ATOM   1650 N  N   . THR A  1  202 ? 17.290   -15.151 10.920  1.00 98.40 202 A  1 
ATOM   1651 C  CA  . THR A  1  202 ? 17.521   -16.592 10.812  1.00 98.44 202 A  1 
ATOM   1652 C  C   . THR A  1  202 ? 19.016   -16.867 10.665  1.00 98.51 202 A  1 
ATOM   1653 O  O   . THR A  1  202 ? 19.785   -15.955 10.347  1.00 98.39 202 A  1 
ATOM   1654 C  CB  . THR A  1  202 ? 16.767   -17.209 9.625   1.00 98.10 202 A  1 
ATOM   1655 O  OG1 . THR A  1  202 ? 17.285   -16.753 8.404   1.00 96.03 202 A  1 
ATOM   1656 C  CG2 . THR A  1  202 ? 15.272   -16.900 9.653   1.00 95.82 202 A  1 
ATOM   1657 N  N   . ASP A  1  203 ? 19.430   -18.117 10.822  1.00 98.38 203 A  1 
ATOM   1658 C  CA  . ASP A  1  203 ? 20.854   -18.453 10.686  1.00 98.29 203 A  1 
ATOM   1659 C  C   . ASP A  1  203 ? 21.384   -18.145 9.285   1.00 98.30 203 A  1 
ATOM   1660 O  O   . ASP A  1  203 ? 22.453   -17.564 9.135   1.00 97.87 203 A  1 
ATOM   1661 C  CB  . ASP A  1  203 ? 21.067   -19.924 11.055  1.00 97.77 203 A  1 
ATOM   1662 C  CG  . ASP A  1  203 ? 20.715   -20.208 12.523  1.00 94.13 203 A  1 
ATOM   1663 O  OD1 . ASP A  1  203 ? 20.854   -19.285 13.360  1.00 89.23 203 A  1 
ATOM   1664 O  OD2 . ASP A  1  203 ? 20.255   -21.337 12.795  1.00 88.91 203 A  1 
ATOM   1665 N  N   . GLN A  1  204 ? 20.591   -18.417 8.253   1.00 98.12 204 A  1 
ATOM   1666 C  CA  . GLN A  1  204 ? 20.946   -18.094 6.874   1.00 97.96 204 A  1 
ATOM   1667 C  C   . GLN A  1  204 ? 21.081   -16.576 6.650   1.00 98.26 204 A  1 
ATOM   1668 O  O   . GLN A  1  204 ? 21.997   -16.116 5.959   1.00 97.77 204 A  1 
ATOM   1669 C  CB  . GLN A  1  204 ? 19.872   -18.685 5.947   1.00 96.86 204 A  1 
ATOM   1670 C  CG  . GLN A  1  204 ? 20.244   -18.510 4.467   1.00 87.82 204 A  1 
ATOM   1671 C  CD  . GLN A  1  204 ? 19.142   -18.984 3.512   1.00 80.20 204 A  1 
ATOM   1672 O  OE1 . GLN A  1  204 ? 18.026   -19.289 3.894   1.00 73.93 204 A  1 
ATOM   1673 N  NE2 . GLN A  1  204 ? 19.417   -19.045 2.238   1.00 67.09 204 A  1 
ATOM   1674 N  N   . GLN A  1  205 ? 20.177   -15.796 7.217   1.00 98.66 205 A  1 
ATOM   1675 C  CA  . GLN A  1  205 ? 20.247   -14.338 7.134   1.00 98.73 205 A  1 
ATOM   1676 C  C   . GLN A  1  205 ? 21.465   -13.808 7.906   1.00 98.86 205 A  1 
ATOM   1677 O  O   . GLN A  1  205 ? 22.149   -12.915 7.419   1.00 98.66 205 A  1 
ATOM   1678 C  CB  . GLN A  1  205 ? 18.968   -13.732 7.700   1.00 98.69 205 A  1 
ATOM   1679 C  CG  . GLN A  1  205 ? 17.771   -13.878 6.752   1.00 98.44 205 A  1 
ATOM   1680 C  CD  . GLN A  1  205 ? 16.447   -13.503 7.427   1.00 98.34 205 A  1 
ATOM   1681 O  OE1 . GLN A  1  205 ? 16.312   -13.488 8.634   1.00 95.06 205 A  1 
ATOM   1682 N  NE2 . GLN A  1  205 ? 15.424   -13.214 6.654   1.00 94.17 205 A  1 
ATOM   1683 N  N   . ARG A  1  206 ? 21.729   -14.380 9.076   1.00 98.74 206 A  1 
ATOM   1684 C  CA  . ARG A  1  206 ? 22.859   -14.004 9.919   1.00 98.77 206 A  1 
ATOM   1685 C  C   . ARG A  1  206 ? 24.191   -14.233 9.222   1.00 98.69 206 A  1 
ATOM   1686 O  O   . ARG A  1  206 ? 25.027   -13.351 9.255   1.00 98.39 206 A  1 
ATOM   1687 C  CB  . ARG A  1  206 ? 22.780   -14.785 11.240  1.00 98.46 206 A  1 
ATOM   1688 C  CG  . ARG A  1  206 ? 23.726   -14.222 12.306  1.00 95.48 206 A  1 
ATOM   1689 C  CD  . ARG A  1  206 ? 23.749   -15.115 13.566  1.00 94.67 206 A  1 
ATOM   1690 N  NE  . ARG A  1  206 ? 22.408   -15.379 14.093  1.00 89.68 206 A  1 
ATOM   1691 C  CZ  . ARG A  1  206 ? 21.642   -14.534 14.762  1.00 87.43 206 A  1 
ATOM   1692 N  NH1 . ARG A  1  206 ? 22.085   -13.375 15.157  1.00 76.67 206 A  1 
ATOM   1693 N  NH2 . ARG A  1  206 ? 20.399   -14.842 15.033  1.00 80.55 206 A  1 
ATOM   1694 N  N   . GLU A  1  207 ? 24.333   -15.352 8.538   1.00 98.61 207 A  1 
ATOM   1695 C  CA  . GLU A  1  207 ? 25.570   -15.686 7.823   1.00 98.41 207 A  1 
ATOM   1696 C  C   . GLU A  1  207 ? 25.946   -14.607 6.793   1.00 98.49 207 A  1 
ATOM   1697 O  O   . GLU A  1  207 ? 27.082   -14.123 6.764   1.00 97.85 207 A  1 
ATOM   1698 C  CB  . GLU A  1  207 ? 25.392   -17.054 7.145   1.00 97.75 207 A  1 
ATOM   1699 C  CG  . GLU A  1  207 ? 26.698   -17.552 6.516   1.00 87.39 207 A  1 
ATOM   1700 C  CD  . GLU A  1  207 ? 26.549   -18.894 5.770   1.00 78.86 207 A  1 
ATOM   1701 O  OE1 . GLU A  1  207 ? 27.596   -19.394 5.301   1.00 72.00 207 A  1 
ATOM   1702 O  OE2 . GLU A  1  207 ? 25.417   -19.400 5.647   1.00 72.64 207 A  1 
ATOM   1703 N  N   . THR A  1  208 ? 24.983   -14.168 5.983   1.00 98.62 208 A  1 
ATOM   1704 C  CA  . THR A  1  208 ? 25.250   -13.118 4.983   1.00 98.71 208 A  1 
ATOM   1705 C  C   . THR A  1  208 ? 25.352   -11.727 5.616   1.00 98.78 208 A  1 
ATOM   1706 O  O   . THR A  1  208 ? 26.163   -10.918 5.167   1.00 98.27 208 A  1 
ATOM   1707 C  CB  . THR A  1  208 ? 24.203   -13.108 3.865   1.00 98.48 208 A  1 
ATOM   1708 O  OG1 . THR A  1  208 ? 22.903   -12.945 4.368   1.00 96.70 208 A  1 
ATOM   1709 C  CG2 . THR A  1  208 ? 24.221   -14.411 3.069   1.00 96.60 208 A  1 
ATOM   1710 N  N   . PHE A  1  209 ? 24.581   -11.467 6.662   1.00 98.80 209 A  1 
ATOM   1711 C  CA  . PHE A  1  209 ? 24.603   -10.180 7.347   1.00 98.88 209 A  1 
ATOM   1712 C  C   . PHE A  1  209 ? 25.935   -9.941  8.062   1.00 98.75 209 A  1 
ATOM   1713 O  O   . PHE A  1  209 ? 26.521   -8.872  7.916   1.00 98.42 209 A  1 
ATOM   1714 C  CB  . PHE A  1  209 ? 23.423   -10.086 8.315   1.00 98.75 209 A  1 
ATOM   1715 C  CG  . PHE A  1  209 ? 23.245   -8.688  8.871   1.00 98.70 209 A  1 
ATOM   1716 C  CD1 . PHE A  1  209 ? 23.873   -8.317  10.069  1.00 98.11 209 A  1 
ATOM   1717 C  CD2 . PHE A  1  209 ? 22.503   -7.745  8.140   1.00 98.06 209 A  1 
ATOM   1718 C  CE1 . PHE A  1  209 ? 23.770   -6.994  10.530  1.00 97.76 209 A  1 
ATOM   1719 C  CE2 . PHE A  1  209 ? 22.388   -6.422  8.611   1.00 97.55 209 A  1 
ATOM   1720 C  CZ  . PHE A  1  209 ? 23.030   -6.048  9.799   1.00 97.95 209 A  1 
ATOM   1721 N  N   . GLU A  1  210 ? 26.441   -10.945 8.757   1.00 98.62 210 A  1 
ATOM   1722 C  CA  . GLU A  1  210 ? 27.736   -10.856 9.435   1.00 98.61 210 A  1 
ATOM   1723 C  C   . GLU A  1  210 ? 28.913   -10.777 8.449   1.00 98.41 210 A  1 
ATOM   1724 O  O   . GLU A  1  210 ? 29.937   -10.183 8.756   1.00 97.70 210 A  1 
ATOM   1725 C  CB  . GLU A  1  210 ? 27.904   -12.052 10.389  1.00 98.51 210 A  1 
ATOM   1726 C  CG  . GLU A  1  210 ? 26.946   -11.935 11.576  1.00 98.16 210 A  1 
ATOM   1727 C  CD  . GLU A  1  210 ? 27.057   -13.060 12.612  1.00 98.00 210 A  1 
ATOM   1728 O  OE1 . GLU A  1  210 ? 26.350   -12.940 13.643  1.00 95.80 210 A  1 
ATOM   1729 O  OE2 . GLU A  1  210 ? 27.822   -14.025 12.413  1.00 96.43 210 A  1 
ATOM   1730 N  N   . LYS A  1  211 ? 28.722   -11.319 7.249   1.00 98.30 211 A  1 
ATOM   1731 C  CA  . LYS A  1  211 ? 29.735   -11.246 6.199   1.00 98.15 211 A  1 
ATOM   1732 C  C   . LYS A  1  211 ? 29.822   -9.874  5.546   1.00 98.17 211 A  1 
ATOM   1733 O  O   . LYS A  1  211 ? 30.928   -9.426  5.247   1.00 97.08 211 A  1 
ATOM   1734 C  CB  . LYS A  1  211 ? 29.448   -12.350 5.172   1.00 97.09 211 A  1 
ATOM   1735 C  CG  . LYS A  1  211 ? 30.530   -12.443 4.090   1.00 91.08 211 A  1 
ATOM   1736 C  CD  . LYS A  1  211 ? 30.167   -13.535 3.078   1.00 89.80 211 A  1 
ATOM   1737 C  CE  . LYS A  1  211 ? 31.223   -13.570 1.979   1.00 80.97 211 A  1 
ATOM   1738 N  NZ  . LYS A  1  211 ? 30.826   -14.496 0.885   1.00 73.53 211 A  1 
ATOM   1739 N  N   . GLY A  1  212 ? 28.679   -9.235  5.266   1.00 98.42 212 A  1 
ATOM   1740 C  CA  . GLY A  1  212 ? 28.648   -8.027  4.443   1.00 98.58 212 A  1 
ATOM   1741 C  C   . GLY A  1  212 ? 27.491   -7.056  4.696   1.00 98.67 212 A  1 
ATOM   1742 O  O   . GLY A  1  212 ? 27.319   -6.123  3.918   1.00 98.22 212 A  1 
ATOM   1743 N  N   . GLY A  1  213 ? 26.693   -7.265  5.734   1.00 98.61 213 A  1 
ATOM   1744 C  CA  . GLY A  1  213 ? 25.584   -6.384  6.084   1.00 98.75 213 A  1 
ATOM   1745 C  C   . GLY A  1  213 ? 24.368   -6.497  5.167   1.00 98.76 213 A  1 
ATOM   1746 O  O   . GLY A  1  213 ? 23.579   -5.568  5.084   1.00 98.45 213 A  1 
ATOM   1747 N  N   . TYR A  1  214 ? 24.216   -7.621  4.470   1.00 98.80 214 A  1 
ATOM   1748 C  CA  . TYR A  1  214 ? 23.117   -7.861  3.542   1.00 98.82 214 A  1 
ATOM   1749 C  C   . TYR A  1  214 ? 22.410   -9.196  3.809   1.00 98.82 214 A  1 
ATOM   1750 O  O   . TYR A  1  214 ? 23.017   -10.159 4.267   1.00 98.61 214 A  1 
ATOM   1751 C  CB  . TYR A  1  214 ? 23.630   -7.786  2.094   1.00 98.76 214 A  1 
ATOM   1752 C  CG  . TYR A  1  214 ? 24.731   -8.766  1.753   1.00 98.77 214 A  1 
ATOM   1753 C  CD1 . TYR A  1  214 ? 26.089   -8.351  1.749   1.00 98.08 214 A  1 
ATOM   1754 C  CD2 . TYR A  1  214 ? 24.441   -10.109 1.433   1.00 98.01 214 A  1 
ATOM   1755 C  CE1 . TYR A  1  214 ? 27.111   -9.247  1.438   1.00 97.92 214 A  1 
ATOM   1756 C  CE2 . TYR A  1  214 ? 25.459   -11.018 1.113   1.00 97.69 214 A  1 
ATOM   1757 C  CZ  . TYR A  1  214 ? 26.799   -10.579 1.109   1.00 98.31 214 A  1 
ATOM   1758 O  OH  . TYR A  1  214 ? 27.798   -11.468 0.791   1.00 97.66 214 A  1 
ATOM   1759 N  N   . TYR A  1  215 ? 21.141   -9.259  3.487   1.00 98.80 215 A  1 
ATOM   1760 C  CA  . TYR A  1  215 ? 20.333   -10.473 3.578   1.00 98.83 215 A  1 
ATOM   1761 C  C   . TYR A  1  215 ? 19.024   -10.317 2.803   1.00 98.83 215 A  1 
ATOM   1762 O  O   . TYR A  1  215 ? 18.748   -9.262  2.228   1.00 98.65 215 A  1 
ATOM   1763 C  CB  . TYR A  1  215 ? 20.065   -10.824 5.047   1.00 98.68 215 A  1 
ATOM   1764 C  CG  . TYR A  1  215 ? 19.221   -9.836  5.838   1.00 98.77 215 A  1 
ATOM   1765 C  CD1 . TYR A  1  215 ? 19.764   -8.595  6.245   1.00 98.11 215 A  1 
ATOM   1766 C  CD2 . TYR A  1  215 ? 17.915   -10.179 6.220   1.00 98.01 215 A  1 
ATOM   1767 C  CE1 . TYR A  1  215 ? 19.020   -7.715  7.034   1.00 97.75 215 A  1 
ATOM   1768 C  CE2 . TYR A  1  215 ? 17.159   -9.308  7.016   1.00 97.68 215 A  1 
ATOM   1769 C  CZ  . TYR A  1  215 ? 17.712   -8.080  7.434   1.00 98.17 215 A  1 
ATOM   1770 O  OH  . TYR A  1  215 ? 16.993   -7.247  8.237   1.00 97.16 215 A  1 
ATOM   1771 N  N   . TYR A  1  216 ? 18.204   -11.358 2.762   1.00 98.81 216 A  1 
ATOM   1772 C  CA  . TYR A  1  216 ? 16.875   -11.293 2.174   1.00 98.84 216 A  1 
ATOM   1773 C  C   . TYR A  1  216 ? 15.826   -11.949 3.074   1.00 98.81 216 A  1 
ATOM   1774 O  O   . TYR A  1  216 ? 16.134   -12.788 3.924   1.00 98.63 216 A  1 
ATOM   1775 C  CB  . TYR A  1  216 ? 16.877   -11.884 0.757   1.00 98.76 216 A  1 
ATOM   1776 C  CG  . TYR A  1  216 ? 16.955   -13.392 0.699   1.00 98.71 216 A  1 
ATOM   1777 C  CD1 . TYR A  1  216 ? 18.212   -14.042 0.721   1.00 98.02 216 A  1 
ATOM   1778 C  CD2 . TYR A  1  216 ? 15.783   -14.163 0.622   1.00 97.97 216 A  1 
ATOM   1779 C  CE1 . TYR A  1  216 ? 18.288   -15.435 0.678   1.00 97.54 216 A  1 
ATOM   1780 C  CE2 . TYR A  1  216 ? 15.847   -15.565 0.580   1.00 97.44 216 A  1 
ATOM   1781 C  CZ  . TYR A  1  216 ? 17.109   -16.201 0.612   1.00 97.71 216 A  1 
ATOM   1782 O  OH  . TYR A  1  216 ? 17.177   -17.571 0.569   1.00 96.28 216 A  1 
ATOM   1783 N  N   . TYR A  1  217 ? 14.573   -11.560 2.861   1.00 98.84 217 A  1 
ATOM   1784 C  CA  . TYR A  1  217 ? 13.404   -12.104 3.524   1.00 98.72 217 A  1 
ATOM   1785 C  C   . TYR A  1  217 ? 12.321   -12.394 2.490   1.00 98.73 217 A  1 
ATOM   1786 O  O   . TYR A  1  217 ? 11.903   -11.507 1.744   1.00 98.44 217 A  1 
ATOM   1787 C  CB  . TYR A  1  217 ? 12.918   -11.100 4.580   1.00 98.64 217 A  1 
ATOM   1788 C  CG  . TYR A  1  217 ? 11.578   -11.450 5.193   1.00 98.58 217 A  1 
ATOM   1789 C  CD1 . TYR A  1  217 ? 10.399   -10.791 4.774   1.00 97.79 217 A  1 
ATOM   1790 C  CD2 . TYR A  1  217 ? 11.493   -12.461 6.170   1.00 97.97 217 A  1 
ATOM   1791 C  CE1 . TYR A  1  217 ? 9.155    -11.128 5.332   1.00 97.38 217 A  1 
ATOM   1792 C  CE2 . TYR A  1  217 ? 10.256   -12.812 6.728   1.00 97.37 217 A  1 
ATOM   1793 C  CZ  . TYR A  1  217 ? 9.089    -12.136 6.308   1.00 97.48 217 A  1 
ATOM   1794 O  OH  . TYR A  1  217 ? 7.873    -12.477 6.854   1.00 96.16 217 A  1 
ATOM   1795 N  N   . ASP A  1  218 ? 11.846   -13.637 2.447   1.00 98.79 218 A  1 
ATOM   1796 C  CA  . ASP A  1  218 ? 10.767   -14.021 1.557   1.00 98.66 218 A  1 
ATOM   1797 C  C   . ASP A  1  218 ? 9.408    -13.902 2.251   1.00 98.57 218 A  1 
ATOM   1798 O  O   . ASP A  1  218 ? 9.198    -14.428 3.349   1.00 97.85 218 A  1 
ATOM   1799 C  CB  . ASP A  1  218 ? 10.996   -15.440 1.000   1.00 98.50 218 A  1 
ATOM   1800 C  CG  . ASP A  1  218 ? 12.065   -15.495 -0.101  1.00 98.37 218 A  1 
ATOM   1801 O  OD1 . ASP A  1  218 ? 12.397   -14.443 -0.696  1.00 97.16 218 A  1 
ATOM   1802 O  OD2 . ASP A  1  218 ? 12.551   -16.591 -0.431  1.00 97.04 218 A  1 
ATOM   1803 N  N   . TYR A  1  219 ? 8.456    -13.251 1.579   1.00 98.26 219 A  1 
ATOM   1804 C  CA  . TYR A  1  219 ? 7.060    -13.199 1.987   1.00 98.00 219 A  1 
ATOM   1805 C  C   . TYR A  1  219 ? 6.159    -13.808 0.895   1.00 97.98 219 A  1 
ATOM   1806 O  O   . TYR A  1  219 ? 5.531    -13.089 0.106   1.00 96.94 219 A  1 
ATOM   1807 C  CB  . TYR A  1  219 ? 6.675    -11.767 2.376   1.00 97.63 219 A  1 
ATOM   1808 C  CG  . TYR A  1  219 ? 5.329    -11.700 3.058   1.00 97.43 219 A  1 
ATOM   1809 C  CD1 . TYR A  1  219 ? 4.212    -11.148 2.410   1.00 96.11 219 A  1 
ATOM   1810 C  CD2 . TYR A  1  219 ? 5.181    -12.237 4.355   1.00 96.29 219 A  1 
ATOM   1811 C  CE1 . TYR A  1  219 ? 2.957    -11.120 3.043   1.00 95.28 219 A  1 
ATOM   1812 C  CE2 . TYR A  1  219 ? 3.936    -12.226 4.992   1.00 95.19 219 A  1 
ATOM   1813 C  CZ  . TYR A  1  219 ? 2.822    -11.670 4.335   1.00 95.42 219 A  1 
ATOM   1814 O  OH  . TYR A  1  219 ? 1.591    -11.668 4.953   1.00 93.70 219 A  1 
ATOM   1815 N  N   . PRO A  1  220 ? 6.065    -15.156 0.836   1.00 97.40 220 A  1 
ATOM   1816 C  CA  . PRO A  1  220 ? 5.403    -15.858 -0.262  1.00 96.97 220 A  1 
ATOM   1817 C  C   . PRO A  1  220 ? 3.938    -15.480 -0.478  1.00 96.57 220 A  1 
ATOM   1818 O  O   . PRO A  1  220 ? 3.463    -15.464 -1.612  1.00 95.10 220 A  1 
ATOM   1819 C  CB  . PRO A  1  220 ? 5.532    -17.348 0.071   1.00 96.30 220 A  1 
ATOM   1820 C  CG  . PRO A  1  220 ? 6.789    -17.415 0.936   1.00 94.98 220 A  1 
ATOM   1821 C  CD  . PRO A  1  220 ? 6.739    -16.108 1.712   1.00 97.10 220 A  1 
ATOM   1822 N  N   . LYS A  1  221 ? 3.226    -15.123 0.584   1.00 96.21 221 A  1 
ATOM   1823 C  CA  . LYS A  1  221 ? 1.813    -14.716 0.496   1.00 95.34 221 A  1 
ATOM   1824 C  C   . LYS A  1  221 ? 1.581    -13.471 -0.361  1.00 95.45 221 A  1 
ATOM   1825 O  O   . LYS A  1  221 ? 0.480    -13.295 -0.864  1.00 94.03 221 A  1 
ATOM   1826 C  CB  . LYS A  1  221 ? 1.232    -14.483 1.893   1.00 94.03 221 A  1 
ATOM   1827 C  CG  . LYS A  1  221 ? 1.015    -15.782 2.672   1.00 84.32 221 A  1 
ATOM   1828 C  CD  . LYS A  1  221 ? 0.191    -15.495 3.939   1.00 77.12 221 A  1 
ATOM   1829 C  CE  . LYS A  1  221 ? -0.141   -16.798 4.658   1.00 67.24 221 A  1 
ATOM   1830 N  NZ  . LYS A  1  221 ? -1.091   -16.581 5.776   1.00 58.99 221 A  1 
ATOM   1831 N  N   . ALA A  1  222 ? 2.580    -12.631 -0.513  1.00 95.64 222 A  1 
ATOM   1832 C  CA  . ALA A  1  222 ? 2.519    -11.474 -1.394  1.00 95.77 222 A  1 
ATOM   1833 C  C   . ALA A  1  222 ? 3.388    -11.634 -2.659  1.00 96.21 222 A  1 
ATOM   1834 O  O   . ALA A  1  222 ? 3.534    -10.681 -3.416  1.00 95.31 222 A  1 
ATOM   1835 C  CB  . ALA A  1  222 ? 2.885    -10.223 -0.600  1.00 95.05 222 A  1 
ATOM   1836 N  N   . ASN A  1  223 ? 3.933    -12.821 -2.892  1.00 97.18 223 A  1 
ATOM   1837 C  CA  . ASN A  1  223 ? 4.853    -13.091 -3.990  1.00 97.37 223 A  1 
ATOM   1838 C  C   . ASN A  1  223 ? 6.082    -12.156 -3.983  1.00 97.65 223 A  1 
ATOM   1839 O  O   . ASN A  1  223 ? 6.478    -11.639 -5.025  1.00 96.91 223 A  1 
ATOM   1840 C  CB  . ASN A  1  223 ? 4.059    -13.092 -5.305  1.00 96.79 223 A  1 
ATOM   1841 C  CG  . ASN A  1  223 ? 4.860    -13.688 -6.451  1.00 94.25 223 A  1 
ATOM   1842 O  OD1 . ASN A  1  223 ? 5.468    -14.726 -6.313  1.00 86.95 223 A  1 
ATOM   1843 N  ND2 . ASN A  1  223 ? 4.858    -13.073 -7.611  1.00 86.48 223 A  1 
ATOM   1844 N  N   . LEU A  1  224 ? 6.640    -11.900 -2.800  1.00 98.28 224 A  1 
ATOM   1845 C  CA  . LEU A  1  224 ? 7.728    -10.939 -2.617  1.00 98.37 224 A  1 
ATOM   1846 C  C   . LEU A  1  224 ? 8.969    -11.573 -2.001  1.00 98.53 224 A  1 
ATOM   1847 O  O   . LEU A  1  224 ? 8.894    -12.287 -1.006  1.00 98.11 224 A  1 
ATOM   1848 C  CB  . LEU A  1  224 ? 7.246    -9.766  -1.733  1.00 97.92 224 A  1 
ATOM   1849 C  CG  . LEU A  1  224 ? 6.455    -8.692  -2.492  1.00 94.68 224 A  1 
ATOM   1850 C  CD1 . LEU A  1  224 ? 5.793    -7.741  -1.504  1.00 92.57 224 A  1 
ATOM   1851 C  CD2 . LEU A  1  224 ? 7.362    -7.852  -3.401  1.00 92.72 224 A  1 
ATOM   1852 N  N   . ARG A  1  225 ? 10.109   -11.202 -2.560  1.00 98.76 225 A  1 
ATOM   1853 C  CA  . ARG A  1  225 ? 11.431   -11.328 -1.944  1.00 98.85 225 A  1 
ATOM   1854 C  C   . ARG A  1  225 ? 11.944   -9.938  -1.609  1.00 98.88 225 A  1 
ATOM   1855 O  O   . ARG A  1  225 ? 12.210   -9.144  -2.517  1.00 98.72 225 A  1 
ATOM   1856 C  CB  . ARG A  1  225 ? 12.370   -12.104 -2.872  1.00 98.73 225 A  1 
ATOM   1857 C  CG  . ARG A  1  225 ? 13.811   -12.117 -2.348  1.00 98.33 225 A  1 
ATOM   1858 C  CD  . ARG A  1  225 ? 14.669   -13.144 -3.095  1.00 97.96 225 A  1 
ATOM   1859 N  NE  . ARG A  1  225 ? 14.304   -14.503 -2.675  1.00 97.70 225 A  1 
ATOM   1860 C  CZ  . ARG A  1  225 ? 14.808   -15.646 -3.075  1.00 97.91 225 A  1 
ATOM   1861 N  NH1 . ARG A  1  225 ? 15.744   -15.713 -3.977  1.00 95.79 225 A  1 
ATOM   1862 N  NH2 . ARG A  1  225 ? 14.369   -16.751 -2.553  1.00 95.96 225 A  1 
ATOM   1863 N  N   . VAL A  1  226 ? 12.082   -9.657  -0.330  1.00 98.87 226 A  1 
ATOM   1864 C  CA  . VAL A  1  226 ? 12.635   -8.398  0.168   1.00 98.87 226 A  1 
ATOM   1865 C  C   . VAL A  1  226 ? 14.129   -8.574  0.364   1.00 98.83 226 A  1 
ATOM   1866 O  O   . VAL A  1  226 ? 14.554   -9.436  1.131   1.00 98.75 226 A  1 
ATOM   1867 C  CB  . VAL A  1  226 ? 11.947   -7.957  1.476   1.00 98.76 226 A  1 
ATOM   1868 C  CG1 . VAL A  1  226 ? 12.467   -6.589  1.923   1.00 98.19 226 A  1 
ATOM   1869 C  CG2 . VAL A  1  226 ? 10.425   -7.857  1.304   1.00 98.24 226 A  1 
ATOM   1870 N  N   . ILE A  1  227 ? 14.925   -7.770  -0.325  1.00 98.91 227 A  1 
ATOM   1871 C  CA  . ILE A  1  227 ? 16.381   -7.841  -0.312  1.00 98.96 227 A  1 
ATOM   1872 C  C   . ILE A  1  227 ? 16.902   -6.597  0.404   1.00 98.93 227 A  1 
ATOM   1873 O  O   . ILE A  1  227 ? 16.756   -5.489  -0.105  1.00 98.81 227 A  1 
ATOM   1874 C  CB  . ILE A  1  227 ? 16.921   -7.958  -1.750  1.00 98.89 227 A  1 
ATOM   1875 C  CG1 . ILE A  1  227 ? 16.361   -9.210  -2.462  1.00 98.58 227 A  1 
ATOM   1876 C  CG2 . ILE A  1  227 ? 18.459   -7.977  -1.729  1.00 98.66 227 A  1 
ATOM   1877 C  CD1 . ILE A  1  227 ? 16.640   -9.266  -3.965  1.00 98.22 227 A  1 
ATOM   1878 N  N   . SER A  1  228 ? 17.519   -6.780  1.557   1.00 98.94 228 A  1 
ATOM   1879 C  CA  . SER A  1  228 ? 18.208   -5.717  2.271   1.00 98.95 228 A  1 
ATOM   1880 C  C   . SER A  1  228 ? 19.639   -5.620  1.744   1.00 98.93 228 A  1 
ATOM   1881 O  O   . SER A  1  228 ? 20.517   -6.395  2.127   1.00 98.70 228 A  1 
ATOM   1882 C  CB  . SER A  1  228 ? 18.171   -5.969  3.780   1.00 98.87 228 A  1 
ATOM   1883 O  OG  . SER A  1  228 ? 18.746   -4.869  4.454   1.00 98.04 228 A  1 
ATOM   1884 N  N   . LEU A  1  229 ? 19.852   -4.684  0.824   1.00 98.85 229 A  1 
ATOM   1885 C  CA  . LEU A  1  229 ? 21.142   -4.455  0.186   1.00 98.88 229 A  1 
ATOM   1886 C  C   . LEU A  1  229 ? 21.988   -3.506  1.040   1.00 98.80 229 A  1 
ATOM   1887 O  O   . LEU A  1  229 ? 21.538   -2.422  1.403   1.00 98.51 229 A  1 
ATOM   1888 C  CB  . LEU A  1  229 ? 20.901   -3.878  -1.218  1.00 98.58 229 A  1 
ATOM   1889 C  CG  . LEU A  1  229 ? 22.174   -3.832  -2.088  1.00 96.21 229 A  1 
ATOM   1890 C  CD1 . LEU A  1  229 ? 22.442   -5.197  -2.712  1.00 91.50 229 A  1 
ATOM   1891 C  CD2 . LEU A  1  229 ? 22.006   -2.816  -3.214  1.00 91.70 229 A  1 
ATOM   1892 N  N   . ASN A  1  230 ? 23.245   -3.860  1.284   1.00 98.76 230 A  1 
ATOM   1893 C  CA  . ASN A  1  230 ? 24.194   -2.917  1.845   1.00 98.72 230 A  1 
ATOM   1894 C  C   . ASN A  1  230 ? 24.676   -1.968  0.743   1.00 98.76 230 A  1 
ATOM   1895 O  O   . ASN A  1  230 ? 25.548   -2.304  -0.059  1.00 98.29 230 A  1 
ATOM   1896 C  CB  . ASN A  1  230 ? 25.329   -3.679  2.525   1.00 98.63 230 A  1 
ATOM   1897 C  CG  . ASN A  1  230 ? 26.291   -2.755  3.252   1.00 98.45 230 A  1 
ATOM   1898 O  OD1 . ASN A  1  230 ? 26.265   -1.536  3.134   1.00 96.27 230 A  1 
ATOM   1899 N  ND2 . ASN A  1  230 ? 27.177   -3.327  4.027   1.00 95.36 230 A  1 
ATOM   1900 N  N   . SER A  1  231 ? 24.079   -0.778  0.688   1.00 98.40 231 A  1 
ATOM   1901 C  CA  . SER A  1  231 ? 24.417   0.251   -0.296  1.00 98.20 231 A  1 
ATOM   1902 C  C   . SER A  1  231 ? 25.507   1.206   0.189   1.00 98.17 231 A  1 
ATOM   1903 O  O   . SER A  1  231 ? 26.151   1.867   -0.620  1.00 97.01 231 A  1 
ATOM   1904 C  CB  . SER A  1  231 ? 23.154   1.033   -0.652  1.00 97.78 231 A  1 
ATOM   1905 O  OG  . SER A  1  231 ? 22.661   1.698   0.492   1.00 96.58 231 A  1 
ATOM   1906 N  N   . VAL A  1  232 ? 25.734   1.262   1.491   1.00 98.08 232 A  1 
ATOM   1907 C  CA  . VAL A  1  232 ? 26.686   2.197   2.115   1.00 97.88 232 A  1 
ATOM   1908 C  C   . VAL A  1  232 ? 28.113   1.930   1.649   1.00 97.51 232 A  1 
ATOM   1909 O  O   . VAL A  1  232 ? 28.861   2.864   1.371   1.00 96.78 232 A  1 
ATOM   1910 C  CB  . VAL A  1  232 ? 26.590   2.130   3.646   1.00 97.68 232 A  1 
ATOM   1911 C  CG1 . VAL A  1  232 ? 27.527   3.138   4.316   1.00 96.73 232 A  1 
ATOM   1912 C  CG2 . VAL A  1  232 ? 25.159   2.430   4.119   1.00 96.68 232 A  1 
ATOM   1913 N  N   . ILE A  1  233 ? 28.468   0.661   1.447   1.00 98.17 233 A  1 
ATOM   1914 C  CA  . ILE A  1  233 ? 29.794   0.239   0.974   1.00 98.17 233 A  1 
ATOM   1915 C  C   . ILE A  1  233 ? 30.144   0.740   -0.437  1.00 97.91 233 A  1 
ATOM   1916 O  O   . ILE A  1  233 ? 31.312   0.730   -0.805  1.00 97.08 233 A  1 
ATOM   1917 C  CB  . ILE A  1  233 ? 29.944   -1.294  1.064   1.00 98.17 233 A  1 
ATOM   1918 C  CG1 . ILE A  1  233 ? 28.958   -2.034  0.137   1.00 97.53 233 A  1 
ATOM   1919 C  CG2 . ILE A  1  233 ? 29.807   -1.740  2.532   1.00 96.71 233 A  1 
ATOM   1920 C  CD1 . ILE A  1  233 ? 29.093   -3.558  0.155   1.00 96.81 233 A  1 
ATOM   1921 N  N   . TYR A  1  234 ? 29.153   1.210   -1.194  1.00 97.56 234 A  1 
ATOM   1922 C  CA  . TYR A  1  234 ? 29.339   1.747   -2.540  1.00 97.49 234 A  1 
ATOM   1923 C  C   . TYR A  1  234 ? 29.435   3.279   -2.587  1.00 96.81 234 A  1 
ATOM   1924 O  O   . TYR A  1  234 ? 29.668   3.853   -3.653  1.00 95.56 234 A  1 
ATOM   1925 C  CB  . TYR A  1  234 ? 28.201   1.232   -3.432  1.00 97.73 234 A  1 
ATOM   1926 C  CG  . TYR A  1  234 ? 28.020   -0.274  -3.472  1.00 98.02 234 A  1 
ATOM   1927 C  CD1 . TYR A  1  234 ? 29.136   -1.138  -3.402  1.00 97.32 234 A  1 
ATOM   1928 C  CD2 . TYR A  1  234 ? 26.734   -0.825  -3.598  1.00 97.38 234 A  1 
ATOM   1929 C  CE1 . TYR A  1  234 ? 28.968   -2.526  -3.468  1.00 97.44 234 A  1 
ATOM   1930 C  CE2 . TYR A  1  234 ? 26.564   -2.218  -3.677  1.00 97.31 234 A  1 
ATOM   1931 C  CZ  . TYR A  1  234 ? 27.684   -3.065  -3.612  1.00 97.88 234 A  1 
ATOM   1932 O  OH  . TYR A  1  234 ? 27.545   -4.422  -3.702  1.00 97.47 234 A  1 
ATOM   1933 N  N   . SER A  1  235 ? 29.262   3.939   -1.449  1.00 96.11 235 A  1 
ATOM   1934 C  CA  . SER A  1  235 ? 29.234   5.395   -1.354  1.00 95.77 235 A  1 
ATOM   1935 C  C   . SER A  1  235 ? 30.599   6.022   -1.650  1.00 95.51 235 A  1 
ATOM   1936 O  O   . SER A  1  235 ? 31.638   5.567   -1.166  1.00 94.63 235 A  1 
ATOM   1937 C  CB  . SER A  1  235 ? 28.753   5.813   0.036   1.00 95.12 235 A  1 
ATOM   1938 O  OG  . SER A  1  235 ? 28.799   7.221   0.169   1.00 92.30 235 A  1 
ATOM   1939 N  N   . LYS A  1  236 ? 30.579   7.164   -2.354  1.00 94.39 236 A  1 
ATOM   1940 C  CA  . LYS A  1  236 ? 31.761   8.019   -2.554  1.00 93.42 236 A  1 
ATOM   1941 C  C   . LYS A  1  236 ? 32.262   8.695   -1.269  1.00 93.06 236 A  1 
ATOM   1942 O  O   . LYS A  1  236 ? 33.299   9.367   -1.301  1.00 91.17 236 A  1 
ATOM   1943 C  CB  . LYS A  1  236 ? 31.471   9.077   -3.637  1.00 92.26 236 A  1 
ATOM   1944 C  CG  . LYS A  1  236 ? 31.378   8.436   -5.031  1.00 88.88 236 A  1 
ATOM   1945 C  CD  . LYS A  1  236 ? 31.182   9.479   -6.141  1.00 86.28 236 A  1 
ATOM   1946 C  CE  . LYS A  1  236 ? 31.170   8.717   -7.470  1.00 81.44 236 A  1 
ATOM   1947 N  NZ  . LYS A  1  236 ? 30.793   9.539   -8.646  1.00 75.57 236 A  1 
ATOM   1948 N  N   . ARG A  1  237 ? 31.555   8.545   -0.156  1.00 93.42 237 A  1 
ATOM   1949 C  CA  . ARG A  1  237 ? 31.974   9.047   1.163   1.00 92.52 237 A  1 
ATOM   1950 C  C   . ARG A  1  237 ? 33.028   8.168   1.839   1.00 92.54 237 A  1 
ATOM   1951 O  O   . ARG A  1  237 ? 33.600   8.577   2.845   1.00 90.20 237 A  1 
ATOM   1952 C  CB  . ARG A  1  237 ? 30.743   9.210   2.061   1.00 91.40 237 A  1 
ATOM   1953 C  CG  . ARG A  1  237 ? 29.722   10.219  1.511   1.00 88.79 237 A  1 
ATOM   1954 C  CD  . ARG A  1  237 ? 30.223   11.674  1.581   1.00 84.42 237 A  1 
ATOM   1955 N  NE  . ARG A  1  237 ? 30.312   12.146  2.974   1.00 81.99 237 A  1 
ATOM   1956 C  CZ  . ARG A  1  237 ? 29.351   12.734  3.676   1.00 77.80 237 A  1 
ATOM   1957 N  NH1 . ARG A  1  237 ? 28.201   13.050  3.142   1.00 72.90 237 A  1 
ATOM   1958 N  NH2 . ARG A  1  237 ? 29.535   13.022  4.931   1.00 73.09 237 A  1 
ATOM   1959 N  N   . ARG A  1  238 ? 33.313   7.011   1.271   1.00 93.49 238 A  1 
ATOM   1960 C  CA  . ARG A  1  238 ? 34.369   6.093   1.701   1.00 93.80 238 A  1 
ATOM   1961 C  C   . ARG A  1  238 ? 35.364   5.824   0.573   1.00 94.03 238 A  1 
ATOM   1962 O  O   . ARG A  1  238 ? 35.118   6.216   -0.573  1.00 91.38 238 A  1 
ATOM   1963 C  CB  . ARG A  1  238 ? 33.732   4.811   2.274   1.00 92.59 238 A  1 
ATOM   1964 C  CG  . ARG A  1  238 ? 32.802   4.100   1.271   1.00 87.99 238 A  1 
ATOM   1965 C  CD  . ARG A  1  238 ? 32.054   2.946   1.940   1.00 90.17 238 A  1 
ATOM   1966 N  NE  . ARG A  1  238 ? 32.937   1.807   2.202   1.00 91.30 238 A  1 
ATOM   1967 C  CZ  . ARG A  1  238 ? 32.805   0.891   3.137   1.00 94.21 238 A  1 
ATOM   1968 N  NH1 . ARG A  1  238 ? 31.862   0.917   4.035   1.00 87.53 238 A  1 
ATOM   1969 N  NH2 . ARG A  1  238 ? 33.630   -0.084  3.197   1.00 87.84 238 A  1 
ATOM   1970 N  N   . ASN A  1  239 ? 36.480   5.211   0.869   1.00 94.18 239 A  1 
ATOM   1971 C  CA  . ASN A  1  239 ? 37.480   4.900   -0.153  1.00 94.53 239 A  1 
ATOM   1972 C  C   . ASN A  1  239 ? 36.965   3.826   -1.119  1.00 95.19 239 A  1 
ATOM   1973 O  O   . ASN A  1  239 ? 36.336   2.849   -0.699  1.00 93.16 239 A  1 
ATOM   1974 C  CB  . ASN A  1  239 ? 38.793   4.476   0.512   1.00 93.11 239 A  1 
ATOM   1975 C  CG  . ASN A  1  239 ? 39.499   5.635   1.199   1.00 85.20 239 A  1 
ATOM   1976 O  OD1 . ASN A  1  239 ? 39.324   6.794   0.878   1.00 76.54 239 A  1 
ATOM   1977 N  ND2 . ASN A  1  239 ? 40.328   5.352   2.174   1.00 75.04 239 A  1 
ATOM   1978 N  N   . LEU A  1  240 ? 37.251   3.995   -2.401  1.00 92.82 240 A  1 
ATOM   1979 C  CA  . LEU A  1  240 ? 36.920   3.005   -3.421  1.00 93.76 240 A  1 
ATOM   1980 C  C   . LEU A  1  240 ? 37.784   1.750   -3.232  1.00 93.18 240 A  1 
ATOM   1981 O  O   . LEU A  1  240 ? 39.004   1.839   -3.136  1.00 90.75 240 A  1 
ATOM   1982 C  CB  . LEU A  1  240 ? 37.106   3.621   -4.813  1.00 93.24 240 A  1 
ATOM   1983 C  CG  . LEU A  1  240 ? 36.850   2.670   -5.997  1.00 93.39 240 A  1 
ATOM   1984 C  CD1 . LEU A  1  240 ? 35.429   2.115   -6.014  1.00 91.61 240 A  1 
ATOM   1985 C  CD2 . LEU A  1  240 ? 37.071   3.423   -7.312  1.00 91.60 240 A  1 
ATOM   1986 N  N   . THR A  1  241 ? 37.136   0.594   -3.243  1.00 94.05 241 A  1 
ATOM   1987 C  CA  . THR A  1  241 ? 37.790   -0.703  -3.362  1.00 93.85 241 A  1 
ATOM   1988 C  C   . THR A  1  241 ? 37.153   -1.426  -4.545  1.00 94.80 241 A  1 
ATOM   1989 O  O   . THR A  1  241 ? 35.981   -1.803  -4.470  1.00 93.23 241 A  1 
ATOM   1990 C  CB  . THR A  1  241 ? 37.667   -1.511  -2.072  1.00 91.61 241 A  1 
ATOM   1991 O  OG1 . THR A  1  241 ? 38.191   -0.776  -0.988  1.00 85.49 241 A  1 
ATOM   1992 C  CG2 . THR A  1  241 ? 38.442   -2.829  -2.138  1.00 85.25 241 A  1 
ATOM   1993 N  N   . GLU A  1  242 ? 37.880   -1.578  -5.626  1.00 94.42 242 A  1 
ATOM   1994 C  CA  . GLU A  1  242 ? 37.375   -2.184  -6.862  1.00 95.09 242 A  1 
ATOM   1995 C  C   . GLU A  1  242 ? 37.325   -3.714  -6.762  1.00 95.28 242 A  1 
ATOM   1996 O  O   . GLU A  1  242 ? 38.202   -4.428  -7.251  1.00 92.41 242 A  1 
ATOM   1997 C  CB  . GLU A  1  242 ? 38.195   -1.712  -8.075  1.00 94.26 242 A  1 
ATOM   1998 C  CG  . GLU A  1  242 ? 38.017   -0.216  -8.368  1.00 92.06 242 A  1 
ATOM   1999 C  CD  . GLU A  1  242 ? 38.698   0.238   -9.659  1.00 91.88 242 A  1 
ATOM   2000 O  OE1 . GLU A  1  242 ? 38.470   1.414   -10.047 1.00 86.12 242 A  1 
ATOM   2001 O  OE2 . GLU A  1  242 ? 39.437   -0.559  -10.272 1.00 88.91 242 A  1 
ATOM   2002 N  N   . SER A  1  243 ? 36.300   -4.210  -6.108  1.00 96.03 243 A  1 
ATOM   2003 C  CA  . SER A  1  243 ? 36.030   -5.639  -5.999  1.00 96.36 243 A  1 
ATOM   2004 C  C   . SER A  1  243 ? 34.536   -5.903  -5.825  1.00 97.37 243 A  1 
ATOM   2005 O  O   . SER A  1  243 ? 33.742   -4.965  -5.672  1.00 96.38 243 A  1 
ATOM   2006 C  CB  . SER A  1  243 ? 36.838   -6.234  -4.834  1.00 94.15 243 A  1 
ATOM   2007 O  OG  . SER A  1  243 ? 36.423   -5.721  -3.586  1.00 87.80 243 A  1 
ATOM   2008 N  N   . ASP A  1  244 ? 34.135   -7.164  -5.834  1.00 96.82 244 A  1 
ATOM   2009 C  CA  . ASP A  1  244 ? 32.832   -7.568  -5.302  1.00 97.61 244 A  1 
ATOM   2010 C  C   . ASP A  1  244 ? 32.900   -7.550  -3.770  1.00 97.70 244 A  1 
ATOM   2011 O  O   . ASP A  1  244 ? 33.250   -8.547  -3.132  1.00 96.79 244 A  1 
ATOM   2012 C  CB  . ASP A  1  244 ? 32.430   -8.938  -5.868  1.00 97.57 244 A  1 
ATOM   2013 C  CG  . ASP A  1  244 ? 31.041   -9.364  -5.394  1.00 98.08 244 A  1 
ATOM   2014 O  OD1 . ASP A  1  244 ? 30.300   -8.515  -4.847  1.00 97.18 244 A  1 
ATOM   2015 O  OD2 . ASP A  1  244 ? 30.680   -10.547 -5.583  1.00 97.24 244 A  1 
ATOM   2016 N  N   . LEU A  1  245 ? 32.629   -6.385  -3.188  1.00 97.88 245 A  1 
ATOM   2017 C  CA  . LEU A  1  245 ? 32.756   -6.154  -1.761  1.00 98.05 245 A  1 
ATOM   2018 C  C   . LEU A  1  245 ? 31.892   -7.139  -0.978  1.00 98.21 245 A  1 
ATOM   2019 O  O   . LEU A  1  245 ? 30.674   -7.197  -1.153  1.00 97.65 245 A  1 
ATOM   2020 C  CB  . LEU A  1  245 ? 32.382   -4.706  -1.409  1.00 97.57 245 A  1 
ATOM   2021 C  CG  . LEU A  1  245 ? 33.344   -3.631  -1.956  1.00 96.00 245 A  1 
ATOM   2022 C  CD1 . LEU A  1  245 ? 32.812   -2.245  -1.621  1.00 93.86 245 A  1 
ATOM   2023 C  CD2 . LEU A  1  245 ? 34.744   -3.754  -1.348  1.00 93.72 245 A  1 
ATOM   2024 N  N   . TYR A  1  246 ? 32.543   -7.921  -0.134  1.00 97.93 246 A  1 
ATOM   2025 C  CA  . TYR A  1  246 ? 31.922   -8.957  0.692   1.00 98.06 246 A  1 
ATOM   2026 C  C   . TYR A  1  246 ? 31.124   -10.025 -0.083  1.00 98.14 246 A  1 
ATOM   2027 O  O   . TYR A  1  246 ? 30.394   -10.812 0.510   1.00 96.70 246 A  1 
ATOM   2028 C  CB  . TYR A  1  246 ? 31.112   -8.297  1.823   1.00 97.73 246 A  1 
ATOM   2029 C  CG  . TYR A  1  246 ? 31.857   -7.179  2.529   1.00 97.80 246 A  1 
ATOM   2030 C  CD1 . TYR A  1  246 ? 33.073   -7.460  3.188   1.00 96.48 246 A  1 
ATOM   2031 C  CD2 . TYR A  1  246 ? 31.373   -5.858  2.503   1.00 96.74 246 A  1 
ATOM   2032 C  CE1 . TYR A  1  246 ? 33.805   -6.433  3.807   1.00 96.13 246 A  1 
ATOM   2033 C  CE2 . TYR A  1  246 ? 32.095   -4.826  3.125   1.00 96.03 246 A  1 
ATOM   2034 C  CZ  . TYR A  1  246 ? 33.314   -5.120  3.767   1.00 96.70 246 A  1 
ATOM   2035 O  OH  . TYR A  1  246 ? 34.050   -4.127  4.367   1.00 95.52 246 A  1 
ATOM   2036 N  N   . GLY A  1  247 ? 31.300   -10.088 -1.405  1.00 98.26 247 A  1 
ATOM   2037 C  CA  . GLY A  1  247 ? 30.578   -11.007 -2.284  1.00 98.34 247 A  1 
ATOM   2038 C  C   . GLY A  1  247 ? 29.123   -10.613 -2.543  1.00 98.60 247 A  1 
ATOM   2039 O  O   . GLY A  1  247 ? 28.351   -11.450 -3.012  1.00 98.31 247 A  1 
ATOM   2040 N  N   . GLN A  1  248 ? 28.725   -9.377  -2.237  1.00 98.63 248 A  1 
ATOM   2041 C  CA  . GLN A  1  248 ? 27.338   -8.936  -2.340  1.00 98.74 248 A  1 
ATOM   2042 C  C   . GLN A  1  248 ? 26.786   -9.008  -3.767  1.00 98.89 248 A  1 
ATOM   2043 O  O   . GLN A  1  248 ? 25.642   -9.436  -3.941  1.00 98.70 248 A  1 
ATOM   2044 C  CB  . GLN A  1  248 ? 27.186   -7.511  -1.779  1.00 98.57 248 A  1 
ATOM   2045 C  CG  . GLN A  1  248 ? 25.720   -7.058  -1.810  1.00 98.37 248 A  1 
ATOM   2046 C  CD  . GLN A  1  248 ? 25.459   -5.762  -1.054  1.00 98.53 248 A  1 
ATOM   2047 O  OE1 . GLN A  1  248 ? 24.702   -5.734  -0.109  1.00 95.11 248 A  1 
ATOM   2048 N  NE2 . GLN A  1  248 ? 26.045   -4.659  -1.452  1.00 94.88 248 A  1 
ATOM   2049 N  N   . ILE A  1  249 ? 27.545   -8.631  -4.777  1.00 98.75 249 A  1 
ATOM   2050 C  CA  . ILE A  1  249 ? 27.079   -8.639  -6.174  1.00 98.71 249 A  1 
ATOM   2051 C  C   . ILE A  1  249 ? 26.845   -10.071 -6.656  1.00 98.77 249 A  1 
ATOM   2052 O  O   . ILE A  1  249 ? 25.799   -10.361 -7.244  1.00 98.43 249 A  1 
ATOM   2053 C  CB  . ILE A  1  249 ? 28.069   -7.886  -7.082  1.00 98.41 249 A  1 
ATOM   2054 C  CG1 . ILE A  1  249 ? 28.189   -6.396  -6.701  1.00 97.00 249 A  1 
ATOM   2055 C  CG2 . ILE A  1  249 ? 27.701   -8.025  -8.568  1.00 97.60 249 A  1 
ATOM   2056 C  CD1 . ILE A  1  249 ? 26.923   -5.548  -6.872  1.00 94.01 249 A  1 
ATOM   2057 N  N   . SER A  1  250 ? 27.754   -10.972 -6.361  1.00 98.79 250 A  1 
ATOM   2058 C  CA  . SER A  1  250 ? 27.590   -12.396 -6.690  1.00 98.64 250 A  1 
ATOM   2059 C  C   . SER A  1  250 ? 26.392   -13.008 -5.963  1.00 98.69 250 A  1 
ATOM   2060 O  O   . SER A  1  250 ? 25.590   -13.722 -6.564  1.00 98.12 250 A  1 
ATOM   2061 C  CB  . SER A  1  250 ? 28.875   -13.143 -6.315  1.00 98.11 250 A  1 
ATOM   2062 O  OG  . SER A  1  250 ? 28.799   -14.474 -6.749  1.00 84.06 250 A  1 
ATOM   2063 N  N   . TRP A  1  251 ? 26.220   -12.669 -4.692  1.00 98.77 251 A  1 
ATOM   2064 C  CA  . TRP A  1  251 ? 25.069   -13.079 -3.900  1.00 98.72 251 A  1 
ATOM   2065 C  C   . TRP A  1  251 ? 23.762   -12.510 -4.466  1.00 98.76 251 A  1 
ATOM   2066 O  O   . TRP A  1  251 ? 22.827   -13.274 -4.698  1.00 98.49 251 A  1 
ATOM   2067 C  CB  . TRP A  1  251 ? 25.284   -12.644 -2.454  1.00 98.75 251 A  1 
ATOM   2068 C  CG  . TRP A  1  251 ? 24.090   -12.837 -1.575  1.00 98.75 251 A  1 
ATOM   2069 C  CD1 . TRP A  1  251 ? 23.772   -13.973 -0.918  1.00 98.51 251 A  1 
ATOM   2070 C  CD2 . TRP A  1  251 ? 23.062   -11.860 -1.240  1.00 98.71 251 A  1 
ATOM   2071 N  NE1 . TRP A  1  251 ? 22.624   -13.764 -0.159  1.00 98.38 251 A  1 
ATOM   2072 C  CE2 . TRP A  1  251 ? 22.168   -12.480 -0.323  1.00 98.56 251 A  1 
ATOM   2073 C  CE3 . TRP A  1  251 ? 22.819   -10.512 -1.592  1.00 98.57 251 A  1 
ATOM   2074 C  CZ2 . TRP A  1  251 ? 21.078   -11.774 0.248   1.00 98.37 251 A  1 
ATOM   2075 C  CZ3 . TRP A  1  251 ? 21.733   -9.815  -1.034  1.00 98.29 251 A  1 
ATOM   2076 C  CH2 . TRP A  1  251 ? 20.883   -10.441 -0.122  1.00 98.26 251 A  1 
ATOM   2077 N  N   . LEU A  1  252 ? 23.729   -11.215 -4.774  1.00 98.82 252 A  1 
ATOM   2078 C  CA  . LEU A  1  252 ? 22.556   -10.546 -5.334  1.00 98.73 252 A  1 
ATOM   2079 C  C   . LEU A  1  252 ? 22.129   -11.207 -6.640  1.00 98.62 252 A  1 
ATOM   2080 O  O   . LEU A  1  252 ? 20.954   -11.531 -6.801  1.00 98.31 252 A  1 
ATOM   2081 C  CB  . LEU A  1  252 ? 22.868   -9.050  -5.530  1.00 98.70 252 A  1 
ATOM   2082 C  CG  . LEU A  1  252 ? 21.693   -8.240  -6.104  1.00 98.28 252 A  1 
ATOM   2083 C  CD1 . LEU A  1  252 ? 20.504   -8.196  -5.149  1.00 97.58 252 A  1 
ATOM   2084 C  CD2 . LEU A  1  252 ? 22.127   -6.804  -6.383  1.00 97.59 252 A  1 
ATOM   2085 N  N   . LYS A  1  253 ? 23.067   -11.492 -7.528  1.00 98.60 253 A  1 
ATOM   2086 C  CA  . LYS A  1  253 ? 22.799   -12.184 -8.787  1.00 98.32 253 A  1 
ATOM   2087 C  C   . LYS A  1  253 ? 22.103   -13.539 -8.568  1.00 98.11 253 A  1 
ATOM   2088 O  O   . LYS A  1  253 ? 21.159   -13.865 -9.285  1.00 97.22 253 A  1 
ATOM   2089 C  CB  . LYS A  1  253 ? 24.116   -12.318 -9.566  1.00 97.66 253 A  1 
ATOM   2090 C  CG  . LYS A  1  253 ? 23.858   -12.872 -10.963 1.00 91.11 253 A  1 
ATOM   2091 C  CD  . LYS A  1  253 ? 25.112   -12.775 -11.852 1.00 87.56 253 A  1 
ATOM   2092 C  CE  . LYS A  1  253 ? 24.679   -13.273 -13.230 1.00 77.91 253 A  1 
ATOM   2093 N  NZ  . LYS A  1  253 ? 25.556   -12.831 -14.325 1.00 69.76 253 A  1 
ATOM   2094 N  N   . ASN A  1  254 ? 22.529   -14.295 -7.569  1.00 98.44 254 A  1 
ATOM   2095 C  CA  . ASN A  1  254 ? 21.924   -15.581 -7.241  1.00 98.18 254 A  1 
ATOM   2096 C  C   . ASN A  1  254 ? 20.516   -15.433 -6.644  1.00 98.16 254 A  1 
ATOM   2097 O  O   . ASN A  1  254 ? 19.591   -16.123 -7.072  1.00 97.00 254 A  1 
ATOM   2098 C  CB  . ASN A  1  254 ? 22.848   -16.347 -6.278  1.00 97.48 254 A  1 
ATOM   2099 C  CG  . ASN A  1  254 ? 24.032   -16.989 -6.979  1.00 88.03 254 A  1 
ATOM   2100 O  OD1 . ASN A  1  254 ? 24.018   -17.316 -8.142  1.00 77.98 254 A  1 
ATOM   2101 N  ND2 . ASN A  1  254 ? 25.101   -17.237 -6.258  1.00 74.41 254 A  1 
ATOM   2102 N  N   . ILE A  1  255 ? 20.322   -14.541 -5.688  1.00 98.44 255 A  1 
ATOM   2103 C  CA  . ILE A  1  255 ? 19.025   -14.395 -5.012  1.00 98.22 255 A  1 
ATOM   2104 C  C   . ILE A  1  255 ? 17.982   -13.650 -5.857  1.00 98.36 255 A  1 
ATOM   2105 O  O   . ILE A  1  255 ? 16.788   -13.833 -5.632  1.00 97.61 255 A  1 
ATOM   2106 C  CB  . ILE A  1  255 ? 19.159   -13.768 -3.613  1.00 97.10 255 A  1 
ATOM   2107 C  CG1 . ILE A  1  255 ? 19.767   -12.356 -3.665  1.00 91.58 255 A  1 
ATOM   2108 C  CG2 . ILE A  1  255 ? 19.985   -14.685 -2.694  1.00 89.92 255 A  1 
ATOM   2109 C  CD1 . ILE A  1  255 ? 19.053   -11.414 -2.728  1.00 87.60 255 A  1 
ATOM   2110 N  N   . MET A  1  256 ? 18.414   -12.888 -6.857  1.00 98.28 256 A  1 
ATOM   2111 C  CA  . MET A  1  256 ? 17.534   -12.312 -7.872  1.00 98.08 256 A  1 
ATOM   2112 C  C   . MET A  1  256 ? 16.926   -13.385 -8.785  1.00 97.80 256 A  1 
ATOM   2113 O  O   . MET A  1  256 ? 15.879   -13.147 -9.387  1.00 95.84 256 A  1 
ATOM   2114 C  CB  . MET A  1  256 ? 18.294   -11.270 -8.699  1.00 97.27 256 A  1 
ATOM   2115 C  CG  . MET A  1  256 ? 18.513   -9.955  -7.938  1.00 92.87 256 A  1 
ATOM   2116 S  SD  . MET A  1  256 ? 17.039   -8.926  -7.771  1.00 93.31 256 A  1 
ATOM   2117 C  CE  . MET A  1  256 ? 16.896   -8.296  -9.451  1.00 89.74 256 A  1 
ATOM   2118 N  N   . ASN A  1  257 ? 17.528   -14.567 -8.857  1.00 97.57 257 A  1 
ATOM   2119 C  CA  . ASN A  1  257 ? 16.969   -15.688 -9.595  1.00 96.94 257 A  1 
ATOM   2120 C  C   . ASN A  1  257 ? 15.861   -16.381 -8.782  1.00 97.07 257 A  1 
ATOM   2121 O  O   . ASN A  1  257 ? 16.065   -17.398 -8.130  1.00 95.30 257 A  1 
ATOM   2122 C  CB  . ASN A  1  257 ? 18.095   -16.636 -10.024 1.00 95.46 257 A  1 
ATOM   2123 C  CG  . ASN A  1  257 ? 17.580   -17.664 -11.008 1.00 87.86 257 A  1 
ATOM   2124 O  OD1 . ASN A  1  257 ? 16.582   -17.483 -11.679 1.00 79.57 257 A  1 
ATOM   2125 N  ND2 . ASN A  1  257 ? 18.265   -18.777 -11.151 1.00 77.03 257 A  1 
ATOM   2126 N  N   . THR A  1  258 ? 14.678   -15.790 -8.821  1.00 97.06 258 A  1 
ATOM   2127 C  CA  . THR A  1  258 ? 13.493   -16.259 -8.094  1.00 97.62 258 A  1 
ATOM   2128 C  C   . THR A  1  258 ? 12.225   -15.983 -8.893  1.00 97.54 258 A  1 
ATOM   2129 O  O   . THR A  1  258 ? 12.180   -15.037 -9.686  1.00 96.41 258 A  1 
ATOM   2130 C  CB  . THR A  1  258 ? 13.421   -15.602 -6.700  1.00 97.54 258 A  1 
ATOM   2131 O  OG1 . THR A  1  258 ? 12.326   -16.103 -5.987  1.00 94.90 258 A  1 
ATOM   2132 C  CG2 . THR A  1  258 ? 13.287   -14.073 -6.733  1.00 95.22 258 A  1 
ATOM   2133 N  N   . GLU A  1  259 ? 11.191   -16.775 -8.664  1.00 97.18 259 A  1 
ATOM   2134 C  CA  . GLU A  1  259 ? 9.848    -16.521 -9.192  1.00 96.79 259 A  1 
ATOM   2135 C  C   . GLU A  1  259 ? 9.119    -15.395 -8.444  1.00 97.14 259 A  1 
ATOM   2136 O  O   . GLU A  1  259 ? 8.148    -14.832 -8.944  1.00 95.70 259 A  1 
ATOM   2137 C  CB  . GLU A  1  259 ? 9.030    -17.820 -9.123  1.00 95.35 259 A  1 
ATOM   2138 C  CG  . GLU A  1  259 ? 9.589    -18.948 -10.009 1.00 82.99 259 A  1 
ATOM   2139 C  CD  . GLU A  1  259 ? 9.711    -18.523 -11.480 1.00 71.90 259 A  1 
ATOM   2140 O  OE1 . GLU A  1  259 ? 10.784   -18.774 -12.063 1.00 63.35 259 A  1 
ATOM   2141 O  OE2 . GLU A  1  259 ? 8.761    -17.907 -11.984 1.00 65.71 259 A  1 
ATOM   2142 N  N   . TYR A  1  260 ? 9.570    -15.062 -7.249  1.00 98.13 260 A  1 
ATOM   2143 C  CA  . TYR A  1  260 ? 9.018    -13.945 -6.504  1.00 98.35 260 A  1 
ATOM   2144 C  C   . TYR A  1  260 ? 9.405    -12.614 -7.150  1.00 98.33 260 A  1 
ATOM   2145 O  O   . TYR A  1  260 ? 10.487   -12.475 -7.726  1.00 97.68 260 A  1 
ATOM   2146 C  CB  . TYR A  1  260 ? 9.472    -13.985 -5.034  1.00 98.17 260 A  1 
ATOM   2147 C  CG  . TYR A  1  260 ? 9.041    -15.212 -4.264  1.00 98.00 260 A  1 
ATOM   2148 C  CD1 . TYR A  1  260 ? 7.713    -15.662 -4.324  1.00 96.19 260 A  1 
ATOM   2149 C  CD2 . TYR A  1  260 ? 9.971    -15.916 -3.472  1.00 96.24 260 A  1 
ATOM   2150 C  CE1 . TYR A  1  260 ? 7.310    -16.808 -3.629  1.00 95.30 260 A  1 
ATOM   2151 C  CE2 . TYR A  1  260 ? 9.580    -17.065 -2.766  1.00 95.46 260 A  1 
ATOM   2152 C  CZ  . TYR A  1  260 ? 8.249    -17.511 -2.849  1.00 96.32 260 A  1 
ATOM   2153 O  OH  . TYR A  1  260 ? 7.863    -18.643 -2.183  1.00 94.66 260 A  1 
ATOM   2154 N  N   . LYS A  1  261 ? 8.531    -11.633 -7.000  1.00 98.53 261 A  1 
ATOM   2155 C  CA  . LYS A  1  261 ? 8.889    -10.258 -7.299  1.00 98.53 261 A  1 
ATOM   2156 C  C   . LYS A  1  261 ? 9.943    -9.780  -6.309  1.00 98.65 261 A  1 
ATOM   2157 O  O   . LYS A  1  261 ? 9.835    -10.033 -5.105  1.00 98.39 261 A  1 
ATOM   2158 C  CB  . LYS A  1  261 ? 7.661    -9.351  -7.261  1.00 98.37 261 A  1 
ATOM   2159 C  CG  . LYS A  1  261 ? 6.725    -9.631  -8.441  1.00 96.46 261 A  1 
ATOM   2160 C  CD  . LYS A  1  261 ? 5.645    -8.559  -8.460  1.00 93.43 261 A  1 
ATOM   2161 C  CE  . LYS A  1  261 ? 4.763    -8.686  -9.693  1.00 90.21 261 A  1 
ATOM   2162 N  NZ  . LYS A  1  261 ? 3.858    -7.525  -9.764  1.00 85.36 261 A  1 
ATOM   2163 N  N   . THR A  1  262 ? 10.934   -9.084  -6.819  1.00 98.75 262 A  1 
ATOM   2164 C  CA  . THR A  1  262 ? 12.051   -8.608  -6.016  1.00 98.76 262 A  1 
ATOM   2165 C  C   . THR A  1  262 ? 11.846   -7.156  -5.595  1.00 98.79 262 A  1 
ATOM   2166 O  O   . THR A  1  262 ? 11.620   -6.272  -6.419  1.00 98.40 262 A  1 
ATOM   2167 C  CB  . THR A  1  262 ? 13.385   -8.798  -6.735  1.00 98.53 262 A  1 
ATOM   2168 O  OG1 . THR A  1  262 ? 13.342   -8.270  -8.037  1.00 95.87 262 A  1 
ATOM   2169 C  CG2 . THR A  1  262 ? 13.731   -10.282 -6.851  1.00 95.70 262 A  1 
ATOM   2170 N  N   . LEU A  1  263 ? 11.940   -6.929  -4.304  1.00 98.89 263 A  1 
ATOM   2171 C  CA  . LEU A  1  263 ? 11.932   -5.608  -3.690  1.00 98.81 263 A  1 
ATOM   2172 C  C   . LEU A  1  263 ? 13.301   -5.388  -3.052  1.00 98.88 263 A  1 
ATOM   2173 O  O   . LEU A  1  263 ? 13.640   -6.058  -2.075  1.00 98.68 263 A  1 
ATOM   2174 C  CB  . LEU A  1  263 ? 10.757   -5.534  -2.705  1.00 98.64 263 A  1 
ATOM   2175 C  CG  . LEU A  1  263 ? 10.527   -4.154  -2.054  1.00 97.60 263 A  1 
ATOM   2176 C  CD1 . LEU A  1  263 ? 9.165    -4.154  -1.365  1.00 92.99 263 A  1 
ATOM   2177 C  CD2 . LEU A  1  263 ? 11.555   -3.796  -0.968  1.00 92.88 263 A  1 
ATOM   2178 N  N   . ILE A  1  264 ? 14.072   -4.465  -3.594  1.00 98.85 264 A  1 
ATOM   2179 C  CA  . ILE A  1  264 ? 15.397   -4.148  -3.072  1.00 98.87 264 A  1 
ATOM   2180 C  C   . ILE A  1  264 ? 15.317   -2.898  -2.198  1.00 98.75 264 A  1 
ATOM   2181 O  O   . ILE A  1  264 ? 14.881   -1.836  -2.642  1.00 98.51 264 A  1 
ATOM   2182 C  CB  . ILE A  1  264 ? 16.452   -4.023  -4.186  1.00 98.72 264 A  1 
ATOM   2183 C  CG1 . ILE A  1  264 ? 16.458   -5.313  -5.048  1.00 97.79 264 A  1 
ATOM   2184 C  CG2 . ILE A  1  264 ? 17.837   -3.754  -3.573  1.00 98.23 264 A  1 
ATOM   2185 C  CD1 . ILE A  1  264 ? 17.545   -5.356  -6.127  1.00 96.91 264 A  1 
ATOM   2186 N  N   . LEU A  1  265 ? 15.757   -3.045  -0.959  1.00 98.80 265 A  1 
ATOM   2187 C  CA  . LEU A  1  265 ? 16.005   -1.955  -0.030  1.00 98.85 265 A  1 
ATOM   2188 C  C   . LEU A  1  265 ? 17.459   -1.513  -0.180  1.00 98.77 265 A  1 
ATOM   2189 O  O   . LEU A  1  265 ? 18.364   -2.347  -0.168  1.00 98.48 265 A  1 
ATOM   2190 C  CB  . LEU A  1  265 ? 15.742   -2.419  1.409   1.00 98.84 265 A  1 
ATOM   2191 C  CG  . LEU A  1  265 ? 14.411   -3.133  1.661   1.00 98.59 265 A  1 
ATOM   2192 C  CD1 . LEU A  1  265 ? 14.386   -3.696  3.081   1.00 98.11 265 A  1 
ATOM   2193 C  CD2 . LEU A  1  265 ? 13.223   -2.187  1.495   1.00 98.20 265 A  1 
ATOM   2194 N  N   . PHE A  1  266 ? 17.673   -0.210  -0.293  1.00 97.96 266 A  1 
ATOM   2195 C  CA  . PHE A  1  266 ? 19.007   0.390   -0.259  1.00 97.26 266 A  1 
ATOM   2196 C  C   . PHE A  1  266 ? 18.907   1.731   0.468   1.00 96.86 266 A  1 
ATOM   2197 O  O   . PHE A  1  266 ? 18.030   2.536   0.176   1.00 92.74 266 A  1 
ATOM   2198 C  CB  . PHE A  1  266 ? 19.585   0.530   -1.676  1.00 94.85 266 A  1 
ATOM   2199 C  CG  . PHE A  1  266 ? 18.655   1.164   -2.683  1.00 93.47 266 A  1 
ATOM   2200 C  CD1 . PHE A  1  266 ? 17.781   0.361   -3.432  1.00 87.22 266 A  1 
ATOM   2201 C  CD2 . PHE A  1  266 ? 18.615   2.560   -2.836  1.00 86.97 266 A  1 
ATOM   2202 C  CE1 . PHE A  1  266 ? 16.844   0.951   -4.296  1.00 83.37 266 A  1 
ATOM   2203 C  CE2 . PHE A  1  266 ? 17.675   3.151   -3.695  1.00 82.92 266 A  1 
ATOM   2204 C  CZ  . PHE A  1  266 ? 16.785   2.346   -4.416  1.00 81.80 266 A  1 
ATOM   2205 N  N   . HIS A  1  267 ? 19.803   1.958   1.414   1.00 97.77 267 A  1 
ATOM   2206 C  CA  . HIS A  1  267 ? 19.794   3.217   2.147   1.00 97.60 267 A  1 
ATOM   2207 C  C   . HIS A  1  267 ? 20.169   4.385   1.222   1.00 97.17 267 A  1 
ATOM   2208 O  O   . HIS A  1  267 ? 19.386   5.314   1.030   1.00 95.67 267 A  1 
ATOM   2209 C  CB  . HIS A  1  267 ? 20.721   3.108   3.352   1.00 97.63 267 A  1 
ATOM   2210 C  CG  . HIS A  1  267 ? 20.662   4.345   4.200   1.00 97.78 267 A  1 
ATOM   2211 N  ND1 . HIS A  1  267 ? 19.611   4.723   5.009   1.00 96.84 267 A  1 
ATOM   2212 C  CD2 . HIS A  1  267 ? 21.605   5.330   4.264   1.00 97.06 267 A  1 
ATOM   2213 C  CE1 . HIS A  1  267 ? 19.923   5.895   5.546   1.00 96.84 267 A  1 
ATOM   2214 N  NE2 . HIS A  1  267 ? 21.128   6.304   5.116   1.00 96.88 267 A  1 
ATOM   2215 N  N   . ILE A  1  268 ? 21.315   4.266   0.575   1.00 96.88 268 A  1 
ATOM   2216 C  CA  . ILE A  1  268 ? 21.834   5.280   -0.353  1.00 96.42 268 A  1 
ATOM   2217 C  C   . ILE A  1  268 ? 21.490   4.869   -1.777  1.00 96.01 268 A  1 
ATOM   2218 O  O   . ILE A  1  268 ? 21.988   3.858   -2.283  1.00 95.02 268 A  1 
ATOM   2219 C  CB  . ILE A  1  268 ? 23.346   5.486   -0.156  1.00 96.07 268 A  1 
ATOM   2220 C  CG1 . ILE A  1  268 ? 23.673   5.791   1.324   1.00 95.00 268 A  1 
ATOM   2221 C  CG2 . ILE A  1  268 ? 23.836   6.621   -1.076  1.00 94.99 268 A  1 
ATOM   2222 C  CD1 . ILE A  1  268 ? 25.161   5.973   1.620   1.00 94.41 268 A  1 
ATOM   2223 N  N   . GLN A  1  269 ? 20.676   5.684   -2.448  1.00 93.93 269 A  1 
ATOM   2224 C  CA  . GLN A  1  269 ? 20.390   5.479   -3.866  1.00 93.13 269 A  1 
ATOM   2225 C  C   . GLN A  1  269 ? 21.566   5.954   -4.733  1.00 93.81 269 A  1 
ATOM   2226 O  O   . GLN A  1  269 ? 22.096   7.044   -4.498  1.00 90.38 269 A  1 
ATOM   2227 C  CB  . GLN A  1  269 ? 19.070   6.188   -4.218  1.00 89.27 269 A  1 
ATOM   2228 C  CG  . GLN A  1  269 ? 18.712   6.002   -5.693  1.00 80.54 269 A  1 
ATOM   2229 C  CD  . GLN A  1  269 ? 17.303   6.449   -6.056  1.00 76.43 269 A  1 
ATOM   2230 O  OE1 . GLN A  1  269 ? 16.398   6.456   -5.245  1.00 71.89 269 A  1 
ATOM   2231 N  NE2 . GLN A  1  269 ? 17.063   6.797   -7.295  1.00 67.82 269 A  1 
ATOM   2232 N  N   . PRO A  1  270 ? 21.961   5.188   -5.778  1.00 92.01 270 A  1 
ATOM   2233 C  CA  . PRO A  1  270 ? 22.929   5.681   -6.737  1.00 91.86 270 A  1 
ATOM   2234 C  C   . PRO A  1  270 ? 22.345   6.830   -7.563  1.00 90.63 270 A  1 
ATOM   2235 O  O   . PRO A  1  270 ? 21.189   6.792   -7.983  1.00 85.32 270 A  1 
ATOM   2236 C  CB  . PRO A  1  270 ? 23.298   4.479   -7.610  1.00 90.86 270 A  1 
ATOM   2237 C  CG  . PRO A  1  270 ? 22.031   3.634   -7.577  1.00 88.41 270 A  1 
ATOM   2238 C  CD  . PRO A  1  270 ? 21.477   3.882   -6.175  1.00 91.07 270 A  1 
ATOM   2239 N  N   . GLY A  1  271 ? 23.158   7.836   -7.825  1.00 85.69 271 A  1 
ATOM   2240 C  CA  . GLY A  1  271 ? 22.755   9.026   -8.548  1.00 83.66 271 A  1 
ATOM   2241 C  C   . GLY A  1  271 ? 22.886   10.295  -7.719  1.00 83.70 271 A  1 
ATOM   2242 O  O   . GLY A  1  271 ? 23.615   10.339  -6.727  1.00 79.02 271 A  1 
ATOM   2243 N  N   . VAL A  1  272 ? 22.205   11.329  -8.168  1.00 81.06 272 A  1 
ATOM   2244 C  CA  . VAL A  1  272 ? 22.218   12.633  -7.499  1.00 79.18 272 A  1 
ATOM   2245 C  C   . VAL A  1  272 ? 21.316   12.558  -6.273  1.00 78.12 272 A  1 
ATOM   2246 O  O   . VAL A  1  272 ? 20.097   12.469  -6.405  1.00 73.42 272 A  1 
ATOM   2247 C  CB  . VAL A  1  272 ? 21.790   13.755  -8.453  1.00 75.84 272 A  1 
ATOM   2248 C  CG1 . VAL A  1  272 ? 21.774   15.112  -7.757  1.00 68.45 272 A  1 
ATOM   2249 C  CG2 . VAL A  1  272 ? 22.762   13.860  -9.643  1.00 69.02 272 A  1 
ATOM   2250 N  N   . ASN A  1  273 ? 21.909   12.613  -5.096  1.00 78.44 273 A  1 
ATOM   2251 C  CA  . ASN A  1  273 ? 21.164   12.753  -3.843  1.00 74.38 273 A  1 
ATOM   2252 C  C   . ASN A  1  273 ? 21.047   14.238  -3.446  1.00 72.55 273 A  1 
ATOM   2253 O  O   . ASN A  1  273 ? 21.696   15.122  -4.024  1.00 67.61 273 A  1 
ATOM   2254 C  CB  . ASN A  1  273 ? 21.754   11.813  -2.773  1.00 71.49 273 A  1 
ATOM   2255 C  CG  . ASN A  1  273 ? 23.085   12.248  -2.196  1.00 69.96 273 A  1 
ATOM   2256 O  OD1 . ASN A  1  273 ? 23.397   13.417  -2.093  1.00 66.30 273 A  1 
ATOM   2257 N  ND2 . ASN A  1  273 ? 23.893   11.305  -1.754  1.00 66.35 273 A  1 
ATOM   2258 N  N   . TYR A  1  274 ? 20.203   14.500  -2.472  1.00 68.19 274 A  1 
ATOM   2259 C  CA  . TYR A  1  274 ? 19.902   15.866  -2.046  1.00 65.14 274 A  1 
ATOM   2260 C  C   . TYR A  1  274 ? 21.137   16.631  -1.551  1.00 65.14 274 A  1 
ATOM   2261 O  O   . TYR A  1  274 ? 21.331   17.805  -1.886  1.00 60.28 274 A  1 
ATOM   2262 C  CB  . TYR A  1  274 ? 18.830   15.793  -0.945  1.00 60.29 274 A  1 
ATOM   2263 C  CG  . TYR A  1  274 ? 18.384   17.141  -0.431  1.00 58.32 274 A  1 
ATOM   2264 C  CD1 . TYR A  1  274 ? 18.911   17.652  0.772   1.00 54.53 274 A  1 
ATOM   2265 C  CD2 . TYR A  1  274 ? 17.449   17.898  -1.155  1.00 53.73 274 A  1 
ATOM   2266 C  CE1 . TYR A  1  274 ? 18.489   18.902  1.258   1.00 52.04 274 A  1 
ATOM   2267 C  CE2 . TYR A  1  274 ? 17.020   19.151  -0.685  1.00 51.96 274 A  1 
ATOM   2268 C  CZ  . TYR A  1  274 ? 17.536   19.652  0.533   1.00 52.40 274 A  1 
ATOM   2269 O  OH  . TYR A  1  274 ? 17.112   20.863  1.003   1.00 47.16 274 A  1 
ATOM   2270 N  N   . ALA A  1  275 ? 21.991   15.965  -0.783  1.00 60.67 275 A  1 
ATOM   2271 C  CA  . ALA A  1  275 ? 23.105   16.612  -0.094  1.00 58.80 275 A  1 
ATOM   2272 C  C   . ALA A  1  275 ? 24.309   16.875  -1.016  1.00 60.11 275 A  1 
ATOM   2273 O  O   . ALA A  1  275 ? 24.921   17.942  -0.959  1.00 55.11 275 A  1 
ATOM   2274 C  CB  . ALA A  1  275 ? 23.487   15.720  1.096   1.00 52.98 275 A  1 
ATOM   2275 N  N   . GLU A  1  276 ? 24.654   15.925  -1.864  1.00 61.63 276 A  1 
ATOM   2276 C  CA  . GLU A  1  276 ? 25.928   15.961  -2.600  1.00 60.40 276 A  1 
ATOM   2277 C  C   . GLU A  1  276 ? 25.819   16.579  -3.999  1.00 60.27 276 A  1 
ATOM   2278 O  O   . GLU A  1  276 ? 26.827   17.017  -4.555  1.00 55.79 276 A  1 
ATOM   2279 C  CB  . GLU A  1  276 ? 26.535   14.554  -2.663  1.00 57.66 276 A  1 
ATOM   2280 C  CG  . GLU A  1  276 ? 26.908   14.040  -1.274  1.00 53.72 276 A  1 
ATOM   2281 C  CD  . GLU A  1  276 ? 27.616   12.685  -1.273  1.00 49.79 276 A  1 
ATOM   2282 O  OE1 . GLU A  1  276 ? 27.851   12.171  -0.150  1.00 46.15 276 A  1 
ATOM   2283 O  OE2 . GLU A  1  276 ? 27.961   12.174  -2.359  1.00 48.90 276 A  1 
ATOM   2284 N  N   . LYS A  1  277 ? 24.631   16.621  -4.575  1.00 65.25 277 A  1 
ATOM   2285 C  CA  . LYS A  1  277 ? 24.385   17.076  -5.968  1.00 63.04 277 A  1 
ATOM   2286 C  C   . LYS A  1  277 ? 25.293   16.400  -7.008  1.00 65.87 277 A  1 
ATOM   2287 O  O   . LYS A  1  277 ? 25.490   16.916  -8.109  1.00 59.44 277 A  1 
ATOM   2288 C  CB  . LYS A  1  277 ? 24.417   18.609  -6.057  1.00 55.97 277 A  1 
ATOM   2289 C  CG  . LYS A  1  277 ? 23.370   19.279  -5.158  1.00 50.45 277 A  1 
ATOM   2290 C  CD  . LYS A  1  277 ? 23.338   20.787  -5.422  1.00 45.17 277 A  1 
ATOM   2291 C  CE  . LYS A  1  277 ? 22.252   21.412  -4.546  1.00 39.92 277 A  1 
ATOM   2292 N  NZ  . LYS A  1  277 ? 22.092   22.866  -4.789  1.00 34.51 277 A  1 
ATOM   2293 N  N   . LYS A  1  278 ? 25.842   15.259  -6.655  1.00 74.58 278 A  1 
ATOM   2294 C  CA  . LYS A  1  278 ? 26.716   14.428  -7.482  1.00 73.90 278 A  1 
ATOM   2295 C  C   . LYS A  1  278 ? 26.309   12.975  -7.303  1.00 76.54 278 A  1 
ATOM   2296 O  O   . LYS A  1  278 ? 25.597   12.644  -6.357  1.00 71.34 278 A  1 
ATOM   2297 C  CB  . LYS A  1  278 ? 28.187   14.645  -7.086  1.00 67.89 278 A  1 
ATOM   2298 C  CG  . LYS A  1  278 ? 28.721   15.995  -7.573  1.00 60.70 278 A  1 
ATOM   2299 C  CD  . LYS A  1  278 ? 30.197   16.127  -7.216  1.00 55.57 278 A  1 
ATOM   2300 C  CE  . LYS A  1  278 ? 30.707   17.492  -7.679  1.00 47.08 278 A  1 
ATOM   2301 N  NZ  . LYS A  1  278 ? 32.148   17.655  -7.353  1.00 41.74 278 A  1 
ATOM   2302 N  N   . ASN A  1  279 ? 26.778   12.149  -8.210  1.00 80.42 279 A  1 
ATOM   2303 C  CA  . ASN A  1  279 ? 26.551   10.719  -8.092  1.00 82.55 279 A  1 
ATOM   2304 C  C   . ASN A  1  279 ? 27.057   10.205  -6.737  1.00 85.20 279 A  1 
ATOM   2305 O  O   . ASN A  1  279 ? 28.238   10.382  -6.437  1.00 81.86 279 A  1 
ATOM   2306 C  CB  . ASN A  1  279 ? 27.219   10.033  -9.298  1.00 77.63 279 A  1 
ATOM   2307 C  CG  . ASN A  1  279 ? 26.696   8.633   -9.526  1.00 74.61 279 A  1 
ATOM   2308 O  OD1 . ASN A  1  279 ? 25.908   8.105   -8.754  1.00 68.40 279 A  1 
ATOM   2309 N  ND2 . ASN A  1  279 ? 27.088   8.017   -10.605 1.00 68.73 279 A  1 
ATOM   2310 N  N   . SER A  1  280 ? 26.179   9.638   -5.941  1.00 89.41 280 A  1 
ATOM   2311 C  CA  . SER A  1  280 ? 26.457   9.194   -4.576  1.00 90.75 280 A  1 
ATOM   2312 C  C   . SER A  1  280 ? 27.277   7.907   -4.519  1.00 92.27 280 A  1 
ATOM   2313 O  O   . SER A  1  280 ? 28.003   7.687   -3.550  1.00 91.07 280 A  1 
ATOM   2314 C  CB  . SER A  1  280 ? 25.135   8.999   -3.826  1.00 88.87 280 A  1 
ATOM   2315 O  OG  . SER A  1  280 ? 24.289   8.153   -4.580  1.00 80.77 280 A  1 
ATOM   2316 N  N   . TRP A  1  281 ? 27.209   7.081   -5.561  1.00 93.89 281 A  1 
ATOM   2317 C  CA  . TRP A  1  281 ? 27.989   5.852   -5.670  1.00 94.60 281 A  1 
ATOM   2318 C  C   . TRP A  1  281 ? 29.179   6.012   -6.604  1.00 94.67 281 A  1 
ATOM   2319 O  O   . TRP A  1  281 ? 29.169   6.818   -7.546  1.00 93.74 281 A  1 
ATOM   2320 C  CB  . TRP A  1  281 ? 27.095   4.704   -6.150  1.00 95.04 281 A  1 
ATOM   2321 C  CG  . TRP A  1  281 ? 26.079   4.161   -5.209  1.00 95.41 281 A  1 
ATOM   2322 C  CD1 . TRP A  1  281 ? 25.512   4.808   -4.156  1.00 94.27 281 A  1 
ATOM   2323 C  CD2 . TRP A  1  281 ? 25.446   2.842   -5.247  1.00 96.17 281 A  1 
ATOM   2324 N  NE1 . TRP A  1  281 ? 24.562   3.987   -3.548  1.00 95.17 281 A  1 
ATOM   2325 C  CE2 . TRP A  1  281 ? 24.490   2.781   -4.201  1.00 95.96 281 A  1 
ATOM   2326 C  CE3 . TRP A  1  281 ? 25.598   1.714   -6.084  1.00 95.97 281 A  1 
ATOM   2327 C  CZ2 . TRP A  1  281 ? 23.682   1.645   -4.003  1.00 95.89 281 A  1 
ATOM   2328 C  CZ3 . TRP A  1  281 ? 24.792   0.580   -5.878  1.00 95.65 281 A  1 
ATOM   2329 C  CH2 . TRP A  1  281 ? 23.840   0.551   -4.859  1.00 95.68 281 A  1 
ATOM   2330 N  N   . TYR A  1  282 ? 30.202   5.204   -6.389  1.00 94.89 282 A  1 
ATOM   2331 C  CA  . TYR A  1  282 ? 31.263   5.026   -7.373  1.00 95.41 282 A  1 
ATOM   2332 C  C   . TYR A  1  282 ? 30.722   4.354   -8.637  1.00 95.87 282 A  1 
ATOM   2333 O  O   . TYR A  1  282 ? 29.966   3.384   -8.568  1.00 95.39 282 A  1 
ATOM   2334 C  CB  . TYR A  1  282 ? 32.403   4.199   -6.780  1.00 95.17 282 A  1 
ATOM   2335 C  CG  . TYR A  1  282 ? 33.236   4.961   -5.776  1.00 95.17 282 A  1 
ATOM   2336 C  CD1 . TYR A  1  282 ? 34.145   5.947   -6.216  1.00 93.89 282 A  1 
ATOM   2337 C  CD2 . TYR A  1  282 ? 33.131   4.687   -4.404  1.00 94.28 282 A  1 
ATOM   2338 C  CE1 . TYR A  1  282 ? 34.941   6.655   -5.302  1.00 93.67 282 A  1 
ATOM   2339 C  CE2 . TYR A  1  282 ? 33.915   5.382   -3.470  1.00 93.56 282 A  1 
ATOM   2340 C  CZ  . TYR A  1  282 ? 34.826   6.369   -3.924  1.00 94.29 282 A  1 
ATOM   2341 O  OH  . TYR A  1  282 ? 35.599   7.056   -3.024  1.00 92.88 282 A  1 
ATOM   2342 N  N   . ASP A  1  283 ? 31.165   4.825   -9.797  1.00 94.58 283 A  1 
ATOM   2343 C  CA  . ASP A  1  283 ? 30.741   4.293   -11.094 1.00 94.69 283 A  1 
ATOM   2344 C  C   . ASP A  1  283 ? 31.083   2.800   -11.250 1.00 95.86 283 A  1 
ATOM   2345 O  O   . ASP A  1  283 ? 30.338   2.057   -11.884 1.00 95.51 283 A  1 
ATOM   2346 C  CB  . ASP A  1  283 ? 31.374   5.109   -12.230 1.00 92.99 283 A  1 
ATOM   2347 C  CG  . ASP A  1  283 ? 31.037   6.606   -12.180 1.00 87.59 283 A  1 
ATOM   2348 O  OD1 . ASP A  1  283 ? 29.989   6.978   -11.601 1.00 82.12 283 A  1 
ATOM   2349 O  OD2 . ASP A  1  283 ? 31.877   7.400   -12.645 1.00 80.70 283 A  1 
ATOM   2350 N  N   . TYR A  1  284 ? 32.162   2.346   -10.610 1.00 96.24 284 A  1 
ATOM   2351 C  CA  . TYR A  1  284 ? 32.525   0.930   -10.561 1.00 97.08 284 A  1 
ATOM   2352 C  C   . TYR A  1  284 ? 31.388   0.067   -9.992  1.00 97.47 284 A  1 
ATOM   2353 O  O   . TYR A  1  284 ? 30.962   -0.902  -10.621 1.00 97.29 284 A  1 
ATOM   2354 C  CB  . TYR A  1  284 ? 33.804   0.778   -9.722  1.00 97.10 284 A  1 
ATOM   2355 C  CG  . TYR A  1  284 ? 34.298   -0.646  -9.674  1.00 97.03 284 A  1 
ATOM   2356 C  CD1 . TYR A  1  284 ? 33.898   -1.507  -8.630  1.00 96.05 284 A  1 
ATOM   2357 C  CD2 . TYR A  1  284 ? 35.134   -1.138  -10.693 1.00 96.29 284 A  1 
ATOM   2358 C  CE1 . TYR A  1  284 ? 34.332   -2.831  -8.603  1.00 95.51 284 A  1 
ATOM   2359 C  CE2 . TYR A  1  284 ? 35.579   -2.467  -10.676 1.00 95.44 284 A  1 
ATOM   2360 C  CZ  . TYR A  1  284 ? 35.174   -3.320  -9.626  1.00 95.90 284 A  1 
ATOM   2361 O  OH  . TYR A  1  284 ? 35.598   -4.615  -9.607  1.00 94.73 284 A  1 
ATOM   2362 N  N   . HIS A  1  285 ? 30.832   0.464   -8.849  1.00 97.59 285 A  1 
ATOM   2363 C  CA  . HIS A  1  285 ? 29.747   -0.271  -8.198  1.00 97.71 285 A  1 
ATOM   2364 C  C   . HIS A  1  285 ? 28.405   -0.110  -8.928  1.00 97.85 285 A  1 
ATOM   2365 O  O   . HIS A  1  285 ? 27.629   -1.057  -8.998  1.00 97.49 285 A  1 
ATOM   2366 C  CB  . HIS A  1  285 ? 29.645   0.178   -6.742  1.00 97.71 285 A  1 
ATOM   2367 C  CG  . HIS A  1  285 ? 30.878   -0.167  -5.948  1.00 97.59 285 A  1 
ATOM   2368 N  ND1 . HIS A  1  285 ? 31.473   -1.412  -5.860  1.00 91.64 285 A  1 
ATOM   2369 C  CD2 . HIS A  1  285 ? 31.629   0.688   -5.187  1.00 91.39 285 A  1 
ATOM   2370 C  CE1 . HIS A  1  285 ? 32.544   -1.305  -5.073  1.00 93.05 285 A  1 
ATOM   2371 N  NE2 . HIS A  1  285 ? 32.676   -0.043  -4.637  1.00 93.84 285 A  1 
ATOM   2372 N  N   . ILE A  1  286 ? 28.175   1.046   -9.554  1.00 96.87 286 A  1 
ATOM   2373 C  CA  . ILE A  1  286 ? 27.026   1.237   -10.442 1.00 96.76 286 A  1 
ATOM   2374 C  C   . ILE A  1  286 ? 27.100   0.267   -11.622 1.00 97.26 286 A  1 
ATOM   2375 O  O   . ILE A  1  286 ? 26.092   -0.347  -11.963 1.00 97.10 286 A  1 
ATOM   2376 C  CB  . ILE A  1  286 ? 26.923   2.704   -10.913 1.00 95.68 286 A  1 
ATOM   2377 C  CG1 . ILE A  1  286 ? 26.583   3.594   -9.696  1.00 93.83 286 A  1 
ATOM   2378 C  CG2 . ILE A  1  286 ? 25.862   2.875   -12.021 1.00 94.38 286 A  1 
ATOM   2379 C  CD1 . ILE A  1  286 ? 26.501   5.084   -10.016 1.00 89.64 286 A  1 
ATOM   2380 N  N   . ASN A  1  287 ? 28.256   0.081   -12.209 1.00 97.15 287 A  1 
ATOM   2381 C  CA  . ASN A  1  287 ? 28.438   -0.884  -13.293 1.00 97.28 287 A  1 
ATOM   2382 C  C   . ASN A  1  287 ? 28.174   -2.323  -12.832 1.00 97.50 287 A  1 
ATOM   2383 O  O   . ASN A  1  287 ? 27.484   -3.062  -13.531 1.00 97.28 287 A  1 
ATOM   2384 C  CB  . ASN A  1  287 ? 29.839   -0.740  -13.894 1.00 96.70 287 A  1 
ATOM   2385 C  CG  . ASN A  1  287 ? 29.997   0.505   -14.752 1.00 85.80 287 A  1 
ATOM   2386 O  OD1 . ASN A  1  287 ? 29.071   0.999   -15.346 1.00 77.26 287 A  1 
ATOM   2387 N  ND2 . ASN A  1  287 ? 31.202   1.014   -14.890 1.00 73.76 287 A  1 
ATOM   2388 N  N   . GLN A  1  288 ? 28.659   -2.701  -11.652 1.00 97.86 288 A  1 
ATOM   2389 C  CA  . GLN A  1  288 ? 28.410   -4.031  -11.085 1.00 98.19 288 A  1 
ATOM   2390 C  C   . GLN A  1  288 ? 26.910   -4.297  -10.897 1.00 98.23 288 A  1 
ATOM   2391 O  O   . GLN A  1  288 ? 26.403   -5.300  -11.401 1.00 97.97 288 A  1 
ATOM   2392 C  CB  . GLN A  1  288 ? 29.135   -4.184  -9.742  1.00 97.99 288 A  1 
ATOM   2393 C  CG  . GLN A  1  288 ? 30.658   -4.320  -9.878  1.00 96.77 288 A  1 
ATOM   2394 C  CD  . GLN A  1  288 ? 31.309   -4.521  -8.510  1.00 96.84 288 A  1 
ATOM   2395 O  OE1 . GLN A  1  288 ? 31.034   -3.811  -7.555  1.00 91.87 288 A  1 
ATOM   2396 N  NE2 . GLN A  1  288 ? 32.161   -5.502  -8.349  1.00 90.91 288 A  1 
ATOM   2397 N  N   . ILE A  1  289 ? 26.191   -3.386  -10.251 1.00 98.09 289 A  1 
ATOM   2398 C  CA  . ILE A  1  289 ? 24.758   -3.587  -10.004 1.00 97.94 289 A  1 
ATOM   2399 C  C   . ILE A  1  289 ? 23.938   -3.499  -11.297 1.00 98.09 289 A  1 
ATOM   2400 O  O   . ILE A  1  289 ? 22.972   -4.242  -11.471 1.00 97.58 289 A  1 
ATOM   2401 C  CB  . ILE A  1  289 ? 24.251   -2.655  -8.889  1.00 97.21 289 A  1 
ATOM   2402 C  CG1 . ILE A  1  289 ? 23.000   -3.269  -8.237  1.00 87.27 289 A  1 
ATOM   2403 C  CG2 . ILE A  1  289 ? 23.977   -1.224  -9.388  1.00 88.49 289 A  1 
ATOM   2404 C  CD1 . ILE A  1  289 ? 22.636   -2.636  -6.901  1.00 84.67 289 A  1 
ATOM   2405 N  N   . SER A  1  290 ? 24.364   -2.674  -12.239 1.00 97.86 290 A  1 
ATOM   2406 C  CA  . SER A  1  290 ? 23.709   -2.547  -13.541 1.00 97.73 290 A  1 
ATOM   2407 C  C   . SER A  1  290 ? 23.790   -3.839  -14.353 1.00 97.70 290 A  1 
ATOM   2408 O  O   . SER A  1  290 ? 22.837   -4.167  -15.043 1.00 97.08 290 A  1 
ATOM   2409 C  CB  . SER A  1  290 ? 24.320   -1.412  -14.369 1.00 97.06 290 A  1 
ATOM   2410 O  OG  . SER A  1  290 ? 24.217   -0.189  -13.694 1.00 94.70 290 A  1 
ATOM   2411 N  N   . GLN A  1  291 ? 24.881   -4.581  -14.251 1.00 98.06 291 A  1 
ATOM   2412 C  CA  . GLN A  1  291 ? 24.991   -5.888  -14.902 1.00 97.98 291 A  1 
ATOM   2413 C  C   . GLN A  1  291 ? 24.009   -6.906  -14.311 1.00 97.92 291 A  1 
ATOM   2414 O  O   . GLN A  1  291 ? 23.405   -7.671  -15.060 1.00 96.96 291 A  1 
ATOM   2415 C  CB  . GLN A  1  291 ? 26.416   -6.428  -14.784 1.00 97.42 291 A  1 
ATOM   2416 C  CG  . GLN A  1  291 ? 27.385   -5.717  -15.741 1.00 91.24 291 A  1 
ATOM   2417 C  CD  . GLN A  1  291 ? 28.828   -6.206  -15.597 1.00 85.52 291 A  1 
ATOM   2418 O  OE1 . GLN A  1  291 ? 29.179   -6.984  -14.729 1.00 77.89 291 A  1 
ATOM   2419 N  NE2 . GLN A  1  291 ? 29.725   -5.787  -16.452 1.00 73.38 291 A  1 
ATOM   2420 N  N   . VAL A  1  292 ? 23.803   -6.889  -13.002 1.00 98.28 292 A  1 
ATOM   2421 C  CA  . VAL A  1  292 ? 22.807   -7.757  -12.359 1.00 98.24 292 A  1 
ATOM   2422 C  C   . VAL A  1  292 ? 21.394   -7.394  -12.834 1.00 98.16 292 A  1 
ATOM   2423 O  O   . VAL A  1  292 ? 20.621   -8.278  -13.206 1.00 97.38 292 A  1 
ATOM   2424 C  CB  . VAL A  1  292 ? 22.896   -7.690  -10.827 1.00 98.07 292 A  1 
ATOM   2425 C  CG1 . VAL A  1  292 ? 21.870   -8.604  -10.153 1.00 96.65 292 A  1 
ATOM   2426 C  CG2 . VAL A  1  292 ? 24.285   -8.121  -10.338 1.00 96.85 292 A  1 
ATOM   2427 N  N   . PHE A  1  293 ? 21.078   -6.108  -12.880 1.00 98.17 293 A  1 
ATOM   2428 C  CA  . PHE A  1  293 ? 19.756   -5.624  -13.288 1.00 98.04 293 A  1 
ATOM   2429 C  C   . PHE A  1  293 ? 19.503   -5.745  -14.798 1.00 97.76 293 A  1 
ATOM   2430 O  O   . PHE A  1  293 ? 18.347   -5.834  -15.208 1.00 96.30 293 A  1 
ATOM   2431 C  CB  . PHE A  1  293 ? 19.579   -4.173  -12.831 1.00 97.91 293 A  1 
ATOM   2432 C  CG  . PHE A  1  293 ? 19.518   -3.926  -11.340 1.00 98.05 293 A  1 
ATOM   2433 C  CD1 . PHE A  1  293 ? 19.513   -4.960  -10.383 1.00 96.82 293 A  1 
ATOM   2434 C  CD2 . PHE A  1  293 ? 19.419   -2.588  -10.889 1.00 96.91 293 A  1 
ATOM   2435 C  CE1 . PHE A  1  293 ? 19.426   -4.685  -9.015  1.00 96.58 293 A  1 
ATOM   2436 C  CE2 . PHE A  1  293 ? 19.330   -2.302  -9.517  1.00 96.49 293 A  1 
ATOM   2437 C  CZ  . PHE A  1  293 ? 19.332   -3.343  -8.583  1.00 97.31 293 A  1 
ATOM   2438 N  N   . GLU A  1  294 ? 20.542   -5.773  -15.613 1.00 97.88 294 A  1 
ATOM   2439 C  CA  . GLU A  1  294 ? 20.417   -6.061  -17.040 1.00 97.53 294 A  1 
ATOM   2440 C  C   . GLU A  1  294 ? 19.969   -7.506  -17.276 1.00 97.24 294 A  1 
ATOM   2441 O  O   . GLU A  1  294 ? 19.137   -7.751  -18.149 1.00 95.74 294 A  1 
ATOM   2442 C  CB  . GLU A  1  294 ? 21.756   -5.754  -17.728 1.00 96.97 294 A  1 
ATOM   2443 C  CG  . GLU A  1  294 ? 21.718   -5.921  -19.261 1.00 92.98 294 A  1 
ATOM   2444 C  CD  . GLU A  1  294 ? 23.066   -5.518  -19.901 1.00 91.79 294 A  1 
ATOM   2445 O  OE1 . GLU A  1  294 ? 23.077   -4.733  -20.865 1.00 85.00 294 A  1 
ATOM   2446 O  OE2 . GLU A  1  294 ? 24.143   -5.915  -19.403 1.00 87.02 294 A  1 
ATOM   2447 N  N   . GLU A  1  295 ? 20.450   -8.454  -16.484 1.00 97.44 295 A  1 
ATOM   2448 C  CA  . GLU A  1  295 ? 19.990   -9.845  -16.548 1.00 96.88 295 A  1 
ATOM   2449 C  C   . GLU A  1  295 ? 18.581   -10.021 -15.963 1.00 96.70 295 A  1 
ATOM   2450 O  O   . GLU A  1  295 ? 17.752   -10.716 -16.545 1.00 94.46 295 A  1 
ATOM   2451 C  CB  . GLU A  1  295 ? 20.970   -10.775 -15.807 1.00 95.77 295 A  1 
ATOM   2452 C  CG  . GLU A  1  295 ? 22.230   -11.080 -16.626 1.00 84.92 295 A  1 
ATOM   2453 C  CD  . GLU A  1  295 ? 23.150   -12.113 -15.936 1.00 77.14 295 A  1 
ATOM   2454 O  OE1 . GLU A  1  295 ? 24.210   -12.469 -16.493 1.00 69.75 295 A  1 
ATOM   2455 O  OE2 . GLU A  1  295 ? 22.859   -12.566 -14.807 1.00 70.67 295 A  1 
ATOM   2456 N  N   . LYS A  1  296 ? 18.315   -9.400  -14.822 1.00 96.97 296 A  1 
ATOM   2457 C  CA  . LYS A  1  296 ? 16.998   -9.442  -14.191 1.00 96.89 296 A  1 
ATOM   2458 C  C   . LYS A  1  296 ? 16.741   -8.141  -13.436 1.00 97.36 296 A  1 
ATOM   2459 O  O   . LYS A  1  296 ? 17.388   -7.859  -12.434 1.00 96.43 296 A  1 
ATOM   2460 C  CB  . LYS A  1  296 ? 16.888   -10.686 -13.296 1.00 95.37 296 A  1 
ATOM   2461 C  CG  . LYS A  1  296 ? 15.444   -10.921 -12.825 1.00 89.29 296 A  1 
ATOM   2462 C  CD  . LYS A  1  296 ? 15.276   -12.315 -12.224 1.00 84.56 296 A  1 
ATOM   2463 C  CE  . LYS A  1  296 ? 13.813   -12.543 -11.836 1.00 80.28 296 A  1 
ATOM   2464 N  NZ  . LYS A  1  296 ? 13.544   -13.943 -11.418 1.00 71.61 296 A  1 
ATOM   2465 N  N   . GLN A  1  297 ? 15.782   -7.366  -13.934 1.00 97.24 297 A  1 
ATOM   2466 C  CA  . GLN A  1  297 ? 15.410   -6.118  -13.281 1.00 97.42 297 A  1 
ATOM   2467 C  C   . GLN A  1  297 ? 14.667   -6.389  -11.968 1.00 97.98 297 A  1 
ATOM   2468 O  O   . GLN A  1  297 ? 13.842   -7.304  -11.910 1.00 97.24 297 A  1 
ATOM   2469 C  CB  . GLN A  1  297 ? 14.574   -5.235  -14.211 1.00 95.67 297 A  1 
ATOM   2470 C  CG  . GLN A  1  297 ? 15.401   -4.739  -15.402 1.00 84.61 297 A  1 
ATOM   2471 C  CD  . GLN A  1  297 ? 14.666   -3.736  -16.293 1.00 82.73 297 A  1 
ATOM   2472 O  OE1 . GLN A  1  297 ? 13.634   -3.181  -15.964 1.00 76.22 297 A  1 
ATOM   2473 N  NE2 . GLN A  1  297 ? 15.188   -3.455  -17.457 1.00 71.86 297 A  1 
ATOM   2474 N  N   . PRO A  1  298 ? 14.932   -5.592  -10.931 1.00 98.12 298 A  1 
ATOM   2475 C  CA  . PRO A  1  298 ? 14.107   -5.609  -9.739  1.00 98.22 298 A  1 
ATOM   2476 C  C   . PRO A  1  298 ? 12.725   -5.034  -10.048 1.00 98.36 298 A  1 
ATOM   2477 O  O   . PRO A  1  298 ? 12.588   -4.099  -10.842 1.00 97.78 298 A  1 
ATOM   2478 C  CB  . PRO A  1  298 ? 14.860   -4.760  -8.712  1.00 97.72 298 A  1 
ATOM   2479 C  CG  . PRO A  1  298 ? 15.600   -3.753  -9.585  1.00 96.01 298 A  1 
ATOM   2480 C  CD  . PRO A  1  298 ? 15.934   -4.544  -10.848 1.00 97.62 298 A  1 
ATOM   2481 N  N   . ASP A  1  299 ? 11.703   -5.560  -9.398  1.00 98.60 299 A  1 
ATOM   2482 C  CA  . ASP A  1  299 ? 10.340   -5.047  -9.541  1.00 98.62 299 A  1 
ATOM   2483 C  C   . ASP A  1  299 ? 10.164   -3.717  -8.787  1.00 98.55 299 A  1 
ATOM   2484 O  O   . ASP A  1  299 ? 9.474    -2.818  -9.277  1.00 98.01 299 A  1 
ATOM   2485 C  CB  . ASP A  1  299 ? 9.337    -6.079  -9.013  1.00 98.53 299 A  1 
ATOM   2486 C  CG  . ASP A  1  299 ? 9.310    -7.359  -9.843  1.00 98.14 299 A  1 
ATOM   2487 O  OD1 . ASP A  1  299 ? 8.435    -7.442  -10.736 1.00 94.60 299 A  1 
ATOM   2488 O  OD2 . ASP A  1  299 ? 10.091   -8.278  -9.523  1.00 94.32 299 A  1 
ATOM   2489 N  N   . TYR A  1  300 ? 10.797   -3.602  -7.623  1.00 98.64 300 A  1 
ATOM   2490 C  CA  . TYR A  1  300 ? 10.660   -2.453  -6.733  1.00 98.63 300 A  1 
ATOM   2491 C  C   . TYR A  1  300 ? 11.997   -2.073  -6.100  1.00 98.65 300 A  1 
ATOM   2492 O  O   . TYR A  1  300 ? 12.793   -2.929  -5.714  1.00 98.13 300 A  1 
ATOM   2493 C  CB  . TYR A  1  300 ? 9.638    -2.763  -5.630  1.00 98.62 300 A  1 
ATOM   2494 C  CG  . TYR A  1  300 ? 8.354    -3.402  -6.122  1.00 98.65 300 A  1 
ATOM   2495 C  CD1 . TYR A  1  300 ? 7.399    -2.638  -6.815  1.00 97.61 300 A  1 
ATOM   2496 C  CD2 . TYR A  1  300 ? 8.132    -4.779  -5.923  1.00 97.92 300 A  1 
ATOM   2497 C  CE1 . TYR A  1  300 ? 6.230    -3.239  -7.318  1.00 97.70 300 A  1 
ATOM   2498 C  CE2 . TYR A  1  300 ? 6.969    -5.388  -6.420  1.00 97.69 300 A  1 
ATOM   2499 C  CZ  . TYR A  1  300 ? 6.016    -4.612  -7.130  1.00 98.30 300 A  1 
ATOM   2500 O  OH  . TYR A  1  300 ? 4.888    -5.206  -7.629  1.00 97.78 300 A  1 
ATOM   2501 N  N   . LEU A  1  301 ? 12.199   -0.768  -5.954  1.00 98.53 301 A  1 
ATOM   2502 C  CA  . LEU A  1  301 ? 13.363   -0.194  -5.300  1.00 98.45 301 A  1 
ATOM   2503 C  C   . LEU A  1  301 ? 12.898   0.822   -4.257  1.00 98.36 301 A  1 
ATOM   2504 O  O   . LEU A  1  301 ? 12.210   1.782   -4.607  1.00 97.55 301 A  1 
ATOM   2505 C  CB  . LEU A  1  301 ? 14.260   0.472   -6.355  1.00 97.73 301 A  1 
ATOM   2506 C  CG  . LEU A  1  301 ? 14.952   -0.491  -7.332  1.00 93.98 301 A  1 
ATOM   2507 C  CD1 . LEU A  1  301 ? 15.669   0.312   -8.414  1.00 87.50 301 A  1 
ATOM   2508 C  CD2 . LEU A  1  301 ? 15.998   -1.354  -6.633  1.00 88.57 301 A  1 
ATOM   2509 N  N   . LEU A  1  302 ? 13.270   0.623   -2.996  1.00 98.60 302 A  1 
ATOM   2510 C  CA  . LEU A  1  302 ? 12.949   1.528   -1.892  1.00 98.61 302 A  1 
ATOM   2511 C  C   . LEU A  1  302 ? 14.235   2.116   -1.314  1.00 98.52 302 A  1 
ATOM   2512 O  O   . LEU A  1  302 ? 15.061   1.384   -0.771  1.00 97.95 302 A  1 
ATOM   2513 C  CB  . LEU A  1  302 ? 12.132   0.812   -0.801  1.00 98.64 302 A  1 
ATOM   2514 C  CG  . LEU A  1  302 ? 10.841   0.110   -1.255  1.00 97.79 302 A  1 
ATOM   2515 C  CD1 . LEU A  1  302 ? 10.076   -0.396  -0.033  1.00 96.29 302 A  1 
ATOM   2516 C  CD2 . LEU A  1  302 ? 9.892    1.023   -2.031  1.00 96.52 302 A  1 
ATOM   2517 N  N   . GLY A  1  303 ? 14.383   3.428   -1.437  1.00 97.85 303 A  1 
ATOM   2518 C  CA  . GLY A  1  303 ? 15.520   4.183   -0.930  1.00 97.61 303 A  1 
ATOM   2519 C  C   . GLY A  1  303 ? 15.175   5.014   0.309   1.00 97.86 303 A  1 
ATOM   2520 O  O   . GLY A  1  303 ? 14.017   5.348   0.550   1.00 97.07 303 A  1 
ATOM   2521 N  N   . ALA A  1  304 ? 16.209   5.367   1.052   1.00 97.40 304 A  1 
ATOM   2522 C  CA  . ALA A  1  304 ? 16.182   6.248   2.214   1.00 97.16 304 A  1 
ATOM   2523 C  C   . ALA A  1  304 ? 17.237   7.353   2.032   1.00 96.18 304 A  1 
ATOM   2524 O  O   . ALA A  1  304 ? 17.455   7.815   0.905   1.00 93.35 304 A  1 
ATOM   2525 C  CB  . ALA A  1  304 ? 16.385   5.356   3.457   1.00 97.18 304 A  1 
ATOM   2526 N  N   . HIS A  1  305 ? 17.905   7.767   3.095   1.00 96.01 305 A  1 
ATOM   2527 C  CA  . HIS A  1  305 ? 19.067   8.672   3.105   1.00 95.35 305 A  1 
ATOM   2528 C  C   . HIS A  1  305 ? 18.809   10.112  2.642   1.00 94.77 305 A  1 
ATOM   2529 O  O   . HIS A  1  305 ? 19.395   11.056  3.169   1.00 92.81 305 A  1 
ATOM   2530 C  CB  . HIS A  1  305 ? 20.202   8.023   2.295   1.00 94.91 305 A  1 
ATOM   2531 C  CG  . HIS A  1  305 ? 21.500   8.771   2.339   1.00 94.81 305 A  1 
ATOM   2532 N  ND1 . HIS A  1  305 ? 22.283   8.944   3.452   1.00 93.18 305 A  1 
ATOM   2533 C  CD2 . HIS A  1  305 ? 22.136   9.416   1.305   1.00 93.34 305 A  1 
ATOM   2534 C  CE1 . HIS A  1  305 ? 23.361   9.671   3.095   1.00 92.22 305 A  1 
ATOM   2535 N  NE2 . HIS A  1  305 ? 23.306   9.968   1.797   1.00 92.53 305 A  1 
ATOM   2536 N  N   . VAL A  1  306 ? 17.957   10.300  1.643   1.00 94.35 306 A  1 
ATOM   2537 C  CA  . VAL A  1  306 ? 17.641   11.628  1.111   1.00 93.22 306 A  1 
ATOM   2538 C  C   . VAL A  1  306 ? 16.638   12.370  2.000   1.00 92.49 306 A  1 
ATOM   2539 O  O   . VAL A  1  306 ? 16.559   13.592  1.939   1.00 89.74 306 A  1 
ATOM   2540 C  CB  . VAL A  1  306 ? 17.135   11.520  -0.342  1.00 91.86 306 A  1 
ATOM   2541 C  CG1 . VAL A  1  306 ? 17.031   12.887  -1.012  1.00 83.81 306 A  1 
ATOM   2542 C  CG2 . VAL A  1  306 ? 18.075   10.683  -1.223  1.00 84.94 306 A  1 
ATOM   2543 N  N   . HIS A  1  307 ? 15.901   11.635  2.840   1.00 95.36 307 A  1 
ATOM   2544 C  CA  . HIS A  1  307 ? 14.863   12.136  3.752   1.00 95.71 307 A  1 
ATOM   2545 C  C   . HIS A  1  307 ? 13.617   12.726  3.072   1.00 96.04 307 A  1 
ATOM   2546 O  O   . HIS A  1  307 ? 12.687   13.139  3.766   1.00 95.47 307 A  1 
ATOM   2547 C  CB  . HIS A  1  307 ? 15.460   13.125  4.774   1.00 95.58 307 A  1 
ATOM   2548 C  CG  . HIS A  1  307 ? 16.553   12.613  5.671   1.00 95.59 307 A  1 
ATOM   2549 N  ND1 . HIS A  1  307 ? 16.963   13.260  6.827   1.00 93.73 307 A  1 
ATOM   2550 C  CD2 . HIS A  1  307 ? 17.302   11.489  5.561   1.00 93.95 307 A  1 
ATOM   2551 C  CE1 . HIS A  1  307 ? 17.937   12.523  7.378   1.00 93.75 307 A  1 
ATOM   2552 N  NE2 . HIS A  1  307 ? 18.172   11.448  6.646   1.00 94.00 307 A  1 
ATOM   2553 N  N   . LEU A  1  308 ? 13.572   12.752  1.748   1.00 95.48 308 A  1 
ATOM   2554 C  CA  . LEU A  1  308 ? 12.505   13.390  0.985   1.00 95.03 308 A  1 
ATOM   2555 C  C   . LEU A  1  308 ? 11.656   12.374  0.221   1.00 95.78 308 A  1 
ATOM   2556 O  O   . LEU A  1  308 ? 12.162   11.358  -0.258  1.00 95.27 308 A  1 
ATOM   2557 C  CB  . LEU A  1  308 ? 13.088   14.447  0.039   1.00 93.86 308 A  1 
ATOM   2558 C  CG  . LEU A  1  308 ? 13.915   15.544  0.724   1.00 92.36 308 A  1 
ATOM   2559 C  CD1 . LEU A  1  308 ? 14.394   16.545  -0.327  1.00 90.37 308 A  1 
ATOM   2560 C  CD2 . LEU A  1  308 ? 13.134   16.307  1.794   1.00 89.89 308 A  1 
ATOM   2561 N  N   . ASP A  1  309 ? 10.375   12.694  0.062   1.00 95.63 309 A  1 
ATOM   2562 C  CA  . ASP A  1  309 ? 9.430    11.895  -0.715  1.00 96.48 309 A  1 
ATOM   2563 C  C   . ASP A  1  309 ? 9.583    12.194  -2.207  1.00 95.95 309 A  1 
ATOM   2564 O  O   . ASP A  1  309 ? 9.178    13.249  -2.702  1.00 94.49 309 A  1 
ATOM   2565 C  CB  . ASP A  1  309 ? 8.006    12.160  -0.220  1.00 97.08 309 A  1 
ATOM   2566 C  CG  . ASP A  1  309 ? 6.987    11.176  -0.791  1.00 97.47 309 A  1 
ATOM   2567 O  OD1 . ASP A  1  309 ? 7.261    10.508  -1.824  1.00 96.26 309 A  1 
ATOM   2568 O  OD2 . ASP A  1  309 ? 5.913    11.018  -0.174  1.00 96.48 309 A  1 
ATOM   2569 N  N   . MET A  1  310 ? 10.193   11.269  -2.943  1.00 95.77 310 A  1 
ATOM   2570 C  CA  . MET A  1  310 ? 10.455   11.469  -4.363  1.00 94.72 310 A  1 
ATOM   2571 C  C   . MET A  1  310 ? 10.333   10.169  -5.165  1.00 95.62 310 A  1 
ATOM   2572 O  O   . MET A  1  310 ? 10.607   9.073   -4.687  1.00 94.89 310 A  1 
ATOM   2573 C  CB  . MET A  1  310 ? 11.843   12.091  -4.577  1.00 92.00 310 A  1 
ATOM   2574 C  CG  . MET A  1  310 ? 11.980   13.494  -3.965  1.00 88.04 310 A  1 
ATOM   2575 S  SD  . MET A  1  310 ? 13.486   14.388  -4.424  1.00 83.77 310 A  1 
ATOM   2576 C  CE  . MET A  1  310 ? 14.716   13.391  -3.582  1.00 75.76 310 A  1 
ATOM   2577 N  N   . LEU A  1  311 ? 9.984    10.335  -6.433  1.00 94.92 311 A  1 
ATOM   2578 C  CA  . LEU A  1  311 ? 10.143   9.316   -7.462  1.00 94.95 311 A  1 
ATOM   2579 C  C   . LEU A  1  311 ? 11.479   9.565   -8.164  1.00 93.83 311 A  1 
ATOM   2580 O  O   . LEU A  1  311 ? 11.644   10.588  -8.828  1.00 91.27 311 A  1 
ATOM   2581 C  CB  . LEU A  1  311 ? 8.970    9.392   -8.452  1.00 94.99 311 A  1 
ATOM   2582 C  CG  . LEU A  1  311 ? 7.588    9.121   -7.832  1.00 94.18 311 A  1 
ATOM   2583 C  CD1 . LEU A  1  311 ? 6.496    9.362   -8.875  1.00 90.97 311 A  1 
ATOM   2584 C  CD2 . LEU A  1  311 ? 7.453    7.678   -7.351  1.00 90.33 311 A  1 
ATOM   2585 N  N   . MET A  1  312 ? 12.426   8.655   -8.022  1.00 93.23 312 A  1 
ATOM   2586 C  CA  . MET A  1  312 ? 13.784   8.860   -8.519  1.00 92.40 312 A  1 
ATOM   2587 C  C   . MET A  1  312 ? 14.192   7.766   -9.504  1.00 93.32 312 A  1 
ATOM   2588 O  O   . MET A  1  312 ? 14.223   6.597   -9.137  1.00 92.26 312 A  1 
ATOM   2589 C  CB  . MET A  1  312 ? 14.770   8.930   -7.347  1.00 89.45 312 A  1 
ATOM   2590 C  CG  . MET A  1  312 ? 14.520   10.137  -6.444  1.00 83.65 312 A  1 
ATOM   2591 S  SD  . MET A  1  312 ? 15.748   10.355  -5.116  1.00 80.46 312 A  1 
ATOM   2592 C  CE  . MET A  1  312 ? 17.200   10.840  -6.063  1.00 73.87 312 A  1 
ATOM   2593 N  N   . PRO A  1  313 ? 14.572   8.127   -10.746 1.00 91.72 313 A  1 
ATOM   2594 C  CA  . PRO A  1  313 ? 15.216   7.178   -11.644 1.00 90.98 313 A  1 
ATOM   2595 C  C   . PRO A  1  313 ? 16.495   6.612   -11.020 1.00 90.84 313 A  1 
ATOM   2596 O  O   . PRO A  1  313 ? 17.350   7.361   -10.540 1.00 88.63 313 A  1 
ATOM   2597 C  CB  . PRO A  1  313 ? 15.501   7.952   -12.933 1.00 88.99 313 A  1 
ATOM   2598 C  CG  . PRO A  1  313 ? 14.504   9.103   -12.889 1.00 87.83 313 A  1 
ATOM   2599 C  CD  . PRO A  1  313 ? 14.385   9.405   -11.396 1.00 90.17 313 A  1 
ATOM   2600 N  N   . PHE A  1  314 ? 16.625   5.287   -11.038 1.00 92.55 314 A  1 
ATOM   2601 C  CA  . PHE A  1  314 ? 17.806   4.609   -10.524 1.00 93.50 314 A  1 
ATOM   2602 C  C   . PHE A  1  314 ? 18.958   4.742   -11.526 1.00 93.78 314 A  1 
ATOM   2603 O  O   . PHE A  1  314 ? 18.868   4.257   -12.655 1.00 92.33 314 A  1 
ATOM   2604 C  CB  . PHE A  1  314 ? 17.458   3.148   -10.227 1.00 93.05 314 A  1 
ATOM   2605 C  CG  . PHE A  1  314 ? 18.536   2.415   -9.463  1.00 93.17 314 A  1 
ATOM   2606 C  CD1 . PHE A  1  314 ? 19.570   1.756   -10.144 1.00 89.52 314 A  1 
ATOM   2607 C  CD2 . PHE A  1  314 ? 18.476   2.367   -8.058  1.00 89.18 314 A  1 
ATOM   2608 C  CE1 . PHE A  1  314 ? 20.541   1.029   -9.416  1.00 87.59 314 A  1 
ATOM   2609 C  CE2 . PHE A  1  314 ? 19.435   1.645   -7.336  1.00 87.06 314 A  1 
ATOM   2610 C  CZ  . PHE A  1  314 ? 20.461   0.971   -8.015  1.00 88.61 314 A  1 
ATOM   2611 N  N   . PHE A  1  315 ? 20.036   5.394   -11.127 1.00 91.64 315 A  1 
ATOM   2612 C  CA  . PHE A  1  315 ? 21.197   5.564   -11.996 1.00 91.65 315 A  1 
ATOM   2613 C  C   . PHE A  1  315 ? 21.852   4.216   -12.279 1.00 92.02 315 A  1 
ATOM   2614 O  O   . PHE A  1  315 ? 22.109   3.431   -11.372 1.00 90.67 315 A  1 
ATOM   2615 C  CB  . PHE A  1  315 ? 22.203   6.544   -11.377 1.00 89.55 315 A  1 
ATOM   2616 C  CG  . PHE A  1  315 ? 21.948   8.018   -11.625 1.00 86.72 315 A  1 
ATOM   2617 C  CD1 . PHE A  1  315 ? 20.649   8.543   -11.716 1.00 80.69 315 A  1 
ATOM   2618 C  CD2 . PHE A  1  315 ? 23.044   8.894   -11.758 1.00 80.27 315 A  1 
ATOM   2619 C  CE1 . PHE A  1  315 ? 20.438   9.916   -11.932 1.00 79.21 315 A  1 
ATOM   2620 C  CE2 . PHE A  1  315 ? 22.848   10.267  -11.973 1.00 79.43 315 A  1 
ATOM   2621 C  CZ  . PHE A  1  315 ? 21.542   10.780  -12.058 1.00 81.99 315 A  1 
ATOM   2622 N  N   . ASN A  1  316 ? 22.124   3.974   -13.559 1.00 93.27 316 A  1 
ATOM   2623 C  CA  . ASN A  1  316 ? 22.745   2.747   -14.025 1.00 93.63 316 A  1 
ATOM   2624 C  C   . ASN A  1  316 ? 23.569   3.017   -15.289 1.00 93.39 316 A  1 
ATOM   2625 O  O   . ASN A  1  316 ? 23.470   4.076   -15.896 1.00 91.70 316 A  1 
ATOM   2626 C  CB  . ASN A  1  316 ? 21.644   1.690   -14.231 1.00 92.91 316 A  1 
ATOM   2627 C  CG  . ASN A  1  316 ? 20.741   2.008   -15.400 1.00 93.04 316 A  1 
ATOM   2628 O  OD1 . ASN A  1  316 ? 21.012   1.617   -16.529 1.00 86.15 316 A  1 
ATOM   2629 N  ND2 . ASN A  1  316 ? 19.661   2.712   -15.189 1.00 85.76 316 A  1 
ATOM   2630 N  N   . SER A  1  317 ? 24.389   2.051   -15.693 1.00 92.97 317 A  1 
ATOM   2631 C  CA  . SER A  1  317 ? 25.250   2.150   -16.870 1.00 93.08 317 A  1 
ATOM   2632 C  C   . SER A  1  317 ? 24.707   1.407   -18.098 1.00 93.28 317 A  1 
ATOM   2633 O  O   . SER A  1  317 ? 25.416   1.281   -19.096 1.00 90.36 317 A  1 
ATOM   2634 C  CB  . SER A  1  317 ? 26.655   1.662   -16.511 1.00 92.22 317 A  1 
ATOM   2635 O  OG  . SER A  1  317 ? 26.639   0.301   -16.151 1.00 90.95 317 A  1 
ATOM   2636 N  N   . LYS A  1  318 ? 23.476   0.899   -18.023 1.00 94.10 318 A  1 
ATOM   2637 C  CA  . LYS A  1  318 ? 22.874   0.021   -19.032 1.00 94.28 318 A  1 
ATOM   2638 C  C   . LYS A  1  318 ? 21.607   0.589   -19.676 1.00 94.19 318 A  1 
ATOM   2639 O  O   . LYS A  1  318 ? 20.889   -0.128  -20.355 1.00 91.45 318 A  1 
ATOM   2640 C  CB  . LYS A  1  318 ? 22.623   -1.365  -18.406 1.00 94.13 318 A  1 
ATOM   2641 C  CG  . LYS A  1  318 ? 23.901   -2.098  -17.949 1.00 92.59 318 A  1 
ATOM   2642 C  CD  . LYS A  1  318 ? 24.815   -2.391  -19.130 1.00 87.91 318 A  1 
ATOM   2643 C  CE  . LYS A  1  318 ? 25.880   -3.415  -18.737 1.00 84.61 318 A  1 
ATOM   2644 N  NZ  . LYS A  1  318 ? 26.095   -4.375  -19.854 1.00 75.59 318 A  1 
ATOM   2645 N  N   . ASN A  1  319 ? 21.354   1.886   -19.485 1.00 93.41 319 A  1 
ATOM   2646 C  CA  . ASN A  1  319 ? 20.149   2.569   -19.965 1.00 93.10 319 A  1 
ATOM   2647 C  C   . ASN A  1  319 ? 18.841   1.911   -19.493 1.00 93.74 319 A  1 
ATOM   2648 O  O   . ASN A  1  319 ? 17.825   1.955   -20.184 1.00 90.95 319 A  1 
ATOM   2649 C  CB  . ASN A  1  319 ? 20.218   2.775   -21.487 1.00 91.21 319 A  1 
ATOM   2650 C  CG  . ASN A  1  319 ? 21.300   3.746   -21.917 1.00 83.24 319 A  1 
ATOM   2651 O  OD1 . ASN A  1  319 ? 21.736   4.603   -21.191 1.00 74.20 319 A  1 
ATOM   2652 N  ND2 . ASN A  1  319 ? 21.740   3.651   -23.149 1.00 72.03 319 A  1 
ATOM   2653 N  N   . LEU A  1  320 ? 18.856   1.294   -18.324 1.00 94.35 320 A  1 
ATOM   2654 C  CA  . LEU A  1  320 ? 17.658   0.727   -17.726 1.00 94.49 320 A  1 
ATOM   2655 C  C   . LEU A  1  320 ? 16.797   1.845   -17.137 1.00 94.14 320 A  1 
ATOM   2656 O  O   . LEU A  1  320 ? 17.273   2.678   -16.365 1.00 92.66 320 A  1 
ATOM   2657 C  CB  . LEU A  1  320 ? 18.036   -0.309  -16.661 1.00 94.86 320 A  1 
ATOM   2658 C  CG  . LEU A  1  320 ? 18.969   -1.432  -17.150 1.00 94.57 320 A  1 
ATOM   2659 C  CD1 . LEU A  1  320 ? 19.384   -2.300  -15.970 1.00 91.32 320 A  1 
ATOM   2660 C  CD2 . LEU A  1  320 ? 18.301   -2.316  -18.201 1.00 90.71 320 A  1 
ATOM   2661 N  N   . GLU A  1  321 ? 15.529   1.844   -17.484 1.00 94.43 321 A  1 
ATOM   2662 C  CA  . GLU A  1  321 ? 14.542   2.753   -16.913 1.00 94.18 321 A  1 
ATOM   2663 C  C   . GLU A  1  321 ? 13.864   2.091   -15.711 1.00 94.99 321 A  1 
ATOM   2664 O  O   . GLU A  1  321 ? 12.874   1.372   -15.867 1.00 92.95 321 A  1 
ATOM   2665 C  CB  . GLU A  1  321 ? 13.525   3.140   -17.984 1.00 91.65 321 A  1 
ATOM   2666 C  CG  . GLU A  1  321 ? 13.729   4.537   -18.568 1.00 79.92 321 A  1 
ATOM   2667 C  CD  . GLU A  1  321 ? 12.569   4.918   -19.493 1.00 74.18 321 A  1 
ATOM   2668 O  OE1 . GLU A  1  321 ? 12.623   6.030   -20.062 1.00 66.94 321 A  1 
ATOM   2669 O  OE2 . GLU A  1  321 ? 11.605   4.123   -19.603 1.00 68.28 321 A  1 
ATOM   2670 N  N   . ILE A  1  322 ? 14.401   2.341   -14.528 1.00 95.23 322 A  1 
ATOM   2671 C  CA  . ILE A  1  322 ? 13.856   1.827   -13.271 1.00 95.44 322 A  1 
ATOM   2672 C  C   . ILE A  1  322 ? 13.636   3.004   -12.325 1.00 95.49 322 A  1 
ATOM   2673 O  O   . ILE A  1  322 ? 14.562   3.780   -12.078 1.00 94.42 322 A  1 
ATOM   2674 C  CB  . ILE A  1  322 ? 14.779   0.760   -12.648 1.00 94.99 322 A  1 
ATOM   2675 C  CG1 . ILE A  1  322 ? 15.205   -0.328  -13.668 1.00 90.57 322 A  1 
ATOM   2676 C  CG2 . ILE A  1  322 ? 14.057   0.111   -11.460 1.00 89.83 322 A  1 
ATOM   2677 C  CD1 . ILE A  1  322 ? 16.275   -1.290  -13.136 1.00 90.01 322 A  1 
ATOM   2678 N  N   . ILE A  1  323 ? 12.423   3.144   -11.814 1.00 95.78 323 A  1 
ATOM   2679 C  CA  . ILE A  1  323 ? 12.079   4.184   -10.845 1.00 96.16 323 A  1 
ATOM   2680 C  C   . ILE A  1  323 ? 12.150   3.592   -9.444  1.00 96.66 323 A  1 
ATOM   2681 O  O   . ILE A  1  323 ? 11.544   2.559   -9.172  1.00 96.33 323 A  1 
ATOM   2682 C  CB  . ILE A  1  323 ? 10.689   4.786   -11.149 1.00 95.58 323 A  1 
ATOM   2683 C  CG1 . ILE A  1  323 ? 10.531   5.269   -12.612 1.00 93.80 323 A  1 
ATOM   2684 C  CG2 . ILE A  1  323 ? 10.380   5.925   -10.175 1.00 95.19 323 A  1 
ATOM   2685 C  CD1 . ILE A  1  323 ? 11.576   6.292   -13.087 1.00 90.98 323 A  1 
ATOM   2686 N  N   . ALA A  1  324 ? 12.883   4.273   -8.577  1.00 96.67 324 A  1 
ATOM   2687 C  CA  . ALA A  1  324 ? 12.930   4.003   -7.154  1.00 96.55 324 A  1 
ATOM   2688 C  C   . ALA A  1  324 ? 12.003   4.954   -6.391  1.00 96.65 324 A  1 
ATOM   2689 O  O   . ALA A  1  324 ? 11.745   6.079   -6.821  1.00 96.12 324 A  1 
ATOM   2690 C  CB  . ALA A  1  324 ? 14.372   4.097   -6.675  1.00 96.04 324 A  1 
ATOM   2691 N  N   . LEU A  1  325 ? 11.525   4.500   -5.244  1.00 97.75 325 A  1 
ATOM   2692 C  CA  . LEU A  1  325 ? 10.753   5.294   -4.299  1.00 97.93 325 A  1 
ATOM   2693 C  C   . LEU A  1  325 ? 11.687   5.773   -3.187  1.00 97.70 325 A  1 
ATOM   2694 O  O   . LEU A  1  325 ? 12.154   4.960   -2.390  1.00 96.90 325 A  1 
ATOM   2695 C  CB  . LEU A  1  325 ? 9.597    4.449   -3.745  1.00 98.05 325 A  1 
ATOM   2696 C  CG  . LEU A  1  325 ? 8.578    3.977   -4.793  1.00 97.29 325 A  1 
ATOM   2697 C  CD1 . LEU A  1  325 ? 7.553    3.046   -4.166  1.00 96.12 325 A  1 
ATOM   2698 C  CD2 . LEU A  1  325 ? 7.823    5.162   -5.407  1.00 95.76 325 A  1 
ATOM   2699 N  N   . SER A  1  326 ? 11.957   7.072   -3.145  1.00 97.23 326 A  1 
ATOM   2700 C  CA  . SER A  1  326 ? 12.649   7.697   -2.018  1.00 97.05 326 A  1 
ATOM   2701 C  C   . SER A  1  326 ? 11.644   7.955   -0.915  1.00 97.42 326 A  1 
ATOM   2702 O  O   . SER A  1  326 ? 10.644   8.635   -1.143  1.00 96.84 326 A  1 
ATOM   2703 C  CB  . SER A  1  326 ? 13.316   8.997   -2.457  1.00 96.06 326 A  1 
ATOM   2704 O  OG  . SER A  1  326 ? 14.001   9.584   -1.380  1.00 91.69 326 A  1 
ATOM   2705 N  N   . ASN A  1  327 ? 11.880   7.397   0.265   1.00 97.97 327 A  1 
ATOM   2706 C  CA  . ASN A  1  327 ? 10.991   7.527   1.398   1.00 98.22 327 A  1 
ATOM   2707 C  C   . ASN A  1  327 ? 11.421   8.706   2.282   1.00 98.20 327 A  1 
ATOM   2708 O  O   . ASN A  1  327 ? 12.613   8.815   2.581   1.00 97.55 327 A  1 
ATOM   2709 C  CB  . ASN A  1  327 ? 10.968   6.222   2.202   1.00 98.25 327 A  1 
ATOM   2710 C  CG  . ASN A  1  327 ? 10.423   5.040   1.415   1.00 97.95 327 A  1 
ATOM   2711 O  OD1 . ASN A  1  327 ? 9.263    4.675   1.500   1.00 86.67 327 A  1 
ATOM   2712 N  ND2 . ASN A  1  327 ? 11.255   4.402   0.626   1.00 86.28 327 A  1 
ATOM   2713 N  N   . PRO A  1  328 ? 10.481   9.566   2.721   1.00 97.98 328 A  1 
ATOM   2714 C  CA  . PRO A  1  328 ? 10.799   10.652  3.635   1.00 98.11 328 A  1 
ATOM   2715 C  C   . PRO A  1  328 ? 11.137   10.118  5.029   1.00 98.22 328 A  1 
ATOM   2716 O  O   . PRO A  1  328 ? 10.688   9.047   5.431   1.00 97.82 328 A  1 
ATOM   2717 C  CB  . PRO A  1  328 ? 9.565    11.549  3.634   1.00 97.98 328 A  1 
ATOM   2718 C  CG  . PRO A  1  328 ? 8.438    10.566  3.362   1.00 97.45 328 A  1 
ATOM   2719 C  CD  . PRO A  1  328 ? 9.066    9.561   2.404   1.00 98.02 328 A  1 
ATOM   2720 N  N   . ALA A  1  329 ? 11.932   10.881  5.768   1.00 98.20 329 A  1 
ATOM   2721 C  CA  . ALA A  1  329 ? 12.475   10.498  7.060   1.00 98.25 329 A  1 
ATOM   2722 C  C   . ALA A  1  329 ? 11.529   10.797  8.235   1.00 98.40 329 A  1 
ATOM   2723 O  O   . ALA A  1  329 ? 10.657   11.661  8.155   1.00 98.15 329 A  1 
ATOM   2724 C  CB  . ALA A  1  329 ? 13.801   11.226  7.244   1.00 97.82 329 A  1 
ATOM   2725 N  N   . VAL A  1  330 ? 11.768   10.132  9.366   1.00 98.57 330 A  1 
ATOM   2726 C  CA  . VAL A  1  330 ? 11.212   10.557  10.657  1.00 98.50 330 A  1 
ATOM   2727 C  C   . VAL A  1  330 ? 11.905   11.834  11.145  1.00 98.44 330 A  1 
ATOM   2728 O  O   . VAL A  1  330 ? 11.246   12.739  11.643  1.00 97.92 330 A  1 
ATOM   2729 C  CB  . VAL A  1  330 ? 11.328   9.437   11.712  1.00 98.52 330 A  1 
ATOM   2730 C  CG1 . VAL A  1  330 ? 10.788   9.876   13.074  1.00 97.58 330 A  1 
ATOM   2731 C  CG2 . VAL A  1  330 ? 10.548   8.189   11.283  1.00 97.63 330 A  1 
ATOM   2732 N  N   . SER A  1  331 ? 13.221   11.939  10.962  1.00 97.81 331 A  1 
ATOM   2733 C  CA  . SER A  1  331 ? 13.970   13.158  11.282  1.00 97.40 331 A  1 
ATOM   2734 C  C   . SER A  1  331 ? 13.571   14.311  10.350  1.00 97.11 331 A  1 
ATOM   2735 O  O   . SER A  1  331 ? 13.560   14.125  9.136   1.00 96.40 331 A  1 
ATOM   2736 C  CB  . SER A  1  331 ? 15.476   12.900  11.160  1.00 96.82 331 A  1 
ATOM   2737 O  OG  . SER A  1  331 ? 16.199   14.087  11.414  1.00 94.66 331 A  1 
ATOM   2738 N  N   . PRO A  1  332 ? 13.314   15.520  10.879  1.00 95.81 332 A  1 
ATOM   2739 C  CA  . PRO A  1  332 ? 13.003   16.693  10.056  1.00 95.09 332 A  1 
ATOM   2740 C  C   . PRO A  1  332 ? 14.252   17.437  9.561   1.00 93.71 332 A  1 
ATOM   2741 O  O   . PRO A  1  332 ? 14.177   18.591  9.148   1.00 92.01 332 A  1 
ATOM   2742 C  CB  . PRO A  1  332 ? 12.104   17.541  10.958  1.00 95.19 332 A  1 
ATOM   2743 C  CG  . PRO A  1  332 ? 12.693   17.295  12.341  1.00 95.03 332 A  1 
ATOM   2744 C  CD  . PRO A  1  332 ? 13.145   15.828  12.283  1.00 95.77 332 A  1 
ATOM   2745 N  N   . LYS A  1  333 ? 15.422   16.796  9.580   1.00 93.57 333 A  1 
ATOM   2746 C  CA  . LYS A  1  333 ? 16.717   17.434  9.272   1.00 92.34 333 A  1 
ATOM   2747 C  C   . LYS A  1  333 ? 16.799   18.040  7.873   1.00 91.44 333 A  1 
ATOM   2748 O  O   . LYS A  1  333 ? 17.488   19.039  7.680   1.00 88.32 333 A  1 
ATOM   2749 C  CB  . LYS A  1  333 ? 17.809   16.384  9.451   1.00 90.79 333 A  1 
ATOM   2750 C  CG  . LYS A  1  333 ? 19.232   16.920  9.217   1.00 87.90 333 A  1 
ATOM   2751 C  CD  . LYS A  1  333 ? 20.188   15.760  9.406   1.00 82.87 333 A  1 
ATOM   2752 C  CE  . LYS A  1  333 ? 21.655   16.142  9.356   1.00 79.77 333 A  1 
ATOM   2753 N  NZ  . LYS A  1  333 ? 22.464   14.948  9.733   1.00 72.67 333 A  1 
ATOM   2754 N  N   . HIS A  1  334 ? 16.130   17.449  6.902   1.00 92.09 334 A  1 
ATOM   2755 C  CA  . HIS A  1  334 ? 16.139   17.935  5.527   1.00 91.52 334 A  1 
ATOM   2756 C  C   . HIS A  1  334 ? 14.918   18.807  5.201   1.00 91.55 334 A  1 
ATOM   2757 O  O   . HIS A  1  334 ? 14.470   18.849  4.060   1.00 89.84 334 A  1 
ATOM   2758 C  CB  . HIS A  1  334 ? 16.354   16.769  4.549   1.00 90.95 334 A  1 
ATOM   2759 C  CG  . HIS A  1  334 ? 17.715   16.134  4.596   1.00 89.68 334 A  1 
ATOM   2760 N  ND1 . HIS A  1  334 ? 18.158   15.149  3.725   1.00 78.67 334 A  1 
ATOM   2761 C  CD2 . HIS A  1  334 ? 18.775   16.403  5.427   1.00 79.46 334 A  1 
ATOM   2762 C  CE1 . HIS A  1  334 ? 19.417   14.837  4.059   1.00 81.16 334 A  1 
ATOM   2763 N  NE2 . HIS A  1  334 ? 19.832   15.585  5.074   1.00 82.95 334 A  1 
ATOM   2764 N  N   . ASP A  1  335 ? 14.407   19.502  6.206   1.00 90.51 335 A  1 
ATOM   2765 C  CA  . ASP A  1  335 ? 13.255   20.409  6.121   1.00 90.41 335 A  1 
ATOM   2766 C  C   . ASP A  1  335 ? 11.915   19.711  5.807   1.00 92.10 335 A  1 
ATOM   2767 O  O   . ASP A  1  335 ? 10.925   20.371  5.488   1.00 91.00 335 A  1 
ATOM   2768 C  CB  . ASP A  1  335 ? 13.575   21.607  5.201   1.00 88.18 335 A  1 
ATOM   2769 C  CG  . ASP A  1  335 ? 14.786   22.431  5.676   1.00 85.44 335 A  1 
ATOM   2770 O  OD1 . ASP A  1  335 ? 14.780   22.901  6.836   1.00 80.90 335 A  1 
ATOM   2771 O  OD2 . ASP A  1  335 ? 15.728   22.658  4.893   1.00 79.84 335 A  1 
ATOM   2772 N  N   . ASN A  1  336 ? 11.870   18.389  5.936   1.00 93.11 336 A  1 
ATOM   2773 C  CA  . ASN A  1  336 ? 10.662   17.576  5.825   1.00 94.47 336 A  1 
ATOM   2774 C  C   . ASN A  1  336 ? 9.911    17.507  7.165   1.00 94.92 336 A  1 
ATOM   2775 O  O   . ASN A  1  336 ? 10.513   17.590  8.233   1.00 94.78 336 A  1 
ATOM   2776 C  CB  . ASN A  1  336 ? 11.025   16.173  5.309   1.00 95.24 336 A  1 
ATOM   2777 C  CG  . ASN A  1  336 ? 11.933   15.418  6.256   1.00 95.56 336 A  1 
ATOM   2778 O  OD1 . ASN A  1  336 ? 13.118   15.686  6.357   1.00 90.47 336 A  1 
ATOM   2779 N  ND2 . ASN A  1  336 ? 11.394   14.471  6.998   1.00 91.57 336 A  1 
ATOM   2780 N  N   . ASN A  1  337 ? 8.601    17.289  7.110   1.00 96.32 337 A  1 
ATOM   2781 C  CA  . ASN A  1  337 ? 7.880    16.850  8.296   1.00 97.35 337 A  1 
ATOM   2782 C  C   . ASN A  1  337 ? 8.243    15.395  8.641   1.00 97.95 337 A  1 
ATOM   2783 O  O   . ASN A  1  337 ? 8.491    14.604  7.729   1.00 97.86 337 A  1 
ATOM   2784 C  CB  . ASN A  1  337 ? 6.367    16.992  8.067   1.00 97.08 337 A  1 
ATOM   2785 C  CG  . ASN A  1  337 ? 5.858    18.388  8.382   1.00 96.61 337 A  1 
ATOM   2786 O  OD1 . ASN A  1  337 ? 6.256    19.024  9.341   1.00 92.96 337 A  1 
ATOM   2787 N  ND2 . ASN A  1  337 ? 4.920    18.874  7.606   1.00 92.21 337 A  1 
ATOM   2788 N  N   . PRO A  1  338 ? 8.245    15.031  9.936   1.00 98.21 338 A  1 
ATOM   2789 C  CA  . PRO A  1  338 ? 8.368    13.646  10.358  1.00 98.43 338 A  1 
ATOM   2790 C  C   . PRO A  1  338 ? 7.380    12.742  9.619   1.00 98.50 338 A  1 
ATOM   2791 O  O   . PRO A  1  338 ? 6.193    13.052  9.551   1.00 98.35 338 A  1 
ATOM   2792 C  CB  . PRO A  1  338 ? 8.076    13.656  11.857  1.00 98.21 338 A  1 
ATOM   2793 C  CG  . PRO A  1  338 ? 8.515    15.045  12.282  1.00 97.30 338 A  1 
ATOM   2794 C  CD  . PRO A  1  338 ? 8.139    15.903  11.086  1.00 98.10 338 A  1 
ATOM   2795 N  N   . SER A  1  339 ? 7.866    11.630  9.081   1.00 98.79 339 A  1 
ATOM   2796 C  CA  . SER A  1  339 ? 7.092    10.806  8.165   1.00 98.78 339 A  1 
ATOM   2797 C  C   . SER A  1  339 ? 7.393    9.317   8.312   1.00 98.77 339 A  1 
ATOM   2798 O  O   . SER A  1  339 ? 8.483    8.919   8.699   1.00 98.39 339 A  1 
ATOM   2799 C  CB  . SER A  1  339 ? 7.362    11.242  6.725   1.00 98.07 339 A  1 
ATOM   2800 O  OG  . SER A  1  339 ? 6.901    12.551  6.497   1.00 89.38 339 A  1 
ATOM   2801 N  N   . PHE A  1  340 ? 6.406    8.493   7.950   1.00 98.86 340 A  1 
ATOM   2802 C  CA  . PHE A  1  340 ? 6.586    7.061   7.745   1.00 98.82 340 A  1 
ATOM   2803 C  C   . PHE A  1  340 ? 5.571    6.562   6.717   1.00 98.75 340 A  1 
ATOM   2804 O  O   . PHE A  1  340 ? 4.601    7.249   6.394   1.00 98.50 340 A  1 
ATOM   2805 C  CB  . PHE A  1  340 ? 6.465    6.297   9.064   1.00 98.72 340 A  1 
ATOM   2806 C  CG  . PHE A  1  340 ? 5.053    6.182   9.598   1.00 98.74 340 A  1 
ATOM   2807 C  CD1 . PHE A  1  340 ? 4.508    7.209   10.397  1.00 98.10 340 A  1 
ATOM   2808 C  CD2 . PHE A  1  340 ? 4.279    5.043   9.309   1.00 98.09 340 A  1 
ATOM   2809 C  CE1 . PHE A  1  340 ? 3.209    7.098   10.900  1.00 97.78 340 A  1 
ATOM   2810 C  CE2 . PHE A  1  340 ? 2.976    4.930   9.812   1.00 97.61 340 A  1 
ATOM   2811 C  CZ  . PHE A  1  340 ? 2.442    5.954   10.611  1.00 98.04 340 A  1 
ATOM   2812 N  N   . ARG A  1  341 ? 5.760    5.350   6.217   1.00 98.84 341 A  1 
ATOM   2813 C  CA  . ARG A  1  341 ? 4.949    4.836   5.116   1.00 98.82 341 A  1 
ATOM   2814 C  C   . ARG A  1  341 ? 4.447    3.415   5.382   1.00 98.70 341 A  1 
ATOM   2815 O  O   . ARG A  1  341 ? 5.160    2.562   5.912   1.00 98.36 341 A  1 
ATOM   2816 C  CB  . ARG A  1  341 ? 5.778    4.965   3.829   1.00 98.50 341 A  1 
ATOM   2817 C  CG  . ARG A  1  341 ? 4.973    4.684   2.568   1.00 96.82 341 A  1 
ATOM   2818 C  CD  . ARG A  1  341 ? 5.809    4.961   1.310   1.00 97.48 341 A  1 
ATOM   2819 N  NE  . ARG A  1  341 ? 6.006    6.398   1.069   1.00 97.75 341 A  1 
ATOM   2820 C  CZ  . ARG A  1  341 ? 6.658    6.954   0.061   1.00 97.97 341 A  1 
ATOM   2821 N  NH1 . ARG A  1  341 ? 7.241    6.240   -0.854  1.00 95.98 341 A  1 
ATOM   2822 N  NH2 . ARG A  1  341 ? 6.739    8.236   -0.056  1.00 95.51 341 A  1 
ATOM   2823 N  N   . LEU A  1  342 ? 3.206    3.141   4.953   1.00 98.58 342 A  1 
ATOM   2824 C  CA  . LEU A  1  342 ? 2.669    1.791   4.896   1.00 98.48 342 A  1 
ATOM   2825 C  C   . LEU A  1  342 ? 2.620    1.327   3.440   1.00 98.41 342 A  1 
ATOM   2826 O  O   . LEU A  1  342 ? 1.928    1.942   2.632   1.00 98.03 342 A  1 
ATOM   2827 C  CB  . LEU A  1  342 ? 1.273    1.724   5.527   1.00 98.22 342 A  1 
ATOM   2828 C  CG  . LEU A  1  342 ? 1.174    2.199   6.984   1.00 97.35 342 A  1 
ATOM   2829 C  CD1 . LEU A  1  342 ? -0.237   1.933   7.500   1.00 95.84 342 A  1 
ATOM   2830 C  CD2 . LEU A  1  342 ? 2.164    1.480   7.894   1.00 96.18 342 A  1 
ATOM   2831 N  N   . TYR A  1  343 ? 3.326    0.246   3.116   1.00 98.57 343 A  1 
ATOM   2832 C  CA  . TYR A  1  343 ? 3.274    -0.384  1.794   1.00 98.54 343 A  1 
ATOM   2833 C  C   . TYR A  1  343 ? 2.282    -1.540  1.788   1.00 98.39 343 A  1 
ATOM   2834 O  O   . TYR A  1  343 ? 2.414    -2.473  2.578   1.00 97.83 343 A  1 
ATOM   2835 C  CB  . TYR A  1  343 ? 4.663    -0.874  1.394   1.00 98.55 343 A  1 
ATOM   2836 C  CG  . TYR A  1  343 ? 5.567    0.231   0.927   1.00 98.64 343 A  1 
ATOM   2837 C  CD1 . TYR A  1  343 ? 5.491    0.696   -0.403  1.00 97.95 343 A  1 
ATOM   2838 C  CD2 . TYR A  1  343 ? 6.495    0.826   1.808   1.00 97.92 343 A  1 
ATOM   2839 C  CE1 . TYR A  1  343 ? 6.330    1.719   -0.857  1.00 97.99 343 A  1 
ATOM   2840 C  CE2 . TYR A  1  343 ? 7.346    1.851   1.360   1.00 97.77 343 A  1 
ATOM   2841 C  CZ  . TYR A  1  343 ? 7.254    2.288   0.020   1.00 98.49 343 A  1 
ATOM   2842 O  OH  . TYR A  1  343 ? 8.082    3.288   -0.429  1.00 98.24 343 A  1 
ATOM   2843 N  N   . TYR A  1  344 ? 1.311    -1.491  0.881   1.00 97.66 344 A  1 
ATOM   2844 C  CA  . TYR A  1  344 ? 0.296    -2.513  0.711   1.00 97.33 344 A  1 
ATOM   2845 C  C   . TYR A  1  344 ? 0.729    -3.539  -0.330  1.00 97.22 344 A  1 
ATOM   2846 O  O   . TYR A  1  344 ? 1.356    -3.206  -1.336  1.00 96.47 344 A  1 
ATOM   2847 C  CB  . TYR A  1  344 ? -1.054   -1.887  0.365   1.00 96.86 344 A  1 
ATOM   2848 C  CG  . TYR A  1  344 ? -1.640   -1.063  1.487   1.00 96.72 344 A  1 
ATOM   2849 C  CD1 . TYR A  1  344 ? -2.576   -1.627  2.369   1.00 95.66 344 A  1 
ATOM   2850 C  CD2 . TYR A  1  344 ? -1.200   0.258   1.695   1.00 95.69 344 A  1 
ATOM   2851 C  CE1 . TYR A  1  344 ? -3.083   -0.893  3.446   1.00 95.04 344 A  1 
ATOM   2852 C  CE2 . TYR A  1  344 ? -1.693   1.002   2.782   1.00 95.11 344 A  1 
ATOM   2853 C  CZ  . TYR A  1  344 ? -2.630   0.422   3.663   1.00 95.38 344 A  1 
ATOM   2854 O  OH  . TYR A  1  344 ? -3.079   1.136   4.738   1.00 94.15 344 A  1 
ATOM   2855 N  N   . MET A  1  345 ? 0.367    -4.785  -0.092  1.00 97.03 345 A  1 
ATOM   2856 C  CA  . MET A  1  345 ? 0.816    -5.922  -0.879  1.00 96.81 345 A  1 
ATOM   2857 C  C   . MET A  1  345 ? -0.378   -6.709  -1.424  1.00 95.84 345 A  1 
ATOM   2858 O  O   . MET A  1  345 ? -1.276   -7.104  -0.680  1.00 94.59 345 A  1 
ATOM   2859 C  CB  . MET A  1  345 ? 1.698    -6.825  -0.020  1.00 97.03 345 A  1 
ATOM   2860 C  CG  . MET A  1  345 ? 2.957    -6.136  0.499   1.00 97.27 345 A  1 
ATOM   2861 S  SD  . MET A  1  345 ? 3.953    -7.197  1.592   1.00 97.17 345 A  1 
ATOM   2862 C  CE  . MET A  1  345 ? 2.922    -7.218  3.061   1.00 95.02 345 A  1 
ATOM   2863 N  N   . ASN A  1  346 ? -0.344   -6.984  -2.719  1.00 95.83 346 A  1 
ATOM   2864 C  CA  . ASN A  1  346 ? -1.248   -7.907  -3.385  1.00 94.90 346 A  1 
ATOM   2865 C  C   . ASN A  1  346 ? -0.531   -8.517  -4.596  1.00 94.85 346 A  1 
ATOM   2866 O  O   . ASN A  1  346 ? -0.526   -7.926  -5.674  1.00 93.35 346 A  1 
ATOM   2867 C  CB  . ASN A  1  346 ? -2.535   -7.173  -3.779  1.00 92.86 346 A  1 
ATOM   2868 C  CG  . ASN A  1  346 ? -3.549   -8.099  -4.421  1.00 89.81 346 A  1 
ATOM   2869 O  OD1 . ASN A  1  346 ? -3.376   -9.305  -4.512  1.00 84.06 346 A  1 
ATOM   2870 N  ND2 . ASN A  1  346 ? -4.646   -7.561  -4.900  1.00 82.05 346 A  1 
ATOM   2871 N  N   . LYS A  1  347 ? 0.085    -9.677  -4.422  1.00 94.70 347 A  1 
ATOM   2872 C  CA  . LYS A  1  347 ? 0.965    -10.297 -5.426  1.00 94.86 347 A  1 
ATOM   2873 C  C   . LYS A  1  347 ? 2.031    -9.321  -5.955  1.00 95.85 347 A  1 
ATOM   2874 O  O   . LYS A  1  347 ? 2.243    -9.189  -7.156  1.00 94.60 347 A  1 
ATOM   2875 C  CB  . LYS A  1  347 ? 0.142    -10.927 -6.567  1.00 93.55 347 A  1 
ATOM   2876 C  CG  . LYS A  1  347 ? -0.834   -12.004 -6.103  1.00 87.20 347 A  1 
ATOM   2877 C  CD  . LYS A  1  347 ? -1.582   -12.574 -7.314  1.00 77.61 347 A  1 
ATOM   2878 C  CE  . LYS A  1  347 ? -2.557   -13.667 -6.876  1.00 67.71 347 A  1 
ATOM   2879 N  NZ  . LYS A  1  347 ? -3.309   -14.223 -8.025  1.00 58.22 347 A  1 
ATOM   2880 N  N   . GLY A  1  348 ? 2.673    -8.636  -5.051  1.00 96.35 348 A  1 
ATOM   2881 C  CA  . GLY A  1  348 ? 3.567    -7.518  -5.280  1.00 96.73 348 A  1 
ATOM   2882 C  C   . GLY A  1  348 ? 3.159    -6.319  -4.434  1.00 97.06 348 A  1 
ATOM   2883 O  O   . GLY A  1  348 ? 2.315    -6.449  -3.544  1.00 96.27 348 A  1 
ATOM   2884 N  N   . LEU A  1  349 ? 3.743    -5.155  -4.715  1.00 97.69 349 A  1 
ATOM   2885 C  CA  . LEU A  1  349 ? 3.289    -3.907  -4.107  1.00 97.82 349 A  1 
ATOM   2886 C  C   . LEU A  1  349 ? 2.106    -3.354  -4.890  1.00 97.67 349 A  1 
ATOM   2887 O  O   . LEU A  1  349 ? 2.203    -3.121  -6.087  1.00 96.77 349 A  1 
ATOM   2888 C  CB  . LEU A  1  349 ? 4.424    -2.873  -4.046  1.00 97.72 349 A  1 
ATOM   2889 C  CG  . LEU A  1  349 ? 5.638    -3.259  -3.203  1.00 96.46 349 A  1 
ATOM   2890 C  CD1 . LEU A  1  349 ? 6.589    -2.059  -3.116  1.00 96.21 349 A  1 
ATOM   2891 C  CD2 . LEU A  1  349 ? 5.267    -3.665  -1.779  1.00 96.09 349 A  1 
ATOM   2892 N  N   . SER A  1  350 ? 0.986    -3.150  -4.199  1.00 97.31 350 A  1 
ATOM   2893 C  CA  . SER A  1  350 ? -0.232   -2.634  -4.804  1.00 96.87 350 A  1 
ATOM   2894 C  C   . SER A  1  350 ? -0.426   -1.140  -4.575  1.00 96.98 350 A  1 
ATOM   2895 O  O   . SER A  1  350 ? -0.981   -0.464  -5.428  1.00 95.98 350 A  1 
ATOM   2896 C  CB  . SER A  1  350 ? -1.452   -3.408  -4.299  1.00 95.34 350 A  1 
ATOM   2897 O  OG  . SER A  1  350 ? -1.539   -3.386  -2.888  1.00 91.72 350 A  1 
ATOM   2898 N  N   . ASP A  1  351 ? 0.030    -0.634  -3.433  1.00 97.07 351 A  1 
ATOM   2899 C  CA  . ASP A  1  351 ? -0.105   0.782   -3.089  1.00 97.20 351 A  1 
ATOM   2900 C  C   . ASP A  1  351 ? 0.803    1.144   -1.910  1.00 97.45 351 A  1 
ATOM   2901 O  O   . ASP A  1  351 ? 1.359    0.267   -1.251  1.00 97.35 351 A  1 
ATOM   2902 C  CB  . ASP A  1  351 ? -1.576   1.060   -2.708  1.00 96.87 351 A  1 
ATOM   2903 C  CG  . ASP A  1  351 ? -2.007   2.501   -2.977  1.00 96.76 351 A  1 
ATOM   2904 O  OD1 . ASP A  1  351 ? -1.153   3.367   -3.244  1.00 95.80 351 A  1 
ATOM   2905 O  OD2 . ASP A  1  351 ? -3.235   2.747   -2.944  1.00 95.53 351 A  1 
ATOM   2906 N  N   . TYR A  1  352 ? 0.901    2.429   -1.606  1.00 98.14 352 A  1 
ATOM   2907 C  CA  . TYR A  1  352 ? 1.343    2.878   -0.300  1.00 98.37 352 A  1 
ATOM   2908 C  C   . TYR A  1  352 ? 0.472    4.030   0.209   1.00 98.30 352 A  1 
ATOM   2909 O  O   . TYR A  1  352 ? -0.136   4.776   -0.561  1.00 98.12 352 A  1 
ATOM   2910 C  CB  . TYR A  1  352 ? 2.840    3.222   -0.299  1.00 98.40 352 A  1 
ATOM   2911 C  CG  . TYR A  1  352 ? 3.219    4.485   -1.040  1.00 98.52 352 A  1 
ATOM   2912 C  CD1 . TYR A  1  352 ? 3.862    4.398   -2.300  1.00 97.69 352 A  1 
ATOM   2913 C  CD2 . TYR A  1  352 ? 2.994    5.748   -0.476  1.00 97.60 352 A  1 
ATOM   2914 C  CE1 . TYR A  1  352 ? 4.267    5.558   -2.976  1.00 97.59 352 A  1 
ATOM   2915 C  CE2 . TYR A  1  352 ? 3.386    6.917   -1.149  1.00 97.09 352 A  1 
ATOM   2916 C  CZ  . TYR A  1  352 ? 4.026    6.819   -2.400  1.00 98.19 352 A  1 
ATOM   2917 O  OH  . TYR A  1  352 ? 4.421    7.958   -3.052  1.00 97.67 352 A  1 
ATOM   2918 N  N   . LYS A  1  353 ? 0.455    4.185   1.525   1.00 98.24 353 A  1 
ATOM   2919 C  CA  . LYS A  1  353 ? -0.058   5.368   2.206   1.00 98.29 353 A  1 
ATOM   2920 C  C   . LYS A  1  353 ? 1.091    6.063   2.915   1.00 98.33 353 A  1 
ATOM   2921 O  O   . LYS A  1  353 ? 1.801    5.419   3.696   1.00 98.27 353 A  1 
ATOM   2922 C  CB  . LYS A  1  353 ? -1.160   5.001   3.197   1.00 97.92 353 A  1 
ATOM   2923 C  CG  . LYS A  1  353 ? -2.428   4.508   2.492   1.00 96.99 353 A  1 
ATOM   2924 C  CD  . LYS A  1  353 ? -3.482   4.138   3.534   1.00 95.62 353 A  1 
ATOM   2925 C  CE  . LYS A  1  353 ? -4.729   3.595   2.851   1.00 93.48 353 A  1 
ATOM   2926 N  NZ  . LYS A  1  353 ? -5.670   3.059   3.854   1.00 89.07 353 A  1 
ATOM   2927 N  N   . GLN A  1  354 ? 1.250    7.342   2.642   1.00 98.65 354 A  1 
ATOM   2928 C  CA  . GLN A  1  354 ? 2.204    8.200   3.329   1.00 98.79 354 A  1 
ATOM   2929 C  C   . GLN A  1  354 ? 1.525    8.812   4.549   1.00 98.74 354 A  1 
ATOM   2930 O  O   . GLN A  1  354 ? 0.444    9.384   4.431   1.00 98.44 354 A  1 
ATOM   2931 C  CB  . GLN A  1  354 ? 2.697    9.279   2.354   1.00 98.65 354 A  1 
ATOM   2932 C  CG  . GLN A  1  354 ? 3.825    10.137  2.934   1.00 98.11 354 A  1 
ATOM   2933 C  CD  . GLN A  1  354 ? 5.045    9.284   3.272   1.00 98.24 354 A  1 
ATOM   2934 O  OE1 . GLN A  1  354 ? 5.521    8.502   2.462   1.00 95.16 354 A  1 
ATOM   2935 N  NE2 . GLN A  1  354 ? 5.555    9.373   4.473   1.00 94.58 354 A  1 
ATOM   2936 N  N   . PHE A  1  355 ? 2.161    8.694   5.696   1.00 98.70 355 A  1 
ATOM   2937 C  CA  . PHE A  1  355 ? 1.754    9.346   6.934   1.00 98.63 355 A  1 
ATOM   2938 C  C   . PHE A  1  355 ? 2.803    10.368  7.329   1.00 98.67 355 A  1 
ATOM   2939 O  O   . PHE A  1  355 ? 3.985    10.179  7.050   1.00 98.30 355 A  1 
ATOM   2940 C  CB  . PHE A  1  355 ? 1.539    8.314   8.049   1.00 98.56 355 A  1 
ATOM   2941 C  CG  . PHE A  1  355 ? 0.344    7.425   7.825   1.00 98.48 355 A  1 
ATOM   2942 C  CD1 . PHE A  1  355 ? -0.902   7.752   8.400   1.00 97.32 355 A  1 
ATOM   2943 C  CD2 . PHE A  1  355 ? 0.445    6.270   7.024   1.00 97.32 355 A  1 
ATOM   2944 C  CE1 . PHE A  1  355 ? -2.022   6.945   8.183   1.00 97.14 355 A  1 
ATOM   2945 C  CE2 . PHE A  1  355 ? -0.675   5.459   6.802   1.00 97.04 355 A  1 
ATOM   2946 C  CZ  . PHE A  1  355 ? -1.912   5.796   7.378   1.00 97.64 355 A  1 
ATOM   2947 N  N   . TYR A  1  356 ? 2.360    11.421  7.998   1.00 98.62 356 A  1 
ATOM   2948 C  CA  . TYR A  1  356 ? 3.237    12.478  8.485   1.00 98.69 356 A  1 
ATOM   2949 C  C   . TYR A  1  356 ? 2.669    13.101  9.768   1.00 98.50 356 A  1 
ATOM   2950 O  O   . TYR A  1  356 ? 1.505    12.897  10.105  1.00 97.99 356 A  1 
ATOM   2951 C  CB  . TYR A  1  356 ? 3.434    13.537  7.381   1.00 98.17 356 A  1 
ATOM   2952 C  CG  . TYR A  1  356 ? 2.328    14.559  7.230   1.00 97.90 356 A  1 
ATOM   2953 C  CD1 . TYR A  1  356 ? 1.006    14.174  6.941   1.00 97.02 356 A  1 
ATOM   2954 C  CD2 . TYR A  1  356 ? 2.617    15.931  7.376   1.00 96.92 356 A  1 
ATOM   2955 C  CE1 . TYR A  1  356 ? -0.018   15.133  6.823   1.00 96.12 356 A  1 
ATOM   2956 C  CE2 . TYR A  1  356 ? 1.614    16.894  7.254   1.00 95.87 356 A  1 
ATOM   2957 C  CZ  . TYR A  1  356 ? 0.291    16.498  6.981   1.00 96.01 356 A  1 
ATOM   2958 O  OH  . TYR A  1  356 ? -0.689   17.441  6.883   1.00 94.28 356 A  1 
ATOM   2959 N  N   . ALA A  1  357 ? 3.505    13.858  10.468  1.00 98.53 357 A  1 
ATOM   2960 C  CA  . ALA A  1  357 ? 3.088    14.735  11.552  1.00 98.46 357 A  1 
ATOM   2961 C  C   . ALA A  1  357 ? 3.537    16.161  11.233  1.00 98.22 357 A  1 
ATOM   2962 O  O   . ALA A  1  357 ? 4.725    16.402  11.028  1.00 97.53 357 A  1 
ATOM   2963 C  CB  . ALA A  1  357 ? 3.676    14.223  12.869  1.00 98.31 357 A  1 
ATOM   2964 N  N   . ASP A  1  358 ? 2.602    17.105  11.190  1.00 97.75 358 A  1 
ATOM   2965 C  CA  . ASP A  1  358 ? 2.935    18.493  10.869  1.00 97.25 358 A  1 
ATOM   2966 C  C   . ASP A  1  358 ? 3.485    19.228  12.101  1.00 97.25 358 A  1 
ATOM   2967 O  O   . ASP A  1  358 ? 2.779    19.450  13.088  1.00 96.17 358 A  1 
ATOM   2968 C  CB  . ASP A  1  358 ? 1.716    19.200  10.263  1.00 95.98 358 A  1 
ATOM   2969 C  CG  . ASP A  1  358 ? 2.054    20.545  9.624   1.00 94.18 358 A  1 
ATOM   2970 O  OD1 . ASP A  1  358 ? 3.216    20.990  9.725   1.00 90.94 358 A  1 
ATOM   2971 O  OD2 . ASP A  1  358 ? 1.161    21.176  9.014   1.00 89.29 358 A  1 
ATOM   2972 N  N   . ILE A  1  359 ? 4.756    19.616  12.045  1.00 96.77 359 A  1 
ATOM   2973 C  CA  . ILE A  1  359 ? 5.425    20.361  13.124  1.00 96.36 359 A  1 
ATOM   2974 C  C   . ILE A  1  359 ? 5.470    21.869  12.867  1.00 95.65 359 A  1 
ATOM   2975 O  O   . ILE A  1  359 ? 5.988    22.610  13.704  1.00 94.00 359 A  1 
ATOM   2976 C  CB  . ILE A  1  359 ? 6.817    19.781  13.445  1.00 96.13 359 A  1 
ATOM   2977 C  CG1 . ILE A  1  359 ? 7.806    19.947  12.271  1.00 95.35 359 A  1 
ATOM   2978 C  CG2 . ILE A  1  359 ? 6.696    18.317  13.883  1.00 94.36 359 A  1 
ATOM   2979 C  CD1 . ILE A  1  359 ? 9.269    19.637  12.652  1.00 94.82 359 A  1 
ATOM   2980 N  N   . LYS A  1  360 ? 4.926    22.359  11.754  1.00 94.54 360 A  1 
ATOM   2981 C  CA  . LYS A  1  360 ? 5.124    23.743  11.297  1.00 93.24 360 A  1 
ATOM   2982 C  C   . LYS A  1  360 ? 4.611    24.813  12.262  1.00 92.40 360 A  1 
ATOM   2983 O  O   . LYS A  1  360 ? 5.057    25.953  12.191  1.00 90.66 360 A  1 
ATOM   2984 C  CB  . LYS A  1  360 ? 4.517    23.945  9.901   1.00 91.84 360 A  1 
ATOM   2985 C  CG  . LYS A  1  360 ? 2.992    24.130  9.940   1.00 88.43 360 A  1 
ATOM   2986 C  CD  . LYS A  1  360 ? 2.400    24.316  8.537   1.00 86.19 360 A  1 
ATOM   2987 C  CE  . LYS A  1  360 ? 0.868    24.281  8.601   1.00 79.50 360 A  1 
ATOM   2988 N  NZ  . LYS A  1  360 ? 0.316    25.273  9.551   1.00 73.45 360 A  1 
ATOM   2989 N  N   . ASP A  1  361 ? 3.672    24.455  13.135  1.00 92.85 361 A  1 
ATOM   2990 C  CA  . ASP A  1  361 ? 3.074    25.375  14.102  1.00 92.03 361 A  1 
ATOM   2991 C  C   . ASP A  1  361 ? 3.563    25.142  15.539  1.00 92.39 361 A  1 
ATOM   2992 O  O   . ASP A  1  361 ? 2.978    25.677  16.474  1.00 89.34 361 A  1 
ATOM   2993 C  CB  . ASP A  1  361 ? 1.540    25.331  13.968  1.00 90.84 361 A  1 
ATOM   2994 C  CG  . ASP A  1  361 ? 1.072    26.054  12.711  1.00 87.65 361 A  1 
ATOM   2995 O  OD1 . ASP A  1  361 ? 1.446    27.243  12.541  1.00 82.50 361 A  1 
ATOM   2996 O  OD2 . ASP A  1  361 ? 0.352    25.478  11.876  1.00 82.10 361 A  1 
ATOM   2997 N  N   . ASN A  1  362 ? 4.652    24.383  15.708  1.00 93.53 362 A  1 
ATOM   2998 C  CA  . ASN A  1  362 ? 5.181    23.983  17.010  1.00 93.67 362 A  1 
ATOM   2999 C  C   . ASN A  1  362 ? 4.081    23.401  17.926  1.00 93.81 362 A  1 
ATOM   3000 O  O   . ASN A  1  362 ? 3.768    23.983  18.970  1.00 92.44 362 A  1 
ATOM   3001 C  CB  . ASN A  1  362 ? 5.956    25.156  17.627  1.00 92.66 362 A  1 
ATOM   3002 C  CG  . ASN A  1  362 ? 6.733    24.753  18.863  1.00 92.24 362 A  1 
ATOM   3003 O  OD1 . ASN A  1  362 ? 7.146    23.622  19.037  1.00 90.03 362 A  1 
ATOM   3004 N  ND2 . ASN A  1  362 ? 6.998    25.690  19.754  1.00 89.72 362 A  1 
ATOM   3005 N  N   . PRO A  1  363 ? 3.442    22.308  17.532  1.00 95.42 363 A  1 
ATOM   3006 C  CA  . PRO A  1  363 ? 2.296    21.761  18.246  1.00 95.64 363 A  1 
ATOM   3007 C  C   . PRO A  1  363 ? 2.691    21.229  19.626  1.00 95.62 363 A  1 
ATOM   3008 O  O   . PRO A  1  363 ? 3.834    20.839  19.873  1.00 94.14 363 A  1 
ATOM   3009 C  CB  . PRO A  1  363 ? 1.751    20.658  17.332  1.00 95.25 363 A  1 
ATOM   3010 C  CG  . PRO A  1  363 ? 3.000    20.170  16.605  1.00 94.55 363 A  1 
ATOM   3011 C  CD  . PRO A  1  363 ? 3.792    21.461  16.405  1.00 95.76 363 A  1 
ATOM   3012 N  N   . SER A  1  364 ? 1.710    21.151  20.526  1.00 96.16 364 A  1 
ATOM   3013 C  CA  . SER A  1  364 ? 1.884    20.560  21.861  1.00 95.88 364 A  1 
ATOM   3014 C  C   . SER A  1  364 ? 1.808    19.030  21.875  1.00 96.29 364 A  1 
ATOM   3015 O  O   . SER A  1  364 ? 2.090    18.405  22.893  1.00 94.09 364 A  1 
ATOM   3016 C  CB  . SER A  1  364 ? 0.838    21.140  22.813  1.00 94.54 364 A  1 
ATOM   3017 O  OG  . SER A  1  364 ? -0.460   20.933  22.295  1.00 84.42 364 A  1 
ATOM   3018 N  N   . PHE A  1  365 ? 1.368    18.445  20.774  1.00 96.59 365 A  1 
ATOM   3019 C  CA  . PHE A  1  365 ? 1.346    17.012  20.520  1.00 96.45 365 A  1 
ATOM   3020 C  C   . PHE A  1  365 ? 1.422    16.809  19.005  1.00 96.81 365 A  1 
ATOM   3021 O  O   . PHE A  1  365 ? 1.025    17.694  18.244  1.00 95.56 365 A  1 
ATOM   3022 C  CB  . PHE A  1  365 ? 0.073    16.363  21.100  1.00 94.83 365 A  1 
ATOM   3023 C  CG  . PHE A  1  365 ? -1.220   16.793  20.435  1.00 91.94 365 A  1 
ATOM   3024 C  CD1 . PHE A  1  365 ? -1.871   17.968  20.845  1.00 87.67 365 A  1 
ATOM   3025 C  CD2 . PHE A  1  365 ? -1.771   16.031  19.395  1.00 87.59 365 A  1 
ATOM   3026 C  CE1 . PHE A  1  365 ? -3.055   18.384  20.229  1.00 83.96 365 A  1 
ATOM   3027 C  CE2 . PHE A  1  365 ? -2.957   16.433  18.759  1.00 83.69 365 A  1 
ATOM   3028 C  CZ  . PHE A  1  365 ? -3.599   17.612  19.171  1.00 83.96 365 A  1 
ATOM   3029 N  N   . LEU A  1  366 ? 1.909    15.652  18.571  1.00 97.18 366 A  1 
ATOM   3030 C  CA  . LEU A  1  366 ? 1.950    15.335  17.146  1.00 97.52 366 A  1 
ATOM   3031 C  C   . LEU A  1  366 ? 0.680    14.602  16.722  1.00 97.67 366 A  1 
ATOM   3032 O  O   . LEU A  1  366 ? 0.329    13.565  17.287  1.00 96.13 366 A  1 
ATOM   3033 C  CB  . LEU A  1  366 ? 3.207    14.530  16.810  1.00 97.05 366 A  1 
ATOM   3034 C  CG  . LEU A  1  366 ? 4.522    15.296  17.007  1.00 95.73 366 A  1 
ATOM   3035 C  CD1 . LEU A  1  366 ? 5.680    14.421  16.545  1.00 94.75 366 A  1 
ATOM   3036 C  CD2 . LEU A  1  366 ? 4.572    16.608  16.211  1.00 94.49 366 A  1 
ATOM   3037 N  N   . ASN A  1  367 ? 0.024    15.118  15.685  1.00 97.85 367 A  1 
ATOM   3038 C  CA  . ASN A  1  367 ? -1.054   14.430  15.002  1.00 97.81 367 A  1 
ATOM   3039 C  C   . ASN A  1  367 ? -0.475   13.684  13.793  1.00 98.04 367 A  1 
ATOM   3040 O  O   . ASN A  1  367 ? -0.162   14.297  12.778  1.00 97.48 367 A  1 
ATOM   3041 C  CB  . ASN A  1  367 ? -2.139   15.430  14.604  1.00 96.84 367 A  1 
ATOM   3042 C  CG  . ASN A  1  367 ? -3.328   14.711  13.987  1.00 92.44 367 A  1 
ATOM   3043 O  OD1 . ASN A  1  367 ? -3.693   13.638  14.421  1.00 85.15 367 A  1 
ATOM   3044 N  ND2 . ASN A  1  367 ? -3.944   15.274  12.977  1.00 83.73 367 A  1 
ATOM   3045 N  N   . TRP A  1  368 ? -0.311   12.375  13.924  1.00 98.40 368 A  1 
ATOM   3046 C  CA  . TRP A  1  368 ? 0.122    11.524  12.822  1.00 98.59 368 A  1 
ATOM   3047 C  C   . TRP A  1  368 ? -1.083   11.180  11.952  1.00 98.37 368 A  1 
ATOM   3048 O  O   . TRP A  1  368 ? -1.968   10.435  12.367  1.00 97.44 368 A  1 
ATOM   3049 C  CB  . TRP A  1  368 ? 0.794    10.272  13.368  1.00 98.43 368 A  1 
ATOM   3050 C  CG  . TRP A  1  368 ? 2.094    10.522  14.068  1.00 98.52 368 A  1 
ATOM   3051 C  CD1 . TRP A  1  368 ? 2.242    10.750  15.391  1.00 98.17 368 A  1 
ATOM   3052 C  CD2 . TRP A  1  368 ? 3.426    10.589  13.486  1.00 98.56 368 A  1 
ATOM   3053 N  NE1 . TRP A  1  368 ? 3.587    10.940  15.679  1.00 98.19 368 A  1 
ATOM   3054 C  CE2 . TRP A  1  368 ? 4.346    10.844  14.537  1.00 98.41 368 A  1 
ATOM   3055 C  CE3 . TRP A  1  368 ? 3.937    10.445  12.175  1.00 98.45 368 A  1 
ATOM   3056 C  CZ2 . TRP A  1  368 ? 5.737    10.952  14.302  1.00 98.25 368 A  1 
ATOM   3057 C  CZ3 . TRP A  1  368 ? 5.319    10.560  11.942  1.00 98.15 368 A  1 
ATOM   3058 C  CH2 . TRP A  1  368 ? 6.213    10.808  12.995  1.00 98.11 368 A  1 
ATOM   3059 N  N   . GLU A  1  369 ? -1.107   11.694  10.731  1.00 98.37 369 A  1 
ATOM   3060 C  CA  . GLU A  1  369 ? -2.241   11.571  9.834   1.00 98.11 369 A  1 
ATOM   3061 C  C   . GLU A  1  369 ? -1.824   11.124  8.431   1.00 98.39 369 A  1 
ATOM   3062 O  O   . GLU A  1  369 ? -0.645   11.102  8.069   1.00 98.01 369 A  1 
ATOM   3063 C  CB  . GLU A  1  369 ? -3.040   12.885  9.825   1.00 96.23 369 A  1 
ATOM   3064 C  CG  . GLU A  1  369 ? -2.279   14.085  9.238   1.00 89.09 369 A  1 
ATOM   3065 C  CD  . GLU A  1  369 ? -3.069   15.402  9.342   1.00 89.65 369 A  1 
ATOM   3066 O  OE1 . GLU A  1  369 ? -2.421   16.465  9.377   1.00 82.03 369 A  1 
ATOM   3067 O  OE2 . GLU A  1  369 ? -4.321   15.351  9.399   1.00 84.10 369 A  1 
ATOM   3068 N  N   . LEU A  1  370 ? -2.814   10.715  7.659   1.00 98.29 370 A  1 
ATOM   3069 C  CA  . LEU A  1  370 ? -2.599   10.350  6.265   1.00 98.29 370 A  1 
ATOM   3070 C  C   . LEU A  1  370 ? -2.322   11.611  5.446   1.00 98.23 370 A  1 
ATOM   3071 O  O   . LEU A  1  370 ? -3.179   12.481  5.339   1.00 97.78 370 A  1 
ATOM   3072 C  CB  . LEU A  1  370 ? -3.838   9.599   5.754   1.00 98.09 370 A  1 
ATOM   3073 C  CG  . LEU A  1  370 ? -3.737   9.164   4.274   1.00 97.67 370 A  1 
ATOM   3074 C  CD1 . LEU A  1  370 ? -2.728   8.043   4.073   1.00 96.91 370 A  1 
ATOM   3075 C  CD2 . LEU A  1  370 ? -5.094   8.656   3.787   1.00 96.63 370 A  1 
ATOM   3076 N  N   . GLU A  1  371 ? -1.171   11.667  4.806   1.00 98.53 371 A  1 
ATOM   3077 C  CA  . GLU A  1  371 ? -0.844   12.727  3.852   1.00 98.40 371 A  1 
ATOM   3078 C  C   . GLU A  1  371 ? -1.508   12.459  2.501   1.00 98.35 371 A  1 
ATOM   3079 O  O   . GLU A  1  371 ? -2.267   13.290  1.998   1.00 97.57 371 A  1 
ATOM   3080 C  CB  . GLU A  1  371 ? 0.681    12.829  3.724   1.00 98.12 371 A  1 
ATOM   3081 C  CG  . GLU A  1  371 ? 1.094    14.075  2.939   1.00 97.33 371 A  1 
ATOM   3082 C  CD  . GLU A  1  371 ? 2.603    14.139  2.675   1.00 97.36 371 A  1 
ATOM   3083 O  OE1 . GLU A  1  371 ? 3.005    14.977  1.844   1.00 94.88 371 A  1 
ATOM   3084 O  OE2 . GLU A  1  371 ? 3.361    13.342  3.269   1.00 95.41 371 A  1 
ATOM   3085 N  N   . TYR A  1  372 ? -1.253   11.268  1.942   1.00 98.47 372 A  1 
ATOM   3086 C  CA  . TYR A  1  372 ? -1.835   10.839  0.674   1.00 98.41 372 A  1 
ATOM   3087 C  C   . TYR A  1  372 ? -1.711   9.325   0.472   1.00 98.49 372 A  1 
ATOM   3088 O  O   . TYR A  1  372 ? -1.000   8.623   1.189   1.00 98.30 372 A  1 
ATOM   3089 C  CB  . TYR A  1  372 ? -1.181   11.595  -0.490  1.00 98.33 372 A  1 
ATOM   3090 C  CG  . TYR A  1  372 ? 0.236    11.173  -0.818  1.00 98.43 372 A  1 
ATOM   3091 C  CD1 . TYR A  1  372 ? 1.342    11.705  -0.112  1.00 97.87 372 A  1 
ATOM   3092 C  CD2 . TYR A  1  372 ? 0.460    10.251  -1.858  1.00 97.95 372 A  1 
ATOM   3093 C  CE1 . TYR A  1  372 ? 2.639    11.334  -0.447  1.00 97.63 372 A  1 
ATOM   3094 C  CE2 . TYR A  1  372 ? 1.763    9.872   -2.204  1.00 97.65 372 A  1 
ATOM   3095 C  CZ  . TYR A  1  372 ? 2.859    10.418  -1.506  1.00 98.10 372 A  1 
ATOM   3096 O  OH  . TYR A  1  372 ? 4.123    10.060  -1.866  1.00 97.66 372 A  1 
ATOM   3097 N  N   . GLN A  1  373 ? -2.406   8.832   -0.547  1.00 98.15 373 A  1 
ATOM   3098 C  CA  . GLN A  1  373 ? -2.303   7.464   -1.038  1.00 97.95 373 A  1 
ATOM   3099 C  C   . GLN A  1  373 ? -1.849   7.511   -2.506  1.00 98.15 373 A  1 
ATOM   3100 O  O   . GLN A  1  373 ? -2.463   8.204   -3.308  1.00 97.70 373 A  1 
ATOM   3101 C  CB  . GLN A  1  373 ? -3.667   6.792   -0.848  1.00 96.54 373 A  1 
ATOM   3102 C  CG  . GLN A  1  373 ? -3.692   5.350   -1.358  1.00 93.41 373 A  1 
ATOM   3103 C  CD  . GLN A  1  373 ? -5.024   4.654   -1.116  1.00 93.54 373 A  1 
ATOM   3104 O  OE1 . GLN A  1  373 ? -5.923   5.137   -0.453  1.00 88.53 373 A  1 
ATOM   3105 N  NE2 . GLN A  1  373 ? -5.199   3.473   -1.655  1.00 86.23 373 A  1 
ATOM   3106 N  N   . PHE A  1  374 ? -0.808   6.761   -2.867  1.00 98.38 374 A  1 
ATOM   3107 C  CA  . PHE A  1  374 ? -0.149   6.859   -4.169  1.00 98.47 374 A  1 
ATOM   3108 C  C   . PHE A  1  374 ? -1.105   6.670   -5.351  1.00 98.37 374 A  1 
ATOM   3109 O  O   . PHE A  1  374 ? -1.160   7.522   -6.242  1.00 98.11 374 A  1 
ATOM   3110 C  CB  . PHE A  1  374 ? 0.991    5.838   -4.251  1.00 98.43 374 A  1 
ATOM   3111 C  CG  . PHE A  1  374 ? 1.709    5.856   -5.589  1.00 98.41 374 A  1 
ATOM   3112 C  CD1 . PHE A  1  374 ? 1.279    5.032   -6.642  1.00 97.93 374 A  1 
ATOM   3113 C  CD2 . PHE A  1  374 ? 2.778    6.751   -5.803  1.00 97.94 374 A  1 
ATOM   3114 C  CE1 . PHE A  1  374 ? 1.895    5.112   -7.902  1.00 97.63 374 A  1 
ATOM   3115 C  CE2 . PHE A  1  374 ? 3.397    6.821   -7.059  1.00 97.48 374 A  1 
ATOM   3116 C  CZ  . PHE A  1  374 ? 2.959    6.004   -8.103  1.00 97.64 374 A  1 
ATOM   3117 N  N   . THR A  1  375 ? -1.867   5.578   -5.344  1.00 97.95 375 A  1 
ATOM   3118 C  CA  . THR A  1  375 ? -2.755   5.248   -6.463  1.00 97.55 375 A  1 
ATOM   3119 C  C   . THR A  1  375 ? -3.814   6.319   -6.710  1.00 97.44 375 A  1 
ATOM   3120 O  O   . THR A  1  375 ? -4.149   6.588   -7.853  1.00 96.65 375 A  1 
ATOM   3121 C  CB  . THR A  1  375 ? -3.479   3.915   -6.237  1.00 96.93 375 A  1 
ATOM   3122 O  OG1 . THR A  1  375 ? -4.189   3.945   -5.020  1.00 95.26 375 A  1 
ATOM   3123 C  CG2 . THR A  1  375 ? -2.511   2.732   -6.253  1.00 95.48 375 A  1 
ATOM   3124 N  N   . LYS A  1  376 ? -4.281   6.976   -5.660  1.00 97.96 376 A  1 
ATOM   3125 C  CA  . LYS A  1  376 ? -5.267   8.052   -5.758  1.00 97.56 376 A  1 
ATOM   3126 C  C   . LYS A  1  376 ? -4.637   9.364   -6.211  1.00 97.44 376 A  1 
ATOM   3127 O  O   . LYS A  1  376 ? -5.217   10.054  -7.026  1.00 96.59 376 A  1 
ATOM   3128 C  CB  . LYS A  1  376 ? -5.984   8.255   -4.424  1.00 97.18 376 A  1 
ATOM   3129 C  CG  . LYS A  1  376 ? -6.842   7.052   -4.032  1.00 93.15 376 A  1 
ATOM   3130 C  CD  . LYS A  1  376 ? -7.616   7.356   -2.744  1.00 87.90 376 A  1 
ATOM   3131 C  CE  . LYS A  1  376 ? -8.469   6.150   -2.362  1.00 79.46 376 A  1 
ATOM   3132 N  NZ  . LYS A  1  376 ? -9.210   6.399   -1.113  1.00 70.03 376 A  1 
ATOM   3133 N  N   . LEU A  1  377 ? -3.462   9.699   -5.679  1.00 98.14 377 A  1 
ATOM   3134 C  CA  . LEU A  1  377 ? -2.785   10.953  -5.997  1.00 98.05 377 A  1 
ATOM   3135 C  C   . LEU A  1  377 ? -2.348   11.016  -7.462  1.00 97.81 377 A  1 
ATOM   3136 O  O   . LEU A  1  377 ? -2.505   12.047  -8.116  1.00 96.95 377 A  1 
ATOM   3137 C  CB  . LEU A  1  377 ? -1.580   11.108  -5.059  1.00 97.88 377 A  1 
ATOM   3138 C  CG  . LEU A  1  377 ? -0.865   12.461  -5.207  1.00 97.51 377 A  1 
ATOM   3139 C  CD1 . LEU A  1  377 ? -1.713   13.614  -4.667  1.00 96.17 377 A  1 
ATOM   3140 C  CD2 . LEU A  1  377 ? 0.455    12.443  -4.435  1.00 95.91 377 A  1 
ATOM   3141 N  N   . TYR A  1  378 ? -1.800   9.918   -7.972  1.00 98.20 378 A  1 
ATOM   3142 C  CA  . TYR A  1  378 ? -1.246   9.848   -9.322  1.00 98.15 378 A  1 
ATOM   3143 C  C   . TYR A  1  378 ? -2.123   9.093   -10.326 1.00 97.86 378 A  1 
ATOM   3144 O  O   . TYR A  1  378 ? -1.693   8.869   -11.455 1.00 96.25 378 A  1 
ATOM   3145 C  CB  . TYR A  1  378 ? 0.171    9.271   -9.245  1.00 97.88 378 A  1 
ATOM   3146 C  CG  . TYR A  1  378 ? 1.143    10.158  -8.495  1.00 97.96 378 A  1 
ATOM   3147 C  CD1 . TYR A  1  378 ? 1.467    11.436  -9.005  1.00 96.88 378 A  1 
ATOM   3148 C  CD2 . TYR A  1  378 ? 1.735    9.727   -7.302  1.00 96.97 378 A  1 
ATOM   3149 C  CE1 . TYR A  1  378 ? 2.372    12.267  -8.327  1.00 96.45 378 A  1 
ATOM   3150 C  CE2 . TYR A  1  378 ? 2.643    10.547  -6.614  1.00 96.34 378 A  1 
ATOM   3151 C  CZ  . TYR A  1  378 ? 2.958    11.819  -7.127  1.00 96.91 378 A  1 
ATOM   3152 O  OH  . TYR A  1  378 ? 3.837    12.628  -6.464  1.00 95.62 378 A  1 
ATOM   3153 N  N   . GLU A  1  379 ? -3.332   8.692   -9.912  1.00 97.52 379 A  1 
ATOM   3154 C  CA  . GLU A  1  379 ? -4.288   7.954   -10.747 1.00 97.31 379 A  1 
ATOM   3155 C  C   . GLU A  1  379 ? -3.666   6.689   -11.375 1.00 97.69 379 A  1 
ATOM   3156 O  O   . GLU A  1  379 ? -3.793   6.426   -12.569 1.00 96.38 379 A  1 
ATOM   3157 C  CB  . GLU A  1  379 ? -4.946   8.892   -11.777 1.00 96.62 379 A  1 
ATOM   3158 C  CG  . GLU A  1  379 ? -5.696   10.074  -11.143 1.00 91.96 379 A  1 
ATOM   3159 C  CD  . GLU A  1  379 ? -6.298   11.045  -12.177 1.00 87.81 379 A  1 
ATOM   3160 O  OE1 . GLU A  1  379 ? -6.784   12.116  -11.746 1.00 79.32 379 A  1 
ATOM   3161 O  OE2 . GLU A  1  379 ? -6.262   10.752  -13.391 1.00 80.77 379 A  1 
ATOM   3162 N  N   . GLN A  1  380 ? -2.974   5.911   -10.556 1.00 97.68 380 A  1 
ATOM   3163 C  CA  . GLN A  1  380 ? -2.354   4.647   -10.958 1.00 97.85 380 A  1 
ATOM   3164 C  C   . GLN A  1  380 ? -3.057   3.452   -10.313 1.00 97.50 380 A  1 
ATOM   3165 O  O   . GLN A  1  380 ? -3.762   3.583   -9.311  1.00 96.35 380 A  1 
ATOM   3166 C  CB  . GLN A  1  380 ? -0.848   4.643   -10.630 1.00 97.66 380 A  1 
ATOM   3167 C  CG  . GLN A  1  380 ? -0.046   5.782   -11.278 1.00 97.00 380 A  1 
ATOM   3168 C  CD  . GLN A  1  380 ? -0.250   5.878   -12.784 1.00 97.11 380 A  1 
ATOM   3169 O  OE1 . GLN A  1  380 ? -0.179   4.901   -13.524 1.00 91.19 380 A  1 
ATOM   3170 N  NE2 . GLN A  1  380 ? -0.521   7.052   -13.298 1.00 90.50 380 A  1 
ATOM   3171 N  N   . SER A  1  381 ? -2.852   2.269   -10.881 1.00 97.23 381 A  1 
ATOM   3172 C  CA  . SER A  1  381 ? -3.474   1.035   -10.405 1.00 96.54 381 A  1 
ATOM   3173 C  C   . SER A  1  381 ? -2.670   0.305   -9.322  1.00 96.42 381 A  1 
ATOM   3174 O  O   . SER A  1  381 ? -3.242   -0.458  -8.556  1.00 94.51 381 A  1 
ATOM   3175 C  CB  . SER A  1  381 ? -3.709   0.082   -11.581 1.00 95.33 381 A  1 
ATOM   3176 O  OG  . SER A  1  381 ? -2.519   -0.151  -12.305 1.00 89.20 381 A  1 
ATOM   3177 N  N   . ASP A  1  382 ? -1.359   0.516   -9.300  1.00 96.93 382 A  1 
ATOM   3178 C  CA  . ASP A  1  382 ? -0.427   -0.171  -8.407  1.00 97.31 382 A  1 
ATOM   3179 C  C   . ASP A  1  382 ? 0.923    0.575   -8.336  1.00 97.83 382 A  1 
ATOM   3180 O  O   . ASP A  1  382 ? 1.058    1.702   -8.825  1.00 97.68 382 A  1 
ATOM   3181 C  CB  . ASP A  1  382 ? -0.268   -1.637  -8.879  1.00 97.08 382 A  1 
ATOM   3182 C  CG  . ASP A  1  382 ? 0.306    -1.814  -10.293 1.00 96.95 382 A  1 
ATOM   3183 O  OD1 . ASP A  1  382 ? 1.024    -0.925  -10.778 1.00 95.46 382 A  1 
ATOM   3184 O  OD2 . ASP A  1  382 ? 0.084    -2.885  -10.887 1.00 94.32 382 A  1 
ATOM   3185 N  N   . LEU A  1  383 ? 1.930    -0.055  -7.753  1.00 98.39 383 A  1 
ATOM   3186 C  CA  . LEU A  1  383 ? 3.312    0.431   -7.686  1.00 98.49 383 A  1 
ATOM   3187 C  C   . LEU A  1  383 ? 4.247    -0.259  -8.693  1.00 98.40 383 A  1 
ATOM   3188 O  O   . LEU A  1  383 ? 5.469    -0.220  -8.540  1.00 97.89 383 A  1 
ATOM   3189 C  CB  . LEU A  1  383 ? 3.842    0.295   -6.246  1.00 98.34 383 A  1 
ATOM   3190 C  CG  . LEU A  1  383 ? 3.083    1.116   -5.197  1.00 97.72 383 A  1 
ATOM   3191 C  CD1 . LEU A  1  383 ? 3.715    0.879   -3.825  1.00 97.07 383 A  1 
ATOM   3192 C  CD2 . LEU A  1  383 ? 3.141    2.615   -5.487  1.00 96.82 383 A  1 
ATOM   3193 N  N   . SER A  1  384 ? 3.706    -0.874  -9.739  1.00 98.43 384 A  1 
ATOM   3194 C  CA  . SER A  1  384 ? 4.537    -1.456  -10.784 1.00 98.46 384 A  1 
ATOM   3195 C  C   . SER A  1  384 ? 5.387    -0.393  -11.483 1.00 98.59 384 A  1 
ATOM   3196 O  O   . SER A  1  384 ? 5.016    0.781   -11.550 1.00 98.39 384 A  1 
ATOM   3197 C  CB  . SER A  1  384 ? 3.686    -2.199  -11.823 1.00 98.29 384 A  1 
ATOM   3198 O  OG  . SER A  1  384 ? 2.906    -1.306  -12.594 1.00 96.82 384 A  1 
ATOM   3199 N  N   . GLN A  1  385 ? 6.487    -0.811  -12.087 1.00 98.28 385 A  1 
ATOM   3200 C  CA  . GLN A  1  385 ? 7.331    0.103   -12.869 1.00 98.15 385 A  1 
ATOM   3201 C  C   . GLN A  1  385 ? 6.542    0.841   -13.954 1.00 98.14 385 A  1 
ATOM   3202 O  O   . GLN A  1  385 ? 6.821    2.007   -14.240 1.00 97.46 385 A  1 
ATOM   3203 C  CB  . GLN A  1  385 ? 8.504    -0.676  -13.482 1.00 97.71 385 A  1 
ATOM   3204 C  CG  . GLN A  1  385 ? 9.545    -1.091  -12.434 1.00 96.13 385 A  1 
ATOM   3205 C  CD  . GLN A  1  385 ? 10.198   0.117   -11.754 1.00 97.28 385 A  1 
ATOM   3206 O  OE1 . GLN A  1  385 ? 10.426   1.145   -12.377 1.00 93.22 385 A  1 
ATOM   3207 N  NE2 . GLN A  1  385 ? 10.489   0.041   -10.486 1.00 93.17 385 A  1 
ATOM   3208 N  N   . LYS A  1  386 ? 5.534    0.200   -14.535 1.00 98.17 386 A  1 
ATOM   3209 C  CA  . LYS A  1  386 ? 4.650    0.845   -15.503 1.00 98.07 386 A  1 
ATOM   3210 C  C   . LYS A  1  386 ? 3.891    2.017   -14.877 1.00 98.12 386 A  1 
ATOM   3211 O  O   . LYS A  1  386 ? 3.850    3.100   -15.465 1.00 97.94 386 A  1 
ATOM   3212 C  CB  . LYS A  1  386 ? 3.694    -0.204  -16.085 1.00 97.67 386 A  1 
ATOM   3213 C  CG  . LYS A  1  386 ? 2.784    0.390   -17.179 1.00 90.00 386 A  1 
ATOM   3214 C  CD  . LYS A  1  386 ? 1.797    -0.661  -17.685 1.00 85.74 386 A  1 
ATOM   3215 C  CE  . LYS A  1  386 ? 0.838    -0.016  -18.681 1.00 74.58 386 A  1 
ATOM   3216 N  NZ  . LYS A  1  386 ? -0.243   -0.957  -19.079 1.00 65.98 386 A  1 
ATOM   3217 N  N   . SER A  1  387 ? 3.323    1.818   -13.706 1.00 98.30 387 A  1 
ATOM   3218 C  CA  . SER A  1  387 ? 2.580    2.849   -12.973 1.00 98.46 387 A  1 
ATOM   3219 C  C   . SER A  1  387 ? 3.509    3.974   -12.502 1.00 98.40 387 A  1 
ATOM   3220 O  O   . SER A  1  387 ? 3.209    5.145   -12.710 1.00 98.23 387 A  1 
ATOM   3221 C  CB  . SER A  1  387 ? 1.839    2.216   -11.799 1.00 98.40 387 A  1 
ATOM   3222 O  OG  . SER A  1  387 ? 0.889    1.292   -12.297 1.00 97.01 387 A  1 
ATOM   3223 N  N   . LEU A  1  388 ? 4.689    3.638   -11.983 1.00 97.96 388 A  1 
ATOM   3224 C  CA  . LEU A  1  388 ? 5.685    4.626   -11.564 1.00 97.71 388 A  1 
ATOM   3225 C  C   . LEU A  1  388 ? 6.175    5.485   -12.741 1.00 97.47 388 A  1 
ATOM   3226 O  O   . LEU A  1  388 ? 6.225    6.705   -12.629 1.00 97.13 388 A  1 
ATOM   3227 C  CB  . LEU A  1  388 ? 6.867    3.919   -10.882 1.00 97.90 388 A  1 
ATOM   3228 C  CG  . LEU A  1  388 ? 6.539    3.166   -9.577  1.00 97.18 388 A  1 
ATOM   3229 C  CD1 . LEU A  1  388 ? 7.820    2.574   -9.001  1.00 96.50 388 A  1 
ATOM   3230 C  CD2 . LEU A  1  388 ? 5.911    4.065   -8.516  1.00 96.35 388 A  1 
ATOM   3231 N  N   . LYS A  1  389 ? 6.474    4.875   -13.892 1.00 97.53 389 A  1 
ATOM   3232 C  CA  . LYS A  1  389 ? 6.857    5.612   -15.106 1.00 97.07 389 A  1 
ATOM   3233 C  C   . LYS A  1  389 ? 5.738    6.518   -15.610 1.00 97.07 389 A  1 
ATOM   3234 O  O   . LYS A  1  389 ? 6.011    7.632   -16.067 1.00 96.75 389 A  1 
ATOM   3235 C  CB  . LYS A  1  389 ? 7.273    4.641   -16.212 1.00 96.33 389 A  1 
ATOM   3236 C  CG  . LYS A  1  389 ? 8.630    3.988   -15.924 1.00 94.03 389 A  1 
ATOM   3237 C  CD  . LYS A  1  389 ? 8.978    2.962   -17.008 1.00 91.13 389 A  1 
ATOM   3238 C  CE  . LYS A  1  389 ? 10.192   2.170   -16.566 1.00 85.63 389 A  1 
ATOM   3239 N  NZ  . LYS A  1  389 ? 10.830   1.425   -17.683 1.00 79.05 389 A  1 
ATOM   3240 N  N   . SER A  1  390 ? 4.500    6.072   -15.513 1.00 97.53 390 A  1 
ATOM   3241 C  CA  . SER A  1  390 ? 3.339    6.889   -15.880 1.00 97.75 390 A  1 
ATOM   3242 C  C   . SER A  1  390 ? 3.210    8.115   -14.968 1.00 97.82 390 A  1 
ATOM   3243 O  O   . SER A  1  390 ? 3.048    9.230   -15.476 1.00 97.49 390 A  1 
ATOM   3244 C  CB  . SER A  1  390 ? 2.068    6.035   -15.825 1.00 97.60 390 A  1 
ATOM   3245 O  OG  . SER A  1  390 ? 0.967    6.766   -16.298 1.00 88.25 390 A  1 
ATOM   3246 N  N   . ALA A  1  391 ? 3.373    7.936   -13.658 1.00 97.32 391 A  1 
ATOM   3247 C  CA  . ALA A  1  391 ? 3.368    9.031   -12.698 1.00 97.24 391 A  1 
ATOM   3248 C  C   . ALA A  1  391 ? 4.526    10.017  -12.965 1.00 97.00 391 A  1 
ATOM   3249 O  O   . ALA A  1  391 ? 4.285    11.212  -13.110 1.00 96.65 391 A  1 
ATOM   3250 C  CB  . ALA A  1  391 ? 3.425    8.454   -11.283 1.00 97.44 391 A  1 
ATOM   3251 N  N   . VAL A  1  392 ? 5.748    9.528   -13.141 1.00 97.01 392 A  1 
ATOM   3252 C  CA  . VAL A  1  392 ? 6.921    10.367  -13.465 1.00 96.45 392 A  1 
ATOM   3253 C  C   . VAL A  1  392 ? 6.715    11.158  -14.758 1.00 95.98 392 A  1 
ATOM   3254 O  O   . VAL A  1  392 ? 7.049    12.335  -14.826 1.00 95.38 392 A  1 
ATOM   3255 C  CB  . VAL A  1  392 ? 8.196    9.507   -13.566 1.00 95.68 392 A  1 
ATOM   3256 C  CG1 . VAL A  1  392 ? 9.389    10.264  -14.158 1.00 92.80 392 A  1 
ATOM   3257 C  CG2 . VAL A  1  392 ? 8.611    9.030   -12.182 1.00 93.25 392 A  1 
ATOM   3258 N  N   . LYS A  1  393 ? 6.127    10.529  -15.766 1.00 96.19 393 A  1 
ATOM   3259 C  CA  . LYS A  1  393 ? 5.807    11.209  -17.015 1.00 95.56 393 A  1 
ATOM   3260 C  C   . LYS A  1  393 ? 4.815    12.341  -16.789 1.00 95.67 393 A  1 
ATOM   3261 O  O   . LYS A  1  393 ? 5.040    13.443  -17.283 1.00 95.49 393 A  1 
ATOM   3262 C  CB  . LYS A  1  393 ? 5.306    10.192  -18.043 1.00 95.35 393 A  1 
ATOM   3263 C  CG  . LYS A  1  393 ? 5.071    10.859  -19.406 1.00 89.26 393 A  1 
ATOM   3264 C  CD  . LYS A  1  393 ? 4.646    9.826   -20.452 1.00 83.64 393 A  1 
ATOM   3265 C  CE  . LYS A  1  393 ? 4.436    10.540  -21.786 1.00 74.20 393 A  1 
ATOM   3266 N  NZ  . LYS A  1  393 ? 4.053    9.586   -22.858 1.00 66.31 393 A  1 
ATOM   3267 N  N   . TRP A  1  394 ? 3.752    12.107  -16.027 1.00 96.00 394 A  1 
ATOM   3268 C  CA  . TRP A  1  394 ? 2.763    13.140  -15.727 1.00 96.30 394 A  1 
ATOM   3269 C  C   . TRP A  1  394 ? 3.365    14.307  -14.931 1.00 96.59 394 A  1 
ATOM   3270 O  O   . TRP A  1  394 ? 3.170    15.463  -15.304 1.00 95.58 394 A  1 
ATOM   3271 C  CB  . TRP A  1  394 ? 1.584    12.511  -14.996 1.00 95.91 394 A  1 
ATOM   3272 C  CG  . TRP A  1  394 ? 0.518    13.489  -14.631 1.00 95.39 394 A  1 
ATOM   3273 C  CD1 . TRP A  1  394 ? -0.277   14.151  -15.500 1.00 93.77 394 A  1 
ATOM   3274 C  CD2 . TRP A  1  394 ? 0.128    13.952  -13.298 1.00 95.16 394 A  1 
ATOM   3275 N  NE1 . TRP A  1  394 ? -1.140   14.976  -14.804 1.00 92.11 394 A  1 
ATOM   3276 C  CE2 . TRP A  1  394 ? -0.930   14.884  -13.452 1.00 93.90 394 A  1 
ATOM   3277 C  CE3 . TRP A  1  394 ? 0.561    13.646  -11.993 1.00 93.80 394 A  1 
ATOM   3278 C  CZ2 . TRP A  1  394 ? -1.549   15.493  -12.334 1.00 93.09 394 A  1 
ATOM   3279 C  CZ3 . TRP A  1  394 ? -0.057   14.255  -10.888 1.00 92.08 394 A  1 
ATOM   3280 C  CH2 . TRP A  1  394 ? -1.097   15.168  -11.058 1.00 91.73 394 A  1 
ATOM   3281 N  N   . ILE A  1  395 ? 4.180    13.998  -13.913 1.00 95.23 395 A  1 
ATOM   3282 C  CA  . ILE A  1  395 ? 4.883    14.999  -13.096 1.00 94.86 395 A  1 
ATOM   3283 C  C   . ILE A  1  395 ? 5.813    15.859  -13.950 1.00 94.34 395 A  1 
ATOM   3284 O  O   . ILE A  1  395 ? 5.798    17.084  -13.859 1.00 92.66 395 A  1 
ATOM   3285 C  CB  . ILE A  1  395 ? 5.681    14.291  -11.979 1.00 94.96 395 A  1 
ATOM   3286 C  CG1 . ILE A  1  395 ? 4.727    13.655  -10.941 1.00 94.15 395 A  1 
ATOM   3287 C  CG2 . ILE A  1  395 ? 6.642    15.262  -11.265 1.00 94.06 395 A  1 
ATOM   3288 C  CD1 . ILE A  1  395 ? 5.417    12.603  -10.057 1.00 94.06 395 A  1 
ATOM   3289 N  N   . SER A  1  396 ? 6.613    15.234  -14.799 1.00 93.87 396 A  1 
ATOM   3290 C  CA  . SER A  1  396 ? 7.636    15.930  -15.573 1.00 92.31 396 A  1 
ATOM   3291 C  C   . SER A  1  396 ? 7.109    16.682  -16.799 1.00 92.30 396 A  1 
ATOM   3292 O  O   . SER A  1  396 ? 7.801    17.559  -17.321 1.00 89.49 396 A  1 
ATOM   3293 C  CB  . SER A  1  396 ? 8.735    14.949  -15.992 1.00 89.98 396 A  1 
ATOM   3294 O  OG  . SER A  1  396 ? 8.217    13.883  -16.756 1.00 78.78 396 A  1 
ATOM   3295 N  N   . THR A  1  397 ? 5.908    16.376  -17.260 1.00 93.55 397 A  1 
ATOM   3296 C  CA  . THR A  1  397 ? 5.352    16.963  -18.494 1.00 93.12 397 A  1 
ATOM   3297 C  C   . THR A  1  397 ? 4.189    17.922  -18.274 1.00 93.95 397 A  1 
ATOM   3298 O  O   . THR A  1  397 ? 3.758    18.571  -19.227 1.00 92.51 397 A  1 
ATOM   3299 C  CB  . THR A  1  397 ? 4.951    15.892  -19.511 1.00 93.14 397 A  1 
ATOM   3300 O  OG1 . THR A  1  397 ? 3.928    15.063  -19.028 1.00 89.95 397 A  1 
ATOM   3301 C  CG2 . THR A  1  397 ? 6.126    15.013  -19.925 1.00 87.92 397 A  1 
ATOM   3302 N  N   . THR A  1  398 ? 3.681    18.044  -17.044 1.00 95.48 398 A  1 
ATOM   3303 C  CA  . THR A  1  398 ? 2.564    18.938  -16.747 1.00 95.51 398 A  1 
ATOM   3304 C  C   . THR A  1  398 ? 2.853    19.777  -15.503 1.00 95.60 398 A  1 
ATOM   3305 O  O   . THR A  1  398 ? 3.406    19.292  -14.523 1.00 95.23 398 A  1 
ATOM   3306 C  CB  . THR A  1  398 ? 1.226    18.192  -16.578 1.00 95.41 398 A  1 
ATOM   3307 O  OG1 . THR A  1  398 ? 1.184    17.470  -15.378 1.00 91.35 398 A  1 
ATOM   3308 C  CG2 . THR A  1  398 ? 0.919    17.227  -17.718 1.00 91.56 398 A  1 
ATOM   3309 N  N   . SER A  1  399 ? 2.429    21.038  -15.521 1.00 94.51 399 A  1 
ATOM   3310 C  CA  . SER A  1  399 ? 2.557    21.909  -14.344 1.00 93.53 399 A  1 
ATOM   3311 C  C   . SER A  1  399 ? 1.731    21.395  -13.170 1.00 92.86 399 A  1 
ATOM   3312 O  O   . SER A  1  399 ? 2.205    21.430  -12.042 1.00 92.03 399 A  1 
ATOM   3313 C  CB  . SER A  1  399 ? 2.138    23.334  -14.683 1.00 92.94 399 A  1 
ATOM   3314 O  OG  . SER A  1  399 ? 2.906    23.810  -15.771 1.00 85.82 399 A  1 
ATOM   3315 N  N   . LYS A  1  400 ? 0.543    20.878  -13.427 1.00 96.07 400 A  1 
ATOM   3316 C  CA  . LYS A  1  400 ? -0.283   20.265  -12.386 1.00 95.60 400 A  1 
ATOM   3317 C  C   . LYS A  1  400 ? 0.429    19.075  -11.742 1.00 95.62 400 A  1 
ATOM   3318 O  O   . LYS A  1  400 ? 0.491    19.013  -10.525 1.00 95.35 400 A  1 
ATOM   3319 C  CB  . LYS A  1  400 ? -1.656   19.874  -12.957 1.00 95.21 400 A  1 
ATOM   3320 C  CG  . LYS A  1  400 ? -2.589   19.341  -11.859 1.00 89.07 400 A  1 
ATOM   3321 C  CD  . LYS A  1  400 ? -3.968   18.935  -12.405 1.00 84.99 400 A  1 
ATOM   3322 C  CE  . LYS A  1  400 ? -4.800   18.345  -11.261 1.00 77.55 400 A  1 
ATOM   3323 N  NZ  . LYS A  1  400 ? -6.089   17.791  -11.720 1.00 68.99 400 A  1 
ATOM   3324 N  N   . GLY A  1  401 ? 1.004    18.197  -12.543 1.00 96.56 401 A  1 
ATOM   3325 C  CA  . GLY A  1  401 ? 1.764    17.054  -12.043 1.00 96.13 401 A  1 
ATOM   3326 C  C   . GLY A  1  401 ? 2.975    17.465  -11.208 1.00 96.14 401 A  1 
ATOM   3327 O  O   . GLY A  1  401 ? 3.197    16.915  -10.132 1.00 95.20 401 A  1 
ATOM   3328 N  N   . MET A  1  402 ? 3.705    18.489  -11.664 1.00 94.82 402 A  1 
ATOM   3329 C  CA  . MET A  1  402 ? 4.832    19.038  -10.918 1.00 93.96 402 A  1 
ATOM   3330 C  C   . MET A  1  402 ? 4.400    19.626  -9.575  1.00 92.53 402 A  1 
ATOM   3331 O  O   . MET A  1  402 ? 5.033    19.332  -8.568  1.00 91.04 402 A  1 
ATOM   3332 C  CB  . MET A  1  402 ? 5.559    20.083  -11.776 1.00 93.12 402 A  1 
ATOM   3333 C  CG  . MET A  1  402 ? 6.835    20.607  -11.113 1.00 90.75 402 A  1 
ATOM   3334 S  SD  . MET A  1  402 ? 8.100    19.354  -10.736 1.00 88.81 402 A  1 
ATOM   3335 C  CE  . MET A  1  402 ? 8.644    18.907  -12.390 1.00 82.04 402 A  1 
ATOM   3336 N  N   . TRP A  1  403 ? 3.328    20.410  -9.526  1.00 93.87 403 A  1 
ATOM   3337 C  CA  . TRP A  1  403 ? 2.824    20.975  -8.266  1.00 92.82 403 A  1 
ATOM   3338 C  C   . TRP A  1  403 ? 2.295    19.913  -7.307  1.00 93.04 403 A  1 
ATOM   3339 O  O   . TRP A  1  403 ? 2.554    20.004  -6.118  1.00 91.25 403 A  1 
ATOM   3340 C  CB  . TRP A  1  403 ? 1.775    22.042  -8.559  1.00 90.82 403 A  1 
ATOM   3341 C  CG  . TRP A  1  403 ? 2.360    23.377  -8.881  1.00 86.87 403 A  1 
ATOM   3342 C  CD1 . TRP A  1  403 ? 2.386    23.977  -10.093 1.00 80.92 403 A  1 
ATOM   3343 C  CD2 . TRP A  1  403 ? 3.044    24.295  -7.967  1.00 83.70 403 A  1 
ATOM   3344 N  NE1 . TRP A  1  403 ? 3.037    25.202  -10.001 1.00 78.57 403 A  1 
ATOM   3345 C  CE2 . TRP A  1  403 ? 3.454    25.426  -8.709  1.00 80.49 403 A  1 
ATOM   3346 C  CE3 . TRP A  1  403 ? 3.346    24.261  -6.589  1.00 76.88 403 A  1 
ATOM   3347 C  CZ2 . TRP A  1  403 ? 4.146    26.508  -8.108  1.00 76.49 403 A  1 
ATOM   3348 C  CZ3 . TRP A  1  403 ? 4.038    25.326  -5.995  1.00 74.85 403 A  1 
ATOM   3349 C  CH2 . TRP A  1  403 ? 4.439    26.436  -6.750  1.00 74.66 403 A  1 
ATOM   3350 N  N   . THR A  1  404 ? 1.622    18.892  -7.827  1.00 94.96 404 A  1 
ATOM   3351 C  CA  . THR A  1  404 ? 1.203    17.751  -7.018  1.00 95.39 404 A  1 
ATOM   3352 C  C   . THR A  1  404 ? 2.398    17.014  -6.414  1.00 95.33 404 A  1 
ATOM   3353 O  O   . THR A  1  404 ? 2.373    16.671  -5.246  1.00 94.48 404 A  1 
ATOM   3354 C  CB  . THR A  1  404 ? 0.363    16.775  -7.862  1.00 95.67 404 A  1 
ATOM   3355 O  OG1 . THR A  1  404 ? -0.796   17.422  -8.340  1.00 92.30 404 A  1 
ATOM   3356 C  CG2 . THR A  1  404 ? -0.119   15.551  -7.091  1.00 92.39 404 A  1 
ATOM   3357 N  N   . PHE A  1  405 ? 3.476    16.827  -7.179  1.00 95.61 405 A  1 
ATOM   3358 C  CA  . PHE A  1  405 ? 4.707    16.241  -6.658  1.00 95.08 405 A  1 
ATOM   3359 C  C   . PHE A  1  405 ? 5.367    17.133  -5.596  1.00 94.33 405 A  1 
ATOM   3360 O  O   . PHE A  1  405 ? 5.701    16.662  -4.517  1.00 93.36 405 A  1 
ATOM   3361 C  CB  . PHE A  1  405 ? 5.649    15.977  -7.833  1.00 94.42 405 A  1 
ATOM   3362 C  CG  . PHE A  1  405 ? 7.008    15.439  -7.443  1.00 94.22 405 A  1 
ATOM   3363 C  CD1 . PHE A  1  405 ? 8.131    16.282  -7.474  1.00 91.53 405 A  1 
ATOM   3364 C  CD2 . PHE A  1  405 ? 7.153    14.097  -7.058  1.00 91.63 405 A  1 
ATOM   3365 C  CE1 . PHE A  1  405 ? 9.398    15.780  -7.146  1.00 90.55 405 A  1 
ATOM   3366 C  CE2 . PHE A  1  405 ? 8.418    13.596  -6.727  1.00 90.05 405 A  1 
ATOM   3367 C  CZ  . PHE A  1  405 ? 9.542    14.431  -6.774  1.00 91.42 405 A  1 
ATOM   3368 N  N   . LEU A  1  406 ? 5.500    18.434  -5.882  1.00 93.07 406 A  1 
ATOM   3369 C  CA  . LEU A  1  406 ? 6.154    19.398  -4.993  1.00 91.66 406 A  1 
ATOM   3370 C  C   . LEU A  1  406 ? 5.426    19.600  -3.656  1.00 91.26 406 A  1 
ATOM   3371 O  O   . LEU A  1  406 ? 6.091    19.902  -2.680  1.00 90.25 406 A  1 
ATOM   3372 C  CB  . LEU A  1  406 ? 6.291    20.750  -5.714  1.00 90.61 406 A  1 
ATOM   3373 C  CG  . LEU A  1  406 ? 7.337    20.788  -6.843  1.00 87.93 406 A  1 
ATOM   3374 C  CD1 . LEU A  1  406 ? 7.244    22.133  -7.568  1.00 86.69 406 A  1 
ATOM   3375 C  CD2 . LEU A  1  406 ? 8.762    20.620  -6.332  1.00 86.57 406 A  1 
ATOM   3376 N  N   . GLU A  1  407 ? 4.116    19.408  -3.615  1.00 92.71 407 A  1 
ATOM   3377 C  CA  . GLU A  1  407 ? 3.357    19.448  -2.356  1.00 93.20 407 A  1 
ATOM   3378 C  C   . GLU A  1  407 ? 3.902    18.436  -1.341  1.00 93.78 407 A  1 
ATOM   3379 O  O   . GLU A  1  407 ? 3.954    18.707  -0.143  1.00 92.67 407 A  1 
ATOM   3380 C  CB  . GLU A  1  407 ? 1.867    19.174  -2.646  1.00 92.77 407 A  1 
ATOM   3381 C  CG  . GLU A  1  407 ? 0.992    19.257  -1.377  1.00 92.00 407 A  1 
ATOM   3382 C  CD  . GLU A  1  407 ? -0.494   18.909  -1.592  1.00 91.62 407 A  1 
ATOM   3383 O  OE1 . GLU A  1  407 ? -1.155   18.534  -0.591  1.00 87.25 407 A  1 
ATOM   3384 O  OE2 . GLU A  1  407 ? -0.985   19.013  -2.738  1.00 88.75 407 A  1 
ATOM   3385 N  N   . HIS A  1  408 ? 4.352    17.282  -1.828  1.00 95.67 408 A  1 
ATOM   3386 C  CA  . HIS A  1  408 ? 4.667    16.126  -0.997  1.00 96.30 408 A  1 
ATOM   3387 C  C   . HIS A  1  408 ? 6.161    15.850  -0.807  1.00 96.49 408 A  1 
ATOM   3388 O  O   . HIS A  1  408 ? 6.513    15.103  0.095   1.00 95.64 408 A  1 
ATOM   3389 C  CB  . HIS A  1  408 ? 3.937    14.913  -1.571  1.00 96.72 408 A  1 
ATOM   3390 C  CG  . HIS A  1  408 ? 2.442    15.082  -1.548  1.00 97.10 408 A  1 
ATOM   3391 N  ND1 . HIS A  1  408 ? 1.676    15.336  -0.428  1.00 90.67 408 A  1 
ATOM   3392 C  CD2 . HIS A  1  408 ? 1.579    15.079  -2.620  1.00 90.42 408 A  1 
ATOM   3393 C  CE1 . HIS A  1  408 ? 0.398    15.477  -0.823  1.00 92.85 408 A  1 
ATOM   3394 N  NE2 . HIS A  1  408 ? 0.304    15.322  -2.144  1.00 93.60 408 A  1 
ATOM   3395 N  N   . VAL A  1  409 ? 7.050    16.476  -1.589  1.00 94.96 409 A  1 
ATOM   3396 C  CA  . VAL A  1  409 ? 8.505    16.228  -1.523  1.00 94.48 409 A  1 
ATOM   3397 C  C   . VAL A  1  409 ? 9.066    16.344  -0.103  1.00 94.40 409 A  1 
ATOM   3398 O  O   . VAL A  1  409 ? 9.882    15.520  0.307   1.00 93.54 409 A  1 
ATOM   3399 C  CB  . VAL A  1  409 ? 9.270    17.172  -2.467  1.00 93.45 409 A  1 
ATOM   3400 C  CG1 . VAL A  1  409 ? 10.786   17.188  -2.253  1.00 88.96 409 A  1 
ATOM   3401 C  CG2 . VAL A  1  409 ? 9.059    16.758  -3.928  1.00 89.70 409 A  1 
ATOM   3402 N  N   . TYR A  1  410 ? 8.615    17.340  0.655   1.00 93.93 410 A  1 
ATOM   3403 C  CA  . TYR A  1  410 ? 9.037    17.594  2.036   1.00 93.69 410 A  1 
ATOM   3404 C  C   . TYR A  1  410 ? 7.977    17.151  3.060   1.00 94.22 410 A  1 
ATOM   3405 O  O   . TYR A  1  410 ? 7.967    17.645  4.188   1.00 93.08 410 A  1 
ATOM   3406 C  CB  . TYR A  1  410 ? 9.400    19.077  2.198   1.00 92.39 410 A  1 
ATOM   3407 C  CG  . TYR A  1  410 ? 10.577   19.531  1.371   1.00 91.35 410 A  1 
ATOM   3408 C  CD1 . TYR A  1  410 ? 11.882   19.451  1.894   1.00 87.88 410 A  1 
ATOM   3409 C  CD2 . TYR A  1  410 ? 10.385   20.042  0.071   1.00 87.87 410 A  1 
ATOM   3410 C  CE1 . TYR A  1  410 ? 12.984   19.871  1.136   1.00 86.21 410 A  1 
ATOM   3411 C  CE2 . TYR A  1  410 ? 11.484   20.461  -0.698  1.00 85.74 410 A  1 
ATOM   3412 C  CZ  . TYR A  1  410 ? 12.781   20.368  -0.164  1.00 86.55 410 A  1 
ATOM   3413 O  OH  . TYR A  1  410 ? 13.863   20.767  -0.915  1.00 83.24 410 A  1 
ATOM   3414 N  N   . SER A  1  411 ? 7.049    16.274  2.670   1.00 96.00 411 A  1 
ATOM   3415 C  CA  . SER A  1  411 ? 5.893    15.902  3.501   1.00 96.67 411 A  1 
ATOM   3416 C  C   . SER A  1  411 ? 5.185    17.147  4.052   1.00 96.43 411 A  1 
ATOM   3417 O  O   . SER A  1  411 ? 4.946    17.285  5.246   1.00 95.12 411 A  1 
ATOM   3418 C  CB  . SER A  1  411 ? 6.310    14.920  4.600   1.00 96.77 411 A  1 
ATOM   3419 O  OG  . SER A  1  411 ? 6.970    13.803  4.028   1.00 93.07 411 A  1 
ATOM   3420 N  N   . ARG A  1  412 ? 4.932    18.107  3.161   1.00 94.98 412 A  1 
ATOM   3421 C  CA  . ARG A  1  412 ? 4.363    19.436  3.462   1.00 94.39 412 A  1 
ATOM   3422 C  C   . ARG A  1  412 ? 5.222    20.311  4.408   1.00 93.18 412 A  1 
ATOM   3423 O  O   . ARG A  1  412 ? 4.762    21.365  4.845   1.00 89.47 412 A  1 
ATOM   3424 C  CB  . ARG A  1  412 ? 2.918    19.292  3.945   1.00 94.31 412 A  1 
ATOM   3425 C  CG  . ARG A  1  412 ? 2.023    18.579  2.920   1.00 93.95 412 A  1 
ATOM   3426 C  CD  . ARG A  1  412 ? 0.626    18.361  3.506   1.00 92.87 412 A  1 
ATOM   3427 N  NE  . ARG A  1  412 ? -0.298   17.899  2.470   1.00 92.95 412 A  1 
ATOM   3428 C  CZ  . ARG A  1  412 ? -1.407   17.209  2.650   1.00 92.73 412 A  1 
ATOM   3429 N  NH1 . ARG A  1  412 ? -1.802   16.831  3.837   1.00 89.25 412 A  1 
ATOM   3430 N  NH2 . ARG A  1  412 ? -2.113   16.899  1.608   1.00 89.27 412 A  1 
ATOM   3431 N  N   . GLY A  1  413 ? 6.442    19.912  4.679   1.00 93.05 413 A  1 
ATOM   3432 C  CA  . GLY A  1  413 ? 7.394    20.613  5.537   1.00 89.92 413 A  1 
ATOM   3433 C  C   . GLY A  1  413 ? 8.262    21.639  4.823   1.00 85.81 413 A  1 
ATOM   3434 O  O   . GLY A  1  413 ? 9.295    22.033  5.342   1.00 77.32 413 A  1 
ATOM   3435 N  N   . PHE A  1  414 ? 7.868    22.093  3.642   1.00 78.30 414 A  1 
ATOM   3436 C  CA  . PHE A  1  414 ? 8.674    23.018  2.840   1.00 75.06 414 A  1 
ATOM   3437 C  C   . PHE A  1  414 ? 9.199    24.210  3.659   1.00 75.38 414 A  1 
ATOM   3438 O  O   . PHE A  1  414 ? 8.438    24.887  4.356   1.00 70.53 414 A  1 
ATOM   3439 C  CB  . PHE A  1  414 ? 7.841    23.513  1.653   1.00 69.35 414 A  1 
ATOM   3440 C  CG  . PHE A  1  414 ? 8.556    24.495  0.756   1.00 65.16 414 A  1 
ATOM   3441 C  CD1 . PHE A  1  414 ? 8.023    25.774  0.521   1.00 59.14 414 A  1 
ATOM   3442 C  CD2 . PHE A  1  414 ? 9.766    24.128  0.124   1.00 58.14 414 A  1 
ATOM   3443 C  CE1 . PHE A  1  414 ? 8.670    26.672  -0.339  1.00 54.01 414 A  1 
ATOM   3444 C  CE2 . PHE A  1  414 ? 10.422   25.028  -0.730  1.00 54.49 414 A  1 
ATOM   3445 C  CZ  . PHE A  1  414 ? 9.868    26.290  -0.967  1.00 53.82 414 A  1 
ATOM   3446 N  N   . ALA A  1  415 ? 10.490   24.500  3.529   1.00 67.56 415 A  1 
ATOM   3447 C  CA  . ALA A  1  415 ? 11.198   25.485  4.358   1.00 66.01 415 A  1 
ATOM   3448 C  C   . ALA A  1  415 ? 10.579   26.893  4.356   1.00 68.81 415 A  1 
ATOM   3449 O  O   . ALA A  1  415 ? 10.728   27.642  5.321   1.00 65.29 415 A  1 
ATOM   3450 C  CB  . ALA A  1  415 ? 12.654   25.532  3.879   1.00 59.92 415 A  1 
ATOM   3451 N  N   . ASN A  1  416 ? 9.858    27.247  3.301   1.00 69.70 416 A  1 
ATOM   3452 C  CA  . ASN A  1  416 ? 9.199    28.549  3.195   1.00 70.87 416 A  1 
ATOM   3453 C  C   . ASN A  1  416 ? 7.774    28.574  3.776   1.00 75.14 416 A  1 
ATOM   3454 O  O   . ASN A  1  416 ? 7.114    29.611  3.686   1.00 72.46 416 A  1 
ATOM   3455 C  CB  . ASN A  1  416 ? 9.256    29.031  1.742   1.00 65.07 416 A  1 
ATOM   3456 C  CG  . ASN A  1  416 ? 10.662   29.354  1.260   1.00 60.14 416 A  1 
ATOM   3457 O  OD1 . ASN A  1  416 ? 11.602   29.456  2.010   1.00 55.57 416 A  1 
ATOM   3458 N  ND2 . ASN A  1  416 ? 10.836   29.526  -0.022  1.00 53.95 416 A  1 
ATOM   3459 N  N   . ASN A  1  417 ? 7.297    27.511  4.398   1.00 76.81 417 A  1 
ATOM   3460 C  CA  . ASN A  1  417 ? 5.956    27.496  5.005   1.00 78.26 417 A  1 
ATOM   3461 C  C   . ASN A  1  417 ? 5.772    28.635  6.014   1.00 81.10 417 A  1 
ATOM   3462 O  O   . ASN A  1  417 ? 4.759    29.329  5.966   1.00 80.67 417 A  1 
ATOM   3463 C  CB  . ASN A  1  417 ? 5.697    26.128  5.672   1.00 74.94 417 A  1 
ATOM   3464 C  CG  . ASN A  1  417 ? 5.246    25.055  4.693   1.00 69.18 417 A  1 
ATOM   3465 O  OD1 . ASN A  1  417 ? 4.969    25.309  3.546   1.00 63.57 417 A  1 
ATOM   3466 N  ND2 . ASN A  1  417 ? 5.127    23.821  5.138   1.00 61.73 417 A  1 
ATOM   3467 N  N   . ALA A  1  418 ? 6.761    28.895  6.863   1.00 80.99 418 A  1 
ATOM   3468 C  CA  . ALA A  1  418 ? 6.707    29.994  7.818   1.00 82.76 418 A  1 
ATOM   3469 C  C   . ALA A  1  418 ? 6.630    31.355  7.121   1.00 84.08 418 A  1 
ATOM   3470 O  O   . ALA A  1  418 ? 5.870    32.223  7.555   1.00 83.44 418 A  1 
ATOM   3471 C  CB  . ALA A  1  418 ? 7.925    29.934  8.742   1.00 81.31 418 A  1 
ATOM   3472 N  N   . PHE A  1  419 ? 7.373    31.545  6.028   1.00 80.37 419 A  1 
ATOM   3473 C  CA  . PHE A  1  419 ? 7.313    32.769  5.244   1.00 80.70 419 A  1 
ATOM   3474 C  C   . PHE A  1  419 ? 5.899    33.005  4.717   1.00 80.83 419 A  1 
ATOM   3475 O  O   . PHE A  1  419 ? 5.325    34.053  5.012   1.00 80.54 419 A  1 
ATOM   3476 C  CB  . PHE A  1  419 ? 8.328    32.738  4.100   1.00 80.50 419 A  1 
ATOM   3477 C  CG  . PHE A  1  419 ? 8.096    33.832  3.070   1.00 80.03 419 A  1 
ATOM   3478 C  CD1 . PHE A  1  419 ? 7.481    33.525  1.834   1.00 76.96 419 A  1 
ATOM   3479 C  CD2 . PHE A  1  419 ? 8.423    35.166  3.362   1.00 77.39 419 A  1 
ATOM   3480 C  CE1 . PHE A  1  419 ? 7.204    34.541  0.914   1.00 76.15 419 A  1 
ATOM   3481 C  CE2 . PHE A  1  419 ? 8.149    36.183  2.439   1.00 75.28 419 A  1 
ATOM   3482 C  CZ  . PHE A  1  419 ? 7.538    35.876  1.216   1.00 77.55 419 A  1 
ATOM   3483 N  N   . TYR A  1  420 ? 5.327    32.037  4.015   1.00 81.52 420 A  1 
ATOM   3484 C  CA  . TYR A  1  420 ? 4.000    32.213  3.436   1.00 82.56 420 A  1 
ATOM   3485 C  C   . TYR A  1  420 ? 2.914    32.368  4.500   1.00 82.80 420 A  1 
ATOM   3486 O  O   . TYR A  1  420 ? 2.084    33.268  4.396   1.00 81.69 420 A  1 
ATOM   3487 C  CB  . TYR A  1  420 ? 3.680    31.049  2.491   1.00 81.16 420 A  1 
ATOM   3488 C  CG  . TYR A  1  420 ? 4.479    31.073  1.212   1.00 80.86 420 A  1 
ATOM   3489 C  CD1 . TYR A  1  420 ? 4.279    32.097  0.262   1.00 78.45 420 A  1 
ATOM   3490 C  CD2 . TYR A  1  420 ? 5.446    30.085  0.957   1.00 79.00 420 A  1 
ATOM   3491 C  CE1 . TYR A  1  420 ? 5.034    32.136  -0.913  1.00 77.49 420 A  1 
ATOM   3492 C  CE2 . TYR A  1  420 ? 6.211    30.112  -0.228  1.00 77.02 420 A  1 
ATOM   3493 C  CZ  . TYR A  1  420 ? 6.003    31.144  -1.153  1.00 78.24 420 A  1 
ATOM   3494 O  OH  . TYR A  1  420 ? 6.761    31.185  -2.299  1.00 74.08 420 A  1 
ATOM   3495 N  N   . GLN A  1  421 ? 2.952    31.549  5.553   1.00 81.25 421 A  1 
ATOM   3496 C  CA  . GLN A  1  421 ? 1.976    31.621  6.641   1.00 81.86 421 A  1 
ATOM   3497 C  C   . GLN A  1  421 ? 2.030    32.971  7.358   1.00 82.05 421 A  1 
ATOM   3498 O  O   . GLN A  1  421 ? 0.987    33.589  7.589   1.00 83.32 421 A  1 
ATOM   3499 C  CB  . GLN A  1  421 ? 2.234    30.461  7.604   1.00 82.18 421 A  1 
ATOM   3500 C  CG  . GLN A  1  421 ? 1.136    30.355  8.682   1.00 76.25 421 A  1 
ATOM   3501 C  CD  . GLN A  1  421 ? 1.391    29.207  9.672   1.00 74.39 421 A  1 
ATOM   3502 O  OE1 . GLN A  1  421 ? 2.459    28.624  9.737   1.00 70.45 421 A  1 
ATOM   3503 N  NE2 . GLN A  1  421 ? 0.419    28.866  10.478  1.00 67.47 421 A  1 
ATOM   3504 N  N   . CYS A  1  422 ? 3.226    33.456  7.685   1.00 83.67 422 A  1 
ATOM   3505 C  CA  . CYS A  1  422 ? 3.391    34.722  8.394   1.00 84.69 422 A  1 
ATOM   3506 C  C   . CYS A  1  422 ? 3.148    35.934  7.491   1.00 85.64 422 A  1 
ATOM   3507 O  O   . CYS A  1  422 ? 2.569    36.908  7.952   1.00 83.76 422 A  1 
ATOM   3508 C  CB  . CYS A  1  422 ? 4.764    34.759  9.061   1.00 85.14 422 A  1 
ATOM   3509 S  SG  . CYS A  1  422 ? 4.908    33.497  10.366  1.00 85.24 422 A  1 
ATOM   3510 N  N   . MET A  1  423 ? 3.535    35.866  6.214   1.00 86.77 423 A  1 
ATOM   3511 C  CA  . MET A  1  423 ? 3.228    36.913  5.242   1.00 83.48 423 A  1 
ATOM   3512 C  C   . MET A  1  423 ? 1.710    37.067  5.053   1.00 80.02 423 A  1 
ATOM   3513 O  O   . MET A  1  423 ? 1.205    38.184  5.115   1.00 81.27 423 A  1 
ATOM   3514 C  CB  . MET A  1  423 ? 3.955    36.608  3.923   1.00 84.83 423 A  1 
ATOM   3515 C  CG  . MET A  1  423 ? 3.676    37.619  2.805   1.00 81.14 423 A  1 
ATOM   3516 S  SD  . MET A  1  423 ? 2.178    37.305  1.799   1.00 77.63 423 A  1 
ATOM   3517 C  CE  . MET A  1  423 ? 2.733    35.891  0.835   1.00 70.90 423 A  1 
ATOM   3518 N  N   . LEU A  1  424 ? 0.981    35.950  4.906   1.00 85.76 424 A  1 
ATOM   3519 C  CA  . LEU A  1  424 ? -0.476   35.973  4.750   1.00 83.82 424 A  1 
ATOM   3520 C  C   . LEU A  1  424 ? -1.211   36.484  5.999   1.00 79.79 424 A  1 
ATOM   3521 O  O   . LEU A  1  424 ? -2.304   37.038  5.869   1.00 76.03 424 A  1 
ATOM   3522 C  CB  . LEU A  1  424 ? -0.964   34.558  4.394   1.00 85.63 424 A  1 
ATOM   3523 C  CG  . LEU A  1  424 ? -0.625   34.101  2.966   1.00 85.09 424 A  1 
ATOM   3524 C  CD1 . LEU A  1  424 ? -0.897   32.603  2.825   1.00 82.94 424 A  1 
ATOM   3525 C  CD2 . LEU A  1  424 ? -1.457   34.835  1.911   1.00 84.27 424 A  1 
ATOM   3526 N  N   . GLY A  1  425 ? -0.633   36.287  7.194   1.00 83.22 425 A  1 
ATOM   3527 C  CA  . GLY A  1  425 ? -1.238   36.676  8.463   1.00 79.53 425 A  1 
ATOM   3528 C  C   . GLY A  1  425 ? -0.816   38.044  9.004   1.00 80.80 425 A  1 
ATOM   3529 O  O   . GLY A  1  425 ? -1.346   38.472  10.024  1.00 79.08 425 A  1 
ATOM   3530 N  N   . SER A  1  426 ? 0.139    38.731  8.363   1.00 80.50 426 A  1 
ATOM   3531 C  CA  . SER A  1  426 ? 0.750    39.950  8.907   1.00 80.30 426 A  1 
ATOM   3532 C  C   . SER A  1  426 ? 0.483    41.172  8.031   1.00 78.98 426 A  1 
ATOM   3533 O  O   . SER A  1  426 ? 0.616    41.113  6.812   1.00 79.40 426 A  1 
ATOM   3534 C  CB  . SER A  1  426 ? 2.258    39.775  9.087   1.00 79.52 426 A  1 
ATOM   3535 O  OG  . SER A  1  426 ? 2.538    38.634  9.881   1.00 75.13 426 A  1 
ATOM   3536 N  N   . ALA A  1  427 ? 0.178    42.287  8.682   1.00 83.36 427 A  1 
ATOM   3537 C  CA  . ALA A  1  427 ? 0.032    43.593  8.028   1.00 78.49 427 A  1 
ATOM   3538 C  C   . ALA A  1  427 ? 1.139    44.590  8.420   1.00 77.37 427 A  1 
ATOM   3539 O  O   . ALA A  1  427 ? 1.135    45.729  7.955   1.00 71.76 427 A  1 
ATOM   3540 C  CB  . ALA A  1  427 ? -1.372   44.129  8.324   1.00 79.08 427 A  1 
ATOM   3541 N  N   . ASP A  1  428 ? 2.071    44.180  9.269   1.00 88.27 428 A  1 
ATOM   3542 C  CA  . ASP A  1  428 ? 3.228    44.964  9.705   1.00 86.66 428 A  1 
ATOM   3543 C  C   . ASP A  1  428 ? 4.436    44.052  9.962   1.00 84.85 428 A  1 
ATOM   3544 O  O   . ASP A  1  428 ? 4.319    42.827  10.066  1.00 84.37 428 A  1 
ATOM   3545 C  CB  . ASP A  1  428 ? 2.861    45.798  10.946  1.00 85.23 428 A  1 
ATOM   3546 C  CG  . ASP A  1  428 ? 2.588    44.905  12.154  1.00 79.90 428 A  1 
ATOM   3547 O  OD1 . ASP A  1  428 ? 3.586    44.493  12.796  1.00 73.89 428 A  1 
ATOM   3548 O  OD2 . ASP A  1  428 ? 1.400    44.587  12.402  1.00 73.94 428 A  1 
ATOM   3549 N  N   . ILE A  1  429 ? 5.624    44.662  10.026  1.00 89.17 429 A  1 
ATOM   3550 C  CA  . ILE A  1  429 ? 6.895    43.935  10.127  1.00 87.00 429 A  1 
ATOM   3551 C  C   . ILE A  1  429 ? 7.096    43.287  11.497  1.00 86.03 429 A  1 
ATOM   3552 O  O   . ILE A  1  429 ? 7.723    42.232  11.583  1.00 84.71 429 A  1 
ATOM   3553 C  CB  . ILE A  1  429 ? 8.060    44.883  9.736   1.00 85.11 429 A  1 
ATOM   3554 C  CG1 . ILE A  1  429 ? 9.390    44.141  9.479   1.00 80.09 429 A  1 
ATOM   3555 C  CG2 . ILE A  1  429 ? 8.293    45.990  10.791  1.00 80.42 429 A  1 
ATOM   3556 C  CD1 . ILE A  1  429 ? 9.346    43.206  8.270   1.00 76.14 429 A  1 
ATOM   3557 N  N   . ASP A  1  430 ? 6.568    43.885  12.562  1.00 86.04 430 A  1 
ATOM   3558 C  CA  . ASP A  1  430 ? 6.742    43.367  13.923  1.00 84.38 430 A  1 
ATOM   3559 C  C   . ASP A  1  430 ? 5.910    42.093  14.117  1.00 83.48 430 A  1 
ATOM   3560 O  O   . ASP A  1  430 ? 6.422    41.084  14.621  1.00 83.33 430 A  1 
ATOM   3561 C  CB  . ASP A  1  430 ? 6.371    44.448  14.949  1.00 84.74 430 A  1 
ATOM   3562 C  CG  . ASP A  1  430 ? 7.351    45.624  14.987  1.00 79.52 430 A  1 
ATOM   3563 O  OD1 . ASP A  1  430 ? 8.531    45.417  14.635  1.00 73.55 430 A  1 
ATOM   3564 O  OD2 . ASP A  1  430 ? 6.920    46.729  15.392  1.00 73.04 430 A  1 
ATOM   3565 N  N   . HIS A  1  431 ? 4.675    42.110  13.633  1.00 87.63 431 A  1 
ATOM   3566 C  CA  . HIS A  1  431 ? 3.832    40.922  13.621  1.00 87.50 431 A  1 
ATOM   3567 C  C   . HIS A  1  431 ? 4.445    39.811  12.761  1.00 87.08 431 A  1 
ATOM   3568 O  O   . HIS A  1  431 ? 4.514    38.657  13.204  1.00 87.42 431 A  1 
ATOM   3569 C  CB  . HIS A  1  431 ? 2.431    41.293  13.138  1.00 87.05 431 A  1 
ATOM   3570 C  CG  . HIS A  1  431 ? 1.468    40.139  13.250  1.00 80.47 431 A  1 
ATOM   3571 N  ND1 . HIS A  1  431 ? 1.370    39.072  12.386  1.00 70.10 431 A  1 
ATOM   3572 C  CD2 . HIS A  1  431 ? 0.572    39.905  14.269  1.00 70.62 431 A  1 
ATOM   3573 C  CE1 . HIS A  1  431 ? 0.441    38.234  12.864  1.00 71.52 431 A  1 
ATOM   3574 N  NE2 . HIS A  1  431 ? -0.066   38.700  14.006  1.00 72.79 431 A  1 
ATOM   3575 N  N   . TYR A  1  432 ? 4.964    40.154  11.580  1.00 90.22 432 A  1 
ATOM   3576 C  CA  . TYR A  1  432 ? 5.649    39.193  10.721  1.00 88.23 432 A  1 
ATOM   3577 C  C   . TYR A  1  432 ? 6.866    38.554  11.414  1.00 87.19 432 A  1 
ATOM   3578 O  O   . TYR A  1  432 ? 6.979    37.329  11.462  1.00 86.32 432 A  1 
ATOM   3579 C  CB  . TYR A  1  432 ? 6.060    39.874  9.409   1.00 86.82 432 A  1 
ATOM   3580 C  CG  . TYR A  1  432 ? 6.924    39.001  8.527   1.00 85.57 432 A  1 
ATOM   3581 C  CD1 . TYR A  1  432 ? 8.330    39.110  8.581   1.00 83.15 432 A  1 
ATOM   3582 C  CD2 . TYR A  1  432 ? 6.335    38.036  7.686   1.00 83.47 432 A  1 
ATOM   3583 C  CE1 . TYR A  1  432 ? 9.136    38.262  7.816   1.00 82.60 432 A  1 
ATOM   3584 C  CE2 . TYR A  1  432 ? 7.136    37.181  6.916   1.00 81.57 432 A  1 
ATOM   3585 C  CZ  . TYR A  1  432 ? 8.542    37.298  6.987   1.00 83.99 432 A  1 
ATOM   3586 O  OH  . TYR A  1  432 ? 9.330    36.454  6.251   1.00 81.68 432 A  1 
ATOM   3587 N  N   . ASN A  1  433 ? 7.733    39.357  12.008  1.00 86.99 433 A  1 
ATOM   3588 C  CA  . ASN A  1  433 ? 8.928    38.859  12.696  1.00 84.12 433 A  1 
ATOM   3589 C  C   . ASN A  1  433 ? 8.570    37.990  13.914  1.00 83.12 433 A  1 
ATOM   3590 O  O   . ASN A  1  433 ? 9.166    36.922  14.109  1.00 82.42 433 A  1 
ATOM   3591 C  CB  . ASN A  1  433 ? 9.802    40.052  13.113  1.00 83.30 433 A  1 
ATOM   3592 C  CG  . ASN A  1  433 ? 10.527   40.708  11.944  1.00 81.68 433 A  1 
ATOM   3593 O  OD1 . ASN A  1  433 ? 10.847   40.095  10.947  1.00 78.18 433 A  1 
ATOM   3594 N  ND2 . ASN A  1  433 ? 10.842   41.982  12.062  1.00 77.04 433 A  1 
ATOM   3595 N  N   . SER A  1  434 ? 7.576    38.403  14.704  1.00 89.24 434 A  1 
ATOM   3596 C  CA  . SER A  1  434 ? 7.063    37.613  15.825  1.00 88.34 434 A  1 
ATOM   3597 C  C   . SER A  1  434 ? 6.499    36.270  15.358  1.00 88.03 434 A  1 
ATOM   3598 O  O   . SER A  1  434 ? 6.889    35.222  15.877  1.00 87.03 434 A  1 
ATOM   3599 C  CB  . SER A  1  434 ? 5.995    38.417  16.573  1.00 87.94 434 A  1 
ATOM   3600 O  OG  . SER A  1  434 ? 5.544    37.683  17.690  1.00 75.66 434 A  1 
ATOM   3601 N  N   . CYS A  1  435 ? 5.677    36.289  14.322  1.00 90.05 435 A  1 
ATOM   3602 C  CA  . CYS A  1  435 ? 5.130    35.076  13.717  1.00 89.75 435 A  1 
ATOM   3603 C  C   . CYS A  1  435 ? 6.244    34.134  13.259  1.00 89.52 435 A  1 
ATOM   3604 O  O   . CYS A  1  435 ? 6.274    32.976  13.673  1.00 87.67 435 A  1 
ATOM   3605 C  CB  . CYS A  1  435 ? 4.217    35.468  12.547  1.00 89.44 435 A  1 
ATOM   3606 S  SG  . CYS A  1  435 ? 3.506    34.038  11.675  1.00 88.32 435 A  1 
ATOM   3607 N  N   . VAL A  1  436 ? 7.216    34.612  12.482  1.00 86.93 436 A  1 
ATOM   3608 C  CA  . VAL A  1  436 ? 8.331    33.794  11.977  1.00 85.43 436 A  1 
ATOM   3609 C  C   . VAL A  1  436 ? 9.173    33.218  13.121  1.00 84.46 436 A  1 
ATOM   3610 O  O   . VAL A  1  436 ? 9.595    32.068  13.052  1.00 83.33 436 A  1 
ATOM   3611 C  CB  . VAL A  1  436 ? 9.201    34.611  11.009  1.00 83.99 436 A  1 
ATOM   3612 C  CG1 . VAL A  1  436 ? 10.497   33.898  10.626  1.00 76.68 436 A  1 
ATOM   3613 C  CG2 . VAL A  1  436 ? 8.444    34.883  9.709   1.00 77.82 436 A  1 
ATOM   3614 N  N   . SER A  1  437 ? 9.384    33.969  14.190  1.00 87.66 437 A  1 
ATOM   3615 C  CA  . SER A  1  437 ? 10.141   33.493  15.353  1.00 86.06 437 A  1 
ATOM   3616 C  C   . SER A  1  437 ? 9.441    32.350  16.099  1.00 85.43 437 A  1 
ATOM   3617 O  O   . SER A  1  437 ? 10.127   31.509  16.676  1.00 83.35 437 A  1 
ATOM   3618 C  CB  . SER A  1  437 ? 10.450   34.656  16.300  1.00 84.60 437 A  1 
ATOM   3619 O  OG  . SER A  1  437 ? 9.330    35.048  17.058  1.00 73.73 437 A  1 
ATOM   3620 N  N   . SER A  1  438 ? 8.105    32.281  16.013  1.00 89.01 438 A  1 
ATOM   3621 C  CA  . SER A  1  438 ? 7.296    31.239  16.637  1.00 88.95 438 A  1 
ATOM   3622 C  C   . SER A  1  438 ? 7.209    29.943  15.825  1.00 88.75 438 A  1 
ATOM   3623 O  O   . SER A  1  438 ? 6.602    28.970  16.293  1.00 87.26 438 A  1 
ATOM   3624 C  CB  . SER A  1  438 ? 5.896    31.781  16.933  1.00 88.76 438 A  1 
ATOM   3625 O  OG  . SER A  1  438 ? 5.083    31.842  15.775  1.00 83.34 438 A  1 
ATOM   3626 N  N   . LYS A  1  439 ? 7.785    29.918  14.614  1.00 87.93 439 A  1 
ATOM   3627 C  CA  . LYS A  1  439 ? 7.747    28.751  13.732  1.00 87.22 439 A  1 
ATOM   3628 C  C   . LYS A  1  439 ? 9.063    27.972  13.802  1.00 86.15 439 A  1 
ATOM   3629 O  O   . LYS A  1  439 ? 10.109   28.586  13.981  1.00 85.01 439 A  1 
ATOM   3630 C  CB  . LYS A  1  439 ? 7.424    29.170  12.283  1.00 87.05 439 A  1 
ATOM   3631 C  CG  . LYS A  1  439 ? 6.130    29.980  12.111  1.00 86.91 439 A  1 
ATOM   3632 C  CD  . LYS A  1  439 ? 4.893    29.294  12.690  1.00 84.88 439 A  1 
ATOM   3633 C  CE  . LYS A  1  439 ? 3.676    30.192  12.530  1.00 84.65 439 A  1 
ATOM   3634 N  NZ  . LYS A  1  439 ? 2.479    29.607  13.176  1.00 80.76 439 A  1 
ATOM   3635 N  N   . PRO A  1  440 ? 9.030    26.645  13.602  1.00 86.29 440 A  1 
ATOM   3636 C  CA  . PRO A  1  440 ? 10.202   25.787  13.701  1.00 85.12 440 A  1 
ATOM   3637 C  C   . PRO A  1  440 ? 11.170   25.876  12.505  1.00 85.11 440 A  1 
ATOM   3638 O  O   . PRO A  1  440 ? 12.173   25.164  12.481  1.00 80.39 440 A  1 
ATOM   3639 C  CB  . PRO A  1  440 ? 9.634    24.370  13.889  1.00 81.42 440 A  1 
ATOM   3640 C  CG  . PRO A  1  440 ? 8.305    24.431  13.153  1.00 79.61 440 A  1 
ATOM   3641 C  CD  . PRO A  1  440 ? 7.832    25.856  13.421  1.00 83.48 440 A  1 
ATOM   3642 N  N   . GLN A  1  441 ? 10.940   26.756  11.539  1.00 80.51 441 A  1 
ATOM   3643 C  CA  . GLN A  1  441 ? 11.907   27.012  10.470  1.00 76.98 441 A  1 
ATOM   3644 C  C   . GLN A  1  441 ? 13.086   27.826  10.999  1.00 75.17 441 A  1 
ATOM   3645 O  O   . GLN A  1  441 ? 12.915   28.969  11.441  1.00 71.69 441 A  1 
ATOM   3646 C  CB  . GLN A  1  441 ? 11.276   27.729  9.275   1.00 74.24 441 A  1 
ATOM   3647 C  CG  . GLN A  1  441 ? 10.391   26.829  8.407   1.00 68.31 441 A  1 
ATOM   3648 C  CD  . GLN A  1  441 ? 9.011    26.542  8.990   1.00 63.34 441 A  1 
ATOM   3649 O  OE1 . GLN A  1  441 ? 8.579    27.147  9.951   1.00 59.54 441 A  1 
ATOM   3650 N  NE2 . GLN A  1  441 ? 8.277    25.634  8.403   1.00 56.10 441 A  1 
ATOM   3651 N  N   . ASN A  1  442 ? 14.282   27.244  10.894  1.00 70.78 442 A  1 
ATOM   3652 C  CA  . ASN A  1  442 ? 15.503   27.949  11.277  1.00 67.41 442 A  1 
ATOM   3653 C  C   . ASN A  1  442 ? 15.996   28.912  10.190  1.00 65.21 442 A  1 
ATOM   3654 O  O   . ASN A  1  442 ? 16.544   29.972  10.497  1.00 61.39 442 A  1 
ATOM   3655 C  CB  . ASN A  1  442 ? 16.570   26.905  11.629  1.00 63.99 442 A  1 
ATOM   3656 C  CG  . ASN A  1  442 ? 16.316   26.306  12.998  1.00 61.24 442 A  1 
ATOM   3657 O  OD1 . ASN A  1  442 ? 16.121   27.018  13.956  1.00 57.91 442 A  1 
ATOM   3658 N  ND2 . ASN A  1  442 ? 16.335   25.004  13.114  1.00 56.27 442 A  1 
ATOM   3659 N  N   . GLU A  1  443 ? 15.773   28.555  8.935   1.00 59.82 443 A  1 
ATOM   3660 C  CA  . GLU A  1  443 ? 16.066   29.406  7.786   1.00 57.90 443 A  1 
ATOM   3661 C  C   . GLU A  1  443 ? 14.843   29.485  6.883   1.00 57.18 443 A  1 
ATOM   3662 O  O   . GLU A  1  443 ? 14.129   28.503  6.695   1.00 53.83 443 A  1 
ATOM   3663 C  CB  . GLU A  1  443 ? 17.267   28.883  6.994   1.00 53.66 443 A  1 
ATOM   3664 C  CG  . GLU A  1  443 ? 18.597   29.145  7.710   1.00 48.65 443 A  1 
ATOM   3665 C  CD  . GLU A  1  443 ? 19.808   28.662  6.901   1.00 44.23 443 A  1 
ATOM   3666 O  OE1 . GLU A  1  443 ? 20.929   29.124  7.218   1.00 39.53 443 A  1 
ATOM   3667 O  OE2 . GLU A  1  443 ? 19.621   27.841  5.978   1.00 41.84 443 A  1 
ATOM   3668 N  N   . ILE A  1  444 ? 14.640   30.665  6.309   1.00 55.27 444 A  1 
ATOM   3669 C  CA  . ILE A  1  444 ? 13.651   30.874  5.261   1.00 53.97 444 A  1 
ATOM   3670 C  C   . ILE A  1  444 ? 14.421   31.047  3.960   1.00 54.18 444 A  1 
ATOM   3671 O  O   . ILE A  1  444 ? 15.074   32.068  3.737   1.00 51.03 444 A  1 
ATOM   3672 C  CB  . ILE A  1  444 ? 12.723   32.056  5.592   1.00 50.10 444 A  1 
ATOM   3673 C  CG1 . ILE A  1  444 ? 11.946   31.778  6.903   1.00 47.36 444 A  1 
ATOM   3674 C  CG2 . ILE A  1  444 ? 11.745   32.279  4.425   1.00 46.25 444 A  1 
ATOM   3675 C  CD1 . ILE A  1  444 ? 11.076   32.952  7.354   1.00 44.18 444 A  1 
ATOM   3676 N  N   . LEU A  1  445 ? 14.343   30.034  3.112   1.00 53.00 445 A  1 
ATOM   3677 C  CA  . LEU A  1  445 ? 14.952   30.052  1.786   1.00 51.67 445 A  1 
ATOM   3678 C  C   . LEU A  1  445 ? 14.060   30.850  0.838   1.00 50.99 445 A  1 
ATOM   3679 O  O   . LEU A  1  445 ? 13.347   30.289  0.004   1.00 47.47 445 A  1 
ATOM   3680 C  CB  . LEU A  1  445 ? 15.201   28.612  1.309   1.00 47.75 445 A  1 
ATOM   3681 C  CG  . LEU A  1  445 ? 16.240   27.838  2.137   1.00 43.68 445 A  1 
ATOM   3682 C  CD1 . LEU A  1  445 ? 16.250   26.374  1.690   1.00 39.83 445 A  1 
ATOM   3683 C  CD2 . LEU A  1  445 ? 17.650   28.398  1.954   1.00 40.06 445 A  1 
ATOM   3684 N  N   . LEU A  1  446 ? 14.074   32.169  0.992   1.00 48.56 446 A  1 
ATOM   3685 C  CA  . LEU A  1  446 ? 13.459   33.039  0.005   1.00 46.83 446 A  1 
ATOM   3686 C  C   . LEU A  1  446 ? 14.205   32.907  -1.320  1.00 45.76 446 A  1 
ATOM   3687 O  O   . LEU A  1  446 ? 15.416   32.668  -1.336  1.00 42.63 446 A  1 
ATOM   3688 C  CB  . LEU A  1  446 ? 13.434   34.489  0.511   1.00 43.48 446 A  1 
ATOM   3689 C  CG  . LEU A  1  446 ? 12.406   34.717  1.634   1.00 39.71 446 A  1 
ATOM   3690 C  CD1 . LEU A  1  446 ? 12.596   36.105  2.244   1.00 35.95 446 A  1 
ATOM   3691 C  CD2 . LEU A  1  446 ? 10.977   34.627  1.107   1.00 36.49 446 A  1 
ATOM   3692 N  N   . MET A  1  447 ? 13.487   33.086  -2.424  1.00 44.83 447 A  1 
ATOM   3693 C  CA  . MET A  1  447 ? 14.153   33.263  -3.709  1.00 42.54 447 A  1 
ATOM   3694 C  C   . MET A  1  447 ? 15.181   34.377  -3.553  1.00 41.97 447 A  1 
ATOM   3695 O  O   . MET A  1  447 ? 14.841   35.494  -3.164  1.00 39.36 447 A  1 
ATOM   3696 C  CB  . MET A  1  447 ? 13.144   33.616  -4.812  1.00 40.69 447 A  1 
ATOM   3697 C  CG  . MET A  1  447 ? 12.495   32.368  -5.407  1.00 37.25 447 A  1 
ATOM   3698 S  SD  . MET A  1  447 ? 11.459   32.703  -6.867  1.00 32.97 447 A  1 
ATOM   3699 C  CE  . MET A  1  447 ? 9.836    32.868  -6.087  1.00 30.11 447 A  1 
ATOM   3700 N  N   . LYS A  1  448 ? 16.441   34.062  -3.830  1.00 41.74 448 A  1 
ATOM   3701 C  CA  . LYS A  1  448 ? 17.464   35.096  -3.918  1.00 40.07 448 A  1 
ATOM   3702 C  C   . LYS A  1  448 ? 17.048   36.034  -5.050  1.00 38.37 448 A  1 
ATOM   3703 O  O   . LYS A  1  448 ? 16.818   35.560  -6.159  1.00 35.76 448 A  1 
ATOM   3704 C  CB  . LYS A  1  448 ? 18.849   34.499  -4.185  1.00 39.91 448 A  1 
ATOM   3705 C  CG  . LYS A  1  448 ? 19.432   33.817  -2.937  1.00 36.95 448 A  1 
ATOM   3706 C  CD  . LYS A  1  448 ? 20.863   33.335  -3.206  1.00 34.83 448 A  1 
ATOM   3707 C  CE  . LYS A  1  448 ? 21.442   32.739  -1.925  1.00 29.87 448 A  1 
ATOM   3708 N  NZ  . LYS A  1  448 ? 22.849   32.297  -2.106  1.00 28.23 448 A  1 
ATOM   3709 N  N   . ASN A  1  449 ? 16.940   37.299  -4.730  1.00 35.08 449 A  1 
ATOM   3710 C  CA  . ASN A  1  449 ? 16.978   38.333  -5.758  1.00 29.83 449 A  1 
ATOM   3711 C  C   . ASN A  1  449 ? 18.341   38.324  -6.447  1.00 26.69 449 A  1 
ATOM   3712 O  O   . ASN A  1  449 ? 19.347   38.035  -5.766  1.00 23.06 449 A  1 
ATOM   3713 C  CB  . ASN A  1  449 ? 16.689   39.711  -5.147  1.00 28.09 449 A  1 
ATOM   3714 C  CG  . ASN A  1  449 ? 15.208   40.037  -4.999  1.00 25.75 449 A  1 
ATOM   3715 O  OD1 . ASN A  1  449 ? 14.325   39.423  -5.553  1.00 25.42 449 A  1 
ATOM   3716 N  ND2 . ASN A  1  449 ? 14.897   41.079  -4.252  1.00 25.12 449 A  1 
ATOM   3717 O  OXT . ASN A  1  449 ? 18.351   38.645  -7.659  1.00 25.77 449 A  1 
HETATM 3718 C  C1  . OLA B  2  .   ? -15.967  4.233   -5.455  1.00 23.55 1   B  1 
HETATM 3719 O  O1  . OLA B  2  .   ? -15.020  4.797   -5.984  1.00 28.28 1   B  1 
HETATM 3720 O  O2  . OLA B  2  .   ? -16.050  3.957   -4.270  1.00 26.92 1   B  1 
HETATM 3721 C  C2  . OLA B  2  .   ? -17.038  3.850   -6.311  1.00 22.18 1   B  1 
HETATM 3722 C  C3  . OLA B  2  .   ? -18.186  3.415   -5.573  1.00 21.86 1   B  1 
HETATM 3723 C  C4  . OLA B  2  .   ? -19.145  2.912   -6.522  1.00 21.10 1   B  1 
HETATM 3724 C  C5  . OLA B  2  .   ? -20.339  2.486   -5.857  1.00 22.20 1   B  1 
HETATM 3725 C  C6  . OLA B  2  .   ? -21.170  1.880   -6.866  1.00 24.62 1   B  1 
HETATM 3726 C  C7  . OLA B  2  .   ? -22.381  1.407   -6.296  1.00 23.26 1   B  1 
HETATM 3727 C  C8  . OLA B  2  .   ? -23.073  0.705   -7.308  1.00 23.33 1   B  1 
HETATM 3728 C  C9  . OLA B  2  .   ? -24.237  0.276   -6.850  1.00 21.68 1   B  1 
HETATM 3729 C  C10 . OLA B  2  .   ? -25.018  -0.478  -7.420  1.00 20.52 1   B  1 
HETATM 3730 C  C11 . OLA B  2  .   ? -26.167  -0.734  -7.005  1.00 21.30 1   B  1 
HETATM 3731 C  C12 . OLA B  2  .   ? -26.793  -1.719  -7.734  1.00 20.84 1   B  1 
HETATM 3732 C  C13 . OLA B  2  .   ? -28.097  -1.801  -7.247  1.00 21.75 1   B  1 
HETATM 3733 C  C14 . OLA B  2  .   ? -28.756  -2.870  -7.879  1.00 21.01 1   B  1 
HETATM 3734 C  C15 . OLA B  2  .   ? -30.104  -2.855  -7.438  1.00 20.92 1   B  1 
HETATM 3735 C  C16 . OLA B  2  .   ? -30.796  -3.967  -8.001  1.00 18.94 1   B  1 
HETATM 3736 C  C17 . OLA B  2  .   ? -32.171  -3.912  -7.619  1.00 13.92 1   B  1 
HETATM 3737 C  C18 . OLA B  2  .   ? -32.935  -5.051  -8.119  1.00 12.16 1   B  1 
HETATM 3738 C  C1  . OLA C  3  .   ? -17.904  3.209   5.255   1.00 18.16 1   C  1 
HETATM 3739 O  O1  . OLA C  3  .   ? -16.954  2.821   5.907   1.00 22.98 1   C  1 
HETATM 3740 O  O2  . OLA C  3  .   ? -18.088  4.364   4.916   1.00 20.30 1   C  1 
HETATM 3741 C  C2  . OLA C  3  .   ? -18.863  2.223   4.867   1.00 16.73 1   C  1 
HETATM 3742 C  C3  . OLA C  3  .   ? -20.161  2.802   4.623   1.00 16.80 1   C  1 
HETATM 3743 C  C4  . OLA C  3  .   ? -21.041  1.737   4.152   1.00 18.13 1   C  1 
HETATM 3744 C  C5  . OLA C  3  .   ? -22.381  2.233   3.971   1.00 16.54 1   C  1 
HETATM 3745 C  C6  . OLA C  3  .   ? -23.161  1.150   3.383   1.00 19.35 1   C  1 
HETATM 3746 C  C7  . OLA C  3  .   ? -24.523  1.513   3.268   1.00 16.70 1   C  1 
HETATM 3747 C  C8  . OLA C  3  .   ? -25.151  0.489   2.514   1.00 18.40 1   C  1 
HETATM 3748 C  C9  . OLA C  3  .   ? -26.463  0.640   2.485   1.00 15.13 1   C  1 
HETATM 3749 C  C10 . OLA C  3  .   ? -27.216  -0.050  1.799   1.00 13.72 1   C  1 
HETATM 3750 C  C11 . OLA C  3  .   ? -28.393  -0.316  2.023   1.00 13.91 1   C  1 
HETATM 3751 C  C12 . OLA C  3  .   ? -28.941  -1.107  1.026   1.00 14.25 1   C  1 
HETATM 3752 C  C13 . OLA C  3  .   ? -30.249  -1.436  1.409   1.00 15.17 1   C  1 
HETATM 3753 C  C14 . OLA C  3  .   ? -30.855  -2.198  0.402   1.00 13.25 1   C  1 
HETATM 3754 C  C15 . OLA C  3  .   ? -32.175  -2.446  0.784   1.00 13.19 1   C  1 
HETATM 3755 C  C16 . OLA C  3  .   ? -32.826  -3.196  -0.238  1.00 11.27 1   C  1 
HETATM 3756 C  C17 . OLA C  3  .   ? -34.201  -3.415  0.136   1.00 7.55  1   C  1 
HETATM 3757 C  C18 . OLA C  3  .   ? -34.919  -4.185  -0.863  1.00 6.33  1   C  1 
HETATM 3758 C  C1  . OLA D  4  .   ? -16.607  5.761   -10.389 1.00 15.54 1   D  1 
HETATM 3759 O  O1  . OLA D  4  .   ? -15.384  5.666   -10.538 1.00 17.50 1   D  1 
HETATM 3760 O  O2  . OLA D  4  .   ? -17.147  6.624   -9.735  1.00 13.91 1   D  1 
HETATM 3761 C  C2  . OLA D  4  .   ? -17.403  4.767   -11.028 1.00 14.70 1   D  1 
HETATM 3762 C  C3  . OLA D  4  .   ? -18.793  4.916   -10.737 1.00 12.29 1   D  1 
HETATM 3763 C  C4  . OLA D  4  .   ? -19.490  3.819   -11.382 1.00 12.92 1   D  1 
HETATM 3764 C  C5  . OLA D  4  .   ? -20.907  3.892   -11.125 1.00 10.88 1   D  1 
HETATM 3765 C  C6  . OLA D  4  .   ? -21.490  2.750   -11.767 1.00 14.35 1   D  1 
HETATM 3766 C  C7  . OLA D  4  .   ? -22.886  2.708   -11.506 1.00 12.81 1   D  1 
HETATM 3767 C  C8  . OLA D  4  .   ? -23.396  1.536   -12.126 1.00 14.27 1   D  1 
HETATM 3768 C  C9  . OLA D  4  .   ? -24.671  1.387   -11.872 1.00 11.92 1   D  1 
HETATM 3769 C  C10 . OLA D  4  .   ? -25.367  0.447   -12.208 1.00 11.65 1   D  1 
HETATM 3770 C  C11 . OLA D  4  .   ? -26.550  0.279   -11.873 1.00 12.84 1   D  1 
HETATM 3771 C  C12 . OLA D  4  .   ? -27.066  -0.934  -12.322 1.00 12.29 1   D  1 
HETATM 3772 C  C13 . OLA D  4  .   ? -28.389  -1.016  -11.870 1.00 15.50 1   D  1 
HETATM 3773 C  C14 . OLA D  4  .   ? -28.946  -2.256  -12.261 1.00 15.59 1   D  1 
HETATM 3774 C  C15 . OLA D  4  .   ? -30.291  -2.265  -11.843 1.00 16.11 1   D  1 
HETATM 3775 C  C16 . OLA D  4  .   ? -30.896  -3.499  -12.226 1.00 14.82 1   D  1 
HETATM 3776 C  C17 . OLA D  4  .   ? -32.286  -3.477  -11.840 1.00 11.06 1   D  1 
HETATM 3777 C  C18 . OLA D  4  .   ? -32.969  -4.693  -12.220 1.00 9.14  1   D  1 
HETATM 3778 C  C1  . OLA E  5  .   ? -15.629  2.345   0.069   1.00 24.40 1   E  1 
HETATM 3779 O  O1  . OLA E  5  .   ? -15.049  1.352   -0.317  1.00 26.87 1   E  1 
HETATM 3780 O  O2  . OLA E  5  .   ? -15.081  3.404   0.326   1.00 24.98 1   E  1 
HETATM 3781 C  C2  . OLA E  5  .   ? -17.055  2.285   0.245   1.00 22.11 1   E  1 
HETATM 3782 C  C3  . OLA E  5  .   ? -17.635  1.193   -0.482  1.00 23.02 1   E  1 
HETATM 3783 C  C4  . OLA E  5  .   ? -19.068  1.203   -0.275  1.00 23.05 1   E  1 
HETATM 3784 C  C5  . OLA E  5  .   ? -19.692  0.137   -1.008  1.00 23.25 1   E  1 
HETATM 3785 C  C6  . OLA E  5  .   ? -21.110  0.175   -0.755  1.00 24.07 1   E  1 
HETATM 3786 C  C7  . OLA E  5  .   ? -21.765  -0.853  -1.489  1.00 23.45 1   E  1 
HETATM 3787 C  C8  . OLA E  5  .   ? -23.136  -0.857  -1.193  1.00 22.79 1   E  1 
HETATM 3788 C  C9  . OLA E  5  .   ? -23.708  -1.829  -1.854  1.00 21.82 1   E  1 
HETATM 3789 C  C10 . OLA E  5  .   ? -24.757  -2.321  -1.918  1.00 19.33 1   E  1 
HETATM 3790 C  C11 . OLA E  5  .   ? -25.908  -2.099  -2.089  1.00 18.75 1   E  1 
HETATM 3791 C  C12 . OLA E  5  .   ? -26.635  -3.228  -2.399  1.00 17.96 1   E  1 
HETATM 3792 C  C13 . OLA E  5  .   ? -27.962  -2.881  -2.587  1.00 18.65 1   E  1 
HETATM 3793 C  C14 . OLA E  5  .   ? -28.686  -4.026  -2.991  1.00 17.58 1   E  1 
HETATM 3794 C  C15 . OLA E  5  .   ? -30.031  -3.648  -3.185  1.00 17.65 1   E  1 
HETATM 3795 C  C16 . OLA E  5  .   ? -30.792  -4.783  -3.608  1.00 15.88 1   E  1 
HETATM 3796 C  C17 . OLA E  5  .   ? -32.177  -4.406  -3.738  1.00 12.31 1   E  1 
HETATM 3797 C  C18 . OLA E  5  .   ? -33.024  -5.512  -4.169  1.00 9.27  1   E  1 
HETATM 3798 C  C1  . OLA F  6  .   ? -22.835  6.980   7.353   1.00 4.49  1   F  1 
HETATM 3799 O  O1  . OLA F  6  .   ? -21.801  6.596   7.899   1.00 5.34  1   F  1 
HETATM 3800 O  O2  . OLA F  6  .   ? -23.350  8.066   7.569   1.00 4.08  1   F  1 
HETATM 3801 C  C2  . OLA F  6  .   ? -23.462  6.101   6.438   1.00 4.48  1   F  1 
HETATM 3802 C  C3  . OLA F  6  .   ? -24.807  5.849   6.818   1.00 4.14  1   F  1 
HETATM 3803 C  C4  . OLA F  6  .   ? -25.472  5.143   5.727   1.00 4.87  1   F  1 
HETATM 3804 C  C5  . OLA F  6  .   ? -26.812  4.766   6.103   1.00 4.89  1   F  1 
HETATM 3805 C  C6  . OLA F  6  .   ? -27.474  4.230   4.932   1.00 6.01  1   F  1 
HETATM 3806 C  C7  . OLA F  6  .   ? -28.767  3.819   5.275   1.00 5.21  1   F  1 
HETATM 3807 C  C8  . OLA F  6  .   ? -29.440  3.381   4.102   1.00 6.54  1   F  1 
HETATM 3808 C  C9  . OLA F  6  .   ? -30.699  3.065   4.390   1.00 5.10  1   F  1 
HETATM 3809 C  C10 . OLA F  6  .   ? -31.558  2.671   3.686   1.00 4.54  1   F  1 
HETATM 3810 C  C11 . OLA F  6  .   ? -31.736  2.333   2.496   1.00 5.37  1   F  1 
HETATM 3811 C  C12 . OLA F  6  .   ? -33.063  2.021   2.287   1.00 4.54  1   F  1 
HETATM 3812 C  C13 . OLA F  6  .   ? -33.243  1.594   0.957   1.00 5.19  1   F  1 
HETATM 3813 C  C14 . OLA F  6  .   ? -34.597  1.349   0.751   1.00 4.06  1   F  1 
HETATM 3814 C  C15 . OLA F  6  .   ? -34.776  0.729   -0.504  1.00 4.77  1   F  1 
HETATM 3815 C  C16 . OLA F  6  .   ? -36.182  0.530   -0.701  1.00 3.92  1   F  1 
HETATM 3816 C  C17 . OLA F  6  .   ? -36.413  -0.297  -1.848  1.00 3.60  1   F  1 
HETATM 3817 C  C18 . OLA F  6  .   ? -37.818  -0.524  -2.114  1.00 3.23  1   F  1 
HETATM 3818 C  C1  . OLA G  7  .   ? -18.922  8.882   -7.369  1.00 5.32  1   G  1 
HETATM 3819 O  O1  . OLA G  7  .   ? -19.315  10.005  -7.674  1.00 5.40  1   G  1 
HETATM 3820 O  O2  . OLA G  7  .   ? -17.773  8.526   -7.454  1.00 6.58  1   G  1 
HETATM 3821 C  C2  . OLA G  7  .   ? -19.875  7.943   -6.910  1.00 5.45  1   G  1 
HETATM 3822 C  C3  . OLA G  7  .   ? -20.843  7.650   -7.935  1.00 4.20  1   G  1 
HETATM 3823 C  C4  . OLA G  7  .   ? -21.882  6.821   -7.351  1.00 4.96  1   G  1 
HETATM 3824 C  C5  . OLA G  7  .   ? -22.833  6.409   -8.363  1.00 4.62  1   G  1 
HETATM 3825 C  C6  . OLA G  7  .   ? -23.874  5.654   -7.698  1.00 5.35  1   G  1 
HETATM 3826 C  C7  . OLA G  7  .   ? -24.819  5.173   -8.631  1.00 5.00  1   G  1 
HETATM 3827 C  C8  . OLA G  7  .   ? -25.824  4.520   -7.900  1.00 5.43  1   G  1 
HETATM 3828 C  C9  . OLA G  7  .   ? -26.720  4.001   -8.690  1.00 5.21  1   G  1 
HETATM 3829 C  C10 . OLA G  7  .   ? -27.717  3.405   -8.313  1.00 4.90  1   G  1 
HETATM 3830 C  C11 . OLA G  7  .   ? -28.566  2.805   -8.945  1.00 5.67  1   G  1 
HETATM 3831 C  C12 . OLA G  7  .   ? -29.584  2.309   -8.152  1.00 6.43  1   G  1 
HETATM 3832 C  C13 . OLA G  7  .   ? -30.425  1.541   -8.951  1.00 7.12  1   G  1 
HETATM 3833 C  C14 . OLA G  7  .   ? -31.570  1.158   -8.228  1.00 6.54  1   G  1 
HETATM 3834 C  C15 . OLA G  7  .   ? -32.355  0.317   -9.042  1.00 8.29  1   G  1 
HETATM 3835 C  C16 . OLA G  7  .   ? -33.657  0.119   -8.462  1.00 6.69  1   G  1 
HETATM 3836 C  C17 . OLA G  7  .   ? -34.435  -0.771  -9.270  1.00 5.66  1   G  1 
HETATM 3837 C  C18 . OLA G  7  .   ? -35.820  -0.873  -8.820  1.00 4.45  1   G  1 
HETATM 3838 C  C1  . OLA H  8  .   ? -14.564  0.319   -4.632  1.00 24.80 1   H  1 
HETATM 3839 O  O1  . OLA H  8  .   ? -13.562  0.699   -5.248  1.00 25.96 1   H  1 
HETATM 3840 O  O2  . OLA H  8  .   ? -14.692  0.388   -3.425  1.00 24.96 1   H  1 
HETATM 3841 C  C2  . OLA H  8  .   ? -15.613  -0.254  -5.410  1.00 23.26 1   H  1 
HETATM 3842 C  C3  . OLA H  8  .   ? -16.750  -0.634  -4.605  1.00 22.41 1   H  1 
HETATM 3843 C  C4  . OLA H  8  .   ? -17.725  -1.280  -5.480  1.00 22.47 1   H  1 
HETATM 3844 C  C5  . OLA H  8  .   ? -18.897  -1.661  -4.742  1.00 23.22 1   H  1 
HETATM 3845 C  C6  . OLA H  8  .   ? -19.807  -2.317  -5.658  1.00 23.67 1   H  1 
HETATM 3846 C  C7  . OLA H  8  .   ? -20.973  -2.691  -4.994  1.00 22.24 1   H  1 
HETATM 3847 C  C8  . OLA H  8  .   ? -21.801  -3.408  -5.878  1.00 23.06 1   H  1 
HETATM 3848 C  C9  . OLA H  8  .   ? -22.805  -3.952  -5.199  1.00 21.27 1   H  1 
HETATM 3849 C  C10 . OLA H  8  .   ? -23.667  -4.683  -5.463  1.00 19.85 1   H  1 
HETATM 3850 C  C11 . OLA H  8  .   ? -24.541  -4.910  -6.257  1.00 20.88 1   H  1 
HETATM 3851 C  C12 . OLA H  8  .   ? -25.376  -5.933  -5.828  1.00 19.75 1   H  1 
HETATM 3852 C  C13 . OLA H  8  .   ? -26.438  -6.077  -6.714  1.00 21.01 1   H  1 
HETATM 3853 C  C14 . OLA H  8  .   ? -27.337  -7.063  -6.231  1.00 19.11 1   H  1 
HETATM 3854 C  C15 . OLA H  8  .   ? -28.432  -7.193  -7.097  1.00 18.98 1   H  1 
HETATM 3855 C  C16 . OLA H  8  .   ? -29.386  -8.121  -6.535  1.00 17.05 1   H  1 
HETATM 3856 C  C17 . OLA H  8  .   ? -30.541  -8.216  -7.368  1.00 14.11 1   H  1 
HETATM 3857 C  C18 . OLA H  8  .   ? -31.578  -9.100  -6.807  1.00 11.44 1   H  1 
HETATM 3858 C  C1  . OLA I  9  .   ? -19.160  6.330   0.547   1.00 7.62  1   I  1 
HETATM 3859 O  O1  . OLA I  9  .   ? -17.971  6.166   0.467   1.00 11.03 1   I  1 
HETATM 3860 O  O2  . OLA I  9  .   ? -19.669  7.326   1.036   1.00 7.08  1   I  1 
HETATM 3861 C  C2  . OLA I  9  .   ? -19.995  5.298   0.006   1.00 6.97  1   I  1 
HETATM 3862 C  C3  . OLA I  9  .   ? -21.405  5.518   0.239   1.00 6.01  1   I  1 
HETATM 3863 C  C4  . OLA I  9  .   ? -22.149  4.552   -0.557  1.00 8.13  1   I  1 
HETATM 3864 C  C5  . OLA I  9  .   ? -23.561  4.617   -0.311  1.00 6.77  1   I  1 
HETATM 3865 C  C6  . OLA I  9  .   ? -24.209  3.751   -1.272  1.00 7.95  1   I  1 
HETATM 3866 C  C7  . OLA I  9  .   ? -25.587  3.666   -1.033  1.00 6.60  1   I  1 
HETATM 3867 C  C8  . OLA I  9  .   ? -26.166  2.912   -2.087  1.00 6.72  1   I  1 
HETATM 3868 C  C9  . OLA I  9  .   ? -27.452  2.722   -1.890  1.00 5.56  1   I  1 
HETATM 3869 C  C10 . OLA I  9  .   ? -28.255  2.236   -2.678  1.00 5.33  1   I  1 
HETATM 3870 C  C11 . OLA I  9  .   ? -29.450  1.899   -2.462  1.00 5.18  1   I  1 
HETATM 3871 C  C12 . OLA I  9  .   ? -30.110  1.575   -3.631  1.00 5.50  1   I  1 
HETATM 3872 C  C13 . OLA I  9  .   ? -31.434  1.210   -3.302  1.00 5.77  1   I  1 
HETATM 3873 C  C14 . OLA I  9  .   ? -32.193  1.062   -4.474  1.00 5.46  1   I  1 
HETATM 3874 C  C15 . OLA I  9  .   ? -33.497  0.642   -4.115  1.00 4.84  1   I  1 
HETATM 3875 C  C16 . OLA I  9  .   ? -34.348  0.637   -5.270  1.00 3.99  1   I  1 
HETATM 3876 C  C17 . OLA I  9  .   ? -35.636  0.106   -4.932  1.00 3.06  1   I  1 
HETATM 3877 C  C18 . OLA I  9  .   ? -36.568  0.129   -6.039  1.00 3.03  1   I  1 
HETATM 3878 C  C1  . OLA J  10 .   ? -13.273  -1.946  -13.188 1.00 19.62 1   J  1 
HETATM 3879 O  O1  . OLA J  10 .   ? -12.213  -1.809  -12.612 1.00 22.77 1   J  1 
HETATM 3880 O  O2  . OLA J  10 .   ? -13.375  -1.873  -14.406 1.00 19.24 1   J  1 
HETATM 3881 C  C2  . OLA J  10 .   ? -14.430  -2.228  -12.405 1.00 18.96 1   J  1 
HETATM 3882 C  C3  . OLA J  10 .   ? -15.591  -2.453  -13.207 1.00 18.11 1   J  1 
HETATM 3883 C  C4  . OLA J  10 .   ? -16.691  -2.877  -12.352 1.00 19.17 1   J  1 
HETATM 3884 C  C5  . OLA J  10 .   ? -17.881  -3.129  -13.115 1.00 17.93 1   J  1 
HETATM 3885 C  C6  . OLA J  10 .   ? -18.883  -3.705  -12.236 1.00 20.26 1   J  1 
HETATM 3886 C  C7  . OLA J  10 .   ? -20.074  -3.969  -12.929 1.00 18.29 1   J  1 
HETATM 3887 C  C8  . OLA J  10 .   ? -20.916  -4.720  -12.081 1.00 19.60 1   J  1 
HETATM 3888 C  C9  . OLA J  10 .   ? -22.092  -4.904  -12.595 1.00 18.11 1   J  1 
HETATM 3889 C  C10 . OLA J  10 .   ? -22.982  -5.658  -12.236 1.00 18.37 1   J  1 
HETATM 3890 C  C11 . OLA J  10 .   ? -24.216  -5.512  -12.216 1.00 18.71 1   J  1 
HETATM 3891 C  C12 . OLA J  10 .   ? -24.915  -6.705  -12.089 1.00 18.25 1   J  1 
HETATM 3892 C  C13 . OLA J  10 .   ? -26.271  -6.435  -11.903 1.00 19.61 1   J  1 
HETATM 3893 C  C14 . OLA J  10 .   ? -26.994  -7.657  -11.907 1.00 18.41 1   J  1 
HETATM 3894 C  C15 . OLA J  10 .   ? -28.369  -7.378  -11.701 1.00 17.73 1   J  1 
HETATM 3895 C  C16 . OLA J  10 .   ? -29.133  -8.596  -11.828 1.00 17.60 1   J  1 
HETATM 3896 C  C17 . OLA J  10 .   ? -30.525  -8.327  -11.611 1.00 14.21 1   J  1 
HETATM 3897 C  C18 . OLA J  10 .   ? -31.364  -9.518  -11.783 1.00 11.71 1   J  1 
HETATM 3898 C  C1  . OLA K  11 .   ? -16.166  -1.174  6.185   1.00 20.22 1   K  1 
HETATM 3899 O  O1  . OLA K  11 .   ? -16.036  -1.784  7.236   1.00 20.76 1   K  1 
HETATM 3900 O  O2  . OLA K  11 .   ? -15.417  -0.297  5.791   1.00 20.77 1   K  1 
HETATM 3901 C  C2  . OLA K  11 .   ? -17.266  -1.504  5.341   1.00 18.58 1   K  1 
HETATM 3902 C  C3  . OLA K  11 .   ? -18.382  -1.997  6.083   1.00 17.99 1   K  1 
HETATM 3903 C  C4  . OLA K  11 .   ? -19.452  -2.330  5.143   1.00 17.49 1   K  1 
HETATM 3904 C  C5  . OLA K  11 .   ? -20.652  -2.730  5.849   1.00 17.27 1   K  1 
HETATM 3905 C  C6  . OLA K  11 .   ? -21.684  -2.956  4.876   1.00 18.39 1   K  1 
HETATM 3906 C  C7  . OLA K  11 .   ? -22.899  -3.340  5.536   1.00 16.76 1   K  1 
HETATM 3907 C  C8  . OLA K  11 .   ? -23.908  -3.443  4.558   1.00 17.06 1   K  1 
HETATM 3908 C  C9  . OLA K  11 .   ? -25.051  -3.842  5.085   1.00 14.62 1   K  1 
HETATM 3909 C  C10 . OLA K  11 .   ? -26.157  -3.938  4.583   1.00 12.95 1   K  1 
HETATM 3910 C  C11 . OLA K  11 .   ? -26.919  -4.912  4.488   1.00 13.32 1   K  1 
HETATM 3911 C  C12 . OLA K  11 .   ? -28.221  -4.573  4.136   1.00 11.66 1   K  1 
HETATM 3912 C  C13 . OLA K  11 .   ? -28.967  -5.744  3.965   1.00 13.15 1   K  1 
HETATM 3913 C  C14 . OLA K  11 .   ? -30.316  -5.438  3.683   1.00 10.88 1   K  1 
HETATM 3914 C  C15 . OLA K  11 .   ? -31.021  -6.631  3.447   1.00 12.09 1   K  1 
HETATM 3915 C  C16 . OLA K  11 .   ? -32.401  -6.335  3.209   1.00 10.17 1   K  1 
HETATM 3916 C  C17 . OLA K  11 .   ? -33.140  -7.549  2.946   1.00 8.53  1   K  1 
HETATM 3917 C  C18 . OLA K  11 .   ? -34.556  -7.325  2.717   1.00 7.18  1   K  1 
HETATM 3918 C  C1  . OLA L  12 .   ? -21.018  10.735  -11.796 1.00 2.99  1   L  1 
HETATM 3919 O  O1  . OLA L  12 .   ? -20.353  11.269  -10.916 1.00 3.51  1   L  1 
HETATM 3920 O  O2  . OLA L  12 .   ? -20.721  10.809  -12.984 1.00 2.83  1   L  1 
HETATM 3921 C  C2  . OLA L  12 .   ? -22.166  10.018  -11.392 1.00 2.42  1   L  1 
HETATM 3922 C  C3  . OLA L  12 .   ? -22.704  9.202   -12.440 1.00 2.55  1   L  1 
HETATM 3923 C  C4  . OLA L  12 .   ? -23.902  8.562   -11.942 1.00 3.07  1   L  1 
HETATM 3924 C  C5  . OLA L  12 .   ? -24.508  7.703   -12.934 1.00 2.85  1   L  1 
HETATM 3925 C  C6  . OLA L  12 .   ? -25.700  7.092   -12.346 1.00 3.19  1   L  1 
HETATM 3926 C  C7  . OLA L  12 .   ? -26.341  6.241   -13.279 1.00 2.96  1   L  1 
HETATM 3927 C  C8  . OLA L  12 .   ? -27.475  5.643   -12.682 1.00 3.38  1   L  1 
HETATM 3928 C  C9  . OLA L  12 .   ? -28.056  4.852   -13.517 1.00 2.99  1   L  1 
HETATM 3929 C  C10 . OLA L  12 .   ? -28.934  4.096   -13.477 1.00 2.91  1   L  1 
HETATM 3930 C  C11 . OLA L  12 .   ? -29.829  3.651   -12.782 1.00 3.28  1   L  1 
HETATM 3931 C  C12 . OLA L  12 .   ? -30.525  2.633   -13.433 1.00 3.36  1   L  1 
HETATM 3932 C  C13 . OLA L  12 .   ? -31.612  2.230   -12.630 1.00 3.61  1   L  1 
HETATM 3933 C  C14 . OLA L  12 .   ? -32.341  1.216   -13.286 1.00 4.14  1   L  1 
HETATM 3934 C  C15 . OLA L  12 .   ? -33.469  0.895   -12.515 1.00 4.68  1   L  1 
HETATM 3935 C  C16 . OLA L  12 .   ? -34.255  -0.103  -13.194 1.00 4.68  1   L  1 
HETATM 3936 C  C17 . OLA L  12 .   ? -35.442  -0.389  -12.433 1.00 4.00  1   L  1 
HETATM 3937 C  C18 . OLA L  12 .   ? -36.301  -1.378  -13.082 1.00 4.21  1   L  1 
HETATM 3938 C  C1  . OLA M  13 .   ? -13.808  -2.016  1.925   1.00 23.06 1   M  1 
HETATM 3939 O  O1  . OLA M  13 .   ? -13.686  -1.512  3.037   1.00 22.97 1   M  1 
HETATM 3940 O  O2  . OLA M  13 .   ? -12.912  -2.632  1.353   1.00 22.49 1   M  1 
HETATM 3941 C  C2  . OLA M  13 .   ? -15.078  -1.930  1.286   1.00 20.75 1   M  1 
HETATM 3942 C  C3  . OLA M  13 .   ? -15.845  -3.120  1.513   1.00 21.06 1   M  1 
HETATM 3943 C  C4  . OLA M  13 .   ? -17.079  -3.050  0.747   1.00 20.28 1   M  1 
HETATM 3944 C  C5  . OLA M  13 .   ? -17.989  -4.106  1.143   1.00 20.43 1   M  1 
HETATM 3945 C  C6  . OLA M  13 .   ? -19.166  -4.062  0.315   1.00 21.03 1   M  1 
HETATM 3946 C  C7  . OLA M  13 .   ? -20.155  -4.903  0.872   1.00 20.76 1   M  1 
HETATM 3947 C  C8  . OLA M  13 .   ? -21.242  -4.955  -0.022  1.00 21.41 1   M  1 
HETATM 3948 C  C9  . OLA M  13 .   ? -22.295  -5.528  0.557   1.00 19.42 1   M  1 
HETATM 3949 C  C10 . OLA M  13 .   ? -23.347  -5.872  0.053   1.00 18.70 1   M  1 
HETATM 3950 C  C11 . OLA M  13 .   ? -24.434  -6.200  0.658   1.00 18.59 1   M  1 
HETATM 3951 C  C12 . OLA M  13 .   ? -25.366  -6.727  -0.225  1.00 17.55 1   M  1 
HETATM 3952 C  C13 . OLA M  13 .   ? -26.608  -6.859  0.416   1.00 17.73 1   M  1 
HETATM 3953 C  C14 . OLA M  13 .   ? -27.510  -7.484  -0.475  1.00 17.31 1   M  1 
HETATM 3954 C  C15 . OLA M  13 .   ? -28.813  -7.476  0.058   1.00 17.15 1   M  1 
HETATM 3955 C  C16 . OLA M  13 .   ? -29.690  -8.160  -0.850  1.00 15.49 1   M  1 
HETATM 3956 C  C17 . OLA M  13 .   ? -31.052  -8.082  -0.397  1.00 13.09 1   M  1 
HETATM 3957 C  C18 . OLA M  13 .   ? -31.965  -8.814  -1.261  1.00 11.58 1   M  1 
HETATM 3958 C  C1  . OLA N  14 .   ? -20.417  1.688   9.315   1.00 6.79  1   N  1 
HETATM 3959 O  O1  . OLA N  14 .   ? -20.683  2.816   8.919   1.00 7.47  1   N  1 
HETATM 3960 O  O2  . OLA N  14 .   ? -19.311  1.378   9.714   1.00 7.75  1   N  1 
HETATM 3961 C  C2  . OLA N  14 .   ? -21.433  0.683   9.316   1.00 6.08  1   N  1 
HETATM 3962 C  C3  . OLA N  14 .   ? -22.631  1.108   8.653   1.00 5.74  1   N  1 
HETATM 3963 C  C4  . OLA N  14 .   ? -23.622  0.040   8.754   1.00 6.71  1   N  1 
HETATM 3964 C  C5  . OLA N  14 .   ? -24.829  0.371   8.021   1.00 6.31  1   N  1 
HETATM 3965 C  C6  . OLA N  14 .   ? -25.805  -0.700  8.221   1.00 6.28  1   N  1 
HETATM 3966 C  C7  . OLA N  14 .   ? -26.982  -0.440  7.498   1.00 5.55  1   N  1 
HETATM 3967 C  C8  . OLA N  14 .   ? -27.912  -1.499  7.742   1.00 5.23  1   N  1 
HETATM 3968 C  C9  . OLA N  14 .   ? -29.019  -1.319  7.056   1.00 4.51  1   N  1 
HETATM 3969 C  C10 . OLA N  14 .   ? -30.035  -2.002  6.995   1.00 4.03  1   N  1 
HETATM 3970 C  C11 . OLA N  14 .   ? -31.018  -1.789  6.265   1.00 4.33  1   N  1 
HETATM 3971 C  C12 . OLA N  14 .   ? -32.030  -2.697  6.349   1.00 4.00  1   N  1 
HETATM 3972 C  C13 . OLA N  14 .   ? -33.012  -2.338  5.392   1.00 4.07  1   N  1 
HETATM 3973 C  C14 . OLA N  14 .   ? -34.076  -3.250  5.368   1.00 3.31  1   N  1 
HETATM 3974 C  C15 . OLA N  14 .   ? -34.976  -2.862  4.340   1.00 3.58  1   N  1 
HETATM 3975 C  C16 . OLA N  14 .   ? -36.054  -3.812  4.258   1.00 3.36  1   N  1 
HETATM 3976 C  C17 . OLA N  14 .   ? -36.957  -3.438  3.204   1.00 2.96  1   N  1 
HETATM 3977 C  C18 . OLA N  14 .   ? -38.084  -4.368  3.061   1.00 2.68  1   N  1 
HETATM 3978 C  C1  . OLA O  15 .   ? -13.527  -5.350  7.595   1.00 19.90 1   O  1 
HETATM 3979 O  O1  . OLA O  15 .   ? -12.695  -4.626  8.144   1.00 19.02 1   O  1 
HETATM 3980 O  O2  . OLA O  15 .   ? -13.240  -6.280  6.873   1.00 18.44 1   O  1 
HETATM 3981 C  C2  . OLA O  15 .   ? -14.905  -5.047  7.819   1.00 17.31 1   O  1 
HETATM 3982 C  C3  . OLA O  15 .   ? -15.712  -6.234  7.802   1.00 17.82 1   O  1 
HETATM 3983 C  C4  . OLA O  15 .   ? -17.113  -5.858  7.765   1.00 17.81 1   O  1 
HETATM 3984 C  C5  . OLA O  15 .   ? -17.942  -7.040  7.618   1.00 18.03 1   O  1 
HETATM 3985 C  C6  . OLA O  15 .   ? -19.279  -6.609  7.425   1.00 17.74 1   O  1 
HETATM 3986 C  C7  . OLA O  15 .   ? -20.056  -7.705  6.974   1.00 18.19 1   O  1 
HETATM 3987 C  C8  . OLA O  15 .   ? -21.393  -7.273  6.832   1.00 18.10 1   O  1 
HETATM 3988 C  C9  . OLA O  15 .   ? -22.135  -8.173  6.217   1.00 15.80 1   O  1 
HETATM 3989 C  C10 . OLA O  15 .   ? -23.341  -8.147  5.989   1.00 14.88 1   O  1 
HETATM 3990 C  C11 . OLA O  15 .   ? -23.945  -8.901  5.177   1.00 16.04 1   O  1 
HETATM 3991 C  C12 . OLA O  15 .   ? -25.318  -8.719  5.224   1.00 15.16 1   O  1 
HETATM 3992 C  C13 . OLA O  15 .   ? -25.894  -9.604  4.300   1.00 16.09 1   O  1 
HETATM 3993 C  C14 . OLA O  15 .   ? -27.303  -9.578  4.427   1.00 14.94 1   O  1 
HETATM 3994 C  C15 . OLA O  15 .   ? -27.871  -10.497 3.503   1.00 15.59 1   O  1 
HETATM 3995 C  C16 . OLA O  15 .   ? -29.296  -10.577 3.704   1.00 14.11 1   O  1 
HETATM 3996 C  C17 . OLA O  15 .   ? -29.862  -11.523 2.786   1.00 13.29 1   O  1 
HETATM 3997 C  C18 . OLA O  15 .   ? -31.300  -11.678 2.960   1.00 11.16 1   O  1 
HETATM 3998 C  C1  . OLA P  16 .   ? -9.613   -5.773  -14.507 1.00 18.48 1   P  1 
HETATM 3999 O  O1  . OLA P  16 .   ? -9.052   -6.706  -15.043 1.00 18.05 1   P  1 
HETATM 4000 O  O2  . OLA P  16 .   ? -8.998   -4.847  -13.993 1.00 17.43 1   P  1 
HETATM 4001 C  C2  . OLA P  16 .   ? -11.034  -5.719  -14.485 1.00 15.55 1   P  1 
HETATM 4002 C  C3  . OLA P  16 .   ? -11.620  -6.895  -13.892 1.00 17.25 1   P  1 
HETATM 4003 C  C4  . OLA P  16 .   ? -13.040  -6.821  -14.052 1.00 16.37 1   P  1 
HETATM 4004 C  C5  . OLA P  16 .   ? -13.716  -7.951  -13.468 1.00 17.45 1   P  1 
HETATM 4005 C  C6  . OLA P  16 .   ? -15.114  -7.819  -13.752 1.00 18.10 1   P  1 
HETATM 4006 C  C7  . OLA P  16 .   ? -15.883  -8.892  -13.196 1.00 18.13 1   P  1 
HETATM 4007 C  C8  . OLA P  16 .   ? -17.238  -8.678  -13.514 1.00 18.72 1   P  1 
HETATM 4008 C  C9  . OLA P  16 .   ? -18.010  -9.616  -13.057 1.00 17.73 1   P  1 
HETATM 4009 C  C10 . OLA P  16 .   ? -19.215  -9.757  -13.159 1.00 16.81 1   P  1 
HETATM 4010 C  C11 . OLA P  16 .   ? -19.851  -10.645 -13.661 1.00 17.18 1   P  1 
HETATM 4011 C  C12 . OLA P  16 .   ? -21.236  -10.522 -13.649 1.00 15.88 1   P  1 
HETATM 4012 C  C13 . OLA P  16 .   ? -21.737  -11.404 -14.606 1.00 16.40 1   P  1 
HETATM 4013 C  C14 . OLA P  16 .   ? -23.148  -11.367 -14.649 1.00 15.51 1   P  1 
HETATM 4014 C  C15 . OLA P  16 .   ? -23.584  -12.126 -15.770 1.00 15.20 1   P  1 
HETATM 4015 C  C16 . OLA P  16 .   ? -25.017  -12.139 -15.829 1.00 14.10 1   P  1 
HETATM 4016 C  C17 . OLA P  16 .   ? -25.460  -12.839 -17.007 1.00 12.64 1   P  1 
HETATM 4017 C  C18 . OLA P  16 .   ? -26.899  -12.995 -17.086 1.00 11.01 1   P  1 
HETATM 4018 C  C1  . OLA Q  17 .   ? -11.898  -10.170 8.468   1.00 15.44 1   Q  1 
HETATM 4019 O  O1  . OLA Q  17 .   ? -11.564  -9.282  7.716   1.00 15.83 1   Q  1 
HETATM 4020 O  O2  . OLA Q  17 .   ? -11.486  -10.267 9.622   1.00 14.13 1   Q  1 
HETATM 4021 C  C2  . OLA Q  17 .   ? -12.858  -11.132 8.018   1.00 13.87 1   Q  1 
HETATM 4022 C  C3  . OLA Q  17 .   ? -13.983  -10.515 7.371   1.00 14.26 1   Q  1 
HETATM 4023 C  C4  . OLA Q  17 .   ? -14.995  -11.513 7.146   1.00 15.24 1   Q  1 
HETATM 4024 C  C5  . OLA Q  17 .   ? -16.112  -10.972 6.418   1.00 15.30 1   Q  1 
HETATM 4025 C  C6  . OLA Q  17 .   ? -17.133  -11.979 6.335   1.00 15.99 1   Q  1 
HETATM 4026 C  C7  . OLA Q  17 .   ? -18.188  -11.549 5.497   1.00 15.94 1   Q  1 
HETATM 4027 C  C8  . OLA Q  17 .   ? -19.223  -12.498 5.566   1.00 16.76 1   Q  1 
HETATM 4028 C  C9  . OLA Q  17 .   ? -20.125  -12.262 4.650   1.00 16.28 1   Q  1 
HETATM 4029 C  C10 . OLA Q  17 .   ? -21.209  -12.745 4.486   1.00 14.97 1   Q  1 
HETATM 4030 C  C11 . OLA Q  17 .   ? -21.777  -13.141 3.456   1.00 15.90 1   Q  1 
HETATM 4031 C  C12 . OLA Q  17 .   ? -23.136  -13.214 3.589   1.00 15.26 1   Q  1 
HETATM 4032 C  C13 . OLA Q  17 .   ? -23.693  -13.610 2.356   1.00 16.47 1   Q  1 
HETATM 4033 C  C14 . OLA Q  17 .   ? -25.084  -13.408 2.396   1.00 15.73 1   Q  1 
HETATM 4034 C  C15 . OLA Q  17 .   ? -25.674  -13.907 1.214   1.00 15.97 1   Q  1 
HETATM 4035 C  C16 . OLA Q  17 .   ? -27.064  -13.599 1.232   1.00 15.18 1   Q  1 
HETATM 4036 C  C17 . OLA Q  17 .   ? -27.729  -14.259 0.158   1.00 13.72 1   Q  1 
HETATM 4037 C  C18 . OLA Q  17 .   ? -29.171  -14.015 0.183   1.00 13.00 1   Q  1 
HETATM 4038 C  C1  . OLA R  18 .   ? -8.501   -8.865  -9.575  1.00 22.24 1   R  1 
HETATM 4039 O  O1  . OLA R  18 .   ? -7.314   -8.838  -9.263  1.00 21.76 1   R  1 
HETATM 4040 O  O2  . OLA R  18 .   ? -9.161   -7.851  -9.784  1.00 19.62 1   R  1 
HETATM 4041 C  C2  . OLA R  18 .   ? -9.138   -10.139 -9.675  1.00 19.36 1   R  1 
HETATM 4042 C  C3  . OLA R  18 .   ? -10.343  -10.078 -10.437 1.00 18.33 1   R  1 
HETATM 4043 C  C4  . OLA R  18 .   ? -11.035  -11.344 -10.305 1.00 18.18 1   R  1 
HETATM 4044 C  C5  . OLA R  18 .   ? -12.140  -11.414 -11.221 1.00 18.58 1   R  1 
HETATM 4045 C  C6  . OLA R  18 .   ? -12.865  -12.648 -10.975 1.00 19.07 1   R  1 
HETATM 4046 C  C7  . OLA R  18 .   ? -13.920  -12.777 -11.902 1.00 18.32 1   R  1 
HETATM 4047 C  C8  . OLA R  18 .   ? -14.659  -13.934 -11.576 1.00 18.57 1   R  1 
HETATM 4048 C  C9  . OLA R  18 .   ? -15.656  -14.097 -12.423 1.00 16.54 1   R  1 
HETATM 4049 C  C10 . OLA R  18 .   ? -16.531  -14.924 -12.401 1.00 15.20 1   R  1 
HETATM 4050 C  C11 . OLA R  18 .   ? -17.485  -14.946 -13.187 1.00 16.22 1   R  1 
HETATM 4051 C  C12 . OLA R  18 .   ? -18.389  -15.945 -12.917 1.00 15.35 1   R  1 
HETATM 4052 C  C13 . OLA R  18 .   ? -19.519  -15.743 -13.723 1.00 15.93 1   R  1 
HETATM 4053 C  C14 . OLA R  18 .   ? -20.573  -16.594 -13.323 1.00 15.07 1   R  1 
HETATM 4054 C  C15 . OLA R  18 .   ? -21.732  -16.294 -14.080 1.00 15.15 1   R  1 
HETATM 4055 C  C16 . OLA R  18 .   ? -22.844  -17.043 -13.578 1.00 14.29 1   R  1 
HETATM 4056 C  C17 . OLA R  18 .   ? -24.008  -16.774 -14.368 1.00 12.41 1   R  1 
HETATM 4057 C  C18 . OLA R  18 .   ? -25.202  -17.462 -13.846 1.00 11.32 1   R  1 
HETATM 4058 C  C1  . OLA S  19 .   ? -7.939   -14.091 -3.741  1.00 14.20 1   S  1 
HETATM 4059 O  O1  . OLA S  19 .   ? -6.815   -13.821 -4.152  1.00 14.01 1   S  1 
HETATM 4060 O  O2  . OLA S  19 .   ? -8.325   -13.852 -2.608  1.00 12.16 1   S  1 
HETATM 4061 C  C2  . OLA S  19 .   ? -8.827   -14.741 -4.650  1.00 13.99 1   S  1 
HETATM 4062 C  C3  . OLA S  19 .   ? -10.201  -14.435 -4.374  1.00 13.78 1   S  1 
HETATM 4063 C  C4  . OLA S  19 .   ? -11.030  -15.257 -5.216  1.00 14.28 1   S  1 
HETATM 4064 C  C5  . OLA S  19 .   ? -12.416  -14.882 -5.110  1.00 15.50 1   S  1 
HETATM 4065 C  C6  . OLA S  19 .   ? -13.196  -15.813 -5.889  1.00 15.93 1   S  1 
HETATM 4066 C  C7  . OLA S  19 .   ? -14.564  -15.459 -5.870  1.00 14.78 1   S  1 
HETATM 4067 C  C8  . OLA S  19 .   ? -15.308  -16.457 -6.534  1.00 16.97 1   S  1 
HETATM 4068 C  C9  . OLA S  19 .   ? -16.610  -16.180 -6.451  1.00 16.07 1   S  1 
HETATM 4069 C  C10 . OLA S  19 .   ? -17.556  -16.774 -6.786  1.00 15.72 1   S  1 
HETATM 4070 C  C11 . OLA S  19 .   ? -17.886  -17.698 -7.555  1.00 15.97 1   S  1 
HETATM 4071 C  C12 . OLA S  19 .   ? -19.228  -18.022 -7.335  1.00 15.35 1   S  1 
HETATM 4072 C  C13 . OLA S  19 .   ? -19.723  -18.777 -8.405  1.00 15.68 1   S  1 
HETATM 4073 C  C14 . OLA S  19 .   ? -21.122  -18.984 -8.185  1.00 14.95 1   S  1 
HETATM 4074 C  C15 . OLA S  19 .   ? -21.699  -19.585 -9.329  1.00 14.90 1   S  1 
HETATM 4075 C  C16 . OLA S  19 .   ? -23.123  -19.687 -9.118  1.00 15.20 1   S  1 
HETATM 4076 C  C17 . OLA S  19 .   ? -23.761  -20.297 -10.265 1.00 12.96 1   S  1 
HETATM 4077 C  C18 . OLA S  19 .   ? -25.200  -20.486 -10.069 1.00 11.39 1   S  1 
HETATM 4078 C  C1  . OLA T  20 .   ? -11.570  -13.289 11.766  1.00 13.16 1   T  1 
HETATM 4079 O  O1  . OLA T  20 .   ? -10.764  -13.515 10.886  1.00 15.61 1   T  1 
HETATM 4080 O  O2  . OLA T  20 .   ? -11.356  -12.514 12.689  1.00 13.83 1   T  1 
HETATM 4081 C  C2  . OLA T  20 .   ? -12.834  -13.934 11.738  1.00 11.43 1   T  1 
HETATM 4082 C  C3  . OLA T  20 .   ? -13.211  -14.363 10.419  1.00 12.50 1   T  1 
HETATM 4083 C  C4  . OLA T  20 .   ? -14.530  -14.901 10.484  1.00 13.23 1   T  1 
HETATM 4084 C  C5  . OLA T  20 .   ? -15.038  -15.296 9.183   1.00 14.59 1   T  1 
HETATM 4085 C  C6  . OLA T  20 .   ? -16.360  -15.806 9.372   1.00 15.01 1   T  1 
HETATM 4086 C  C7  . OLA T  20 .   ? -16.990  -16.137 8.148   1.00 15.21 1   T  1 
HETATM 4087 C  C8  . OLA T  20 .   ? -18.268  -16.614 8.460   1.00 15.18 1   T  1 
HETATM 4088 C  C9  . OLA T  20 .   ? -18.974  -16.796 7.376   1.00 13.71 1   T  1 
HETATM 4089 C  C10 . OLA T  20 .   ? -20.140  -17.152 7.329   1.00 12.63 1   T  1 
HETATM 4090 C  C11 . OLA T  20 .   ? -20.865  -17.138 6.327   1.00 14.01 1   T  1 
HETATM 4091 C  C12 . OLA T  20 .   ? -22.169  -17.487 6.615   1.00 13.13 1   T  1 
HETATM 4092 C  C13 . OLA T  20 .   ? -22.929  -17.269 5.468   1.00 15.40 1   T  1 
HETATM 4093 C  C14 . OLA T  20 .   ? -24.281  -17.578 5.726   1.00 13.80 1   T  1 
HETATM 4094 C  C15 . OLA T  20 .   ? -25.039  -17.232 4.585   1.00 15.19 1   T  1 
HETATM 4095 C  C16 . OLA T  20 .   ? -26.415  -17.580 4.821   1.00 14.03 1   T  1 
HETATM 4096 C  C17 . OLA T  20 .   ? -27.205  -17.196 3.687   1.00 12.33 1   T  1 
HETATM 4097 C  C18 . OLA T  20 .   ? -28.604  -17.624 3.804   1.00 10.82 1   T  1 
HETATM 4098 C  C1  . OLA U  21 .   ? -5.168   -14.868 -12.231 1.00 13.40 1   U  1 
HETATM 4099 O  O1  . OLA U  21 .   ? -5.006   -14.373 -13.334 1.00 12.44 1   U  1 
HETATM 4100 O  O2  . OLA U  21 .   ? -4.301   -14.823 -11.369 1.00 12.68 1   U  1 
HETATM 4101 C  C2  . OLA U  21 .   ? -6.403   -15.493 -11.898 1.00 10.66 1   U  1 
HETATM 4102 C  C3  . OLA U  21 .   ? -7.221   -15.733 -13.052 1.00 10.57 1   U  1 
HETATM 4103 C  C4  . OLA U  21 .   ? -8.513   -16.263 -12.621 1.00 11.30 1   U  1 
HETATM 4104 C  C5  . OLA U  21 .   ? -9.350   -16.576 -13.751 1.00 11.42 1   U  1 
HETATM 4105 C  C6  . OLA U  21 .   ? -10.645  -16.989 -13.268 1.00 11.85 1   U  1 
HETATM 4106 C  C7  . OLA U  21 .   ? -11.497  -17.317 -14.357 1.00 10.53 1   U  1 
HETATM 4107 C  C8  . OLA U  21 .   ? -12.767  -17.657 -13.847 1.00 11.96 1   U  1 
HETATM 4108 C  C9  . OLA U  21 .   ? -13.589  -17.977 -14.811 1.00 9.69  1   U  1 
HETATM 4109 C  C10 . OLA U  21 .   ? -14.775  -18.293 -14.738 1.00 9.97  1   U  1 
HETATM 4110 C  C11 . OLA U  21 .   ? -15.532  -18.607 -15.687 1.00 10.12 1   U  1 
HETATM 4111 C  C12 . OLA U  21 .   ? -16.819  -18.875 -15.279 1.00 10.26 1   U  1 
HETATM 4112 C  C13 . OLA U  21 .   ? -17.555  -19.323 -16.393 1.00 10.57 1   U  1 
HETATM 4113 C  C14 . OLA U  21 .   ? -18.913  -19.485 -16.056 1.00 10.40 1   U  1 
HETATM 4114 C  C15 . OLA U  21 .   ? -19.621  -19.994 -17.176 1.00 10.27 1   U  1 
HETATM 4115 C  C16 . OLA U  21 .   ? -21.030  -20.062 -16.871 1.00 9.70  1   U  1 
HETATM 4116 C  C17 . OLA U  21 .   ? -21.754  -20.652 -17.968 1.00 8.48  1   U  1 
HETATM 4117 C  C18 . OLA U  21 .   ? -23.190  -20.726 -17.707 1.00 8.50  1   U  1 
HETATM 4118 C  C1  . OLA V  22 .   ? -8.973   -14.524 6.037   1.00 14.97 1   V  1 
HETATM 4119 O  O1  . OLA V  22 .   ? -8.602   -13.362 6.093   1.00 16.20 1   V  1 
HETATM 4120 O  O2  . OLA V  22 .   ? -8.533   -15.397 6.785   1.00 14.29 1   V  1 
HETATM 4121 C  C2  . OLA V  22 .   ? -9.987   -14.875 5.087   1.00 13.29 1   V  1 
HETATM 4122 C  C3  . OLA V  22 .   ? -11.293  -14.867 5.656   1.00 13.41 1   V  1 
HETATM 4123 C  C4  . OLA V  22 .   ? -12.203  -15.458 4.694   1.00 13.73 1   V  1 
HETATM 4124 C  C5  . OLA V  22 .   ? -13.579  -15.165 4.996   1.00 13.92 1   V  1 
HETATM 4125 C  C6  . OLA V  22 .   ? -14.414  -15.848 4.018   1.00 14.41 1   V  1 
HETATM 4126 C  C7  . OLA V  22 .   ? -15.750  -15.373 4.070   1.00 14.74 1   V  1 
HETATM 4127 C  C8  . OLA V  22 .   ? -16.530  -16.102 3.158   1.00 15.59 1   V  1 
HETATM 4128 C  C9  . OLA V  22 .   ? -17.721  -15.509 3.013   1.00 14.47 1   V  1 
HETATM 4129 C  C10 . OLA V  22 .   ? -18.699  -15.842 2.421   1.00 14.81 1   V  1 
HETATM 4130 C  C11 . OLA V  22 .   ? -19.166  -16.866 1.845   1.00 14.48 1   V  1 
HETATM 4131 C  C12 . OLA V  22 .   ? -20.508  -16.633 1.516   1.00 15.32 1   V  1 
HETATM 4132 C  C13 . OLA V  22 .   ? -21.093  -17.820 1.073   1.00 16.08 1   V  1 
HETATM 4133 C  C14 . OLA V  22 .   ? -22.477  -17.600 0.875   1.00 15.89 1   V  1 
HETATM 4134 C  C15 . OLA V  22 .   ? -23.083  -18.788 0.390   1.00 15.65 1   V  1 
HETATM 4135 C  C16 . OLA V  22 .   ? -24.498  -18.550 0.197   1.00 14.65 1   V  1 
HETATM 4136 C  C17 . OLA V  22 .   ? -25.129  -19.724 -0.349  1.00 12.65 1   V  1 
HETATM 4137 C  C18 . OLA V  22 .   ? -26.572  -19.538 -0.541  1.00 11.04 1   V  1 
HETATM 4138 C  C1  . OLA W  23 .   ? -5.724   -10.353 -12.509 1.00 13.55 1   W  1 
HETATM 4139 O  O1  . OLA W  23 .   ? -4.982   -9.373  -12.467 1.00 14.27 1   W  1 
HETATM 4140 O  O2  . OLA W  23 .   ? -5.614   -11.289 -11.746 1.00 12.60 1   W  1 
HETATM 4141 C  C2  . OLA W  23 .   ? -6.747   -10.345 -13.503 1.00 11.76 1   W  1 
HETATM 4142 C  C3  . OLA W  23 .   ? -7.594   -11.511 -13.439 1.00 11.38 1   W  1 
HETATM 4143 C  C4  . OLA W  23 .   ? -8.648   -11.371 -14.425 1.00 11.47 1   W  1 
HETATM 4144 C  C5  . OLA W  23 .   ? -9.565   -12.495 -14.378 1.00 11.83 1   W  1 
HETATM 4145 C  C6  . OLA W  23 .   ? -10.636  -12.253 -15.309 1.00 10.53 1   W  1 
HETATM 4146 C  C7  . OLA W  23 .   ? -11.576  -13.329 -15.309 1.00 10.23 1   W  1 
HETATM 4147 C  C8  . OLA W  23 .   ? -12.666  -13.038 -16.173 1.00 10.29 1   W  1 
HETATM 4148 C  C9  . OLA W  23 .   ? -13.516  -14.037 -16.268 1.00 8.68  1   W  1 
HETATM 4149 C  C10 . OLA W  23 .   ? -14.562  -14.244 -16.769 1.00 8.86  1   W  1 
HETATM 4150 C  C11 . OLA W  23 .   ? -15.726  -13.823 -16.768 1.00 9.12  1   W  1 
HETATM 4151 C  C12 . OLA W  23 .   ? -16.618  -14.680 -17.405 1.00 8.27  1   W  1 
HETATM 4152 C  C13 . OLA W  23 .   ? -17.924  -14.196 -17.254 1.00 10.81 1   W  1 
HETATM 4153 C  C14 . OLA W  23 .   ? -18.853  -15.162 -17.732 1.00 9.93  1   W  1 
HETATM 4154 C  C15 . OLA W  23 .   ? -20.169  -14.654 -17.593 1.00 10.81 1   W  1 
HETATM 4155 C  C16 . OLA W  23 .   ? -21.114  -15.675 -17.991 1.00 10.00 1   W  1 
HETATM 4156 C  C17 . OLA W  23 .   ? -22.457  -15.148 -17.932 1.00 9.81  1   W  1 
HETATM 4157 C  C18 . OLA W  23 .   ? -23.468  -16.161 -18.242 1.00 7.74  1   W  1 
HETATM 4158 C  C1  . OLA X  24 .   ? -5.413   -18.086 -0.431  1.00 14.38 1   X  1 
HETATM 4159 O  O1  . OLA X  24 .   ? -4.313   -17.760 -0.879  1.00 15.62 1   X  1 
HETATM 4160 O  O2  . OLA X  24 .   ? -5.539   -18.677 0.622   1.00 13.32 1   X  1 
HETATM 4161 C  C2  . OLA X  24 .   ? -6.579   -17.753 -1.190  1.00 12.36 1   X  1 
HETATM 4162 C  C3  . OLA X  24 .   ? -7.591   -18.759 -1.109  1.00 12.56 1   X  1 
HETATM 4163 C  C4  . OLA X  24 .   ? -8.721   -18.341 -1.896  1.00 12.95 1   X  1 
HETATM 4164 C  C5  . OLA X  24 .   ? -9.728   -19.366 -1.948  1.00 14.17 1   X  1 
HETATM 4165 C  C6  . OLA X  24 .   ? -10.870  -18.863 -2.683  1.00 14.55 1   X  1 
HETATM 4166 C  C7  . OLA X  24 .   ? -11.841  -19.874 -2.858  1.00 14.76 1   X  1 
HETATM 4167 C  C8  . OLA X  24 .   ? -12.975  -19.321 -3.474  1.00 15.40 1   X  1 
HETATM 4168 C  C9  . OLA X  24 .   ? -13.852  -20.236 -3.756  1.00 13.33 1   X  1 
HETATM 4169 C  C10 . OLA X  24 .   ? -14.976  -20.113 -4.158  1.00 12.65 1   X  1 
HETATM 4170 C  C11 . OLA X  24 .   ? -15.656  -21.011 -4.701  1.00 13.58 1   X  1 
HETATM 4171 C  C12 . OLA X  24 .   ? -16.976  -20.643 -4.829  1.00 13.08 1   X  1 
HETATM 4172 C  C13 . OLA X  24 .   ? -17.667  -21.700 -5.419  1.00 13.86 1   X  1 
HETATM 4173 C  C14 . OLA X  24 .   ? -19.038  -21.390 -5.461  1.00 13.97 1   X  1 
HETATM 4174 C  C15 . OLA X  24 .   ? -19.715  -22.420 -6.136  1.00 13.44 1   X  1 
HETATM 4175 C  C16 . OLA X  24 .   ? -21.124  -22.146 -6.136  1.00 12.87 1   X  1 
HETATM 4176 C  C17 . OLA X  24 .   ? -21.834  -23.168 -6.855  1.00 11.29 1   X  1 
HETATM 4177 C  C18 . OLA X  24 .   ? -23.289  -22.981 -6.843  1.00 10.57 1   X  1 
HETATM 4178 C  C1  . OLA Y  25 .   ? -5.063   -17.227 -8.081  1.00 10.13 1   Y  1 
HETATM 4179 O  O1  . OLA Y  25 .   ? -4.355   -16.928 -7.138  1.00 11.63 1   Y  1 
HETATM 4180 O  O2  . OLA Y  25 .   ? -4.684   -17.174 -9.239  1.00 10.08 1   Y  1 
HETATM 4181 C  C2  . OLA Y  25 .   ? -6.389   -17.611 -7.786  1.00 9.28  1   Y  1 
HETATM 4182 C  C3  . OLA Y  25 .   ? -7.067   -18.168 -8.919  1.00 8.52  1   Y  1 
HETATM 4183 C  C4  . OLA Y  25 .   ? -8.428   -18.496 -8.532  1.00 9.69  1   Y  1 
HETATM 4184 C  C5  . OLA Y  25 .   ? -9.170   -19.015 -9.655  1.00 9.41  1   Y  1 
HETATM 4185 C  C6  . OLA Y  25 .   ? -10.522  -19.305 -9.227  1.00 10.63 1   Y  1 
HETATM 4186 C  C7  . OLA Y  25 .   ? -11.291  -19.759 -10.322 1.00 9.54  1   Y  1 
HETATM 4187 C  C8  . OLA Y  25 .   ? -12.599  -20.019 -9.920  1.00 10.59 1   Y  1 
HETATM 4188 C  C9  . OLA Y  25 .   ? -13.338  -20.465 -10.884 1.00 9.07  1   Y  1 
HETATM 4189 C  C10 . OLA Y  25 .   ? -14.428  -20.868 -11.026 1.00 8.85  1   Y  1 
HETATM 4190 C  C11 . OLA Y  25 .   ? -15.588  -20.566 -10.997 1.00 10.09 1   Y  1 
HETATM 4191 C  C12 . OLA Y  25 .   ? -16.417  -21.419 -11.701 1.00 9.54  1   Y  1 
HETATM 4192 C  C13 . OLA Y  25 .   ? -17.736  -20.932 -11.646 1.00 11.82 1   Y  1 
HETATM 4193 C  C14 . OLA Y  25 .   ? -18.581  -21.718 -12.451 1.00 10.55 1   Y  1 
HETATM 4194 C  C15 . OLA Y  25 .   ? -19.911  -21.209 -12.393 1.00 11.95 1   Y  1 
HETATM 4195 C  C16 . OLA Y  25 .   ? -20.773  -21.970 -13.258 1.00 11.22 1   Y  1 
HETATM 4196 C  C17 . OLA Y  25 .   ? -22.120  -21.480 -13.162 1.00 10.14 1   Y  1 
HETATM 4197 C  C18 . OLA Y  25 .   ? -23.066  -22.233 -13.991 1.00 9.04  1   Y  1 
HETATM 4198 C  C1  . OLA Z  26 .   ? -9.260   -19.347 9.124   1.00 7.78  1   Z  1 
HETATM 4199 O  O1  . OLA Z  26 .   ? -9.097   -20.029 10.133  1.00 8.05  1   Z  1 
HETATM 4200 O  O2  . OLA Z  26 .   ? -8.343   -18.823 8.513   1.00 8.78  1   Z  1 
HETATM 4201 C  C2  . OLA Z  26 .   ? -10.577  -19.149 8.649   1.00 7.95  1   Z  1 
HETATM 4202 C  C3  . OLA Z  26 .   ? -11.348  -20.345 8.655   1.00 7.31  1   Z  1 
HETATM 4203 C  C4  . OLA Z  26 .   ? -12.672  -20.027 8.178   1.00 8.58  1   Z  1 
HETATM 4204 C  C5  . OLA Z  26 .   ? -13.492  -21.203 8.021   1.00 8.18  1   Z  1 
HETATM 4205 C  C6  . OLA Z  26 .   ? -14.789  -20.757 7.600   1.00 10.23 1   Z  1 
HETATM 4206 C  C7  . OLA Z  26 .   ? -15.631  -21.824 7.267   1.00 9.81  1   Z  1 
HETATM 4207 C  C8  . OLA Z  26 .   ? -16.881  -21.256 6.990   1.00 10.35 1   Z  1 
HETATM 4208 C  C9  . OLA Z  26 .   ? -17.706  -22.063 6.417   1.00 7.97  1   Z  1 
HETATM 4209 C  C10 . OLA Z  26 .   ? -18.860  -21.815 6.106   1.00 8.67  1   Z  1 
HETATM 4210 C  C11 . OLA Z  26 .   ? -19.579  -22.332 5.245   1.00 9.52  1   Z  1 
HETATM 4211 C  C12 . OLA Z  26 .   ? -20.830  -21.716 5.194   1.00 9.63  1   Z  1 
HETATM 4212 C  C13 . OLA Z  26 .   ? -21.597  -22.399 4.254   1.00 10.54 1   Z  1 
HETATM 4213 C  C14 . OLA Z  26 .   ? -22.901  -21.856 4.250   1.00 10.24 1   Z  1 
HETATM 4214 C  C15 . OLA Z  26 .   ? -23.683  -22.590 3.334   1.00 10.62 1   Z  1 
HETATM 4215 C  C16 . OLA Z  26 .   ? -25.029  -22.092 3.354   1.00 9.43  1   Z  1 
HETATM 4216 C  C17 . OLA Z  26 .   ? -25.848  -22.873 2.467   1.00 7.93  1   Z  1 
HETATM 4217 C  C18 . OLA Z  26 .   ? -27.252  -22.440 2.471   1.00 7.45  1   Z  1 
HETATM 4218 C  C1  . OLA AA 27 .   ? -4.022   -24.961 -6.322  1.00 4.24  1   AA 1 
HETATM 4219 O  O1  . OLA AA 27 .   ? -4.153   -25.574 -5.278  1.00 4.02  1   AA 1 
HETATM 4220 O  O2  . OLA AA 27 .   ? -2.932   -24.580 -6.730  1.00 3.79  1   AA 1 
HETATM 4221 C  C2  . OLA AA 27 .   ? -5.165   -24.658 -7.090  1.00 3.58  1   AA 1 
HETATM 4222 C  C3  . OLA AA 27 .   ? -6.024   -25.776 -7.307  1.00 3.32  1   AA 1 
HETATM 4223 C  C4  . OLA AA 27 .   ? -7.145   -25.283 -8.037  1.00 3.99  1   AA 1 
HETATM 4224 C  C5  . OLA AA 27 .   ? -8.027   -26.315 -8.496  1.00 3.63  1   AA 1 
HETATM 4225 C  C6  . OLA AA 27 .   ? -9.092   -25.656 -9.179  1.00 4.15  1   AA 1 
HETATM 4226 C  C7  . OLA AA 27 .   ? -9.948   -26.555 -9.830  1.00 3.60  1   AA 1 
HETATM 4227 C  C8  . OLA AA 27 .   ? -10.932  -25.826 -10.490 1.00 3.84  1   AA 1 
HETATM 4228 C  C9  . OLA AA 27 .   ? -11.663  -26.574 -11.238 1.00 3.14  1   AA 1 
HETATM 4229 C  C10 . OLA AA 27 .   ? -12.568  -26.352 -11.950 1.00 3.19  1   AA 1 
HETATM 4230 C  C11 . OLA AA 27 .   ? -13.323  -25.467 -12.337 1.00 3.81  1   AA 1 
HETATM 4231 C  C12 . OLA AA 27 .   ? -14.203  -25.953 -13.302 1.00 3.32  1   AA 1 
HETATM 4232 C  C13 . OLA AA 27 .   ? -15.208  -25.033 -13.582 1.00 3.85  1   AA 1 
HETATM 4233 C  C14 . OLA AA 27 .   ? -16.148  -25.618 -14.440 1.00 4.03  1   AA 1 
HETATM 4234 C  C15 . OLA AA 27 .   ? -17.227  -24.726 -14.669 1.00 4.69  1   AA 1 
HETATM 4235 C  C16 . OLA AA 27 .   ? -18.235  -25.384 -15.454 1.00 4.30  1   AA 1 
HETATM 4236 C  C17 . OLA AA 27 .   ? -19.339  -24.505 -15.691 1.00 4.51  1   AA 1 
HETATM 4237 C  C18 . OLA AA 27 .   ? -20.461  -25.161 -16.361 1.00 4.15  1   AA 1 
HETATM 4238 C  C1  . OLA BA 28 .   ? -6.633   -18.300 4.428   1.00 9.86  1   BA 1 
HETATM 4239 O  O1  . OLA BA 28 .   ? -5.898   -18.532 5.395   1.00 9.67  1   BA 1 
HETATM 4240 O  O2  . OLA BA 28 .   ? -6.223   -17.793 3.408   1.00 9.22  1   BA 1 
HETATM 4241 C  C2  . OLA BA 28 .   ? -8.015   -18.619 4.561   1.00 9.09  1   BA 1 
HETATM 4242 C  C3  . OLA BA 28 .   ? -8.635   -18.834 3.287   1.00 9.25  1   BA 1 
HETATM 4243 C  C4  . OLA BA 28 .   ? -10.059  -19.012 3.485   1.00 10.49 1   BA 1 
HETATM 4244 C  C5  . OLA BA 28 .   ? -10.732  -19.306 2.235   1.00 10.30 1   BA 1 
HETATM 4245 C  C6  . OLA BA 28 .   ? -12.128  -19.356 2.497   1.00 11.14 1   BA 1 
HETATM 4246 C  C7  . OLA BA 28 .   ? -12.832  -19.663 1.302   1.00 11.13 1   BA 1 
HETATM 4247 C  C8  . OLA BA 28 .   ? -14.229  -19.614 1.579   1.00 11.95 1   BA 1 
HETATM 4248 C  C9  . OLA BA 28 .   ? -14.963  -19.994 0.545   1.00 11.17 1   BA 1 
HETATM 4249 C  C10 . OLA BA 28 .   ? -16.198  -20.041 0.470   1.00 11.47 1   BA 1 
HETATM 4250 C  C11 . OLA BA 28 .   ? -16.838  -20.586 -0.474  1.00 11.99 1   BA 1 
HETATM 4251 C  C12 . OLA BA 28 .   ? -18.207  -20.441 -0.305  1.00 11.87 1   BA 1 
HETATM 4252 C  C13 . OLA BA 28 .   ? -18.858  -21.176 -1.326  1.00 12.78 1   BA 1 
HETATM 4253 C  C14 . OLA BA 28 .   ? -20.267  -20.995 -1.227  1.00 12.46 1   BA 1 
HETATM 4254 C  C15 . OLA BA 28 .   ? -20.911  -21.747 -2.235  1.00 12.86 1   BA 1 
HETATM 4255 C  C16 . OLA BA 28 .   ? -22.323  -21.508 -2.179  1.00 11.45 1   BA 1 
HETATM 4256 C  C17 . OLA BA 28 .   ? -22.994  -22.252 -3.209  1.00 9.73  1   BA 1 
HETATM 4257 C  C18 . OLA BA 28 .   ? -24.440  -22.053 -3.199  1.00 8.81  1   BA 1 
HETATM 4258 C  C1  . OLA CA 29 .   ? -5.289   -23.040 -1.711  1.00 8.05  1   CA 1 
HETATM 4259 O  O1  . OLA CA 29 .   ? -4.589   -22.941 -2.709  1.00 9.37  1   CA 1 
HETATM 4260 O  O2  . OLA CA 29 .   ? -4.879   -22.765 -0.599  1.00 8.47  1   CA 1 
HETATM 4261 C  C2  . OLA CA 29 .   ? -6.631   -23.489 -1.836  1.00 7.02  1   CA 1 
HETATM 4262 C  C3  . OLA CA 29 .   ? -7.056   -23.613 -3.198  1.00 7.08  1   CA 1 
HETATM 4263 C  C4  . OLA CA 29 .   ? -8.448   -24.003 -3.198  1.00 7.71  1   CA 1 
HETATM 4264 C  C5  . OLA CA 29 .   ? -8.958   -24.170 -4.531  1.00 8.31  1   CA 1 
HETATM 4265 C  C6  . OLA CA 29 .   ? -10.353  -24.530 -4.440  1.00 8.20  1   CA 1 
HETATM 4266 C  C7  . OLA CA 29 .   ? -10.896  -24.726 -5.720  1.00 8.06  1   CA 1 
HETATM 4267 C  C8  . OLA CA 29 .   ? -12.266  -25.089 -5.588  1.00 7.77  1   CA 1 
HETATM 4268 C  C9  . OLA CA 29 .   ? -12.802  -25.332 -6.763  1.00 6.24  1   CA 1 
HETATM 4269 C  C10 . OLA CA 29 .   ? -13.948  -25.688 -7.046  1.00 5.61  1   CA 1 
HETATM 4270 C  C11 . OLA CA 29 .   ? -14.410  -25.822 -8.219  1.00 5.96  1   CA 1 
HETATM 4271 C  C12 . OLA CA 29 .   ? -15.706  -26.303 -8.236  1.00 5.62  1   CA 1 
HETATM 4272 C  C13 . OLA CA 29 .   ? -16.102  -26.456 -9.586  1.00 5.69  1   CA 1 
HETATM 4273 C  C14 . OLA CA 29 .   ? -17.392  -27.005 -9.659  1.00 5.49  1   CA 1 
HETATM 4274 C  C15 . OLA CA 29 .   ? -17.774  -27.148 -11.036 1.00 4.95  1   CA 1 
HETATM 4275 C  C16 . OLA CA 29 .   ? -19.063  -27.765 -11.120 1.00 4.25  1   CA 1 
HETATM 4276 C  C17 . OLA CA 29 .   ? -19.479  -27.869 -12.515 1.00 3.47  1   CA 1 
HETATM 4277 C  C18 . OLA CA 29 .   ? -20.792  -28.504 -12.677 1.00 3.60  1   CA 1 
HETATM 4278 C  C1  . OLA DA 30 .   ? -6.285   -22.840 3.653   1.00 5.10  1   DA 1 
HETATM 4279 O  O1  . OLA DA 30 .   ? -5.496   -21.910 3.781   1.00 5.53  1   DA 1 
HETATM 4280 O  O2  . OLA DA 30 .   ? -6.001   -23.976 3.982   1.00 4.19  1   DA 1 
HETATM 4281 C  C2  . OLA DA 30 .   ? -7.575   -22.562 3.115   1.00 5.14  1   DA 1 
HETATM 4282 C  C3  . OLA DA 30 .   ? -7.952   -23.502 2.107   1.00 4.81  1   DA 1 
HETATM 4283 C  C4  . OLA DA 30 .   ? -9.317   -23.216 1.731   1.00 5.76  1   DA 1 
HETATM 4284 C  C5  . OLA DA 30 .   ? -9.779   -24.097 0.678   1.00 5.41  1   DA 1 
HETATM 4285 C  C6  . OLA DA 30 .   ? -11.172  -23.817 0.469   1.00 6.33  1   DA 1 
HETATM 4286 C  C7  . OLA DA 30 .   ? -11.702  -24.616 -0.601  1.00 5.69  1   DA 1 
HETATM 4287 C  C8  . OLA DA 30 .   ? -13.080  -24.343 -0.687  1.00 6.26  1   DA 1 
HETATM 4288 C  C9  . OLA DA 30 .   ? -13.643  -25.001 -1.694  1.00 5.22  1   DA 1 
HETATM 4289 C  C10 . OLA DA 30 .   ? -14.836  -25.011 -2.005  1.00 5.28  1   DA 1 
HETATM 4290 C  C11 . OLA DA 30 .   ? -15.332  -25.531 -3.030  1.00 5.41  1   DA 1 
HETATM 4291 C  C12 . OLA DA 30 .   ? -16.708  -25.412 -3.066  1.00 6.26  1   DA 1 
HETATM 4292 C  C13 . OLA DA 30 .   ? -17.159  -26.025 -4.234  1.00 6.26  1   DA 1 
HETATM 4293 C  C14 . OLA DA 30 .   ? -18.568  -25.981 -4.285  1.00 6.50  1   DA 1 
HETATM 4294 C  C15 . OLA DA 30 .   ? -19.006  -26.597 -5.499  1.00 6.42  1   DA 1 
HETATM 4295 C  C16 . OLA DA 30 .   ? -20.442  -26.633 -5.529  1.00 6.47  1   DA 1 
HETATM 4296 C  C17 . OLA DA 30 .   ? -20.900  -27.232 -6.761  1.00 4.98  1   DA 1 
HETATM 4297 C  C18 . OLA DA 30 .   ? -22.354  -27.321 -6.844  1.00 5.13  1   DA 1 
HETATM 4298 C  C1  . OLA EA 31 .   ? -34.329  -35.855 -16.768 1.00 5.58  1   EA 1 
HETATM 4299 O  O1  . OLA EA 31 .   ? -33.488  -36.686 -17.111 1.00 4.81  1   EA 1 
HETATM 4300 O  O2  . OLA EA 31 .   ? -35.512  -36.084 -16.861 1.00 4.98  1   EA 1 
HETATM 4301 C  C2  . OLA EA 31 .   ? -33.898  -34.589 -16.294 1.00 5.11  1   EA 1 
HETATM 4302 C  C3  . OLA EA 31 .   ? -32.531  -34.558 -15.948 1.00 4.81  1   EA 1 
HETATM 4303 C  C4  . OLA EA 31 .   ? -32.174  -33.208 -15.546 1.00 6.29  1   EA 1 
HETATM 4304 C  C5  . OLA EA 31 .   ? -30.818  -33.097 -15.149 1.00 5.47  1   EA 1 
HETATM 4305 C  C6  . OLA EA 31 .   ? -30.526  -31.705 -14.862 1.00 6.59  1   EA 1 
HETATM 4306 C  C7  . OLA EA 31 .   ? -29.229  -31.561 -14.404 1.00 5.52  1   EA 1 
HETATM 4307 C  C8  . OLA EA 31 .   ? -28.966  -30.208 -14.248 1.00 7.06  1   EA 1 
HETATM 4308 C  C9  . OLA EA 31 .   ? -27.794  -30.001 -13.850 1.00 5.86  1   EA 1 
HETATM 4309 C  C10 . OLA EA 31 .   ? -27.062  -29.136 -13.703 1.00 6.74  1   EA 1 
HETATM 4310 C  C11 . OLA EA 31 .   ? -26.787  -28.111 -13.177 1.00 8.64  1   EA 1 
HETATM 4311 C  C12 . OLA EA 31 .   ? -25.482  -27.730 -13.370 1.00 8.53  1   EA 1 
HETATM 4312 C  C13 . OLA EA 31 .   ? -25.146  -26.742 -12.454 1.00 10.01 1   EA 1 
HETATM 4313 C  C14 . OLA EA 31 .   ? -23.753  -26.472 -12.495 1.00 9.27  1   EA 1 
HETATM 4314 C  C15 . OLA EA 31 .   ? -23.362  -25.568 -11.464 1.00 9.87  1   EA 1 
HETATM 4315 C  C16 . OLA EA 31 .   ? -21.924  -25.391 -11.428 1.00 8.90  1   EA 1 
HETATM 4316 C  C17 . OLA EA 31 .   ? -21.527  -24.513 -10.361 1.00 8.43  1   EA 1 
HETATM 4317 C  C18 . OLA EA 31 .   ? -20.086  -24.324 -10.252 1.00 7.47  1   EA 1 
HETATM 4318 C  C1  . OLA FA 32 .   ? -10.806  -26.022 10.480  1.00 2.12  1   FA 1 
HETATM 4319 O  O1  . OLA FA 32 .   ? -10.404  -26.804 11.344  1.00 1.92  1   FA 1 
HETATM 4320 O  O2  . OLA FA 32 .   ? -10.511  -24.843 10.492  1.00 1.96  1   FA 1 
HETATM 4321 C  C2  . OLA FA 32 .   ? -11.667  -26.501 9.457   1.00 2.07  1   FA 1 
HETATM 4322 C  C3  . OLA FA 32 .   ? -13.014  -26.061 9.656   1.00 2.20  1   FA 1 
HETATM 4323 C  C4  . OLA FA 32 .   ? -13.828  -26.544 8.556   1.00 2.41  1   FA 1 
HETATM 4324 C  C5  . OLA FA 32 .   ? -15.202  -26.178 8.736   1.00 2.73  1   FA 1 
HETATM 4325 C  C6  . OLA FA 32 .   ? -15.936  -26.608 7.578   1.00 3.12  1   FA 1 
HETATM 4326 C  C7  . OLA FA 32 .   ? -17.312  -26.325 7.737   1.00 3.12  1   FA 1 
HETATM 4327 C  C8  . OLA FA 32 .   ? -18.005  -26.708 6.569   1.00 3.43  1   FA 1 
HETATM 4328 C  C9  . OLA FA 32 .   ? -19.302  -26.478 6.728   1.00 2.70  1   FA 1 
HETATM 4329 C  C10 . OLA FA 32 .   ? -20.192  -26.555 5.981   1.00 2.97  1   FA 1 
HETATM 4330 C  C11 . OLA FA 32 .   ? -20.451  -26.737 4.778   1.00 3.69  1   FA 1 
HETATM 4331 C  C12 . OLA FA 32 .   ? -21.819  -26.610 4.563   1.00 3.73  1   FA 1 
HETATM 4332 C  C13 . OLA FA 32 .   ? -22.078  -26.762 3.202   1.00 4.46  1   FA 1 
HETATM 4333 C  C14 . OLA FA 32 .   ? -23.461  -26.568 2.961   1.00 4.08  1   FA 1 
HETATM 4334 C  C15 . OLA FA 32 .   ? -23.727  -26.733 1.576   1.00 4.88  1   FA 1 
HETATM 4335 C  C16 . OLA FA 32 .   ? -25.115  -26.521 1.319   1.00 4.61  1   FA 1 
HETATM 4336 C  C17 . OLA FA 32 .   ? -25.396  -26.685 -0.090  1.00 4.20  1   FA 1 
HETATM 4337 C  C18 . OLA FA 32 .   ? -26.821  -26.510 -0.435  1.00 4.42  1   FA 1 
HETATM 4338 C  C1  . OLA GA 33 .   ? -38.755  -34.069 -15.316 1.00 6.99  1   GA 1 
HETATM 4339 O  O1  . OLA GA 33 .   ? -38.316  -35.120 -14.871 1.00 6.88  1   GA 1 
HETATM 4340 O  O2  . OLA GA 33 .   ? -39.826  -34.021 -15.883 1.00 6.04  1   GA 1 
HETATM 4341 C  C2  . OLA GA 33 .   ? -38.000  -32.886 -15.175 1.00 6.63  1   GA 1 
HETATM 4342 C  C3  . OLA GA 33 .   ? -36.948  -32.990 -14.217 1.00 7.13  1   GA 1 
HETATM 4343 C  C4  . OLA GA 33 .   ? -36.247  -31.729 -14.150 1.00 7.81  1   GA 1 
HETATM 4344 C  C5  . OLA GA 33 .   ? -35.145  -31.758 -13.236 1.00 8.18  1   GA 1 
HETATM 4345 C  C6  . OLA GA 33 .   ? -34.490  -30.494 -13.293 1.00 8.33  1   GA 1 
HETATM 4346 C  C7  . OLA GA 33 .   ? -33.435  -30.438 -12.395 1.00 7.31  1   GA 1 
HETATM 4347 C  C8  . OLA GA 33 .   ? -32.844  -29.204 -12.539 1.00 8.80  1   GA 1 
HETATM 4348 C  C9  . OLA GA 33 .   ? -31.887  -29.044 -11.712 1.00 7.64  1   GA 1 
HETATM 4349 C  C10 . OLA GA 33 .   ? -31.132  -28.136 -11.629 1.00 8.37  1   GA 1 
HETATM 4350 C  C11 . OLA GA 33 .   ? -30.289  -27.907 -10.771 1.00 9.73  1   GA 1 
HETATM 4351 C  C12 . OLA GA 33 .   ? -29.523  -26.801 -11.042 1.00 9.97  1   GA 1 
HETATM 4352 C  C13 . OLA GA 33 .   ? -28.598  -26.648 -10.012 1.00 10.48 1   GA 1 
HETATM 4353 C  C14 . OLA GA 33 .   ? -27.749  -25.565 -10.242 1.00 9.97  1   GA 1 
HETATM 4354 C  C15 . OLA GA 33 .   ? -26.825  -25.446 -9.176  1.00 9.62  1   GA 1 
HETATM 4355 C  C16 . OLA GA 33 .   ? -25.907  -24.387 -9.410  1.00 9.36  1   GA 1 
HETATM 4356 C  C17 . OLA GA 33 .   ? -24.983  -24.268 -8.322  1.00 8.17  1   GA 1 
HETATM 4357 C  C18 . OLA GA 33 .   ? -23.957  -23.239 -8.522  1.00 7.61  1   GA 1 
HETATM 4358 C  C1  . OLA HA 34 .   ? -8.083   -23.965 7.490   1.00 3.43  1   HA 1 
HETATM 4359 O  O1  . OLA HA 34 .   ? -7.484   -23.367 8.371   1.00 2.96  1   HA 1 
HETATM 4360 O  O2  . OLA HA 34 .   ? -7.541   -24.795 6.778   1.00 2.65  1   HA 1 
HETATM 4361 C  C2  . OLA HA 34 .   ? -9.440   -23.649 7.290   1.00 3.35  1   HA 1 
HETATM 4362 C  C3  . OLA HA 34 .   ? -9.944   -24.207 6.082   1.00 3.51  1   HA 1 
HETATM 4363 C  C4  . OLA HA 34 .   ? -11.341  -23.871 5.960   1.00 4.14  1   HA 1 
HETATM 4364 C  C5  . OLA HA 34 .   ? -11.890  -24.361 4.741   1.00 4.42  1   HA 1 
HETATM 4365 C  C6  . OLA HA 34 .   ? -13.281  -24.051 4.741   1.00 5.47  1   HA 1 
HETATM 4366 C  C7  . OLA HA 34 .   ? -13.861  -24.435 3.523   1.00 5.36  1   HA 1 
HETATM 4367 C  C8  . OLA HA 34 .   ? -15.248  -24.205 3.631   1.00 5.92  1   HA 1 
HETATM 4368 C  C9  . OLA HA 34 .   ? -15.869  -24.526 2.523   1.00 4.94  1   HA 1 
HETATM 4369 C  C10 . OLA HA 34 .   ? -17.071  -24.546 2.297   1.00 5.20  1   HA 1 
HETATM 4370 C  C11 . OLA HA 34 .   ? -17.581  -24.744 1.177   1.00 6.14  1   HA 1 
HETATM 4371 C  C12 . OLA HA 34 .   ? -18.945  -24.835 1.211   1.00 6.44  1   HA 1 
HETATM 4372 C  C13 . OLA HA 34 .   ? -19.371  -25.057 -0.111  1.00 7.04  1   HA 1 
HETATM 4373 C  C14 . OLA HA 34 .   ? -20.758  -25.253 -0.142  1.00 6.35  1   HA 1 
HETATM 4374 C  C15 . OLA HA 34 .   ? -21.140  -25.456 -1.489  1.00 6.58  1   HA 1 
HETATM 4375 C  C16 . OLA HA 34 .   ? -22.523  -25.783 -1.544  1.00 6.05  1   HA 1 
HETATM 4376 C  C17 . OLA HA 34 .   ? -22.932  -26.002 -2.899  1.00 5.12  1   HA 1 
HETATM 4377 C  C18 . OLA HA 34 .   ? -24.349  -26.415 -3.015  1.00 5.03  1   HA 1 
HETATM 4378 C  C1  . OLA IA 35 .   ? -43.623  -27.837 -13.446 1.00 5.71  1   IA 1 
HETATM 4379 O  O1  . OLA IA 35 .   ? -44.295  -27.874 -12.442 1.00 5.84  1   IA 1 
HETATM 4380 O  O2  . OLA IA 35 .   ? -43.783  -28.620 -14.370 1.00 5.15  1   IA 1 
HETATM 4381 C  C2  . OLA IA 35 .   ? -42.548  -26.900 -13.538 1.00 5.89  1   IA 1 
HETATM 4382 C  C3  . OLA IA 35 .   ? -41.265  -27.491 -13.267 1.00 6.16  1   IA 1 
HETATM 4383 C  C4  . OLA IA 35 .   ? -40.248  -26.493 -13.384 1.00 6.53  1   IA 1 
HETATM 4384 C  C5  . OLA IA 35 .   ? -38.930  -26.984 -13.124 1.00 6.20  1   IA 1 
HETATM 4385 C  C6  . OLA IA 35 .   ? -37.997  -25.911 -13.248 1.00 6.79  1   IA 1 
HETATM 4386 C  C7  . OLA IA 35 .   ? -36.678  -26.299 -12.920 1.00 6.01  1   IA 1 
HETATM 4387 C  C8  . OLA IA 35 .   ? -35.830  -25.222 -13.058 1.00 6.71  1   IA 1 
HETATM 4388 C  C9  . OLA IA 35 .   ? -34.590  -25.535 -12.716 1.00 6.62  1   IA 1 
HETATM 4389 C  C10 . OLA IA 35 .   ? -33.552  -24.980 -12.732 1.00 7.33  1   IA 1 
HETATM 4390 C  C11 . OLA IA 35 .   ? -33.066  -23.908 -13.090 1.00 8.41  1   IA 1 
HETATM 4391 C  C12 . OLA IA 35 .   ? -31.721  -23.923 -12.792 1.00 8.93  1   IA 1 
HETATM 4392 C  C13 . OLA IA 35 .   ? -31.114  -22.751 -13.254 1.00 9.05  1   IA 1 
HETATM 4393 C  C14 . OLA IA 35 .   ? -29.718  -22.806 -12.988 1.00 8.76  1   IA 1 
HETATM 4394 C  C15 . OLA IA 35 .   ? -29.077  -21.657 -13.498 1.00 9.15  1   IA 1 
HETATM 4395 C  C16 . OLA IA 35 .   ? -27.669  -21.704 -13.213 1.00 8.46  1   IA 1 
HETATM 4396 C  C17 . OLA IA 35 .   ? -27.001  -20.515 -13.673 1.00 7.61  1   IA 1 
HETATM 4397 C  C18 . OLA IA 35 .   ? -25.584  -20.450 -13.310 1.00 7.21  1   IA 1 
HETATM 4398 C  C1  . OLA JA 36 .   ? -40.171  -35.617 -9.350  1.00 3.48  1   JA 1 
HETATM 4399 O  O1  . OLA JA 36 .   ? -40.636  -36.064 -10.374 1.00 3.74  1   JA 1 
HETATM 4400 O  O2  . OLA JA 36 .   ? -40.774  -35.662 -8.281  1.00 3.31  1   JA 1 
HETATM 4401 C  C2  . OLA JA 36 .   ? -38.862  -35.020 -9.408  1.00 3.26  1   JA 1 
HETATM 4402 C  C3  . OLA JA 36 .   ? -38.618  -34.128 -8.333  1.00 3.39  1   JA 1 
HETATM 4403 C  C4  . OLA JA 36 .   ? -37.290  -33.582 -8.489  1.00 3.70  1   JA 1 
HETATM 4404 C  C5  . OLA JA 36 .   ? -36.932  -32.664 -7.442  1.00 3.42  1   JA 1 
HETATM 4405 C  C6  . OLA JA 36 .   ? -35.615  -32.232 -7.692  1.00 3.46  1   JA 1 
HETATM 4406 C  C7  . OLA JA 36 .   ? -35.198  -31.316 -6.725  1.00 3.27  1   JA 1 
HETATM 4407 C  C8  . OLA JA 36 .   ? -33.898  -31.020 -7.035  1.00 3.89  1   JA 1 
HETATM 4408 C  C9  . OLA JA 36 .   ? -33.366  -30.178 -6.189  1.00 3.61  1   JA 1 
HETATM 4409 C  C10 . OLA JA 36 .   ? -32.232  -29.802 -6.134  1.00 3.82  1   JA 1 
HETATM 4410 C  C11 . OLA JA 36 .   ? -31.753  -28.807 -5.684  1.00 4.40  1   JA 1 
HETATM 4411 C  C12 . OLA JA 36 .   ? -30.380  -28.802 -5.757  1.00 4.72  1   JA 1 
HETATM 4412 C  C13 . OLA JA 36 .   ? -29.906  -27.609 -5.290  1.00 5.32  1   JA 1 
HETATM 4413 C  C14 . OLA JA 36 .   ? -28.500  -27.596 -5.346  1.00 5.12  1   JA 1 
HETATM 4414 C  C15 . OLA JA 36 .   ? -28.021  -26.357 -4.932  1.00 5.62  1   JA 1 
HETATM 4415 C  C16 . OLA JA 36 .   ? -26.593  -26.317 -5.078  1.00 5.70  1   JA 1 
HETATM 4416 C  C17 . OLA JA 36 .   ? -26.072  -25.032 -4.696  1.00 5.23  1   JA 1 
HETATM 4417 C  C18 . OLA JA 36 .   ? -24.616  -24.923 -4.814  1.00 5.37  1   JA 1 
HETATM 4418 C  C1  . OLA KA 37 .   ? -42.032  -32.551 -12.000 1.00 5.10  1   KA 1 
HETATM 4419 O  O1  . OLA KA 37 .   ? -42.714  -32.752 -11.009 1.00 5.10  1   KA 1 
HETATM 4420 O  O2  . OLA KA 37 .   ? -42.522  -32.563 -13.111 1.00 4.49  1   KA 1 
HETATM 4421 C  C2  . OLA KA 37 .   ? -40.657  -32.262 -11.843 1.00 4.55  1   KA 1 
HETATM 4422 C  C3  . OLA KA 37 .   ? -40.406  -31.071 -11.085 1.00 5.07  1   KA 1 
HETATM 4423 C  C4  . OLA KA 37 .   ? -38.985  -30.863 -10.983 1.00 5.10  1   KA 1 
HETATM 4424 C  C5  . OLA KA 37 .   ? -38.645  -29.644 -10.275 1.00 5.61  1   KA 1 
HETATM 4425 C  C6  . OLA KA 37 .   ? -37.219  -29.525 -10.221 1.00 5.35  1   KA 1 
HETATM 4426 C  C7  . OLA KA 37 .   ? -36.813  -28.313 -9.648  1.00 4.98  1   KA 1 
HETATM 4427 C  C8  . OLA KA 37 .   ? -35.429  -28.276 -9.620  1.00 5.29  1   KA 1 
HETATM 4428 C  C9  . OLA KA 37 .   ? -34.962  -27.137 -9.168  1.00 5.21  1   KA 1 
HETATM 4429 C  C10 . OLA KA 37 .   ? -33.805  -26.781 -9.017  1.00 5.71  1   KA 1 
HETATM 4430 C  C11 . OLA KA 37 .   ? -33.379  -25.655 -8.693  1.00 6.74  1   KA 1 
HETATM 4431 C  C12 . OLA KA 37 .   ? -32.017  -25.603 -8.554  1.00 7.40  1   KA 1 
HETATM 4432 C  C13 . OLA KA 37 .   ? -31.646  -24.335 -8.090  1.00 7.64  1   KA 1 
HETATM 4433 C  C14 . OLA KA 37 .   ? -30.244  -24.274 -7.916  1.00 7.79  1   KA 1 
HETATM 4434 C  C15 . OLA KA 37 .   ? -29.878  -23.031 -7.310  1.00 8.07  1   KA 1 
HETATM 4435 C  C16 . OLA KA 37 .   ? -28.467  -22.958 -7.129  1.00 8.06  1   KA 1 
HETATM 4436 C  C17 . OLA KA 37 .   ? -28.106  -21.751 -6.438  1.00 6.83  1   KA 1 
HETATM 4437 C  C18 . OLA KA 37 .   ? -26.668  -21.571 -6.278  1.00 6.82  1   KA 1 
HETATM 4438 C  C1  . OLA LA 38 .   ? -41.595  -35.745 -5.046  1.00 1.98  1   LA 1 
HETATM 4439 O  O1  . OLA LA 38 .   ? -41.783  -36.933 -5.298  1.00 1.79  1   LA 1 
HETATM 4440 O  O2  . OLA LA 38 .   ? -42.495  -34.990 -4.774  1.00 1.88  1   LA 1 
HETATM 4441 C  C2  . OLA LA 38 .   ? -40.268  -35.263 -5.069  1.00 1.79  1   LA 1 
HETATM 4442 C  C3  . OLA LA 38 .   ? -39.977  -34.277 -4.075  1.00 2.01  1   LA 1 
HETATM 4443 C  C4  . OLA LA 38 .   ? -38.588  -33.921 -4.174  1.00 2.14  1   LA 1 
HETATM 4444 C  C5  . OLA LA 38 .   ? -38.188  -32.970 -3.199  1.00 2.14  1   LA 1 
HETATM 4445 C  C6  . OLA LA 38 .   ? -36.791  -32.752 -3.376  1.00 2.29  1   LA 1 
HETATM 4446 C  C7  . OLA LA 38 .   ? -36.320  -31.758 -2.540  1.00 2.24  1   LA 1 
HETATM 4447 C  C8  . OLA LA 38 .   ? -34.954  -31.661 -2.739  1.00 2.58  1   LA 1 
HETATM 4448 C  C9  . OLA LA 38 .   ? -34.458  -30.697 -2.117  1.00 2.19  1   LA 1 
HETATM 4449 C  C10 . OLA LA 38 .   ? -33.326  -30.328 -1.972  1.00 2.32  1   LA 1 
HETATM 4450 C  C11 . OLA LA 38 .   ? -32.952  -29.225 -1.710  1.00 2.77  1   LA 1 
HETATM 4451 C  C12 . OLA LA 38 .   ? -31.669  -29.129 -1.288  1.00 2.77  1   LA 1 
HETATM 4452 C  C13 . OLA LA 38 .   ? -31.511  -27.830 -0.810  1.00 3.18  1   LA 1 
HETATM 4453 C  C14 . OLA LA 38 .   ? -30.322  -27.667 -0.094  1.00 2.94  1   LA 1 
HETATM 4454 C  C15 . OLA LA 38 .   ? -30.348  -26.426 0.559   1.00 3.47  1   LA 1 
HETATM 4455 C  C16 . OLA LA 38 .   ? -29.193  -26.242 1.373   1.00 3.60  1   LA 1 
HETATM 4456 C  C17 . OLA LA 38 .   ? -29.278  -25.013 2.078   1.00 3.12  1   LA 1 
HETATM 4457 C  C18 . OLA LA 38 .   ? -28.059  -24.723 2.855   1.00 3.43  1   LA 1 
HETATM 4458 C  C1  . OLA MA 39 .   ? -45.744  -30.268 -8.717  1.00 4.12  1   MA 1 
HETATM 4459 O  O1  . OLA MA 39 .   ? -45.987  -30.594 -9.846  1.00 4.50  1   MA 1 
HETATM 4460 O  O2  . OLA MA 39 .   ? -46.624  -30.006 -7.908  1.00 3.95  1   MA 1 
HETATM 4461 C  C2  . OLA MA 39 .   ? -44.375  -30.098 -8.321  1.00 3.57  1   MA 1 
HETATM 4462 C  C3  . OLA MA 39 .   ? -43.975  -28.746 -8.168  1.00 3.95  1   MA 1 
HETATM 4463 C  C4  . OLA MA 39 .   ? -42.574  -28.723 -7.900  1.00 3.92  1   MA 1 
HETATM 4464 C  C5  . OLA MA 39 .   ? -42.063  -27.397 -7.649  1.00 3.76  1   MA 1 
HETATM 4465 C  C6  . OLA MA 39 .   ? -40.659  -27.507 -7.452  1.00 3.85  1   MA 1 
HETATM 4466 C  C7  . OLA MA 39 .   ? -40.067  -26.275 -7.113  1.00 3.73  1   MA 1 
HETATM 4467 C  C8  . OLA MA 39 .   ? -38.705  -26.497 -6.991  1.00 3.82  1   MA 1 
HETATM 4468 C  C9  . OLA MA 39 .   ? -38.062  -25.453 -6.539  1.00 3.72  1   MA 1 
HETATM 4469 C  C10 . OLA MA 39 .   ? -36.879  -25.363 -6.342  1.00 4.17  1   MA 1 
HETATM 4470 C  C11 . OLA MA 39 .   ? -36.232  -24.493 -5.791  1.00 4.89  1   MA 1 
HETATM 4471 C  C12 . OLA MA 39 .   ? -34.889  -24.809 -5.732  1.00 5.48  1   MA 1 
HETATM 4472 C  C13 . OLA MA 39 .   ? -34.218  -23.850 -4.985  1.00 5.95  1   MA 1 
HETATM 4473 C  C14 . OLA MA 39 .   ? -32.831  -24.163 -4.936  1.00 5.97  1   MA 1 
HETATM 4474 C  C15 . OLA MA 39 .   ? -32.140  -23.195 -4.177  1.00 6.38  1   MA 1 
HETATM 4475 C  C16 . OLA MA 39 .   ? -30.735  -23.529 -4.123  1.00 6.36  1   MA 1 
HETATM 4476 C  C17 . OLA MA 39 .   ? -30.018  -22.566 -3.355  1.00 5.33  1   MA 1
[truncated: 20,172 more chars]
