# Supplementary material for: Theoretical Study of Sphingomyelinases from Entamoeba histolytica and Trichomonas vaginalis Sheds Light on the Evolution of Enzymes Needed for Survival and Colonization
Source: Pathogens. 2025 Jan 5;14(1):32. doi: 10.3390/pathogens14010032 (PMC11768322; doi:10.3390/pathogens14010032)
Supplement: Supplementary file 1 [file pathogens-14-00032-s001.zip › Supplementary structural Files/Trichomonas vaginalis/Trichomonas XP_001298660/fold_xp001298660cox2/fold_xp001298660cox2_model.cif]

# By using this file you agree to the legally binding terms of use found at alphafoldserver.com/output-terms
data_2c76f56de54a936f
#
_entry.id 2c76f56de54a936f
#
loop_
_atom_type.symbol
C  
CO 
N  
O  
S  
#
loop_
_audit_author.name
_audit_author.pdbx_ordinal
"Google DeepMind" 1 
"Isomorphic Labs" 2 
#
_audit_conform.dict_location https://raw.githubusercontent.com/ihmwg/ModelCIF/master/dist/mmcif_ma.dic
_audit_conform.dict_name     mmcif_ma.dic
_audit_conform.dict_version  1.4.5
#
loop_
_chem_comp.formula
_chem_comp.formula_weight
_chem_comp.id
_chem_comp.mon_nstd_flag
_chem_comp.name
_chem_comp.pdbx_smiles
_chem_comp.pdbx_synonyms
_chem_comp.type
"C3 H7 N O2"    89.093  ALA y ALANINE           C[C@H](N)C(O)=O                  ? "L-PEPTIDE LINKING" 
"C6 H15 N4 O2"  175.209 ARG y ARGININE          N[C@@H](CCCNC(N)=[NH2+])C(O)=O   ? "L-PEPTIDE LINKING" 
"C4 H8 N2 O3"   132.118 ASN y ASPARAGINE        N[C@@H](CC(N)=O)C(O)=O           ? "L-PEPTIDE LINKING" 
"C4 H7 N O4"    133.103 ASP y "ASPARTIC ACID"   N[C@@H](CC(O)=O)C(O)=O           ? "L-PEPTIDE LINKING" 
Co              58.933  CO  . "COBALT (II) ION" "[Co++]"                         ? NON-POLYMER         
"C3 H7 N O2 S"  121.158 CYS y CYSTEINE          N[C@@H](CS)C(O)=O                ? "L-PEPTIDE LINKING" 
"C5 H10 N2 O3"  146.144 GLN y GLUTAMINE         N[C@@H](CCC(N)=O)C(O)=O          ? "L-PEPTIDE LINKING" 
"C5 H9 N O4"    147.129 GLU y "GLUTAMIC ACID"   N[C@@H](CCC(O)=O)C(O)=O          ? "L-PEPTIDE LINKING" 
"C2 H5 N O2"    75.067  GLY y GLYCINE           NCC(O)=O                         ? "PEPTIDE LINKING"   
"C6 H10 N3 O2"  156.162 HIS y HISTIDINE         N[C@@H](Cc1c[nH]c[nH+]1)C(O)=O   ? "L-PEPTIDE LINKING" 
"C6 H13 N O2"   131.173 ILE y ISOLEUCINE        CC[C@H](C)[C@H](N)C(O)=O         ? "L-PEPTIDE LINKING" 
"C6 H13 N O2"   131.173 LEU y LEUCINE           CC(C)C[C@H](N)C(O)=O             ? "L-PEPTIDE LINKING" 
"C6 H15 N2 O2"  147.195 LYS y LYSINE            N[C@@H](CCCC[NH3+])C(O)=O        ? "L-PEPTIDE LINKING" 
"C5 H11 N O2 S" 149.211 MET y METHIONINE        CSCC[C@H](N)C(O)=O               ? "L-PEPTIDE LINKING" 
"C9 H11 N O2"   165.189 PHE y PHENYLALANINE     N[C@@H](Cc1ccccc1)C(O)=O         ? "L-PEPTIDE LINKING" 
"C5 H9 N O2"    115.130 PRO y PROLINE           OC(=O)[C@@H]1CCCN1               ? "L-PEPTIDE LINKING" 
"C3 H7 N O3"    105.093 SER y SERINE            N[C@@H](CO)C(O)=O                ? "L-PEPTIDE LINKING" 
"C4 H9 N O3"    119.119 THR y THREONINE         C[C@@H](O)[C@H](N)C(O)=O         ? "L-PEPTIDE LINKING" 
"C11 H12 N2 O2" 204.225 TRP y TRYPTOPHAN        N[C@@H](Cc1c[nH]c2ccccc12)C(O)=O ? "L-PEPTIDE LINKING" 
"C9 H11 N O3"   181.189 TYR y TYROSINE          N[C@@H](Cc1ccc(O)cc1)C(O)=O      ? "L-PEPTIDE LINKING" 
"C5 H11 N O2"   117.146 VAL y VALINE            CC(C)[C@H](N)C(O)=O              ? "L-PEPTIDE LINKING" 
#
_citation.book_publisher          ?
_citation.country                 UK
_citation.id                      primary
_citation.journal_full            Nature
_citation.journal_id_ASTM         NATUAS
_citation.journal_id_CSD          0006
_citation.journal_id_ISSN         0028-0836
_citation.journal_volume          ?
_citation.page_first              ?
_citation.page_last               ?
_citation.pdbx_database_id_DOI    ?
_citation.pdbx_database_id_PubMed ?
_citation.title                   "Accurate structure prediction of biomolecular interactions with AlphaFold 3"
_citation.year                    2024
#
loop_
_citation_author.citation_id
_citation_author.name
_citation_author.ordinal
primary "Google DeepMind" 1 
primary "Isomorphic Labs" 2 
#
loop_
_entity.id
_entity.pdbx_description
_entity.type
1 . polymer     
2 . non-polymer 
3 . non-polymer 
#
_entity_poly.entity_id      1
_entity_poly.pdbx_strand_id A
_entity_poly.type           polypeptide(L)
#
loop_
_entity_poly_seq.entity_id
_entity_poly_seq.hetero
_entity_poly_seq.mon_id
_entity_poly_seq.num
1 n MET 1   
1 n SER 2   
1 n ASP 3   
1 n SER 4   
1 n TYR 5   
1 n ASP 6   
1 n SER 7   
1 n THR 8   
1 n GLU 9   
1 n GLU 10  
1 n ASP 11  
1 n PRO 12  
1 n LEU 13  
1 n ILE 14  
1 n GLU 15  
1 n LYS 16  
1 n PRO 17  
1 n THR 18  
1 n LYS 19  
1 n PRO 20  
1 n LYS 21  
1 n GLN 22  
1 n ALA 23  
1 n GLU 24  
1 n ASN 25  
1 n LYS 26  
1 n ALA 27  
1 n THR 28  
1 n PRO 29  
1 n THR 30  
1 n LYS 31  
1 n TRP 32  
1 n GLY 33  
1 n LEU 34  
1 n ILE 35  
1 n SER 36  
1 n TYR 37  
1 n ILE 38  
1 n PHE 39  
1 n CYS 40  
1 n ALA 41  
1 n ILE 42  
1 n VAL 43  
1 n GLY 44  
1 n LEU 45  
1 n PHE 46  
1 n VAL 47  
1 n ILE 48  
1 n ILE 49  
1 n PHE 50  
1 n VAL 51  
1 n LEU 52  
1 n LEU 53  
1 n HIS 54  
1 n TYR 55  
1 n PHE 56  
1 n LEU 57  
1 n ASN 58  
1 n PRO 59  
1 n SER 60  
1 n ASP 61  
1 n ASN 62  
1 n TYR 63  
1 n PHE 64  
1 n ILE 65  
1 n TYR 66  
1 n PHE 67  
1 n ASN 68  
1 n ASP 69  
1 n ILE 70  
1 n HIS 71  
1 n ILE 72  
1 n ASP 73  
1 n HIS 74  
1 n GLU 75  
1 n TYR 76  
1 n VAL 77  
1 n TYR 78  
1 n THR 79  
1 n LYS 80  
1 n SER 81  
1 n ARG 82  
1 n GLN 83  
1 n LYS 84  
1 n ASN 85  
1 n CYS 86  
1 n HIS 87  
1 n GLU 88  
1 n ASN 89  
1 n ILE 90  
1 n ASN 91  
1 n PRO 92  
1 n ASN 93  
1 n GLY 94  
1 n LEU 95  
1 n ASN 96  
1 n PHE 97  
1 n THR 98  
1 n PHE 99  
1 n GLY 100 
1 n GLN 101 
1 n TYR 102 
1 n GLY 103 
1 n CYS 104 
1 n GLU 105 
1 n ALA 106 
1 n PRO 107 
1 n HIS 108 
1 n GLU 109 
1 n LEU 110 
1 n VAL 111 
1 n GLU 112 
1 n SER 113 
1 n PHE 114 
1 n PHE 115 
1 n GLU 116 
1 n ASN 117 
1 n LEU 118 
1 n LYS 119 
1 n ASN 120 
1 n ILE 121 
1 n ALA 122 
1 n PRO 123 
1 n LYS 124 
1 n PRO 125 
1 n LYS 126 
1 n PHE 127 
1 n ILE 128 
1 n VAL 129 
1 n PHE 130 
1 n GLY 131 
1 n GLY 132 
1 n ASP 133 
1 n SER 134 
1 n THR 135 
1 n TYR 136 
1 n THR 137 
1 n TRP 138 
1 n THR 139 
1 n TYR 140 
1 n ASN 141 
1 n HIS 142 
1 n THR 143 
1 n TYR 144 
1 n LYS 145 
1 n THR 146 
1 n ILE 147 
1 n GLN 148 
1 n GLU 149 
1 n ASP 150 
1 n LEU 151 
1 n SER 152 
1 n ARG 153 
1 n ILE 154 
1 n THR 155 
1 n THR 156 
1 n ASN 157 
1 n LEU 158 
1 n LYS 159 
1 n ASN 160 
1 n LEU 161 
1 n TYR 162 
1 n PRO 163 
1 n LYS 164 
1 n VAL 165 
1 n PRO 166 
1 n PHE 167 
1 n ILE 168 
1 n LEU 169 
1 n ASN 170 
1 n LEU 171 
1 n GLY 172 
1 n ASN 173 
1 n ALA 174 
1 n GLU 175 
1 n TYR 176 
1 n ASP 177 
1 n PRO 178 
1 n ASN 179 
1 n TYR 180 
1 n GLY 181 
1 n GLY 182 
1 n TYR 183 
1 n ASN 184 
1 n SER 185 
1 n ASP 186 
1 n ILE 187 
1 n GLU 188 
1 n THR 189 
1 n PHE 190 
1 n MET 191 
1 n ASN 192 
1 n THR 193 
1 n SER 194 
1 n LYS 195 
1 n ILE 196 
1 n LEU 197 
1 n GLY 198 
1 n SER 199 
1 n TYR 200 
1 n LEU 201 
1 n THR 202 
1 n ASP 203 
1 n GLN 204 
1 n GLN 205 
1 n ARG 206 
1 n GLU 207 
1 n THR 208 
1 n PHE 209 
1 n GLU 210 
1 n LYS 211 
1 n GLY 212 
1 n GLY 213 
1 n TYR 214 
1 n TYR 215 
1 n TYR 216 
1 n TYR 217 
1 n ASP 218 
1 n TYR 219 
1 n PRO 220 
1 n LYS 221 
1 n ALA 222 
1 n ASN 223 
1 n LEU 224 
1 n ARG 225 
1 n VAL 226 
1 n ILE 227 
1 n SER 228 
1 n LEU 229 
1 n ASN 230 
1 n SER 231 
1 n VAL 232 
1 n ILE 233 
1 n TYR 234 
1 n SER 235 
1 n LYS 236 
1 n ARG 237 
1 n ARG 238 
1 n ASN 239 
1 n LEU 240 
1 n THR 241 
1 n GLU 242 
1 n SER 243 
1 n ASP 244 
1 n LEU 245 
1 n TYR 246 
1 n GLY 247 
1 n GLN 248 
1 n ILE 249 
1 n SER 250 
1 n TRP 251 
1 n LEU 252 
1 n LYS 253 
1 n ASN 254 
1 n ILE 255 
1 n MET 256 
1 n ASN 257 
1 n THR 258 
1 n GLU 259 
1 n TYR 260 
1 n LYS 261 
1 n THR 262 
1 n LEU 263 
1 n ILE 264 
1 n LEU 265 
1 n PHE 266 
1 n HIS 267 
1 n ILE 268 
1 n GLN 269 
1 n PRO 270 
1 n GLY 271 
1 n VAL 272 
1 n ASN 273 
1 n TYR 274 
1 n ALA 275 
1 n GLU 276 
1 n LYS 277 
1 n LYS 278 
1 n ASN 279 
1 n SER 280 
1 n TRP 281 
1 n TYR 282 
1 n ASP 283 
1 n TYR 284 
1 n HIS 285 
1 n ILE 286 
1 n ASN 287 
1 n GLN 288 
1 n ILE 289 
1 n SER 290 
1 n GLN 291 
1 n VAL 292 
1 n PHE 293 
1 n GLU 294 
1 n GLU 295 
1 n LYS 296 
1 n GLN 297 
1 n PRO 298 
1 n ASP 299 
1 n TYR 300 
1 n LEU 301 
1 n LEU 302 
1 n GLY 303 
1 n ALA 304 
1 n HIS 305 
1 n VAL 306 
1 n HIS 307 
1 n LEU 308 
1 n ASP 309 
1 n MET 310 
1 n LEU 311 
1 n MET 312 
1 n PRO 313 
1 n PHE 314 
1 n PHE 315 
1 n ASN 316 
1 n SER 317 
1 n LYS 318 
1 n ASN 319 
1 n LEU 320 
1 n GLU 321 
1 n ILE 322 
1 n ILE 323 
1 n ALA 324 
1 n LEU 325 
1 n SER 326 
1 n ASN 327 
1 n PRO 328 
1 n ALA 329 
1 n VAL 330 
1 n SER 331 
1 n PRO 332 
1 n LYS 333 
1 n HIS 334 
1 n ASP 335 
1 n ASN 336 
1 n ASN 337 
1 n PRO 338 
1 n SER 339 
1 n PHE 340 
1 n ARG 341 
1 n LEU 342 
1 n TYR 343 
1 n TYR 344 
1 n MET 345 
1 n ASN 346 
1 n LYS 347 
1 n GLY 348 
1 n LEU 349 
1 n SER 350 
1 n ASP 351 
1 n TYR 352 
1 n LYS 353 
1 n GLN 354 
1 n PHE 355 
1 n TYR 356 
1 n ALA 357 
1 n ASP 358 
1 n ILE 359 
1 n LYS 360 
1 n ASP 361 
1 n ASN 362 
1 n PRO 363 
1 n SER 364 
1 n PHE 365 
1 n LEU 366 
1 n ASN 367 
1 n TRP 368 
1 n GLU 369 
1 n LEU 370 
1 n GLU 371 
1 n TYR 372 
1 n GLN 373 
1 n PHE 374 
1 n THR 375 
1 n LYS 376 
1 n LEU 377 
1 n TYR 378 
1 n GLU 379 
1 n GLN 380 
1 n SER 381 
1 n ASP 382 
1 n LEU 383 
1 n SER 384 
1 n GLN 385 
1 n LYS 386 
1 n SER 387 
1 n LEU 388 
1 n LYS 389 
1 n SER 390 
1 n ALA 391 
1 n VAL 392 
1 n LYS 393 
1 n TRP 394 
1 n ILE 395 
1 n SER 396 
1 n THR 397 
1 n THR 398 
1 n SER 399 
1 n LYS 400 
1 n GLY 401 
1 n MET 402 
1 n TRP 403 
1 n THR 404 
1 n PHE 405 
1 n LEU 406 
1 n GLU 407 
1 n HIS 408 
1 n VAL 409 
1 n TYR 410 
1 n SER 411 
1 n ARG 412 
1 n GLY 413 
1 n PHE 414 
1 n ALA 415 
1 n ASN 416 
1 n ASN 417 
1 n ALA 418 
1 n PHE 419 
1 n TYR 420 
1 n GLN 421 
1 n CYS 422 
1 n MET 423 
1 n LEU 424 
1 n GLY 425 
1 n SER 426 
1 n ALA 427 
1 n ASP 428 
1 n ILE 429 
1 n ASP 430 
1 n HIS 431 
1 n TYR 432 
1 n ASN 433 
1 n SER 434 
1 n CYS 435 
1 n VAL 436 
1 n SER 437 
1 n SER 438 
1 n LYS 439 
1 n PRO 440 
1 n GLN 441 
1 n ASN 442 
1 n GLU 443 
1 n ILE 444 
1 n LEU 445 
1 n LEU 446 
1 n MET 447 
1 n LYS 448 
1 n ASN 449 
#
_ma_data.content_type "model coordinates"
_ma_data.id           1
_ma_data.name         Model
#
_ma_model_list.data_id          1
_ma_model_list.model_group_id   1
_ma_model_list.model_group_name "AlphaFold-beta-20231127 (7a14c934-fe78-43c1-a552-7fb305b0ebd1 @ 2024-09-17 13:04:09)"
_ma_model_list.model_id         1
_ma_model_list.model_name       "Top ranked model"
_ma_model_list.model_type       "Ab initio model"
_ma_model_list.ordinal_id       1
#
loop_
_ma_protocol_step.method_type
_ma_protocol_step.ordinal_id
_ma_protocol_step.protocol_id
_ma_protocol_step.step_id
"coevolution MSA" 1 1 1 
"template search" 2 1 2 
modeling          3 1 3 
#
loop_
_ma_qa_metric.id
_ma_qa_metric.mode
_ma_qa_metric.name
_ma_qa_metric.software_group_id
_ma_qa_metric.type
1 global pLDDT 1 pLDDT 
2 local  pLDDT 1 pLDDT 
#
_ma_qa_metric_global.metric_id    1
_ma_qa_metric_global.metric_value 85.84
_ma_qa_metric_global.model_id     1
_ma_qa_metric_global.ordinal_id   1
#
_ma_software_group.group_id    1
_ma_software_group.ordinal_id  1
_ma_software_group.software_id 1
#
loop_
_ma_target_entity.data_id
_ma_target_entity.entity_id
_ma_target_entity.origin
1 1 . 
1 2 . 
1 3 . 
#
loop_
_ma_target_entity_instance.asym_id
_ma_target_entity_instance.details
_ma_target_entity_instance.entity_id
A . 1 
B . 2 
C . 3 
#
loop_
_pdbx_data_usage.details
_pdbx_data_usage.id
_pdbx_data_usage.type
_pdbx_data_usage.url
;NON-COMMERCIAL USE ONLY, BY USING THIS FILE YOU AGREE TO THE TERMS OF USE FOUND
AT alphafoldserver.com/output-terms.
;
1 license    ? 
;THE INFORMATION IS NOT INTENDED FOR, HAS NOT BEEN VALIDATED FOR, AND IS NOT
APPROVED FOR CLINICAL USE. IT SHOULD NOT BE USED FOR CLINICAL PURPOSE OR RELIED
ON FOR MEDICAL OR OTHER PROFESSIONAL ADVICE. IT IS THEORETICAL MODELLING ONLY
AND CAUTION SHOULD BE EXERCISED IN ITS USE. IT IS PROVIDED "AS-IS" WITHOUT ANY
WARRANTY OF ANY KIND, WHETHER EXPRESSED OR IMPLIED. NO WARRANTY IS GIVEN THAT
USE OF THE INFORMATION SHALL NOT INFRINGE THE RIGHTS OF ANY THIRD PARTY.
;
2 disclaimer ? 
#
loop_
_pdbx_nonpoly_scheme.asym_id
_pdbx_nonpoly_scheme.auth_seq_num
_pdbx_nonpoly_scheme.entity_id
_pdbx_nonpoly_scheme.mon_id
_pdbx_nonpoly_scheme.pdb_ins_code
_pdbx_nonpoly_scheme.pdb_seq_num
_pdbx_nonpoly_scheme.pdb_strand_id
B 1 2 CO . 1 B 
C 1 3 CO . 1 C 
#
loop_
_pdbx_poly_seq_scheme.asym_id
_pdbx_poly_seq_scheme.auth_seq_num
_pdbx_poly_seq_scheme.entity_id
_pdbx_poly_seq_scheme.hetero
_pdbx_poly_seq_scheme.mon_id
_pdbx_poly_seq_scheme.pdb_ins_code
_pdbx_poly_seq_scheme.pdb_seq_num
_pdbx_poly_seq_scheme.pdb_strand_id
_pdbx_poly_seq_scheme.seq_id
A 1   1 n MET . 1   A 1   
A 2   1 n SER . 2   A 2   
A 3   1 n ASP . 3   A 3   
A 4   1 n SER . 4   A 4   
A 5   1 n TYR . 5   A 5   
A 6   1 n ASP . 6   A 6   
A 7   1 n SER . 7   A 7   
A 8   1 n THR . 8   A 8   
A 9   1 n GLU . 9   A 9   
A 10  1 n GLU . 10  A 10  
A 11  1 n ASP . 11  A 11  
A 12  1 n PRO . 12  A 12  
A 13  1 n LEU . 13  A 13  
A 14  1 n ILE . 14  A 14  
A 15  1 n GLU . 15  A 15  
A 16  1 n LYS . 16  A 16  
A 17  1 n PRO . 17  A 17  
A 18  1 n THR . 18  A 18  
A 19  1 n LYS . 19  A 19  
A 20  1 n PRO . 20  A 20  
A 21  1 n LYS . 21  A 21  
A 22  1 n GLN . 22  A 22  
A 23  1 n ALA . 23  A 23  
A 24  1 n GLU . 24  A 24  
A 25  1 n ASN . 25  A 25  
A 26  1 n LYS . 26  A 26  
A 27  1 n ALA . 27  A 27  
A 28  1 n THR . 28  A 28  
A 29  1 n PRO . 29  A 29  
A 30  1 n THR . 30  A 30  
A 31  1 n LYS . 31  A 31  
A 32  1 n TRP . 32  A 32  
A 33  1 n GLY . 33  A 33  
A 34  1 n LEU . 34  A 34  
A 35  1 n ILE . 35  A 35  
A 36  1 n SER . 36  A 36  
A 37  1 n TYR . 37  A 37  
A 38  1 n ILE . 38  A 38  
A 39  1 n PHE . 39  A 39  
A 40  1 n CYS . 40  A 40  
A 41  1 n ALA . 41  A 41  
A 42  1 n ILE . 42  A 42  
A 43  1 n VAL . 43  A 43  
A 44  1 n GLY . 44  A 44  
A 45  1 n LEU . 45  A 45  
A 46  1 n PHE . 46  A 46  
A 47  1 n VAL . 47  A 47  
A 48  1 n ILE . 48  A 48  
A 49  1 n ILE . 49  A 49  
A 50  1 n PHE . 50  A 50  
A 51  1 n VAL . 51  A 51  
A 52  1 n LEU . 52  A 52  
A 53  1 n LEU . 53  A 53  
A 54  1 n HIS . 54  A 54  
A 55  1 n TYR . 55  A 55  
A 56  1 n PHE . 56  A 56  
A 57  1 n LEU . 57  A 57  
A 58  1 n ASN . 58  A 58  
A 59  1 n PRO . 59  A 59  
A 60  1 n SER . 60  A 60  
A 61  1 n ASP . 61  A 61  
A 62  1 n ASN . 62  A 62  
A 63  1 n TYR . 63  A 63  
A 64  1 n PHE . 64  A 64  
A 65  1 n ILE . 65  A 65  
A 66  1 n TYR . 66  A 66  
A 67  1 n PHE . 67  A 67  
A 68  1 n ASN . 68  A 68  
A 69  1 n ASP . 69  A 69  
A 70  1 n ILE . 70  A 70  
A 71  1 n HIS . 71  A 71  
A 72  1 n ILE . 72  A 72  
A 73  1 n ASP . 73  A 73  
A 74  1 n HIS . 74  A 74  
A 75  1 n GLU . 75  A 75  
A 76  1 n TYR . 76  A 76  
A 77  1 n VAL . 77  A 77  
A 78  1 n TYR . 78  A 78  
A 79  1 n THR . 79  A 79  
A 80  1 n LYS . 80  A 80  
A 81  1 n SER . 81  A 81  
A 82  1 n ARG . 82  A 82  
A 83  1 n GLN . 83  A 83  
A 84  1 n LYS . 84  A 84  
A 85  1 n ASN . 85  A 85  
A 86  1 n CYS . 86  A 86  
A 87  1 n HIS . 87  A 87  
A 88  1 n GLU . 88  A 88  
A 89  1 n ASN . 89  A 89  
A 90  1 n ILE . 90  A 90  
A 91  1 n ASN . 91  A 91  
A 92  1 n PRO . 92  A 92  
A 93  1 n ASN . 93  A 93  
A 94  1 n GLY . 94  A 94  
A 95  1 n LEU . 95  A 95  
A 96  1 n ASN . 96  A 96  
A 97  1 n PHE . 97  A 97  
A 98  1 n THR . 98  A 98  
A 99  1 n PHE . 99  A 99  
A 100 1 n GLY . 100 A 100 
A 101 1 n GLN . 101 A 101 
A 102 1 n TYR . 102 A 102 
A 103 1 n GLY . 103 A 103 
A 104 1 n CYS . 104 A 104 
A 105 1 n GLU . 105 A 105 
A 106 1 n ALA . 106 A 106 
A 107 1 n PRO . 107 A 107 
A 108 1 n HIS . 108 A 108 
A 109 1 n GLU . 109 A 109 
A 110 1 n LEU . 110 A 110 
A 111 1 n VAL . 111 A 111 
A 112 1 n GLU . 112 A 112 
A 113 1 n SER . 113 A 113 
A 114 1 n PHE . 114 A 114 
A 115 1 n PHE . 115 A 115 
A 116 1 n GLU . 116 A 116 
A 117 1 n ASN . 117 A 117 
A 118 1 n LEU . 118 A 118 
A 119 1 n LYS . 119 A 119 
A 120 1 n ASN . 120 A 120 
A 121 1 n ILE . 121 A 121 
A 122 1 n ALA . 122 A 122 
A 123 1 n PRO . 123 A 123 
A 124 1 n LYS . 124 A 124 
A 125 1 n PRO . 125 A 125 
A 126 1 n LYS . 126 A 126 
A 127 1 n PHE . 127 A 127 
A 128 1 n ILE . 128 A 128 
A 129 1 n VAL . 129 A 129 
A 130 1 n PHE . 130 A 130 
A 131 1 n GLY . 131 A 131 
A 132 1 n GLY . 132 A 132 
A 133 1 n ASP . 133 A 133 
A 134 1 n SER . 134 A 134 
A 135 1 n THR . 135 A 135 
A 136 1 n TYR . 136 A 136 
A 137 1 n THR . 137 A 137 
A 138 1 n TRP . 138 A 138 
A 139 1 n THR . 139 A 139 
A 140 1 n TYR . 140 A 140 
A 141 1 n ASN . 141 A 141 
A 142 1 n HIS . 142 A 142 
A 143 1 n THR . 143 A 143 
A 144 1 n TYR . 144 A 144 
A 145 1 n LYS . 145 A 145 
A 146 1 n THR . 146 A 146 
A 147 1 n ILE . 147 A 147 
A 148 1 n GLN . 148 A 148 
A 149 1 n GLU . 149 A 149 
A 150 1 n ASP . 150 A 150 
A 151 1 n LEU . 151 A 151 
A 152 1 n SER . 152 A 152 
A 153 1 n ARG . 153 A 153 
A 154 1 n ILE . 154 A 154 
A 155 1 n THR . 155 A 155 
A 156 1 n THR . 156 A 156 
A 157 1 n ASN . 157 A 157 
A 158 1 n LEU . 158 A 158 
A 159 1 n LYS . 159 A 159 
A 160 1 n ASN . 160 A 160 
A 161 1 n LEU . 161 A 161 
A 162 1 n TYR . 162 A 162 
A 163 1 n PRO . 163 A 163 
A 164 1 n LYS . 164 A 164 
A 165 1 n VAL . 165 A 165 
A 166 1 n PRO . 166 A 166 
A 167 1 n PHE . 167 A 167 
A 168 1 n ILE . 168 A 168 
A 169 1 n LEU . 169 A 169 
A 170 1 n ASN . 170 A 170 
A 171 1 n LEU . 171 A 171 
A 172 1 n GLY . 172 A 172 
A 173 1 n ASN . 173 A 173 
A 174 1 n ALA . 174 A 174 
A 175 1 n GLU . 175 A 175 
A 176 1 n TYR . 176 A 176 
A 177 1 n ASP . 177 A 177 
A 178 1 n PRO . 178 A 178 
A 179 1 n ASN . 179 A 179 
A 180 1 n TYR . 180 A 180 
A 181 1 n GLY . 181 A 181 
A 182 1 n GLY . 182 A 182 
A 183 1 n TYR . 183 A 183 
A 184 1 n ASN . 184 A 184 
A 185 1 n SER . 185 A 185 
A 186 1 n ASP . 186 A 186 
A 187 1 n ILE . 187 A 187 
A 188 1 n GLU . 188 A 188 
A 189 1 n THR . 189 A 189 
A 190 1 n PHE . 190 A 190 
A 191 1 n MET . 191 A 191 
A 192 1 n ASN . 192 A 192 
A 193 1 n THR . 193 A 193 
A 194 1 n SER . 194 A 194 
A 195 1 n LYS . 195 A 195 
A 196 1 n ILE . 196 A 196 
A 197 1 n LEU . 197 A 197 
A 198 1 n GLY . 198 A 198 
A 199 1 n SER . 199 A 199 
A 200 1 n TYR . 200 A 200 
A 201 1 n LEU . 201 A 201 
A 202 1 n THR . 202 A 202 
A 203 1 n ASP . 203 A 203 
A 204 1 n GLN . 204 A 204 
A 205 1 n GLN . 205 A 205 
A 206 1 n ARG . 206 A 206 
A 207 1 n GLU . 207 A 207 
A 208 1 n THR . 208 A 208 
A 209 1 n PHE . 209 A 209 
A 210 1 n GLU . 210 A 210 
A 211 1 n LYS . 211 A 211 
A 212 1 n GLY . 212 A 212 
A 213 1 n GLY . 213 A 213 
A 214 1 n TYR . 214 A 214 
A 215 1 n TYR . 215 A 215 
A 216 1 n TYR . 216 A 216 
A 217 1 n TYR . 217 A 217 
A 218 1 n ASP . 218 A 218 
A 219 1 n TYR . 219 A 219 
A 220 1 n PRO . 220 A 220 
A 221 1 n LYS . 221 A 221 
A 222 1 n ALA . 222 A 222 
A 223 1 n ASN . 223 A 223 
A 224 1 n LEU . 224 A 224 
A 225 1 n ARG . 225 A 225 
A 226 1 n VAL . 226 A 226 
A 227 1 n ILE . 227 A 227 
A 228 1 n SER . 228 A 228 
A 229 1 n LEU . 229 A 229 
A 230 1 n ASN . 230 A 230 
A 231 1 n SER . 231 A 231 
A 232 1 n VAL . 232 A 232 
A 233 1 n ILE . 233 A 233 
A 234 1 n TYR . 234 A 234 
A 235 1 n SER . 235 A 235 
A 236 1 n LYS . 236 A 236 
A 237 1 n ARG . 237 A 237 
A 238 1 n ARG . 238 A 238 
A 239 1 n ASN . 239 A 239 
A 240 1 n LEU . 240 A 240 
A 241 1 n THR . 241 A 241 
A 242 1 n GLU . 242 A 242 
A 243 1 n SER . 243 A 243 
A 244 1 n ASP . 244 A 244 
A 245 1 n LEU . 245 A 245 
A 246 1 n TYR . 246 A 246 
A 247 1 n GLY . 247 A 247 
A 248 1 n GLN . 248 A 248 
A 249 1 n ILE . 249 A 249 
A 250 1 n SER . 250 A 250 
A 251 1 n TRP . 251 A 251 
A 252 1 n LEU . 252 A 252 
A 253 1 n LYS . 253 A 253 
A 254 1 n ASN . 254 A 254 
A 255 1 n ILE . 255 A 255 
A 256 1 n MET . 256 A 256 
A 257 1 n ASN . 257 A 257 
A 258 1 n THR . 258 A 258 
A 259 1 n GLU . 259 A 259 
A 260 1 n TYR . 260 A 260 
A 261 1 n LYS . 261 A 261 
A 262 1 n THR . 262 A 262 
A 263 1 n LEU . 263 A 263 
A 264 1 n ILE . 264 A 264 
A 265 1 n LEU . 265 A 265 
A 266 1 n PHE . 266 A 266 
A 267 1 n HIS . 267 A 267 
A 268 1 n ILE . 268 A 268 
A 269 1 n GLN . 269 A 269 
A 270 1 n PRO . 270 A 270 
A 271 1 n GLY . 271 A 271 
A 272 1 n VAL . 272 A 272 
A 273 1 n ASN . 273 A 273 
A 274 1 n TYR . 274 A 274 
A 275 1 n ALA . 275 A 275 
A 276 1 n GLU . 276 A 276 
A 277 1 n LYS . 277 A 277 
A 278 1 n LYS . 278 A 278 
A 279 1 n ASN . 279 A 279 
A 280 1 n SER . 280 A 280 
A 281 1 n TRP . 281 A 281 
A 282 1 n TYR . 282 A 282 
A 283 1 n ASP . 283 A 283 
A 284 1 n TYR . 284 A 284 
A 285 1 n HIS . 285 A 285 
A 286 1 n ILE . 286 A 286 
A 287 1 n ASN . 287 A 287 
A 288 1 n GLN . 288 A 288 
A 289 1 n ILE . 289 A 289 
A 290 1 n SER . 290 A 290 
A 291 1 n GLN . 291 A 291 
A 292 1 n VAL . 292 A 292 
A 293 1 n PHE . 293 A 293 
A 294 1 n GLU . 294 A 294 
A 295 1 n GLU . 295 A 295 
A 296 1 n LYS . 296 A 296 
A 297 1 n GLN . 297 A 297 
A 298 1 n PRO . 298 A 298 
A 299 1 n ASP . 299 A 299 
A 300 1 n TYR . 300 A 300 
A 301 1 n LEU . 301 A 301 
A 302 1 n LEU . 302 A 302 
A 303 1 n GLY . 303 A 303 
A 304 1 n ALA . 304 A 304 
A 305 1 n HIS . 305 A 305 
A 306 1 n VAL . 306 A 306 
A 307 1 n HIS . 307 A 307 
A 308 1 n LEU . 308 A 308 
A 309 1 n ASP . 309 A 309 
A 310 1 n MET . 310 A 310 
A 311 1 n LEU . 311 A 311 
A 312 1 n MET . 312 A 312 
A 313 1 n PRO . 313 A 313 
A 314 1 n PHE . 314 A 314 
A 315 1 n PHE . 315 A 315 
A 316 1 n ASN . 316 A 316 
A 317 1 n SER . 317 A 317 
A 318 1 n LYS . 318 A 318 
A 319 1 n ASN . 319 A 319 
A 320 1 n LEU . 320 A 320 
A 321 1 n GLU . 321 A 321 
A 322 1 n ILE . 322 A 322 
A 323 1 n ILE . 323 A 323 
A 324 1 n ALA . 324 A 324 
A 325 1 n LEU . 325 A 325 
A 326 1 n SER . 326 A 326 
A 327 1 n ASN . 327 A 327 
A 328 1 n PRO . 328 A 328 
A 329 1 n ALA . 329 A 329 
A 330 1 n VAL . 330 A 330 
A 331 1 n SER . 331 A 331 
A 332 1 n PRO . 332 A 332 
A 333 1 n LYS . 333 A 333 
A 334 1 n HIS . 334 A 334 
A 335 1 n ASP . 335 A 335 
A 336 1 n ASN . 336 A 336 
A 337 1 n ASN . 337 A 337 
A 338 1 n PRO . 338 A 338 
A 339 1 n SER . 339 A 339 
A 340 1 n PHE . 340 A 340 
A 341 1 n ARG . 341 A 341 
A 342 1 n LEU . 342 A 342 
A 343 1 n TYR . 343 A 343 
A 344 1 n TYR . 344 A 344 
A 345 1 n MET . 345 A 345 
A 346 1 n ASN . 346 A 346 
A 347 1 n LYS . 347 A 347 
A 348 1 n GLY . 348 A 348 
A 349 1 n LEU . 349 A 349 
A 350 1 n SER . 350 A 350 
A 351 1 n ASP . 351 A 351 
A 352 1 n TYR . 352 A 352 
A 353 1 n LYS . 353 A 353 
A 354 1 n GLN . 354 A 354 
A 355 1 n PHE . 355 A 355 
A 356 1 n TYR . 356 A 356 
A 357 1 n ALA . 357 A 357 
A 358 1 n ASP . 358 A 358 
A 359 1 n ILE . 359 A 359 
A 360 1 n LYS . 360 A 360 
A 361 1 n ASP . 361 A 361 
A 362 1 n ASN . 362 A 362 
A 363 1 n PRO . 363 A 363 
A 364 1 n SER . 364 A 364 
A 365 1 n PHE . 365 A 365 
A 366 1 n LEU . 366 A 366 
A 367 1 n ASN . 367 A 367 
A 368 1 n TRP . 368 A 368 
A 369 1 n GLU . 369 A 369 
A 370 1 n LEU . 370 A 370 
A 371 1 n GLU . 371 A 371 
A 372 1 n TYR . 372 A 372 
A 373 1 n GLN . 373 A 373 
A 374 1 n PHE . 374 A 374 
A 375 1 n THR . 375 A 375 
A 376 1 n LYS . 376 A 376 
A 377 1 n LEU . 377 A 377 
A 378 1 n TYR . 378 A 378 
A 379 1 n GLU . 379 A 379 
A 380 1 n GLN . 380 A 380 
A 381 1 n SER . 381 A 381 
A 382 1 n ASP . 382 A 382 
A 383 1 n LEU . 383 A 383 
A 384 1 n SER . 384 A 384 
A 385 1 n GLN . 385 A 385 
A 386 1 n LYS . 386 A 386 
A 387 1 n SER . 387 A 387 
A 388 1 n LEU . 388 A 388 
A 389 1 n LYS . 389 A 389 
A 390 1 n SER . 390 A 390 
A 391 1 n ALA . 391 A 391 
A 392 1 n VAL . 392 A 392 
A 393 1 n LYS . 393 A 393 
A 394 1 n TRP . 394 A 394 
A 395 1 n ILE . 395 A 395 
A 396 1 n SER . 396 A 396 
A 397 1 n THR . 397 A 397 
A 398 1 n THR . 398 A 398 
A 399 1 n SER . 399 A 399 
A 400 1 n LYS . 400 A 400 
A 401 1 n GLY . 401 A 401 
A 402 1 n MET . 402 A 402 
A 403 1 n TRP . 403 A 403 
A 404 1 n THR . 404 A 404 
A 405 1 n PHE . 405 A 405 
A 406 1 n LEU . 406 A 406 
A 407 1 n GLU . 407 A 407 
A 408 1 n HIS . 408 A 408 
A 409 1 n VAL . 409 A 409 
A 410 1 n TYR . 410 A 410 
A 411 1 n SER . 411 A 411 
A 412 1 n ARG . 412 A 412 
A 413 1 n GLY . 413 A 413 
A 414 1 n PHE . 414 A 414 
A 415 1 n ALA . 415 A 415 
A 416 1 n ASN . 416 A 416 
A 417 1 n ASN . 417 A 417 
A 418 1 n ALA . 418 A 418 
A 419 1 n PHE . 419 A 419 
A 420 1 n TYR . 420 A 420 
A 421 1 n GLN . 421 A 421 
A 422 1 n CYS . 422 A 422 
A 423 1 n MET . 423 A 423 
A 424 1 n LEU . 424 A 424 
A 425 1 n GLY . 425 A 425 
A 426 1 n SER . 426 A 426 
A 427 1 n ALA . 427 A 427 
A 428 1 n ASP . 428 A 428 
A 429 1 n ILE . 429 A 429 
A 430 1 n ASP . 430 A 430 
A 431 1 n HIS . 431 A 431 
A 432 1 n TYR . 432 A 432 
A 433 1 n ASN . 433 A 433 
A 434 1 n SER . 434 A 434 
A 435 1 n CYS . 435 A 435 
A 436 1 n VAL . 436 A 436 
A 437 1 n SER . 437 A 437 
A 438 1 n SER . 438 A 438 
A 439 1 n LYS . 439 A 439 
A 440 1 n PRO . 440 A 440 
A 441 1 n GLN . 441 A 441 
A 442 1 n ASN . 442 A 442 
A 443 1 n GLU . 443 A 443 
A 444 1 n ILE . 444 A 444 
A 445 1 n LEU . 445 A 445 
A 446 1 n LEU . 446 A 446 
A 447 1 n MET . 447 A 447 
A 448 1 n LYS . 448 A 448 
A 449 1 n ASN . 449 A 449 
#
_software.classification other
_software.date           ?
_software.description    "Structure prediction"
_software.name           AlphaFold
_software.pdbx_ordinal   1
_software.type           package
_software.version        "AlphaFold-beta-20231127 (7a14c934-fe78-43c1-a552-7fb305b0ebd1 @ 2024-09-17 13:04:09)"
#
loop_
_struct_asym.entity_id
_struct_asym.id
1 A 
2 B 
3 C 
#
loop_
_atom_site.group_PDB
_atom_site.id
_atom_site.type_symbol
_atom_site.label_atom_id
_atom_site.label_alt_id
_atom_site.label_comp_id
_atom_site.label_asym_id
_atom_site.label_entity_id
_atom_site.label_seq_id
_atom_site.pdbx_PDB_ins_code
_atom_site.Cartn_x
_atom_site.Cartn_y
_atom_site.Cartn_z
_atom_site.occupancy
_atom_site.B_iso_or_equiv
_atom_site.auth_seq_id
_atom_site.auth_asym_id
_atom_site.pdbx_PDB_model_num
ATOM   1    N  N   . MET A 1 1   ? 90.500  59.352  -64.378 1.00 24.47 1   A 1 
ATOM   2    C  CA  . MET A 1 1   ? 89.316  58.820  -65.068 1.00 26.25 1   A 1 
ATOM   3    C  C   . MET A 1 1   ? 89.407  57.290  -65.225 1.00 26.68 1   A 1 
ATOM   4    O  O   . MET A 1 1   ? 88.927  56.756  -66.194 1.00 26.04 1   A 1 
ATOM   5    C  CB  . MET A 1 1   ? 89.138  59.490  -66.430 1.00 26.06 1   A 1 
ATOM   6    C  CG  . MET A 1 1   ? 88.600  60.931  -66.321 1.00 23.61 1   A 1 
ATOM   7    S  SD  . MET A 1 1   ? 88.500  61.763  -67.935 1.00 23.18 1   A 1 
ATOM   8    C  CE  . MET A 1 1   ? 87.520  63.208  -67.504 1.00 20.82 1   A 1 
ATOM   9    N  N   . SER A 1 2   ? 90.128  56.599  -64.341 1.00 23.54 2   A 1 
ATOM   10   C  CA  . SER A 1 2   ? 90.340  55.143  -64.438 1.00 24.28 2   A 1 
ATOM   11   C  C   . SER A 1 2   ? 89.074  54.424  -63.956 1.00 23.48 2   A 1 
ATOM   12   O  O   . SER A 1 2   ? 88.845  54.333  -62.757 1.00 22.40 2   A 1 
ATOM   13   C  CB  . SER A 1 2   ? 91.565  54.751  -63.610 1.00 23.80 2   A 1 
ATOM   14   O  OG  . SER A 1 2   ? 91.497  55.268  -62.280 1.00 21.38 2   A 1 
ATOM   15   N  N   . ASP A 1 3   ? 88.288  53.947  -64.953 1.00 33.52 3   A 1 
ATOM   16   C  CA  . ASP A 1 3   ? 87.055  53.191  -64.726 1.00 34.18 3   A 1 
ATOM   17   C  C   . ASP A 1 3   ? 87.410  51.799  -64.179 1.00 32.16 3   A 1 
ATOM   18   O  O   . ASP A 1 3   ? 87.574  50.830  -64.929 1.00 29.67 3   A 1 
ATOM   19   C  CB  . ASP A 1 3   ? 86.257  53.121  -66.032 1.00 32.50 3   A 1 
ATOM   20   C  CG  . ASP A 1 3   ? 85.803  54.501  -66.522 1.00 28.13 3   A 1 
ATOM   21   O  OD1 . ASP A 1 3   ? 85.430  55.340  -65.664 1.00 27.66 3   A 1 
ATOM   22   O  OD2 . ASP A 1 3   ? 85.882  54.742  -67.748 1.00 27.52 3   A 1 
ATOM   23   N  N   . SER A 1 4   ? 87.659  51.683  -62.882 1.00 27.40 4   A 1 
ATOM   24   C  CA  . SER A 1 4   ? 87.876  50.408  -62.226 1.00 29.25 4   A 1 
ATOM   25   C  C   . SER A 1 4   ? 86.547  49.644  -62.195 1.00 28.32 4   A 1 
ATOM   26   O  O   . SER A 1 4   ? 85.705  49.895  -61.334 1.00 27.44 4   A 1 
ATOM   27   C  CB  . SER A 1 4   ? 88.473  50.608  -60.825 1.00 28.30 4   A 1 
ATOM   28   O  OG  . SER A 1 4   ? 87.726  51.538  -60.051 1.00 25.77 4   A 1 
ATOM   29   N  N   . TYR A 1 5   ? 86.375  48.747  -63.186 1.00 28.59 5   A 1 
ATOM   30   C  CA  . TYR A 1 5   ? 85.266  47.796  -63.250 1.00 28.80 5   A 1 
ATOM   31   C  C   . TYR A 1 5   ? 85.378  46.831  -62.056 1.00 27.12 5   A 1 
ATOM   32   O  O   . TYR A 1 5   ? 86.116  45.854  -62.111 1.00 25.59 5   A 1 
ATOM   33   C  CB  . TYR A 1 5   ? 85.308  47.048  -64.583 1.00 28.99 5   A 1 
ATOM   34   C  CG  . TYR A 1 5   ? 84.796  47.851  -65.770 1.00 27.26 5   A 1 
ATOM   35   C  CD1 . TYR A 1 5   ? 83.443  47.728  -66.151 1.00 24.97 5   A 1 
ATOM   36   C  CD2 . TYR A 1 5   ? 85.647  48.709  -66.488 1.00 23.83 5   A 1 
ATOM   37   C  CE1 . TYR A 1 5   ? 82.946  48.460  -67.246 1.00 22.86 5   A 1 
ATOM   38   C  CE2 . TYR A 1 5   ? 85.149  49.450  -67.579 1.00 23.57 5   A 1 
ATOM   39   C  CZ  . TYR A 1 5   ? 83.798  49.323  -67.961 1.00 25.99 5   A 1 
ATOM   40   O  OH  . TYR A 1 5   ? 83.313  50.042  -69.018 1.00 29.85 5   A 1 
ATOM   41   N  N   . ASP A 1 6   ? 84.700  47.143  -60.937 1.00 29.89 6   A 1 
ATOM   42   C  CA  . ASP A 1 6   ? 84.632  46.263  -59.775 1.00 31.10 6   A 1 
ATOM   43   C  C   . ASP A 1 6   ? 83.680  45.096  -60.089 1.00 29.54 6   A 1 
ATOM   44   O  O   . ASP A 1 6   ? 82.455  45.229  -60.090 1.00 28.47 6   A 1 
ATOM   45   C  CB  . ASP A 1 6   ? 84.234  47.072  -58.530 1.00 30.75 6   A 1 
ATOM   46   C  CG  . ASP A 1 6   ? 84.632  46.405  -57.210 1.00 25.63 6   A 1 
ATOM   47   O  OD1 . ASP A 1 6   ? 85.282  45.337  -57.261 1.00 25.50 6   A 1 
ATOM   48   O  OD2 . ASP A 1 6   ? 84.323  47.010  -56.159 1.00 25.46 6   A 1 
ATOM   49   N  N   . SER A 1 7   ? 84.298  43.979  -60.521 1.00 28.84 7   A 1 
ATOM   50   C  CA  . SER A 1 7   ? 83.575  42.765  -60.896 1.00 31.68 7   A 1 
ATOM   51   C  C   . SER A 1 7   ? 83.141  42.023  -59.634 1.00 30.40 7   A 1 
ATOM   52   O  O   . SER A 1 7   ? 83.769  41.055  -59.224 1.00 29.21 7   A 1 
ATOM   53   C  CB  . SER A 1 7   ? 84.438  41.897  -61.826 1.00 30.91 7   A 1 
ATOM   54   O  OG  . SER A 1 7   ? 85.661  41.529  -61.200 1.00 27.78 7   A 1 
ATOM   55   N  N   . THR A 1 8   ? 82.092  42.498  -58.985 1.00 30.90 8   A 1 
ATOM   56   C  CA  . THR A 1 8   ? 81.486  41.776  -57.872 1.00 33.37 8   A 1 
ATOM   57   C  C   . THR A 1 8   ? 80.835  40.497  -58.398 1.00 31.41 8   A 1 
ATOM   58   O  O   . THR A 1 8   ? 79.768  40.535  -59.001 1.00 29.56 8   A 1 
ATOM   59   C  CB  . THR A 1 8   ? 80.470  42.653  -57.121 1.00 31.64 8   A 1 
ATOM   60   O  OG1 . THR A 1 8   ? 79.615  43.324  -58.016 1.00 28.32 8   A 1 
ATOM   61   C  CG2 . THR A 1 8   ? 81.184  43.731  -56.301 1.00 27.88 8   A 1 
ATOM   62   N  N   . GLU A 1 9   ? 81.521  39.362  -58.194 1.00 32.87 9   A 1 
ATOM   63   C  CA  . GLU A 1 9   ? 80.989  38.029  -58.488 1.00 35.17 9   A 1 
ATOM   64   C  C   . GLU A 1 9   ? 79.776  37.765  -57.578 1.00 33.44 9   A 1 
ATOM   65   O  O   . GLU A 1 9   ? 79.908  37.598  -56.365 1.00 33.19 9   A 1 
ATOM   66   C  CB  . GLU A 1 9   ? 82.072  36.955  -58.334 1.00 35.51 9   A 1 
ATOM   67   C  CG  . GLU A 1 9   ? 83.129  37.001  -59.466 1.00 32.01 9   A 1 
ATOM   68   C  CD  . GLU A 1 9   ? 84.216  35.903  -59.371 1.00 29.99 9   A 1 
ATOM   69   O  OE1 . GLU A 1 9   ? 84.793  35.574  -60.438 1.00 26.30 9   A 1 
ATOM   70   O  OE2 . GLU A 1 9   ? 84.480  35.420  -58.258 1.00 32.96 9   A 1 
ATOM   71   N  N   . GLU A 1 10  ? 78.577  37.783  -58.171 1.00 36.01 10  A 1 
ATOM   72   C  CA  . GLU A 1 10  ? 77.343  37.375  -57.478 1.00 38.36 10  A 1 
ATOM   73   C  C   . GLU A 1 10  ? 77.413  35.866  -57.188 1.00 36.22 10  A 1 
ATOM   74   O  O   . GLU A 1 10  ? 77.327  35.032  -58.084 1.00 35.72 10  A 1 
ATOM   75   C  CB  . GLU A 1 10  ? 76.088  37.736  -58.290 1.00 39.07 10  A 1 
ATOM   76   C  CG  . GLU A 1 10  ? 75.797  39.249  -58.290 1.00 35.60 10  A 1 
ATOM   77   C  CD  . GLU A 1 10  ? 74.484  39.626  -59.022 1.00 32.92 10  A 1 
ATOM   78   O  OE1 . GLU A 1 10  ? 73.969  40.747  -58.765 1.00 29.60 10  A 1 
ATOM   79   O  OE2 . GLU A 1 10  ? 73.994  38.812  -59.833 1.00 34.70 10  A 1 
ATOM   80   N  N   . ASP A 1 11  ? 77.605  35.516  -55.921 1.00 40.21 11  A 1 
ATOM   81   C  CA  . ASP A 1 11  ? 77.693  34.128  -55.453 1.00 41.91 11  A 1 
ATOM   82   C  C   . ASP A 1 11  ? 76.359  33.406  -55.711 1.00 39.02 11  A 1 
ATOM   83   O  O   . ASP A 1 11  ? 75.296  33.910  -55.316 1.00 39.57 11  A 1 
ATOM   84   C  CB  . ASP A 1 11  ? 78.106  34.134  -53.968 1.00 42.24 11  A 1 
ATOM   85   C  CG  . ASP A 1 11  ? 78.799  32.869  -53.468 1.00 37.66 11  A 1 
ATOM   86   O  OD1 . ASP A 1 11  ? 79.065  31.956  -54.284 1.00 37.33 11  A 1 
ATOM   87   O  OD2 . ASP A 1 11  ? 79.065  32.810  -52.245 1.00 36.89 11  A 1 
ATOM   88   N  N   . PRO A 1 12  ? 76.346  32.267  -56.433 1.00 39.92 12  A 1 
ATOM   89   C  CA  . PRO A 1 12  ? 75.114  31.670  -56.912 1.00 42.43 12  A 1 
ATOM   90   C  C   . PRO A 1 12  ? 74.267  31.169  -55.731 1.00 41.84 12  A 1 
ATOM   91   O  O   . PRO A 1 12  ? 74.692  30.322  -54.949 1.00 41.01 12  A 1 
ATOM   92   C  CB  . PRO A 1 12  ? 75.533  30.557  -57.882 1.00 42.08 12  A 1 
ATOM   93   C  CG  . PRO A 1 12  ? 76.935  30.184  -57.417 1.00 41.50 12  A 1 
ATOM   94   C  CD  . PRO A 1 12  ? 77.498  31.509  -56.885 1.00 45.59 12  A 1 
ATOM   95   N  N   . LEU A 1 13  ? 73.053  31.686  -55.638 1.00 46.26 13  A 1 
ATOM   96   C  CA  . LEU A 1 13  ? 72.059  31.270  -54.650 1.00 46.53 13  A 1 
ATOM   97   C  C   . LEU A 1 13  ? 71.801  29.758  -54.781 1.00 43.89 13  A 1 
ATOM   98   O  O   . LEU A 1 13  ? 71.100  29.300  -55.683 1.00 44.02 13  A 1 
ATOM   99   C  CB  . LEU A 1 13  ? 70.767  32.083  -54.860 1.00 46.86 13  A 1 
ATOM   100  C  CG  . LEU A 1 13  ? 70.795  33.468  -54.177 1.00 43.25 13  A 1 
ATOM   101  C  CD1 . LEU A 1 13  ? 69.772  34.409  -54.825 1.00 42.08 13  A 1 
ATOM   102  C  CD2 . LEU A 1 13  ? 70.434  33.346  -52.686 1.00 44.64 13  A 1 
ATOM   103  N  N   . ILE A 1 14  ? 72.379  28.972  -53.870 1.00 45.24 14  A 1 
ATOM   104  C  CA  . ILE A 1 14  ? 72.144  27.527  -53.790 1.00 47.95 14  A 1 
ATOM   105  C  C   . ILE A 1 14  ? 70.676  27.311  -53.402 1.00 46.19 14  A 1 
ATOM   106  O  O   . ILE A 1 14  ? 70.295  27.479  -52.239 1.00 45.29 14  A 1 
ATOM   107  C  CB  . ILE A 1 14  ? 73.126  26.858  -52.810 1.00 47.47 14  A 1 
ATOM   108  C  CG1 . ILE A 1 14  ? 74.598  27.077  -53.252 1.00 43.30 14  A 1 
ATOM   109  C  CG2 . ILE A 1 14  ? 72.825  25.353  -52.698 1.00 43.62 14  A 1 
ATOM   110  C  CD1 . ILE A 1 14  ? 75.647  26.583  -52.250 1.00 41.62 14  A 1 
ATOM   111  N  N   . GLU A 1 15  ? 69.843  26.940  -54.368 1.00 44.34 15  A 1 
ATOM   112  C  CA  . GLU A 1 15  ? 68.461  26.529  -54.124 1.00 47.56 15  A 1 
ATOM   113  C  C   . GLU A 1 15  ? 68.453  25.337  -53.159 1.00 45.28 15  A 1 
ATOM   114  O  O   . GLU A 1 15  ? 68.845  24.213  -53.488 1.00 45.66 15  A 1 
ATOM   115  C  CB  . GLU A 1 15  ? 67.714  26.183  -55.418 1.00 47.88 15  A 1 
ATOM   116  C  CG  . GLU A 1 15  ? 67.307  27.420  -56.238 1.00 43.92 15  A 1 
ATOM   117  C  CD  . GLU A 1 15  ? 66.392  27.079  -57.437 1.00 39.98 15  A 1 
ATOM   118  O  OE1 . GLU A 1 15  ? 65.680  27.995  -57.913 1.00 35.72 15  A 1 
ATOM   119  O  OE2 . GLU A 1 15  ? 66.385  25.903  -57.857 1.00 40.20 15  A 1 
ATOM   120  N  N   . LYS A 1 16  ? 68.004  25.550  -51.914 1.00 47.29 16  A 1 
ATOM   121  C  CA  . LYS A 1 16  ? 67.850  24.467  -50.939 1.00 49.59 16  A 1 
ATOM   122  C  C   . LYS A 1 16  ? 66.798  23.484  -51.459 1.00 46.66 16  A 1 
ATOM   123  O  O   . LYS A 1 16  ? 65.690  23.911  -51.781 1.00 46.12 16  A 1 
ATOM   124  C  CB  . LYS A 1 16  ? 67.481  24.998  -49.557 1.00 49.52 16  A 1 
ATOM   125  C  CG  . LYS A 1 16  ? 68.705  25.548  -48.820 1.00 46.22 16  A 1 
ATOM   126  C  CD  . LYS A 1 16  ? 68.345  26.047  -47.410 1.00 44.46 16  A 1 
ATOM   127  C  CE  . LYS A 1 16  ? 69.611  26.547  -46.727 1.00 39.45 16  A 1 
ATOM   128  N  NZ  . LYS A 1 16  ? 69.331  27.200  -45.422 1.00 36.72 16  A 1 
ATOM   129  N  N   . PRO A 1 17  ? 67.078  22.171  -51.487 1.00 50.10 17  A 1 
ATOM   130  C  CA  . PRO A 1 17  ? 66.164  21.178  -52.013 1.00 53.06 17  A 1 
ATOM   131  C  C   . PRO A 1 17  ? 64.866  21.207  -51.203 1.00 52.64 17  A 1 
ATOM   132  O  O   . PRO A 1 17  ? 64.878  21.044  -49.973 1.00 51.78 17  A 1 
ATOM   133  C  CB  . PRO A 1 17  ? 66.898  19.835  -51.955 1.00 51.79 17  A 1 
ATOM   134  C  CG  . PRO A 1 17  ? 67.937  20.040  -50.851 1.00 49.79 17  A 1 
ATOM   135  C  CD  . PRO A 1 17  ? 68.279  21.528  -50.962 1.00 52.54 17  A 1 
ATOM   136  N  N   . THR A 1 18  ? 63.763  21.422  -51.878 1.00 53.73 18  A 1 
ATOM   137  C  CA  . THR A 1 18  ? 62.437  21.376  -51.274 1.00 55.70 18  A 1 
ATOM   138  C  C   . THR A 1 18  ? 62.206  19.961  -50.730 1.00 53.04 18  A 1 
ATOM   139  O  O   . THR A 1 18  ? 62.174  18.995  -51.483 1.00 50.79 18  A 1 
ATOM   140  C  CB  . THR A 1 18  ? 61.341  21.761  -52.269 1.00 53.71 18  A 1 
ATOM   141  O  OG1 . THR A 1 18  ? 61.561  21.180  -53.529 1.00 48.65 18  A 1 
ATOM   142  C  CG2 . THR A 1 18  ? 61.291  23.279  -52.478 1.00 47.09 18  A 1 
ATOM   143  N  N   . LYS A 1 19  ? 62.077  19.843  -49.408 1.00 49.12 19  A 1 
ATOM   144  C  CA  . LYS A 1 19  ? 61.793  18.551  -48.780 1.00 50.91 19  A 1 
ATOM   145  C  C   . LYS A 1 19  ? 60.528  17.972  -49.416 1.00 48.04 19  A 1 
ATOM   146  O  O   . LYS A 1 19  ? 59.526  18.688  -49.490 1.00 48.25 19  A 1 
ATOM   147  C  CB  . LYS A 1 19  ? 61.617  18.668  -47.265 1.00 50.97 19  A 1 
ATOM   148  C  CG  . LYS A 1 19  ? 62.964  18.700  -46.522 1.00 46.81 19  A 1 
ATOM   149  C  CD  . LYS A 1 19  ? 62.739  18.693  -45.012 1.00 45.20 19  A 1 
ATOM   150  C  CE  . LYS A 1 19  ? 64.069  18.612  -44.265 1.00 39.83 19  A 1 
ATOM   151  N  NZ  . LYS A 1 19  ? 63.881  18.575  -42.787 1.00 36.82 19  A 1 
ATOM   152  N  N   . PRO A 1 20  ? 60.508  16.688  -49.829 1.00 51.10 20  A 1 
ATOM   153  C  CA  . PRO A 1 20  ? 59.328  16.069  -50.388 1.00 53.44 20  A 1 
ATOM   154  C  C   . PRO A 1 20  ? 58.209  16.133  -49.346 1.00 53.65 20  A 1 
ATOM   155  O  O   . PRO A 1 20  ? 58.417  15.763  -48.188 1.00 52.37 20  A 1 
ATOM   156  C  CB  . PRO A 1 20  ? 59.734  14.642  -50.761 1.00 52.09 20  A 1 
ATOM   157  C  CG  . PRO A 1 20  ? 60.925  14.344  -49.841 1.00 49.69 20  A 1 
ATOM   158  C  CD  . PRO A 1 20  ? 61.580  15.719  -49.656 1.00 52.21 20  A 1 
ATOM   159  N  N   . LYS A 1 21  ? 57.061  16.638  -49.753 1.00 48.63 21  A 1 
ATOM   160  C  CA  . LYS A 1 21  ? 55.856  16.578  -48.925 1.00 51.32 21  A 1 
ATOM   161  C  C   . LYS A 1 21  ? 55.613  15.100  -48.631 1.00 49.14 21  A 1 
ATOM   162  O  O   . LYS A 1 21  ? 55.260  14.358  -49.535 1.00 47.93 21  A 1 
ATOM   163  C  CB  . LYS A 1 21  ? 54.644  17.210  -49.621 1.00 50.14 21  A 1 
ATOM   164  C  CG  . LYS A 1 21  ? 54.662  18.747  -49.564 1.00 46.49 21  A 1 
ATOM   165  C  CD  . LYS A 1 21  ? 53.401  19.339  -50.215 1.00 43.59 21  A 1 
ATOM   166  C  CE  . LYS A 1 21  ? 53.384  20.871  -50.068 1.00 38.56 21  A 1 
ATOM   167  N  NZ  . LYS A 1 21  ? 52.206  21.488  -50.714 1.00 35.27 21  A 1 
ATOM   168  N  N   . GLN A 1 22  ? 55.834  14.669  -47.385 1.00 47.85 22  A 1 
ATOM   169  C  CA  . GLN A 1 22  ? 55.372  13.361  -46.948 1.00 50.23 22  A 1 
ATOM   170  C  C   . GLN A 1 22  ? 53.870  13.320  -47.220 1.00 48.68 22  A 1 
ATOM   171  O  O   . GLN A 1 22  ? 53.115  14.126  -46.683 1.00 48.28 22  A 1 
ATOM   172  C  CB  . GLN A 1 22  ? 55.690  13.117  -45.468 1.00 49.68 22  A 1 
ATOM   173  C  CG  . GLN A 1 22  ? 57.103  12.549  -45.274 1.00 44.73 22  A 1 
ATOM   174  C  CD  . GLN A 1 22  ? 57.445  12.294  -43.796 1.00 41.20 22  A 1 
ATOM   175  O  OE1 . GLN A 1 22  ? 56.928  12.918  -42.894 1.00 39.46 22  A 1 
ATOM   176  N  NE2 . GLN A 1 22  ? 58.336  11.378  -43.512 1.00 38.96 22  A 1 
ATOM   177  N  N   . ALA A 1 23  ? 53.467  12.424  -48.113 1.00 52.89 23  A 1 
ATOM   178  C  CA  . ALA A 1 23  ? 52.067  12.109  -48.282 1.00 55.00 23  A 1 
ATOM   179  C  C   . ALA A 1 23  ? 51.592  11.575  -46.932 1.00 53.68 23  A 1 
ATOM   180  O  O   . ALA A 1 23  ? 52.020  10.506  -46.503 1.00 52.04 23  A 1 
ATOM   181  C  CB  . ALA A 1 23  ? 51.904  11.100  -49.422 1.00 54.17 23  A 1 
ATOM   182  N  N   . GLU A 1 24  ? 50.750  12.323  -46.237 1.00 48.49 24  A 1 
ATOM   183  C  CA  . GLU A 1 24  ? 49.993  11.787  -45.127 1.00 50.23 24  A 1 
ATOM   184  C  C   . GLU A 1 24  ? 49.153  10.648  -45.698 1.00 47.74 24  A 1 
ATOM   185  O  O   . GLU A 1 24  ? 48.131  10.860  -46.353 1.00 46.95 24  A 1 
ATOM   186  C  CB  . GLU A 1 24  ? 49.091  12.839  -44.480 1.00 49.91 24  A 1 
ATOM   187  C  CG  . GLU A 1 24  ? 49.856  13.817  -43.567 1.00 45.52 24  A 1 
ATOM   188  C  CD  . GLU A 1 24  ? 48.917  14.796  -42.843 1.00 42.42 24  A 1 
ATOM   189  O  OE1 . GLU A 1 24  ? 49.383  15.401  -41.852 1.00 36.82 24  A 1 
ATOM   190  O  OE2 . GLU A 1 24  ? 47.754  14.949  -43.278 1.00 42.50 24  A 1 
ATOM   191  N  N   . ASN A 1 25  ? 49.628  9.425   -45.488 1.00 52.92 25  A 1 
ATOM   192  C  CA  . ASN A 1 25  ? 48.810  8.243   -45.670 1.00 54.64 25  A 1 
ATOM   193  C  C   . ASN A 1 25  ? 47.658  8.385   -44.676 1.00 52.68 25  A 1 
ATOM   194  O  O   . ASN A 1 25  ? 47.765  7.982   -43.523 1.00 51.08 25  A 1 
ATOM   195  C  CB  . ASN A 1 25  ? 49.646  6.964   -45.443 1.00 52.46 25  A 1 
ATOM   196  C  CG  . ASN A 1 25  ? 50.181  6.341   -46.718 1.00 47.15 25  A 1 
ATOM   197  O  OD1 . ASN A 1 25  ? 49.697  6.559   -47.807 1.00 44.51 25  A 1 
ATOM   198  N  ND2 . ASN A 1 25  ? 51.178  5.489   -46.603 1.00 44.01 25  A 1 
ATOM   199  N  N   . LYS A 1 26  ? 46.560  8.986   -45.125 1.00 51.32 26  A 1 
ATOM   200  C  CA  . LYS A 1 26  ? 45.274  8.866   -44.459 1.00 54.87 26  A 1 
ATOM   201  C  C   . LYS A 1 26  ? 45.007  7.369   -44.392 1.00 52.73 26  A 1 
ATOM   202  O  O   . LYS A 1 26  ? 44.653  6.771   -45.404 1.00 51.64 26  A 1 
ATOM   203  C  CB  . LYS A 1 26  ? 44.157  9.604   -45.202 1.00 53.93 26  A 1 
ATOM   204  C  CG  . LYS A 1 26  ? 44.231  11.115  -44.979 1.00 49.85 26  A 1 
ATOM   205  C  CD  . LYS A 1 26  ? 43.028  11.820  -45.631 1.00 47.30 26  A 1 
ATOM   206  C  CE  . LYS A 1 26  ? 43.081  13.317  -45.318 1.00 41.04 26  A 1 
ATOM   207  N  NZ  . LYS A 1 26  ? 41.928  14.054  -45.876 1.00 38.86 26  A 1 
ATOM   208  N  N   . ALA A 1 27  ? 45.235  6.776   -43.225 1.00 54.88 27  A 1 
ATOM   209  C  CA  . ALA A 1 27  ? 44.885  5.399   -42.960 1.00 58.14 27  A 1 
ATOM   210  C  C   . ALA A 1 27  ? 43.398  5.278   -43.279 1.00 58.49 27  A 1 
ATOM   211  O  O   . ALA A 1 27  ? 42.550  5.804   -42.560 1.00 56.59 27  A 1 
ATOM   212  C  CB  . ALA A 1 27  ? 45.223  5.054   -41.508 1.00 56.12 27  A 1 
ATOM   213  N  N   . THR A 1 28  ? 43.077  4.673   -44.415 1.00 57.40 28  A 1 
ATOM   214  C  CA  . THR A 1 28  ? 41.702  4.339   -44.749 1.00 60.66 28  A 1 
ATOM   215  C  C   . THR A 1 28  ? 41.198  3.493   -43.597 1.00 59.60 28  A 1 
ATOM   216  O  O   . THR A 1 28  ? 41.848  2.491   -43.275 1.00 57.23 28  A 1 
ATOM   217  C  CB  . THR A 1 28  ? 41.594  3.565   -46.072 1.00 57.51 28  A 1 
ATOM   218  O  OG1 . THR A 1 28  ? 42.741  2.794   -46.308 1.00 51.15 28  A 1 
ATOM   219  C  CG2 . THR A 1 28  ? 41.441  4.521   -47.256 1.00 50.43 28  A 1 
ATOM   220  N  N   . PRO A 1 29  ? 40.098  3.887   -42.923 1.00 56.50 29  A 1 
ATOM   221  C  CA  . PRO A 1 29  ? 39.586  3.133   -41.794 1.00 61.88 29  A 1 
ATOM   222  C  C   . PRO A 1 29  ? 39.351  1.717   -42.304 1.00 64.18 29  A 1 
ATOM   223  O  O   . PRO A 1 29  ? 38.598  1.509   -43.260 1.00 62.85 29  A 1 
ATOM   224  C  CB  . PRO A 1 29  ? 38.311  3.857   -41.346 1.00 59.37 29  A 1 
ATOM   225  C  CG  . PRO A 1 29  ? 37.903  4.682   -42.562 1.00 57.58 29  A 1 
ATOM   226  C  CD  . PRO A 1 29  ? 39.228  4.985   -43.260 1.00 60.98 29  A 1 
ATOM   227  N  N   . THR A 1 30  ? 40.085  0.749   -41.750 1.00 60.72 30  A 1 
ATOM   228  C  CA  . THR A 1 30  ? 40.037  -0.623  -42.231 1.00 63.64 30  A 1 
ATOM   229  C  C   . THR A 1 30  ? 38.606  -1.113  -42.088 1.00 64.62 30  A 1 
ATOM   230  O  O   . THR A 1 30  ? 37.918  -0.750  -41.127 1.00 61.52 30  A 1 
ATOM   231  C  CB  . THR A 1 30  ? 41.017  -1.535  -41.479 1.00 58.94 30  A 1 
ATOM   232  O  OG1 . THR A 1 30  ? 40.838  -1.421  -40.090 1.00 52.95 30  A 1 
ATOM   233  C  CG2 . THR A 1 30  ? 42.479  -1.185  -41.779 1.00 52.14 30  A 1 
ATOM   234  N  N   . LYS A 1 31  ? 38.130  -1.958  -43.010 1.00 59.79 31  A 1 
ATOM   235  C  CA  . LYS A 1 31  ? 36.770  -2.542  -42.963 1.00 65.81 31  A 1 
ATOM   236  C  C   . LYS A 1 31  ? 36.431  -3.097  -41.576 1.00 67.12 31  A 1 
ATOM   237  O  O   . LYS A 1 31  ? 35.306  -2.943  -41.110 1.00 69.46 31  A 1 
ATOM   238  C  CB  . LYS A 1 31  ? 36.622  -3.664  -44.006 1.00 64.66 31  A 1 
ATOM   239  C  CG  . LYS A 1 31  ? 36.160  -3.154  -45.381 1.00 58.68 31  A 1 
ATOM   240  C  CD  . LYS A 1 31  ? 35.922  -4.351  -46.320 1.00 55.57 31  A 1 
ATOM   241  C  CE  . LYS A 1 31  ? 35.315  -3.891  -47.645 1.00 45.54 31  A 1 
ATOM   242  N  NZ  . LYS A 1 31  ? 35.050  -5.033  -48.563 1.00 40.38 31  A 1 
ATOM   243  N  N   . TRP A 1 32  ? 37.430  -3.683  -40.900 1.00 67.06 32  A 1 
ATOM   244  C  CA  . TRP A 1 32  ? 37.324  -4.216  -39.546 1.00 68.07 32  A 1 
ATOM   245  C  C   . TRP A 1 32  ? 37.022  -3.136  -38.498 1.00 68.06 32  A 1 
ATOM   246  O  O   . TRP A 1 32  ? 36.199  -3.363  -37.619 1.00 66.10 32  A 1 
ATOM   247  C  CB  . TRP A 1 32  ? 38.617  -4.962  -39.215 1.00 65.61 32  A 1 
ATOM   248  C  CG  . TRP A 1 32  ? 38.834  -6.164  -40.066 1.00 63.83 32  A 1 
ATOM   249  C  CD1 . TRP A 1 32  ? 39.631  -6.250  -41.162 1.00 55.42 32  A 1 
ATOM   250  C  CD2 . TRP A 1 32  ? 38.220  -7.484  -39.901 1.00 59.96 32  A 1 
ATOM   251  N  NE1 . TRP A 1 32  ? 39.555  -7.538  -41.687 1.00 52.18 32  A 1 
ATOM   252  C  CE2 . TRP A 1 32  ? 38.701  -8.317  -40.935 1.00 55.36 32  A 1 
ATOM   253  C  CE3 . TRP A 1 32  ? 37.326  -8.030  -38.963 1.00 54.82 32  A 1 
ATOM   254  C  CZ2 . TRP A 1 32  ? 38.309  -9.671  -41.050 1.00 57.16 32  A 1 
ATOM   255  C  CZ3 . TRP A 1 32  ? 36.928  -9.385  -39.073 1.00 52.98 32  A 1 
ATOM   256  C  CH2 . TRP A 1 32  ? 37.414  -10.172 -40.095 1.00 53.66 32  A 1 
ATOM   257  N  N   . GLY A 1 33  ? 37.623  -1.950  -38.630 1.00 59.55 33  A 1 
ATOM   258  C  CA  . GLY A 1 33  ? 37.340  -0.811  -37.754 1.00 62.51 33  A 1 
ATOM   259  C  C   . GLY A 1 33  ? 35.895  -0.327  -37.894 1.00 64.80 33  A 1 
ATOM   260  O  O   . GLY A 1 33  ? 35.231  -0.069  -36.897 1.00 67.32 33  A 1 
ATOM   261  N  N   . LEU A 1 34  ? 35.390  -0.282  -39.139 1.00 59.09 34  A 1 
ATOM   262  C  CA  . LEU A 1 34  ? 33.990  0.094   -39.382 1.00 63.75 34  A 1 
ATOM   263  C  C   . LEU A 1 34  ? 33.015  -0.969  -38.844 1.00 63.83 34  A 1 
ATOM   264  O  O   . LEU A 1 34  ? 32.007  -0.630  -38.230 1.00 69.65 34  A 1 
ATOM   265  C  CB  . LEU A 1 34  ? 33.791  0.336   -40.889 1.00 65.22 34  A 1 
ATOM   266  C  CG  . LEU A 1 34  ? 32.562  1.222   -41.177 1.00 59.67 34  A 1 
ATOM   267  C  CD1 . LEU A 1 34  ? 32.892  2.698   -40.970 1.00 54.33 34  A 1 
ATOM   268  C  CD2 . LEU A 1 34  ? 32.098  1.039   -42.617 1.00 58.76 34  A 1 
ATOM   269  N  N   . ILE A 1 35  ? 33.316  -2.263  -39.016 1.00 68.29 35  A 1 
ATOM   270  C  CA  . ILE A 1 35  ? 32.518  -3.385  -38.496 1.00 70.63 35  A 1 
ATOM   271  C  C   . ILE A 1 35  ? 32.498  -3.379  -36.968 1.00 70.47 35  A 1 
ATOM   272  O  O   . ILE A 1 35  ? 31.428  -3.542  -36.385 1.00 75.95 35  A 1 
ATOM   273  C  CB  . ILE A 1 35  ? 33.008  -4.736  -39.072 1.00 72.37 35  A 1 
ATOM   274  C  CG1 . ILE A 1 35  ? 32.716  -4.812  -40.589 1.00 70.18 35  A 1 
ATOM   275  C  CG2 . ILE A 1 35  ? 32.337  -5.920  -38.359 1.00 70.62 35  A 1 
ATOM   276  C  CD1 . ILE A 1 35  ? 33.464  -5.942  -41.311 1.00 61.56 35  A 1 
ATOM   277  N  N   . SER A 1 36  ? 33.666  -3.152  -36.335 1.00 54.44 36  A 1 
ATOM   278  C  CA  . SER A 1 36  ? 33.705  -3.073  -34.871 1.00 57.86 36  A 1 
ATOM   279  C  C   . SER A 1 36  ? 32.925  -1.870  -34.342 1.00 57.67 36  A 1 
ATOM   280  O  O   . SER A 1 36  ? 32.225  -2.004  -33.344 1.00 65.27 36  A 1 
ATOM   281  C  CB  . SER A 1 36  ? 35.145  -3.056  -34.340 1.00 59.00 36  A 1 
ATOM   282  O  OG  . SER A 1 36  ? 35.825  -1.862  -34.657 1.00 55.22 36  A 1 
ATOM   283  N  N   . TYR A 1 37  ? 32.981  -0.743  -35.039 1.00 56.15 37  A 1 
ATOM   284  C  CA  . TYR A 1 37  ? 32.211  0.444   -34.660 1.00 57.40 37  A 1 
ATOM   285  C  C   . TYR A 1 37  ? 30.696  0.210   -34.796 1.00 55.99 37  A 1 
ATOM   286  O  O   . TYR A 1 37  ? 29.938  0.564   -33.895 1.00 68.47 37  A 1 
ATOM   287  C  CB  . TYR A 1 37  ? 32.666  1.648   -35.494 1.00 61.02 37  A 1 
ATOM   288  C  CG  . TYR A 1 37  ? 32.792  2.909   -34.672 1.00 58.84 37  A 1 
ATOM   289  C  CD1 . TYR A 1 37  ? 31.677  3.758   -34.476 1.00 55.06 37  A 1 
ATOM   290  C  CD2 . TYR A 1 37  ? 34.023  3.236   -34.088 1.00 56.10 37  A 1 
ATOM   291  C  CE1 . TYR A 1 37  ? 31.807  4.914   -33.700 1.00 48.92 37  A 1 
ATOM   292  C  CE2 . TYR A 1 37  ? 34.157  4.400   -33.316 1.00 49.28 37  A 1 
ATOM   293  C  CZ  . TYR A 1 37  ? 33.046  5.235   -33.128 1.00 53.46 37  A 1 
ATOM   294  O  OH  . TYR A 1 37  ? 33.179  6.373   -32.374 1.00 52.23 37  A 1 
ATOM   295  N  N   . ILE A 1 38  ? 30.261  -0.419  -35.900 1.00 69.41 38  A 1 
ATOM   296  C  CA  . ILE A 1 38  ? 28.853  -0.801  -36.108 1.00 71.42 38  A 1 
ATOM   297  C  C   . ILE A 1 38  ? 28.418  -1.819  -35.051 1.00 71.77 38  A 1 
ATOM   298  O  O   . ILE A 1 38  ? 27.332  -1.682  -34.492 1.00 78.82 38  A 1 
ATOM   299  C  CB  . ILE A 1 38  ? 28.639  -1.322  -37.546 1.00 73.76 38  A 1 
ATOM   300  C  CG1 . ILE A 1 38  ? 28.787  -0.168  -38.562 1.00 71.89 38  A 1 
ATOM   301  C  CG2 . ILE A 1 38  ? 27.252  -1.974  -37.703 1.00 72.48 38  A 1 
ATOM   302  C  CD1 . ILE A 1 38  ? 28.909  -0.636  -40.018 1.00 63.55 38  A 1 
ATOM   303  N  N   . PHE A 1 39  ? 29.252  -2.807  -34.723 1.00 64.79 39  A 1 
ATOM   304  C  CA  . PHE A 1 39  ? 28.947  -3.798  -33.694 1.00 64.74 39  A 1 
ATOM   305  C  C   . PHE A 1 39  ? 28.818  -3.153  -32.303 1.00 62.69 39  A 1 
ATOM   306  O  O   . PHE A 1 39  ? 27.830  -3.393  -31.616 1.00 70.26 39  A 1 
ATOM   307  C  CB  . PHE A 1 39  ? 29.997  -4.910  -33.707 1.00 66.54 39  A 1 
ATOM   308  C  CG  . PHE A 1 39  ? 29.594  -6.115  -32.887 1.00 65.08 39  A 1 
ATOM   309  C  CD1 . PHE A 1 39  ? 30.049  -6.272  -31.565 1.00 61.20 39  A 1 
ATOM   310  C  CD2 . PHE A 1 39  ? 28.736  -7.076  -33.441 1.00 62.47 39  A 1 
ATOM   311  C  CE1 . PHE A 1 39  ? 29.656  -7.386  -30.806 1.00 57.31 39  A 1 
ATOM   312  C  CE2 . PHE A 1 39  ? 28.342  -8.190  -32.682 1.00 55.92 39  A 1 
ATOM   313  C  CZ  . PHE A 1 39  ? 28.795  -8.348  -31.364 1.00 60.77 39  A 1 
ATOM   314  N  N   . CYS A 1 40  ? 29.751  -2.269  -31.937 1.00 63.63 40  A 1 
ATOM   315  C  CA  . CYS A 1 40  ? 29.656  -1.508  -30.692 1.00 65.66 40  A 1 
ATOM   316  C  C   . CYS A 1 40  ? 28.420  -0.594  -30.654 1.00 63.23 40  A 1 
ATOM   317  O  O   . CYS A 1 40  ? 27.778  -0.491  -29.612 1.00 70.32 40  A 1 
ATOM   318  C  CB  . CYS A 1 40  ? 30.937  -0.682  -30.476 1.00 67.46 40  A 1 
ATOM   319  S  SG  . CYS A 1 40  ? 32.315  -1.751  -30.005 1.00 60.02 40  A 1 
ATOM   320  N  N   . ALA A 1 41  ? 28.063  0.020   -31.780 1.00 64.57 41  A 1 
ATOM   321  C  CA  . ALA A 1 41  ? 26.850  0.838   -31.874 1.00 68.21 41  A 1 
ATOM   322  C  C   . ALA A 1 41  ? 25.576  -0.017  -31.738 1.00 67.76 41  A 1 
ATOM   323  O  O   . ALA A 1 41  ? 24.658  0.382   -31.029 1.00 73.90 41  A 1 
ATOM   324  C  CB  . ALA A 1 41  ? 26.865  1.621   -33.191 1.00 69.76 41  A 1 
ATOM   325  N  N   . ILE A 1 42  ? 25.530  -1.208  -32.365 1.00 68.43 42  A 1 
ATOM   326  C  CA  . ILE A 1 42  ? 24.411  -2.147  -32.235 1.00 69.87 42  A 1 
ATOM   327  C  C   . ILE A 1 42  ? 24.312  -2.675  -30.798 1.00 68.39 42  A 1 
ATOM   328  O  O   . ILE A 1 42  ? 23.218  -2.675  -30.236 1.00 75.38 42  A 1 
ATOM   329  C  CB  . ILE A 1 42  ? 24.522  -3.297  -33.260 1.00 72.49 42  A 1 
ATOM   330  C  CG1 . ILE A 1 42  ? 24.272  -2.762  -34.686 1.00 69.66 42  A 1 
ATOM   331  C  CG2 . ILE A 1 42  ? 23.519  -4.427  -32.949 1.00 69.40 42  A 1 
ATOM   332  C  CD1 . ILE A 1 42  ? 24.648  -3.759  -35.792 1.00 61.58 42  A 1 
ATOM   333  N  N   . VAL A 1 43  ? 25.438  -3.077  -30.178 1.00 72.30 43  A 1 
ATOM   334  C  CA  . VAL A 1 43  ? 25.455  -3.515  -28.779 1.00 71.37 43  A 1 
ATOM   335  C  C   . VAL A 1 43  ? 25.052  -2.366  -27.852 1.00 69.64 43  A 1 
ATOM   336  O  O   . VAL A 1 43  ? 24.230  -2.579  -26.967 1.00 73.86 43  A 1 
ATOM   337  C  CB  . VAL A 1 43  ? 26.825  -4.092  -28.381 1.00 71.92 43  A 1 
ATOM   338  C  CG1 . VAL A 1 43  ? 26.929  -4.392  -26.883 1.00 63.37 43  A 1 
ATOM   339  C  CG2 . VAL A 1 43  ? 27.088  -5.417  -29.117 1.00 68.26 43  A 1 
ATOM   340  N  N   . GLY A 1 44  ? 25.553  -1.158  -28.088 1.00 61.22 44  A 1 
ATOM   341  C  CA  . GLY A 1 44  ? 25.154  0.034   -27.350 1.00 60.09 44  A 1 
ATOM   342  C  C   . GLY A 1 44  ? 23.663  0.332   -27.487 1.00 59.96 44  A 1 
ATOM   343  O  O   . GLY A 1 44  ? 22.990  0.573   -26.487 1.00 66.75 44  A 1 
ATOM   344  N  N   . LEU A 1 45  ? 23.118  0.224   -28.706 1.00 64.72 45  A 1 
ATOM   345  C  CA  . LEU A 1 45  ? 21.685  0.382   -28.956 1.00 65.98 45  A 1 
ATOM   346  C  C   . LEU A 1 45  ? 20.867  -0.717  -28.271 1.00 65.45 45  A 1 
ATOM   347  O  O   . LEU A 1 45  ? 19.839  -0.425  -27.673 1.00 70.58 45  A 1 
ATOM   348  C  CB  . LEU A 1 45  ? 21.428  0.407   -30.471 1.00 67.65 45  A 1 
ATOM   349  C  CG  . LEU A 1 45  ? 20.018  0.908   -30.831 1.00 62.38 45  A 1 
ATOM   350  C  CD1 . LEU A 1 45  ? 19.927  2.436   -30.742 1.00 57.01 45  A 1 
ATOM   351  C  CD2 . LEU A 1 45  ? 19.659  0.494   -32.259 1.00 62.70 45  A 1 
ATOM   352  N  N   . PHE A 1 46  ? 21.336  -1.983  -28.313 1.00 59.39 46  A 1 
ATOM   353  C  CA  . PHE A 1 46  ? 20.702  -3.089  -27.597 1.00 59.62 46  A 1 
ATOM   354  C  C   . PHE A 1 46  ? 20.722  -2.882  -26.088 1.00 58.40 46  A 1 
ATOM   355  O  O   . PHE A 1 46  ? 19.710  -3.112  -25.445 1.00 66.01 46  A 1 
ATOM   356  C  CB  . PHE A 1 46  ? 21.351  -4.433  -27.954 1.00 61.07 46  A 1 
ATOM   357  C  CG  . PHE A 1 46  ? 20.507  -5.273  -28.876 1.00 58.19 46  A 1 
ATOM   358  C  CD1 . PHE A 1 46  ? 19.498  -6.094  -28.347 1.00 54.14 46  A 1 
ATOM   359  C  CD2 . PHE A 1 46  ? 20.706  -5.227  -30.265 1.00 52.88 46  A 1 
ATOM   360  C  CE1 . PHE A 1 46  ? 18.694  -6.873  -29.200 1.00 49.50 46  A 1 
ATOM   361  C  CE2 . PHE A 1 46  ? 19.904  -5.994  -31.118 1.00 47.70 46  A 1 
ATOM   362  C  CZ  . PHE A 1 46  ? 18.902  -6.822  -30.589 1.00 52.00 46  A 1 
ATOM   363  N  N   . VAL A 1 47  ? 21.842  -2.422  -25.518 1.00 68.43 47  A 1 
ATOM   364  C  CA  . VAL A 1 47  ? 21.945  -2.097  -24.094 1.00 67.94 47  A 1 
ATOM   365  C  C   . VAL A 1 47  ? 21.020  -0.935  -23.750 1.00 66.97 47  A 1 
ATOM   366  O  O   . VAL A 1 47  ? 20.304  -1.034  -22.764 1.00 71.62 47  A 1 
ATOM   367  C  CB  . VAL A 1 47  ? 23.398  -1.809  -23.678 1.00 68.72 47  A 1 
ATOM   368  C  CG1 . VAL A 1 47  ? 23.500  -1.267  -22.249 1.00 61.87 47  A 1 
ATOM   369  C  CG2 . VAL A 1 47  ? 24.233  -3.092  -23.731 1.00 67.54 47  A 1 
ATOM   370  N  N   . ILE A 1 48  ? 20.966  0.114   -24.567 1.00 62.58 48  A 1 
ATOM   371  C  CA  . ILE A 1 48  ? 20.037  1.227   -24.367 1.00 63.89 48  A 1 
ATOM   372  C  C   . ILE A 1 48  ? 18.587  0.745   -24.469 1.00 62.82 48  A 1 
ATOM   373  O  O   . ILE A 1 48  ? 17.792  1.072   -23.601 1.00 67.97 48  A 1 
ATOM   374  C  CB  . ILE A 1 48  ? 20.326  2.387   -25.345 1.00 65.54 48  A 1 
ATOM   375  C  CG1 . ILE A 1 48  ? 21.664  3.071   -24.976 1.00 64.55 48  A 1 
ATOM   376  C  CG2 . ILE A 1 48  ? 19.195  3.427   -25.335 1.00 66.08 48  A 1 
ATOM   377  C  CD1 . ILE A 1 48  ? 22.202  3.983   -26.076 1.00 57.92 48  A 1 
ATOM   378  N  N   . ILE A 1 49  ? 18.240  -0.054  -25.489 1.00 64.39 49  A 1 
ATOM   379  C  CA  . ILE A 1 49  ? 16.901  -0.627  -25.631 1.00 63.69 49  A 1 
ATOM   380  C  C   . ILE A 1 49  ? 16.595  -1.553  -24.456 1.00 62.97 49  A 1 
ATOM   381  O  O   . ILE A 1 49  ? 15.488  -1.498  -23.929 1.00 67.42 49  A 1 
ATOM   382  C  CB  . ILE A 1 49  ? 16.735  -1.360  -26.981 1.00 64.59 49  A 1 
ATOM   383  C  CG1 . ILE A 1 49  ? 16.695  -0.326  -28.133 1.00 62.45 49  A 1 
ATOM   384  C  CG2 . ILE A 1 49  ? 15.458  -2.216  -27.014 1.00 63.79 49  A 1 
ATOM   385  C  CD1 . ILE A 1 49  ? 16.833  -0.953  -29.517 1.00 56.64 49  A 1 
ATOM   386  N  N   . PHE A 1 50  ? 17.552  -2.369  -24.009 1.00 57.64 50  A 1 
ATOM   387  C  CA  . PHE A 1 50  ? 17.361  -3.267  -22.872 1.00 56.75 50  A 1 
ATOM   388  C  C   . PHE A 1 50  ? 17.212  -2.484  -21.565 1.00 56.00 50  A 1 
ATOM   389  O  O   . PHE A 1 50  ? 16.330  -2.793  -20.783 1.00 61.07 50  A 1 
ATOM   390  C  CB  . PHE A 1 50  ? 18.508  -4.280  -22.795 1.00 56.60 50  A 1 
ATOM   391  C  CG  . PHE A 1 50  ? 18.213  -5.441  -21.876 1.00 52.05 50  A 1 
ATOM   392  C  CD1 . PHE A 1 50  ? 18.582  -5.401  -20.513 1.00 49.55 50  A 1 
ATOM   393  C  CD2 . PHE A 1 50  ? 17.551  -6.580  -22.377 1.00 48.58 50  A 1 
ATOM   394  C  CE1 . PHE A 1 50  ? 18.296  -6.473  -19.672 1.00 45.42 50  A 1 
ATOM   395  C  CE2 . PHE A 1 50  ? 17.271  -7.651  -21.530 1.00 43.80 50  A 1 
ATOM   396  C  CZ  . PHE A 1 50  ? 17.637  -7.616  -20.175 1.00 46.73 50  A 1 
ATOM   397  N  N   . VAL A 1 51  ? 18.026  -1.450  -21.354 1.00 61.66 51  A 1 
ATOM   398  C  CA  . VAL A 1 51  ? 17.914  -0.548  -20.199 1.00 60.23 51  A 1 
ATOM   399  C  C   . VAL A 1 51  ? 16.601  0.236   -20.267 1.00 58.57 51  A 1 
ATOM   400  O  O   . VAL A 1 51  ? 15.909  0.309   -19.259 1.00 61.45 51  A 1 
ATOM   401  C  CB  . VAL A 1 51  ? 19.116  0.403   -20.089 1.00 60.08 51  A 1 
ATOM   402  C  CG1 . VAL A 1 51  ? 18.923  1.503   -19.049 1.00 53.88 51  A 1 
ATOM   403  C  CG2 . VAL A 1 51  ? 20.375  -0.382  -19.676 1.00 58.55 51  A 1 
ATOM   404  N  N   . LEU A 1 52  ? 16.220  0.755   -21.438 1.00 58.92 52  A 1 
ATOM   405  C  CA  . LEU A 1 52  ? 14.939  1.422   -21.627 1.00 59.12 52  A 1 
ATOM   406  C  C   . LEU A 1 52  ? 13.780  0.441   -21.436 1.00 58.05 52  A 1 
ATOM   407  O  O   . LEU A 1 52  ? 12.847  0.772   -20.719 1.00 61.63 52  A 1 
ATOM   408  C  CB  . LEU A 1 52  ? 14.859  2.075   -23.015 1.00 57.83 52  A 1 
ATOM   409  C  CG  . LEU A 1 52  ? 15.694  3.362   -23.167 1.00 52.95 52  A 1 
ATOM   410  C  CD1 . LEU A 1 52  ? 15.700  3.792   -24.640 1.00 49.28 52  A 1 
ATOM   411  C  CD2 . LEU A 1 52  ? 15.128  4.523   -22.348 1.00 53.35 52  A 1 
ATOM   412  N  N   . LEU A 1 53  ? 13.839  -0.771  -22.000 1.00 58.93 53  A 1 
ATOM   413  C  CA  . LEU A 1 53  ? 12.846  -1.817  -21.754 1.00 57.93 53  A 1 
ATOM   414  C  C   . LEU A 1 53  ? 12.811  -2.194  -20.278 1.00 57.69 53  A 1 
ATOM   415  O  O   . LEU A 1 53  ? 11.728  -2.313  -19.730 1.00 59.48 53  A 1 
ATOM   416  C  CB  . LEU A 1 53  ? 13.112  -3.056  -22.617 1.00 55.93 53  A 1 
ATOM   417  C  CG  . LEU A 1 53  ? 12.602  -2.929  -24.065 1.00 51.03 53  A 1 
ATOM   418  C  CD1 . LEU A 1 53  ? 13.208  -4.034  -24.922 1.00 47.85 53  A 1 
ATOM   419  C  CD2 . LEU A 1 53  ? 11.090  -3.067  -24.143 1.00 50.30 53  A 1 
ATOM   420  N  N   . HIS A 1 54  ? 13.962  -2.328  -19.616 1.00 57.11 54  A 1 
ATOM   421  C  CA  . HIS A 1 54  ? 14.018  -2.603  -18.174 1.00 56.99 54  A 1 
ATOM   422  C  C   . HIS A 1 54  ? 13.506  -1.422  -17.351 1.00 57.46 54  A 1 
ATOM   423  O  O   . HIS A 1 54  ? 12.909  -1.631  -16.307 1.00 58.34 54  A 1 
ATOM   424  C  CB  . HIS A 1 54  ? 15.446  -2.992  -17.766 1.00 53.30 54  A 1 
ATOM   425  C  CG  . HIS A 1 54  ? 15.484  -4.172  -16.842 1.00 46.81 54  A 1 
ATOM   426  N  ND1 . HIS A 1 54  ? 14.850  -4.290  -15.627 1.00 41.83 54  A 1 
ATOM   427  C  CD2 . HIS A 1 54  ? 16.131  -5.363  -17.052 1.00 40.99 54  A 1 
ATOM   428  C  CE1 . HIS A 1 54  ? 15.092  -5.494  -15.124 1.00 39.18 54  A 1 
ATOM   429  N  NE2 . HIS A 1 54  ? 15.874  -6.182  -15.966 1.00 39.11 54  A 1 
ATOM   430  N  N   . TYR A 1 55  ? 13.718  -0.196  -17.816 1.00 50.95 55  A 1 
ATOM   431  C  CA  . TYR A 1 55  ? 13.223  1.014   -17.158 1.00 50.56 55  A 1 
ATOM   432  C  C   . TYR A 1 55  ? 11.720  1.205   -17.397 1.00 50.87 55  A 1 
ATOM   433  O  O   . TYR A 1 55  ? 10.986  1.494   -16.458 1.00 51.59 55  A 1 
ATOM   434  C  CB  . TYR A 1 55  ? 14.038  2.217   -17.647 1.00 47.89 55  A 1 
ATOM   435  C  CG  . TYR A 1 55  ? 13.940  3.423   -16.748 1.00 43.86 55  A 1 
ATOM   436  C  CD1 . TYR A 1 55  ? 12.952  4.407   -16.960 1.00 39.60 55  A 1 
ATOM   437  C  CD2 . TYR A 1 55  ? 14.856  3.576   -15.688 1.00 39.37 55  A 1 
ATOM   438  C  CE1 . TYR A 1 55  ? 12.875  5.516   -16.124 1.00 36.45 55  A 1 
ATOM   439  C  CE2 . TYR A 1 55  ? 14.784  4.696   -14.852 1.00 37.13 55  A 1 
ATOM   440  C  CZ  . TYR A 1 55  ? 13.791  5.672   -15.069 1.00 38.87 55  A 1 
ATOM   441  O  OH  . TYR A 1 55  ? 13.721  6.762   -14.245 1.00 38.09 55  A 1 
ATOM   442  N  N   . PHE A 1 56  ? 11.244  0.989   -18.638 1.00 54.72 56  A 1 
ATOM   443  C  CA  . PHE A 1 56  ? 9.822   1.078   -18.981 1.00 54.64 56  A 1 
ATOM   444  C  C   . PHE A 1 56  ? 9.000   -0.127  -18.508 1.00 54.04 56  A 1 
ATOM   445  O  O   . PHE A 1 56  ? 7.829   0.035   -18.144 1.00 52.72 56  A 1 
ATOM   446  C  CB  . PHE A 1 56  ? 9.650   1.255   -20.492 1.00 50.88 56  A 1 
ATOM   447  C  CG  . PHE A 1 56  ? 9.914   2.656   -21.002 1.00 47.12 56  A 1 
ATOM   448  C  CD1 . PHE A 1 56  ? 9.053   3.705   -20.636 1.00 42.96 56  A 1 
ATOM   449  C  CD2 . PHE A 1 56  ? 10.994  2.930   -21.846 1.00 42.02 56  A 1 
ATOM   450  C  CE1 . PHE A 1 56  ? 9.284   5.009   -21.091 1.00 37.95 56  A 1 
ATOM   451  C  CE2 . PHE A 1 56  ? 11.236  4.234   -22.315 1.00 38.37 56  A 1 
ATOM   452  C  CZ  . PHE A 1 56  ? 10.383  5.279   -21.936 1.00 38.75 56  A 1 
ATOM   453  N  N   . LEU A 1 57  ? 9.583   -1.329  -18.524 1.00 56.69 57  A 1 
ATOM   454  C  CA  . LEU A 1 57  ? 9.021   -2.541  -17.921 1.00 55.84 57  A 1 
ATOM   455  C  C   . LEU A 1 57  ? 9.392   -2.659  -16.446 1.00 55.85 57  A 1 
ATOM   456  O  O   . LEU A 1 57  ? 9.304   -3.765  -15.897 1.00 53.29 57  A 1 
ATOM   457  C  CB  . LEU A 1 57  ? 9.457   -3.802  -18.687 1.00 51.92 57  A 1 
ATOM   458  C  CG  . LEU A 1 57  ? 9.026   -3.882  -20.156 1.00 47.18 57  A 1 
ATOM   459  C  CD1 . LEU A 1 57  ? 9.765   -5.037  -20.829 1.00 43.84 57  A 1 
ATOM   460  C  CD2 . LEU A 1 57  ? 7.528   -4.133  -20.279 1.00 44.43 57  A 1 
ATOM   461  N  N   . ASN A 1 58  ? 9.844   -1.574  -15.816 1.00 58.01 58  A 1 
ATOM   462  C  CA  . ASN A 1 58  ? 10.278  -1.649  -14.432 1.00 58.60 58  A 1 
ATOM   463  C  C   . ASN A 1 58  ? 9.081   -2.124  -13.597 1.00 59.65 58  A 1 
ATOM   464  O  O   . ASN A 1 58  ? 8.084   -1.392  -13.497 1.00 55.76 58  A 1 
ATOM   465  C  CB  . ASN A 1 58  ? 10.873  -0.304  -13.983 1.00 52.76 58  A 1 
ATOM   466  C  CG  . ASN A 1 58  ? 11.970  -0.457  -12.941 1.00 46.27 58  A 1 
ATOM   467  O  OD1 . ASN A 1 58  ? 12.240  -1.514  -12.411 1.00 43.12 58  A 1 
ATOM   468  N  ND2 . ASN A 1 58  ? 12.644  0.626   -12.622 1.00 41.32 58  A 1 
ATOM   469  N  N   . PRO A 1 59  ? 9.124   -3.334  -13.048 1.00 61.12 59  A 1 
ATOM   470  C  CA  . PRO A 1 59  ? 7.993   -3.902  -12.320 1.00 60.42 59  A 1 
ATOM   471  C  C   . PRO A 1 59  ? 7.623   -3.070  -11.090 1.00 62.90 59  A 1 
ATOM   472  O  O   . PRO A 1 59  ? 6.542   -3.238  -10.548 1.00 59.71 59  A 1 
ATOM   473  C  CB  . PRO A 1 59  ? 8.418   -5.331  -11.969 1.00 54.66 59  A 1 
ATOM   474  C  CG  . PRO A 1 59  ? 9.941   -5.277  -11.988 1.00 51.02 59  A 1 
ATOM   475  C  CD  . PRO A 1 59  ? 10.243  -4.254  -13.074 1.00 52.41 59  A 1 
ATOM   476  N  N   . SER A 1 60  ? 8.492   -2.136  -10.722 1.00 70.73 60  A 1 
ATOM   477  C  CA  . SER A 1 60  ? 8.264   -1.177  -9.641  1.00 72.88 60  A 1 
ATOM   478  C  C   . SER A 1 60  ? 7.050   -0.263  -9.815  1.00 77.70 60  A 1 
ATOM   479  O  O   . SER A 1 60  ? 6.621   0.340   -8.844  1.00 70.26 60  A 1 
ATOM   480  C  CB  . SER A 1 60  ? 9.501   -0.285  -9.461  1.00 62.09 60  A 1 
ATOM   481  O  OG  . SER A 1 60  ? 9.635   0.631   -10.533 1.00 53.78 60  A 1 
ATOM   482  N  N   . ASP A 1 61  ? 6.491   -0.164  -11.023 1.00 81.83 61  A 1 
ATOM   483  C  CA  . ASP A 1 61  ? 5.361   0.730   -11.278 1.00 88.44 61  A 1 
ATOM   484  C  C   . ASP A 1 61  ? 4.009   0.000   -11.272 1.00 92.52 61  A 1 
ATOM   485  O  O   . ASP A 1 61  ? 2.962   0.606   -11.502 1.00 89.14 61  A 1 
ATOM   486  C  CB  . ASP A 1 61  ? 5.578   1.502   -12.582 1.00 78.34 61  A 1 
ATOM   487  C  CG  . ASP A 1 61  ? 6.645   2.595   -12.487 1.00 66.78 61  A 1 
ATOM   488  O  OD1 . ASP A 1 61  ? 7.365   2.661   -11.474 1.00 60.72 61  A 1 
ATOM   489  O  OD2 . ASP A 1 61  ? 6.695   3.402   -13.452 1.00 58.09 61  A 1 
ATOM   490  N  N   . ASN A 1 62  ? 4.009   -1.312  -11.049 1.00 94.65 62  A 1 
ATOM   491  C  CA  . ASN A 1 62  ? 2.797   -2.121  -11.039 1.00 96.75 62  A 1 
ATOM   492  C  C   . ASN A 1 62  ? 2.367   -2.435  -9.603  1.00 97.91 62  A 1 
ATOM   493  O  O   . ASN A 1 62  ? 2.629   -3.520  -9.094  1.00 97.47 62  A 1 
ATOM   494  C  CB  . ASN A 1 62  ? 2.997   -3.362  -11.920 1.00 94.50 62  A 1 
ATOM   495  C  CG  . ASN A 1 62  ? 1.672   -3.981  -12.314 1.00 88.99 62  A 1 
ATOM   496  O  OD1 . ASN A 1 62  ? 0.679   -3.316  -12.560 1.00 81.46 62  A 1 
ATOM   497  N  ND2 . ASN A 1 62  ? 1.622   -5.284  -12.451 1.00 80.56 62  A 1 
ATOM   498  N  N   . TYR A 1 63  ? 1.716   -1.492  -8.964  1.00 98.33 63  A 1 
ATOM   499  C  CA  . TYR A 1 63  ? 1.254   -1.612  -7.588  1.00 98.60 63  A 1 
ATOM   500  C  C   . TYR A 1 63  ? -0.177  -1.100  -7.419  1.00 98.76 63  A 1 
ATOM   501  O  O   . TYR A 1 63  ? -0.693  -0.338  -8.247  1.00 98.65 63  A 1 
ATOM   502  C  CB  . TYR A 1 63  ? 2.226   -0.893  -6.633  1.00 98.59 63  A 1 
ATOM   503  C  CG  . TYR A 1 63  ? 2.272   0.613   -6.812  1.00 98.60 63  A 1 
ATOM   504  C  CD1 . TYR A 1 63  ? 3.176   1.197   -7.718  1.00 98.33 63  A 1 
ATOM   505  C  CD2 . TYR A 1 63  ? 1.395   1.440   -6.093  1.00 98.33 63  A 1 
ATOM   506  C  CE1 . TYR A 1 63  ? 3.198   2.586   -7.914  1.00 98.01 63  A 1 
ATOM   507  C  CE2 . TYR A 1 63  ? 1.403   2.838   -6.279  1.00 98.00 63  A 1 
ATOM   508  C  CZ  . TYR A 1 63  ? 2.306   3.401   -7.198  1.00 98.04 63  A 1 
ATOM   509  O  OH  . TYR A 1 63  ? 2.310   4.756   -7.404  1.00 97.26 63  A 1 
ATOM   510  N  N   . PHE A 1 64  ? -0.809  -1.504  -6.323  1.00 98.78 64  A 1 
ATOM   511  C  CA  . PHE A 1 64  ? -2.029  -0.901  -5.811  1.00 98.80 64  A 1 
ATOM   512  C  C   . PHE A 1 64  ? -1.828  -0.378  -4.389  1.00 98.83 64  A 1 
ATOM   513  O  O   . PHE A 1 64  ? -0.976  -0.874  -3.646  1.00 98.75 64  A 1 
ATOM   514  C  CB  . PHE A 1 64  ? -3.204  -1.872  -5.912  1.00 98.84 64  A 1 
ATOM   515  C  CG  . PHE A 1 64  ? -3.116  -3.108  -5.030  1.00 98.87 64  A 1 
ATOM   516  C  CD1 . PHE A 1 64  ? -2.567  -4.304  -5.534  1.00 98.72 64  A 1 
ATOM   517  C  CD2 . PHE A 1 64  ? -3.649  -3.085  -3.730  1.00 98.72 64  A 1 
ATOM   518  C  CE1 . PHE A 1 64  ? -2.572  -5.466  -4.748  1.00 98.59 64  A 1 
ATOM   519  C  CE2 . PHE A 1 64  ? -3.653  -4.246  -2.941  1.00 98.55 64  A 1 
ATOM   520  C  CZ  . PHE A 1 64  ? -3.120  -5.441  -3.456  1.00 98.62 64  A 1 
ATOM   521  N  N   . ILE A 1 65  ? -2.597  0.628   -4.024  1.00 98.96 65  A 1 
ATOM   522  C  CA  . ILE A 1 65  ? -2.651  1.159   -2.661  1.00 98.96 65  A 1 
ATOM   523  C  C   . ILE A 1 65  ? -3.615  0.285   -1.851  1.00 98.91 65  A 1 
ATOM   524  O  O   . ILE A 1 65  ? -4.709  -0.010  -2.325  1.00 98.89 65  A 1 
ATOM   525  C  CB  . ILE A 1 65  ? -3.097  2.638   -2.670  1.00 98.90 65  A 1 
ATOM   526  C  CG1 . ILE A 1 65  ? -2.100  3.519   -3.449  1.00 98.69 65  A 1 
ATOM   527  C  CG2 . ILE A 1 65  ? -3.270  3.162   -1.233  1.00 98.70 65  A 1 
ATOM   528  C  CD1 . ILE A 1 65  ? -2.618  4.925   -3.765  1.00 98.47 65  A 1 
ATOM   529  N  N   . TYR A 1 66  ? -3.229  -0.054  -0.627  1.00 98.93 66  A 1 
ATOM   530  C  CA  . TYR A 1 66  ? -4.112  -0.615  0.380   1.00 98.96 66  A 1 
ATOM   531  C  C   . TYR A 1 66  ? -4.037  0.239   1.653   1.00 98.97 66  A 1 
ATOM   532  O  O   . TYR A 1 66  ? -2.962  0.394   2.225   1.00 98.86 66  A 1 
ATOM   533  C  CB  . TYR A 1 66  ? -3.750  -2.086  0.648   1.00 98.91 66  A 1 
ATOM   534  C  CG  . TYR A 1 66  ? -4.708  -2.785  1.587   1.00 98.85 66  A 1 
ATOM   535  C  CD1 . TYR A 1 66  ? -4.629  -2.595  2.977   1.00 98.55 66  A 1 
ATOM   536  C  CD2 . TYR A 1 66  ? -5.709  -3.628  1.072   1.00 98.52 66  A 1 
ATOM   537  C  CE1 . TYR A 1 66  ? -5.544  -3.216  3.841   1.00 98.06 66  A 1 
ATOM   538  C  CE2 . TYR A 1 66  ? -6.628  -4.261  1.921   1.00 97.99 66  A 1 
ATOM   539  C  CZ  . TYR A 1 66  ? -6.542  -4.049  3.306   1.00 98.04 66  A 1 
ATOM   540  O  OH  . TYR A 1 66  ? -7.446  -4.655  4.140   1.00 97.02 66  A 1 
ATOM   541  N  N   . PHE A 1 67  ? -5.166  0.763   2.082   1.00 98.96 67  A 1 
ATOM   542  C  CA  . PHE A 1 67  ? -5.310  1.431   3.370   1.00 98.93 67  A 1 
ATOM   543  C  C   . PHE A 1 67  ? -6.636  1.006   4.011   1.00 98.97 67  A 1 
ATOM   544  O  O   . PHE A 1 67  ? -7.554  0.579   3.308   1.00 98.82 67  A 1 
ATOM   545  C  CB  . PHE A 1 67  ? -5.204  2.956   3.209   1.00 98.92 67  A 1 
ATOM   546  C  CG  . PHE A 1 67  ? -6.375  3.606   2.504   1.00 98.92 67  A 1 
ATOM   547  C  CD1 . PHE A 1 67  ? -6.452  3.620   1.095   1.00 98.81 67  A 1 
ATOM   548  C  CD2 . PHE A 1 67  ? -7.409  4.221   3.245   1.00 98.77 67  A 1 
ATOM   549  C  CE1 . PHE A 1 67  ? -7.538  4.230   0.449   1.00 98.57 67  A 1 
ATOM   550  C  CE2 . PHE A 1 67  ? -8.493  4.832   2.604   1.00 98.53 67  A 1 
ATOM   551  C  CZ  . PHE A 1 67  ? -8.559  4.840   1.200   1.00 98.56 67  A 1 
ATOM   552  N  N   . ASN A 1 68  ? -6.722  1.097   5.331   1.00 98.94 68  A 1 
ATOM   553  C  CA  . ASN A 1 68  ? -7.861  0.608   6.096   1.00 98.93 68  A 1 
ATOM   554  C  C   . ASN A 1 68  ? -7.987  1.368   7.408   1.00 98.92 68  A 1 
ATOM   555  O  O   . ASN A 1 68  ? -7.031  2.020   7.833   1.00 98.68 68  A 1 
ATOM   556  C  CB  . ASN A 1 68  ? -7.703  -0.902  6.334   1.00 98.71 68  A 1 
ATOM   557  C  CG  . ASN A 1 68  ? -6.382  -1.274  7.001   1.00 98.61 68  A 1 
ATOM   558  O  OD1 . ASN A 1 68  ? -5.348  -1.348  6.360   1.00 95.24 68  A 1 
ATOM   559  N  ND2 . ASN A 1 68  ? -6.378  -1.549  8.284   1.00 94.36 68  A 1 
ATOM   560  N  N   . ASP A 1 69  ? -9.156  1.247   8.050   1.00 98.70 69  A 1 
ATOM   561  C  CA  . ASP A 1 69  ? -9.410  1.722   9.398   1.00 98.68 69  A 1 
ATOM   562  C  C   . ASP A 1 69  ? -9.021  3.203   9.578   1.00 98.76 69  A 1 
ATOM   563  O  O   . ASP A 1 69  ? -8.156  3.572   10.373  1.00 98.31 69  A 1 
ATOM   564  C  CB  . ASP A 1 69  ? -8.770  0.757   10.413  1.00 98.42 69  A 1 
ATOM   565  C  CG  . ASP A 1 69  ? -9.227  -0.695  10.200  1.00 97.88 69  A 1 
ATOM   566  O  OD1 . ASP A 1 69  ? -10.332 -1.048  10.642  1.00 96.19 69  A 1 
ATOM   567  O  OD2 . ASP A 1 69  ? -8.469  -1.476  9.578   1.00 96.13 69  A 1 
ATOM   568  N  N   . ILE A 1 70  ? -9.656  4.069   8.781   1.00 98.71 70  A 1 
ATOM   569  C  CA  . ILE A 1 70  ? -9.506  5.531   8.890   1.00 98.68 70  A 1 
ATOM   570  C  C   . ILE A 1 70  ? -10.078 6.001   10.224  1.00 98.53 70  A 1 
ATOM   571  O  O   . ILE A 1 70  ? -9.425  6.787   10.908  1.00 97.84 70  A 1 
ATOM   572  C  CB  . ILE A 1 70  ? -10.198 6.238   7.703   1.00 98.51 70  A 1 
ATOM   573  C  CG1 . ILE A 1 70  ? -9.516  5.952   6.336   1.00 96.84 70  A 1 
ATOM   574  C  CG2 . ILE A 1 70  ? -10.302 7.757   7.911   1.00 97.49 70  A 1 
ATOM   575  C  CD1 . ILE A 1 70  ? -8.151  6.611   6.132   1.00 91.14 70  A 1 
ATOM   576  N  N   . HIS A 1 71  ? -11.275 5.531   10.587  1.00 98.02 71  A 1 
ATOM   577  C  CA  . HIS A 1 71  ? -11.965 5.870   11.825  1.00 97.64 71  A 1 
ATOM   578  C  C   . HIS A 1 71  ? -11.934 7.369   12.152  1.00 97.55 71  A 1 
ATOM   579  O  O   . HIS A 1 71  ? -11.497 7.777   13.226  1.00 96.61 71  A 1 
ATOM   580  C  CB  . HIS A 1 71  ? -11.415 5.017   12.968  1.00 97.31 71  A 1 
ATOM   581  C  CG  . HIS A 1 71  ? -11.812 3.570   12.896  1.00 97.13 71  A 1 
ATOM   582  N  ND1 . HIS A 1 71  ? -13.085 3.076   13.130  1.00 95.37 71  A 1 
ATOM   583  C  CD2 . HIS A 1 71  ? -10.981 2.502   12.695  1.00 95.81 71  A 1 
ATOM   584  C  CE1 . HIS A 1 71  ? -13.012 1.741   13.076  1.00 95.21 71  A 1 
ATOM   585  N  NE2 . HIS A 1 71  ? -11.753 1.364   12.820  1.00 95.49 71  A 1 
ATOM   586  N  N   . ILE A 1 72  ? -12.372 8.209   11.211  1.00 97.12 72  A 1 
ATOM   587  C  CA  . ILE A 1 72  ? -12.406 9.651   11.442  1.00 96.97 72  A 1 
ATOM   588  C  C   . ILE A 1 72  ? -13.337 9.987   12.612  1.00 96.64 72  A 1 
ATOM   589  O  O   . ILE A 1 72  ? -14.487 9.552   12.665  1.00 95.82 72  A 1 
ATOM   590  C  CB  . ILE A 1 72  ? -12.724 10.432  10.157  1.00 96.59 72  A 1 
ATOM   591  C  CG1 . ILE A 1 72  ? -12.547 11.951  10.384  1.00 92.66 72  A 1 
ATOM   592  C  CG2 . ILE A 1 72  ? -14.120 10.102  9.601   1.00 90.87 72  A 1 
ATOM   593  C  CD1 . ILE A 1 72  ? -12.581 12.776  9.090   1.00 86.63 72  A 1 
ATOM   594  N  N   . ASP A 1 73  ? -12.822 10.780  13.560  1.00 96.23 73  A 1 
ATOM   595  C  CA  . ASP A 1 73  ? -13.547 11.202  14.753  1.00 95.67 73  A 1 
ATOM   596  C  C   . ASP A 1 73  ? -13.804 12.706  14.711  1.00 95.48 73  A 1 
ATOM   597  O  O   . ASP A 1 73  ? -12.916 13.530  14.921  1.00 94.63 73  A 1 
ATOM   598  C  CB  . ASP A 1 73  ? -12.771 10.778  16.001  1.00 94.91 73  A 1 
ATOM   599  C  CG  . ASP A 1 73  ? -13.529 11.061  17.295  1.00 94.15 73  A 1 
ATOM   600  O  OD1 . ASP A 1 73  ? -14.691 11.537  17.243  1.00 92.78 73  A 1 
ATOM   601  O  OD2 . ASP A 1 73  ? -12.970 10.794  18.385  1.00 92.03 73  A 1 
ATOM   602  N  N   . HIS A 1 74  ? -15.066 13.081  14.476  1.00 94.22 74  A 1 
ATOM   603  C  CA  . HIS A 1 74  ? -15.512 14.473  14.468  1.00 93.38 74  A 1 
ATOM   604  C  C   . HIS A 1 74  ? -15.606 15.094  15.862  1.00 92.66 74  A 1 
ATOM   605  O  O   . HIS A 1 74  ? -15.774 16.304  15.984  1.00 90.40 74  A 1 
ATOM   606  C  CB  . HIS A 1 74  ? -16.862 14.560  13.751  1.00 93.09 74  A 1 
ATOM   607  C  CG  . HIS A 1 74  ? -16.812 14.049  12.342  1.00 93.25 74  A 1 
ATOM   608  N  ND1 . HIS A 1 74  ? -16.080 14.616  11.297  1.00 89.11 74  A 1 
ATOM   609  C  CD2 . HIS A 1 74  ? -17.394 12.898  11.880  1.00 89.65 74  A 1 
ATOM   610  C  CE1 . HIS A 1 74  ? -16.223 13.809  10.242  1.00 89.95 74  A 1 
ATOM   611  N  NE2 . HIS A 1 74  ? -17.013 12.759  10.557  1.00 90.40 74  A 1 
ATOM   612  N  N   . GLU A 1 75  ? -15.490 14.289  16.921  1.00 92.55 75  A 1 
ATOM   613  C  CA  . GLU A 1 75  ? -15.562 14.718  18.324  1.00 91.69 75  A 1 
ATOM   614  C  C   . GLU A 1 75  ? -14.191 14.697  19.020  1.00 92.30 75  A 1 
ATOM   615  O  O   . GLU A 1 75  ? -14.110 15.004  20.212  1.00 90.83 75  A 1 
ATOM   616  C  CB  . GLU A 1 75  ? -16.587 13.873  19.094  1.00 90.04 75  A 1 
ATOM   617  C  CG  . GLU A 1 75  ? -17.993 13.960  18.492  1.00 84.29 75  A 1 
ATOM   618  C  CD  . GLU A 1 75  ? -18.998 13.187  19.348  1.00 76.73 75  A 1 
ATOM   619  O  OE1 . GLU A 1 75  ? -19.803 13.835  20.047  1.00 69.21 75  A 1 
ATOM   620  O  OE2 . GLU A 1 75  ? -19.003 11.938  19.295  1.00 67.97 75  A 1 
ATOM   621  N  N   . TYR A 1 76  ? -13.120 14.381  18.295  1.00 91.55 76  A 1 
ATOM   622  C  CA  . TYR A 1 76  ? -11.761 14.414  18.828  1.00 92.07 76  A 1 
ATOM   623  C  C   . TYR A 1 76  ? -11.421 15.807  19.370  1.00 91.51 76  A 1 
ATOM   624  O  O   . TYR A 1 76  ? -11.584 16.831  18.701  1.00 90.25 76  A 1 
ATOM   625  C  CB  . TYR A 1 76  ? -10.760 13.994  17.750  1.00 92.66 76  A 1 
ATOM   626  C  CG  . TYR A 1 76  ? -9.317  13.993  18.234  1.00 93.71 76  A 1 
ATOM   627  C  CD1 . TYR A 1 76  ? -8.539  15.161  18.157  1.00 93.36 76  A 1 
ATOM   628  C  CD2 . TYR A 1 76  ? -8.759  12.828  18.792  1.00 93.71 76  A 1 
ATOM   629  C  CE1 . TYR A 1 76  ? -7.220  15.164  18.624  1.00 93.06 76  A 1 
ATOM   630  C  CE2 . TYR A 1 76  ? -7.436  12.818  19.259  1.00 93.11 76  A 1 
ATOM   631  C  CZ  . TYR A 1 76  ? -6.666  13.991  19.173  1.00 93.41 76  A 1 
ATOM   632  O  OH  . TYR A 1 76  ? -5.365  13.996  19.623  1.00 92.83 76  A 1 
ATOM   633  N  N   . VAL A 1 77  ? -10.904 15.844  20.597  1.00 91.44 77  A 1 
ATOM   634  C  CA  . VAL A 1 77  ? -10.446 17.085  21.234  1.00 90.92 77  A 1 
ATOM   635  C  C   . VAL A 1 77  ? -8.961  16.965  21.541  1.00 91.05 77  A 1 
ATOM   636  O  O   . VAL A 1 77  ? -8.557  16.194  22.412  1.00 89.95 77  A 1 
ATOM   637  C  CB  . VAL A 1 77  ? -11.262 17.421  22.495  1.00 89.21 77  A 1 
ATOM   638  C  CG1 . VAL A 1 77  ? -10.799 18.742  23.112  1.00 86.20 77  A 1 
ATOM   639  C  CG2 . VAL A 1 77  ? -12.756 17.549  22.212  1.00 88.24 77  A 1 
ATOM   640  N  N   . TYR A 1 78  ? -8.160  17.808  20.904  1.00 88.47 78  A 1 
ATOM   641  C  CA  . TYR A 1 78  ? -6.685  17.785  20.928  1.00 87.75 78  A 1 
ATOM   642  C  C   . TYR A 1 78  ? -6.046  17.704  22.318  1.00 87.76 78  A 1 
ATOM   643  O  O   . TYR A 1 78  ? -4.990  17.099  22.472  1.00 84.67 78  A 1 
ATOM   644  C  CB  . TYR A 1 78  ? -6.174  19.050  20.229  1.00 85.77 78  A 1 
ATOM   645  C  CG  . TYR A 1 78  ? -6.806  19.333  18.889  1.00 82.78 78  A 1 
ATOM   646  C  CD1 . TYR A 1 78  ? -6.566  18.482  17.789  1.00 78.52 78  A 1 
ATOM   647  C  CD2 . TYR A 1 78  ? -7.651  20.449  18.728  1.00 79.19 78  A 1 
ATOM   648  C  CE1 . TYR A 1 78  ? -7.159  18.740  16.548  1.00 74.64 78  A 1 
ATOM   649  C  CE2 . TYR A 1 78  ? -8.253  20.720  17.485  1.00 73.89 78  A 1 
ATOM   650  C  CZ  . TYR A 1 78  ? -8.002  19.860  16.401  1.00 75.28 78  A 1 
ATOM   651  O  OH  . TYR A 1 78  ? -8.589  20.131  15.192  1.00 69.52 78  A 1 
ATOM   652  N  N   . THR A 1 79  ? -6.674  18.298  23.344  1.00 87.67 79  A 1 
ATOM   653  C  CA  . THR A 1 79  ? -6.152  18.349  24.722  1.00 85.99 79  A 1 
ATOM   654  C  C   . THR A 1 79  ? -6.678  17.241  25.625  1.00 85.33 79  A 1 
ATOM   655  O  O   . THR A 1 79  ? -6.301  17.174  26.799  1.00 83.23 79  A 1 
ATOM   656  C  CB  . THR A 1 79  ? -6.445  19.709  25.369  1.00 84.91 79  A 1 
ATOM   657  O  OG1 . THR A 1 79  ? -7.834  19.933  25.429  1.00 80.59 79  A 1 
ATOM   658  C  CG2 . THR A 1 79  ? -5.820  20.872  24.600  1.00 81.35 79  A 1 
ATOM   659  N  N   . LYS A 1 80  ? -7.564  16.383  25.131  1.00 85.41 80  A 1 
ATOM   660  C  CA  . LYS A 1 80  ? -8.192  15.326  25.929  1.00 83.65 80  A 1 
ATOM   661  C  C   . LYS A 1 80  ? -7.367  14.049  25.921  1.00 84.45 80  A 1 
ATOM   662  O  O   . LYS A 1 80  ? -6.616  13.785  24.996  1.00 83.46 80  A 1 
ATOM   663  C  CB  . LYS A 1 80  ? -9.635  15.074  25.463  1.00 80.95 80  A 1 
ATOM   664  C  CG  . LYS A 1 80  ? -10.550 16.291  25.604  1.00 79.86 80  A 1 
ATOM   665  C  CD  . LYS A 1 80  ? -10.767 16.726  27.046  1.00 75.61 80  A 1 
ATOM   666  C  CE  . LYS A 1 80  ? -11.837 17.818  27.097  1.00 73.51 80  A 1 
ATOM   667  N  NZ  . LYS A 1 80  ? -12.315 18.050  28.474  1.00 64.79 80  A 1 
ATOM   668  N  N   . SER A 1 81  ? -7.485  13.274  26.995  1.00 86.74 81  A 1 
ATOM   669  C  CA  . SER A 1 81  ? -6.719  12.048  27.169  1.00 85.48 81  A 1 
ATOM   670  C  C   . SER A 1 81  ? -7.404  10.830  26.553  1.00 86.98 81  A 1 
ATOM   671  O  O   . SER A 1 81  ? -8.630  10.711  26.566  1.00 85.27 81  A 1 
ATOM   672  C  CB  . SER A 1 81  ? -6.416  11.796  28.649  1.00 80.66 81  A 1 
ATOM   673  O  OG  . SER A 1 81  ? -7.549  11.327  29.343  1.00 72.29 81  A 1 
ATOM   674  N  N   . ARG A 1 82  ? -6.594  9.860   26.146  1.00 87.14 82  A 1 
ATOM   675  C  CA  . ARG A 1 82  ? -7.066  8.556   25.654  1.00 86.86 82  A 1 
ATOM   676  C  C   . ARG A 1 82  ? -7.952  7.778   26.633  1.00 86.66 82  A 1 
ATOM   677  O  O   . ARG A 1 82  ? -8.662  6.882   26.217  1.00 83.82 82  A 1 
ATOM   678  C  CB  . ARG A 1 82  ? -5.868  7.690   25.238  1.00 84.85 82  A 1 
ATOM   679  C  CG  . ARG A 1 82  ? -5.017  7.201   26.422  1.00 83.87 82  A 1 
ATOM   680  C  CD  . ARG A 1 82  ? -3.863  6.294   25.956  1.00 83.35 82  A 1 
ATOM   681  N  NE  . ARG A 1 82  ? -4.361  5.040   25.383  1.00 82.07 82  A 1 
ATOM   682  C  CZ  . ARG A 1 82  ? -3.629  4.146   24.712  1.00 83.40 82  A 1 
ATOM   683  N  NH1 . ARG A 1 82  ? -2.356  4.296   24.538  1.00 76.47 82  A 1 
ATOM   684  N  NH2 . ARG A 1 82  ? -4.182  3.096   24.185  1.00 75.95 82  A 1 
ATOM   685  N  N   . GLN A 1 83  ? -7.928  8.109   27.927  1.00 86.19 83  A 1 
ATOM   686  C  CA  . GLN A 1 83  ? -8.704  7.397   28.948  1.00 83.83 83  A 1 
ATOM   687  C  C   . GLN A 1 83  ? -10.218 7.424   28.666  1.00 83.44 83  A 1 
ATOM   688  O  O   . GLN A 1 83  ? -10.939 6.505   29.051  1.00 79.91 83  A 1 
ATOM   689  C  CB  . GLN A 1 83  ? -8.402  8.029   30.317  1.00 82.30 83  A 1 
ATOM   690  C  CG  . GLN A 1 83  ? -8.962  7.188   31.480  1.00 73.40 83  A 1 
ATOM   691  C  CD  . GLN A 1 83  ? -8.727  7.821   32.847  1.00 66.20 83  A 1 
ATOM   692  O  OE1 . GLN A 1 83  ? -8.433  8.989   32.982  1.00 59.42 83  A 1 
ATOM   693  N  NE2 . GLN A 1 83  ? -8.874  7.069   33.909  1.00 56.51 83  A 1 
ATOM   694  N  N   . LYS A 1 84  ? -10.694 8.471   27.994  1.00 86.22 84  A 1 
ATOM   695  C  CA  . LYS A 1 84  ? -12.070 8.645   27.522  1.00 85.74 84  A 1 
ATOM   696  C  C   . LYS A 1 84  ? -12.099 8.946   26.023  1.00 87.54 84  A 1 
ATOM   697  O  O   . LYS A 1 84  ? -12.809 9.835   25.583  1.00 84.27 84  A 1 
ATOM   698  C  CB  . LYS A 1 84  ? -12.776 9.719   28.365  1.00 83.11 84  A 1 
ATOM   699  C  CG  . LYS A 1 84  ? -13.030 9.302   29.823  1.00 79.54 84  A 1 
ATOM   700  C  CD  . LYS A 1 84  ? -14.093 8.213   29.904  1.00 73.11 84  A 1 
ATOM   701  C  CE  . LYS A 1 84  ? -14.561 8.028   31.344  1.00 68.08 84  A 1 
ATOM   702  N  NZ  . LYS A 1 84  ? -15.746 7.147   31.391  1.00 58.80 84  A 1 
ATOM   703  N  N   . ASN A 1 85  ? -11.295 8.226   25.265  1.00 88.11 85  A 1 
ATOM   704  C  CA  . ASN A 1 85  ? -11.252 8.286   23.803  1.00 88.36 85  A 1 
ATOM   705  C  C   . ASN A 1 85  ? -10.966 9.692   23.242  1.00 90.21 85  A 1 
ATOM   706  O  O   . ASN A 1 85  ? -11.427 10.015  22.161  1.00 88.14 85  A 1 
ATOM   707  C  CB  . ASN A 1 85  ? -12.533 7.666   23.222  1.00 86.14 85  A 1 
ATOM   708  C  CG  . ASN A 1 85  ? -12.820 6.268   23.751  1.00 81.66 85  A 1 
ATOM   709  O  OD1 . ASN A 1 85  ? -11.955 5.430   23.900  1.00 74.44 85  A 1 
ATOM   710  N  ND2 . ASN A 1 85  ? -14.068 5.990   24.052  1.00 73.05 85  A 1 
ATOM   711  N  N   . CYS A 1 86  ? -10.217 10.528  23.981  1.00 90.36 86  A 1 
ATOM   712  C  CA  . CYS A 1 86  ? -9.941  11.915  23.613  1.00 90.93 86  A 1 
ATOM   713  C  C   . CYS A 1 86  ? -11.183 12.833  23.559  1.00 91.32 86  A 1 
ATOM   714  O  O   . CYS A 1 86  ? -11.138 13.882  22.922  1.00 89.30 86  A 1 
ATOM   715  C  CB  . CYS A 1 86  ? -9.052  11.971  22.360  1.00 91.26 86  A 1 
ATOM   716  S  SG  . CYS A 1 86  ? -7.430  11.191  22.586  1.00 89.68 86  A 1 
ATOM   717  N  N   . HIS A 1 87  ? -12.251 12.502  24.279  1.00 89.67 87  A 1 
ATOM   718  C  CA  . HIS A 1 87  ? -13.458 13.342  24.385  1.00 88.80 87  A 1 
ATOM   719  C  C   . HIS A 1 87  ? -13.596 14.015  25.754  1.00 86.22 87  A 1 
ATOM   720  O  O   . HIS A 1 87  ? -14.149 15.103  25.887  1.00 80.83 87  A 1 
ATOM   721  C  CB  . HIS A 1 87  ? -14.686 12.481  24.104  1.00 88.77 87  A 1 
ATOM   722  C  CG  . HIS A 1 87  ? -14.689 11.798  22.776  1.00 88.85 87  A 1 
ATOM   723  N  ND1 . HIS A 1 87  ? -15.486 10.722  22.431  1.00 82.72 87  A 1 
ATOM   724  C  CD2 . HIS A 1 87  ? -13.919 12.106  21.680  1.00 82.63 87  A 1 
ATOM   725  C  CE1 . HIS A 1 87  ? -15.188 10.402  21.170  1.00 83.55 87  A 1 
ATOM   726  N  NE2 . HIS A 1 87  ? -14.239 11.213  20.692  1.00 85.00 87  A 1 
ATOM   727  N  N   . GLU A 1 88  ? -13.062 13.371  26.803  1.00 85.62 88  A 1 
ATOM   728  C  CA  . GLU A 1 88  ? -13.133 13.825  28.190  1.00 82.69 88  A 1 
ATOM   729  C  C   . GLU A 1 88  ? -11.764 13.730  28.867  1.00 80.41 88  A 1 
ATOM   730  O  O   . GLU A 1 88  ? -10.858 13.086  28.355  1.00 73.28 88  A 1 
ATOM   731  C  CB  . GLU A 1 88  ? -14.140 12.978  28.979  1.00 78.74 88  A 1 
ATOM   732  C  CG  . GLU A 1 88  ? -15.594 13.082  28.519  1.00 72.22 88  A 1 
ATOM   733  C  CD  . GLU A 1 88  ? -16.514 12.172  29.348  1.00 70.10 88  A 1 
ATOM   734  O  OE1 . GLU A 1 88  ? -17.614 11.847  28.870  1.00 64.59 88  A 1 
ATOM   735  O  OE2 . GLU A 1 88  ? -16.102 11.759  30.465  1.00 66.50 88  A 1 
ATOM   736  N  N   . ASN A 1 89  ? -11.632 14.333  30.065  1.00 76.56 89  A 1 
ATOM   737  C  CA  . ASN A 1 89  ? -10.409 14.371  30.872  1.00 72.46 89  A 1 
ATOM   738  C  C   . ASN A 1 89  ? -9.237  15.042  30.140  1.00 75.08 89  A 1 
ATOM   739  O  O   . ASN A 1 89  ? -8.709  14.508  29.167  1.00 70.23 89  A 1 
ATOM   740  C  CB  . ASN A 1 89  ? -10.042 12.966  31.385  1.00 64.20 89  A 1 
ATOM   741  C  CG  . ASN A 1 89  ? -11.137 12.320  32.215  1.00 59.80 89  A 1 
ATOM   742  O  OD1 . ASN A 1 89  ? -12.021 12.960  32.752  1.00 56.31 89  A 1 
ATOM   743  N  ND2 . ASN A 1 89  ? -11.100 11.014  32.366  1.00 56.49 89  A 1 
ATOM   744  N  N   . ILE A 1 90  ? -8.800  16.186  30.645  1.00 72.12 90  A 1 
ATOM   745  C  CA  . ILE A 1 90  ? -7.646  16.906  30.103  1.00 71.17 90  A 1 
ATOM   746  C  C   . ILE A 1 90  ? -6.373  16.096  30.369  1.00 72.40 90  A 1 
ATOM   747  O  O   . ILE A 1 90  ? -6.203  15.551  31.456  1.00 67.20 90  A 1 
ATOM   748  C  CB  . ILE A 1 90  ? -7.575  18.340  30.667  1.00 67.24 90  A 1 
ATOM   749  C  CG1 . ILE A 1 90  ? -8.862  19.122  30.305  1.00 63.09 90  A 1 
ATOM   750  C  CG2 . ILE A 1 90  ? -6.341  19.081  30.136  1.00 63.13 90  A 1 
ATOM   751  C  CD1 . ILE A 1 90  ? -8.965  20.519  30.944  1.00 58.65 90  A 1 
ATOM   752  N  N   . ASN A 1 91  ? -5.476  16.043  29.376  1.00 73.83 91  A 1 
ATOM   753  C  CA  . ASN A 1 91  ? -4.154  15.455  29.523  1.00 72.62 91  A 1 
ATOM   754  C  C   . ASN A 1 91  ? -3.367  16.187  30.627  1.00 73.50 91  A 1 
ATOM   755  O  O   . ASN A 1 91  ? -3.386  17.418  30.655  1.00 71.41 91  A 1 
ATOM   756  C  CB  . ASN A 1 91  ? -3.414  15.515  28.186  1.00 69.15 91  A 1 
ATOM   757  C  CG  . ASN A 1 91  ? -3.748  14.341  27.288  1.00 65.37 91  A 1 
ATOM   758  O  OD1 . ASN A 1 91  ? -3.877  13.219  27.744  1.00 62.65 91  A 1 
ATOM   759  N  ND2 . ASN A 1 91  ? -3.858  14.557  25.994  1.00 61.99 91  A 1 
ATOM   760  N  N   . PRO A 1 92  ? -2.623  15.479  31.482  1.00 69.66 92  A 1 
ATOM   761  C  CA  . PRO A 1 92  ? -1.878  16.101  32.587  1.00 68.20 92  A 1 
ATOM   762  C  C   . PRO A 1 92  ? -0.890  17.188  32.140  1.00 70.77 92  A 1 
ATOM   763  O  O   . PRO A 1 92  ? -0.663  18.145  32.862  1.00 66.79 92  A 1 
ATOM   764  C  CB  . PRO A 1 92  ? -1.145  14.946  33.275  1.00 64.28 92  A 1 
ATOM   765  C  CG  . PRO A 1 92  ? -2.008  13.736  32.970  1.00 63.98 92  A 1 
ATOM   766  C  CD  . PRO A 1 92  ? -2.552  14.028  31.570  1.00 67.28 92  A 1 
ATOM   767  N  N   . ASN A 1 93  ? -0.321  17.045  30.939  1.00 71.63 93  A 1 
ATOM   768  C  CA  . ASN A 1 93  ? 0.625   18.000  30.348  1.00 71.08 93  A 1 
ATOM   769  C  C   . ASN A 1 93  ? -0.061  19.163  29.594  1.00 73.52 93  A 1 
ATOM   770  O  O   . ASN A 1 93  ? 0.626   20.082  29.169  1.00 68.54 93  A 1 
ATOM   771  C  CB  . ASN A 1 93  ? 1.611   17.216  29.465  1.00 65.88 93  A 1 
ATOM   772  C  CG  . ASN A 1 93  ? 0.952   16.471  28.319  1.00 60.62 93  A 1 
ATOM   773  O  OD1 . ASN A 1 93  ? -0.201  16.659  28.000  1.00 55.12 93  A 1 
ATOM   774  N  ND2 . ASN A 1 93  ? 1.675   15.581  27.681  1.00 56.25 93  A 1 
ATOM   775  N  N   . GLY A 1 94  ? -1.368  19.115  29.384  1.00 74.90 94  A 1 
ATOM   776  C  CA  . GLY A 1 94  ? -2.118  20.144  28.659  1.00 75.53 94  A 1 
ATOM   777  C  C   . GLY A 1 94  ? -1.750  20.305  27.184  1.00 79.68 94  A 1 
ATOM   778  O  O   . GLY A 1 94  ? -2.177  21.279  26.565  1.00 76.60 94  A 1 
ATOM   779  N  N   . LEU A 1 95  ? -0.951  19.401  26.623  1.00 81.23 95  A 1 
ATOM   780  C  CA  . LEU A 1 95  ? -0.501  19.493  25.233  1.00 83.90 95  A 1 
ATOM   781  C  C   . LEU A 1 95  ? -1.664  19.318  24.257  1.00 86.74 95  A 1 
ATOM   782  O  O   . LEU A 1 95  ? -2.628  18.604  24.514  1.00 85.92 95  A 1 
ATOM   783  C  CB  . LEU A 1 95  ? 0.614   18.477  24.944  1.00 81.11 95  A 1 
ATOM   784  C  CG  . LEU A 1 95  ? 1.941   18.742  25.680  1.00 77.02 95  A 1 
ATOM   785  C  CD1 . LEU A 1 95  ? 2.945   17.652  25.328  1.00 74.45 95  A 1 
ATOM   786  C  CD2 . LEU A 1 95  ? 2.568   20.085  25.308  1.00 74.21 95  A 1 
ATOM   787  N  N   . ASN A 1 96  ? -1.516  19.976  23.110  1.00 88.35 96  A 1 
ATOM   788  C  CA  . ASN A 1 96  ? -2.444  19.893  21.999  1.00 89.50 96  A 1 
ATOM   789  C  C   . ASN A 1 96  ? -1.920  18.867  20.975  1.00 91.45 96  A 1 
ATOM   790  O  O   . ASN A 1 96  ? -0.963  19.147  20.263  1.00 90.16 96  A 1 
ATOM   791  C  CB  . ASN A 1 96  ? -2.590  21.311  21.420  1.00 86.33 96  A 1 
ATOM   792  C  CG  . ASN A 1 96  ? -3.678  21.385  20.377  1.00 80.37 96  A 1 
ATOM   793  O  OD1 . ASN A 1 96  ? -4.374  20.435  20.128  1.00 73.46 96  A 1 
ATOM   794  N  ND2 . ASN A 1 96  ? -3.884  22.525  19.760  1.00 72.76 96  A 1 
ATOM   795  N  N   . PHE A 1 97  ? -2.529  17.691  20.924  1.00 92.58 97  A 1 
ATOM   796  C  CA  . PHE A 1 97  ? -2.150  16.595  20.024  1.00 93.01 97  A 1 
ATOM   797  C  C   . PHE A 1 97  ? -2.929  16.690  18.708  1.00 93.75 97  A 1 
ATOM   798  O  O   . PHE A 1 97  ? -3.851  15.914  18.461  1.00 93.14 97  A 1 
ATOM   799  C  CB  . PHE A 1 97  ? -2.348  15.252  20.724  1.00 92.11 97  A 1 
ATOM   800  C  CG  . PHE A 1 97  ? -1.407  14.989  21.873  1.00 90.77 97  A 1 
ATOM   801  C  CD1 . PHE A 1 97  ? -0.201  14.289  21.658  1.00 88.21 97  A 1 
ATOM   802  C  CD2 . PHE A 1 97  ? -1.721  15.416  23.171  1.00 88.44 97  A 1 
ATOM   803  C  CE1 . PHE A 1 97  ? 0.669   14.017  22.711  1.00 87.12 97  A 1 
ATOM   804  C  CE2 . PHE A 1 97  ? -0.848  15.151  24.239  1.00 87.24 97  A 1 
ATOM   805  C  CZ  . PHE A 1 97  ? 0.345   14.451  24.003  1.00 87.09 97  A 1 
ATOM   806  N  N   . THR A 1 98  ? -2.548  17.646  17.856  1.00 95.47 98  A 1 
ATOM   807  C  CA  . THR A 1 98  ? -3.255  17.957  16.604  1.00 95.85 98  A 1 
ATOM   808  C  C   . THR A 1 98  ? -3.385  16.760  15.661  1.00 96.32 98  A 1 
ATOM   809  O  O   . THR A 1 98  ? -4.440  16.563  15.071  1.00 95.87 98  A 1 
ATOM   810  C  CB  . THR A 1 98  ? -2.530  19.094  15.868  1.00 95.17 98  A 1 
ATOM   811  O  OG1 . THR A 1 98  ? -2.430  20.217  16.716  1.00 90.17 98  A 1 
ATOM   812  C  CG2 . THR A 1 98  ? -3.249  19.560  14.606  1.00 90.34 98  A 1 
ATOM   813  N  N   . PHE A 1 99  ? -2.330  15.957  15.539  1.00 96.92 99  A 1 
ATOM   814  C  CA  . PHE A 1 99  ? -2.295  14.823  14.617  1.00 97.16 99  A 1 
ATOM   815  C  C   . PHE A 1 99  ? -2.689  13.480  15.253  1.00 96.81 99  A 1 
ATOM   816  O  O   . PHE A 1 99  ? -2.487  12.431  14.644  1.00 95.71 99  A 1 
ATOM   817  C  CB  . PHE A 1 99  ? -0.939  14.779  13.918  1.00 97.32 99  A 1 
ATOM   818  C  CG  . PHE A 1 99  ? -0.733  15.940  12.974  1.00 97.60 99  A 1 
ATOM   819  C  CD1 . PHE A 1 99  ? -1.407  15.964  11.740  1.00 97.21 99  A 1 
ATOM   820  C  CD2 . PHE A 1 99  ? 0.092   17.010  13.335  1.00 97.14 99  A 1 
ATOM   821  C  CE1 . PHE A 1 99  ? -1.250  17.041  10.861  1.00 96.77 99  A 1 
ATOM   822  C  CE2 . PHE A 1 99  ? 0.260   18.098  12.457  1.00 96.82 99  A 1 
ATOM   823  C  CZ  . PHE A 1 99  ? -0.413  18.109  11.222  1.00 97.06 99  A 1 
ATOM   824  N  N   . GLY A 1 100 ? -3.243  13.495  16.449  1.00 96.26 100 A 1 
ATOM   825  C  CA  . GLY A 1 100 ? -3.757  12.302  17.099  1.00 95.80 100 A 1 
ATOM   826  C  C   . GLY A 1 100 ? -2.911  11.797  18.257  1.00 95.78 100 A 1 
ATOM   827  O  O   . GLY A 1 100 ? -1.796  12.244  18.529  1.00 94.87 100 A 1 
ATOM   828  N  N   . GLN A 1 101 ? -3.496  10.840  18.962  1.00 95.53 101 A 1 
ATOM   829  C  CA  . GLN A 1 101 ? -2.907  10.174  20.117  1.00 95.10 101 A 1 
ATOM   830  C  C   . GLN A 1 101 ? -3.116  8.674   19.988  1.00 95.50 101 A 1 
ATOM   831  O  O   . GLN A 1 101 ? -4.170  8.226   19.527  1.00 95.02 101 A 1 
ATOM   832  C  CB  . GLN A 1 101 ? -3.560  10.677  21.410  1.00 93.38 101 A 1 
ATOM   833  C  CG  . GLN A 1 101 ? -3.240  12.141  21.710  1.00 88.74 101 A 1 
ATOM   834  C  CD  . GLN A 1 101 ? -4.005  12.653  22.926  1.00 88.81 101 A 1 
ATOM   835  O  OE1 . GLN A 1 101 ? -3.736  12.314  24.065  1.00 81.97 101 A 1 
ATOM   836  N  NE2 . GLN A 1 101 ? -4.993  13.484  22.720  1.00 80.10 101 A 1 
ATOM   837  N  N   . TYR A 1 102 ? -2.154  7.891   20.470  1.00 95.60 102 A 1 
ATOM   838  C  CA  . TYR A 1 102 ? -2.354  6.456   20.589  1.00 95.45 102 A 1 
ATOM   839  C  C   . TYR A 1 102 ? -3.573  6.149   21.473  1.00 94.71 102 A 1 
ATOM   840  O  O   . TYR A 1 102 ? -3.746  6.732   22.546  1.00 93.57 102 A 1 
ATOM   841  C  CB  . TYR A 1 102 ? -1.105  5.791   21.155  1.00 95.64 102 A 1 
ATOM   842  C  CG  . TYR A 1 102 ? 0.145   5.975   20.328  1.00 96.20 102 A 1 
ATOM   843  C  CD1 . TYR A 1 102 ? 0.172   5.579   18.983  1.00 95.78 102 A 1 
ATOM   844  C  CD2 . TYR A 1 102 ? 1.302   6.545   20.902  1.00 95.63 102 A 1 
ATOM   845  C  CE1 . TYR A 1 102 ? 1.339   5.741   18.215  1.00 95.47 102 A 1 
ATOM   846  C  CE2 . TYR A 1 102 ? 2.470   6.708   20.151  1.00 95.45 102 A 1 
ATOM   847  C  CZ  . TYR A 1 102 ? 2.490   6.301   18.803  1.00 96.10 102 A 1 
ATOM   848  O  OH  . TYR A 1 102 ? 3.633   6.467   18.069  1.00 95.48 102 A 1 
ATOM   849  N  N   . GLY A 1 103 ? -4.398  5.219   21.036  1.00 95.25 103 A 1 
ATOM   850  C  CA  . GLY A 1 103 ? -5.615  4.821   21.733  1.00 94.65 103 A 1 
ATOM   851  C  C   . GLY A 1 103 ? -6.823  5.727   21.504  1.00 94.44 103 A 1 
ATOM   852  O  O   . GLY A 1 103 ? -7.866  5.494   22.122  1.00 92.82 103 A 1 
ATOM   853  N  N   . CYS A 1 104 ? -6.711  6.731   20.624  1.00 95.19 104 A 1 
ATOM   854  C  CA  . CYS A 1 104 ? -7.830  7.535   20.147  1.00 95.30 104 A 1 
ATOM   855  C  C   . CYS A 1 104 ? -8.014  7.372   18.637  1.00 95.79 104 A 1 
ATOM   856  O  O   . CYS A 1 104 ? -7.076  7.000   17.937  1.00 95.17 104 A 1 
ATOM   857  C  CB  . CYS A 1 104 ? -7.611  8.999   20.529  1.00 94.68 104 A 1 
ATOM   858  S  SG  . CYS A 1 104 ? -7.692  9.240   22.321  1.00 93.62 104 A 1 
ATOM   859  N  N   . GLU A 1 105 ? -9.222  7.642   18.155  1.00 95.82 105 A 1 
ATOM   860  C  CA  . GLU A 1 105 ? -9.510  7.646   16.720  1.00 95.96 105 A 1 
ATOM   861  C  C   . GLU A 1 105 ? -8.838  8.821   16.003  1.00 96.66 105 A 1 
ATOM   862  O  O   . GLU A 1 105 ? -8.251  9.702   16.636  1.00 96.19 105 A 1 
ATOM   863  C  CB  . GLU A 1 105 ? -11.023 7.624   16.479  1.00 94.69 105 A 1 
ATOM   864  C  CG  . GLU A 1 105 ? -11.755 6.428   17.087  1.00 90.14 105 A 1 
ATOM   865  C  CD  . GLU A 1 105 ? -11.396 5.056   16.499  1.00 83.85 105 A 1 
ATOM   866  O  OE1 . GLU A 1 105 ? -12.101 4.083   16.873  1.00 76.47 105 A 1 
ATOM   867  O  OE2 . GLU A 1 105 ? -10.422 4.938   15.744  1.00 77.02 105 A 1 
ATOM   868  N  N   . ALA A 1 106 ? -8.904  8.826   14.678  1.00 96.86 106 A 1 
ATOM   869  C  CA  . ALA A 1 106 ? -8.191  9.788   13.863  1.00 97.48 106 A 1 
ATOM   870  C  C   . ALA A 1 106 ? -8.858  11.177  13.887  1.00 97.31 106 A 1 
ATOM   871  O  O   . ALA A 1 106 ? -10.017 11.300  13.495  1.00 96.97 106 A 1 
ATOM   872  C  CB  . ALA A 1 106 ? -8.093  9.236   12.437  1.00 97.64 106 A 1 
ATOM   873  N  N   . PRO A 1 107 ? -8.134  12.251  14.282  1.00 97.49 107 A 1 
ATOM   874  C  CA  . PRO A 1 107 ? -8.593  13.612  14.060  1.00 97.45 107 A 1 
ATOM   875  C  C   . PRO A 1 107 ? -8.577  13.968  12.568  1.00 97.73 107 A 1 
ATOM   876  O  O   . PRO A 1 107 ? -7.905  13.311  11.769  1.00 97.69 107 A 1 
ATOM   877  C  CB  . PRO A 1 107 ? -7.641  14.490  14.862  1.00 96.88 107 A 1 
ATOM   878  C  CG  . PRO A 1 107 ? -6.333  13.706  14.829  1.00 95.83 107 A 1 
ATOM   879  C  CD  . PRO A 1 107 ? -6.796  12.251  14.851  1.00 97.12 107 A 1 
ATOM   880  N  N   . HIS A 1 108 ? -9.265  15.042  12.201  1.00 97.34 108 A 1 
ATOM   881  C  CA  . HIS A 1 108 ? -9.340  15.501  10.814  1.00 97.31 108 A 1 
ATOM   882  C  C   . HIS A 1 108 ? -7.952  15.740  10.207  1.00 97.88 108 A 1 
ATOM   883  O  O   . HIS A 1 108 ? -7.688  15.293  9.093   1.00 97.73 108 A 1 
ATOM   884  C  CB  . HIS A 1 108 ? -10.169 16.795  10.742  1.00 96.22 108 A 1 
ATOM   885  C  CG  . HIS A 1 108 ? -11.628 16.649  11.076  1.00 91.65 108 A 1 
ATOM   886  N  ND1 . HIS A 1 108 ? -12.510 17.708  11.232  1.00 78.75 108 A 1 
ATOM   887  C  CD2 . HIS A 1 108 ? -12.344 15.493  11.239  1.00 79.60 108 A 1 
ATOM   888  C  CE1 . HIS A 1 108 ? -13.712 17.191  11.484  1.00 78.28 108 A 1 
ATOM   889  N  NE2 . HIS A 1 108 ? -13.648 15.851  11.499  1.00 81.52 108 A 1 
ATOM   890  N  N   . GLU A 1 109 ? -7.042  16.365  10.955  1.00 97.89 109 A 1 
ATOM   891  C  CA  . GLU A 1 109 ? -5.698  16.715  10.504  1.00 98.03 109 A 1 
ATOM   892  C  C   . GLU A 1 109 ? -4.857  15.486  10.141  1.00 98.30 109 A 1 
ATOM   893  O  O   . GLU A 1 109 ? -4.064  15.526  9.200   1.00 98.14 109 A 1 
ATOM   894  C  CB  . GLU A 1 109 ? -4.974  17.521  11.593  1.00 97.66 109 A 1 
ATOM   895  C  CG  . GLU A 1 109 ? -5.587  18.896  11.888  1.00 94.94 109 A 1 
ATOM   896  C  CD  . GLU A 1 109 ? -6.778  18.898  12.853  1.00 93.59 109 A 1 
ATOM   897  O  OE1 . GLU A 1 109 ? -7.170  20.005  13.265  1.00 86.49 109 A 1 
ATOM   898  O  OE2 . GLU A 1 109 ? -7.283  17.827  13.235  1.00 88.45 109 A 1 
ATOM   899  N  N   . LEU A 1 110 ? -5.052  14.363  10.834  1.00 98.48 110 A 1 
ATOM   900  C  CA  . LEU A 1 110 ? -4.404  13.104  10.483  1.00 98.66 110 A 1 
ATOM   901  C  C   . LEU A 1 110 ? -4.921  12.580  9.138   1.00 98.72 110 A 1 
ATOM   902  O  O   . LEU A 1 110 ? -4.133  12.187  8.279   1.00 98.63 110 A 1 
ATOM   903  C  CB  . LEU A 1 110 ? -4.611  12.088  11.624  1.00 98.61 110 A 1 
ATOM   904  C  CG  . LEU A 1 110 ? -4.219  10.631  11.285  1.00 98.06 110 A 1 
ATOM   905  C  CD1 . LEU A 1 110 ? -2.780  10.506  10.807  1.00 97.59 110 A 1 
ATOM   906  C  CD2 . LEU A 1 110 ? -4.370  9.758   12.521  1.00 97.38 110 A 1 
ATOM   907  N  N   . VAL A 1 111 ? -6.232  12.588  8.943   1.00 98.64 111 A 1 
ATOM   908  C  CA  . VAL A 1 111 ? -6.864  12.090  7.712   1.00 98.67 111 A 1 
ATOM   909  C  C   . VAL A 1 111 ? -6.517  12.990  6.520   1.00 98.63 111 A 1 
ATOM   910  O  O   . VAL A 1 111 ? -6.212  12.484  5.438   1.00 98.55 111 A 1 
ATOM   911  C  CB  . VAL A 1 111 ? -8.387  11.966  7.889   1.00 98.55 111 A 1 
ATOM   912  C  CG1 . VAL A 1 111 ? -9.058  11.415  6.630   1.00 98.06 111 A 1 
ATOM   913  C  CG2 . VAL A 1 111 ? -8.726  11.021  9.050   1.00 98.17 111 A 1 
ATOM   914  N  N   . GLU A 1 112 ? -6.493  14.297  6.716   1.00 98.43 112 A 1 
ATOM   915  C  CA  . GLU A 1 112 ? -6.060  15.266  5.717   1.00 98.26 112 A 1 
ATOM   916  C  C   . GLU A 1 112 ? -4.598  15.035  5.334   1.00 98.45 112 A 1 
ATOM   917  O  O   . GLU A 1 112 ? -4.296  14.825  4.155   1.00 98.27 112 A 1 
ATOM   918  C  CB  . GLU A 1 112 ? -6.283  16.698  6.233   1.00 97.73 112 A 1 
ATOM   919  C  CG  . GLU A 1 112 ? -7.776  17.072  6.244   1.00 86.47 112 A 1 
ATOM   920  C  CD  . GLU A 1 112 ? -8.076  18.448  6.868   1.00 80.75 112 A 1 
ATOM   921  O  OE1 . GLU A 1 112 ? -9.281  18.786  6.924   1.00 74.50 112 A 1 
ATOM   922  O  OE2 . GLU A 1 112 ? -7.121  19.144  7.273   1.00 75.69 112 A 1 
ATOM   923  N  N   . SER A 1 113 ? -3.700  14.931  6.310   1.00 98.66 113 A 1 
ATOM   924  C  CA  . SER A 1 113 ? -2.279  14.649  6.075   1.00 98.79 113 A 1 
ATOM   925  C  C   . SER A 1 113 ? -2.067  13.336  5.317   1.00 98.71 113 A 1 
ATOM   926  O  O   . SER A 1 113 ? -1.245  13.279  4.400   1.00 98.66 113 A 1 
ATOM   927  C  CB  . SER A 1 113 ? -1.532  14.606  7.409   1.00 98.68 113 A 1 
ATOM   928  O  OG  . SER A 1 113 ? -0.151  14.377  7.173   1.00 98.04 113 A 1 
ATOM   929  N  N   . PHE A 1 114 ? -2.833  12.289  5.639   1.00 98.76 114 A 1 
ATOM   930  C  CA  . PHE A 1 114 ? -2.790  11.027  4.907   1.00 98.89 114 A 1 
ATOM   931  C  C   . PHE A 1 114 ? -3.096  11.234  3.415   1.00 98.84 114 A 1 
ATOM   932  O  O   . PHE A 1 114 ? -2.286  10.859  2.563   1.00 98.72 114 A 1 
ATOM   933  C  CB  . PHE A 1 114 ? -3.747  10.008  5.543   1.00 98.86 114 A 1 
ATOM   934  C  CG  . PHE A 1 114 ? -3.993  8.794   4.679   1.00 98.86 114 A 1 
ATOM   935  C  CD1 . PHE A 1 114 ? -5.244  8.596   4.063   1.00 98.70 114 A 1 
ATOM   936  C  CD2 . PHE A 1 114 ? -2.949  7.884   4.427   1.00 98.70 114 A 1 
ATOM   937  C  CE1 . PHE A 1 114 ? -5.456  7.496   3.226   1.00 98.55 114 A 1 
ATOM   938  C  CE2 . PHE A 1 114 ? -3.157  6.783   3.582   1.00 98.55 114 A 1 
ATOM   939  C  CZ  . PHE A 1 114 ? -4.410  6.583   2.981   1.00 98.60 114 A 1 
ATOM   940  N  N   . PHE A 1 115 ? -4.226  11.866  3.086   1.00 98.72 115 A 1 
ATOM   941  C  CA  . PHE A 1 115 ? -4.613  12.070  1.691   1.00 98.65 115 A 1 
ATOM   942  C  C   . PHE A 1 115 ? -3.680  13.030  0.943   1.00 98.54 115 A 1 
ATOM   943  O  O   . PHE A 1 115 ? -3.388  12.800  -0.232  1.00 98.00 115 A 1 
ATOM   944  C  CB  . PHE A 1 115 ? -6.070  12.543  1.606   1.00 98.53 115 A 1 
ATOM   945  C  CG  . PHE A 1 115 ? -7.075  11.430  1.796   1.00 98.49 115 A 1 
ATOM   946  C  CD1 . PHE A 1 115 ? -7.150  10.370  0.873   1.00 97.99 115 A 1 
ATOM   947  C  CD2 . PHE A 1 115 ? -7.949  11.441  2.895   1.00 97.93 115 A 1 
ATOM   948  C  CE1 . PHE A 1 115 ? -8.074  9.323   1.049   1.00 97.47 115 A 1 
ATOM   949  C  CE2 . PHE A 1 115 ? -8.881  10.393  3.083   1.00 97.45 115 A 1 
ATOM   950  C  CZ  . PHE A 1 115 ? -8.938  9.339   2.163   1.00 97.65 115 A 1 
ATOM   951  N  N   . GLU A 1 116 ? -3.160  14.065  1.590   1.00 98.09 116 A 1 
ATOM   952  C  CA  . GLU A 1 116 ? -2.213  15.004  1.000   1.00 97.58 116 A 1 
ATOM   953  C  C   . GLU A 1 116 ? -0.898  14.320  0.599   1.00 97.74 116 A 1 
ATOM   954  O  O   . GLU A 1 116 ? -0.373  14.561  -0.496  1.00 96.86 116 A 1 
ATOM   955  C  CB  . GLU A 1 116 ? -1.918  16.138  1.990   1.00 96.42 116 A 1 
ATOM   956  C  CG  . GLU A 1 116 ? -3.078  17.130  2.110   1.00 84.88 116 A 1 
ATOM   957  C  CD  . GLU A 1 116 ? -2.777  18.292  3.068   1.00 79.64 116 A 1 
ATOM   958  O  OE1 . GLU A 1 116 ? -3.584  19.245  3.061   1.00 73.77 116 A 1 
ATOM   959  O  OE2 . GLU A 1 116 ? -1.716  18.254  3.738   1.00 74.36 116 A 1 
ATOM   960  N  N   . ASN A 1 117 ? -0.396  13.413  1.439   1.00 98.46 117 A 1 
ATOM   961  C  CA  . ASN A 1 117 ? 0.871   12.725  1.199   1.00 98.40 117 A 1 
ATOM   962  C  C   . ASN A 1 117 ? 0.737   11.479  0.324   1.00 98.52 117 A 1 
ATOM   963  O  O   . ASN A 1 117 ? 1.694   11.105  -0.357  1.00 98.05 117 A 1 
ATOM   964  C  CB  . ASN A 1 117 ? 1.537   12.426  2.551   1.00 98.15 117 A 1 
ATOM   965  C  CG  . ASN A 1 117 ? 2.087   13.697  3.166   1.00 95.99 117 A 1 
ATOM   966  O  OD1 . ASN A 1 117 ? 3.199   14.111  2.862   1.00 85.91 117 A 1 
ATOM   967  N  ND2 . ASN A 1 117 ? 1.340   14.361  4.020   1.00 85.91 117 A 1 
ATOM   968  N  N   . LEU A 1 118 ? -0.441  10.857  0.278   1.00 98.49 118 A 1 
ATOM   969  C  CA  . LEU A 1 118 ? -0.667  9.613   -0.449  1.00 98.44 118 A 1 
ATOM   970  C  C   . LEU A 1 118 ? -0.263  9.715   -1.925  1.00 98.43 118 A 1 
ATOM   971  O  O   . LEU A 1 118 ? 0.424   8.838   -2.446  1.00 98.03 118 A 1 
ATOM   972  C  CB  . LEU A 1 118 ? -2.147  9.212   -0.299  1.00 98.35 118 A 1 
ATOM   973  C  CG  . LEU A 1 118 ? -2.508  7.860   -0.932  1.00 97.82 118 A 1 
ATOM   974  C  CD1 . LEU A 1 118 ? -1.776  6.698   -0.268  1.00 97.38 118 A 1 
ATOM   975  C  CD2 . LEU A 1 118 ? -4.009  7.624   -0.825  1.00 97.12 118 A 1 
ATOM   976  N  N   . LYS A 1 119 ? -0.633  10.802  -2.605  1.00 98.03 119 A 1 
ATOM   977  C  CA  . LYS A 1 119 ? -0.324  10.997  -4.026  1.00 97.41 119 A 1 
ATOM   978  C  C   . LYS A 1 119 ? 1.162   11.236  -4.283  1.00 97.42 119 A 1 
ATOM   979  O  O   . LYS A 1 119 ? 1.655   10.859  -5.349  1.00 96.37 119 A 1 
ATOM   980  C  CB  . LYS A 1 119 ? -1.175  12.153  -4.573  1.00 96.10 119 A 1 
ATOM   981  C  CG  . LYS A 1 119 ? -1.079  12.257  -6.094  1.00 92.24 119 A 1 
ATOM   982  C  CD  . LYS A 1 119 ? -2.061  13.309  -6.597  1.00 88.34 119 A 1 
ATOM   983  C  CE  . LYS A 1 119 ? -2.037  13.392  -8.114  1.00 86.68 119 A 1 
ATOM   984  N  NZ  . LYS A 1 119 ? -3.106  14.298  -8.592  1.00 79.68 119 A 1 
ATOM   985  N  N   . ASN A 1 120 ? 1.885   11.838  -3.345  1.00 97.90 120 A 1 
ATOM   986  C  CA  . ASN A 1 120 ? 3.322   12.058  -3.467  1.00 97.78 120 A 1 
ATOM   987  C  C   . ASN A 1 120 ? 4.089   10.735  -3.364  1.00 97.95 120 A 1 
ATOM   988  O  O   . ASN A 1 120 ? 5.014   10.490  -4.141  1.00 97.12 120 A 1 
ATOM   989  C  CB  . ASN A 1 120 ? 3.774   13.064  -2.395  1.00 96.77 120 A 1 
ATOM   990  C  CG  . ASN A 1 120 ? 3.205   14.452  -2.623  1.00 88.57 120 A 1 
ATOM   991  O  OD1 . ASN A 1 120 ? 2.911   14.859  -3.742  1.00 81.00 120 A 1 
ATOM   992  N  ND2 . ASN A 1 120 ? 3.050   15.230  -1.572  1.00 78.74 120 A 1 
ATOM   993  N  N   . ILE A 1 121 ? 3.663   9.850   -2.462  1.00 98.20 121 A 1 
ATOM   994  C  CA  . ILE A 1 121 ? 4.276   8.534   -2.252  1.00 98.34 121 A 1 
ATOM   995  C  C   . ILE A 1 121 ? 3.847   7.530   -3.336  1.00 98.30 121 A 1 
ATOM   996  O  O   . ILE A 1 121 ? 4.661   6.744   -3.831  1.00 98.00 121 A 1 
ATOM   997  C  CB  . ILE A 1 121 ? 3.934   8.044   -0.828  1.00 98.44 121 A 1 
ATOM   998  C  CG1 . ILE A 1 121 ? 4.596   8.976   0.215   1.00 98.03 121 A 1 
ATOM   999  C  CG2 . ILE A 1 121 ? 4.387   6.585   -0.624  1.00 97.98 121 A 1 
ATOM   1000 C  CD1 . ILE A 1 121 ? 4.135   8.737   1.657   1.00 96.63 121 A 1 
ATOM   1001 N  N   . ALA A 1 122 ? 2.578   7.560   -3.720  1.00 98.31 122 A 1 
ATOM   1002 C  CA  . ALA A 1 122 ? 1.966   6.641   -4.667  1.00 98.48 122 A 1 
ATOM   1003 C  C   . ALA A 1 122 ? 1.283   7.394   -5.824  1.00 98.40 122 A 1 
ATOM   1004 O  O   . ALA A 1 122 ? 0.050   7.461   -5.883  1.00 98.22 122 A 1 
ATOM   1005 C  CB  . ALA A 1 122 ? 1.014   5.732   -3.882  1.00 98.41 122 A 1 
ATOM   1006 N  N   . PRO A 1 123 ? 2.047   7.965   -6.769  1.00 98.14 123 A 1 
ATOM   1007 C  CA  . PRO A 1 123 ? 1.482   8.838   -7.793  1.00 97.82 123 A 1 
ATOM   1008 C  C   . PRO A 1 123 ? 0.674   8.122   -8.873  1.00 97.74 123 A 1 
ATOM   1009 O  O   . PRO A 1 123 ? -0.192  8.735   -9.498  1.00 96.95 123 A 1 
ATOM   1010 C  CB  . PRO A 1 123 ? 2.685   9.580   -8.387  1.00 97.28 123 A 1 
ATOM   1011 C  CG  . PRO A 1 123 ? 3.869   8.631   -8.127  1.00 96.36 123 A 1 
ATOM   1012 C  CD  . PRO A 1 123 ? 3.500   8.001   -6.793  1.00 97.77 123 A 1 
ATOM   1013 N  N   . LYS A 1 124 ? 0.951   6.838   -9.143  1.00 97.84 124 A 1 
ATOM   1014 C  CA  . LYS A 1 124 ? 0.370   6.090   -10.269 1.00 97.66 124 A 1 
ATOM   1015 C  C   . LYS A 1 124 ? -0.076  4.666   -9.887  1.00 98.19 124 A 1 
ATOM   1016 O  O   . LYS A 1 124 ? 0.362   3.699   -10.522 1.00 97.65 124 A 1 
ATOM   1017 C  CB  . LYS A 1 124 ? 1.349   6.069   -11.451 1.00 96.51 124 A 1 
ATOM   1018 C  CG  . LYS A 1 124 ? 1.626   7.462   -12.039 1.00 92.08 124 A 1 
ATOM   1019 C  CD  . LYS A 1 124 ? 2.577   7.339   -13.230 1.00 83.18 124 A 1 
ATOM   1020 C  CE  . LYS A 1 124 ? 2.927   8.721   -13.774 1.00 72.59 124 A 1 
ATOM   1021 N  NZ  . LYS A 1 124 ? 3.964   8.630   -14.837 1.00 61.38 124 A 1 
ATOM   1022 N  N   . PRO A 1 125 ? -0.948  4.481   -8.890  1.00 98.21 125 A 1 
ATOM   1023 C  CA  . PRO A 1 125 ? -1.475  3.160   -8.572  1.00 98.40 125 A 1 
ATOM   1024 C  C   . PRO A 1 125 ? -2.304  2.614   -9.736  1.00 98.45 125 A 1 
ATOM   1025 O  O   . PRO A 1 125 ? -2.920  3.367   -10.501 1.00 98.14 125 A 1 
ATOM   1026 C  CB  . PRO A 1 125 ? -2.313  3.352   -7.307  1.00 98.45 125 A 1 
ATOM   1027 C  CG  . PRO A 1 125 ? -2.833  4.781   -7.466  1.00 98.26 125 A 1 
ATOM   1028 C  CD  . PRO A 1 125 ? -1.653  5.500   -8.131  1.00 98.52 125 A 1 
ATOM   1029 N  N   . LYS A 1 126 ? -2.346  1.283   -9.880  1.00 98.65 126 A 1 
ATOM   1030 C  CA  . LYS A 1 126 ? -3.201  0.628   -10.883 1.00 98.59 126 A 1 
ATOM   1031 C  C   . LYS A 1 126 ? -4.653  0.555   -10.430 1.00 98.63 126 A 1 
ATOM   1032 O  O   . LYS A 1 126 ? -5.551  0.646   -11.259 1.00 98.38 126 A 1 
ATOM   1033 C  CB  . LYS A 1 126 ? -2.664  -0.773  -11.204 1.00 98.37 126 A 1 
ATOM   1034 C  CG  . LYS A 1 126 ? -1.220  -0.786  -11.713 1.00 97.57 126 A 1 
ATOM   1035 C  CD  . LYS A 1 126 ? -0.974  0.151   -12.906 1.00 94.82 126 A 1 
ATOM   1036 C  CE  . LYS A 1 126 ? 0.484   -0.012  -13.318 1.00 91.64 126 A 1 
ATOM   1037 N  NZ  . LYS A 1 126 ? 0.985   1.101   -14.146 1.00 82.52 126 A 1 
ATOM   1038 N  N   . PHE A 1 127 ? -4.849  0.400   -9.139  1.00 98.76 127 A 1 
ATOM   1039 C  CA  . PHE A 1 127 ? -6.124  0.504   -8.442  1.00 98.84 127 A 1 
ATOM   1040 C  C   . PHE A 1 127 ? -5.866  0.825   -6.970  1.00 98.85 127 A 1 
ATOM   1041 O  O   . PHE A 1 127 ? -4.713  0.868   -6.527  1.00 98.79 127 A 1 
ATOM   1042 C  CB  . PHE A 1 127 ? -6.945  -0.778  -8.633  1.00 98.81 127 A 1 
ATOM   1043 C  CG  . PHE A 1 127 ? -6.264  -2.067  -8.205  1.00 98.84 127 A 1 
ATOM   1044 C  CD1 . PHE A 1 127 ? -5.469  -2.784  -9.123  1.00 98.68 127 A 1 
ATOM   1045 C  CD2 . PHE A 1 127 ? -6.482  -2.580  -6.921  1.00 98.67 127 A 1 
ATOM   1046 C  CE1 . PHE A 1 127 ? -4.907  -4.013  -8.751  1.00 98.56 127 A 1 
ATOM   1047 C  CE2 . PHE A 1 127 ? -5.924  -3.809  -6.551  1.00 98.55 127 A 1 
ATOM   1048 C  CZ  . PHE A 1 127 ? -5.133  -4.532  -7.469  1.00 98.62 127 A 1 
ATOM   1049 N  N   . ILE A 1 128 ? -6.914  1.091   -6.224  1.00 98.93 128 A 1 
ATOM   1050 C  CA  . ILE A 1 128 ? -6.858  1.446   -4.806  1.00 98.94 128 A 1 
ATOM   1051 C  C   . ILE A 1 128 ? -7.850  0.554   -4.064  1.00 98.90 128 A 1 
ATOM   1052 O  O   . ILE A 1 128 ? -8.978  0.382   -4.523  1.00 98.90 128 A 1 
ATOM   1053 C  CB  . ILE A 1 128 ? -7.167  2.942   -4.597  1.00 98.91 128 A 1 
ATOM   1054 C  CG1 . ILE A 1 128 ? -6.192  3.836   -5.399  1.00 98.63 128 A 1 
ATOM   1055 C  CG2 . ILE A 1 128 ? -7.109  3.287   -3.100  1.00 98.67 128 A 1 
ATOM   1056 C  CD1 . ILE A 1 128 ? -6.625  5.300   -5.486  1.00 97.82 128 A 1 
ATOM   1057 N  N   . VAL A 1 129 ? -7.433  0.019   -2.926  1.00 98.98 129 A 1 
ATOM   1058 C  CA  . VAL A 1 129 ? -8.283  -0.741  -2.011  1.00 98.91 129 A 1 
ATOM   1059 C  C   . VAL A 1 129 ? -8.411  0.024   -0.709  1.00 98.93 129 A 1 
ATOM   1060 O  O   . VAL A 1 129 ? -7.402  0.420   -0.126  1.00 98.89 129 A 1 
ATOM   1061 C  CB  . VAL A 1 129 ? -7.740  -2.160  -1.762  1.00 98.92 129 A 1 
ATOM   1062 C  CG1 . VAL A 1 129 ? -8.650  -2.943  -0.828  1.00 98.73 129 A 1 
ATOM   1063 C  CG2 . VAL A 1 129 ? -7.603  -2.948  -3.077  1.00 98.76 129 A 1 
ATOM   1064 N  N   . PHE A 1 130 ? -9.630  0.193   -0.241  1.00 98.96 130 A 1 
ATOM   1065 C  CA  . PHE A 1 130 ? -9.928  0.597   1.125   1.00 98.99 130 A 1 
ATOM   1066 C  C   . PHE A 1 130 ? -10.487 -0.610  1.885   1.00 98.93 130 A 1 
ATOM   1067 O  O   . PHE A 1 130 ? -11.480 -1.199  1.473   1.00 98.87 130 A 1 
ATOM   1068 C  CB  . PHE A 1 130 ? -10.892 1.791   1.119   1.00 98.90 130 A 1 
ATOM   1069 C  CG  . PHE A 1 130 ? -11.343 2.228   2.491   1.00 98.85 130 A 1 
ATOM   1070 C  CD1 . PHE A 1 130 ? -12.718 2.415   2.764   1.00 98.59 130 A 1 
ATOM   1071 C  CD2 . PHE A 1 130 ? -10.414 2.448   3.521   1.00 98.59 130 A 1 
ATOM   1072 C  CE1 . PHE A 1 130 ? -13.151 2.811   4.034   1.00 98.26 130 A 1 
ATOM   1073 C  CE2 . PHE A 1 130 ? -10.839 2.832   4.801   1.00 98.24 130 A 1 
ATOM   1074 C  CZ  . PHE A 1 130 ? -12.208 3.013   5.056   1.00 98.22 130 A 1 
ATOM   1075 N  N   . GLY A 1 131 ? -9.817  -0.990  2.977   1.00 98.83 131 A 1 
ATOM   1076 C  CA  . GLY A 1 131 ? -10.134 -2.175  3.772   1.00 98.85 131 A 1 
ATOM   1077 C  C   . GLY A 1 131 ? -11.320 -2.021  4.723   1.00 98.74 131 A 1 
ATOM   1078 O  O   . GLY A 1 131 ? -11.582 -2.958  5.480   1.00 97.89 131 A 1 
ATOM   1079 N  N   . GLY A 1 132 ? -12.039 -0.898  4.683   1.00 98.75 132 A 1 
ATOM   1080 C  CA  . GLY A 1 132 ? -13.200 -0.613  5.521   1.00 98.79 132 A 1 
ATOM   1081 C  C   . GLY A 1 132 ? -12.886 0.236   6.754   1.00 98.72 132 A 1 
ATOM   1082 O  O   . GLY A 1 132 ? -11.752 0.677   6.942   1.00 98.32 132 A 1 
ATOM   1083 N  N   . ASP A 1 133 ? -13.915 0.447   7.572   1.00 98.33 133 A 1 
ATOM   1084 C  CA  . ASP A 1 133 ? -13.911 1.267   8.792   1.00 98.24 133 A 1 
ATOM   1085 C  C   . ASP A 1 133 ? -13.550 2.747   8.537   1.00 98.25 133 A 1 
ATOM   1086 O  O   . ASP A 1 133 ? -12.513 3.277   8.941   1.00 97.53 133 A 1 
ATOM   1087 C  CB  . ASP A 1 133 ? -13.136 0.581   9.932   1.00 97.82 133 A 1 
ATOM   1088 C  CG  . ASP A 1 133 ? -13.902 -0.571  10.594  1.00 97.18 133 A 1 
ATOM   1089 O  OD1 . ASP A 1 133 ? -14.984 -0.973  10.100  1.00 95.97 133 A 1 
ATOM   1090 O  OD2 . ASP A 1 133 ? -13.452 -1.054  11.663  1.00 95.70 133 A 1 
ATOM   1091 N  N   . SER A 1 134 ? -14.456 3.431   7.850   1.00 98.00 134 A 1 
ATOM   1092 C  CA  . SER A 1 134 ? -14.314 4.834   7.481   1.00 97.88 134 A 1 
ATOM   1093 C  C   . SER A 1 134 ? -14.479 5.802   8.653   1.00 97.72 134 A 1 
ATOM   1094 O  O   . SER A 1 134 ? -13.823 6.846   8.682   1.00 96.57 134 A 1 
ATOM   1095 C  CB  . SER A 1 134 ? -15.326 5.197   6.385   1.00 97.22 134 A 1 
ATOM   1096 O  OG  . SER A 1 134 ? -16.647 4.828   6.728   1.00 91.59 134 A 1 
ATOM   1097 N  N   . THR A 1 135 ? -15.363 5.481   9.600   1.00 96.44 135 A 1 
ATOM   1098 C  CA  . THR A 1 135 ? -15.843 6.417   10.623  1.00 95.83 135 A 1 
ATOM   1099 C  C   . THR A 1 135 ? -15.690 5.877   12.043  1.00 95.29 135 A 1 
ATOM   1100 O  O   . THR A 1 135 ? -15.468 4.690   12.277  1.00 90.78 135 A 1 
ATOM   1101 C  CB  . THR A 1 135 ? -17.296 6.822   10.311  1.00 93.98 135 A 1 
ATOM   1102 O  OG1 . THR A 1 135 ? -17.701 7.928   11.073  1.00 87.51 135 A 1 
ATOM   1103 C  CG2 . THR A 1 135 ? -18.297 5.697   10.581  1.00 88.29 135 A 1 
ATOM   1104 N  N   . TYR A 1 136 ? -15.823 6.790   13.011  1.00 91.71 136 A 1 
ATOM   1105 C  CA  . TYR A 1 136 ? -15.816 6.478   14.434  1.00 89.52 136 A 1 
ATOM   1106 C  C   . TYR A 1 136 ? -17.085 5.714   14.863  1.00 89.43 136 A 1 
ATOM   1107 O  O   . TYR A 1 136 ? -18.180 5.998   14.389  1.00 84.04 136 A 1 
ATOM   1108 C  CB  . TYR A 1 136 ? -15.674 7.793   15.201  1.00 85.82 136 A 1 
ATOM   1109 C  CG  . TYR A 1 136 ? -15.675 7.615   16.694  1.00 83.24 136 A 1 
ATOM   1110 C  CD1 . TYR A 1 136 ? -16.762 8.065   17.466  1.00 76.57 136 A 1 
ATOM   1111 C  CD2 . TYR A 1 136 ? -14.587 6.999   17.327  1.00 77.44 136 A 1 
ATOM   1112 C  CE1 . TYR A 1 136 ? -16.741 7.919   18.859  1.00 70.06 136 A 1 
ATOM   1113 C  CE2 . TYR A 1 136 ? -14.559 6.843   18.722  1.00 70.96 136 A 1 
ATOM   1114 C  CZ  . TYR A 1 136 ? -15.635 7.308   19.488  1.00 69.35 136 A 1 
ATOM   1115 O  OH  . TYR A 1 136 ? -15.596 7.181   20.841  1.00 66.23 136 A 1 
ATOM   1116 N  N   . THR A 1 137 ? -16.926 4.769   15.803  1.00 88.98 137 A 1 
ATOM   1117 C  CA  . THR A 1 137 ? -18.000 3.815   16.149  1.00 84.81 137 A 1 
ATOM   1118 C  C   . THR A 1 137 ? -18.467 3.861   17.607  1.00 82.45 137 A 1 
ATOM   1119 O  O   . THR A 1 137 ? -19.290 3.026   18.006  1.00 75.87 137 A 1 
ATOM   1120 C  CB  . THR A 1 137 ? -17.578 2.378   15.789  1.00 82.30 137 A 1 
ATOM   1121 O  OG1 . THR A 1 137 ? -16.428 2.001   16.515  1.00 79.19 137 A 1 
ATOM   1122 C  CG2 . THR A 1 137 ? -17.273 2.198   14.308  1.00 79.23 137 A 1 
ATOM   1123 N  N   . TRP A 1 138 ? -17.953 4.785   18.436  1.00 81.47 138 A 1 
ATOM   1124 C  CA  . TRP A 1 138 ? -18.120 4.698   19.894  1.00 77.18 138 A 1 
ATOM   1125 C  C   . TRP A 1 138 ? -19.094 5.719   20.494  1.00 78.96 138 A 1 
ATOM   1126 O  O   . TRP A 1 138 ? -19.396 5.639   21.685  1.00 74.89 138 A 1 
ATOM   1127 C  CB  . TRP A 1 138 ? -16.743 4.784   20.579  1.00 70.32 138 A 1 
ATOM   1128 C  CG  . TRP A 1 138 ? -15.825 3.614   20.396  1.00 63.82 138 A 1 
ATOM   1129 C  CD1 . TRP A 1 138 ? -15.688 2.851   19.282  1.00 55.61 138 A 1 
ATOM   1130 C  CD2 . TRP A 1 138 ? -14.884 3.058   21.368  1.00 57.90 138 A 1 
ATOM   1131 N  NE1 . TRP A 1 138 ? -14.731 1.873   19.490  1.00 51.04 138 A 1 
ATOM   1132 C  CE2 . TRP A 1 138 ? -14.210 1.967   20.760  1.00 53.83 138 A 1 
ATOM   1133 C  CE3 . TRP A 1 138 ? -14.536 3.379   22.696  1.00 50.63 138 A 1 
ATOM   1134 C  CZ2 . TRP A 1 138 ? -13.230 1.214   21.436  1.00 47.11 138 A 1 
ATOM   1135 C  CZ3 . TRP A 1 138 ? -13.550 2.629   23.374  1.00 48.47 138 A 1 
ATOM   1136 C  CH2 . TRP A 1 138 ? -12.912 1.562   22.748  1.00 45.85 138 A 1 
ATOM   1137 N  N   . THR A 1 139 ? -19.599 6.663   19.722  1.00 77.87 139 A 1 
ATOM   1138 C  CA  . THR A 1 139 ? -20.526 7.695   20.192  1.00 75.16 139 A 1 
ATOM   1139 C  C   . THR A 1 139 ? -21.873 7.630   19.480  1.00 77.13 139 A 1 
ATOM   1140 O  O   . THR A 1 139 ? -22.079 6.867   18.541  1.00 72.02 139 A 1 
ATOM   1141 C  CB  . THR A 1 139 ? -19.941 9.113   20.072  1.00 68.78 139 A 1 
ATOM   1142 O  OG1 . THR A 1 139 ? -19.800 9.483   18.731  1.00 61.54 139 A 1 
ATOM   1143 C  CG2 . THR A 1 139 ? -18.615 9.255   20.803  1.00 60.86 139 A 1 
ATOM   1144 N  N   . TYR A 1 140 ? -22.782 8.482   19.924  1.00 73.83 140 A 1 
ATOM   1145 C  CA  . TYR A 1 140 ? -24.073 8.704   19.272  1.00 71.30 140 A 1 
ATOM   1146 C  C   . TYR A 1 140 ? -23.952 9.221   17.828  1.00 73.97 140 A 1 
ATOM   1147 O  O   . TYR A 1 140 ? -24.930 9.215   17.089  1.00 69.85 140 A 1 
ATOM   1148 C  CB  . TYR A 1 140 ? -24.894 9.684   20.133  1.00 65.69 140 A 1 
ATOM   1149 C  CG  . TYR A 1 140 ? -24.339 11.093  20.149  1.00 60.38 140 A 1 
ATOM   1150 C  CD1 . TYR A 1 140 ? -23.359 11.484  21.087  1.00 54.96 140 A 1 
ATOM   1151 C  CD2 . TYR A 1 140 ? -24.788 12.039  19.196  1.00 54.48 140 A 1 
ATOM   1152 C  CE1 . TYR A 1 140 ? -22.806 12.761  21.049  1.00 47.59 140 A 1 
ATOM   1153 C  CE2 . TYR A 1 140 ? -24.229 13.330  19.146  1.00 48.86 140 A 1 
ATOM   1154 C  CZ  . TYR A 1 140 ? -23.229 13.676  20.071  1.00 47.73 140 A 1 
ATOM   1155 O  OH  . TYR A 1 140 ? -22.643 14.913  19.979  1.00 41.50 140 A 1 
ATOM   1156 N  N   . ASN A 1 141 ? -22.765 9.661   17.419  1.00 80.97 141 A 1 
ATOM   1157 C  CA  . ASN A 1 141 ? -22.488 10.085  16.054  1.00 80.45 141 A 1 
ATOM   1158 C  C   . ASN A 1 141 ? -22.294 8.921   15.075  1.00 84.89 141 A 1 
ATOM   1159 O  O   . ASN A 1 141 ? -22.276 9.164   13.872  1.00 81.01 141 A 1 
ATOM   1160 C  CB  . ASN A 1 141 ? -21.284 11.039  16.045  1.00 73.28 141 A 1 
ATOM   1161 C  CG  . ASN A 1 141 ? -21.636 12.433  16.522  1.00 64.78 141 A 1 
ATOM   1162 O  OD1 . ASN A 1 141 ? -22.773 12.864  16.509  1.00 58.32 141 A 1 
ATOM   1163 N  ND2 . ASN A 1 141 ? -20.648 13.208  16.903  1.00 59.38 141 A 1 
ATOM   1164 N  N   . HIS A 1 142 ? -22.208 7.690   15.551  1.00 85.41 142 A 1 
ATOM   1165 C  CA  . HIS A 1 142 ? -22.244 6.532   14.664  1.00 88.00 142 A 1 
ATOM   1166 C  C   . HIS A 1 142 ? -23.680 6.300   14.166  1.00 89.02 142 A 1 
ATOM   1167 O  O   . HIS A 1 142 ? -24.420 5.458   14.669  1.00 88.22 142 A 1 
ATOM   1168 C  CB  . HIS A 1 142 ? -21.635 5.304   15.334  1.00 88.45 142 A 1 
ATOM   1169 C  CG  . HIS A 1 142 ? -21.455 4.187   14.349  1.00 88.10 142 A 1 
ATOM   1170 N  ND1 . HIS A 1 142 ? -20.498 4.124   13.354  1.00 84.49 142 A 1 
ATOM   1171 C  CD2 . HIS A 1 142 ? -22.225 3.056   14.227  1.00 81.42 142 A 1 
ATOM   1172 C  CE1 . HIS A 1 142 ? -20.689 2.995   12.667  1.00 83.43 142 A 1 
ATOM   1173 N  NE2 . HIS A 1 142 ? -21.729 2.323   13.160  1.00 84.32 142 A 1 
ATOM   1174 N  N   . THR A 1 143 ? -24.052 7.109   13.192  1.00 92.14 143 A 1 
ATOM   1175 C  CA  . THR A 1 143 ? -25.361 7.062   12.545  1.00 91.77 143 A 1 
ATOM   1176 C  C   . THR A 1 143 ? -25.183 6.801   11.065  1.00 92.82 143 A 1 
ATOM   1177 O  O   . THR A 1 143 ? -24.154 7.151   10.471  1.00 92.44 143 A 1 
ATOM   1178 C  CB  . THR A 1 143 ? -26.151 8.371   12.723  1.00 89.94 143 A 1 
ATOM   1179 O  OG1 . THR A 1 143 ? -25.508 9.456   12.080  1.00 85.29 143 A 1 
ATOM   1180 C  CG2 . THR A 1 143 ? -26.363 8.747   14.189  1.00 85.06 143 A 1 
ATOM   1181 N  N   . TYR A 1 144 ? -26.216 6.294   10.445  1.00 90.90 144 A 1 
ATOM   1182 C  CA  . TYR A 1 144 ? -26.259 6.060   9.016   1.00 91.15 144 A 1 
ATOM   1183 C  C   . TYR A 1 144 ? -25.799 7.271   8.192   1.00 92.34 144 A 1 
ATOM   1184 O  O   . TYR A 1 144 ? -25.000 7.151   7.268   1.00 91.75 144 A 1 
ATOM   1185 C  CB  . TYR A 1 144 ? -27.698 5.664   8.659   1.00 89.15 144 A 1 
ATOM   1186 C  CG  . TYR A 1 144 ? -27.785 5.164   7.250   1.00 83.16 144 A 1 
ATOM   1187 C  CD1 . TYR A 1 144 ? -28.177 6.021   6.216   1.00 77.19 144 A 1 
ATOM   1188 C  CD2 . TYR A 1 144 ? -27.260 3.896   6.968   1.00 76.89 144 A 1 
ATOM   1189 C  CE1 . TYR A 1 144 ? -27.934 5.664   4.895   1.00 71.12 144 A 1 
ATOM   1190 C  CE2 . TYR A 1 144 ? -27.003 3.534   5.669   1.00 70.52 144 A 1 
ATOM   1191 C  CZ  . TYR A 1 144 ? -27.286 4.444   4.633   1.00 69.52 144 A 1 
ATOM   1192 O  OH  . TYR A 1 144 ? -26.801 4.187   3.412   1.00 64.09 144 A 1 
ATOM   1193 N  N   . LYS A 1 145 ? -26.253 8.473   8.574   1.00 93.44 145 A 1 
ATOM   1194 C  CA  . LYS A 1 145 ? -25.871 9.720   7.918   1.00 93.81 145 A 1 
ATOM   1195 C  C   . LYS A 1 145 ? -24.360 9.968   7.985   1.00 94.87 145 A 1 
ATOM   1196 O  O   . LYS A 1 145 ? -23.746 10.212  6.951   1.00 94.71 145 A 1 
ATOM   1197 C  CB  . LYS A 1 145 ? -26.669 10.880  8.527   1.00 93.42 145 A 1 
ATOM   1198 C  CG  . LYS A 1 145 ? -26.327 12.204  7.841   1.00 88.93 145 A 1 
ATOM   1199 C  CD  . LYS A 1 145 ? -27.061 13.395  8.488   1.00 84.78 145 A 1 
ATOM   1200 C  CE  . LYS A 1 145 ? -26.471 14.648  7.858   1.00 75.98 145 A 1 
ATOM   1201 N  NZ  . LYS A 1 145 ? -26.919 15.882  8.520   1.00 66.72 145 A 1 
ATOM   1202 N  N   . THR A 1 146 ? -23.764 9.870   9.176   1.00 94.45 146 A 1 
ATOM   1203 C  CA  . THR A 1 146 ? -22.331 10.123  9.388   1.00 94.80 146 A 1 
ATOM   1204 C  C   . THR A 1 146 ? -21.478 9.106   8.636   1.00 95.73 146 A 1 
ATOM   1205 O  O   . THR A 1 146 ? -20.567 9.499   7.909   1.00 95.63 146 A 1 
ATOM   1206 C  CB  . THR A 1 146 ? -21.985 10.106  10.890  1.00 93.73 146 A 1 
ATOM   1207 O  OG1 . THR A 1 146 ? -22.838 10.999  11.572  1.00 85.54 146 A 1 
ATOM   1208 C  CG2 . THR A 1 146 ? -20.556 10.554  11.160  1.00 85.88 146 A 1 
ATOM   1209 N  N   . ILE A 1 147 ? -21.837 7.820   8.691   1.00 95.75 147 A 1 
ATOM   1210 C  CA  . ILE A 1 147 ? -21.160 6.752   7.947   1.00 96.14 147 A 1 
ATOM   1211 C  C   . ILE A 1 147 ? -21.124 7.065   6.445   1.00 96.63 147 A 1 
ATOM   1212 O  O   . ILE A 1 147 ? -20.071 6.999   5.806   1.00 96.59 147 A 1 
ATOM   1213 C  CB  . ILE A 1 147 ? -21.887 5.406   8.189   1.00 95.84 147 A 1 
ATOM   1214 C  CG1 . ILE A 1 147 ? -21.802 4.963   9.667   1.00 93.44 147 A 1 
ATOM   1215 C  CG2 . ILE A 1 147 ? -21.303 4.298   7.287   1.00 93.25 147 A 1 
ATOM   1216 C  CD1 . ILE A 1 147 ? -22.869 3.924   10.037  1.00 90.71 147 A 1 
ATOM   1217 N  N   . GLN A 1 148 ? -22.265 7.428   5.865   1.00 96.17 148 A 1 
ATOM   1218 C  CA  . GLN A 1 148 ? -22.368 7.717   4.440   1.00 96.22 148 A 1 
ATOM   1219 C  C   . GLN A 1 148 ? -21.604 8.994   4.057   1.00 96.99 148 A 1 
ATOM   1220 O  O   . GLN A 1 148 ? -20.992 9.044   2.979   1.00 96.71 148 A 1 
ATOM   1221 C  CB  . GLN A 1 148 ? -23.844 7.818   4.035   1.00 95.11 148 A 1 
ATOM   1222 C  CG  . GLN A 1 148 ? -24.644 6.513   4.213   1.00 89.54 148 A 1 
ATOM   1223 C  CD  . GLN A 1 148 ? -24.106 5.350   3.386   1.00 81.61 148 A 1 
ATOM   1224 O  OE1 . GLN A 1 148 ? -24.168 5.377   2.171   1.00 73.51 148 A 1 
ATOM   1225 N  NE2 . GLN A 1 148 ? -23.599 4.308   3.993   1.00 68.64 148 A 1 
ATOM   1226 N  N   . GLU A 1 149 ? -21.596 10.006  4.911   1.00 96.51 149 A 1 
ATOM   1227 C  CA  . GLU A 1 149 ? -20.822 11.233  4.691   1.00 96.72 149 A 1 
ATOM   1228 C  C   . GLU A 1 149 ? -19.315 10.954  4.719   1.00 97.38 149 A 1 
ATOM   1229 O  O   . GLU A 1 149 ? -18.602 11.405  3.812   1.00 97.26 149 A 1 
ATOM   1230 C  CB  . GLU A 1 149 ? -21.213 12.312  5.718   1.00 96.09 149 A 1 
ATOM   1231 C  CG  . GLU A 1 149 ? -22.573 12.959  5.388   1.00 90.53 149 A 1 
ATOM   1232 C  CD  . GLU A 1 149 ? -23.032 14.036  6.397   1.00 87.74 149 A 1 
ATOM   1233 O  OE1 . GLU A 1 149 ? -24.114 14.633  6.160   1.00 82.56 149 A 1 
ATOM   1234 O  OE2 . GLU A 1 149 ? -22.338 14.293  7.405   1.00 83.36 149 A 1 
ATOM   1235 N  N   . ASP A 1 150 ? -18.828 10.167  5.666   1.00 97.38 150 A 1 
ATOM   1236 C  CA  . ASP A 1 150 ? -17.402 9.864   5.817   1.00 97.69 150 A 1 
ATOM   1237 C  C   . ASP A 1 150 ? -16.878 8.981   4.686   1.00 98.06 150 A 1 
ATOM   1238 O  O   . ASP A 1 150 ? -15.856 9.296   4.065   1.00 97.92 150 A 1 
ATOM   1239 C  CB  . ASP A 1 150 ? -17.157 9.244   7.204   1.00 97.25 150 A 1 
ATOM   1240 C  CG  . ASP A 1 150 ? -17.314 10.289  8.316   1.00 96.27 150 A 1 
ATOM   1241 O  OD1 . ASP A 1 150 ? -17.231 11.497  7.998   1.00 94.35 150 A 1 
ATOM   1242 O  OD2 . ASP A 1 150 ? -17.469 9.908   9.489   1.00 93.94 150 A 1 
ATOM   1243 N  N   . LEU A 1 151 ? -17.624 7.957   4.300   1.00 97.95 151 A 1 
ATOM   1244 C  CA  . LEU A 1 151 ? -17.285 7.162   3.120   1.00 98.25 151 A 1 
ATOM   1245 C  C   . LEU A 1 151 ? -17.340 7.990   1.824   1.00 98.32 151 A 1 
ATOM   1246 O  O   . LEU A 1 151 ? -16.505 7.824   0.924   1.00 98.21 151 A 1 
ATOM   1247 C  CB  . LEU A 1 151 ? -18.227 5.943   3.071   1.00 98.19 151 A 1 
ATOM   1248 C  CG  . LEU A 1 151 ? -17.909 4.976   1.923   1.00 97.53 151 A 1 
ATOM   1249 C  CD1 . LEU A 1 151 ? -16.521 4.351   2.047   1.00 96.55 151 A 1 
ATOM   1250 C  CD2 . LEU A 1 151 ? -18.938 3.848   1.916   1.00 96.14 151 A 1 
ATOM   1251 N  N   . SER A 1 152 ? -18.278 8.916   1.724   1.00 98.39 152 A 1 
ATOM   1252 C  CA  . SER A 1 152 ? -18.364 9.842   0.595   1.00 98.21 152 A 1 
ATOM   1253 C  C   . SER A 1 152 ? -17.174 10.798  0.538   1.00 98.34 152 A 1 
ATOM   1254 O  O   . SER A 1 152 ? -16.671 11.075  -0.555  1.00 97.92 152 A 1 
ATOM   1255 C  CB  . SER A 1 152 ? -19.676 10.621  0.644   1.00 97.77 152 A 1 
ATOM   1256 O  OG  . SER A 1 152 ? -19.829 11.372  -0.551  1.00 85.96 152 A 1 
ATOM   1257 N  N   . ARG A 1 153 ? -16.656 11.269  1.682   1.00 98.04 153 A 1 
ATOM   1258 C  CA  . ARG A 1 153 ? -15.424 12.075  1.737   1.00 97.71 153 A 1 
ATOM   1259 C  C   . ARG A 1 153 ? -14.229 11.282  1.222   1.00 98.16 153 A 1 
ATOM   1260 O  O   . ARG A 1 153 ? -13.514 11.781  0.346   1.00 97.81 153 A 1 
ATOM   1261 C  CB  . ARG A 1 153 ? -15.174 12.586  3.168   1.00 96.97 153 A 1 
ATOM   1262 C  CG  . ARG A 1 153 ? -16.150 13.693  3.592   1.00 87.49 153 A 1 
ATOM   1263 C  CD  . ARG A 1 153 ? -15.949 14.038  5.071   1.00 84.25 153 A 1 
ATOM   1264 N  NE  . ARG A 1 153 ? -17.036 14.889  5.606   1.00 75.43 153 A 1 
ATOM   1265 C  CZ  . ARG A 1 153 ? -17.673 14.704  6.754   1.00 68.19 153 A 1 
ATOM   1266 N  NH1 . ARG A 1 153 ? -17.356 13.751  7.580   1.00 61.05 153 A 1 
ATOM   1267 N  NH2 . ARG A 1 153 ? -18.664 15.460  7.093   1.00 59.84 153 A 1 
ATOM   1268 N  N   . ILE A 1 154 ? -14.064 10.040  1.662   1.00 98.36 154 A 1 
ATOM   1269 C  CA  . ILE A 1 154 ? -12.990 9.153   1.186   1.00 98.54 154 A 1 
ATOM   1270 C  C   . ILE A 1 154 ? -13.067 8.980   -0.339  1.00 98.69 154 A 1 
ATOM   1271 O  O   . ILE A 1 154 ? -12.091 9.225   -1.056  1.00 98.53 154 A 1 
ATOM   1272 C  CB  . ILE A 1 154 ? -13.038 7.786   1.913   1.00 98.45 154 A 1 
ATOM   1273 C  CG1 . ILE A 1 154 ? -12.694 7.976   3.411   1.00 97.85 154 A 1 
ATOM   1274 C  CG2 . ILE A 1 154 ? -12.068 6.773   1.261   1.00 98.03 154 A 1 
ATOM   1275 C  CD1 . ILE A 1 154 ? -12.969 6.733   4.272   1.00 96.07 154 A 1 
ATOM   1276 N  N   . THR A 1 155 ? -14.232 8.600   -0.867  1.00 98.58 155 A 1 
ATOM   1277 C  CA  . THR A 1 155 ? -14.398 8.381   -2.309  1.00 98.46 155 A 1 
ATOM   1278 C  C   . THR A 1 155 ? -14.239 9.658   -3.133  1.00 98.46 155 A 1 
ATOM   1279 O  O   . THR A 1 155 ? -13.712 9.614   -4.245  1.00 98.13 155 A 1 
ATOM   1280 C  CB  . THR A 1 155 ? -15.741 7.717   -2.647  1.00 98.12 155 A 1 
ATOM   1281 O  OG1 . THR A 1 155 ? -16.826 8.470   -2.170  1.00 95.09 155 A 1 
ATOM   1282 C  CG2 . THR A 1 155 ? -15.854 6.307   -2.081  1.00 95.30 155 A 1 
ATOM   1283 N  N   . THR A 1 156 ? -14.628 10.805  -2.599  1.00 98.33 156 A 1 
ATOM   1284 C  CA  . THR A 1 156 ? -14.440 12.114  -3.237  1.00 98.12 156 A 1 
ATOM   1285 C  C   . THR A 1 156 ? -12.965 12.506  -3.281  1.00 98.27 156 A 1 
ATOM   1286 O  O   . THR A 1 156 ? -12.465 12.873  -4.343  1.00 97.84 156 A 1 
ATOM   1287 C  CB  . THR A 1 156 ? -15.278 13.201  -2.541  1.00 97.64 156 A 1 
ATOM   1288 O  OG1 . THR A 1 156 ? -16.638 12.855  -2.646  1.00 92.64 156 A 1 
ATOM   1289 C  CG2 . THR A 1 156 ? -15.111 14.575  -3.186  1.00 91.88 156 A 1 
ATOM   1290 N  N   . ASN A 1 157 ? -12.234 12.339  -2.170  1.00 98.23 157 A 1 
ATOM   1291 C  CA  . ASN A 1 157 ? -10.794 12.574  -2.123  1.00 98.15 157 A 1 
ATOM   1292 C  C   . ASN A 1 157 ? -10.058 11.701  -3.136  1.00 98.44 157 A 1 
ATOM   1293 O  O   . ASN A 1 157 ? -9.271  12.204  -3.933  1.00 98.16 157 A 1 
ATOM   1294 C  CB  . ASN A 1 157 ? -10.279 12.333  -0.687  1.00 97.69 157 A 1 
ATOM   1295 C  CG  . ASN A 1 157 ? -10.615 13.482  0.246   1.00 95.06 157 A 1 
ATOM   1296 O  OD1 . ASN A 1 157 ? -10.929 14.581  -0.164  1.00 84.41 157 A 1 
ATOM   1297 N  ND2 . ASN A 1 157 ? -10.520 13.269  1.548   1.00 83.18 157 A 1 
ATOM   1298 N  N   . LEU A 1 158 ? -10.384 10.405  -3.203  1.00 98.55 158 A 1 
ATOM   1299 C  CA  . LEU A 1 158 ? -9.767  9.493   -4.160  1.00 98.64 158 A 1 
ATOM   1300 C  C   . LEU A 1 158 ? -10.086 9.854   -5.622  1.00 98.62 158 A 1 
ATOM   1301 O  O   . LEU A 1 158 ? -9.192  9.784   -6.465  1.00 98.39 158 A 1 
ATOM   1302 C  CB  . LEU A 1 158 ? -10.193 8.055   -3.854  1.00 98.56 158 A 1 
ATOM   1303 C  CG  . LEU A 1 158 ? -9.638  7.507   -2.526  1.00 98.10 158 A 1 
ATOM   1304 C  CD1 . LEU A 1 158 ? -10.175 6.100   -2.324  1.00 97.59 158 A 1 
ATOM   1305 C  CD2 . LEU A 1 158 ? -8.110  7.456   -2.494  1.00 97.24 158 A 1 
ATOM   1306 N  N   . LYS A 1 159 ? -11.312 10.298  -5.938  1.00 98.43 159 A 1 
ATOM   1307 C  CA  . LYS A 1 159 ? -11.661 10.783  -7.290  1.00 98.30 159 A 1 
ATOM   1308 C  C   . LYS A 1 159 ? -10.846 12.010  -7.685  1.00 98.32 159 A 1 
ATOM   1309 O  O   . LYS A 1 159 ? -10.427 12.111  -8.833  1.00 97.79 159 A 1 
ATOM   1310 C  CB  . LYS A 1 159 ? -13.160 11.105  -7.378  1.00 97.74 159 A 1 
ATOM   1311 C  CG  . LYS A 1 159 ? -14.003 9.840   -7.564  1.00 87.07 159 A 1 
ATOM   1312 C  CD  . LYS A 1 159 ? -15.492 10.136  -7.403  1.00 82.47 159 A 1 
ATOM   1313 C  CE  . LYS A 1 159 ? -16.278 8.822   -7.470  1.00 75.53 159 A 1 
ATOM   1314 N  NZ  . LYS A 1 159 ? -17.693 8.979   -7.063  1.00 65.17 159 A 1 
ATOM   1315 N  N   . ASN A 1 160 ? -10.607 12.920  -6.752  1.00 98.40 160 A 1 
ATOM   1316 C  CA  . ASN A 1 160 ? -9.833  14.135  -6.992  1.00 98.22 160 A 1 
ATOM   1317 C  C   . ASN A 1 160 ? -8.335  13.847  -7.148  1.00 98.33 160 A 1 
ATOM   1318 O  O   . ASN A 1 160 ? -7.687  14.357  -8.062  1.00 97.90 160 A 1 
ATOM   1319 C  CB  . ASN A 1 160 ? -10.102 15.119  -5.842  1.00 97.93 160 A 1 
ATOM   1320 C  CG  . ASN A 1 160 ? -11.528 15.662  -5.843  1.00 93.25 160 A 1 
ATOM   1321 O  OD1 . ASN A 1 160 ? -12.232 15.648  -6.837  1.00 85.48 160 A 1 
ATOM   1322 N  ND2 . ASN A 1 160 ? -11.965 16.198  -4.724  1.00 83.59 160 A 1 
ATOM   1323 N  N   . LEU A 1 161 ? -7.779  12.995  -6.286  1.00 98.44 161 A 1 
ATOM   1324 C  CA  . LEU A 1 161 ? -6.360  12.628  -6.300  1.00 98.41 161 A 1 
ATOM   1325 C  C   . LEU A 1 161 ? -6.015  11.719  -7.482  1.00 98.43 161 A 1 
ATOM   1326 O  O   . LEU A 1 161 ? -4.996  11.926  -8.153  1.00 98.09 161 A 1 
ATOM   1327 C  CB  . LEU A 1 161 ? -6.009  11.948  -4.963  1.00 98.34 161 A 1 
ATOM   1328 C  CG  . LEU A 1 161 ? -6.068  12.882  -3.734  1.00 97.35 161 A 1 
ATOM   1329 C  CD1 . LEU A 1 161 ? -5.897  12.048  -2.468  1.00 95.74 161 A 1 
ATOM   1330 C  CD2 . LEU A 1 161 ? -4.961  13.941  -3.776  1.00 95.48 161 A 1 
ATOM   1331 N  N   . TYR A 1 162 ? -6.869  10.740  -7.768  1.00 98.68 162 A 1 
ATOM   1332 C  CA  . TYR A 1 162 ? -6.644  9.641   -8.702  1.00 98.62 162 A 1 
ATOM   1333 C  C   . TYR A 1 162 ? -7.793  9.480   -9.709  1.00 98.60 162 A 1 
ATOM   1334 O  O   . TYR A 1 162 ? -8.490  8.458   -9.725  1.00 98.14 162 A 1 
ATOM   1335 C  CB  . TYR A 1 162 ? -6.409  8.360   -7.902  1.00 98.62 162 A 1 
ATOM   1336 C  CG  . TYR A 1 162 ? -5.235  8.435   -6.949  1.00 98.75 162 A 1 
ATOM   1337 C  CD1 . TYR A 1 162 ? -3.926  8.399   -7.445  1.00 98.60 162 A 1 
ATOM   1338 C  CD2 . TYR A 1 162 ? -5.458  8.522   -5.565  1.00 98.63 162 A 1 
ATOM   1339 C  CE1 . TYR A 1 162 ? -2.836  8.412   -6.568  1.00 98.52 162 A 1 
ATOM   1340 C  CE2 . TYR A 1 162 ? -4.375  8.531   -4.673  1.00 98.56 162 A 1 
ATOM   1341 C  CZ  . TYR A 1 162 ? -3.064  8.463   -5.185  1.00 98.64 162 A 1 
ATOM   1342 O  OH  . TYR A 1 162 ? -2.004  8.422   -4.323  1.00 98.38 162 A 1 
ATOM   1343 N  N   . PRO A 1 163 ? -8.010  10.469  -10.582 1.00 98.30 163 A 1 
ATOM   1344 C  CA  . PRO A 1 163 ? -9.063  10.375  -11.581 1.00 97.87 163 A 1 
ATOM   1345 C  C   . PRO A 1 163 ? -8.835  9.160   -12.482 1.00 96.85 163 A 1 
ATOM   1346 O  O   . PRO A 1 163 ? -7.733  8.928   -12.986 1.00 92.03 163 A 1 
ATOM   1347 C  CB  . PRO A 1 163 ? -9.017  11.700  -12.343 1.00 97.16 163 A 1 
ATOM   1348 C  CG  . PRO A 1 163 ? -7.580  12.191  -12.144 1.00 95.74 163 A 1 
ATOM   1349 C  CD  . PRO A 1 163 ? -7.235  11.679  -10.750 1.00 98.00 163 A 1 
ATOM   1350 N  N   . LYS A 1 164 ? -9.913  8.398   -12.729 1.00 97.42 164 A 1 
ATOM   1351 C  CA  . LYS A 1 164 ? -9.938  7.179   -13.553 1.00 97.07 164 A 1 
ATOM   1352 C  C   . LYS A 1 164 ? -9.191  5.965   -12.970 1.00 97.65 164 A 1 
ATOM   1353 O  O   . LYS A 1 164 ? -9.132  4.935   -13.642 1.00 95.73 164 A 1 
ATOM   1354 C  CB  . LYS A 1 164 ? -9.476  7.450   -15.001 1.00 95.47 164 A 1 
ATOM   1355 C  CG  . LYS A 1 164 ? -10.143 8.660   -15.666 1.00 90.30 164 A 1 
ATOM   1356 C  CD  . LYS A 1 164 ? -9.532  8.882   -17.054 1.00 77.72 164 A 1 
ATOM   1357 C  CE  . LYS A 1 164 ? -10.171 10.101  -17.712 1.00 69.37 164 A 1 
ATOM   1358 N  NZ  . LYS A 1 164 ? -9.554  10.402  -19.028 1.00 56.79 164 A 1 
ATOM   1359 N  N   . VAL A 1 165 ? -8.638  6.037   -11.773 1.00 98.32 165 A 1 
ATOM   1360 C  CA  . VAL A 1 165 ? -8.071  4.860   -11.095 1.00 98.69 165 A 1 
ATOM   1361 C  C   . VAL A 1 165 ? -9.216  4.062   -10.463 1.00 98.73 165 A 1 
ATOM   1362 O  O   . VAL A 1 165 ? -10.022 4.648   -9.734  1.00 98.60 165 A 1 
ATOM   1363 C  CB  . VAL A 1 165 ? -7.010  5.260   -10.055 1.00 98.58 165 A 1 
ATOM   1364 C  CG1 . VAL A 1 165 ? -6.429  4.038   -9.349  1.00 98.14 165 A 1 
ATOM   1365 C  CG2 . VAL A 1 165 ? -5.853  5.998   -10.733 1.00 98.12 165 A 1 
ATOM   1366 N  N   . PRO A 1 166 ? -9.324  2.737   -10.726 1.00 98.77 166 A 1 
ATOM   1367 C  CA  . PRO A 1 166 ? -10.329 1.907   -10.089 1.00 98.71 166 A 1 
ATOM   1368 C  C   . PRO A 1 166 ? -10.191 1.916   -8.563  1.00 98.88 166 A 1 
ATOM   1369 O  O   . PRO A 1 166 ? -9.082  1.886   -8.033  1.00 98.71 166 A 1 
ATOM   1370 C  CB  . PRO A 1 166 ? -10.143 0.494   -10.660 1.00 98.52 166 A 1 
ATOM   1371 C  CG  . PRO A 1 166 ? -9.454  0.752   -12.000 1.00 97.72 166 A 1 
ATOM   1372 C  CD  . PRO A 1 166 ? -8.588  1.966   -11.716 1.00 98.51 166 A 1 
ATOM   1373 N  N   . PHE A 1 167 ? -11.318 1.933   -7.867  1.00 98.83 167 A 1 
ATOM   1374 C  CA  . PHE A 1 167 ? -11.393 1.861   -6.418  1.00 98.93 167 A 1 
ATOM   1375 C  C   . PHE A 1 167 ? -12.213 0.647   -5.993  1.00 98.93 167 A 1 
ATOM   1376 O  O   . PHE A 1 167 ? -13.273 0.399   -6.572  1.00 98.84 167 A 1 
ATOM   1377 C  CB  . PHE A 1 167 ? -11.985 3.164   -5.866  1.00 98.86 167 A 1 
ATOM   1378 C  CG  . PHE A 1 167 ? -12.284 3.116   -4.385  1.00 98.84 167 A 1 
ATOM   1379 C  CD1 . PHE A 1 167 ? -13.607 3.077   -3.925  1.00 98.53 167 A 1 
ATOM   1380 C  CD2 . PHE A 1 167 ? -11.229 3.088   -3.448  1.00 98.57 167 A 1 
ATOM   1381 C  CE1 . PHE A 1 167 ? -13.882 3.044   -2.548  1.00 98.21 167 A 1 
ATOM   1382 C  CE2 . PHE A 1 167 ? -11.501 3.049   -2.075  1.00 98.24 167 A 1 
ATOM   1383 C  CZ  . PHE A 1 167 ? -12.830 3.037   -1.623  1.00 98.29 167 A 1 
ATOM   1384 N  N   . ILE A 1 168 ? -11.727 -0.090  -5.016  1.00 98.97 168 A 1 
ATOM   1385 C  CA  . ILE A 1 168 ? -12.363 -1.272  -4.452  1.00 98.90 168 A 1 
ATOM   1386 C  C   . ILE A 1 168 ? -12.593 -1.013  -2.967  1.00 98.95 168 A 1 
ATOM   1387 O  O   . ILE A 1 168 ? -11.644 -0.779  -2.219  1.00 98.86 168 A 1 
ATOM   1388 C  CB  . ILE A 1 168 ? -11.493 -2.528  -4.680  1.00 98.84 168 A 1 
ATOM   1389 C  CG1 . ILE A 1 168 ? -11.192 -2.737  -6.187  1.00 97.95 168 A 1 
ATOM   1390 C  CG2 . ILE A 1 168 ? -12.178 -3.768  -4.089  1.00 98.13 168 A 1 
ATOM   1391 C  CD1 . ILE A 1 168 ? -10.118 -3.793  -6.449  1.00 91.68 168 A 1 
ATOM   1392 N  N   . LEU A 1 169 ? -13.841 -1.089  -2.550  1.00 98.91 169 A 1 
ATOM   1393 C  CA  . LEU A 1 169 ? -14.231 -1.050  -1.146  1.00 98.96 169 A 1 
ATOM   1394 C  C   . LEU A 1 169 ? -14.334 -2.473  -0.604  1.00 98.99 169 A 1 
ATOM   1395 O  O   . LEU A 1 169 ? -14.982 -3.320  -1.215  1.00 98.87 169 A 1 
ATOM   1396 C  CB  . LEU A 1 169 ? -15.559 -0.288  -1.018  1.00 98.84 169 A 1 
ATOM   1397 C  CG  . LEU A 1 169 ? -16.156 -0.277  0.404   1.00 98.56 169 A 1 
ATOM   1398 C  CD1 . LEU A 1 169 ? -15.265 0.468   1.396   1.00 98.05 169 A 1 
ATOM   1399 C  CD2 . LEU A 1 169 ? -17.505 0.412   0.368   1.00 97.79 169 A 1 
ATOM   1400 N  N   . ASN A 1 170 ? -13.743 -2.729  0.554   1.00 98.99 170 A 1 
ATOM   1401 C  CA  . ASN A 1 170 ? -14.034 -3.914  1.351   1.00 98.97 170 A 1 
ATOM   1402 C  C   . ASN A 1 170 ? -14.771 -3.468  2.611   1.00 98.96 170 A 1 
ATOM   1403 O  O   . ASN A 1 170 ? -14.184 -2.789  3.437   1.00 98.62 170 A 1 
ATOM   1404 C  CB  . ASN A 1 170 ? -12.727 -4.669  1.635   1.00 98.84 170 A 1 
ATOM   1405 C  CG  . ASN A 1 170 ? -12.992 -6.038  2.247   1.00 98.67 170 A 1 
ATOM   1406 O  OD1 . ASN A 1 170 ? -12.451 -6.421  3.260   1.00 90.05 170 A 1 
ATOM   1407 N  ND2 . ASN A 1 170 ? -13.839 -6.831  1.630   1.00 89.47 170 A 1 
ATOM   1408 N  N   . LEU A 1 171 ? -16.051 -3.808  2.736   1.00 98.72 171 A 1 
ATOM   1409 C  CA  . LEU A 1 171 ? -16.890 -3.306  3.823   1.00 98.63 171 A 1 
ATOM   1410 C  C   . LEU A 1 171 ? -16.335 -3.690  5.197   1.00 98.66 171 A 1 
ATOM   1411 O  O   . LEU A 1 171 ? -16.154 -4.881  5.492   1.00 98.09 171 A 1 
ATOM   1412 C  CB  . LEU A 1 171 ? -18.328 -3.831  3.683   1.00 98.25 171 A 1 
ATOM   1413 C  CG  . LEU A 1 171 ? -19.175 -3.122  2.621   1.00 96.46 171 A 1 
ATOM   1414 C  CD1 . LEU A 1 171 ? -20.508 -3.858  2.450   1.00 96.37 171 A 1 
ATOM   1415 C  CD2 . LEU A 1 171 ? -19.500 -1.673  3.006   1.00 96.06 171 A 1 
ATOM   1416 N  N   . GLY A 1 172 ? -16.137 -2.689  6.047   1.00 98.51 172 A 1 
ATOM   1417 C  CA  . GLY A 1 172 ? -15.852 -2.832  7.457   1.00 98.49 172 A 1 
ATOM   1418 C  C   . GLY A 1 172 ? -17.116 -2.880  8.307   1.00 98.32 172 A 1 
ATOM   1419 O  O   . GLY A 1 172 ? -18.236 -2.733  7.817   1.00 97.97 172 A 1 
ATOM   1420 N  N   . ASN A 1 173 ? -16.946 -3.112  9.611   1.00 97.62 173 A 1 
ATOM   1421 C  CA  . ASN A 1 173 ? -18.063 -3.090  10.547  1.00 97.24 173 A 1 
ATOM   1422 C  C   . ASN A 1 173 ? -18.617 -1.679  10.775  1.00 97.23 173 A 1 
ATOM   1423 O  O   . ASN A 1 173 ? -19.799 -1.545  11.087  1.00 96.76 173 A 1 
ATOM   1424 C  CB  . ASN A 1 173 ? -17.662 -3.759  11.873  1.00 96.73 173 A 1 
ATOM   1425 C  CG  . ASN A 1 173 ? -16.399 -3.175  12.481  1.00 96.33 173 A 1 
ATOM   1426 O  OD1 . ASN A 1 173 ? -15.321 -3.700  12.273  1.00 94.53 173 A 1 
ATOM   1427 N  ND2 . ASN A 1 173 ? -16.490 -2.112  13.241  1.00 93.91 173 A 1 
ATOM   1428 N  N   . ALA A 1 174 ? -17.783 -0.655  10.613  1.00 97.50 174 A 1 
ATOM   1429 C  CA  . ALA A 1 174 ? -18.158 0.738   10.816  1.00 97.37 174 A 1 
ATOM   1430 C  C   . ALA A 1 174 ? -18.997 1.317   9.666   1.00 97.21 174 A 1 
ATOM   1431 O  O   . ALA A 1 174 ? -19.651 2.337   9.853   1.00 96.52 174 A 1 
ATOM   1432 C  CB  . ALA A 1 174 ? -16.887 1.552   11.061  1.00 97.15 174 A 1 
ATOM   1433 N  N   . GLU A 1 175 ? -19.081 0.647   8.521   1.00 97.38 175 A 1 
ATOM   1434 C  CA  . GLU A 1 175 ? -19.980 1.038   7.428   1.00 97.25 175 A 1 
ATOM   1435 C  C   . GLU A 1 175 ? -21.454 0.675   7.688   1.00 97.04 175 A 1 
ATOM   1436 O  O   . GLU A 1 175 ? -22.328 1.061   6.909   1.00 96.22 175 A 1 
ATOM   1437 C  CB  . GLU A 1 175 ? -19.511 0.429   6.095   1.00 97.44 175 A 1 
ATOM   1438 C  CG  . GLU A 1 175 ? -18.392 1.241   5.419   1.00 96.99 175 A 1 
ATOM   1439 C  CD  . GLU A 1 175 ? -17.036 1.158   6.140   1.00 97.59 175 A 1 
ATOM   1440 O  OE1 . GLU A 1 175 ? -16.454 2.224   6.423   1.00 95.48 175 A 1 
ATOM   1441 O  OE2 . GLU A 1 175 ? -16.552 0.032   6.368   1.00 96.55 175 A 1 
ATOM   1442 N  N   . TYR A 1 176 ? -21.739 -0.047  8.767   1.00 97.03 176 A 1 
ATOM   1443 C  CA  . TYR A 1 176 ? -23.088 -0.483  9.111   1.00 97.09 176 A 1 
ATOM   1444 C  C   . TYR A 1 176 ? -23.682 0.346   10.260  1.00 96.45 176 A 1 
ATOM   1445 O  O   . TYR A 1 176 ? -23.003 0.613   11.252  1.00 95.22 176 A 1 
ATOM   1446 C  CB  . TYR A 1 176 ? -23.108 -1.965  9.473   1.00 97.37 176 A 1 
ATOM   1447 C  CG  . TYR A 1 176 ? -22.730 -2.917  8.357   1.00 97.77 176 A 1 
ATOM   1448 C  CD1 . TYR A 1 176 ? -23.719 -3.638  7.660   1.00 97.40 176 A 1 
ATOM   1449 C  CD2 . TYR A 1 176 ? -21.377 -3.111  8.027   1.00 97.47 176 A 1 
ATOM   1450 C  CE1 . TYR A 1 176 ? -23.364 -4.547  6.653   1.00 97.32 176 A 1 
ATOM   1451 C  CE2 . TYR A 1 176 ? -21.007 -4.014  7.013   1.00 97.48 176 A 1 
ATOM   1452 C  CZ  . TYR A 1 176 ? -22.005 -4.740  6.326   1.00 97.72 176 A 1 
ATOM   1453 O  OH  . TYR A 1 176 ? -21.645 -5.628  5.356   1.00 97.36 176 A 1 
ATOM   1454 N  N   . ASP A 1 177 ? -24.971 0.650   10.171  1.00 95.17 177 A 1 
ATOM   1455 C  CA  . ASP A 1 177 ? -25.765 1.204   11.265  1.00 94.30 177 A 1 
ATOM   1456 C  C   . ASP A 1 177 ? -26.849 0.204   11.696  1.00 93.81 177 A 1 
ATOM   1457 O  O   . ASP A 1 177 ? -27.756 -0.111  10.913  1.00 91.70 177 A 1 
ATOM   1458 C  CB  . ASP A 1 177 ? -26.363 2.558   10.858  1.00 92.90 177 A 1 
ATOM   1459 C  CG  . ASP A 1 177 ? -27.135 3.248   11.987  1.00 91.76 177 A 1 
ATOM   1460 O  OD1 . ASP A 1 177 ? -26.920 2.901   13.168  1.00 89.20 177 A 1 
ATOM   1461 O  OD2 . ASP A 1 177 ? -27.967 4.133   11.674  1.00 87.92 177 A 1 
ATOM   1462 N  N   . PRO A 1 178 ? -26.803 -0.339  12.947  1.00 93.84 178 A 1 
ATOM   1463 C  CA  . PRO A 1 178 ? -25.762 -0.135  13.947  1.00 93.80 178 A 1 
ATOM   1464 C  C   . PRO A 1 178 ? -24.417 -0.768  13.537  1.00 94.84 178 A 1 
ATOM   1465 O  O   . PRO A 1 178 ? -24.368 -1.589  12.622  1.00 94.56 178 A 1 
ATOM   1466 C  CB  . PRO A 1 178 ? -26.318 -0.779  15.220  1.00 92.19 178 A 1 
ATOM   1467 C  CG  . PRO A 1 178 ? -27.172 -1.915  14.674  1.00 89.99 178 A 1 
ATOM   1468 C  CD  . PRO A 1 178 ? -27.770 -1.314  13.406  1.00 92.12 178 A 1 
ATOM   1469 N  N   . ASN A 1 179 ? -23.352 -0.434  14.256  1.00 95.13 179 A 1 
ATOM   1470 C  CA  . ASN A 1 179 ? -22.032 -1.040  14.069  1.00 95.58 179 A 1 
ATOM   1471 C  C   . ASN A 1 179 ? -22.117 -2.583  14.029  1.00 95.87 179 A 1 
ATOM   1472 O  O   . ASN A 1 179 ? -22.794 -3.184  14.863  1.00 95.30 179 A 1 
ATOM   1473 C  CB  . ASN A 1 179 ? -21.101 -0.538  15.184  1.00 95.31 179 A 1 
ATOM   1474 C  CG  . ASN A 1 179 ? -19.651 -0.969  15.015  1.00 95.21 179 A 1 
ATOM   1475 O  OD1 . ASN A 1 179 ? -19.228 -1.482  14.001  1.00 93.15 179 A 1 
ATOM   1476 N  ND2 . ASN A 1 179 ? -18.834 -0.764  16.026  1.00 92.67 179 A 1 
ATOM   1477 N  N   . TYR A 1 180 ? -21.432 -3.199  13.067  1.00 96.19 180 A 1 
ATOM   1478 C  CA  . TYR A 1 180 ? -21.547 -4.596  12.636  1.00 96.28 180 A 1 
ATOM   1479 C  C   . TYR A 1 180 ? -22.855 -4.965  11.926  1.00 96.55 180 A 1 
ATOM   1480 O  O   . TYR A 1 180 ? -22.953 -6.062  11.368  1.00 95.59 180 A 1 
ATOM   1481 C  CB  . TYR A 1 180 ? -21.231 -5.595  13.772  1.00 95.89 180 A 1 
ATOM   1482 C  CG  . TYR A 1 180 ? -19.848 -5.484  14.369  1.00 95.66 180 A 1 
ATOM   1483 C  CD1 . TYR A 1 180 ? -18.834 -6.369  13.948  1.00 95.09 180 A 1 
ATOM   1484 C  CD2 . TYR A 1 180 ? -19.560 -4.513  15.337  1.00 95.02 180 A 1 
ATOM   1485 C  CE1 . TYR A 1 180 ? -17.545 -6.281  14.488  1.00 94.53 180 A 1 
ATOM   1486 C  CE2 . TYR A 1 180 ? -18.264 -4.405  15.882  1.00 94.48 180 A 1 
ATOM   1487 C  CZ  . TYR A 1 180 ? -17.257 -5.292  15.450  1.00 94.34 180 A 1 
ATOM   1488 O  OH  . TYR A 1 180 ? -15.996 -5.189  15.966  1.00 93.01 180 A 1 
ATOM   1489 N  N   . GLY A 1 181 ? -23.843 -4.075  11.885  1.00 95.77 181 A 1 
ATOM   1490 C  CA  . GLY A 1 181 ? -25.086 -4.282  11.159  1.00 95.48 181 A 1 
ATOM   1491 C  C   . GLY A 1 181 ? -25.974 -5.400  11.710  1.00 95.68 181 A 1 
ATOM   1492 O  O   . GLY A 1 181 ? -25.849 -5.868  12.844  1.00 93.05 181 A 1 
ATOM   1493 N  N   . GLY A 1 182 ? -26.912 -5.824  10.861  1.00 94.72 182 A 1 
ATOM   1494 C  CA  . GLY A 1 182 ? -27.856 -6.886  11.150  1.00 94.58 182 A 1 
ATOM   1495 C  C   . GLY A 1 182 ? -28.754 -7.148  9.951   1.00 94.87 182 A 1 
ATOM   1496 O  O   . GLY A 1 182 ? -28.909 -6.298  9.080   1.00 91.39 182 A 1 
ATOM   1497 N  N   . TYR A 1 183 ? -29.385 -8.321  9.924   1.00 91.29 183 A 1 
ATOM   1498 C  CA  . TYR A 1 183 ? -30.155 -8.783  8.766   1.00 89.63 183 A 1 
ATOM   1499 C  C   . TYR A 1 183 ? -31.226 -7.788  8.274   1.00 89.85 183 A 1 
ATOM   1500 O  O   . TYR A 1 183 ? -31.486 -7.696  7.083   1.00 85.68 183 A 1 
ATOM   1501 C  CB  . TYR A 1 183 ? -30.795 -10.121 9.138   1.00 86.18 183 A 1 
ATOM   1502 C  CG  . TYR A 1 183 ? -31.393 -10.846 7.957   1.00 80.24 183 A 1 
ATOM   1503 C  CD1 . TYR A 1 183 ? -32.762 -10.717 7.664   1.00 72.90 183 A 1 
ATOM   1504 C  CD2 . TYR A 1 183 ? -30.575 -11.638 7.132   1.00 72.49 183 A 1 
ATOM   1505 C  CE1 . TYR A 1 183 ? -33.309 -11.376 6.552   1.00 66.42 183 A 1 
ATOM   1506 C  CE2 . TYR A 1 183 ? -31.112 -12.298 6.021   1.00 65.68 183 A 1 
ATOM   1507 C  CZ  . TYR A 1 183 ? -32.479 -12.161 5.732   1.00 66.11 183 A 1 
ATOM   1508 O  OH  . TYR A 1 183 ? -33.007 -12.798 4.640   1.00 61.12 183 A 1 
ATOM   1509 N  N   . ASN A 1 184 ? -31.816 -7.006  9.173   1.00 87.98 184 A 1 
ATOM   1510 C  CA  . ASN A 1 184 ? -32.871 -6.052  8.838   1.00 87.44 184 A 1 
ATOM   1511 C  C   . ASN A 1 184 ? -32.356 -4.706  8.303   1.00 88.81 184 A 1 
ATOM   1512 O  O   . ASN A 1 184 ? -33.132 -3.967  7.720   1.00 85.73 184 A 1 
ATOM   1513 C  CB  . ASN A 1 184 ? -33.757 -5.832  10.082  1.00 84.21 184 A 1 
ATOM   1514 C  CG  . ASN A 1 184 ? -34.496 -7.082  10.532  1.00 75.82 184 A 1 
ATOM   1515 O  OD1 . ASN A 1 184 ? -34.719 -8.028  9.811   1.00 67.81 184 A 1 
ATOM   1516 N  ND2 . ASN A 1 184 ? -34.910 -7.113  11.779  1.00 66.95 184 A 1 
ATOM   1517 N  N   . SER A 1 185 ? -31.073 -4.373  8.524   1.00 91.49 185 A 1 
ATOM   1518 C  CA  . SER A 1 185 ? -30.467 -3.087  8.142   1.00 91.50 185 A 1 
ATOM   1519 C  C   . SER A 1 185 ? -29.417 -3.217  7.037   1.00 93.64 185 A 1 
ATOM   1520 O  O   . SER A 1 185 ? -29.136 -2.242  6.350   1.00 92.88 185 A 1 
ATOM   1521 C  CB  . SER A 1 185 ? -29.862 -2.409  9.377   1.00 88.33 185 A 1 
ATOM   1522 O  OG  . SER A 1 185 ? -28.952 -3.266  10.036  1.00 83.64 185 A 1 
ATOM   1523 N  N   . ASP A 1 186 ? -28.875 -4.412  6.816   1.00 96.05 186 A 1 
ATOM   1524 C  CA  . ASP A 1 186 ? -27.799 -4.646  5.858   1.00 96.90 186 A 1 
ATOM   1525 C  C   . ASP A 1 186 ? -28.121 -4.171  4.432   1.00 97.37 186 A 1 
ATOM   1526 O  O   . ASP A 1 186 ? -27.288 -3.543  3.791   1.00 97.13 186 A 1 
ATOM   1527 C  CB  . ASP A 1 186 ? -27.505 -6.147  5.762   1.00 96.98 186 A 1 
ATOM   1528 C  CG  . ASP A 1 186 ? -26.835 -6.761  6.982   1.00 96.76 186 A 1 
ATOM   1529 O  OD1 . ASP A 1 186 ? -26.223 -6.075  7.820   1.00 95.48 186 A 1 
ATOM   1530 O  OD2 . ASP A 1 186 ? -26.874 -8.007  7.079   1.00 95.35 186 A 1 
ATOM   1531 N  N   . ILE A 1 187 ? -29.335 -4.441  3.932   1.00 97.19 187 A 1 
ATOM   1532 C  CA  . ILE A 1 187 ? -29.749 -4.057  2.575   1.00 97.11 187 A 1 
ATOM   1533 C  C   . ILE A 1 187 ? -29.666 -2.539  2.399   1.00 97.44 187 A 1 
ATOM   1534 O  O   . ILE A 1 187 ? -29.238 -2.069  1.346   1.00 97.03 187 A 1 
ATOM   1535 C  CB  . ILE A 1 187 ? -31.152 -4.589  2.246   1.00 96.02 187 A 1 
ATOM   1536 C  CG1 . ILE A 1 187 ? -31.100 -6.129  2.120   1.00 86.32 187 A 1 
ATOM   1537 C  CG2 . ILE A 1 187 ? -31.708 -3.961  0.954   1.00 83.89 187 A 1 
ATOM   1538 C  CD1 . ILE A 1 187 ? -32.463 -6.807  1.887   1.00 74.24 187 A 1 
ATOM   1539 N  N   . GLU A 1 188 ? -30.027 -1.770  3.409   1.00 96.64 188 A 1 
ATOM   1540 C  CA  . GLU A 1 188 ? -29.934 -0.315  3.364   1.00 96.24 188 A 1 
ATOM   1541 C  C   . GLU A 1 188 ? -28.471 0.137   3.245   1.00 96.78 188 A 1 
ATOM   1542 O  O   . GLU A 1 188 ? -28.156 0.977   2.400   1.00 96.29 188 A 1 
ATOM   1543 C  CB  . GLU A 1 188 ? -30.643 0.287   4.582   1.00 94.86 188 A 1 
ATOM   1544 C  CG  . GLU A 1 188 ? -30.734 1.810   4.456   1.00 81.50 188 A 1 
ATOM   1545 C  CD  . GLU A 1 188 ? -31.585 2.490   5.540   1.00 75.08 188 A 1 
ATOM   1546 O  OE1 . GLU A 1 188 ? -31.854 3.690   5.351   1.00 68.50 188 A 1 
ATOM   1547 O  OE2 . GLU A 1 188 ? -31.993 1.807   6.498   1.00 67.67 188 A 1 
ATOM   1548 N  N   . THR A 1 189 ? -27.571 -0.484  4.004   1.00 96.93 189 A 1 
ATOM   1549 C  CA  . THR A 1 189 ? -26.124 -0.265  3.894   1.00 97.31 189 A 1 
ATOM   1550 C  C   . THR A 1 189 ? -25.628 -0.586  2.487   1.00 97.86 189 A 1 
ATOM   1551 O  O   . THR A 1 189 ? -24.963 0.250   1.877   1.00 97.66 189 A 1 
ATOM   1552 C  CB  . THR A 1 189 ? -25.356 -1.082  4.941   1.00 96.87 189 A 1 
ATOM   1553 O  OG1 . THR A 1 189 ? -25.747 -0.669  6.225   1.00 94.37 189 A 1 
ATOM   1554 C  CG2 . THR A 1 189 ? -23.845 -0.897  4.844   1.00 94.67 189 A 1 
ATOM   1555 N  N   . PHE A 1 190 ? -25.983 -1.732  1.924   1.00 98.00 190 A 1 
ATOM   1556 C  CA  . PHE A 1 190 ? -25.534 -2.122  0.587   1.00 98.39 190 A 1 
ATOM   1557 C  C   . PHE A 1 190 ? -26.025 -1.164  -0.499  1.00 98.32 190 A 1 
ATOM   1558 O  O   . PHE A 1 190 ? -25.228 -0.677  -1.302  1.00 98.13 190 A 1 
ATOM   1559 C  CB  . PHE A 1 190 ? -25.972 -3.561  0.271   1.00 98.44 190 A 1 
ATOM   1560 C  CG  . PHE A 1 190 ? -25.591 -4.618  1.293   1.00 98.52 190 A 1 
ATOM   1561 C  CD1 . PHE A 1 190 ? -24.438 -4.492  2.087   1.00 98.23 190 A 1 
ATOM   1562 C  CD2 . PHE A 1 190 ? -26.426 -5.739  1.469   1.00 98.18 190 A 1 
ATOM   1563 C  CE1 . PHE A 1 190 ? -24.127 -5.460  3.056   1.00 98.05 190 A 1 
ATOM   1564 C  CE2 . PHE A 1 190 ? -26.119 -6.712  2.425   1.00 98.00 190 A 1 
ATOM   1565 C  CZ  . PHE A 1 190 ? -24.976 -6.571  3.228   1.00 98.17 190 A 1 
ATOM   1566 N  N   . MET A 1 191 ? -27.318 -0.829  -0.496  1.00 98.10 191 A 1 
ATOM   1567 C  CA  . MET A 1 191 ? -27.929 0.040   -1.493  1.00 97.98 191 A 1 
ATOM   1568 C  C   . MET A 1 191 ? -27.382 1.465   -1.462  1.00 97.86 191 A 1 
ATOM   1569 O  O   . MET A 1 191 ? -27.146 2.071   -2.502  1.00 97.24 191 A 1 
ATOM   1570 C  CB  . MET A 1 191 ? -29.453 0.066   -1.279  1.00 97.60 191 A 1 
ATOM   1571 C  CG  . MET A 1 191 ? -30.137 -1.251  -1.639  1.00 93.16 191 A 1 
ATOM   1572 S  SD  . MET A 1 191 ? -29.979 -1.783  -3.363  1.00 88.75 191 A 1 
ATOM   1573 C  CE  . MET A 1 191 ? -30.819 -0.450  -4.231  1.00 77.47 191 A 1 
ATOM   1574 N  N   . ASN A 1 192 ? -27.193 2.025   -0.281  1.00 97.17 192 A 1 
ATOM   1575 C  CA  . ASN A 1 192 ? -26.716 3.391   -0.167  1.00 96.41 192 A 1 
ATOM   1576 C  C   . ASN A 1 192 ? -25.203 3.508   -0.364  1.00 97.25 192 A 1 
ATOM   1577 O  O   . ASN A 1 192 ? -24.740 4.451   -1.004  1.00 96.81 192 A 1 
ATOM   1578 C  CB  . ASN A 1 192 ? -27.196 3.972   1.152   1.00 94.98 192 A 1 
ATOM   1579 C  CG  . ASN A 1 192 ? -28.687 4.242   1.181   1.00 90.50 192 A 1 
ATOM   1580 O  OD1 . ASN A 1 192 ? -29.254 4.840   0.289   1.00 84.07 192 A 1 
ATOM   1581 N  ND2 . ASN A 1 192 ? -29.345 3.893   2.265   1.00 81.99 192 A 1 
ATOM   1582 N  N   . THR A 1 193 ? -24.428 2.512   0.067   1.00 97.62 193 A 1 
ATOM   1583 C  CA  . THR A 1 193 ? -22.997 2.431   -0.250  1.00 98.24 193 A 1 
ATOM   1584 C  C   . THR A 1 193 ? -22.779 2.257   -1.755  1.00 98.43 193 A 1 
ATOM   1585 O  O   . THR A 1 193 ? -21.906 2.907   -2.317  1.00 98.40 193 A 1 
ATOM   1586 C  CB  . THR A 1 193 ? -22.330 1.305   0.539   1.00 98.11 193 A 1 
ATOM   1587 O  OG1 . THR A 1 193 ? -22.552 1.480   1.916   1.00 97.02 193 A 1 
ATOM   1588 C  CG2 . THR A 1 193 ? -20.825 1.287   0.343   1.00 97.19 193 A 1 
ATOM   1589 N  N   . SER A 1 194 ? -23.626 1.481   -2.433  1.00 98.51 194 A 1 
ATOM   1590 C  CA  . SER A 1 194 ? -23.606 1.366   -3.897  1.00 98.61 194 A 1 
ATOM   1591 C  C   . SER A 1 194 ? -23.762 2.729   -4.589  1.00 98.68 194 A 1 
ATOM   1592 O  O   . SER A 1 194 ? -23.008 3.042   -5.521  1.00 98.44 194 A 1 
ATOM   1593 C  CB  . SER A 1 194 ? -24.714 0.421   -4.366  1.00 98.58 194 A 1 
ATOM   1594 O  OG  . SER A 1 194 ? -24.782 0.412   -5.782  1.00 97.40 194 A 1 
ATOM   1595 N  N   . LYS A 1 195 ? -24.663 3.595   -4.101  1.00 98.50 195 A 1 
ATOM   1596 C  CA  . LYS A 1 195 ? -24.838 4.958   -4.631  1.00 98.31 195 A 1 
ATOM   1597 C  C   . LYS A 1 195 ? -23.577 5.809   -4.461  1.00 98.47 195 A 1 
ATOM   1598 O  O   . LYS A 1 195 ? -23.229 6.552   -5.377  1.00 97.88 195 A 1 
ATOM   1599 C  CB  . LYS A 1 195 ? -26.030 5.659   -3.965  1.00 97.68 195 A 1 
ATOM   1600 C  CG  . LYS A 1 195 ? -27.381 5.029   -4.314  1.00 88.05 195 A 1 
ATOM   1601 C  CD  . LYS A 1 195 ? -28.469 5.603   -3.389  1.00 83.19 195 A 1 
ATOM   1602 C  CE  . LYS A 1 195 ? -29.766 4.814   -3.526  1.00 71.23 195 A 1 
ATOM   1603 N  NZ  . LYS A 1 195 ? -30.690 5.107   -2.396  1.00 61.61 195 A 1 
ATOM   1604 N  N   . ILE A 1 196 ? -22.877 5.685   -3.329  1.00 98.39 196 A 1 
ATOM   1605 C  CA  . ILE A 1 196 ? -21.616 6.403   -3.077  1.00 98.41 196 A 1 
ATOM   1606 C  C   . ILE A 1 196 ? -20.519 5.914   -4.018  1.00 98.50 196 A 1 
ATOM   1607 O  O   . ILE A 1 196 ? -19.813 6.728   -4.628  1.00 98.24 196 A 1 
ATOM   1608 C  CB  . ILE A 1 196 ? -21.197 6.265   -1.598  1.00 98.16 196 A 1 
ATOM   1609 C  CG1 . ILE A 1 196 ? -22.209 6.999   -0.695  1.00 97.13 196 A 1 
ATOM   1610 C  CG2 . ILE A 1 196 ? -19.780 6.818   -1.368  1.00 97.30 196 A 1 
ATOM   1611 C  CD1 . ILE A 1 196 ? -22.035 6.677   0.792   1.00 93.72 196 A 1 
ATOM   1612 N  N   . LEU A 1 197 ? -20.390 4.606   -4.191  1.00 98.58 197 A 1 
ATOM   1613 C  CA  . LEU A 1 197 ? -19.425 4.010   -5.116  1.00 98.59 197 A 1 
ATOM   1614 C  C   . LEU A 1 197 ? -19.739 4.392   -6.567  1.00 98.50 197 A 1 
ATOM   1615 O  O   . LEU A 1 197 ? -18.823 4.677   -7.349  1.00 98.17 197 A 1 
ATOM   1616 C  CB  . LEU A 1 197 ? -19.404 2.486   -4.926  1.00 98.59 197 A 1 
ATOM   1617 C  CG  . LEU A 1 197 ? -18.870 2.017   -3.557  1.00 98.31 197 A 1 
ATOM   1618 C  CD1 . LEU A 1 197 ? -18.960 0.491   -3.464  1.00 97.90 197 A 1 
ATOM   1619 C  CD2 . LEU A 1 197 ? -17.418 2.412   -3.332  1.00 97.57 197 A 1 
ATOM   1620 N  N   . GLY A 1 198 ? -21.014 4.456   -6.936  1.00 98.30 198 A 1 
ATOM   1621 C  CA  . GLY A 1 198 ? -21.479 4.909   -8.241  1.00 98.21 198 A 1 
ATOM   1622 C  C   . GLY A 1 198 ? -20.746 4.214   -9.392  1.00 98.41 198 A 1 
ATOM   1623 O  O   . GLY A 1 198 ? -20.808 3.001   -9.550  1.00 97.98 198 A 1 
ATOM   1624 N  N   . SER A 1 199 ? -20.001 4.985   -10.186 1.00 98.05 199 A 1 
ATOM   1625 C  CA  . SER A 1 199 ? -19.239 4.484   -11.331 1.00 97.91 199 A 1 
ATOM   1626 C  C   . SER A 1 199 ? -17.985 3.664   -10.978 1.00 98.37 199 A 1 
ATOM   1627 O  O   . SER A 1 199 ? -17.341 3.153   -11.890 1.00 97.49 199 A 1 
ATOM   1628 C  CB  . SER A 1 199 ? -18.844 5.645   -12.246 1.00 96.58 199 A 1 
ATOM   1629 O  OG  . SER A 1 199 ? -18.023 6.569   -11.556 1.00 89.73 199 A 1 
ATOM   1630 N  N   . TYR A 1 200 ? -17.618 3.548   -9.685  1.00 98.53 200 A 1 
ATOM   1631 C  CA  . TYR A 1 200 ? -16.583 2.603   -9.266  1.00 98.61 200 A 1 
ATOM   1632 C  C   . TYR A 1 200 ? -17.043 1.140   -9.357  1.00 98.74 200 A 1 
ATOM   1633 O  O   . TYR A 1 200 ? -16.197 0.248   -9.417  1.00 98.40 200 A 1 
ATOM   1634 C  CB  . TYR A 1 200 ? -16.114 2.929   -7.847  1.00 98.65 200 A 1 
ATOM   1635 C  CG  . TYR A 1 200 ? -15.229 4.153   -7.701  1.00 98.66 200 A 1 
ATOM   1636 C  CD1 . TYR A 1 200 ? -14.134 4.343   -8.565  1.00 98.30 200 A 1 
ATOM   1637 C  CD2 . TYR A 1 200 ? -15.439 5.050   -6.641  1.00 98.28 200 A 1 
ATOM   1638 C  CE1 . TYR A 1 200 ? -13.236 5.409   -8.359  1.00 97.95 200 A 1 
ATOM   1639 C  CE2 . TYR A 1 200 ? -14.547 6.113   -6.423  1.00 97.94 200 A 1 
ATOM   1640 C  CZ  . TYR A 1 200 ? -13.439 6.284   -7.278  1.00 98.17 200 A 1 
ATOM   1641 O  OH  . TYR A 1 200 ? -12.540 7.291   -7.042  1.00 97.44 200 A 1 
ATOM   1642 N  N   . LEU A 1 201 ? -18.345 0.908   -9.416  1.00 98.71 201 A 1 
ATOM   1643 C  CA  . LEU A 1 201 ? -18.938 -0.396  -9.671  1.00 98.79 201 A 1 
ATOM   1644 C  C   . LEU A 1 201 ? -19.386 -0.485  -11.135 1.00 98.65 201 A 1 
ATOM   1645 O  O   . LEU A 1 201 ? -20.128 0.373   -11.625 1.00 98.34 201 A 1 
ATOM   1646 C  CB  . LEU A 1 201 ? -20.115 -0.631  -8.718  1.00 98.68 201 A 1 
ATOM   1647 C  CG  . LEU A 1 201 ? -19.758 -0.617  -7.216  1.00 98.43 201 A 1 
ATOM   1648 C  CD1 . LEU A 1 201 ? -21.036 -0.772  -6.387  1.00 98.24 201 A 1 
ATOM   1649 C  CD2 . LEU A 1 201 ? -18.796 -1.745  -6.838  1.00 98.06 201 A 1 
ATOM   1650 N  N   . THR A 1 202 ? -18.970 -1.550  -11.814 1.00 98.70 202 A 1 
ATOM   1651 C  CA  . THR A 1 202 ? -19.642 -1.996  -13.040 1.00 98.72 202 A 1 
ATOM   1652 C  C   . THR A 1 202 ? -21.041 -2.525  -12.706 1.00 98.70 202 A 1 
ATOM   1653 O  O   . THR A 1 202 ? -21.339 -2.792  -11.541 1.00 98.64 202 A 1 
ATOM   1654 C  CB  . THR A 1 202 ? -18.844 -3.090  -13.769 1.00 98.47 202 A 1 
ATOM   1655 O  OG1 . THR A 1 202 ? -18.794 -4.270  -12.999 1.00 97.02 202 A 1 
ATOM   1656 C  CG2 . THR A 1 202 ? -17.406 -2.670  -14.073 1.00 96.67 202 A 1 
ATOM   1657 N  N   . ASP A 1 203 ? -21.883 -2.736  -13.709 1.00 98.67 203 A 1 
ATOM   1658 C  CA  . ASP A 1 203 ? -23.239 -3.255  -13.473 1.00 98.67 203 A 1 
ATOM   1659 C  C   . ASP A 1 203 ? -23.211 -4.641  -12.822 1.00 98.62 203 A 1 
ATOM   1660 O  O   . ASP A 1 203 ? -23.930 -4.887  -11.859 1.00 98.40 203 A 1 
ATOM   1661 C  CB  . ASP A 1 203 ? -24.026 -3.252  -14.782 1.00 98.29 203 A 1 
ATOM   1662 C  CG  . ASP A 1 203 ? -24.215 -1.833  -15.347 1.00 95.78 203 A 1 
ATOM   1663 O  OD1 . ASP A 1 203 ? -24.146 -0.861  -14.557 1.00 92.40 203 A 1 
ATOM   1664 O  OD2 . ASP A 1 203 ? -24.375 -1.723  -16.579 1.00 92.24 203 A 1 
ATOM   1665 N  N   . GLN A 1 204 ? -22.287 -5.515  -13.253 1.00 98.54 204 A 1 
ATOM   1666 C  CA  . GLN A 1 204 ? -22.081 -6.833  -12.643 1.00 98.49 204 A 1 
ATOM   1667 C  C   . GLN A 1 204 ? -21.626 -6.736  -11.182 1.00 98.69 204 A 1 
ATOM   1668 O  O   . GLN A 1 204 ? -22.099 -7.484  -10.323 1.00 98.41 204 A 1 
ATOM   1669 C  CB  . GLN A 1 204 ? -21.043 -7.594  -13.474 1.00 97.67 204 A 1 
ATOM   1670 C  CG  . GLN A 1 204 ? -20.836 -9.034  -12.956 1.00 88.01 204 A 1 
ATOM   1671 C  CD  . GLN A 1 204 ? -19.683 -9.755  -13.640 1.00 80.34 204 A 1 
ATOM   1672 O  OE1 . GLN A 1 204 ? -18.881 -9.203  -14.379 1.00 73.57 204 A 1 
ATOM   1673 N  NE2 . GLN A 1 204 ? -19.538 -11.033 -13.389 1.00 67.51 204 A 1 
ATOM   1674 N  N   . GLN A 1 205 ? -20.710 -5.837  -10.884 1.00 98.85 205 A 1 
ATOM   1675 C  CA  . GLN A 1 205 ? -20.245 -5.621  -9.508  1.00 98.80 205 A 1 
ATOM   1676 C  C   . GLN A 1 205 ? -21.366 -5.052  -8.640  1.00 98.97 205 A 1 
ATOM   1677 O  O   . GLN A 1 205 ? -21.538 -5.495  -7.507  1.00 98.83 205 A 1 
ATOM   1678 C  CB  . GLN A 1 205 ? -19.049 -4.666  -9.520  1.00 98.84 205 A 1 
ATOM   1679 C  CG  . GLN A 1 205 ? -17.760 -5.331  -10.004 1.00 98.64 205 A 1 
ATOM   1680 C  CD  . GLN A 1 205 ? -16.648 -4.317  -10.274 1.00 98.61 205 A 1 
ATOM   1681 O  OE1 . GLN A 1 205 ? -16.884 -3.138  -10.517 1.00 95.71 205 A 1 
ATOM   1682 N  NE2 . GLN A 1 205 ? -15.416 -4.736  -10.263 1.00 94.61 205 A 1 
ATOM   1683 N  N   . ARG A 1 206 ? -22.142 -4.111  -9.181  1.00 98.91 206 A 1 
ATOM   1684 C  CA  . ARG A 1 206 ? -23.266 -3.484  -8.480  1.00 98.88 206 A 1 
ATOM   1685 C  C   . ARG A 1 206 ? -24.335 -4.502  -8.102  1.00 98.86 206 A 1 
ATOM   1686 O  O   . ARG A 1 206 ? -24.794 -4.468  -6.970  1.00 98.71 206 A 1 
ATOM   1687 C  CB  . ARG A 1 206 ? -23.840 -2.347  -9.333  1.00 98.72 206 A 1 
ATOM   1688 C  CG  . ARG A 1 206 ? -24.805 -1.478  -8.519  1.00 96.93 206 A 1 
ATOM   1689 C  CD  . ARG A 1 206 ? -25.397 -0.308  -9.317  1.00 95.69 206 A 1 
ATOM   1690 N  NE  . ARG A 1 206 ? -24.346 0.528   -9.930  1.00 90.22 206 A 1 
ATOM   1691 C  CZ  . ARG A 1 206 ? -24.022 0.540   -11.217 1.00 86.59 206 A 1 
ATOM   1692 N  NH1 . ARG A 1 206 ? -24.732 -0.094  -12.102 1.00 77.14 206 A 1 
ATOM   1693 N  NH2 . ARG A 1 206 ? -22.981 1.175   -11.641 1.00 79.58 206 A 1 
ATOM   1694 N  N   . GLU A 1 207 ? -24.656 -5.433  -8.992  1.00 98.84 207 A 1 
ATOM   1695 C  CA  . GLU A 1 207 ? -25.658 -6.472  -8.733  1.00 98.73 207 A 1 
ATOM   1696 C  C   . GLU A 1 207 ? -25.343 -7.279  -7.461  1.00 98.76 207 A 1 
ATOM   1697 O  O   . GLU A 1 207 ? -26.187 -7.434  -6.583  1.00 98.32 207 A 1 
ATOM   1698 C  CB  . GLU A 1 207 ? -25.739 -7.402  -9.956  1.00 98.20 207 A 1 
ATOM   1699 C  CG  . GLU A 1 207 ? -26.855 -8.445  -9.823  1.00 86.77 207 A 1 
ATOM   1700 C  CD  . GLU A 1 207 ? -26.891 -9.452  -10.988 1.00 79.18 207 A 1 
ATOM   1701 O  OE1 . GLU A 1 207 ? -27.696 -10.395 -10.891 1.00 73.40 207 A 1 
ATOM   1702 O  OE2 . GLU A 1 207 ? -26.105 -9.304  -11.953 1.00 74.66 207 A 1 
ATOM   1703 N  N   . THR A 1 208 ? -24.103 -7.754  -7.314  1.00 98.82 208 A 1 
ATOM   1704 C  CA  . THR A 1 208 ? -23.704 -8.519  -6.125  1.00 98.84 208 A 1 
ATOM   1705 C  C   . THR A 1 208 ? -23.493 -7.641  -4.901  1.00 98.89 208 A 1 
ATOM   1706 O  O   . THR A 1 208 ? -23.814 -8.058  -3.789  1.00 98.65 208 A 1 
ATOM   1707 C  CB  . THR A 1 208 ? -22.451 -9.369  -6.381  1.00 98.72 208 A 1 
ATOM   1708 O  OG1 . THR A 1 208 ? -21.355 -8.581  -6.774  1.00 97.97 208 A 1 
ATOM   1709 C  CG2 . THR A 1 208 ? -22.679 -10.403 -7.490  1.00 97.88 208 A 1 
ATOM   1710 N  N   . PHE A 1 209 ? -22.992 -6.407  -5.088  1.00 98.93 209 A 1 
ATOM   1711 C  CA  . PHE A 1 209 ? -22.766 -5.486  -3.984  1.00 98.95 209 A 1 
ATOM   1712 C  C   . PHE A 1 209 ? -24.078 -5.038  -3.336  1.00 98.85 209 A 1 
ATOM   1713 O  O   . PHE A 1 209 ? -24.196 -5.065  -2.114  1.00 98.78 209 A 1 
ATOM   1714 C  CB  . PHE A 1 209 ? -21.945 -4.284  -4.468  1.00 98.89 209 A 1 
ATOM   1715 C  CG  . PHE A 1 209 ? -21.478 -3.416  -3.330  1.00 98.87 209 A 1 
ATOM   1716 C  CD1 . PHE A 1 209 ? -22.250 -2.324  -2.896  1.00 98.68 209 A 1 
ATOM   1717 C  CD2 . PHE A 1 209 ? -20.300 -3.742  -2.630  1.00 98.68 209 A 1 
ATOM   1718 C  CE1 . PHE A 1 209 ? -21.861 -1.582  -1.779  1.00 98.43 209 A 1 
ATOM   1719 C  CE2 . PHE A 1 209 ? -19.901 -2.996  -1.506  1.00 98.36 209 A 1 
ATOM   1720 C  CZ  . PHE A 1 209 ? -20.690 -1.925  -1.082  1.00 98.41 209 A 1 
ATOM   1721 N  N   . GLU A 1 210 ? -25.088 -4.709  -4.139  1.00 98.84 210 A 1 
ATOM   1722 C  CA  . GLU A 1 210 ? -26.416 -4.334  -3.638  1.00 98.71 210 A 1 
ATOM   1723 C  C   . GLU A 1 210 ? -27.152 -5.512  -2.997  1.00 98.63 210 A 1 
ATOM   1724 O  O   . GLU A 1 210 ? -27.959 -5.325  -2.091  1.00 98.16 210 A 1 
ATOM   1725 C  CB  . GLU A 1 210 ? -27.242 -3.729  -4.777  1.00 98.75 210 A 1 
ATOM   1726 C  CG  . GLU A 1 210 ? -26.688 -2.354  -5.185  1.00 98.51 210 A 1 
ATOM   1727 C  CD  . GLU A 1 210 ? -27.463 -1.656  -6.314  1.00 98.38 210 A 1 
ATOM   1728 O  OE1 . GLU A 1 210 ? -27.127 -0.469  -6.562  1.00 96.48 210 A 1 
ATOM   1729 O  OE2 . GLU A 1 210 ? -28.346 -2.271  -6.926  1.00 97.19 210 A 1 
ATOM   1730 N  N   . LYS A 1 211 ? -26.844 -6.735  -3.422  1.00 98.60 211 A 1 
ATOM   1731 C  CA  . LYS A 1 211 ? -27.409 -7.954  -2.841  1.00 98.49 211 A 1 
ATOM   1732 C  C   . LYS A 1 211 ? -26.827 -8.277  -1.464  1.00 98.46 211 A 1 
ATOM   1733 O  O   . LYS A 1 211 ? -27.576 -8.694  -0.586  1.00 97.76 211 A 1 
ATOM   1734 C  CB  . LYS A 1 211 ? -27.211 -9.105  -3.827  1.00 97.46 211 A 1 
ATOM   1735 C  CG  . LYS A 1 211 ? -27.877 -10.404 -3.353  1.00 90.08 211 A 1 
ATOM   1736 C  CD  . LYS A 1 211 ? -27.576 -11.549 -4.320  1.00 88.37 211 A 1 
ATOM   1737 C  CE  . LYS A 1 211 ? -28.217 -12.833 -3.795  1.00 77.72 211 A 1 
ATOM   1738 N  NZ  . LYS A 1 211 ? -27.743 -14.018 -4.536  1.00 69.56 211 A 1 
ATOM   1739 N  N   . GLY A 1 212 ? -25.494 -8.157  -1.294  1.00 98.53 212 A 1 
ATOM   1740 C  CA  . GLY A 1 212 ? -24.815 -8.681  -0.102  1.00 98.67 212 A 1 
ATOM   1741 C  C   . GLY A 1 212 ? -23.509 -7.996  0.300   1.00 98.78 212 A 1 
ATOM   1742 O  O   . GLY A 1 212 ? -22.804 -8.515  1.168   1.00 98.60 212 A 1 
ATOM   1743 N  N   . GLY A 1 213 ? -23.152 -6.876  -0.322  1.00 98.70 213 A 1 
ATOM   1744 C  CA  . GLY A 1 213 ? -21.942 -6.126  0.015   1.00 98.87 213 A 1 
ATOM   1745 C  C   . GLY A 1 213 ? -20.641 -6.763  -0.469  1.00 98.87 213 A 1 
ATOM   1746 O  O   . GLY A 1 213 ? -19.576 -6.457  0.058   1.00 98.73 213 A 1 
ATOM   1747 N  N   . TYR A 1 214 ? -20.703 -7.647  -1.461  1.00 98.93 214 A 1 
ATOM   1748 C  CA  . TYR A 1 214 ? -19.543 -8.345  -2.014  1.00 98.92 214 A 1 
ATOM   1749 C  C   . TYR A 1 214 ? -19.457 -8.210  -3.535  1.00 98.94 214 A 1 
ATOM   1750 O  O   . TYR A 1 214 ? -20.470 -8.096  -4.230  1.00 98.86 214 A 1 
ATOM   1751 C  CB  . TYR A 1 214 ? -19.563 -9.820  -1.592  1.00 98.91 214 A 1 
ATOM   1752 C  CG  . TYR A 1 214 ? -20.789 -10.588 -2.030  1.00 98.91 214 A 1 
ATOM   1753 C  CD1 . TYR A 1 214 ? -21.859 -10.804 -1.128  1.00 98.75 214 A 1 
ATOM   1754 C  CD2 . TYR A 1 214 ? -20.892 -11.114 -3.333  1.00 98.71 214 A 1 
ATOM   1755 C  CE1 . TYR A 1 214 ? -23.001 -11.508 -1.521  1.00 98.56 214 A 1 
ATOM   1756 C  CE2 . TYR A 1 214 ? -22.035 -11.825 -3.740  1.00 98.57 214 A 1 
ATOM   1757 C  CZ  . TYR A 1 214 ? -23.086 -12.027 -2.832  1.00 98.62 214 A 1 
ATOM   1758 O  OH  . TYR A 1 214 ? -24.195 -12.724 -3.227  1.00 98.11 214 A 1 
ATOM   1759 N  N   . TYR A 1 215 ? -18.264 -8.255  -4.079  1.00 98.91 215 A 1 
ATOM   1760 C  CA  . TYR A 1 215 ? -18.001 -8.237  -5.516  1.00 98.91 215 A 1 
ATOM   1761 C  C   . TYR A 1 215 ? -16.564 -8.663  -5.815  1.00 98.93 215 A 1 
ATOM   1762 O  O   . TYR A 1 215 ? -15.769 -8.917  -4.905  1.00 98.85 215 A 1 
ATOM   1763 C  CB  . TYR A 1 215 ? -18.303 -6.849  -6.096  1.00 98.87 215 A 1 
ATOM   1764 C  CG  . TYR A 1 215 ? -17.430 -5.708  -5.609  1.00 98.89 215 A 1 
ATOM   1765 C  CD1 . TYR A 1 215 ? -17.563 -5.197  -4.296  1.00 98.64 215 A 1 
ATOM   1766 C  CD2 . TYR A 1 215 ? -16.513 -5.104  -6.488  1.00 98.61 215 A 1 
ATOM   1767 C  CE1 . TYR A 1 215 ? -16.826 -4.097  -3.874  1.00 98.38 215 A 1 
ATOM   1768 C  CE2 . TYR A 1 215 ? -15.764 -3.992  -6.077  1.00 98.37 215 A 1 
ATOM   1769 C  CZ  . TYR A 1 215 ? -15.927 -3.480  -4.772  1.00 98.47 215 A 1 
ATOM   1770 O  OH  . TYR A 1 215 ? -15.231 -2.372  -4.390  1.00 97.62 215 A 1 
ATOM   1771 N  N   . TYR A 1 216 ? -16.183 -8.734  -7.089  1.00 98.94 216 A 1 
ATOM   1772 C  CA  . TYR A 1 216 ? -14.800 -8.972  -7.493  1.00 98.91 216 A 1 
ATOM   1773 C  C   . TYR A 1 216 ? -14.354 -7.991  -8.583  1.00 98.91 216 A 1 
ATOM   1774 O  O   . TYR A 1 216 ? -15.157 -7.420  -9.318  1.00 98.86 216 A 1 
ATOM   1775 C  CB  . TYR A 1 216 ? -14.594 -10.434 -7.909  1.00 98.89 216 A 1 
ATOM   1776 C  CG  . TYR A 1 216 ? -15.160 -10.791 -9.266  1.00 98.84 216 A 1 
ATOM   1777 C  CD1 . TYR A 1 216 ? -16.506 -11.199 -9.397  1.00 98.54 216 A 1 
ATOM   1778 C  CD2 . TYR A 1 216 ? -14.354 -10.715 -10.414 1.00 98.50 216 A 1 
ATOM   1779 C  CE1 . TYR A 1 216 ? -17.032 -11.532 -10.649 1.00 98.06 216 A 1 
ATOM   1780 C  CE2 . TYR A 1 216 ? -14.867 -11.045 -11.677 1.00 98.02 216 A 1 
ATOM   1781 C  CZ  . TYR A 1 216 ? -16.211 -11.452 -11.798 1.00 97.98 216 A 1 
ATOM   1782 O  OH  . TYR A 1 216 ? -16.717 -11.769 -13.027 1.00 96.52 216 A 1 
ATOM   1783 N  N   . TYR A 1 217 ? -13.040 -7.823  -8.690  1.00 98.93 217 A 1 
ATOM   1784 C  CA  . TYR A 1 217 ? -12.375 -7.009  -9.702  1.00 98.93 217 A 1 
ATOM   1785 C  C   . TYR A 1 217 ? -11.213 -7.802  -10.299 1.00 98.92 217 A 1 
ATOM   1786 O  O   . TYR A 1 217 ? -10.297 -8.219  -9.590  1.00 98.78 217 A 1 
ATOM   1787 C  CB  . TYR A 1 217 ? -11.895 -5.706  -9.057  1.00 98.83 217 A 1 
ATOM   1788 C  CG  . TYR A 1 217 ? -10.980 -4.889  -9.944  1.00 98.71 217 A 1 
ATOM   1789 C  CD1 . TYR A 1 217 ? -9.578  -4.917  -9.743  1.00 98.17 217 A 1 
ATOM   1790 C  CD2 . TYR A 1 217 ? -11.510 -4.114  -10.990 1.00 98.28 217 A 1 
ATOM   1791 C  CE1 . TYR A 1 217 ? -8.727  -4.175  -10.575 1.00 97.56 217 A 1 
ATOM   1792 C  CE2 . TYR A 1 217 ? -10.665 -3.368  -11.838 1.00 97.61 217 A 1 
ATOM   1793 C  CZ  . TYR A 1 217 ? -9.263  -3.405  -11.618 1.00 97.43 217 A 1 
ATOM   1794 O  OH  . TYR A 1 217 ? -8.437  -2.679  -12.446 1.00 95.82 217 A 1 
ATOM   1795 N  N   . ASP A 1 218 ? -11.226 -7.999  -11.621 1.00 98.89 218 A 1 
ATOM   1796 C  CA  . ASP A 1 218 ? -10.141 -8.670  -12.311 1.00 98.86 218 A 1 
ATOM   1797 C  C   . ASP A 1 218 ? -9.088  -7.663  -12.785 1.00 98.77 218 A 1 
ATOM   1798 O  O   . ASP A 1 218 ? -9.393  -6.667  -13.445 1.00 98.34 218 A 1 
ATOM   1799 C  CB  . ASP A 1 218 ? -10.677 -9.528  -13.471 1.00 98.72 218 A 1 
ATOM   1800 C  CG  . ASP A 1 218 ? -11.331 -10.830 -12.998 1.00 98.63 218 A 1 
ATOM   1801 O  OD1 . ASP A 1 218 ? -11.121 -11.250 -11.840 1.00 97.98 218 A 1 
ATOM   1802 O  OD2 . ASP A 1 218 ? -12.022 -11.498 -13.804 1.00 97.86 218 A 1 
ATOM   1803 N  N   . TYR A 1 219 ? -7.819  -7.966  -12.503 1.00 98.67 219 A 1 
ATOM   1804 C  CA  . TYR A 1 219 ? -6.661  -7.246  -13.030 1.00 98.52 219 A 1 
ATOM   1805 C  C   . TYR A 1 219 ? -5.766  -8.194  -13.835 1.00 98.56 219 A 1 
ATOM   1806 O  O   . TYR A 1 219 ? -4.713  -8.640  -13.368 1.00 98.08 219 A 1 
ATOM   1807 C  CB  . TYR A 1 219 ? -5.941  -6.506  -11.900 1.00 98.40 219 A 1 
ATOM   1808 C  CG  . TYR A 1 219 ? -4.885  -5.558  -12.418 1.00 98.17 219 A 1 
ATOM   1809 C  CD1 . TYR A 1 219 ? -3.519  -5.856  -12.293 1.00 97.27 219 A 1 
ATOM   1810 C  CD2 . TYR A 1 219 ? -5.279  -4.368  -13.076 1.00 97.40 219 A 1 
ATOM   1811 C  CE1 . TYR A 1 219 ? -2.541  -4.981  -12.810 1.00 96.45 219 A 1 
ATOM   1812 C  CE2 . TYR A 1 219 ? -4.313  -3.490  -13.604 1.00 96.50 219 A 1 
ATOM   1813 C  CZ  . TYR A 1 219 ? -2.953  -3.809  -13.470 1.00 96.39 219 A 1 
ATOM   1814 O  OH  . TYR A 1 219 ? -2.004  -2.962  -13.999 1.00 94.74 219 A 1 
ATOM   1815 N  N   . PRO A 1 220 ? -6.134  -8.516  -15.102 1.00 98.24 220 A 1 
ATOM   1816 C  CA  . PRO A 1 220 ? -5.469  -9.547  -15.904 1.00 97.96 220 A 1 
ATOM   1817 C  C   . PRO A 1 220 ? -3.972  -9.319  -16.123 1.00 97.89 220 A 1 
ATOM   1818 O  O   . PRO A 1 220 ? -3.205  -10.274 -16.213 1.00 96.93 220 A 1 
ATOM   1819 C  CB  . PRO A 1 220 ? -6.221  -9.561  -17.238 1.00 97.34 220 A 1 
ATOM   1820 C  CG  . PRO A 1 220 ? -7.612  -9.059  -16.872 1.00 95.63 220 A 1 
ATOM   1821 C  CD  . PRO A 1 220 ? -7.328  -8.036  -15.778 1.00 97.76 220 A 1 
ATOM   1822 N  N   . LYS A 1 221 ? -3.529  -8.064  -16.173 1.00 97.71 221 A 1 
ATOM   1823 C  CA  . LYS A 1 221 ? -2.113  -7.710  -16.353 1.00 97.31 221 A 1 
ATOM   1824 C  C   . LYS A 1 221 ? -1.195  -8.256  -15.254 1.00 97.45 221 A 1 
ATOM   1825 O  O   . LYS A 1 221 ? -0.014  -8.447  -15.508 1.00 96.45 221 A 1 
ATOM   1826 C  CB  . LYS A 1 221 ? -1.951  -6.184  -16.440 1.00 96.37 221 A 1 
ATOM   1827 C  CG  . LYS A 1 221 ? -2.576  -5.582  -17.708 1.00 85.23 221 A 1 
ATOM   1828 C  CD  . LYS A 1 221 ? -2.308  -4.079  -17.746 1.00 78.92 221 A 1 
ATOM   1829 C  CE  . LYS A 1 221 ? -2.928  -3.465  -18.997 1.00 68.95 221 A 1 
ATOM   1830 N  NZ  . LYS A 1 221 ? -2.752  -1.988  -19.032 1.00 59.97 221 A 1 
ATOM   1831 N  N   . ALA A 1 222 ? -1.721  -8.503  -14.069 1.00 97.70 222 A 1 
ATOM   1832 C  CA  . ALA A 1 222 ? -0.997  -9.123  -12.958 1.00 97.96 222 A 1 
ATOM   1833 C  C   . ALA A 1 222 ? -1.486  -10.545 -12.634 1.00 98.14 222 A 1 
ATOM   1834 O  O   . ALA A 1 222 ? -1.071  -11.108 -11.624 1.00 97.53 222 A 1 
ATOM   1835 C  CB  . ALA A 1 222 ? -1.063  -8.193  -11.743 1.00 97.50 222 A 1 
ATOM   1836 N  N   . ASN A 1 223 ? -2.334  -11.126 -13.462 1.00 98.08 223 A 1 
ATOM   1837 C  CA  . ASN A 1 223 ? -2.944  -12.433 -13.239 1.00 98.17 223 A 1 
ATOM   1838 C  C   . ASN A 1 223 ? -3.721  -12.515 -11.906 1.00 98.47 223 A 1 
ATOM   1839 O  O   . ASN A 1 223 ? -3.616  -13.503 -11.188 1.00 97.91 223 A 1 
ATOM   1840 C  CB  . ASN A 1 223 ? -1.863  -13.518 -13.414 1.00 97.14 223 A 1 
ATOM   1841 C  CG  . ASN A 1 223 ? -2.469  -14.904 -13.567 1.00 92.82 223 A 1 
ATOM   1842 O  OD1 . ASN A 1 223 ? -3.304  -15.114 -14.417 1.00 83.40 223 A 1 
ATOM   1843 N  ND2 . ASN A 1 223 ? -2.044  -15.873 -12.796 1.00 81.96 223 A 1 
ATOM   1844 N  N   . LEU A 1 224 ? -4.449  -11.465 -11.553 1.00 98.55 224 A 1 
ATOM   1845 C  CA  . LEU A 1 224 ? -5.143  -11.350 -10.271 1.00 98.66 224 A 1 
ATOM   1846 C  C   . LEU A 1 224 ? -6.654  -11.190 -10.441 1.00 98.74 224 A 1 
ATOM   1847 O  O   . LEU A 1 224 ? -7.116  -10.366 -11.224 1.00 98.57 224 A 1 
ATOM   1848 C  CB  . LEU A 1 224 ? -4.582  -10.167 -9.466  1.00 98.38 224 A 1 
ATOM   1849 C  CG  . LEU A 1 224 ? -3.208  -10.418 -8.823  1.00 95.92 224 A 1 
ATOM   1850 C  CD1 . LEU A 1 224 ? -2.669  -9.121  -8.232  1.00 93.93 224 A 1 
ATOM   1851 C  CD2 . LEU A 1 224 ? -3.286  -11.448 -7.696  1.00 94.00 224 A 1 
ATOM   1852 N  N   . ARG A 1 225 ? -7.398  -11.912 -9.607  1.00 98.85 225 A 1 
ATOM   1853 C  CA  . ARG A 1 225 ? -8.796  -11.652 -9.269  1.00 98.96 225 A 1 
ATOM   1854 C  C   . ARG A 1 225 ? -8.863  -11.172 -7.825  1.00 98.95 225 A 1 
ATOM   1855 O  O   . ARG A 1 225 ? -8.574  -11.942 -6.907  1.00 98.83 225 A 1 
ATOM   1856 C  CB  . ARG A 1 225 ? -9.639  -12.902 -9.526  1.00 98.88 225 A 1 
ATOM   1857 C  CG  . ARG A 1 225 ? -11.083 -12.732 -9.030  1.00 98.67 225 A 1 
ATOM   1858 C  CD  . ARG A 1 225 ? -11.997 -13.847 -9.566  1.00 98.36 225 A 1 
ATOM   1859 N  NE  . ARG A 1 225 ? -12.238 -13.640 -10.999 1.00 97.91 225 A 1 
ATOM   1860 C  CZ  . ARG A 1 225 ? -12.993 -14.358 -11.810 1.00 98.14 225 A 1 
ATOM   1861 N  NH1 . ARG A 1 225 ? -13.630 -15.415 -11.406 1.00 96.05 225 A 1 
ATOM   1862 N  NH2 . ARG A 1 225 ? -13.113 -13.987 -13.049 1.00 96.15 225 A 1 
ATOM   1863 N  N   . VAL A 1 226 ? -9.229  -9.927  -7.629  1.00 98.95 226 A 1 
ATOM   1864 C  CA  . VAL A 1 226 ? -9.418  -9.327  -6.309  1.00 98.98 226 A 1 
ATOM   1865 C  C   . VAL A 1 226 ? -10.870 -9.518  -5.898  1.00 98.94 226 A 1 
ATOM   1866 O  O   . VAL A 1 226 ? -11.773 -9.066  -6.597  1.00 98.89 226 A 1 
ATOM   1867 C  CB  . VAL A 1 226 ? -9.033  -7.839  -6.306  1.00 98.89 226 A 1 
ATOM   1868 C  CG1 . VAL A 1 226 ? -9.137  -7.252  -4.896  1.00 98.67 226 A 1 
ATOM   1869 C  CG2 . VAL A 1 226 ? -7.602  -7.628  -6.806  1.00 98.69 226 A 1 
ATOM   1870 N  N   . ILE A 1 227 ? -11.092 -10.190 -4.780  1.00 98.90 227 A 1 
ATOM   1871 C  CA  . ILE A 1 227 ? -12.414 -10.535 -4.270  1.00 98.99 227 A 1 
ATOM   1872 C  C   . ILE A 1 227 ? -12.656 -9.726  -3.003  1.00 98.93 227 A 1 
ATOM   1873 O  O   . ILE A 1 227 ? -11.981 -9.944  -2.001  1.00 98.85 227 A 1 
ATOM   1874 C  CB  . ILE A 1 227 ? -12.507 -12.057 -4.024  1.00 98.93 227 A 1 
ATOM   1875 C  CG1 . ILE A 1 227 ? -12.250 -12.854 -5.323  1.00 98.80 227 A 1 
ATOM   1876 C  CG2 . ILE A 1 227 ? -13.870 -12.420 -3.413  1.00 98.81 227 A 1 
ATOM   1877 C  CD1 . ILE A 1 227 ? -11.966 -14.341 -5.107  1.00 98.45 227 A 1 
ATOM   1878 N  N   . SER A 1 228 ? -13.603 -8.814  -3.043  1.00 98.94 228 A 1 
ATOM   1879 C  CA  . SER A 1 228 ? -14.049 -8.064  -1.873  1.00 98.96 228 A 1 
ATOM   1880 C  C   . SER A 1 228 ? -15.130 -8.865  -1.152  1.00 98.92 228 A 1 
ATOM   1881 O  O   . SER A 1 228 ? -16.297 -8.824  -1.518  1.00 98.85 228 A 1 
ATOM   1882 C  CB  . SER A 1 228 ? -14.538 -6.672  -2.282  1.00 98.94 228 A 1 
ATOM   1883 O  OG  . SER A 1 228 ? -14.811 -5.920  -1.123  1.00 98.44 228 A 1 
ATOM   1884 N  N   . LEU A 1 229 ? -14.708 -9.636  -0.148  1.00 98.87 229 A 1 
ATOM   1885 C  CA  . LEU A 1 229 ? -15.581 -10.480 0.655   1.00 98.88 229 A 1 
ATOM   1886 C  C   . LEU A 1 229 ? -16.258 -9.649  1.747   1.00 98.82 229 A 1 
ATOM   1887 O  O   . LEU A 1 229 ? -15.587 -8.960  2.510   1.00 98.66 229 A 1 
ATOM   1888 C  CB  . LEU A 1 229 ? -14.739 -11.623 1.256   1.00 98.57 229 A 1 
ATOM   1889 C  CG  . LEU A 1 229 ? -15.565 -12.667 2.025   1.00 96.49 229 A 1 
ATOM   1890 C  CD1 . LEU A 1 229 ? -16.259 -13.624 1.057   1.00 92.60 229 A 1 
ATOM   1891 C  CD2 . LEU A 1 229 ? -14.657 -13.482 2.937   1.00 92.61 229 A 1 
ATOM   1892 N  N   . ASN A 1 230 ? -17.574 -9.780  1.892   1.00 98.88 230 A 1 
ATOM   1893 C  CA  . ASN A 1 230 ? -18.255 -9.259  3.070   1.00 98.82 230 A 1 
ATOM   1894 C  C   . ASN A 1 230 ? -18.027 -10.206 4.253   1.00 98.76 230 A 1 
ATOM   1895 O  O   . ASN A 1 230 ? -18.710 -11.216 4.402   1.00 98.48 230 A 1 
ATOM   1896 C  CB  . ASN A 1 230 ? -19.730 -9.026  2.742   1.00 98.72 230 A 1 
ATOM   1897 C  CG  . ASN A 1 230 ? -20.460 -8.304  3.869   1.00 98.60 230 A 1 
ATOM   1898 O  OD1 . ASN A 1 230 ? -19.986 -8.175  4.989   1.00 97.11 230 A 1 
ATOM   1899 N  ND2 . ASN A 1 230 ? -21.653 -7.822  3.587   1.00 96.31 230 A 1 
ATOM   1900 N  N   . SER A 1 231 ? -17.027 -9.885  5.085   1.00 98.54 231 A 1 
ATOM   1901 C  CA  . SER A 1 231 ? -16.694 -10.664 6.283   1.00 98.21 231 A 1 
ATOM   1902 C  C   . SER A 1 231 ? -17.529 -10.270 7.504   1.00 98.18 231 A 1 
ATOM   1903 O  O   . SER A 1 231 ? -17.669 -11.056 8.436   1.00 97.60 231 A 1 
ATOM   1904 C  CB  . SER A 1 231 ? -15.202 -10.503 6.589   1.00 97.83 231 A 1 
ATOM   1905 O  OG  . SER A 1 231 ? -14.906 -9.154  6.877   1.00 96.91 231 A 1 
ATOM   1906 N  N   . VAL A 1 232 ? -18.093 -9.070  7.495   1.00 98.49 232 A 1 
ATOM   1907 C  CA  . VAL A 1 232 ? -18.815 -8.502  8.638   1.00 98.47 232 A 1 
ATOM   1908 C  C   . VAL A 1 232 ? -20.068 -9.313  8.969   1.00 98.23 232 A 1 
ATOM   1909 O  O   . VAL A 1 232 ? -20.351 -9.562  10.141  1.00 97.81 232 A 1 
ATOM   1910 C  CB  . VAL A 1 232 ? -19.170 -7.026  8.379   1.00 98.29 232 A 1 
ATOM   1911 C  CG1 . VAL A 1 232 ? -19.869 -6.393  9.592   1.00 97.80 232 A 1 
ATOM   1912 C  CG2 . VAL A 1 232 ? -17.912 -6.202  8.074   1.00 97.78 232 A 1 
ATOM   1913 N  N   . ILE A 1 233 ? -20.763 -9.827  7.956   1.00 98.47 233 A 1 
ATOM   1914 C  CA  . ILE A 1 233 ? -21.981 -10.642 8.112   1.00 98.36 233 A 1 
ATOM   1915 C  C   . ILE A 1 233 ? -21.739 -11.971 8.848   1.00 98.14 233 A 1 
ATOM   1916 O  O   . ILE A 1 233 ? -22.682 -12.563 9.348   1.00 97.63 233 A 1 
ATOM   1917 C  CB  . ILE A 1 233 ? -22.672 -10.889 6.756   1.00 98.41 233 A 1 
ATOM   1918 C  CG1 . ILE A 1 233 ? -21.803 -11.728 5.797   1.00 98.07 233 A 1 
ATOM   1919 C  CG2 . ILE A 1 233 ? -23.081 -9.541  6.133   1.00 97.73 233 A 1 
ATOM   1920 C  CD1 . ILE A 1 233 ? -22.459 -12.033 4.451   1.00 97.47 233 A 1 
ATOM   1921 N  N   . TYR A 1 234 ? -20.477 -12.400 8.968   1.00 97.96 234 A 1 
ATOM   1922 C  CA  . TYR A 1 234 ? -20.081 -13.621 9.676   1.00 97.76 234 A 1 
ATOM   1923 C  C   . TYR A 1 234 ? -19.648 -13.374 11.129  1.00 97.21 234 A 1 
ATOM   1924 O  O   . TYR A 1 234 ? -19.377 -14.333 11.865  1.00 96.56 234 A 1 
ATOM   1925 C  CB  . TYR A 1 234 ? -18.985 -14.320 8.867   1.00 97.91 234 A 1 
ATOM   1926 C  CG  . TYR A 1 234 ? -19.346 -14.641 7.430   1.00 98.11 234 A 1 
ATOM   1927 C  CD1 . TYR A 1 234 ? -20.660 -14.992 7.075   1.00 97.80 234 A 1 
ATOM   1928 C  CD2 . TYR A 1 234 ? -18.349 -14.610 6.429   1.00 97.79 234 A 1 
ATOM   1929 C  CE1 . TYR A 1 234 ? -20.986 -15.314 5.746   1.00 97.64 234 A 1 
ATOM   1930 C  CE2 . TYR A 1 234 ? -18.663 -14.937 5.101   1.00 97.66 234 A 1 
ATOM   1931 C  CZ  . TYR A 1 234 ? -19.985 -15.292 4.764   1.00 97.89 234 A 1 
ATOM   1932 O  OH  . TYR A 1 234 ? -20.310 -15.622 3.476   1.00 97.50 234 A 1 
ATOM   1933 N  N   . SER A 1 235 ? -19.568 -12.128 11.547  1.00 96.80 235 A 1 
ATOM   1934 C  CA  . SER A 1 235 ? -19.075 -11.732 12.862  1.00 96.66 235 A 1 
ATOM   1935 C  C   . SER A 1 235 ? -19.986 -12.198 13.997  1.00 96.51 235 A 1 
ATOM   1936 O  O   . SER A 1 235 ? -21.205 -12.013 13.963  1.00 96.13 235 A 1 
ATOM   1937 C  CB  . SER A 1 235 ? -18.912 -10.211 12.915  1.00 96.02 235 A 1 
ATOM   1938 O  OG  . SER A 1 235 ? -18.446 -9.805  14.192  1.00 93.39 235 A 1 
ATOM   1939 N  N   . LYS A 1 236 ? -19.377 -12.679 15.086  1.00 95.57 236 A 1 
ATOM   1940 C  CA  . LYS A 1 236 ? -20.047 -12.986 16.362  1.00 94.74 236 A 1 
ATOM   1941 C  C   . LYS A 1 236 ? -20.632 -11.759 17.069  1.00 94.79 236 A 1 
ATOM   1942 O  O   . LYS A 1 236 ? -21.343 -11.911 18.062  1.00 93.55 236 A 1 
ATOM   1943 C  CB  . LYS A 1 236 ? -19.072 -13.724 17.304  1.00 93.56 236 A 1 
ATOM   1944 C  CG  . LYS A 1 236 ? -18.802 -15.161 16.830  1.00 90.97 236 A 1 
ATOM   1945 C  CD  . LYS A 1 236 ? -17.861 -15.921 17.775  1.00 87.92 236 A 1 
ATOM   1946 C  CE  . LYS A 1 236 ? -17.723 -17.357 17.248  1.00 82.12 236 A 1 
ATOM   1947 N  NZ  . LYS A 1 236 ? -16.704 -18.173 17.944  1.00 75.96 236 A 1 
ATOM   1948 N  N   . ARG A 1 237 ? -20.371 -10.552 16.573  1.00 95.13 237 A 1 
ATOM   1949 C  CA  . ARG A 1 237 ? -21.007 -9.310  17.038  1.00 94.54 237 A 1 
ATOM   1950 C  C   . ARG A 1 237 ? -22.422 -9.120  16.497  1.00 94.61 237 A 1 
ATOM   1951 O  O   . ARG A 1 237 ? -23.132 -8.225  16.935  1.00 92.97 237 A 1 
ATOM   1952 C  CB  . ARG A 1 237 ? -20.117 -8.109  16.675  1.00 93.73 237 A 1 
ATOM   1953 C  CG  . ARG A 1 237 ? -18.717 -8.185  17.318  1.00 91.36 237 A 1 
ATOM   1954 C  CD  . ARG A 1 237 ? -18.753 -7.964  18.845  1.00 86.69 237 A 1 
ATOM   1955 N  NE  . ARG A 1 237 ? -19.073 -6.573  19.179  1.00 83.28 237 A 1 
ATOM   1956 C  CZ  . ARG A 1 237 ? -18.211 -5.573  19.342  1.00 78.05 237 A 1 
ATOM   1957 N  NH1 . ARG A 1 237 ? -16.918 -5.762  19.285  1.00 72.76 237 A 1 
ATOM   1958 N  NH2 . ARG A 1 237 ? -18.632 -4.364  19.555  1.00 72.79 237 A 1 
ATOM   1959 N  N   . ARG A 1 238 ? -22.836 -9.972  15.562  1.00 95.87 238 A 1 
ATOM   1960 C  CA  . ARG A 1 238 ? -24.185 -10.041 14.994  1.00 96.01 238 A 1 
ATOM   1961 C  C   . ARG A 1 238 ? -24.922 -11.277 15.504  1.00 96.13 238 A 1 
ATOM   1962 O  O   . ARG A 1 238 ? -24.304 -12.208 16.023  1.00 94.20 238 A 1 
ATOM   1963 C  CB  . ARG A 1 238 ? -24.080 -10.067 13.460  1.00 95.24 238 A 1 
ATOM   1964 C  CG  . ARG A 1 238 ? -23.419 -8.800  12.896  1.00 91.98 238 A 1 
ATOM   1965 C  CD  . ARG A 1 238 ? -23.051 -8.962  11.421  1.00 93.29 238 A 1 
ATOM   1966 N  NE  . ARG A 1 238 ? -24.182 -9.310  10.576  1.00 93.58 238 A 1 
ATOM   1967 C  CZ  . ARG A 1 238 ? -24.794 -8.564  9.672   1.00 95.59 238 A 1 
ATOM   1968 N  NH1 . ARG A 1 238 ? -24.483 -7.322  9.434   1.00 89.51 238 A 1 
ATOM   1969 N  NH2 . ARG A 1 238 ? -25.736 -9.069  8.951   1.00 88.48 238 A 1 
ATOM   1970 N  N   . ASN A 1 239 ? -26.231 -11.313 15.325  1.00 95.79 239 A 1 
ATOM   1971 C  CA  . ASN A 1 239 ? -26.996 -12.538 15.552  1.00 95.61 239 A 1 
ATOM   1972 C  C   . ASN A 1 239 ? -26.652 -13.584 14.478  1.00 95.98 239 A 1 
ATOM   1973 O  O   . ASN A 1 239 ? -26.557 -13.250 13.298  1.00 94.31 239 A 1 
ATOM   1974 C  CB  . ASN A 1 239 ? -28.496 -12.217 15.589  1.00 94.36 239 A 1 
ATOM   1975 C  CG  . ASN A 1 239 ? -28.882 -11.404 16.816  1.00 88.54 239 A 1 
ATOM   1976 O  OD1 . ASN A 1 239 ? -28.287 -11.485 17.873  1.00 81.49 239 A 1 
ATOM   1977 N  ND2 . ASN A 1 239 ? -29.912 -10.592 16.707  1.00 79.78 239 A 1 
ATOM   1978 N  N   . LEU A 1 240 ? -26.492 -14.829 14.889  1.00 93.70 240 A 1 
ATOM   1979 C  CA  . LEU A 1 240 ? -26.258 -15.932 13.963  1.00 93.96 240 A 1 
ATOM   1980 C  C   . LEU A 1 240 ? -27.516 -16.207 13.130  1.00 93.57 240 A 1 
ATOM   1981 O  O   . LEU A 1 240 ? -28.601 -16.372 13.662  1.00 91.42 240 A 1 
ATOM   1982 C  CB  . LEU A 1 240 ? -25.805 -17.178 14.751  1.00 92.93 240 A 1 
ATOM   1983 C  CG  . LEU A 1 240 ? -25.573 -18.435 13.900  1.00 93.28 240 A 1 
ATOM   1984 C  CD1 . LEU A 1 240 ? -24.491 -18.242 12.832  1.00 92.56 240 A 1 
ATOM   1985 C  CD2 . LEU A 1 240 ? -25.120 -19.586 14.811  1.00 92.10 240 A 1 
ATOM   1986 N  N   . THR A 1 241 ? -27.315 -16.315 11.817  1.00 93.79 241 A 1 
ATOM   1987 C  CA  . THR A 1 241 ? -28.307 -16.851 10.886  1.00 93.26 241 A 1 
ATOM   1988 C  C   . THR A 1 241 ? -27.633 -17.962 10.096  1.00 94.64 241 A 1 
ATOM   1989 O  O   . THR A 1 241 ? -26.743 -17.692 9.290   1.00 93.37 241 A 1 
ATOM   1990 C  CB  . THR A 1 241 ? -28.852 -15.756 9.969   1.00 90.79 241 A 1 
ATOM   1991 O  OG1 . THR A 1 241 ? -29.407 -14.711 10.738  1.00 85.30 241 A 1 
ATOM   1992 C  CG2 . THR A 1 241 ? -29.960 -16.268 9.053   1.00 85.43 241 A 1 
ATOM   1993 N  N   . GLU A 1 242 ? -28.014 -19.201 10.331  1.00 94.62 242 A 1 
ATOM   1994 C  CA  . GLU A 1 242 ? -27.413 -20.373 9.697   1.00 94.88 242 A 1 
ATOM   1995 C  C   . GLU A 1 242 ? -27.936 -20.573 8.261   1.00 94.68 242 A 1 
ATOM   1996 O  O   . GLU A 1 242 ? -28.801 -21.410 7.991   1.00 91.78 242 A 1 
ATOM   1997 C  CB  . GLU A 1 242 ? -27.616 -21.627 10.563  1.00 94.00 242 A 1 
ATOM   1998 C  CG  . GLU A 1 242 ? -26.858 -21.554 11.897  1.00 92.38 242 A 1 
ATOM   1999 C  CD  . GLU A 1 242 ? -26.893 -22.857 12.698  1.00 92.67 242 A 1 
ATOM   2000 O  OE1 . GLU A 1 242 ? -26.103 -22.943 13.671  1.00 87.57 242 A 1 
ATOM   2001 O  OE2 . GLU A 1 242 ? -27.683 -23.759 12.358  1.00 90.46 242 A 1 
ATOM   2002 N  N   . SER A 1 243 ? -27.406 -19.786 7.341   1.00 96.00 243 A 1 
ATOM   2003 C  CA  . SER A 1 243 ? -27.706 -19.893 5.915   1.00 96.27 243 A 1 
ATOM   2004 C  C   . SER A 1 243 ? -26.515 -19.430 5.068   1.00 97.38 243 A 1 
ATOM   2005 O  O   . SER A 1 243 ? -25.524 -18.915 5.593   1.00 96.82 243 A 1 
ATOM   2006 C  CB  . SER A 1 243 ? -28.964 -19.066 5.587   1.00 93.85 243 A 1 
ATOM   2007 O  OG  . SER A 1 243 ? -28.757 -17.688 5.779   1.00 88.86 243 A 1 
ATOM   2008 N  N   . ASP A 1 244 ? -26.612 -19.605 3.764   1.00 97.21 244 A 1 
ATOM   2009 C  CA  . ASP A 1 244 ? -25.740 -18.885 2.824   1.00 97.90 244 A 1 
ATOM   2010 C  C   . ASP A 1 244 ? -26.212 -17.424 2.734   1.00 97.94 244 A 1 
ATOM   2011 O  O   . ASP A 1 244 ? -27.044 -17.073 1.891   1.00 97.27 244 A 1 
ATOM   2012 C  CB  . ASP A 1 244 ? -25.715 -19.587 1.462   1.00 97.78 244 A 1 
ATOM   2013 C  CG  . ASP A 1 244 ? -24.753 -18.898 0.483   1.00 98.13 244 A 1 
ATOM   2014 O  OD1 . ASP A 1 244 ? -23.931 -18.065 0.926   1.00 97.59 244 A 1 
ATOM   2015 O  OD2 . ASP A 1 244 ? -24.809 -19.206 -0.727  1.00 97.59 244 A 1 
ATOM   2016 N  N   . LEU A 1 245 ? -25.715 -16.591 3.642   1.00 98.06 245 A 1 
ATOM   2017 C  CA  . LEU A 1 245 ? -26.136 -15.201 3.769   1.00 98.07 245 A 1 
ATOM   2018 C  C   . LEU A 1 245 ? -25.915 -14.451 2.459   1.00 98.24 245 A 1 
ATOM   2019 O  O   . LEU A 1 245 ? -24.787 -14.353 1.954   1.00 97.76 245 A 1 
ATOM   2020 C  CB  . LEU A 1 245 ? -25.392 -14.512 4.927   1.00 97.60 245 A 1 
ATOM   2021 C  CG  . LEU A 1 245 ? -25.707 -15.061 6.325   1.00 96.26 245 A 1 
ATOM   2022 C  CD1 . LEU A 1 245 ? -24.864 -14.323 7.372   1.00 94.82 245 A 1 
ATOM   2023 C  CD2 . LEU A 1 245 ? -27.179 -14.878 6.705   1.00 94.52 245 A 1 
ATOM   2024 N  N   . TYR A 1 246 ? -26.998 -13.938 1.909   1.00 98.23 246 A 1 
ATOM   2025 C  CA  . TYR A 1 246 ? -27.031 -13.212 0.638   1.00 98.38 246 A 1 
ATOM   2026 C  C   . TYR A 1 246 ? -26.459 -13.993 -0.566  1.00 98.41 246 A 1 
ATOM   2027 O  O   . TYR A 1 246 ? -26.203 -13.411 -1.623  1.00 97.88 246 A 1 
ATOM   2028 C  CB  . TYR A 1 246 ? -26.394 -11.819 0.823   1.00 98.12 246 A 1 
ATOM   2029 C  CG  . TYR A 1 246 ? -26.878 -11.099 2.064   1.00 98.04 246 A 1 
ATOM   2030 C  CD1 . TYR A 1 246 ? -28.247 -10.788 2.207   1.00 97.33 246 A 1 
ATOM   2031 C  CD2 . TYR A 1 246 ? -25.984 -10.761 3.106   1.00 97.38 246 A 1 
ATOM   2032 C  CE1 . TYR A 1 246 ? -28.725 -10.168 3.374   1.00 96.79 246 A 1 
ATOM   2033 C  CE2 . TYR A 1 246 ? -26.454 -10.134 4.277   1.00 96.85 246 A 1 
ATOM   2034 C  CZ  . TYR A 1 246 ? -27.824 -9.853  4.404   1.00 97.08 246 A 1 
ATOM   2035 O  OH  . TYR A 1 246 ? -28.317 -9.269  5.548   1.00 96.15 246 A 1 
ATOM   2036 N  N   . GLY A 1 247 ? -26.279 -15.302 -0.442  1.00 98.45 247 A 1 
ATOM   2037 C  CA  . GLY A 1 247 ? -25.698 -16.151 -1.472  1.00 98.54 247 A 1 
ATOM   2038 C  C   . GLY A 1 247 ? -24.185 -15.976 -1.655  1.00 98.74 247 A 1 
ATOM   2039 O  O   . GLY A 1 247 ? -23.666 -16.325 -2.717  1.00 98.51 247 A 1 
ATOM   2040 N  N   . GLN A 1 248 ? -23.474 -15.423 -0.673  1.00 98.60 248 A 1 
ATOM   2041 C  CA  . GLN A 1 248 ? -22.048 -15.145 -0.797  1.00 98.70 248 A 1 
ATOM   2042 C  C   . GLN A 1 248 ? -21.201 -16.408 -0.967  1.00 98.86 248 A 1 
ATOM   2043 O  O   . GLN A 1 248 ? -20.263 -16.393 -1.764  1.00 98.77 248 A 1 
ATOM   2044 C  CB  . GLN A 1 248 ? -21.550 -14.308 0.395   1.00 98.61 248 A 1 
ATOM   2045 C  CG  . GLN A 1 248 ? -20.067 -13.932 0.218   1.00 98.35 248 A 1 
ATOM   2046 C  CD  . GLN A 1 248 ? -19.570 -12.890 1.216   1.00 98.60 248 A 1 
ATOM   2047 O  OE1 . GLN A 1 248 ? -19.169 -11.813 0.830   1.00 95.33 248 A 1 
ATOM   2048 N  NE2 . GLN A 1 248 ? -19.542 -13.182 2.487   1.00 95.26 248 A 1 
ATOM   2049 N  N   . ILE A 1 249 ? -21.512 -17.503 -0.262  1.00 98.78 249 A 1 
ATOM   2050 C  CA  . ILE A 1 249 ? -20.725 -18.744 -0.326  1.00 98.64 249 A 1 
ATOM   2051 C  C   . ILE A 1 249 ? -20.858 -19.411 -1.700  1.00 98.77 249 A 1 
ATOM   2052 O  O   . ILE A 1 249 ? -19.842 -19.754 -2.309  1.00 98.55 249 A 1 
ATOM   2053 C  CB  . ILE A 1 249 ? -21.122 -19.706 0.811   1.00 98.36 249 A 1 
ATOM   2054 C  CG1 . ILE A 1 249 ? -20.835 -19.109 2.209   1.00 97.23 249 A 1 
ATOM   2055 C  CG2 . ILE A 1 249 ? -20.438 -21.078 0.672   1.00 97.56 249 A 1 
ATOM   2056 C  CD1 . ILE A 1 249 ? -19.370 -18.819 2.523   1.00 94.40 249 A 1 
ATOM   2057 N  N   . SER A 1 250 ? -22.065 -19.533 -2.217  1.00 98.78 250 A 1 
ATOM   2058 C  CA  . SER A 1 250 ? -22.293 -20.069 -3.559  1.00 98.62 250 A 1 
ATOM   2059 C  C   . SER A 1 250 ? -21.665 -19.182 -4.642  1.00 98.76 250 A 1 
ATOM   2060 O  O   . SER A 1 250 ? -21.048 -19.689 -5.581  1.00 98.44 250 A 1 
ATOM   2061 C  CB  . SER A 1 250 ? -23.793 -20.261 -3.814  1.00 98.29 250 A 1 
ATOM   2062 O  OG  . SER A 1 250 ? -24.522 -19.083 -3.547  1.00 85.43 250 A 1 
ATOM   2063 N  N   . TRP A 1 251 ? -21.737 -17.865 -4.483  1.00 98.79 251 A 1 
ATOM   2064 C  CA  . TRP A 1 251 ? -21.048 -16.914 -5.355  1.00 98.82 251 A 1 
ATOM   2065 C  C   . TRP A 1 251 ? -19.527 -17.070 -5.278  1.00 98.85 251 A 1 
ATOM   2066 O  O   . TRP A 1 251 ? -18.894 -17.221 -6.318  1.00 98.75 251 A 1 
ATOM   2067 C  CB  . TRP A 1 251 ? -21.475 -15.494 -4.994  1.00 98.84 251 A 1 
ATOM   2068 C  CG  . TRP A 1 251 ? -20.695 -14.420 -5.690  1.00 98.85 251 A 1 
ATOM   2069 C  CD1 . TRP A 1 251 ? -20.961 -13.909 -6.911  1.00 98.72 251 A 1 
ATOM   2070 C  CD2 . TRP A 1 251 ? -19.513 -13.710 -5.195  1.00 98.82 251 A 1 
ATOM   2071 N  NE1 . TRP A 1 251 ? -20.052 -12.919 -7.206  1.00 98.63 251 A 1 
ATOM   2072 C  CE2 . TRP A 1 251 ? -19.150 -12.751 -6.179  1.00 98.74 251 A 1 
ATOM   2073 C  CE3 . TRP A 1 251 ? -18.748 -13.773 -4.004  1.00 98.75 251 A 1 
ATOM   2074 C  CZ2 . TRP A 1 251 ? -18.065 -11.859 -5.986  1.00 98.61 251 A 1 
ATOM   2075 C  CZ3 . TRP A 1 251 ? -17.673 -12.888 -3.823  1.00 98.62 251 A 1 
ATOM   2076 C  CH2 . TRP A 1 251 ? -17.339 -11.948 -4.795  1.00 98.58 251 A 1 
ATOM   2077 N  N   . LEU A 1 252 ? -18.957 -17.129 -4.080  1.00 98.81 252 A 1 
ATOM   2078 C  CA  . LEU A 1 252 ? -17.520 -17.276 -3.859  1.00 98.80 252 A 1 
ATOM   2079 C  C   . LEU A 1 252 ? -16.994 -18.550 -4.521  1.00 98.72 252 A 1 
ATOM   2080 O  O   . LEU A 1 252 ? -16.024 -18.483 -5.267  1.00 98.54 252 A 1 
ATOM   2081 C  CB  . LEU A 1 252 ? -17.227 -17.249 -2.355  1.00 98.69 252 A 1 
ATOM   2082 C  CG  . LEU A 1 252 ? -15.725 -17.372 -2.009  1.00 98.35 252 A 1 
ATOM   2083 C  CD1 . LEU A 1 252 ? -14.918 -16.175 -2.498  1.00 97.86 252 A 1 
ATOM   2084 C  CD2 . LEU A 1 252 ? -15.555 -17.465 -0.491  1.00 97.78 252 A 1 
ATOM   2085 N  N   . LYS A 1 253 ? -17.684 -19.671 -4.346  1.00 98.70 253 A 1 
ATOM   2086 C  CA  . LYS A 1 253 ? -17.329 -20.935 -5.000  1.00 98.50 253 A 1 
ATOM   2087 C  C   . LYS A 1 253 ? -17.225 -20.791 -6.524  1.00 98.53 253 A 1 
ATOM   2088 O  O   . LYS A 1 253 ? -16.280 -21.294 -7.130  1.00 98.03 253 A 1 
ATOM   2089 C  CB  . LYS A 1 253 ? -18.342 -22.009 -4.580  1.00 97.84 253 A 1 
ATOM   2090 C  CG  . LYS A 1 253 ? -17.987 -23.381 -5.174  1.00 87.82 253 A 1 
ATOM   2091 C  CD  . LYS A 1 253 ? -18.823 -24.501 -4.544  1.00 85.79 253 A 1 
ATOM   2092 C  CE  . LYS A 1 253 ? -18.393 -25.829 -5.185  1.00 74.61 253 A 1 
ATOM   2093 N  NZ  . LYS A 1 253 ? -18.607 -26.988 -4.282  1.00 67.55 253 A 1 
ATOM   2094 N  N   . ASN A 1 254 ? -18.159 -20.074 -7.147  1.00 98.51 254 A 1 
ATOM   2095 C  CA  . ASN A 1 254 ? -18.163 -19.849 -8.587  1.00 98.46 254 A 1 
ATOM   2096 C  C   . ASN A 1 254 ? -17.030 -18.922 -9.037  1.00 98.59 254 A 1 
ATOM   2097 O  O   . ASN A 1 254 ? -16.321 -19.235 -9.999  1.00 98.02 254 A 1 
ATOM   2098 C  CB  . ASN A 1 254 ? -19.531 -19.291 -9.005  1.00 97.92 254 A 1 
ATOM   2099 C  CG  . ASN A 1 254 ? -20.651 -20.313 -8.908  1.00 88.83 254 A 1 
ATOM   2100 O  OD1 . ASN A 1 254 ? -20.461 -21.511 -9.006  1.00 78.82 254 A 1 
ATOM   2101 N  ND2 . ASN A 1 254 ? -21.872 -19.864 -8.759  1.00 75.18 254 A 1 
ATOM   2102 N  N   . ILE A 1 255 ? -16.802 -17.806 -8.363  1.00 98.43 255 A 1 
ATOM   2103 C  CA  . ILE A 1 255 ? -15.795 -16.811 -8.778  1.00 98.34 255 A 1 
ATOM   2104 C  C   . ILE A 1 255 ? -14.359 -17.229 -8.412  1.00 98.58 255 A 1 
ATOM   2105 O  O   . ILE A 1 255 ? -13.424 -16.775 -9.065  1.00 98.08 255 A 1 
ATOM   2106 C  CB  . ILE A 1 255 ? -16.160 -15.386 -8.324  1.00 97.44 255 A 1 
ATOM   2107 C  CG1 . ILE A 1 255 ? -16.233 -15.184 -6.803  1.00 92.83 255 A 1 
ATOM   2108 C  CG2 . ILE A 1 255 ? -17.504 -14.975 -8.944  1.00 91.49 255 A 1 
ATOM   2109 C  CD1 . ILE A 1 255 ? -14.887 -14.896 -6.172  1.00 89.28 255 A 1 
ATOM   2110 N  N   . MET A 1 256 ? -14.191 -18.153 -7.468  1.00 98.65 256 A 1 
ATOM   2111 C  CA  . MET A 1 256 ? -12.917 -18.831 -7.207  1.00 98.58 256 A 1 
ATOM   2112 C  C   . MET A 1 256 ? -12.502 -19.753 -8.351  1.00 98.30 256 A 1 
ATOM   2113 O  O   . MET A 1 256 ? -11.311 -20.034 -8.499  1.00 97.16 256 A 1 
ATOM   2114 C  CB  . MET A 1 256 ? -13.000 -19.622 -5.887  1.00 98.00 256 A 1 
ATOM   2115 C  CG  . MET A 1 256 ? -12.970 -18.712 -4.648  1.00 95.43 256 A 1 
ATOM   2116 S  SD  . MET A 1 256 ? -11.397 -17.867 -4.342  1.00 94.78 256 A 1 
ATOM   2117 C  CE  . MET A 1 256 ? -10.401 -19.261 -3.737  1.00 90.21 256 A 1 
ATOM   2118 N  N   . ASN A 1 257 ? -13.436 -20.186 -9.206  1.00 98.25 257 A 1 
ATOM   2119 C  CA  . ASN A 1 257 ? -13.117 -20.961 -10.399 1.00 97.83 257 A 1 
ATOM   2120 C  C   . ASN A 1 257 ? -12.574 -20.051 -11.516 1.00 97.97 257 A 1 
ATOM   2121 O  O   . ASN A 1 257 ? -13.296 -19.610 -12.405 1.00 96.76 257 A 1 
ATOM   2122 C  CB  . ASN A 1 257 ? -14.338 -21.794 -10.822 1.00 96.55 257 A 1 
ATOM   2123 C  CG  . ASN A 1 257 ? -13.955 -22.788 -11.903 1.00 88.77 257 A 1 
ATOM   2124 O  OD1 . ASN A 1 257 ? -12.804 -23.171 -12.053 1.00 81.70 257 A 1 
ATOM   2125 N  ND2 . ASN A 1 257 ? -14.910 -23.253 -12.677 1.00 78.49 257 A 1 
ATOM   2126 N  N   . THR A 1 258 ? -11.275 -19.758 -11.451 1.00 97.78 258 A 1 
ATOM   2127 C  CA  . THR A 1 258 ? -10.566 -18.886 -12.391 1.00 98.12 258 A 1 
ATOM   2128 C  C   . THR A 1 258 ? -9.116  -19.338 -12.551 1.00 98.02 258 A 1 
ATOM   2129 O  O   . THR A 1 258 ? -8.529  -19.902 -11.636 1.00 97.27 258 A 1 
ATOM   2130 C  CB  . THR A 1 258 ? -10.636 -17.422 -11.921 1.00 98.06 258 A 1 
ATOM   2131 O  OG1 . THR A 1 258 ? -10.008 -16.578 -12.850 1.00 96.91 258 A 1 
ATOM   2132 C  CG2 . THR A 1 258 ? -9.986  -17.168 -10.559 1.00 96.88 258 A 1 
ATOM   2133 N  N   . GLU A 1 259 ? -8.529  -19.052 -13.720 1.00 98.07 259 A 1 
ATOM   2134 C  CA  . GLU A 1 259 ? -7.091  -19.219 -13.966 1.00 97.68 259 A 1 
ATOM   2135 C  C   . GLU A 1 259 ? -6.249  -18.114 -13.308 1.00 97.82 259 A 1 
ATOM   2136 O  O   . GLU A 1 259 ? -5.025  -18.246 -13.179 1.00 96.50 259 A 1 
ATOM   2137 C  CB  . GLU A 1 259 ? -6.843  -19.236 -15.479 1.00 96.42 259 A 1 
ATOM   2138 C  CG  . GLU A 1 259 ? -7.535  -20.407 -16.205 1.00 84.36 259 A 1 
ATOM   2139 C  CD  . GLU A 1 259 ? -7.150  -21.767 -15.606 1.00 72.45 259 A 1 
ATOM   2140 O  OE1 . GLU A 1 259 ? -8.070  -22.554 -15.317 1.00 66.64 259 A 1 
ATOM   2141 O  OE2 . GLU A 1 259 ? -5.939  -21.981 -15.398 1.00 68.35 259 A 1 
ATOM   2142 N  N   . TYR A 1 260 ? -6.866  -17.021 -12.905 1.00 98.54 260 A 1 
ATOM   2143 C  CA  . TYR A 1 260 ? -6.188  -15.974 -12.158 1.00 98.65 260 A 1 
ATOM   2144 C  C   . TYR A 1 260 ? -5.866  -16.430 -10.738 1.00 98.61 260 A 1 
ATOM   2145 O  O   . TYR A 1 260 ? -6.602  -17.223 -10.141 1.00 98.24 260 A 1 
ATOM   2146 C  CB  . TYR A 1 260 ? -7.016  -14.682 -12.138 1.00 98.54 260 A 1 
ATOM   2147 C  CG  . TYR A 1 260 ? -7.294  -14.074 -13.498 1.00 98.38 260 A 1 
ATOM   2148 C  CD1 . TYR A 1 260 ? -6.280  -13.965 -14.457 1.00 97.21 260 A 1 
ATOM   2149 C  CD2 . TYR A 1 260 ? -8.586  -13.605 -13.808 1.00 97.20 260 A 1 
ATOM   2150 C  CE1 . TYR A 1 260 ? -6.540  -13.423 -15.724 1.00 96.12 260 A 1 
ATOM   2151 C  CE2 . TYR A 1 260 ? -8.863  -13.057 -15.071 1.00 96.36 260 A 1 
ATOM   2152 C  CZ  . TYR A 1 260 ? -7.834  -12.974 -16.039 1.00 96.72 260 A 1 
ATOM   2153 O  OH  . TYR A 1 260 ? -8.100  -12.462 -17.277 1.00 94.92 260 A 1 
ATOM   2154 N  N   . LYS A 1 261 ? -4.790  -15.885 -10.183 1.00 98.61 261 A 1 
ATOM   2155 C  CA  . LYS A 1 261 ? -4.554  -15.973 -8.748  1.00 98.71 261 A 1 
ATOM   2156 C  C   . LYS A 1 261 ? -5.630  -15.190 -8.018  1.00 98.75 261 A 1 
ATOM   2157 O  O   . LYS A 1 261 ? -5.972  -14.074 -8.416  1.00 98.62 261 A 1 
ATOM   2158 C  CB  . LYS A 1 261 ? -3.165  -15.448 -8.399  1.00 98.51 261 A 1 
ATOM   2159 C  CG  . LYS A 1 261 ? -2.062  -16.387 -8.899  1.00 97.12 261 A 1 
ATOM   2160 C  CD  . LYS A 1 261 ? -0.727  -15.846 -8.402  1.00 94.19 261 A 1 
ATOM   2161 C  CE  . LYS A 1 261 ? 0.410   -16.795 -8.719  1.00 90.07 261 A 1 
ATOM   2162 N  NZ  . LYS A 1 261 ? 1.659   -16.287 -8.080  1.00 84.08 261 A 1 
ATOM   2163 N  N   . THR A 1 262 ? -6.138  -15.755 -6.938  1.00 98.77 262 A 1 
ATOM   2164 C  CA  . THR A 1 262 ? -7.198  -15.150 -6.147  1.00 98.75 262 A 1 
ATOM   2165 C  C   . THR A 1 262 ? -6.640  -14.410 -4.945  1.00 98.67 262 A 1 
ATOM   2166 O  O   . THR A 1 262 ? -5.858  -14.948 -4.159  1.00 98.28 262 A 1 
ATOM   2167 C  CB  . THR A 1 262 ? -8.262  -16.176 -5.743  1.00 98.54 262 A 1 
ATOM   2168 O  OG1 . THR A 1 262 ? -7.666  -17.301 -5.133  1.00 97.12 262 A 1 
ATOM   2169 C  CG2 . THR A 1 262 ? -9.042  -16.673 -6.962  1.00 97.06 262 A 1 
ATOM   2170 N  N   . LEU A 1 263 ? -7.026  -13.159 -4.806  1.00 98.79 263 A 1 
ATOM   2171 C  CA  . LEU A 1 263 ? -6.716  -12.302 -3.672  1.00 98.73 263 A 1 
ATOM   2172 C  C   . LEU A 1 263 ? -8.029  -11.953 -2.977  1.00 98.75 263 A 1 
ATOM   2173 O  O   . LEU A 1 263 ? -8.853  -11.234 -3.547  1.00 98.62 263 A 1 
ATOM   2174 C  CB  . LEU A 1 263 ? -5.932  -11.086 -4.194  1.00 98.64 263 A 1 
ATOM   2175 C  CG  . LEU A 1 263 ? -5.443  -10.097 -3.113  1.00 97.50 263 A 1 
ATOM   2176 C  CD1 . LEU A 1 263 ? -4.423  -9.151  -3.751  1.00 92.61 263 A 1 
ATOM   2177 C  CD2 . LEU A 1 263 ? -6.554  -9.212  -2.527  1.00 92.06 263 A 1 
ATOM   2178 N  N   . ILE A 1 264 ? -8.216  -12.451 -1.772  1.00 98.58 264 A 1 
ATOM   2179 C  CA  . ILE A 1 264 ? -9.422  -12.177 -0.987  1.00 98.46 264 A 1 
ATOM   2180 C  C   . ILE A 1 264 ? -9.135  -11.056 0.005   1.00 98.48 264 A 1 
ATOM   2181 O  O   . ILE A 1 264 ? -8.230  -11.159 0.831   1.00 98.14 264 A 1 
ATOM   2182 C  CB  . ILE A 1 264 ? -9.979  -13.451 -0.317  1.00 98.12 264 A 1 
ATOM   2183 C  CG1 . ILE A 1 264 ? -10.221 -14.528 -1.394  1.00 96.92 264 A 1 
ATOM   2184 C  CG2 . ILE A 1 264 ? -11.279 -13.108 0.450   1.00 97.40 264 A 1 
ATOM   2185 C  CD1 . ILE A 1 264 ? -10.943 -15.786 -0.908  1.00 94.09 264 A 1 
ATOM   2186 N  N   . LEU A 1 265 ? -9.937  -10.009 -0.097  1.00 98.74 265 A 1 
ATOM   2187 C  CA  . LEU A 1 265 ? -10.031 -8.950  0.892   1.00 98.77 265 A 1 
ATOM   2188 C  C   . LEU A 1 265 ? -11.082 -9.354  1.918   1.00 98.69 265 A 1 
ATOM   2189 O  O   . LEU A 1 265 ? -12.206 -9.709  1.550   1.00 98.46 265 A 1 
ATOM   2190 C  CB  . LEU A 1 265 ? -10.417 -7.625  0.223   1.00 98.81 265 A 1 
ATOM   2191 C  CG  . LEU A 1 265 ? -9.587  -7.220  -1.000  1.00 98.64 265 A 1 
ATOM   2192 C  CD1 . LEU A 1 265 ? -10.208 -5.979  -1.643  1.00 98.54 265 A 1 
ATOM   2193 C  CD2 . LEU A 1 265 ? -8.143  -6.908  -0.633  1.00 98.47 265 A 1 
ATOM   2194 N  N   . PHE A 1 266 ? -10.739 -9.263  3.193   1.00 97.75 266 A 1 
ATOM   2195 C  CA  . PHE A 1 266 ? -11.667 -9.420  4.300   1.00 97.17 266 A 1 
ATOM   2196 C  C   . PHE A 1 266 ? -11.369 -8.329  5.331   1.00 96.69 266 A 1 
ATOM   2197 O  O   . PHE A 1 266 ? -10.202 -8.048  5.611   1.00 94.00 266 A 1 
ATOM   2198 C  CB  . PHE A 1 266 ? -11.562 -10.830 4.907   1.00 95.52 266 A 1 
ATOM   2199 C  CG  . PHE A 1 266 ? -10.191 -11.165 5.451   1.00 92.32 266 A 1 
ATOM   2200 C  CD1 . PHE A 1 266 ? -9.198  -11.699 4.613   1.00 87.12 266 A 1 
ATOM   2201 C  CD2 . PHE A 1 266 ? -9.879  -10.897 6.795   1.00 86.52 266 A 1 
ATOM   2202 C  CE1 . PHE A 1 266 ? -7.909  -11.938 5.098   1.00 82.16 266 A 1 
ATOM   2203 C  CE2 . PHE A 1 266 ? -8.588  -11.136 7.286   1.00 82.40 266 A 1 
ATOM   2204 C  CZ  . PHE A 1 266 ? -7.597  -11.653 6.443   1.00 79.85 266 A 1 
ATOM   2205 N  N   . HIS A 1 267 ? -12.394 -7.723  5.891   1.00 97.95 267 A 1 
ATOM   2206 C  CA  . HIS A 1 267 ? -12.189 -6.763  6.970   1.00 97.71 267 A 1 
ATOM   2207 C  C   . HIS A 1 267 ? -11.874 -7.499  8.280   1.00 97.29 267 A 1 
ATOM   2208 O  O   . HIS A 1 267 ? -10.802 -7.316  8.862   1.00 96.13 267 A 1 
ATOM   2209 C  CB  . HIS A 1 267 ? -13.393 -5.839  7.067   1.00 97.75 267 A 1 
ATOM   2210 C  CG  . HIS A 1 267 ? -13.182 -4.787  8.116   1.00 97.91 267 A 1 
ATOM   2211 N  ND1 . HIS A 1 267 ? -12.315 -3.716  8.007   1.00 97.11 267 A 1 
ATOM   2212 C  CD2 . HIS A 1 267 ? -13.745 -4.751  9.363   1.00 97.29 267 A 1 
ATOM   2213 C  CE1 . HIS A 1 267 ? -12.362 -3.055  9.169   1.00 97.04 267 A 1 
ATOM   2214 N  NE2 . HIS A 1 267 ? -13.214 -3.657  10.014  1.00 97.14 267 A 1 
ATOM   2215 N  N   . ILE A 1 268 ? -12.768 -8.394  8.670   1.00 97.15 268 A 1 
ATOM   2216 C  CA  . ILE A 1 268 ? -12.658 -9.197  9.887   1.00 96.61 268 A 1 
ATOM   2217 C  C   . ILE A 1 268 ? -12.124 -10.589 9.540   1.00 96.03 268 A 1 
ATOM   2218 O  O   . ILE A 1 268 ? -12.751 -11.325 8.769   1.00 95.00 268 A 1 
ATOM   2219 C  CB  . ILE A 1 268 ? -14.012 -9.275  10.616  1.00 96.43 268 A 1 
ATOM   2220 C  CG1 . ILE A 1 268 ? -14.599 -7.854  10.847  1.00 95.83 268 A 1 
ATOM   2221 C  CG2 . ILE A 1 268 ? -13.856 -10.030 11.946  1.00 95.71 268 A 1 
ATOM   2222 C  CD1 . ILE A 1 268 ? -15.968 -7.845  11.532  1.00 95.14 268 A 1 
ATOM   2223 N  N   . GLN A 1 269 ? -11.007 -10.979 10.138  1.00 93.53 269 A 1 
ATOM   2224 C  CA  . GLN A 1 269 ? -10.470 -12.335 10.005  1.00 92.31 269 A 1 
ATOM   2225 C  C   . GLN A 1 269 ? -11.347 -13.369 10.739  1.00 92.44 269 A 1 
ATOM   2226 O  O   . GLN A 1 269 ? -11.890 -13.071 11.801  1.00 89.73 269 A 1 
ATOM   2227 C  CB  . GLN A 1 269 ? -9.005  -12.382 10.481  1.00 88.89 269 A 1 
ATOM   2228 C  CG  . GLN A 1 269 ? -8.754  -12.294 12.003  1.00 78.66 269 A 1 
ATOM   2229 C  CD  . GLN A 1 269 ? -9.004  -10.924 12.645  1.00 72.82 269 A 1 
ATOM   2230 O  OE1 . GLN A 1 269 ? -9.342  -9.950  11.996  1.00 67.70 269 A 1 
ATOM   2231 N  NE2 . GLN A 1 269 ? -8.839  -10.819 13.935  1.00 63.89 269 A 1 
ATOM   2232 N  N   . PRO A 1 270 ? -11.449 -14.615 10.237  1.00 89.83 270 A 1 
ATOM   2233 C  CA  . PRO A 1 270 ? -12.210 -15.663 10.914  1.00 87.38 270 A 1 
ATOM   2234 C  C   . PRO A 1 270 ? -11.503 -16.204 12.149  1.00 85.90 270 A 1 
ATOM   2235 O  O   . PRO A 1 270 ? -12.153 -16.665 13.089  1.00 78.87 270 A 1 
ATOM   2236 C  CB  . PRO A 1 270 ? -12.383 -16.758 9.867   1.00 85.07 270 A 1 
ATOM   2237 C  CG  . PRO A 1 270 ? -11.130 -16.628 9.021   1.00 83.35 270 A 1 
ATOM   2238 C  CD  . PRO A 1 270 ? -10.863 -15.117 9.023   1.00 86.31 270 A 1 
ATOM   2239 N  N   . GLY A 1 271 ? -10.179 -16.159 12.148  1.00 83.38 271 A 1 
ATOM   2240 C  CA  . GLY A 1 271 ? -9.314  -16.699 13.187  1.00 81.18 271 A 1 
ATOM   2241 C  C   . GLY A 1 271 ? -9.372  -15.907 14.491  1.00 82.21 271 A 1 
ATOM   2242 O  O   . GLY A 1 271 ? -10.253 -15.084 14.723  1.00 78.70 271 A 1 
ATOM   2243 N  N   . VAL A 1 272 ? -8.408  -16.191 15.372  1.00 78.38 272 A 1 
ATOM   2244 C  CA  . VAL A 1 272 ? -8.349  -15.590 16.699  1.00 77.25 272 A 1 
ATOM   2245 C  C   . VAL A 1 272 ? -8.222  -14.070 16.619  1.00 77.21 272 A 1 
ATOM   2246 O  O   . VAL A 1 272 ? -7.325  -13.538 15.972  1.00 74.32 272 A 1 
ATOM   2247 C  CB  . VAL A 1 272 ? -7.240  -16.245 17.552  1.00 74.58 272 A 1 
ATOM   2248 C  CG1 . VAL A 1 272 ? -5.820  -15.976 17.046  1.00 67.12 272 A 1 
ATOM   2249 C  CG2 . VAL A 1 272 ? -7.339  -15.810 19.011  1.00 67.70 272 A 1 
ATOM   2250 N  N   . ASN A 1 273 ? -9.118  -13.378 17.309  1.00 74.42 273 A 1 
ATOM   2251 C  CA  . ASN A 1 273 ? -8.950  -11.975 17.643  1.00 71.99 273 A 1 
ATOM   2252 C  C   . ASN A 1 273 ? -7.980  -11.886 18.830  1.00 73.18 273 A 1 
ATOM   2253 O  O   . ASN A 1 273 ? -8.247  -12.442 19.896  1.00 69.94 273 A 1 
ATOM   2254 C  CB  . ASN A 1 273 ? -10.336 -11.371 17.933  1.00 66.65 273 A 1 
ATOM   2255 C  CG  . ASN A 1 273 ? -10.286 -9.914  18.352  1.00 61.30 273 A 1 
ATOM   2256 O  OD1 . ASN A 1 273 ? -9.307  -9.408  18.856  1.00 56.41 273 A 1 
ATOM   2257 N  ND2 . ASN A 1 273 ? -11.370 -9.195  18.187  1.00 57.03 273 A 1 
ATOM   2258 N  N   . TYR A 1 274 ? -6.873  -11.192 18.649  1.00 71.77 274 A 1 
ATOM   2259 C  CA  . TYR A 1 274 ? -5.828  -11.082 19.667  1.00 69.13 274 A 1 
ATOM   2260 C  C   . TYR A 1 274 ? -6.303  -10.429 20.967  1.00 70.52 274 A 1 
ATOM   2261 O  O   . TYR A 1 274 ? -5.853  -10.815 22.047  1.00 65.64 274 A 1 
ATOM   2262 C  CB  . TYR A 1 274 ? -4.642  -10.299 19.086  1.00 63.57 274 A 1 
ATOM   2263 C  CG  . TYR A 1 274 ? -3.918  -11.018 17.980  1.00 59.40 274 A 1 
ATOM   2264 C  CD1 . TYR A 1 274 ? -3.008  -12.052 18.281  1.00 53.44 274 A 1 
ATOM   2265 C  CD2 . TYR A 1 274 ? -4.140  -10.670 16.637  1.00 53.02 274 A 1 
ATOM   2266 C  CE1 . TYR A 1 274 ? -2.319  -12.726 17.258  1.00 48.13 274 A 1 
ATOM   2267 C  CE2 . TYR A 1 274 ? -3.463  -11.341 15.600  1.00 48.70 274 A 1 
ATOM   2268 C  CZ  . TYR A 1 274 ? -2.552  -12.364 15.921  1.00 47.11 274 A 1 
ATOM   2269 O  OH  . TYR A 1 274 ? -1.881  -13.015 14.917  1.00 41.87 274 A 1 
ATOM   2270 N  N   . ALA A 1 275 ? -7.227  -9.477  20.882  1.00 69.38 275 A 1 
ATOM   2271 C  CA  . ALA A 1 275 ? -7.744  -8.782  22.054  1.00 67.71 275 A 1 
ATOM   2272 C  C   . ALA A 1 275 ? -8.689  -9.664  22.886  1.00 70.43 275 A 1 
ATOM   2273 O  O   . ALA A 1 275 ? -8.648  -9.644  24.117  1.00 66.37 275 A 1 
ATOM   2274 C  CB  . ALA A 1 275 ? -8.437  -7.502  21.580  1.00 62.14 275 A 1 
ATOM   2275 N  N   . GLU A 1 276 ? -9.530  -10.450 22.213  1.00 72.01 276 A 1 
ATOM   2276 C  CA  . GLU A 1 276 ? -10.540 -11.284 22.875  1.00 71.94 276 A 1 
ATOM   2277 C  C   . GLU A 1 276 ? -10.092 -12.740 23.096  1.00 73.89 276 A 1 
ATOM   2278 O  O   . GLU A 1 276 ? -10.735 -13.476 23.851  1.00 70.20 276 A 1 
ATOM   2279 C  CB  . GLU A 1 276 ? -11.846 -11.259 22.064  1.00 68.35 276 A 1 
ATOM   2280 C  CG  . GLU A 1 276 ? -12.471 -9.856  21.984  1.00 62.81 276 A 1 
ATOM   2281 C  CD  . GLU A 1 276 ? -13.834 -9.840  21.249  1.00 58.56 276 A 1 
ATOM   2282 O  OE1 . GLU A 1 276 ? -14.304 -8.721  20.953  1.00 54.06 276 A 1 
ATOM   2283 O  OE2 . GLU A 1 276 ? -14.393 -10.929 20.998  1.00 55.30 276 A 1 
ATOM   2284 N  N   . LYS A 1 277 ? -9.020  -13.162 22.422  1.00 72.57 277 A 1 
ATOM   2285 C  CA  . LYS A 1 277 ? -8.533  -14.548 22.353  1.00 74.24 277 A 1 
ATOM   2286 C  C   . LYS A 1 277 ? -9.628  -15.541 21.948  1.00 77.17 277 A 1 
ATOM   2287 O  O   . LYS A 1 277 ? -9.726  -16.652 22.472  1.00 73.58 277 A 1 
ATOM   2288 C  CB  . LYS A 1 277 ? -7.808  -14.936 23.650  1.00 71.36 277 A 1 
ATOM   2289 C  CG  . LYS A 1 277 ? -6.621  -14.019 23.954  1.00 67.47 277 A 1 
ATOM   2290 C  CD  . LYS A 1 277 ? -5.887  -14.505 25.206  1.00 62.53 277 A 1 
ATOM   2291 C  CE  . LYS A 1 277 ? -4.712  -13.573 25.466  1.00 58.26 277 A 1 
ATOM   2292 N  NZ  . LYS A 1 277 ? -3.958  -13.980 26.653  1.00 50.19 277 A 1 
ATOM   2293 N  N   . LYS A 1 278 ? -10.484 -15.121 21.014  1.00 80.55 278 A 1 
ATOM   2294 C  CA  . LYS A 1 278 ? -11.609 -15.900 20.493  1.00 80.51 278 A 1 
ATOM   2295 C  C   . LYS A 1 278 ? -11.715 -15.707 18.985  1.00 82.04 278 A 1 
ATOM   2296 O  O   . LYS A 1 278 ? -11.331 -14.662 18.463  1.00 79.26 278 A 1 
ATOM   2297 C  CB  . LYS A 1 278 ? -12.912 -15.473 21.171  1.00 77.17 278 A 1 
ATOM   2298 C  CG  . LYS A 1 278 ? -12.962 -15.874 22.651  1.00 70.74 278 A 1 
ATOM   2299 C  CD  . LYS A 1 278 ? -14.253 -15.376 23.304  1.00 67.54 278 A 1 
ATOM   2300 C  CE  . LYS A 1 278 ? -14.223 -15.677 24.794  1.00 59.32 278 A 1 
ATOM   2301 N  NZ  . LYS A 1 278 ? -15.415 -15.110 25.482  1.00 52.16 278 A 1 
ATOM   2302 N  N   . ASN A 1 279 ? -12.282 -16.700 18.304  1.00 86.30 279 A 1 
ATOM   2303 C  CA  . ASN A 1 279 ? -12.585 -16.557 16.889  1.00 87.06 279 A 1 
ATOM   2304 C  C   . ASN A 1 279 ? -13.603 -15.431 16.685  1.00 88.74 279 A 1 
ATOM   2305 O  O   . ASN A 1 279 ? -14.618 -15.371 17.392  1.00 87.69 279 A 1 
ATOM   2306 C  CB  . ASN A 1 279 ? -13.116 -17.877 16.309  1.00 84.17 279 A 1 
ATOM   2307 C  CG  . ASN A 1 279 ? -12.078 -18.984 16.280  1.00 79.79 279 A 1 
ATOM   2308 O  OD1 . ASN A 1 279 ? -10.914 -18.798 16.558  1.00 73.78 279 A 1 
ATOM   2309 N  ND2 . ASN A 1 279 ? -12.494 -20.191 15.952  1.00 73.89 279 A 1 
ATOM   2310 N  N   . SER A 1 280 ? -13.353 -14.575 15.697  1.00 90.52 280 A 1 
ATOM   2311 C  CA  . SER A 1 280 ? -14.214 -13.435 15.372  1.00 91.57 280 A 1 
ATOM   2312 C  C   . SER A 1 280 ? -15.478 -13.830 14.612  1.00 93.15 280 A 1 
ATOM   2313 O  O   . SER A 1 280 ? -16.489 -13.149 14.723  1.00 92.54 280 A 1 
ATOM   2314 C  CB  . SER A 1 280 ? -13.429 -12.405 14.564  1.00 89.75 280 A 1 
ATOM   2315 O  OG  . SER A 1 280 ? -12.365 -11.902 15.352  1.00 82.65 280 A 1 
ATOM   2316 N  N   . TRP A 1 281 ? -15.444 -14.930 13.857  1.00 93.96 281 A 1 
ATOM   2317 C  CA  . TRP A 1 281 ? -16.603 -15.446 13.132  1.00 94.30 281 A 1 
ATOM   2318 C  C   . TRP A 1 281 ? -17.311 -16.565 13.891  1.00 94.18 281 A 1 
ATOM   2319 O  O   . TRP A 1 281 ? -16.703 -17.282 14.702  1.00 93.70 281 A 1 
ATOM   2320 C  CB  . TRP A 1 281 ? -16.193 -15.934 11.739  1.00 94.78 281 A 1 
ATOM   2321 C  CG  . TRP A 1 281 ? -15.662 -14.923 10.773  1.00 95.21 281 A 1 
ATOM   2322 C  CD1 . TRP A 1 281 ? -15.278 -13.643 11.040  1.00 94.38 281 A 1 
ATOM   2323 C  CD2 . TRP A 1 281 ? -15.420 -15.115 9.348   1.00 95.82 281 A 1 
ATOM   2324 N  NE1 . TRP A 1 281 ? -14.802 -13.047 9.888   1.00 94.85 281 A 1 
ATOM   2325 C  CE2 . TRP A 1 281 ? -14.859 -13.917 8.826   1.00 95.56 281 A 1 
ATOM   2326 C  CE3 . TRP A 1 281 ? -15.609 -16.203 8.466   1.00 95.58 281 A 1 
ATOM   2327 C  CZ2 . TRP A 1 281 ? -14.471 -13.806 7.479   1.00 95.42 281 A 1 
ATOM   2328 C  CZ3 . TRP A 1 281 ? -15.231 -16.081 7.120   1.00 95.26 281 A 1 
ATOM   2329 C  CH2 . TRP A 1 281 ? -14.658 -14.906 6.636   1.00 95.24 281 A 1 
ATOM   2330 N  N   . TYR A 1 282 ? -18.585 -16.764 13.580  1.00 94.55 282 A 1 
ATOM   2331 C  CA  . TYR A 1 282 ? -19.303 -17.970 13.982  1.00 94.50 282 A 1 
ATOM   2332 C  C   . TYR A 1 282 ? -18.695 -19.208 13.308  1.00 94.16 282 A 1 
ATOM   2333 O  O   . TYR A 1 282 ? -18.369 -19.175 12.122  1.00 93.64 282 A 1 
ATOM   2334 C  CB  . TYR A 1 282 ? -20.784 -17.855 13.631  1.00 94.88 282 A 1 
ATOM   2335 C  CG  . TYR A 1 282 ? -21.550 -16.933 14.552  1.00 95.31 282 A 1 
ATOM   2336 C  CD1 . TYR A 1 282 ? -21.856 -17.343 15.866  1.00 94.84 282 A 1 
ATOM   2337 C  CD2 . TYR A 1 282 ? -21.978 -15.670 14.107  1.00 95.05 282 A 1 
ATOM   2338 C  CE1 . TYR A 1 282 ? -22.584 -16.506 16.733  1.00 94.73 282 A 1 
ATOM   2339 C  CE2 . TYR A 1 282 ? -22.715 -14.822 14.965  1.00 94.89 282 A 1 
ATOM   2340 C  CZ  . TYR A 1 282 ? -23.008 -15.250 16.276  1.00 95.15 282 A 1 
ATOM   2341 O  OH  . TYR A 1 282 ? -23.719 -14.431 17.113  1.00 94.49 282 A 1 
ATOM   2342 N  N   . ASP A 1 283 ? -18.613 -20.310 14.044  1.00 93.27 283 A 1 
ATOM   2343 C  CA  . ASP A 1 283 ? -18.050 -21.567 13.554  1.00 92.47 283 A 1 
ATOM   2344 C  C   . ASP A 1 283 ? -18.820 -22.099 12.333  1.00 93.18 283 A 1 
ATOM   2345 O  O   . ASP A 1 283 ? -18.220 -22.666 11.421  1.00 92.84 283 A 1 
ATOM   2346 C  CB  . ASP A 1 283 ? -18.030 -22.607 14.686  1.00 90.72 283 A 1 
ATOM   2347 C  CG  . ASP A 1 283 ? -17.245 -22.167 15.937  1.00 86.60 283 A 1 
ATOM   2348 O  OD1 . ASP A 1 283 ? -16.438 -21.210 15.864  1.00 83.72 283 A 1 
ATOM   2349 O  OD2 . ASP A 1 283 ? -17.523 -22.730 17.018  1.00 82.22 283 A 1 
ATOM   2350 N  N   . TYR A 1 284 ? -20.123 -21.847 12.260  1.00 94.42 284 A 1 
ATOM   2351 C  CA  . TYR A 1 284 ? -20.947 -22.149 11.092  1.00 95.29 284 A 1 
ATOM   2352 C  C   . TYR A 1 284 ? -20.380 -21.517 9.809   1.00 95.38 284 A 1 
ATOM   2353 O  O   . TYR A 1 284 ? -20.157 -22.207 8.814   1.00 95.69 284 A 1 
ATOM   2354 C  CB  . TYR A 1 284 ? -22.379 -21.667 11.355  1.00 96.12 284 A 1 
ATOM   2355 C  CG  . TYR A 1 284 ? -23.315 -21.961 10.211  1.00 96.60 284 A 1 
ATOM   2356 C  CD1 . TYR A 1 284 ? -23.557 -20.997 9.209   1.00 96.57 284 A 1 
ATOM   2357 C  CD2 . TYR A 1 284 ? -23.927 -23.228 10.112  1.00 96.59 284 A 1 
ATOM   2358 C  CE1 . TYR A 1 284 ? -24.395 -21.286 8.120   1.00 96.48 284 A 1 
ATOM   2359 C  CE2 . TYR A 1 284 ? -24.773 -23.533 9.030   1.00 96.48 284 A 1 
ATOM   2360 C  CZ  . TYR A 1 284 ? -24.996 -22.550 8.045   1.00 96.67 284 A 1 
ATOM   2361 O  OH  . TYR A 1 284 ? -25.813 -22.852 6.973   1.00 96.22 284 A 1 
ATOM   2362 N  N   . HIS A 1 285 ? -20.064 -20.227 9.844   1.00 95.69 285 A 1 
ATOM   2363 C  CA  . HIS A 1 285 ? -19.528 -19.503 8.688   1.00 95.64 285 A 1 
ATOM   2364 C  C   . HIS A 1 285 ? -18.055 -19.846 8.405   1.00 94.98 285 A 1 
ATOM   2365 O  O   . HIS A 1 285 ? -17.657 -19.910 7.244   1.00 94.67 285 A 1 
ATOM   2366 C  CB  . HIS A 1 285 ? -19.711 -18.003 8.906   1.00 96.30 285 A 1 
ATOM   2367 C  CG  . HIS A 1 285 ? -21.161 -17.602 8.992   1.00 96.50 285 A 1 
ATOM   2368 N  ND1 . HIS A 1 285 ? -22.147 -17.908 8.073   1.00 91.15 285 A 1 
ATOM   2369 C  CD2 . HIS A 1 285 ? -21.763 -16.862 9.985   1.00 91.72 285 A 1 
ATOM   2370 C  CE1 . HIS A 1 285 ? -23.298 -17.373 8.517   1.00 93.02 285 A 1 
ATOM   2371 N  NE2 . HIS A 1 285 ? -23.108 -16.731 9.667   1.00 93.83 285 A 1 
ATOM   2372 N  N   . ILE A 1 286 ? -17.275 -20.143 9.438   1.00 94.65 286 A 1 
ATOM   2373 C  CA  . ILE A 1 286 ? -15.917 -20.674 9.282   1.00 93.76 286 A 1 
ATOM   2374 C  C   . ILE A 1 286 ? -15.958 -21.998 8.510   1.00 93.68 286 A 1 
ATOM   2375 O  O   . ILE A 1 286 ? -15.183 -22.181 7.578   1.00 93.28 286 A 1 
ATOM   2376 C  CB  . ILE A 1 286 ? -15.210 -20.841 10.649  1.00 92.66 286 A 1 
ATOM   2377 C  CG1 . ILE A 1 286 ? -14.978 -19.457 11.305  1.00 90.85 286 A 1 
ATOM   2378 C  CG2 . ILE A 1 286 ? -13.876 -21.591 10.510  1.00 90.72 286 A 1 
ATOM   2379 C  CD1 . ILE A 1 286 ? -14.441 -19.512 12.742  1.00 86.41 286 A 1 
ATOM   2380 N  N   . ASN A 1 287 ? -16.875 -22.882 8.850   1.00 93.15 287 A 1 
ATOM   2381 C  CA  . ASN A 1 287 ? -17.033 -24.163 8.155   1.00 92.95 287 A 1 
ATOM   2382 C  C   . ASN A 1 287 ? -17.477 -23.972 6.701   1.00 93.21 287 A 1 
ATOM   2383 O  O   . ASN A 1 287 ? -16.907 -24.600 5.812   1.00 93.33 287 A 1 
ATOM   2384 C  CB  . ASN A 1 287 ? -18.008 -25.045 8.940   1.00 92.69 287 A 1 
ATOM   2385 C  CG  . ASN A 1 287 ? -17.452 -25.523 10.274  1.00 86.15 287 A 1 
ATOM   2386 O  OD1 . ASN A 1 287 ? -16.266 -25.586 10.509  1.00 78.79 287 A 1 
ATOM   2387 N  ND2 . ASN A 1 287 ? -18.313 -25.904 11.196  1.00 76.21 287 A 1 
ATOM   2388 N  N   . GLN A 1 288 ? -18.417 -23.069 6.432   1.00 94.67 288 A 1 
ATOM   2389 C  CA  . GLN A 1 288 ? -18.850 -22.765 5.064   1.00 95.27 288 A 1 
ATOM   2390 C  C   . GLN A 1 288 ? -17.691 -22.291 4.182   1.00 95.11 288 A 1 
ATOM   2391 O  O   . GLN A 1 288 ? -17.494 -22.820 3.090   1.00 95.06 288 A 1 
ATOM   2392 C  CB  . GLN A 1 288 ? -19.938 -21.683 5.077   1.00 96.22 288 A 1 
ATOM   2393 C  CG  . GLN A 1 288 ? -21.320 -22.181 5.543   1.00 95.91 288 A 1 
ATOM   2394 C  CD  . GLN A 1 288 ? -22.356 -21.065 5.442   1.00 96.20 288 A 1 
ATOM   2395 O  OE1 . GLN A 1 288 ? -22.153 -19.955 5.906   1.00 91.82 288 A 1 
ATOM   2396 N  NE2 . GLN A 1 288 ? -23.477 -21.309 4.806   1.00 91.78 288 A 1 
ATOM   2397 N  N   . ILE A 1 289 ? -16.891 -21.335 4.643   1.00 95.39 289 A 1 
ATOM   2398 C  CA  . ILE A 1 289 ? -15.797 -20.798 3.833   1.00 95.01 289 A 1 
ATOM   2399 C  C   . ILE A 1 289 ? -14.617 -21.774 3.749   1.00 94.67 289 A 1 
ATOM   2400 O  O   . ILE A 1 289 ? -13.955 -21.840 2.714   1.00 94.07 289 A 1 
ATOM   2401 C  CB  . ILE A 1 289 ? -15.404 -19.390 4.310   1.00 94.62 289 A 1 
ATOM   2402 C  CG1 . ILE A 1 289 ? -14.673 -18.645 3.177   1.00 85.64 289 A 1 
ATOM   2403 C  CG2 . ILE A 1 289 ? -14.580 -19.427 5.601   1.00 84.86 289 A 1 
ATOM   2404 C  CD1 . ILE A 1 289 ? -14.518 -17.142 3.430   1.00 78.45 289 A 1 
ATOM   2405 N  N   . SER A 1 290 ? -14.394 -22.584 4.781   1.00 94.25 290 A 1 
ATOM   2406 C  CA  . SER A 1 290 ? -13.374 -23.635 4.770   1.00 93.41 290 A 1 
ATOM   2407 C  C   . SER A 1 290 ? -13.639 -24.651 3.659   1.00 93.60 290 A 1 
ATOM   2408 O  O   . SER A 1 290 ? -12.717 -24.980 2.927   1.00 93.09 290 A 1 
ATOM   2409 C  CB  . SER A 1 290 ? -13.288 -24.371 6.111   1.00 92.04 290 A 1 
ATOM   2410 O  OG  . SER A 1 290 ? -12.934 -23.481 7.150   1.00 80.07 290 A 1 
ATOM   2411 N  N   . GLN A 1 291 ? -14.892 -25.061 3.460   1.00 93.48 291 A 1 
ATOM   2412 C  CA  . GLN A 1 291 ? -15.260 -25.977 2.366   1.00 93.55 291 A 1 
ATOM   2413 C  C   . GLN A 1 291 ? -14.930 -25.389 0.984   1.00 93.83 291 A 1 
ATOM   2414 O  O   . GLN A 1 291 ? -14.425 -26.097 0.120   1.00 93.47 291 A 1 
ATOM   2415 C  CB  . GLN A 1 291 ? -16.759 -26.295 2.449   1.00 93.58 291 A 1 
ATOM   2416 C  CG  . GLN A 1 291 ? -17.084 -27.221 3.632   1.00 86.81 291 A 1 
ATOM   2417 C  CD  . GLN A 1 291 ? -18.588 -27.407 3.844   1.00 80.05 291 A 1 
ATOM   2418 O  OE1 . GLN A 1 291 ? -19.444 -26.902 3.127   1.00 73.72 291 A 1 
ATOM   2419 N  NE2 . GLN A 1 291 ? -18.975 -28.154 4.848   1.00 69.87 291 A 1 
ATOM   2420 N  N   . VAL A 1 292 ? -15.156 -24.096 0.785   1.00 95.47 292 A 1 
ATOM   2421 C  CA  . VAL A 1 292 ? -14.789 -23.427 -0.472  1.00 95.81 292 A 1 
ATOM   2422 C  C   . VAL A 1 292 ? -13.274 -23.451 -0.679  1.00 95.46 292 A 1 
ATOM   2423 O  O   . VAL A 1 292 ? -12.799 -23.745 -1.780  1.00 95.11 292 A 1 
ATOM   2424 C  CB  . VAL A 1 292 ? -15.311 -21.974 -0.522  1.00 96.42 292 A 1 
ATOM   2425 C  CG1 . VAL A 1 292 ? -14.944 -21.279 -1.841  1.00 96.10 292 A 1 
ATOM   2426 C  CG2 . VAL A 1 292 ? -16.836 -21.919 -0.380  1.00 96.25 292 A 1 
ATOM   2427 N  N   . PHE A 1 293 ? -12.499 -23.176 0.365   1.00 95.47 293 A 1 
ATOM   2428 C  CA  . PHE A 1 293 ? -11.043 -23.105 0.294   1.00 95.23 293 A 1 
ATOM   2429 C  C   . PHE A 1 293 ? -10.361 -24.477 0.257   1.00 94.68 293 A 1 
ATOM   2430 O  O   . PHE A 1 293 ? -9.266  -24.591 -0.293  1.00 93.94 293 A 1 
ATOM   2431 C  CB  . PHE A 1 293 ? -10.515 -22.267 1.463   1.00 95.40 293 A 1 
ATOM   2432 C  CG  . PHE A 1 293 ? -10.868 -20.796 1.475   1.00 95.50 293 A 1 
ATOM   2433 C  CD1 . PHE A 1 293 ? -11.503 -20.147 0.393   1.00 94.48 293 A 1 
ATOM   2434 C  CD2 . PHE A 1 293 ? -10.511 -20.031 2.608   1.00 94.63 293 A 1 
ATOM   2435 C  CE1 . PHE A 1 293 ? -11.782 -18.780 0.444   1.00 94.05 293 A 1 
ATOM   2436 C  CE2 . PHE A 1 293 ? -10.786 -18.658 2.662   1.00 94.09 293 A 1 
ATOM   2437 C  CZ  . PHE A 1 293 ? -11.422 -18.028 1.582   1.00 94.58 293 A 1 
ATOM   2438 N  N   . GLU A 1 294 ? -10.992 -25.521 0.775   1.00 93.59 294 A 1 
ATOM   2439 C  CA  . GLU A 1 294 ? -10.528 -26.899 0.613   1.00 92.74 294 A 1 
ATOM   2440 C  C   . GLU A 1 294 ? -10.633 -27.355 -0.853  1.00 92.84 294 A 1 
ATOM   2441 O  O   . GLU A 1 294 ? -9.746  -28.055 -1.342  1.00 91.88 294 A 1 
ATOM   2442 C  CB  . GLU A 1 294 ? -11.324 -27.843 1.523   1.00 91.81 294 A 1 
ATOM   2443 C  CG  . GLU A 1 294 ? -10.872 -27.734 2.988   1.00 86.57 294 A 1 
ATOM   2444 C  CD  . GLU A 1 294 ? -11.632 -28.680 3.944   1.00 82.34 294 A 1 
ATOM   2445 O  OE1 . GLU A 1 294 ? -11.142 -28.843 5.097   1.00 76.56 294 A 1 
ATOM   2446 O  OE2 . GLU A 1 294 ? -12.646 -29.276 3.534   1.00 77.34 294 A 1 
ATOM   2447 N  N   . GLU A 1 295 ? -11.655 -26.917 -1.589  1.00 93.84 295 A 1 
ATOM   2448 C  CA  . GLU A 1 295 ? -11.769 -27.165 -3.026  1.00 93.66 295 A 1 
ATOM   2449 C  C   . GLU A 1 295 ? -10.774 -26.323 -3.839  1.00 93.72 295 A 1 
ATOM   2450 O  O   . GLU A 1 295 ? -10.142 -26.814 -4.775  1.00 92.30 295 A 1 
ATOM   2451 C  CB  . GLU A 1 295 ? -13.202 -26.883 -3.512  1.00 93.03 295 A 1 
ATOM   2452 C  CG  . GLU A 1 295 ? -14.231 -27.921 -3.035  1.00 83.68 295 A 1 
ATOM   2453 C  CD  . GLU A 1 295 ? -15.640 -27.677 -3.615  1.00 74.83 295 A 1 
ATOM   2454 O  OE1 . GLU A 1 295 ? -16.627 -28.312 -3.188  1.00 68.91 295 A 1 
ATOM   2455 O  OE2 . GLU A 1 295 ? -15.814 -26.847 -4.549  1.00 69.32 295 A 1 
ATOM   2456 N  N   . LYS A 1 296 ? -10.630 -25.039 -3.500  1.00 94.26 296 A 1 
ATOM   2457 C  CA  . LYS A 1 296 ? -9.671  -24.137 -4.137  1.00 94.55 296 A 1 
ATOM   2458 C  C   . LYS A 1 296 ? -9.168  -23.094 -3.138  1.00 95.07 296 A 1 
ATOM   2459 O  O   . LYS A 1 296 ? -9.898  -22.176 -2.773  1.00 94.61 296 A 1 
ATOM   2460 C  CB  . LYS A 1 296 ? -10.301 -23.506 -5.390  1.00 94.04 296 A 1 
ATOM   2461 C  CG  . LYS A 1 296 ? -9.252  -22.744 -6.214  1.00 86.61 296 A 1 
ATOM   2462 C  CD  . LYS A 1 296 ? -9.784  -22.400 -7.605  1.00 80.54 296 A 1 
ATOM   2463 C  CE  . LYS A 1 296 ? -8.681  -21.704 -8.412  1.00 74.56 296 A 1 
ATOM   2464 N  NZ  . LYS A 1 296 ? -9.061  -21.497 -9.837  1.00 64.43 296 A 1 
ATOM   2465 N  N   . GLN A 1 297 ? -7.900  -23.230 -2.753  1.00 95.30 297 A 1 
ATOM   2466 C  CA  . GLN A 1 297 ? -7.276  -22.288 -1.827  1.00 95.31 297 A 1 
ATOM   2467 C  C   . GLN A 1 297 ? -7.066  -20.926 -2.498  1.00 96.18 297 A 1 
ATOM   2468 O  O   . GLN A 1 297 ? -6.625  -20.876 -3.649  1.00 96.00 297 A 1 
ATOM   2469 C  CB  . GLN A 1 297 ? -5.955  -22.839 -1.280  1.00 93.60 297 A 1 
ATOM   2470 C  CG  . GLN A 1 297 ? -6.186  -24.095 -0.438  1.00 84.47 297 A 1 
ATOM   2471 C  CD  . GLN A 1 297 ? -4.916  -24.629 0.243   1.00 79.64 297 A 1 
ATOM   2472 O  OE1 . GLN A 1 297 ? -3.873  -24.001 0.290   1.00 73.85 297 A 1 
ATOM   2473 N  NE2 . GLN A 1 297 ? -4.983  -25.811 0.804   1.00 69.10 297 A 1 
ATOM   2474 N  N   . PRO A 1 298 ? -7.330  -19.816 -1.792  1.00 95.83 298 A 1 
ATOM   2475 C  CA  . PRO A 1 298 ? -6.922  -18.498 -2.251  1.00 96.13 298 A 1 
ATOM   2476 C  C   . PRO A 1 298 ? -5.399  -18.366 -2.217  1.00 96.58 298 A 1 
ATOM   2477 O  O   . PRO A 1 298 ? -4.731  -18.911 -1.332  1.00 96.31 298 A 1 
ATOM   2478 C  CB  . PRO A 1 298 ? -7.602  -17.513 -1.298  1.00 95.52 298 A 1 
ATOM   2479 C  CG  . PRO A 1 298 ? -7.727  -18.302 -0.003  1.00 93.71 298 A 1 
ATOM   2480 C  CD  . PRO A 1 298 ? -7.937  -19.740 -0.473  1.00 95.68 298 A 1 
ATOM   2481 N  N   . ASP A 1 299 ? -4.845  -17.620 -3.153  1.00 97.74 299 A 1 
ATOM   2482 C  CA  . ASP A 1 299 ? -3.404  -17.342 -3.194  1.00 97.71 299 A 1 
ATOM   2483 C  C   . ASP A 1 299 ? -2.997  -16.324 -2.123  1.00 97.68 299 A 1 
ATOM   2484 O  O   . ASP A 1 299 ? -1.913  -16.428 -1.545  1.00 97.21 299 A 1 
ATOM   2485 C  CB  . ASP A 1 299 ? -3.013  -16.828 -4.575  1.00 97.89 299 A 1 
ATOM   2486 C  CG  . ASP A 1 299 ? -3.202  -17.854 -5.688  1.00 97.57 299 A 1 
ATOM   2487 O  OD1 . ASP A 1 299 ? -2.206  -18.538 -6.018  1.00 95.37 299 A 1 
ATOM   2488 O  OD2 . ASP A 1 299 ? -4.306  -17.892 -6.259  1.00 95.26 299 A 1 
ATOM   2489 N  N   . TYR A 1 300 ? -3.858  -15.347 -1.871  1.00 97.94 300 A 1 
ATOM   2490 C  CA  . TYR A 1 300 ? -3.581  -14.235 -0.969  1.00 98.12 300 A 1 
ATOM   2491 C  C   . TYR A 1 300 ? -4.808  -13.869 -0.134  1.00 97.95 300 A 1 
ATOM   2492 O  O   . TYR A 1 300 ? -5.932  -13.812 -0.640  1.00 97.56 300 A 1 
ATOM   2493 C  CB  . TYR A 1 300 ? -3.105  -13.009 -1.761  1.00 98.28 300 A 1 
ATOM   2494 C  CG  . TYR A 1 300 ? -2.041  -13.295 -2.786  1.00 98.45 300 A 1 
ATOM   2495 C  CD1 . TYR A 1 300 ? -0.712  -13.576 -2.395  1.00 98.25 300 A 1 
ATOM   2496 C  CD2 . TYR A 1 300 ? -2.367  -13.334 -4.158  1.00 98.32 300 A 1 
ATOM   2497 C  CE1 . TYR A 1 300 ? 0.270   -13.893 -3.339  1.00 98.15 300 A 1 
ATOM   2498 C  CE2 . TYR A 1 300 ? -1.392  -13.653 -5.119  1.00 98.22 300 A 1 
ATOM   2499 C  CZ  . TYR A 1 300 ? -0.073  -13.939 -4.702  1.00 98.33 300 A 1 
ATOM   2500 O  OH  . TYR A 1 300 ? 0.881   -14.272 -5.634  1.00 98.01 300 A 1 
ATOM   2501 N  N   . LEU A 1 301 ? -4.562  -13.547 1.140   1.00 97.80 301 A 1 
ATOM   2502 C  CA  . LEU A 1 301 ? -5.562  -13.026 2.064   1.00 97.47 301 A 1 
ATOM   2503 C  C   . LEU A 1 301 ? -5.052  -11.715 2.656   1.00 97.55 301 A 1 
ATOM   2504 O  O   . LEU A 1 301 ? -3.989  -11.699 3.280   1.00 96.88 301 A 1 
ATOM   2505 C  CB  . LEU A 1 301 ? -5.832  -14.067 3.160   1.00 96.60 301 A 1 
ATOM   2506 C  CG  . LEU A 1 301 ? -6.481  -15.374 2.685   1.00 93.14 301 A 1 
ATOM   2507 C  CD1 . LEU A 1 301 ? -6.549  -16.366 3.840   1.00 88.98 301 A 1 
ATOM   2508 C  CD2 . LEU A 1 301 ? -7.903  -15.159 2.180   1.00 88.80 301 A 1 
ATOM   2509 N  N   . LEU A 1 302 ? -5.785  -10.627 2.447   1.00 98.02 302 A 1 
ATOM   2510 C  CA  . LEU A 1 302 ? -5.452  -9.306  2.977   1.00 98.12 302 A 1 
ATOM   2511 C  C   . LEU A 1 302 ? -6.522  -8.864  3.971   1.00 97.94 302 A 1 
ATOM   2512 O  O   . LEU A 1 302 ? -7.694  -8.746  3.608   1.00 97.52 302 A 1 
ATOM   2513 C  CB  . LEU A 1 302 ? -5.294  -8.271  1.845   1.00 98.32 302 A 1 
ATOM   2514 C  CG  . LEU A 1 302 ? -4.358  -8.647  0.691   1.00 97.93 302 A 1 
ATOM   2515 C  CD1 . LEU A 1 302 ? -4.192  -7.442  -0.230  1.00 97.32 302 A 1 
ATOM   2516 C  CD2 . LEU A 1 302 ? -2.967  -9.072  1.142   1.00 97.20 302 A 1 
ATOM   2517 N  N   . GLY A 1 303 ? -6.106  -8.633  5.215   1.00 97.05 303 A 1 
ATOM   2518 C  CA  . GLY A 1 303 ? -6.985  -8.292  6.330   1.00 96.64 303 A 1 
ATOM   2519 C  C   . GLY A 1 303 ? -6.762  -6.885  6.871   1.00 96.88 303 A 1 
ATOM   2520 O  O   . GLY A 1 303 ? -5.719  -6.262  6.642   1.00 96.00 303 A 1 
ATOM   2521 N  N   . ALA A 1 304 ? -7.747  -6.433  7.618   1.00 97.40 304 A 1 
ATOM   2522 C  CA  . ALA A 1 304 ? -7.816  -5.159  8.318   1.00 97.15 304 A 1 
ATOM   2523 C  C   . ALA A 1 304 ? -8.306  -5.398  9.760   1.00 96.18 304 A 1 
ATOM   2524 O  O   . ALA A 1 304 ? -7.996  -6.438  10.357  1.00 93.48 304 A 1 
ATOM   2525 C  CB  . ALA A 1 304 ? -8.731  -4.252  7.470   1.00 97.16 304 A 1 
ATOM   2526 N  N   . HIS A 1 305 ? -9.081  -4.488  10.323  1.00 96.52 305 A 1 
ATOM   2527 C  CA  . HIS A 1 305 ? -9.841  -4.603  11.580  1.00 95.96 305 A 1 
ATOM   2528 C  C   . HIS A 1 305 ? -9.013  -4.679  12.871  1.00 95.49 305 A 1 
ATOM   2529 O  O   . HIS A 1 305 ? -9.394  -4.086  13.879  1.00 93.87 305 A 1 
ATOM   2530 C  CB  . HIS A 1 305 ? -10.810 -5.792  11.475  1.00 95.46 305 A 1 
ATOM   2531 C  CG  . HIS A 1 305 ? -11.765 -5.921  12.628  1.00 95.37 305 A 1 
ATOM   2532 N  ND1 . HIS A 1 305 ? -12.722 -4.996  12.980  1.00 94.19 305 A 1 
ATOM   2533 C  CD2 . HIS A 1 305 ? -11.864 -6.959  13.518  1.00 94.27 305 A 1 
ATOM   2534 C  CE1 . HIS A 1 305 ? -13.382 -5.467  14.057  1.00 93.36 305 A 1 
ATOM   2535 N  NE2 . HIS A 1 305 ? -12.894 -6.664  14.414  1.00 93.54 305 A 1 
ATOM   2536 N  N   . VAL A 1 306 ? -7.885  -5.398  12.883  1.00 94.97 306 A 1 
ATOM   2537 C  CA  . VAL A 1 306 ? -7.033  -5.483  14.083  1.00 93.91 306 A 1 
ATOM   2538 C  C   . VAL A 1 306 ? -6.103  -4.275  14.242  1.00 93.95 306 A 1 
ATOM   2539 O  O   . VAL A 1 306 ? -5.528  -4.105  15.310  1.00 91.55 306 A 1 
ATOM   2540 C  CB  . VAL A 1 306 ? -6.230  -6.796  14.152  1.00 92.20 306 A 1 
ATOM   2541 C  CG1 . VAL A 1 306 ? -7.156  -8.009  14.151  1.00 85.19 306 A 1 
ATOM   2542 C  CG2 . VAL A 1 306 ? -5.218  -6.954  13.020  1.00 85.46 306 A 1 
ATOM   2543 N  N   . HIS A 1 307 ? -5.965  -3.455  13.197  1.00 95.77 307 A 1 
ATOM   2544 C  CA  . HIS A 1 307 ? -5.145  -2.234  13.137  1.00 96.24 307 A 1 
ATOM   2545 C  C   . HIS A 1 307 ? -3.627  -2.440  13.260  1.00 96.61 307 A 1 
ATOM   2546 O  O   . HIS A 1 307 ? -2.880  -1.470  13.207  1.00 96.20 307 A 1 
ATOM   2547 C  CB  . HIS A 1 307 ? -5.653  -1.193  14.148  1.00 96.21 307 A 1 
ATOM   2548 C  CG  . HIS A 1 307 ? -7.071  -0.729  14.000  1.00 96.23 307 A 1 
ATOM   2549 N  ND1 . HIS A 1 307 ? -7.585  0.401   14.624  1.00 94.73 307 A 1 
ATOM   2550 C  CD2 . HIS A 1 307 ? -8.088  -1.271  13.271  1.00 94.90 307 A 1 
ATOM   2551 C  CE1 . HIS A 1 307 ? -8.867  0.514   14.270  1.00 94.55 307 A 1 
ATOM   2552 N  NE2 . HIS A 1 307 ? -9.213  -0.475  13.451  1.00 94.84 307 A 1 
ATOM   2553 N  N   . LEU A 1 308 ? -3.151  -3.676  13.401  1.00 96.35 308 A 1 
ATOM   2554 C  CA  . LEU A 1 308 ? -1.737  -3.994  13.634  1.00 96.02 308 A 1 
ATOM   2555 C  C   . LEU A 1 308 ? -1.108  -4.715  12.444  1.00 96.38 308 A 1 
ATOM   2556 O  O   . LEU A 1 308 ? -1.775  -5.456  11.716  1.00 95.90 308 A 1 
ATOM   2557 C  CB  . LEU A 1 308 ? -1.598  -4.805  14.932  1.00 95.37 308 A 1 
ATOM   2558 C  CG  . LEU A 1 308 ? -2.152  -4.109  16.189  1.00 94.30 308 A 1 
ATOM   2559 C  CD1 . LEU A 1 308 ? -1.940  -4.994  17.410  1.00 93.07 308 A 1 
ATOM   2560 C  CD2 . LEU A 1 308 ? -1.492  -2.756  16.475  1.00 92.43 308 A 1 
ATOM   2561 N  N   . ASP A 1 309 ? 0.214   -4.530  12.271  1.00 96.53 309 A 1 
ATOM   2562 C  CA  . ASP A 1 309 ? 0.994   -5.227  11.249  1.00 97.06 309 A 1 
ATOM   2563 C  C   . ASP A 1 309 ? 1.295   -6.658  11.716  1.00 96.37 309 A 1 
ATOM   2564 O  O   . ASP A 1 309 ? 2.147   -6.907  12.569  1.00 95.01 309 A 1 
ATOM   2565 C  CB  . ASP A 1 309 ? 2.266   -4.456  10.902  1.00 97.57 309 A 1 
ATOM   2566 C  CG  . ASP A 1 309 ? 2.904   -4.947  9.602   1.00 97.69 309 A 1 
ATOM   2567 O  OD1 . ASP A 1 309 ? 2.661   -6.108  9.176   1.00 96.60 309 A 1 
ATOM   2568 O  OD2 . ASP A 1 309 ? 3.606   -4.152  8.946   1.00 96.52 309 A 1 
ATOM   2569 N  N   . MET A 1 310 ? 0.580   -7.626  11.140  1.00 95.66 310 A 1 
ATOM   2570 C  CA  . MET A 1 310 ? 0.701   -9.024  11.540  1.00 94.82 310 A 1 
ATOM   2571 C  C   . MET A 1 310 ? 0.726   -9.970  10.336  1.00 95.30 310 A 1 
ATOM   2572 O  O   . MET A 1 310 ? 0.004   -9.824  9.357   1.00 94.61 310 A 1 
ATOM   2573 C  CB  . MET A 1 310 ? -0.418  -9.403  12.512  1.00 92.81 310 A 1 
ATOM   2574 C  CG  . MET A 1 310 ? -0.317  -8.654  13.846  1.00 87.15 310 A 1 
ATOM   2575 S  SD  . MET A 1 310 ? -1.423  -9.307  15.119  1.00 81.93 310 A 1 
ATOM   2576 C  CE  . MET A 1 310 ? -0.863  -8.358  16.539  1.00 73.90 310 A 1 
ATOM   2577 N  N   . LEU A 1 311 ? 1.535   -11.018 10.488  1.00 94.03 311 A 1 
ATOM   2578 C  CA  . LEU A 1 311 ? 1.441   -12.249 9.718   1.00 93.16 311 A 1 
ATOM   2579 C  C   . LEU A 1 311 ? 0.651   -13.254 10.549  1.00 90.90 311 A 1 
ATOM   2580 O  O   . LEU A 1 311 ? 1.147   -13.735 11.572  1.00 86.62 311 A 1 
ATOM   2581 C  CB  . LEU A 1 311 ? 2.858   -12.767 9.418   1.00 93.36 311 A 1 
ATOM   2582 C  CG  . LEU A 1 311 ? 3.666   -11.875 8.455   1.00 92.95 311 A 1 
ATOM   2583 C  CD1 . LEU A 1 311 ? 5.136   -12.307 8.460   1.00 89.44 311 A 1 
ATOM   2584 C  CD2 . LEU A 1 311 ? 3.153   -12.002 7.027   1.00 88.69 311 A 1 
ATOM   2585 N  N   . MET A 1 312 ? -0.568  -13.567 10.139  1.00 90.02 312 A 1 
ATOM   2586 C  CA  . MET A 1 312 ? -1.461  -14.397 10.941  1.00 88.41 312 A 1 
ATOM   2587 C  C   . MET A 1 312 ? -2.069  -15.545 10.128  1.00 89.73 312 A 1 
ATOM   2588 O  O   . MET A 1 312 ? -2.433  -15.353 8.972   1.00 88.26 312 A 1 
ATOM   2589 C  CB  . MET A 1 312 ? -2.512  -13.531 11.638  1.00 83.96 312 A 1 
ATOM   2590 C  CG  . MET A 1 312 ? -3.436  -12.777 10.675  1.00 78.10 312 A 1 
ATOM   2591 S  SD  . MET A 1 312 ? -4.626  -11.705 11.527  1.00 72.05 312 A 1 
ATOM   2592 C  CE  . MET A 1 312 ? -5.520  -11.071 10.105  1.00 64.81 312 A 1 
ATOM   2593 N  N   . PRO A 1 313 ? -2.205  -16.744 10.726  1.00 87.91 313 A 1 
ATOM   2594 C  CA  . PRO A 1 313 ? -2.940  -17.817 10.085  1.00 85.95 313 A 1 
ATOM   2595 C  C   . PRO A 1 313 ? -4.423  -17.443 10.024  1.00 85.13 313 A 1 
ATOM   2596 O  O   . PRO A 1 313 ? -5.065  -17.191 11.039  1.00 80.34 313 A 1 
ATOM   2597 C  CB  . PRO A 1 313 ? -2.667  -19.055 10.941  1.00 82.95 313 A 1 
ATOM   2598 C  CG  . PRO A 1 313 ? -2.411  -18.480 12.329  1.00 81.31 313 A 1 
ATOM   2599 C  CD  . PRO A 1 313 ? -1.755  -17.132 12.049  1.00 84.33 313 A 1 
ATOM   2600 N  N   . PHE A 1 314 ? -4.970  -17.420 8.802   1.00 84.46 314 A 1 
ATOM   2601 C  CA  . PHE A 1 314 ? -6.395  -17.198 8.580   1.00 81.13 314 A 1 
ATOM   2602 C  C   . PHE A 1 314 ? -7.200  -18.440 8.951   1.00 79.78 314 A 1 
ATOM   2603 O  O   . PHE A 1 314 ? -8.182  -18.370 9.678   1.00 73.83 314 A 1 
ATOM   2604 C  CB  . PHE A 1 314 ? -6.583  -16.813 7.116   1.00 78.66 314 A 1 
ATOM   2605 C  CG  . PHE A 1 314 ? -7.947  -16.266 6.788   1.00 78.08 314 A 1 
ATOM   2606 C  CD1 . PHE A 1 314 ? -8.915  -17.065 6.156   1.00 72.97 314 A 1 
ATOM   2607 C  CD2 . PHE A 1 314 ? -8.224  -14.911 7.042   1.00 72.91 314 A 1 
ATOM   2608 C  CE1 . PHE A 1 314 ? -10.131 -16.504 5.748   1.00 70.09 314 A 1 
ATOM   2609 C  CE2 . PHE A 1 314 ? -9.441  -14.350 6.631   1.00 69.23 314 A 1 
ATOM   2610 C  CZ  . PHE A 1 314 ? -10.396 -15.142 5.976   1.00 69.46 314 A 1 
ATOM   2611 N  N   . PHE A 1 315 ? -6.697  -19.587 8.506   1.00 76.74 315 A 1 
ATOM   2612 C  CA  . PHE A 1 315 ? -7.099  -20.900 8.989   1.00 72.86 315 A 1 
ATOM   2613 C  C   . PHE A 1 315 ? -5.857  -21.679 9.379   1.00 73.21 315 A 1 
ATOM   2614 O  O   . PHE A 1 315 ? -4.870  -21.685 8.649   1.00 67.03 315 A 1 
ATOM   2615 C  CB  . PHE A 1 315 ? -7.881  -21.656 7.920   1.00 67.03 315 A 1 
ATOM   2616 C  CG  . PHE A 1 315 ? -9.191  -21.007 7.556   1.00 65.92 315 A 1 
ATOM   2617 C  CD1 . PHE A 1 315 ? -10.289 -21.108 8.428   1.00 61.85 315 A 1 
ATOM   2618 C  CD2 . PHE A 1 315 ? -9.317  -20.297 6.354   1.00 62.47 315 A 1 
ATOM   2619 C  CE1 . PHE A 1 315 ? -11.505 -20.505 8.100   1.00 58.71 315 A 1 
ATOM   2620 C  CE2 . PHE A 1 315 ? -10.534 -19.694 6.020   1.00 58.43 315 A 1 
ATOM   2621 C  CZ  . PHE A 1 315 ? -11.627 -19.790 6.893   1.00 57.83 315 A 1 
ATOM   2622 N  N   . ASN A 1 316 ? -5.916  -22.364 10.509  1.00 68.37 316 A 1 
ATOM   2623 C  CA  . ASN A 1 316 ? -4.876  -23.275 10.959  1.00 65.73 316 A 1 
ATOM   2624 C  C   . ASN A 1 316 ? -5.525  -24.608 11.335  1.00 68.06 316 A 1 
ATOM   2625 O  O   . ASN A 1 316 ? -5.906  -24.846 12.477  1.00 62.54 316 A 1 
ATOM   2626 C  CB  . ASN A 1 316 ? -4.080  -22.602 12.091  1.00 58.46 316 A 1 
ATOM   2627 C  CG  . ASN A 1 316 ? -2.830  -23.381 12.443  1.00 53.22 316 A 1 
ATOM   2628 O  OD1 . ASN A 1 316 ? -2.518  -24.413 11.887  1.00 50.34 316 A 1 
ATOM   2629 N  ND2 . ASN A 1 316 ? -2.063  -22.889 13.387  1.00 49.60 316 A 1 
ATOM   2630 N  N   . SER A 1 317 ? -5.707  -25.441 10.317  1.00 69.37 317 A 1 
ATOM   2631 C  CA  . SER A 1 317 ? -6.248  -26.787 10.447  1.00 66.86 317 A 1 
ATOM   2632 C  C   . SER A 1 317 ? -5.304  -27.789 9.785   1.00 68.79 317 A 1 
ATOM   2633 O  O   . SER A 1 317 ? -4.363  -27.411 9.085   1.00 63.90 317 A 1 
ATOM   2634 C  CB  . SER A 1 317 ? -7.667  -26.853 9.855   1.00 60.54 317 A 1 
ATOM   2635 O  OG  . SER A 1 317 ? -7.612  -27.019 8.453   1.00 55.23 317 A 1 
ATOM   2636 N  N   . LYS A 1 318 ? -5.547  -29.087 9.976   1.00 64.84 318 A 1 
ATOM   2637 C  CA  . LYS A 1 318 ? -4.729  -30.134 9.350   1.00 62.36 318 A 1 
ATOM   2638 C  C   . LYS A 1 318 ? -4.745  -30.082 7.819   1.00 64.76 318 A 1 
ATOM   2639 O  O   . LYS A 1 318 ? -3.775  -30.493 7.199   1.00 58.86 318 A 1 
ATOM   2640 C  CB  . LYS A 1 318 ? -5.198  -31.520 9.806   1.00 55.68 318 A 1 
ATOM   2641 C  CG  . LYS A 1 318 ? -4.860  -31.800 11.273  1.00 50.15 318 A 1 
ATOM   2642 C  CD  . LYS A 1 318 ? -5.252  -33.241 11.624  1.00 44.32 318 A 1 
ATOM   2643 C  CE  . LYS A 1 318 ? -4.878  -33.562 13.065  1.00 37.02 318 A 1 
ATOM   2644 N  NZ  . LYS A 1 318 ? -5.260  -34.954 13.426  1.00 31.26 318 A 1 
ATOM   2645 N  N   . ASN A 1 319 ? -5.834  -29.600 7.234   1.00 70.32 319 A 1 
ATOM   2646 C  CA  . ASN A 1 319 ? -6.063  -29.609 5.790   1.00 69.70 319 A 1 
ATOM   2647 C  C   . ASN A 1 319 ? -5.883  -28.224 5.152   1.00 72.23 319 A 1 
ATOM   2648 O  O   . ASN A 1 319 ? -5.703  -28.126 3.942   1.00 67.40 319 A 1 
ATOM   2649 C  CB  . ASN A 1 319 ? -7.472  -30.134 5.524   1.00 64.20 319 A 1 
ATOM   2650 C  CG  . ASN A 1 319 ? -7.716  -31.554 6.002   1.00 59.19 319 A 1 
ATOM   2651 O  OD1 . ASN A 1 319 ? -6.823  -32.328 6.323   1.00 55.47 319 A 1 
ATOM   2652 N  ND2 . ASN A 1 319 ? -8.979  -31.933 6.092   1.00 53.74 319 A 1 
ATOM   2653 N  N   . LEU A 1 320 ? -5.959  -27.162 5.951   1.00 75.69 320 A 1 
ATOM   2654 C  CA  . LEU A 1 320 ? -5.948  -25.793 5.463   1.00 77.35 320 A 1 
ATOM   2655 C  C   . LEU A 1 320 ? -5.135  -24.903 6.394   1.00 79.72 320 A 1 
ATOM   2656 O  O   . LEU A 1 320 ? -5.532  -24.632 7.533   1.00 76.83 320 A 1 
ATOM   2657 C  CB  . LEU A 1 320 ? -7.404  -25.322 5.325   1.00 73.32 320 A 1 
ATOM   2658 C  CG  . LEU A 1 320 ? -7.550  -23.981 4.592   1.00 68.41 320 A 1 
ATOM   2659 C  CD1 . LEU A 1 320 ? -7.248  -24.122 3.106   1.00 66.20 320 A 1 
ATOM   2660 C  CD2 . LEU A 1 320 ? -8.983  -23.484 4.729   1.00 66.51 320 A 1 
ATOM   2661 N  N   . GLU A 1 321 ? -4.007  -24.422 5.880   1.00 82.82 321 A 1 
ATOM   2662 C  CA  . GLU A 1 321 ? -3.163  -23.453 6.567   1.00 83.08 321 A 1 
ATOM   2663 C  C   . GLU A 1 321 ? -2.781  -22.351 5.583   1.00 85.37 321 A 1 
ATOM   2664 O  O   . GLU A 1 321 ? -1.968  -22.568 4.680   1.00 83.22 321 A 1 
ATOM   2665 C  CB  . GLU A 1 321 ? -1.941  -24.151 7.162   1.00 77.67 321 A 1 
ATOM   2666 C  CG  . GLU A 1 321 ? -1.102  -23.211 8.025   1.00 67.12 321 A 1 
ATOM   2667 C  CD  . GLU A 1 321 ? 0.299   -23.752 8.325   1.00 62.28 321 A 1 
ATOM   2668 O  OE1 . GLU A 1 321 ? 0.913   -23.287 9.293   1.00 55.91 321 A 1 
ATOM   2669 O  OE2 . GLU A 1 321 ? 0.809   -24.556 7.502   1.00 56.48 321 A 1 
ATOM   2670 N  N   . ILE A 1 322 ? -3.367  -21.182 5.748   1.00 91.22 322 A 1 
ATOM   2671 C  CA  . ILE A 1 322 ? -3.131  -20.014 4.899   1.00 91.53 322 A 1 
ATOM   2672 C  C   . ILE A 1 322 ? -2.754  -18.840 5.793   1.00 92.09 322 A 1 
ATOM   2673 O  O   . ILE A 1 322 ? -3.487  -18.504 6.716   1.00 91.24 322 A 1 
ATOM   2674 C  CB  . ILE A 1 322 ? -4.355  -19.696 4.020   1.00 90.38 322 A 1 
ATOM   2675 C  CG1 . ILE A 1 322 ? -4.835  -20.928 3.227   1.00 80.66 322 A 1 
ATOM   2676 C  CG2 . ILE A 1 322 ? -4.004  -18.552 3.053   1.00 79.04 322 A 1 
ATOM   2677 C  CD1 . ILE A 1 322 ? -6.140  -20.693 2.447   1.00 76.74 322 A 1 
ATOM   2678 N  N   . ILE A 1 323 ? -1.616  -18.222 5.505   1.00 93.86 323 A 1 
ATOM   2679 C  CA  . ILE A 1 323 ? -1.179  -17.002 6.180   1.00 94.47 323 A 1 
ATOM   2680 C  C   . ILE A 1 323 ? -1.827  -15.804 5.493   1.00 95.19 323 A 1 
ATOM   2681 O  O   . ILE A 1 323 ? -1.725  -15.645 4.276   1.00 95.08 323 A 1 
ATOM   2682 C  CB  . ILE A 1 323 ? 0.358   -16.898 6.220   1.00 93.94 323 A 1 
ATOM   2683 C  CG1 . ILE A 1 323 ? 1.046   -18.151 6.817   1.00 92.19 323 A 1 
ATOM   2684 C  CG2 . ILE A 1 323 ? 0.790   -15.642 6.989   1.00 92.96 323 A 1 
ATOM   2685 C  CD1 . ILE A 1 323 ? 0.570   -18.555 8.224   1.00 86.83 323 A 1 
ATOM   2686 N  N   . ALA A 1 324 ? -2.474  -14.974 6.286   1.00 94.86 324 A 1 
ATOM   2687 C  CA  . ALA A 1 324 ? -3.013  -13.683 5.892   1.00 94.87 324 A 1 
ATOM   2688 C  C   . ALA A 1 324 ? -2.061  -12.550 6.290   1.00 95.38 324 A 1 
ATOM   2689 O  O   . ALA A 1 324 ? -1.327  -12.644 7.277   1.00 95.10 324 A 1 
ATOM   2690 C  CB  . ALA A 1 324 ? -4.396  -13.510 6.509   1.00 94.25 324 A 1 
ATOM   2691 N  N   . LEU A 1 325 ? -2.109  -11.475 5.519   1.00 96.77 325 A 1 
ATOM   2692 C  CA  . LEU A 1 325 ? -1.413  -10.220 5.794   1.00 97.02 325 A 1 
ATOM   2693 C  C   . LEU A 1 325 ? -2.402  -9.254  6.432   1.00 96.62 325 A 1 
ATOM   2694 O  O   . LEU A 1 325 ? -3.329  -8.802  5.768   1.00 95.75 325 A 1 
ATOM   2695 C  CB  . LEU A 1 325 ? -0.841  -9.669  4.475   1.00 97.39 325 A 1 
ATOM   2696 C  CG  . LEU A 1 325 ? 0.253   -10.541 3.840   1.00 97.00 325 A 1 
ATOM   2697 C  CD1 . LEU A 1 325 ? 0.596   -10.035 2.440   1.00 96.15 325 A 1 
ATOM   2698 C  CD2 . LEU A 1 325 ? 1.542   -10.507 4.675   1.00 95.66 325 A 1 
ATOM   2699 N  N   . SER A 1 326 ? -2.202  -8.930  7.708   1.00 96.54 326 A 1 
ATOM   2700 C  CA  . SER A 1 326 ? -2.947  -7.869  8.376   1.00 96.29 326 A 1 
ATOM   2701 C  C   . SER A 1 326 ? -2.227  -6.546  8.172   1.00 96.72 326 A 1 
ATOM   2702 O  O   . SER A 1 326 ? -1.057  -6.433  8.532   1.00 96.13 326 A 1 
ATOM   2703 C  CB  . SER A 1 326 ? -3.082  -8.162  9.867   1.00 94.91 326 A 1 
ATOM   2704 O  OG  . SER A 1 326 ? -3.902  -7.183  10.453  1.00 90.03 326 A 1 
ATOM   2705 N  N   . ASN A 1 327 ? -2.900  -5.562  7.589   1.00 97.58 327 A 1 
ATOM   2706 C  CA  . ASN A 1 327 ? -2.342  -4.221  7.433   1.00 97.90 327 A 1 
ATOM   2707 C  C   . ASN A 1 327 ? -2.723  -3.344  8.639   1.00 98.01 327 A 1 
ATOM   2708 O  O   . ASN A 1 327 ? -3.897  -3.325  9.003   1.00 97.76 327 A 1 
ATOM   2709 C  CB  . ASN A 1 327 ? -2.830  -3.622  6.109   1.00 97.82 327 A 1 
ATOM   2710 C  CG  . ASN A 1 327 ? -2.157  -2.292  5.808   1.00 94.16 327 A 1 
ATOM   2711 O  OD1 . ASN A 1 327 ? -0.955  -2.228  5.607   1.00 88.44 327 A 1 
ATOM   2712 N  ND2 . ASN A 1 327 ? -2.886  -1.209  5.759   1.00 86.90 327 A 1 
ATOM   2713 N  N   . PRO A 1 328 ? -1.770  -2.599  9.232   1.00 98.28 328 A 1 
ATOM   2714 C  CA  . PRO A 1 328 ? -2.085  -1.637  10.274  1.00 98.34 328 A 1 
ATOM   2715 C  C   . PRO A 1 328 ? -2.956  -0.486  9.745   1.00 98.50 328 A 1 
ATOM   2716 O  O   . PRO A 1 328 ? -2.990  -0.208  8.542   1.00 98.29 328 A 1 
ATOM   2717 C  CB  . PRO A 1 328 ? -0.738  -1.147  10.805  1.00 97.99 328 A 1 
ATOM   2718 C  CG  . PRO A 1 328 ? 0.191   -1.337  9.614   1.00 96.84 328 A 1 
ATOM   2719 C  CD  . PRO A 1 328 ? -0.353  -2.582  8.939   1.00 97.99 328 A 1 
ATOM   2720 N  N   . ALA A 1 329 ? -3.663  0.163   10.655  1.00 98.60 329 A 1 
ATOM   2721 C  CA  . ALA A 1 329 ? -4.638  1.203   10.357  1.00 98.79 329 A 1 
ATOM   2722 C  C   . ALA A 1 329 ? -4.009  2.579   10.090  1.00 98.80 329 A 1 
ATOM   2723 O  O   . ALA A 1 329 ? -2.889  2.876   10.518  1.00 98.74 329 A 1 
ATOM   2724 C  CB  . ALA A 1 329 ? -5.613  1.266   11.527  1.00 98.40 329 A 1 
ATOM   2725 N  N   . VAL A 1 330 ? -4.781  3.459   9.446   1.00 98.89 330 A 1 
ATOM   2726 C  CA  . VAL A 1 330 ? -4.509  4.900   9.472   1.00 98.84 330 A 1 
ATOM   2727 C  C   . VAL A 1 330 ? -4.827  5.479   10.857  1.00 98.80 330 A 1 
ATOM   2728 O  O   . VAL A 1 330 ? -4.073  6.302   11.368  1.00 98.70 330 A 1 
ATOM   2729 C  CB  . VAL A 1 330 ? -5.310  5.639   8.376   1.00 98.84 330 A 1 
ATOM   2730 C  CG1 . VAL A 1 330 ? -5.073  7.152   8.413   1.00 98.56 330 A 1 
ATOM   2731 C  CG2 . VAL A 1 330 ? -4.922  5.131   6.981   1.00 98.55 330 A 1 
ATOM   2732 N  N   . SER A 1 331 ? -5.906  5.022   11.504  1.00 98.50 331 A 1 
ATOM   2733 C  CA  . SER A 1 331 ? -6.247  5.394   12.882  1.00 98.30 331 A 1 
ATOM   2734 C  C   . SER A 1 331 ? -5.203  4.857   13.873  1.00 98.33 331 A 1 
ATOM   2735 O  O   . SER A 1 331 ? -4.864  3.674   13.812  1.00 98.02 331 A 1 
ATOM   2736 C  CB  . SER A 1 331 ? -7.631  4.858   13.249  1.00 97.82 331 A 1 
ATOM   2737 O  OG  . SER A 1 331 ? -7.914  5.128   14.613  1.00 95.47 331 A 1 
ATOM   2738 N  N   . PRO A 1 332 ? -4.749  5.656   14.848  1.00 98.00 332 A 1 
ATOM   2739 C  CA  . PRO A 1 332 ? -3.870  5.191   15.925  1.00 97.65 332 A 1 
ATOM   2740 C  C   . PRO A 1 332 ? -4.632  4.569   17.106  1.00 96.80 332 A 1 
ATOM   2741 O  O   . PRO A 1 332 ? -4.086  4.401   18.192  1.00 95.26 332 A 1 
ATOM   2742 C  CB  . PRO A 1 332 ? -3.070  6.443   16.303  1.00 97.53 332 A 1 
ATOM   2743 C  CG  . PRO A 1 332 ? -4.098  7.563   16.131  1.00 97.14 332 A 1 
ATOM   2744 C  CD  . PRO A 1 332 ? -4.942  7.096   14.936  1.00 97.79 332 A 1 
ATOM   2745 N  N   . LYS A 1 333 ? -5.907  4.210   16.920  1.00 96.45 333 A 1 
ATOM   2746 C  CA  . LYS A 1 333 ? -6.797  3.720   17.980  1.00 95.40 333 A 1 
ATOM   2747 C  C   . LYS A 1 333 ? -6.249  2.531   18.753  1.00 95.13 333 A 1 
ATOM   2748 O  O   . LYS A 1 333 ? -6.450  2.431   19.966  1.00 92.97 333 A 1 
ATOM   2749 C  CB  . LYS A 1 333 ? -8.144  3.340   17.354  1.00 93.77 333 A 1 
ATOM   2750 C  CG  . LYS A 1 333 ? -9.193  2.825   18.366  1.00 89.61 333 A 1 
ATOM   2751 C  CD  . LYS A 1 333 ? -9.459  3.871   19.429  1.00 82.62 333 A 1 
ATOM   2752 C  CE  . LYS A 1 333 ? -10.722 3.564   20.223  1.00 77.68 333 A 1 
ATOM   2753 N  NZ  . LYS A 1 333 ? -11.175 4.799   20.899  1.00 68.85 333 A 1 
ATOM   2754 N  N   . HIS A 1 334 ? -5.575  1.619   18.070  1.00 95.25 334 A 1 
ATOM   2755 C  CA  . HIS A 1 334 ? -5.026  0.402   18.654  1.00 94.51 334 A 1 
ATOM   2756 C  C   . HIS A 1 334 ? -3.523  0.509   18.929  1.00 94.56 334 A 1 
ATOM   2757 O  O   . HIS A 1 334 ? -2.807  -0.490  18.881  1.00 91.89 334 A 1 
ATOM   2758 C  CB  . HIS A 1 334 ? -5.413  -0.823  17.801  1.00 93.26 334 A 1 
ATOM   2759 C  CG  . HIS A 1 334 ? -6.871  -1.184  17.823  1.00 90.90 334 A 1 
ATOM   2760 N  ND1 . HIS A 1 334 ? -7.369  -2.461  17.698  1.00 79.00 334 A 1 
ATOM   2761 C  CD2 . HIS A 1 334 ? -7.966  -0.372  17.975  1.00 79.35 334 A 1 
ATOM   2762 C  CE1 . HIS A 1 334 ? -8.706  -2.404  17.737  1.00 80.31 334 A 1 
ATOM   2763 N  NE2 . HIS A 1 334 ? -9.104  -1.147  17.915  1.00 82.52 334 A 1 
ATOM   2764 N  N   . ASP A 1 335 ? -3.055  1.724   19.233  1.00 94.71 335 A 1 
ATOM   2765 C  CA  . ASP A 1 335 ? -1.675  2.025   19.634  1.00 94.91 335 A 1 
ATOM   2766 C  C   . ASP A 1 335 ? -0.628  1.924   18.514  1.00 95.40 335 A 1 
ATOM   2767 O  O   . ASP A 1 335 ? 0.567   2.087   18.776  1.00 93.17 335 A 1 
ATOM   2768 C  CB  . ASP A 1 335 ? -1.305  1.223   20.895  1.00 93.77 335 A 1 
ATOM   2769 C  CG  . ASP A 1 335 ? -2.132  1.634   22.112  1.00 92.25 335 A 1 
ATOM   2770 O  OD1 . ASP A 1 335 ? -1.699  2.579   22.810  1.00 86.85 335 A 1 
ATOM   2771 O  OD2 . ASP A 1 335 ? -3.195  1.067   22.428  1.00 86.64 335 A 1 
ATOM   2772 N  N   . ASN A 1 336 ? -1.037  1.716   17.264  1.00 96.41 336 A 1 
ATOM   2773 C  CA  . ASN A 1 336 ? -0.178  1.788   16.099  1.00 97.19 336 A 1 
ATOM   2774 C  C   . ASN A 1 336 ? 0.096   3.240   15.681  1.00 97.54 336 A 1 
ATOM   2775 O  O   . ASN A 1 336 ? -0.756  4.117   15.860  1.00 97.38 336 A 1 
ATOM   2776 C  CB  . ASN A 1 336 ? -0.790  0.976   14.942  1.00 97.17 336 A 1 
ATOM   2777 C  CG  . ASN A 1 336 ? -2.139  1.526   14.506  1.00 97.25 336 A 1 
ATOM   2778 O  OD1 . ASN A 1 336 ? -3.138  1.377   15.187  1.00 92.80 336 A 1 
ATOM   2779 N  ND2 . ASN A 1 336 ? -2.185  2.198   13.371  1.00 93.67 336 A 1 
ATOM   2780 N  N   . ASN A 1 337 ? 1.244   3.491   15.062  1.00 98.11 337 A 1 
ATOM   2781 C  CA  . ASN A 1 337 ? 1.400   4.694   14.260  1.00 98.39 337 A 1 
ATOM   2782 C  C   . ASN A 1 337 ? 0.485   4.623   13.021  1.00 98.59 337 A 1 
ATOM   2783 O  O   . ASN A 1 337 ? 0.302   3.532   12.471  1.00 98.56 337 A 1 
ATOM   2784 C  CB  . ASN A 1 337 ? 2.864   4.865   13.849  1.00 98.11 337 A 1 
ATOM   2785 C  CG  . ASN A 1 337 ? 3.700   5.499   14.944  1.00 97.79 337 A 1 
ATOM   2786 O  OD1 . ASN A 1 337 ? 3.295   6.449   15.596  1.00 95.23 337 A 1 
ATOM   2787 N  ND2 . ASN A 1 337 ? 4.906   5.015   15.142  1.00 94.47 337 A 1 
ATOM   2788 N  N   . PRO A 1 338 ? -0.052  5.761   12.546  1.00 98.74 338 A 1 
ATOM   2789 C  CA  . PRO A 1 338 ? -0.755  5.829   11.264  1.00 98.82 338 A 1 
ATOM   2790 C  C   . PRO A 1 338 ? 0.046   5.186   10.139  1.00 98.80 338 A 1 
ATOM   2791 O  O   . PRO A 1 338 ? 1.235   5.472   9.983   1.00 98.77 338 A 1 
ATOM   2792 C  CB  . PRO A 1 338 ? -0.972  7.317   11.009  1.00 98.71 338 A 1 
ATOM   2793 C  CG  . PRO A 1 338 ? -1.060  7.899   12.414  1.00 97.90 338 A 1 
ATOM   2794 C  CD  . PRO A 1 338 ? -0.058  7.054   13.192  1.00 98.66 338 A 1 
ATOM   2795 N  N   . SER A 1 339 ? -0.594  4.332   9.339   1.00 98.97 339 A 1 
ATOM   2796 C  CA  . SER A 1 339 ? 0.097   3.500   8.371   1.00 98.95 339 A 1 
ATOM   2797 C  C   . SER A 1 339 ? -0.746  3.201   7.130   1.00 98.97 339 A 1 
ATOM   2798 O  O   . SER A 1 339 ? -1.976  3.253   7.157   1.00 98.78 339 A 1 
ATOM   2799 C  CB  . SER A 1 339 ? 0.548   2.211   9.064   1.00 98.71 339 A 1 
ATOM   2800 O  OG  . SER A 1 339 ? 1.458   1.508   8.255   1.00 95.32 339 A 1 
ATOM   2801 N  N   . PHE A 1 340 ? -0.082  2.893   6.028   1.00 98.97 340 A 1 
ATOM   2802 C  CA  . PHE A 1 340 ? -0.690  2.355   4.811   1.00 98.91 340 A 1 
ATOM   2803 C  C   . PHE A 1 340 ? 0.320   1.528   4.018   1.00 98.98 340 A 1 
ATOM   2804 O  O   . PHE A 1 340 ? 1.532   1.590   4.254   1.00 98.83 340 A 1 
ATOM   2805 C  CB  . PHE A 1 340 ? -1.285  3.480   3.953   1.00 98.90 340 A 1 
ATOM   2806 C  CG  . PHE A 1 340 ? -0.262  4.372   3.285   1.00 98.89 340 A 1 
ATOM   2807 C  CD1 . PHE A 1 340 ? 0.253   5.499   3.957   1.00 98.73 340 A 1 
ATOM   2808 C  CD2 . PHE A 1 340 ? 0.163   4.098   1.970   1.00 98.68 340 A 1 
ATOM   2809 C  CE1 . PHE A 1 340 ? 1.163   6.352   3.322   1.00 98.41 340 A 1 
ATOM   2810 C  CE2 . PHE A 1 340 ? 1.075   4.951   1.332   1.00 98.38 340 A 1 
ATOM   2811 C  CZ  . PHE A 1 340 ? 1.567   6.076   2.006   1.00 98.39 340 A 1 
ATOM   2812 N  N   . ARG A 1 341 ? -0.151  0.780   3.033   1.00 98.92 341 A 1 
ATOM   2813 C  CA  . ARG A 1 341 ? 0.664   -0.191  2.302   1.00 98.92 341 A 1 
ATOM   2814 C  C   . ARG A 1 341 ? 0.515   -0.060  0.785   1.00 98.91 341 A 1 
ATOM   2815 O  O   . ARG A 1 341 ? -0.574  0.151   0.250   1.00 98.80 341 A 1 
ATOM   2816 C  CB  . ARG A 1 341 ? 0.313   -1.592  2.826   1.00 98.83 341 A 1 
ATOM   2817 C  CG  . ARG A 1 341 ? 1.223   -2.690  2.290   1.00 98.37 341 A 1 
ATOM   2818 C  CD  . ARG A 1 341 ? 0.927   -4.040  2.980   1.00 98.22 341 A 1 
ATOM   2819 N  NE  . ARG A 1 341 ? 1.345   -4.042  4.394   1.00 97.92 341 A 1 
ATOM   2820 C  CZ  . ARG A 1 341 ? 1.214   -5.028  5.263   1.00 97.99 341 A 1 
ATOM   2821 N  NH1 . ARG A 1 341 ? 0.667   -6.163  4.949   1.00 96.28 341 A 1 
ATOM   2822 N  NH2 . ARG A 1 341 ? 1.651   -4.877  6.483   1.00 95.93 341 A 1 
ATOM   2823 N  N   . LEU A 1 342 ? 1.630   -0.273  0.067   1.00 98.87 342 A 1 
ATOM   2824 C  CA  . LEU A 1 342 ? 1.640   -0.453  -1.381  1.00 98.88 342 A 1 
ATOM   2825 C  C   . LEU A 1 342 ? 1.973   -1.905  -1.711  1.00 98.82 342 A 1 
ATOM   2826 O  O   . LEU A 1 342 ? 3.091   -2.348  -1.443  1.00 98.63 342 A 1 
ATOM   2827 C  CB  . LEU A 1 342 ? 2.644   0.499   -2.047  1.00 98.76 342 A 1 
ATOM   2828 C  CG  . LEU A 1 342 ? 2.467   1.987   -1.735  1.00 98.32 342 A 1 
ATOM   2829 C  CD1 . LEU A 1 342 ? 3.430   2.794   -2.598  1.00 97.84 342 A 1 
ATOM   2830 C  CD2 . LEU A 1 342 ? 1.046   2.486   -2.017  1.00 97.81 342 A 1 
ATOM   2831 N  N   . TYR A 1 343 ? 1.035   -2.645  -2.329  1.00 98.86 343 A 1 
ATOM   2832 C  CA  . TYR A 1 343 ? 1.268   -4.000  -2.810  1.00 98.80 343 A 1 
ATOM   2833 C  C   . TYR A 1 343 ? 1.744   -3.986  -4.266  1.00 98.79 343 A 1 
ATOM   2834 O  O   . TYR A 1 343 ? 1.046   -3.472  -5.139  1.00 98.61 343 A 1 
ATOM   2835 C  CB  . TYR A 1 343 ? 0.000   -4.838  -2.680  1.00 98.82 343 A 1 
ATOM   2836 C  CG  . TYR A 1 343 ? -0.288  -5.286  -1.266  1.00 98.80 343 A 1 
ATOM   2837 C  CD1 . TYR A 1 343 ? 0.442   -6.358  -0.719  1.00 98.54 343 A 1 
ATOM   2838 C  CD2 . TYR A 1 343 ? -1.283  -4.655  -0.502  1.00 98.54 343 A 1 
ATOM   2839 C  CE1 . TYR A 1 343 ? 0.168   -6.813  0.588   1.00 98.28 343 A 1 
ATOM   2840 C  CE2 . TYR A 1 343 ? -1.564  -5.101  0.803   1.00 98.24 343 A 1 
ATOM   2841 C  CZ  . TYR A 1 343 ? -0.830  -6.187  1.343   1.00 98.35 343 A 1 
ATOM   2842 O  OH  . TYR A 1 343 ? -1.106  -6.633  2.617   1.00 97.69 343 A 1 
ATOM   2843 N  N   . TYR A 1 344 ? 2.897   -4.598  -4.536  1.00 98.65 344 A 1 
ATOM   2844 C  CA  . TYR A 1 344 ? 3.469   -4.732  -5.867  1.00 98.63 344 A 1 
ATOM   2845 C  C   . TYR A 1 344 ? 3.020   -6.041  -6.527  1.00 98.54 344 A 1 
ATOM   2846 O  O   . TYR A 1 344 ? 2.881   -7.080  -5.876  1.00 98.33 344 A 1 
ATOM   2847 C  CB  . TYR A 1 344 ? 4.991   -4.614  -5.819  1.00 98.54 344 A 1 
ATOM   2848 C  CG  . TYR A 1 344 ? 5.477   -3.246  -5.396  1.00 98.42 344 A 1 
ATOM   2849 C  CD1 . TYR A 1 344 ? 5.814   -2.274  -6.358  1.00 97.86 344 A 1 
ATOM   2850 C  CD2 . TYR A 1 344 ? 5.548   -2.919  -4.024  1.00 97.85 344 A 1 
ATOM   2851 C  CE1 . TYR A 1 344 ? 6.203   -0.986  -5.969  1.00 97.22 344 A 1 
ATOM   2852 C  CE2 . TYR A 1 344 ? 5.930   -1.625  -3.626  1.00 97.33 344 A 1 
ATOM   2853 C  CZ  . TYR A 1 344 ? 6.252   -0.656  -4.602  1.00 97.39 344 A 1 
ATOM   2854 O  OH  . TYR A 1 344 ? 6.584   0.611   -4.214  1.00 96.38 344 A 1 
ATOM   2855 N  N   . MET A 1 345 ? 2.824   -5.985  -7.833  1.00 98.34 345 A 1 
ATOM   2856 C  CA  . MET A 1 345 ? 2.241   -7.071  -8.610  1.00 98.30 345 A 1 
ATOM   2857 C  C   . MET A 1 345 ? 3.167   -7.494  -9.750  1.00 98.04 345 A 1 
ATOM   2858 O  O   . MET A 1 345 ? 3.563   -6.686  -10.589 1.00 97.36 345 A 1 
ATOM   2859 C  CB  . MET A 1 345 ? 0.890   -6.634  -9.163  1.00 98.34 345 A 1 
ATOM   2860 C  CG  . MET A 1 345 ? -0.151  -6.287  -8.090  1.00 98.30 345 A 1 
ATOM   2861 S  SD  . MET A 1 345 ? -1.706  -5.682  -8.803  1.00 98.11 345 A 1 
ATOM   2862 C  CE  . MET A 1 345 ? -1.216  -4.037  -9.337  1.00 96.32 345 A 1 
ATOM   2863 N  N   . ASN A 1 346 ? 3.457   -8.796  -9.830  1.00 97.81 346 A 1 
ATOM   2864 C  CA  . ASN A 1 346 ? 4.141   -9.429  -10.947 1.00 97.41 346 A 1 
ATOM   2865 C  C   . ASN A 1 346 ? 3.649   -10.877 -11.091 1.00 97.38 346 A 1 
ATOM   2866 O  O   . ASN A 1 346 ? 4.171   -11.781 -10.439 1.00 95.46 346 A 1 
ATOM   2867 C  CB  . ASN A 1 346 ? 5.657   -9.349  -10.719 1.00 96.36 346 A 1 
ATOM   2868 C  CG  . ASN A 1 346 ? 6.447   -9.960  -11.862 1.00 94.50 346 A 1 
ATOM   2869 O  OD1 . ASN A 1 346 ? 5.948   -10.292 -12.925 1.00 90.00 346 A 1 
ATOM   2870 N  ND2 . ASN A 1 346 ? 7.739   -10.124 -11.670 1.00 86.84 346 A 1 
ATOM   2871 N  N   . LYS A 1 347 ? 2.639   -11.105 -11.931 1.00 96.93 347 A 1 
ATOM   2872 C  CA  . LYS A 1 347 ? 1.944   -12.395 -12.046 1.00 97.06 347 A 1 
ATOM   2873 C  C   . LYS A 1 347 ? 1.447   -12.922 -10.683 1.00 97.59 347 A 1 
ATOM   2874 O  O   . LYS A 1 347 ? 1.625   -14.092 -10.351 1.00 95.96 347 A 1 
ATOM   2875 C  CB  . LYS A 1 347 ? 2.804   -13.435 -12.783 1.00 95.82 347 A 1 
ATOM   2876 C  CG  . LYS A 1 347 ? 3.238   -12.997 -14.180 1.00 89.95 347 A 1 
ATOM   2877 C  CD  . LYS A 1 347 ? 4.110   -14.103 -14.796 1.00 80.79 347 A 1 
ATOM   2878 C  CE  . LYS A 1 347 ? 4.560   -13.717 -16.197 1.00 71.34 347 A 1 
ATOM   2879 N  NZ  . LYS A 1 347 ? 5.409   -14.779 -16.798 1.00 60.40 347 A 1 
ATOM   2880 N  N   . GLY A 1 348 ? 0.869   -12.045 -9.896  1.00 97.45 348 A 1 
ATOM   2881 C  CA  . GLY A 1 348 ? 0.527   -12.226 -8.497  1.00 97.73 348 A 1 
ATOM   2882 C  C   . GLY A 1 348 ? 1.083   -11.085 -7.651  1.00 98.17 348 A 1 
ATOM   2883 O  O   . GLY A 1 348 ? 1.557   -10.083 -8.198  1.00 97.66 348 A 1 
ATOM   2884 N  N   . LEU A 1 349 ? 1.058   -11.245 -6.321  1.00 98.29 349 A 1 
ATOM   2885 C  CA  . LEU A 1 349 ? 1.721   -10.309 -5.414  1.00 98.30 349 A 1 
ATOM   2886 C  C   . LEU A 1 349 ? 3.203   -10.655 -5.297  1.00 98.37 349 A 1 
ATOM   2887 O  O   . LEU A 1 349 ? 3.558   -11.775 -4.933  1.00 97.66 349 A 1 
ATOM   2888 C  CB  . LEU A 1 349 ? 1.054   -10.306 -4.030  1.00 98.15 349 A 1 
ATOM   2889 C  CG  . LEU A 1 349 ? -0.426  -9.893  -3.994  1.00 97.34 349 A 1 
ATOM   2890 C  CD1 . LEU A 1 349 ? -0.881  -9.785  -2.537  1.00 97.11 349 A 1 
ATOM   2891 C  CD2 . LEU A 1 349 ? -0.677  -8.548  -4.677  1.00 96.90 349 A 1 
ATOM   2892 N  N   . SER A 1 350 ? 4.066   -9.693  -5.605  1.00 98.30 350 A 1 
ATOM   2893 C  CA  . SER A 1 350 ? 5.518   -9.876  -5.562  1.00 98.16 350 A 1 
ATOM   2894 C  C   . SER A 1 350 ? 6.167   -9.288  -4.314  1.00 98.29 350 A 1 
ATOM   2895 O  O   . SER A 1 350 ? 7.182   -9.798  -3.864  1.00 97.57 350 A 1 
ATOM   2896 C  CB  . SER A 1 350 ? 6.159   -9.272  -6.814  1.00 97.44 350 A 1 
ATOM   2897 O  OG  . SER A 1 350 ? 5.819   -7.908  -6.986  1.00 95.62 350 A 1 
ATOM   2898 N  N   . ASP A 1 351 ? 5.603   -8.215  -3.780  1.00 98.37 351 A 1 
ATOM   2899 C  CA  . ASP A 1 351 ? 6.160   -7.514  -2.617  1.00 98.44 351 A 1 
ATOM   2900 C  C   . ASP A 1 351 ? 5.127   -6.543  -2.036  1.00 98.59 351 A 1 
ATOM   2901 O  O   . ASP A 1 351 ? 4.108   -6.256  -2.659  1.00 98.38 351 A 1 
ATOM   2902 C  CB  . ASP A 1 351 ? 7.409   -6.729  -3.068  1.00 98.28 351 A 1 
ATOM   2903 C  CG  . ASP A 1 351 ? 8.425   -6.501  -1.953  1.00 98.19 351 A 1 
ATOM   2904 O  OD1 . ASP A 1 351 ? 8.140   -6.788  -0.776  1.00 97.58 351 A 1 
ATOM   2905 O  OD2 . ASP A 1 351 ? 9.551   -6.064  -2.286  1.00 97.34 351 A 1 
ATOM   2906 N  N   . TYR A 1 352 ? 5.438   -5.965  -0.876  1.00 98.60 352 A 1 
ATOM   2907 C  CA  . TYR A 1 352 ? 4.819   -4.730  -0.439  1.00 98.79 352 A 1 
ATOM   2908 C  C   . TYR A 1 352 ? 5.840   -3.789  0.214   1.00 98.74 352 A 1 
ATOM   2909 O  O   . TYR A 1 352 ? 6.889   -4.209  0.712   1.00 98.62 352 A 1 
ATOM   2910 C  CB  . TYR A 1 352 ? 3.608   -5.001  0.468   1.00 98.74 352 A 1 
ATOM   2911 C  CG  . TYR A 1 352 ? 3.928   -5.535  1.851   1.00 98.77 352 A 1 
ATOM   2912 C  CD1 . TYR A 1 352 ? 3.711   -6.895  2.158   1.00 98.50 352 A 1 
ATOM   2913 C  CD2 . TYR A 1 352 ? 4.389   -4.676  2.862   1.00 98.50 352 A 1 
ATOM   2914 C  CE1 . TYR A 1 352 ? 3.943   -7.382  3.447   1.00 98.29 352 A 1 
ATOM   2915 C  CE2 . TYR A 1 352 ? 4.644   -5.152  4.155   1.00 98.23 352 A 1 
ATOM   2916 C  CZ  . TYR A 1 352 ? 4.413   -6.512  4.451   1.00 98.34 352 A 1 
ATOM   2917 O  OH  . TYR A 1 352 ? 4.638   -6.972  5.720   1.00 97.65 352 A 1 
ATOM   2918 N  N   . LYS A 1 353 ? 5.506   -2.505  0.213   1.00 98.70 353 A 1 
ATOM   2919 C  CA  . LYS A 1 353 ? 6.166   -1.480  1.026   1.00 98.78 353 A 1 
ATOM   2920 C  C   . LYS A 1 353 ? 5.164   -0.947  2.049   1.00 98.83 353 A 1 
ATOM   2921 O  O   . LYS A 1 353 ? 4.054   -0.587  1.669   1.00 98.72 353 A 1 
ATOM   2922 C  CB  . LYS A 1 353 ? 6.695   -0.344  0.152   1.00 98.66 353 A 1 
ATOM   2923 C  CG  . LYS A 1 353 ? 7.903   -0.774  -0.683  1.00 98.04 353 A 1 
ATOM   2924 C  CD  . LYS A 1 353 ? 8.351   0.391   -1.560  1.00 96.90 353 A 1 
ATOM   2925 C  CE  . LYS A 1 353 ? 9.523   -0.019  -2.454  1.00 94.34 353 A 1 
ATOM   2926 N  NZ  . LYS A 1 353 ? 9.823   1.043   -3.431  1.00 89.20 353 A 1 
ATOM   2927 N  N   . GLN A 1 354 ? 5.595   -0.889  3.306   1.00 98.88 354 A 1 
ATOM   2928 C  CA  . GLN A 1 354 ? 4.836   -0.282  4.388   1.00 98.86 354 A 1 
ATOM   2929 C  C   . GLN A 1 354 ? 5.314   1.160   4.586   1.00 98.83 354 A 1 
ATOM   2930 O  O   . GLN A 1 354 ? 6.513   1.413   4.590   1.00 98.74 354 A 1 
ATOM   2931 C  CB  . GLN A 1 354 ? 5.027   -1.108  5.669   1.00 98.81 354 A 1 
ATOM   2932 C  CG  . GLN A 1 354 ? 3.957   -0.782  6.738   1.00 98.16 354 A 1 
ATOM   2933 C  CD  . GLN A 1 354 ? 2.567   -1.192  6.270   1.00 98.56 354 A 1 
ATOM   2934 O  OE1 . GLN A 1 354 ? 2.382   -2.220  5.634   1.00 95.78 354 A 1 
ATOM   2935 N  NE2 . GLN A 1 354 ? 1.560   -0.400  6.513   1.00 95.13 354 A 1 
ATOM   2936 N  N   . PHE A 1 355 ? 4.367   2.070   4.742   1.00 98.94 355 A 1 
ATOM   2937 C  CA  . PHE A 1 355 ? 4.614   3.465   5.065   1.00 98.94 355 A 1 
ATOM   2938 C  C   . PHE A 1 355 ? 3.923   3.808   6.380   1.00 98.97 355 A 1 
ATOM   2939 O  O   . PHE A 1 355 ? 2.891   3.222   6.690   1.00 98.80 355 A 1 
ATOM   2940 C  CB  . PHE A 1 355 ? 4.115   4.375   3.932   1.00 98.88 355 A 1 
ATOM   2941 C  CG  . PHE A 1 355 ? 4.862   4.187   2.635   1.00 98.81 355 A 1 
ATOM   2942 C  CD1 . PHE A 1 355 ? 5.957   5.014   2.313   1.00 98.48 355 A 1 
ATOM   2943 C  CD2 . PHE A 1 355 ? 4.478   3.173   1.737   1.00 98.48 355 A 1 
ATOM   2944 C  CE1 . PHE A 1 355 ? 6.664   4.828   1.120   1.00 98.04 355 A 1 
ATOM   2945 C  CE2 . PHE A 1 355 ? 5.188   2.976   0.538   1.00 98.05 355 A 1 
ATOM   2946 C  CZ  . PHE A 1 355 ? 6.277   3.808   0.238   1.00 98.03 355 A 1 
ATOM   2947 N  N   . TYR A 1 356 ? 4.481   4.753   7.119   1.00 98.84 356 A 1 
ATOM   2948 C  CA  . TYR A 1 356 ? 3.933   5.184   8.405   1.00 98.86 356 A 1 
ATOM   2949 C  C   . TYR A 1 356 ? 4.266   6.656   8.667   1.00 98.83 356 A 1 
ATOM   2950 O  O   . TYR A 1 356 ? 5.104   7.250   7.988   1.00 98.72 356 A 1 
ATOM   2951 C  CB  . TYR A 1 356 ? 4.460   4.276   9.525   1.00 98.78 356 A 1 
ATOM   2952 C  CG  . TYR A 1 356 ? 5.857   4.584   10.032  1.00 98.70 356 A 1 
ATOM   2953 C  CD1 . TYR A 1 356 ? 6.974   4.547   9.158   1.00 98.38 356 A 1 
ATOM   2954 C  CD2 . TYR A 1 356 ? 6.062   4.935   11.376  1.00 98.26 356 A 1 
ATOM   2955 C  CE1 . TYR A 1 356 ? 8.257   4.866   9.628   1.00 97.71 356 A 1 
ATOM   2956 C  CE2 . TYR A 1 356 ? 7.339   5.257   11.858  1.00 97.54 356 A 1 
ATOM   2957 C  CZ  . TYR A 1 356 ? 8.440   5.232   10.977  1.00 97.45 356 A 1 
ATOM   2958 O  OH  . TYR A 1 356 ? 9.682   5.559   11.438  1.00 95.97 356 A 1 
ATOM   2959 N  N   . ALA A 1 357 ? 3.609   7.228   9.682   1.00 98.81 357 A 1 
ATOM   2960 C  CA  . ALA A 1 357 ? 3.962   8.520   10.265  1.00 98.79 357 A 1 
ATOM   2961 C  C   . ALA A 1 357 ? 4.080   8.372   11.789  1.00 98.64 357 A 1 
ATOM   2962 O  O   . ALA A 1 357 ? 3.143   7.928   12.444  1.00 98.30 357 A 1 
ATOM   2963 C  CB  . ALA A 1 357 ? 2.901   9.553   9.867   1.00 98.70 357 A 1 
ATOM   2964 N  N   . ASP A 1 358 ? 5.228   8.745   12.355  1.00 98.29 358 A 1 
ATOM   2965 C  CA  . ASP A 1 358 ? 5.455   8.643   13.803  1.00 97.95 358 A 1 
ATOM   2966 C  C   . ASP A 1 358 ? 4.791   9.810   14.542  1.00 97.85 358 A 1 
ATOM   2967 O  O   . ASP A 1 358 ? 5.128   10.973  14.326  1.00 97.16 358 A 1 
ATOM   2968 C  CB  . ASP A 1 358 ? 6.962   8.555   14.073  1.00 97.04 358 A 1 
ATOM   2969 C  CG  . ASP A 1 358 ? 7.312   8.210   15.527  1.00 95.13 358 A 1 
ATOM   2970 O  OD1 . ASP A 1 358 ? 6.405   8.178   16.387  1.00 91.92 358 A 1 
ATOM   2971 O  OD2 . ASP A 1 358 ? 8.503   7.972   15.815  1.00 89.67 358 A 1 
ATOM   2972 N  N   . ILE A 1 359 ? 3.846   9.503   15.435  1.00 97.69 359 A 1 
ATOM   2973 C  CA  . ILE A 1 359 ? 3.105   10.503  16.221  1.00 97.15 359 A 1 
ATOM   2974 C  C   . ILE A 1 359 ? 3.548   10.566  17.692  1.00 96.29 359 A 1 
ATOM   2975 O  O   . ILE A 1 359 ? 3.023   11.383  18.438  1.00 95.23 359 A 1 
ATOM   2976 C  CB  . ILE A 1 359 ? 1.574   10.308  16.095  1.00 97.30 359 A 1 
ATOM   2977 C  CG1 . ILE A 1 359 ? 1.096   8.985   16.722  1.00 97.19 359 A 1 
ATOM   2978 C  CG2 . ILE A 1 359 ? 1.139   10.434  14.625  1.00 96.84 359 A 1 
ATOM   2979 C  CD1 . ILE A 1 359 ? -0.437  8.925   16.909  1.00 96.86 359 A 1 
ATOM   2980 N  N   . LYS A 1 360 ? 4.510   9.741   18.124  1.00 95.92 360 A 1 
ATOM   2981 C  CA  . LYS A 1 360 ? 4.828   9.551   19.547  1.00 94.52 360 A 1 
ATOM   2982 C  C   . LYS A 1 360 ? 5.293   10.826  20.252  1.00 93.93 360 A 1 
ATOM   2983 O  O   . LYS A 1 360 ? 4.996   11.007  21.428  1.00 92.28 360 A 1 
ATOM   2984 C  CB  . LYS A 1 360 ? 5.850   8.424   19.726  1.00 93.07 360 A 1 
ATOM   2985 C  CG  . LYS A 1 360 ? 7.256   8.829   19.253  1.00 84.53 360 A 1 
ATOM   2986 C  CD  . LYS A 1 360 ? 8.269   7.686   19.395  1.00 80.53 360 A 1 
ATOM   2987 C  CE  . LYS A 1 360 ? 9.526   7.996   18.578  1.00 70.64 360 A 1 
ATOM   2988 N  NZ  . LYS A 1 360 ? 10.000  9.410   18.704  1.00 61.64 360 A 1 
ATOM   2989 N  N   . ASP A 1 361 ? 6.009   11.693  19.545  1.00 92.89 361 A 1 
ATOM   2990 C  CA  . ASP A 1 361 ? 6.587   12.923  20.100  1.00 91.94 361 A 1 
ATOM   2991 C  C   . ASP A 1 361 ? 5.712   14.163  19.838  1.00 92.25 361 A 1 
ATOM   2992 O  O   . ASP A 1 361 ? 6.175   15.289  19.983  1.00 90.21 361 A 1 
ATOM   2993 C  CB  . ASP A 1 361 ? 8.040   13.085  19.615  1.00 90.61 361 A 1 
ATOM   2994 C  CG  . ASP A 1 361 ? 8.998   12.035  20.192  1.00 87.72 361 A 1 
ATOM   2995 O  OD1 . ASP A 1 361 ? 8.909   11.713  21.402  1.00 84.21 361 A 1 
ATOM   2996 O  OD2 . ASP A 1 361 ? 9.883   11.543  19.460  1.00 83.08 361 A 1 
ATOM   2997 N  N   . ASN A 1 362 ? 4.436   13.971  19.486  1.00 93.60 362 A 1 
ATOM   2998 C  CA  . ASN A 1 362 ? 3.481   15.025  19.145  1.00 94.09 362 A 1 
ATOM   2999 C  C   . ASN A 1 362 ? 4.028   16.005  18.080  1.00 94.52 362 A 1 
ATOM   3000 O  O   . ASN A 1 362 ? 4.239   17.191  18.374  1.00 94.06 362 A 1 
ATOM   3001 C  CB  . ASN A 1 362 ? 2.997   15.708  20.440  1.00 93.08 362 A 1 
ATOM   3002 C  CG  . ASN A 1 362 ? 1.852   16.675  20.191  1.00 92.62 362 A 1 
ATOM   3003 O  OD1 . ASN A 1 362 ? 1.049   16.512  19.291  1.00 90.98 362 A 1 
ATOM   3004 N  ND2 . ASN A 1 362 ? 1.722   17.700  21.011  1.00 90.21 362 A 1 
ATOM   3005 N  N   . PRO A 1 363 ? 4.317   15.536  16.865  1.00 95.54 363 A 1 
ATOM   3006 C  CA  . PRO A 1 363 ? 4.937   16.350  15.827  1.00 95.92 363 A 1 
ATOM   3007 C  C   . PRO A 1 363 ? 4.006   17.480  15.367  1.00 96.10 363 A 1 
ATOM   3008 O  O   . PRO A 1 363 ? 2.778   17.366  15.388  1.00 95.64 363 A 1 
ATOM   3009 C  CB  . PRO A 1 363 ? 5.263   15.372  14.706  1.00 96.05 363 A 1 
ATOM   3010 C  CG  . PRO A 1 363 ? 4.169   14.316  14.836  1.00 95.73 363 A 1 
ATOM   3011 C  CD  . PRO A 1 363 ? 3.998   14.211  16.348  1.00 96.49 363 A 1 
ATOM   3012 N  N   . SER A 1 364 ? 4.605   18.571  14.867  1.00 96.37 364 A 1 
ATOM   3013 C  CA  . SER A 1 364 ? 3.867   19.696  14.273  1.00 96.38 364 A 1 
ATOM   3014 C  C   . SER A 1 364 ? 3.384   19.442  12.839  1.00 96.87 364 A 1 
ATOM   3015 O  O   . SER A 1 364 ? 2.626   20.237  12.288  1.00 95.83 364 A 1 
ATOM   3016 C  CB  . SER A 1 364 ? 4.740   20.955  14.306  1.00 95.31 364 A 1 
ATOM   3017 O  OG  . SER A 1 364 ? 5.956   20.736  13.615  1.00 88.70 364 A 1 
ATOM   3018 N  N   . PHE A 1 365 ? 3.870   18.380  12.215  1.00 97.49 365 A 1 
ATOM   3019 C  CA  . PHE A 1 365 ? 3.434   17.854  10.920  1.00 97.68 365 A 1 
ATOM   3020 C  C   . PHE A 1 365 ? 3.745   16.356  10.883  1.00 97.82 365 A 1 
ATOM   3021 O  O   . PHE A 1 365 ? 4.616   15.885  11.618  1.00 97.31 365 A 1 
ATOM   3022 C  CB  . PHE A 1 365 ? 4.150   18.587  9.767   1.00 97.12 365 A 1 
ATOM   3023 C  CG  . PHE A 1 365 ? 5.639   18.324  9.666   1.00 95.54 365 A 1 
ATOM   3024 C  CD1 . PHE A 1 365 ? 6.548   19.078  10.433  1.00 93.39 365 A 1 
ATOM   3025 C  CD2 . PHE A 1 365 ? 6.128   17.312  8.819   1.00 93.34 365 A 1 
ATOM   3026 C  CE1 . PHE A 1 365 ? 7.927   18.828  10.357  1.00 90.56 365 A 1 
ATOM   3027 C  CE2 . PHE A 1 365 ? 7.510   17.054  8.738   1.00 90.79 365 A 1 
ATOM   3028 C  CZ  . PHE A 1 365 ? 8.404   17.813  9.507   1.00 89.30 365 A 1 
ATOM   3029 N  N   . LEU A 1 366 ? 3.068   15.600  10.022  1.00 98.36 366 A 1 
ATOM   3030 C  CA  . LEU A 1 366 ? 3.327   14.174  9.863   1.00 98.41 366 A 1 
ATOM   3031 C  C   . LEU A 1 366 ? 4.361   13.918  8.761   1.00 98.48 366 A 1 
ATOM   3032 O  O   . LEU A 1 366 ? 4.142   14.275  7.600   1.00 97.85 366 A 1 
ATOM   3033 C  CB  . LEU A 1 366 ? 2.022   13.409  9.617   1.00 98.22 366 A 1 
ATOM   3034 C  CG  . LEU A 1 366 ? 1.025   13.465  10.787  1.00 97.51 366 A 1 
ATOM   3035 C  CD1 . LEU A 1 366 ? -0.158  12.554  10.468  1.00 96.97 366 A 1 
ATOM   3036 C  CD2 . LEU A 1 366 ? 1.629   13.000  12.118  1.00 96.68 366 A 1 
ATOM   3037 N  N   . ASN A 1 367 ? 5.463   13.267  9.127   1.00 98.67 367 A 1 
ATOM   3038 C  CA  . ASN A 1 367 ? 6.460   12.786  8.180   1.00 98.54 367 A 1 
ATOM   3039 C  C   . ASN A 1 367 ? 6.100   11.352  7.751   1.00 98.60 367 A 1 
ATOM   3040 O  O   . ASN A 1 367 ? 6.426   10.396  8.451   1.00 98.34 367 A 1 
ATOM   3041 C  CB  . ASN A 1 367 ? 7.857   12.870  8.811   1.00 98.04 367 A 1 
ATOM   3042 C  CG  . ASN A 1 367 ? 8.918   12.465  7.816   1.00 94.39 367 A 1 
ATOM   3043 O  OD1 . ASN A 1 367 ? 8.858   12.815  6.648   1.00 86.82 367 A 1 
ATOM   3044 N  ND2 . ASN A 1 367 ? 9.919   11.717  8.231   1.00 85.05 367 A 1 
ATOM   3045 N  N   . TRP A 1 368 ? 5.415   11.220  6.624   1.00 98.73 368 A 1 
ATOM   3046 C  CA  . TRP A 1 368 ? 5.090   9.916   6.046   1.00 98.76 368 A 1 
ATOM   3047 C  C   . TRP A 1 368 ? 6.316   9.350   5.322   1.00 98.69 368 A 1 
ATOM   3048 O  O   . TRP A 1 368 ? 6.739   9.876   4.295   1.00 98.19 368 A 1 
ATOM   3049 C  CB  . TRP A 1 368 ? 3.902   10.039  5.103   1.00 98.75 368 A 1 
ATOM   3050 C  CG  . TRP A 1 368 ? 2.609   10.387  5.771   1.00 98.79 368 A 1 
ATOM   3051 C  CD1 . TRP A 1 368 ? 2.127   11.641  5.958   1.00 98.60 368 A 1 
ATOM   3052 C  CD2 . TRP A 1 368 ? 1.627   9.478   6.352   1.00 98.76 368 A 1 
ATOM   3053 N  NE1 . TRP A 1 368 ? 0.906   11.569  6.606   1.00 98.52 368 A 1 
ATOM   3054 C  CE2 . TRP A 1 368 ? 0.555   10.261  6.863   1.00 98.66 368 A 1 
ATOM   3055 C  CE3 . TRP A 1 368 ? 1.541   8.072   6.489   1.00 98.68 368 A 1 
ATOM   3056 C  CZ2 . TRP A 1 368 ? -0.568  9.685   7.481   1.00 98.50 368 A 1 
ATOM   3057 C  CZ3 . TRP A 1 368 ? 0.412   7.491   7.104   1.00 98.43 368 A 1 
ATOM   3058 C  CH2 . TRP A 1 368 ? -0.625  8.290   7.596   1.00 98.39 368 A 1 
ATOM   3059 N  N   . GLU A 1 369 ? 6.864   8.252   5.830   1.00 98.69 369 A 1 
ATOM   3060 C  CA  . GLU A 1 369 ? 8.079   7.639   5.310   1.00 98.54 369 A 1 
ATOM   3061 C  C   . GLU A 1 369 ? 7.952   6.123   5.144   1.00 98.79 369 A 1 
ATOM   3062 O  O   . GLU A 1 369 ? 7.028   5.482   5.637   1.00 98.54 369 A 1 
ATOM   3063 C  CB  . GLU A 1 369 ? 9.286   8.047   6.178   1.00 96.83 369 A 1 
ATOM   3064 C  CG  . GLU A 1 369 ? 9.242   7.506   7.617   1.00 85.99 369 A 1 
ATOM   3065 C  CD  . GLU A 1 369 ? 10.458  7.966   8.463   1.00 86.34 369 A 1 
ATOM   3066 O  OE1 . GLU A 1 369 ? 10.332  7.937   9.707   1.00 79.40 369 A 1 
ATOM   3067 O  OE2 . GLU A 1 369 ? 11.493  8.348   7.874   1.00 81.31 369 A 1 
ATOM   3068 N  N   . LEU A 1 370 ? 8.893   5.552   4.390   1.00 98.75 370 A 1 
ATOM   3069 C  CA  . LEU A 1 370 ? 8.995   4.106   4.245   1.00 98.77 370 A 1 
ATOM   3070 C  C   . LEU A 1 370 ? 9.426   3.484   5.577   1.00 98.71 370 A 1 
ATOM   3071 O  O   . LEU A 1 370 ? 10.534  3.744   6.048   1.00 98.52 370 A 1 
ATOM   3072 C  CB  . LEU A 1 370 ? 9.985   3.780   3.118   1.00 98.64 370 A 1 
ATOM   3073 C  CG  . LEU A 1 370 ? 10.191  2.262   2.887   1.00 98.31 370 A 1 
ATOM   3074 C  CD1 . LEU A 1 370 ? 8.958   1.604   2.269   1.00 97.83 370 A 1 
ATOM   3075 C  CD2 . LEU A 1 370 ? 11.366  2.037   1.932   1.00 97.51 370 A 1 
ATOM   3076 N  N   . GLU A 1 371 ? 8.606   2.611   6.117   1.00 98.80 371 A 1 
ATOM   3077 C  CA  . GLU A 1 371 ? 8.942   1.818   7.298   1.00 98.74 371 A 1 
ATOM   3078 C  C   . GLU A 1 371 ? 9.836   0.638   6.903   1.00 98.79 371 A 1 
ATOM   3079 O  O   . GLU A 1 371 ? 10.963  0.516   7.376   1.00 98.46 371 A 1 
ATOM   3080 C  CB  . GLU A 1 371 ? 7.636   1.348   7.950   1.00 98.69 371 A 1 
ATOM   3081 C  CG  . GLU A 1 371 ? 7.884   0.745   9.332   1.00 98.30 371 A 1 
ATOM   3082 C  CD  . GLU A 1 371 ? 6.625   0.097   9.904   1.00 98.35 371 A 1 
ATOM   3083 O  OE1 . GLU A 1 371 ? 6.777   -0.803  10.750  1.00 96.68 371 A 1 
ATOM   3084 O  OE2 . GLU A 1 371 ? 5.506   0.456   9.472   1.00 97.20 371 A 1 
ATOM   3085 N  N   . TYR A 1 372 ? 9.359   -0.202  5.963   1.00 98.77 372 A 1 
ATOM   3086 C  CA  . TYR A 1 372 ? 10.099  -1.353  5.451   1.00 98.70 372 A 1 
ATOM   3087 C  C   . TYR A 1 372 ? 9.543   -1.855  4.115   1.00 98.89 372 A 1 
ATOM   3088 O  O   . TYR A 1 372 ? 8.463   -1.475  3.660   1.00 98.72 372 A 1 
ATOM   3089 C  CB  . TYR A 1 372 ? 10.098  -2.483  6.502   1.00 98.70 372 A 1 
ATOM   3090 C  CG  . TYR A 1 372 ? 8.773   -3.181  6.692   1.00 98.74 372 A 1 
ATOM   3091 C  CD1 . TYR A 1 372 ? 7.794   -2.658  7.564   1.00 98.53 372 A 1 
ATOM   3092 C  CD2 . TYR A 1 372 ? 8.520   -4.391  6.018   1.00 98.55 372 A 1 
ATOM   3093 C  CE1 . TYR A 1 372 ? 6.583   -3.344  7.764   1.00 98.29 372 A 1 
ATOM   3094 C  CE2 . TYR A 1 372 ? 7.320   -5.079  6.209   1.00 98.30 372 A 1 
ATOM   3095 C  CZ  . TYR A 1 372 ? 6.352   -4.559  7.088   1.00 98.38 372 A 1 
ATOM   3096 O  OH  . TYR A 1 372 ? 5.192   -5.258  7.285   1.00 97.92 372 A 1 
ATOM   3097 N  N   . GLN A 1 373 ? 10.297  -2.759  3.481   1.00 98.79 373 A 1 
ATOM   3098 C  CA  . GLN A 1 373 ? 9.874   -3.537  2.318   1.00 98.68 373 A 1 
ATOM   3099 C  C   . GLN A 1 373 ? 9.927   -5.018  2.686   1.00 98.79 373 A 1 
ATOM   3100 O  O   . GLN A 1 373 ? 10.977  -5.506  3.111   1.00 98.46 373 A 1 
ATOM   3101 C  CB  . GLN A 1 373 ? 10.776  -3.169  1.144   1.00 98.27 373 A 1 
ATOM   3102 C  CG  . GLN A 1 373 ? 10.457  -3.977  -0.123  1.00 97.04 373 A 1 
ATOM   3103 C  CD  . GLN A 1 373 ? 11.313  -3.573  -1.326  1.00 96.60 373 A 1 
ATOM   3104 O  OE1 . GLN A 1 373 ? 12.117  -2.651  -1.303  1.00 92.07 373 A 1 
ATOM   3105 N  NE2 . GLN A 1 373 ? 11.168  -4.265  -2.426  1.00 90.56 373 A 1 
ATOM   3106 N  N   . PHE A 1 374 ? 8.839   -5.772  2.481   1.00 98.78 374 A 1 
ATOM   3107 C  CA  . PHE A 1 374 ? 8.679   -7.141  2.966   1.00 98.77 374 A 1 
ATOM   3108 C  C   . PHE A 1 374 ? 9.805   -8.081  2.520   1.00 98.65 374 A 1 
ATOM   3109 O  O   . PHE A 1 374 ? 10.429  -8.735  3.351   1.00 98.52 374 A 1 
ATOM   3110 C  CB  . PHE A 1 374 ? 7.324   -7.699  2.510   1.00 98.70 374 A 1 
ATOM   3111 C  CG  . PHE A 1 374 ? 7.092   -9.130  2.947   1.00 98.60 374 A 1 
ATOM   3112 C  CD1 . PHE A 1 374 ? 7.488   -10.211 2.134   1.00 98.21 374 A 1 
ATOM   3113 C  CD2 . PHE A 1 374 ? 6.527   -9.400  4.205   1.00 98.19 374 A 1 
ATOM   3114 C  CE1 . PHE A 1 374 ? 7.334   -11.537 2.579   1.00 97.70 374 A 1 
ATOM   3115 C  CE2 . PHE A 1 374 ? 6.355   -10.729 4.653   1.00 97.61 374 A 1 
ATOM   3116 C  CZ  . PHE A 1 374 ? 6.768   -11.783 3.839   1.00 97.57 374 A 1 
ATOM   3117 N  N   . THR A 1 375 ? 10.084  -8.128  1.217   1.00 98.57 375 A 1 
ATOM   3118 C  CA  . THR A 1 375 ? 11.084  -9.058  0.667   1.00 98.48 375 A 1 
ATOM   3119 C  C   . THR A 1 375 ? 12.484  -8.807  1.223   1.00 98.34 375 A 1 
ATOM   3120 O  O   . THR A 1 375 ? 13.226  -9.759  1.460   1.00 97.78 375 A 1 
ATOM   3121 C  CB  . THR A 1 375 ? 11.154  -8.976  -0.865  1.00 98.10 375 A 1 
ATOM   3122 O  OG1 . THR A 1 375 ? 11.431  -7.659  -1.282  1.00 96.77 375 A 1 
ATOM   3123 C  CG2 . THR A 1 375 ? 9.873   -9.476  -1.524  1.00 96.71 375 A 1 
ATOM   3124 N  N   . LYS A 1 376 ? 12.825  -7.555  1.502   1.00 98.57 376 A 1 
ATOM   3125 C  CA  . LYS A 1 376 ? 14.116  -7.185  2.093   1.00 98.39 376 A 1 
ATOM   3126 C  C   . LYS A 1 376 ? 14.167  -7.480  3.586   1.00 98.30 376 A 1 
ATOM   3127 O  O   . LYS A 1 376 ? 15.182  -7.962  4.068   1.00 97.54 376 A 1 
ATOM   3128 C  CB  . LYS A 1 376 ? 14.408  -5.697  1.865   1.00 98.12 376 A 1 
ATOM   3129 C  CG  . LYS A 1 376 ? 14.603  -5.359  0.384   1.00 95.07 376 A 1 
ATOM   3130 C  CD  . LYS A 1 376 ? 14.946  -3.869  0.245   1.00 91.40 376 A 1 
ATOM   3131 C  CE  . LYS A 1 376 ? 15.121  -3.517  -1.219  1.00 84.29 376 A 1 
ATOM   3132 N  NZ  . LYS A 1 376 ? 15.327  -2.056  -1.396  1.00 73.46 376 A 1 
ATOM   3133 N  N   . LEU A 1 377 ? 13.084  -7.199  4.314   1.00 98.34 377 A 1 
ATOM   3134 C  CA  . LEU A 1 377 ? 13.021  -7.380  5.763   1.00 98.35 377 A 1 
ATOM   3135 C  C   . LEU A 1 377 ? 13.091  -8.858  6.162   1.00 98.22 377 A 1 
ATOM   3136 O  O   . LEU A 1 377 ? 13.818  -9.222  7.081   1.00 97.65 377 A 1 
ATOM   3137 C  CB  . LEU A 1 377 ? 11.731  -6.735  6.275   1.00 98.19 377 A 1 
ATOM   3138 C  CG  . LEU A 1 377 ? 11.640  -6.696  7.814   1.00 97.65 377 A 1 
ATOM   3139 C  CD1 . LEU A 1 377 ? 12.624  -5.680  8.406   1.00 96.33 377 A 1 
ATOM   3140 C  CD2 . LEU A 1 377 ? 10.226  -6.314  8.229   1.00 96.18 377 A 1 
ATOM   3141 N  N   . TYR A 1 378 ? 12.349  -9.704  5.448   1.00 98.31 378 A 1 
ATOM   3142 C  CA  . TYR A 1 378 ? 12.216  -11.125 5.757   1.00 98.17 378 A 1 
ATOM   3143 C  C   . TYR A 1 378 ? 12.994  -12.044 4.811   1.00 98.05 378 A 1 
ATOM   3144 O  O   . TYR A 1 378 ? 12.855  -13.264 4.893   1.00 97.01 378 A 1 
ATOM   3145 C  CB  . TYR A 1 378 ? 10.725  -11.483 5.818   1.00 97.96 378 A 1 
ATOM   3146 C  CG  . TYR A 1 378 ? 9.982   -10.787 6.942   1.00 97.91 378 A 1 
ATOM   3147 C  CD1 . TYR A 1 378 ? 10.314  -11.041 8.282   1.00 97.23 378 A 1 
ATOM   3148 C  CD2 . TYR A 1 378 ? 8.948   -9.874  6.651   1.00 97.23 378 A 1 
ATOM   3149 C  CE1 . TYR A 1 378 ? 9.623   -10.411 9.329   1.00 96.48 378 A 1 
ATOM   3150 C  CE2 . TYR A 1 378 ? 8.243   -9.235  7.691   1.00 96.57 378 A 1 
ATOM   3151 C  CZ  . TYR A 1 378 ? 8.588   -9.506  9.032   1.00 96.69 378 A 1 
ATOM   3152 O  OH  . TYR A 1 378 ? 7.916   -8.889  10.052  1.00 95.42 378 A 1 
ATOM   3153 N  N   . GLU A 1 379 ? 13.815  -11.480 3.917   1.00 97.71 379 A 1 
ATOM   3154 C  CA  . GLU A 1 379 ? 14.641  -12.215 2.950   1.00 97.52 379 A 1 
ATOM   3155 C  C   . GLU A 1 379 ? 13.825  -13.216 2.115   1.00 97.79 379 A 1 
ATOM   3156 O  O   . GLU A 1 379 ? 14.184  -14.383 1.946   1.00 96.59 379 A 1 
ATOM   3157 C  CB  . GLU A 1 379 ? 15.870  -12.825 3.641   1.00 96.84 379 A 1 
ATOM   3158 C  CG  . GLU A 1 379 ? 16.767  -11.784 4.341   1.00 92.87 379 A 1 
ATOM   3159 C  CD  . GLU A 1 379 ? 17.970  -12.397 5.080   1.00 88.32 379 A 1 
ATOM   3160 O  OE1 . GLU A 1 379 ? 18.609  -11.666 5.875   1.00 81.18 379 A 1 
ATOM   3161 O  OE2 . GLU A 1 379 ? 18.265  -13.595 4.869   1.00 82.42 379 A 1 
ATOM   3162 N  N   . GLN A 1 380 ? 12.688  -12.765 1.574   1.00 97.89 380 A 1 
ATOM   3163 C  CA  . GLN A 1 380 ? 11.793  -13.543 0.719   1.00 98.06 380 A 1 
ATOM   3164 C  C   . GLN A 1 380 ? 11.804  -13.043 -0.728  1.00 98.00 380 A 1 
ATOM   3165 O  O   . GLN A 1 380 ? 12.216  -11.914 -1.006  1.00 97.19 380 A 1 
ATOM   3166 C  CB  . GLN A 1 380 ? 10.365  -13.564 1.292   1.00 97.87 380 A 1 
ATOM   3167 C  CG  . GLN A 1 380 ? 10.252  -14.120 2.720   1.00 97.09 380 A 1 
ATOM   3168 C  CD  . GLN A 1 380 ? 10.911  -15.488 2.888   1.00 97.30 380 A 1 
ATOM   3169 O  OE1 . GLN A 1 380 ? 10.710  -16.405 2.096   1.00 92.45 380 A 1 
ATOM   3170 N  NE2 . GLN A 1 380 ? 11.716  -15.656 3.898   1.00 91.69 380 A 1 
ATOM   3171 N  N   . SER A 1 381 ? 11.334  -13.877 -1.665  1.00 97.92 381 A 1 
ATOM   3172 C  CA  . SER A 1 381 ? 11.287  -13.547 -3.095  1.00 97.62 381 A 1 
ATOM   3173 C  C   . SER A 1 381 ? 9.978   -12.905 -3.552  1.00 97.80 381 A 1 
ATOM   3174 O  O   . SER A 1 381 ? 9.951   -12.247 -4.589  1.00 96.11 381 A 1 
ATOM   3175 C  CB  . SER A 1 381 ? 11.549  -14.805 -3.923  1.00 96.31 381 A 1 
ATOM   3176 O  OG  . SER A 1 381 ? 10.647  -15.847 -3.595  1.00 90.40 381 A 1 
ATOM   3177 N  N   . ASP A 1 382 ? 8.893   -13.140 -2.821  1.00 97.91 382 A 1 
ATOM   3178 C  CA  . ASP A 1 382 ? 7.541   -12.690 -3.144  1.00 98.10 382 A 1 
ATOM   3179 C  C   . ASP A 1 382 ? 6.622   -12.773 -1.903  1.00 98.30 382 A 1 
ATOM   3180 O  O   . ASP A 1 382 ? 7.090   -12.990 -0.775  1.00 98.10 382 A 1 
ATOM   3181 C  CB  . ASP A 1 382 ? 7.000   -13.511 -4.335  1.00 97.69 382 A 1 
ATOM   3182 C  CG  . ASP A 1 382 ? 6.853   -15.020 -4.087  1.00 97.56 382 A 1 
ATOM   3183 O  OD1 . ASP A 1 382 ? 6.725   -15.443 -2.918  1.00 96.75 382 A 1 
ATOM   3184 O  OD2 . ASP A 1 382 ? 6.813   -15.779 -5.072  1.00 95.53 382 A 1 
ATOM   3185 N  N   . LEU A 1 383 ? 5.325   -12.630 -2.109  1.00 98.56 383 A 1 
ATOM   3186 C  CA  . LEU A 1 383 ? 4.272   -12.779 -1.092  1.00 98.59 383 A 1 
ATOM   3187 C  C   . LEU A 1 383 ? 3.496   -14.101 -1.226  1.00 98.41 383 A 1 
ATOM   3188 O  O   . LEU A 1 383 ? 2.372   -14.214 -0.731  1.00 97.88 383 A 1 
ATOM   3189 C  CB  . LEU A 1 383 ? 3.341   -11.552 -1.115  1.00 98.53 383 A 1 
ATOM   3190 C  CG  . LEU A 1 383 ? 4.030   -10.200 -0.893  1.00 98.18 383 A 1 
ATOM   3191 C  CD1 . LEU A 1 383 ? 2.990   -9.085  -0.924  1.00 97.83 383 A 1 
ATOM   3192 C  CD2 . LEU A 1 383 ? 4.756   -10.131 0.457   1.00 97.56 383 A 1 
ATOM   3193 N  N   . SER A 1 384 ? 4.065   -15.111 -1.886  1.00 98.32 384 A 1 
ATOM   3194 C  CA  . SER A 1 384 ? 3.444   -16.433 -1.948  1.00 98.28 384 A 1 
ATOM   3195 C  C   . SER A 1 384 ? 3.301   -17.043 -0.554  1.00 98.26 384 A 1 
ATOM   3196 O  O   . SER A 1 384 ? 4.081   -16.755 0.358   1.00 98.02 384 A 1 
ATOM   3197 C  CB  . SER A 1 384 ? 4.247   -17.384 -2.848  1.00 97.99 384 A 1 
ATOM   3198 O  OG  . SER A 1 384 ? 5.504   -17.704 -2.284  1.00 96.80 384 A 1 
ATOM   3199 N  N   . GLN A 1 385 ? 2.387   -17.998 -0.407  1.00 97.47 385 A 1 
ATOM   3200 C  CA  . GLN A 1 385 ? 2.219   -18.733 0.847   1.00 97.05 385 A 1 
ATOM   3201 C  C   . GLN A 1 385 ? 3.520   -19.393 1.320   1.00 97.11 385 A 1 
ATOM   3202 O  O   . GLN A 1 385 ? 3.805   -19.436 2.513   1.00 96.55 385 A 1 
ATOM   3203 C  CB  . GLN A 1 385 ? 1.107   -19.779 0.688   1.00 96.27 385 A 1 
ATOM   3204 C  CG  . GLN A 1 385 ? -0.283  -19.143 0.627   1.00 94.73 385 A 1 
ATOM   3205 C  CD  . GLN A 1 385 ? -0.609  -18.373 1.918   1.00 95.05 385 A 1 
ATOM   3206 O  OE1 . GLN A 1 385 ? -0.344  -18.851 3.014   1.00 90.95 385 A 1 
ATOM   3207 N  NE2 . GLN A 1 385 ? -1.114  -17.175 1.833   1.00 89.84 385 A 1 
ATOM   3208 N  N   . LYS A 1 386 ? 4.365   -19.860 0.387   1.00 97.48 386 A 1 
ATOM   3209 C  CA  . LYS A 1 386 ? 5.683   -20.400 0.709   1.00 97.36 386 A 1 
ATOM   3210 C  C   . LYS A 1 386 ? 6.572   -19.353 1.386   1.00 97.40 386 A 1 
ATOM   3211 O  O   . LYS A 1 386 ? 7.190   -19.646 2.409   1.00 97.32 386 A 1 
ATOM   3212 C  CB  . LYS A 1 386 ? 6.328   -20.951 -0.565  1.00 97.17 386 A 1 
ATOM   3213 C  CG  . LYS A 1 386 ? 7.706   -21.597 -0.287  1.00 90.17 386 A 1 
ATOM   3214 C  CD  . LYS A 1 386 ? 8.363   -22.061 -1.590  1.00 86.61 386 A 1 
ATOM   3215 C  CE  . LYS A 1 386 ? 9.761   -22.591 -1.302  1.00 75.17 386 A 1 
ATOM   3216 N  NZ  . LYS A 1 386 ? 10.500  -22.912 -2.546  1.00 66.14 386 A 1 
ATOM   3217 N  N   . SER A 1 387 ? 6.628   -18.148 0.836   1.00 98.04 387 A 1 
ATOM   3218 C  CA  . SER A 1 387 ? 7.416   -17.039 1.378   1.00 98.19 387 A 1 
ATOM   3219 C  C   . SER A 1 387 ? 6.871   -16.561 2.724   1.00 98.04 387 A 1 
ATOM   3220 O  O   . SER A 1 387 ? 7.635   -16.414 3.675   1.00 97.87 387 A 1 
ATOM   3221 C  CB  . SER A 1 387 ? 7.459   -15.891 0.365   1.00 98.26 387 A 1 
ATOM   3222 O  OG  . SER A 1 387 ? 8.099   -16.336 -0.819  1.00 97.21 387 A 1 
ATOM   3223 N  N   . LEU A 1 388 ? 5.554   -16.430 2.859   1.00 97.87 388 A 1 
ATOM   3224 C  CA  . LEU A 1 388 ? 4.913   -16.037 4.118   1.00 97.60 388 A 1 
ATOM   3225 C  C   . LEU A 1 388 ? 5.156   -17.069 5.229   1.00 97.07 388 A 1 
ATOM   3226 O  O   . LEU A 1 388 ? 5.546   -16.703 6.335   1.00 96.67 388 A 1 
ATOM   3227 C  CB  . LEU A 1 388 ? 3.407   -15.810 3.903   1.00 97.80 388 A 1 
ATOM   3228 C  CG  . LEU A 1 388 ? 3.027   -14.693 2.908   1.00 97.43 388 A 1 
ATOM   3229 C  CD1 . LEU A 1 388 ? 1.510   -14.505 2.916   1.00 96.94 388 A 1 
ATOM   3230 C  CD2 . LEU A 1 388 ? 3.684   -13.355 3.233   1.00 96.70 388 A 1 
ATOM   3231 N  N   . LYS A 1 389 ? 5.017   -18.374 4.932   1.00 97.04 389 A 1 
ATOM   3232 C  CA  . LYS A 1 389 ? 5.314   -19.447 5.894   1.00 96.47 389 A 1 
ATOM   3233 C  C   . LYS A 1 389 ? 6.796   -19.484 6.285   1.00 96.69 389 A 1 
ATOM   3234 O  O   . LYS A 1 389 ? 7.113   -19.751 7.441   1.00 96.39 389 A 1 
ATOM   3235 C  CB  . LYS A 1 389 ? 4.865   -20.808 5.339   1.00 95.52 389 A 1 
ATOM   3236 C  CG  . LYS A 1 389 ? 3.329   -20.931 5.330   1.00 93.51 389 A 1 
ATOM   3237 C  CD  . LYS A 1 389 ? 2.866   -22.287 4.794   1.00 90.30 389 A 1 
ATOM   3238 C  CE  . LYS A 1 389 ? 1.341   -22.267 4.704   1.00 86.92 389 A 1 
ATOM   3239 N  NZ  . LYS A 1 389 ? 0.731   -23.625 4.657   1.00 79.32 389 A 1 
ATOM   3240 N  N   . SER A 1 390 ? 7.694   -19.190 5.350   1.00 96.73 390 A 1 
ATOM   3241 C  CA  . SER A 1 390 ? 9.125   -19.071 5.632   1.00 97.26 390 A 1 
ATOM   3242 C  C   . SER A 1 390 ? 9.422   -17.900 6.581   1.00 97.31 390 A 1 
ATOM   3243 O  O   . SER A 1 390 ? 10.153  -18.085 7.553   1.00 97.18 390 A 1 
ATOM   3244 C  CB  . SER A 1 390 ? 9.906   -18.915 4.325   1.00 97.38 390 A 1 
ATOM   3245 O  OG  . SER A 1 390 ? 11.292  -18.942 4.562   1.00 89.25 390 A 1 
ATOM   3246 N  N   . ALA A 1 391 ? 8.807   -16.741 6.346   1.00 97.51 391 A 1 
ATOM   3247 C  CA  . ALA A 1 391 ? 8.924   -15.579 7.225   1.00 97.51 391 A 1 
ATOM   3248 C  C   . ALA A 1 391 ? 8.376   -15.884 8.635   1.00 97.22 391 A 1 
ATOM   3249 O  O   . ALA A 1 391 ? 9.096   -15.708 9.616   1.00 96.85 391 A 1 
ATOM   3250 C  CB  . ALA A 1 391 ? 8.223   -14.385 6.574   1.00 97.73 391 A 1 
ATOM   3251 N  N   . VAL A 1 392 ? 7.174   -16.451 8.741   1.00 96.73 392 A 1 
ATOM   3252 C  CA  . VAL A 1 392 ? 6.577   -16.847 10.030  1.00 96.07 392 A 1 
ATOM   3253 C  C   . VAL A 1 392 ? 7.458   -17.848 10.778  1.00 96.18 392 A 1 
ATOM   3254 O  O   . VAL A 1 392 ? 7.647   -17.729 11.993  1.00 95.91 392 A 1 
ATOM   3255 C  CB  . VAL A 1 392 ? 5.165   -17.429 9.826   1.00 95.10 392 A 1 
ATOM   3256 C  CG1 . VAL A 1 392 ? 4.586   -18.068 11.089  1.00 93.45 392 A 1 
ATOM   3257 C  CG2 . VAL A 1 392 ? 4.194   -16.324 9.394   1.00 93.78 392 A 1 
ATOM   3258 N  N   . LYS A 1 393 ? 8.047   -18.810 10.064  1.00 95.67 393 A 1 
ATOM   3259 C  CA  . LYS A 1 393 ? 8.988   -19.754 10.662  1.00 95.66 393 A 1 
ATOM   3260 C  C   . LYS A 1 393 ? 10.217  -19.042 11.213  1.00 95.97 393 A 1 
ATOM   3261 O  O   . LYS A 1 393 ? 10.615  -19.314 12.341  1.00 95.93 393 A 1 
ATOM   3262 C  CB  . LYS A 1 393 ? 9.351   -20.842 9.650   1.00 95.71 393 A 1 
ATOM   3263 C  CG  . LYS A 1 393 ? 10.258  -21.915 10.294  1.00 92.36 393 A 1 
ATOM   3264 C  CD  . LYS A 1 393 ? 10.577  -23.032 9.300   1.00 87.95 393 A 1 
ATOM   3265 C  CE  . LYS A 1 393 ? 11.477  -24.050 9.994   1.00 79.85 393 A 1 
ATOM   3266 N  NZ  . LYS A 1 393 ? 11.823  -25.185 9.100   1.00 71.47 393 A 1 
ATOM   3267 N  N   . TRP A 1 394 ? 10.819  -18.121 10.450  1.00 96.63 394 A 1 
ATOM   3268 C  CA  . TRP A 1 394 ? 11.985  -17.368 10.905  1.00 97.03 394 A 1 
ATOM   3269 C  C   . TRP A 1 394 ? 11.681  -16.502 12.134  1.00 97.37 394 A 1 
ATOM   3270 O  O   . TRP A 1 394 ? 12.424  -16.550 13.116  1.00 97.03 394 A 1 
ATOM   3271 C  CB  . TRP A 1 394 ? 12.531  -16.527 9.743   1.00 96.87 394 A 1 
ATOM   3272 C  CG  . TRP A 1 394 ? 13.728  -15.716 10.098  1.00 96.30 394 A 1 
ATOM   3273 C  CD1 . TRP A 1 394 ? 14.949  -16.205 10.414  1.00 94.99 394 A 1 
ATOM   3274 C  CD2 . TRP A 1 394 ? 13.843  -14.262 10.193  1.00 95.97 394 A 1 
ATOM   3275 N  NE1 . TRP A 1 394 ? 15.814  -15.167 10.683  1.00 93.55 394 A 1 
ATOM   3276 C  CE2 . TRP A 1 394 ? 15.180  -13.955 10.554  1.00 94.97 394 A 1 
ATOM   3277 C  CE3 . TRP A 1 394 ? 12.945  -13.193 9.984   1.00 94.34 394 A 1 
ATOM   3278 C  CZ2 . TRP A 1 394 ? 15.626  -12.615 10.705  1.00 93.60 394 A 1 
ATOM   3279 C  CZ3 . TRP A 1 394 ? 13.386  -11.868 10.135  1.00 93.21 394 A 1 
ATOM   3280 C  CH2 . TRP A 1 394 ? 14.707  -11.593 10.489  1.00 92.71 394 A 1 
ATOM   3281 N  N   . ILE A 1 395 ? 10.538  -15.801 12.119  1.00 96.72 395 A 1 
ATOM   3282 C  CA  . ILE A 1 395 ? 10.048  -15.003 13.249  1.00 96.59 395 A 1 
ATOM   3283 C  C   . ILE A 1 395 ? 9.881   -15.864 14.503  1.00 96.53 395 A 1 
ATOM   3284 O  O   . ILE A 1 395 ? 10.397  -15.531 15.565  1.00 95.95 395 A 1 
ATOM   3285 C  CB  . ILE A 1 395 ? 8.712   -14.315 12.869  1.00 96.31 395 A 1 
ATOM   3286 C  CG1 . ILE A 1 395 ? 8.942   -13.232 11.793  1.00 95.64 395 A 1 
ATOM   3287 C  CG2 . ILE A 1 395 ? 8.029   -13.691 14.104  1.00 95.53 395 A 1 
ATOM   3288 C  CD1 . ILE A 1 395 ? 7.651   -12.799 11.088  1.00 94.99 395 A 1 
ATOM   3289 N  N   . SER A 1 396 ? 9.192   -16.989 14.384  1.00 95.57 396 A 1 
ATOM   3290 C  CA  . SER A 1 396 ? 8.831   -17.828 15.534  1.00 94.51 396 A 1 
ATOM   3291 C  C   . SER A 1 396 ? 9.976   -18.682 16.094  1.00 95.24 396 A 1 
ATOM   3292 O  O   . SER A 1 396 ? 9.869   -19.183 17.212  1.00 93.63 396 A 1 
ATOM   3293 C  CB  . SER A 1 396 ? 7.640   -18.722 15.180  1.00 91.35 396 A 1 
ATOM   3294 O  OG  . SER A 1 396 ? 7.915   -19.531 14.052  1.00 78.77 396 A 1 
ATOM   3295 N  N   . THR A 1 397 ? 11.068  -18.847 15.347  1.00 96.37 397 A 1 
ATOM   3296 C  CA  . THR A 1 397 ? 12.171  -19.752 15.740  1.00 96.74 397 A 1 
ATOM   3297 C  C   . THR A 1 397 ? 13.501  -19.053 16.017  1.00 97.16 397 A 1 
ATOM   3298 O  O   . THR A 1 397 ? 14.444  -19.705 16.460  1.00 96.46 397 A 1 
ATOM   3299 C  CB  . THR A 1 397 ? 12.391  -20.876 14.721  1.00 96.35 397 A 1 
ATOM   3300 O  OG1 . THR A 1 397 ? 12.764  -20.386 13.456  1.00 93.98 397 A 1 
ATOM   3301 C  CG2 . THR A 1 397 ? 11.145  -21.744 14.538  1.00 92.67 397 A 1 
ATOM   3302 N  N   . THR A 1 398 ? 13.602  -17.734 15.790  1.00 97.28 398 A 1 
ATOM   3303 C  CA  . THR A 1 398 ? 14.840  -16.982 16.029  1.00 97.43 398 A 1 
ATOM   3304 C  C   . THR A 1 398 ? 14.563  -15.688 16.786  1.00 97.50 398 A 1 
ATOM   3305 O  O   . THR A 1 398 ? 13.580  -15.007 16.526  1.00 97.34 398 A 1 
ATOM   3306 C  CB  . THR A 1 398 ? 15.617  -16.679 14.736  1.00 97.26 398 A 1 
ATOM   3307 O  OG1 . THR A 1 398 ? 14.982  -15.690 13.971  1.00 95.13 398 A 1 
ATOM   3308 C  CG2 . THR A 1 398 ? 15.826  -17.899 13.842  1.00 94.65 398 A 1 
ATOM   3309 N  N   . SER A 1 399 ? 15.472  -15.310 17.684  1.00 97.23 399 A 1 
ATOM   3310 C  CA  . SER A 1 399 ? 15.361  -14.032 18.398  1.00 96.91 399 A 1 
ATOM   3311 C  C   . SER A 1 399 ? 15.435  -12.840 17.446  1.00 96.99 399 A 1 
ATOM   3312 O  O   . SER A 1 399 ? 14.676  -11.891 17.603  1.00 96.41 399 A 1 
ATOM   3313 C  CB  . SER A 1 399 ? 16.456  -13.904 19.457  1.00 96.27 399 A 1 
ATOM   3314 O  OG  . SER A 1 399 ? 16.413  -15.016 20.329  1.00 86.06 399 A 1 
ATOM   3315 N  N   . LYS A 1 400 ? 16.308  -12.896 16.436  1.00 97.55 400 A 1 
ATOM   3316 C  CA  . LYS A 1 400 ? 16.406  -11.841 15.415  1.00 97.31 400 A 1 
ATOM   3317 C  C   . LYS A 1 400 ? 15.090  -11.684 14.649  1.00 97.41 400 A 1 
ATOM   3318 O  O   . LYS A 1 400 ? 14.627  -10.571 14.475  1.00 96.86 400 A 1 
ATOM   3319 C  CB  . LYS A 1 400 ? 17.590  -12.110 14.477  1.00 96.84 400 A 1 
ATOM   3320 C  CG  . LYS A 1 400 ? 17.801  -10.960 13.476  1.00 89.57 400 A 1 
ATOM   3321 C  CD  . LYS A 1 400 ? 18.943  -11.244 12.494  1.00 84.34 400 A 1 
ATOM   3322 C  CE  . LYS A 1 400 ? 19.017  -10.106 11.453  1.00 75.54 400 A 1 
ATOM   3323 N  NZ  . LYS A 1 400 ? 19.924  -10.408 10.314  1.00 66.12 400 A 1 
ATOM   3324 N  N   . GLY A 1 401 ? 14.486  -12.787 14.223  1.00 97.56 401 A 1 
ATOM   3325 C  CA  . GLY A 1 401 ? 13.202  -12.781 13.528  1.00 97.33 401 A 1 
ATOM   3326 C  C   . GLY A 1 401 ? 12.074  -12.207 14.382  1.00 97.23 401 A 1 
ATOM   3327 O  O   . GLY A 1 401 ? 11.323  -11.356 13.914  1.00 96.77 401 A 1 
ATOM   3328 N  N   . MET A 1 402 ? 12.016  -12.606 15.655  1.00 96.91 402 A 1 
ATOM   3329 C  CA  . MET A 1 402 ? 11.028  -12.089 16.595  1.00 96.35 402 A 1 
ATOM   3330 C  C   . MET A 1 402 ? 11.192  -10.589 16.839  1.00 95.74 402 A 1 
ATOM   3331 O  O   . MET A 1 402 ? 10.217  -9.852  16.759  1.00 94.93 402 A 1 
ATOM   3332 C  CB  . MET A 1 402 ? 11.086  -12.877 17.911  1.00 95.50 402 A 1 
ATOM   3333 C  CG  . MET A 1 402 ? 9.962   -12.474 18.879  1.00 93.27 402 A 1 
ATOM   3334 S  SD  . MET A 1 402 ? 8.264   -12.716 18.251  1.00 91.08 402 A 1 
ATOM   3335 C  CE  . MET A 1 402 ? 8.148   -14.517 18.270  1.00 83.94 402 A 1 
ATOM   3336 N  N   . TRP A 1 403 ? 12.418  -10.097 17.077  1.00 96.78 403 A 1 
ATOM   3337 C  CA  . TRP A 1 403 ? 12.669  -8.663  17.256  1.00 96.43 403 A 1 
ATOM   3338 C  C   . TRP A 1 403 ? 12.363  -7.846  15.995  1.00 96.52 403 A 1 
ATOM   3339 O  O   . TRP A 1 403 ? 11.810  -6.765  16.111  1.00 95.63 403 A 1 
ATOM   3340 C  CB  . TRP A 1 403 ? 14.106  -8.444  17.716  1.00 95.50 403 A 1 
ATOM   3341 C  CG  . TRP A 1 403 ? 14.304  -8.630  19.191  1.00 92.12 403 A 1 
ATOM   3342 C  CD1 . TRP A 1 403 ? 14.982  -9.627  19.790  1.00 86.17 403 A 1 
ATOM   3343 C  CD2 . TRP A 1 403 ? 13.769  -7.788  20.271  1.00 88.03 403 A 1 
ATOM   3344 N  NE1 . TRP A 1 403 ? 14.930  -9.466  21.172  1.00 83.26 403 A 1 
ATOM   3345 C  CE2 . TRP A 1 403 ? 14.195  -8.352  21.500  1.00 85.99 403 A 1 
ATOM   3346 C  CE3 . TRP A 1 403 ? 12.987  -6.615  20.303  1.00 81.81 403 A 1 
ATOM   3347 C  CZ2 . TRP A 1 403 ? 13.842  -7.774  22.744  1.00 82.56 403 A 1 
ATOM   3348 C  CZ3 . TRP A 1 403 ? 12.644  -6.043  21.546  1.00 80.52 403 A 1 
ATOM   3349 C  CH2 . TRP A 1 403 ? 13.071  -6.619  22.745  1.00 80.28 403 A 1 
ATOM   3350 N  N   . THR A 1 404 ? 12.669  -8.399  14.823  1.00 97.26 404 A 1 
ATOM   3351 C  CA  . THR A 1 404 ? 12.302  -7.775  13.543  1.00 97.47 404 A 1 
ATOM   3352 C  C   . THR A 1 404 ? 10.780  -7.656  13.405  1.00 97.44 404 A 1 
ATOM   3353 O  O   . THR A 1 404 ? 10.287  -6.602  13.031  1.00 96.80 404 A 1 
ATOM   3354 C  CB  . THR A 1 404 ? 12.874  -8.572  12.368  1.00 97.38 404 A 1 
ATOM   3355 O  OG1 . THR A 1 404 ? 14.285  -8.626  12.444  1.00 95.37 404 A 1 
ATOM   3356 C  CG2 . THR A 1 404 ? 12.550  -7.977  11.007  1.00 95.41 404 A 1 
ATOM   3357 N  N   . PHE A 1 405 ? 10.025  -8.695  13.751  1.00 97.34 405 A 1 
ATOM   3358 C  CA  . PHE A 1 405 ? 8.560   -8.636  13.739  1.00 96.97 405 A 1 
ATOM   3359 C  C   . PHE A 1 405 ? 8.022   -7.623  14.757  1.00 96.70 405 A 1 
ATOM   3360 O  O   . PHE A 1 405 ? 7.186   -6.803  14.417  1.00 96.27 405 A 1 
ATOM   3361 C  CB  . PHE A 1 405 ? 8.015   -10.045 13.985  1.00 96.23 405 A 1 
ATOM   3362 C  CG  . PHE A 1 405 ? 6.522   -10.098 14.181  1.00 95.69 405 A 1 
ATOM   3363 C  CD1 . PHE A 1 405 ? 5.981   -10.304 15.468  1.00 93.89 405 A 1 
ATOM   3364 C  CD2 . PHE A 1 405 ? 5.656   -9.943  13.087  1.00 93.74 405 A 1 
ATOM   3365 C  CE1 . PHE A 1 405 ? 4.596   -10.363 15.655  1.00 92.53 405 A 1 
ATOM   3366 C  CE2 . PHE A 1 405 ? 4.268   -9.998  13.269  1.00 92.05 405 A 1 
ATOM   3367 C  CZ  . PHE A 1 405 ? 3.729   -10.209 14.552  1.00 92.24 405 A 1 
ATOM   3368 N  N   . LEU A 1 406 ? 8.537   -7.648  15.993  1.00 96.27 406 A 1 
ATOM   3369 C  CA  . LEU A 1 406 ? 8.087   -6.782  17.081  1.00 95.69 406 A 1 
ATOM   3370 C  C   . LEU A 1 406 ? 8.341   -5.291  16.818  1.00 95.76 406 A 1 
ATOM   3371 O  O   . LEU A 1 406 ? 7.561   -4.479  17.292  1.00 95.15 406 A 1 
ATOM   3372 C  CB  . LEU A 1 406 ? 8.760   -7.208  18.399  1.00 94.76 406 A 1 
ATOM   3373 C  CG  . LEU A 1 406 ? 8.282   -8.550  18.978  1.00 92.78 406 A 1 
ATOM   3374 C  CD1 . LEU A 1 406 ? 9.129   -8.908  20.197  1.00 90.92 406 A 1 
ATOM   3375 C  CD2 . LEU A 1 406 ? 6.817   -8.517  19.409  1.00 90.41 406 A 1 
ATOM   3376 N  N   . GLU A 1 407 ? 9.376   -4.936  16.047  1.00 95.93 407 A 1 
ATOM   3377 C  CA  . GLU A 1 407 ? 9.620   -3.552  15.613  1.00 96.51 407 A 1 
ATOM   3378 C  C   . GLU A 1 407 ? 8.418   -2.988  14.841  1.00 96.89 407 A 1 
ATOM   3379 O  O   . GLU A 1 407 ? 8.093   -1.810  14.971  1.00 96.42 407 A 1 
ATOM   3380 C  CB  . GLU A 1 407 ? 10.892  -3.502  14.749  1.00 96.43 407 A 1 
ATOM   3381 C  CG  . GLU A 1 407 ? 11.276  -2.082  14.278  1.00 95.20 407 A 1 
ATOM   3382 C  CD  . GLU A 1 407 ? 12.493  -2.019  13.334  1.00 94.95 407 A 1 
ATOM   3383 O  OE1 . GLU A 1 407 ? 12.596  -1.034  12.564  1.00 90.35 407 A 1 
ATOM   3384 O  OE2 . GLU A 1 407 ? 13.328  -2.951  13.356  1.00 92.03 407 A 1 
ATOM   3385 N  N   . HIS A 1 408 ? 7.730   -3.838  14.073  1.00 97.59 408 A 1 
ATOM   3386 C  CA  . HIS A 1 408 ? 6.738   -3.416  13.091  1.00 97.70 408 A 1 
ATOM   3387 C  C   . HIS A 1 408 ? 5.279   -3.666  13.493  1.00 97.56 408 A 1 
ATOM   3388 O  O   . HIS A 1 408 ? 4.395   -3.070  12.886  1.00 96.99 408 A 1 
ATOM   3389 C  CB  . HIS A 1 408 ? 7.093   -4.064  11.749  1.00 98.00 408 A 1 
ATOM   3390 C  CG  . HIS A 1 408 ? 8.428   -3.611  11.229  1.00 98.03 408 A 1 
ATOM   3391 N  ND1 . HIS A 1 408 ? 8.803   -2.304  10.998  1.00 93.76 408 A 1 
ATOM   3392 C  CD2 . HIS A 1 408 ? 9.531   -4.385  10.947  1.00 94.02 408 A 1 
ATOM   3393 C  CE1 . HIS A 1 408 ? 10.084  -2.293  10.600  1.00 94.70 408 A 1 
ATOM   3394 N  NE2 . HIS A 1 408 ? 10.563  -3.547  10.547  1.00 95.46 408 A 1 
ATOM   3395 N  N   . VAL A 1 409 ? 5.001   -4.470  14.516  1.00 96.75 409 A 1 
ATOM   3396 C  CA  . VAL A 1 409 ? 3.624   -4.815  14.939  1.00 96.26 409 A 1 
ATOM   3397 C  C   . VAL A 1 409 ? 2.739   -3.583  15.135  1.00 96.32 409 A 1 
ATOM   3398 O  O   . VAL A 1 409 ? 1.582   -3.578  14.713  1.00 95.57 409 A 1 
ATOM   3399 C  CB  . VAL A 1 409 ? 3.639   -5.647  16.238  1.00 94.77 409 A 1 
ATOM   3400 C  CG1 . VAL A 1 409 ? 2.260   -5.824  16.884  1.00 89.79 409 A 1 
ATOM   3401 C  CG2 . VAL A 1 409 ? 4.169   -7.057  15.968  1.00 90.10 409 A 1 
ATOM   3402 N  N   . TYR A 1 410 ? 3.286   -2.531  15.748  1.00 96.90 410 A 1 
ATOM   3403 C  CA  . TYR A 1 410 ? 2.606   -1.259  16.012  1.00 96.96 410 A 1 
ATOM   3404 C  C   . TYR A 1 410 ? 3.075   -0.138  15.074  1.00 97.42 410 A 1 
ATOM   3405 O  O   . TYR A 1 410 ? 2.990   1.035   15.428  1.00 97.09 410 A 1 
ATOM   3406 C  CB  . TYR A 1 410 ? 2.790   -0.875  17.487  1.00 96.24 410 A 1 
ATOM   3407 C  CG  . TYR A 1 410 ? 2.147   -1.826  18.473  1.00 95.36 410 A 1 
ATOM   3408 C  CD1 . TYR A 1 410 ? 0.807   -1.640  18.863  1.00 93.60 410 A 1 
ATOM   3409 C  CD2 . TYR A 1 410 ? 2.886   -2.894  19.022  1.00 93.35 410 A 1 
ATOM   3410 C  CE1 . TYR A 1 410 ? 0.216   -2.501  19.795  1.00 91.96 410 A 1 
ATOM   3411 C  CE2 . TYR A 1 410 ? 2.293   -3.766  19.953  1.00 91.89 410 A 1 
ATOM   3412 C  CZ  . TYR A 1 410 ? 0.954   -3.561  20.337  1.00 91.82 410 A 1 
ATOM   3413 O  OH  . TYR A 1 410 ? 0.368   -4.405  21.245  1.00 89.30 410 A 1 
ATOM   3414 N  N   . SER A 1 411 ? 3.609   -0.473  13.893  1.00 97.52 411 A 1 
ATOM   3415 C  CA  . SER A 1 411 ? 4.180   0.497   12.943  1.00 97.85 411 A 1 
ATOM   3416 C  C   . SER A 1 411 ? 5.233   1.393   13.618  1.00 97.71 411 A 1 
ATOM   3417 O  O   . SER A 1 411 ? 5.147   2.616   13.607  1.00 96.97 411 A 1 
ATOM   3418 C  CB  . SER A 1 411 ? 3.074   1.295   12.246  1.00 97.91 411 A 1 
ATOM   3419 O  OG  . SER A 1 411 ? 2.109   0.405   11.711  1.00 95.44 411 A 1 
ATOM   3420 N  N   . ARG A 1 412 ? 6.214   0.757   14.280  1.00 97.37 412 A 1 
ATOM   3421 C  CA  . ARG A 1 412 ? 7.273   1.380   15.098  1.00 97.28 412 A 1 
ATOM   3422 C  C   . ARG A 1 412 ? 6.771   2.162   16.326  1.00 96.66 412 A 1 
ATOM   3423 O  O   . ARG A 1 412 ? 7.560   2.882   16.943  1.00 94.92 412 A 1 
ATOM   3424 C  CB  . ARG A 1 412 ? 8.222   2.204   14.229  1.00 97.30 412 A 1 
ATOM   3425 C  CG  . ARG A 1 412 ? 8.969   1.345   13.225  1.00 96.55 412 A 1 
ATOM   3426 C  CD  . ARG A 1 412 ? 9.888   2.244   12.399  1.00 95.38 412 A 1 
ATOM   3427 N  NE  . ARG A 1 412 ? 10.854  1.438   11.658  1.00 94.21 412 A 1 
ATOM   3428 C  CZ  . ARG A 1 412 ? 11.598  1.844   10.662  1.00 93.57 412 A 1 
ATOM   3429 N  NH1 . ARG A 1 412 ? 11.514  3.059   10.176  1.00 90.00 412 A 1 
ATOM   3430 N  NH2 . ARG A 1 412 ? 12.461  1.016   10.148  1.00 89.70 412 A 1 
ATOM   3431 N  N   . GLY A 1 413 ? 5.528   2.013   16.721  1.00 95.67 413 A 1 
ATOM   3432 C  CA  . GLY A 1 413 ? 5.086   2.383   18.051  1.00 94.43 413 A 1 
ATOM   3433 C  C   . GLY A 1 413 ? 5.807   1.527   19.097  1.00 93.83 413 A 1 
ATOM   3434 O  O   . GLY A 1 413 ? 5.953   0.313   18.935  1.00 91.37 413 A 1 
ATOM   3435 N  N   . PHE A 1 414 ? 6.265   2.141   20.194  1.00 90.74 414 A 1 
ATOM   3436 C  CA  . PHE A 1 414 ? 6.921   1.435   21.288  1.00 89.68 414 A 1 
ATOM   3437 C  C   . PHE A 1 414 ? 6.560   2.050   22.646  1.00 89.07 414 A 1 
ATOM   3438 O  O   . PHE A 1 414 ? 6.290   3.243   22.757  1.00 87.27 414 A 1 
ATOM   3439 C  CB  . PHE A 1 414 ? 8.438   1.382   21.074  1.00 87.15 414 A 1 
ATOM   3440 C  CG  . PHE A 1 414 ? 9.127   2.730   21.035  1.00 85.49 414 A 1 
ATOM   3441 C  CD1 . PHE A 1 414 ? 9.254   3.418   19.812  1.00 80.28 414 A 1 
ATOM   3442 C  CD2 . PHE A 1 414 ? 9.664   3.292   22.203  1.00 80.84 414 A 1 
ATOM   3443 C  CE1 . PHE A 1 414 ? 9.912   4.662   19.761  1.00 75.54 414 A 1 
ATOM   3444 C  CE2 . PHE A 1 414 ? 10.324  4.534   22.165  1.00 76.26 414 A 1 
ATOM   3445 C  CZ  . PHE A 1 414 ? 10.449  5.213   20.941  1.00 76.21 414 A 1 
ATOM   3446 N  N   . ALA A 1 415 ? 6.568   1.217   23.688  1.00 88.86 415 A 1 
ATOM   3447 C  CA  . ALA A 1 415 ? 6.252   1.632   25.046  1.00 88.14 415 A 1 
ATOM   3448 C  C   . ALA A 1 415 ? 7.458   2.273   25.746  1.00 88.81 415 A 1 
ATOM   3449 O  O   . ALA A 1 415 ? 8.608   1.938   25.461  1.00 86.97 415 A 1 
ATOM   3450 C  CB  . ALA A 1 415 ? 5.733   0.418   25.820  1.00 85.45 415 A 1 
ATOM   3451 N  N   . ASN A 1 416 ? 7.173   3.131   26.726  1.00 86.83 416 A 1 
ATOM   3452 C  CA  . ASN A 1 416 ? 8.165   3.779   27.587  1.00 87.58 416 A 1 
ATOM   3453 C  C   . ASN A 1 416 ? 9.147   4.698   26.838  1.00 88.91 416 A 1 
ATOM   3454 O  O   . ASN A 1 416 ? 10.318  4.784   27.204  1.00 87.07 416 A 1 
ATOM   3455 C  CB  . ASN A 1 416 ? 8.870   2.742   28.482  1.00 85.67 416 A 1 
ATOM   3456 C  CG  . ASN A 1 416 ? 7.921   1.853   29.257  1.00 80.87 416 A 1 
ATOM   3457 O  OD1 . ASN A 1 416 ? 7.031   2.296   29.958  1.00 75.47 416 A 1 
ATOM   3458 N  ND2 . ASN A 1 416 ? 8.083   0.557   29.163  1.00 72.79 416 A 1 
ATOM   3459 N  N   . ASN A 1 417 ? 8.685   5.417   25.821  1.00 87.01 417 A 1 
ATOM   3460 C  CA  . ASN A 1 417 ? 9.507   6.353   25.052  1.00 86.15 417 A 1 
ATOM   3461 C  C   . ASN A 1 417 ? 10.239  7.356   25.951  1.00 87.74 417 A 1 
ATOM   3462 O  O   . ASN A 1 417 ? 11.464  7.483   25.886  1.00 88.41 417 A 1 
ATOM   3463 C  CB  . ASN A 1 417 ? 8.619   7.079   24.025  1.00 84.70 417 A 1 
ATOM   3464 C  CG  . ASN A 1 417 ? 9.408   8.052   23.166  1.00 77.81 417 A 1 
ATOM   3465 O  OD1 . ASN A 1 417 ? 10.517  7.787   22.751  1.00 71.24 417 A 1 
ATOM   3466 N  ND2 . ASN A 1 417 ? 8.864   9.221   22.887  1.00 69.97 417 A 1 
ATOM   3467 N  N   . ALA A 1 418 ? 9.509   8.033   26.849  1.00 87.49 418 A 1 
ATOM   3468 C  CA  . ALA A 1 418 ? 10.072  9.009   27.774  1.00 87.55 418 A 1 
ATOM   3469 C  C   . ALA A 1 418 ? 11.149  8.387   28.677  1.00 89.45 418 A 1 
ATOM   3470 O  O   . ALA A 1 418 ? 12.226  8.973   28.843  1.00 89.27 418 A 1 
ATOM   3471 C  CB  . ALA A 1 418 ? 8.929   9.608   28.605  1.00 85.70 418 A 1 
ATOM   3472 N  N   . PHE A 1 419 ? 10.911  7.183   29.203  1.00 88.75 419 A 1 
ATOM   3473 C  CA  . PHE A 1 419 ? 11.889  6.461   30.014  1.00 88.80 419 A 1 
ATOM   3474 C  C   . PHE A 1 419 ? 13.195  6.233   29.245  1.00 89.93 419 A 1 
ATOM   3475 O  O   . PHE A 1 419 ? 14.250  6.666   29.706  1.00 90.88 419 A 1 
ATOM   3476 C  CB  . PHE A 1 419 ? 11.295  5.137   30.505  1.00 88.70 419 A 1 
ATOM   3477 C  CG  . PHE A 1 419 ? 12.307  4.216   31.162  1.00 88.23 419 A 1 
ATOM   3478 C  CD1 . PHE A 1 419 ? 12.868  3.141   30.441  1.00 85.29 419 A 1 
ATOM   3479 C  CD2 . PHE A 1 419 ? 12.731  4.452   32.483  1.00 86.02 419 A 1 
ATOM   3480 C  CE1 . PHE A 1 419 ? 13.835  2.310   31.032  1.00 84.87 419 A 1 
ATOM   3481 C  CE2 . PHE A 1 419 ? 13.701  3.622   33.082  1.00 84.02 419 A 1 
ATOM   3482 C  CZ  . PHE A 1 419 ? 14.244  2.558   32.357  1.00 84.28 419 A 1 
ATOM   3483 N  N   . TYR A 1 420 ? 13.130  5.628   28.058  1.00 89.64 420 A 1 
ATOM   3484 C  CA  . TYR A 1 420 ? 14.340  5.310   27.299  1.00 90.29 420 A 1 
ATOM   3485 C  C   . TYR A 1 420 ? 15.076  6.563   26.820  1.00 90.42 420 A 1 
ATOM   3486 O  O   . TYR A 1 420 ? 16.289  6.660   27.013  1.00 90.65 420 A 1 
ATOM   3487 C  CB  . TYR A 1 420 ? 14.000  4.390   26.119  1.00 90.23 420 A 1 
ATOM   3488 C  CG  . TYR A 1 420 ? 13.570  2.998   26.530  1.00 89.86 420 A 1 
ATOM   3489 C  CD1 . TYR A 1 420 ? 14.479  2.146   27.192  1.00 87.25 420 A 1 
ATOM   3490 C  CD2 . TYR A 1 420 ? 12.263  2.543   26.255  1.00 87.88 420 A 1 
ATOM   3491 C  CE1 . TYR A 1 420 ? 14.086  0.851   27.576  1.00 86.18 420 A 1 
ATOM   3492 C  CE2 . TYR A 1 420 ? 11.870  1.256   26.640  1.00 85.89 420 A 1 
ATOM   3493 C  CZ  . TYR A 1 420 ? 12.771  0.408   27.306  1.00 86.29 420 A 1 
ATOM   3494 O  OH  . TYR A 1 420 ? 12.381  -0.846  27.693  1.00 83.43 420 A 1 
ATOM   3495 N  N   . GLN A 1 421 ? 14.378  7.538   26.251  1.00 89.27 421 A 1 
ATOM   3496 C  CA  . GLN A 1 421 ? 15.000  8.783   25.795  1.00 88.97 421 A 1 
ATOM   3497 C  C   . GLN A 1 421 ? 15.685  9.533   26.943  1.00 89.97 421 A 1 
ATOM   3498 O  O   . GLN A 1 421 ? 16.808  10.016  26.792  1.00 90.48 421 A 1 
ATOM   3499 C  CB  . GLN A 1 421 ? 13.958  9.699   25.136  1.00 88.06 421 A 1 
ATOM   3500 C  CG  . GLN A 1 421 ? 13.488  9.228   23.753  1.00 83.04 421 A 1 
ATOM   3501 C  CD  . GLN A 1 421 ? 12.605  10.279  23.053  1.00 80.61 421 A 1 
ATOM   3502 O  OE1 . GLN A 1 421 ? 12.385  11.369  23.549  1.00 75.47 421 A 1 
ATOM   3503 N  NE2 . GLN A 1 421 ? 12.091  10.004  21.883  1.00 72.00 421 A 1 
ATOM   3504 N  N   . CYS A 1 422 ? 15.052  9.613   28.112  1.00 90.78 422 A 1 
ATOM   3505 C  CA  . CYS A 1 422 ? 15.599  10.337  29.253  1.00 91.18 422 A 1 
ATOM   3506 C  C   . CYS A 1 422 ? 16.724  9.569   29.954  1.00 91.22 422 A 1 
ATOM   3507 O  O   . CYS A 1 422 ? 17.720  10.190  30.321  1.00 89.20 422 A 1 
ATOM   3508 C  CB  . CYS A 1 422 ? 14.468  10.743  30.201  1.00 91.30 422 A 1 
ATOM   3509 S  SG  . CYS A 1 422 ? 13.355  11.947  29.402  1.00 90.83 422 A 1 
ATOM   3510 N  N   . MET A 1 423 ? 16.636  8.247   30.057  1.00 91.37 423 A 1 
ATOM   3511 C  CA  . MET A 1 423 ? 17.746  7.428   30.572  1.00 88.89 423 A 1 
ATOM   3512 C  C   . MET A 1 423 ? 19.004  7.532   29.705  1.00 88.74 423 A 1 
ATOM   3513 O  O   . MET A 1 423 ? 20.105  7.608   30.246  1.00 89.55 423 A 1 
ATOM   3514 C  CB  . MET A 1 423 ? 17.314  5.956   30.676  1.00 88.76 423 A 1 
ATOM   3515 C  CG  . MET A 1 423 ? 16.423  5.683   31.888  1.00 77.33 423 A 1 
ATOM   3516 S  SD  . MET A 1 423 ? 17.189  5.972   33.519  1.00 71.04 423 A 1 
ATOM   3517 C  CE  . MET A 1 423 ? 18.542  4.774   33.485  1.00 60.61 423 A 1 
ATOM   3518 N  N   . LEU A 1 424 ? 18.862  7.593   28.383  1.00 91.98 424 A 1 
ATOM   3519 C  CA  . LEU A 1 424 ? 19.995  7.731   27.462  1.00 91.13 424 A 1 
ATOM   3520 C  C   . LEU A 1 424 ? 20.670  9.115   27.523  1.00 89.27 424 A 1 
ATOM   3521 O  O   . LEU A 1 424 ? 21.838  9.233   27.152  1.00 86.21 424 A 1 
ATOM   3522 C  CB  . LEU A 1 424 ? 19.519  7.431   26.030  1.00 92.48 424 A 1 
ATOM   3523 C  CG  . LEU A 1 424 ? 19.233  5.938   25.755  1.00 91.86 424 A 1 
ATOM   3524 C  CD1 . LEU A 1 424 ? 18.529  5.796   24.395  1.00 88.97 424 A 1 
ATOM   3525 C  CD2 . LEU A 1 424 ? 20.509  5.099   25.715  1.00 89.63 424 A 1 
ATOM   3526 N  N   . GLY A 1 425 ? 19.954  10.148  27.953  1.00 91.83 425 A 1 
ATOM   3527 C  CA  . GLY A 1 425 ? 20.434  11.532  27.986  1.00 89.44 425 A 1 
ATOM   3528 C  C   . GLY A 1 425 ? 20.770  12.088  29.371  1.00 90.63 425 A 1 
ATOM   3529 O  O   . GLY A 1 425 ? 21.249  13.216  29.460  1.00 88.53 425 A 1 
ATOM   3530 N  N   . SER A 1 426 ? 20.503  11.352  30.454  1.00 89.73 426 A 1 
ATOM   3531 C  CA  . SER A 1 426 ? 20.602  11.865  31.824  1.00 88.62 426 A 1 
ATOM   3532 C  C   . SER A 1 426 ? 21.702  11.170  32.619  1.00 87.78 426 A 1 
ATOM   3533 O  O   . SER A 1 426 ? 21.754  9.944   32.673  1.00 87.26 426 A 1 
ATOM   3534 C  CB  . SER A 1 426 ? 19.265  11.719  32.560  1.00 88.60 426 A 1 
ATOM   3535 O  OG  . SER A 1 426 ? 18.214  12.305  31.804  1.00 85.11 426 A 1 
ATOM   3536 N  N   . ALA A 1 427 ? 22.550  11.969  33.272  1.00 90.16 427 A 1 
ATOM   3537 C  CA  . ALA A 1 427 ? 23.612  11.464  34.151  1.00 86.39 427 A 1 
ATOM   3538 C  C   . ALA A 1 427 ? 23.202  11.424  35.636  1.00 86.19 427 A 1 
ATOM   3539 O  O   . ALA A 1 427 ? 23.877  10.777  36.439  1.00 82.49 427 A 1 
ATOM   3540 C  CB  . ALA A 1 427 ? 24.861  12.330  33.939  1.00 85.85 427 A 1 
ATOM   3541 N  N   . ASP A 1 428 ? 22.141  12.129  36.003  1.00 92.16 428 A 1 
ATOM   3542 C  CA  . ASP A 1 428 ? 21.635  12.235  37.367  1.00 90.68 428 A 1 
ATOM   3543 C  C   . ASP A 1 428 ? 20.101  12.222  37.392  1.00 90.59 428 A 1 
ATOM   3544 O  O   . ASP A 1 428 ? 19.426  12.337  36.357  1.00 90.58 428 A 1 
ATOM   3545 C  CB  . ASP A 1 428 ? 22.214  13.496  38.041  1.00 90.15 428 A 1 
ATOM   3546 C  CG  . ASP A 1 428 ? 21.737  14.772  37.343  1.00 84.63 428 A 1 
ATOM   3547 O  OD1 . ASP A 1 428 ? 20.557  15.125  37.557  1.00 77.46 428 A 1 
ATOM   3548 O  OD2 . ASP A 1 428 ? 22.523  15.342  36.557  1.00 78.26 428 A 1 
ATOM   3549 N  N   . ILE A 1 429 ? 19.540  12.051  38.596  1.00 93.36 429 A 1 
ATOM   3550 C  CA  . ILE A 1 429 ? 18.095  11.879  38.790  1.00 92.04 429 A 1 
ATOM   3551 C  C   . ILE A 1 429 ? 17.307  13.170  38.553  1.00 92.63 429 A 1 
ATOM   3552 O  O   . ILE A 1 429 ? 16.164  13.097  38.100  1.00 91.75 429 A 1 
ATOM   3553 C  CB  . ILE A 1 429 ? 17.835  11.285  40.193  1.00 90.82 429 A 1 
ATOM   3554 C  CG1 . ILE A 1 429 ? 16.396  10.785  40.386  1.00 84.47 429 A 1 
ATOM   3555 C  CG2 . ILE A 1 429 ? 18.195  12.269  41.328  1.00 84.02 429 A 1 
ATOM   3556 C  CD1 . ILE A 1 429 ? 16.000  9.638   39.435  1.00 77.98 429 A 1 
ATOM   3557 N  N   . ASP A 1 430 ? 17.891  14.338  38.792  1.00 92.71 430 A 1 
ATOM   3558 C  CA  . ASP A 1 430 ? 17.205  15.620  38.628  1.00 92.66 430 A 1 
ATOM   3559 C  C   . ASP A 1 430 ? 17.017  15.934  37.139  1.00 92.56 430 A 1 
ATOM   3560 O  O   . ASP A 1 430 ? 15.918  16.279  36.697  1.00 92.14 430 A 1 
ATOM   3561 C  CB  . ASP A 1 430 ? 17.977  16.731  39.355  1.00 93.65 430 A 1 
ATOM   3562 C  CG  . ASP A 1 430 ? 17.961  16.599  40.888  1.00 89.67 430 A 1 
ATOM   3563 O  OD1 . ASP A 1 430 ? 17.024  15.952  41.412  1.00 84.24 430 A 1 
ATOM   3564 O  OD2 . ASP A 1 430 ? 18.873  17.172  41.529  1.00 85.15 430 A 1 
ATOM   3565 N  N   . HIS A 1 431 ? 18.076  15.707  36.345  1.00 89.83 431 A 1 
ATOM   3566 C  CA  . HIS A 1 431 ? 17.994  15.807  34.896  1.00 89.44 431 A 1 
ATOM   3567 C  C   . HIS A 1 431 ? 16.996  14.787  34.317  1.00 89.16 431 A 1 
ATOM   3568 O  O   . HIS A 1 431 ? 16.165  15.151  33.474  1.00 89.19 431 A 1 
ATOM   3569 C  CB  . HIS A 1 431 ? 19.387  15.628  34.284  1.00 89.33 431 A 1 
ATOM   3570 C  CG  . HIS A 1 431 ? 19.392  15.855  32.796  1.00 83.86 431 A 1 
ATOM   3571 N  ND1 . HIS A 1 431 ? 18.917  14.993  31.840  1.00 72.08 431 A 1 
ATOM   3572 C  CD2 . HIS A 1 431 ? 19.814  16.974  32.124  1.00 72.44 431 A 1 
ATOM   3573 C  CE1 . HIS A 1 431 ? 19.046  15.574  30.637  1.00 72.97 431 A 1 
ATOM   3574 N  NE2 . HIS A 1 431 ? 19.591  16.779  30.763  1.00 74.95 431 A 1 
ATOM   3575 N  N   . TYR A 1 432 ? 17.009  13.544  34.794  1.00 93.24 432 A 1 
ATOM   3576 C  CA  . TYR A 1 432 ? 16.054  12.518  34.373  1.00 91.54 432 A 1 
ATOM   3577 C  C   . TYR A 1 432 ? 14.604  12.938  34.648  1.00 90.66 432 A 1 
ATOM   3578 O  O   . TYR A 1 432 ? 13.773  12.904  33.744  1.00 90.96 432 A 1 
ATOM   3579 C  CB  . TYR A 1 432 ? 16.386  11.188  35.058  1.00 91.57 432 A 1 
ATOM   3580 C  CG  . TYR A 1 432 ? 15.324  10.132  34.848  1.00 91.98 432 A 1 
ATOM   3581 C  CD1 . TYR A 1 432 ? 14.317  9.921   35.821  1.00 90.27 432 A 1 
ATOM   3582 C  CD2 . TYR A 1 432 ? 15.282  9.382   33.651  1.00 91.11 432 A 1 
ATOM   3583 C  CE1 . TYR A 1 432 ? 13.295  8.990   35.598  1.00 89.69 432 A 1 
ATOM   3584 C  CE2 . TYR A 1 432 ? 14.271  8.447   33.424  1.00 89.25 432 A 1 
ATOM   3585 C  CZ  . TYR A 1 432 ? 13.275  8.251   34.404  1.00 89.05 432 A 1 
ATOM   3586 O  OH  . TYR A 1 432 ? 12.273  7.355   34.180  1.00 87.29 432 A 1 
ATOM   3587 N  N   . ASN A 1 433 ? 14.300  13.389  35.866  1.00 93.39 433 A 1 
ATOM   3588 C  CA  . ASN A 1 433 ? 12.943  13.805  36.240  1.00 91.14 433 A 1 
ATOM   3589 C  C   . ASN A 1 433 ? 12.463  15.011  35.423  1.00 90.21 433 A 1 
ATOM   3590 O  O   . ASN A 1 433 ? 11.310  15.046  34.966  1.00 89.92 433 A 1 
ATOM   3591 C  CB  . ASN A 1 433 ? 12.921  14.121  37.745  1.00 91.44 433 A 1 
ATOM   3592 C  CG  . ASN A 1 433 ? 13.015  12.887  38.622  1.00 91.21 433 A 1 
ATOM   3593 O  OD1 . ASN A 1 433 ? 12.654  11.783  38.266  1.00 86.74 433 A 1 
ATOM   3594 N  ND2 . ASN A 1 433 ? 13.478  13.051  39.844  1.00 86.16 433 A 1 
ATOM   3595 N  N   . SER A 1 434 ? 13.351  15.995  35.182  1.00 92.90 434 A 1 
ATOM   3596 C  CA  . SER A 1 434 ? 13.065  17.142  34.311  1.00 91.62 434 A 1 
ATOM   3597 C  C   . SER A 1 434 ? 12.800  16.698  32.867  1.00 91.00 434 A 1 
ATOM   3598 O  O   . SER A 1 434 ? 11.816  17.117  32.262  1.00 90.06 434 A 1 
ATOM   3599 C  CB  . SER A 1 434 ? 14.237  18.121  34.368  1.00 91.67 434 A 1 
ATOM   3600 O  OG  . SER A 1 434 ? 13.943  19.271  33.597  1.00 79.92 434 A 1 
ATOM   3601 N  N   . CYS A 1 435 ? 13.628  15.807  32.348  1.00 92.27 435 A 1 
ATOM   3602 C  CA  . CYS A 1 435 ? 13.467  15.241  31.010  1.00 90.95 435 A 1 
ATOM   3603 C  C   . CYS A 1 435 ? 12.116  14.535  30.858  1.00 90.32 435 A 1 
ATOM   3604 O  O   . CYS A 1 435 ? 11.357  14.881  29.958  1.00 88.55 435 A 1 
ATOM   3605 C  CB  . CYS A 1 435 ? 14.639  14.298  30.717  1.00 90.81 435 A 1 
ATOM   3606 S  SG  . CYS A 1 435 ? 14.522  13.457  29.108  1.00 90.01 435 A 1 
ATOM   3607 N  N   . VAL A 1 436 ? 11.770  13.612  31.744  1.00 91.73 436 A 1 
ATOM   3608 C  CA  . VAL A 1 436 ? 10.501  12.873  31.701  1.00 89.50 436 A 1 
ATOM   3609 C  C   . VAL A 1 436 ? 9.301   13.814  31.765  1.00 88.06 436 A 1 
ATOM   3610 O  O   . VAL A 1 436 ? 8.346   13.667  31.005  1.00 86.76 436 A 1 
ATOM   3611 C  CB  . VAL A 1 436 ? 10.433  11.814  32.823  1.00 88.65 436 A 1 
ATOM   3612 C  CG1 . VAL A 1 436 ? 9.056   11.157  32.935  1.00 83.17 436 A 1 
ATOM   3613 C  CG2 . VAL A 1 436 ? 11.443  10.691  32.567  1.00 84.90 436 A 1 
ATOM   3614 N  N   . SER A 1 437 ? 9.372   14.838  32.617  1.00 89.95 437 A 1 
ATOM   3615 C  CA  . SER A 1 437 ? 8.303   15.842  32.757  1.00 87.75 437 A 1 
ATOM   3616 C  C   . SER A 1 437 ? 8.110   16.710  31.498  1.00 86.70 437 A 1 
ATOM   3617 O  O   . SER A 1 437 ? 7.028   17.253  31.296  1.00 84.56 437 A 1 
ATOM   3618 C  CB  . SER A 1 437 ? 8.589   16.755  33.947  1.00 86.72 437 A 1 
ATOM   3619 O  OG  . SER A 1 437 ? 8.718   16.004  35.145  1.00 76.72 437 A 1 
ATOM   3620 N  N   . SER A 1 438 ? 9.150   16.841  30.670  1.00 87.72 438 A 1 
ATOM   3621 C  CA  . SER A 1 438 ? 9.101   17.601  29.416  1.00 86.36 438 A 1 
ATOM   3622 C  C   . SER A 1 438 ? 8.558   16.808  28.220  1.00 86.06 438 A 1 
ATOM   3623 O  O   . SER A 1 438 ? 8.244   17.407  27.192  1.00 84.31 438 A 1 
ATOM   3624 C  CB  . SER A 1 438 ? 10.494  18.169  29.097  1.00 85.99 438 A 1 
ATOM   3625 O  OG  . SER A 1 438 ? 11.380  17.184  28.587  1.00 81.45 438 A 1 
ATOM   3626 N  N   . LYS A 1 439 ? 8.476   15.481  28.322  1.00 86.30 439 A 1 
ATOM   3627 C  CA  . LYS A 1 439 ? 8.060   14.631  27.204  1.00 85.83 439 A 1 
ATOM   3628 C  C   . LYS A 1 439 ? 6.542   14.606  27.039  1.00 84.95 439 A 1 
ATOM   3629 O  O   . LYS A 1 439 ? 5.814   14.601  28.034  1.00 83.31 439 A 1 
ATOM   3630 C  CB  . LYS A 1 439 ? 8.619   13.206  27.362  1.00 86.15 439 A 1 
ATOM   3631 C  CG  . LYS A 1 439 ? 10.154  13.124  27.269  1.00 85.43 439 A 1 
ATOM   3632 C  CD  . LYS A 1 439 ? 10.671  13.470  25.873  1.00 82.97 439 A 1 
ATOM   3633 C  CE  . LYS A 1 439 ? 12.197  13.407  25.868  1.00 80.56 439 A 1 
ATOM   3634 N  NZ  . LYS A 1 439 ? 12.728  13.564  24.485  1.00 74.58 439 A 1 
ATOM   3635 N  N   . PRO A 1 440 ? 6.050   14.528  25.798  1.00 85.89 440 A 1 
ATOM   3636 C  CA  . PRO A 1 440 ? 4.659   14.187  25.546  1.00 82.81 440 A 1 
ATOM   3637 C  C   . PRO A 1 440 ? 4.308   12.846  26.193  1.00 81.50 440 A 1 
ATOM   3638 O  O   . PRO A 1 440 ? 5.062   11.885  26.101  1.00 76.21 440 A 1 
ATOM   3639 C  CB  . PRO A 1 440 ? 4.511   14.131  24.018  1.00 80.11 440 A 1 
ATOM   3640 C  CG  . PRO A 1 440 ? 5.682   14.948  23.503  1.00 79.57 440 A 1 
ATOM   3641 C  CD  . PRO A 1 440 ? 6.770   14.699  24.545  1.00 84.45 440 A 1 
ATOM   3642 N  N   . GLN A 1 441 ? 3.151   12.772  26.825  1.00 79.52 441 A 1 
ATOM   3643 C  CA  . GLN A 1 441 ? 2.647   11.521  27.407  1.00 78.09 441 A 1 
ATOM   3644 C  C   . GLN A 1 441 ? 1.787   10.756  26.388  1.00 80.85 441 A 1 
ATOM   3645 O  O   . GLN A 1 441 ? 0.643   10.403  26.661  1.00 75.94 441 A 1 
ATOM   3646 C  CB  . GLN A 1 441 ? 1.919   11.788  28.733  1.00 71.34 441 A 1 
ATOM   3647 C  CG  . GLN A 1 441 ? 2.853   12.368  29.799  1.00 63.42 441 A 1 
ATOM   3648 C  CD  . GLN A 1 441 ? 2.171   12.502  31.162  1.00 57.24 441 A 1 
ATOM   3649 O  OE1 . GLN A 1 441 ? 1.006   12.187  31.369  1.00 52.79 441 A 1 
ATOM   3650 N  NE2 . GLN A 1 441 ? 2.881   12.983  32.154  1.00 49.74 441 A 1 
ATOM   3651 N  N   . ASN A 1 442 ? 2.344   10.541  25.195  1.00 83.76 442 A 1 
ATOM   3652 C  CA  . ASN A 1 442 ? 1.726   9.737   24.150  1.00 84.62 442 A 1 
ATOM   3653 C  C   . ASN A 1 442 ? 2.416   8.368   24.092  1.00 84.44 442 A 1 
ATOM   3654 O  O   . ASN A 1 442 ? 3.325   8.149   23.296  1.00 81.35 442 A 1 
ATOM   3655 C  CB  . ASN A 1 442 ? 1.752   10.502  22.822  1.00 83.86 442 A 1 
ATOM   3656 C  CG  . ASN A 1 442 ? 0.856   9.852   21.781  1.00 83.05 442 A 1 
ATOM   3657 O  OD1 . ASN A 1 442 ? -0.148  9.233   22.108  1.00 82.42 442 A 1 
ATOM   3658 N  ND2 . ASN A 1 442 ? 1.163   10.032  20.519  1.00 79.07 442 A 1 
ATOM   3659 N  N   . GLU A 1 443 ? 2.026   7.480   24.980  1.00 81.84 443 A 1 
ATOM   3660 C  CA  . GLU A 1 443 ? 2.608   6.154   25.146  1.00 81.41 443 A 1 
ATOM   3661 C  C   . GLU A 1 443 ? 1.658   5.081   24.628  1.00 81.57 443 A 1 
ATOM   3662 O  O   . GLU A 1 443 ? 0.447   5.145   24.884  1.00 79.64 443 A 1 
ATOM   3663 C  CB  . GLU A 1 443 ? 2.939   5.910   26.625  1.00 79.08 443 A 1 
ATOM   3664 C  CG  . GLU A 1 443 ? 4.076   6.800   27.162  1.00 75.20 443 A 1 
ATOM   3665 C  CD  . GLU A 1 443 ? 5.477   6.427   26.644  1.00 72.31 443 A 1 
ATOM   3666 O  OE1 . GLU A 1 443 ? 6.417   7.216   26.864  1.00 66.18 443 A 1 
ATOM   3667 O  OE2 . GLU A 1 443 ? 5.631   5.314   26.090  1.00 68.79 443 A 1 
ATOM   3668 N  N   . ILE A 1 444 ? 2.200   4.071   23.957  1.00 81.77 444 A 1 
ATOM   3669 C  CA  . ILE A 1 444 ? 1.409   2.911   23.536  1.00 81.77 444 A 1 
ATOM   3670 C  C   . ILE A 1 444 ? 1.143   1.976   24.710  1.00 81.48 444 A 1 
ATOM   3671 O  O   . ILE A 1 444 ? 1.945   1.838   25.639  1.00 80.55 444 A 1 
ATOM   3672 C  CB  . ILE A 1 444 ? 1.996   2.172   22.314  1.00 82.14 444 A 1 
ATOM   3673 C  CG1 . ILE A 1 444 ? 3.212   1.299   22.655  1.00 77.66 444 A 1 
ATOM   3674 C  CG2 . ILE A 1 444 ? 2.325   3.166   21.180  1.00 76.82 444 A 1 
ATOM   3675 C  CD1 . ILE A 1 444 ? 3.526   0.277   21.550  1.00 76.00 444 A 1 
ATOM   3676 N  N   . LEU A 1 445 ? 0.021   1.267   24.638  1.00 82.81 445 A 1 
ATOM   3677 C  CA  . LEU A 1 445 ? -0.312  0.175   25.551  1.00 82.85 445 A 1 
ATOM   3678 C  C   . LEU A 1 445 ? -0.157  -1.146  24.797  1.00 78.99 445 A 1 
ATOM   3679 O  O   . LEU A 1 445 ? -0.934  -1.471  23.910  1.00 77.65 445 A 1 
ATOM   3680 C  CB  . LEU A 1 445 ? -1.721  0.360   26.113  1.00 83.52 445 A 1 
ATOM   3681 C  CG  . LEU A 1 445 ? -1.925  1.646   26.948  1.00 79.57 445 A 1 
ATOM   3682 C  CD1 . LEU A 1 445 ? -3.374  1.700   27.438  1.00 76.83 445 A 1 
ATOM   3683 C  CD2 . LEU A 1 445 ? -1.003  1.704   28.167  1.00 78.09 445 A 1 
ATOM   3684 N  N   . LEU A 1 446 ? 0.866   -1.924  25.188  1.00 76.97 446 A 1 
ATOM   3685 C  CA  . LEU A 1 446 ? 1.102   -3.240  24.601  1.00 75.52 446 A 1 
ATOM   3686 C  C   . LEU A 1 446 ? -0.048  -4.203  24.934  1.00 72.75 446 A 1 
ATOM   3687 O  O   . LEU A 1 446 ? -0.612  -4.168  26.026  1.00 71.46 446 A 1 
ATOM   3688 C  CB  . LEU A 1 446 ? 2.450   -3.799  25.081  1.00 75.21 446 A 1 
ATOM   3689 C  CG  . LEU A 1 446 ? 3.681   -2.968  24.668  1.00 70.97 446 A 1 
ATOM   3690 C  CD1 . LEU A 1 446 ? 4.941   -3.603  25.263  1.00 67.80 446 A 1 
ATOM   3691 C  CD2 . LEU A 1 446 ? 3.852   -2.905  23.153  1.00 69.15 446 A 1 
ATOM   3692 N  N   . MET A 1 447 ? -0.324  -5.106  24.002  1.00 71.80 447 A 1 
ATOM   3693 C  CA  . MET A 1 447 ? -1.243  -6.219  24.247  1.00 68.82 447 A 1 
ATOM   3694 C  C   . MET A 1 447 ? -0.804  -7.007  25.473  1.00 66.28 447 A 1 
ATOM   3695 O  O   . MET A 1 447 ? 0.354   -7.406  25.603  1.00 64.16 447 A 1 
ATOM   3696 C  CB  . MET A 1 447 ? -1.315  -7.149  23.029  1.00 67.07 447 A 1 
ATOM   3697 C  CG  . MET A 1 447 ? -2.055  -6.502  21.858  1.00 61.37 447 A 1 
ATOM   3698 S  SD  . MET A 1 447 ? -2.288  -7.614  20.443  1.00 54.51 447 A 1 
ATOM   3699 C  CE  . MET A 1 447 ? -0.596  -7.717  19.808  1.00 50.74 447 A 1 
ATOM   3700 N  N   . LYS A 1 448 ? -1.743  -7.248  26.382  1.00 64.61 448 A 1 
ATOM   3701 C  CA  . LYS A 1 448 ? -1.518  -8.072  27.562  1.00 61.98 448 A 1 
ATOM   3702 C  C   . LYS A 1 448 ? -1.717  -9.548  27.208  1.00 59.28 448 A 1 
ATOM   3703 O  O   . LYS A 1 448 ? -2.592  -9.880  26.415  1.00 54.10 448 A 1 
ATOM   3704 C  CB  . LYS A 1 448 ? -2.410  -7.618  28.721  1.00 58.07 448 A 1 
ATOM   3705 C  CG  . LYS A 1 448 ? -2.049  -6.201  29.196  1.00 52.40 448 A 1 
ATOM   3706 C  CD  . LYS A 1 448 ? -2.901  -5.783  30.395  1.00 46.94 448 A 1 
ATOM   3707 C  CE  . LYS A 1 448 ? -2.518  -4.367  30.820  1.00 40.59 448 A 1 
ATOM   3708 N  NZ  . LYS A 1 448 ? -3.339  -3.891  31.958  1.00 35.72 448 A 1 
ATOM   3709 N  N   . ASN A 1 449 ? -0.913  -10.403 27.834  1.00 55.96 449 A 1 
ATOM   3710 C  CA  . ASN A 1 449 ? -1.101  -11.848 27.768  1.00 50.33 449 A 1 
ATOM   3711 C  C   . ASN A 1 449 ? -2.399  -12.335 28.422  1.00 44.39 449 A 1 
ATOM   3712 O  O   . ASN A 1 449 ? -2.820  -11.756 29.439  1.00 39.11 449 A 1 
ATOM   3713 C  CB  . ASN A 1 449 ? 0.133   -12.569 28.351  1.00 45.29 449 A 1 
ATOM   3714 C  CG  . ASN A 1 449 ? 1.247   -12.784 27.331  1.00 40.94 449 A 1 
ATOM   3715 O  OD1 . ASN A 1 449 ? 1.046   -12.744 26.131  1.00 38.73 449 A 1 
ATOM   3716 N  ND2 . ASN A 1 449 ? 2.448   -13.065 27.789  1.00 36.86 449 A 1 
ATOM   3717 O  OXT . ASN A 1 449 ? -2.981  -13.315 27.905  1.00 35.00 449 A 1 
HETATM 3718 CO CO  . CO  B 2 .   ? -11.272 -0.611  12.604  1.00 96.24 1   B 1 
HETATM 3719 CO CO  . CO  C 3 .   ? -13.311 -3.109  12.036  1.00 95.84 1   C 1 
#
