# Supplementary material for: Theoretical Study of Sphingomyelinases from Entamoeba histolytica and Trichomonas vaginalis Sheds Light on the Evolution of Enzymes Needed for Survival and Colonization
Source: Pathogens. 2025 Jan 5;14(1):32. doi: 10.3390/pathogens14010032 (PMC11768322; doi:10.3390/pathogens14010032)
Supplement: Supplementary file 1 [file pathogens-14-00032-s001.zip › Supplementary structural Files/Trichomonas vaginalis/Trichomonas XP_001298660/fold_xp001298660mgx2/fold_xp001298660mgx2_model.cif]

# By using this file you agree to the legally binding terms of use found at alphafoldserver.com/output-terms
data_47b320613858f41f
#
_entry.id 47b320613858f41f
#
loop_
_atom_type.symbol
C  
MG 
N  
O  
S  
#
loop_
_audit_author.name
_audit_author.pdbx_ordinal
"Google DeepMind" 1 
"Isomorphic Labs" 2 
#
_audit_conform.dict_location https://raw.githubusercontent.com/ihmwg/ModelCIF/master/dist/mmcif_ma.dic
_audit_conform.dict_name     mmcif_ma.dic
_audit_conform.dict_version  1.4.5
#
loop_
_chem_comp.formula
_chem_comp.formula_weight
_chem_comp.id
_chem_comp.mon_nstd_flag
_chem_comp.name
_chem_comp.pdbx_smiles
_chem_comp.pdbx_synonyms
_chem_comp.type
"C3 H7 N O2"    89.093  ALA y ALANINE         C[C@H](N)C(O)=O                  ? "L-PEPTIDE LINKING" 
"C6 H15 N4 O2"  175.209 ARG y ARGININE        N[C@@H](CCCNC(N)=[NH2+])C(O)=O   ? "L-PEPTIDE LINKING" 
"C4 H8 N2 O3"   132.118 ASN y ASPARAGINE      N[C@@H](CC(N)=O)C(O)=O           ? "L-PEPTIDE LINKING" 
"C4 H7 N O4"    133.103 ASP y "ASPARTIC ACID" N[C@@H](CC(O)=O)C(O)=O           ? "L-PEPTIDE LINKING" 
"C3 H7 N O2 S"  121.158 CYS y CYSTEINE        N[C@@H](CS)C(O)=O                ? "L-PEPTIDE LINKING" 
"C5 H10 N2 O3"  146.144 GLN y GLUTAMINE       N[C@@H](CCC(N)=O)C(O)=O          ? "L-PEPTIDE LINKING" 
"C5 H9 N O4"    147.129 GLU y "GLUTAMIC ACID" N[C@@H](CCC(O)=O)C(O)=O          ? "L-PEPTIDE LINKING" 
"C2 H5 N O2"    75.067  GLY y GLYCINE         NCC(O)=O                         ? "PEPTIDE LINKING"   
"C6 H10 N3 O2"  156.162 HIS y HISTIDINE       N[C@@H](Cc1c[nH]c[nH+]1)C(O)=O   ? "L-PEPTIDE LINKING" 
"C6 H13 N O2"   131.173 ILE y ISOLEUCINE      CC[C@H](C)[C@H](N)C(O)=O         ? "L-PEPTIDE LINKING" 
"C6 H13 N O2"   131.173 LEU y LEUCINE         CC(C)C[C@H](N)C(O)=O             ? "L-PEPTIDE LINKING" 
"C6 H15 N2 O2"  147.195 LYS y LYSINE          N[C@@H](CCCC[NH3+])C(O)=O        ? "L-PEPTIDE LINKING" 
"C5 H11 N O2 S" 149.211 MET y METHIONINE      CSCC[C@H](N)C(O)=O               ? "L-PEPTIDE LINKING" 
Mg              24.305  MG  . "MAGNESIUM ION" "[Mg++]"                         ? NON-POLYMER         
"C9 H11 N O2"   165.189 PHE y PHENYLALANINE   N[C@@H](Cc1ccccc1)C(O)=O         ? "L-PEPTIDE LINKING" 
"C5 H9 N O2"    115.130 PRO y PROLINE         OC(=O)[C@@H]1CCCN1               ? "L-PEPTIDE LINKING" 
"C3 H7 N O3"    105.093 SER y SERINE          N[C@@H](CO)C(O)=O                ? "L-PEPTIDE LINKING" 
"C4 H9 N O3"    119.119 THR y THREONINE       C[C@@H](O)[C@H](N)C(O)=O         ? "L-PEPTIDE LINKING" 
"C11 H12 N2 O2" 204.225 TRP y TRYPTOPHAN      N[C@@H](Cc1c[nH]c2ccccc12)C(O)=O ? "L-PEPTIDE LINKING" 
"C9 H11 N O3"   181.189 TYR y TYROSINE        N[C@@H](Cc1ccc(O)cc1)C(O)=O      ? "L-PEPTIDE LINKING" 
"C5 H11 N O2"   117.146 VAL y VALINE          CC(C)[C@H](N)C(O)=O              ? "L-PEPTIDE LINKING" 
#
_citation.book_publisher          ?
_citation.country                 UK
_citation.id                      primary
_citation.journal_full            Nature
_citation.journal_id_ASTM         NATUAS
_citation.journal_id_CSD          0006
_citation.journal_id_ISSN         0028-0836
_citation.journal_volume          ?
_citation.page_first              ?
_citation.page_last               ?
_citation.pdbx_database_id_DOI    ?
_citation.pdbx_database_id_PubMed ?
_citation.title                   "Accurate structure prediction of biomolecular interactions with AlphaFold 3"
_citation.year                    2024
#
loop_
_citation_author.citation_id
_citation_author.name
_citation_author.ordinal
primary "Google DeepMind" 1 
primary "Isomorphic Labs" 2 
#
loop_
_entity.id
_entity.pdbx_description
_entity.type
1 . polymer     
2 . non-polymer 
3 . non-polymer 
#
_entity_poly.entity_id      1
_entity_poly.pdbx_strand_id A
_entity_poly.type           polypeptide(L)
#
loop_
_entity_poly_seq.entity_id
_entity_poly_seq.hetero
_entity_poly_seq.mon_id
_entity_poly_seq.num
1 n MET 1   
1 n SER 2   
1 n ASP 3   
1 n SER 4   
1 n TYR 5   
1 n ASP 6   
1 n SER 7   
1 n THR 8   
1 n GLU 9   
1 n GLU 10  
1 n ASP 11  
1 n PRO 12  
1 n LEU 13  
1 n ILE 14  
1 n GLU 15  
1 n LYS 16  
1 n PRO 17  
1 n THR 18  
1 n LYS 19  
1 n PRO 20  
1 n LYS 21  
1 n GLN 22  
1 n ALA 23  
1 n GLU 24  
1 n ASN 25  
1 n LYS 26  
1 n ALA 27  
1 n THR 28  
1 n PRO 29  
1 n THR 30  
1 n LYS 31  
1 n TRP 32  
1 n GLY 33  
1 n LEU 34  
1 n ILE 35  
1 n SER 36  
1 n TYR 37  
1 n ILE 38  
1 n PHE 39  
1 n CYS 40  
1 n ALA 41  
1 n ILE 42  
1 n VAL 43  
1 n GLY 44  
1 n LEU 45  
1 n PHE 46  
1 n VAL 47  
1 n ILE 48  
1 n ILE 49  
1 n PHE 50  
1 n VAL 51  
1 n LEU 52  
1 n LEU 53  
1 n HIS 54  
1 n TYR 55  
1 n PHE 56  
1 n LEU 57  
1 n ASN 58  
1 n PRO 59  
1 n SER 60  
1 n ASP 61  
1 n ASN 62  
1 n TYR 63  
1 n PHE 64  
1 n ILE 65  
1 n TYR 66  
1 n PHE 67  
1 n ASN 68  
1 n ASP 69  
1 n ILE 70  
1 n HIS 71  
1 n ILE 72  
1 n ASP 73  
1 n HIS 74  
1 n GLU 75  
1 n TYR 76  
1 n VAL 77  
1 n TYR 78  
1 n THR 79  
1 n LYS 80  
1 n SER 81  
1 n ARG 82  
1 n GLN 83  
1 n LYS 84  
1 n ASN 85  
1 n CYS 86  
1 n HIS 87  
1 n GLU 88  
1 n ASN 89  
1 n ILE 90  
1 n ASN 91  
1 n PRO 92  
1 n ASN 93  
1 n GLY 94  
1 n LEU 95  
1 n ASN 96  
1 n PHE 97  
1 n THR 98  
1 n PHE 99  
1 n GLY 100 
1 n GLN 101 
1 n TYR 102 
1 n GLY 103 
1 n CYS 104 
1 n GLU 105 
1 n ALA 106 
1 n PRO 107 
1 n HIS 108 
1 n GLU 109 
1 n LEU 110 
1 n VAL 111 
1 n GLU 112 
1 n SER 113 
1 n PHE 114 
1 n PHE 115 
1 n GLU 116 
1 n ASN 117 
1 n LEU 118 
1 n LYS 119 
1 n ASN 120 
1 n ILE 121 
1 n ALA 122 
1 n PRO 123 
1 n LYS 124 
1 n PRO 125 
1 n LYS 126 
1 n PHE 127 
1 n ILE 128 
1 n VAL 129 
1 n PHE 130 
1 n GLY 131 
1 n GLY 132 
1 n ASP 133 
1 n SER 134 
1 n THR 135 
1 n TYR 136 
1 n THR 137 
1 n TRP 138 
1 n THR 139 
1 n TYR 140 
1 n ASN 141 
1 n HIS 142 
1 n THR 143 
1 n TYR 144 
1 n LYS 145 
1 n THR 146 
1 n ILE 147 
1 n GLN 148 
1 n GLU 149 
1 n ASP 150 
1 n LEU 151 
1 n SER 152 
1 n ARG 153 
1 n ILE 154 
1 n THR 155 
1 n THR 156 
1 n ASN 157 
1 n LEU 158 
1 n LYS 159 
1 n ASN 160 
1 n LEU 161 
1 n TYR 162 
1 n PRO 163 
1 n LYS 164 
1 n VAL 165 
1 n PRO 166 
1 n PHE 167 
1 n ILE 168 
1 n LEU 169 
1 n ASN 170 
1 n LEU 171 
1 n GLY 172 
1 n ASN 173 
1 n ALA 174 
1 n GLU 175 
1 n TYR 176 
1 n ASP 177 
1 n PRO 178 
1 n ASN 179 
1 n TYR 180 
1 n GLY 181 
1 n GLY 182 
1 n TYR 183 
1 n ASN 184 
1 n SER 185 
1 n ASP 186 
1 n ILE 187 
1 n GLU 188 
1 n THR 189 
1 n PHE 190 
1 n MET 191 
1 n ASN 192 
1 n THR 193 
1 n SER 194 
1 n LYS 195 
1 n ILE 196 
1 n LEU 197 
1 n GLY 198 
1 n SER 199 
1 n TYR 200 
1 n LEU 201 
1 n THR 202 
1 n ASP 203 
1 n GLN 204 
1 n GLN 205 
1 n ARG 206 
1 n GLU 207 
1 n THR 208 
1 n PHE 209 
1 n GLU 210 
1 n LYS 211 
1 n GLY 212 
1 n GLY 213 
1 n TYR 214 
1 n TYR 215 
1 n TYR 216 
1 n TYR 217 
1 n ASP 218 
1 n TYR 219 
1 n PRO 220 
1 n LYS 221 
1 n ALA 222 
1 n ASN 223 
1 n LEU 224 
1 n ARG 225 
1 n VAL 226 
1 n ILE 227 
1 n SER 228 
1 n LEU 229 
1 n ASN 230 
1 n SER 231 
1 n VAL 232 
1 n ILE 233 
1 n TYR 234 
1 n SER 235 
1 n LYS 236 
1 n ARG 237 
1 n ARG 238 
1 n ASN 239 
1 n LEU 240 
1 n THR 241 
1 n GLU 242 
1 n SER 243 
1 n ASP 244 
1 n LEU 245 
1 n TYR 246 
1 n GLY 247 
1 n GLN 248 
1 n ILE 249 
1 n SER 250 
1 n TRP 251 
1 n LEU 252 
1 n LYS 253 
1 n ASN 254 
1 n ILE 255 
1 n MET 256 
1 n ASN 257 
1 n THR 258 
1 n GLU 259 
1 n TYR 260 
1 n LYS 261 
1 n THR 262 
1 n LEU 263 
1 n ILE 264 
1 n LEU 265 
1 n PHE 266 
1 n HIS 267 
1 n ILE 268 
1 n GLN 269 
1 n PRO 270 
1 n GLY 271 
1 n VAL 272 
1 n ASN 273 
1 n TYR 274 
1 n ALA 275 
1 n GLU 276 
1 n LYS 277 
1 n LYS 278 
1 n ASN 279 
1 n SER 280 
1 n TRP 281 
1 n TYR 282 
1 n ASP 283 
1 n TYR 284 
1 n HIS 285 
1 n ILE 286 
1 n ASN 287 
1 n GLN 288 
1 n ILE 289 
1 n SER 290 
1 n GLN 291 
1 n VAL 292 
1 n PHE 293 
1 n GLU 294 
1 n GLU 295 
1 n LYS 296 
1 n GLN 297 
1 n PRO 298 
1 n ASP 299 
1 n TYR 300 
1 n LEU 301 
1 n LEU 302 
1 n GLY 303 
1 n ALA 304 
1 n HIS 305 
1 n VAL 306 
1 n HIS 307 
1 n LEU 308 
1 n ASP 309 
1 n MET 310 
1 n LEU 311 
1 n MET 312 
1 n PRO 313 
1 n PHE 314 
1 n PHE 315 
1 n ASN 316 
1 n SER 317 
1 n LYS 318 
1 n ASN 319 
1 n LEU 320 
1 n GLU 321 
1 n ILE 322 
1 n ILE 323 
1 n ALA 324 
1 n LEU 325 
1 n SER 326 
1 n ASN 327 
1 n PRO 328 
1 n ALA 329 
1 n VAL 330 
1 n SER 331 
1 n PRO 332 
1 n LYS 333 
1 n HIS 334 
1 n ASP 335 
1 n ASN 336 
1 n ASN 337 
1 n PRO 338 
1 n SER 339 
1 n PHE 340 
1 n ARG 341 
1 n LEU 342 
1 n TYR 343 
1 n TYR 344 
1 n MET 345 
1 n ASN 346 
1 n LYS 347 
1 n GLY 348 
1 n LEU 349 
1 n SER 350 
1 n ASP 351 
1 n TYR 352 
1 n LYS 353 
1 n GLN 354 
1 n PHE 355 
1 n TYR 356 
1 n ALA 357 
1 n ASP 358 
1 n ILE 359 
1 n LYS 360 
1 n ASP 361 
1 n ASN 362 
1 n PRO 363 
1 n SER 364 
1 n PHE 365 
1 n LEU 366 
1 n ASN 367 
1 n TRP 368 
1 n GLU 369 
1 n LEU 370 
1 n GLU 371 
1 n TYR 372 
1 n GLN 373 
1 n PHE 374 
1 n THR 375 
1 n LYS 376 
1 n LEU 377 
1 n TYR 378 
1 n GLU 379 
1 n GLN 380 
1 n SER 381 
1 n ASP 382 
1 n LEU 383 
1 n SER 384 
1 n GLN 385 
1 n LYS 386 
1 n SER 387 
1 n LEU 388 
1 n LYS 389 
1 n SER 390 
1 n ALA 391 
1 n VAL 392 
1 n LYS 393 
1 n TRP 394 
1 n ILE 395 
1 n SER 396 
1 n THR 397 
1 n THR 398 
1 n SER 399 
1 n LYS 400 
1 n GLY 401 
1 n MET 402 
1 n TRP 403 
1 n THR 404 
1 n PHE 405 
1 n LEU 406 
1 n GLU 407 
1 n HIS 408 
1 n VAL 409 
1 n TYR 410 
1 n SER 411 
1 n ARG 412 
1 n GLY 413 
1 n PHE 414 
1 n ALA 415 
1 n ASN 416 
1 n ASN 417 
1 n ALA 418 
1 n PHE 419 
1 n TYR 420 
1 n GLN 421 
1 n CYS 422 
1 n MET 423 
1 n LEU 424 
1 n GLY 425 
1 n SER 426 
1 n ALA 427 
1 n ASP 428 
1 n ILE 429 
1 n ASP 430 
1 n HIS 431 
1 n TYR 432 
1 n ASN 433 
1 n SER 434 
1 n CYS 435 
1 n VAL 436 
1 n SER 437 
1 n SER 438 
1 n LYS 439 
1 n PRO 440 
1 n GLN 441 
1 n ASN 442 
1 n GLU 443 
1 n ILE 444 
1 n LEU 445 
1 n LEU 446 
1 n MET 447 
1 n LYS 448 
1 n ASN 449 
#
_ma_data.content_type "model coordinates"
_ma_data.id           1
_ma_data.name         Model
#
_ma_model_list.data_id          1
_ma_model_list.model_group_id   1
_ma_model_list.model_group_name "AlphaFold-beta-20231127 (7a14c934-fe78-43c1-a552-7fb305b0ebd1 @ 2024-09-17 12:55:54)"
_ma_model_list.model_id         1
_ma_model_list.model_name       "Top ranked model"
_ma_model_list.model_type       "Ab initio model"
_ma_model_list.ordinal_id       1
#
loop_
_ma_protocol_step.method_type
_ma_protocol_step.ordinal_id
_ma_protocol_step.protocol_id
_ma_protocol_step.step_id
"coevolution MSA" 1 1 1 
"template search" 2 1 2 
modeling          3 1 3 
#
loop_
_ma_qa_metric.id
_ma_qa_metric.mode
_ma_qa_metric.name
_ma_qa_metric.software_group_id
_ma_qa_metric.type
1 global pLDDT 1 pLDDT 
2 local  pLDDT 1 pLDDT 
#
_ma_qa_metric_global.metric_id    1
_ma_qa_metric_global.metric_value 85.60
_ma_qa_metric_global.model_id     1
_ma_qa_metric_global.ordinal_id   1
#
_ma_software_group.group_id    1
_ma_software_group.ordinal_id  1
_ma_software_group.software_id 1
#
loop_
_ma_target_entity.data_id
_ma_target_entity.entity_id
_ma_target_entity.origin
1 1 . 
1 2 . 
1 3 . 
#
loop_
_ma_target_entity_instance.asym_id
_ma_target_entity_instance.details
_ma_target_entity_instance.entity_id
A . 1 
B . 2 
C . 3 
#
loop_
_pdbx_data_usage.details
_pdbx_data_usage.id
_pdbx_data_usage.type
_pdbx_data_usage.url
;NON-COMMERCIAL USE ONLY, BY USING THIS FILE YOU AGREE TO THE TERMS OF USE FOUND
AT alphafoldserver.com/output-terms.
;
1 license    ? 
;THE INFORMATION IS NOT INTENDED FOR, HAS NOT BEEN VALIDATED FOR, AND IS NOT
APPROVED FOR CLINICAL USE. IT SHOULD NOT BE USED FOR CLINICAL PURPOSE OR RELIED
ON FOR MEDICAL OR OTHER PROFESSIONAL ADVICE. IT IS THEORETICAL MODELLING ONLY
AND CAUTION SHOULD BE EXERCISED IN ITS USE. IT IS PROVIDED "AS-IS" WITHOUT ANY
WARRANTY OF ANY KIND, WHETHER EXPRESSED OR IMPLIED. NO WARRANTY IS GIVEN THAT
USE OF THE INFORMATION SHALL NOT INFRINGE THE RIGHTS OF ANY THIRD PARTY.
;
2 disclaimer ? 
#
loop_
_pdbx_nonpoly_scheme.asym_id
_pdbx_nonpoly_scheme.auth_seq_num
_pdbx_nonpoly_scheme.entity_id
_pdbx_nonpoly_scheme.mon_id
_pdbx_nonpoly_scheme.pdb_ins_code
_pdbx_nonpoly_scheme.pdb_seq_num
_pdbx_nonpoly_scheme.pdb_strand_id
B 1 2 MG . 1 B 
C 1 3 MG . 1 C 
#
loop_
_pdbx_poly_seq_scheme.asym_id
_pdbx_poly_seq_scheme.auth_seq_num
_pdbx_poly_seq_scheme.entity_id
_pdbx_poly_seq_scheme.hetero
_pdbx_poly_seq_scheme.mon_id
_pdbx_poly_seq_scheme.pdb_ins_code
_pdbx_poly_seq_scheme.pdb_seq_num
_pdbx_poly_seq_scheme.pdb_strand_id
_pdbx_poly_seq_scheme.seq_id
A 1   1 n MET . 1   A 1   
A 2   1 n SER . 2   A 2   
A 3   1 n ASP . 3   A 3   
A 4   1 n SER . 4   A 4   
A 5   1 n TYR . 5   A 5   
A 6   1 n ASP . 6   A 6   
A 7   1 n SER . 7   A 7   
A 8   1 n THR . 8   A 8   
A 9   1 n GLU . 9   A 9   
A 10  1 n GLU . 10  A 10  
A 11  1 n ASP . 11  A 11  
A 12  1 n PRO . 12  A 12  
A 13  1 n LEU . 13  A 13  
A 14  1 n ILE . 14  A 14  
A 15  1 n GLU . 15  A 15  
A 16  1 n LYS . 16  A 16  
A 17  1 n PRO . 17  A 17  
A 18  1 n THR . 18  A 18  
A 19  1 n LYS . 19  A 19  
A 20  1 n PRO . 20  A 20  
A 21  1 n LYS . 21  A 21  
A 22  1 n GLN . 22  A 22  
A 23  1 n ALA . 23  A 23  
A 24  1 n GLU . 24  A 24  
A 25  1 n ASN . 25  A 25  
A 26  1 n LYS . 26  A 26  
A 27  1 n ALA . 27  A 27  
A 28  1 n THR . 28  A 28  
A 29  1 n PRO . 29  A 29  
A 30  1 n THR . 30  A 30  
A 31  1 n LYS . 31  A 31  
A 32  1 n TRP . 32  A 32  
A 33  1 n GLY . 33  A 33  
A 34  1 n LEU . 34  A 34  
A 35  1 n ILE . 35  A 35  
A 36  1 n SER . 36  A 36  
A 37  1 n TYR . 37  A 37  
A 38  1 n ILE . 38  A 38  
A 39  1 n PHE . 39  A 39  
A 40  1 n CYS . 40  A 40  
A 41  1 n ALA . 41  A 41  
A 42  1 n ILE . 42  A 42  
A 43  1 n VAL . 43  A 43  
A 44  1 n GLY . 44  A 44  
A 45  1 n LEU . 45  A 45  
A 46  1 n PHE . 46  A 46  
A 47  1 n VAL . 47  A 47  
A 48  1 n ILE . 48  A 48  
A 49  1 n ILE . 49  A 49  
A 50  1 n PHE . 50  A 50  
A 51  1 n VAL . 51  A 51  
A 52  1 n LEU . 52  A 52  
A 53  1 n LEU . 53  A 53  
A 54  1 n HIS . 54  A 54  
A 55  1 n TYR . 55  A 55  
A 56  1 n PHE . 56  A 56  
A 57  1 n LEU . 57  A 57  
A 58  1 n ASN . 58  A 58  
A 59  1 n PRO . 59  A 59  
A 60  1 n SER . 60  A 60  
A 61  1 n ASP . 61  A 61  
A 62  1 n ASN . 62  A 62  
A 63  1 n TYR . 63  A 63  
A 64  1 n PHE . 64  A 64  
A 65  1 n ILE . 65  A 65  
A 66  1 n TYR . 66  A 66  
A 67  1 n PHE . 67  A 67  
A 68  1 n ASN . 68  A 68  
A 69  1 n ASP . 69  A 69  
A 70  1 n ILE . 70  A 70  
A 71  1 n HIS . 71  A 71  
A 72  1 n ILE . 72  A 72  
A 73  1 n ASP . 73  A 73  
A 74  1 n HIS . 74  A 74  
A 75  1 n GLU . 75  A 75  
A 76  1 n TYR . 76  A 76  
A 77  1 n VAL . 77  A 77  
A 78  1 n TYR . 78  A 78  
A 79  1 n THR . 79  A 79  
A 80  1 n LYS . 80  A 80  
A 81  1 n SER . 81  A 81  
A 82  1 n ARG . 82  A 82  
A 83  1 n GLN . 83  A 83  
A 84  1 n LYS . 84  A 84  
A 85  1 n ASN . 85  A 85  
A 86  1 n CYS . 86  A 86  
A 87  1 n HIS . 87  A 87  
A 88  1 n GLU . 88  A 88  
A 89  1 n ASN . 89  A 89  
A 90  1 n ILE . 90  A 90  
A 91  1 n ASN . 91  A 91  
A 92  1 n PRO . 92  A 92  
A 93  1 n ASN . 93  A 93  
A 94  1 n GLY . 94  A 94  
A 95  1 n LEU . 95  A 95  
A 96  1 n ASN . 96  A 96  
A 97  1 n PHE . 97  A 97  
A 98  1 n THR . 98  A 98  
A 99  1 n PHE . 99  A 99  
A 100 1 n GLY . 100 A 100 
A 101 1 n GLN . 101 A 101 
A 102 1 n TYR . 102 A 102 
A 103 1 n GLY . 103 A 103 
A 104 1 n CYS . 104 A 104 
A 105 1 n GLU . 105 A 105 
A 106 1 n ALA . 106 A 106 
A 107 1 n PRO . 107 A 107 
A 108 1 n HIS . 108 A 108 
A 109 1 n GLU . 109 A 109 
A 110 1 n LEU . 110 A 110 
A 111 1 n VAL . 111 A 111 
A 112 1 n GLU . 112 A 112 
A 113 1 n SER . 113 A 113 
A 114 1 n PHE . 114 A 114 
A 115 1 n PHE . 115 A 115 
A 116 1 n GLU . 116 A 116 
A 117 1 n ASN . 117 A 117 
A 118 1 n LEU . 118 A 118 
A 119 1 n LYS . 119 A 119 
A 120 1 n ASN . 120 A 120 
A 121 1 n ILE . 121 A 121 
A 122 1 n ALA . 122 A 122 
A 123 1 n PRO . 123 A 123 
A 124 1 n LYS . 124 A 124 
A 125 1 n PRO . 125 A 125 
A 126 1 n LYS . 126 A 126 
A 127 1 n PHE . 127 A 127 
A 128 1 n ILE . 128 A 128 
A 129 1 n VAL . 129 A 129 
A 130 1 n PHE . 130 A 130 
A 131 1 n GLY . 131 A 131 
A 132 1 n GLY . 132 A 132 
A 133 1 n ASP . 133 A 133 
A 134 1 n SER . 134 A 134 
A 135 1 n THR . 135 A 135 
A 136 1 n TYR . 136 A 136 
A 137 1 n THR . 137 A 137 
A 138 1 n TRP . 138 A 138 
A 139 1 n THR . 139 A 139 
A 140 1 n TYR . 140 A 140 
A 141 1 n ASN . 141 A 141 
A 142 1 n HIS . 142 A 142 
A 143 1 n THR . 143 A 143 
A 144 1 n TYR . 144 A 144 
A 145 1 n LYS . 145 A 145 
A 146 1 n THR . 146 A 146 
A 147 1 n ILE . 147 A 147 
A 148 1 n GLN . 148 A 148 
A 149 1 n GLU . 149 A 149 
A 150 1 n ASP . 150 A 150 
A 151 1 n LEU . 151 A 151 
A 152 1 n SER . 152 A 152 
A 153 1 n ARG . 153 A 153 
A 154 1 n ILE . 154 A 154 
A 155 1 n THR . 155 A 155 
A 156 1 n THR . 156 A 156 
A 157 1 n ASN . 157 A 157 
A 158 1 n LEU . 158 A 158 
A 159 1 n LYS . 159 A 159 
A 160 1 n ASN . 160 A 160 
A 161 1 n LEU . 161 A 161 
A 162 1 n TYR . 162 A 162 
A 163 1 n PRO . 163 A 163 
A 164 1 n LYS . 164 A 164 
A 165 1 n VAL . 165 A 165 
A 166 1 n PRO . 166 A 166 
A 167 1 n PHE . 167 A 167 
A 168 1 n ILE . 168 A 168 
A 169 1 n LEU . 169 A 169 
A 170 1 n ASN . 170 A 170 
A 171 1 n LEU . 171 A 171 
A 172 1 n GLY . 172 A 172 
A 173 1 n ASN . 173 A 173 
A 174 1 n ALA . 174 A 174 
A 175 1 n GLU . 175 A 175 
A 176 1 n TYR . 176 A 176 
A 177 1 n ASP . 177 A 177 
A 178 1 n PRO . 178 A 178 
A 179 1 n ASN . 179 A 179 
A 180 1 n TYR . 180 A 180 
A 181 1 n GLY . 181 A 181 
A 182 1 n GLY . 182 A 182 
A 183 1 n TYR . 183 A 183 
A 184 1 n ASN . 184 A 184 
A 185 1 n SER . 185 A 185 
A 186 1 n ASP . 186 A 186 
A 187 1 n ILE . 187 A 187 
A 188 1 n GLU . 188 A 188 
A 189 1 n THR . 189 A 189 
A 190 1 n PHE . 190 A 190 
A 191 1 n MET . 191 A 191 
A 192 1 n ASN . 192 A 192 
A 193 1 n THR . 193 A 193 
A 194 1 n SER . 194 A 194 
A 195 1 n LYS . 195 A 195 
A 196 1 n ILE . 196 A 196 
A 197 1 n LEU . 197 A 197 
A 198 1 n GLY . 198 A 198 
A 199 1 n SER . 199 A 199 
A 200 1 n TYR . 200 A 200 
A 201 1 n LEU . 201 A 201 
A 202 1 n THR . 202 A 202 
A 203 1 n ASP . 203 A 203 
A 204 1 n GLN . 204 A 204 
A 205 1 n GLN . 205 A 205 
A 206 1 n ARG . 206 A 206 
A 207 1 n GLU . 207 A 207 
A 208 1 n THR . 208 A 208 
A 209 1 n PHE . 209 A 209 
A 210 1 n GLU . 210 A 210 
A 211 1 n LYS . 211 A 211 
A 212 1 n GLY . 212 A 212 
A 213 1 n GLY . 213 A 213 
A 214 1 n TYR . 214 A 214 
A 215 1 n TYR . 215 A 215 
A 216 1 n TYR . 216 A 216 
A 217 1 n TYR . 217 A 217 
A 218 1 n ASP . 218 A 218 
A 219 1 n TYR . 219 A 219 
A 220 1 n PRO . 220 A 220 
A 221 1 n LYS . 221 A 221 
A 222 1 n ALA . 222 A 222 
A 223 1 n ASN . 223 A 223 
A 224 1 n LEU . 224 A 224 
A 225 1 n ARG . 225 A 225 
A 226 1 n VAL . 226 A 226 
A 227 1 n ILE . 227 A 227 
A 228 1 n SER . 228 A 228 
A 229 1 n LEU . 229 A 229 
A 230 1 n ASN . 230 A 230 
A 231 1 n SER . 231 A 231 
A 232 1 n VAL . 232 A 232 
A 233 1 n ILE . 233 A 233 
A 234 1 n TYR . 234 A 234 
A 235 1 n SER . 235 A 235 
A 236 1 n LYS . 236 A 236 
A 237 1 n ARG . 237 A 237 
A 238 1 n ARG . 238 A 238 
A 239 1 n ASN . 239 A 239 
A 240 1 n LEU . 240 A 240 
A 241 1 n THR . 241 A 241 
A 242 1 n GLU . 242 A 242 
A 243 1 n SER . 243 A 243 
A 244 1 n ASP . 244 A 244 
A 245 1 n LEU . 245 A 245 
A 246 1 n TYR . 246 A 246 
A 247 1 n GLY . 247 A 247 
A 248 1 n GLN . 248 A 248 
A 249 1 n ILE . 249 A 249 
A 250 1 n SER . 250 A 250 
A 251 1 n TRP . 251 A 251 
A 252 1 n LEU . 252 A 252 
A 253 1 n LYS . 253 A 253 
A 254 1 n ASN . 254 A 254 
A 255 1 n ILE . 255 A 255 
A 256 1 n MET . 256 A 256 
A 257 1 n ASN . 257 A 257 
A 258 1 n THR . 258 A 258 
A 259 1 n GLU . 259 A 259 
A 260 1 n TYR . 260 A 260 
A 261 1 n LYS . 261 A 261 
A 262 1 n THR . 262 A 262 
A 263 1 n LEU . 263 A 263 
A 264 1 n ILE . 264 A 264 
A 265 1 n LEU . 265 A 265 
A 266 1 n PHE . 266 A 266 
A 267 1 n HIS . 267 A 267 
A 268 1 n ILE . 268 A 268 
A 269 1 n GLN . 269 A 269 
A 270 1 n PRO . 270 A 270 
A 271 1 n GLY . 271 A 271 
A 272 1 n VAL . 272 A 272 
A 273 1 n ASN . 273 A 273 
A 274 1 n TYR . 274 A 274 
A 275 1 n ALA . 275 A 275 
A 276 1 n GLU . 276 A 276 
A 277 1 n LYS . 277 A 277 
A 278 1 n LYS . 278 A 278 
A 279 1 n ASN . 279 A 279 
A 280 1 n SER . 280 A 280 
A 281 1 n TRP . 281 A 281 
A 282 1 n TYR . 282 A 282 
A 283 1 n ASP . 283 A 283 
A 284 1 n TYR . 284 A 284 
A 285 1 n HIS . 285 A 285 
A 286 1 n ILE . 286 A 286 
A 287 1 n ASN . 287 A 287 
A 288 1 n GLN . 288 A 288 
A 289 1 n ILE . 289 A 289 
A 290 1 n SER . 290 A 290 
A 291 1 n GLN . 291 A 291 
A 292 1 n VAL . 292 A 292 
A 293 1 n PHE . 293 A 293 
A 294 1 n GLU . 294 A 294 
A 295 1 n GLU . 295 A 295 
A 296 1 n LYS . 296 A 296 
A 297 1 n GLN . 297 A 297 
A 298 1 n PRO . 298 A 298 
A 299 1 n ASP . 299 A 299 
A 300 1 n TYR . 300 A 300 
A 301 1 n LEU . 301 A 301 
A 302 1 n LEU . 302 A 302 
A 303 1 n GLY . 303 A 303 
A 304 1 n ALA . 304 A 304 
A 305 1 n HIS . 305 A 305 
A 306 1 n VAL . 306 A 306 
A 307 1 n HIS . 307 A 307 
A 308 1 n LEU . 308 A 308 
A 309 1 n ASP . 309 A 309 
A 310 1 n MET . 310 A 310 
A 311 1 n LEU . 311 A 311 
A 312 1 n MET . 312 A 312 
A 313 1 n PRO . 313 A 313 
A 314 1 n PHE . 314 A 314 
A 315 1 n PHE . 315 A 315 
A 316 1 n ASN . 316 A 316 
A 317 1 n SER . 317 A 317 
A 318 1 n LYS . 318 A 318 
A 319 1 n ASN . 319 A 319 
A 320 1 n LEU . 320 A 320 
A 321 1 n GLU . 321 A 321 
A 322 1 n ILE . 322 A 322 
A 323 1 n ILE . 323 A 323 
A 324 1 n ALA . 324 A 324 
A 325 1 n LEU . 325 A 325 
A 326 1 n SER . 326 A 326 
A 327 1 n ASN . 327 A 327 
A 328 1 n PRO . 328 A 328 
A 329 1 n ALA . 329 A 329 
A 330 1 n VAL . 330 A 330 
A 331 1 n SER . 331 A 331 
A 332 1 n PRO . 332 A 332 
A 333 1 n LYS . 333 A 333 
A 334 1 n HIS . 334 A 334 
A 335 1 n ASP . 335 A 335 
A 336 1 n ASN . 336 A 336 
A 337 1 n ASN . 337 A 337 
A 338 1 n PRO . 338 A 338 
A 339 1 n SER . 339 A 339 
A 340 1 n PHE . 340 A 340 
A 341 1 n ARG . 341 A 341 
A 342 1 n LEU . 342 A 342 
A 343 1 n TYR . 343 A 343 
A 344 1 n TYR . 344 A 344 
A 345 1 n MET . 345 A 345 
A 346 1 n ASN . 346 A 346 
A 347 1 n LYS . 347 A 347 
A 348 1 n GLY . 348 A 348 
A 349 1 n LEU . 349 A 349 
A 350 1 n SER . 350 A 350 
A 351 1 n ASP . 351 A 351 
A 352 1 n TYR . 352 A 352 
A 353 1 n LYS . 353 A 353 
A 354 1 n GLN . 354 A 354 
A 355 1 n PHE . 355 A 355 
A 356 1 n TYR . 356 A 356 
A 357 1 n ALA . 357 A 357 
A 358 1 n ASP . 358 A 358 
A 359 1 n ILE . 359 A 359 
A 360 1 n LYS . 360 A 360 
A 361 1 n ASP . 361 A 361 
A 362 1 n ASN . 362 A 362 
A 363 1 n PRO . 363 A 363 
A 364 1 n SER . 364 A 364 
A 365 1 n PHE . 365 A 365 
A 366 1 n LEU . 366 A 366 
A 367 1 n ASN . 367 A 367 
A 368 1 n TRP . 368 A 368 
A 369 1 n GLU . 369 A 369 
A 370 1 n LEU . 370 A 370 
A 371 1 n GLU . 371 A 371 
A 372 1 n TYR . 372 A 372 
A 373 1 n GLN . 373 A 373 
A 374 1 n PHE . 374 A 374 
A 375 1 n THR . 375 A 375 
A 376 1 n LYS . 376 A 376 
A 377 1 n LEU . 377 A 377 
A 378 1 n TYR . 378 A 378 
A 379 1 n GLU . 379 A 379 
A 380 1 n GLN . 380 A 380 
A 381 1 n SER . 381 A 381 
A 382 1 n ASP . 382 A 382 
A 383 1 n LEU . 383 A 383 
A 384 1 n SER . 384 A 384 
A 385 1 n GLN . 385 A 385 
A 386 1 n LYS . 386 A 386 
A 387 1 n SER . 387 A 387 
A 388 1 n LEU . 388 A 388 
A 389 1 n LYS . 389 A 389 
A 390 1 n SER . 390 A 390 
A 391 1 n ALA . 391 A 391 
A 392 1 n VAL . 392 A 392 
A 393 1 n LYS . 393 A 393 
A 394 1 n TRP . 394 A 394 
A 395 1 n ILE . 395 A 395 
A 396 1 n SER . 396 A 396 
A 397 1 n THR . 397 A 397 
A 398 1 n THR . 398 A 398 
A 399 1 n SER . 399 A 399 
A 400 1 n LYS . 400 A 400 
A 401 1 n GLY . 401 A 401 
A 402 1 n MET . 402 A 402 
A 403 1 n TRP . 403 A 403 
A 404 1 n THR . 404 A 404 
A 405 1 n PHE . 405 A 405 
A 406 1 n LEU . 406 A 406 
A 407 1 n GLU . 407 A 407 
A 408 1 n HIS . 408 A 408 
A 409 1 n VAL . 409 A 409 
A 410 1 n TYR . 410 A 410 
A 411 1 n SER . 411 A 411 
A 412 1 n ARG . 412 A 412 
A 413 1 n GLY . 413 A 413 
A 414 1 n PHE . 414 A 414 
A 415 1 n ALA . 415 A 415 
A 416 1 n ASN . 416 A 416 
A 417 1 n ASN . 417 A 417 
A 418 1 n ALA . 418 A 418 
A 419 1 n PHE . 419 A 419 
A 420 1 n TYR . 420 A 420 
A 421 1 n GLN . 421 A 421 
A 422 1 n CYS . 422 A 422 
A 423 1 n MET . 423 A 423 
A 424 1 n LEU . 424 A 424 
A 425 1 n GLY . 425 A 425 
A 426 1 n SER . 426 A 426 
A 427 1 n ALA . 427 A 427 
A 428 1 n ASP . 428 A 428 
A 429 1 n ILE . 429 A 429 
A 430 1 n ASP . 430 A 430 
A 431 1 n HIS . 431 A 431 
A 432 1 n TYR . 432 A 432 
A 433 1 n ASN . 433 A 433 
A 434 1 n SER . 434 A 434 
A 435 1 n CYS . 435 A 435 
A 436 1 n VAL . 436 A 436 
A 437 1 n SER . 437 A 437 
A 438 1 n SER . 438 A 438 
A 439 1 n LYS . 439 A 439 
A 440 1 n PRO . 440 A 440 
A 441 1 n GLN . 441 A 441 
A 442 1 n ASN . 442 A 442 
A 443 1 n GLU . 443 A 443 
A 444 1 n ILE . 444 A 444 
A 445 1 n LEU . 445 A 445 
A 446 1 n LEU . 446 A 446 
A 447 1 n MET . 447 A 447 
A 448 1 n LYS . 448 A 448 
A 449 1 n ASN . 449 A 449 
#
_software.classification other
_software.date           ?
_software.description    "Structure prediction"
_software.name           AlphaFold
_software.pdbx_ordinal   1
_software.type           package
_software.version        "AlphaFold-beta-20231127 (7a14c934-fe78-43c1-a552-7fb305b0ebd1 @ 2024-09-17 12:55:54)"
#
loop_
_struct_asym.entity_id
_struct_asym.id
1 A 
2 B 
3 C 
#
loop_
_atom_site.group_PDB
_atom_site.id
_atom_site.type_symbol
_atom_site.label_atom_id
_atom_site.label_alt_id
_atom_site.label_comp_id
_atom_site.label_asym_id
_atom_site.label_entity_id
_atom_site.label_seq_id
_atom_site.pdbx_PDB_ins_code
_atom_site.Cartn_x
_atom_site.Cartn_y
_atom_site.Cartn_z
_atom_site.occupancy
_atom_site.B_iso_or_equiv
_atom_site.auth_seq_id
_atom_site.auth_asym_id
_atom_site.pdbx_PDB_model_num
ATOM   1    N  N   . MET A 1 1   ? 37.093  -90.841 86.268  1.00 28.18 1   A 1 
ATOM   2    C  CA  . MET A 1 1   ? 37.615  -90.564 84.927  1.00 30.66 1   A 1 
ATOM   3    C  C   . MET A 1 1   ? 36.617  -91.114 83.895  1.00 31.09 1   A 1 
ATOM   4    O  O   . MET A 1 1   ? 36.957  -91.960 83.101  1.00 30.63 1   A 1 
ATOM   5    C  CB  . MET A 1 1   ? 39.007  -91.180 84.742  1.00 30.75 1   A 1 
ATOM   6    C  CG  . MET A 1 1   ? 40.081  -90.480 85.588  1.00 28.28 1   A 1 
ATOM   7    S  SD  . MET A 1 1   ? 41.690  -91.322 85.512  1.00 27.67 1   A 1 
ATOM   8    C  CE  . MET A 1 1   ? 42.711  -90.166 86.435  1.00 25.12 1   A 1 
ATOM   9    N  N   . SER A 1 2   ? 35.336  -90.779 84.087  1.00 25.24 2   A 1 
ATOM   10   C  CA  . SER A 1 2   ? 34.269  -91.294 83.216  1.00 26.98 2   A 1 
ATOM   11   C  C   . SER A 1 2   ? 34.359  -90.582 81.866  1.00 25.79 2   A 1 
ATOM   12   O  O   . SER A 1 2   ? 34.131  -89.381 81.793  1.00 25.14 2   A 1 
ATOM   13   C  CB  . SER A 1 2   ? 32.895  -91.063 83.867  1.00 27.15 2   A 1 
ATOM   14   O  OG  . SER A 1 2   ? 32.733  -89.719 84.291  1.00 25.05 2   A 1 
ATOM   15   N  N   . ASP A 1 3   ? 34.744  -91.384 80.844  1.00 33.21 3   A 1 
ATOM   16   C  CA  . ASP A 1 3   ? 34.852  -90.941 79.453  1.00 34.97 3   A 1 
ATOM   17   C  C   . ASP A 1 3   ? 33.443  -90.634 78.910  1.00 32.85 3   A 1 
ATOM   18   O  O   . ASP A 1 3   ? 32.804  -91.450 78.245  1.00 31.01 3   A 1 
ATOM   19   C  CB  . ASP A 1 3   ? 35.563  -92.023 78.632  1.00 33.67 3   A 1 
ATOM   20   C  CG  . ASP A 1 3   ? 37.007  -92.259 79.109  1.00 29.70 3   A 1 
ATOM   21   O  OD1 . ASP A 1 3   ? 37.694  -91.258 79.415  1.00 29.59 3   A 1 
ATOM   22   O  OD2 . ASP A 1 3   ? 37.399  -93.446 79.222  1.00 30.24 3   A 1 
ATOM   23   N  N   . SER A 1 4   ? 32.899  -89.500 79.331  1.00 30.03 4   A 1 
ATOM   24   C  CA  . SER A 1 4   ? 31.640  -89.033 78.768  1.00 33.27 4   A 1 
ATOM   25   C  C   . SER A 1 4   ? 31.867  -88.709 77.290  1.00 31.82 4   A 1 
ATOM   26   O  O   . SER A 1 4   ? 32.420  -87.665 76.949  1.00 31.40 4   A 1 
ATOM   27   C  CB  . SER A 1 4   ? 31.098  -87.829 79.556  1.00 32.74 4   A 1 
ATOM   28   O  OG  . SER A 1 4   ? 32.072  -86.807 79.707  1.00 30.39 4   A 1 
ATOM   29   N  N   . TYR A 1 5   ? 31.491  -89.707 76.459  1.00 32.19 5   A 1 
ATOM   30   C  CA  . TYR A 1 5   ? 31.443  -89.534 75.008  1.00 33.60 5   A 1 
ATOM   31   C  C   . TYR A 1 5   ? 30.468  -88.388 74.691  1.00 31.44 5   A 1 
ATOM   32   O  O   . TYR A 1 5   ? 29.260  -88.587 74.615  1.00 30.01 5   A 1 
ATOM   33   C  CB  . TYR A 1 5   ? 30.994  -90.848 74.348  1.00 34.17 5   A 1 
ATOM   34   C  CG  . TYR A 1 5   ? 32.103  -91.866 74.167  1.00 32.45 5   A 1 
ATOM   35   C  CD1 . TYR A 1 5   ? 32.765  -91.949 72.922  1.00 30.31 5   A 1 
ATOM   36   C  CD2 . TYR A 1 5   ? 32.476  -92.747 75.210  1.00 29.50 5   A 1 
ATOM   37   C  CE1 . TYR A 1 5   ? 33.794  -92.888 72.726  1.00 27.90 5   A 1 
ATOM   38   C  CE2 . TYR A 1 5   ? 33.504  -93.675 75.019  1.00 28.88 5   A 1 
ATOM   39   C  CZ  . TYR A 1 5   ? 34.163  -93.753 73.777  1.00 32.22 5   A 1 
ATOM   40   O  OH  . TYR A 1 5   ? 35.169  -94.664 73.585  1.00 35.15 5   A 1 
ATOM   41   N  N   . ASP A 1 6   ? 30.992  -87.158 74.581  1.00 31.66 6   A 1 
ATOM   42   C  CA  . ASP A 1 6   ? 30.233  -86.003 74.098  1.00 33.74 6   A 1 
ATOM   43   C  C   . ASP A 1 6   ? 30.022  -86.181 72.592  1.00 31.71 6   A 1 
ATOM   44   O  O   . ASP A 1 6   ? 30.867  -85.847 71.765  1.00 31.20 6   A 1 
ATOM   45   C  CB  . ASP A 1 6   ? 30.946  -84.706 74.500  1.00 33.89 6   A 1 
ATOM   46   C  CG  . ASP A 1 6   ? 30.008  -83.501 74.601  1.00 29.29 6   A 1 
ATOM   47   O  OD1 . ASP A 1 6   ? 28.782  -83.683 74.435  1.00 29.31 6   A 1 
ATOM   48   O  OD2 . ASP A 1 6   ? 30.531  -82.394 74.917  1.00 29.68 6   A 1 
ATOM   49   N  N   . SER A 1 7   ? 28.941  -86.908 72.285  1.00 31.13 7   A 1 
ATOM   50   C  CA  . SER A 1 7   ? 28.537  -87.139 70.898  1.00 35.15 7   A 1 
ATOM   51   C  C   . SER A 1 7   ? 28.036  -85.819 70.328  1.00 33.64 7   A 1 
ATOM   52   O  O   . SER A 1 7   ? 26.848  -85.523 70.343  1.00 32.81 7   A 1 
ATOM   53   C  CB  . SER A 1 7   ? 27.479  -88.256 70.814  1.00 34.85 7   A 1 
ATOM   54   O  OG  . SER A 1 7   ? 26.338  -87.953 71.597  1.00 31.96 7   A 1 
ATOM   55   N  N   . THR A 1 8   ? 28.986  -85.004 69.885  1.00 35.21 8   A 1 
ATOM   56   C  CA  . THR A 1 8   ? 28.664  -83.809 69.120  1.00 39.75 8   A 1 
ATOM   57   C  C   . THR A 1 8   ? 28.014  -84.236 67.811  1.00 37.74 8   A 1 
ATOM   58   O  O   . THR A 1 8   ? 28.700  -84.614 66.866  1.00 35.99 8   A 1 
ATOM   59   C  CB  . THR A 1 8   ? 29.922  -82.959 68.872  1.00 38.09 8   A 1 
ATOM   60   O  OG1 . THR A 1 8   ? 30.992  -83.750 68.401  1.00 34.63 8   A 1 
ATOM   61   C  CG2 . THR A 1 8   ? 30.411  -82.287 70.169  1.00 34.44 8   A 1 
ATOM   62   N  N   . GLU A 1 9   ? 26.669  -84.244 67.800  1.00 34.56 9   A 1 
ATOM   63   C  CA  . GLU A 1 9   ? 25.893  -84.452 66.573  1.00 37.79 9   A 1 
ATOM   64   C  C   . GLU A 1 9   ? 26.250  -83.321 65.595  1.00 35.92 9   A 1 
ATOM   65   O  O   . GLU A 1 9   ? 25.943  -82.150 65.827  1.00 36.10 9   A 1 
ATOM   66   C  CB  . GLU A 1 9   ? 24.389  -84.530 66.856  1.00 38.42 9   A 1 
ATOM   67   C  CG  . GLU A 1 9   ? 23.981  -85.870 67.504  1.00 34.66 9   A 1 
ATOM   68   C  CD  . GLU A 1 9   ? 22.465  -86.035 67.747  1.00 32.23 9   A 1 
ATOM   69   O  OE1 . GLU A 1 9   ? 22.018  -87.204 67.819  1.00 28.56 9   A 1 
ATOM   70   O  OE2 . GLU A 1 9   ? 21.765  -85.008 67.877  1.00 35.43 9   A 1 
ATOM   71   N  N   . GLU A 1 10  ? 27.000  -83.704 64.539  1.00 36.63 10  A 1 
ATOM   72   C  CA  . GLU A 1 10  ? 27.281  -82.792 63.431  1.00 39.56 10  A 1 
ATOM   73   C  C   . GLU A 1 10  ? 25.953  -82.437 62.745  1.00 37.33 10  A 1 
ATOM   74   O  O   . GLU A 1 10  ? 25.391  -83.233 61.992  1.00 37.17 10  A 1 
ATOM   75   C  CB  . GLU A 1 10  ? 28.278  -83.410 62.434  1.00 40.49 10  A 1 
ATOM   76   C  CG  . GLU A 1 10  ? 29.721  -83.468 62.971  1.00 36.97 10  A 1 
ATOM   77   C  CD  . GLU A 1 10  ? 30.752  -84.005 61.948  1.00 34.08 10  A 1 
ATOM   78   O  OE1 . GLU A 1 10  ? 31.960  -83.711 62.118  1.00 30.84 10  A 1 
ATOM   79   O  OE2 . GLU A 1 10  ? 30.338  -84.711 60.996  1.00 35.86 10  A 1 
ATOM   80   N  N   . ASP A 1 11  ? 25.434  -81.256 63.055  1.00 41.94 11  A 1 
ATOM   81   C  CA  . ASP A 1 11  ? 24.194  -80.750 62.466  1.00 43.74 11  A 1 
ATOM   82   C  C   . ASP A 1 11  ? 24.372  -80.643 60.940  1.00 40.54 11  A 1 
ATOM   83   O  O   . ASP A 1 11  ? 25.327  -80.021 60.474  1.00 41.61 11  A 1 
ATOM   84   C  CB  . ASP A 1 11  ? 23.831  -79.414 63.142  1.00 44.12 11  A 1 
ATOM   85   C  CG  . ASP A 1 11  ? 22.335  -79.089 63.175  1.00 39.93 11  A 1 
ATOM   86   O  OD1 . ASP A 1 11  ? 21.516  -79.917 62.724  1.00 39.72 11  A 1 
ATOM   87   O  OD2 . ASP A 1 11  ? 22.008  -77.976 63.658  1.00 39.81 11  A 1 
ATOM   88   N  N   . PRO A 1 12  ? 23.543  -81.339 60.153  1.00 40.14 12  A 1 
ATOM   89   C  CA  . PRO A 1 12  ? 23.813  -81.521 58.741  1.00 43.00 12  A 1 
ATOM   90   C  C   . PRO A 1 12  ? 23.818  -80.171 58.020  1.00 42.33 12  A 1 
ATOM   91   O  O   . PRO A 1 12  ? 22.905  -79.368 58.141  1.00 41.92 12  A 1 
ATOM   92   C  CB  . PRO A 1 12  ? 22.724  -82.476 58.218  1.00 42.63 12  A 1 
ATOM   93   C  CG  . PRO A 1 12  ? 21.582  -82.294 59.212  1.00 42.61 12  A 1 
ATOM   94   C  CD  . PRO A 1 12  ? 22.294  -81.987 60.534  1.00 47.34 12  A 1 
ATOM   95   N  N   . LEU A 1 13  ? 24.886  -79.962 57.240  1.00 47.38 13  A 1 
ATOM   96   C  CA  . LEU A 1 13  ? 25.046  -78.788 56.380  1.00 48.00 13  A 1 
ATOM   97   C  C   . LEU A 1 13  ? 23.845  -78.699 55.421  1.00 44.78 13  A 1 
ATOM   98   O  O   . LEU A 1 13  ? 23.812  -79.353 54.376  1.00 45.21 13  A 1 
ATOM   99   C  CB  . LEU A 1 13  ? 26.373  -78.899 55.606  1.00 48.81 13  A 1 
ATOM   100  C  CG  . LEU A 1 13  ? 27.601  -78.426 56.414  1.00 45.18 13  A 1 
ATOM   101  C  CD1 . LEU A 1 13  ? 28.885  -79.037 55.841  1.00 43.85 13  A 1 
ATOM   102  C  CD2 . LEU A 1 13  ? 27.737  -76.906 56.346  1.00 47.07 13  A 1 
ATOM   103  N  N   . ILE A 1 14  ? 22.852  -77.893 55.792  1.00 46.23 14  A 1 
ATOM   104  C  CA  . ILE A 1 14  ? 21.712  -77.594 54.922  1.00 49.36 14  A 1 
ATOM   105  C  C   . ILE A 1 14  ? 22.269  -76.848 53.713  1.00 47.39 14  A 1 
ATOM   106  O  O   . ILE A 1 14  ? 22.588  -75.650 53.793  1.00 46.90 14  A 1 
ATOM   107  C  CB  . ILE A 1 14  ? 20.619  -76.804 55.663  1.00 48.87 14  A 1 
ATOM   108  C  CG1 . ILE A 1 14  ? 20.081  -77.602 56.878  1.00 44.89 14  A 1 
ATOM   109  C  CG2 . ILE A 1 14  ? 19.466  -76.457 54.698  1.00 45.52 14  A 1 
ATOM   110  C  CD1 . ILE A 1 14  ? 19.077  -76.830 57.758  1.00 43.08 14  A 1 
ATOM   111  N  N   . GLU A 1 15  ? 22.430  -77.560 52.595  1.00 44.32 15  A 1 
ATOM   112  C  CA  . GLU A 1 15  ? 22.795  -76.938 51.322  1.00 48.26 15  A 1 
ATOM   113  C  C   . GLU A 1 15  ? 21.784  -75.834 50.998  1.00 45.85 15  A 1 
ATOM   114  O  O   . GLU A 1 15  ? 20.604  -76.088 50.727  1.00 46.64 15  A 1 
ATOM   115  C  CB  . GLU A 1 15  ? 22.859  -77.960 50.178  1.00 48.86 15  A 1 
ATOM   116  C  CG  . GLU A 1 15  ? 24.125  -78.836 50.208  1.00 44.68 15  A 1 
ATOM   117  C  CD  . GLU A 1 15  ? 24.284  -79.709 48.944  1.00 40.51 15  A 1 
ATOM   118  O  OE1 . GLU A 1 15  ? 25.434  -80.115 48.671  1.00 36.36 15  A 1 
ATOM   119  O  OE2 . GLU A 1 15  ? 23.274  -79.938 48.252  1.00 41.12 15  A 1 
ATOM   120  N  N   . LYS A 1 16  ? 22.223  -74.577 51.048  1.00 46.95 16  A 1 
ATOM   121  C  CA  . LYS A 1 16  ? 21.380  -73.445 50.671  1.00 49.87 16  A 1 
ATOM   122  C  C   . LYS A 1 16  ? 20.970  -73.640 49.213  1.00 46.68 16  A 1 
ATOM   123  O  O   . LYS A 1 16  ? 21.852  -73.702 48.359  1.00 46.31 16  A 1 
ATOM   124  C  CB  . LYS A 1 16  ? 22.097  -72.110 50.865  1.00 49.78 16  A 1 
ATOM   125  C  CG  . LYS A 1 16  ? 22.093  -71.685 52.339  1.00 46.58 16  A 1 
ATOM   126  C  CD  . LYS A 1 16  ? 22.772  -70.315 52.533  1.00 44.48 16  A 1 
ATOM   127  C  CE  . LYS A 1 16  ? 22.690  -69.931 54.006  1.00 39.59 16  A 1 
ATOM   128  N  NZ  . LYS A 1 16  ? 23.448  -68.693 54.318  1.00 36.76 16  A 1 
ATOM   129  N  N   . PRO A 1 17  ? 19.674  -73.682 48.896  1.00 48.34 17  A 1 
ATOM   130  C  CA  . PRO A 1 17  ? 19.214  -73.911 47.541  1.00 51.99 17  A 1 
ATOM   131  C  C   . PRO A 1 17  ? 19.783  -72.803 46.648  1.00 51.30 17  A 1 
ATOM   132  O  O   . PRO A 1 17  ? 19.611  -71.612 46.920  1.00 50.78 17  A 1 
ATOM   133  C  CB  . PRO A 1 17  ? 17.686  -73.940 47.593  1.00 50.74 17  A 1 
ATOM   134  C  CG  . PRO A 1 17  ? 17.356  -73.150 48.859  1.00 49.31 17  A 1 
ATOM   135  C  CD  . PRO A 1 17  ? 18.541  -73.437 49.787  1.00 53.25 17  A 1 
ATOM   136  N  N   . THR A 1 18  ? 20.502  -73.231 45.618  1.00 51.81 18  A 1 
ATOM   137  C  CA  . THR A 1 18  ? 21.037  -72.304 44.627  1.00 54.42 18  A 1 
ATOM   138  C  C   . THR A 1 18  ? 19.859  -71.559 44.007  1.00 51.51 18  A 1 
ATOM   139  O  O   . THR A 1 18  ? 19.000  -72.161 43.360  1.00 49.82 18  A 1 
ATOM   140  C  CB  . THR A 1 18  ? 21.846  -73.027 43.545  1.00 52.56 18  A 1 
ATOM   141  O  OG1 . THR A 1 18  ? 21.212  -74.205 43.118  1.00 47.57 18  A 1 
ATOM   142  C  CG2 . THR A 1 18  ? 23.229  -73.433 44.070  1.00 46.41 18  A 1 
ATOM   143  N  N   . LYS A 1 19  ? 19.798  -70.234 44.233  1.00 49.34 19  A 1 
ATOM   144  C  CA  . LYS A 1 19  ? 18.741  -69.405 43.653  1.00 51.94 19  A 1 
ATOM   145  C  C   . LYS A 1 19  ? 18.731  -69.640 42.146  1.00 48.94 19  A 1 
ATOM   146  O  O   . LYS A 1 19  ? 19.781  -69.459 41.524  1.00 49.28 19  A 1 
ATOM   147  C  CB  . LYS A 1 19  ? 18.938  -67.912 43.954  1.00 51.70 19  A 1 
ATOM   148  C  CG  . LYS A 1 19  ? 18.452  -67.519 45.358  1.00 47.34 19  A 1 
ATOM   149  C  CD  . LYS A 1 19  ? 18.546  -66.005 45.556  1.00 45.28 19  A 1 
ATOM   150  C  CE  . LYS A 1 19  ? 17.960  -65.598 46.907  1.00 39.91 19  A 1 
ATOM   151  N  NZ  . LYS A 1 19  ? 17.993  -64.123 47.108  1.00 36.90 19  A 1 
ATOM   152  N  N   . PRO A 1 20  ? 17.610  -70.031 41.551  1.00 49.13 20  A 1 
ATOM   153  C  CA  . PRO A 1 20  ? 17.536  -70.207 40.119  1.00 52.52 20  A 1 
ATOM   154  C  C   . PRO A 1 20  ? 17.936  -68.881 39.473  1.00 52.68 20  A 1 
ATOM   155  O  O   . PRO A 1 20  ? 17.429  -67.825 39.855  1.00 51.78 20  A 1 
ATOM   156  C  CB  . PRO A 1 20  ? 16.099  -70.639 39.804  1.00 51.06 20  A 1 
ATOM   157  C  CG  . PRO A 1 20  ? 15.293  -70.100 40.987  1.00 49.00 20  A 1 
ATOM   158  C  CD  . PRO A 1 20  ? 16.288  -70.145 42.157  1.00 52.49 20  A 1 
ATOM   159  N  N   . LYS A 1 21  ? 18.874  -68.922 38.526  1.00 48.94 21  A 1 
ATOM   160  C  CA  . LYS A 1 21  ? 19.178  -67.765 37.695  1.00 52.53 21  A 1 
ATOM   161  C  C   . LYS A 1 21  ? 17.876  -67.384 37.007  1.00 50.21 21  A 1 
ATOM   162  O  O   . LYS A 1 21  ? 17.420  -68.102 36.123  1.00 49.58 21  A 1 
ATOM   163  C  CB  . LYS A 1 21  ? 20.272  -68.074 36.657  1.00 51.26 21  A 1 
ATOM   164  C  CG  . LYS A 1 21  ? 21.691  -68.037 37.256  1.00 47.37 21  A 1 
ATOM   165  C  CD  . LYS A 1 21  ? 22.748  -68.279 36.166  1.00 44.16 21  A 1 
ATOM   166  C  CE  . LYS A 1 21  ? 24.171  -68.144 36.749  1.00 39.28 21  A 1 
ATOM   167  N  NZ  . LYS A 1 21  ? 25.215  -68.397 35.731  1.00 35.86 21  A 1 
ATOM   168  N  N   . GLN A 1 22  ? 17.238  -66.303 37.463  1.00 48.48 22  A 1 
ATOM   169  C  CA  . GLN A 1 22  ? 16.155  -65.708 36.706  1.00 51.02 22  A 1 
ATOM   170  C  C   . GLN A 1 22  ? 16.714  -65.425 35.319  1.00 49.16 22  A 1 
ATOM   171  O  O   . GLN A 1 22  ? 17.635  -64.626 35.165  1.00 49.19 22  A 1 
ATOM   172  C  CB  . GLN A 1 22  ? 15.628  -64.429 37.376  1.00 50.46 22  A 1 
ATOM   173  C  CG  . GLN A 1 22  ? 14.577  -64.738 38.456  1.00 45.33 22  A 1 
ATOM   174  C  CD  . GLN A 1 22  ? 14.019  -63.473 39.124  1.00 41.93 22  A 1 
ATOM   175  O  OE1 . GLN A 1 22  ? 14.639  -62.429 39.165  1.00 40.04 22  A 1 
ATOM   176  N  NE2 . GLN A 1 22  ? 12.837  -63.526 39.691  1.00 39.67 22  A 1 
ATOM   177  N  N   . ALA A 1 23  ? 16.205  -66.150 34.327  1.00 52.86 23  A 1 
ATOM   178  C  CA  . ALA A 1 23  ? 16.441  -65.793 32.948  1.00 55.80 23  A 1 
ATOM   179  C  C   . ALA A 1 23  ? 15.896  -64.372 32.801  1.00 54.45 23  A 1 
ATOM   180  O  O   . ALA A 1 23  ? 14.694  -64.153 32.941  1.00 53.10 23  A 1 
ATOM   181  C  CB  . ALA A 1 23  ? 15.742  -66.804 32.030  1.00 54.64 23  A 1 
ATOM   182  N  N   . GLU A 1 24  ? 16.775  -63.414 32.579  1.00 46.96 24  A 1 
ATOM   183  C  CA  . GLU A 1 24  ? 16.364  -62.114 32.072  1.00 49.52 24  A 1 
ATOM   184  C  C   . GLU A 1 24  ? 15.692  -62.379 30.726  1.00 47.23 24  A 1 
ATOM   185  O  O   . GLU A 1 24  ? 16.348  -62.481 29.690  1.00 46.62 24  A 1 
ATOM   186  C  CB  . GLU A 1 24  ? 17.549  -61.151 31.910  1.00 48.96 24  A 1 
ATOM   187  C  CG  . GLU A 1 24  ? 18.059  -60.558 33.229  1.00 44.30 24  A 1 
ATOM   188  C  CD  . GLU A 1 24  ? 19.174  -59.513 33.020  1.00 41.16 24  A 1 
ATOM   189  O  OE1 . GLU A 1 24  ? 19.462  -58.794 33.999  1.00 35.69 24  A 1 
ATOM   190  O  OE2 . GLU A 1 24  ? 19.731  -59.448 31.900  1.00 41.51 24  A 1 
ATOM   191  N  N   . ASN A 1 25  ? 14.377  -62.552 30.761  1.00 52.72 25  A 1 
ATOM   192  C  CA  . ASN A 1 25  ? 13.558  -62.445 29.577  1.00 55.24 25  A 1 
ATOM   193  C  C   . ASN A 1 25  ? 13.759  -61.012 29.093  1.00 53.38 25  A 1 
ATOM   194  O  O   . ASN A 1 25  ? 13.049  -60.103 29.499  1.00 51.96 25  A 1 
ATOM   195  C  CB  . ASN A 1 25  ? 12.087  -62.783 29.887  1.00 52.95 25  A 1 
ATOM   196  C  CG  . ASN A 1 25  ? 11.682  -64.210 29.547  1.00 47.50 25  A 1 
ATOM   197  O  OD1 . ASN A 1 25  ? 12.327  -64.899 28.783  1.00 44.75 25  A 1 
ATOM   198  N  ND2 . ASN A 1 25  ? 10.580  -64.674 30.074  1.00 44.48 25  A 1 
ATOM   199  N  N   . LYS A 1 26  ? 14.763  -60.811 28.229  1.00 51.13 26  A 1 
ATOM   200  C  CA  . LYS A 1 26  ? 14.821  -59.643 27.372  1.00 55.07 26  A 1 
ATOM   201  C  C   . LYS A 1 26  ? 13.494  -59.650 26.629  1.00 52.23 26  A 1 
ATOM   202  O  O   . LYS A 1 26  ? 13.311  -60.455 25.719  1.00 51.50 26  A 1 
ATOM   203  C  CB  . LYS A 1 26  ? 16.006  -59.699 26.403  1.00 54.05 26  A 1 
ATOM   204  C  CG  . LYS A 1 26  ? 17.327  -59.352 27.105  1.00 49.92 26  A 1 
ATOM   205  C  CD  . LYS A 1 26  ? 18.481  -59.280 26.096  1.00 47.51 26  A 1 
ATOM   206  C  CE  . LYS A 1 26  ? 19.752  -58.849 26.823  1.00 41.56 26  A 1 
ATOM   207  N  NZ  . LYS A 1 26  ? 20.912  -58.709 25.910  1.00 39.14 26  A 1 
ATOM   208  N  N   . ALA A 1 27  ? 12.565  -58.825 27.083  1.00 55.46 27  A 1 
ATOM   209  C  CA  . ALA A 1 27  ? 11.313  -58.598 26.403  1.00 59.64 27  A 1 
ATOM   210  C  C   . ALA A 1 27  ? 11.692  -58.133 24.997  1.00 59.88 27  A 1 
ATOM   211  O  O   . ALA A 1 27  ? 12.081  -56.984 24.797  1.00 58.04 27  A 1 
ATOM   212  C  CB  . ALA A 1 27  ? 10.486  -57.573 27.189  1.00 57.19 27  A 1 
ATOM   213  N  N   . THR A 1 28  ? 11.676  -59.050 24.040  1.00 57.92 28  A 1 
ATOM   214  C  CA  . THR A 1 28  ? 11.779  -58.685 22.638  1.00 61.89 28  A 1 
ATOM   215  C  C   . THR A 1 28  ? 10.658  -57.689 22.404  1.00 60.64 28  A 1 
ATOM   216  O  O   . THR A 1 28  ? 9.512   -58.004 22.743  1.00 58.90 28  A 1 
ATOM   217  C  CB  . THR A 1 28  ? 11.606  -59.899 21.714  1.00 58.55 28  A 1 
ATOM   218  O  OG1 . THR A 1 28  ? 10.631  -60.779 22.203  1.00 52.21 28  A 1 
ATOM   219  C  CG2 . THR A 1 28  ? 12.914  -60.693 21.594  1.00 51.87 28  A 1 
ATOM   220  N  N   . PRO A 1 29  ? 10.956  -56.484 21.927  1.00 55.14 29  A 1 
ATOM   221  C  CA  . PRO A 1 29  ? 9.931   -55.477 21.703  1.00 61.36 29  A 1 
ATOM   222  C  C   . PRO A 1 29  ? 8.878   -56.129 20.821  1.00 63.15 29  A 1 
ATOM   223  O  O   . PRO A 1 29  ? 9.180   -56.569 19.704  1.00 62.39 29  A 1 
ATOM   224  C  CB  . PRO A 1 29  ? 10.644  -54.283 21.048  1.00 58.75 29  A 1 
ATOM   225  C  CG  . PRO A 1 29  ? 11.926  -54.886 20.486  1.00 56.84 29  A 1 
ATOM   226  C  CD  . PRO A 1 29  ? 12.239  -56.044 21.428  1.00 60.38 29  A 1 
ATOM   227  N  N   . THR A 1 30  ? 7.672   -56.314 21.375  1.00 60.33 30  A 1 
ATOM   228  C  CA  . THR A 1 30  ? 6.628   -57.060 20.686  1.00 63.63 30  A 1 
ATOM   229  C  C   . THR A 1 30  ? 6.360   -56.350 19.372  1.00 64.24 30  A 1 
ATOM   230  O  O   . THR A 1 30  ? 6.420   -55.122 19.307  1.00 61.50 30  A 1 
ATOM   231  C  CB  . THR A 1 30  ? 5.346   -57.176 21.526  1.00 59.23 30  A 1 
ATOM   232  O  OG1 . THR A 1 30  ? 4.943   -55.917 21.995  1.00 53.54 30  A 1 
ATOM   233  C  CG2 . THR A 1 30  ? 5.537   -58.081 22.753  1.00 52.81 30  A 1 
ATOM   234  N  N   . LYS A 1 31  ? 6.043   -57.105 18.300  1.00 61.57 31  A 1 
ATOM   235  C  CA  . LYS A 1 31  ? 5.693   -56.521 16.986  1.00 67.61 31  A 1 
ATOM   236  C  C   . LYS A 1 31  ? 4.674   -55.386 17.121  1.00 68.60 31  A 1 
ATOM   237  O  O   . LYS A 1 31  ? 4.775   -54.391 16.406  1.00 70.72 31  A 1 
ATOM   238  C  CB  . LYS A 1 31  ? 5.136   -57.604 16.045  1.00 66.32 31  A 1 
ATOM   239  C  CG  . LYS A 1 31  ? 6.225   -58.397 15.309  1.00 59.87 31  A 1 
ATOM   240  C  CD  . LYS A 1 31  ? 5.586   -59.364 14.297  1.00 56.58 31  A 1 
ATOM   241  C  CE  . LYS A 1 31  ? 6.648   -60.057 13.442  1.00 46.93 31  A 1 
ATOM   242  N  NZ  . LYS A 1 31  ? 6.041   -60.978 12.441  1.00 41.29 31  A 1 
ATOM   243  N  N   . TRP A 1 32  ? 3.745   -55.491 18.085  1.00 71.18 32  A 1 
ATOM   244  C  CA  . TRP A 1 32  ? 2.754   -54.472 18.421  1.00 72.78 32  A 1 
ATOM   245  C  C   . TRP A 1 32  ? 3.372   -53.162 18.922  1.00 71.79 32  A 1 
ATOM   246  O  O   . TRP A 1 32  ? 2.897   -52.094 18.550  1.00 70.33 32  A 1 
ATOM   247  C  CB  . TRP A 1 32  ? 1.796   -55.063 19.460  1.00 70.19 32  A 1 
ATOM   248  C  CG  . TRP A 1 32  ? 0.943   -56.158 18.917  1.00 68.64 32  A 1 
ATOM   249  C  CD1 . TRP A 1 32  ? 1.164   -57.493 19.032  1.00 59.51 32  A 1 
ATOM   250  C  CD2 . TRP A 1 32  ? -0.287  -56.013 18.148  1.00 65.47 32  A 1 
ATOM   251  N  NE1 . TRP A 1 32  ? 0.153   -58.189 18.382  1.00 57.39 32  A 1 
ATOM   252  C  CE2 . TRP A 1 32  ? -0.757  -57.318 17.830  1.00 60.60 32  A 1 
ATOM   253  C  CE3 . TRP A 1 32  ? -1.043  -54.906 17.701  1.00 59.85 32  A 1 
ATOM   254  C  CZ2 . TRP A 1 32  ? -1.947  -57.522 17.094  1.00 62.45 32  A 1 
ATOM   255  C  CZ3 . TRP A 1 32  ? -2.225  -55.110 16.963  1.00 57.54 32  A 1 
ATOM   256  C  CH2 . TRP A 1 32  ? -2.668  -56.398 16.663  1.00 58.42 32  A 1 
ATOM   257  N  N   . GLY A 1 33  ? 4.452   -53.220 19.706  1.00 61.59 33  A 1 
ATOM   258  C  CA  . GLY A 1 33  ? 5.191   -52.036 20.148  1.00 65.41 33  A 1 
ATOM   259  C  C   . GLY A 1 33  ? 5.826   -51.295 18.971  1.00 67.23 33  A 1 
ATOM   260  O  O   . GLY A 1 33  ? 5.708   -50.075 18.867  1.00 69.91 33  A 1 
ATOM   261  N  N   . LEU A 1 34  ? 6.417   -52.054 18.035  1.00 64.67 34  A 1 
ATOM   262  C  CA  . LEU A 1 34  ? 6.994   -51.469 16.820  1.00 69.15 34  A 1 
ATOM   263  C  C   . LEU A 1 34  ? 5.914   -50.860 15.908  1.00 68.84 34  A 1 
ATOM   264  O  O   . LEU A 1 34  ? 6.086   -49.764 15.396  1.00 73.54 34  A 1 
ATOM   265  C  CB  . LEU A 1 34  ? 7.810   -52.542 16.073  1.00 69.67 34  A 1 
ATOM   266  C  CG  . LEU A 1 34  ? 8.978   -51.917 15.271  1.00 63.47 34  A 1 
ATOM   267  C  CD1 . LEU A 1 34  ? 10.228  -51.822 16.146  1.00 57.40 34  A 1 
ATOM   268  C  CD2 . LEU A 1 34  ? 9.308   -52.769 14.044  1.00 62.07 34  A 1 
ATOM   269  N  N   . ILE A 1 35  ? 4.766   -51.550 15.735  1.00 70.39 35  A 1 
ATOM   270  C  CA  . ILE A 1 35  ? 3.616   -51.050 14.967  1.00 73.04 35  A 1 
ATOM   271  C  C   . ILE A 1 35  ? 3.042   -49.780 15.612  1.00 73.55 35  A 1 
ATOM   272  O  O   . ILE A 1 35  ? 2.772   -48.817 14.895  1.00 76.82 35  A 1 
ATOM   273  C  CB  . ILE A 1 35  ? 2.538   -52.147 14.799  1.00 73.22 35  A 1 
ATOM   274  C  CG1 . ILE A 1 35  ? 3.066   -53.281 13.882  1.00 71.89 35  A 1 
ATOM   275  C  CG2 . ILE A 1 35  ? 1.236   -51.577 14.209  1.00 70.73 35  A 1 
ATOM   276  C  CD1 . ILE A 1 35  ? 2.228   -54.568 13.940  1.00 62.40 35  A 1 
ATOM   277  N  N   . SER A 1 36  ? 2.915   -49.749 16.954  1.00 60.81 36  A 1 
ATOM   278  C  CA  . SER A 1 36  ? 2.465   -48.555 17.680  1.00 65.46 36  A 1 
ATOM   279  C  C   . SER A 1 36  ? 3.413   -47.371 17.484  1.00 66.39 36  A 1 
ATOM   280  O  O   . SER A 1 36  ? 2.959   -46.268 17.210  1.00 70.31 36  A 1 
ATOM   281  C  CB  . SER A 1 36  ? 2.304   -48.875 19.170  1.00 64.02 36  A 1 
ATOM   282  O  OG  . SER A 1 36  ? 1.892   -47.730 19.886  1.00 58.91 36  A 1 
ATOM   283  N  N   . TYR A 1 37  ? 4.718   -47.612 17.547  1.00 64.65 37  A 1 
ATOM   284  C  CA  . TYR A 1 37  ? 5.710   -46.561 17.286  1.00 68.80 37  A 1 
ATOM   285  C  C   . TYR A 1 37  ? 5.641   -46.038 15.843  1.00 69.48 37  A 1 
ATOM   286  O  O   . TYR A 1 37  ? 5.692   -44.828 15.642  1.00 75.90 37  A 1 
ATOM   287  C  CB  . TYR A 1 37  ? 7.128   -47.071 17.605  1.00 67.31 37  A 1 
ATOM   288  C  CG  . TYR A 1 37  ? 7.678   -46.495 18.886  1.00 63.37 37  A 1 
ATOM   289  C  CD1 . TYR A 1 37  ? 8.338   -45.240 18.867  1.00 59.08 37  A 1 
ATOM   290  C  CD2 . TYR A 1 37  ? 7.539   -47.177 20.096  1.00 60.60 37  A 1 
ATOM   291  C  CE1 . TYR A 1 37  ? 8.841   -44.689 20.053  1.00 53.95 37  A 1 
ATOM   292  C  CE2 . TYR A 1 37  ? 8.046   -46.630 21.290  1.00 54.44 37  A 1 
ATOM   293  C  CZ  . TYR A 1 37  ? 8.694   -45.390 21.260  1.00 57.47 37  A 1 
ATOM   294  O  OH  . TYR A 1 37  ? 9.194   -44.860 22.421  1.00 54.91 37  A 1 
ATOM   295  N  N   . ILE A 1 38  ? 5.512   -46.938 14.860  1.00 69.10 38  A 1 
ATOM   296  C  CA  . ILE A 1 38  ? 5.356   -46.556 13.449  1.00 72.01 38  A 1 
ATOM   297  C  C   . ILE A 1 38  ? 4.056   -45.771 13.259  1.00 73.29 38  A 1 
ATOM   298  O  O   . ILE A 1 38  ? 4.059   -44.752 12.579  1.00 77.85 38  A 1 
ATOM   299  C  CB  . ILE A 1 38  ? 5.430   -47.795 12.530  1.00 72.38 38  A 1 
ATOM   300  C  CG1 . ILE A 1 38  ? 6.865   -48.363 12.525  1.00 71.21 38  A 1 
ATOM   301  C  CG2 . ILE A 1 38  ? 5.003   -47.452 11.092  1.00 70.31 38  A 1 
ATOM   302  C  CD1 . ILE A 1 38  ? 6.973   -49.764 11.911  1.00 62.08 38  A 1 
ATOM   303  N  N   . PHE A 1 39  ? 2.950   -46.194 13.886  1.00 66.59 39  A 1 
ATOM   304  C  CA  . PHE A 1 39  ? 1.671   -45.486 13.804  1.00 69.83 39  A 1 
ATOM   305  C  C   . PHE A 1 39  ? 1.753   -44.086 14.434  1.00 70.16 39  A 1 
ATOM   306  O  O   . PHE A 1 39  ? 1.347   -43.118 13.802  1.00 74.25 39  A 1 
ATOM   307  C  CB  . PHE A 1 39  ? 0.569   -46.335 14.436  1.00 67.80 39  A 1 
ATOM   308  C  CG  . PHE A 1 39  ? -0.824  -45.835 14.103  1.00 66.83 39  A 1 
ATOM   309  C  CD1 . PHE A 1 39  ? -1.520  -44.997 14.992  1.00 62.05 39  A 1 
ATOM   310  C  CD2 . PHE A 1 39  ? -1.411  -46.198 12.889  1.00 63.81 39  A 1 
ATOM   311  C  CE1 . PHE A 1 39  ? -2.803  -44.526 14.669  1.00 59.42 39  A 1 
ATOM   312  C  CE2 . PHE A 1 39  ? -2.700  -45.721 12.558  1.00 57.82 39  A 1 
ATOM   313  C  CZ  . PHE A 1 39  ? -3.392  -44.887 13.444  1.00 62.22 39  A 1 
ATOM   314  N  N   . CYS A 1 40  ? 2.344   -43.966 15.630  1.00 64.80 40  A 1 
ATOM   315  C  CA  . CYS A 1 40  ? 2.580   -42.669 16.255  1.00 68.08 40  A 1 
ATOM   316  C  C   . CYS A 1 40  ? 3.514   -41.778 15.420  1.00 67.04 40  A 1 
ATOM   317  O  O   . CYS A 1 40  ? 3.268   -40.582 15.311  1.00 72.67 40  A 1 
ATOM   318  C  CB  . CYS A 1 40  ? 3.155   -42.863 17.666  1.00 67.94 40  A 1 
ATOM   319  S  SG  . CYS A 1 40  ? 1.866   -43.464 18.792  1.00 61.62 40  A 1 
ATOM   320  N  N   . ALA A 1 41  ? 4.543   -42.343 14.786  1.00 67.35 41  A 1 
ATOM   321  C  CA  . ALA A 1 41  ? 5.427   -41.606 13.889  1.00 71.54 41  A 1 
ATOM   322  C  C   . ALA A 1 41  ? 4.692   -41.131 12.626  1.00 71.75 41  A 1 
ATOM   323  O  O   . ALA A 1 41  ? 4.854   -39.988 12.229  1.00 75.02 41  A 1 
ATOM   324  C  CB  . ALA A 1 41  ? 6.647   -42.466 13.545  1.00 70.49 41  A 1 
ATOM   325  N  N   . ILE A 1 42  ? 3.834   -41.987 12.029  1.00 69.30 42  A 1 
ATOM   326  C  CA  . ILE A 1 42  ? 3.011   -41.620 10.863  1.00 72.38 42  A 1 
ATOM   327  C  C   . ILE A 1 42  ? 1.993   -40.538 11.243  1.00 72.46 42  A 1 
ATOM   328  O  O   . ILE A 1 42  ? 1.864   -39.559 10.520  1.00 76.97 42  A 1 
ATOM   329  C  CB  . ILE A 1 42  ? 2.329   -42.860 10.246  1.00 72.26 42  A 1 
ATOM   330  C  CG1 . ILE A 1 42  ? 3.386   -43.766 9.567   1.00 69.61 42  A 1 
ATOM   331  C  CG2 . ILE A 1 42  ? 1.257   -42.464 9.210   1.00 67.62 42  A 1 
ATOM   332  C  CD1 . ILE A 1 42  ? 2.857   -45.155 9.195   1.00 60.41 42  A 1 
ATOM   333  N  N   . VAL A 1 43  ? 1.294   -40.683 12.378  1.00 73.02 43  A 1 
ATOM   334  C  CA  . VAL A 1 43  ? 0.348   -39.668 12.866  1.00 73.96 43  A 1 
ATOM   335  C  C   . VAL A 1 43  ? 1.088   -38.358 13.181  1.00 73.11 43  A 1 
ATOM   336  O  O   . VAL A 1 43  ? 0.620   -37.301 12.777  1.00 75.89 43  A 1 
ATOM   337  C  CB  . VAL A 1 43  ? -0.451  -40.163 14.087  1.00 73.15 43  A 1 
ATOM   338  C  CG1 . VAL A 1 43  ? -1.303  -39.061 14.722  1.00 65.38 43  A 1 
ATOM   339  C  CG2 . VAL A 1 43  ? -1.406  -41.289 13.678  1.00 67.67 43  A 1 
ATOM   340  N  N   . GLY A 1 44  ? 2.247   -38.431 13.820  1.00 67.63 44  A 1 
ATOM   341  C  CA  . GLY A 1 44  ? 3.098   -37.271 14.066  1.00 67.89 44  A 1 
ATOM   342  C  C   . GLY A 1 44  ? 3.532   -36.591 12.767  1.00 67.65 44  A 1 
ATOM   343  O  O   . GLY A 1 44  ? 3.434   -35.371 12.650  1.00 71.86 44  A 1 
ATOM   344  N  N   . LEU A 1 45  ? 3.932   -37.379 11.761  1.00 69.33 45  A 1 
ATOM   345  C  CA  . LEU A 1 45  ? 4.280   -36.863 10.441  1.00 71.47 45  A 1 
ATOM   346  C  C   . LEU A 1 45  ? 3.069   -36.237 9.736   1.00 71.47 45  A 1 
ATOM   347  O  O   . LEU A 1 45  ? 3.195   -35.167 9.147   1.00 74.51 45  A 1 
ATOM   348  C  CB  . LEU A 1 45  ? 4.898   -37.980 9.575   1.00 70.63 45  A 1 
ATOM   349  C  CG  . LEU A 1 45  ? 5.870   -37.432 8.518   1.00 65.36 45  A 1 
ATOM   350  C  CD1 . LEU A 1 45  ? 7.312   -37.515 9.029   1.00 59.05 45  A 1 
ATOM   351  C  CD2 . LEU A 1 45  ? 5.784   -38.227 7.213   1.00 64.37 45  A 1 
ATOM   352  N  N   . PHE A 1 46  ? 1.884   -36.869 9.829   1.00 66.08 46  A 1 
ATOM   353  C  CA  . PHE A 1 46  ? 0.637   -36.310 9.301   1.00 68.12 46  A 1 
ATOM   354  C  C   . PHE A 1 46  ? 0.257   -35.004 9.989   1.00 67.33 46  A 1 
ATOM   355  O  O   . PHE A 1 46  ? -0.125  -34.064 9.302   1.00 72.59 46  A 1 
ATOM   356  C  CB  . PHE A 1 46  ? -0.515  -37.319 9.414   1.00 67.02 46  A 1 
ATOM   357  C  CG  . PHE A 1 46  ? -0.899  -37.921 8.080   1.00 62.93 46  A 1 
ATOM   358  C  CD1 . PHE A 1 46  ? -1.815  -37.256 7.247   1.00 58.06 46  A 1 
ATOM   359  C  CD2 . PHE A 1 46  ? -0.338  -39.132 7.663   1.00 57.23 46  A 1 
ATOM   360  C  CE1 . PHE A 1 46  ? -2.171  -37.796 6.013   1.00 53.64 46  A 1 
ATOM   361  C  CE2 . PHE A 1 46  ? -0.689  -39.685 6.420   1.00 51.39 46  A 1 
ATOM   362  C  CZ  . PHE A 1 46  ? -1.604  -39.016 5.593   1.00 56.44 46  A 1 
ATOM   363  N  N   . VAL A 1 47  ? 0.390   -34.921 11.320  1.00 70.34 47  A 1 
ATOM   364  C  CA  . VAL A 1 47  ? 0.144   -33.678 12.070  1.00 71.30 47  A 1 
ATOM   365  C  C   . VAL A 1 47  ? 1.153   -32.610 11.669  1.00 70.56 47  A 1 
ATOM   366  O  O   . VAL A 1 47  ? 0.747   -31.487 11.406  1.00 73.22 47  A 1 
ATOM   367  C  CB  . VAL A 1 47  ? 0.152   -33.917 13.589  1.00 70.79 47  A 1 
ATOM   368  C  CG1 . VAL A 1 47  ? 0.093   -32.615 14.392  1.00 64.64 47  A 1 
ATOM   369  C  CG2 . VAL A 1 47  ? -1.076  -34.747 14.007  1.00 67.42 47  A 1 
ATOM   370  N  N   . ILE A 1 48  ? 2.432   -32.943 11.535  1.00 66.46 48  A 1 
ATOM   371  C  CA  . ILE A 1 48  ? 3.454   -32.004 11.056  1.00 68.39 48  A 1 
ATOM   372  C  C   . ILE A 1 48  ? 3.148   -31.562 9.624   1.00 67.70 48  A 1 
ATOM   373  O  O   . ILE A 1 48  ? 3.173   -30.368 9.352   1.00 70.85 48  A 1 
ATOM   374  C  CB  . ILE A 1 48  ? 4.868   -32.607 11.179  1.00 67.68 48  A 1 
ATOM   375  C  CG1 . ILE A 1 48  ? 5.275   -32.728 12.668  1.00 65.80 48  A 1 
ATOM   376  C  CG2 . ILE A 1 48  ? 5.910   -31.745 10.435  1.00 65.14 48  A 1 
ATOM   377  C  CD1 . ILE A 1 48  ? 6.494   -33.621 12.897  1.00 57.76 48  A 1 
ATOM   378  N  N   . ILE A 1 49  ? 2.807   -32.495 8.719   1.00 67.35 49  A 1 
ATOM   379  C  CA  . ILE A 1 49  ? 2.413   -32.157 7.342   1.00 67.46 49  A 1 
ATOM   380  C  C   . ILE A 1 49  ? 1.143   -31.314 7.344   1.00 66.97 49  A 1 
ATOM   381  O  O   . ILE A 1 49  ? 1.077   -30.348 6.598   1.00 69.50 49  A 1 
ATOM   382  C  CB  . ILE A 1 49  ? 2.258   -33.427 6.474   1.00 66.56 49  A 1 
ATOM   383  C  CG1 . ILE A 1 49  ? 3.642   -34.061 6.212   1.00 63.95 49  A 1 
ATOM   384  C  CG2 . ILE A 1 49  ? 1.568   -33.125 5.136   1.00 63.15 49  A 1 
ATOM   385  C  CD1 . ILE A 1 49  ? 3.568   -35.476 5.625   1.00 56.72 49  A 1 
ATOM   386  N  N   . PHE A 1 50  ? 0.150   -31.627 8.184   1.00 63.04 50  A 1 
ATOM   387  C  CA  . PHE A 1 50  ? -1.090  -30.866 8.263   1.00 63.69 50  A 1 
ATOM   388  C  C   . PHE A 1 50  ? -0.866  -29.465 8.844   1.00 62.64 50  A 1 
ATOM   389  O  O   . PHE A 1 50  ? -1.405  -28.500 8.319   1.00 66.36 50  A 1 
ATOM   390  C  CB  . PHE A 1 50  ? -2.131  -31.642 9.076   1.00 61.93 50  A 1 
ATOM   391  C  CG  . PHE A 1 50  ? -3.532  -31.081 8.950   1.00 57.31 50  A 1 
ATOM   392  C  CD1 . PHE A 1 50  ? -4.024  -30.151 9.880   1.00 54.04 50  A 1 
ATOM   393  C  CD2 . PHE A 1 50  ? -4.346  -31.495 7.885   1.00 52.91 50  A 1 
ATOM   394  C  CE1 . PHE A 1 50  ? -5.318  -29.646 9.755   1.00 49.78 50  A 1 
ATOM   395  C  CE2 . PHE A 1 50  ? -5.647  -30.985 7.756   1.00 47.93 50  A 1 
ATOM   396  C  CZ  . PHE A 1 50  ? -6.141  -30.062 8.690   1.00 50.93 50  A 1 
ATOM   397  N  N   . VAL A 1 51  ? -0.035  -29.345 9.890   1.00 64.65 51  A 1 
ATOM   398  C  CA  . VAL A 1 51  ? 0.368   -28.050 10.456  1.00 63.72 51  A 1 
ATOM   399  C  C   . VAL A 1 51  ? 1.204   -27.274 9.444   1.00 61.98 51  A 1 
ATOM   400  O  O   . VAL A 1 51  ? 0.937   -26.094 9.240   1.00 63.60 51  A 1 
ATOM   401  C  CB  . VAL A 1 51  ? 1.120   -28.223 11.785  1.00 62.97 51  A 1 
ATOM   402  C  CG1 . VAL A 1 51  ? 1.746   -26.918 12.290  1.00 57.28 51  A 1 
ATOM   403  C  CG2 . VAL A 1 51  ? 0.170   -28.705 12.886  1.00 60.74 51  A 1 
ATOM   404  N  N   . LEU A 1 52  ? 2.159   -27.909 8.763   1.00 62.63 52  A 1 
ATOM   405  C  CA  . LEU A 1 52  ? 2.928   -27.285 7.693   1.00 63.02 52  A 1 
ATOM   406  C  C   . LEU A 1 52  ? 2.017   -26.885 6.535   1.00 61.56 52  A 1 
ATOM   407  O  O   . LEU A 1 52  ? 2.126   -25.766 6.068   1.00 63.75 52  A 1 
ATOM   408  C  CB  . LEU A 1 52  ? 4.053   -28.215 7.210   1.00 61.05 52  A 1 
ATOM   409  C  CG  . LEU A 1 52  ? 5.241   -28.355 8.176   1.00 56.90 52  A 1 
ATOM   410  C  CD1 . LEU A 1 52  ? 6.184   -29.449 7.674   1.00 52.97 52  A 1 
ATOM   411  C  CD2 . LEU A 1 52  ? 6.056   -27.061 8.287   1.00 56.43 52  A 1 
ATOM   412  N  N   . LEU A 1 53  ? 1.084   -27.753 6.099   1.00 60.52 53  A 1 
ATOM   413  C  CA  . LEU A 1 53  ? 0.094   -27.413 5.081   1.00 60.10 53  A 1 
ATOM   414  C  C   . LEU A 1 53  ? -0.805  -26.275 5.551   1.00 59.37 53  A 1 
ATOM   415  O  O   . LEU A 1 53  ? -1.020  -25.356 4.770   1.00 60.68 53  A 1 
ATOM   416  C  CB  . LEU A 1 53  ? -0.746  -28.641 4.688   1.00 57.99 53  A 1 
ATOM   417  C  CG  . LEU A 1 53  ? -0.042  -29.614 3.728   1.00 53.35 53  A 1 
ATOM   418  C  CD1 . LEU A 1 53  ? -0.848  -30.911 3.642   1.00 50.10 53  A 1 
ATOM   419  C  CD2 . LEU A 1 53  ? 0.070   -29.052 2.323   1.00 52.36 53  A 1 
ATOM   420  N  N   . HIS A 1 54  ? -1.268  -26.259 6.799   1.00 57.70 54  A 1 
ATOM   421  C  CA  . HIS A 1 54  ? -2.023  -25.124 7.339   1.00 57.48 54  A 1 
ATOM   422  C  C   . HIS A 1 54  ? -1.173  -23.860 7.395   1.00 57.57 54  A 1 
ATOM   423  O  O   . HIS A 1 54  ? -1.669  -22.795 7.054   1.00 58.32 54  A 1 
ATOM   424  C  CB  . HIS A 1 54  ? -2.618  -25.437 8.724   1.00 53.77 54  A 1 
ATOM   425  C  CG  . HIS A 1 54  ? -4.105  -25.592 8.684   1.00 48.14 54  A 1 
ATOM   426  N  ND1 . HIS A 1 54  ? -4.800  -26.527 7.954   1.00 41.89 54  A 1 
ATOM   427  C  CD2 . HIS A 1 54  ? -5.038  -24.807 9.301   1.00 41.20 54  A 1 
ATOM   428  C  CE1 . HIS A 1 54  ? -6.112  -26.317 8.120   1.00 39.32 54  A 1 
ATOM   429  N  NE2 . HIS A 1 54  ? -6.302  -25.275 8.936   1.00 39.47 54  A 1 
ATOM   430  N  N   . TYR A 1 55  ? 0.092   -23.975 7.784   1.00 54.67 55  A 1 
ATOM   431  C  CA  . TYR A 1 55  ? 0.990   -22.820 7.856   1.00 54.58 55  A 1 
ATOM   432  C  C   . TYR A 1 55  ? 1.388   -22.311 6.461   1.00 53.97 55  A 1 
ATOM   433  O  O   . TYR A 1 55  ? 1.434   -21.112 6.231   1.00 54.63 55  A 1 
ATOM   434  C  CB  . TYR A 1 55  ? 2.223   -23.195 8.695   1.00 52.14 55  A 1 
ATOM   435  C  CG  . TYR A 1 55  ? 2.711   -22.077 9.577   1.00 48.76 55  A 1 
ATOM   436  C  CD1 . TYR A 1 55  ? 3.665   -21.153 9.110   1.00 44.05 55  A 1 
ATOM   437  C  CD2 . TYR A 1 55  ? 2.209   -21.955 10.885  1.00 43.44 55  A 1 
ATOM   438  C  CE1 . TYR A 1 55  ? 4.105   -20.123 9.942   1.00 40.74 55  A 1 
ATOM   439  C  CE2 . TYR A 1 55  ? 2.651   -20.923 11.720  1.00 40.95 55  A 1 
ATOM   440  C  CZ  . TYR A 1 55  ? 3.601   -20.002 11.249  1.00 42.35 55  A 1 
ATOM   441  O  OH  . TYR A 1 55  ? 4.035   -18.988 12.075  1.00 40.98 55  A 1 
ATOM   442  N  N   . PHE A 1 56  ? 1.659   -23.236 5.521   1.00 57.72 56  A 1 
ATOM   443  C  CA  . PHE A 1 56  ? 2.035   -22.890 4.143   1.00 57.72 56  A 1 
ATOM   444  C  C   . PHE A 1 56  ? 0.837   -22.532 3.255   1.00 56.13 56  A 1 
ATOM   445  O  O   . PHE A 1 56  ? 1.002   -21.732 2.326   1.00 54.77 56  A 1 
ATOM   446  C  CB  . PHE A 1 56  ? 2.826   -24.031 3.498   1.00 54.34 56  A 1 
ATOM   447  C  CG  . PHE A 1 56  ? 4.288   -24.081 3.882   1.00 51.45 56  A 1 
ATOM   448  C  CD1 . PHE A 1 56  ? 5.162   -23.074 3.431   1.00 47.48 56  A 1 
ATOM   449  C  CD2 . PHE A 1 56  ? 4.798   -25.126 4.664   1.00 46.65 56  A 1 
ATOM   450  C  CE1 . PHE A 1 56  ? 6.519   -23.100 3.782   1.00 43.15 56  A 1 
ATOM   451  C  CE2 . PHE A 1 56  ? 6.166   -25.158 5.016   1.00 43.14 56  A 1 
ATOM   452  C  CZ  . PHE A 1 56  ? 7.026   -24.141 4.576   1.00 43.69 56  A 1 
ATOM   453  N  N   . LEU A 1 57  ? -0.333  -23.126 3.483   1.00 57.59 57  A 1 
ATOM   454  C  CA  . LEU A 1 57  ? -1.572  -22.834 2.763   1.00 56.60 57  A 1 
ATOM   455  C  C   . LEU A 1 57  ? -2.419  -21.776 3.449   1.00 56.25 57  A 1 
ATOM   456  O  O   . LEU A 1 57  ? -3.479  -21.453 2.908   1.00 53.59 57  A 1 
ATOM   457  C  CB  . LEU A 1 57  ? -2.420  -24.104 2.566   1.00 52.73 57  A 1 
ATOM   458  C  CG  . LEU A 1 57  ? -1.787  -25.214 1.710   1.00 48.36 57  A 1 
ATOM   459  C  CD1 . LEU A 1 57  ? -2.663  -26.462 1.795   1.00 45.03 57  A 1 
ATOM   460  C  CD2 . LEU A 1 57  ? -1.703  -24.807 0.248   1.00 45.38 57  A 1 
ATOM   461  N  N   . ASN A 1 58  ? -2.006  -21.244 4.608   1.00 59.04 58  A 1 
ATOM   462  C  CA  . ASN A 1 58  ? -2.780  -20.189 5.242   1.00 59.53 58  A 1 
ATOM   463  C  C   . ASN A 1 58  ? -2.771  -18.969 4.310   1.00 60.57 58  A 1 
ATOM   464  O  O   . ASN A 1 58  ? -1.732  -18.321 4.153   1.00 56.51 58  A 1 
ATOM   465  C  CB  . ASN A 1 58  ? -2.268  -19.884 6.663   1.00 53.32 58  A 1 
ATOM   466  C  CG  . ASN A 1 58  ? -3.382  -19.812 7.696   1.00 46.85 58  A 1 
ATOM   467  O  OD1 . ASN A 1 58  ? -4.560  -19.767 7.402   1.00 43.41 58  A 1 
ATOM   468  N  ND2 . ASN A 1 58  ? -3.025  -19.804 8.967   1.00 41.54 58  A 1 
ATOM   469  N  N   . PRO A 1 59  ? -3.901  -18.661 3.650   1.00 60.94 59  A 1 
ATOM   470  C  CA  . PRO A 1 59  ? -3.950  -17.589 2.659   1.00 60.31 59  A 1 
ATOM   471  C  C   . PRO A 1 59  ? -3.719  -16.214 3.287   1.00 62.51 59  A 1 
ATOM   472  O  O   . PRO A 1 59  ? -3.485  -15.256 2.567   1.00 59.25 59  A 1 
ATOM   473  C  CB  . PRO A 1 59  ? -5.335  -17.728 2.011   1.00 54.85 59  A 1 
ATOM   474  C  CG  . PRO A 1 59  ? -6.178  -18.402 3.091   1.00 51.60 59  A 1 
ATOM   475  C  CD  . PRO A 1 59  ? -5.182  -19.308 3.788   1.00 53.24 59  A 1 
ATOM   476  N  N   . SER A 1 60  ? -3.723  -16.140 4.620   1.00 69.53 60  A 1 
ATOM   477  C  CA  . SER A 1 60  ? -3.493  -14.906 5.372   1.00 71.59 60  A 1 
ATOM   478  C  C   . SER A 1 60  ? -2.120  -14.269 5.147   1.00 75.74 60  A 1 
ATOM   479  O  O   . SER A 1 60  ? -1.968  -13.077 5.375   1.00 68.69 60  A 1 
ATOM   480  C  CB  . SER A 1 60  ? -3.656  -15.165 6.876   1.00 61.21 60  A 1 
ATOM   481  O  OG  . SER A 1 60  ? -2.657  -16.036 7.368   1.00 53.42 60  A 1 
ATOM   482  N  N   . ASP A 1 61  ? -1.130  -15.043 4.682   1.00 80.62 61  A 1 
ATOM   483  C  CA  . ASP A 1 61  ? 0.234   -14.531 4.499   1.00 87.42 61  A 1 
ATOM   484  C  C   . ASP A 1 61  ? 0.545   -14.191 3.036   1.00 91.84 61  A 1 
ATOM   485  O  O   . ASP A 1 61  ? 1.677   -13.842 2.690   1.00 88.12 61  A 1 
ATOM   486  C  CB  . ASP A 1 61  ? 1.248   -15.528 5.069   1.00 76.59 61  A 1 
ATOM   487  C  CG  . ASP A 1 61  ? 1.269   -15.589 6.597   1.00 64.91 61  A 1 
ATOM   488  O  OD1 . ASP A 1 61  ? 0.458   -14.897 7.252   1.00 58.54 61  A 1 
ATOM   489  O  OD2 . ASP A 1 61  ? 2.147   -16.331 7.104   1.00 55.95 61  A 1 
ATOM   490  N  N   . ASN A 1 62  ? -0.428  -14.305 2.135   1.00 94.49 62  A 1 
ATOM   491  C  CA  . ASN A 1 62  ? -0.256  -14.010 0.721   1.00 96.67 62  A 1 
ATOM   492  C  C   . ASN A 1 62  ? -0.777  -12.606 0.400   1.00 97.84 62  A 1 
ATOM   493  O  O   . ASN A 1 62  ? -1.891  -12.447 -0.094  1.00 97.45 62  A 1 
ATOM   494  C  CB  . ASN A 1 62  ? -0.881  -15.127 -0.127  1.00 94.16 62  A 1 
ATOM   495  C  CG  . ASN A 1 62  ? -0.321  -15.130 -1.542  1.00 88.45 62  A 1 
ATOM   496  O  OD1 . ASN A 1 62  ? 0.844   -14.856 -1.777  1.00 81.01 62  A 1 
ATOM   497  N  ND2 . ASN A 1 62  ? -1.114  -15.499 -2.510  1.00 80.09 62  A 1 
ATOM   498  N  N   . TYR A 1 63  ? 0.020   -11.595 0.690   1.00 98.30 63  A 1 
ATOM   499  C  CA  . TYR A 1 63  ? -0.330  -10.199 0.472   1.00 98.52 63  A 1 
ATOM   500  C  C   . TYR A 1 63  ? 0.807   -9.410  -0.178  1.00 98.77 63  A 1 
ATOM   501  O  O   . TYR A 1 63  ? 1.977   -9.811  -0.130  1.00 98.64 63  A 1 
ATOM   502  C  CB  . TYR A 1 63  ? -0.784  -9.550  1.791   1.00 98.52 63  A 1 
ATOM   503  C  CG  . TYR A 1 63  ? 0.314   -9.421  2.829   1.00 98.51 63  A 1 
ATOM   504  C  CD1 . TYR A 1 63  ? 0.532   -10.451 3.765   1.00 98.17 63  A 1 
ATOM   505  C  CD2 . TYR A 1 63  ? 1.135   -8.284  2.861   1.00 98.16 63  A 1 
ATOM   506  C  CE1 . TYR A 1 63  ? 1.566   -10.355 4.710   1.00 97.77 63  A 1 
ATOM   507  C  CE2 . TYR A 1 63  ? 2.176   -8.174  3.799   1.00 97.76 63  A 1 
ATOM   508  C  CZ  . TYR A 1 63  ? 2.395   -9.216  4.724   1.00 97.81 63  A 1 
ATOM   509  O  OH  . TYR A 1 63  ? 3.418   -9.127  5.623   1.00 96.87 63  A 1 
ATOM   510  N  N   . PHE A 1 64  ? 0.460   -8.273  -0.771  1.00 98.76 64  A 1 
ATOM   511  C  CA  . PHE A 1 64  ? 1.395   -7.226  -1.146  1.00 98.80 64  A 1 
ATOM   512  C  C   . PHE A 1 64  ? 1.075   -5.920  -0.419  1.00 98.84 64  A 1 
ATOM   513  O  O   . PHE A 1 64  ? -0.070  -5.671  -0.037  1.00 98.78 64  A 1 
ATOM   514  C  CB  . PHE A 1 64  ? 1.435   -7.051  -2.666  1.00 98.88 64  A 1 
ATOM   515  C  CG  . PHE A 1 64  ? 0.169   -6.511  -3.306  1.00 98.90 64  A 1 
ATOM   516  C  CD1 . PHE A 1 64  ? -0.793  -7.399  -3.840  1.00 98.77 64  A 1 
ATOM   517  C  CD2 . PHE A 1 64  ? -0.015  -5.127  -3.458  1.00 98.77 64  A 1 
ATOM   518  C  CE1 . PHE A 1 64  ? -1.916  -6.904  -4.511  1.00 98.69 64  A 1 
ATOM   519  C  CE2 . PHE A 1 64  ? -1.141  -4.630  -4.129  1.00 98.64 64  A 1 
ATOM   520  C  CZ  . PHE A 1 64  ? -2.085  -5.519  -4.664  1.00 98.73 64  A 1 
ATOM   521  N  N   . ILE A 1 65  ? 2.094   -5.097  -0.226  1.00 98.97 65  A 1 
ATOM   522  C  CA  . ILE A 1 65  ? 1.955   -3.735  0.300   1.00 98.96 65  A 1 
ATOM   523  C  C   . ILE A 1 65  ? 1.598   -2.811  -0.870  1.00 98.93 65  A 1 
ATOM   524  O  O   . ILE A 1 65  ? 2.234   -2.886  -1.918  1.00 98.90 65  A 1 
ATOM   525  C  CB  . ILE A 1 65  ? 3.249   -3.283  0.996   1.00 98.88 65  A 1 
ATOM   526  C  CG1 . ILE A 1 65  ? 3.583   -4.186  2.207   1.00 98.65 65  A 1 
ATOM   527  C  CG2 . ILE A 1 65  ? 3.152   -1.811  1.431   1.00 98.65 65  A 1 
ATOM   528  C  CD1 . ILE A 1 65  ? 5.013   -4.010  2.740   1.00 98.41 65  A 1 
ATOM   529  N  N   . TYR A 1 66  ? 0.642   -1.916  -0.655  1.00 98.94 66  A 1 
ATOM   530  C  CA  . TYR A 1 66  ? 0.388   -0.770  -1.517  1.00 98.95 66  A 1 
ATOM   531  C  C   . TYR A 1 66  ? 0.474   0.513   -0.694  1.00 98.95 66  A 1 
ATOM   532  O  O   . TYR A 1 66  ? -0.226  0.647   0.315   1.00 98.86 66  A 1 
ATOM   533  C  CB  . TYR A 1 66  ? -0.980  -0.922  -2.204  1.00 98.93 66  A 1 
ATOM   534  C  CG  . TYR A 1 66  ? -1.267  0.167   -3.220  1.00 98.90 66  A 1 
ATOM   535  C  CD1 . TYR A 1 66  ? -1.678  1.446   -2.811  1.00 98.73 66  A 1 
ATOM   536  C  CD2 . TYR A 1 66  ? -1.098  -0.096  -4.596  1.00 98.71 66  A 1 
ATOM   537  C  CE1 . TYR A 1 66  ? -1.905  2.461   -3.752  1.00 98.48 66  A 1 
ATOM   538  C  CE2 . TYR A 1 66  ? -1.326  0.906   -5.547  1.00 98.44 66  A 1 
ATOM   539  C  CZ  . TYR A 1 66  ? -1.725  2.189   -5.125  1.00 98.50 66  A 1 
ATOM   540  O  OH  . TYR A 1 66  ? -1.937  3.171   -6.048  1.00 97.89 66  A 1 
ATOM   541  N  N   . PHE A 1 67  ? 1.314   1.444   -1.123  1.00 98.99 67  A 1 
ATOM   542  C  CA  . PHE A 1 67  ? 1.372   2.800   -0.586  1.00 98.94 67  A 1 
ATOM   543  C  C   . PHE A 1 67  ? 1.561   3.795   -1.730  1.00 98.99 67  A 1 
ATOM   544  O  O   . PHE A 1 67  ? 2.063   3.423   -2.795  1.00 98.77 67  A 1 
ATOM   545  C  CB  . PHE A 1 67  ? 2.476   2.915   0.483   1.00 98.88 67  A 1 
ATOM   546  C  CG  . PHE A 1 67  ? 3.891   2.828   -0.054  1.00 98.89 67  A 1 
ATOM   547  C  CD1 . PHE A 1 67  ? 4.484   1.575   -0.308  1.00 98.74 67  A 1 
ATOM   548  C  CD2 . PHE A 1 67  ? 4.634   3.993   -0.287  1.00 98.69 67  A 1 
ATOM   549  C  CE1 . PHE A 1 67  ? 5.797   1.493   -0.793  1.00 98.46 67  A 1 
ATOM   550  C  CE2 . PHE A 1 67  ? 5.952   3.922   -0.771  1.00 98.41 67  A 1 
ATOM   551  C  CZ  . PHE A 1 67  ? 6.534   2.672   -1.021  1.00 98.44 67  A 1 
ATOM   552  N  N   . ASN A 1 68  ? 1.141   5.052   -1.527  1.00 98.83 68  A 1 
ATOM   553  C  CA  . ASN A 1 68  ? 1.125   6.070   -2.566  1.00 98.80 68  A 1 
ATOM   554  C  C   . ASN A 1 68  ? 1.207   7.461   -1.965  1.00 98.84 68  A 1 
ATOM   555  O  O   . ASN A 1 68  ? 0.933   7.633   -0.778  1.00 98.56 68  A 1 
ATOM   556  C  CB  . ASN A 1 68  ? -0.151  5.902   -3.420  1.00 98.71 68  A 1 
ATOM   557  C  CG  . ASN A 1 68  ? -1.440  5.967   -2.613  1.00 98.68 68  A 1 
ATOM   558  O  OD1 . ASN A 1 68  ? -1.810  5.028   -1.928  1.00 95.62 68  A 1 
ATOM   559  N  ND2 . ASN A 1 68  ? -2.185  7.037   -2.704  1.00 94.87 68  A 1 
ATOM   560  N  N   . ASP A 1 69  ? 1.557   8.453   -2.808  1.00 98.70 69  A 1 
ATOM   561  C  CA  . ASP A 1 69  ? 1.488   9.875   -2.489  1.00 98.66 69  A 1 
ATOM   562  C  C   . ASP A 1 69  ? 2.197   10.212  -1.162  1.00 98.75 69  A 1 
ATOM   563  O  O   . ASP A 1 69  ? 1.598   10.656  -0.185  1.00 98.29 69  A 1 
ATOM   564  C  CB  . ASP A 1 69  ? 0.024   10.340  -2.569  1.00 98.52 69  A 1 
ATOM   565  C  CG  . ASP A 1 69  ? -0.611  10.021  -3.934  1.00 98.06 69  A 1 
ATOM   566  O  OD1 . ASP A 1 69  ? -0.410  10.794  -4.884  1.00 96.48 69  A 1 
ATOM   567  O  OD2 . ASP A 1 69  ? -1.302  8.984   -4.043  1.00 96.41 69  A 1 
ATOM   568  N  N   . ILE A 1 70  ? 3.519   9.942   -1.111  1.00 98.53 70  A 1 
ATOM   569  C  CA  . ILE A 1 70  ? 4.357   10.295  0.037   1.00 98.49 70  A 1 
ATOM   570  C  C   . ILE A 1 70  ? 4.524   11.812  0.117   1.00 98.24 70  A 1 
ATOM   571  O  O   . ILE A 1 70  ? 4.391   12.362  1.204   1.00 97.35 70  A 1 
ATOM   572  C  CB  . ILE A 1 70  ? 5.719   9.560   -0.005  1.00 98.34 70  A 1 
ATOM   573  C  CG1 . ILE A 1 70  ? 5.494   8.061   0.308   1.00 96.38 70  A 1 
ATOM   574  C  CG2 . ILE A 1 70  ? 6.741   10.171  0.971   1.00 96.80 70  A 1 
ATOM   575  C  CD1 . ILE A 1 70  ? 6.767   7.210   0.378   1.00 90.00 70  A 1 
ATOM   576  N  N   . HIS A 1 71  ? 4.822   12.472  -1.011  1.00 97.74 71  A 1 
ATOM   577  C  CA  . HIS A 1 71  ? 5.027   13.913  -1.102  1.00 97.33 71  A 1 
ATOM   578  C  C   . HIS A 1 71  ? 5.920   14.471  0.020   1.00 97.06 71  A 1 
ATOM   579  O  O   . HIS A 1 71  ? 5.513   15.357  0.768   1.00 96.11 71  A 1 
ATOM   580  C  CB  . HIS A 1 71  ? 3.676   14.619  -1.173  1.00 96.92 71  A 1 
ATOM   581  C  CG  . HIS A 1 71  ? 2.950   14.420  -2.469  1.00 96.72 71  A 1 
ATOM   582  N  ND1 . HIS A 1 71  ? 3.313   14.980  -3.681  1.00 94.53 71  A 1 
ATOM   583  C  CD2 . HIS A 1 71  ? 1.773   13.750  -2.654  1.00 95.15 71  A 1 
ATOM   584  C  CE1 . HIS A 1 71  ? 2.361   14.660  -4.574  1.00 94.70 71  A 1 
ATOM   585  N  NE2 . HIS A 1 71  ? 1.408   13.921  -3.982  1.00 94.98 71  A 1 
ATOM   586  N  N   . ILE A 1 72  ? 7.130   13.934  0.171   1.00 96.51 72  A 1 
ATOM   587  C  CA  . ILE A 1 72  ? 8.048   14.402  1.208   1.00 96.36 72  A 1 
ATOM   588  C  C   . ILE A 1 72  ? 8.388   15.885  1.008   1.00 95.83 72  A 1 
ATOM   589  O  O   . ILE A 1 72  ? 8.810   16.308  -0.070  1.00 94.91 72  A 1 
ATOM   590  C  CB  . ILE A 1 72  ? 9.289   13.500  1.335   1.00 96.05 72  A 1 
ATOM   591  C  CG1 . ILE A 1 72  ? 10.120  13.887  2.579   1.00 91.70 72  A 1 
ATOM   592  C  CG2 . ILE A 1 72  ? 10.141  13.504  0.057   1.00 89.91 72  A 1 
ATOM   593  C  CD1 . ILE A 1 72  ? 11.211  12.873  2.925   1.00 85.30 72  A 1 
ATOM   594  N  N   . ASP A 1 73  ? 8.210   16.683  2.068   1.00 94.83 73  A 1 
ATOM   595  C  CA  . ASP A 1 73  ? 8.448   18.117  2.071   1.00 93.99 73  A 1 
ATOM   596  C  C   . ASP A 1 73  ? 9.687   18.451  2.912   1.00 93.58 73  A 1 
ATOM   597  O  O   . ASP A 1 73  ? 9.660   18.445  4.141   1.00 92.60 73  A 1 
ATOM   598  C  CB  . ASP A 1 73  ? 7.198   18.850  2.553   1.00 92.68 73  A 1 
ATOM   599  C  CG  . ASP A 1 73  ? 7.334   20.366  2.477   1.00 91.57 73  A 1 
ATOM   600  O  OD1 . ASP A 1 73  ? 8.369   20.868  1.975   1.00 89.67 73  A 1 
ATOM   601  O  OD2 . ASP A 1 73  ? 6.395   21.074  2.907   1.00 88.86 73  A 1 
ATOM   602  N  N   . HIS A 1 74  ? 10.786  18.785  2.236   1.00 92.71 74  A 1 
ATOM   603  C  CA  . HIS A 1 74  ? 12.040  19.190  2.877   1.00 91.78 74  A 1 
ATOM   604  C  C   . HIS A 1 74  ? 11.998  20.603  3.464   1.00 90.47 74  A 1 
ATOM   605  O  O   . HIS A 1 74  ? 12.903  20.987  4.209   1.00 87.82 74  A 1 
ATOM   606  C  CB  . HIS A 1 74  ? 13.180  19.065  1.862   1.00 91.79 74  A 1 
ATOM   607  C  CG  . HIS A 1 74  ? 13.314  17.681  1.291   1.00 91.94 74  A 1 
ATOM   608  N  ND1 . HIS A 1 74  ? 13.660  16.531  2.007   1.00 87.29 74  A 1 
ATOM   609  C  CD2 . HIS A 1 74  ? 13.054  17.316  -0.003  1.00 88.04 74  A 1 
ATOM   610  C  CE1 . HIS A 1 74  ? 13.595  15.505  1.147   1.00 88.38 74  A 1 
ATOM   611  N  NE2 . HIS A 1 74  ? 13.239  15.949  -0.074  1.00 88.79 74  A 1 
ATOM   612  N  N   . GLU A 1 75  ? 10.961  21.391  3.156   1.00 89.86 75  A 1 
ATOM   613  C  CA  . GLU A 1 75  ? 10.782  22.772  3.626   1.00 88.36 75  A 1 
ATOM   614  C  C   . GLU A 1 75  ? 9.718   22.880  4.729   1.00 88.13 75  A 1 
ATOM   615  O  O   . GLU A 1 75  ? 9.454   23.983  5.224   1.00 85.71 75  A 1 
ATOM   616  C  CB  . GLU A 1 75  ? 10.459  23.696  2.440   1.00 86.48 75  A 1 
ATOM   617  C  CG  . GLU A 1 75  ? 11.607  23.772  1.409   1.00 81.35 75  A 1 
ATOM   618  C  CD  . GLU A 1 75  ? 11.313  24.722  0.247   1.00 75.13 75  A 1 
ATOM   619  O  OE1 . GLU A 1 75  ? 11.929  24.547  -0.833  1.00 68.32 75  A 1 
ATOM   620  O  OE2 . GLU A 1 75  ? 10.475  25.643  0.396   1.00 67.45 75  A 1 
ATOM   621  N  N   . TYR A 1 76  ? 9.143   21.769  5.160   1.00 87.87 76  A 1 
ATOM   622  C  CA  . TYR A 1 76  ? 8.175   21.732  6.253   1.00 88.06 76  A 1 
ATOM   623  C  C   . TYR A 1 76  ? 8.779   22.298  7.542   1.00 86.30 76  A 1 
ATOM   624  O  O   . TYR A 1 76  ? 9.864   21.914  7.987   1.00 84.57 76  A 1 
ATOM   625  C  CB  . TYR A 1 76  ? 7.670   20.300  6.472   1.00 88.71 76  A 1 
ATOM   626  C  CG  . TYR A 1 76  ? 6.601   20.186  7.538   1.00 89.55 76  A 1 
ATOM   627  C  CD1 . TYR A 1 76  ? 6.954   20.014  8.890   1.00 88.73 76  A 1 
ATOM   628  C  CD2 . TYR A 1 76  ? 5.235   20.285  7.193   1.00 89.15 76  A 1 
ATOM   629  C  CE1 . TYR A 1 76  ? 5.966   19.935  9.881   1.00 88.27 76  A 1 
ATOM   630  C  CE2 . TYR A 1 76  ? 4.242   20.204  8.183   1.00 88.28 76  A 1 
ATOM   631  C  CZ  . TYR A 1 76  ? 4.612   20.033  9.524   1.00 88.51 76  A 1 
ATOM   632  O  OH  . TYR A 1 76  ? 3.650   19.950  10.496  1.00 87.47 76  A 1 
ATOM   633  N  N   . VAL A 1 77  ? 8.047   23.218  8.175   1.00 84.70 77  A 1 
ATOM   634  C  CA  . VAL A 1 77  ? 8.436   23.815  9.447   1.00 82.60 77  A 1 
ATOM   635  C  C   . VAL A 1 77  ? 7.365   23.506  10.490  1.00 81.05 77  A 1 
ATOM   636  O  O   . VAL A 1 77  ? 6.254   24.027  10.426  1.00 76.32 77  A 1 
ATOM   637  C  CB  . VAL A 1 77  ? 8.692   25.330  9.318   1.00 79.31 77  A 1 
ATOM   638  C  CG1 . VAL A 1 77  ? 9.067   25.953  10.669  1.00 74.88 77  A 1 
ATOM   639  C  CG2 . VAL A 1 77  ? 9.841   25.617  8.341   1.00 77.25 77  A 1 
ATOM   640  N  N   . TYR A 1 78  ? 7.751   22.736  11.496  1.00 76.47 78  A 1 
ATOM   641  C  CA  . TYR A 1 78  ? 6.859   22.172  12.527  1.00 73.49 78  A 1 
ATOM   642  C  C   . TYR A 1 78  ? 5.998   23.205  13.277  1.00 72.66 78  A 1 
ATOM   643  O  O   . TYR A 1 78  ? 4.900   22.879  13.714  1.00 69.05 78  A 1 
ATOM   644  C  CB  . TYR A 1 78  ? 7.707   21.415  13.546  1.00 70.39 78  A 1 
ATOM   645  C  CG  . TYR A 1 78  ? 8.748   20.500  12.949  1.00 68.26 78  A 1 
ATOM   646  C  CD1 . TYR A 1 78  ? 8.368   19.285  12.347  1.00 65.16 78  A 1 
ATOM   647  C  CD2 . TYR A 1 78  ? 10.100  20.878  12.942  1.00 66.09 78  A 1 
ATOM   648  C  CE1 . TYR A 1 78  ? 9.333   18.459  11.742  1.00 59.66 78  A 1 
ATOM   649  C  CE2 . TYR A 1 78  ? 11.068  20.067  12.337  1.00 59.47 78  A 1 
ATOM   650  C  CZ  . TYR A 1 78  ? 10.683  18.859  11.731  1.00 61.71 78  A 1 
ATOM   651  O  OH  . TYR A 1 78  ? 11.635  18.079  11.133  1.00 55.37 78  A 1 
ATOM   652  N  N   . THR A 1 79  ? 6.488   24.435  13.441  1.00 71.37 79  A 1 
ATOM   653  C  CA  . THR A 1 79  ? 5.802   25.509  14.179  1.00 66.38 79  A 1 
ATOM   654  C  C   . THR A 1 79  ? 5.007   26.459  13.280  1.00 65.83 79  A 1 
ATOM   655  O  O   . THR A 1 79  ? 4.424   27.430  13.771  1.00 60.99 79  A 1 
ATOM   656  C  CB  . THR A 1 79  ? 6.799   26.319  15.021  1.00 60.46 79  A 1 
ATOM   657  O  OG1 . THR A 1 79  ? 7.782   26.893  14.191  1.00 57.04 79  A 1 
ATOM   658  C  CG2 . THR A 1 79  ? 7.524   25.463  16.056  1.00 56.59 79  A 1 
ATOM   659  N  N   . LYS A 1 80  ? 5.003   26.222  11.967  1.00 62.23 80  A 1 
ATOM   660  C  CA  . LYS A 1 80  ? 4.324   27.089  11.011  1.00 59.25 80  A 1 
ATOM   661  C  C   . LYS A 1 80  ? 2.861   26.693  10.816  1.00 63.69 80  A 1 
ATOM   662  O  O   . LYS A 1 80  ? 2.459   25.564  11.052  1.00 58.84 80  A 1 
ATOM   663  C  CB  . LYS A 1 80  ? 5.091   27.147  9.682   1.00 50.77 80  A 1 
ATOM   664  C  CG  . LYS A 1 80  ? 6.343   28.024  9.821   1.00 48.00 80  A 1 
ATOM   665  C  CD  . LYS A 1 80  ? 7.057   28.145  8.478   1.00 44.51 80  A 1 
ATOM   666  C  CE  . LYS A 1 80  ? 8.266   29.075  8.528   1.00 41.17 80  A 1 
ATOM   667  N  NZ  . LYS A 1 80  ? 8.887   29.192  7.182   1.00 37.54 80  A 1 
ATOM   668  N  N   . SER A 1 81  ? 2.096   27.671  10.359  1.00 68.53 81  A 1 
ATOM   669  C  CA  . SER A 1 81  ? 0.681   27.489  10.063  1.00 67.16 81  A 1 
ATOM   670  C  C   . SER A 1 81  ? 0.480   26.585  8.844   1.00 69.25 81  A 1 
ATOM   671  O  O   . SER A 1 81  ? 1.203   26.693  7.859   1.00 66.00 81  A 1 
ATOM   672  C  CB  . SER A 1 81  ? 0.056   28.857  9.814   1.00 60.83 81  A 1 
ATOM   673  O  OG  . SER A 1 81  ? -1.288  28.750  9.404   1.00 53.39 81  A 1 
ATOM   674  N  N   . ARG A 1 82  ? -0.589  25.810  8.871   1.00 70.13 82  A 1 
ATOM   675  C  CA  . ARG A 1 82  ? -1.126  25.111  7.690   1.00 68.46 82  A 1 
ATOM   676  C  C   . ARG A 1 82  ? -1.350  26.054  6.496   1.00 69.27 82  A 1 
ATOM   677  O  O   . ARG A 1 82  ? -1.293  25.627  5.353   1.00 66.44 82  A 1 
ATOM   678  C  CB  . ARG A 1 82  ? -2.444  24.431  8.097   1.00 64.47 82  A 1 
ATOM   679  C  CG  . ARG A 1 82  ? -3.129  23.673  6.959   1.00 59.21 82  A 1 
ATOM   680  C  CD  . ARG A 1 82  ? -4.480  23.087  7.381   1.00 56.33 82  A 1 
ATOM   681  N  NE  . ARG A 1 82  ? -5.202  22.532  6.232   1.00 53.55 82  A 1 
ATOM   682  C  CZ  . ARG A 1 82  ? -6.505  22.346  6.098   1.00 49.15 82  A 1 
ATOM   683  N  NH1 . ARG A 1 82  ? -7.346  22.647  7.034   1.00 46.74 82  A 1 
ATOM   684  N  NH2 . ARG A 1 82  ? -6.995  21.843  5.009   1.00 44.04 82  A 1 
ATOM   685  N  N   . GLN A 1 83  ? -1.596  27.329  6.755   1.00 68.78 83  A 1 
ATOM   686  C  CA  . GLN A 1 83  ? -1.675  28.318  5.684   1.00 66.63 83  A 1 
ATOM   687  C  C   . GLN A 1 83  ? -0.343  28.360  4.927   1.00 67.01 83  A 1 
ATOM   688  O  O   . GLN A 1 83  ? 0.732   28.328  5.533   1.00 63.00 83  A 1 
ATOM   689  C  CB  . GLN A 1 83  ? -2.026  29.707  6.229   1.00 62.84 83  A 1 
ATOM   690  C  CG  . GLN A 1 83  ? -3.408  29.771  6.876   1.00 56.03 83  A 1 
ATOM   691  C  CD  . GLN A 1 83  ? -3.765  31.181  7.370   1.00 51.01 83  A 1 
ATOM   692  O  OE1 . GLN A 1 83  ? -3.058  32.144  7.134   1.00 47.29 83  A 1 
ATOM   693  N  NE2 . GLN A 1 83  ? -4.865  31.338  8.064   1.00 44.94 83  A 1 
ATOM   694  N  N   . LYS A 1 84  ? -0.424  28.434  3.594   1.00 72.51 84  A 1 
ATOM   695  C  CA  . LYS A 1 84  ? 0.730   28.353  2.693   1.00 72.54 84  A 1 
ATOM   696  C  C   . LYS A 1 84  ? 1.606   27.115  2.940   1.00 75.23 84  A 1 
ATOM   697  O  O   . LYS A 1 84  ? 2.831   27.205  2.960   1.00 71.52 84  A 1 
ATOM   698  C  CB  . LYS A 1 84  ? 1.519   29.656  2.701   1.00 68.22 84  A 1 
ATOM   699  C  CG  . LYS A 1 84  ? 0.682   30.906  2.352   1.00 64.19 84  A 1 
ATOM   700  C  CD  . LYS A 1 84  ? 1.674   32.035  2.145   1.00 58.93 84  A 1 
ATOM   701  C  CE  . LYS A 1 84  ? 1.096   33.395  1.834   1.00 53.73 84  A 1 
ATOM   702  N  NZ  . LYS A 1 84  ? 2.226   34.340  1.695   1.00 46.68 84  A 1 
ATOM   703  N  N   . ASN A 1 85  ? 0.966   25.967  3.108   1.00 76.81 85  A 1 
ATOM   704  C  CA  . ASN A 1 85  ? 1.605   24.654  3.145   1.00 77.99 85  A 1 
ATOM   705  C  C   . ASN A 1 85  ? 2.641   24.476  4.272   1.00 80.94 85  A 1 
ATOM   706  O  O   . ASN A 1 85  ? 3.616   23.771  4.092   1.00 78.39 85  A 1 
ATOM   707  C  CB  . ASN A 1 85  ? 2.174   24.304  1.758   1.00 74.48 85  A 1 
ATOM   708  C  CG  . ASN A 1 85  ? 1.166   24.508  0.645   1.00 69.87 85  A 1 
ATOM   709  O  OD1 . ASN A 1 85  ? 0.080   23.974  0.639   1.00 64.11 85  A 1 
ATOM   710  N  ND2 . ASN A 1 85  ? 1.491   25.322  -0.326  1.00 63.44 85  A 1 
ATOM   711  N  N   . CYS A 1 86  ? 2.441   25.128  5.425   1.00 81.39 86  A 1 
ATOM   712  C  CA  . CYS A 1 86  ? 3.374   25.063  6.549   1.00 82.13 86  A 1 
ATOM   713  C  C   . CYS A 1 86  ? 4.761   25.677  6.289   1.00 82.43 86  A 1 
ATOM   714  O  O   . CYS A 1 86  ? 5.691   25.429  7.052   1.00 79.79 86  A 1 
ATOM   715  C  CB  . CYS A 1 86  ? 3.419   23.628  7.111   1.00 81.45 86  A 1 
ATOM   716  S  SG  . CYS A 1 86  ? 1.813   23.025  7.724   1.00 79.59 86  A 1 
ATOM   717  N  N   . HIS A 1 87  ? 4.916   26.543  5.280   1.00 81.65 87  A 1 
ATOM   718  C  CA  . HIS A 1 87  ? 6.188   27.204  4.958   1.00 80.72 87  A 1 
ATOM   719  C  C   . HIS A 1 87  ? 6.305   28.638  5.488   1.00 77.53 87  A 1 
ATOM   720  O  O   . HIS A 1 87  ? 7.394   29.199  5.534   1.00 73.08 87  A 1 
ATOM   721  C  CB  . HIS A 1 87  ? 6.403   27.172  3.444   1.00 80.97 87  A 1 
ATOM   722  C  CG  . HIS A 1 87  ? 6.570   25.801  2.859   1.00 81.84 87  A 1 
ATOM   723  N  ND1 . HIS A 1 87  ? 6.684   25.530  1.517   1.00 75.19 87  A 1 
ATOM   724  C  CD2 . HIS A 1 87  ? 6.658   24.620  3.540   1.00 76.08 87  A 1 
ATOM   725  C  CE1 . HIS A 1 87  ? 6.840   24.209  1.397   1.00 77.48 87  A 1 
ATOM   726  N  NE2 . HIS A 1 87  ? 6.823   23.630  2.607   1.00 78.89 87  A 1 
ATOM   727  N  N   . GLU A 1 88  ? 5.194   29.249  5.910   1.00 76.53 88  A 1 
ATOM   728  C  CA  . GLU A 1 88  ? 5.182   30.618  6.419   1.00 74.05 88  A 1 
ATOM   729  C  C   . GLU A 1 88  ? 4.672   30.710  7.860   1.00 72.01 88  A 1 
ATOM   730  O  O   . GLU A 1 88  ? 3.725   30.035  8.249   1.00 66.87 88  A 1 
ATOM   731  C  CB  . GLU A 1 88  ? 4.377   31.549  5.502   1.00 70.71 88  A 1 
ATOM   732  C  CG  . GLU A 1 88  ? 5.065   31.811  4.151   1.00 64.53 88  A 1 
ATOM   733  C  CD  . GLU A 1 88  ? 4.353   32.900  3.330   1.00 62.23 88  A 1 
ATOM   734  O  OE1 . GLU A 1 88  ? 4.572   32.994  2.104   1.00 57.24 88  A 1 
ATOM   735  O  OE2 . GLU A 1 88  ? 3.522   33.663  3.878   1.00 58.38 88  A 1 
ATOM   736  N  N   . ASN A 1 89  ? 5.293   31.593  8.649   1.00 66.56 89  A 1 
ATOM   737  C  CA  . ASN A 1 89  ? 4.838   31.923  9.997   1.00 62.99 89  A 1 
ATOM   738  C  C   . ASN A 1 89  ? 3.646   32.873  9.928   1.00 62.28 89  A 1 
ATOM   739  O  O   . ASN A 1 89  ? 3.798   34.092  9.949   1.00 57.64 89  A 1 
ATOM   740  C  CB  . ASN A 1 89  ? 5.998   32.510  10.822  1.00 57.75 89  A 1 
ATOM   741  C  CG  . ASN A 1 89  ? 6.927   31.449  11.383  1.00 52.36 89  A 1 
ATOM   742  O  OD1 . ASN A 1 89  ? 6.611   30.286  11.493  1.00 48.35 89  A 1 
ATOM   743  N  ND2 . ASN A 1 89  ? 8.118   31.831  11.784  1.00 47.25 89  A 1 
ATOM   744  N  N   . ILE A 1 90  ? 2.446   32.305  9.861   1.00 60.54 90  A 1 
ATOM   745  C  CA  . ILE A 1 90  ? 1.189   33.044  9.944   1.00 57.46 90  A 1 
ATOM   746  C  C   . ILE A 1 90  ? 0.503   32.626  11.237  1.00 58.20 90  A 1 
ATOM   747  O  O   . ILE A 1 90  ? 0.129   31.459  11.374  1.00 52.67 90  A 1 
ATOM   748  C  CB  . ILE A 1 90  ? 0.311   32.802  8.706   1.00 51.06 90  A 1 
ATOM   749  C  CG1 . ILE A 1 90  ? 1.058   33.179  7.411   1.00 46.85 90  A 1 
ATOM   750  C  CG2 . ILE A 1 90  ? -0.995  33.617  8.840   1.00 45.69 90  A 1 
ATOM   751  C  CD1 . ILE A 1 90  ? 0.301   32.827  6.131   1.00 42.95 90  A 1 
ATOM   752  N  N   . ASN A 1 91  ? 0.359   33.553  12.181  1.00 55.13 91  A 1 
ATOM   753  C  CA  . ASN A 1 91  ? -0.187  33.295  13.511  1.00 53.80 91  A 1 
ATOM   754  C  C   . ASN A 1 91  ? 0.456   32.058  14.179  1.00 55.31 91  A 1 
ATOM   755  O  O   . ASN A 1 91  ? -0.224  31.071  14.423  1.00 51.37 91  A 1 
ATOM   756  C  CB  . ASN A 1 91  ? -1.725  33.209  13.434  1.00 47.78 91  A 1 
ATOM   757  C  CG  . ASN A 1 91  ? -2.363  34.495  12.945  1.00 43.08 91  A 1 
ATOM   758  O  OD1 . ASN A 1 91  ? -1.812  35.566  13.028  1.00 40.03 91  A 1 
ATOM   759  N  ND2 . ASN A 1 91  ? -3.567  34.406  12.417  1.00 39.61 91  A 1 
ATOM   760  N  N   . PRO A 1 92  ? 1.777   32.083  14.449  1.00 56.96 92  A 1 
ATOM   761  C  CA  . PRO A 1 92  ? 2.433   30.945  15.067  1.00 55.81 92  A 1 
ATOM   762  C  C   . PRO A 1 92  ? 1.828   30.691  16.450  1.00 57.85 92  A 1 
ATOM   763  O  O   . PRO A 1 92  ? 1.829   31.571  17.307  1.00 54.65 92  A 1 
ATOM   764  C  CB  . PRO A 1 92  ? 3.922   31.314  15.127  1.00 51.86 92  A 1 
ATOM   765  C  CG  . PRO A 1 92  ? 3.923   32.834  15.141  1.00 51.44 92  A 1 
ATOM   766  C  CD  . PRO A 1 92  ? 2.699   33.196  14.288  1.00 53.65 92  A 1 
ATOM   767  N  N   . ASN A 1 93  ? 1.327   29.483  16.670  1.00 62.94 93  A 1 
ATOM   768  C  CA  . ASN A 1 93  ? 0.789   29.058  17.961  1.00 62.99 93  A 1 
ATOM   769  C  C   . ASN A 1 93  ? 1.882   28.556  18.925  1.00 64.80 93  A 1 
ATOM   770  O  O   . ASN A 1 93  ? 1.592   28.206  20.065  1.00 61.26 93  A 1 
ATOM   771  C  CB  . ASN A 1 93  ? -0.331  28.033  17.718  1.00 58.82 93  A 1 
ATOM   772  C  CG  . ASN A 1 93  ? 0.140   26.776  17.010  1.00 54.65 93  A 1 
ATOM   773  O  OD1 . ASN A 1 93  ? 1.320   26.527  16.837  1.00 50.59 93  A 1 
ATOM   774  N  ND2 . ASN A 1 93  ? -0.783  25.951  16.572  1.00 49.72 93  A 1 
ATOM   775  N  N   . GLY A 1 94  ? 3.142   28.502  18.467  1.00 68.20 94  A 1 
ATOM   776  C  CA  . GLY A 1 94  ? 4.288   28.034  19.255  1.00 68.93 94  A 1 
ATOM   777  C  C   . GLY A 1 94  ? 4.348   26.523  19.452  1.00 72.65 94  A 1 
ATOM   778  O  O   . GLY A 1 94  ? 5.296   26.036  20.070  1.00 69.95 94  A 1 
ATOM   779  N  N   . LEU A 1 95  ? 3.376   25.778  18.934  1.00 75.81 95  A 1 
ATOM   780  C  CA  . LEU A 1 95  ? 3.366   24.321  19.022  1.00 77.81 95  A 1 
ATOM   781  C  C   . LEU A 1 95  ? 4.223   23.689  17.928  1.00 79.40 95  A 1 
ATOM   782  O  O   . LEU A 1 95  ? 4.405   24.250  16.843  1.00 77.96 95  A 1 
ATOM   783  C  CB  . LEU A 1 95  ? 1.925   23.796  18.979  1.00 75.38 95  A 1 
ATOM   784  C  CG  . LEU A 1 95  ? 1.054   24.297  20.141  1.00 71.50 95  A 1 
ATOM   785  C  CD1 . LEU A 1 95  ? -0.363  23.789  19.943  1.00 69.57 95  A 1 
ATOM   786  C  CD2 . LEU A 1 95  ? 1.552   23.805  21.500  1.00 69.38 95  A 1 
ATOM   787  N  N   . ASN A 1 96  ? 4.735   22.494  18.222  1.00 82.47 96  A 1 
ATOM   788  C  CA  . ASN A 1 96  ? 5.513   21.691  17.289  1.00 83.62 96  A 1 
ATOM   789  C  C   . ASN A 1 96  ? 4.656   20.529  16.769  1.00 85.67 96  A 1 
ATOM   790  O  O   . ASN A 1 96  ? 4.341   19.618  17.527  1.00 84.84 96  A 1 
ATOM   791  C  CB  . ASN A 1 96  ? 6.793   21.232  18.004  1.00 80.36 96  A 1 
ATOM   792  C  CG  . ASN A 1 96  ? 7.751   20.564  17.040  1.00 74.13 96  A 1 
ATOM   793  O  OD1 . ASN A 1 96  ? 7.613   20.675  15.848  1.00 68.28 96  A 1 
ATOM   794  N  ND2 . ASN A 1 96  ? 8.753   19.889  17.530  1.00 68.13 96  A 1 
ATOM   795  N  N   . PHE A 1 97  ? 4.292   20.558  15.498  1.00 86.59 97  A 1 
ATOM   796  C  CA  . PHE A 1 97  ? 3.536   19.505  14.824  1.00 87.21 97  A 1 
ATOM   797  C  C   . PHE A 1 97  ? 4.487   18.549  14.089  1.00 88.77 97  A 1 
ATOM   798  O  O   . PHE A 1 97  ? 4.524   18.509  12.863  1.00 88.30 97  A 1 
ATOM   799  C  CB  . PHE A 1 97  ? 2.483   20.127  13.903  1.00 85.83 97  A 1 
ATOM   800  C  CG  . PHE A 1 97  ? 1.443   20.952  14.618  1.00 83.97 97  A 1 
ATOM   801  C  CD1 . PHE A 1 97  ? 0.342   20.327  15.241  1.00 81.79 97  A 1 
ATOM   802  C  CD2 . PHE A 1 97  ? 1.549   22.350  14.663  1.00 81.47 97  A 1 
ATOM   803  C  CE1 . PHE A 1 97  ? -0.638  21.081  15.896  1.00 79.79 97  A 1 
ATOM   804  C  CE2 . PHE A 1 97  ? 0.569   23.114  15.320  1.00 79.75 97  A 1 
ATOM   805  C  CZ  . PHE A 1 97  ? -0.520  22.475  15.933  1.00 79.73 97  A 1 
ATOM   806  N  N   . THR A 1 98  ? 5.272   17.788  14.860  1.00 91.46 98  A 1 
ATOM   807  C  CA  . THR A 1 98  ? 6.368   16.951  14.369  1.00 92.19 98  A 1 
ATOM   808  C  C   . THR A 1 98  ? 5.948   15.957  13.282  1.00 93.00 98  A 1 
ATOM   809  O  O   . THR A 1 98  ? 6.680   15.756  12.319  1.00 92.82 98  A 1 
ATOM   810  C  CB  . THR A 1 98  ? 7.001   16.172  15.529  1.00 91.60 98  A 1 
ATOM   811  O  OG1 . THR A 1 98  ? 7.390   17.058  16.547  1.00 87.73 98  A 1 
ATOM   812  C  CG2 . THR A 1 98  ? 8.251   15.390  15.131  1.00 87.86 98  A 1 
ATOM   813  N  N   . PHE A 1 99  ? 4.778   15.345  13.431  1.00 94.40 99  A 1 
ATOM   814  C  CA  . PHE A 1 99  ? 4.300   14.303  12.523  1.00 94.96 99  A 1 
ATOM   815  C  C   . PHE A 1 99  ? 3.330   14.810  11.444  1.00 94.40 99  A 1 
ATOM   816  O  O   . PHE A 1 99  ? 2.642   14.019  10.807  1.00 93.49 99  A 1 
ATOM   817  C  CB  . PHE A 1 99  ? 3.744   13.135  13.336  1.00 95.65 99  A 1 
ATOM   818  C  CG  . PHE A 1 99  ? 4.819   12.415  14.118  1.00 96.20 99  A 1 
ATOM   819  C  CD1 . PHE A 1 99  ? 5.726   11.568  13.450  1.00 96.05 99  A 1 
ATOM   820  C  CD2 . PHE A 1 99  ? 4.951   12.611  15.501  1.00 95.92 99  A 1 
ATOM   821  C  CE1 . PHE A 1 99  ? 6.746   10.918  14.153  1.00 95.79 99  A 1 
ATOM   822  C  CE2 . PHE A 1 99  ? 5.967   11.961  16.216  1.00 95.86 99  A 1 
ATOM   823  C  CZ  . PHE A 1 99  ? 6.864   11.114  15.541  1.00 96.24 99  A 1 
ATOM   824  N  N   . GLY A 1 100 ? 3.282   16.113  11.216  1.00 92.26 100 A 1 
ATOM   825  C  CA  . GLY A 1 100 ? 2.494   16.710  10.152  1.00 91.62 100 A 1 
ATOM   826  C  C   . GLY A 1 100 ? 1.203   17.366  10.614  1.00 91.18 100 A 1 
ATOM   827  O  O   . GLY A 1 100 ? 0.777   17.296  11.769  1.00 90.00 100 A 1 
ATOM   828  N  N   . GLN A 1 101 ? 0.579   18.050  9.654   1.00 89.73 101 A 1 
ATOM   829  C  CA  . GLN A 1 101 ? -0.699  18.732  9.818   1.00 89.02 101 A 1 
ATOM   830  C  C   . GLN A 1 101 ? -1.583  18.414  8.613   1.00 89.72 101 A 1 
ATOM   831  O  O   . GLN A 1 101 ? -1.093  18.326  7.486   1.00 89.01 101 A 1 
ATOM   832  C  CB  . GLN A 1 101 ? -0.486  20.246  9.920   1.00 86.38 101 A 1 
ATOM   833  C  CG  . GLN A 1 101 ? 0.225   20.668  11.205  1.00 80.72 101 A 1 
ATOM   834  C  CD  . GLN A 1 101 ? 0.459   22.178  11.265  1.00 78.97 101 A 1 
ATOM   835  O  OE1 . GLN A 1 101 ? -0.465  22.970  11.322  1.00 72.79 101 A 1 
ATOM   836  N  NE2 . GLN A 1 101 ? 1.693   22.618  11.239  1.00 69.44 101 A 1 
ATOM   837  N  N   . TYR A 1 102 ? -2.882  18.295  8.830   1.00 89.83 102 A 1 
ATOM   838  C  CA  . TYR A 1 102 ? -3.821  18.193  7.724   1.00 89.46 102 A 1 
ATOM   839  C  C   . TYR A 1 102 ? -3.669  19.393  6.769   1.00 87.81 102 A 1 
ATOM   840  O  O   . TYR A 1 102 ? -3.599  20.538  7.213   1.00 86.27 102 A 1 
ATOM   841  C  CB  . TYR A 1 102 ? -5.253  18.119  8.248   1.00 90.37 102 A 1 
ATOM   842  C  CG  . TYR A 1 102 ? -5.541  16.937  9.138   1.00 91.27 102 A 1 
ATOM   843  C  CD1 . TYR A 1 102 ? -5.468  15.627  8.629   1.00 91.08 102 A 1 
ATOM   844  C  CD2 . TYR A 1 102 ? -5.884  17.129  10.489  1.00 91.35 102 A 1 
ATOM   845  C  CE1 . TYR A 1 102 ? -5.747  14.524  9.446   1.00 91.21 102 A 1 
ATOM   846  C  CE2 . TYR A 1 102 ? -6.170  16.033  11.324  1.00 91.50 102 A 1 
ATOM   847  C  CZ  . TYR A 1 102 ? -6.101  14.730  10.793  1.00 91.94 102 A 1 
ATOM   848  O  OH  . TYR A 1 102 ? -6.377  13.655  11.606  1.00 91.58 102 A 1 
ATOM   849  N  N   . GLY A 1 103 ? -3.636  19.125  5.475   1.00 88.78 103 A 1 
ATOM   850  C  CA  . GLY A 1 103 ? -3.472  20.136  4.434   1.00 87.86 103 A 1 
ATOM   851  C  C   . GLY A 1 103 ? -2.034  20.577  4.165   1.00 88.10 103 A 1 
ATOM   852  O  O   . GLY A 1 103 ? -1.834  21.448  3.317   1.00 86.52 103 A 1 
ATOM   853  N  N   . CYS A 1 104 ? -1.030  19.995  4.844   1.00 90.09 104 A 1 
ATOM   854  C  CA  . CYS A 1 104 ? 0.382   20.126  4.504   1.00 90.51 104 A 1 
ATOM   855  C  C   . CYS A 1 104 ? 0.946   18.794  4.012   1.00 91.79 104 A 1 
ATOM   856  O  O   . CYS A 1 104 ? 0.424   17.736  4.362   1.00 91.56 104 A 1 
ATOM   857  C  CB  . CYS A 1 104 ? 1.162   20.653  5.712   1.00 89.30 104 A 1 
ATOM   858  S  SG  . CYS A 1 104 ? 0.711   22.359  6.121   1.00 87.86 104 A 1 
ATOM   859  N  N   . GLU A 1 105 ? 2.015   18.851  3.209   1.00 92.53 105 A 1 
ATOM   860  C  CA  . GLU A 1 105 ? 2.729   17.650  2.778   1.00 93.27 105 A 1 
ATOM   861  C  C   . GLU A 1 105 ? 3.496   16.991  3.938   1.00 94.19 105 A 1 
ATOM   862  O  O   . GLU A 1 105 ? 3.556   17.533  5.044   1.00 94.01 105 A 1 
ATOM   863  C  CB  . GLU A 1 105 ? 3.643   17.963  1.586   1.00 92.75 105 A 1 
ATOM   864  C  CG  . GLU A 1 105 ? 2.946   18.537  0.347   1.00 90.24 105 A 1 
ATOM   865  C  CD  . GLU A 1 105 ? 1.938   17.599  -0.343  1.00 88.88 105 A 1 
ATOM   866  O  OE1 . GLU A 1 105 ? 1.395   18.024  -1.388  1.00 83.13 105 A 1 
ATOM   867  O  OE2 . GLU A 1 105 ? 1.658   16.501  0.164   1.00 83.71 105 A 1 
ATOM   868  N  N   . ALA A 1 106 ? 4.061   15.812  3.684   1.00 95.28 106 A 1 
ATOM   869  C  CA  . ALA A 1 106 ? 4.643   14.977  4.727   1.00 95.95 106 A 1 
ATOM   870  C  C   . ALA A 1 106 ? 6.004   15.516  5.210   1.00 95.60 106 A 1 
ATOM   871  O  O   . ALA A 1 106 ? 6.942   15.607  4.414   1.00 95.37 106 A 1 
ATOM   872  C  CB  . ALA A 1 106 ? 4.753   13.548  4.198   1.00 96.55 106 A 1 
ATOM   873  N  N   . PRO A 1 107 ? 6.186   15.800  6.526   1.00 95.46 107 A 1 
ATOM   874  C  CA  . PRO A 1 107 ? 7.501   16.030  7.106   1.00 95.59 107 A 1 
ATOM   875  C  C   . PRO A 1 107 ? 8.325   14.740  7.139   1.00 96.33 107 A 1 
ATOM   876  O  O   . PRO A 1 107 ? 7.794   13.634  7.048   1.00 96.58 107 A 1 
ATOM   877  C  CB  . PRO A 1 107 ? 7.236   16.571  8.509   1.00 94.51 107 A 1 
ATOM   878  C  CG  . PRO A 1 107 ? 5.923   15.897  8.895   1.00 93.14 107 A 1 
ATOM   879  C  CD  . PRO A 1 107 ? 5.167   15.823  7.568   1.00 94.69 107 A 1 
ATOM   880  N  N   . HIS A 1 108 ? 9.638   14.879  7.338   1.00 96.00 108 A 1 
ATOM   881  C  CA  . HIS A 1 108 ? 10.557  13.741  7.377   1.00 96.22 108 A 1 
ATOM   882  C  C   . HIS A 1 108 ? 10.165  12.704  8.438   1.00 97.16 108 A 1 
ATOM   883  O  O   . HIS A 1 108 ? 10.140  11.515  8.146   1.00 97.08 108 A 1 
ATOM   884  C  CB  . HIS A 1 108 ? 11.996  14.238  7.641   1.00 94.99 108 A 1 
ATOM   885  C  CG  . HIS A 1 108 ? 12.650  14.971  6.515   1.00 90.09 108 A 1 
ATOM   886  N  ND1 . HIS A 1 108 ? 14.023  15.129  6.372   1.00 77.44 108 A 1 
ATOM   887  C  CD2 . HIS A 1 108 ? 12.063  15.588  5.449   1.00 77.92 108 A 1 
ATOM   888  C  CE1 . HIS A 1 108 ? 14.234  15.832  5.253   1.00 76.46 108 A 1 
ATOM   889  N  NE2 . HIS A 1 108 ? 13.068  16.129  4.667   1.00 79.06 108 A 1 
ATOM   890  N  N   . GLU A 1 109 ? 9.775   13.142  9.627   1.00 96.99 109 A 1 
ATOM   891  C  CA  . GLU A 1 109 ? 9.409   12.285  10.749  1.00 97.24 109 A 1 
ATOM   892  C  C   . GLU A 1 109 ? 8.183   11.412  10.448  1.00 97.84 109 A 1 
ATOM   893  O  O   . GLU A 1 109 ? 8.122   10.257  10.879  1.00 97.73 109 A 1 
ATOM   894  C  CB  . GLU A 1 109 ? 9.120   13.140  11.993  1.00 96.62 109 A 1 
ATOM   895  C  CG  . GLU A 1 109 ? 10.342  13.880  12.561  1.00 92.94 109 A 1 
ATOM   896  C  CD  . GLU A 1 109 ? 10.699  15.197  11.871  1.00 90.30 109 A 1 
ATOM   897  O  OE1 . GLU A 1 109 ? 11.561  15.907  12.416  1.00 82.49 109 A 1 
ATOM   898  O  OE2 . GLU A 1 109 ? 10.117  15.540  10.818  1.00 83.93 109 A 1 
ATOM   899  N  N   . LEU A 1 110 ? 7.227   11.922  9.665   1.00 97.88 110 A 1 
ATOM   900  C  CA  . LEU A 1 110 ? 6.094   11.130  9.208   1.00 98.26 110 A 1 
ATOM   901  C  C   . LEU A 1 110 ? 6.554   10.009  8.272   1.00 98.40 110 A 1 
ATOM   902  O  O   . LEU A 1 110 ? 6.152   8.856   8.436   1.00 98.42 110 A 1 
ATOM   903  C  CB  . LEU A 1 110 ? 5.058   12.057  8.536   1.00 98.22 110 A 1 
ATOM   904  C  CG  . LEU A 1 110 ? 3.939   11.345  7.755   1.00 97.66 110 A 1 
ATOM   905  C  CD1 . LEU A 1 110 ? 3.166   10.339  8.604   1.00 97.04 110 A 1 
ATOM   906  C  CD2 . LEU A 1 110 ? 2.932   12.360  7.228   1.00 96.74 110 A 1 
ATOM   907  N  N   . VAL A 1 111 ? 7.417   10.324  7.309   1.00 98.43 111 A 1 
ATOM   908  C  CA  . VAL A 1 111 ? 7.924   9.350   6.329   1.00 98.48 111 A 1 
ATOM   909  C  C   . VAL A 1 111 ? 8.807   8.302   7.009   1.00 98.54 111 A 1 
ATOM   910  O  O   . VAL A 1 111 ? 8.695   7.109   6.710   1.00 98.40 111 A 1 
ATOM   911  C  CB  . VAL A 1 111 ? 8.667   10.061  5.189   1.00 98.36 111 A 1 
ATOM   912  C  CG1 . VAL A 1 111 ? 9.167   9.073   4.137   1.00 97.86 111 A 1 
ATOM   913  C  CG2 . VAL A 1 111 ? 7.750   11.069  4.474   1.00 98.00 111 A 1 
ATOM   914  N  N   . GLU A 1 112 ? 9.643   8.704   7.959   1.00 98.13 112 A 1 
ATOM   915  C  CA  . GLU A 1 112 ? 10.467  7.800   8.762   1.00 97.97 112 A 1 
ATOM   916  C  C   . GLU A 1 112 ? 9.598   6.856   9.603   1.00 98.18 112 A 1 
ATOM   917  O  O   . GLU A 1 112 ? 9.767   5.639   9.528   1.00 97.98 112 A 1 
ATOM   918  C  CB  . GLU A 1 112 ? 11.420  8.605   9.659   1.00 97.27 112 A 1 
ATOM   919  C  CG  . GLU A 1 112 ? 12.560  9.246   8.850   1.00 85.15 112 A 1 
ATOM   920  C  CD  . GLU A 1 112 ? 13.515  10.114  9.686   1.00 78.68 112 A 1 
ATOM   921  O  OE1 . GLU A 1 112 ? 14.478  10.636  9.084   1.00 72.43 112 A 1 
ATOM   922  O  OE2 . GLU A 1 112 ? 13.306  10.236  10.913  1.00 74.16 112 A 1 
ATOM   923  N  N   . SER A 1 113 ? 8.607   7.399   10.309  1.00 98.36 113 A 1 
ATOM   924  C  CA  . SER A 1 113 ? 7.653   6.599   11.092  1.00 98.56 113 A 1 
ATOM   925  C  C   . SER A 1 113 ? 6.892   5.603   10.216  1.00 98.60 113 A 1 
ATOM   926  O  O   . SER A 1 113 ? 6.711   4.447   10.605  1.00 98.56 113 A 1 
ATOM   927  C  CB  . SER A 1 113 ? 6.669   7.526   11.803  1.00 98.55 113 A 1 
ATOM   928  O  OG  . SER A 1 113 ? 5.769   6.755   12.589  1.00 97.88 113 A 1 
ATOM   929  N  N   . PHE A 1 114 ? 6.478   6.006   9.003   1.00 98.65 114 A 1 
ATOM   930  C  CA  . PHE A 1 114 ? 5.845   5.111   8.042   1.00 98.78 114 A 1 
ATOM   931  C  C   . PHE A 1 114 ? 6.740   3.915   7.712   1.00 98.73 114 A 1 
ATOM   932  O  O   . PHE A 1 114 ? 6.315   2.773   7.891   1.00 98.58 114 A 1 
ATOM   933  C  CB  . PHE A 1 114 ? 5.451   5.884   6.770   1.00 98.79 114 A 1 
ATOM   934  C  CG  . PHE A 1 114 ? 5.102   4.978   5.609   1.00 98.80 114 A 1 
ATOM   935  C  CD1 . PHE A 1 114 ? 5.953   4.882   4.491   1.00 98.57 114 A 1 
ATOM   936  C  CD2 . PHE A 1 114 ? 3.955   4.163   5.670   1.00 98.59 114 A 1 
ATOM   937  C  CE1 . PHE A 1 114 ? 5.663   4.006   3.449   1.00 98.38 114 A 1 
ATOM   938  C  CE2 . PHE A 1 114 ? 3.661   3.276   4.624   1.00 98.37 114 A 1 
ATOM   939  C  CZ  . PHE A 1 114 ? 4.511   3.193   3.511   1.00 98.43 114 A 1 
ATOM   940  N  N   . PHE A 1 115 ? 7.991   4.144   7.294   1.00 98.62 115 A 1 
ATOM   941  C  CA  . PHE A 1 115 ? 8.882   3.047   6.914   1.00 98.47 115 A 1 
ATOM   942  C  C   . PHE A 1 115 ? 9.260   2.141   8.087   1.00 98.22 115 A 1 
ATOM   943  O  O   . PHE A 1 115 ? 9.321   0.919   7.917   1.00 97.51 115 A 1 
ATOM   944  C  CB  . PHE A 1 115 ? 10.133  3.598   6.221   1.00 98.33 115 A 1 
ATOM   945  C  CG  . PHE A 1 115 ? 9.923   3.980   4.768   1.00 98.34 115 A 1 
ATOM   946  C  CD1 . PHE A 1 115 ? 9.582   2.996   3.824   1.00 97.85 115 A 1 
ATOM   947  C  CD2 . PHE A 1 115 ? 10.058  5.316   4.351   1.00 97.79 115 A 1 
ATOM   948  C  CE1 . PHE A 1 115 ? 9.367   3.336   2.477   1.00 97.37 115 A 1 
ATOM   949  C  CE2 . PHE A 1 115 ? 9.840   5.668   3.012   1.00 97.35 115 A 1 
ATOM   950  C  CZ  . PHE A 1 115 ? 9.485   4.681   2.070   1.00 97.56 115 A 1 
ATOM   951  N  N   . GLU A 1 116 ? 9.467   2.690   9.277   1.00 97.65 116 A 1 
ATOM   952  C  CA  . GLU A 1 116 ? 9.763   1.913   10.475  1.00 97.07 116 A 1 
ATOM   953  C  C   . GLU A 1 116 ? 8.602   0.974   10.833  1.00 97.21 116 A 1 
ATOM   954  O  O   . GLU A 1 116 ? 8.782   -0.238  10.986  1.00 96.09 116 A 1 
ATOM   955  C  CB  . GLU A 1 116 ? 10.092  2.880   11.634  1.00 95.64 116 A 1 
ATOM   956  C  CG  . GLU A 1 116 ? 10.524  2.107   12.894  1.00 83.42 116 A 1 
ATOM   957  C  CD  . GLU A 1 116 ? 10.902  3.002   14.082  1.00 78.20 116 A 1 
ATOM   958  O  OE1 . GLU A 1 116 ? 11.394  2.424   15.079  1.00 72.63 116 A 1 
ATOM   959  O  OE2 . GLU A 1 116 ? 10.691  4.224   14.013  1.00 73.94 116 A 1 
ATOM   960  N  N   . ASN A 1 117 ? 7.372   1.500   10.869  1.00 98.19 117 A 1 
ATOM   961  C  CA  . ASN A 1 117 ? 6.196   0.728   11.248  1.00 98.01 117 A 1 
ATOM   962  C  C   . ASN A 1 117 ? 5.718   -0.217  10.141  1.00 98.14 117 A 1 
ATOM   963  O  O   . ASN A 1 117 ? 5.150   -1.271  10.438  1.00 97.41 117 A 1 
ATOM   964  C  CB  . ASN A 1 117 ? 5.093   1.686   11.712  1.00 97.59 117 A 1 
ATOM   965  C  CG  . ASN A 1 117 ? 5.410   2.250   13.084  1.00 94.25 117 A 1 
ATOM   966  O  OD1 . ASN A 1 117 ? 5.126   1.631   14.095  1.00 84.28 117 A 1 
ATOM   967  N  ND2 . ASN A 1 117 ? 6.035   3.412   13.156  1.00 83.62 117 A 1 
ATOM   968  N  N   . LEU A 1 118 ? 5.995   0.098   8.872   1.00 97.99 118 A 1 
ATOM   969  C  CA  . LEU A 1 118 ? 5.651   -0.759  7.743   1.00 97.93 118 A 1 
ATOM   970  C  C   . LEU A 1 118 ? 6.249   -2.158  7.908   1.00 97.90 118 A 1 
ATOM   971  O  O   . LEU A 1 118 ? 5.555   -3.156  7.695   1.00 97.50 118 A 1 
ATOM   972  C  CB  . LEU A 1 118 ? 6.148   -0.089  6.448   1.00 97.68 118 A 1 
ATOM   973  C  CG  . LEU A 1 118 ? 5.731   -0.823  5.164   1.00 96.87 118 A 1 
ATOM   974  C  CD1 . LEU A 1 118 ? 4.219   -0.796  4.970   1.00 96.44 118 A 1 
ATOM   975  C  CD2 . LEU A 1 118 ? 6.403   -0.178  3.953   1.00 96.09 118 A 1 
ATOM   976  N  N   . LYS A 1 119 ? 7.511   -2.253  8.346   1.00 97.10 119 A 1 
ATOM   977  C  CA  . LYS A 1 119 ? 8.183   -3.536  8.580   1.00 96.32 119 A 1 
ATOM   978  C  C   . LYS A 1 119 ? 7.566   -4.322  9.732   1.00 96.51 119 A 1 
ATOM   979  O  O   . LYS A 1 119 ? 7.498   -5.549  9.662   1.00 95.37 119 A 1 
ATOM   980  C  CB  . LYS A 1 119 ? 9.683   -3.292  8.813   1.00 94.37 119 A 1 
ATOM   981  C  CG  . LYS A 1 119 ? 10.519  -4.576  8.964   1.00 89.02 119 A 1 
ATOM   982  C  CD  . LYS A 1 119 ? 10.429  -5.452  7.722   1.00 85.09 119 A 1 
ATOM   983  C  CE  . LYS A 1 119 ? 11.358  -6.661  7.849   1.00 83.06 119 A 1 
ATOM   984  N  NZ  . LYS A 1 119 ? 11.337  -7.458  6.611   1.00 75.74 119 A 1 
ATOM   985  N  N   . ASN A 1 120 ? 7.098   -3.637  10.775  1.00 97.23 120 A 1 
ATOM   986  C  CA  . ASN A 1 120 ? 6.462   -4.265  11.930  1.00 96.89 120 A 1 
ATOM   987  C  C   . ASN A 1 120 ? 5.083   -4.839  11.573  1.00 97.46 120 A 1 
ATOM   988  O  O   . ASN A 1 120 ? 4.765   -5.969  11.951  1.00 96.42 120 A 1 
ATOM   989  C  CB  . ASN A 1 120 ? 6.389   -3.238  13.072  1.00 95.61 120 A 1 
ATOM   990  C  CG  . ASN A 1 120 ? 7.765   -2.851  13.595  1.00 86.76 120 A 1 
ATOM   991  O  OD1 . ASN A 1 120 ? 8.723   -3.604  13.495  1.00 78.96 120 A 1 
ATOM   992  N  ND2 . ASN A 1 120 ? 7.899   -1.674  14.165  1.00 76.99 120 A 1 
ATOM   993  N  N   . ILE A 1 121 ? 4.283   -4.104  10.804  1.00 97.92 121 A 1 
ATOM   994  C  CA  . ILE A 1 121 ? 2.923   -4.500  10.405  1.00 98.12 121 A 1 
ATOM   995  C  C   . ILE A 1 121 ? 2.936   -5.514  9.259   1.00 98.13 121 A 1 
ATOM   996  O  O   . ILE A 1 121 ? 2.149   -6.468  9.249   1.00 97.85 121 A 1 
ATOM   997  C  CB  . ILE A 1 121 ? 2.111   -3.235  10.050  1.00 98.25 121 A 1 
ATOM   998  C  CG1 . ILE A 1 121 ? 1.920   -2.365  11.317  1.00 97.63 121 A 1 
ATOM   999  C  CG2 . ILE A 1 121 ? 0.744   -3.600  9.436   1.00 97.61 121 A 1 
ATOM   1000 C  CD1 . ILE A 1 121 ? 1.361   -0.967  11.038  1.00 95.26 121 A 1 
ATOM   1001 N  N   . ALA A 1 122 ? 3.824   -5.333  8.285   1.00 98.23 122 A 1 
ATOM   1002 C  CA  . ALA A 1 122 ? 3.926   -6.146  7.080   1.00 98.37 122 A 1 
ATOM   1003 C  C   . ALA A 1 122 ? 5.334   -6.755  6.932   1.00 98.31 122 A 1 
ATOM   1004 O  O   . ALA A 1 122 ? 6.110   -6.338  6.069   1.00 98.03 122 A 1 
ATOM   1005 C  CB  . ALA A 1 122 ? 3.497   -5.283  5.892   1.00 98.31 122 A 1 
ATOM   1006 N  N   . PRO A 1 123 ? 5.703   -7.751  7.761   1.00 97.90 123 A 1 
ATOM   1007 C  CA  . PRO A 1 123 ? 7.072   -8.266  7.787   1.00 97.60 123 A 1 
ATOM   1008 C  C   . PRO A 1 123 ? 7.470   -9.083  6.553   1.00 97.62 123 A 1 
ATOM   1009 O  O   . PRO A 1 123 ? 8.658   -9.165  6.243   1.00 96.87 123 A 1 
ATOM   1010 C  CB  . PRO A 1 123 ? 7.154   -9.090  9.074   1.00 96.92 123 A 1 
ATOM   1011 C  CG  . PRO A 1 123 ? 5.705   -9.511  9.346   1.00 95.87 123 A 1 
ATOM   1012 C  CD  . PRO A 1 123 ? 4.918   -8.309  8.843   1.00 97.45 123 A 1 
ATOM   1013 N  N   . LYS A 1 124 ? 6.514   -9.707  5.852   1.00 97.63 124 A 1 
ATOM   1014 C  CA  . LYS A 1 124 ? 6.771   -10.669 4.757   1.00 97.59 124 A 1 
ATOM   1015 C  C   . LYS A 1 124 ? 5.854   -10.468 3.541   1.00 97.97 124 A 1 
ATOM   1016 O  O   . LYS A 1 124 ? 5.162   -11.412 3.142   1.00 97.55 124 A 1 
ATOM   1017 C  CB  . LYS A 1 124 ? 6.690   -12.106 5.300   1.00 96.38 124 A 1 
ATOM   1018 C  CG  . LYS A 1 124 ? 7.770   -12.437 6.342   1.00 91.87 124 A 1 
ATOM   1019 C  CD  . LYS A 1 124 ? 7.642   -13.894 6.784   1.00 82.62 124 A 1 
ATOM   1020 C  CE  . LYS A 1 124 ? 8.671   -14.211 7.867   1.00 72.14 124 A 1 
ATOM   1021 N  NZ  . LYS A 1 124 ? 8.480   -15.577 8.409   1.00 61.11 124 A 1 
ATOM   1022 N  N   . PRO A 1 125 ? 5.822   -9.287  2.914   1.00 98.23 125 A 1 
ATOM   1023 C  CA  . PRO A 1 125 ? 5.060   -9.093  1.682   1.00 98.44 125 A 1 
ATOM   1024 C  C   . PRO A 1 125 ? 5.626   -9.960  0.551   1.00 98.49 125 A 1 
ATOM   1025 O  O   . PRO A 1 125 ? 6.826   -10.263 0.514   1.00 98.18 125 A 1 
ATOM   1026 C  CB  . PRO A 1 125 ? 5.161   -7.604  1.372   1.00 98.39 125 A 1 
ATOM   1027 C  CG  . PRO A 1 125 ? 6.542   -7.243  1.926   1.00 98.18 125 A 1 
ATOM   1028 C  CD  . PRO A 1 125 ? 6.645   -8.115  3.176   1.00 98.48 125 A 1 
ATOM   1029 N  N   . LYS A 1 126 ? 4.772   -10.355 -0.405  1.00 98.58 126 A 1 
ATOM   1030 C  CA  . LYS A 1 126 ? 5.212   -11.080 -1.604  1.00 98.57 126 A 1 
ATOM   1031 C  C   . LYS A 1 126 ? 5.836   -10.148 -2.635  1.00 98.62 126 A 1 
ATOM   1032 O  O   . LYS A 1 126 ? 6.764   -10.548 -3.333  1.00 98.42 126 A 1 
ATOM   1033 C  CB  . LYS A 1 126 ? 4.037   -11.853 -2.217  1.00 98.33 126 A 1 
ATOM   1034 C  CG  . LYS A 1 126 ? 3.367   -12.842 -1.262  1.00 97.51 126 A 1 
ATOM   1035 C  CD  . LYS A 1 126 ? 4.345   -13.807 -0.569  1.00 94.81 126 A 1 
ATOM   1036 C  CE  . LYS A 1 126 ? 3.523   -14.755 0.285   1.00 91.48 126 A 1 
ATOM   1037 N  NZ  . LYS A 1 126 ? 4.291   -15.370 1.388   1.00 82.29 126 A 1 
ATOM   1038 N  N   . PHE A 1 127 ? 5.323   -8.936  -2.712  1.00 98.78 127 A 1 
ATOM   1039 C  CA  . PHE A 1 127 ? 5.874   -7.802  -3.458  1.00 98.80 127 A 1 
ATOM   1040 C  C   . PHE A 1 127 ? 5.351   -6.505  -2.851  1.00 98.89 127 A 1 
ATOM   1041 O  O   . PHE A 1 127 ? 4.526   -6.521  -1.935  1.00 98.80 127 A 1 
ATOM   1042 C  CB  . PHE A 1 127 ? 5.545   -7.942  -4.953  1.00 98.85 127 A 1 
ATOM   1043 C  CG  . PHE A 1 127 ? 4.073   -8.055  -5.293  1.00 98.88 127 A 1 
ATOM   1044 C  CD1 . PHE A 1 127 ? 3.453   -9.318  -5.350  1.00 98.73 127 A 1 
ATOM   1045 C  CD2 . PHE A 1 127 ? 3.339   -6.911  -5.625  1.00 98.72 127 A 1 
ATOM   1046 C  CE1 . PHE A 1 127 ? 2.116   -9.436  -5.753  1.00 98.64 127 A 1 
ATOM   1047 C  CE2 . PHE A 1 127 ? 1.999   -7.020  -6.028  1.00 98.62 127 A 1 
ATOM   1048 C  CZ  . PHE A 1 127 ? 1.393   -8.283  -6.100  1.00 98.70 127 A 1 
ATOM   1049 N  N   . ILE A 1 128 ? 5.862   -5.385  -3.321  1.00 98.90 128 A 1 
ATOM   1050 C  CA  . ILE A 1 128 ? 5.505   -4.047  -2.847  1.00 98.91 128 A 1 
ATOM   1051 C  C   . ILE A 1 128 ? 5.162   -3.183  -4.061  1.00 98.92 128 A 1 
ATOM   1052 O  O   . ILE A 1 128 ? 5.888   -3.227  -5.054  1.00 98.91 128 A 1 
ATOM   1053 C  CB  . ILE A 1 128 ? 6.654   -3.431  -2.021  1.00 98.90 128 A 1 
ATOM   1054 C  CG1 . ILE A 1 128 ? 7.050   -4.344  -0.834  1.00 98.60 128 A 1 
ATOM   1055 C  CG2 . ILE A 1 128 ? 6.257   -2.030  -1.518  1.00 98.64 128 A 1 
ATOM   1056 C  CD1 . ILE A 1 128 ? 8.359   -3.944  -0.158  1.00 97.71 128 A 1 
ATOM   1057 N  N   . VAL A 1 129 ? 4.093   -2.413  -3.971  1.00 98.98 129 A 1 
ATOM   1058 C  CA  . VAL A 1 129 ? 3.687   -1.432  -4.977  1.00 98.94 129 A 1 
ATOM   1059 C  C   . VAL A 1 129 ? 3.775   -0.040  -4.370  1.00 98.90 129 A 1 
ATOM   1060 O  O   . VAL A 1 129 ? 3.236   0.192   -3.288  1.00 98.90 129 A 1 
ATOM   1061 C  CB  . VAL A 1 129 ? 2.273   -1.702  -5.514  1.00 98.93 129 A 1 
ATOM   1062 C  CG1 . VAL A 1 129 ? 1.876   -0.680  -6.576  1.00 98.75 129 A 1 
ATOM   1063 C  CG2 . VAL A 1 129 ? 2.157   -3.105  -6.129  1.00 98.78 129 A 1 
ATOM   1064 N  N   . PHE A 1 130 ? 4.413   0.876   -5.079  1.00 98.96 130 A 1 
ATOM   1065 C  CA  . PHE A 1 130 ? 4.320   2.310   -4.819  1.00 98.96 130 A 1 
ATOM   1066 C  C   . PHE A 1 130 ? 3.491   2.956   -5.933  1.00 98.92 130 A 1 
ATOM   1067 O  O   . PHE A 1 130 ? 3.822   2.837   -7.110  1.00 98.84 130 A 1 
ATOM   1068 C  CB  . PHE A 1 130 ? 5.722   2.909   -4.701  1.00 98.88 130 A 1 
ATOM   1069 C  CG  . PHE A 1 130 ? 5.737   4.413   -4.518  1.00 98.83 130 A 1 
ATOM   1070 C  CD1 . PHE A 1 130 ? 6.590   5.215   -5.306  1.00 98.54 130 A 1 
ATOM   1071 C  CD2 . PHE A 1 130 ? 4.912   5.025   -3.563  1.00 98.54 130 A 1 
ATOM   1072 C  CE1 . PHE A 1 130 ? 6.605   6.611   -5.146  1.00 98.17 130 A 1 
ATOM   1073 C  CE2 . PHE A 1 130 ? 4.916   6.419   -3.405  1.00 98.11 130 A 1 
ATOM   1074 C  CZ  . PHE A 1 130 ? 5.763   7.212   -4.197  1.00 98.09 130 A 1 
ATOM   1075 N  N   . GLY A 1 131 ? 2.389   3.617   -5.555  1.00 98.84 131 A 1 
ATOM   1076 C  CA  . GLY A 1 131 ? 1.418   4.212   -6.469  1.00 98.89 131 A 1 
ATOM   1077 C  C   . GLY A 1 131 ? 1.829   5.550   -7.089  1.00 98.71 131 A 1 
ATOM   1078 O  O   . GLY A 1 131 ? 1.018   6.129   -7.813  1.00 97.75 131 A 1 
ATOM   1079 N  N   . GLY A 1 132 ? 3.057   6.022   -6.841  1.00 98.75 132 A 1 
ATOM   1080 C  CA  . GLY A 1 132 ? 3.597   7.277   -7.360  1.00 98.67 132 A 1 
ATOM   1081 C  C   . GLY A 1 132 ? 3.516   8.448   -6.373  1.00 98.63 132 A 1 
ATOM   1082 O  O   . GLY A 1 132 ? 3.053   8.285   -5.242  1.00 98.09 132 A 1 
ATOM   1083 N  N   . ASP A 1 133 ? 3.981   9.612   -6.830  1.00 98.32 133 A 1 
ATOM   1084 C  CA  . ASP A 1 133 ? 4.079   10.879  -6.094  1.00 98.24 133 A 1 
ATOM   1085 C  C   . ASP A 1 133 ? 4.989   10.797  -4.844  1.00 98.29 133 A 1 
ATOM   1086 O  O   . ASP A 1 133 ? 4.564   10.836  -3.688  1.00 97.56 133 A 1 
ATOM   1087 C  CB  . ASP A 1 133 ? 2.694   11.505  -5.874  1.00 97.90 133 A 1 
ATOM   1088 C  CG  . ASP A 1 133 ? 2.120   12.187  -7.126  1.00 97.27 133 A 1 
ATOM   1089 O  OD1 . ASP A 1 133 ? 2.697   12.064  -8.233  1.00 96.07 133 A 1 
ATOM   1090 O  OD2 . ASP A 1 133 ? 1.098   12.908  -6.997  1.00 95.83 133 A 1 
ATOM   1091 N  N   . SER A 1 134 ? 6.288   10.688  -5.115  1.00 97.81 134 A 1 
ATOM   1092 C  CA  . SER A 1 134 ? 7.335   10.584  -4.095  1.00 97.67 134 A 1 
ATOM   1093 C  C   . SER A 1 134 ? 7.669   11.908  -3.411  1.00 97.43 134 A 1 
ATOM   1094 O  O   . SER A 1 134 ? 7.973   11.926  -2.221  1.00 96.14 134 A 1 
ATOM   1095 C  CB  . SER A 1 134 ? 8.607   10.001  -4.713  1.00 97.00 134 A 1 
ATOM   1096 O  OG  . SER A 1 134 ? 9.013   10.699  -5.878  1.00 91.33 134 A 1 
ATOM   1097 N  N   . THR A 1 135 ? 7.638   13.019  -4.160  1.00 96.02 135 A 1 
ATOM   1098 C  CA  . THR A 1 135 ? 8.203   14.307  -3.757  1.00 95.54 135 A 1 
ATOM   1099 C  C   . THR A 1 135 ? 7.165   15.431  -3.752  1.00 95.19 135 A 1 
ATOM   1100 O  O   . THR A 1 135 ? 6.061   15.311  -4.280  1.00 92.21 135 A 1 
ATOM   1101 C  CB  . THR A 1 135 ? 9.415   14.642  -4.646  1.00 93.54 135 A 1 
ATOM   1102 O  OG1 . THR A 1 135 ? 10.182  15.692  -4.115  1.00 86.77 135 A 1 
ATOM   1103 C  CG2 . THR A 1 135 ? 9.015   15.053  -6.068  1.00 87.04 135 A 1 
ATOM   1104 N  N   . TYR A 1 136 ? 7.556   16.553  -3.141  1.00 91.84 136 A 1 
ATOM   1105 C  CA  . TYR A 1 136 ? 6.775   17.777  -3.110  1.00 90.43 136 A 1 
ATOM   1106 C  C   . TYR A 1 136 ? 6.783   18.493  -4.465  1.00 90.24 136 A 1 
ATOM   1107 O  O   . TYR A 1 136 ? 7.816   18.571  -5.130  1.00 86.09 136 A 1 
ATOM   1108 C  CB  . TYR A 1 136 ? 7.367   18.655  -2.010  1.00 86.83 136 A 1 
ATOM   1109 C  CG  . TYR A 1 136 ? 6.639   19.954  -1.802  1.00 84.33 136 A 1 
ATOM   1110 C  CD1 . TYR A 1 136 ? 7.315   21.174  -1.953  1.00 78.16 136 A 1 
ATOM   1111 C  CD2 . TYR A 1 136 ? 5.296   19.941  -1.389  1.00 78.67 136 A 1 
ATOM   1112 C  CE1 . TYR A 1 136 ? 6.662   22.373  -1.646  1.00 72.71 136 A 1 
ATOM   1113 C  CE2 . TYR A 1 136 ? 4.641   21.134  -1.087  1.00 72.96 136 A 1 
ATOM   1114 C  CZ  . TYR A 1 136 ? 5.332   22.349  -1.194  1.00 71.69 136 A 1 
ATOM   1115 O  OH  . TYR A 1 136 ? 4.703   23.494  -0.831  1.00 68.10 136 A 1 
ATOM   1116 N  N   . THR A 1 137 ? 5.628   19.038  -4.884  1.00 90.79 137 A 1 
ATOM   1117 C  CA  . THR A 1 137 ? 5.402   19.461  -6.280  1.00 88.44 137 A 1 
ATOM   1118 C  C   . THR A 1 137 ? 5.317   20.975  -6.501  1.00 86.28 137 A 1 
ATOM   1119 O  O   . THR A 1 137 ? 4.813   21.426  -7.530  1.00 80.65 137 A 1 
ATOM   1120 C  CB  . THR A 1 137 ? 4.173   18.757  -6.879  1.00 86.81 137 A 1 
ATOM   1121 O  OG1 . THR A 1 137 ? 3.031   19.021  -6.106  1.00 83.66 137 A 1 
ATOM   1122 C  CG2 . THR A 1 137 ? 4.353   17.254  -6.957  1.00 84.01 137 A 1 
ATOM   1123 N  N   . TRP A 1 138 ? 5.785   21.797  -5.552  1.00 83.76 138 A 1 
ATOM   1124 C  CA  . TRP A 1 138 ? 5.788   23.246  -5.767  1.00 80.45 138 A 1 
ATOM   1125 C  C   . TRP A 1 138 ? 6.788   23.654  -6.848  1.00 80.09 138 A 1 
ATOM   1126 O  O   . TRP A 1 138 ? 7.933   23.219  -6.870  1.00 74.80 138 A 1 
ATOM   1127 C  CB  . TRP A 1 138 ? 6.057   24.011  -4.466  1.00 74.90 138 A 1 
ATOM   1128 C  CG  . TRP A 1 138 ? 4.870   24.235  -3.597  1.00 67.96 138 A 1 
ATOM   1129 C  CD1 . TRP A 1 138 ? 3.804   23.410  -3.457  1.00 59.57 138 A 1 
ATOM   1130 C  CD2 . TRP A 1 138 ? 4.599   25.381  -2.735  1.00 62.68 138 A 1 
ATOM   1131 N  NE1 . TRP A 1 138 ? 2.903   23.957  -2.561  1.00 54.33 138 A 1 
ATOM   1132 C  CE2 . TRP A 1 138 ? 3.355   25.164  -2.086  1.00 57.24 138 A 1 
ATOM   1133 C  CE3 . TRP A 1 138 ? 5.297   26.565  -2.429  1.00 53.51 138 A 1 
ATOM   1134 C  CZ2 . TRP A 1 138 ? 2.821   26.088  -1.162  1.00 50.78 138 A 1 
ATOM   1135 C  CZ3 . TRP A 1 138 ? 4.769   27.486  -1.507  1.00 50.53 138 A 1 
ATOM   1136 C  CH2 . TRP A 1 138 ? 3.546   27.248  -0.877  1.00 48.53 138 A 1 
ATOM   1137 N  N   . THR A 1 139 ? 6.373   24.582  -7.715  1.00 76.48 139 A 1 
ATOM   1138 C  CA  . THR A 1 139 ? 7.111   24.961  -8.927  1.00 73.18 139 A 1 
ATOM   1139 C  C   . THR A 1 139 ? 8.516   25.515  -8.689  1.00 75.20 139 A 1 
ATOM   1140 O  O   . THR A 1 139 ? 9.324   25.505  -9.612  1.00 70.10 139 A 1 
ATOM   1141 C  CB  . THR A 1 139 ? 6.329   26.016  -9.718  1.00 65.37 139 A 1 
ATOM   1142 O  OG1 . THR A 1 139 ? 5.986   27.101  -8.882  1.00 59.82 139 A 1 
ATOM   1143 C  CG2 . THR A 1 139 ? 5.029   25.458  -10.289 1.00 59.28 139 A 1 
ATOM   1144 N  N   . TYR A 1 140 ? 8.819   26.023  -7.489  1.00 74.54 140 A 1 
ATOM   1145 C  CA  . TYR A 1 140 ? 10.120  26.617  -7.170  1.00 73.11 140 A 1 
ATOM   1146 C  C   . TYR A 1 140 ? 11.117  25.629  -6.539  1.00 75.66 140 A 1 
ATOM   1147 O  O   . TYR A 1 140 ? 12.313  25.928  -6.517  1.00 71.32 140 A 1 
ATOM   1148 C  CB  . TYR A 1 140 ? 9.908   27.852  -6.288  1.00 66.85 140 A 1 
ATOM   1149 C  CG  . TYR A 1 140 ? 9.345   27.563  -4.908  1.00 60.79 140 A 1 
ATOM   1150 C  CD1 . TYR A 1 140 ? 7.969   27.700  -4.651  1.00 55.04 140 A 1 
ATOM   1151 C  CD2 . TYR A 1 140 ? 10.211  27.169  -3.878  1.00 54.29 140 A 1 
ATOM   1152 C  CE1 . TYR A 1 140 ? 7.454   27.432  -3.365  1.00 47.03 140 A 1 
ATOM   1153 C  CE2 . TYR A 1 140 ? 9.705   26.892  -2.596  1.00 47.62 140 A 1 
ATOM   1154 C  CZ  . TYR A 1 140 ? 8.330   27.029  -2.349  1.00 46.45 140 A 1 
ATOM   1155 O  OH  . TYR A 1 140 ? 7.845   26.743  -1.099  1.00 39.72 140 A 1 
ATOM   1156 N  N   . ASN A 1 141 ? 10.668  24.476  -6.044  1.00 80.65 141 A 1 
ATOM   1157 C  CA  . ASN A 1 141 ? 11.524  23.458  -5.422  1.00 81.07 141 A 1 
ATOM   1158 C  C   . ASN A 1 141 ? 11.316  22.046  -6.000  1.00 84.15 141 A 1 
ATOM   1159 O  O   . ASN A 1 141 ? 12.134  21.164  -5.745  1.00 81.28 141 A 1 
ATOM   1160 C  CB  . ASN A 1 141 ? 11.366  23.511  -3.890  1.00 75.11 141 A 1 
ATOM   1161 C  CG  . ASN A 1 141 ? 9.985   23.116  -3.382  1.00 66.52 141 A 1 
ATOM   1162 O  OD1 . ASN A 1 141 ? 9.132   22.688  -4.123  1.00 60.18 141 A 1 
ATOM   1163 N  ND2 . ASN A 1 141 ? 9.750   23.263  -2.101  1.00 59.84 141 A 1 
ATOM   1164 N  N   . HIS A 1 142 ? 10.287  21.846  -6.806  1.00 87.64 142 A 1 
ATOM   1165 C  CA  . HIS A 1 142 ? 10.112  20.643  -7.604  1.00 89.80 142 A 1 
ATOM   1166 C  C   . HIS A 1 142 ? 11.092  20.668  -8.782  1.00 89.52 142 A 1 
ATOM   1167 O  O   . HIS A 1 142 ? 10.845  21.300  -9.810  1.00 88.44 142 A 1 
ATOM   1168 C  CB  . HIS A 1 142 ? 8.656   20.529  -8.056  1.00 90.82 142 A 1 
ATOM   1169 C  CG  . HIS A 1 142 ? 8.387   19.260  -8.803  1.00 91.63 142 A 1 
ATOM   1170 N  ND1 . HIS A 1 142 ? 8.179   18.012  -8.245  1.00 86.48 142 A 1 
ATOM   1171 C  CD2 . HIS A 1 142 ? 8.276   19.116  -10.164 1.00 85.97 142 A 1 
ATOM   1172 C  CE1 . HIS A 1 142 ? 7.947   17.151  -9.241  1.00 87.39 142 A 1 
ATOM   1173 N  NE2 . HIS A 1 142 ? 8.004   17.783  -10.413 1.00 88.41 142 A 1 
ATOM   1174 N  N   . THR A 1 143 ? 12.231  20.006  -8.585  1.00 91.83 143 A 1 
ATOM   1175 C  CA  . THR A 1 143 ? 13.316  19.934  -9.558  1.00 91.06 143 A 1 
ATOM   1176 C  C   . THR A 1 143 ? 13.634  18.489  -9.883  1.00 92.02 143 A 1 
ATOM   1177 O  O   . THR A 1 143 ? 13.452  17.592  -9.058  1.00 91.53 143 A 1 
ATOM   1178 C  CB  . THR A 1 143 ? 14.590  20.634  -9.061  1.00 88.79 143 A 1 
ATOM   1179 O  OG1 . THR A 1 143 ? 15.141  19.965  -7.946  1.00 84.15 143 A 1 
ATOM   1180 C  CG2 . THR A 1 143 ? 14.368  22.098  -8.670  1.00 83.69 143 A 1 
ATOM   1181 N  N   . TYR A 1 144 ? 14.216  18.257  -11.051 1.00 89.33 144 A 1 
ATOM   1182 C  CA  . TYR A 1 144 ? 14.687  16.940  -11.440 1.00 89.56 144 A 1 
ATOM   1183 C  C   . TYR A 1 144 ? 15.568  16.280  -10.362 1.00 91.10 144 A 1 
ATOM   1184 O  O   . TYR A 1 144 ? 15.433  15.096  -10.057 1.00 90.52 144 A 1 
ATOM   1185 C  CB  . TYR A 1 144 ? 15.446  17.083  -12.765 1.00 87.00 144 A 1 
ATOM   1186 C  CG  . TYR A 1 144 ? 15.905  15.757  -13.300 1.00 79.97 144 A 1 
ATOM   1187 C  CD1 . TYR A 1 144 ? 17.222  15.334  -13.067 1.00 73.72 144 A 1 
ATOM   1188 C  CD2 . TYR A 1 144 ? 14.971  14.896  -13.902 1.00 73.44 144 A 1 
ATOM   1189 C  CE1 . TYR A 1 144 ? 17.593  14.026  -13.349 1.00 66.95 144 A 1 
ATOM   1190 C  CE2 . TYR A 1 144 ? 15.330  13.575  -14.178 1.00 65.96 144 A 1 
ATOM   1191 C  CZ  . TYR A 1 144 ? 16.630  13.139  -13.853 1.00 65.21 144 A 1 
ATOM   1192 O  OH  . TYR A 1 144 ? 16.933  11.818  -13.943 1.00 58.69 144 A 1 
ATOM   1193 N  N   . LYS A 1 145 ? 16.438  17.063  -9.719  1.00 91.44 145 A 1 
ATOM   1194 C  CA  . LYS A 1 145 ? 17.318  16.588  -8.656  1.00 92.03 145 A 1 
ATOM   1195 C  C   . LYS A 1 145 ? 16.530  16.065  -7.450  1.00 93.25 145 A 1 
ATOM   1196 O  O   . LYS A 1 145 ? 16.792  14.945  -7.007  1.00 93.04 145 A 1 
ATOM   1197 C  CB  . LYS A 1 145 ? 18.297  17.693  -8.268  1.00 91.55 145 A 1 
ATOM   1198 C  CG  . LYS A 1 145 ? 19.276  17.211  -7.189  1.00 86.58 145 A 1 
ATOM   1199 C  CD  . LYS A 1 145 ? 20.219  18.325  -6.731  1.00 82.13 145 A 1 
ATOM   1200 C  CE  . LYS A 1 145 ? 20.953  17.763  -5.508  1.00 73.61 145 A 1 
ATOM   1201 N  NZ  . LYS A 1 145 ? 21.754  18.775  -4.808  1.00 64.44 145 A 1 
ATOM   1202 N  N   . THR A 1 146 ? 15.574  16.836  -6.924  1.00 93.48 146 A 1 
ATOM   1203 C  CA  . THR A 1 146 ? 14.781  16.438  -5.751  1.00 93.82 146 A 1 
ATOM   1204 C  C   . THR A 1 146 ? 13.922  15.207  -6.047  1.00 95.03 146 A 1 
ATOM   1205 O  O   . THR A 1 146 ? 13.929  14.272  -5.254  1.00 94.78 146 A 1 
ATOM   1206 C  CB  . THR A 1 146 ? 13.905  17.574  -5.200  1.00 92.38 146 A 1 
ATOM   1207 O  OG1 . THR A 1 146 ? 13.163  18.203  -6.219  1.00 83.31 146 A 1 
ATOM   1208 C  CG2 . THR A 1 146 ? 14.757  18.667  -4.555  1.00 83.00 146 A 1 
ATOM   1209 N  N   . ILE A 1 147 ? 13.310  15.130  -7.229  1.00 94.55 147 A 1 
ATOM   1210 C  CA  . ILE A 1 147 ? 12.544  13.954  -7.667  1.00 95.24 147 A 1 
ATOM   1211 C  C   . ILE A 1 147 ? 13.407  12.683  -7.606  1.00 95.71 147 A 1 
ATOM   1212 O  O   . ILE A 1 147 ? 13.010  11.665  -7.035  1.00 95.77 147 A 1 
ATOM   1213 C  CB  . ILE A 1 147 ? 12.022  14.164  -9.107  1.00 95.13 147 A 1 
ATOM   1214 C  CG1 . ILE A 1 147 ? 11.018  15.328  -9.196  1.00 93.07 147 A 1 
ATOM   1215 C  CG2 . ILE A 1 147 ? 11.348  12.878  -9.641  1.00 92.93 147 A 1 
ATOM   1216 C  CD1 . ILE A 1 147 ? 10.821  15.842  -10.627 1.00 90.78 147 A 1 
ATOM   1217 N  N   . GLN A 1 148 ? 14.605  12.733  -8.190  1.00 95.29 148 A 1 
ATOM   1218 C  CA  . GLN A 1 148 ? 15.497  11.583  -8.250  1.00 95.34 148 A 1 
ATOM   1219 C  C   . GLN A 1 148 ? 16.035  11.198  -6.866  1.00 96.29 148 A 1 
ATOM   1220 O  O   . GLN A 1 148 ? 16.169  10.009  -6.564  1.00 95.87 148 A 1 
ATOM   1221 C  CB  . GLN A 1 148 ? 16.641  11.855  -9.234  1.00 93.90 148 A 1 
ATOM   1222 C  CG  . GLN A 1 148 ? 16.197  12.077  -10.691 1.00 86.59 148 A 1 
ATOM   1223 C  CD  . GLN A 1 148 ? 15.468  10.886  -11.305 1.00 78.04 148 A 1 
ATOM   1224 O  OE1 . GLN A 1 148 ? 16.044  9.840   -11.490 1.00 70.84 148 A 1 
ATOM   1225 N  NE2 . GLN A 1 148 ? 14.223  11.024  -11.667 1.00 66.06 148 A 1 
ATOM   1226 N  N   . GLU A 1 149 ? 16.339  12.175  -6.017  1.00 95.53 149 A 1 
ATOM   1227 C  CA  . GLU A 1 149 ? 16.803  11.935  -4.647  1.00 95.73 149 A 1 
ATOM   1228 C  C   . GLU A 1 149 ? 15.703  11.280  -3.795  1.00 96.67 149 A 1 
ATOM   1229 O  O   . GLU A 1 149 ? 15.974  10.271  -3.138  1.00 96.50 149 A 1 
ATOM   1230 C  CB  . GLU A 1 149 ? 17.310  13.239  -4.006  1.00 94.89 149 A 1 
ATOM   1231 C  CG  . GLU A 1 149 ? 18.708  13.624  -4.538  1.00 88.55 149 A 1 
ATOM   1232 C  CD  . GLU A 1 149 ? 19.266  14.960  -3.990  1.00 85.26 149 A 1 
ATOM   1233 O  OE1 . GLU A 1 149 ? 20.479  15.227  -4.222  1.00 80.21 149 A 1 
ATOM   1234 O  OE2 . GLU A 1 149 ? 18.528  15.751  -3.376  1.00 81.26 149 A 1 
ATOM   1235 N  N   . ASP A 1 150 ? 14.473  11.763  -3.865  1.00 96.99 150 A 1 
ATOM   1236 C  CA  . ASP A 1 150 ? 13.366  11.266  -3.048  1.00 97.26 150 A 1 
ATOM   1237 C  C   . ASP A 1 150 ? 12.913  9.870   -3.475  1.00 97.76 150 A 1 
ATOM   1238 O  O   . ASP A 1 150 ? 12.783  8.970   -2.636  1.00 97.64 150 A 1 
ATOM   1239 C  CB  . ASP A 1 150 ? 12.218  12.288  -3.053  1.00 96.89 150 A 1 
ATOM   1240 C  CG  . ASP A 1 150 ? 12.600  13.560  -2.280  1.00 95.85 150 A 1 
ATOM   1241 O  OD1 . ASP A 1 150 ? 13.487  13.464  -1.397  1.00 93.82 150 A 1 
ATOM   1242 O  OD2 . ASP A 1 150 ? 12.005  14.626  -2.530  1.00 93.42 150 A 1 
ATOM   1243 N  N   . LEU A 1 151 ? 12.821  9.607   -4.779  1.00 97.55 151 A 1 
ATOM   1244 C  CA  . LEU A 1 151 ? 12.554  8.255   -5.280  1.00 97.96 151 A 1 
ATOM   1245 C  C   . LEU A 1 151 ? 13.706  7.275   -4.941  1.00 98.02 151 A 1 
ATOM   1246 O  O   . LEU A 1 151 ? 13.471  6.109   -4.612  1.00 97.94 151 A 1 
ATOM   1247 C  CB  . LEU A 1 151 ? 12.285  8.346   -6.785  1.00 97.93 151 A 1 
ATOM   1248 C  CG  . LEU A 1 151 ? 11.853  7.003   -7.406  1.00 96.94 151 A 1 
ATOM   1249 C  CD1 . LEU A 1 151 ? 10.549  6.472   -6.820  1.00 95.87 151 A 1 
ATOM   1250 C  CD2 . LEU A 1 151 ? 11.663  7.189   -8.904  1.00 95.47 151 A 1 
ATOM   1251 N  N   . SER A 1 152 ? 14.949  7.744   -4.966  1.00 97.96 152 A 1 
ATOM   1252 C  CA  . SER A 1 152 ? 16.106  6.948   -4.543  1.00 97.93 152 A 1 
ATOM   1253 C  C   . SER A 1 152 ? 16.074  6.624   -3.049  1.00 98.04 152 A 1 
ATOM   1254 O  O   . SER A 1 152 ? 16.439  5.516   -2.662  1.00 97.55 152 A 1 
ATOM   1255 C  CB  . SER A 1 152 ? 17.429  7.648   -4.869  1.00 97.31 152 A 1 
ATOM   1256 O  OG  . SER A 1 152 ? 17.597  7.765   -6.261  1.00 85.05 152 A 1 
ATOM   1257 N  N   . ARG A 1 153 ? 15.609  7.542   -2.199  1.00 97.72 153 A 1 
ATOM   1258 C  CA  . ARG A 1 153 ? 15.412  7.293   -0.762  1.00 97.41 153 A 1 
ATOM   1259 C  C   . ARG A 1 153 ? 14.362  6.211   -0.535  1.00 97.86 153 A 1 
ATOM   1260 O  O   . ARG A 1 153 ? 14.634  5.258   0.195   1.00 97.47 153 A 1 
ATOM   1261 C  CB  . ARG A 1 153 ? 15.034  8.588   -0.025  1.00 96.55 153 A 1 
ATOM   1262 C  CG  . ARG A 1 153 ? 16.231  9.537   0.139   1.00 86.61 153 A 1 
ATOM   1263 C  CD  . ARG A 1 153 ? 15.747  10.871  0.710   1.00 82.41 153 A 1 
ATOM   1264 N  NE  . ARG A 1 153 ? 16.833  11.861  0.794   1.00 72.97 153 A 1 
ATOM   1265 C  CZ  . ARG A 1 153 ? 16.968  12.797  1.713   1.00 65.80 153 A 1 
ATOM   1266 N  NH1 . ARG A 1 153 ? 16.142  12.910  2.722   1.00 58.95 153 A 1 
ATOM   1267 N  NH2 . ARG A 1 153 ? 17.936  13.668  1.628   1.00 57.27 153 A 1 
ATOM   1268 N  N   . ILE A 1 154 ? 13.230  6.283   -1.214  1.00 98.07 154 A 1 
ATOM   1269 C  CA  . ILE A 1 154 ? 12.177  5.255   -1.136  1.00 98.31 154 A 1 
ATOM   1270 C  C   . ILE A 1 154 ? 12.729  3.879   -1.520  1.00 98.48 154 A 1 
ATOM   1271 O  O   . ILE A 1 154 ? 12.619  2.921   -0.756  1.00 98.36 154 A 1 
ATOM   1272 C  CB  . ILE A 1 154 ? 10.967  5.638   -2.021  1.00 98.26 154 A 1 
ATOM   1273 C  CG1 . ILE A 1 154 ? 10.271  6.898   -1.464  1.00 97.73 154 A 1 
ATOM   1274 C  CG2 . ILE A 1 154 ? 9.958   4.473   -2.122  1.00 97.85 154 A 1 
ATOM   1275 C  CD1 . ILE A 1 154 ? 9.279   7.532   -2.442  1.00 96.15 154 A 1 
ATOM   1276 N  N   . THR A 1 155 ? 13.387  3.767   -2.678  1.00 98.35 155 A 1 
ATOM   1277 C  CA  . THR A 1 155 ? 13.927  2.486   -3.144  1.00 98.25 155 A 1 
ATOM   1278 C  C   . THR A 1 155 ? 15.049  1.958   -2.250  1.00 98.28 155 A 1 
ATOM   1279 O  O   . THR A 1 155 ? 15.156  0.740   -2.065  1.00 97.96 155 A 1 
ATOM   1280 C  CB  . THR A 1 155 ? 14.421  2.553   -4.597  1.00 97.89 155 A 1 
ATOM   1281 O  OG1 . THR A 1 155 ? 15.391  3.537   -4.774  1.00 95.06 155 A 1 
ATOM   1282 C  CG2 . THR A 1 155 ? 13.286  2.816   -5.584  1.00 95.11 155 A 1 
ATOM   1283 N  N   . THR A 1 156 ? 15.843  2.821   -1.644  1.00 98.10 156 A 1 
ATOM   1284 C  CA  . THR A 1 156 ? 16.884  2.449   -0.678  1.00 97.91 156 A 1 
ATOM   1285 C  C   . THR A 1 156 ? 16.279  1.925   0.625   1.00 98.09 156 A 1 
ATOM   1286 O  O   . THR A 1 156 ? 16.659  0.855   1.082   1.00 97.73 156 A 1 
ATOM   1287 C  CB  . THR A 1 156 ? 17.835  3.620   -0.407  1.00 97.49 156 A 1 
ATOM   1288 O  OG1 . THR A 1 156 ? 18.465  3.982   -1.611  1.00 92.58 156 A 1 
ATOM   1289 C  CG2 . THR A 1 156 ? 18.942  3.265   0.585   1.00 91.62 156 A 1 
ATOM   1290 N  N   . ASN A 1 157 ? 15.281  2.616   1.168   1.00 98.00 157 A 1 
ATOM   1291 C  CA  . ASN A 1 157 ? 14.553  2.167   2.356   1.00 97.96 157 A 1 
ATOM   1292 C  C   . ASN A 1 157 ? 13.924  0.789   2.127   1.00 98.31 157 A 1 
ATOM   1293 O  O   . ASN A 1 157 ? 14.110  -0.121  2.934   1.00 98.05 157 A 1 
ATOM   1294 C  CB  . ASN A 1 157 ? 13.490  3.217   2.735   1.00 97.45 157 A 1 
ATOM   1295 C  CG  . ASN A 1 157 ? 14.089  4.449   3.397   1.00 94.70 157 A 1 
ATOM   1296 O  OD1 . ASN A 1 157 ? 15.215  4.453   3.853   1.00 85.02 157 A 1 
ATOM   1297 N  ND2 . ASN A 1 157 ? 13.338  5.524   3.492   1.00 83.56 157 A 1 
ATOM   1298 N  N   . LEU A 1 158 ? 13.259  0.583   0.980   1.00 98.36 158 A 1 
ATOM   1299 C  CA  . LEU A 1 158 ? 12.654  -0.704  0.644   1.00 98.54 158 A 1 
ATOM   1300 C  C   . LEU A 1 158 ? 13.690  -1.825  0.481   1.00 98.52 158 A 1 
ATOM   1301 O  O   . LEU A 1 158 ? 13.443  -2.936  0.942   1.00 98.33 158 A 1 
ATOM   1302 C  CB  . LEU A 1 158 ? 11.806  -0.563  -0.623  1.00 98.49 158 A 1 
ATOM   1303 C  CG  . LEU A 1 158 ? 10.558  0.319   -0.453  1.00 98.09 158 A 1 
ATOM   1304 C  CD1 . LEU A 1 158 ? 9.850   0.407   -1.798  1.00 97.69 158 A 1 
ATOM   1305 C  CD2 . LEU A 1 158 ? 9.577   -0.228  0.587   1.00 97.38 158 A 1 
ATOM   1306 N  N   . LYS A 1 159 ? 14.863  -1.562  -0.105  1.00 98.33 159 A 1 
ATOM   1307 C  CA  . LYS A 1 159 ? 15.955  -2.549  -0.203  1.00 98.22 159 A 1 
ATOM   1308 C  C   . LYS A 1 159 ? 16.476  -2.960  1.173   1.00 98.21 159 A 1 
ATOM   1309 O  O   . LYS A 1 159 ? 16.757  -4.142  1.382   1.00 97.73 159 A 1 
ATOM   1310 C  CB  . LYS A 1 159 ? 17.111  -2.004  -1.063  1.00 97.75 159 A 1 
ATOM   1311 C  CG  . LYS A 1 159 ? 16.797  -2.105  -2.556  1.00 88.44 159 A 1 
ATOM   1312 C  CD  . LYS A 1 159 ? 17.817  -1.324  -3.389  1.00 83.18 159 A 1 
ATOM   1313 C  CE  . LYS A 1 159 ? 17.407  -1.353  -4.858  1.00 76.15 159 A 1 
ATOM   1314 N  NZ  . LYS A 1 159 ? 18.192  -0.399  -5.684  1.00 65.70 159 A 1 
ATOM   1315 N  N   . ASN A 1 160 ? 16.573  -2.022  2.104   1.00 98.23 160 A 1 
ATOM   1316 C  CA  . ASN A 1 160 ? 17.049  -2.274  3.456   1.00 98.10 160 A 1 
ATOM   1317 C  C   . ASN A 1 160 ? 16.014  -3.048  4.289   1.00 98.23 160 A 1 
ATOM   1318 O  O   . ASN A 1 160 ? 16.346  -4.031  4.952   1.00 97.77 160 A 1 
ATOM   1319 C  CB  . ASN A 1 160 ? 17.415  -0.940  4.115   1.00 97.79 160 A 1 
ATOM   1320 C  CG  . ASN A 1 160 ? 18.645  -0.286  3.489   1.00 93.25 160 A 1 
ATOM   1321 O  OD1 . ASN A 1 160 ? 19.456  -0.911  2.819   1.00 85.46 160 A 1 
ATOM   1322 N  ND2 . ASN A 1 160 ? 18.830  0.996   3.720   1.00 83.84 160 A 1 
ATOM   1323 N  N   . LEU A 1 161 ? 14.744  -2.642  4.222   1.00 98.42 161 A 1 
ATOM   1324 C  CA  . LEU A 1 161 ? 13.650  -3.269  4.973   1.00 98.33 161 A 1 
ATOM   1325 C  C   . LEU A 1 161 ? 13.260  -4.637  4.407   1.00 98.40 161 A 1 
ATOM   1326 O  O   . LEU A 1 161 ? 12.998  -5.579  5.168   1.00 98.06 161 A 1 
ATOM   1327 C  CB  . LEU A 1 161 ? 12.441  -2.318  4.952   1.00 98.25 161 A 1 
ATOM   1328 C  CG  . LEU A 1 161 ? 12.642  -0.997  5.731   1.00 97.29 161 A 1 
ATOM   1329 C  CD1 . LEU A 1 161 ? 11.472  -0.064  5.442   1.00 95.86 161 A 1 
ATOM   1330 C  CD2 . LEU A 1 161 ? 12.730  -1.244  7.238   1.00 95.54 161 A 1 
ATOM   1331 N  N   . TYR A 1 162 ? 13.239  -4.779  3.082   1.00 98.57 162 A 1 
ATOM   1332 C  CA  . TYR A 1 162 ? 12.711  -5.923  2.347   1.00 98.62 162 A 1 
ATOM   1333 C  C   . TYR A 1 162 ? 13.688  -6.434  1.276   1.00 98.51 162 A 1 
ATOM   1334 O  O   . TYR A 1 162 ? 13.402  -6.385  0.076   1.00 98.17 162 A 1 
ATOM   1335 C  CB  . TYR A 1 162 ? 11.357  -5.546  1.747   1.00 98.58 162 A 1 
ATOM   1336 C  CG  . TYR A 1 162 ? 10.328  -5.109  2.767   1.00 98.70 162 A 1 
ATOM   1337 C  CD1 . TYR A 1 162 ? 9.701   -6.055  3.597   1.00 98.52 162 A 1 
ATOM   1338 C  CD2 . TYR A 1 162 ? 9.983   -3.746  2.873   1.00 98.56 162 A 1 
ATOM   1339 C  CE1 . TYR A 1 162 ? 8.724   -5.657  4.508   1.00 98.42 162 A 1 
ATOM   1340 C  CE2 . TYR A 1 162 ? 8.992   -3.339  3.788   1.00 98.47 162 A 1 
ATOM   1341 C  CZ  . TYR A 1 162 ? 8.354   -4.297  4.596   1.00 98.56 162 A 1 
ATOM   1342 O  OH  . TYR A 1 162 ? 7.372   -3.921  5.461   1.00 98.25 162 A 1 
ATOM   1343 N  N   . PRO A 1 163 ? 14.859  -6.938  1.677   1.00 98.30 163 A 1 
ATOM   1344 C  CA  . PRO A 1 163 ? 15.829  -7.448  0.724   1.00 97.85 163 A 1 
ATOM   1345 C  C   . PRO A 1 163 ? 15.223  -8.594  -0.098  1.00 96.97 163 A 1 
ATOM   1346 O  O   . PRO A 1 163 ? 14.605  -9.514  0.432   1.00 92.36 163 A 1 
ATOM   1347 C  CB  . PRO A 1 163 ? 17.031  -7.891  1.567   1.00 97.13 163 A 1 
ATOM   1348 C  CG  . PRO A 1 163 ? 16.430  -8.166  2.944   1.00 95.73 163 A 1 
ATOM   1349 C  CD  . PRO A 1 163 ? 15.305  -7.142  3.044   1.00 97.98 163 A 1 
ATOM   1350 N  N   . LYS A 1 164 ? 15.441  -8.543  -1.426  1.00 97.40 164 A 1 
ATOM   1351 C  CA  . LYS A 1 164 ? 14.951  -9.516  -2.421  1.00 97.16 164 A 1 
ATOM   1352 C  C   . LYS A 1 164 ? 13.422  -9.559  -2.609  1.00 97.67 164 A 1 
ATOM   1353 O  O   . LYS A 1 164 ? 12.948  -10.415 -3.358  1.00 96.09 164 A 1 
ATOM   1354 C  CB  . LYS A 1 164 ? 15.507  -10.930 -2.149  1.00 95.77 164 A 1 
ATOM   1355 C  CG  . LYS A 1 164 ? 17.029  -10.984 -1.945  1.00 90.73 164 A 1 
ATOM   1356 C  CD  . LYS A 1 164 ? 17.438  -12.419 -1.618  1.00 77.83 164 A 1 
ATOM   1357 C  CE  . LYS A 1 164 ? 18.950  -12.482 -1.400  1.00 69.84 164 A 1 
ATOM   1358 N  NZ  . LYS A 1 164 ? 19.391  -13.850 -1.021  1.00 56.87 164 A 1 
ATOM   1359 N  N   . VAL A 1 165 ? 12.649  -8.685  -1.992  1.00 98.22 165 A 1 
ATOM   1360 C  CA  . VAL A 1 165 ? 11.208  -8.557  -2.284  1.00 98.56 165 A 1 
ATOM   1361 C  C   . VAL A 1 165 ? 11.041  -7.727  -3.562  1.00 98.73 165 A 1 
ATOM   1362 O  O   . VAL A 1 165 ? 11.617  -6.641  -3.636  1.00 98.60 165 A 1 
ATOM   1363 C  CB  . VAL A 1 165 ? 10.447  -7.948  -1.099  1.00 98.55 165 A 1 
ATOM   1364 C  CG1 . VAL A 1 165 ? 8.952   -7.806  -1.404  1.00 98.10 165 A 1 
ATOM   1365 C  CG2 . VAL A 1 165 ? 10.577  -8.844  0.138   1.00 98.06 165 A 1 
ATOM   1366 N  N   . PRO A 1 166 ? 10.273  -8.209  -4.565  1.00 98.78 166 A 1 
ATOM   1367 C  CA  . PRO A 1 166 ? 10.005  -7.431  -5.770  1.00 98.70 166 A 1 
ATOM   1368 C  C   . PRO A 1 166 ? 9.317   -6.098  -5.450  1.00 98.85 166 A 1 
ATOM   1369 O  O   . PRO A 1 166 ? 8.444   -6.031  -4.583  1.00 98.74 166 A 1 
ATOM   1370 C  CB  . PRO A 1 166 ? 9.129   -8.315  -6.662  1.00 98.57 166 A 1 
ATOM   1371 C  CG  . PRO A 1 166 ? 9.463   -9.732  -6.187  1.00 97.82 166 A 1 
ATOM   1372 C  CD  . PRO A 1 166 ? 9.708   -9.544  -4.698  1.00 98.58 166 A 1 
ATOM   1373 N  N   . PHE A 1 167 ? 9.696   -5.053  -6.167  1.00 98.81 167 A 1 
ATOM   1374 C  CA  . PHE A 1 167 ? 9.101   -3.725  -6.064  1.00 98.80 167 A 1 
ATOM   1375 C  C   . PHE A 1 167 ? 8.571   -3.282  -7.426  1.00 98.90 167 A 1 
ATOM   1376 O  O   . PHE A 1 167 ? 9.251   -3.461  -8.437  1.00 98.83 167 A 1 
ATOM   1377 C  CB  . PHE A 1 167 ? 10.141  -2.737  -5.517  1.00 98.82 167 A 1 
ATOM   1378 C  CG  . PHE A 1 167 ? 9.695   -1.293  -5.570  1.00 98.81 167 A 1 
ATOM   1379 C  CD1 . PHE A 1 167 ? 10.309  -0.386  -6.457  1.00 98.47 167 A 1 
ATOM   1380 C  CD2 . PHE A 1 167 ? 8.656   -0.843  -4.735  1.00 98.51 167 A 1 
ATOM   1381 C  CE1 . PHE A 1 167 ? 9.906   0.950   -6.495  1.00 98.13 167 A 1 
ATOM   1382 C  CE2 . PHE A 1 167 ? 8.246   0.492   -4.777  1.00 98.13 167 A 1 
ATOM   1383 C  CZ  . PHE A 1 167 ? 8.875   1.399   -5.646  1.00 98.18 167 A 1 
ATOM   1384 N  N   . ILE A 1 168 ? 7.370   -2.720  -7.443  1.00 98.97 168 A 1 
ATOM   1385 C  CA  . ILE A 1 168 ? 6.689   -2.206  -8.626  1.00 98.91 168 A 1 
ATOM   1386 C  C   . ILE A 1 168 ? 6.419   -0.721  -8.404  1.00 98.97 168 A 1 
ATOM   1387 O  O   . ILE A 1 168 ? 5.717   -0.357  -7.455  1.00 98.86 168 A 1 
ATOM   1388 C  CB  . ILE A 1 168 ? 5.382   -2.989  -8.893  1.00 98.84 168 A 1 
ATOM   1389 C  CG1 . ILE A 1 168 ? 5.656   -4.510  -9.027  1.00 97.90 168 A 1 
ATOM   1390 C  CG2 . ILE A 1 168 ? 4.691   -2.448  -10.152 1.00 98.10 168 A 1 
ATOM   1391 C  CD1 . ILE A 1 168 ? 4.373   -5.354  -9.019  1.00 91.40 168 A 1 
ATOM   1392 N  N   . LEU A 1 169 ? 6.939   0.108   -9.285  1.00 98.94 169 A 1 
ATOM   1393 C  CA  . LEU A 1 169 ? 6.623   1.535   -9.334  1.00 98.97 169 A 1 
ATOM   1394 C  C   . LEU A 1 169 ? 5.470   1.771   -10.310 1.00 98.95 169 A 1 
ATOM   1395 O  O   . LEU A 1 169 ? 5.498   1.286   -11.439 1.00 98.84 169 A 1 
ATOM   1396 C  CB  . LEU A 1 169 ? 7.888   2.308   -9.749  1.00 98.78 169 A 1 
ATOM   1397 C  CG  . LEU A 1 169 ? 7.672   3.821   -9.941  1.00 98.40 169 A 1 
ATOM   1398 C  CD1 . LEU A 1 169 ? 7.278   4.519   -8.647  1.00 97.68 169 A 1 
ATOM   1399 C  CD2 . LEU A 1 169 ? 8.964   4.452   -10.445 1.00 97.29 169 A 1 
ATOM   1400 N  N   . ASN A 1 170 ? 4.465   2.553   -9.910  1.00 98.97 170 A 1 
ATOM   1401 C  CA  . ASN A 1 170 ? 3.507   3.152   -10.822 1.00 98.96 170 A 1 
ATOM   1402 C  C   . ASN A 1 170 ? 3.772   4.657   -10.861 1.00 98.88 170 A 1 
ATOM   1403 O  O   . ASN A 1 170 ? 3.634   5.315   -9.844  1.00 98.48 170 A 1 
ATOM   1404 C  CB  . ASN A 1 170 ? 2.080   2.791   -10.379 1.00 98.83 170 A 1 
ATOM   1405 C  CG  . ASN A 1 170 ? 1.059   3.164   -11.440 1.00 98.69 170 A 1 
ATOM   1406 O  OD1 . ASN A 1 170 ? 0.047   3.783   -11.191 1.00 90.73 170 A 1 
ATOM   1407 N  ND2 . ASN A 1 170 ? 1.276   2.763   -12.669 1.00 89.87 170 A 1 
ATOM   1408 N  N   . LEU A 1 171 ? 4.196   5.188   -12.012 1.00 98.74 171 A 1 
ATOM   1409 C  CA  . LEU A 1 171 ? 4.612   6.586   -12.113 1.00 98.64 171 A 1 
ATOM   1410 C  C   . LEU A 1 171 ? 3.472   7.546   -11.765 1.00 98.67 171 A 1 
ATOM   1411 O  O   . LEU A 1 171 ? 2.415   7.520   -12.402 1.00 98.07 171 A 1 
ATOM   1412 C  CB  . LEU A 1 171 ? 5.130   6.894   -13.529 1.00 98.28 171 A 1 
ATOM   1413 C  CG  . LEU A 1 171 ? 6.542   6.382   -13.830 1.00 96.68 171 A 1 
ATOM   1414 C  CD1 . LEU A 1 171 ? 6.850   6.600   -15.312 1.00 96.52 171 A 1 
ATOM   1415 C  CD2 . LEU A 1 171 ? 7.613   7.120   -13.022 1.00 96.25 171 A 1 
ATOM   1416 N  N   . GLY A 1 172 ? 3.727   8.436   -10.810 1.00 98.62 172 A 1 
ATOM   1417 C  CA  . GLY A 1 172 ? 2.913   9.590   -10.493 1.00 98.46 172 A 1 
ATOM   1418 C  C   . GLY A 1 172 ? 3.286   10.813  -11.324 1.00 98.32 172 A 1 
ATOM   1419 O  O   . GLY A 1 172 ? 4.241   10.809  -12.103 1.00 97.90 172 A 1 
ATOM   1420 N  N   . ASN A 1 173 ? 2.520   11.894  -11.171 1.00 97.50 173 A 1 
ATOM   1421 C  CA  . ASN A 1 173 ? 2.827   13.161  -11.830 1.00 97.10 173 A 1 
ATOM   1422 C  C   . ASN A 1 173 ? 4.060   13.848  -11.229 1.00 97.23 173 A 1 
ATOM   1423 O  O   . ASN A 1 173 ? 4.727   14.597  -11.940 1.00 96.79 173 A 1 
ATOM   1424 C  CB  . ASN A 1 173 ? 1.602   14.083  -11.822 1.00 96.79 173 A 1 
ATOM   1425 C  CG  . ASN A 1 173 ? 1.038   14.320  -10.431 1.00 96.38 173 A 1 
ATOM   1426 O  OD1 . ASN A 1 173 ? 0.108   13.657  -10.019 1.00 94.34 173 A 1 
ATOM   1427 N  ND2 . ASN A 1 173 ? 1.569   15.266  -9.687  1.00 93.65 173 A 1 
ATOM   1428 N  N   . ALA A 1 174 ? 4.346   13.608  -9.951  1.00 97.64 174 A 1 
ATOM   1429 C  CA  . ALA A 1 174 ? 5.470   14.205  -9.241  1.00 97.47 174 A 1 
ATOM   1430 C  C   . ALA A 1 174 ? 6.824   13.588  -9.624  1.00 97.33 174 A 1 
ATOM   1431 O  O   . ALA A 1 174 ? 7.856   14.216  -9.393  1.00 96.55 174 A 1 
ATOM   1432 C  CB  . ALA A 1 174 ? 5.206   14.090  -7.738  1.00 97.24 174 A 1 
ATOM   1433 N  N   . GLU A 1 175 ? 6.854   12.436  -10.287 1.00 97.59 175 A 1 
ATOM   1434 C  CA  . GLU A 1 175 ? 8.086   11.851  -10.829 1.00 97.47 175 A 1 
ATOM   1435 C  C   . GLU A 1 175 ? 8.578   12.548  -12.113 1.00 97.21 175 A 1 
ATOM   1436 O  O   . GLU A 1 175 ? 9.674   12.239  -12.591 1.00 96.42 175 A 1 
ATOM   1437 C  CB  . GLU A 1 175 ? 7.898   10.341  -11.075 1.00 97.56 175 A 1 
ATOM   1438 C  CG  . GLU A 1 175 ? 8.063   9.497   -9.801  1.00 97.07 175 A 1 
ATOM   1439 C  CD  . GLU A 1 175 ? 6.909   9.628   -8.795  1.00 97.56 175 A 1 
ATOM   1440 O  OE1 . GLU A 1 175 ? 7.200   9.853   -7.599  1.00 95.40 175 A 1 
ATOM   1441 O  OE2 . GLU A 1 175 ? 5.745   9.456   -9.194  1.00 96.48 175 A 1 
ATOM   1442 N  N   . TYR A 1 176 ? 7.797   13.474  -12.675 1.00 97.11 176 A 1 
ATOM   1443 C  CA  . TYR A 1 176 ? 8.140   14.191  -13.899 1.00 97.28 176 A 1 
ATOM   1444 C  C   . TYR A 1 176 ? 8.650   15.607  -13.601 1.00 96.65 176 A 1 
ATOM   1445 O  O   . TYR A 1 176 ? 8.094   16.319  -12.767 1.00 95.35 176 A 1 
ATOM   1446 C  CB  . TYR A 1 176 ? 6.936   14.258  -14.842 1.00 97.56 176 A 1 
ATOM   1447 C  CG  . TYR A 1 176 ? 6.466   12.923  -15.397 1.00 97.93 176 A 1 
ATOM   1448 C  CD1 . TYR A 1 176 ? 6.789   12.545  -16.713 1.00 97.52 176 A 1 
ATOM   1449 C  CD2 . TYR A 1 176 ? 5.675   12.074  -14.603 1.00 97.57 176 A 1 
ATOM   1450 C  CE1 . TYR A 1 176 ? 6.331   11.327  -17.234 1.00 97.41 176 A 1 
ATOM   1451 C  CE2 . TYR A 1 176 ? 5.218   10.842  -15.115 1.00 97.54 176 A 1 
ATOM   1452 C  CZ  . TYR A 1 176 ? 5.540   10.474  -16.433 1.00 97.79 176 A 1 
ATOM   1453 O  OH  . TYR A 1 176 ? 5.088   9.286   -16.929 1.00 97.40 176 A 1 
ATOM   1454 N  N   . ASP A 1 177 ? 9.650   16.047  -14.375 1.00 95.16 177 A 1 
ATOM   1455 C  CA  . ASP A 1 177 ? 10.095  17.444  -14.424 1.00 94.21 177 A 1 
ATOM   1456 C  C   . ASP A 1 177 ? 9.853   18.022  -15.831 1.00 93.71 177 A 1 
ATOM   1457 O  O   . ASP A 1 177 ? 10.447  17.550  -16.807 1.00 91.49 177 A 1 
ATOM   1458 C  CB  . ASP A 1 177 ? 11.566  17.538  -13.991 1.00 92.74 177 A 1 
ATOM   1459 C  CG  . ASP A 1 177 ? 12.077  18.978  -13.865 1.00 91.70 177 A 1 
ATOM   1460 O  OD1 . ASP A 1 177 ? 11.259  19.920  -13.920 1.00 89.34 177 A 1 
ATOM   1461 O  OD2 . ASP A 1 177 ? 13.311  19.145  -13.724 1.00 88.10 177 A 1 
ATOM   1462 N  N   . PRO A 1 178 ? 8.956   19.040  -15.991 1.00 93.60 178 A 1 
ATOM   1463 C  CA  . PRO A 1 178 ? 8.101   19.624  -14.961 1.00 93.72 178 A 1 
ATOM   1464 C  C   . PRO A 1 178 ? 7.023   18.651  -14.456 1.00 94.73 178 A 1 
ATOM   1465 O  O   . PRO A 1 178 ? 6.749   17.630  -15.088 1.00 94.40 178 A 1 
ATOM   1466 C  CB  . PRO A 1 178 ? 7.478   20.856  -15.631 1.00 92.02 178 A 1 
ATOM   1467 C  CG  . PRO A 1 178 ? 7.377   20.423  -17.091 1.00 89.72 178 A 1 
ATOM   1468 C  CD  . PRO A 1 178 ? 8.643   19.601  -17.296 1.00 91.91 178 A 1 
ATOM   1469 N  N   . ASN A 1 179 ? 6.366   19.006  -13.359 1.00 95.20 179 A 1 
ATOM   1470 C  CA  . ASN A 1 179 ? 5.233   18.244  -12.819 1.00 95.75 179 A 1 
ATOM   1471 C  C   . ASN A 1 179 ? 4.190   17.936  -13.911 1.00 95.95 179 A 1 
ATOM   1472 O  O   . ASN A 1 179 ? 3.822   18.819  -14.690 1.00 95.31 179 A 1 
ATOM   1473 C  CB  . ASN A 1 179 ? 4.625   19.036  -11.649 1.00 95.40 179 A 1 
ATOM   1474 C  CG  . ASN A 1 179 ? 3.547   18.282  -10.890 1.00 95.29 179 A 1 
ATOM   1475 O  OD1 . ASN A 1 179 ? 3.317   17.104  -11.061 1.00 93.29 179 A 1 
ATOM   1476 N  ND2 . ASN A 1 179 ? 2.837   18.956  -10.009 1.00 92.69 179 A 1 
ATOM   1477 N  N   . TYR A 1 180 ? 3.726   16.687  -13.956 1.00 96.18 180 A 1 
ATOM   1478 C  CA  . TYR A 1 180 ? 2.953   16.055  -15.035 1.00 96.37 180 A 1 
ATOM   1479 C  C   . TYR A 1 180 ? 3.732   15.793  -16.338 1.00 96.69 180 A 1 
ATOM   1480 O  O   . TYR A 1 180 ? 3.229   15.062  -17.196 1.00 95.84 180 A 1 
ATOM   1481 C  CB  . TYR A 1 180 ? 1.621   16.780  -15.322 1.00 95.91 180 A 1 
ATOM   1482 C  CG  . TYR A 1 180 ? 0.647   16.816  -14.173 1.00 95.58 180 A 1 
ATOM   1483 C  CD1 . TYR A 1 180 ? -0.409  15.887  -14.120 1.00 95.03 180 A 1 
ATOM   1484 C  CD2 . TYR A 1 180 ? 0.778   17.768  -13.144 1.00 94.93 180 A 1 
ATOM   1485 C  CE1 . TYR A 1 180 ? -1.318  15.898  -13.056 1.00 94.36 180 A 1 
ATOM   1486 C  CE2 . TYR A 1 180 ? -0.119  17.784  -12.063 1.00 94.29 180 A 1 
ATOM   1487 C  CZ  . TYR A 1 180 ? -1.169  16.841  -12.022 1.00 94.08 180 A 1 
ATOM   1488 O  OH  . TYR A 1 180 ? -2.036  16.843  -10.965 1.00 92.63 180 A 1 
ATOM   1489 N  N   . GLY A 1 181 ? 4.939   16.330  -16.500 1.00 96.27 181 A 1 
ATOM   1490 C  CA  . GLY A 1 181 ? 5.766   16.103  -17.677 1.00 96.15 181 A 1 
ATOM   1491 C  C   . GLY A 1 181 ? 5.199   16.692  -18.971 1.00 96.35 181 A 1 
ATOM   1492 O  O   . GLY A 1 181 ? 4.328   17.567  -18.992 1.00 94.40 181 A 1 
ATOM   1493 N  N   . GLY A 1 182 ? 5.738   16.200  -20.096 1.00 96.20 182 A 1 
ATOM   1494 C  CA  . GLY A 1 182 ? 5.347   16.592  -21.434 1.00 96.45 182 A 1 
ATOM   1495 C  C   . GLY A 1 182 ? 6.035   15.706  -22.471 1.00 96.85 182 A 1 
ATOM   1496 O  O   . GLY A 1 182 ? 7.098   15.154  -22.214 1.00 95.07 182 A 1 
ATOM   1497 N  N   . TYR A 1 183 ? 5.447   15.606  -23.661 1.00 94.87 183 A 1 
ATOM   1498 C  CA  . TYR A 1 183 ? 5.897   14.672  -24.697 1.00 94.21 183 A 1 
ATOM   1499 C  C   . TYR A 1 183 ? 7.405   14.765  -25.030 1.00 93.87 183 A 1 
ATOM   1500 O  O   . TYR A 1 183 ? 8.038   13.759  -25.316 1.00 91.10 183 A 1 
ATOM   1501 C  CB  . TYR A 1 183 ? 5.047   14.909  -25.949 1.00 93.02 183 A 1 
ATOM   1502 C  CG  . TYR A 1 183 ? 5.288   13.886  -27.035 1.00 88.81 183 A 1 
ATOM   1503 C  CD1 . TYR A 1 183 ? 6.136   14.186  -28.115 1.00 84.00 183 A 1 
ATOM   1504 C  CD2 . TYR A 1 183 ? 4.680   12.627  -26.953 1.00 84.14 183 A 1 
ATOM   1505 C  CE1 . TYR A 1 183 ? 6.383   13.225  -29.112 1.00 80.78 183 A 1 
ATOM   1506 C  CE2 . TYR A 1 183 ? 4.918   11.657  -27.940 1.00 80.30 183 A 1 
ATOM   1507 C  CZ  . TYR A 1 183 ? 5.771   11.959  -29.013 1.00 81.21 183 A 1 
ATOM   1508 O  OH  . TYR A 1 183 ? 6.005   11.012  -29.976 1.00 77.31 183 A 1 
ATOM   1509 N  N   . ASN A 1 184 ? 7.984   15.962  -24.971 1.00 92.99 184 A 1 
ATOM   1510 C  CA  . ASN A 1 184 ? 9.392   16.186  -25.316 1.00 92.14 184 A 1 
ATOM   1511 C  C   . ASN A 1 184 ? 10.375  15.906  -24.158 1.00 92.63 184 A 1 
ATOM   1512 O  O   . ASN A 1 184 ? 11.567  15.819  -24.409 1.00 89.65 184 A 1 
ATOM   1513 C  CB  . ASN A 1 184 ? 9.554   17.635  -25.814 1.00 90.08 184 A 1 
ATOM   1514 C  CG  . ASN A 1 184 ? 8.795   17.913  -27.102 1.00 83.18 184 A 1 
ATOM   1515 O  OD1 . ASN A 1 184 ? 8.505   17.053  -27.908 1.00 75.56 184 A 1 
ATOM   1516 N  ND2 . ASN A 1 184 ? 8.439   19.158  -27.328 1.00 74.20 184 A 1 
ATOM   1517 N  N   . SER A 1 185 ? 9.896   15.803  -22.914 1.00 94.25 185 A 1 
ATOM   1518 C  CA  . SER A 1 185 ? 10.731  15.614  -21.713 1.00 94.12 185 A 1 
ATOM   1519 C  C   . SER A 1 185 ? 10.516  14.262  -21.028 1.00 95.24 185 A 1 
ATOM   1520 O  O   . SER A 1 185 ? 11.377  13.815  -20.279 1.00 94.29 185 A 1 
ATOM   1521 C  CB  . SER A 1 185 ? 10.493  16.761  -20.722 1.00 92.02 185 A 1 
ATOM   1522 O  OG  . SER A 1 185 ? 9.123   16.876  -20.392 1.00 88.62 185 A 1 
ATOM   1523 N  N   . ASP A 1 186 ? 9.401   13.577  -21.294 1.00 96.97 186 A 1 
ATOM   1524 C  CA  . ASP A 1 186 ? 9.029   12.314  -20.646 1.00 97.44 186 A 1 
ATOM   1525 C  C   . ASP A 1 186 ? 10.131  11.246  -20.712 1.00 97.67 186 A 1 
ATOM   1526 O  O   . ASP A 1 186 ? 10.360  10.529  -19.737 1.00 97.33 186 A 1 
ATOM   1527 C  CB  . ASP A 1 186 ? 7.804   11.731  -21.350 1.00 97.46 186 A 1 
ATOM   1528 C  CG  . ASP A 1 186 ? 6.496   12.481  -21.125 1.00 97.29 186 A 1 
ATOM   1529 O  OD1 . ASP A 1 186 ? 6.334   13.241  -20.154 1.00 96.14 186 A 1 
ATOM   1530 O  OD2 . ASP A 1 186 ? 5.561   12.260  -21.931 1.00 96.05 186 A 1 
ATOM   1531 N  N   . ILE A 1 187 ? 10.820  11.130  -21.856 1.00 97.36 187 A 1 
ATOM   1532 C  CA  . ILE A 1 187 ? 11.861  10.124  -22.061 1.00 97.31 187 A 1 
ATOM   1533 C  C   . ILE A 1 187 ? 12.989  10.238  -21.026 1.00 97.52 187 A 1 
ATOM   1534 O  O   . ILE A 1 187 ? 13.531  9.224   -20.596 1.00 97.05 187 A 1 
ATOM   1535 C  CB  . ILE A 1 187 ? 12.394  10.201  -23.510 1.00 96.45 187 A 1 
ATOM   1536 C  CG1 . ILE A 1 187 ? 13.296  9.008   -23.892 1.00 87.52 187 A 1 
ATOM   1537 C  CG2 . ILE A 1 187 ? 13.149  11.524  -23.790 1.00 85.21 187 A 1 
ATOM   1538 C  CD1 . ILE A 1 187 ? 12.583  7.653   -23.843 1.00 75.36 187 A 1 
ATOM   1539 N  N   . GLU A 1 188 ? 13.308  11.443  -20.577 1.00 96.81 188 A 1 
ATOM   1540 C  CA  . GLU A 1 188 ? 14.329  11.665  -19.566 1.00 96.34 188 A 1 
ATOM   1541 C  C   . GLU A 1 188 ? 13.874  11.122  -18.203 1.00 96.77 188 A 1 
ATOM   1542 O  O   . GLU A 1 188 ? 14.649  10.438  -17.525 1.00 96.22 188 A 1 
ATOM   1543 C  CB  . GLU A 1 188 ? 14.677  13.157  -19.514 1.00 95.04 188 A 1 
ATOM   1544 C  CG  . GLU A 1 188 ? 15.899  13.403  -18.621 1.00 82.46 188 A 1 
ATOM   1545 C  CD  . GLU A 1 188 ? 16.468  14.827  -18.716 1.00 73.90 188 A 1 
ATOM   1546 O  OE1 . GLU A 1 188 ? 17.584  15.009  -18.184 1.00 67.42 188 A 1 
ATOM   1547 O  OE2 . GLU A 1 188 ? 15.834  15.697  -19.347 1.00 66.86 188 A 1 
ATOM   1548 N  N   . THR A 1 189 ? 12.604  11.330  -17.850 1.00 97.04 189 A 1 
ATOM   1549 C  CA  . THR A 1 189 ? 11.993  10.723  -16.662 1.00 97.32 189 A 1 
ATOM   1550 C  C   . THR A 1 189 ? 12.046  9.202   -16.733 1.00 97.76 189 A 1 
ATOM   1551 O  O   . THR A 1 189 ? 12.505  8.568   -15.785 1.00 97.62 189 A 1 
ATOM   1552 C  CB  . THR A 1 189 ? 10.547  11.202  -16.473 1.00 96.92 189 A 1 
ATOM   1553 O  OG1 . THR A 1 189 ? 10.543  12.593  -16.283 1.00 94.45 189 A 1 
ATOM   1554 C  CG2 . THR A 1 189 ? 9.870   10.564  -15.259 1.00 94.75 189 A 1 
ATOM   1555 N  N   . PHE A 1 190 ? 11.664  8.586   -17.850 1.00 98.02 190 A 1 
ATOM   1556 C  CA  . PHE A 1 190 ? 11.670  7.133   -18.003 1.00 98.39 190 A 1 
ATOM   1557 C  C   . PHE A 1 190 ? 13.076  6.545   -17.858 1.00 98.20 190 A 1 
ATOM   1558 O  O   . PHE A 1 190 ? 13.288  5.622   -17.066 1.00 98.02 190 A 1 
ATOM   1559 C  CB  . PHE A 1 190 ? 11.042  6.722   -19.347 1.00 98.44 190 A 1 
ATOM   1560 C  CG  . PHE A 1 190 ? 9.675   7.297   -19.652 1.00 98.55 190 A 1 
ATOM   1561 C  CD1 . PHE A 1 190 ? 8.766   7.611   -18.628 1.00 98.30 190 A 1 
ATOM   1562 C  CD2 . PHE A 1 190 ? 9.311   7.524   -20.989 1.00 98.27 190 A 1 
ATOM   1563 C  CE1 . PHE A 1 190 ? 7.518   8.173   -18.928 1.00 98.18 190 A 1 
ATOM   1564 C  CE2 . PHE A 1 190 ? 8.064   8.082   -21.297 1.00 98.12 190 A 1 
ATOM   1565 C  CZ  . PHE A 1 190 ? 7.167   8.413   -20.270 1.00 98.30 190 A 1 
ATOM   1566 N  N   . MET A 1 191 ? 14.059  7.107   -18.560 1.00 98.03 191 A 1 
ATOM   1567 C  CA  . MET A 1 191 ? 15.446  6.634   -18.549 1.00 97.75 191 A 1 
ATOM   1568 C  C   . MET A 1 191 ? 16.106  6.787   -17.175 1.00 97.55 191 A 1 
ATOM   1569 O  O   . MET A 1 191 ? 16.831  5.897   -16.725 1.00 96.88 191 A 1 
ATOM   1570 C  CB  . MET A 1 191 ? 16.255  7.409   -19.602 1.00 97.51 191 A 1 
ATOM   1571 C  CG  . MET A 1 191 ? 15.862  7.055   -21.038 1.00 93.11 191 A 1 
ATOM   1572 S  SD  . MET A 1 191 ? 16.107  5.326   -21.524 1.00 88.44 191 A 1 
ATOM   1573 C  CE  . MET A 1 191 ? 17.904  5.182   -21.449 1.00 76.87 191 A 1 
ATOM   1574 N  N   . ASN A 1 192 ? 15.876  7.901   -16.500 1.00 96.85 192 A 1 
ATOM   1575 C  CA  . ASN A 1 192 ? 16.488  8.159   -15.206 1.00 96.03 192 A 1 
ATOM   1576 C  C   . ASN A 1 192 ? 15.815  7.385   -14.073 1.00 96.78 192 A 1 
ATOM   1577 O  O   . ASN A 1 192 ? 16.501  6.813   -13.221 1.00 96.32 192 A 1 
ATOM   1578 C  CB  . ASN A 1 192 ? 16.528  9.664   -14.976 1.00 94.54 192 A 1 
ATOM   1579 C  CG  . ASN A 1 192 ? 17.555  10.325  -15.898 1.00 89.36 192 A 1 
ATOM   1580 O  OD1 . ASN A 1 192 ? 18.678  9.862   -16.031 1.00 82.63 192 A 1 
ATOM   1581 N  ND2 . ASN A 1 192 ? 17.214  11.424  -16.509 1.00 80.48 192 A 1 
ATOM   1582 N  N   . THR A 1 193 ? 14.501  7.238   -14.113 1.00 97.32 193 A 1 
ATOM   1583 C  CA  . THR A 1 193 ? 13.762  6.391   -13.177 1.00 97.94 193 A 1 
ATOM   1584 C  C   . THR A 1 193 ? 14.131  4.916   -13.349 1.00 98.24 193 A 1 
ATOM   1585 O  O   . THR A 1 193 ? 14.324  4.220   -12.362 1.00 98.12 193 A 1 
ATOM   1586 C  CB  . THR A 1 193 ? 12.252  6.602   -13.334 1.00 97.89 193 A 1 
ATOM   1587 O  OG1 . THR A 1 193 ? 11.937  7.961   -13.182 1.00 96.70 193 A 1 
ATOM   1588 C  CG2 . THR A 1 193 ? 11.453  5.848   -12.280 1.00 96.84 193 A 1 
ATOM   1589 N  N   . SER A 1 194 ? 14.349  4.452   -14.589 1.00 98.34 194 A 1 
ATOM   1590 C  CA  . SER A 1 194 ? 14.856  3.098   -14.858 1.00 98.44 194 A 1 
ATOM   1591 C  C   . SER A 1 194 ? 16.195  2.825   -14.159 1.00 98.46 194 A 1 
ATOM   1592 O  O   . SER A 1 194 ? 16.365  1.760   -13.548 1.00 98.22 194 A 1 
ATOM   1593 C  CB  . SER A 1 194 ? 15.015  2.896   -16.371 1.00 98.49 194 A 1 
ATOM   1594 O  OG  . SER A 1 194 ? 15.598  1.632   -16.633 1.00 97.48 194 A 1 
ATOM   1595 N  N   . LYS A 1 195 ? 17.125  3.788   -14.162 1.00 98.21 195 A 1 
ATOM   1596 C  CA  . LYS A 1 195 ? 18.407  3.665   -13.454 1.00 97.92 195 A 1 
ATOM   1597 C  C   . LYS A 1 195 ? 18.226  3.528   -11.941 1.00 97.96 195 A 1 
ATOM   1598 O  O   . LYS A 1 195 ? 18.911  2.715   -11.324 1.00 97.31 195 A 1 
ATOM   1599 C  CB  . LYS A 1 195 ? 19.319  4.872   -13.760 1.00 97.11 195 A 1 
ATOM   1600 C  CG  . LYS A 1 195 ? 19.790  4.926   -15.218 1.00 88.05 195 A 1 
ATOM   1601 C  CD  . LYS A 1 195 ? 20.421  6.295   -15.495 1.00 82.48 195 A 1 
ATOM   1602 C  CE  . LYS A 1 195 ? 20.646  6.501   -16.990 1.00 70.76 195 A 1 
ATOM   1603 N  NZ  . LYS A 1 195 ? 20.874  7.940   -17.309 1.00 61.56 195 A 1 
ATOM   1604 N  N   . ILE A 1 196 ? 17.289  4.275   -11.354 1.00 98.05 196 A 1 
ATOM   1605 C  CA  . ILE A 1 196 ? 16.979  4.198   -9.919  1.00 98.02 196 A 1 
ATOM   1606 C  C   . ILE A 1 196 ? 16.377  2.830   -9.564  1.00 98.21 196 A 1 
ATOM   1607 O  O   . ILE A 1 196 ? 16.798  2.197   -8.593  1.00 97.89 196 A 1 
ATOM   1608 C  CB  . ILE A 1 196 ? 16.026  5.343   -9.507  1.00 97.60 196 A 1 
ATOM   1609 C  CG1 . ILE A 1 196 ? 16.744  6.701   -9.635  1.00 95.73 196 A 1 
ATOM   1610 C  CG2 . ILE A 1 196 ? 15.517  5.150   -8.058  1.00 95.97 196 A 1 
ATOM   1611 C  CD1 . ILE A 1 196 ? 15.794  7.882   -9.531  1.00 89.41 196 A 1 
ATOM   1612 N  N   . LEU A 1 197 ? 15.433  2.336   -10.369 1.00 98.27 197 A 1 
ATOM   1613 C  CA  . LEU A 1 197 ? 14.830  1.021   -10.187 1.00 98.36 197 A 1 
ATOM   1614 C  C   . LEU A 1 197 ? 15.864  -0.099  -10.337 1.00 98.30 197 A 1 
ATOM   1615 O  O   . LEU A 1 197 ? 15.811  -1.096  -9.610  1.00 98.01 197 A 1 
ATOM   1616 C  CB  . LEU A 1 197 ? 13.670  0.843   -11.178 1.00 98.45 197 A 1 
ATOM   1617 C  CG  . LEU A 1 197 ? 12.457  1.769   -10.927 1.00 98.20 197 A 1 
ATOM   1618 C  CD1 . LEU A 1 197 ? 11.410  1.552   -12.017 1.00 97.84 197 A 1 
ATOM   1619 C  CD2 . LEU A 1 197 ? 11.792  1.498   -9.577  1.00 97.53 197 A 1 
ATOM   1620 N  N   . GLY A 1 198 ? 16.827  0.063   -11.217 1.00 98.13 198 A 1 
ATOM   1621 C  CA  . GLY A 1 198 ? 17.949  -0.860  -11.377 1.00 98.02 198 A 1 
ATOM   1622 C  C   . GLY A 1 198 ? 17.486  -2.315  -11.512 1.00 98.33 198 A 1 
ATOM   1623 O  O   . GLY A 1 198 ? 16.736  -2.657  -12.414 1.00 97.91 198 A 1 
ATOM   1624 N  N   . SER A 1 199 ? 17.899  -3.180  -10.591 1.00 97.85 199 A 1 
ATOM   1625 C  CA  . SER A 1 199 ? 17.549  -4.604  -10.585 1.00 97.72 199 A 1 
ATOM   1626 C  C   . SER A 1 199 ? 16.091  -4.919  -10.207 1.00 98.29 199 A 1 
ATOM   1627 O  O   . SER A 1 199 ? 15.712  -6.082  -10.230 1.00 97.33 199 A 1 
ATOM   1628 C  CB  . SER A 1 199 ? 18.492  -5.361  -9.643  1.00 96.33 199 A 1 
ATOM   1629 O  OG  . SER A 1 199 ? 18.398  -4.846  -8.325  1.00 90.22 199 A 1 
ATOM   1630 N  N   . TYR A 1 200 ? 15.272  -3.918  -9.846  1.00 98.42 200 A 1 
ATOM   1631 C  CA  . TYR A 1 200 ? 13.829  -4.120  -9.692  1.00 98.60 200 A 1 
ATOM   1632 C  C   . TYR A 1 200 ? 13.106  -4.319  -11.035 1.00 98.74 200 A 1 
ATOM   1633 O  O   . TYR A 1 200 ? 11.997  -4.848  -11.042 1.00 98.44 200 A 1 
ATOM   1634 C  CB  . TYR A 1 200 ? 13.215  -2.952  -8.919  1.00 98.61 200 A 1 
ATOM   1635 C  CG  . TYR A 1 200 ? 13.485  -2.933  -7.428  1.00 98.62 200 A 1 
ATOM   1636 C  CD1 . TYR A 1 200 ? 13.289  -4.088  -6.644  1.00 98.27 200 A 1 
ATOM   1637 C  CD2 . TYR A 1 200 ? 13.841  -1.725  -6.785  1.00 98.24 200 A 1 
ATOM   1638 C  CE1 . TYR A 1 200 ? 13.420  -4.049  -5.246  1.00 97.90 200 A 1 
ATOM   1639 C  CE2 . TYR A 1 200 ? 13.974  -1.671  -5.390  1.00 97.89 200 A 1 
ATOM   1640 C  CZ  . TYR A 1 200 ? 13.748  -2.838  -4.631  1.00 98.13 200 A 1 
ATOM   1641 O  OH  . TYR A 1 200 ? 13.841  -2.781  -3.259  1.00 97.43 200 A 1 
ATOM   1642 N  N   . LEU A 1 201 ? 13.737  -3.954  -12.137 1.00 98.70 201 A 1 
ATOM   1643 C  CA  . LEU A 1 201 ? 13.257  -4.229  -13.486 1.00 98.75 201 A 1 
ATOM   1644 C  C   . LEU A 1 201 ? 14.059  -5.385  -14.092 1.00 98.67 201 A 1 
ATOM   1645 O  O   . LEU A 1 201 ? 15.289  -5.339  -14.140 1.00 98.35 201 A 1 
ATOM   1646 C  CB  . LEU A 1 201 ? 13.379  -2.969  -14.359 1.00 98.68 201 A 1 
ATOM   1647 C  CG  . LEU A 1 201 ? 12.565  -1.748  -13.877 1.00 98.47 201 A 1 
ATOM   1648 C  CD1 . LEU A 1 201 ? 12.860  -0.556  -14.790 1.00 98.27 201 A 1 
ATOM   1649 C  CD2 . LEU A 1 201 ? 11.059  -2.013  -13.901 1.00 98.13 201 A 1 
ATOM   1650 N  N   . THR A 1 202 ? 13.347  -6.395  -14.603 1.00 98.72 202 A 1 
ATOM   1651 C  CA  . THR A 1 202 ? 13.916  -7.339  -15.575 1.00 98.72 202 A 1 
ATOM   1652 C  C   . THR A 1 202 ? 14.213  -6.616  -16.895 1.00 98.72 202 A 1 
ATOM   1653 O  O   . THR A 1 202 ? 13.707  -5.513  -17.124 1.00 98.64 202 A 1 
ATOM   1654 C  CB  . THR A 1 202 ? 12.975  -8.522  -15.845 1.00 98.50 202 A 1 
ATOM   1655 O  OG1 . THR A 1 202 ? 11.803  -8.095  -16.497 1.00 97.28 202 A 1 
ATOM   1656 C  CG2 . THR A 1 202 ? 12.561  -9.252  -14.564 1.00 96.97 202 A 1 
ATOM   1657 N  N   . ASP A 1 203 ? 14.964  -7.244  -17.788 1.00 98.69 203 A 1 
ATOM   1658 C  CA  . ASP A 1 203 ? 15.281  -6.634  -19.088 1.00 98.57 203 A 1 
ATOM   1659 C  C   . ASP A 1 203 ? 14.013  -6.355  -19.912 1.00 98.63 203 A 1 
ATOM   1660 O  O   . ASP A 1 203 ? 13.858  -5.269  -20.462 1.00 98.36 203 A 1 
ATOM   1661 C  CB  . ASP A 1 203 ? 16.265  -7.525  -19.853 1.00 98.25 203 A 1 
ATOM   1662 C  CG  . ASP A 1 203 ? 17.603  -7.677  -19.124 1.00 95.85 203 A 1 
ATOM   1663 O  OD1 . ASP A 1 203 ? 17.965  -6.764  -18.343 1.00 92.65 203 A 1 
ATOM   1664 O  OD2 . ASP A 1 203 ? 18.240  -8.740  -19.307 1.00 92.40 203 A 1 
ATOM   1665 N  N   . GLN A 1 204 ? 13.049  -7.288  -19.911 1.00 98.53 204 A 1 
ATOM   1666 C  CA  . GLN A 1 204 ? 11.761  -7.097  -20.579 1.00 98.46 204 A 1 
ATOM   1667 C  C   . GLN A 1 204 ? 10.956  -5.929  -19.983 1.00 98.69 204 A 1 
ATOM   1668 O  O   . GLN A 1 204 ? 10.356  -5.140  -20.711 1.00 98.40 204 A 1 
ATOM   1669 C  CB  . GLN A 1 204 ? 10.955  -8.401  -20.468 1.00 97.66 204 A 1 
ATOM   1670 C  CG  . GLN A 1 204 ? 9.633   -8.321  -21.256 1.00 87.07 204 A 1 
ATOM   1671 C  CD  . GLN A 1 204 ? 8.727   -9.541  -21.033 1.00 78.84 204 A 1 
ATOM   1672 O  OE1 . GLN A 1 204 ? 8.886   -10.322 -20.111 1.00 72.14 204 A 1 
ATOM   1673 N  NE2 . GLN A 1 204 ? 7.735   -9.708  -21.863 1.00 66.21 204 A 1 
ATOM   1674 N  N   . GLN A 1 205 ? 10.924  -5.814  -18.663 1.00 98.86 205 A 1 
ATOM   1675 C  CA  . GLN A 1 205 ? 10.250  -4.704  -17.989 1.00 98.82 205 A 1 
ATOM   1676 C  C   . GLN A 1 205 ? 10.952  -3.378  -18.287 1.00 98.85 205 A 1 
ATOM   1677 O  O   . GLN A 1 205 ? 10.282  -2.380  -18.534 1.00 98.83 205 A 1 
ATOM   1678 C  CB  . GLN A 1 205 ? 10.231  -4.953  -16.479 1.00 98.85 205 A 1 
ATOM   1679 C  CG  . GLN A 1 205 ? 9.215   -6.018  -16.070 1.00 98.71 205 A 1 
ATOM   1680 C  CD  . GLN A 1 205 ? 9.372   -6.435  -14.605 1.00 98.70 205 A 1 
ATOM   1681 O  OE1 . GLN A 1 205 ? 10.424  -6.298  -13.995 1.00 96.44 205 A 1 
ATOM   1682 N  NE2 . GLN A 1 205 ? 8.343   -6.978  -14.002 1.00 95.83 205 A 1 
ATOM   1683 N  N   . ARG A 1 206 ? 12.286  -3.380  -18.294 1.00 98.80 206 A 1 
ATOM   1684 C  CA  . ARG A 1 206 ? 13.105  -2.206  -18.587 1.00 98.87 206 A 1 
ATOM   1685 C  C   . ARG A 1 206 ? 12.852  -1.677  -19.996 1.00 98.85 206 A 1 
ATOM   1686 O  O   . ARG A 1 206 ? 12.681  -0.480  -20.142 1.00 98.69 206 A 1 
ATOM   1687 C  CB  . ARG A 1 206 ? 14.581  -2.555  -18.378 1.00 98.69 206 A 1 
ATOM   1688 C  CG  . ARG A 1 206 ? 15.481  -1.316  -18.459 1.00 96.67 206 A 1 
ATOM   1689 C  CD  . ARG A 1 206 ? 16.974  -1.686  -18.317 1.00 95.39 206 A 1 
ATOM   1690 N  NE  . ARG A 1 206 ? 17.230  -2.514  -17.129 1.00 89.86 206 A 1 
ATOM   1691 C  CZ  . ARG A 1 206 ? 17.133  -2.126  -15.873 1.00 86.58 206 A 1 
ATOM   1692 N  NH1 . ARG A 1 206 ? 16.968  -0.877  -15.541 1.00 76.51 206 A 1 
ATOM   1693 N  NH2 . ARG A 1 206 ? 17.194  -3.012  -14.912 1.00 79.24 206 A 1 
ATOM   1694 N  N   . GLU A 1 207 ? 12.765  -2.550  -20.989 1.00 98.80 207 A 1 
ATOM   1695 C  CA  . GLU A 1 207 ? 12.517  -2.159  -22.385 1.00 98.63 207 A 1 
ATOM   1696 C  C   . GLU A 1 207 ? 11.245  -1.306  -22.528 1.00 98.75 207 A 1 
ATOM   1697 O  O   . GLU A 1 207 ? 11.275  -0.221  -23.114 1.00 98.27 207 A 1 
ATOM   1698 C  CB  . GLU A 1 207 ? 12.424  -3.432  -23.246 1.00 98.15 207 A 1 
ATOM   1699 C  CG  . GLU A 1 207 ? 12.310  -3.103  -24.739 1.00 85.60 207 A 1 
ATOM   1700 C  CD  . GLU A 1 207 ? 12.111  -4.351  -25.626 1.00 77.69 207 A 1 
ATOM   1701 O  OE1 . GLU A 1 207 ? 11.921  -4.149  -26.848 1.00 71.96 207 A 1 
ATOM   1702 O  OE2 . GLU A 1 207 ? 12.128  -5.480  -25.102 1.00 73.79 207 A 1 
ATOM   1703 N  N   . THR A 1 208 ? 10.125  -1.743  -21.941 1.00 98.83 208 A 1 
ATOM   1704 C  CA  . THR A 1 208 ? 8.872   -0.984  -22.021 1.00 98.83 208 A 1 
ATOM   1705 C  C   . THR A 1 208 ? 8.869   0.233   -21.098 1.00 98.87 208 A 1 
ATOM   1706 O  O   . THR A 1 208 ? 8.321   1.271   -21.460 1.00 98.67 208 A 1 
ATOM   1707 C  CB  . THR A 1 208 ? 7.651   -1.859  -21.725 1.00 98.73 208 A 1 
ATOM   1708 O  OG1 . THR A 1 208 ? 7.724   -2.455  -20.447 1.00 98.00 208 A 1 
ATOM   1709 C  CG2 . THR A 1 208 ? 7.511   -2.994  -22.745 1.00 97.91 208 A 1 
ATOM   1710 N  N   . PHE A 1 209 ? 9.514   0.136   -19.926 1.00 98.92 209 A 1 
ATOM   1711 C  CA  . PHE A 1 209 ? 9.579   1.251   -18.979 1.00 98.97 209 A 1 
ATOM   1712 C  C   . PHE A 1 209 ? 10.396  2.417   -19.532 1.00 98.85 209 A 1 
ATOM   1713 O  O   . PHE A 1 209 ? 9.955   3.565   -19.458 1.00 98.77 209 A 1 
ATOM   1714 C  CB  . PHE A 1 209 ? 10.134  0.763   -17.640 1.00 98.88 209 A 1 
ATOM   1715 C  CG  . PHE A 1 209 ? 10.000  1.802   -16.555 1.00 98.86 209 A 1 
ATOM   1716 C  CD1 . PHE A 1 209 ? 11.053  2.692   -16.281 1.00 98.64 209 A 1 
ATOM   1717 C  CD2 . PHE A 1 209 ? 8.785   1.936   -15.851 1.00 98.64 209 A 1 
ATOM   1718 C  CE1 . PHE A 1 209 ? 10.894  3.710   -15.329 1.00 98.36 209 A 1 
ATOM   1719 C  CE2 . PHE A 1 209 ? 8.624   2.950   -14.896 1.00 98.28 209 A 1 
ATOM   1720 C  CZ  . PHE A 1 209 ? 9.676   3.837   -14.641 1.00 98.33 209 A 1 
ATOM   1721 N  N   . GLU A 1 210 ? 11.538  2.138   -20.150 1.00 98.84 210 A 1 
ATOM   1722 C  CA  . GLU A 1 210 ? 12.370  3.172   -20.773 1.00 98.83 210 A 1 
ATOM   1723 C  C   . GLU A 1 210 ? 11.723  3.775   -22.028 1.00 98.63 210 A 1 
ATOM   1724 O  O   . GLU A 1 210 ? 11.958  4.937   -22.353 1.00 98.19 210 A 1 
ATOM   1725 C  CB  . GLU A 1 210 ? 13.752  2.584   -21.107 1.00 98.76 210 A 1 
ATOM   1726 C  CG  . GLU A 1 210 ? 14.550  2.314   -19.821 1.00 98.52 210 A 1 
ATOM   1727 C  CD  . GLU A 1 210 ? 15.960  1.775   -20.042 1.00 98.38 210 A 1 
ATOM   1728 O  OE1 . GLU A 1 210 ? 16.686  1.673   -19.016 1.00 96.52 210 A 1 
ATOM   1729 O  OE2 . GLU A 1 210 ? 16.341  1.458   -21.184 1.00 97.28 210 A 1 
ATOM   1730 N  N   . LYS A 1 211 ? 10.850  3.023   -22.701 1.00 98.61 211 A 1 
ATOM   1731 C  CA  . LYS A 1 211 ? 10.087  3.511   -23.847 1.00 98.47 211 A 1 
ATOM   1732 C  C   . LYS A 1 211 ? 8.967   4.471   -23.458 1.00 98.56 211 A 1 
ATOM   1733 O  O   . LYS A 1 211 ? 8.755   5.453   -24.162 1.00 97.89 211 A 1 
ATOM   1734 C  CB  . LYS A 1 211 ? 9.555   2.309   -24.636 1.00 97.58 211 A 1 
ATOM   1735 C  CG  . LYS A 1 211 ? 8.838   2.720   -25.924 1.00 89.53 211 A 1 
ATOM   1736 C  CD  . LYS A 1 211 ? 8.253   1.497   -26.636 1.00 87.69 211 A 1 
ATOM   1737 C  CE  . LYS A 1 211 ? 7.496   1.961   -27.874 1.00 76.72 211 A 1 
ATOM   1738 N  NZ  . LYS A 1 211 ? 6.722   0.858   -28.489 1.00 68.61 211 A 1 
ATOM   1739 N  N   . GLY A 1 212 ? 8.213   4.161   -22.387 1.00 98.62 212 A 1 
ATOM   1740 C  CA  . GLY A 1 212 ? 6.970   4.885   -22.087 1.00 98.79 212 A 1 
ATOM   1741 C  C   . GLY A 1 212 ? 6.529   4.905   -20.624 1.00 98.89 212 A 1 
ATOM   1742 O  O   . GLY A 1 212 ? 5.397   5.301   -20.341 1.00 98.64 212 A 1 
ATOM   1743 N  N   . GLY A 1 213 ? 7.364   4.463   -19.686 1.00 98.80 213 A 1 
ATOM   1744 C  CA  . GLY A 1 213 ? 7.051   4.473   -18.255 1.00 98.87 213 A 1 
ATOM   1745 C  C   . GLY A 1 213 ? 6.040   3.416   -17.811 1.00 98.89 213 A 1 
ATOM   1746 O  O   . GLY A 1 213 ? 5.416   3.567   -16.766 1.00 98.75 213 A 1 
ATOM   1747 N  N   . TYR A 1 214 ? 5.858   2.348   -18.594 1.00 98.94 214 A 1 
ATOM   1748 C  CA  . TYR A 1 214 ? 4.917   1.270   -18.305 1.00 98.93 214 A 1 
ATOM   1749 C  C   . TYR A 1 214 ? 5.577   -0.109  -18.368 1.00 98.94 214 A 1 
ATOM   1750 O  O   . TYR A 1 214 ? 6.532   -0.335  -19.107 1.00 98.85 214 A 1 
ATOM   1751 C  CB  . TYR A 1 214 ? 3.719   1.345   -19.258 1.00 98.91 214 A 1 
ATOM   1752 C  CG  . TYR A 1 214 ? 4.063   1.230   -20.731 1.00 98.92 214 A 1 
ATOM   1753 C  CD1 . TYR A 1 214 ? 4.174   2.390   -21.531 1.00 98.75 214 A 1 
ATOM   1754 C  CD2 . TYR A 1 214 ? 4.272   -0.025  -21.327 1.00 98.72 214 A 1 
ATOM   1755 C  CE1 . TYR A 1 214 ? 4.487   2.297   -22.896 1.00 98.59 214 A 1 
ATOM   1756 C  CE2 . TYR A 1 214 ? 4.589   -0.132  -22.694 1.00 98.60 214 A 1 
ATOM   1757 C  CZ  . TYR A 1 214 ? 4.698   1.034   -23.477 1.00 98.68 214 A 1 
ATOM   1758 O  OH  . TYR A 1 214 ? 5.000   0.923   -24.807 1.00 98.26 214 A 1 
ATOM   1759 N  N   . TYR A 1 215 ? 5.058   -1.056  -17.605 1.00 98.92 215 A 1 
ATOM   1760 C  CA  . TYR A 1 215 ? 5.491   -2.452  -17.611 1.00 98.91 215 A 1 
ATOM   1761 C  C   . TYR A 1 215 ? 4.471   -3.343  -16.896 1.00 98.92 215 A 1 
ATOM   1762 O  O   . TYR A 1 215 ? 3.464   -2.861  -16.382 1.00 98.87 215 A 1 
ATOM   1763 C  CB  . TYR A 1 215 ? 6.883   -2.578  -16.958 1.00 98.84 215 A 1 
ATOM   1764 C  CG  . TYR A 1 215 ? 6.974   -2.213  -15.491 1.00 98.88 215 A 1 
ATOM   1765 C  CD1 . TYR A 1 215 ? 6.898   -0.864  -15.074 1.00 98.60 215 A 1 
ATOM   1766 C  CD2 . TYR A 1 215 ? 7.213   -3.214  -14.529 1.00 98.56 215 A 1 
ATOM   1767 C  CE1 . TYR A 1 215 ? 7.079   -0.516  -13.733 1.00 98.33 215 A 1 
ATOM   1768 C  CE2 . TYR A 1 215 ? 7.395   -2.880  -13.184 1.00 98.33 215 A 1 
ATOM   1769 C  CZ  . TYR A 1 215 ? 7.339   -1.520  -12.786 1.00 98.44 215 A 1 
ATOM   1770 O  OH  . TYR A 1 215 ? 7.567   -1.190  -11.479 1.00 97.57 215 A 1 
ATOM   1771 N  N   . TYR A 1 216 ? 4.704   -4.659  -16.854 1.00 98.94 216 A 1 
ATOM   1772 C  CA  . TYR A 1 216 ? 3.894   -5.583  -16.077 1.00 98.91 216 A 1 
ATOM   1773 C  C   . TYR A 1 216 ? 4.753   -6.544  -15.249 1.00 98.94 216 A 1 
ATOM   1774 O  O   . TYR A 1 216 ? 5.922   -6.788  -15.546 1.00 98.86 216 A 1 
ATOM   1775 C  CB  . TYR A 1 216 ? 2.888   -6.321  -16.978 1.00 98.89 216 A 1 
ATOM   1776 C  CG  . TYR A 1 216 ? 3.496   -7.405  -17.840 1.00 98.85 216 A 1 
ATOM   1777 C  CD1 . TYR A 1 216 ? 4.032   -7.089  -19.113 1.00 98.53 216 A 1 
ATOM   1778 C  CD2 . TYR A 1 216 ? 3.536   -8.736  -17.389 1.00 98.48 216 A 1 
ATOM   1779 C  CE1 . TYR A 1 216 ? 4.602   -8.091  -19.908 1.00 98.06 216 A 1 
ATOM   1780 C  CE2 . TYR A 1 216 ? 4.109   -9.747  -18.177 1.00 98.02 216 A 1 
ATOM   1781 C  CZ  . TYR A 1 216 ? 4.642   -9.420  -19.435 1.00 97.99 216 A 1 
ATOM   1782 O  OH  . TYR A 1 216 ? 5.207   -10.406 -20.208 1.00 96.52 216 A 1 
ATOM   1783 N  N   . TYR A 1 217 ? 4.145   -7.101  -14.212 1.00 98.93 217 A 1 
ATOM   1784 C  CA  . TYR A 1 217 ? 4.716   -8.113  -13.335 1.00 98.93 217 A 1 
ATOM   1785 C  C   . TYR A 1 217 ? 3.713   -9.247  -13.136 1.00 98.90 217 A 1 
ATOM   1786 O  O   . TYR A 1 217 ? 2.600   -9.023  -12.659 1.00 98.79 217 A 1 
ATOM   1787 C  CB  . TYR A 1 217 ? 5.106   -7.461  -12.000 1.00 98.83 217 A 1 
ATOM   1788 C  CG  . TYR A 1 217 ? 5.501   -8.437  -10.931 1.00 98.72 217 A 1 
ATOM   1789 C  CD1 . TYR A 1 217 ? 4.602   -8.781  -9.886  1.00 98.17 217 A 1 
ATOM   1790 C  CD2 . TYR A 1 217 ? 6.767   -9.048  -10.953 1.00 98.27 217 A 1 
ATOM   1791 C  CE1 . TYR A 1 217 ? 4.964   -9.704  -8.907  1.00 97.54 217 A 1 
ATOM   1792 C  CE2 . TYR A 1 217 ? 7.147   -9.980  -9.971  1.00 97.57 217 A 1 
ATOM   1793 C  CZ  . TYR A 1 217 ? 6.233   -10.305 -8.939  1.00 97.38 217 A 1 
ATOM   1794 O  OH  . TYR A 1 217 ? 6.592   -11.219 -7.977  1.00 95.71 217 A 1 
ATOM   1795 N  N   . ASP A 1 218 ? 4.106   -10.472 -13.475 1.00 98.89 218 A 1 
ATOM   1796 C  CA  . ASP A 1 218 ? 3.274   -11.646 -13.257 1.00 98.88 218 A 1 
ATOM   1797 C  C   . ASP A 1 218 ? 3.568   -12.282 -11.895 1.00 98.77 218 A 1 
ATOM   1798 O  O   . ASP A 1 218 ? 4.720   -12.556 -11.540 1.00 98.38 218 A 1 
ATOM   1799 C  CB  . ASP A 1 218 ? 3.442   -12.654 -14.406 1.00 98.72 218 A 1 
ATOM   1800 C  CG  . ASP A 1 218 ? 2.703   -12.237 -15.684 1.00 98.64 218 A 1 
ATOM   1801 O  OD1 . ASP A 1 218 ? 1.814   -11.364 -15.620 1.00 97.99 218 A 1 
ATOM   1802 O  OD2 . ASP A 1 218 ? 2.976   -12.803 -16.763 1.00 97.87 218 A 1 
ATOM   1803 N  N   . TYR A 1 219 ? 2.507   -12.576 -11.144 1.00 98.66 219 A 1 
ATOM   1804 C  CA  . TYR A 1 219 ? 2.555   -13.344 -9.905  1.00 98.54 219 A 1 
ATOM   1805 C  C   . TYR A 1 219 ? 1.687   -14.607 -10.028 1.00 98.55 219 A 1 
ATOM   1806 O  O   . TYR A 1 219 ? 0.563   -14.664 -9.511  1.00 98.09 219 A 1 
ATOM   1807 C  CB  . TYR A 1 219 ? 2.189   -12.439 -8.719  1.00 98.38 219 A 1 
ATOM   1808 C  CG  . TYR A 1 219 ? 2.464   -13.106 -7.387  1.00 98.14 219 A 1 
ATOM   1809 C  CD1 . TYR A 1 219 ? 1.412   -13.550 -6.569  1.00 97.18 219 A 1 
ATOM   1810 C  CD2 . TYR A 1 219 ? 3.802   -13.311 -6.970  1.00 97.30 219 A 1 
ATOM   1811 C  CE1 . TYR A 1 219 ? 1.678   -14.190 -5.342  1.00 96.31 219 A 1 
ATOM   1812 C  CE2 . TYR A 1 219 ? 4.079   -13.950 -5.748  1.00 96.31 219 A 1 
ATOM   1813 C  CZ  . TYR A 1 219 ? 3.012   -14.383 -4.952  1.00 96.16 219 A 1 
ATOM   1814 O  OH  . TYR A 1 219 ? 3.281   -15.031 -3.756  1.00 94.36 219 A 1 
ATOM   1815 N  N   . PRO A 1 220 ? 2.192   -15.677 -10.691 1.00 98.20 220 A 1 
ATOM   1816 C  CA  . PRO A 1 220 ? 1.399   -16.862 -11.028 1.00 97.95 220 A 1 
ATOM   1817 C  C   . PRO A 1 220 ? 0.771   -17.575 -9.826  1.00 97.79 220 A 1 
ATOM   1818 O  O   . PRO A 1 220 ? -0.318  -18.135 -9.928  1.00 96.79 220 A 1 
ATOM   1819 C  CB  . PRO A 1 220 ? 2.362   -17.791 -11.770 1.00 97.33 220 A 1 
ATOM   1820 C  CG  . PRO A 1 220 ? 3.380   -16.836 -12.385 1.00 95.73 220 A 1 
ATOM   1821 C  CD  . PRO A 1 220 ? 3.496   -15.749 -11.330 1.00 97.81 220 A 1 
ATOM   1822 N  N   . LYS A 1 221 ? 1.419   -17.525 -8.658  1.00 97.64 221 A 1 
ATOM   1823 C  CA  . LYS A 1 221 ? 0.910   -18.131 -7.420  1.00 97.11 221 A 1 
ATOM   1824 C  C   . LYS A 1 221 ? -0.447  -17.576 -6.970  1.00 97.35 221 A 1 
ATOM   1825 O  O   . LYS A 1 221 ? -1.160  -18.266 -6.248  1.00 96.29 221 A 1 
ATOM   1826 C  CB  . LYS A 1 221 ? 1.925   -17.954 -6.285  1.00 96.16 221 A 1 
ATOM   1827 C  CG  . LYS A 1 221 ? 3.217   -18.754 -6.513  1.00 85.76 221 A 1 
ATOM   1828 C  CD  . LYS A 1 221 ? 4.137   -18.590 -5.298  1.00 78.34 221 A 1 
ATOM   1829 C  CE  . LYS A 1 221 ? 5.429   -19.383 -5.511  1.00 68.57 221 A 1 
ATOM   1830 N  NZ  . LYS A 1 221 ? 6.374   -19.216 -4.380  1.00 59.35 221 A 1 
ATOM   1831 N  N   . ALA A 1 222 ? -0.803  -16.367 -7.384  1.00 97.60 222 A 1 
ATOM   1832 C  CA  . ALA A 1 222 ? -2.105  -15.757 -7.126  1.00 97.85 222 A 1 
ATOM   1833 C  C   . ALA A 1 222 ? -2.966  -15.597 -8.394  1.00 98.13 222 A 1 
ATOM   1834 O  O   . ALA A 1 222 ? -3.992  -14.928 -8.343  1.00 97.52 222 A 1 
ATOM   1835 C  CB  . ALA A 1 222 ? -1.895  -14.426 -6.394  1.00 97.44 222 A 1 
ATOM   1836 N  N   . ASN A 1 223 ? -2.571  -16.195 -9.510  1.00 98.05 223 A 1 
ATOM   1837 C  CA  . ASN A 1 223 ? -3.227  -16.038 -10.805 1.00 98.07 223 A 1 
ATOM   1838 C  C   . ASN A 1 223 ? -3.374  -14.560 -11.227 1.00 98.38 223 A 1 
ATOM   1839 O  O   . ASN A 1 223 ? -4.445  -14.134 -11.656 1.00 97.82 223 A 1 
ATOM   1840 C  CB  . ASN A 1 223 ? -4.557  -16.829 -10.779 1.00 96.87 223 A 1 
ATOM   1841 C  CG  . ASN A 1 223 ? -5.173  -16.941 -12.163 1.00 91.12 223 A 1 
ATOM   1842 O  OD1 . ASN A 1 223 ? -4.522  -17.312 -13.109 1.00 80.83 223 A 1 
ATOM   1843 N  ND2 . ASN A 1 223 ? -6.447  -16.663 -12.320 1.00 79.03 223 A 1 
ATOM   1844 N  N   . LEU A 1 224 ? -2.325  -13.760 -11.029 1.00 98.56 224 A 1 
ATOM   1845 C  CA  . LEU A 1 224 ? -2.395  -12.308 -11.146 1.00 98.78 224 A 1 
ATOM   1846 C  C   . LEU A 1 224 ? -1.312  -11.755 -12.078 1.00 98.83 224 A 1 
ATOM   1847 O  O   . LEU A 1 224 ? -0.133  -12.054 -11.916 1.00 98.64 224 A 1 
ATOM   1848 C  CB  . LEU A 1 224 ? -2.294  -11.710 -9.730  1.00 98.43 224 A 1 
ATOM   1849 C  CG  . LEU A 1 224 ? -2.690  -10.226 -9.632  1.00 95.18 224 A 1 
ATOM   1850 C  CD1 . LEU A 1 224 ? -4.199  -10.047 -9.779  1.00 93.50 224 A 1 
ATOM   1851 C  CD2 . LEU A 1 224 ? -2.281  -9.681  -8.267  1.00 93.85 224 A 1 
ATOM   1852 N  N   . ARG A 1 225 ? -1.723  -10.884 -13.003 1.00 98.87 225 A 1 
ATOM   1853 C  CA  . ARG A 1 225 ? -0.854  -9.993  -13.779 1.00 98.98 225 A 1 
ATOM   1854 C  C   . ARG A 1 225 ? -1.050  -8.565  -13.288 1.00 98.95 225 A 1 
ATOM   1855 O  O   . ARG A 1 225 ? -2.138  -8.011  -13.452 1.00 98.87 225 A 1 
ATOM   1856 C  CB  . ARG A 1 225 ? -1.135  -10.161 -15.278 1.00 98.89 225 A 1 
ATOM   1857 C  CG  . ARG A 1 225 ? -0.387  -9.125  -16.128 1.00 98.68 225 A 1 
ATOM   1858 C  CD  . ARG A 1 225 ? -0.431  -9.482  -17.621 1.00 98.36 225 A 1 
ATOM   1859 N  NE  . ARG A 1 225 ? 0.435   -10.641 -17.879 1.00 97.96 225 A 1 
ATOM   1860 C  CZ  . ARG A 1 225 ? 0.685   -11.229 -19.029 1.00 98.18 225 A 1 
ATOM   1861 N  NH1 . ARG A 1 225 ? 0.132   -10.846 -20.146 1.00 96.19 225 A 1 
ATOM   1862 N  NH2 . ARG A 1 225 ? 1.523   -12.226 -19.055 1.00 96.24 225 A 1 
ATOM   1863 N  N   . VAL A 1 226 ? -0.016  -7.982  -12.719 1.00 98.99 226 A 1 
ATOM   1864 C  CA  . VAL A 1 226 ? -0.004  -6.587  -12.280 1.00 98.98 226 A 1 
ATOM   1865 C  C   . VAL A 1 226 ? 0.560   -5.727  -13.410 1.00 98.94 226 A 1 
ATOM   1866 O  O   . VAL A 1 226 ? 1.682   -5.938  -13.840 1.00 98.90 226 A 1 
ATOM   1867 C  CB  . VAL A 1 226 ? 0.819   -6.402  -10.991 1.00 98.90 226 A 1 
ATOM   1868 C  CG1 . VAL A 1 226 ? 0.720   -4.965  -10.489 1.00 98.68 226 A 1 
ATOM   1869 C  CG2 . VAL A 1 226 ? 0.334   -7.336  -9.878  1.00 98.71 226 A 1 
ATOM   1870 N  N   . ILE A 1 227 ? -0.229  -4.776  -13.887 1.00 98.90 227 A 1 
ATOM   1871 C  CA  . ILE A 1 227 ? 0.110   -3.898  -15.005 1.00 98.95 227 A 1 
ATOM   1872 C  C   . ILE A 1 227 ? 0.312   -2.489  -14.444 1.00 98.94 227 A 1 
ATOM   1873 O  O   . ILE A 1 227 ? -0.638  -1.877  -13.975 1.00 98.92 227 A 1 
ATOM   1874 C  CB  . ILE A 1 227 ? -1.008  -3.947  -16.075 1.00 98.95 227 A 1 
ATOM   1875 C  CG1 . ILE A 1 227 ? -1.198  -5.382  -16.615 1.00 98.85 227 A 1 
ATOM   1876 C  CG2 . ILE A 1 227 ? -0.693  -2.963  -17.214 1.00 98.87 227 A 1 
ATOM   1877 C  CD1 . ILE A 1 227 ? -2.494  -5.587  -17.412 1.00 98.58 227 A 1 
ATOM   1878 N  N   . SER A 1 228 ? 1.532   -1.989  -14.500 1.00 98.92 228 A 1 
ATOM   1879 C  CA  . SER A 1 228 ? 1.853   -0.606  -14.146 1.00 98.99 228 A 1 
ATOM   1880 C  C   . SER A 1 228 ? 1.650   0.275   -15.381 1.00 98.93 228 A 1 
ATOM   1881 O  O   . SER A 1 228 ? 2.521   0.370   -16.244 1.00 98.86 228 A 1 
ATOM   1882 C  CB  . SER A 1 228 ? 3.278   -0.511  -13.598 1.00 98.94 228 A 1 
ATOM   1883 O  OG  . SER A 1 228 ? 3.513   0.801   -13.140 1.00 98.34 228 A 1 
ATOM   1884 N  N   . LEU A 1 229 ? 0.463   0.883   -15.477 1.00 98.96 229 A 1 
ATOM   1885 C  CA  . LEU A 1 229 ? 0.079   1.752   -16.584 1.00 98.96 229 A 1 
ATOM   1886 C  C   . LEU A 1 229 ? 0.594   3.172   -16.336 1.00 98.90 229 A 1 
ATOM   1887 O  O   . LEU A 1 229 ? 0.354   3.746   -15.274 1.00 98.73 229 A 1 
ATOM   1888 C  CB  . LEU A 1 229 ? -1.458  1.729   -16.716 1.00 98.76 229 A 1 
ATOM   1889 C  CG  . LEU A 1 229 ? -1.987  2.442   -17.975 1.00 96.79 229 A 1 
ATOM   1890 C  CD1 . LEU A 1 229 ? -1.844  1.541   -19.201 1.00 92.69 229 A 1 
ATOM   1891 C  CD2 . LEU A 1 229 ? -3.456  2.791   -17.809 1.00 92.89 229 A 1 
ATOM   1892 N  N   . ASN A 1 230 ? 1.219   3.788   -17.343 1.00 98.86 230 A 1 
ATOM   1893 C  CA  . ASN A 1 230 ? 1.496   5.214   -17.297 1.00 98.80 230 A 1 
ATOM   1894 C  C   . ASN A 1 230 ? 0.215   6.000   -17.620 1.00 98.85 230 A 1 
ATOM   1895 O  O   . ASN A 1 230 ? -0.154  6.175   -18.778 1.00 98.59 230 A 1 
ATOM   1896 C  CB  . ASN A 1 230 ? 2.660   5.538   -18.231 1.00 98.76 230 A 1 
ATOM   1897 C  CG  . ASN A 1 230 ? 3.098   6.990   -18.117 1.00 98.61 230 A 1 
ATOM   1898 O  OD1 . ASN A 1 230 ? 2.467   7.824   -17.479 1.00 97.11 230 A 1 
ATOM   1899 N  ND2 . ASN A 1 230 ? 4.206   7.319   -18.733 1.00 96.30 230 A 1 
ATOM   1900 N  N   . SER A 1 231 ? -0.484  6.457   -16.573 1.00 98.62 231 A 1 
ATOM   1901 C  CA  . SER A 1 231 ? -1.714  7.252   -16.700 1.00 98.40 231 A 1 
ATOM   1902 C  C   . SER A 1 231 ? -1.452  8.753   -16.796 1.00 98.37 231 A 1 
ATOM   1903 O  O   . SER A 1 231 ? -2.303  9.498   -17.274 1.00 97.76 231 A 1 
ATOM   1904 C  CB  . SER A 1 231 ? -2.621  6.960   -15.499 1.00 98.20 231 A 1 
ATOM   1905 O  OG  . SER A 1 231 ? -1.974  7.351   -14.308 1.00 97.44 231 A 1 
ATOM   1906 N  N   . VAL A 1 232 ? -0.277  9.204   -16.371 1.00 98.47 232 A 1 
ATOM   1907 C  CA  . VAL A 1 232 ? 0.081   10.632  -16.313 1.00 98.36 232 A 1 
ATOM   1908 C  C   . VAL A 1 232 ? 0.076   11.258  -17.704 1.00 98.13 232 A 1 
ATOM   1909 O  O   . VAL A 1 232 ? -0.412  12.376  -17.884 1.00 97.70 232 A 1 
ATOM   1910 C  CB  . VAL A 1 232 ? 1.445   10.830  -15.629 1.00 98.22 232 A 1 
ATOM   1911 C  CG1 . VAL A 1 232 ? 1.808   12.311  -15.512 1.00 97.73 232 A 1 
ATOM   1912 C  CG2 . VAL A 1 232 ? 1.446   10.230  -14.216 1.00 97.73 232 A 1 
ATOM   1913 N  N   . ILE A 1 233 ? 0.502   10.509  -18.731 1.00 98.48 233 A 1 
ATOM   1914 C  CA  . ILE A 1 233 ? 0.533   10.944  -20.138 1.00 98.46 233 A 1 
ATOM   1915 C  C   . ILE A 1 233 ? -0.859  11.244  -20.720 1.00 98.33 233 A 1 
ATOM   1916 O  O   . ILE A 1 233 ? -0.947  11.920  -21.735 1.00 97.90 233 A 1 
ATOM   1917 C  CB  . ILE A 1 233 ? 1.295   9.926   -21.006 1.00 98.54 233 A 1 
ATOM   1918 C  CG1 . ILE A 1 233 ? 0.572   8.570   -21.083 1.00 98.30 233 A 1 
ATOM   1919 C  CG2 . ILE A 1 233 ? 2.742   9.782   -20.491 1.00 97.98 233 A 1 
ATOM   1920 C  CD1 . ILE A 1 233 ? 1.276   7.520   -21.966 1.00 97.82 233 A 1 
ATOM   1921 N  N   . TYR A 1 234 ? -1.924  10.790  -20.064 1.00 97.95 234 A 1 
ATOM   1922 C  CA  . TYR A 1 234 ? -3.309  11.028  -20.478 1.00 97.89 234 A 1 
ATOM   1923 C  C   . TYR A 1 234 ? -3.976  12.220  -19.766 1.00 97.20 234 A 1 
ATOM   1924 O  O   . TYR A 1 234 ? -5.117  12.571  -20.077 1.00 96.66 234 A 1 
ATOM   1925 C  CB  . TYR A 1 234 ? -4.111  9.736   -20.285 1.00 98.14 234 A 1 
ATOM   1926 C  CG  . TYR A 1 234 ? -3.545  8.508   -20.984 1.00 98.38 234 A 1 
ATOM   1927 C  CD1 . TYR A 1 234 ? -2.882  8.622   -22.219 1.00 98.16 234 A 1 
ATOM   1928 C  CD2 . TYR A 1 234 ? -3.707  7.231   -20.404 1.00 98.18 234 A 1 
ATOM   1929 C  CE1 . TYR A 1 234 ? -2.384  7.480   -22.876 1.00 98.13 234 A 1 
ATOM   1930 C  CE2 . TYR A 1 234 ? -3.221  6.085   -21.056 1.00 98.14 234 A 1 
ATOM   1931 C  CZ  . TYR A 1 234 ? -2.559  6.220   -22.292 1.00 98.33 234 A 1 
ATOM   1932 O  OH  . TYR A 1 234 ? -2.090  5.109   -22.954 1.00 98.12 234 A 1 
ATOM   1933 N  N   . SER A 1 235 ? -3.281  12.842  -18.824 1.00 96.61 235 A 1 
ATOM   1934 C  CA  . SER A 1 235 ? -3.812  13.909  -17.983 1.00 96.26 235 A 1 
ATOM   1935 C  C   . SER A 1 235 ? -4.088  15.200  -18.763 1.00 96.11 235 A 1 
ATOM   1936 O  O   . SER A 1 235 ? -3.245  15.677  -19.522 1.00 95.78 235 A 1 
ATOM   1937 C  CB  . SER A 1 235 ? -2.841  14.196  -16.835 1.00 95.65 235 A 1 
ATOM   1938 O  OG  . SER A 1 235 ? -3.341  15.218  -16.000 1.00 92.85 235 A 1 
ATOM   1939 N  N   . LYS A 1 236 ? -5.206  15.852  -18.443 1.00 95.05 236 A 1 
ATOM   1940 C  CA  . LYS A 1 236 ? -5.548  17.212  -18.898 1.00 94.34 236 A 1 
ATOM   1941 C  C   . LYS A 1 236 ? -4.611  18.307  -18.356 1.00 94.26 236 A 1 
ATOM   1942 O  O   . LYS A 1 236 ? -4.727  19.457  -18.765 1.00 93.17 236 A 1 
ATOM   1943 C  CB  . LYS A 1 236 ? -7.008  17.543  -18.531 1.00 93.29 236 A 1 
ATOM   1944 C  CG  . LYS A 1 236 ? -8.006  16.732  -19.364 1.00 91.20 236 A 1 
ATOM   1945 C  CD  . LYS A 1 236 ? -9.462  17.074  -19.013 1.00 88.35 236 A 1 
ATOM   1946 C  CE  . LYS A 1 236 ? -10.379 16.251  -19.929 1.00 83.83 236 A 1 
ATOM   1947 N  NZ  . LYS A 1 236 ? -11.813 16.339  -19.590 1.00 78.38 236 A 1 
ATOM   1948 N  N   . ARG A 1 237 ? -3.694  17.975  -17.454 1.00 94.71 237 A 1 
ATOM   1949 C  CA  . ARG A 1 237 ? -2.626  18.873  -16.982 1.00 94.22 237 A 1 
ATOM   1950 C  C   . ARG A 1 237 ? -1.459  18.978  -17.962 1.00 94.42 237 A 1 
ATOM   1951 O  O   . ARG A 1 237 ? -0.577  19.818  -17.773 1.00 93.06 237 A 1 
ATOM   1952 C  CB  . ARG A 1 237 ? -2.145  18.424  -15.596 1.00 93.55 237 A 1 
ATOM   1953 C  CG  . ARG A 1 237 ? -3.251  18.471  -14.525 1.00 91.22 237 A 1 
ATOM   1954 C  CD  . ARG A 1 237 ? -3.688  19.911  -14.176 1.00 87.08 237 A 1 
ATOM   1955 N  NE  . ARG A 1 237 ? -2.604  20.659  -13.514 1.00 84.66 237 A 1 
ATOM   1956 C  CZ  . ARG A 1 237 ? -2.316  20.665  -12.216 1.00 80.13 237 A 1 
ATOM   1957 N  NH1 . ARG A 1 237 ? -3.047  20.031  -11.344 1.00 74.79 237 A 1 
ATOM   1958 N  NH2 . ARG A 1 237 ? -1.272  21.306  -11.778 1.00 75.03 237 A 1 
ATOM   1959 N  N   . ARG A 1 238 ? -1.462  18.144  -18.997 1.00 95.37 238 A 1 
ATOM   1960 C  CA  . ARG A 1 238 ? -0.494  18.150  -20.100 1.00 95.84 238 A 1 
ATOM   1961 C  C   . ARG A 1 238 ? -1.143  18.663  -21.387 1.00 96.20 238 A 1 
ATOM   1962 O  O   . ARG A 1 238 ? -2.374  18.697  -21.494 1.00 94.81 238 A 1 
ATOM   1963 C  CB  . ARG A 1 238 ? 0.035   16.726  -20.306 1.00 94.65 238 A 1 
ATOM   1964 C  CG  . ARG A 1 238 ? 0.777   16.187  -19.075 1.00 90.62 238 A 1 
ATOM   1965 C  CD  . ARG A 1 238 ? 1.019   14.683  -19.182 1.00 92.66 238 A 1 
ATOM   1966 N  NE  . ARG A 1 238 ? 1.752   14.299  -20.388 1.00 93.44 238 A 1 
ATOM   1967 C  CZ  . ARG A 1 238 ? 3.005   13.882  -20.483 1.00 95.76 238 A 1 
ATOM   1968 N  NH1 . ARG A 1 238 ? 3.807   13.811  -19.466 1.00 89.87 238 A 1 
ATOM   1969 N  NH2 . ARG A 1 238 ? 3.452   13.508  -21.628 1.00 89.05 238 A 1 
ATOM   1970 N  N   . ASN A 1 239 ? -0.335  19.012  -22.384 1.00 96.18 239 A 1 
ATOM   1971 C  CA  . ASN A 1 239 ? -0.846  19.254  -23.730 1.00 96.12 239 A 1 
ATOM   1972 C  C   . ASN A 1 239 ? -1.330  17.940  -24.343 1.00 96.67 239 A 1 
ATOM   1973 O  O   . ASN A 1 239 ? -0.674  16.897  -24.210 1.00 95.46 239 A 1 
ATOM   1974 C  CB  . ASN A 1 239 ? 0.235   19.922  -24.583 1.00 95.08 239 A 1 
ATOM   1975 C  CG  . ASN A 1 239 ? 0.534   21.344  -24.128 1.00 89.36 239 A 1 
ATOM   1976 O  OD1 . ASN A 1 239 ? -0.293  22.045  -23.581 1.00 82.05 239 A 1 
ATOM   1977 N  ND2 . ASN A 1 239 ? 1.737   21.816  -24.352 1.00 80.57 239 A 1 
ATOM   1978 N  N   . LEU A 1 240 ? -2.469  17.984  -25.030 1.00 95.33 240 A 1 
ATOM   1979 C  CA  . LEU A 1 240 ? -2.998  16.821  -25.743 1.00 95.76 240 A 1 
ATOM   1980 C  C   . LEU A 1 240 ? -2.101  16.472  -26.935 1.00 95.56 240 A 1 
ATOM   1981 O  O   . LEU A 1 240 ? -1.784  17.332  -27.754 1.00 94.26 240 A 1 
ATOM   1982 C  CB  . LEU A 1 240 ? -4.448  17.110  -26.174 1.00 95.20 240 A 1 
ATOM   1983 C  CG  . LEU A 1 240 ? -5.120  15.984  -26.983 1.00 95.31 240 A 1 
ATOM   1984 C  CD1 . LEU A 1 240 ? -5.199  14.665  -26.204 1.00 94.52 240 A 1 
ATOM   1985 C  CD2 . LEU A 1 240 ? -6.553  16.398  -27.337 1.00 94.14 240 A 1 
ATOM   1986 N  N   . THR A 1 241 ? -1.744  15.194  -27.039 1.00 95.58 241 A 1 
ATOM   1987 C  CA  . THR A 1 241 ? -1.104  14.625  -28.232 1.00 95.37 241 A 1 
ATOM   1988 C  C   . THR A 1 241 ? -1.949  13.438  -28.678 1.00 96.22 241 A 1 
ATOM   1989 O  O   . THR A 1 241 ? -1.984  12.413  -27.996 1.00 95.59 241 A 1 
ATOM   1990 C  CB  . THR A 1 241 ? 0.338   14.209  -27.944 1.00 93.67 241 A 1 
ATOM   1991 O  OG1 . THR A 1 241 ? 1.077   15.306  -27.456 1.00 88.74 241 A 1 
ATOM   1992 C  CG2 . THR A 1 241 ? 1.057   13.720  -29.205 1.00 88.97 241 A 1 
ATOM   1993 N  N   . GLU A 1 242 ? -2.654  13.572  -29.798 1.00 96.50 242 A 1 
ATOM   1994 C  CA  . GLU A 1 242 ? -3.596  12.568  -30.293 1.00 96.77 242 A 1 
ATOM   1995 C  C   . GLU A 1 242 ? -2.876  11.420  -31.029 1.00 96.77 242 A 1 
ATOM   1996 O  O   . GLU A 1 242 ? -2.851  11.339  -32.255 1.00 94.76 242 A 1 
ATOM   1997 C  CB  . GLU A 1 242 ? -4.680  13.222  -31.167 1.00 96.24 242 A 1 
ATOM   1998 C  CG  . GLU A 1 242 ? -5.576  14.176  -30.371 1.00 94.95 242 A 1 
ATOM   1999 C  CD  . GLU A 1 242 ? -6.787  14.687  -31.167 1.00 94.95 242 A 1 
ATOM   2000 O  OE1 . GLU A 1 242 ? -7.720  15.214  -30.512 1.00 90.27 242 A 1 
ATOM   2001 O  OE2 . GLU A 1 242 ? -6.785  14.569  -32.409 1.00 92.45 242 A 1 
ATOM   2002 N  N   . SER A 1 243 ? -2.285  10.511  -30.253 1.00 97.50 243 A 1 
ATOM   2003 C  CA  . SER A 1 243 ? -1.649  9.300   -30.777 1.00 97.77 243 A 1 
ATOM   2004 C  C   . SER A 1 243 ? -1.719  8.160   -29.755 1.00 98.26 243 A 1 
ATOM   2005 O  O   . SER A 1 243 ? -2.137  8.357   -28.616 1.00 97.97 243 A 1 
ATOM   2006 C  CB  . SER A 1 243 ? -0.192  9.604   -31.175 1.00 96.24 243 A 1 
ATOM   2007 O  OG  . SER A 1 243 ? 0.594   9.944   -30.059 1.00 92.14 243 A 1 
ATOM   2008 N  N   . ASP A 1 244 ? -1.296  6.967   -30.151 1.00 98.12 244 A 1 
ATOM   2009 C  CA  . ASP A 1 244 ? -0.935  5.915   -29.187 1.00 98.51 244 A 1 
ATOM   2010 C  C   . ASP A 1 244 ? 0.418   6.269   -28.557 1.00 98.52 244 A 1 
ATOM   2011 O  O   . ASP A 1 244 ? 1.483   5.875   -29.042 1.00 98.11 244 A 1 
ATOM   2012 C  CB  . ASP A 1 244 ? -0.935  4.530   -29.862 1.00 98.48 244 A 1 
ATOM   2013 C  CG  . ASP A 1 244 ? -0.641  3.408   -28.858 1.00 98.59 244 A 1 
ATOM   2014 O  OD1 . ASP A 1 244 ? -0.694  3.658   -27.629 1.00 98.11 244 A 1 
ATOM   2015 O  OD2 . ASP A 1 244 ? -0.383  2.266   -29.293 1.00 98.04 244 A 1 
ATOM   2016 N  N   . LEU A 1 245 ? 0.382   7.084   -27.518 1.00 98.55 245 A 1 
ATOM   2017 C  CA  . LEU A 1 245 ? 1.563   7.615   -26.855 1.00 98.46 245 A 1 
ATOM   2018 C  C   . LEU A 1 245 ? 2.473   6.477   -26.390 1.00 98.54 245 A 1 
ATOM   2019 O  O   . LEU A 1 245 ? 2.077   5.623   -25.594 1.00 98.26 245 A 1 
ATOM   2020 C  CB  . LEU A 1 245 ? 1.173   8.519   -25.675 1.00 98.15 245 A 1 
ATOM   2021 C  CG  . LEU A 1 245 ? 0.473   9.827   -26.064 1.00 96.90 245 A 1 
ATOM   2022 C  CD1 . LEU A 1 245 ? 0.063   10.595  -24.804 1.00 95.64 245 A 1 
ATOM   2023 C  CD2 . LEU A 1 245 ? 1.378   10.743  -26.896 1.00 95.28 245 A 1 
ATOM   2024 N  N   . TYR A 1 246 ? 3.691   6.479   -26.913 1.00 98.50 246 A 1 
ATOM   2025 C  CA  . TYR A 1 246 ? 4.725   5.471   -26.632 1.00 98.55 246 A 1 
ATOM   2026 C  C   . TYR A 1 246 ? 4.313   4.018   -26.947 1.00 98.64 246 A 1 
ATOM   2027 O  O   . TYR A 1 246 ? 5.004   3.080   -26.546 1.00 98.03 246 A 1 
ATOM   2028 C  CB  . TYR A 1 246 ? 5.252   5.664   -25.194 1.00 98.36 246 A 1 
ATOM   2029 C  CG  . TYR A 1 246 ? 5.530   7.114   -24.846 1.00 98.29 246 A 1 
ATOM   2030 C  CD1 . TYR A 1 246 ? 6.476   7.844   -25.593 1.00 97.62 246 A 1 
ATOM   2031 C  CD2 . TYR A 1 246 ? 4.825   7.757   -23.807 1.00 97.65 246 A 1 
ATOM   2032 C  CE1 . TYR A 1 246 ? 6.712   9.200   -25.321 1.00 97.08 246 A 1 
ATOM   2033 C  CE2 . TYR A 1 246 ? 5.060   9.117   -23.522 1.00 97.15 246 A 1 
ATOM   2034 C  CZ  . TYR A 1 246 ? 6.002   9.838   -24.290 1.00 97.37 246 A 1 
ATOM   2035 O  OH  . TYR A 1 246 ? 6.233   11.159  -24.057 1.00 96.46 246 A 1 
ATOM   2036 N  N   . GLY A 1 247 ? 3.216   3.814   -27.687 1.00 98.67 247 A 1 
ATOM   2037 C  CA  . GLY A 1 247 ? 2.682   2.488   -28.004 1.00 98.73 247 A 1 
ATOM   2038 C  C   . GLY A 1 247 ? 2.017   1.782   -26.818 1.00 98.83 247 A 1 
ATOM   2039 O  O   . GLY A 1 247 ? 1.878   0.559   -26.841 1.00 98.67 247 A 1 
ATOM   2040 N  N   . GLN A 1 248 ? 1.626   2.512   -25.771 1.00 98.83 248 A 1 
ATOM   2041 C  CA  . GLN A 1 248 ? 1.058   1.910   -24.559 1.00 98.84 248 A 1 
ATOM   2042 C  C   . GLN A 1 248 ? -0.274  1.194   -24.816 1.00 98.96 248 A 1 
ATOM   2043 O  O   . GLN A 1 248 ? -0.487  0.122   -24.253 1.00 98.88 248 A 1 
ATOM   2044 C  CB  . GLN A 1 248 ? 0.905   2.974   -23.458 1.00 98.74 248 A 1 
ATOM   2045 C  CG  . GLN A 1 248 ? 0.349   2.347   -22.167 1.00 98.54 248 A 1 
ATOM   2046 C  CD  . GLN A 1 248 ? 0.442   3.267   -20.963 1.00 98.73 248 A 1 
ATOM   2047 O  OE1 . GLN A 1 248 ? 1.081   2.947   -19.979 1.00 95.82 248 A 1 
ATOM   2048 N  NE2 . GLN A 1 248 ? -0.218  4.404   -20.964 1.00 96.03 248 A 1 
ATOM   2049 N  N   . ILE A 1 249 ? -1.161  1.730   -25.652 1.00 98.88 249 A 1 
ATOM   2050 C  CA  . ILE A 1 249 ? -2.478  1.141   -25.914 1.00 98.82 249 A 1 
ATOM   2051 C  C   . ILE A 1 249 ? -2.356  -0.176  -26.675 1.00 98.86 249 A 1 
ATOM   2052 O  O   . ILE A 1 249 ? -2.959  -1.176  -26.278 1.00 98.78 249 A 1 
ATOM   2053 C  CB  . ILE A 1 249 ? -3.394  2.144   -26.641 1.00 98.73 249 A 1 
ATOM   2054 C  CG1 . ILE A 1 249 ? -3.664  3.408   -25.790 1.00 98.04 249 A 1 
ATOM   2055 C  CG2 . ILE A 1 249 ? -4.712  1.498   -27.083 1.00 98.32 249 A 1 
ATOM   2056 C  CD1 . ILE A 1 249 ? -4.439  3.177   -24.489 1.00 96.16 249 A 1 
ATOM   2057 N  N   . SER A 1 250 ? -1.539  -0.215  -27.718 1.00 98.88 250 A 1 
ATOM   2058 C  CA  . SER A 1 250 ? -1.265  -1.449  -28.459 1.00 98.81 250 A 1 
ATOM   2059 C  C   . SER A 1 250 ? -0.561  -2.497  -27.590 1.00 98.89 250 A 1 
ATOM   2060 O  O   . SER A 1 250 ? -0.915  -3.678  -27.635 1.00 98.61 250 A 1 
ATOM   2061 C  CB  . SER A 1 250 ? -0.450  -1.143  -29.717 1.00 98.43 250 A 1 
ATOM   2062 O  OG  . SER A 1 250 ? 0.684   -0.352  -29.432 1.00 83.24 250 A 1 
ATOM   2063 N  N   . TRP A 1 251 ? 0.365   -2.079  -26.735 1.00 98.85 251 A 1 
ATOM   2064 C  CA  . TRP A 1 251 ? 0.995   -2.950  -25.739 1.00 98.80 251 A 1 
ATOM   2065 C  C   . TRP A 1 251 ? -0.030  -3.483  -24.733 1.00 98.96 251 A 1 
ATOM   2066 O  O   . TRP A 1 251 ? -0.104  -4.700  -24.546 1.00 98.84 251 A 1 
ATOM   2067 C  CB  . TRP A 1 251 ? 2.115   -2.190  -25.034 1.00 98.89 251 A 1 
ATOM   2068 C  CG  . TRP A 1 251 ? 2.703   -2.902  -23.861 1.00 98.89 251 A 1 
ATOM   2069 C  CD1 . TRP A 1 251 ? 3.709   -3.806  -23.896 1.00 98.78 251 A 1 
ATOM   2070 C  CD2 . TRP A 1 251 ? 2.334   -2.767  -22.450 1.00 98.86 251 A 1 
ATOM   2071 N  NE1 . TRP A 1 251 ? 4.014   -4.225  -22.613 1.00 98.70 251 A 1 
ATOM   2072 C  CE2 . TRP A 1 251 ? 3.203   -3.602  -21.697 1.00 98.78 251 A 1 
ATOM   2073 C  CE3 . TRP A 1 251 ? 1.378   -1.996  -21.756 1.00 98.79 251 A 1 
ATOM   2074 C  CZ2 . TRP A 1 251 ? 3.140   -3.660  -20.282 1.00 98.66 251 A 1 
ATOM   2075 C  CZ3 . TRP A 1 251 ? 1.308   -2.065  -20.346 1.00 98.67 251 A 1 
ATOM   2076 C  CH2 . TRP A 1 251 ? 2.185   -2.880  -19.624 1.00 98.63 251 A 1 
ATOM   2077 N  N   . LEU A 1 252 ? -0.866  -2.628  -24.161 1.00 98.93 252 A 1 
ATOM   2078 C  CA  . LEU A 1 252 ? -1.891  -3.008  -23.191 1.00 98.90 252 A 1 
ATOM   2079 C  C   . LEU A 1 252 ? -2.846  -4.041  -23.777 1.00 98.82 252 A 1 
ATOM   2080 O  O   . LEU A 1 252 ? -3.074  -5.074  -23.159 1.00 98.78 252 A 1 
ATOM   2081 C  CB  . LEU A 1 252 ? -2.641  -1.745  -22.719 1.00 98.88 252 A 1 
ATOM   2082 C  CG  . LEU A 1 252 ? -3.745  -2.029  -21.683 1.00 98.72 252 A 1 
ATOM   2083 C  CD1 . LEU A 1 252 ? -3.181  -2.576  -20.368 1.00 98.51 252 A 1 
ATOM   2084 C  CD2 . LEU A 1 252 ? -4.506  -0.739  -21.372 1.00 98.47 252 A 1 
ATOM   2085 N  N   . LYS A 1 253 ? -3.317  -3.829  -25.003 1.00 98.84 253 A 1 
ATOM   2086 C  CA  . LYS A 1 253 ? -4.176  -4.790  -25.715 1.00 98.70 253 A 1 
ATOM   2087 C  C   . LYS A 1 253 ? -3.539  -6.184  -25.785 1.00 98.64 253 A 1 
ATOM   2088 O  O   . LYS A 1 253 ? -4.224  -7.183  -25.555 1.00 98.25 253 A 1 
ATOM   2089 C  CB  . LYS A 1 253 ? -4.491  -4.229  -27.102 1.00 98.25 253 A 1 
ATOM   2090 C  CG  . LYS A 1 253 ? -5.420  -5.163  -27.885 1.00 90.36 253 A 1 
ATOM   2091 C  CD  . LYS A 1 253 ? -5.952  -4.498  -29.156 1.00 87.54 253 A 1 
ATOM   2092 C  CE  . LYS A 1 253 ? -6.842  -5.507  -29.875 1.00 76.68 253 A 1 
ATOM   2093 N  NZ  . LYS A 1 253 ? -7.874  -4.854  -30.716 1.00 69.24 253 A 1 
ATOM   2094 N  N   . ASN A 1 254 ? -2.249  -6.269  -26.063 1.00 98.70 254 A 1 
ATOM   2095 C  CA  . ASN A 1 254 ? -1.528  -7.539  -26.141 1.00 98.65 254 A 1 
ATOM   2096 C  C   . ASN A 1 254 ? -1.356  -8.200  -24.771 1.00 98.68 254 A 1 
ATOM   2097 O  O   . ASN A 1 254 ? -1.654  -9.381  -24.617 1.00 98.15 254 A 1 
ATOM   2098 C  CB  . ASN A 1 254 ? -0.170  -7.307  -26.826 1.00 98.13 254 A 1 
ATOM   2099 C  CG  . ASN A 1 254 ? -0.292  -7.030  -28.316 1.00 88.38 254 A 1 
ATOM   2100 O  OD1 . ASN A 1 254 ? -1.237  -7.405  -28.977 1.00 78.22 254 A 1 
ATOM   2101 N  ND2 . ASN A 1 254 ? 0.695   -6.388  -28.895 1.00 74.20 254 A 1 
ATOM   2102 N  N   . ILE A 1 255 ? -0.914  -7.469  -23.754 1.00 98.62 255 A 1 
ATOM   2103 C  CA  . ILE A 1 255 ? -0.628  -8.042  -22.424 1.00 98.53 255 A 1 
ATOM   2104 C  C   . ILE A 1 255 ? -1.897  -8.331  -21.606 1.00 98.69 255 A 1 
ATOM   2105 O  O   . ILE A 1 255 ? -1.850  -9.177  -20.713 1.00 98.30 255 A 1 
ATOM   2106 C  CB  . ILE A 1 255 ? 0.430   -7.221  -21.653 1.00 97.67 255 A 1 
ATOM   2107 C  CG1 . ILE A 1 255 ? 0.006   -5.773  -21.342 1.00 93.79 255 A 1 
ATOM   2108 C  CG2 . ILE A 1 255 ? 1.742   -7.208  -22.440 1.00 92.01 255 A 1 
ATOM   2109 C  CD1 . ILE A 1 255 ? -0.684  -5.620  -20.009 1.00 90.60 255 A 1 
ATOM   2110 N  N   . MET A 1 256 ? -3.037  -7.738  -21.969 1.00 98.76 256 A 1 
ATOM   2111 C  CA  . MET A 1 256 ? -4.349  -8.119  -21.453 1.00 98.66 256 A 1 
ATOM   2112 C  C   . MET A 1 256 ? -4.779  -9.526  -21.907 1.00 98.50 256 A 1 
ATOM   2113 O  O   . MET A 1 256 ? -5.572  -10.168 -21.221 1.00 97.37 256 A 1 
ATOM   2114 C  CB  . MET A 1 256 ? -5.401  -7.072  -21.859 1.00 98.30 256 A 1 
ATOM   2115 C  CG  . MET A 1 256 ? -5.282  -5.769  -21.054 1.00 95.88 256 A 1 
ATOM   2116 S  SD  . MET A 1 256 ? -5.777  -5.889  -19.319 1.00 95.79 256 A 1 
ATOM   2117 C  CE  . MET A 1 256 ? -7.570  -5.892  -19.520 1.00 91.71 256 A 1 
ATOM   2118 N  N   . ASN A 1 257 ? -4.229  -10.049 -23.004 1.00 98.39 257 A 1 
ATOM   2119 C  CA  . ASN A 1 257 ? -4.440  -11.423 -23.444 1.00 97.90 257 A 1 
ATOM   2120 C  C   . ASN A 1 257 ? -3.630  -12.405 -22.593 1.00 97.99 257 A 1 
ATOM   2121 O  O   . ASN A 1 257 ? -2.552  -12.856 -22.963 1.00 96.76 257 A 1 
ATOM   2122 C  CB  . ASN A 1 257 ? -4.162  -11.540 -24.955 1.00 96.63 257 A 1 
ATOM   2123 C  CG  . ASN A 1 257 ? -5.230  -10.850 -25.783 1.00 89.03 257 A 1 
ATOM   2124 O  OD1 . ASN A 1 257 ? -6.394  -10.827 -25.431 1.00 82.29 257 A 1 
ATOM   2125 N  ND2 . ASN A 1 257 ? -4.865  -10.308 -26.922 1.00 79.15 257 A 1 
ATOM   2126 N  N   . THR A 1 258 ? -4.181  -12.760 -21.427 1.00 97.85 258 A 1 
ATOM   2127 C  CA  . THR A 1 258 ? -3.581  -13.673 -20.455 1.00 98.24 258 A 1 
ATOM   2128 C  C   . THR A 1 258 ? -4.647  -14.544 -19.787 1.00 98.10 258 A 1 
ATOM   2129 O  O   . THR A 1 258 ? -5.819  -14.174 -19.728 1.00 97.46 258 A 1 
ATOM   2130 C  CB  . THR A 1 258 ? -2.756  -12.886 -19.418 1.00 98.12 258 A 1 
ATOM   2131 O  OG1 . THR A 1 258 ? -2.137  -13.765 -18.514 1.00 97.02 258 A 1 
ATOM   2132 C  CG2 . THR A 1 258 ? -3.581  -11.880 -18.605 1.00 97.01 258 A 1 
ATOM   2133 N  N   . GLU A 1 259 ? -4.236  -15.716 -19.288 1.00 97.95 259 A 1 
ATOM   2134 C  CA  . GLU A 1 259 ? -5.055  -16.565 -18.417 1.00 97.59 259 A 1 
ATOM   2135 C  C   . GLU A 1 259 ? -5.150  -16.008 -16.985 1.00 97.84 259 A 1 
ATOM   2136 O  O   . GLU A 1 259 ? -6.075  -16.357 -16.251 1.00 96.46 259 A 1 
ATOM   2137 C  CB  . GLU A 1 259 ? -4.479  -17.988 -18.414 1.00 96.25 259 A 1 
ATOM   2138 C  CG  . GLU A 1 259 ? -3.089  -18.089 -17.763 1.00 84.77 259 A 1 
ATOM   2139 C  CD  . GLU A 1 259 ? -2.481  -19.497 -17.813 1.00 72.61 259 A 1 
ATOM   2140 O  OE1 . GLU A 1 259 ? -1.257  -19.601 -17.585 1.00 66.40 259 A 1 
ATOM   2141 O  OE2 . GLU A 1 259 ? -3.233  -20.463 -18.061 1.00 68.76 259 A 1 
ATOM   2142 N  N   . TYR A 1 260 ? -4.223  -15.137 -16.596 1.00 98.44 260 A 1 
ATOM   2143 C  CA  . TYR A 1 260 ? -4.234  -14.497 -15.291 1.00 98.69 260 A 1 
ATOM   2144 C  C   . TYR A 1 260 ? -5.332  -13.435 -15.204 1.00 98.60 260 A 1 
ATOM   2145 O  O   . TYR A 1 260 ? -5.711  -12.816 -16.197 1.00 98.37 260 A 1 
ATOM   2146 C  CB  . TYR A 1 260 ? -2.854  -13.889 -14.972 1.00 98.47 260 A 1 
ATOM   2147 C  CG  . TYR A 1 260 ? -1.699  -14.869 -14.997 1.00 98.28 260 A 1 
ATOM   2148 C  CD1 . TYR A 1 260 ? -1.832  -16.148 -14.432 1.00 96.95 260 A 1 
ATOM   2149 C  CD2 . TYR A 1 260 ? -0.479  -14.514 -15.602 1.00 96.91 260 A 1 
ATOM   2150 C  CE1 . TYR A 1 260 ? -0.784  -17.078 -14.496 1.00 95.78 260 A 1 
ATOM   2151 C  CE2 . TYR A 1 260 ? 0.582   -15.437 -15.675 1.00 96.08 260 A 1 
ATOM   2152 C  CZ  . TYR A 1 260 ? 0.413   -16.720 -15.133 1.00 96.56 260 A 1 
ATOM   2153 O  OH  . TYR A 1 260 ? 1.425   -17.647 -15.231 1.00 94.81 260 A 1 
ATOM   2154 N  N   . LYS A 1 261 ? -5.800  -13.193 -13.995 1.00 98.70 261 A 1 
ATOM   2155 C  CA  . LYS A 1 261 ? -6.574  -11.989 -13.704 1.00 98.74 261 A 1 
ATOM   2156 C  C   . LYS A 1 261 ? -5.669  -10.772 -13.840 1.00 98.89 261 A 1 
ATOM   2157 O  O   . LYS A 1 261 ? -4.513  -10.798 -13.425 1.00 98.68 261 A 1 
ATOM   2158 C  CB  . LYS A 1 261 ? -7.184  -12.064 -12.312 1.00 98.60 261 A 1 
ATOM   2159 C  CG  . LYS A 1 261 ? -8.296  -13.119 -12.243 1.00 97.09 261 A 1 
ATOM   2160 C  CD  . LYS A 1 261 ? -8.974  -13.016 -10.880 1.00 93.49 261 A 1 
ATOM   2161 C  CE  . LYS A 1 261 ? -10.124 -13.989 -10.752 1.00 89.20 261 A 1 
ATOM   2162 N  NZ  . LYS A 1 261 ? -10.745 -13.828 -9.412  1.00 82.60 261 A 1 
ATOM   2163 N  N   . THR A 1 262 ? -6.216  -9.704  -14.399 1.00 98.89 262 A 1 
ATOM   2164 C  CA  . THR A 1 262 ? -5.476  -8.471  -14.634 1.00 98.86 262 A 1 
ATOM   2165 C  C   . THR A 1 262 ? -5.783  -7.431  -13.557 1.00 98.89 262 A 1 
ATOM   2166 O  O   . THR A 1 262 ? -6.942  -7.122  -13.275 1.00 98.72 262 A 1 
ATOM   2167 C  CB  . THR A 1 262 ? -5.744  -7.909  -16.036 1.00 98.77 262 A 1 
ATOM   2168 O  OG1 . THR A 1 262 ? -7.122  -7.813  -16.286 1.00 97.63 262 A 1 
ATOM   2169 C  CG2 . THR A 1 262 ? -5.137  -8.818  -17.109 1.00 97.61 262 A 1 
ATOM   2170 N  N   . LEU A 1 263 ? -4.727  -6.901  -12.958 1.00 98.89 263 A 1 
ATOM   2171 C  CA  . LEU A 1 263 ? -4.778  -5.767  -12.045 1.00 98.93 263 A 1 
ATOM   2172 C  C   . LEU A 1 263 ? -4.014  -4.615  -12.675 1.00 98.99 263 A 1 
ATOM   2173 O  O   . LEU A 1 263 ? -2.799  -4.705  -12.869 1.00 98.84 263 A 1 
ATOM   2174 C  CB  . LEU A 1 263 ? -4.239  -6.203  -10.674 1.00 98.76 263 A 1 
ATOM   2175 C  CG  . LEU A 1 263 ? -4.205  -5.057  -9.630  1.00 97.60 263 A 1 
ATOM   2176 C  CD1 . LEU A 1 263 ? -4.331  -5.638  -8.235  1.00 92.92 263 A 1 
ATOM   2177 C  CD2 . LEU A 1 263 ? -2.893  -4.269  -9.642  1.00 92.18 263 A 1 
ATOM   2178 N  N   . ILE A 1 264 ? -4.713  -3.532  -12.995 1.00 98.96 264 A 1 
ATOM   2179 C  CA  . ILE A 1 264 ? -4.100  -2.331  -13.575 1.00 98.86 264 A 1 
ATOM   2180 C  C   . ILE A 1 264 ? -3.891  -1.297  -12.472 1.00 98.87 264 A 1 
ATOM   2181 O  O   . ILE A 1 264 ? -4.838  -0.896  -11.795 1.00 98.78 264 A 1 
ATOM   2182 C  CB  . ILE A 1 264 ? -4.904  -1.787  -14.768 1.00 98.83 264 A 1 
ATOM   2183 C  CG1 . ILE A 1 264 ? -5.135  -2.902  -15.813 1.00 98.39 264 A 1 
ATOM   2184 C  CG2 . ILE A 1 264 ? -4.161  -0.587  -15.383 1.00 98.61 264 A 1 
ATOM   2185 C  CD1 . ILE A 1 264 ? -5.856  -2.454  -17.092 1.00 97.42 264 A 1 
ATOM   2186 N  N   . LEU A 1 265 ? -2.647  -0.877  -12.318 1.00 98.92 265 A 1 
ATOM   2187 C  CA  . LEU A 1 265 ? -2.255  0.284   -11.531 1.00 98.96 265 A 1 
ATOM   2188 C  C   . LEU A 1 265 ? -2.291  1.509   -12.446 1.00 98.88 265 A 1 
ATOM   2189 O  O   . LEU A 1 265 ? -1.709  1.490   -13.531 1.00 98.71 265 A 1 
ATOM   2190 C  CB  . LEU A 1 265 ? -0.841  0.095   -10.963 1.00 98.91 265 A 1 
ATOM   2191 C  CG  . LEU A 1 265 ? -0.575  -1.235  -10.245 1.00 98.73 265 A 1 
ATOM   2192 C  CD1 . LEU A 1 265 ? 0.917   -1.355  -9.926  1.00 98.60 265 A 1 
ATOM   2193 C  CD2 . LEU A 1 265 ? -1.359  -1.346  -8.937  1.00 98.52 265 A 1 
ATOM   2194 N  N   . PHE A 1 266 ? -2.936  2.582   -11.993 1.00 98.36 266 A 1 
ATOM   2195 C  CA  . PHE A 1 266 ? -2.896  3.882   -12.644 1.00 97.97 266 A 1 
ATOM   2196 C  C   . PHE A 1 266 ? -2.868  4.959   -11.561 1.00 97.77 266 A 1 
ATOM   2197 O  O   . PHE A 1 266 ? -3.701  4.961   -10.662 1.00 95.85 266 A 1 
ATOM   2198 C  CB  . PHE A 1 266 ? -4.062  4.051   -13.630 1.00 96.42 266 A 1 
ATOM   2199 C  CG  . PHE A 1 266 ? -5.417  3.703   -13.078 1.00 93.77 266 A 1 
ATOM   2200 C  CD1 . PHE A 1 266 ? -5.910  2.389   -13.186 1.00 88.53 266 A 1 
ATOM   2201 C  CD2 . PHE A 1 266 ? -6.195  4.663   -12.422 1.00 88.31 266 A 1 
ATOM   2202 C  CE1 . PHE A 1 266 ? -7.138  2.036   -12.617 1.00 83.61 266 A 1 
ATOM   2203 C  CE2 . PHE A 1 266 ? -7.427  4.319   -11.847 1.00 84.27 266 A 1 
ATOM   2204 C  CZ  . PHE A 1 266 ? -7.894  3.003   -11.934 1.00 81.53 266 A 1 
ATOM   2205 N  N   . HIS A 1 267 ? -1.908  5.865   -11.640 1.00 98.38 267 A 1 
ATOM   2206 C  CA  . HIS A 1 267 ? -1.811  6.945   -10.659 1.00 98.22 267 A 1 
ATOM   2207 C  C   . HIS A 1 267 ? -3.042  7.863   -10.736 1.00 97.85 267 A 1 
ATOM   2208 O  O   . HIS A 1 267 ? -3.763  8.043   -9.752  1.00 96.92 267 A 1 
ATOM   2209 C  CB  . HIS A 1 267 ? -0.498  7.692   -10.865 1.00 98.12 267 A 1 
ATOM   2210 C  CG  . HIS A 1 267 ? -0.320  8.785   -9.857  1.00 98.16 267 A 1 
ATOM   2211 N  ND1 . HIS A 1 267 ? -0.022  8.605   -8.520  1.00 97.34 267 A 1 
ATOM   2212 C  CD2 . HIS A 1 267 ? -0.485  10.128  -10.074 1.00 97.47 267 A 1 
ATOM   2213 C  CE1 . HIS A 1 267 ? 0.004   9.814   -7.951  1.00 97.25 267 A 1 
ATOM   2214 N  NE2 . HIS A 1 267 ? -0.278  10.758  -8.865  1.00 97.30 267 A 1 
ATOM   2215 N  N   . ILE A 1 268 ? -3.333  8.366   -11.940 1.00 97.59 268 A 1 
ATOM   2216 C  CA  . ILE A 1 268 ? -4.459  9.268   -12.206 1.00 97.23 268 A 1 
ATOM   2217 C  C   . ILE A 1 268 ? -5.650  8.476   -12.754 1.00 96.94 268 A 1 
ATOM   2218 O  O   . ILE A 1 268 ? -5.545  7.828   -13.798 1.00 96.14 268 A 1 
ATOM   2219 C  CB  . ILE A 1 268 ? -4.042  10.410  -13.159 1.00 96.85 268 A 1 
ATOM   2220 C  CG1 . ILE A 1 268 ? -2.792  11.140  -12.617 1.00 95.96 268 A 1 
ATOM   2221 C  CG2 . ILE A 1 268 ? -5.217  11.387  -13.357 1.00 95.85 268 A 1 
ATOM   2222 C  CD1 . ILE A 1 268 ? -2.285  12.278  -13.509 1.00 94.88 268 A 1 
ATOM   2223 N  N   . GLN A 1 269 ? -6.794  8.570   -12.084 1.00 94.84 269 A 1 
ATOM   2224 C  CA  . GLN A 1 269 ? -8.024  7.888   -12.483 1.00 94.32 269 A 1 
ATOM   2225 C  C   . GLN A 1 269 ? -8.842  8.740   -13.469 1.00 94.80 269 A 1 
ATOM   2226 O  O   . GLN A 1 269 ? -9.073  9.924   -13.196 1.00 92.61 269 A 1 
ATOM   2227 C  CB  . GLN A 1 269 ? -8.885  7.562   -11.251 1.00 91.15 269 A 1 
ATOM   2228 C  CG  . GLN A 1 269 ? -8.100  6.831   -10.161 1.00 82.18 269 A 1 
ATOM   2229 C  CD  . GLN A 1 269 ? -8.986  6.320   -9.023  1.00 76.82 269 A 1 
ATOM   2230 O  OE1 . GLN A 1 269 ? -10.197 6.308   -9.090  1.00 73.07 269 A 1 
ATOM   2231 N  NE2 . GLN A 1 269 ? -8.407  5.852   -7.948  1.00 68.62 269 A 1 
ATOM   2232 N  N   . PRO A 1 270 ? -9.365  8.166   -14.571 1.00 92.80 270 A 1 
ATOM   2233 C  CA  . PRO A 1 270 ? -10.415 8.817   -15.331 1.00 91.95 270 A 1 
ATOM   2234 C  C   . PRO A 1 270 ? -11.727 8.706   -14.553 1.00 90.60 270 A 1 
ATOM   2235 O  O   . PRO A 1 270 ? -12.306 7.631   -14.389 1.00 84.52 270 A 1 
ATOM   2236 C  CB  . PRO A 1 270 ? -10.446 8.112   -16.683 1.00 90.46 270 A 1 
ATOM   2237 C  CG  . PRO A 1 270 ? -10.009 6.703   -16.333 1.00 88.55 270 A 1 
ATOM   2238 C  CD  . PRO A 1 270 ? -9.082  6.866   -15.125 1.00 91.12 270 A 1 
ATOM   2239 N  N   . GLY A 1 271 ? -12.209 9.831   -14.057 1.00 89.65 271 A 1 
ATOM   2240 C  CA  . GLY A 1 271 ? -13.401 9.901   -13.226 1.00 87.39 271 A 1 
ATOM   2241 C  C   . GLY A 1 271 ? -13.559 11.270  -12.587 1.00 87.04 271 A 1 
ATOM   2242 O  O   . GLY A 1 271 ? -12.719 12.151  -12.748 1.00 82.15 271 A 1 
ATOM   2243 N  N   . VAL A 1 272 ? -14.656 11.442  -11.863 1.00 84.38 272 A 1 
ATOM   2244 C  CA  . VAL A 1 272 ? -14.847 12.612  -11.005 1.00 82.28 272 A 1 
ATOM   2245 C  C   . VAL A 1 272 ? -14.174 12.324  -9.674  1.00 80.94 272 A 1 
ATOM   2246 O  O   . VAL A 1 272 ? -14.588 11.420  -8.953  1.00 76.30 272 A 1 
ATOM   2247 C  CB  . VAL A 1 272 ? -16.336 12.962  -10.832 1.00 79.24 272 A 1 
ATOM   2248 C  CG1 . VAL A 1 272 ? -16.535 14.134  -9.876  1.00 71.33 272 A 1 
ATOM   2249 C  CG2 . VAL A 1 272 ? -16.952 13.361  -12.178 1.00 73.12 272 A 1 
ATOM   2250 N  N   . ASN A 1 273 ? -13.133 13.089  -9.343  1.00 80.03 273 A 1 
ATOM   2251 C  CA  . ASN A 1 273 ? -12.514 13.046  -8.024  1.00 75.98 273 A 1 
ATOM   2252 C  C   . ASN A 1 273 ? -13.108 14.131  -7.118  1.00 75.58 273 A 1 
ATOM   2253 O  O   . ASN A 1 273 ? -13.755 15.079  -7.582  1.00 69.85 273 A 1 
ATOM   2254 C  CB  . ASN A 1 273 ? -10.984 13.092  -8.169  1.00 70.62 273 A 1 
ATOM   2255 C  CG  . ASN A 1 273 ? -10.483 14.404  -8.735  1.00 66.27 273 A 1 
ATOM   2256 O  OD1 . ASN A 1 273 ? -10.696 15.461  -8.182  1.00 59.97 273 A 1 
ATOM   2257 N  ND2 . ASN A 1 273 ? -9.807  14.364  -9.861  1.00 61.17 273 A 1 
ATOM   2258 N  N   . TYR A 1 274 ? -12.898 13.992  -5.812  1.00 71.69 274 A 1 
ATOM   2259 C  CA  . TYR A 1 274 ? -13.513 14.889  -4.828  1.00 69.31 274 A 1 
ATOM   2260 C  C   . TYR A 1 274 ? -13.079 16.350  -5.000  1.00 70.12 274 A 1 
ATOM   2261 O  O   . TYR A 1 274 ? -13.908 17.261  -4.954  1.00 65.76 274 A 1 
ATOM   2262 C  CB  . TYR A 1 274 ? -13.177 14.374  -3.423  1.00 64.25 274 A 1 
ATOM   2263 C  CG  . TYR A 1 274 ? -13.922 15.109  -2.332  1.00 60.35 274 A 1 
ATOM   2264 C  CD1 . TYR A 1 274 ? -13.409 16.303  -1.781  1.00 55.39 274 A 1 
ATOM   2265 C  CD2 . TYR A 1 274 ? -15.158 14.618  -1.866  1.00 54.56 274 A 1 
ATOM   2266 C  CE1 . TYR A 1 274 ? -14.112 16.996  -0.783  1.00 49.33 274 A 1 
ATOM   2267 C  CE2 . TYR A 1 274 ? -15.873 15.300  -0.865  1.00 49.77 274 A 1 
ATOM   2268 C  CZ  . TYR A 1 274 ? -15.349 16.491  -0.324  1.00 48.72 274 A 1 
ATOM   2269 O  OH  . TYR A 1 274 ? -16.035 17.160  0.658   1.00 44.51 274 A 1 
ATOM   2270 N  N   . ALA A 1 275 ? -11.782 16.579  -5.220  1.00 66.87 275 A 1 
ATOM   2271 C  CA  . ALA A 1 275 ? -11.195 17.919  -5.231  1.00 65.22 275 A 1 
ATOM   2272 C  C   . ALA A 1 275 ? -11.549 18.704  -6.501  1.00 65.63 275 A 1 
ATOM   2273 O  O   . ALA A 1 275 ? -11.983 19.855  -6.438  1.00 61.17 275 A 1 
ATOM   2274 C  CB  . ALA A 1 275 ? -9.681  17.773  -5.041  1.00 61.43 275 A 1 
ATOM   2275 N  N   . GLU A 1 276 ? -11.382 18.092  -7.681  1.00 67.30 276 A 1 
ATOM   2276 C  CA  . GLU A 1 276 ? -11.547 18.791  -8.956  1.00 66.04 276 A 1 
ATOM   2277 C  C   . GLU A 1 276 ? -12.976 18.729  -9.515  1.00 67.45 276 A 1 
ATOM   2278 O  O   . GLU A 1 276 ? -13.328 19.537  -10.376 1.00 62.93 276 A 1 
ATOM   2279 C  CB  . GLU A 1 276 ? -10.566 18.253  -10.004 1.00 62.13 276 A 1 
ATOM   2280 C  CG  . GLU A 1 276 ? -9.092  18.461  -9.624  1.00 56.14 276 A 1 
ATOM   2281 C  CD  . GLU A 1 276 ? -8.153  18.330  -10.830 1.00 51.27 276 A 1 
ATOM   2282 O  OE1 . GLU A 1 276 ? -6.992  18.744  -10.699 1.00 46.99 276 A 1 
ATOM   2283 O  OE2 . GLU A 1 276 ? -8.611  17.942  -11.940 1.00 48.76 276 A 1 
ATOM   2284 N  N   . LYS A 1 277 ? -13.794 17.786  -9.068  1.00 66.06 277 A 1 
ATOM   2285 C  CA  . LYS A 1 277 ? -15.176 17.546  -9.526  1.00 64.92 277 A 1 
ATOM   2286 C  C   . LYS A 1 277 ? -15.311 17.409  -11.053 1.00 67.45 277 A 1 
ATOM   2287 O  O   . LYS A 1 277 ? -16.346 17.736  -11.626 1.00 62.09 277 A 1 
ATOM   2288 C  CB  . LYS A 1 277 ? -16.137 18.590  -8.932  1.00 58.75 277 A 1 
ATOM   2289 C  CG  . LYS A 1 277 ? -16.106 18.618  -7.399  1.00 54.00 277 A 1 
ATOM   2290 C  CD  . LYS A 1 277 ? -17.106 19.645  -6.866  1.00 49.14 277 A 1 
ATOM   2291 C  CE  . LYS A 1 277 ? -17.029 19.665  -5.337  1.00 45.41 277 A 1 
ATOM   2292 N  NZ  . LYS A 1 277 ? -17.921 20.687  -4.746  1.00 39.53 277 A 1 
ATOM   2293 N  N   . LYS A 1 278 ? -14.268 16.942  -11.729 1.00 76.89 278 A 1 
ATOM   2294 C  CA  . LYS A 1 278 ? -14.210 16.760  -13.176 1.00 75.60 278 A 1 
ATOM   2295 C  C   . LYS A 1 278 ? -13.321 15.576  -13.540 1.00 78.90 278 A 1 
ATOM   2296 O  O   . LYS A 1 278 ? -12.508 15.118  -12.738 1.00 73.58 278 A 1 
ATOM   2297 C  CB  . LYS A 1 278 ? -13.741 18.065  -13.856 1.00 68.34 278 A 1 
ATOM   2298 C  CG  . LYS A 1 278 ? -12.275 18.387  -13.545 1.00 61.66 278 A 1 
ATOM   2299 C  CD  . LYS A 1 278 ? -11.850 19.767  -14.064 1.00 57.18 278 A 1 
ATOM   2300 C  CE  . LYS A 1 278 ? -10.396 19.956  -13.606 1.00 50.58 278 A 1 
ATOM   2301 N  NZ  . LYS A 1 278 ? -9.855  21.293  -13.906 1.00 44.95 278 A 1 
ATOM   2302 N  N   . ASN A 1 279 ? -13.470 15.112  -14.765 1.00 80.92 279 A 1 
ATOM   2303 C  CA  . ASN A 1 279 ? -12.622 14.060  -15.308 1.00 82.37 279 A 1 
ATOM   2304 C  C   . ASN A 1 279 ? -11.201 14.579  -15.565 1.00 85.34 279 A 1 
ATOM   2305 O  O   . ASN A 1 279 ? -11.032 15.615  -16.207 1.00 82.88 279 A 1 
ATOM   2306 C  CB  . ASN A 1 279 ? -13.291 13.523  -16.573 1.00 77.55 279 A 1 
ATOM   2307 C  CG  . ASN A 1 279 ? -12.685 12.217  -17.039 1.00 74.99 279 A 1 
ATOM   2308 O  OD1 . ASN A 1 279 ? -11.648 11.753  -16.577 1.00 70.35 279 A 1 
ATOM   2309 N  ND2 . ASN A 1 279 ? -13.344 11.561  -17.961 1.00 69.26 279 A 1 
ATOM   2310 N  N   . SER A 1 280 ? -10.197 13.836  -15.094 1.00 90.63 280 A 1 
ATOM   2311 C  CA  . SER A 1 280 ? -8.786  14.213  -15.189 1.00 91.45 280 A 1 
ATOM   2312 C  C   . SER A 1 280 ? -8.129  13.822  -16.511 1.00 93.57 280 A 1 
ATOM   2313 O  O   . SER A 1 280 ? -7.066  14.346  -16.826 1.00 92.22 280 A 1 
ATOM   2314 C  CB  . SER A 1 280 ? -8.009  13.598  -14.018 1.00 87.98 280 A 1 
ATOM   2315 O  OG  . SER A 1 280 ? -8.623  13.965  -12.796 1.00 77.88 280 A 1 
ATOM   2316 N  N   . TRP A 1 281 ? -8.729  12.942  -17.320 1.00 94.55 281 A 1 
ATOM   2317 C  CA  . TRP A 1 281 ? -8.180  12.503  -18.610 1.00 95.52 281 A 1 
ATOM   2318 C  C   . TRP A 1 281 ? -8.817  13.224  -19.800 1.00 95.56 281 A 1 
ATOM   2319 O  O   . TRP A 1 281 ? -9.994  13.594  -19.772 1.00 95.06 281 A 1 
ATOM   2320 C  CB  . TRP A 1 281 ? -8.348  10.993  -18.767 1.00 96.08 281 A 1 
ATOM   2321 C  CG  . TRP A 1 281 ? -7.479  10.108  -17.941 1.00 96.54 281 A 1 
ATOM   2322 C  CD1 . TRP A 1 281 ? -6.957  10.381  -16.711 1.00 95.74 281 A 1 
ATOM   2323 C  CD2 . TRP A 1 281 ? -7.047  8.749   -18.257 1.00 97.01 281 A 1 
ATOM   2324 N  NE1 . TRP A 1 281 ? -6.264  9.279   -16.246 1.00 96.31 281 A 1 
ATOM   2325 C  CE2 . TRP A 1 281 ? -6.308  8.251   -17.153 1.00 96.88 281 A 1 
ATOM   2326 C  CE3 . TRP A 1 281 ? -7.250  7.896   -19.366 1.00 96.92 281 A 1 
ATOM   2327 C  CZ2 . TRP A 1 281 ? -5.803  6.931   -17.128 1.00 96.87 281 A 1 
ATOM   2328 C  CZ3 . TRP A 1 281 ? -6.736  6.585   -19.341 1.00 96.73 281 A 1 
ATOM   2329 C  CH2 . TRP A 1 281 ? -6.036  6.116   -18.232 1.00 96.76 281 A 1 
ATOM   2330 N  N   . TYR A 1 282 ? -8.057  13.352  -20.888 1.00 95.95 282 A 1 
ATOM   2331 C  CA  . TYR A 1 282 ? -8.610  13.724  -22.184 1.00 96.22 282 A 1 
ATOM   2332 C  C   . TYR A 1 282 ? -9.528  12.622  -22.726 1.00 96.59 282 A 1 
ATOM   2333 O  O   . TYR A 1 282 ? -9.201  11.440  -22.657 1.00 96.42 282 A 1 
ATOM   2334 C  CB  . TYR A 1 282 ? -7.484  13.997  -23.185 1.00 96.19 282 A 1 
ATOM   2335 C  CG  . TYR A 1 282 ? -6.781  15.318  -22.963 1.00 96.30 282 A 1 
ATOM   2336 C  CD1 . TYR A 1 282 ? -7.432  16.532  -23.279 1.00 95.74 282 A 1 
ATOM   2337 C  CD2 . TYR A 1 282 ? -5.466  15.358  -22.457 1.00 95.88 282 A 1 
ATOM   2338 C  CE1 . TYR A 1 282 ? -6.786  17.760  -23.100 1.00 95.47 282 A 1 
ATOM   2339 C  CE2 . TYR A 1 282 ? -4.809  16.586  -22.273 1.00 95.52 282 A 1 
ATOM   2340 C  CZ  . TYR A 1 282 ? -5.468  17.793  -22.597 1.00 95.74 282 A 1 
ATOM   2341 O  OH  . TYR A 1 282 ? -4.840  18.989  -22.426 1.00 94.94 282 A 1 
ATOM   2342 N  N   . ASP A 1 283 ? -10.643 13.012  -23.343 1.00 96.06 283 A 1 
ATOM   2343 C  CA  . ASP A 1 283 ? -11.617 12.078  -23.913 1.00 95.97 283 A 1 
ATOM   2344 C  C   . ASP A 1 283 ? -11.006 11.205  -25.023 1.00 96.86 283 A 1 
ATOM   2345 O  O   . ASP A 1 283 ? -11.361 10.034  -25.151 1.00 96.82 283 A 1 
ATOM   2346 C  CB  . ASP A 1 283 ? -12.827 12.858  -24.455 1.00 94.67 283 A 1 
ATOM   2347 C  CG  . ASP A 1 283 ? -13.575 13.665  -23.382 1.00 91.27 283 A 1 
ATOM   2348 O  OD1 . ASP A 1 283 ? -13.437 13.352  -22.176 1.00 88.66 283 A 1 
ATOM   2349 O  OD2 . ASP A 1 283 ? -14.223 14.660  -23.762 1.00 87.28 283 A 1 
ATOM   2350 N  N   . TYR A 1 284 ? -10.033 11.726  -25.763 1.00 97.34 284 A 1 
ATOM   2351 C  CA  . TYR A 1 284 ? -9.262  10.956  -26.749 1.00 97.89 284 A 1 
ATOM   2352 C  C   . TYR A 1 284 ? -8.643  9.689   -26.131 1.00 98.06 284 A 1 
ATOM   2353 O  O   . TYR A 1 284 ? -8.861  8.577   -26.616 1.00 98.09 284 A 1 
ATOM   2354 C  CB  . TYR A 1 284 ? -8.183  11.863  -27.352 1.00 98.04 284 A 1 
ATOM   2355 C  CG  . TYR A 1 284 ? -7.373  11.163  -28.422 1.00 98.08 284 A 1 
ATOM   2356 C  CD1 . TYR A 1 284 ? -6.186  10.480  -28.087 1.00 97.78 284 A 1 
ATOM   2357 C  CD2 . TYR A 1 284 ? -7.829  11.151  -29.755 1.00 97.78 284 A 1 
ATOM   2358 C  CE1 . TYR A 1 284 ? -5.457  9.791   -29.071 1.00 97.42 284 A 1 
ATOM   2359 C  CE2 . TYR A 1 284 ? -7.108  10.467  -30.749 1.00 97.40 284 A 1 
ATOM   2360 C  CZ  . TYR A 1 284 ? -5.925  9.788   -30.396 1.00 97.52 284 A 1 
ATOM   2361 O  OH  . TYR A 1 284 ? -5.222  9.102   -31.366 1.00 96.83 284 A 1 
ATOM   2362 N  N   . HIS A 1 285 ? -7.948  9.836   -25.003 1.00 97.87 285 A 1 
ATOM   2363 C  CA  . HIS A 1 285 ? -7.298  8.714   -24.314 1.00 97.92 285 A 1 
ATOM   2364 C  C   . HIS A 1 285 ? -8.294  7.810   -23.584 1.00 97.98 285 A 1 
ATOM   2365 O  O   . HIS A 1 285 ? -8.110  6.588   -23.542 1.00 97.83 285 A 1 
ATOM   2366 C  CB  . HIS A 1 285 ? -6.241  9.273   -23.357 1.00 98.00 285 A 1 
ATOM   2367 C  CG  . HIS A 1 285 ? -5.134  9.998   -24.074 1.00 97.91 285 A 1 
ATOM   2368 N  ND1 . HIS A 1 285 ? -4.375  9.493   -25.115 1.00 93.41 285 A 1 
ATOM   2369 C  CD2 . HIS A 1 285 ? -4.691  11.275  -23.845 1.00 93.55 285 A 1 
ATOM   2370 C  CE1 . HIS A 1 285 ? -3.511  10.448  -25.493 1.00 94.46 285 A 1 
ATOM   2371 N  NE2 . HIS A 1 285 ? -3.670  11.544  -24.750 1.00 95.13 285 A 1 
ATOM   2372 N  N   . ILE A 1 286 ? -9.398  8.361   -23.086 1.00 97.66 286 A 1 
ATOM   2373 C  CA  . ILE A 1 286 ? -10.511 7.570   -22.545 1.00 97.57 286 A 1 
ATOM   2374 C  C   . ILE A 1 286 ? -11.087 6.659   -23.631 1.00 97.86 286 A 1 
ATOM   2375 O  O   . ILE A 1 286 ? -11.327 5.482   -23.371 1.00 97.82 286 A 1 
ATOM   2376 C  CB  . ILE A 1 286 ? -11.599 8.483   -21.940 1.00 96.83 286 A 1 
ATOM   2377 C  CG1 . ILE A 1 286 ? -11.035 9.186   -20.689 1.00 95.31 286 A 1 
ATOM   2378 C  CG2 . ILE A 1 286 ? -12.876 7.695   -21.579 1.00 95.55 286 A 1 
ATOM   2379 C  CD1 . ILE A 1 286 ? -11.944 10.284  -20.150 1.00 90.28 286 A 1 
ATOM   2380 N  N   . ASN A 1 287 ? -11.274 7.162   -24.841 1.00 97.85 287 A 1 
ATOM   2381 C  CA  . ASN A 1 287 ? -11.764 6.363   -25.958 1.00 97.95 287 A 1 
ATOM   2382 C  C   . ASN A 1 287 ? -10.795 5.229   -26.317 1.00 98.02 287 A 1 
ATOM   2383 O  O   . ASN A 1 287 ? -11.231 4.089   -26.494 1.00 98.05 287 A 1 
ATOM   2384 C  CB  . ASN A 1 287 ? -12.056 7.275   -27.150 1.00 97.67 287 A 1 
ATOM   2385 C  CG  . ASN A 1 287 ? -13.257 8.177   -26.937 1.00 87.61 287 A 1 
ATOM   2386 O  OD1 . ASN A 1 287 ? -14.146 7.907   -26.154 1.00 78.80 287 A 1 
ATOM   2387 N  ND2 . ASN A 1 287 ? -13.344 9.270   -27.661 1.00 75.71 287 A 1 
ATOM   2388 N  N   . GLN A 1 288 ? -9.495  5.503   -26.366 1.00 98.17 288 A 1 
ATOM   2389 C  CA  . GLN A 1 288 ? -8.474  4.485   -26.633 1.00 98.39 288 A 1 
ATOM   2390 C  C   . GLN A 1 288 ? -8.505  3.355   -25.596 1.00 98.42 288 A 1 
ATOM   2391 O  O   . GLN A 1 288 ? -8.616  2.182   -25.969 1.00 98.34 288 A 1 
ATOM   2392 C  CB  . GLN A 1 288 ? -7.077  5.127   -26.653 1.00 98.32 288 A 1 
ATOM   2393 C  CG  . GLN A 1 288 ? -6.824  6.018   -27.879 1.00 97.49 288 A 1 
ATOM   2394 C  CD  . GLN A 1 288 ? -5.393  6.568   -27.850 1.00 97.47 288 A 1 
ATOM   2395 O  OE1 . GLN A 1 288 ? -4.944  7.141   -26.870 1.00 93.52 288 A 1 
ATOM   2396 N  NE2 . GLN A 1 288 ? -4.632  6.388   -28.905 1.00 92.92 288 A 1 
ATOM   2397 N  N   . ILE A 1 289 ? -8.479  3.672   -24.297 1.00 98.36 289 A 1 
ATOM   2398 C  CA  . ILE A 1 289 ? -8.462  2.644   -23.254 1.00 98.21 289 A 1 
ATOM   2399 C  C   . ILE A 1 289 ? -9.806  1.909   -23.161 1.00 98.37 289 A 1 
ATOM   2400 O  O   . ILE A 1 289 ? -9.834  0.703   -22.899 1.00 98.15 289 A 1 
ATOM   2401 C  CB  . ILE A 1 289 ? -7.987  3.224   -21.909 1.00 97.67 289 A 1 
ATOM   2402 C  CG1 . ILE A 1 289 ? -7.456  2.080   -21.020 1.00 89.90 289 A 1 
ATOM   2403 C  CG2 . ILE A 1 289 ? -9.082  4.035   -21.193 1.00 90.96 289 A 1 
ATOM   2404 C  CD1 . ILE A 1 289 ? -6.604  2.560   -19.848 1.00 85.41 289 A 1 
ATOM   2405 N  N   . SER A 1 290 ? -10.914 2.582   -23.449 1.00 98.45 290 A 1 
ATOM   2406 C  CA  . SER A 1 290 ? -12.248 1.974   -23.453 1.00 98.30 290 A 1 
ATOM   2407 C  C   . SER A 1 290 ? -12.383 0.899   -24.524 1.00 98.31 290 A 1 
ATOM   2408 O  O   . SER A 1 290 ? -13.034 -0.108  -24.267 1.00 98.13 290 A 1 
ATOM   2409 C  CB  . SER A 1 290 ? -13.336 3.026   -23.673 1.00 97.87 290 A 1 
ATOM   2410 O  OG  . SER A 1 290 ? -13.301 4.015   -22.674 1.00 96.40 290 A 1 
ATOM   2411 N  N   . GLN A 1 291 ? -11.757 1.062   -25.682 1.00 98.39 291 A 1 
ATOM   2412 C  CA  . GLN A 1 291 ? -11.735 0.023   -26.718 1.00 98.37 291 A 1 
ATOM   2413 C  C   . GLN A 1 291 ? -10.993 -1.231  -26.249 1.00 98.41 291 A 1 
ATOM   2414 O  O   . GLN A 1 291 ? -11.457 -2.343  -26.485 1.00 97.89 291 A 1 
ATOM   2415 C  CB  . GLN A 1 291 ? -11.086 0.564   -28.002 1.00 98.02 291 A 1 
ATOM   2416 C  CG  . GLN A 1 291 ? -11.988 1.564   -28.739 1.00 92.35 291 A 1 
ATOM   2417 C  CD  . GLN A 1 291 ? -11.309 2.176   -29.971 1.00 85.16 291 A 1 
ATOM   2418 O  OE1 . GLN A 1 291 ? -10.138 2.000   -30.231 1.00 77.41 291 A 1 
ATOM   2419 N  NE2 . GLN A 1 291 ? -12.033 2.913   -30.776 1.00 72.54 291 A 1 
ATOM   2420 N  N   . VAL A 1 292 ? -9.883  -1.082  -25.543 1.00 98.57 292 A 1 
ATOM   2421 C  CA  . VAL A 1 292 ? -9.154  -2.222  -24.965 1.00 98.53 292 A 1 
ATOM   2422 C  C   . VAL A 1 292 ? -10.023 -2.952  -23.933 1.00 98.57 292 A 1 
ATOM   2423 O  O   . VAL A 1 292 ? -10.123 -4.178  -23.961 1.00 98.23 292 A 1 
ATOM   2424 C  CB  . VAL A 1 292 ? -7.815  -1.783  -24.333 1.00 98.51 292 A 1 
ATOM   2425 C  CG1 . VAL A 1 292 ? -7.041  -2.974  -23.757 1.00 98.00 292 A 1 
ATOM   2426 C  CG2 . VAL A 1 292 ? -6.914  -1.089  -25.359 1.00 98.08 292 A 1 
ATOM   2427 N  N   . PHE A 1 293 ? -10.693 -2.205  -23.059 1.00 98.55 293 A 1 
ATOM   2428 C  CA  . PHE A 1 293 ? -11.530 -2.775  -21.999 1.00 98.54 293 A 1 
ATOM   2429 C  C   . PHE A 1 293 ? -12.857 -3.352  -22.518 1.00 98.38 293 A 1 
ATOM   2430 O  O   . PHE A 1 293 ? -13.402 -4.260  -21.896 1.00 97.69 293 A 1 
ATOM   2431 C  CB  . PHE A 1 293 ? -11.793 -1.710  -20.929 1.00 98.43 293 A 1 
ATOM   2432 C  CG  . PHE A 1 293 ? -10.611 -1.256  -20.098 1.00 98.48 293 A 1 
ATOM   2433 C  CD1 . PHE A 1 293 ? -9.328  -1.821  -20.223 1.00 97.95 293 A 1 
ATOM   2434 C  CD2 . PHE A 1 293 ? -10.817 -0.248  -19.134 1.00 97.94 293 A 1 
ATOM   2435 C  CE1 . PHE A 1 293 ? -8.265  -1.392  -19.412 1.00 97.59 293 A 1 
ATOM   2436 C  CE2 . PHE A 1 293 ? -9.768  0.186   -18.318 1.00 97.59 293 A 1 
ATOM   2437 C  CZ  . PHE A 1 293 ? -8.492  -0.382  -18.455 1.00 97.79 293 A 1 
ATOM   2438 N  N   . GLU A 1 294 ? -13.366 -2.878  -23.658 1.00 98.39 294 A 1 
ATOM   2439 C  CA  . GLU A 1 294 ? -14.510 -3.480  -24.335 1.00 98.11 294 A 1 
ATOM   2440 C  C   . GLU A 1 294 ? -14.170 -4.886  -24.856 1.00 97.90 294 A 1 
ATOM   2441 O  O   . GLU A 1 294 ? -14.983 -5.800  -24.730 1.00 97.03 294 A 1 
ATOM   2442 C  CB  . GLU A 1 294 ? -14.974 -2.544  -25.470 1.00 97.62 294 A 1 
ATOM   2443 C  CG  . GLU A 1 294 ? -16.238 -3.033  -26.203 1.00 93.53 294 A 1 
ATOM   2444 C  CD  . GLU A 1 294 ? -16.703 -1.991  -27.244 1.00 93.07 294 A 1 
ATOM   2445 O  OE1 . GLU A 1 294 ? -17.894 -1.605  -27.228 1.00 86.58 294 A 1 
ATOM   2446 O  OE2 . GLU A 1 294 ? -15.885 -1.488  -28.046 1.00 89.29 294 A 1 
ATOM   2447 N  N   . GLU A 1 295 ? -12.965 -5.084  -25.375 1.00 97.94 295 A 1 
ATOM   2448 C  CA  . GLU A 1 295 ? -12.489 -6.403  -25.809 1.00 97.57 295 A 1 
ATOM   2449 C  C   . GLU A 1 295 ? -12.191 -7.327  -24.624 1.00 97.51 295 A 1 
ATOM   2450 O  O   . GLU A 1 295 ? -12.543 -8.509  -24.636 1.00 96.06 295 A 1 
ATOM   2451 C  CB  . GLU A 1 295 ? -11.229 -6.250  -26.681 1.00 96.75 295 A 1 
ATOM   2452 C  CG  . GLU A 1 295 ? -11.508 -5.632  -28.056 1.00 87.21 295 A 1 
ATOM   2453 C  CD  . GLU A 1 295 ? -10.236 -5.538  -28.941 1.00 77.58 295 A 1 
ATOM   2454 O  OE1 . GLU A 1 295 ? -10.256 -4.866  -29.999 1.00 70.90 295 A 1 
ATOM   2455 O  OE2 . GLU A 1 295 ? -9.192  -6.146  -28.619 1.00 71.86 295 A 1 
ATOM   2456 N  N   . LYS A 1 296 ? -11.541 -6.809  -23.586 1.00 97.68 296 A 1 
ATOM   2457 C  CA  . LYS A 1 296 ? -11.262 -7.542  -22.350 1.00 97.56 296 A 1 
ATOM   2458 C  C   . LYS A 1 296 ? -11.224 -6.591  -21.159 1.00 97.97 296 A 1 
ATOM   2459 O  O   . LYS A 1 296 ? -10.319 -5.771  -21.040 1.00 97.51 296 A 1 
ATOM   2460 C  CB  . LYS A 1 296 ? -9.960  -8.348  -22.504 1.00 96.55 296 A 1 
ATOM   2461 C  CG  . LYS A 1 296 ? -9.743  -9.289  -21.317 1.00 89.56 296 A 1 
ATOM   2462 C  CD  . LYS A 1 296 ? -8.598  -10.268 -21.584 1.00 83.19 296 A 1 
ATOM   2463 C  CE  . LYS A 1 296 ? -8.422  -11.186 -20.373 1.00 76.89 296 A 1 
ATOM   2464 N  NZ  . LYS A 1 296 ? -7.347  -12.189 -20.578 1.00 66.78 296 A 1 
ATOM   2465 N  N   . GLN A 1 297 ? -12.192 -6.749  -20.256 1.00 98.02 297 A 1 
ATOM   2466 C  CA  . GLN A 1 297 ? -12.242 -5.934  -19.044 1.00 98.02 297 A 1 
ATOM   2467 C  C   . GLN A 1 297 ? -11.139 -6.341  -18.057 1.00 98.37 297 A 1 
ATOM   2468 O  O   . GLN A 1 297 ? -10.894 -7.541  -17.885 1.00 98.09 297 A 1 
ATOM   2469 C  CB  . GLN A 1 297 ? -13.628 -6.015  -18.380 1.00 96.72 297 A 1 
ATOM   2470 C  CG  . GLN A 1 297 ? -14.711 -5.386  -19.277 1.00 85.72 297 A 1 
ATOM   2471 C  CD  . GLN A 1 297 ? -16.081 -5.312  -18.614 1.00 83.16 297 A 1 
ATOM   2472 O  OE1 . GLN A 1 297 ? -16.258 -5.447  -17.419 1.00 76.42 297 A 1 
ATOM   2473 N  NE2 . GLN A 1 297 ? -17.125 -5.090  -19.396 1.00 72.26 297 A 1 
ATOM   2474 N  N   . PRO A 1 298 ? -10.507 -5.378  -17.382 1.00 98.41 298 A 1 
ATOM   2475 C  CA  . PRO A 1 298 ? -9.628  -5.665  -16.266 1.00 98.51 298 A 1 
ATOM   2476 C  C   . PRO A 1 298 ? -10.438 -6.197  -15.078 1.00 98.66 298 A 1 
ATOM   2477 O  O   . PRO A 1 298 ? -11.570 -5.771  -14.834 1.00 98.33 298 A 1 
ATOM   2478 C  CB  . PRO A 1 298 ? -8.937  -4.344  -15.942 1.00 98.15 298 A 1 
ATOM   2479 C  CG  . PRO A 1 298 ? -9.978  -3.306  -16.345 1.00 96.97 298 A 1 
ATOM   2480 C  CD  . PRO A 1 298 ? -10.666 -3.940  -17.552 1.00 98.19 298 A 1 
ATOM   2481 N  N   . ASP A 1 299 ? -9.846  -7.105  -14.304 1.00 98.70 299 A 1 
ATOM   2482 C  CA  . ASP A 1 299 ? -10.464 -7.626  -13.084 1.00 98.73 299 A 1 
ATOM   2483 C  C   . ASP A 1 299 ? -10.413 -6.599  -11.946 1.00 98.78 299 A 1 
ATOM   2484 O  O   . ASP A 1 299 ? -11.363 -6.487  -11.164 1.00 98.43 299 A 1 
ATOM   2485 C  CB  . ASP A 1 299 ? -9.751  -8.909  -12.650 1.00 98.66 299 A 1 
ATOM   2486 C  CG  . ASP A 1 299 ? -9.906  -10.053 -13.650 1.00 98.32 299 A 1 
ATOM   2487 O  OD1 . ASP A 1 299 ? -10.840 -10.872 -13.452 1.00 96.15 299 A 1 
ATOM   2488 O  OD2 . ASP A 1 299 ? -9.057  -10.153 -14.560 1.00 96.10 299 A 1 
ATOM   2489 N  N   . TYR A 1 300 ? -9.312  -5.859  -11.856 1.00 98.84 300 A 1 
ATOM   2490 C  CA  . TYR A 1 300 ? -9.053  -4.909  -10.779 1.00 98.82 300 A 1 
ATOM   2491 C  C   . TYR A 1 300 ? -8.394  -3.627  -11.301 1.00 98.88 300 A 1 
ATOM   2492 O  O   . TYR A 1 300 ? -7.510  -3.668  -12.159 1.00 98.64 300 A 1 
ATOM   2493 C  CB  . TYR A 1 300 ? -8.160  -5.545  -9.710  1.00 98.84 300 A 1 
ATOM   2494 C  CG  . TYR A 1 300 ? -8.556  -6.942  -9.298  1.00 98.86 300 A 1 
ATOM   2495 C  CD1 . TYR A 1 300 ? -9.688  -7.154  -8.485  1.00 98.67 300 A 1 
ATOM   2496 C  CD2 . TYR A 1 300 ? -7.820  -8.053  -9.763  1.00 98.70 300 A 1 
ATOM   2497 C  CE1 . TYR A 1 300 ? -10.085 -8.454  -8.136  1.00 98.54 300 A 1 
ATOM   2498 C  CE2 . TYR A 1 300 ? -8.209  -9.357  -9.421  1.00 98.57 300 A 1 
ATOM   2499 C  CZ  . TYR A 1 300 ? -9.350  -9.554  -8.611  1.00 98.65 300 A 1 
ATOM   2500 O  OH  . TYR A 1 300 ? -9.741  -10.826 -8.291  1.00 98.31 300 A 1 
ATOM   2501 N  N   . LEU A 1 301 ? -8.790  -2.494  -10.713 1.00 98.72 301 A 1 
ATOM   2502 C  CA  . LEU A 1 301 ? -8.193  -1.186  -10.962 1.00 98.67 301 A 1 
ATOM   2503 C  C   . LEU A 1 301 ? -7.808  -0.560  -9.626  1.00 98.69 301 A 1 
ATOM   2504 O  O   . LEU A 1 301 ? -8.672  -0.390  -8.762  1.00 98.26 301 A 1 
ATOM   2505 C  CB  . LEU A 1 301 ? -9.187  -0.301  -11.725 1.00 98.28 301 A 1 
ATOM   2506 C  CG  . LEU A 1 301 ? -9.561  -0.768  -13.144 1.00 95.61 301 A 1 
ATOM   2507 C  CD1 . LEU A 1 301 ? -10.612 0.160   -13.737 1.00 91.14 301 A 1 
ATOM   2508 C  CD2 . LEU A 1 301 ? -8.357  -0.757  -14.081 1.00 91.28 301 A 1 
ATOM   2509 N  N   . LEU A 1 302 ? -6.529  -0.216  -9.448  1.00 98.73 302 A 1 
ATOM   2510 C  CA  . LEU A 1 302 ? -6.027  0.481   -8.259  1.00 98.80 302 A 1 
ATOM   2511 C  C   . LEU A 1 302 ? -5.498  1.856   -8.658  1.00 98.74 302 A 1 
ATOM   2512 O  O   . LEU A 1 302 ? -4.568  1.956   -9.460  1.00 98.43 302 A 1 
ATOM   2513 C  CB  . LEU A 1 302 ? -4.930  -0.330  -7.542  1.00 98.79 302 A 1 
ATOM   2514 C  CG  . LEU A 1 302 ? -5.281  -1.766  -7.136  1.00 98.11 302 A 1 
ATOM   2515 C  CD1 . LEU A 1 302 ? -4.158  -2.342  -6.285  1.00 96.71 302 A 1 
ATOM   2516 C  CD2 . LEU A 1 302 ? -6.566  -1.864  -6.323  1.00 96.51 302 A 1 
ATOM   2517 N  N   . GLY A 1 303 ? -6.081  2.901   -8.076  1.00 98.27 303 A 1 
ATOM   2518 C  CA  . GLY A 1 303 ? -5.693  4.288   -8.307  1.00 98.00 303 A 1 
ATOM   2519 C  C   . GLY A 1 303 ? -5.105  4.956   -7.065  1.00 98.25 303 A 1 
ATOM   2520 O  O   . GLY A 1 303 ? -5.277  4.486   -5.938  1.00 97.85 303 A 1 
ATOM   2521 N  N   . ALA A 1 304 ? -4.426  6.077   -7.304  1.00 97.94 304 A 1 
ATOM   2522 C  CA  . ALA A 1 304 ? -3.796  6.947   -6.322  1.00 97.79 304 A 1 
ATOM   2523 C  C   . ALA A 1 304 ? -4.208  8.406   -6.589  1.00 97.05 304 A 1 
ATOM   2524 O  O   . ALA A 1 304 ? -5.368  8.659   -6.950  1.00 94.95 304 A 1 
ATOM   2525 C  CB  . ALA A 1 304 ? -2.278  6.680   -6.407  1.00 97.76 304 A 1 
ATOM   2526 N  N   . HIS A 1 305 ? -3.304  9.370   -6.469  1.00 96.84 305 A 1 
ATOM   2527 C  CA  . HIS A 1 305 ? -3.415  10.774  -6.894  1.00 96.15 305 A 1 
ATOM   2528 C  C   . HIS A 1 305 ? -4.428  11.642  -6.137  1.00 95.77 305 A 1 
ATOM   2529 O  O   . HIS A 1 305 ? -4.145  12.800  -5.840  1.00 94.13 305 A 1 
ATOM   2530 C  CB  . HIS A 1 305 ? -3.680  10.819  -8.406  1.00 95.54 305 A 1 
ATOM   2531 C  CG  . HIS A 1 305 ? -3.700  12.197  -8.994  1.00 95.36 305 A 1 
ATOM   2532 N  ND1 . HIS A 1 305 ? -2.636  13.062  -9.048  1.00 93.87 305 A 1 
ATOM   2533 C  CD2 . HIS A 1 305 ? -4.760  12.842  -9.588  1.00 93.99 305 A 1 
ATOM   2534 C  CE1 . HIS A 1 305 ? -3.041  14.199  -9.647  1.00 92.96 305 A 1 
ATOM   2535 N  NE2 . HIS A 1 305 ? -4.328  14.094  -9.993  1.00 93.16 305 A 1 
ATOM   2536 N  N   . VAL A 1 306 ? -5.609  11.117  -5.823  1.00 95.27 306 A 1 
ATOM   2537 C  CA  . VAL A 1 306 ? -6.638  11.880  -5.105  1.00 94.41 306 A 1 
ATOM   2538 C  C   . VAL A 1 306 ? -6.468  11.840  -3.585  1.00 94.26 306 A 1 
ATOM   2539 O  O   . VAL A 1 306 ? -7.115  12.606  -2.891  1.00 92.48 306 A 1 
ATOM   2540 C  CB  . VAL A 1 306 ? -8.063  11.446  -5.505  1.00 93.38 306 A 1 
ATOM   2541 C  CG1 . VAL A 1 306 ? -8.293  11.651  -7.004  1.00 87.25 306 A 1 
ATOM   2542 C  CG2 . VAL A 1 306 ? -8.369  9.988   -5.160  1.00 87.34 306 A 1 
ATOM   2543 N  N   . HIS A 1 307 ? -5.595  10.958  -3.079  1.00 95.77 307 A 1 
ATOM   2544 C  CA  . HIS A 1 307 ? -5.244  10.772  -1.664  1.00 96.13 307 A 1 
ATOM   2545 C  C   . HIS A 1 307 ? -6.359  10.232  -0.759  1.00 96.40 307 A 1 
ATOM   2546 O  O   . HIS A 1 307 ? -6.144  10.043  0.434   1.00 96.16 307 A 1 
ATOM   2547 C  CB  . HIS A 1 307 ? -4.622  12.061  -1.079  1.00 95.88 307 A 1 
ATOM   2548 C  CG  . HIS A 1 307 ? -3.401  12.611  -1.780  1.00 95.69 307 A 1 
ATOM   2549 N  ND1 . HIS A 1 307 ? -2.599  13.622  -1.263  1.00 93.92 307 A 1 
ATOM   2550 C  CD2 . HIS A 1 307 ? -2.858  12.245  -2.973  1.00 93.86 307 A 1 
ATOM   2551 C  CE1 . HIS A 1 307 ? -1.613  13.844  -2.134  1.00 93.55 307 A 1 
ATOM   2552 N  NE2 . HIS A 1 307 ? -1.742  13.027  -3.185  1.00 93.73 307 A 1 
ATOM   2553 N  N   . LEU A 1 308 ? -7.547  9.953   -1.301  1.00 95.47 308 A 1 
ATOM   2554 C  CA  . LEU A 1 308 ? -8.732  9.577   -0.529  1.00 95.32 308 A 1 
ATOM   2555 C  C   . LEU A 1 308 ? -9.146  8.120   -0.768  1.00 96.18 308 A 1 
ATOM   2556 O  O   . LEU A 1 308 ? -9.009  7.592   -1.872  1.00 96.25 308 A 1 
ATOM   2557 C  CB  . LEU A 1 308 ? -9.887  10.539  -0.849  1.00 94.45 308 A 1 
ATOM   2558 C  CG  . LEU A 1 308 ? -9.574  12.028  -0.633  1.00 93.12 308 A 1 
ATOM   2559 C  CD1 . LEU A 1 308 ? -10.811 12.864  -0.955  1.00 92.04 308 A 1 
ATOM   2560 C  CD2 . LEU A 1 308 ? -9.128  12.344  0.802   1.00 91.38 308 A 1 
ATOM   2561 N  N   . ASP A 1 309 ? -9.709  7.491   0.276   1.00 96.84 309 A 1 
ATOM   2562 C  CA  . ASP A 1 309 ? -10.242 6.129   0.214   1.00 97.37 309 A 1 
ATOM   2563 C  C   . ASP A 1 309 ? -11.644 6.126   -0.414  1.00 96.97 309 A 1 
ATOM   2564 O  O   . ASP A 1 309 ? -12.639 6.491   0.210   1.00 96.23 309 A 1 
ATOM   2565 C  CB  . ASP A 1 309 ? -10.240 5.506   1.614   1.00 97.75 309 A 1 
ATOM   2566 C  CG  . ASP A 1 309 ? -10.536 4.003   1.597   1.00 97.84 309 A 1 
ATOM   2567 O  OD1 . ASP A 1 309 ? -11.042 3.467   0.585   1.00 97.09 309 A 1 
ATOM   2568 O  OD2 . ASP A 1 309 ? -10.202 3.319   2.588   1.00 96.98 309 A 1 
ATOM   2569 N  N   . MET A 1 310 ? -11.730 5.713   -1.679  1.00 96.65 310 A 1 
ATOM   2570 C  CA  . MET A 1 310 ? -12.995 5.743   -2.416  1.00 96.11 310 A 1 
ATOM   2571 C  C   . MET A 1 310 ? -13.175 4.516   -3.320  1.00 96.94 310 A 1 
ATOM   2572 O  O   . MET A 1 310 ? -12.226 3.946   -3.853  1.00 96.74 310 A 1 
ATOM   2573 C  CB  . MET A 1 310 ? -13.113 7.033   -3.235  1.00 94.49 310 A 1 
ATOM   2574 C  CG  . MET A 1 310 ? -13.184 8.292   -2.360  1.00 91.09 310 A 1 
ATOM   2575 S  SD  . MET A 1 310 ? -13.615 9.810   -3.253  1.00 86.90 310 A 1 
ATOM   2576 C  CE  . MET A 1 310 ? -12.117 10.034  -4.236  1.00 78.00 310 A 1 
ATOM   2577 N  N   . LEU A 1 311 ? -14.440 4.169   -3.552  1.00 96.82 311 A 1 
ATOM   2578 C  CA  . LEU A 1 311 ? -14.872 3.278   -4.626  1.00 96.87 311 A 1 
ATOM   2579 C  C   . LEU A 1 311 ? -15.314 4.150   -5.805  1.00 96.12 311 A 1 
ATOM   2580 O  O   . LEU A 1 311 ? -16.360 4.804   -5.733  1.00 94.51 311 A 1 
ATOM   2581 C  CB  . LEU A 1 311 ? -16.016 2.374   -4.120  1.00 96.91 311 A 1 
ATOM   2582 C  CG  . LEU A 1 311 ? -15.626 1.426   -2.973  1.00 95.53 311 A 1 
ATOM   2583 C  CD1 . LEU A 1 311 ? -16.863 0.691   -2.459  1.00 92.56 311 A 1 
ATOM   2584 C  CD2 . LEU A 1 311 ? -14.622 0.367   -3.435  1.00 91.87 311 A 1 
ATOM   2585 N  N   . MET A 1 312 ? -14.532 4.175   -6.876  1.00 95.82 312 A 1 
ATOM   2586 C  CA  . MET A 1 312 ? -14.748 5.092   -7.996  1.00 95.33 312 A 1 
ATOM   2587 C  C   . MET A 1 312 ? -15.089 4.340   -9.287  1.00 95.62 312 A 1 
ATOM   2588 O  O   . MET A 1 312 ? -14.260 3.564   -9.769  1.00 95.14 312 A 1 
ATOM   2589 C  CB  . MET A 1 312 ? -13.521 5.990   -8.199  1.00 93.61 312 A 1 
ATOM   2590 C  CG  . MET A 1 312 ? -13.295 6.949   -7.030  1.00 87.21 312 A 1 
ATOM   2591 S  SD  . MET A 1 312 ? -11.906 8.096   -7.250  1.00 84.80 312 A 1 
ATOM   2592 C  CE  . MET A 1 312 ? -12.467 9.078   -8.661  1.00 78.18 312 A 1 
ATOM   2593 N  N   . PRO A 1 313 ? -16.258 4.589   -9.917  1.00 95.43 313 A 1 
ATOM   2594 C  CA  . PRO A 1 313 ? -16.500 4.129   -11.277 1.00 94.99 313 A 1 
ATOM   2595 C  C   . PRO A 1 313 ? -15.449 4.681   -12.238 1.00 94.64 313 A 1 
ATOM   2596 O  O   . PRO A 1 313 ? -15.200 5.887   -12.283 1.00 92.93 313 A 1 
ATOM   2597 C  CB  . PRO A 1 313 ? -17.910 4.605   -11.634 1.00 93.87 313 A 1 
ATOM   2598 C  CG  . PRO A 1 313 ? -18.575 4.816   -10.275 1.00 92.86 313 A 1 
ATOM   2599 C  CD  . PRO A 1 313 ? -17.423 5.280   -9.389  1.00 94.83 313 A 1 
ATOM   2600 N  N   . PHE A 1 314 ? -14.848 3.791   -13.031 1.00 95.26 314 A 1 
ATOM   2601 C  CA  . PHE A 1 314 ? -13.881 4.170   -14.055 1.00 95.63 314 A 1 
ATOM   2602 C  C   . PHE A 1 314 ? -14.616 4.742   -15.273 1.00 95.67 314 A 1 
ATOM   2603 O  O   . PHE A 1 314 ? -15.390 4.038   -15.924 1.00 94.93 314 A 1 
ATOM   2604 C  CB  . PHE A 1 314 ? -13.026 2.953   -14.407 1.00 95.47 314 A 1 
ATOM   2605 C  CG  . PHE A 1 314 ? -11.859 3.265   -15.312 1.00 94.27 314 A 1 
ATOM   2606 C  CD1 . PHE A 1 314 ? -12.010 3.284   -16.706 1.00 91.91 314 A 1 
ATOM   2607 C  CD2 . PHE A 1 314 ? -10.589 3.500   -14.752 1.00 91.39 314 A 1 
ATOM   2608 C  CE1 . PHE A 1 314 ? -10.908 3.526   -17.540 1.00 88.75 314 A 1 
ATOM   2609 C  CE2 . PHE A 1 314 ? -9.475  3.730   -15.586 1.00 88.68 314 A 1 
ATOM   2610 C  CZ  . PHE A 1 314 ? -9.636  3.744   -16.976 1.00 87.84 314 A 1 
ATOM   2611 N  N   . PHE A 1 315 ? -14.402 6.013   -15.570 1.00 94.34 315 A 1 
ATOM   2612 C  CA  . PHE A 1 315 ? -15.028 6.663   -16.715 1.00 93.97 315 A 1 
ATOM   2613 C  C   . PHE A 1 315 ? -14.527 6.059   -18.026 1.00 93.83 315 A 1 
ATOM   2614 O  O   . PHE A 1 315 ? -13.330 5.889   -18.226 1.00 93.16 315 A 1 
ATOM   2615 C  CB  . PHE A 1 315 ? -14.799 8.180   -16.687 1.00 92.91 315 A 1 
ATOM   2616 C  CG  . PHE A 1 315 ? -15.744 8.993   -15.817 1.00 90.09 315 A 1 
ATOM   2617 C  CD1 . PHE A 1 315 ? -16.425 8.429   -14.723 1.00 87.11 315 A 1 
ATOM   2618 C  CD2 . PHE A 1 315 ? -15.958 10.350  -16.137 1.00 86.80 315 A 1 
ATOM   2619 C  CE1 . PHE A 1 315 ? -17.321 9.206   -13.958 1.00 85.53 315 A 1 
ATOM   2620 C  CE2 . PHE A 1 315 ? -16.840 11.130  -15.375 1.00 85.63 315 A 1 
ATOM   2621 C  CZ  . PHE A 1 315 ? -17.517 10.551  -14.291 1.00 85.94 315 A 1 
ATOM   2622 N  N   . ASN A 1 316 ? -15.471 5.771   -18.924 1.00 95.06 316 A 1 
ATOM   2623 C  CA  . ASN A 1 316 ? -15.205 5.165   -20.212 1.00 95.24 316 A 1 
ATOM   2624 C  C   . ASN A 1 316 ? -16.251 5.611   -21.243 1.00 95.36 316 A 1 
ATOM   2625 O  O   . ASN A 1 316 ? -17.271 6.193   -20.886 1.00 94.22 316 A 1 
ATOM   2626 C  CB  . ASN A 1 316 ? -15.141 3.639   -20.031 1.00 94.45 316 A 1 
ATOM   2627 C  CG  . ASN A 1 316 ? -16.488 3.028   -19.715 1.00 94.76 316 A 1 
ATOM   2628 O  OD1 . ASN A 1 316 ? -17.220 2.648   -20.607 1.00 91.36 316 A 1 
ATOM   2629 N  ND2 . ASN A 1 316 ? -16.853 2.922   -18.458 1.00 91.26 316 A 1 
ATOM   2630 N  N   . SER A 1 317 ? -16.012 5.319   -22.524 1.00 95.15 317 A 1 
ATOM   2631 C  CA  . SER A 1 317 ? -16.897 5.688   -23.634 1.00 95.29 317 A 1 
ATOM   2632 C  C   . SER A 1 317 ? -17.757 4.528   -24.150 1.00 95.56 317 A 1 
ATOM   2633 O  O   . SER A 1 317 ? -18.381 4.657   -25.204 1.00 93.58 317 A 1 
ATOM   2634 C  CB  . SER A 1 317 ? -16.069 6.309   -24.759 1.00 94.43 317 A 1 
ATOM   2635 O  OG  . SER A 1 317 ? -15.138 5.375   -25.271 1.00 94.18 317 A 1 
ATOM   2636 N  N   . LYS A 1 318 ? -17.777 3.390   -23.434 1.00 96.30 318 A 1 
ATOM   2637 C  CA  . LYS A 1 318 ? -18.382 2.123   -23.884 1.00 96.55 318 A 1 
ATOM   2638 C  C   . LYS A 1 318 ? -19.450 1.585   -22.925 1.00 96.47 318 A 1 
ATOM   2639 O  O   . LYS A 1 318 ? -19.826 0.426   -23.019 1.00 94.63 318 A 1 
ATOM   2640 C  CB  . LYS A 1 318 ? -17.264 1.097   -24.144 1.00 96.50 318 A 1 
ATOM   2641 C  CG  . LYS A 1 318 ? -16.284 1.489   -25.262 1.00 95.21 318 A 1 
ATOM   2642 C  CD  . LYS A 1 318 ? -16.987 1.599   -26.610 1.00 91.90 318 A 1 
ATOM   2643 C  CE  . LYS A 1 318 ? -15.963 1.667   -27.743 1.00 88.86 318 A 1 
ATOM   2644 N  NZ  . LYS A 1 318 ? -16.455 0.908   -28.918 1.00 79.32 318 A 1 
ATOM   2645 N  N   . ASN A 1 319 ? -19.942 2.421   -22.006 1.00 96.30 319 A 1 
ATOM   2646 C  CA  . ASN A 1 319 ? -20.903 2.035   -20.964 1.00 96.11 319 A 1 
ATOM   2647 C  C   . ASN A 1 319 ? -20.447 0.840   -20.104 1.00 96.50 319 A 1 
ATOM   2648 O  O   . ASN A 1 319 ? -21.261 0.066   -19.609 1.00 94.63 319 A 1 
ATOM   2649 C  CB  . ASN A 1 319 ? -22.308 1.853   -21.575 1.00 94.60 319 A 1 
ATOM   2650 C  CG  . ASN A 1 319 ? -22.896 3.140   -22.131 1.00 86.69 319 A 1 
ATOM   2651 O  OD1 . ASN A 1 319 ? -22.584 4.233   -21.725 1.00 78.76 319 A 1 
ATOM   2652 N  ND2 . ASN A 1 319 ? -23.814 3.032   -23.064 1.00 76.47 319 A 1 
ATOM   2653 N  N   . LEU A 1 320 ? -19.148 0.668   -19.933 1.00 96.68 320 A 1 
ATOM   2654 C  CA  . LEU A 1 320 ? -18.594 -0.373  -19.081 1.00 96.68 320 A 1 
ATOM   2655 C  C   . LEU A 1 320 ? -18.746 0.029   -17.615 1.00 96.40 320 A 1 
ATOM   2656 O  O   . LEU A 1 320 ? -18.379 1.137   -17.212 1.00 95.55 320 A 1 
ATOM   2657 C  CB  . LEU A 1 320 ? -17.119 -0.644  -19.435 1.00 96.92 320 A 1 
ATOM   2658 C  CG  . LEU A 1 320 ? -16.856 -0.947  -20.922 1.00 96.44 320 A 1 
ATOM   2659 C  CD1 . LEU A 1 320 ? -15.350 -1.054  -21.147 1.00 94.95 320 A 1 
ATOM   2660 C  CD2 . LEU A 1 320 ? -17.522 -2.250  -21.366 1.00 94.65 320 A 1 
ATOM   2661 N  N   . GLU A 1 321 ? -19.237 -0.889  -16.794 1.00 96.93 321 A 1 
ATOM   2662 C  CA  . GLU A 1 321 ? -19.318 -0.707  -15.347 1.00 96.66 321 A 1 
ATOM   2663 C  C   . GLU A 1 321 ? -18.125 -1.370  -14.670 1.00 97.17 321 A 1 
ATOM   2664 O  O   . GLU A 1 321 ? -18.152 -2.568  -14.381 1.00 95.97 321 A 1 
ATOM   2665 C  CB  . GLU A 1 321 ? -20.623 -1.284  -14.811 1.00 95.07 321 A 1 
ATOM   2666 C  CG  . GLU A 1 321 ? -21.887 -0.532  -15.233 1.00 84.07 321 A 1 
ATOM   2667 C  CD  . GLU A 1 321 ? -23.131 -1.163  -14.581 1.00 77.07 321 A 1 
ATOM   2668 O  OE1 . GLU A 1 321 ? -24.231 -0.632  -14.801 1.00 69.82 321 A 1 
ATOM   2669 O  OE2 . GLU A 1 321 ? -22.965 -2.182  -13.863 1.00 72.38 321 A 1 
ATOM   2670 N  N   . ILE A 1 322 ? -17.086 -0.590  -14.420 1.00 97.23 322 A 1 
ATOM   2671 C  CA  . ILE A 1 322 ? -15.871 -1.050  -13.746 1.00 97.43 322 A 1 
ATOM   2672 C  C   . ILE A 1 322 ? -15.601 -0.124  -12.558 1.00 97.36 322 A 1 
ATOM   2673 O  O   . ILE A 1 322 ? -15.528 1.091   -12.719 1.00 96.76 322 A 1 
ATOM   2674 C  CB  . ILE A 1 322 ? -14.664 -1.095  -14.712 1.00 97.04 322 A 1 
ATOM   2675 C  CG1 . ILE A 1 322 ? -15.003 -1.804  -16.051 1.00 92.27 322 A 1 
ATOM   2676 C  CG2 . ILE A 1 322 ? -13.505 -1.827  -14.013 1.00 91.20 322 A 1 
ATOM   2677 C  CD1 . ILE A 1 322 ? -13.876 -1.726  -17.100 1.00 90.30 322 A 1 
ATOM   2678 N  N   . ILE A 1 323 ? -15.476 -0.695  -11.365 1.00 97.88 323 A 1 
ATOM   2679 C  CA  . ILE A 1 323 ? -15.160 0.049   -10.145 1.00 97.96 323 A 1 
ATOM   2680 C  C   . ILE A 1 323 ? -13.659 -0.030  -9.889  1.00 98.19 323 A 1 
ATOM   2681 O  O   . ILE A 1 323 ? -13.093 -1.126  -9.836  1.00 98.01 323 A 1 
ATOM   2682 C  CB  . ILE A 1 323 ? -15.986 -0.467  -8.948  1.00 97.69 323 A 1 
ATOM   2683 C  CG1 . ILE A 1 323 ? -17.510 -0.526  -9.229  1.00 96.40 323 A 1 
ATOM   2684 C  CG2 . ILE A 1 323 ? -15.710 0.377   -7.699  1.00 97.09 323 A 1 
ATOM   2685 C  CD1 . ILE A 1 323 ? -18.151 0.790   -9.681  1.00 92.24 323 A 1 
ATOM   2686 N  N   . ALA A 1 324 ? -13.040 1.124   -9.705  1.00 97.96 324 A 1 
ATOM   2687 C  CA  . ALA A 1 324 ? -11.674 1.280   -9.247  1.00 97.86 324 A 1 
ATOM   2688 C  C   . ALA A 1 324 ? -11.623 1.497   -7.727  1.00 98.07 324 A 1 
ATOM   2689 O  O   . ALA A 1 324 ? -12.545 2.073   -7.139  1.00 97.79 324 A 1 
ATOM   2690 C  CB  . ALA A 1 324 ? -11.014 2.427   -10.012 1.00 97.51 324 A 1 
ATOM   2691 N  N   . LEU A 1 325 ? -10.536 1.055   -7.108  1.00 98.39 325 A 1 
ATOM   2692 C  CA  . LEU A 1 325 ? -10.210 1.331   -5.715  1.00 98.44 325 A 1 
ATOM   2693 C  C   . LEU A 1 325 ? -9.239  2.515   -5.659  1.00 98.23 325 A 1 
ATOM   2694 O  O   . LEU A 1 325 ? -8.090  2.377   -6.069  1.00 97.79 325 A 1 
ATOM   2695 C  CB  . LEU A 1 325 ? -9.607  0.070   -5.061  1.00 98.51 325 A 1 
ATOM   2696 C  CG  . LEU A 1 325 ? -10.557 -1.132  -4.996  1.00 97.97 325 A 1 
ATOM   2697 C  CD1 . LEU A 1 325 ? -9.824  -2.362  -4.473  1.00 97.00 325 A 1 
ATOM   2698 C  CD2 . LEU A 1 325 ? -11.734 -0.866  -4.059  1.00 96.54 325 A 1 
ATOM   2699 N  N   . SER A 1 326 ? -9.702  3.657   -5.163  1.00 97.80 326 A 1 
ATOM   2700 C  CA  . SER A 1 326 ? -8.846  4.798   -4.841  1.00 97.58 326 A 1 
ATOM   2701 C  C   . SER A 1 326 ? -8.189  4.561   -3.492  1.00 97.83 326 A 1 
ATOM   2702 O  O   . SER A 1 326 ? -8.896  4.309   -2.508  1.00 97.61 326 A 1 
ATOM   2703 C  CB  . SER A 1 326 ? -9.661  6.086   -4.810  1.00 96.69 326 A 1 
ATOM   2704 O  OG  . SER A 1 326 ? -8.819  7.189   -4.563  1.00 93.25 326 A 1 
ATOM   2705 N  N   . ASN A 1 327 ? -6.863  4.605   -3.431  1.00 98.36 327 A 1 
ATOM   2706 C  CA  . ASN A 1 327 ? -6.105  4.355   -2.212  1.00 98.43 327 A 1 
ATOM   2707 C  C   . ASN A 1 327 ? -5.741  5.686   -1.538  1.00 98.42 327 A 1 
ATOM   2708 O  O   . ASN A 1 327 ? -5.257  6.586   -2.228  1.00 98.07 327 A 1 
ATOM   2709 C  CB  . ASN A 1 327 ? -4.852  3.526   -2.534  1.00 98.56 327 A 1 
ATOM   2710 C  CG  . ASN A 1 327 ? -5.170  2.157   -3.106  1.00 98.30 327 A 1 
ATOM   2711 O  OD1 . ASN A 1 327 ? -5.191  1.150   -2.415  1.00 90.71 327 A 1 
ATOM   2712 N  ND2 . ASN A 1 327 ? -5.418  2.075   -4.396  1.00 90.18 327 A 1 
ATOM   2713 N  N   . PRO A 1 328 ? -5.929  5.819   -0.209  1.00 98.49 328 A 1 
ATOM   2714 C  CA  . PRO A 1 328 ? -5.543  7.024   0.513   1.00 98.44 328 A 1 
ATOM   2715 C  C   . PRO A 1 328 ? -4.017  7.146   0.624   1.00 98.50 328 A 1 
ATOM   2716 O  O   . PRO A 1 328 ? -3.297  6.147   0.605   1.00 98.37 328 A 1 
ATOM   2717 C  CB  . PRO A 1 328 ? -6.214  6.902   1.879   1.00 98.26 328 A 1 
ATOM   2718 C  CG  . PRO A 1 328 ? -6.255  5.394   2.099   1.00 97.76 328 A 1 
ATOM   2719 C  CD  . PRO A 1 328 ? -6.502  4.845   0.701   1.00 98.34 328 A 1 
ATOM   2720 N  N   . ALA A 1 329 ? -3.529  8.378   0.746   1.00 98.60 329 A 1 
ATOM   2721 C  CA  . ALA A 1 329 ? -2.112  8.721   0.706   1.00 98.67 329 A 1 
ATOM   2722 C  C   . ALA A 1 329 ? -1.393  8.573   2.059   1.00 98.73 329 A 1 
ATOM   2723 O  O   . ALA A 1 329 ? -2.009  8.619   3.124   1.00 98.58 329 A 1 
ATOM   2724 C  CB  . ALA A 1 329 ? -1.998  10.153  0.192   1.00 98.33 329 A 1 
ATOM   2725 N  N   . VAL A 1 330 ? -0.060  8.485   2.005   1.00 98.77 330 A 1 
ATOM   2726 C  CA  . VAL A 1 330 ? 0.795   8.695   3.182   1.00 98.72 330 A 1 
ATOM   2727 C  C   . VAL A 1 330 ? 0.804   10.174  3.584   1.00 98.62 330 A 1 
ATOM   2728 O  O   . VAL A 1 330 ? 0.716   10.485  4.769   1.00 98.41 330 A 1 
ATOM   2729 C  CB  . VAL A 1 330 ? 2.234   8.200   2.922   1.00 98.77 330 A 1 
ATOM   2730 C  CG1 . VAL A 1 330 ? 3.165   8.454   4.112   1.00 98.44 330 A 1 
ATOM   2731 C  CG2 . VAL A 1 330 ? 2.264   6.697   2.619   1.00 98.42 330 A 1 
ATOM   2732 N  N   . SER A 1 331 ? 0.869   11.100  2.614   1.00 98.00 331 A 1 
ATOM   2733 C  CA  . SER A 1 331 ? 0.783   12.540  2.877   1.00 97.74 331 A 1 
ATOM   2734 C  C   . SER A 1 331 ? -0.616  12.927  3.383   1.00 97.44 331 A 1 
ATOM   2735 O  O   . SER A 1 331 ? -1.611  12.532  2.777   1.00 96.93 331 A 1 
ATOM   2736 C  CB  . SER A 1 331 ? 1.102   13.345  1.616   1.00 97.12 331 A 1 
ATOM   2737 O  OG  . SER A 1 331 ? 0.970   14.728  1.899   1.00 94.80 331 A 1 
ATOM   2738 N  N   . PRO A 1 332 ? -0.735  13.759  4.436   1.00 95.91 332 A 1 
ATOM   2739 C  CA  . PRO A 1 332 ? -2.011  14.278  4.913   1.00 94.95 332 A 1 
ATOM   2740 C  C   . PRO A 1 332 ? -2.488  15.528  4.147   1.00 93.52 332 A 1 
ATOM   2741 O  O   . PRO A 1 332 ? -3.348  16.271  4.619   1.00 92.15 332 A 1 
ATOM   2742 C  CB  . PRO A 1 332 ? -1.775  14.531  6.402   1.00 95.04 332 A 1 
ATOM   2743 C  CG  . PRO A 1 332 ? -0.316  14.993  6.432   1.00 94.83 332 A 1 
ATOM   2744 C  CD  . PRO A 1 332 ? 0.342   14.180  5.317   1.00 95.54 332 A 1 
ATOM   2745 N  N   . LYS A 1 333 ? -1.945  15.784  2.954   1.00 93.25 333 A 1 
ATOM   2746 C  CA  . LYS A 1 333 ? -2.191  17.007  2.173   1.00 92.10 333 A 1 
ATOM   2747 C  C   . LYS A 1 333 ? -3.656  17.277  1.871   1.00 91.63 333 A 1 
ATOM   2748 O  O   . LYS A 1 333 ? -4.074  18.436  1.844   1.00 89.51 333 A 1 
ATOM   2749 C  CB  . LYS A 1 333 ? -1.390  16.912  0.863   1.00 90.91 333 A 1 
ATOM   2750 C  CG  . LYS A 1 333 ? -1.562  18.119  -0.084  1.00 87.82 333 A 1 
ATOM   2751 C  CD  . LYS A 1 333 ? -1.150  19.407  0.608   1.00 81.54 333 A 1 
ATOM   2752 C  CE  . LYS A 1 333 ? -1.251  20.602  -0.332  1.00 77.50 333 A 1 
ATOM   2753 N  NZ  . LYS A 1 333 ? -0.820  21.808  0.404   1.00 68.94 333 A 1 
ATOM   2754 N  N   . HIS A 1 334 ? -4.432  16.240  1.622   1.00 91.58 334 A 1 
ATOM   2755 C  CA  . HIS A 1 334 ? -5.852  16.346  1.281   1.00 91.24 334 A 1 
ATOM   2756 C  C   . HIS A 1 334 ? -6.767  16.126  2.493   1.00 91.46 334 A 1 
ATOM   2757 O  O   . HIS A 1 334 ? -7.899  15.670  2.337   1.00 90.38 334 A 1 
ATOM   2758 C  CB  . HIS A 1 334 ? -6.174  15.444  0.081   1.00 90.53 334 A 1 
ATOM   2759 C  CG  . HIS A 1 334 ? -5.552  15.855  -1.227  1.00 88.87 334 A 1 
ATOM   2760 N  ND1 . HIS A 1 334 ? -5.823  15.265  -2.446  1.00 77.97 334 A 1 
ATOM   2761 C  CD2 . HIS A 1 334 ? -4.667  16.869  -1.490  1.00 78.52 334 A 1 
ATOM   2762 C  CE1 . HIS A 1 334 ? -5.104  15.895  -3.387  1.00 79.24 334 A 1 
ATOM   2763 N  NE2 . HIS A 1 334 ? -4.397  16.881  -2.854  1.00 81.31 334 A 1 
ATOM   2764 N  N   . ASP A 1 335 ? -6.282  16.464  3.690   1.00 90.80 335 A 1 
ATOM   2765 C  CA  . ASP A 1 335 ? -6.995  16.348  4.971   1.00 90.62 335 A 1 
ATOM   2766 C  C   . ASP A 1 335 ? -7.254  14.903  5.434   1.00 92.03 335 A 1 
ATOM   2767 O  O   . ASP A 1 335 ? -7.964  14.686  6.418   1.00 91.38 335 A 1 
ATOM   2768 C  CB  . ASP A 1 335 ? -8.250  17.242  4.980   1.00 88.84 335 A 1 
ATOM   2769 C  CG  . ASP A 1 335 ? -7.920  18.725  4.829   1.00 86.80 335 A 1 
ATOM   2770 O  OD1 . ASP A 1 335 ? -6.955  19.187  5.481   1.00 83.20 335 A 1 
ATOM   2771 O  OD2 . ASP A 1 335 ? -8.635  19.480  4.135   1.00 82.25 335 A 1 
ATOM   2772 N  N   . ASN A 1 336 ? -6.649  13.922  4.769   1.00 93.10 336 A 1 
ATOM   2773 C  CA  . ASN A 1 336 ? -6.636  12.528  5.184   1.00 94.27 336 A 1 
ATOM   2774 C  C   . ASN A 1 336 ? -5.600  12.284  6.291   1.00 94.71 336 A 1 
ATOM   2775 O  O   . ASN A 1 336 ? -4.575  12.958  6.358   1.00 94.89 336 A 1 
ATOM   2776 C  CB  . ASN A 1 336 ? -6.388  11.621  3.961   1.00 95.06 336 A 1 
ATOM   2777 C  CG  . ASN A 1 336 ? -5.029  11.870  3.322   1.00 95.46 336 A 1 
ATOM   2778 O  OD1 . ASN A 1 336 ? -4.811  12.872  2.661   1.00 92.36 336 A 1 
ATOM   2779 N  ND2 . ASN A 1 336 ? -4.089  10.981  3.533   1.00 93.16 336 A 1 
ATOM   2780 N  N   . ASN A 1 337 ? -5.835  11.278  7.130   1.00 96.20 337 A 1 
ATOM   2781 C  CA  . ASN A 1 337 ? -4.764  10.729  7.954   1.00 96.85 337 A 1 
ATOM   2782 C  C   . ASN A 1 337 ? -3.754  9.967   7.077   1.00 97.66 337 A 1 
ATOM   2783 O  O   . ASN A 1 337 ? -4.161  9.334   6.097   1.00 97.82 337 A 1 
ATOM   2784 C  CB  . ASN A 1 337 ? -5.358  9.817   9.028   1.00 96.54 337 A 1 
ATOM   2785 C  CG  . ASN A 1 337 ? -5.850  10.589  10.241  1.00 96.08 337 A 1 
ATOM   2786 O  OD1 . ASN A 1 337 ? -5.213  11.512  10.718  1.00 94.45 337 A 1 
ATOM   2787 N  ND2 . ASN A 1 337 ? -6.977  10.202  10.788  1.00 93.97 337 A 1 
ATOM   2788 N  N   . PRO A 1 338 ? -2.451  9.975   7.435   1.00 98.31 338 A 1 
ATOM   2789 C  CA  . PRO A 1 338 ? -1.451  9.120   6.808   1.00 98.53 338 A 1 
ATOM   2790 C  C   . PRO A 1 338 ? -1.902  7.661   6.745   1.00 98.62 338 A 1 
ATOM   2791 O  O   . PRO A 1 338 ? -2.353  7.111   7.749   1.00 98.52 338 A 1 
ATOM   2792 C  CB  . PRO A 1 338 ? -0.201  9.270   7.673   1.00 98.24 338 A 1 
ATOM   2793 C  CG  . PRO A 1 338 ? -0.342  10.682  8.242   1.00 97.27 338 A 1 
ATOM   2794 C  CD  . PRO A 1 338 ? -1.843  10.812  8.450   1.00 98.15 338 A 1 
ATOM   2795 N  N   . SER A 1 339 ? -1.785  7.042   5.572   1.00 98.85 339 A 1 
ATOM   2796 C  CA  . SER A 1 339 ? -2.399  5.741   5.298   1.00 98.89 339 A 1 
ATOM   2797 C  C   . SER A 1 339 ? -1.546  4.853   4.398   1.00 98.89 339 A 1 
ATOM   2798 O  O   . SER A 1 339 ? -0.773  5.325   3.573   1.00 98.66 339 A 1 
ATOM   2799 C  CB  . SER A 1 339 ? -3.764  5.951   4.642   1.00 98.39 339 A 1 
ATOM   2800 O  OG  . SER A 1 339 ? -4.650  6.599   5.529   1.00 92.49 339 A 1 
ATOM   2801 N  N   . PHE A 1 340 ? -1.714  3.536   4.532   1.00 98.89 340 A 1 
ATOM   2802 C  CA  . PHE A 1 340 ? -1.238  2.543   3.573   1.00 98.81 340 A 1 
ATOM   2803 C  C   . PHE A 1 340 ? -2.137  1.305   3.607   1.00 98.98 340 A 1 
ATOM   2804 O  O   . PHE A 1 340 ? -2.903  1.098   4.550   1.00 98.78 340 A 1 
ATOM   2805 C  CB  . PHE A 1 340 ? 0.229   2.172   3.843   1.00 98.85 340 A 1 
ATOM   2806 C  CG  . PHE A 1 340 ? 0.441   1.332   5.084   1.00 98.83 340 A 1 
ATOM   2807 C  CD1 . PHE A 1 340 ? 0.629   1.949   6.341   1.00 98.57 340 A 1 
ATOM   2808 C  CD2 . PHE A 1 340 ? 0.473   -0.070  4.995   1.00 98.51 340 A 1 
ATOM   2809 C  CE1 . PHE A 1 340 ? 0.852   1.174   7.490   1.00 98.10 340 A 1 
ATOM   2810 C  CE2 . PHE A 1 340 ? 0.694   -0.851  6.140   1.00 98.04 340 A 1 
ATOM   2811 C  CZ  . PHE A 1 340 ? 0.891   -0.226  7.385   1.00 98.05 340 A 1 
ATOM   2812 N  N   . ARG A 1 341 ? -2.021  0.435   2.607   1.00 98.92 341 A 1 
ATOM   2813 C  CA  . ARG A 1 341 ? -2.925  -0.704  2.443   1.00 98.92 341 A 1 
ATOM   2814 C  C   . ARG A 1 341 ? -2.180  -2.015  2.179   1.00 98.91 341 A 1 
ATOM   2815 O  O   . ARG A 1 341 ? -1.206  -2.071  1.434   1.00 98.76 341 A 1 
ATOM   2816 C  CB  . ARG A 1 341 ? -3.941  -0.338  1.350   1.00 98.76 341 A 1 
ATOM   2817 C  CG  . ARG A 1 341 ? -5.094  -1.338  1.231   1.00 97.63 341 A 1 
ATOM   2818 C  CD  . ARG A 1 341 ? -6.154  -0.846  0.233   1.00 97.82 341 A 1 
ATOM   2819 N  NE  . ARG A 1 341 ? -6.939  0.284   0.753   1.00 97.73 341 A 1 
ATOM   2820 C  CZ  . ARG A 1 341 ? -7.939  0.910   0.153   1.00 98.00 341 A 1 
ATOM   2821 N  NH1 . ARG A 1 341 ? -8.336  0.595   -1.038  1.00 96.06 341 A 1 
ATOM   2822 N  NH2 . ARG A 1 341 ? -8.573  1.867   0.762   1.00 95.50 341 A 1 
ATOM   2823 N  N   . LEU A 1 342 ? -2.699  -3.108  2.759   1.00 98.85 342 A 1 
ATOM   2824 C  CA  . LEU A 1 342 ? -2.268  -4.466  2.436   1.00 98.89 342 A 1 
ATOM   2825 C  C   . LEU A 1 342 ? -3.345  -5.159  1.600   1.00 98.84 342 A 1 
ATOM   2826 O  O   . LEU A 1 342 ? -4.457  -5.356  2.095   1.00 98.69 342 A 1 
ATOM   2827 C  CB  . LEU A 1 342 ? -1.966  -5.269  3.710   1.00 98.76 342 A 1 
ATOM   2828 C  CG  . LEU A 1 342 ? -0.928  -4.651  4.658   1.00 98.35 342 A 1 
ATOM   2829 C  CD1 . LEU A 1 342 ? -0.620  -5.642  5.786   1.00 97.87 342 A 1 
ATOM   2830 C  CD2 . LEU A 1 342 ? 0.391   -4.309  3.951   1.00 97.85 342 A 1 
ATOM   2831 N  N   . TYR A 1 343 ? -3.023  -5.566  0.361   1.00 98.85 343 A 1 
ATOM   2832 C  CA  . TYR A 1 343 ? -3.913  -6.348  -0.494  1.00 98.82 343 A 1 
ATOM   2833 C  C   . TYR A 1 343 ? -3.607  -7.835  -0.376  1.00 98.87 343 A 1 
ATOM   2834 O  O   . TYR A 1 343 ? -2.484  -8.272  -0.628  1.00 98.67 343 A 1 
ATOM   2835 C  CB  . TYR A 1 343 ? -3.777  -5.892  -1.950  1.00 98.89 343 A 1 
ATOM   2836 C  CG  . TYR A 1 343 ? -4.481  -4.585  -2.232  1.00 98.91 343 A 1 
ATOM   2837 C  CD1 . TYR A 1 343 ? -5.863  -4.575  -2.507  1.00 98.80 343 A 1 
ATOM   2838 C  CD2 . TYR A 1 343 ? -3.770  -3.374  -2.223  1.00 98.81 343 A 1 
ATOM   2839 C  CE1 . TYR A 1 343 ? -6.531  -3.375  -2.783  1.00 98.75 343 A 1 
ATOM   2840 C  CE2 . TYR A 1 343 ? -4.432  -2.161  -2.496  1.00 98.73 343 A 1 
ATOM   2841 C  CZ  . TYR A 1 343 ? -5.816  -2.163  -2.780  1.00 98.81 343 A 1 
ATOM   2842 O  OH  . TYR A 1 343 ? -6.468  -0.995  -3.054  1.00 98.62 343 A 1 
ATOM   2843 N  N   . TYR A 1 344 ? -4.616  -8.638  -0.025  1.00 98.69 344 A 1 
ATOM   2844 C  CA  . TYR A 1 344 ? -4.518  -10.086 0.100   1.00 98.63 344 A 1 
ATOM   2845 C  C   . TYR A 1 344 ? -4.892  -10.770 -1.217  1.00 98.60 344 A 1 
ATOM   2846 O  O   . TYR A 1 344 ? -5.792  -10.336 -1.940  1.00 98.43 344 A 1 
ATOM   2847 C  CB  . TYR A 1 344 ? -5.372  -10.583 1.264   1.00 98.53 344 A 1 
ATOM   2848 C  CG  . TYR A 1 344 ? -4.878  -10.124 2.620   1.00 98.40 344 A 1 
ATOM   2849 C  CD1 . TYR A 1 344 ? -4.052  -10.954 3.405   1.00 97.88 344 A 1 
ATOM   2850 C  CD2 . TYR A 1 344 ? -5.197  -8.839  3.088   1.00 97.86 344 A 1 
ATOM   2851 C  CE1 . TYR A 1 344 ? -3.545  -10.514 4.638   1.00 97.25 344 A 1 
ATOM   2852 C  CE2 . TYR A 1 344 ? -4.689  -8.374  4.316   1.00 97.33 344 A 1 
ATOM   2853 C  CZ  . TYR A 1 344 ? -3.861  -9.224  5.087   1.00 97.38 344 A 1 
ATOM   2854 O  OH  . TYR A 1 344 ? -3.336  -8.771  6.276   1.00 96.40 344 A 1 
ATOM   2855 N  N   . MET A 1 345 ? -4.205  -11.865 -1.512  1.00 98.42 345 A 1 
ATOM   2856 C  CA  . MET A 1 345 ? -4.320  -12.575 -2.776  1.00 98.30 345 A 1 
ATOM   2857 C  C   . MET A 1 345 ? -4.713  -14.036 -2.557  1.00 98.13 345 A 1 
ATOM   2858 O  O   . MET A 1 345 ? -4.067  -14.770 -1.819  1.00 97.47 345 A 1 
ATOM   2859 C  CB  . MET A 1 345 ? -2.988  -12.486 -3.536  1.00 98.40 345 A 1 
ATOM   2860 C  CG  . MET A 1 345 ? -2.577  -11.066 -3.904  1.00 98.37 345 A 1 
ATOM   2861 S  SD  . MET A 1 345 ? -0.943  -10.995 -4.708  1.00 98.20 345 A 1 
ATOM   2862 C  CE  . MET A 1 345 ? 0.127   -11.321 -3.291  1.00 96.53 345 A 1 
ATOM   2863 N  N   . ASN A 1 346 ? -5.757  -14.476 -3.272  1.00 97.80 346 A 1 
ATOM   2864 C  CA  . ASN A 1 346 ? -6.158  -15.872 -3.374  1.00 97.41 346 A 1 
ATOM   2865 C  C   . ASN A 1 346 ? -6.834  -16.096 -4.738  1.00 97.37 346 A 1 
ATOM   2866 O  O   . ASN A 1 346 ? -8.026  -15.843 -4.886  1.00 95.43 346 A 1 
ATOM   2867 C  CB  . ASN A 1 346 ? -7.087  -16.215 -2.204  1.00 96.37 346 A 1 
ATOM   2868 C  CG  . ASN A 1 346 ? -7.528  -17.667 -2.219  1.00 94.61 346 A 1 
ATOM   2869 O  OD1 . ASN A 1 346 ? -7.046  -18.507 -2.964  1.00 90.57 346 A 1 
ATOM   2870 N  ND2 . ASN A 1 346 ? -8.478  -18.013 -1.376  1.00 87.51 346 A 1 
ATOM   2871 N  N   . LYS A 1 347 ? -6.075  -16.562 -5.730  1.00 97.01 347 A 1 
ATOM   2872 C  CA  . LYS A 1 347 ? -6.539  -16.664 -7.127  1.00 97.16 347 A 1 
ATOM   2873 C  C   . LYS A 1 347 ? -7.148  -15.348 -7.644  1.00 97.68 347 A 1 
ATOM   2874 O  O   . LYS A 1 347 ? -8.247  -15.320 -8.190  1.00 96.06 347 A 1 
ATOM   2875 C  CB  . LYS A 1 347 ? -7.501  -17.853 -7.305  1.00 95.92 347 A 1 
ATOM   2876 C  CG  . LYS A 1 347 ? -6.899  -19.199 -6.899  1.00 90.48 347 A 1 
ATOM   2877 C  CD  . LYS A 1 347 ? -7.949  -20.299 -7.117  1.00 80.75 347 A 1 
ATOM   2878 C  CE  . LYS A 1 347 ? -7.373  -21.655 -6.736  1.00 71.62 347 A 1 
ATOM   2879 N  NZ  . LYS A 1 347 ? -8.361  -22.741 -6.968  1.00 60.60 347 A 1 
ATOM   2880 N  N   . GLY A 1 348 ? -6.433  -14.258 -7.436  1.00 97.79 348 A 1 
ATOM   2881 C  CA  . GLY A 1 348 ? -6.871  -12.876 -7.603  1.00 97.94 348 A 1 
ATOM   2882 C  C   . GLY A 1 348 ? -6.791  -12.100 -6.286  1.00 98.28 348 A 1 
ATOM   2883 O  O   . GLY A 1 348 ? -6.174  -12.585 -5.330  1.00 97.82 348 A 1 
ATOM   2884 N  N   . LEU A 1 349 ? -7.414  -10.925 -6.225  1.00 98.49 349 A 1 
ATOM   2885 C  CA  . LEU A 1 349 ? -7.533  -10.173 -4.974  1.00 98.51 349 A 1 
ATOM   2886 C  C   . LEU A 1 349 ? -8.701  -10.708 -4.148  1.00 98.56 349 A 1 
ATOM   2887 O  O   . LEU A 1 349 ? -9.834  -10.745 -4.614  1.00 98.09 349 A 1 
ATOM   2888 C  CB  . LEU A 1 349 ? -7.701  -8.673  -5.233  1.00 98.42 349 A 1 
ATOM   2889 C  CG  . LEU A 1 349 ? -6.548  -7.975  -5.971  1.00 97.71 349 A 1 
ATOM   2890 C  CD1 . LEU A 1 349 ? -6.804  -6.471  -5.970  1.00 97.48 349 A 1 
ATOM   2891 C  CD2 . LEU A 1 349 ? -5.187  -8.234  -5.328  1.00 97.28 349 A 1 
ATOM   2892 N  N   . SER A 1 350 ? -8.418  -11.104 -2.905  1.00 98.42 350 A 1 
ATOM   2893 C  CA  . SER A 1 350 ? -9.422  -11.645 -1.991  1.00 98.25 350 A 1 
ATOM   2894 C  C   . SER A 1 350 ? -9.909  -10.625 -0.963  1.00 98.39 350 A 1 
ATOM   2895 O  O   . SER A 1 350 ? -11.054 -10.695 -0.539  1.00 97.70 350 A 1 
ATOM   2896 C  CB  . SER A 1 350 ? -8.881  -12.879 -1.278  1.00 97.55 350 A 1 
ATOM   2897 O  OG  . SER A 1 350 ? -7.661  -12.630 -0.610  1.00 95.82 350 A 1 
ATOM   2898 N  N   . ASP A 1 351 ? -9.038  -9.708  -0.544  1.00 98.45 351 A 1 
ATOM   2899 C  CA  . ASP A 1 351 ? -9.367  -8.708  0.478   1.00 98.51 351 A 1 
ATOM   2900 C  C   . ASP A 1 351 ? -8.318  -7.593  0.500   1.00 98.66 351 A 1 
ATOM   2901 O  O   . ASP A 1 351 ? -7.243  -7.725  -0.084  1.00 98.48 351 A 1 
ATOM   2902 C  CB  . ASP A 1 351 ? -9.405  -9.401  1.854   1.00 98.35 351 A 1 
ATOM   2903 C  CG  . ASP A 1 351 ? -10.335 -8.721  2.858   1.00 98.27 351 A 1 
ATOM   2904 O  OD1 . ASP A 1 351 ? -10.822 -7.602  2.597   1.00 97.67 351 A 1 
ATOM   2905 O  OD2 . ASP A 1 351 ? -10.591 -9.347  3.908   1.00 97.43 351 A 1 
ATOM   2906 N  N   . TYR A 1 352 ? -8.590  -6.527  1.250   1.00 98.74 352 A 1 
ATOM   2907 C  CA  . TYR A 1 352 ? -7.559  -5.627  1.735   1.00 98.87 352 A 1 
ATOM   2908 C  C   . TYR A 1 352 ? -7.789  -5.241  3.199   1.00 98.80 352 A 1 
ATOM   2909 O  O   . TYR A 1 352 ? -8.907  -5.281  3.716   1.00 98.71 352 A 1 
ATOM   2910 C  CB  . TYR A 1 352 ? -7.403  -4.399  0.823   1.00 98.83 352 A 1 
ATOM   2911 C  CG  . TYR A 1 352 ? -8.541  -3.402  0.869   1.00 98.85 352 A 1 
ATOM   2912 C  CD1 . TYR A 1 352 ? -9.457  -3.321  -0.198  1.00 98.63 352 A 1 
ATOM   2913 C  CD2 . TYR A 1 352 ? -8.665  -2.503  1.949   1.00 98.62 352 A 1 
ATOM   2914 C  CE1 . TYR A 1 352 ? -10.481 -2.359  -0.192  1.00 98.47 352 A 1 
ATOM   2915 C  CE2 . TYR A 1 352 ? -9.696  -1.546  1.970   1.00 98.41 352 A 1 
ATOM   2916 C  CZ  . TYR A 1 352 ? -10.599 -1.471  0.896   1.00 98.54 352 A 1 
ATOM   2917 O  OH  . TYR A 1 352 ? -11.590 -0.528  0.908   1.00 97.99 352 A 1 
ATOM   2918 N  N   . LYS A 1 353 ? -6.704  -4.834  3.856   1.00 98.71 353 A 1 
ATOM   2919 C  CA  . LYS A 1 353 ? -6.725  -4.147  5.144   1.00 98.75 353 A 1 
ATOM   2920 C  C   . LYS A 1 353 ? -6.175  -2.735  4.960   1.00 98.84 353 A 1 
ATOM   2921 O  O   . LYS A 1 353 ? -5.069  -2.586  4.445   1.00 98.70 353 A 1 
ATOM   2922 C  CB  . LYS A 1 353 ? -5.913  -4.915  6.189   1.00 98.67 353 A 1 
ATOM   2923 C  CG  . LYS A 1 353 ? -6.599  -6.215  6.606   1.00 98.07 353 A 1 
ATOM   2924 C  CD  . LYS A 1 353 ? -5.714  -6.964  7.605   1.00 96.95 353 A 1 
ATOM   2925 C  CE  . LYS A 1 353 ? -6.353  -8.293  7.976   1.00 94.48 353 A 1 
ATOM   2926 N  NZ  . LYS A 1 353 ? -5.397  -9.132  8.751   1.00 89.66 353 A 1 
ATOM   2927 N  N   . GLN A 1 354 ? -6.941  -1.744  5.396   1.00 98.85 354 A 1 
ATOM   2928 C  CA  . GLN A 1 354 ? -6.513  -0.355  5.452   1.00 98.89 354 A 1 
ATOM   2929 C  C   . GLN A 1 354 ? -5.854  -0.089  6.805   1.00 98.84 354 A 1 
ATOM   2930 O  O   . GLN A 1 354 ? -6.420  -0.443  7.836   1.00 98.76 354 A 1 
ATOM   2931 C  CB  . GLN A 1 354 ? -7.730  0.560   5.225   1.00 98.82 354 A 1 
ATOM   2932 C  CG  . GLN A 1 354 ? -7.351  2.043   5.093   1.00 98.02 354 A 1 
ATOM   2933 C  CD  . GLN A 1 354 ? -6.423  2.269   3.910   1.00 98.28 354 A 1 
ATOM   2934 O  OE1 . GLN A 1 354 ? -6.688  1.845   2.791   1.00 94.59 354 A 1 
ATOM   2935 N  NE2 . GLN A 1 354 ? -5.285  2.889   4.108   1.00 93.96 354 A 1 
ATOM   2936 N  N   . PHE A 1 355 ? -4.676  0.520   6.784   1.00 98.90 355 A 1 
ATOM   2937 C  CA  . PHE A 1 355 ? -3.974  1.005   7.961   1.00 98.91 355 A 1 
ATOM   2938 C  C   . PHE A 1 355 ? -3.854  2.523   7.889   1.00 98.87 355 A 1 
ATOM   2939 O  O   . PHE A 1 355 ? -3.773  3.081   6.801   1.00 98.76 355 A 1 
ATOM   2940 C  CB  . PHE A 1 355 ? -2.596  0.349   8.075   1.00 98.86 355 A 1 
ATOM   2941 C  CG  . PHE A 1 355 ? -2.640  -1.130  8.369   1.00 98.80 355 A 1 
ATOM   2942 C  CD1 . PHE A 1 355 ? -2.543  -1.595  9.693   1.00 98.45 355 A 1 
ATOM   2943 C  CD2 . PHE A 1 355 ? -2.804  -2.062  7.324   1.00 98.44 355 A 1 
ATOM   2944 C  CE1 . PHE A 1 355 ? -2.601  -2.958  9.974   1.00 98.00 355 A 1 
ATOM   2945 C  CE2 . PHE A 1 355 ? -2.868  -3.437  7.603   1.00 98.01 355 A 1 
ATOM   2946 C  CZ  . PHE A 1 355 ? -2.763  -3.883  8.928   1.00 98.03 355 A 1 
ATOM   2947 N  N   . TYR A 1 356 ? -3.825  3.161   9.051   1.00 98.84 356 A 1 
ATOM   2948 C  CA  . TYR A 1 356 ? -3.683  4.616   9.171   1.00 98.86 356 A 1 
ATOM   2949 C  C   . TYR A 1 356 ? -2.970  4.976   10.476  1.00 98.82 356 A 1 
ATOM   2950 O  O   . TYR A 1 356 ? -2.843  4.148   11.380  1.00 98.59 356 A 1 
ATOM   2951 C  CB  . TYR A 1 356 ? -5.067  5.281   9.085   1.00 98.65 356 A 1 
ATOM   2952 C  CG  . TYR A 1 356 ? -5.906  5.253   10.348  1.00 98.50 356 A 1 
ATOM   2953 C  CD1 . TYR A 1 356 ? -6.280  4.032   10.953  1.00 98.07 356 A 1 
ATOM   2954 C  CD2 . TYR A 1 356 ? -6.323  6.456   10.936  1.00 97.88 356 A 1 
ATOM   2955 C  CE1 . TYR A 1 356 ? -7.045  4.019   12.130  1.00 97.11 356 A 1 
ATOM   2956 C  CE2 . TYR A 1 356 ? -7.092  6.458   12.118  1.00 96.91 356 A 1 
ATOM   2957 C  CZ  . TYR A 1 356 ? -7.447  5.241   12.715  1.00 96.76 356 A 1 
ATOM   2958 O  OH  . TYR A 1 356 ? -8.187  5.238   13.864  1.00 94.91 356 A 1 
ATOM   2959 N  N   . ALA A 1 357 ? -2.521  6.233   10.578  1.00 98.62 357 A 1 
ATOM   2960 C  CA  . ALA A 1 357 ? -2.075  6.855   11.824  1.00 98.59 357 A 1 
ATOM   2961 C  C   . ALA A 1 357 ? -2.880  8.135   12.059  1.00 98.30 357 A 1 
ATOM   2962 O  O   . ALA A 1 357 ? -2.892  9.030   11.210  1.00 97.80 357 A 1 
ATOM   2963 C  CB  . ALA A 1 357 ? -0.570  7.120   11.747  1.00 98.57 357 A 1 
ATOM   2964 N  N   . ASP A 1 358 ? -3.547  8.249   13.210  1.00 97.67 358 A 1 
ATOM   2965 C  CA  . ASP A 1 358 ? -4.356  9.422   13.513  1.00 97.15 358 A 1 
ATOM   2966 C  C   . ASP A 1 358 ? -3.494  10.575  14.039  1.00 96.87 358 A 1 
ATOM   2967 O  O   . ASP A 1 358 ? -2.884  10.479  15.106  1.00 96.01 358 A 1 
ATOM   2968 C  CB  . ASP A 1 358 ? -5.465  9.028   14.490  1.00 96.10 358 A 1 
ATOM   2969 C  CG  . ASP A 1 358 ? -6.563  10.090  14.624  1.00 94.47 358 A 1 
ATOM   2970 O  OD1 . ASP A 1 358 ? -6.369  11.244  14.204  1.00 92.04 358 A 1 
ATOM   2971 O  OD2 . ASP A 1 358 ? -7.637  9.751   15.161  1.00 90.33 358 A 1 
ATOM   2972 N  N   . ILE A 1 359 ? -3.445  11.691  13.295  1.00 95.85 359 A 1 
ATOM   2973 C  CA  . ILE A 1 359 ? -2.658  12.879  13.664  1.00 94.87 359 A 1 
ATOM   2974 C  C   . ILE A 1 359 ? -3.505  13.984  14.311  1.00 93.78 359 A 1 
ATOM   2975 O  O   . ILE A 1 359 ? -2.963  15.032  14.654  1.00 92.60 359 A 1 
ATOM   2976 C  CB  . ILE A 1 359 ? -1.818  13.401  12.476  1.00 94.78 359 A 1 
ATOM   2977 C  CG1 . ILE A 1 359 ? -2.693  13.930  11.322  1.00 94.59 359 A 1 
ATOM   2978 C  CG2 . ILE A 1 359 ? -0.840  12.310  11.999  1.00 94.20 359 A 1 
ATOM   2979 C  CD1 . ILE A 1 359 ? -1.895  14.697  10.250  1.00 94.23 359 A 1 
ATOM   2980 N  N   . LYS A 1 360 ? -4.805  13.779  14.518  1.00 93.11 360 A 1 
ATOM   2981 C  CA  . LYS A 1 360 ? -5.749  14.838  14.936  1.00 91.72 360 A 1 
ATOM   2982 C  C   . LYS A 1 360 ? -5.405  15.500  16.269  1.00 90.63 360 A 1 
ATOM   2983 O  O   . LYS A 1 360 ? -5.797  16.641  16.492  1.00 89.11 360 A 1 
ATOM   2984 C  CB  . LYS A 1 360 ? -7.190  14.295  14.964  1.00 90.79 360 A 1 
ATOM   2985 C  CG  . LYS A 1 360 ? -7.491  13.452  16.213  1.00 87.37 360 A 1 
ATOM   2986 C  CD  . LYS A 1 360 ? -8.932  12.908  16.179  1.00 84.69 360 A 1 
ATOM   2987 C  CE  . LYS A 1 360 ? -9.183  11.986  17.378  1.00 77.39 360 A 1 
ATOM   2988 N  NZ  . LYS A 1 360 ? -8.523  10.678  17.222  1.00 69.73 360 A 1 
ATOM   2989 N  N   . ASP A 1 361 ? -4.707  14.796  17.157  1.00 90.99 361 A 1 
ATOM   2990 C  CA  . ASP A 1 361 ? -4.378  15.259  18.507  1.00 90.24 361 A 1 
ATOM   2991 C  C   . ASP A 1 361 ? -2.916  15.702  18.655  1.00 90.16 361 A 1 
ATOM   2992 O  O   . ASP A 1 361 ? -2.440  15.874  19.777  1.00 87.82 361 A 1 
ATOM   2993 C  CB  . ASP A 1 361 ? -4.794  14.195  19.536  1.00 89.16 361 A 1 
ATOM   2994 C  CG  . ASP A 1 361 ? -6.309  14.051  19.626  1.00 87.44 361 A 1 
ATOM   2995 O  OD1 . ASP A 1 361 ? -7.009  15.089  19.678  1.00 84.07 361 A 1 
ATOM   2996 O  OD2 . ASP A 1 361 ? -6.816  12.916  19.661  1.00 83.90 361 A 1 
ATOM   2997 N  N   . ASN A 1 362 ? -2.201  15.927  17.538  1.00 90.70 362 A 1 
ATOM   2998 C  CA  . ASN A 1 362 ? -0.771  16.253  17.516  1.00 90.88 362 A 1 
ATOM   2999 C  C   . ASN A 1 362 ? 0.050   15.264  18.374  1.00 91.74 362 A 1 
ATOM   3000 O  O   . ASN A 1 362 ? 0.647   15.661  19.377  1.00 91.62 362 A 1 
ATOM   3001 C  CB  . ASN A 1 362 ? -0.579  17.731  17.891  1.00 89.03 362 A 1 
ATOM   3002 C  CG  . ASN A 1 362 ? 0.859   18.185  17.712  1.00 88.00 362 A 1 
ATOM   3003 O  OD1 . ASN A 1 362 ? 1.610   17.690  16.885  1.00 85.88 362 A 1 
ATOM   3004 N  ND2 . ASN A 1 362 ? 1.286   19.175  18.468  1.00 85.04 362 A 1 
ATOM   3005 N  N   . PRO A 1 363 ? 0.055   13.968  18.043  1.00 93.70 363 A 1 
ATOM   3006 C  CA  . PRO A 1 363 ? 0.674   12.937  18.869  1.00 94.54 363 A 1 
ATOM   3007 C  C   . PRO A 1 363 ? 2.200   13.091  18.925  1.00 94.62 363 A 1 
ATOM   3008 O  O   . PRO A 1 363 ? 2.838   13.573  17.990  1.00 94.00 363 A 1 
ATOM   3009 C  CB  . PRO A 1 363 ? 0.243   11.615  18.235  1.00 94.85 363 A 1 
ATOM   3010 C  CG  . PRO A 1 363 ? 0.093   11.974  16.756  1.00 94.61 363 A 1 
ATOM   3011 C  CD  . PRO A 1 363 ? -0.487  13.388  16.821  1.00 95.45 363 A 1 
ATOM   3012 N  N   . SER A 1 364 ? 2.815   12.607  20.015  1.00 95.36 364 A 1 
ATOM   3013 C  CA  . SER A 1 364 ? 4.275   12.546  20.183  1.00 95.39 364 A 1 
ATOM   3014 C  C   . SER A 1 364 ? 4.935   11.377  19.443  1.00 96.09 364 A 1 
ATOM   3015 O  O   . SER A 1 364 ? 6.157   11.305  19.365  1.00 94.97 364 A 1 
ATOM   3016 C  CB  . SER A 1 364 ? 4.613   12.466  21.671  1.00 94.45 364 A 1 
ATOM   3017 O  OG  . SER A 1 364 ? 3.999   11.344  22.266  1.00 88.38 364 A 1 
ATOM   3018 N  N   . PHE A 1 365 ? 4.139   10.438  18.951  1.00 97.18 365 A 1 
ATOM   3019 C  CA  . PHE A 1 365 ? 4.529   9.332   18.082  1.00 97.48 365 A 1 
ATOM   3020 C  C   . PHE A 1 365 ? 3.306   8.912   17.259  1.00 97.63 365 A 1 
ATOM   3021 O  O   . PHE A 1 365 ? 2.169   9.162   17.670  1.00 97.25 365 A 1 
ATOM   3022 C  CB  . PHE A 1 365 ? 5.065   8.144   18.905  1.00 96.89 365 A 1 
ATOM   3023 C  CG  . PHE A 1 365 ? 4.034   7.448   19.768  1.00 95.30 365 A 1 
ATOM   3024 C  CD1 . PHE A 1 365 ? 3.729   7.934   21.059  1.00 93.08 365 A 1 
ATOM   3025 C  CD2 . PHE A 1 365 ? 3.357   6.309   19.290  1.00 92.81 365 A 1 
ATOM   3026 C  CE1 . PHE A 1 365 ? 2.760   7.306   21.851  1.00 90.24 365 A 1 
ATOM   3027 C  CE2 . PHE A 1 365 ? 2.385   5.670   20.079  1.00 90.34 365 A 1 
ATOM   3028 C  CZ  . PHE A 1 365 ? 2.089   6.171   21.357  1.00 88.93 365 A 1 
ATOM   3029 N  N   . LEU A 1 366 ? 3.514   8.250   16.120  1.00 98.18 366 A 1 
ATOM   3030 C  CA  . LEU A 1 366 ? 2.415   7.747   15.299  1.00 98.34 366 A 1 
ATOM   3031 C  C   . LEU A 1 366 ? 2.049   6.312   15.679  1.00 98.38 366 A 1 
ATOM   3032 O  O   . LEU A 1 366 ? 2.883   5.406   15.592  1.00 97.75 366 A 1 
ATOM   3033 C  CB  . LEU A 1 366 ? 2.752   7.870   13.810  1.00 98.09 366 A 1 
ATOM   3034 C  CG  . LEU A 1 366 ? 2.932   9.324   13.316  1.00 97.34 366 A 1 
ATOM   3035 C  CD1 . LEU A 1 366 ? 3.116   9.305   11.808  1.00 96.74 366 A 1 
ATOM   3036 C  CD2 . LEU A 1 366 ? 1.729   10.214  13.642  1.00 96.43 366 A 1 
ATOM   3037 N  N   . ASN A 1 367 ? 0.789   6.101   16.042  1.00 98.59 367 A 1 
ATOM   3038 C  CA  . ASN A 1 367 ? 0.211   4.777   16.222  1.00 98.43 367 A 1 
ATOM   3039 C  C   . ASN A 1 367 ? -0.390  4.308   14.890  1.00 98.54 367 A 1 
ATOM   3040 O  O   . ASN A 1 367 ? -1.516  4.672   14.552  1.00 98.26 367 A 1 
ATOM   3041 C  CB  . ASN A 1 367 ? -0.826  4.811   17.353  1.00 97.95 367 A 1 
ATOM   3042 C  CG  . ASN A 1 367 ? -1.354  3.419   17.626  1.00 94.38 367 A 1 
ATOM   3043 O  OD1 . ASN A 1 367 ? -0.622  2.448   17.600  1.00 87.23 367 A 1 
ATOM   3044 N  ND2 . ASN A 1 367 ? -2.637  3.276   17.899  1.00 85.39 367 A 1 
ATOM   3045 N  N   . TRP A 1 368 ? 0.364   3.519   14.137  1.00 98.73 368 A 1 
ATOM   3046 C  CA  . TRP A 1 368 ? -0.124  2.911   12.898  1.00 98.77 368 A 1 
ATOM   3047 C  C   . TRP A 1 368 ? -0.972  1.683   13.229  1.00 98.67 368 A 1 
ATOM   3048 O  O   . TRP A 1 368 ? -0.457  0.666   13.702  1.00 98.03 368 A 1 
ATOM   3049 C  CB  . TRP A 1 368 ? 1.052   2.548   12.003  1.00 98.70 368 A 1 
ATOM   3050 C  CG  . TRP A 1 368 ? 1.813   3.724   11.461  1.00 98.75 368 A 1 
ATOM   3051 C  CD1 . TRP A 1 368 ? 2.886   4.290   12.051  1.00 98.54 368 A 1 
ATOM   3052 C  CD2 . TRP A 1 368 ? 1.553   4.474   10.245  1.00 98.73 368 A 1 
ATOM   3053 N  NE1 . TRP A 1 368 ? 3.330   5.350   11.267  1.00 98.47 368 A 1 
ATOM   3054 C  CE2 . TRP A 1 368 ? 2.542   5.489   10.145  1.00 98.61 368 A 1 
ATOM   3055 C  CE3 . TRP A 1 368 ? 0.586   4.385   9.221   1.00 98.64 368 A 1 
ATOM   3056 C  CZ2 . TRP A 1 368 ? 2.590   6.387   9.055   1.00 98.45 368 A 1 
ATOM   3057 C  CZ3 . TRP A 1 368 ? 0.629   5.281   8.132   1.00 98.37 368 A 1 
ATOM   3058 C  CH2 . TRP A 1 368 ? 1.619   6.270   8.053   1.00 98.33 368 A 1 
ATOM   3059 N  N   . GLU A 1 369 ? -2.274  1.754   12.963  1.00 98.65 369 A 1 
ATOM   3060 C  CA  . GLU A 1 369 ? -3.232  0.722   13.334  1.00 98.40 369 A 1 
ATOM   3061 C  C   . GLU A 1 369 ? -4.164  0.331   12.177  1.00 98.65 369 A 1 
ATOM   3062 O  O   . GLU A 1 369 ? -4.246  1.000   11.144  1.00 98.45 369 A 1 
ATOM   3063 C  CB  . GLU A 1 369 ? -3.996  1.147   14.597  1.00 96.72 369 A 1 
ATOM   3064 C  CG  . GLU A 1 369 ? -4.883  2.387   14.412  1.00 88.21 369 A 1 
ATOM   3065 C  CD  . GLU A 1 369 ? -5.605  2.810   15.716  1.00 88.34 369 A 1 
ATOM   3066 O  OE1 . GLU A 1 369 ? -6.095  3.960   15.761  1.00 81.51 369 A 1 
ATOM   3067 O  OE2 . GLU A 1 369 ? -5.661  1.996   16.664  1.00 84.13 369 A 1 
ATOM   3068 N  N   . LEU A 1 370 ? -4.849  -0.791  12.347  1.00 98.78 370 A 1 
ATOM   3069 C  CA  . LEU A 1 370 ? -5.873  -1.237  11.411  1.00 98.75 370 A 1 
ATOM   3070 C  C   . LEU A 1 370 ? -7.096  -0.315  11.506  1.00 98.74 370 A 1 
ATOM   3071 O  O   . LEU A 1 370 ? -7.750  -0.264  12.548  1.00 98.44 370 A 1 
ATOM   3072 C  CB  . LEU A 1 370 ? -6.232  -2.698  11.720  1.00 98.62 370 A 1 
ATOM   3073 C  CG  . LEU A 1 370 ? -7.331  -3.279  10.798  1.00 98.32 370 A 1 
ATOM   3074 C  CD1 . LEU A 1 370 ? -6.827  -3.479  9.371   1.00 97.89 370 A 1 
ATOM   3075 C  CD2 . LEU A 1 370 ? -7.782  -4.643  11.328  1.00 97.60 370 A 1 
ATOM   3076 N  N   . GLU A 1 371 ? -7.454  0.325   10.406  1.00 98.72 371 A 1 
ATOM   3077 C  CA  . GLU A 1 371 ? -8.685  1.100   10.297  1.00 98.72 371 A 1 
ATOM   3078 C  C   . GLU A 1 371 ? -9.884  0.180   10.055  1.00 98.78 371 A 1 
ATOM   3079 O  O   . GLU A 1 371 ? -10.838 0.170   10.827  1.00 98.37 371 A 1 
ATOM   3080 C  CB  . GLU A 1 371 ? -8.520  2.123   9.167   1.00 98.59 371 A 1 
ATOM   3081 C  CG  . GLU A 1 371 ? -9.681  3.121   9.115   1.00 98.04 371 A 1 
ATOM   3082 C  CD  . GLU A 1 371 ? -9.589  4.052   7.907   1.00 98.01 371 A 1 
ATOM   3083 O  OE1 . GLU A 1 371 ? -10.630 4.664   7.579   1.00 95.96 371 A 1 
ATOM   3084 O  OE2 . GLU A 1 371 ? -8.515  4.140   7.278   1.00 96.58 371 A 1 
ATOM   3085 N  N   . TYR A 1 372 ? -9.799  -0.649  9.002   1.00 98.75 372 A 1 
ATOM   3086 C  CA  . TYR A 1 372 ? -10.827 -1.621  8.653   1.00 98.72 372 A 1 
ATOM   3087 C  C   . TYR A 1 372 ? -10.303 -2.708  7.707   1.00 98.86 372 A 1 
ATOM   3088 O  O   . TYR A 1 372 ? -9.226  -2.607  7.113   1.00 98.70 372 A 1 
ATOM   3089 C  CB  . TYR A 1 372 ? -12.054 -0.912  8.051   1.00 98.71 372 A 1 
ATOM   3090 C  CG  . TYR A 1 372 ? -11.852 -0.374  6.645   1.00 98.77 372 A 1 
ATOM   3091 C  CD1 . TYR A 1 372 ? -11.236 0.877   6.427   1.00 98.57 372 A 1 
ATOM   3092 C  CD2 . TYR A 1 372 ? -12.303 -1.119  5.540   1.00 98.60 372 A 1 
ATOM   3093 C  CE1 . TYR A 1 372 ? -11.076 1.377   5.128   1.00 98.37 372 A 1 
ATOM   3094 C  CE2 . TYR A 1 372 ? -12.148 -0.634  4.237   1.00 98.39 372 A 1 
ATOM   3095 C  CZ  . TYR A 1 372 ? -11.535 0.617   4.028   1.00 98.48 372 A 1 
ATOM   3096 O  OH  . TYR A 1 372 ? -11.402 1.091   2.755   1.00 98.10 372 A 1 
ATOM   3097 N  N   . GLN A 1 373 ? -11.116 -3.759  7.526   1.00 98.75 373 A 1 
ATOM   3098 C  CA  . GLN A 1 373 ? -10.927 -4.800  6.526   1.00 98.66 373 A 1 
ATOM   3099 C  C   . GLN A 1 373 ? -12.138 -4.795  5.582   1.00 98.79 373 A 1 
ATOM   3100 O  O   . GLN A 1 373 ? -13.272 -4.887  6.046   1.00 98.53 373 A 1 
ATOM   3101 C  CB  . GLN A 1 373 ? -10.735 -6.130  7.256   1.00 98.17 373 A 1 
ATOM   3102 C  CG  . GLN A 1 373 ? -10.589 -7.320  6.300   1.00 96.58 373 A 1 
ATOM   3103 C  CD  . GLN A 1 373 ? -10.319 -8.648  7.017   1.00 96.45 373 A 1 
ATOM   3104 O  OE1 . GLN A 1 373 ? -10.110 -8.729  8.212   1.00 91.80 373 A 1 
ATOM   3105 N  NE2 . GLN A 1 373 ? -10.317 -9.734  6.298   1.00 90.83 373 A 1 
ATOM   3106 N  N   . PHE A 1 374 ? -11.916 -4.730  4.260   1.00 98.76 374 A 1 
ATOM   3107 C  CA  . PHE A 1 374 ? -12.972 -4.523  3.262   1.00 98.85 374 A 1 
ATOM   3108 C  C   . PHE A 1 374 ? -14.100 -5.554  3.352   1.00 98.77 374 A 1 
ATOM   3109 O  O   . PHE A 1 374 ? -15.268 -5.180  3.445   1.00 98.67 374 A 1 
ATOM   3110 C  CB  . PHE A 1 374 ? -12.366 -4.541  1.854   1.00 98.82 374 A 1 
ATOM   3111 C  CG  . PHE A 1 374 ? -13.401 -4.362  0.758   1.00 98.78 374 A 1 
ATOM   3112 C  CD1 . PHE A 1 374 ? -14.037 -5.477  0.187   1.00 98.54 374 A 1 
ATOM   3113 C  CD2 . PHE A 1 374 ? -13.782 -3.067  0.347   1.00 98.52 374 A 1 
ATOM   3114 C  CE1 . PHE A 1 374 ? -15.037 -5.306  -0.779  1.00 98.20 374 A 1 
ATOM   3115 C  CE2 . PHE A 1 374 ? -14.776 -2.891  -0.624  1.00 98.14 374 A 1 
ATOM   3116 C  CZ  . PHE A 1 374 ? -15.417 -4.015  -1.184  1.00 98.14 374 A 1 
ATOM   3117 N  N   . THR A 1 375 ? -13.768 -6.845  3.349   1.00 98.67 375 A 1 
ATOM   3118 C  CA  . THR A 1 375 ? -14.770 -7.921  3.349   1.00 98.55 375 A 1 
ATOM   3119 C  C   . THR A 1 375 ? -15.666 -7.881  4.586   1.00 98.43 375 A 1 
ATOM   3120 O  O   . THR A 1 375 ? -16.860 -8.167  4.485   1.00 98.01 375 A 1 
ATOM   3121 C  CB  . THR A 1 375 ? -14.115 -9.307  3.278   1.00 98.25 375 A 1 
ATOM   3122 O  OG1 . THR A 1 375 ? -13.186 -9.475  4.325   1.00 97.17 375 A 1 
ATOM   3123 C  CG2 . THR A 1 375 ? -13.435 -9.545  1.931   1.00 97.12 375 A 1 
ATOM   3124 N  N   . LYS A 1 376 ? -15.129 -7.476  5.736   1.00 98.58 376 A 1 
ATOM   3125 C  CA  . LYS A 1 376 ? -15.888 -7.343  6.980   1.00 98.48 376 A 1 
ATOM   3126 C  C   . LYS A 1 376 ? -16.749 -6.082  7.004   1.00 98.43 376 A 1 
ATOM   3127 O  O   . LYS A 1 376 ? -17.883 -6.139  7.450   1.00 97.79 376 A 1 
ATOM   3128 C  CB  . LYS A 1 376 ? -14.951 -7.333  8.195   1.00 98.24 376 A 1 
ATOM   3129 C  CG  . LYS A 1 376 ? -14.216 -8.666  8.381   1.00 95.42 376 A 1 
ATOM   3130 C  CD  . LYS A 1 376 ? -13.358 -8.593  9.649   1.00 91.65 376 A 1 
ATOM   3131 C  CE  . LYS A 1 376 ? -12.622 -9.907  9.860   1.00 84.68 376 A 1 
ATOM   3132 N  NZ  . LYS A 1 376 ? -11.745 -9.833  11.059  1.00 73.93 376 A 1 
ATOM   3133 N  N   . LEU A 1 377 ? -16.208 -4.955  6.532   1.00 98.50 377 A 1 
ATOM   3134 C  CA  . LEU A 1 377 ? -16.914 -3.672  6.542   1.00 98.56 377 A 1 
ATOM   3135 C  C   . LEU A 1 377 ? -18.133 -3.677  5.617   1.00 98.44 377 A 1 
ATOM   3136 O  O   . LEU A 1 377 ? -19.199 -3.187  5.991   1.00 98.02 377 A 1 
ATOM   3137 C  CB  . LEU A 1 377 ? -15.927 -2.570  6.142   1.00 98.43 377 A 1 
ATOM   3138 C  CG  . LEU A 1 377 ? -16.514 -1.150  6.258   1.00 98.03 377 A 1 
ATOM   3139 C  CD1 . LEU A 1 377 ? -16.732 -0.754  7.715   1.00 97.09 377 A 1 
ATOM   3140 C  CD2 . LEU A 1 377 ? -15.558 -0.152  5.617   1.00 96.94 377 A 1 
ATOM   3141 N  N   . TYR A 1 378 ? -17.976 -4.240  4.416   1.00 98.52 378 A 1 
ATOM   3142 C  CA  . TYR A 1 378 ? -19.007 -4.239  3.377   1.00 98.55 378 A 1 
ATOM   3143 C  C   . TYR A 1 378 ? -19.697 -5.588  3.180   1.00 98.38 378 A 1 
ATOM   3144 O  O   . TYR A 1 378 ? -20.487 -5.738  2.246   1.00 97.51 378 A 1 
ATOM   3145 C  CB  . TYR A 1 378 ? -18.397 -3.696  2.076   1.00 98.38 378 A 1 
ATOM   3146 C  CG  . TYR A 1 378 ? -17.971 -2.245  2.167   1.00 98.40 378 A 1 
ATOM   3147 C  CD1 . TYR A 1 378 ? -18.936 -1.238  2.373   1.00 97.96 378 A 1 
ATOM   3148 C  CD2 . TYR A 1 378 ? -16.617 -1.883  2.043   1.00 97.96 378 A 1 
ATOM   3149 C  CE1 . TYR A 1 378 ? -18.563 0.112   2.447   1.00 97.46 378 A 1 
ATOM   3150 C  CE2 . TYR A 1 378 ? -16.224 -0.526  2.119   1.00 97.52 378 A 1 
ATOM   3151 C  CZ  . TYR A 1 378 ? -17.210 0.464   2.319   1.00 97.60 378 A 1 
ATOM   3152 O  OH  . TYR A 1 378 ? -16.839 1.790   2.401   1.00 96.62 378 A 1 
ATOM   3153 N  N   . GLU A 1 379 ? -19.407 -6.577  4.026   1.00 98.04 379 A 1 
ATOM   3154 C  CA  . GLU A 1 379 ? -19.977 -7.932  3.980   1.00 97.81 379 A 1 
ATOM   3155 C  C   . GLU A 1 379 ? -19.839 -8.583  2.592   1.00 98.07 379 A 1 
ATOM   3156 O  O   . GLU A 1 379 ? -20.789 -9.132  2.032   1.00 97.00 379 A 1 
ATOM   3157 C  CB  . GLU A 1 379 ? -21.409 -7.951  4.535   1.00 97.30 379 A 1 
ATOM   3158 C  CG  . GLU A 1 379 ? -21.503 -7.450  5.986   1.00 93.79 379 A 1 
ATOM   3159 C  CD  . GLU A 1 379 ? -22.928 -7.511  6.563   1.00 89.92 379 A 1 
ATOM   3160 O  OE1 . GLU A 1 379 ? -23.090 -7.140  7.749   1.00 82.66 379 A 1 
ATOM   3161 O  OE2 . GLU A 1 379 ? -23.864 -7.921  5.840   1.00 84.37 379 A 1 
ATOM   3162 N  N   . GLN A 1 380 ? -18.643 -8.516  2.006   1.00 98.16 380 A 1 
ATOM   3163 C  CA  . GLN A 1 380 ? -18.308 -9.117  0.710   1.00 98.28 380 A 1 
ATOM   3164 C  C   . GLN A 1 380 ? -17.367 -10.307 0.869   1.00 98.14 380 A 1 
ATOM   3165 O  O   . GLN A 1 380 ? -16.692 -10.458 1.887   1.00 97.46 380 A 1 
ATOM   3166 C  CB  . GLN A 1 380 ? -17.717 -8.063  -0.250  1.00 98.13 380 A 1 
ATOM   3167 C  CG  . GLN A 1 380 ? -18.632 -6.849  -0.509  1.00 97.62 380 A 1 
ATOM   3168 C  CD  . GLN A 1 380 ? -20.043 -7.235  -0.943  1.00 97.85 380 A 1 
ATOM   3169 O  OE1 . GLN A 1 380 ? -20.251 -8.057  -1.827  1.00 93.64 380 A 1 
ATOM   3170 N  NE2 . GLN A 1 380 ? -21.045 -6.666  -0.331  1.00 93.02 380 A 1 
ATOM   3171 N  N   . SER A 1 381 ? -17.304 -11.171 -0.156  1.00 98.14 381 A 1 
ATOM   3172 C  CA  . SER A 1 381 ? -16.458 -12.375 -0.151  1.00 97.70 381 A 1 
ATOM   3173 C  C   . SER A 1 381 ? -15.046 -12.144 -0.684  1.00 97.93 381 A 1 
ATOM   3174 O  O   . SER A 1 381 ? -14.149 -12.934 -0.385  1.00 96.23 381 A 1 
ATOM   3175 C  CB  . SER A 1 381 ? -17.130 -13.478 -0.967  1.00 96.44 381 A 1 
ATOM   3176 O  OG  . SER A 1 381 ? -17.445 -13.050 -2.279  1.00 90.64 381 A 1 
ATOM   3177 N  N   . ASP A 1 382 ? -14.854 -11.111 -1.504  1.00 98.11 382 A 1 
ATOM   3178 C  CA  . ASP A 1 382 ? -13.596 -10.797 -2.185  1.00 98.30 382 A 1 
ATOM   3179 C  C   . ASP A 1 382 ? -13.613 -9.348  -2.728  1.00 98.53 382 A 1 
ATOM   3180 O  O   . ASP A 1 382 ? -14.521 -8.562  -2.423  1.00 98.42 382 A 1 
ATOM   3181 C  CB  . ASP A 1 382 ? -13.347 -11.842 -3.297  1.00 98.01 382 A 1 
ATOM   3182 C  CG  . ASP A 1 382 ? -14.397 -11.884 -4.414  1.00 97.92 382 A 1 
ATOM   3183 O  OD1 . ASP A 1 382 ? -15.112 -10.885 -4.634  1.00 97.19 382 A 1 
ATOM   3184 O  OD2 . ASP A 1 382 ? -14.471 -12.911 -5.117  1.00 96.05 382 A 1 
ATOM   3185 N  N   . LEU A 1 383 ? -12.630 -9.000  -3.550  1.00 98.69 383 A 1 
ATOM   3186 C  CA  . LEU A 1 383 ? -12.526 -7.718  -4.260  1.00 98.79 383 A 1 
ATOM   3187 C  C   . LEU A 1 383 ? -12.927 -7.817  -5.742  1.00 98.72 383 A 1 
ATOM   3188 O  O   . LEU A 1 383 ? -12.566 -6.952  -6.537  1.00 98.51 383 A 1 
ATOM   3189 C  CB  . LEU A 1 383 ? -11.111 -7.140  -4.089  1.00 98.71 383 A 1 
ATOM   3190 C  CG  . LEU A 1 383 ? -10.679 -6.893  -2.633  1.00 98.39 383 A 1 
ATOM   3191 C  CD1 . LEU A 1 383 ? -9.277  -6.280  -2.614  1.00 98.09 383 A 1 
ATOM   3192 C  CD2 . LEU A 1 383 ? -11.618 -5.939  -1.893  1.00 97.91 383 A 1 
ATOM   3193 N  N   . SER A 1 384 ? -13.678 -8.853  -6.140  1.00 98.71 384 A 1 
ATOM   3194 C  CA  . SER A 1 384 ? -14.187 -8.952  -7.507  1.00 98.79 384 A 1 
ATOM   3195 C  C   . SER A 1 384 ? -15.085 -7.767  -7.865  1.00 98.77 384 A 1 
ATOM   3196 O  O   . SER A 1 384 ? -15.739 -7.172  -7.000  1.00 98.70 384 A 1 
ATOM   3197 C  CB  . SER A 1 384 ? -14.951 -10.263 -7.721  1.00 98.54 384 A 1 
ATOM   3198 O  OG  . SER A 1 384 ? -16.168 -10.284 -6.996  1.00 97.63 384 A 1 
ATOM   3199 N  N   . GLN A 1 385 ? -15.227 -7.482  -9.157  1.00 98.69 385 A 1 
ATOM   3200 C  CA  . GLN A 1 385 ? -16.142 -6.442  -9.625  1.00 98.65 385 A 1 
ATOM   3201 C  C   . GLN A 1 385 ? -17.585 -6.658  -9.122  1.00 98.61 385 A 1 
ATOM   3202 O  O   . GLN A 1 385 ? -18.281 -5.694  -8.809  1.00 98.35 385 A 1 
ATOM   3203 C  CB  . GLN A 1 385 ? -16.117 -6.386  -11.160 1.00 98.42 385 A 1 
ATOM   3204 C  CG  . GLN A 1 385 ? -14.809 -5.774  -11.704 1.00 97.66 385 A 1 
ATOM   3205 C  CD  . GLN A 1 385 ? -14.639 -4.314  -11.258 1.00 98.08 385 A 1 
ATOM   3206 O  OE1 . GLN A 1 385 ? -15.589 -3.547  -11.232 1.00 94.67 385 A 1 
ATOM   3207 N  NE2 . GLN A 1 385 ? -13.462 -3.905  -10.865 1.00 94.75 385 A 1 
ATOM   3208 N  N   . LYS A 1 386 ? -18.018 -7.912  -8.966  1.00 98.69 386 A 1 
ATOM   3209 C  CA  . LYS A 1 386 ? -19.317 -8.230  -8.378  1.00 98.55 386 A 1 
ATOM   3210 C  C   . LYS A 1 386 ? -19.423 -7.735  -6.930  1.00 98.64 386 A 1 
ATOM   3211 O  O   . LYS A 1 386 ? -20.417 -7.104  -6.573  1.00 98.46 386 A 1 
ATOM   3212 C  CB  . LYS A 1 386 ? -19.556 -9.746  -8.472  1.00 98.34 386 A 1 
ATOM   3213 C  CG  . LYS A 1 386 ? -20.939 -10.149 -7.918  1.00 92.27 386 A 1 
ATOM   3214 C  CD  . LYS A 1 386 ? -21.103 -11.675 -7.935  1.00 88.29 386 A 1 
ATOM   3215 C  CE  . LYS A 1 386 ? -22.426 -12.051 -7.266  1.00 77.26 386 A 1 
ATOM   3216 N  NZ  . LYS A 1 386 ? -22.550 -13.518 -7.100  1.00 68.06 386 A 1 
ATOM   3217 N  N   . SER A 1 387 ? -18.409 -8.002  -6.113  1.00 98.72 387 A 1 
ATOM   3218 C  CA  . SER A 1 387 ? -18.358 -7.575  -4.713  1.00 98.77 387 A 1 
ATOM   3219 C  C   . SER A 1 387 ? -18.259 -6.056  -4.586  1.00 98.70 387 A 1 
ATOM   3220 O  O   . SER A 1 387 ? -19.013 -5.448  -3.828  1.00 98.68 387 A 1 
ATOM   3221 C  CB  . SER A 1 387 ? -17.185 -8.264  -4.000  1.00 98.72 387 A 1 
ATOM   3222 O  OG  . SER A 1 387 ? -17.398 -9.667  -4.002  1.00 97.83 387 A 1 
ATOM   3223 N  N   . LEU A 1 388 ? -17.425 -5.408  -5.403  1.00 98.75 388 A 1 
ATOM   3224 C  CA  . LEU A 1 388 ? -17.303 -3.946  -5.425  1.00 98.71 388 A 1 
ATOM   3225 C  C   . LEU A 1 388 ? -18.614 -3.268  -5.835  1.00 98.65 388 A 1 
ATOM   3226 O  O   . LEU A 1 388 ? -19.051 -2.332  -5.170  1.00 98.47 388 A 1 
ATOM   3227 C  CB  . LEU A 1 388 ? -16.157 -3.526  -6.362  1.00 98.75 388 A 1 
ATOM   3228 C  CG  . LEU A 1 388 ? -14.748 -4.029  -5.989  1.00 98.41 388 A 1 
ATOM   3229 C  CD1 . LEU A 1 388 ? -13.718 -3.420  -6.934  1.00 98.06 388 A 1 
ATOM   3230 C  CD2 . LEU A 1 388 ? -14.352 -3.681  -4.555  1.00 97.87 388 A 1 
ATOM   3231 N  N   . LYS A 1 389 ? -19.308 -3.762  -6.873  1.00 98.62 389 A 1 
ATOM   3232 C  CA  . LYS A 1 389 ? -20.626 -3.249  -7.283  1.00 98.48 389 A 1 
ATOM   3233 C  C   . LYS A 1 389 ? -21.690 -3.448  -6.199  1.00 98.49 389 A 1 
ATOM   3234 O  O   . LYS A 1 389 ? -22.546 -2.575  -6.022  1.00 98.19 389 A 1 
ATOM   3235 C  CB  . LYS A 1 389 ? -21.073 -3.915  -8.598  1.00 98.09 389 A 1 
ATOM   3236 C  CG  . LYS A 1 389 ? -20.264 -3.408  -9.800  1.00 96.35 389 A 1 
ATOM   3237 C  CD  . LYS A 1 389 ? -20.665 -4.158  -11.087 1.00 93.38 389 A 1 
ATOM   3238 C  CE  . LYS A 1 389 ? -19.722 -3.764  -12.212 1.00 88.37 389 A 1 
ATOM   3239 N  NZ  . LYS A 1 389 ? -20.205 -4.187  -13.541 1.00 81.39 389 A 1 
ATOM   3240 N  N   . SER A 1 390 ? -21.655 -4.560  -5.477  1.00 98.51 390 A 1 
ATOM   3241 C  CA  . SER A 1 390 ? -22.548 -4.803  -4.346  1.00 98.55 390 A 1 
ATOM   3242 C  C   . SER A 1 390 ? -22.322 -3.801  -3.215  1.00 98.62 390 A 1 
ATOM   3243 O  O   . SER A 1 390 ? -23.293 -3.219  -2.718  1.00 98.42 390 A 1 
ATOM   3244 C  CB  . SER A 1 390 ? -22.365 -6.236  -3.842  1.00 98.39 390 A 1 
ATOM   3245 O  OG  . SER A 1 390 ? -23.327 -6.551  -2.856  1.00 90.31 390 A 1 
ATOM   3246 N  N   . ALA A 1 391 ? -21.061 -3.530  -2.865  1.00 98.50 391 A 1 
ATOM   3247 C  CA  . ALA A 1 391 ? -20.704 -2.510  -1.882  1.00 98.60 391 A 1 
ATOM   3248 C  C   . ALA A 1 391 ? -21.156 -1.110  -2.333  1.00 98.61 391 A 1 
ATOM   3249 O  O   . ALA A 1 391 ? -21.865 -0.430  -1.595  1.00 98.39 391 A 1 
ATOM   3250 C  CB  . ALA A 1 391 ? -19.194 -2.573  -1.624  1.00 98.61 391 A 1 
ATOM   3251 N  N   . VAL A 1 392 ? -20.860 -0.712  -3.574  1.00 98.51 392 A 1 
ATOM   3252 C  CA  . VAL A 1 392 ? -21.302 0.583   -4.144  1.00 98.35 392 A 1 
ATOM   3253 C  C   . VAL A 1 392 ? -22.823 0.729   -4.109  1.00 98.28 392 A 1 
ATOM   3254 O  O   . VAL A 1 392 ? -23.339 1.790   -3.762  1.00 98.09 392 A 1 
ATOM   3255 C  CB  . VAL A 1 392 ? -20.783 0.751   -5.587  1.00 97.92 392 A 1 
ATOM   3256 C  CG1 . VAL A 1 392 ? -21.418 1.929   -6.333  1.00 96.73 392 A 1 
ATOM   3257 C  CG2 . VAL A 1 392 ? -19.269 0.993   -5.578  1.00 96.99 392 A 1 
ATOM   3258 N  N   . LYS A 1 393 ? -23.564 -0.336  -4.428  1.00 98.27 393 A 1 
ATOM   3259 C  CA  . LYS A 1 393 ? -25.024 -0.326  -4.347  1.00 98.17 393 A 1 
ATOM   3260 C  C   . LYS A 1 393 ? -25.497 -0.083  -2.915  1.00 98.19 393 A 1 
ATOM   3261 O  O   . LYS A 1 393 ? -26.370 0.756   -2.705  1.00 97.95 393 A 1 
ATOM   3262 C  CB  . LYS A 1 393 ? -25.593 -1.625  -4.931  1.00 97.99 393 A 1 
ATOM   3263 C  CG  . LYS A 1 393 ? -27.129 -1.587  -4.962  1.00 94.00 393 A 1 
ATOM   3264 C  CD  . LYS A 1 393 ? -27.703 -2.855  -5.615  1.00 88.67 393 A 1 
ATOM   3265 C  CE  . LYS A 1 393 ? -29.227 -2.755  -5.614  1.00 79.33 393 A 1 
ATOM   3266 N  NZ  . LYS A 1 393 ? -29.854 -3.928  -6.267  1.00 70.53 393 A 1 
ATOM   3267 N  N   . TRP A 1 394 ? -24.924 -0.777  -1.922  1.00 98.12 394 A 1 
ATOM   3268 C  CA  . TRP A 1 394 ? -25.283 -0.590  -0.518  1.00 98.03 394 A 1 
ATOM   3269 C  C   . TRP A 1 394 ? -24.976 0.830   -0.020  1.00 98.26 394 A 1 
ATOM   3270 O  O   . TRP A 1 394 ? -25.843 1.471   0.579   1.00 97.91 394 A 1 
ATOM   3271 C  CB  . TRP A 1 394 ? -24.590 -1.649  0.335   1.00 97.73 394 A 1 
ATOM   3272 C  CG  . TRP A 1 394 ? -24.903 -1.546  1.792   1.00 97.09 394 A 1 
ATOM   3273 C  CD1 . TRP A 1 394 ? -26.102 -1.806  2.357   1.00 95.91 394 A 1 
ATOM   3274 C  CD2 . TRP A 1 394 ? -24.019 -1.141  2.884   1.00 96.84 394 A 1 
ATOM   3275 N  NE1 . TRP A 1 394 ? -26.026 -1.597  3.721   1.00 94.31 394 A 1 
ATOM   3276 C  CE2 . TRP A 1 394 ? -24.764 -1.201  4.090   1.00 95.68 394 A 1 
ATOM   3277 C  CE3 . TRP A 1 394 ? -22.658 -0.758  2.960   1.00 94.94 394 A 1 
ATOM   3278 C  CZ2 . TRP A 1 394 ? -24.181 -0.888  5.338   1.00 94.06 394 A 1 
ATOM   3279 C  CZ3 . TRP A 1 394 ? -22.082 -0.445  4.203   1.00 93.69 394 A 1 
ATOM   3280 C  CH2 . TRP A 1 394 ? -22.833 -0.515  5.374   1.00 93.11 394 A 1 
ATOM   3281 N  N   . ILE A 1 395 ? -23.793 1.357   -0.361  1.00 98.24 395 A 1 
ATOM   3282 C  CA  . ILE A 1 395 ? -23.366 2.726   -0.035  1.00 98.17 395 A 1 
ATOM   3283 C  C   . ILE A 1 395 ? -24.336 3.760   -0.623  1.00 98.13 395 A 1 
ATOM   3284 O  O   . ILE A 1 395 ? -24.799 4.654   0.082   1.00 97.58 395 A 1 
ATOM   3285 C  CB  . ILE A 1 395 ? -21.928 2.965   -0.550  1.00 98.03 395 A 1 
ATOM   3286 C  CG1 . ILE A 1 395 ? -20.915 2.132   0.266   1.00 97.63 395 A 1 
ATOM   3287 C  CG2 . ILE A 1 395 ? -21.542 4.460   -0.498  1.00 97.53 395 A 1 
ATOM   3288 C  CD1 . ILE A 1 395 ? -19.547 1.991   -0.424  1.00 97.06 395 A 1 
ATOM   3289 N  N   . SER A 1 396 ? -24.655 3.643   -1.902  1.00 97.95 396 A 1 
ATOM   3290 C  CA  . SER A 1 396 ? -25.451 4.642   -2.623  1.00 97.42 396 A 1 
ATOM   3291 C  C   . SER A 1 396 ? -26.950 4.608   -2.325  1.00 97.61 396 A 1 
ATOM   3292 O  O   . SER A 1 396 ? -27.654 5.574   -2.609  1.00 96.30 396 A 1 
ATOM   3293 C  CB  . SER A 1 396 ? -25.210 4.527   -4.132  1.00 95.69 396 A 1 
ATOM   3294 O  OG  . SER A 1 396 ? -25.560 3.242   -4.609  1.00 82.61 396 A 1 
ATOM   3295 N  N   . THR A 1 397 ? -27.469 3.509   -1.770  1.00 98.07 397 A 1 
ATOM   3296 C  CA  . THR A 1 397 ? -28.921 3.311   -1.566  1.00 98.03 397 A 1 
ATOM   3297 C  C   . THR A 1 397 ? -29.355 3.283   -0.104  1.00 98.15 397 A 1 
ATOM   3298 O  O   . THR A 1 397 ? -30.562 3.261   0.161   1.00 97.47 397 A 1 
ATOM   3299 C  CB  . THR A 1 397 ? -29.433 2.063   -2.282  1.00 97.70 397 A 1 
ATOM   3300 O  OG1 . THR A 1 397 ? -28.839 0.885   -1.788  1.00 96.00 397 A 1 
ATOM   3301 C  CG2 . THR A 1 397 ? -29.199 2.115   -3.791  1.00 95.07 397 A 1 
ATOM   3302 N  N   . THR A 1 398 ? -28.425 3.303   0.862   1.00 98.09 398 A 1 
ATOM   3303 C  CA  . THR A 1 398 ? -28.749 3.270   2.290   1.00 98.11 398 A 1 
ATOM   3304 C  C   . THR A 1 398 ? -28.009 4.361   3.057   1.00 98.20 398 A 1 
ATOM   3305 O  O   . THR A 1 398 ? -26.847 4.644   2.783   1.00 98.00 398 A 1 
ATOM   3306 C  CB  . THR A 1 398 ? -28.501 1.899   2.926   1.00 97.92 398 A 1 
ATOM   3307 O  OG1 . THR A 1 398 ? -27.134 1.634   3.074   1.00 96.06 398 A 1 
ATOM   3308 C  CG2 . THR A 1 398 ? -29.117 0.729   2.151   1.00 95.60 398 A 1 
ATOM   3309 N  N   . SER A 1 399 ? -28.668 4.945   4.063   1.00 98.04 399 A 1 
ATOM   3310 C  CA  . SER A 1 399 ? -28.034 5.923   4.952   1.00 97.80 399 A 1 
ATOM   3311 C  C   . SER A 1 399 ? -26.852 5.316   5.710   1.00 97.98 399 A 1 
ATOM   3312 O  O   . SER A 1 399 ? -25.776 5.898   5.743   1.00 97.28 399 A 1 
ATOM   3313 C  CB  . SER A 1 399 ? -29.068 6.482   5.927   1.00 96.98 399 A 1 
ATOM   3314 O  OG  . SER A 1 399 ? -28.478 7.418   6.798   1.00 84.65 399 A 1 
ATOM   3315 N  N   . LYS A 1 400 ? -27.018 4.109   6.249   1.00 98.08 400 A 1 
ATOM   3316 C  CA  . LYS A 1 400 ? -25.943 3.404   6.950   1.00 97.94 400 A 1 
ATOM   3317 C  C   . LYS A 1 400 ? -24.740 3.145   6.030   1.00 97.94 400 A 1 
ATOM   3318 O  O   . LYS A 1 400 ? -23.622 3.398   6.434   1.00 97.47 400 A 1 
ATOM   3319 C  CB  . LYS A 1 400 ? -26.480 2.096   7.560   1.00 97.37 400 A 1 
ATOM   3320 C  CG  . LYS A 1 400 ? -25.417 1.392   8.419   1.00 89.91 400 A 1 
ATOM   3321 C  CD  . LYS A 1 400 ? -25.942 0.098   9.045   1.00 83.36 400 A 1 
ATOM   3322 C  CE  . LYS A 1 400 ? -24.811 -0.573  9.827   1.00 74.81 400 A 1 
ATOM   3323 N  NZ  . LYS A 1 400 ? -25.184 -1.908  10.361  1.00 64.95 400 A 1 
ATOM   3324 N  N   . GLY A 1 401 ? -24.973 2.705   4.795   1.00 98.16 401 A 1 
ATOM   3325 C  CA  . GLY A 1 401 ? -23.925 2.477   3.811   1.00 98.01 401 A 1 
ATOM   3326 C  C   . GLY A 1 401 ? -23.148 3.748   3.463   1.00 98.11 401 A 1 
ATOM   3327 O  O   . GLY A 1 401 ? -21.922 3.732   3.453   1.00 97.76 401 A 1 
ATOM   3328 N  N   . MET A 1 402 ? -23.862 4.855   3.256   1.00 97.63 402 A 1 
ATOM   3329 C  CA  . MET A 1 402 ? -23.241 6.152   2.978   1.00 97.26 402 A 1 
ATOM   3330 C  C   . MET A 1 402 ? -22.378 6.634   4.146   1.00 96.60 402 A 1 
ATOM   3331 O  O   . MET A 1 402 ? -21.237 7.022   3.927   1.00 95.88 402 A 1 
ATOM   3332 C  CB  . MET A 1 402 ? -24.322 7.181   2.631   1.00 96.83 402 A 1 
ATOM   3333 C  CG  . MET A 1 402 ? -23.741 8.535   2.235   1.00 94.53 402 A 1 
ATOM   3334 S  SD  . MET A 1 402 ? -22.600 8.524   0.805   1.00 92.10 402 A 1 
ATOM   3335 C  CE  . MET A 1 402 ? -23.749 8.156   -0.541  1.00 84.74 402 A 1 
ATOM   3336 N  N   . TRP A 1 403 ? -22.867 6.578   5.389   1.00 96.97 403 A 1 
ATOM   3337 C  CA  . TRP A 1 403 ? -22.090 7.000   6.560   1.00 96.32 403 A 1 
ATOM   3338 C  C   . TRP A 1 403 ? -20.902 6.082   6.850   1.00 96.42 403 A 1 
ATOM   3339 O  O   . TRP A 1 403 ? -19.848 6.582   7.224   1.00 95.40 403 A 1 
ATOM   3340 C  CB  . TRP A 1 403 ? -23.007 7.149   7.760   1.00 94.93 403 A 1 
ATOM   3341 C  CG  . TRP A 1 403 ? -23.774 8.435   7.766   1.00 91.81 403 A 1 
ATOM   3342 C  CD1 . TRP A 1 403 ? -25.086 8.593   7.488   1.00 86.68 403 A 1 
ATOM   3343 C  CD2 . TRP A 1 403 ? -23.242 9.780   8.015   1.00 88.01 403 A 1 
ATOM   3344 N  NE1 . TRP A 1 403 ? -25.419 9.945   7.560   1.00 84.09 403 A 1 
ATOM   3345 C  CE2 . TRP A 1 403 ? -24.319 10.703  7.882   1.00 85.72 403 A 1 
ATOM   3346 C  CE3 . TRP A 1 403 ? -21.969 10.294  8.345   1.00 82.97 403 A 1 
ATOM   3347 C  CZ2 . TRP A 1 403 ? -24.140 12.088  8.062   1.00 82.44 403 A 1 
ATOM   3348 C  CZ3 . TRP A 1 403 ? -21.794 11.680  8.525   1.00 81.48 403 A 1 
ATOM   3349 C  CH2 . TRP A 1 403 ? -22.866 12.557  8.382   1.00 80.98 403 A 1 
ATOM   3350 N  N   . THR A 1 404 ? -21.029 4.775   6.603   1.00 97.37 404 A 1 
ATOM   3351 C  CA  . THR A 1 404 ? -19.895 3.848   6.673   1.00 97.56 404 A 1 
ATOM   3352 C  C   . THR A 1 404 ? -18.822 4.199   5.636   1.00 97.53 404 A 1 
ATOM   3353 O  O   . THR A 1 404 ? -17.647 4.209   5.962   1.00 97.05 404 A 1 
ATOM   3354 C  CB  . THR A 1 404 ? -20.363 2.399   6.461   1.00 97.51 404 A 1 
ATOM   3355 O  OG1 . THR A 1 404 ? -21.258 2.012   7.480   1.00 96.05 404 A 1 
ATOM   3356 C  CG2 . THR A 1 404 ? -19.228 1.377   6.489   1.00 96.00 404 A 1 
ATOM   3357 N  N   . PHE A 1 405 ? -19.204 4.542   4.403   1.00 97.53 405 A 1 
ATOM   3358 C  CA  . PHE A 1 405 ? -18.255 5.000   3.384   1.00 97.26 405 A 1 
ATOM   3359 C  C   . PHE A 1 405 ? -17.589 6.323   3.784   1.00 97.03 405 A 1 
ATOM   3360 O  O   . PHE A 1 405 ? -16.364 6.432   3.739   1.00 96.52 405 A 1 
ATOM   3361 C  CB  . PHE A 1 405 ? -18.995 5.111   2.049   1.00 96.88 405 A 1 
ATOM   3362 C  CG  . PHE A 1 405 ? -18.168 5.717   0.936   1.00 96.62 405 A 1 
ATOM   3363 C  CD1 . PHE A 1 405 ? -18.377 7.058   0.548   1.00 95.40 405 A 1 
ATOM   3364 C  CD2 . PHE A 1 405 ? -17.204 4.951   0.266   1.00 95.41 405 A 1 
ATOM   3365 C  CE1 . PHE A 1 405 ? -17.627 7.618   -0.492  1.00 94.48 405 A 1 
ATOM   3366 C  CE2 . PHE A 1 405 ? -16.450 5.505   -0.777  1.00 94.21 405 A 1 
ATOM   3367 C  CZ  . PHE A 1 405 ? -16.665 6.839   -1.163  1.00 94.30 405 A 1 
ATOM   3368 N  N   . LEU A 1 406 ? -18.374 7.317   4.234   1.00 95.76 406 A 1 
ATOM   3369 C  CA  . LEU A 1 406 ? -17.887 8.647   4.608   1.00 94.69 406 A 1 
ATOM   3370 C  C   . LEU A 1 406 ? -16.946 8.636   5.818   1.00 94.36 406 A 1 
ATOM   3371 O  O   . LEU A 1 406 ? -16.064 9.484   5.873   1.00 93.59 406 A 1 
ATOM   3372 C  CB  . LEU A 1 406 ? -19.084 9.574   4.883   1.00 93.72 406 A 1 
ATOM   3373 C  CG  . LEU A 1 406 ? -19.898 9.974   3.636   1.00 92.25 406 A 1 
ATOM   3374 C  CD1 . LEU A 1 406 ? -21.123 10.776  4.075   1.00 91.05 406 A 1 
ATOM   3375 C  CD2 . LEU A 1 406 ? -19.101 10.824  2.654   1.00 90.72 406 A 1 
ATOM   3376 N  N   . GLU A 1 407 ? -17.093 7.689   6.751   1.00 95.11 407 A 1 
ATOM   3377 C  CA  . GLU A 1 407 ? -16.156 7.507   7.872   1.00 95.30 407 A 1 
ATOM   3378 C  C   . GLU A 1 407 ? -14.718 7.302   7.380   1.00 95.65 407 A 1 
ATOM   3379 O  O   . GLU A 1 407 ? -13.773 7.794   7.988   1.00 95.09 407 A 1 
ATOM   3380 C  CB  . GLU A 1 407 ? -16.603 6.295   8.718   1.00 95.25 407 A 1 
ATOM   3381 C  CG  . GLU A 1 407 ? -15.704 6.034   9.942   1.00 94.19 407 A 1 
ATOM   3382 C  CD  . GLU A 1 407 ? -16.078 4.767   10.750  1.00 93.88 407 A 1 
ATOM   3383 O  OE1 . GLU A 1 407 ? -15.180 4.205   11.417  1.00 89.50 407 A 1 
ATOM   3384 O  OE2 . GLU A 1 407 ? -17.259 4.347   10.708  1.00 91.37 407 A 1 
ATOM   3385 N  N   . HIS A 1 408 ? -14.555 6.617   6.240   1.00 97.09 408 A 1 
ATOM   3386 C  CA  . HIS A 1 408 ? -13.255 6.142   5.769   1.00 97.30 408 A 1 
ATOM   3387 C  C   . HIS A 1 408 ? -12.664 6.946   4.612   1.00 97.18 408 A 1 
ATOM   3388 O  O   . HIS A 1 408 ? -11.469 6.812   4.357   1.00 96.69 408 A 1 
ATOM   3389 C  CB  . HIS A 1 408 ? -13.397 4.656   5.428   1.00 97.74 408 A 1 
ATOM   3390 C  CG  . HIS A 1 408 ? -13.738 3.813   6.629   1.00 97.82 408 A 1 
ATOM   3391 N  ND1 . HIS A 1 408 ? -13.031 3.763   7.809   1.00 94.07 408 A 1 
ATOM   3392 C  CD2 . HIS A 1 408 ? -14.839 2.999   6.791   1.00 94.41 408 A 1 
ATOM   3393 C  CE1 . HIS A 1 408 ? -13.677 2.953   8.652   1.00 95.12 408 A 1 
ATOM   3394 N  NE2 . HIS A 1 408 ? -14.780 2.461   8.068   1.00 95.72 408 A 1 
ATOM   3395 N  N   . VAL A 1 409 ? -13.420 7.821   3.943   1.00 95.77 409 A 1 
ATOM   3396 C  CA  . VAL A 1 409 ? -12.947 8.599   2.778   1.00 95.26 409 A 1 
ATOM   3397 C  C   . VAL A 1 409 ? -11.635 9.337   3.055   1.00 95.13 409 A 1 
ATOM   3398 O  O   . VAL A 1 409 ? -10.743 9.342   2.213   1.00 94.81 409 A 1 
ATOM   3399 C  CB  . VAL A 1 409 ? -14.027 9.597   2.309   1.00 94.34 409 A 1 
ATOM   3400 C  CG1 . VAL A 1 409 ? -13.516 10.635  1.296   1.00 91.98 409 A 1 
ATOM   3401 C  CG2 . VAL A 1 409 ? -15.175 8.862   1.623   1.00 92.22 409 A 1 
ATOM   3402 N  N   . TYR A 1 410 ? -11.498 9.938   4.241   1.00 95.12 410 A 1 
ATOM   3403 C  CA  . TYR A 1 410 ? -10.304 10.670  4.687   1.00 94.77 410 A 1 
ATOM   3404 C  C   . TYR A 1 410 ? -9.452  9.869   5.681   1.00 95.43 410 A 1 
ATOM   3405 O  O   . TYR A 1 410 ? -8.701  10.455  6.459   1.00 95.25 410 A 1 
ATOM   3406 C  CB  . TYR A 1 410 ? -10.730 12.020  5.277   1.00 93.58 410 A 1 
ATOM   3407 C  CG  . TYR A 1 410 ? -11.361 12.972  4.290   1.00 92.35 410 A 1 
ATOM   3408 C  CD1 . TYR A 1 410 ? -10.546 13.862  3.562   1.00 90.66 410 A 1 
ATOM   3409 C  CD2 . TYR A 1 410 ? -12.752 12.998  4.104   1.00 90.42 410 A 1 
ATOM   3410 C  CE1 . TYR A 1 410 ? -11.109 14.774  2.665   1.00 88.91 410 A 1 
ATOM   3411 C  CE2 . TYR A 1 410 ? -13.337 13.910  3.201   1.00 88.80 410 A 1 
ATOM   3412 C  CZ  . TYR A 1 410 ? -12.501 14.798  2.493   1.00 88.24 410 A 1 
ATOM   3413 O  OH  . TYR A 1 410 ? -13.056 15.695  1.618   1.00 85.31 410 A 1 
ATOM   3414 N  N   . SER A 1 411 ? -9.579  8.533   5.718   1.00 96.34 411 A 1 
ATOM   3415 C  CA  . SER A 1 411 ? -8.936  7.687   6.732   1.00 96.75 411 A 1 
ATOM   3416 C  C   . SER A 1 411 ? -9.200  8.214   8.153   1.00 96.43 411 A 1 
ATOM   3417 O  O   . SER A 1 411 ? -8.285  8.419   8.948   1.00 95.88 411 A 1 
ATOM   3418 C  CB  . SER A 1 411 ? -7.448  7.508   6.427   1.00 97.02 411 A 1 
ATOM   3419 O  OG  . SER A 1 411 ? -7.275  7.035   5.105   1.00 94.27 411 A 1 
ATOM   3420 N  N   . ARG A 1 412 ? -10.471 8.519   8.443   1.00 95.55 412 A 1 
ATOM   3421 C  CA  . ARG A 1 412 ? -10.967 9.143   9.686   1.00 95.26 412 A 1 
ATOM   3422 C  C   . ARG A 1 412 ? -10.420 10.554  9.978   1.00 94.19 412 A 1 
ATOM   3423 O  O   . ARG A 1 412 ? -10.692 11.094  11.052  1.00 92.54 412 A 1 
ATOM   3424 C  CB  . ARG A 1 412 ? -10.786 8.193   10.873  1.00 95.85 412 A 1 
ATOM   3425 C  CG  . ARG A 1 412 ? -11.532 6.865   10.683  1.00 95.70 412 A 1 
ATOM   3426 C  CD  . ARG A 1 412 ? -11.215 5.944   11.846  1.00 94.85 412 A 1 
ATOM   3427 N  NE  . ARG A 1 412 ? -12.123 4.807   11.866  1.00 94.32 412 A 1 
ATOM   3428 C  CZ  . ARG A 1 412 ? -11.953 3.666   12.496  1.00 94.33 412 A 1 
ATOM   3429 N  NH1 . ARG A 1 412 ? -10.864 3.409   13.177  1.00 91.59 412 A 1 
ATOM   3430 N  NH2 . ARG A 1 412 ? -12.898 2.782   12.450  1.00 91.25 412 A 1 
ATOM   3431 N  N   . GLY A 1 413 ? -9.705  11.171  9.056   1.00 93.56 413 A 1 
ATOM   3432 C  CA  . GLY A 1 413 ? -9.465  12.607  9.063   1.00 91.44 413 A 1 
ATOM   3433 C  C   . GLY A 1 413 ? -10.784 13.354  8.837   1.00 88.50 413 A 1 
ATOM   3434 O  O   . GLY A 1 413 ? -11.627 12.944  8.047   1.00 83.01 413 A 1 
ATOM   3435 N  N   . PHE A 1 414 ? -10.985 14.476  9.554   1.00 84.42 414 A 1 
ATOM   3436 C  CA  . PHE A 1 414 ? -12.196 15.271  9.407   1.00 81.28 414 A 1 
ATOM   3437 C  C   . PHE A 1 414 ? -11.900 16.748  9.683   1.00 80.98 414 A 1 
ATOM   3438 O  O   . PHE A 1 414 ? -11.441 17.094  10.770  1.00 77.20 414 A 1 
ATOM   3439 C  CB  . PHE A 1 414 ? -13.292 14.730  10.341  1.00 76.67 414 A 1 
ATOM   3440 C  CG  . PHE A 1 414 ? -14.603 15.479  10.277  1.00 73.45 414 A 1 
ATOM   3441 C  CD1 . PHE A 1 414 ? -15.209 15.947  11.458  1.00 67.51 414 A 1 
ATOM   3442 C  CD2 . PHE A 1 414 ? -15.244 15.699  9.046   1.00 65.95 414 A 1 
ATOM   3443 C  CE1 . PHE A 1 414 ? -16.438 16.628  11.413  1.00 61.03 414 A 1 
ATOM   3444 C  CE2 . PHE A 1 414 ? -16.462 16.384  8.986   1.00 61.51 414 A 1 
ATOM   3445 C  CZ  . PHE A 1 414 ? -17.068 16.853  10.169  1.00 61.61 414 A 1 
ATOM   3446 N  N   . ALA A 1 415 ? -12.212 17.617  8.736   1.00 76.05 415 A 1 
ATOM   3447 C  CA  . ALA A 1 415 ? -11.887 19.043  8.791   1.00 73.70 415 A 1 
ATOM   3448 C  C   . ALA A 1 415 ? -12.424 19.742  10.051  1.00 76.12 415 A 1 
ATOM   3449 O  O   . ALA A 1 415 ? -11.752 20.602  10.616  1.00 72.26 415 A 1 
ATOM   3450 C  CB  . ALA A 1 415 ? -12.435 19.703  7.523   1.00 67.56 415 A 1 
ATOM   3451 N  N   . ASN A 1 416 ? -13.597 19.340  10.530  1.00 77.83 416 A 1 
ATOM   3452 C  CA  . ASN A 1 416 ? -14.232 19.932  11.704  1.00 79.48 416 A 1 
ATOM   3453 C  C   . ASN A 1 416 ? -13.972 19.147  13.008  1.00 82.53 416 A 1 
ATOM   3454 O  O   . ASN A 1 416 ? -14.600 19.433  14.018  1.00 81.42 416 A 1 
ATOM   3455 C  CB  . ASN A 1 416 ? -15.728 20.133  11.413  1.00 75.71 416 A 1 
ATOM   3456 C  CG  . ASN A 1 416 ? -15.973 21.155  10.314  1.00 71.57 416 A 1 
ATOM   3457 O  OD1 . ASN A 1 416 ? -15.238 22.100  10.114  1.00 66.85 416 A 1 
ATOM   3458 N  ND2 . ASN A 1 416 ? -17.034 20.996  9.555   1.00 65.67 416 A 1 
ATOM   3459 N  N   . ASN A 1 417 ? -13.059 18.185  13.020  1.00 82.50 417 A 1 
ATOM   3460 C  CA  . ASN A 1 417 ? -12.810 17.350  14.197  1.00 83.65 417 A 1 
ATOM   3461 C  C   . ASN A 1 417 ? -12.383 18.187  15.413  1.00 86.01 417 A 1 
ATOM   3462 O  O   . ASN A 1 417 ? -12.970 18.060  16.482  1.00 85.84 417 A 1 
ATOM   3463 C  CB  . ASN A 1 417 ? -11.796 16.254  13.835  1.00 81.17 417 A 1 
ATOM   3464 C  CG  . ASN A 1 417 ? -11.769 15.102  14.825  1.00 73.68 417 A 1 
ATOM   3465 O  OD1 . ASN A 1 417 ? -12.206 15.175  15.951  1.00 67.23 417 A 1 
ATOM   3466 N  ND2 . ASN A 1 417 ? -11.257 13.964  14.407  1.00 65.43 417 A 1 
ATOM   3467 N  N   . ALA A 1 418 ? -11.435 19.117  15.227  1.00 84.85 418 A 1 
ATOM   3468 C  CA  . ALA A 1 418 ? -10.976 20.019  16.283  1.00 85.79 418 A 1 
ATOM   3469 C  C   . ALA A 1 418 ? -12.132 20.834  16.888  1.00 88.08 418 A 1 
ATOM   3470 O  O   . ALA A 1 418 ? -12.238 20.938  18.110  1.00 88.01 418 A 1 
ATOM   3471 C  CB  . ALA A 1 418 ? -9.891  20.942  15.706  1.00 83.56 418 A 1 
ATOM   3472 N  N   . PHE A 1 419 ? -13.034 21.364  16.042  1.00 86.68 419 A 1 
ATOM   3473 C  CA  . PHE A 1 419 ? -14.215 22.084  16.511  1.00 88.34 419 A 1 
ATOM   3474 C  C   . PHE A 1 419 ? -15.074 21.204  17.414  1.00 89.72 419 A 1 
ATOM   3475 O  O   . PHE A 1 419 ? -15.368 21.602  18.539  1.00 90.57 419 A 1 
ATOM   3476 C  CB  . PHE A 1 419 ? -15.025 22.612  15.323  1.00 88.64 419 A 1 
ATOM   3477 C  CG  . PHE A 1 419 ? -16.386 23.149  15.716  1.00 89.54 419 A 1 
ATOM   3478 C  CD1 . PHE A 1 419 ? -17.536 22.347  15.567  1.00 88.72 419 A 1 
ATOM   3479 C  CD2 . PHE A 1 419 ? -16.510 24.423  16.290  1.00 88.84 419 A 1 
ATOM   3480 C  CE1 . PHE A 1 419 ? -18.791 22.821  15.989  1.00 88.92 419 A 1 
ATOM   3481 C  CE2 . PHE A 1 419 ? -17.764 24.901  16.714  1.00 88.14 419 A 1 
ATOM   3482 C  CZ  . PHE A 1 419 ? -18.900 24.097  16.567  1.00 88.51 419 A 1 
ATOM   3483 N  N   . TYR A 1 420 ? -15.443 20.003  16.969  1.00 88.51 420 A 1 
ATOM   3484 C  CA  . TYR A 1 420 ? -16.319 19.140  17.749  1.00 90.17 420 A 1 
ATOM   3485 C  C   . TYR A 1 420 ? -15.654 18.624  19.026  1.00 91.83 420 A 1 
ATOM   3486 O  O   . TYR A 1 420 ? -16.277 18.656  20.081  1.00 92.24 420 A 1 
ATOM   3487 C  CB  . TYR A 1 420 ? -16.831 17.984  16.887  1.00 89.69 420 A 1 
ATOM   3488 C  CG  . TYR A 1 420 ? -17.857 18.404  15.846  1.00 89.49 420 A 1 
ATOM   3489 C  CD1 . TYR A 1 420 ? -19.111 18.899  16.246  1.00 87.32 420 A 1 
ATOM   3490 C  CD2 . TYR A 1 420 ? -17.547 18.322  14.473  1.00 87.44 420 A 1 
ATOM   3491 C  CE1 . TYR A 1 420 ? -20.051 19.312  15.293  1.00 85.99 420 A 1 
ATOM   3492 C  CE2 . TYR A 1 420 ? -18.482 18.731  13.513  1.00 85.73 420 A 1 
ATOM   3493 C  CZ  . TYR A 1 420 ? -19.728 19.231  13.918  1.00 85.73 420 A 1 
ATOM   3494 O  OH  . TYR A 1 420 ? -20.647 19.640  12.980  1.00 83.30 420 A 1 
ATOM   3495 N  N   . GLN A 1 421 ? -14.385 18.213  18.969  1.00 89.96 421 A 1 
ATOM   3496 C  CA  . GLN A 1 421 ? -13.641 17.779  20.159  1.00 90.79 421 A 1 
ATOM   3497 C  C   . GLN A 1 421 ? -13.578 18.886  21.215  1.00 92.08 421 A 1 
ATOM   3498 O  O   . GLN A 1 421 ? -13.852 18.639  22.391  1.00 92.12 421 A 1 
ATOM   3499 C  CB  . GLN A 1 421 ? -12.214 17.364  19.780  1.00 89.42 421 A 1 
ATOM   3500 C  CG  . GLN A 1 421 ? -12.137 16.005  19.078  1.00 83.79 421 A 1 
ATOM   3501 C  CD  . GLN A 1 421 ? -10.684 15.611  18.850  1.00 83.43 421 A 1 
ATOM   3502 O  OE1 . GLN A 1 421 ? -9.932  16.248  18.125  1.00 77.70 421 A 1 
ATOM   3503 N  NE2 . GLN A 1 421 ? -10.199 14.575  19.496  1.00 75.10 421 A 1 
ATOM   3504 N  N   . CYS A 1 422 ? -13.252 20.113  20.809  1.00 91.15 422 A 1 
ATOM   3505 C  CA  . CYS A 1 422 ? -13.104 21.229  21.729  1.00 91.76 422 A 1 
ATOM   3506 C  C   . CYS A 1 422 ? -14.450 21.759  22.232  1.00 92.92 422 A 1 
ATOM   3507 O  O   . CYS A 1 422 ? -14.571 22.039  23.424  1.00 92.55 422 A 1 
ATOM   3508 C  CB  . CYS A 1 422 ? -12.237 22.312  21.075  1.00 91.01 422 A 1 
ATOM   3509 S  SG  . CYS A 1 422 ? -10.557 21.696  20.739  1.00 90.23 422 A 1 
ATOM   3510 N  N   . MET A 1 423 ? -15.463 21.815  21.381  1.00 91.85 423 A 1 
ATOM   3511 C  CA  . MET A 1 423 ? -16.827 22.175  21.788  1.00 92.37 423 A 1 
ATOM   3512 C  C   . MET A 1 423 ? -17.369 21.204  22.845  1.00 93.12 423 A 1 
ATOM   3513 O  O   . MET A 1 423 ? -17.874 21.648  23.874  1.00 93.75 423 A 1 
ATOM   3514 C  CB  . MET A 1 423 ? -17.727 22.235  20.540  1.00 92.97 423 A 1 
ATOM   3515 C  CG  . MET A 1 423 ? -19.200 22.556  20.841  1.00 90.83 423 A 1 
ATOM   3516 S  SD  . MET A 1 423 ? -20.265 21.147  21.348  1.00 88.04 423 A 1 
ATOM   3517 C  CE  . MET A 1 423 ? -20.326 20.214  19.805  1.00 81.93 423 A 1 
ATOM   3518 N  N   . LEU A 1 424 ? -17.202 19.883  22.647  1.00 94.36 424 A 1 
ATOM   3519 C  CA  . LEU A 1 424 ? -17.680 18.862  23.580  1.00 94.73 424 A 1 
ATOM   3520 C  C   . LEU A 1 424 ? -16.961 18.891  24.938  1.00 94.59 424 A 1 
ATOM   3521 O  O   . LEU A 1 424 ? -17.537 18.449  25.932  1.00 92.64 424 A 1 
ATOM   3522 C  CB  . LEU A 1 424 ? -17.513 17.475  22.934  1.00 94.96 424 A 1 
ATOM   3523 C  CG  . LEU A 1 424 ? -18.506 17.168  21.795  1.00 94.50 424 A 1 
ATOM   3524 C  CD1 . LEU A 1 424 ? -18.066 15.893  21.060  1.00 92.55 424 A 1 
ATOM   3525 C  CD2 . LEU A 1 424 ? -19.926 16.945  22.324  1.00 92.44 424 A 1 
ATOM   3526 N  N   . GLY A 1 425 ? -15.717 19.384  24.981  1.00 94.52 425 A 1 
ATOM   3527 C  CA  . GLY A 1 425 ? -14.880 19.424  26.184  1.00 93.60 425 A 1 
ATOM   3528 C  C   . GLY A 1 425 ? -14.837 20.769  26.908  1.00 94.54 425 A 1 
ATOM   3529 O  O   . GLY A 1 425 ? -14.194 20.859  27.954  1.00 92.98 425 A 1 
ATOM   3530 N  N   . SER A 1 426 ? -15.462 21.831  26.374  1.00 93.54 426 A 1 
ATOM   3531 C  CA  . SER A 1 426 ? -15.297 23.201  26.875  1.00 93.21 426 A 1 
ATOM   3532 C  C   . SER A 1 426 ? -16.587 23.763  27.475  1.00 92.86 426 A 1 
ATOM   3533 O  O   . SER A 1 426 ? -17.638 23.729  26.840  1.00 91.90 426 A 1 
ATOM   3534 C  CB  . SER A 1 426 ? -14.794 24.125  25.768  1.00 92.56 426 A 1 
ATOM   3535 O  OG  . SER A 1 426 ? -13.580 23.620  25.222  1.00 89.57 426 A 1 
ATOM   3536 N  N   . ALA A 1 427 ? -16.478 24.342  28.684  1.00 92.66 427 A 1 
ATOM   3537 C  CA  . ALA A 1 427 ? -17.562 25.068  29.347  1.00 91.37 427 A 1 
ATOM   3538 C  C   . ALA A 1 427 ? -17.383 26.595  29.333  1.00 91.57 427 A 1 
ATOM   3539 O  O   . ALA A 1 427 ? -18.238 27.325  29.843  1.00 87.95 427 A 1 
ATOM   3540 C  CB  . ALA A 1 427 ? -17.708 24.513  30.769  1.00 91.64 427 A 1 
ATOM   3541 N  N   . ASP A 1 428 ? -16.278 27.085  28.769  1.00 94.77 428 A 1 
ATOM   3542 C  CA  . ASP A 1 428 ? -15.954 28.497  28.605  1.00 93.98 428 A 1 
ATOM   3543 C  C   . ASP A 1 428 ? -15.121 28.720  27.333  1.00 93.55 428 A 1 
ATOM   3544 O  O   . ASP A 1 428 ? -14.572 27.785  26.739  1.00 93.09 428 A 1 
ATOM   3545 C  CB  . ASP A 1 428 ? -15.229 29.022  29.858  1.00 92.95 428 A 1 
ATOM   3546 C  CG  . ASP A 1 428 ? -13.855 28.375  30.017  1.00 90.24 428 A 1 
ATOM   3547 O  OD1 . ASP A 1 428 ? -12.910 28.852  29.349  1.00 85.37 428 A 1 
ATOM   3548 O  OD2 . ASP A 1 428 ? -13.771 27.359  30.753  1.00 85.18 428 A 1 
ATOM   3549 N  N   . ILE A 1 429 ? -15.032 29.993  26.890  1.00 95.59 429 A 1 
ATOM   3550 C  CA  . ILE A 1 429 ? -14.393 30.364  25.627  1.00 94.40 429 A 1 
ATOM   3551 C  C   . ILE A 1 429 ? -12.869 30.240  25.677  1.00 93.71 429 A 1 
ATOM   3552 O  O   . ILE A 1 429 ? -12.253 29.939  24.658  1.00 92.78 429 A 1 
ATOM   3553 C  CB  . ILE A 1 429 ? -14.860 31.783  25.206  1.00 93.28 429 A 1 
ATOM   3554 C  CG1 . ILE A 1 429 ? -14.497 32.137  23.752  1.00 89.89 429 A 1 
ATOM   3555 C  CG2 . ILE A 1 429 ? -14.319 32.877  26.157  1.00 89.36 429 A 1 
ATOM   3556 C  CD1 . ILE A 1 429 ? -15.157 31.227  22.707  1.00 83.93 429 A 1 
ATOM   3557 N  N   . ASP A 1 430 ? -12.237 30.434  26.842  1.00 94.51 430 A 1 
ATOM   3558 C  CA  . ASP A 1 430 ? -10.782 30.386  26.983  1.00 93.29 430 A 1 
ATOM   3559 C  C   . ASP A 1 430 ? -10.282 28.943  26.855  1.00 92.06 430 A 1 
ATOM   3560 O  O   . ASP A 1 430 ? -9.323  28.667  26.125  1.00 91.25 430 A 1 
ATOM   3561 C  CB  . ASP A 1 430 ? -10.351 31.010  28.323  1.00 93.67 430 A 1 
ATOM   3562 C  CG  . ASP A 1 430 ? -10.580 32.527  28.399  1.00 90.99 430 A 1 
ATOM   3563 O  OD1 . ASP A 1 430 ? -10.632 33.182  27.333  1.00 87.45 430 A 1 
ATOM   3564 O  OD2 . ASP A 1 430 ? -10.660 33.052  29.538  1.00 87.51 430 A 1 
ATOM   3565 N  N   . HIS A 1 431 ? -10.993 28.004  27.489  1.00 93.20 431 A 1 
ATOM   3566 C  CA  . HIS A 1 431 ? -10.721 26.581  27.332  1.00 92.43 431 A 1 
ATOM   3567 C  C   . HIS A 1 431 ? -10.915 26.126  25.877  1.00 91.68 431 A 1 
ATOM   3568 O  O   . HIS A 1 431 ? -10.046 25.438  25.327  1.00 91.50 431 A 1 
ATOM   3569 C  CB  . HIS A 1 431 ? -11.603 25.770  28.279  1.00 92.31 431 A 1 
ATOM   3570 C  CG  . HIS A 1 431 ? -11.221 24.313  28.295  1.00 88.51 431 A 1 
ATOM   3571 N  ND1 . HIS A 1 431 ? -10.243 23.754  29.093  1.00 79.13 431 A 1 
ATOM   3572 C  CD2 . HIS A 1 431 ? -11.712 23.309  27.505  1.00 78.47 431 A 1 
ATOM   3573 C  CE1 . HIS A 1 431 ? -10.158 22.447  28.794  1.00 78.91 431 A 1 
ATOM   3574 N  NE2 . HIS A 1 431 ? -11.031 22.132  27.830  1.00 80.43 431 A 1 
ATOM   3575 N  N   . TYR A 1 432 ? -11.996 26.547  25.228  1.00 93.42 432 A 1 
ATOM   3576 C  CA  . TYR A 1 432 ? -12.254 26.237  23.824  1.00 91.61 432 A 1 
ATOM   3577 C  C   . TYR A 1 432 ? -11.132 26.751  22.905  1.00 90.48 432 A 1 
ATOM   3578 O  O   . TYR A 1 432 ? -10.581 25.976  22.124  1.00 89.98 432 A 1 
ATOM   3579 C  CB  . TYR A 1 432 ? -13.621 26.814  23.420  1.00 90.92 432 A 1 
ATOM   3580 C  CG  . TYR A 1 432 ? -13.883 26.734  21.928  1.00 90.63 432 A 1 
ATOM   3581 C  CD1 . TYR A 1 432 ? -13.602 27.850  21.110  1.00 89.47 432 A 1 
ATOM   3582 C  CD2 . TYR A 1 432 ? -14.355 25.541  21.338  1.00 89.83 432 A 1 
ATOM   3583 C  CE1 . TYR A 1 432 ? -13.777 27.766  19.725  1.00 88.92 432 A 1 
ATOM   3584 C  CE2 . TYR A 1 432 ? -14.530 25.458  19.950  1.00 88.67 432 A 1 
ATOM   3585 C  CZ  . TYR A 1 432 ? -14.232 26.571  19.140  1.00 88.87 432 A 1 
ATOM   3586 O  OH  . TYR A 1 432 ? -14.364 26.494  17.785  1.00 87.06 432 A 1 
ATOM   3587 N  N   . ASN A 1 433 ? -10.744 28.020  23.036  1.00 90.69 433 A 1 
ATOM   3588 C  CA  . ASN A 1 433 ? -9.689  28.610  22.210  1.00 88.63 433 A 1 
ATOM   3589 C  C   . ASN A 1 433 ? -8.336  27.916  22.427  1.00 87.31 433 A 1 
ATOM   3590 O  O   . ASN A 1 433 ? -7.628  27.603  21.464  1.00 86.30 433 A 1 
ATOM   3591 C  CB  . ASN A 1 433 ? -9.582  30.110  22.524  1.00 89.05 433 A 1 
ATOM   3592 C  CG  . ASN A 1 433 ? -10.751 30.925  21.970  1.00 89.15 433 A 1 
ATOM   3593 O  OD1 . ASN A 1 433 ? -11.421 30.563  21.021  1.00 86.36 433 A 1 
ATOM   3594 N  ND2 . ASN A 1 433 ? -11.001 32.077  22.532  1.00 86.37 433 A 1 
ATOM   3595 N  N   . SER A 1 434 ? -7.975  27.611  23.675  1.00 89.04 434 A 1 
ATOM   3596 C  CA  . SER A 1 434 ? -6.773  26.851  24.013  1.00 88.02 434 A 1 
ATOM   3597 C  C   . SER A 1 434 ? -6.794  25.452  23.383  1.00 87.51 434 A 1 
ATOM   3598 O  O   . SER A 1 434 ? -5.836  25.061  22.715  1.00 86.48 434 A 1 
ATOM   3599 C  CB  . SER A 1 434 ? -6.627  26.756  25.532  1.00 87.44 434 A 1 
ATOM   3600 O  OG  . SER A 1 434 ? -5.421  26.096  25.863  1.00 77.97 434 A 1 
ATOM   3601 N  N   . CYS A 1 435 ? -7.901  24.741  23.512  1.00 88.85 435 A 1 
ATOM   3602 C  CA  . CYS A 1 435 ? -8.089  23.421  22.922  1.00 88.66 435 A 1 
ATOM   3603 C  C   . CYS A 1 435 ? -7.903  23.448  21.400  1.00 87.50 435 A 1 
ATOM   3604 O  O   . CYS A 1 435 ? -7.089  22.693  20.872  1.00 86.35 435 A 1 
ATOM   3605 C  CB  . CYS A 1 435 ? -9.468  22.891  23.305  1.00 89.69 435 A 1 
ATOM   3606 S  SG  . CYS A 1 435 ? -9.862  21.279  22.550  1.00 90.25 435 A 1 
ATOM   3607 N  N   . VAL A 1 436 ? -8.589  24.339  20.683  1.00 87.33 436 A 1 
ATOM   3608 C  CA  . VAL A 1 436 ? -8.521  24.425  19.215  1.00 85.60 436 A 1 
ATOM   3609 C  C   . VAL A 1 436 ? -7.109  24.779  18.738  1.00 84.58 436 A 1 
ATOM   3610 O  O   . VAL A 1 436 ? -6.613  24.185  17.782  1.00 83.35 436 A 1 
ATOM   3611 C  CB  . VAL A 1 436 ? -9.558  25.426  18.672  1.00 84.59 436 A 1 
ATOM   3612 C  CG1 . VAL A 1 436 ? -9.401  25.647  17.168  1.00 79.87 436 A 1 
ATOM   3613 C  CG2 . VAL A 1 436 ? -10.983 24.910  18.889  1.00 80.55 436 A 1 
ATOM   3614 N  N   . SER A 1 437 ? -6.415  25.674  19.435  1.00 84.47 437 A 1 
ATOM   3615 C  CA  . SER A 1 437 ? -5.036  26.057  19.106  1.00 82.86 437 A 1 
ATOM   3616 C  C   . SER A 1 437 ? -4.026  24.900  19.210  1.00 82.40 437 A 1 
ATOM   3617 O  O   . SER A 1 437 ? -2.995  24.935  18.547  1.00 80.65 437 A 1 
ATOM   3618 C  CB  . SER A 1 437 ? -4.591  27.241  19.977  1.00 80.81 437 A 1 
ATOM   3619 O  OG  . SER A 1 437 ? -4.249  26.839  21.292  1.00 71.70 437 A 1 
ATOM   3620 N  N   . SER A 1 438 ? -4.337  23.865  19.996  1.00 84.60 438 A 1 
ATOM   3621 C  CA  . SER A 1 438 ? -3.487  22.682  20.176  1.00 84.59 438 A 1 
ATOM   3622 C  C   . SER A 1 438 ? -3.638  21.624  19.079  1.00 84.05 438 A 1 
ATOM   3623 O  O   . SER A 1 438 ? -2.894  20.640  19.075  1.00 82.61 438 A 1 
ATOM   3624 C  CB  . SER A 1 438 ? -3.740  22.072  21.564  1.00 84.48 438 A 1 
ATOM   3625 O  OG  . SER A 1 438 ? -4.932  21.310  21.611  1.00 82.34 438 A 1 
ATOM   3626 N  N   . LYS A 1 439 ? -4.589  21.793  18.154  1.00 84.51 439 A 1 
ATOM   3627 C  CA  . LYS A 1 439 ? -4.901  20.808  17.114  1.00 84.21 439 A 1 
ATOM   3628 C  C   . LYS A 1 439 ? -4.191  21.135  15.789  1.00 82.39 439 A 1 
ATOM   3629 O  O   . LYS A 1 439 ? -3.967  22.307  15.502  1.00 80.19 439 A 1 
ATOM   3630 C  CB  . LYS A 1 439 ? -6.421  20.687  16.915  1.00 85.20 439 A 1 
ATOM   3631 C  CG  . LYS A 1 439 ? -7.218  20.360  18.194  1.00 85.67 439 A 1 
ATOM   3632 C  CD  . LYS A 1 439 ? -6.766  19.066  18.878  1.00 83.51 439 A 1 
ATOM   3633 C  CE  . LYS A 1 439 ? -7.626  18.818  20.122  1.00 83.25 439 A 1 
ATOM   3634 N  NZ  . LYS A 1 439 ? -7.211  17.589  20.825  1.00 79.76 439 A 1 
ATOM   3635 N  N   . PRO A 1 440 ? -3.905  20.118  14.943  1.00 83.05 440 A 1 
ATOM   3636 C  CA  . PRO A 1 440 ? -3.315  20.326  13.620  1.00 79.12 440 A 1 
ATOM   3637 C  C   . PRO A 1 440 ? -4.138  21.231  12.695  1.00 76.60 440 A 1 
ATOM   3638 O  O   . PRO A 1 440 ? -3.594  21.958  11.875  1.00 71.07 440 A 1 
ATOM   3639 C  CB  . PRO A 1 440 ? -3.169  18.925  13.018  1.00 76.77 440 A 1 
ATOM   3640 C  CG  . PRO A 1 440 ? -3.077  18.028  14.239  1.00 74.91 440 A 1 
ATOM   3641 C  CD  . PRO A 1 440 ? -3.980  18.709  15.257  1.00 78.92 440 A 1 
ATOM   3642 N  N   . GLN A 1 441 ? -5.457  21.215  12.844  1.00 70.61 441 A 1 
ATOM   3643 C  CA  . GLN A 1 441 ? -6.356  22.175  12.202  1.00 66.59 441 A 1 
ATOM   3644 C  C   . GLN A 1 441 ? -6.835  23.172  13.257  1.00 66.55 441 A 1 
ATOM   3645 O  O   . GLN A 1 441 ? -7.639  22.829  14.120  1.00 60.54 441 A 1 
ATOM   3646 C  CB  . GLN A 1 441 ? -7.524  21.453  11.534  1.00 59.79 441 A 1 
ATOM   3647 C  CG  . GLN A 1 441 ? -7.064  20.656  10.306  1.00 54.47 441 A 1 
ATOM   3648 C  CD  . GLN A 1 441 ? -8.230  19.956  9.613   1.00 49.94 441 A 1 
ATOM   3649 O  OE1 . GLN A 1 441 ? -9.305  19.802  10.147  1.00 46.64 441 A 1 
ATOM   3650 N  NE2 . GLN A 1 441 ? -8.043  19.511  8.394   1.00 44.31 441 A 1 
ATOM   3651 N  N   . ASN A 1 442 ? -6.344  24.413  13.173  1.00 56.19 442 A 1 
ATOM   3652 C  CA  . ASN A 1 442 ? -6.787  25.477  14.071  1.00 52.90 442 A 1 
ATOM   3653 C  C   . ASN A 1 442 ? -8.166  26.017  13.675  1.00 53.13 442 A 1 
ATOM   3654 O  O   . ASN A 1 442 ? -8.637  25.809  12.556  1.00 50.13 442 A 1 
ATOM   3655 C  CB  . ASN A 1 442 ? -5.684  26.551  14.196  1.00 48.24 442 A 1 
ATOM   3656 C  CG  . ASN A 1 442 ? -5.481  27.393  12.950  1.00 44.79 442 A 1 
ATOM   3657 O  OD1 . ASN A 1 442 ? -6.381  27.702  12.204  1.00 41.83 442 A 1 
ATOM   3658 N  ND2 . ASN A 1 442 ? -4.266  27.825  12.707  1.00 40.77 442 A 1 
ATOM   3659 N  N   . GLU A 1 443 ? -8.794  26.761  14.581  1.00 50.60 443 A 1 
ATOM   3660 C  CA  . GLU A 1 443 ? -10.152 27.300  14.412  1.00 48.84 443 A 1 
ATOM   3661 C  C   . GLU A 1 443 ? -10.331 28.129  13.125  1.00 48.55 443 A 1 
ATOM   3662 O  O   . GLU A 1 443 ? -11.351 28.029  12.447  1.00 46.15 443 A 1 
ATOM   3663 C  CB  . GLU A 1 443 ? -10.469 28.158  15.643  1.00 45.46 443 A 1 
ATOM   3664 C  CG  . GLU A 1 443 ? -11.892 28.723  15.620  1.00 42.38 443 A 1 
ATOM   3665 C  CD  . GLU A 1 443 ? -12.240 29.526  16.884  1.00 38.20 443 A 1 
ATOM   3666 O  OE1 . GLU A 1 443 ? -13.443 29.761  17.099  1.00 35.08 443 A 1 
ATOM   3667 O  OE2 . GLU A 1 443 ? -11.306 29.905  17.629  1.00 37.52 443 A 1 
ATOM   3668 N  N   . ILE A 1 444 ? -9.313  28.926  12.743  1.00 47.35 444 A 1 
ATOM   3669 C  CA  . ILE A 1 444 ? -9.370  29.830  11.581  1.00 45.56 444 A 1 
ATOM   3670 C  C   . ILE A 1 444 ? -9.511  29.053  10.267  1.00 45.99 444 A 1 
ATOM   3671 O  O   . ILE A 1 444 ? -10.068 29.564  9.288   1.00 43.31 444 A 1 
ATOM   3672 C  CB  . ILE A 1 444 ? -8.112  30.728  11.562  1.00 41.54 444 A 1 
ATOM   3673 C  CG1 . ILE A 1 444 ? -8.004  31.550  12.868  1.00 37.96 444 A 1 
ATOM   3674 C  CG2 . ILE A 1 444 ? -8.101  31.669  10.337  1.00 37.24 444 A 1 
ATOM   3675 C  CD1 . ILE A 1 444 ? -6.690  32.340  13.019  1.00 34.96 444 A 1 
ATOM   3676 N  N   . LEU A 1 445 ? -8.992  27.824  10.232  1.00 50.34 445 A 1 
ATOM   3677 C  CA  . LEU A 1 445 ? -8.953  26.959  9.057   1.00 50.05 445 A 1 
ATOM   3678 C  C   . LEU A 1 445 ? -10.117 25.968  9.002   1.00 50.36 445 A 1 
ATOM   3679 O  O   . LEU A 1 445 ? -10.244 25.246  8.009   1.00 47.66 445 A 1 
ATOM   3680 C  CB  . LEU A 1 445 ? -7.600  26.241  9.023   1.00 46.38 445 A 1 
ATOM   3681 C  CG  . LEU A 1 445 ? -6.420  27.209  8.859   1.00 42.83 445 A 1 
ATOM   3682 C  CD1 . LEU A 1 445 ? -5.111  26.461  9.083   1.00 38.97 445 A 1 
ATOM   3683 C  CD2 . LEU A 1 445 ? -6.389  27.831  7.463   1.00 39.44 445 A 1 
ATOM   3684 N  N   . LEU A 1 446 ? -10.954 25.921  10.044  1.00 48.87 446 A 1 
ATOM   3685 C  CA  . LEU A 1 446 ? -12.174 25.125  10.005  1.00 48.50 446 A 1 
ATOM   3686 C  C   . LEU A 1 446 ? -13.136 25.736  8.989   1.00 46.69 446 A 1 
ATOM   3687 O  O   . LEU A 1 446 ? -13.354 26.948  8.961   1.00 44.35 446 A 1 
ATOM   3688 C  CB  . LEU A 1 446 ? -12.805 25.019  11.407  1.00 46.99 446 A 1 
ATOM   3689 C  CG  . LEU A 1 446 ? -11.913 24.333  12.451  1.00 44.13 446 A 1 
ATOM   3690 C  CD1 . LEU A 1 446 ? -12.605 24.329  13.812  1.00 40.39 446 A 1 
ATOM   3691 C  CD2 . LEU A 1 446 ? -11.592 22.874  12.080  1.00 41.55 446 A 1 
ATOM   3692 N  N   . MET A 1 447 ? -13.722 24.875  8.146   1.00 48.61 447 A 1 
ATOM   3693 C  CA  . MET A 1 447 ? -14.774 25.330  7.245   1.00 47.12 447 A 1 
ATOM   3694 C  C   . MET A 1 447 ? -15.938 25.845  8.083   1.00 46.45 447 A 1 
ATOM   3695 O  O   . MET A 1 447 ? -16.554 25.091  8.838   1.00 43.77 447 A 1 
ATOM   3696 C  CB  . MET A 1 447 ? -15.239 24.210  6.304   1.00 44.43 447 A 1 
ATOM   3697 C  CG  . MET A 1 447 ? -14.155 23.829  5.288   1.00 41.10 447 A 1 
ATOM   3698 S  SD  . MET A 1 447 ? -14.793 22.770  3.951   1.00 36.82 447 A 1 
ATOM   3699 C  CE  . MET A 1 447 ? -13.240 22.196  3.225   1.00 34.98 447 A 1 
ATOM   3700 N  N   . LYS A 1 448 ? -16.234 27.132  7.943   1.00 45.30 448 A 1 
ATOM   3701 C  CA  . LYS A 1 448 ? -17.459 27.698  8.499   1.00 44.09 448 A 1 
ATOM   3702 C  C   . LYS A 1 448 ? -18.626 27.176  7.672   1.00 42.49 448 A 1 
ATOM   3703 O  O   . LYS A 1 448 ? -18.588 27.287  6.449   1.00 39.78 448 A 1 
ATOM   3704 C  CB  . LYS A 1 448 ? -17.397 29.241  8.521   1.00 43.00 448 A 1 
ATOM   3705 C  CG  . LYS A 1 448 ? -16.315 29.731  9.486   1.00 40.83 448 A 1 
ATOM   3706 C  CD  . LYS A 1 448 ? -16.305 31.261  9.602   1.00 38.96 448 A 1 
ATOM   3707 C  CE  . LYS A 1 448 ? -15.210 31.663  10.596  1.00 35.63 448 A 1 
ATOM   3708 N  NZ  . LYS A 1 448 ? -15.169 33.125  10.826  1.00 33.34 448 A 1 
ATOM   3709 N  N   . ASN A 1 449 ? -19.602 26.581  8.329   1.00 40.99 449 A 1 
ATOM   3710 C  CA  . ASN A 1 449 ? -20.896 26.289  7.718   1.00 38.33 449 A 1 
ATOM   3711 C  C   . ASN A 1 449 ? -21.640 27.583  7.375   1.00 34.96 449 A 1 
ATOM   3712 O  O   . ASN A 1 449 ? -21.491 28.575  8.116   1.00 31.52 449 A 1 
ATOM   3713 C  CB  . ASN A 1 449 ? -21.735 25.399  8.645   1.00 35.71 449 A 1 
ATOM   3714 C  CG  . ASN A 1 449 ? -21.358 23.923  8.614   1.00 33.50 449 A 1 
ATOM   3715 O  OD1 . ASN A 1 449 ? -20.732 23.408  7.698   1.00 31.65 449 A 1 
ATOM   3716 N  ND2 . ASN A 1 449 ? -21.755 23.172  9.619   1.00 30.96 449 A 1 
ATOM   3717 O  OXT . ASN A 1 449 ? -22.390 27.546  6.362   1.00 29.70 449 A 1 
HETATM 3718 MG MG  . MG  B 2 .   ? -0.258  13.012  -5.070  1.00 93.62 1   B 1 
HETATM 3719 MG MG  . MG  C 3 .   ? -0.567  12.803  -8.236  1.00 92.33 1   C 1 
#
