# Supplementary material for: Theoretical Study of Sphingomyelinases from Entamoeba histolytica and Trichomonas vaginalis Sheds Light on the Evolution of Enzymes Needed for Survival and Colonization
Source: Pathogens. 2025 Jan 5;14(1):32. doi: 10.3390/pathogens14010032 (PMC11768322; doi:10.3390/pathogens14010032)
Supplement: Supplementary file 1 [file pathogens-14-00032-s001.zip › Supplementary structural Files/Trichomonas vaginalis/Trichomonas XP_001298660/fold_xp001298660oleic50x/fold_xp001298660oleic50x_model.cif]

# By using this file you agree to the legally binding terms of use found at alphafoldserver.com/output-terms
data_a6fb05ca81e0bc1
#
_entry.id a6fb05ca81e0bc1
#
loop_
_atom_type.symbol
C 
N 
O 
S 
#
loop_
_audit_author.name
_audit_author.pdbx_ordinal
"Google DeepMind" 1 
"Isomorphic Labs" 2 
#
_audit_conform.dict_location https://raw.githubusercontent.com/ihmwg/ModelCIF/master/dist/mmcif_ma.dic
_audit_conform.dict_name     mmcif_ma.dic
_audit_conform.dict_version  1.4.5
#
loop_
_chem_comp.formula
_chem_comp.formula_weight
_chem_comp.id
_chem_comp.mon_nstd_flag
_chem_comp.name
_chem_comp.pdbx_smiles
_chem_comp.pdbx_synonyms
_chem_comp.type
"C3 H7 N O2"    89.093  ALA y ALANINE         C[C@H](N)C(O)=O                  ? "L-PEPTIDE LINKING" 
"C6 H15 N4 O2"  175.209 ARG y ARGININE        N[C@@H](CCCNC(N)=[NH2+])C(O)=O   ? "L-PEPTIDE LINKING" 
"C4 H8 N2 O3"   132.118 ASN y ASPARAGINE      N[C@@H](CC(N)=O)C(O)=O           ? "L-PEPTIDE LINKING" 
"C4 H7 N O4"    133.103 ASP y "ASPARTIC ACID" N[C@@H](CC(O)=O)C(O)=O           ? "L-PEPTIDE LINKING" 
"C3 H7 N O2 S"  121.158 CYS y CYSTEINE        N[C@@H](CS)C(O)=O                ? "L-PEPTIDE LINKING" 
"C5 H10 N2 O3"  146.144 GLN y GLUTAMINE       N[C@@H](CCC(N)=O)C(O)=O          ? "L-PEPTIDE LINKING" 
"C5 H9 N O4"    147.129 GLU y "GLUTAMIC ACID" N[C@@H](CCC(O)=O)C(O)=O          ? "L-PEPTIDE LINKING" 
"C2 H5 N O2"    75.067  GLY y GLYCINE         NCC(O)=O                         ? "PEPTIDE LINKING"   
"C6 H10 N3 O2"  156.162 HIS y HISTIDINE       N[C@@H](Cc1c[nH]c[nH+]1)C(O)=O   ? "L-PEPTIDE LINKING" 
"C6 H13 N O2"   131.173 ILE y ISOLEUCINE      CC[C@H](C)[C@H](N)C(O)=O         ? "L-PEPTIDE LINKING" 
"C6 H13 N O2"   131.173 LEU y LEUCINE         CC(C)C[C@H](N)C(O)=O             ? "L-PEPTIDE LINKING" 
"C6 H15 N2 O2"  147.195 LYS y LYSINE          N[C@@H](CCCC[NH3+])C(O)=O        ? "L-PEPTIDE LINKING" 
"C5 H11 N O2 S" 149.211 MET y METHIONINE      CSCC[C@H](N)C(O)=O               ? "L-PEPTIDE LINKING" 
"C18 H34 O2"    282.461 OLA . "OLEIC ACID"    CCCCCCCC\C=C/CCCCCCCC(O)=O       ? NON-POLYMER         
"C9 H11 N O2"   165.189 PHE y PHENYLALANINE   N[C@@H](Cc1ccccc1)C(O)=O         ? "L-PEPTIDE LINKING" 
"C5 H9 N O2"    115.130 PRO y PROLINE         OC(=O)[C@@H]1CCCN1               ? "L-PEPTIDE LINKING" 
"C3 H7 N O3"    105.093 SER y SERINE          N[C@@H](CO)C(O)=O                ? "L-PEPTIDE LINKING" 
"C4 H9 N O3"    119.119 THR y THREONINE       C[C@@H](O)[C@H](N)C(O)=O         ? "L-PEPTIDE LINKING" 
"C11 H12 N2 O2" 204.225 TRP y TRYPTOPHAN      N[C@@H](Cc1c[nH]c2ccccc12)C(O)=O ? "L-PEPTIDE LINKING" 
"C9 H11 N O3"   181.189 TYR y TYROSINE        N[C@@H](Cc1ccc(O)cc1)C(O)=O      ? "L-PEPTIDE LINKING" 
"C5 H11 N O2"   117.146 VAL y VALINE          CC(C)[C@H](N)C(O)=O              ? "L-PEPTIDE LINKING" 
#
_citation.book_publisher          ?
_citation.country                 UK
_citation.id                      primary
_citation.journal_full            Nature
_citation.journal_id_ASTM         NATUAS
_citation.journal_id_CSD          0006
_citation.journal_id_ISSN         0028-0836
_citation.journal_volume          ?
_citation.page_first              ?
_citation.page_last               ?
_citation.pdbx_database_id_DOI    ?
_citation.pdbx_database_id_PubMed ?
_citation.title                   "Accurate structure prediction of biomolecular interactions with AlphaFold 3"
_citation.year                    2024
#
loop_
_citation_author.citation_id
_citation_author.name
_citation_author.ordinal
primary "Google DeepMind" 1 
primary "Isomorphic Labs" 2 
#
loop_
_entity.id
_entity.pdbx_description
_entity.type
1  . polymer     
2  . non-polymer 
3  . non-polymer 
4  . non-polymer 
5  . non-polymer 
6  . non-polymer 
7  . non-polymer 
8  . non-polymer 
9  . non-polymer 
10 . non-polymer 
11 . non-polymer 
12 . non-polymer 
13 . non-polymer 
14 . non-polymer 
15 . non-polymer 
16 . non-polymer 
17 . non-polymer 
18 . non-polymer 
19 . non-polymer 
20 . non-polymer 
21 . non-polymer 
22 . non-polymer 
23 . non-polymer 
24 . non-polymer 
25 . non-polymer 
26 . non-polymer 
27 . non-polymer 
28 . non-polymer 
29 . non-polymer 
30 . non-polymer 
31 . non-polymer 
32 . non-polymer 
33 . non-polymer 
34 . non-polymer 
35 . non-polymer 
36 . non-polymer 
37 . non-polymer 
38 . non-polymer 
39 . non-polymer 
40 . non-polymer 
41 . non-polymer 
42 . non-polymer 
43 . non-polymer 
44 . non-polymer 
45 . non-polymer 
46 . non-polymer 
47 . non-polymer 
48 . non-polymer 
49 . non-polymer 
50 . non-polymer 
51 . non-polymer 
#
_entity_poly.entity_id      1
_entity_poly.pdbx_strand_id A
_entity_poly.type           polypeptide(L)
#
loop_
_entity_poly_seq.entity_id
_entity_poly_seq.hetero
_entity_poly_seq.mon_id
_entity_poly_seq.num
1 n MET 1   
1 n SER 2   
1 n ASP 3   
1 n SER 4   
1 n TYR 5   
1 n ASP 6   
1 n SER 7   
1 n THR 8   
1 n GLU 9   
1 n GLU 10  
1 n ASP 11  
1 n PRO 12  
1 n LEU 13  
1 n ILE 14  
1 n GLU 15  
1 n LYS 16  
1 n PRO 17  
1 n THR 18  
1 n LYS 19  
1 n PRO 20  
1 n LYS 21  
1 n GLN 22  
1 n ALA 23  
1 n GLU 24  
1 n ASN 25  
1 n LYS 26  
1 n ALA 27  
1 n THR 28  
1 n PRO 29  
1 n THR 30  
1 n LYS 31  
1 n TRP 32  
1 n GLY 33  
1 n LEU 34  
1 n ILE 35  
1 n SER 36  
1 n TYR 37  
1 n ILE 38  
1 n PHE 39  
1 n CYS 40  
1 n ALA 41  
1 n ILE 42  
1 n VAL 43  
1 n GLY 44  
1 n LEU 45  
1 n PHE 46  
1 n VAL 47  
1 n ILE 48  
1 n ILE 49  
1 n PHE 50  
1 n VAL 51  
1 n LEU 52  
1 n LEU 53  
1 n HIS 54  
1 n TYR 55  
1 n PHE 56  
1 n LEU 57  
1 n ASN 58  
1 n PRO 59  
1 n SER 60  
1 n ASP 61  
1 n ASN 62  
1 n TYR 63  
1 n PHE 64  
1 n ILE 65  
1 n TYR 66  
1 n PHE 67  
1 n ASN 68  
1 n ASP 69  
1 n ILE 70  
1 n HIS 71  
1 n ILE 72  
1 n ASP 73  
1 n HIS 74  
1 n GLU 75  
1 n TYR 76  
1 n VAL 77  
1 n TYR 78  
1 n THR 79  
1 n LYS 80  
1 n SER 81  
1 n ARG 82  
1 n GLN 83  
1 n LYS 84  
1 n ASN 85  
1 n CYS 86  
1 n HIS 87  
1 n GLU 88  
1 n ASN 89  
1 n ILE 90  
1 n ASN 91  
1 n PRO 92  
1 n ASN 93  
1 n GLY 94  
1 n LEU 95  
1 n ASN 96  
1 n PHE 97  
1 n THR 98  
1 n PHE 99  
1 n GLY 100 
1 n GLN 101 
1 n TYR 102 
1 n GLY 103 
1 n CYS 104 
1 n GLU 105 
1 n ALA 106 
1 n PRO 107 
1 n HIS 108 
1 n GLU 109 
1 n LEU 110 
1 n VAL 111 
1 n GLU 112 
1 n SER 113 
1 n PHE 114 
1 n PHE 115 
1 n GLU 116 
1 n ASN 117 
1 n LEU 118 
1 n LYS 119 
1 n ASN 120 
1 n ILE 121 
1 n ALA 122 
1 n PRO 123 
1 n LYS 124 
1 n PRO 125 
1 n LYS 126 
1 n PHE 127 
1 n ILE 128 
1 n VAL 129 
1 n PHE 130 
1 n GLY 131 
1 n GLY 132 
1 n ASP 133 
1 n SER 134 
1 n THR 135 
1 n TYR 136 
1 n THR 137 
1 n TRP 138 
1 n THR 139 
1 n TYR 140 
1 n ASN 141 
1 n HIS 142 
1 n THR 143 
1 n TYR 144 
1 n LYS 145 
1 n THR 146 
1 n ILE 147 
1 n GLN 148 
1 n GLU 149 
1 n ASP 150 
1 n LEU 151 
1 n SER 152 
1 n ARG 153 
1 n ILE 154 
1 n THR 155 
1 n THR 156 
1 n ASN 157 
1 n LEU 158 
1 n LYS 159 
1 n ASN 160 
1 n LEU 161 
1 n TYR 162 
1 n PRO 163 
1 n LYS 164 
1 n VAL 165 
1 n PRO 166 
1 n PHE 167 
1 n ILE 168 
1 n LEU 169 
1 n ASN 170 
1 n LEU 171 
1 n GLY 172 
1 n ASN 173 
1 n ALA 174 
1 n GLU 175 
1 n TYR 176 
1 n ASP 177 
1 n PRO 178 
1 n ASN 179 
1 n TYR 180 
1 n GLY 181 
1 n GLY 182 
1 n TYR 183 
1 n ASN 184 
1 n SER 185 
1 n ASP 186 
1 n ILE 187 
1 n GLU 188 
1 n THR 189 
1 n PHE 190 
1 n MET 191 
1 n ASN 192 
1 n THR 193 
1 n SER 194 
1 n LYS 195 
1 n ILE 196 
1 n LEU 197 
1 n GLY 198 
1 n SER 199 
1 n TYR 200 
1 n LEU 201 
1 n THR 202 
1 n ASP 203 
1 n GLN 204 
1 n GLN 205 
1 n ARG 206 
1 n GLU 207 
1 n THR 208 
1 n PHE 209 
1 n GLU 210 
1 n LYS 211 
1 n GLY 212 
1 n GLY 213 
1 n TYR 214 
1 n TYR 215 
1 n TYR 216 
1 n TYR 217 
1 n ASP 218 
1 n TYR 219 
1 n PRO 220 
1 n LYS 221 
1 n ALA 222 
1 n ASN 223 
1 n LEU 224 
1 n ARG 225 
1 n VAL 226 
1 n ILE 227 
1 n SER 228 
1 n LEU 229 
1 n ASN 230 
1 n SER 231 
1 n VAL 232 
1 n ILE 233 
1 n TYR 234 
1 n SER 235 
1 n LYS 236 
1 n ARG 237 
1 n ARG 238 
1 n ASN 239 
1 n LEU 240 
1 n THR 241 
1 n GLU 242 
1 n SER 243 
1 n ASP 244 
1 n LEU 245 
1 n TYR 246 
1 n GLY 247 
1 n GLN 248 
1 n ILE 249 
1 n SER 250 
1 n TRP 251 
1 n LEU 252 
1 n LYS 253 
1 n ASN 254 
1 n ILE 255 
1 n MET 256 
1 n ASN 257 
1 n THR 258 
1 n GLU 259 
1 n TYR 260 
1 n LYS 261 
1 n THR 262 
1 n LEU 263 
1 n ILE 264 
1 n LEU 265 
1 n PHE 266 
1 n HIS 267 
1 n ILE 268 
1 n GLN 269 
1 n PRO 270 
1 n GLY 271 
1 n VAL 272 
1 n ASN 273 
1 n TYR 274 
1 n ALA 275 
1 n GLU 276 
1 n LYS 277 
1 n LYS 278 
1 n ASN 279 
1 n SER 280 
1 n TRP 281 
1 n TYR 282 
1 n ASP 283 
1 n TYR 284 
1 n HIS 285 
1 n ILE 286 
1 n ASN 287 
1 n GLN 288 
1 n ILE 289 
1 n SER 290 
1 n GLN 291 
1 n VAL 292 
1 n PHE 293 
1 n GLU 294 
1 n GLU 295 
1 n LYS 296 
1 n GLN 297 
1 n PRO 298 
1 n ASP 299 
1 n TYR 300 
1 n LEU 301 
1 n LEU 302 
1 n GLY 303 
1 n ALA 304 
1 n HIS 305 
1 n VAL 306 
1 n HIS 307 
1 n LEU 308 
1 n ASP 309 
1 n MET 310 
1 n LEU 311 
1 n MET 312 
1 n PRO 313 
1 n PHE 314 
1 n PHE 315 
1 n ASN 316 
1 n SER 317 
1 n LYS 318 
1 n ASN 319 
1 n LEU 320 
1 n GLU 321 
1 n ILE 322 
1 n ILE 323 
1 n ALA 324 
1 n LEU 325 
1 n SER 326 
1 n ASN 327 
1 n PRO 328 
1 n ALA 329 
1 n VAL 330 
1 n SER 331 
1 n PRO 332 
1 n LYS 333 
1 n HIS 334 
1 n ASP 335 
1 n ASN 336 
1 n ASN 337 
1 n PRO 338 
1 n SER 339 
1 n PHE 340 
1 n ARG 341 
1 n LEU 342 
1 n TYR 343 
1 n TYR 344 
1 n MET 345 
1 n ASN 346 
1 n LYS 347 
1 n GLY 348 
1 n LEU 349 
1 n SER 350 
1 n ASP 351 
1 n TYR 352 
1 n LYS 353 
1 n GLN 354 
1 n PHE 355 
1 n TYR 356 
1 n ALA 357 
1 n ASP 358 
1 n ILE 359 
1 n LYS 360 
1 n ASP 361 
1 n ASN 362 
1 n PRO 363 
1 n SER 364 
1 n PHE 365 
1 n LEU 366 
1 n ASN 367 
1 n TRP 368 
1 n GLU 369 
1 n LEU 370 
1 n GLU 371 
1 n TYR 372 
1 n GLN 373 
1 n PHE 374 
1 n THR 375 
1 n LYS 376 
1 n LEU 377 
1 n TYR 378 
1 n GLU 379 
1 n GLN 380 
1 n SER 381 
1 n ASP 382 
1 n LEU 383 
1 n SER 384 
1 n GLN 385 
1 n LYS 386 
1 n SER 387 
1 n LEU 388 
1 n LYS 389 
1 n SER 390 
1 n ALA 391 
1 n VAL 392 
1 n LYS 393 
1 n TRP 394 
1 n ILE 395 
1 n SER 396 
1 n THR 397 
1 n THR 398 
1 n SER 399 
1 n LYS 400 
1 n GLY 401 
1 n MET 402 
1 n TRP 403 
1 n THR 404 
1 n PHE 405 
1 n LEU 406 
1 n GLU 407 
1 n HIS 408 
1 n VAL 409 
1 n TYR 410 
1 n SER 411 
1 n ARG 412 
1 n GLY 413 
1 n PHE 414 
1 n ALA 415 
1 n ASN 416 
1 n ASN 417 
1 n ALA 418 
1 n PHE 419 
1 n TYR 420 
1 n GLN 421 
1 n CYS 422 
1 n MET 423 
1 n LEU 424 
1 n GLY 425 
1 n SER 426 
1 n ALA 427 
1 n ASP 428 
1 n ILE 429 
1 n ASP 430 
1 n HIS 431 
1 n TYR 432 
1 n ASN 433 
1 n SER 434 
1 n CYS 435 
1 n VAL 436 
1 n SER 437 
1 n SER 438 
1 n LYS 439 
1 n PRO 440 
1 n GLN 441 
1 n ASN 442 
1 n GLU 443 
1 n ILE 444 
1 n LEU 445 
1 n LEU 446 
1 n MET 447 
1 n LYS 448 
1 n ASN 449 
#
_ma_data.content_type "model coordinates"
_ma_data.id           1
_ma_data.name         Model
#
_ma_model_list.data_id          1
_ma_model_list.model_group_id   1
_ma_model_list.model_group_name "AlphaFold-beta-20231127 (7a14c934-fe78-43c1-a552-7fb305b0ebd1 @ 2024-09-17 13:44:18)"
_ma_model_list.model_id         1
_ma_model_list.model_name       "Top ranked model"
_ma_model_list.model_type       "Ab initio model"
_ma_model_list.ordinal_id       1
#
loop_
_ma_protocol_step.method_type
_ma_protocol_step.ordinal_id
_ma_protocol_step.protocol_id
_ma_protocol_step.step_id
"coevolution MSA" 1 1 1 
"template search" 2 1 2 
modeling          3 1 3 
#
loop_
_ma_qa_metric.id
_ma_qa_metric.mode
_ma_qa_metric.name
_ma_qa_metric.software_group_id
_ma_qa_metric.type
1 global pLDDT 1 pLDDT 
2 local  pLDDT 1 pLDDT 
#
_ma_qa_metric_global.metric_id    1
_ma_qa_metric_global.metric_value 69.00
_ma_qa_metric_global.model_id     1
_ma_qa_metric_global.ordinal_id   1
#
_ma_software_group.group_id    1
_ma_software_group.ordinal_id  1
_ma_software_group.software_id 1
#
loop_
_ma_target_entity.data_id
_ma_target_entity.entity_id
_ma_target_entity.origin
1 1  . 
1 2  . 
1 3  . 
1 4  . 
1 5  . 
1 6  . 
1 7  . 
1 8  . 
1 9  . 
1 10 . 
1 11 . 
1 12 . 
1 13 . 
1 14 . 
1 15 . 
1 16 . 
1 17 . 
1 18 . 
1 19 . 
1 20 . 
1 21 . 
1 22 . 
1 23 . 
1 24 . 
1 25 . 
1 26 . 
1 27 . 
1 28 . 
1 29 . 
1 30 . 
1 31 . 
1 32 . 
1 33 . 
1 34 . 
1 35 . 
1 36 . 
1 37 . 
1 38 . 
1 39 . 
1 40 . 
1 41 . 
1 42 . 
1 43 . 
1 44 . 
1 45 . 
1 46 . 
1 47 . 
1 48 . 
1 49 . 
1 50 . 
1 51 . 
#
loop_
_ma_target_entity_instance.asym_id
_ma_target_entity_instance.details
_ma_target_entity_instance.entity_id
A  . 1  
B  . 2  
C  . 3  
D  . 4  
E  . 5  
F  . 6  
G  . 7  
H  . 8  
I  . 9  
J  . 10 
K  . 11 
L  . 12 
M  . 13 
N  . 14 
O  . 15 
P  . 16 
Q  . 17 
R  . 18 
S  . 19 
T  . 20 
U  . 21 
V  . 22 
W  . 23 
X  . 24 
Y  . 25 
Z  . 26 
AA . 27 
BA . 28 
CA . 29 
DA . 30 
EA . 31 
FA . 32 
GA . 33 
HA . 34 
IA . 35 
JA . 36 
KA . 37 
LA . 38 
MA . 39 
NA . 40 
OA . 41 
PA . 42 
QA . 43 
RA . 44 
SA . 45 
TA . 46 
UA . 47 
VA . 48 
WA . 49 
XA . 50 
YA . 51 
#
loop_
_pdbx_data_usage.details
_pdbx_data_usage.id
_pdbx_data_usage.type
_pdbx_data_usage.url
;NON-COMMERCIAL USE ONLY, BY USING THIS FILE YOU AGREE TO THE TERMS OF USE FOUND
AT alphafoldserver.com/output-terms.
;
1 license    ? 
;THE INFORMATION IS NOT INTENDED FOR, HAS NOT BEEN VALIDATED FOR, AND IS NOT
APPROVED FOR CLINICAL USE. IT SHOULD NOT BE USED FOR CLINICAL PURPOSE OR RELIED
ON FOR MEDICAL OR OTHER PROFESSIONAL ADVICE. IT IS THEORETICAL MODELLING ONLY
AND CAUTION SHOULD BE EXERCISED IN ITS USE. IT IS PROVIDED "AS-IS" WITHOUT ANY
WARRANTY OF ANY KIND, WHETHER EXPRESSED OR IMPLIED. NO WARRANTY IS GIVEN THAT
USE OF THE INFORMATION SHALL NOT INFRINGE THE RIGHTS OF ANY THIRD PARTY.
;
2 disclaimer ? 
#
loop_
_pdbx_nonpoly_scheme.asym_id
_pdbx_nonpoly_scheme.auth_seq_num
_pdbx_nonpoly_scheme.entity_id
_pdbx_nonpoly_scheme.mon_id
_pdbx_nonpoly_scheme.pdb_ins_code
_pdbx_nonpoly_scheme.pdb_seq_num
_pdbx_nonpoly_scheme.pdb_strand_id
B  1 2  OLA . 1 B  
C  1 3  OLA . 1 C  
D  1 4  OLA . 1 D  
E  1 5  OLA . 1 E  
F  1 6  OLA . 1 F  
G  1 7  OLA . 1 G  
H  1 8  OLA . 1 H  
I  1 9  OLA . 1 I  
J  1 10 OLA . 1 J  
K  1 11 OLA . 1 K  
L  1 12 OLA . 1 L  
M  1 13 OLA . 1 M  
N  1 14 OLA . 1 N  
O  1 15 OLA . 1 O  
P  1 16 OLA . 1 P  
Q  1 17 OLA . 1 Q  
R  1 18 OLA . 1 R  
S  1 19 OLA . 1 S  
T  1 20 OLA . 1 T  
U  1 21 OLA . 1 U  
V  1 22 OLA . 1 V  
W  1 23 OLA . 1 W  
X  1 24 OLA . 1 X  
Y  1 25 OLA . 1 Y  
Z  1 26 OLA . 1 Z  
AA 1 27 OLA . 1 AA 
BA 1 28 OLA . 1 BA 
CA 1 29 OLA . 1 CA 
DA 1 30 OLA . 1 DA 
EA 1 31 OLA . 1 EA 
FA 1 32 OLA . 1 FA 
GA 1 33 OLA . 1 GA 
HA 1 34 OLA . 1 HA 
IA 1 35 OLA . 1 IA 
JA 1 36 OLA . 1 JA 
KA 1 37 OLA . 1 KA 
LA 1 38 OLA . 1 LA 
MA 1 39 OLA . 1 MA 
NA 1 40 OLA . 1 NA 
OA 1 41 OLA . 1 OA 
PA 1 42 OLA . 1 PA 
QA 1 43 OLA . 1 QA 
RA 1 44 OLA . 1 RA 
SA 1 45 OLA . 1 SA 
TA 1 46 OLA . 1 TA 
UA 1 47 OLA . 1 UA 
VA 1 48 OLA . 1 VA 
WA 1 49 OLA . 1 WA 
XA 1 50 OLA . 1 XA 
YA 1 51 OLA . 1 YA 
#
loop_
_pdbx_poly_seq_scheme.asym_id
_pdbx_poly_seq_scheme.auth_seq_num
_pdbx_poly_seq_scheme.entity_id
_pdbx_poly_seq_scheme.hetero
_pdbx_poly_seq_scheme.mon_id
_pdbx_poly_seq_scheme.pdb_ins_code
_pdbx_poly_seq_scheme.pdb_seq_num
_pdbx_poly_seq_scheme.pdb_strand_id
_pdbx_poly_seq_scheme.seq_id
A 1   1 n MET . 1   A 1   
A 2   1 n SER . 2   A 2   
A 3   1 n ASP . 3   A 3   
A 4   1 n SER . 4   A 4   
A 5   1 n TYR . 5   A 5   
A 6   1 n ASP . 6   A 6   
A 7   1 n SER . 7   A 7   
A 8   1 n THR . 8   A 8   
A 9   1 n GLU . 9   A 9   
A 10  1 n GLU . 10  A 10  
A 11  1 n ASP . 11  A 11  
A 12  1 n PRO . 12  A 12  
A 13  1 n LEU . 13  A 13  
A 14  1 n ILE . 14  A 14  
A 15  1 n GLU . 15  A 15  
A 16  1 n LYS . 16  A 16  
A 17  1 n PRO . 17  A 17  
A 18  1 n THR . 18  A 18  
A 19  1 n LYS . 19  A 19  
A 20  1 n PRO . 20  A 20  
A 21  1 n LYS . 21  A 21  
A 22  1 n GLN . 22  A 22  
A 23  1 n ALA . 23  A 23  
A 24  1 n GLU . 24  A 24  
A 25  1 n ASN . 25  A 25  
A 26  1 n LYS . 26  A 26  
A 27  1 n ALA . 27  A 27  
A 28  1 n THR . 28  A 28  
A 29  1 n PRO . 29  A 29  
A 30  1 n THR . 30  A 30  
A 31  1 n LYS . 31  A 31  
A 32  1 n TRP . 32  A 32  
A 33  1 n GLY . 33  A 33  
A 34  1 n LEU . 34  A 34  
A 35  1 n ILE . 35  A 35  
A 36  1 n SER . 36  A 36  
A 37  1 n TYR . 37  A 37  
A 38  1 n ILE . 38  A 38  
A 39  1 n PHE . 39  A 39  
A 40  1 n CYS . 40  A 40  
A 41  1 n ALA . 41  A 41  
A 42  1 n ILE . 42  A 42  
A 43  1 n VAL . 43  A 43  
A 44  1 n GLY . 44  A 44  
A 45  1 n LEU . 45  A 45  
A 46  1 n PHE . 46  A 46  
A 47  1 n VAL . 47  A 47  
A 48  1 n ILE . 48  A 48  
A 49  1 n ILE . 49  A 49  
A 50  1 n PHE . 50  A 50  
A 51  1 n VAL . 51  A 51  
A 52  1 n LEU . 52  A 52  
A 53  1 n LEU . 53  A 53  
A 54  1 n HIS . 54  A 54  
A 55  1 n TYR . 55  A 55  
A 56  1 n PHE . 56  A 56  
A 57  1 n LEU . 57  A 57  
A 58  1 n ASN . 58  A 58  
A 59  1 n PRO . 59  A 59  
A 60  1 n SER . 60  A 60  
A 61  1 n ASP . 61  A 61  
A 62  1 n ASN . 62  A 62  
A 63  1 n TYR . 63  A 63  
A 64  1 n PHE . 64  A 64  
A 65  1 n ILE . 65  A 65  
A 66  1 n TYR . 66  A 66  
A 67  1 n PHE . 67  A 67  
A 68  1 n ASN . 68  A 68  
A 69  1 n ASP . 69  A 69  
A 70  1 n ILE . 70  A 70  
A 71  1 n HIS . 71  A 71  
A 72  1 n ILE . 72  A 72  
A 73  1 n ASP . 73  A 73  
A 74  1 n HIS . 74  A 74  
A 75  1 n GLU . 75  A 75  
A 76  1 n TYR . 76  A 76  
A 77  1 n VAL . 77  A 77  
A 78  1 n TYR . 78  A 78  
A 79  1 n THR . 79  A 79  
A 80  1 n LYS . 80  A 80  
A 81  1 n SER . 81  A 81  
A 82  1 n ARG . 82  A 82  
A 83  1 n GLN . 83  A 83  
A 84  1 n LYS . 84  A 84  
A 85  1 n ASN . 85  A 85  
A 86  1 n CYS . 86  A 86  
A 87  1 n HIS . 87  A 87  
A 88  1 n GLU . 88  A 88  
A 89  1 n ASN . 89  A 89  
A 90  1 n ILE . 90  A 90  
A 91  1 n ASN . 91  A 91  
A 92  1 n PRO . 92  A 92  
A 93  1 n ASN . 93  A 93  
A 94  1 n GLY . 94  A 94  
A 95  1 n LEU . 95  A 95  
A 96  1 n ASN . 96  A 96  
A 97  1 n PHE . 97  A 97  
A 98  1 n THR . 98  A 98  
A 99  1 n PHE . 99  A 99  
A 100 1 n GLY . 100 A 100 
A 101 1 n GLN . 101 A 101 
A 102 1 n TYR . 102 A 102 
A 103 1 n GLY . 103 A 103 
A 104 1 n CYS . 104 A 104 
A 105 1 n GLU . 105 A 105 
A 106 1 n ALA . 106 A 106 
A 107 1 n PRO . 107 A 107 
A 108 1 n HIS . 108 A 108 
A 109 1 n GLU . 109 A 109 
A 110 1 n LEU . 110 A 110 
A 111 1 n VAL . 111 A 111 
A 112 1 n GLU . 112 A 112 
A 113 1 n SER . 113 A 113 
A 114 1 n PHE . 114 A 114 
A 115 1 n PHE . 115 A 115 
A 116 1 n GLU . 116 A 116 
A 117 1 n ASN . 117 A 117 
A 118 1 n LEU . 118 A 118 
A 119 1 n LYS . 119 A 119 
A 120 1 n ASN . 120 A 120 
A 121 1 n ILE . 121 A 121 
A 122 1 n ALA . 122 A 122 
A 123 1 n PRO . 123 A 123 
A 124 1 n LYS . 124 A 124 
A 125 1 n PRO . 125 A 125 
A 126 1 n LYS . 126 A 126 
A 127 1 n PHE . 127 A 127 
A 128 1 n ILE . 128 A 128 
A 129 1 n VAL . 129 A 129 
A 130 1 n PHE . 130 A 130 
A 131 1 n GLY . 131 A 131 
A 132 1 n GLY . 132 A 132 
A 133 1 n ASP . 133 A 133 
A 134 1 n SER . 134 A 134 
A 135 1 n THR . 135 A 135 
A 136 1 n TYR . 136 A 136 
A 137 1 n THR . 137 A 137 
A 138 1 n TRP . 138 A 138 
A 139 1 n THR . 139 A 139 
A 140 1 n TYR . 140 A 140 
A 141 1 n ASN . 141 A 141 
A 142 1 n HIS . 142 A 142 
A 143 1 n THR . 143 A 143 
A 144 1 n TYR . 144 A 144 
A 145 1 n LYS . 145 A 145 
A 146 1 n THR . 146 A 146 
A 147 1 n ILE . 147 A 147 
A 148 1 n GLN . 148 A 148 
A 149 1 n GLU . 149 A 149 
A 150 1 n ASP . 150 A 150 
A 151 1 n LEU . 151 A 151 
A 152 1 n SER . 152 A 152 
A 153 1 n ARG . 153 A 153 
A 154 1 n ILE . 154 A 154 
A 155 1 n THR . 155 A 155 
A 156 1 n THR . 156 A 156 
A 157 1 n ASN . 157 A 157 
A 158 1 n LEU . 158 A 158 
A 159 1 n LYS . 159 A 159 
A 160 1 n ASN . 160 A 160 
A 161 1 n LEU . 161 A 161 
A 162 1 n TYR . 162 A 162 
A 163 1 n PRO . 163 A 163 
A 164 1 n LYS . 164 A 164 
A 165 1 n VAL . 165 A 165 
A 166 1 n PRO . 166 A 166 
A 167 1 n PHE . 167 A 167 
A 168 1 n ILE . 168 A 168 
A 169 1 n LEU . 169 A 169 
A 170 1 n ASN . 170 A 170 
A 171 1 n LEU . 171 A 171 
A 172 1 n GLY . 172 A 172 
A 173 1 n ASN . 173 A 173 
A 174 1 n ALA . 174 A 174 
A 175 1 n GLU . 175 A 175 
A 176 1 n TYR . 176 A 176 
A 177 1 n ASP . 177 A 177 
A 178 1 n PRO . 178 A 178 
A 179 1 n ASN . 179 A 179 
A 180 1 n TYR . 180 A 180 
A 181 1 n GLY . 181 A 181 
A 182 1 n GLY . 182 A 182 
A 183 1 n TYR . 183 A 183 
A 184 1 n ASN . 184 A 184 
A 185 1 n SER . 185 A 185 
A 186 1 n ASP . 186 A 186 
A 187 1 n ILE . 187 A 187 
A 188 1 n GLU . 188 A 188 
A 189 1 n THR . 189 A 189 
A 190 1 n PHE . 190 A 190 
A 191 1 n MET . 191 A 191 
A 192 1 n ASN . 192 A 192 
A 193 1 n THR . 193 A 193 
A 194 1 n SER . 194 A 194 
A 195 1 n LYS . 195 A 195 
A 196 1 n ILE . 196 A 196 
A 197 1 n LEU . 197 A 197 
A 198 1 n GLY . 198 A 198 
A 199 1 n SER . 199 A 199 
A 200 1 n TYR . 200 A 200 
A 201 1 n LEU . 201 A 201 
A 202 1 n THR . 202 A 202 
A 203 1 n ASP . 203 A 203 
A 204 1 n GLN . 204 A 204 
A 205 1 n GLN . 205 A 205 
A 206 1 n ARG . 206 A 206 
A 207 1 n GLU . 207 A 207 
A 208 1 n THR . 208 A 208 
A 209 1 n PHE . 209 A 209 
A 210 1 n GLU . 210 A 210 
A 211 1 n LYS . 211 A 211 
A 212 1 n GLY . 212 A 212 
A 213 1 n GLY . 213 A 213 
A 214 1 n TYR . 214 A 214 
A 215 1 n TYR . 215 A 215 
A 216 1 n TYR . 216 A 216 
A 217 1 n TYR . 217 A 217 
A 218 1 n ASP . 218 A 218 
A 219 1 n TYR . 219 A 219 
A 220 1 n PRO . 220 A 220 
A 221 1 n LYS . 221 A 221 
A 222 1 n ALA . 222 A 222 
A 223 1 n ASN . 223 A 223 
A 224 1 n LEU . 224 A 224 
A 225 1 n ARG . 225 A 225 
A 226 1 n VAL . 226 A 226 
A 227 1 n ILE . 227 A 227 
A 228 1 n SER . 228 A 228 
A 229 1 n LEU . 229 A 229 
A 230 1 n ASN . 230 A 230 
A 231 1 n SER . 231 A 231 
A 232 1 n VAL . 232 A 232 
A 233 1 n ILE . 233 A 233 
A 234 1 n TYR . 234 A 234 
A 235 1 n SER . 235 A 235 
A 236 1 n LYS . 236 A 236 
A 237 1 n ARG . 237 A 237 
A 238 1 n ARG . 238 A 238 
A 239 1 n ASN . 239 A 239 
A 240 1 n LEU . 240 A 240 
A 241 1 n THR . 241 A 241 
A 242 1 n GLU . 242 A 242 
A 243 1 n SER . 243 A 243 
A 244 1 n ASP . 244 A 244 
A 245 1 n LEU . 245 A 245 
A 246 1 n TYR . 246 A 246 
A 247 1 n GLY . 247 A 247 
A 248 1 n GLN . 248 A 248 
A 249 1 n ILE . 249 A 249 
A 250 1 n SER . 250 A 250 
A 251 1 n TRP . 251 A 251 
A 252 1 n LEU . 252 A 252 
A 253 1 n LYS . 253 A 253 
A 254 1 n ASN . 254 A 254 
A 255 1 n ILE . 255 A 255 
A 256 1 n MET . 256 A 256 
A 257 1 n ASN . 257 A 257 
A 258 1 n THR . 258 A 258 
A 259 1 n GLU . 259 A 259 
A 260 1 n TYR . 260 A 260 
A 261 1 n LYS . 261 A 261 
A 262 1 n THR . 262 A 262 
A 263 1 n LEU . 263 A 263 
A 264 1 n ILE . 264 A 264 
A 265 1 n LEU . 265 A 265 
A 266 1 n PHE . 266 A 266 
A 267 1 n HIS . 267 A 267 
A 268 1 n ILE . 268 A 268 
A 269 1 n GLN . 269 A 269 
A 270 1 n PRO . 270 A 270 
A 271 1 n GLY . 271 A 271 
A 272 1 n VAL . 272 A 272 
A 273 1 n ASN . 273 A 273 
A 274 1 n TYR . 274 A 274 
A 275 1 n ALA . 275 A 275 
A 276 1 n GLU . 276 A 276 
A 277 1 n LYS . 277 A 277 
A 278 1 n LYS . 278 A 278 
A 279 1 n ASN . 279 A 279 
A 280 1 n SER . 280 A 280 
A 281 1 n TRP . 281 A 281 
A 282 1 n TYR . 282 A 282 
A 283 1 n ASP . 283 A 283 
A 284 1 n TYR . 284 A 284 
A 285 1 n HIS . 285 A 285 
A 286 1 n ILE . 286 A 286 
A 287 1 n ASN . 287 A 287 
A 288 1 n GLN . 288 A 288 
A 289 1 n ILE . 289 A 289 
A 290 1 n SER . 290 A 290 
A 291 1 n GLN . 291 A 291 
A 292 1 n VAL . 292 A 292 
A 293 1 n PHE . 293 A 293 
A 294 1 n GLU . 294 A 294 
A 295 1 n GLU . 295 A 295 
A 296 1 n LYS . 296 A 296 
A 297 1 n GLN . 297 A 297 
A 298 1 n PRO . 298 A 298 
A 299 1 n ASP . 299 A 299 
A 300 1 n TYR . 300 A 300 
A 301 1 n LEU . 301 A 301 
A 302 1 n LEU . 302 A 302 
A 303 1 n GLY . 303 A 303 
A 304 1 n ALA . 304 A 304 
A 305 1 n HIS . 305 A 305 
A 306 1 n VAL . 306 A 306 
A 307 1 n HIS . 307 A 307 
A 308 1 n LEU . 308 A 308 
A 309 1 n ASP . 309 A 309 
A 310 1 n MET . 310 A 310 
A 311 1 n LEU . 311 A 311 
A 312 1 n MET . 312 A 312 
A 313 1 n PRO . 313 A 313 
A 314 1 n PHE . 314 A 314 
A 315 1 n PHE . 315 A 315 
A 316 1 n ASN . 316 A 316 
A 317 1 n SER . 317 A 317 
A 318 1 n LYS . 318 A 318 
A 319 1 n ASN . 319 A 319 
A 320 1 n LEU . 320 A 320 
A 321 1 n GLU . 321 A 321 
A 322 1 n ILE . 322 A 322 
A 323 1 n ILE . 323 A 323 
A 324 1 n ALA . 324 A 324 
A 325 1 n LEU . 325 A 325 
A 326 1 n SER . 326 A 326 
A 327 1 n ASN . 327 A 327 
A 328 1 n PRO . 328 A 328 
A 329 1 n ALA . 329 A 329 
A 330 1 n VAL . 330 A 330 
A 331 1 n SER . 331 A 331 
A 332 1 n PRO . 332 A 332 
A 333 1 n LYS . 333 A 333 
A 334 1 n HIS . 334 A 334 
A 335 1 n ASP . 335 A 335 
A 336 1 n ASN . 336 A 336 
A 337 1 n ASN . 337 A 337 
A 338 1 n PRO . 338 A 338 
A 339 1 n SER . 339 A 339 
A 340 1 n PHE . 340 A 340 
A 341 1 n ARG . 341 A 341 
A 342 1 n LEU . 342 A 342 
A 343 1 n TYR . 343 A 343 
A 344 1 n TYR . 344 A 344 
A 345 1 n MET . 345 A 345 
A 346 1 n ASN . 346 A 346 
A 347 1 n LYS . 347 A 347 
A 348 1 n GLY . 348 A 348 
A 349 1 n LEU . 349 A 349 
A 350 1 n SER . 350 A 350 
A 351 1 n ASP . 351 A 351 
A 352 1 n TYR . 352 A 352 
A 353 1 n LYS . 353 A 353 
A 354 1 n GLN . 354 A 354 
A 355 1 n PHE . 355 A 355 
A 356 1 n TYR . 356 A 356 
A 357 1 n ALA . 357 A 357 
A 358 1 n ASP . 358 A 358 
A 359 1 n ILE . 359 A 359 
A 360 1 n LYS . 360 A 360 
A 361 1 n ASP . 361 A 361 
A 362 1 n ASN . 362 A 362 
A 363 1 n PRO . 363 A 363 
A 364 1 n SER . 364 A 364 
A 365 1 n PHE . 365 A 365 
A 366 1 n LEU . 366 A 366 
A 367 1 n ASN . 367 A 367 
A 368 1 n TRP . 368 A 368 
A 369 1 n GLU . 369 A 369 
A 370 1 n LEU . 370 A 370 
A 371 1 n GLU . 371 A 371 
A 372 1 n TYR . 372 A 372 
A 373 1 n GLN . 373 A 373 
A 374 1 n PHE . 374 A 374 
A 375 1 n THR . 375 A 375 
A 376 1 n LYS . 376 A 376 
A 377 1 n LEU . 377 A 377 
A 378 1 n TYR . 378 A 378 
A 379 1 n GLU . 379 A 379 
A 380 1 n GLN . 380 A 380 
A 381 1 n SER . 381 A 381 
A 382 1 n ASP . 382 A 382 
A 383 1 n LEU . 383 A 383 
A 384 1 n SER . 384 A 384 
A 385 1 n GLN . 385 A 385 
A 386 1 n LYS . 386 A 386 
A 387 1 n SER . 387 A 387 
A 388 1 n LEU . 388 A 388 
A 389 1 n LYS . 389 A 389 
A 390 1 n SER . 390 A 390 
A 391 1 n ALA . 391 A 391 
A 392 1 n VAL . 392 A 392 
A 393 1 n LYS . 393 A 393 
A 394 1 n TRP . 394 A 394 
A 395 1 n ILE . 395 A 395 
A 396 1 n SER . 396 A 396 
A 397 1 n THR . 397 A 397 
A 398 1 n THR . 398 A 398 
A 399 1 n SER . 399 A 399 
A 400 1 n LYS . 400 A 400 
A 401 1 n GLY . 401 A 401 
A 402 1 n MET . 402 A 402 
A 403 1 n TRP . 403 A 403 
A 404 1 n THR . 404 A 404 
A 405 1 n PHE . 405 A 405 
A 406 1 n LEU . 406 A 406 
A 407 1 n GLU . 407 A 407 
A 408 1 n HIS . 408 A 408 
A 409 1 n VAL . 409 A 409 
A 410 1 n TYR . 410 A 410 
A 411 1 n SER . 411 A 411 
A 412 1 n ARG . 412 A 412 
A 413 1 n GLY . 413 A 413 
A 414 1 n PHE . 414 A 414 
A 415 1 n ALA . 415 A 415 
A 416 1 n ASN . 416 A 416 
A 417 1 n ASN . 417 A 417 
A 418 1 n ALA . 418 A 418 
A 419 1 n PHE . 419 A 419 
A 420 1 n TYR . 420 A 420 
A 421 1 n GLN . 421 A 421 
A 422 1 n CYS . 422 A 422 
A 423 1 n MET . 423 A 423 
A 424 1 n LEU . 424 A 424 
A 425 1 n GLY . 425 A 425 
A 426 1 n SER . 426 A 426 
A 427 1 n ALA . 427 A 427 
A 428 1 n ASP . 428 A 428 
A 429 1 n ILE . 429 A 429 
A 430 1 n ASP . 430 A 430 
A 431 1 n HIS . 431 A 431 
A 432 1 n TYR . 432 A 432 
A 433 1 n ASN . 433 A 433 
A 434 1 n SER . 434 A 434 
A 435 1 n CYS . 435 A 435 
A 436 1 n VAL . 436 A 436 
A 437 1 n SER . 437 A 437 
A 438 1 n SER . 438 A 438 
A 439 1 n LYS . 439 A 439 
A 440 1 n PRO . 440 A 440 
A 441 1 n GLN . 441 A 441 
A 442 1 n ASN . 442 A 442 
A 443 1 n GLU . 443 A 443 
A 444 1 n ILE . 444 A 444 
A 445 1 n LEU . 445 A 445 
A 446 1 n LEU . 446 A 446 
A 447 1 n MET . 447 A 447 
A 448 1 n LYS . 448 A 448 
A 449 1 n ASN . 449 A 449 
#
_software.classification other
_software.date           ?
_software.description    "Structure prediction"
_software.name           AlphaFold
_software.pdbx_ordinal   1
_software.type           package
_software.version        "AlphaFold-beta-20231127 (7a14c934-fe78-43c1-a552-7fb305b0ebd1 @ 2024-09-17 13:44:18)"
#
loop_
_struct_asym.entity_id
_struct_asym.id
1  A  
2  B  
3  C  
4  D  
5  E  
6  F  
7  G  
8  H  
9  I  
10 J  
11 K  
12 L  
13 M  
14 N  
15 O  
16 P  
17 Q  
18 R  
19 S  
20 T  
21 U  
22 V  
23 W  
24 X  
25 Y  
26 Z  
27 AA 
28 BA 
29 CA 
30 DA 
31 EA 
32 FA 
33 GA 
34 HA 
35 IA 
36 JA 
37 KA 
38 LA 
39 MA 
40 NA 
41 OA 
42 PA 
43 QA 
44 RA 
45 SA 
46 TA 
47 UA 
48 VA 
49 WA 
50 XA 
51 YA 
#
loop_
_atom_site.group_PDB
_atom_site.id
_atom_site.type_symbol
_atom_site.label_atom_id
_atom_site.label_alt_id
_atom_site.label_comp_id
_atom_site.label_asym_id
_atom_site.label_entity_id
_atom_site.label_seq_id
_atom_site.pdbx_PDB_ins_code
_atom_site.Cartn_x
_atom_site.Cartn_y
_atom_site.Cartn_z
_atom_site.occupancy
_atom_site.B_iso_or_equiv
_atom_site.auth_seq_id
_atom_site.auth_asym_id
_atom_site.pdbx_PDB_model_num
ATOM   1    N N   . MET A  1  1   ? 117.975 -2.058  -37.827 1.00 24.29 1   A  1 
ATOM   2    C CA  . MET A  1  1   ? 116.668 -2.714  -37.846 1.00 32.16 1   A  1 
ATOM   3    C C   . MET A  1  1   ? 115.985 -2.311  -36.553 1.00 32.25 1   A  1 
ATOM   4    O O   . MET A  1  1   ? 116.416 -2.734  -35.498 1.00 29.88 1   A  1 
ATOM   5    C CB  . MET A  1  1   ? 116.796 -4.232  -37.981 1.00 31.31 1   A  1 
ATOM   6    C CG  . MET A  1  1   ? 117.202 -4.614  -39.414 1.00 28.47 1   A  1 
ATOM   7    S SD  . MET A  1  1   ? 117.646 -6.352  -39.604 1.00 26.52 1   A  1 
ATOM   8    C CE  . MET A  1  1   ? 117.843 -6.448  -41.394 1.00 24.14 1   A  1 
ATOM   9    N N   . SER A  1  2   ? 115.158 -1.337  -36.678 1.00 25.32 2   A  1 
ATOM   10   C CA  . SER A  1  2   ? 114.472 -0.736  -35.537 1.00 28.57 2   A  1 
ATOM   11   C C   . SER A  1  2   ? 113.291 -1.635  -35.177 1.00 28.17 2   A  1 
ATOM   12   O O   . SER A  1  2   ? 112.220 -1.482  -35.756 1.00 26.75 2   A  1 
ATOM   13   C CB  . SER A  1  2   ? 114.005 0.682   -35.910 1.00 27.08 2   A  1 
ATOM   14   O OG  . SER A  1  2   ? 113.313 0.678   -37.151 1.00 24.27 2   A  1 
ATOM   15   N N   . ASP A  1  3   ? 113.584 -2.601  -34.317 1.00 29.21 3   A  1 
ATOM   16   C CA  . ASP A  1  3   ? 112.507 -3.435  -33.785 1.00 33.06 3   A  1 
ATOM   17   C C   . ASP A  1  3   ? 111.597 -2.539  -32.931 1.00 31.26 3   A  1 
ATOM   18   O O   . ASP A  1  3   ? 111.833 -2.307  -31.745 1.00 28.83 3   A  1 
ATOM   19   C CB  . ASP A  1  3   ? 113.082 -4.630  -33.020 1.00 30.63 3   A  1 
ATOM   20   C CG  . ASP A  1  3   ? 113.737 -5.660  -33.959 1.00 27.15 3   A  1 
ATOM   21   O OD1 . ASP A  1  3   ? 113.275 -5.774  -35.120 1.00 26.21 3   A  1 
ATOM   22   O OD2 . ASP A  1  3   ? 114.720 -6.299  -33.529 1.00 27.08 3   A  1 
ATOM   23   N N   . SER A  1  4   ? 110.664 -1.947  -33.615 1.00 29.12 4   A  1 
ATOM   24   C CA  . SER A  1  4   ? 109.604 -1.182  -32.974 1.00 32.86 4   A  1 
ATOM   25   C C   . SER A  1  4   ? 108.716 -2.166  -32.215 1.00 32.13 4   A  1 
ATOM   26   O O   . SER A  1  4   ? 107.797 -2.752  -32.782 1.00 30.74 4   A  1 
ATOM   27   C CB  . SER A  1  4   ? 108.810 -0.387  -34.027 1.00 30.99 4   A  1 
ATOM   28   O OG  . SER A  1  4   ? 108.378 -1.209  -35.093 1.00 27.97 4   A  1 
ATOM   29   N N   . TYR A  1  5   ? 109.116 -2.369  -30.966 1.00 27.36 5   A  1 
ATOM   30   C CA  . TYR A  1  5   ? 108.207 -3.035  -30.036 1.00 31.53 5   A  1 
ATOM   31   C C   . TYR A  1  5   ? 106.975 -2.137  -29.877 1.00 30.42 5   A  1 
ATOM   32   O O   . TYR A  1  5   ? 106.964 -1.232  -29.045 1.00 27.88 5   A  1 
ATOM   33   C CB  . TYR A  1  5   ? 108.905 -3.302  -28.699 1.00 30.70 5   A  1 
ATOM   34   C CG  . TYR A  1  5   ? 109.832 -4.500  -28.724 1.00 28.34 5   A  1 
ATOM   35   C CD1 . TYR A  1  5   ? 109.339 -5.774  -28.387 1.00 25.55 5   A  1 
ATOM   36   C CD2 . TYR A  1  5   ? 111.186 -4.349  -29.079 1.00 25.54 5   A  1 
ATOM   37   C CE1 . TYR A  1  5   ? 110.182 -6.898  -28.398 1.00 25.83 5   A  1 
ATOM   38   C CE2 . TYR A  1  5   ? 112.033 -5.470  -29.101 1.00 27.50 5   A  1 
ATOM   39   C CZ  . TYR A  1  5   ? 111.524 -6.736  -28.761 1.00 30.53 5   A  1 
ATOM   40   O OH  . TYR A  1  5   ? 112.361 -7.834  -28.783 1.00 33.18 5   A  1 
ATOM   41   N N   . ASP A  1  6   ? 105.989 -2.351  -30.772 1.00 29.77 6   A  1 
ATOM   42   C CA  . ASP A  1  6   ? 104.686 -1.698  -30.691 1.00 33.60 6   A  1 
ATOM   43   C C   . ASP A  1  6   ? 103.951 -2.282  -29.473 1.00 31.91 6   A  1 
ATOM   44   O O   . ASP A  1  6   ? 103.280 -3.310  -29.536 1.00 30.63 6   A  1 
ATOM   45   C CB  . ASP A  1  6   ? 103.920 -1.869  -32.019 1.00 32.76 6   A  1 
ATOM   46   C CG  . ASP A  1  6   ? 103.407 -0.568  -32.638 1.00 28.90 6   A  1 
ATOM   47   O OD1 . ASP A  1  6   ? 103.466 0.488   -31.971 1.00 28.43 6   A  1 
ATOM   48   O OD2 . ASP A  1  6   ? 102.977 -0.634  -33.816 1.00 28.73 6   A  1 
ATOM   49   N N   . SER A  1  7   ? 104.266 -1.682  -28.328 1.00 33.31 7   A  1 
ATOM   50   C CA  . SER A  1  7   ? 103.530 -2.001  -27.113 1.00 37.36 7   A  1 
ATOM   51   C C   . SER A  1  7   ? 102.109 -1.492  -27.304 1.00 35.64 7   A  1 
ATOM   52   O O   . SER A  1  7   ? 101.805 -0.342  -26.997 1.00 34.02 7   A  1 
ATOM   53   C CB  . SER A  1  7   ? 104.212 -1.388  -25.879 1.00 35.38 7   A  1 
ATOM   54   O OG  . SER A  1  7   ? 104.354 0.014   -26.007 1.00 32.82 7   A  1 
ATOM   55   N N   . THR A  1  8   ? 101.323 -2.342  -27.913 1.00 34.93 8   A  1 
ATOM   56   C CA  . THR A  1  8   ? 99.887  -2.105  -27.952 1.00 38.15 8   A  1 
ATOM   57   C C   . THR A  1  8   ? 99.387  -2.094  -26.514 1.00 36.92 8   A  1 
ATOM   58   O O   . THR A  1  8   ? 99.147  -3.144  -25.925 1.00 34.70 8   A  1 
ATOM   59   C CB  . THR A  1  8   ? 99.172  -3.187  -28.779 1.00 35.46 8   A  1 
ATOM   60   O OG1 . THR A  1  8   ? 99.637  -4.473  -28.441 1.00 32.07 8   A  1 
ATOM   61   C CG2 . THR A  1  8   ? 99.415  -3.000  -30.276 1.00 32.70 8   A  1 
ATOM   62   N N   . GLU A  1  9   ? 99.351  -0.910  -25.962 1.00 34.78 9   A  1 
ATOM   63   C CA  . GLU A  1  9   ? 98.627  -0.692  -24.712 1.00 41.15 9   A  1 
ATOM   64   C C   . GLU A  1  9   ? 97.183  -1.117  -24.975 1.00 40.21 9   A  1 
ATOM   65   O O   . GLU A  1  9   ? 96.451  -0.474  -25.727 1.00 39.79 9   A  1 
ATOM   66   C CB  . GLU A  1  9   ? 98.721  0.758   -24.221 1.00 41.27 9   A  1 
ATOM   67   C CG  . GLU A  1  9   ? 100.090 1.070   -23.582 1.00 38.04 9   A  1 
ATOM   68   C CD  . GLU A  1  9   ? 100.208 2.491   -22.997 1.00 35.41 9   A  1 
ATOM   69   O OE1 . GLU A  1  9   ? 101.055 2.664   -22.093 1.00 32.41 9   A  1 
ATOM   70   O OE2 . GLU A  1  9   ? 99.470  3.389   -23.447 1.00 39.91 9   A  1 
ATOM   71   N N   . GLU A  1  10  ? 96.803  -2.254  -24.428 1.00 36.53 10  A  1 
ATOM   72   C CA  . GLU A  1  10  ? 95.405  -2.649  -24.405 1.00 41.05 10  A  1 
ATOM   73   C C   . GLU A  1  10  ? 94.661  -1.580  -23.602 1.00 39.73 10  A  1 
ATOM   74   O O   . GLU A  1  10  ? 94.789  -1.499  -22.387 1.00 38.70 10  A  1 
ATOM   75   C CB  . GLU A  1  10  ? 95.208  -4.045  -23.787 1.00 41.24 10  A  1 
ATOM   76   C CG  . GLU A  1  10  ? 95.631  -5.183  -24.734 1.00 37.91 10  A  1 
ATOM   77   C CD  . GLU A  1  10  ? 95.335  -6.588  -24.184 1.00 35.18 10  A  1 
ATOM   78   O OE1 . GLU A  1  10  ? 95.253  -7.542  -25.007 1.00 32.55 10  A  1 
ATOM   79   O OE2 . GLU A  1  10  ? 95.190  -6.752  -22.952 1.00 38.24 10  A  1 
ATOM   80   N N   . ASP A  1  11  ? 93.980  -0.752  -24.346 1.00 42.50 11  A  1 
ATOM   81   C CA  . ASP A  1  11  ? 93.100  0.250   -23.747 1.00 46.14 11  A  1 
ATOM   82   C C   . ASP A  1  11  ? 92.201  -0.468  -22.740 1.00 43.80 11  A  1 
ATOM   83   O O   . ASP A  1  11  ? 91.495  -1.413  -23.113 1.00 42.66 11  A  1 
ATOM   84   C CB  . ASP A  1  11  ? 92.264  0.950   -24.832 1.00 44.34 11  A  1 
ATOM   85   C CG  . ASP A  1  11  ? 92.532  2.439   -25.018 1.00 40.29 11  A  1 
ATOM   86   O OD1 . ASP A  1  11  ? 93.018  3.085   -24.066 1.00 39.10 11  A  1 
ATOM   87   O OD2 . ASP A  1  11  ? 92.163  2.955   -26.099 1.00 39.46 11  A  1 
ATOM   88   N N   . PRO A  1  12  ? 92.290  -0.106  -21.485 1.00 43.82 12  A  1 
ATOM   89   C CA  . PRO A  1  12  ? 91.520  -0.816  -20.487 1.00 49.11 12  A  1 
ATOM   90   C C   . PRO A  1  12  ? 90.061  -0.718  -20.901 1.00 50.34 12  A  1 
ATOM   91   O O   . PRO A  1  12  ? 89.531  0.375   -21.099 1.00 48.26 12  A  1 
ATOM   92   C CB  . PRO A  1  12  ? 91.829  -0.138  -19.143 1.00 46.69 12  A  1 
ATOM   93   C CG  . PRO A  1  12  ? 92.272  1.258   -19.547 1.00 46.79 12  A  1 
ATOM   94   C CD  . PRO A  1  12  ? 92.932  1.049   -20.917 1.00 51.20 12  A  1 
ATOM   95   N N   . LEU A  1  13  ? 89.461  -1.858  -21.086 1.00 48.19 13  A  1 
ATOM   96   C CA  . LEU A  1  13  ? 88.031  -1.947  -21.329 1.00 52.41 13  A  1 
ATOM   97   C C   . LEU A  1  13  ? 87.354  -1.199  -20.187 1.00 50.07 13  A  1 
ATOM   98   O O   . LEU A  1  13  ? 87.242  -1.705  -19.071 1.00 49.23 13  A  1 
ATOM   99   C CB  . LEU A  1  13  ? 87.595  -3.425  -21.369 1.00 51.63 13  A  1 
ATOM   100  C CG  . LEU A  1  13  ? 87.746  -4.075  -22.756 1.00 47.46 13  A  1 
ATOM   101  C CD1 . LEU A  1  13  ? 87.797  -5.598  -22.629 1.00 45.52 13  A  1 
ATOM   102  C CD2 . LEU A  1  13  ? 86.560  -3.724  -23.656 1.00 48.71 13  A  1 
ATOM   103  N N   . ILE A  1  14  ? 87.004  0.011   -20.488 1.00 53.12 14  A  1 
ATOM   104  C CA  . ILE A  1  14  ? 86.180  0.793   -19.581 1.00 58.05 14  A  1 
ATOM   105  C C   . ILE A  1  14  ? 84.904  -0.014  -19.450 1.00 57.26 14  A  1 
ATOM   106  O O   . ILE A  1  14  ? 84.065  -0.005  -20.351 1.00 54.65 14  A  1 
ATOM   107  C CB  . ILE A  1  14  ? 85.931  2.216   -20.113 1.00 55.85 14  A  1 
ATOM   108  C CG1 . ILE A  1  14  ? 87.252  2.999   -20.245 1.00 53.49 14  A  1 
ATOM   109  C CG2 . ILE A  1  14  ? 84.954  2.962   -19.183 1.00 53.42 14  A  1 
ATOM   110  C CD1 . ILE A  1  14  ? 87.113  4.380   -20.914 1.00 50.65 14  A  1 
ATOM   111  N N   . GLU A  1  15  ? 84.811  -0.765  -18.389 1.00 52.60 15  A  1 
ATOM   112  C CA  . GLU A  1  15  ? 83.554  -1.397  -18.022 1.00 57.47 15  A  1 
ATOM   113  C C   . GLU A  1  15  ? 82.525  -0.282  -17.998 1.00 55.99 15  A  1 
ATOM   114  O O   . GLU A  1  15  ? 82.554  0.596   -17.138 1.00 54.68 15  A  1 
ATOM   115  C CB  . GLU A  1  15  ? 83.623  -2.109  -16.663 1.00 56.19 15  A  1 
ATOM   116  C CG  . GLU A  1  15  ? 84.288  -3.487  -16.731 1.00 52.61 15  A  1 
ATOM   117  C CD  . GLU A  1  15  ? 84.131  -4.293  -15.426 1.00 47.95 15  A  1 
ATOM   118  O OE1 . GLU A  1  15  ? 84.246  -5.539  -15.494 1.00 43.93 15  A  1 
ATOM   119  O OE2 . GLU A  1  15  ? 83.864  -3.672  -14.376 1.00 47.01 15  A  1 
ATOM   120  N N   . LYS A  1  16  ? 81.674  -0.292  -18.991 1.00 53.56 16  A  1 
ATOM   121  C CA  . LYS A  1  16  ? 80.560  0.647   -19.001 1.00 56.27 16  A  1 
ATOM   122  C C   . LYS A  1  16  ? 79.883  0.480   -17.652 1.00 53.08 16  A  1 
ATOM   123  O O   . LYS A  1  16  ? 79.508  -0.638  -17.335 1.00 51.04 16  A  1 
ATOM   124  C CB  . LYS A  1  16  ? 79.572  0.346   -20.124 1.00 55.40 16  A  1 
ATOM   125  C CG  . LYS A  1  16  ? 80.031  0.959   -21.445 1.00 53.13 16  A  1 
ATOM   126  C CD  . LYS A  1  16  ? 79.005  0.684   -22.542 1.00 50.33 16  A  1 
ATOM   127  C CE  . LYS A  1  16  ? 79.456  1.352   -23.832 1.00 44.43 16  A  1 
ATOM   128  N NZ  . LYS A  1  16  ? 78.586  1.015   -24.980 1.00 42.42 16  A  1 
ATOM   129  N N   . PRO A  1  17  ? 79.784  1.546   -16.902 1.00 58.01 17  A  1 
ATOM   130  C CA  . PRO A  1  17  ? 79.191  1.444   -15.591 1.00 62.18 17  A  1 
ATOM   131  C C   . PRO A  1  17  ? 77.856  0.752   -15.787 1.00 63.63 17  A  1 
ATOM   132  O O   . PRO A  1  17  ? 77.019  1.222   -16.561 1.00 60.20 17  A  1 
ATOM   133  C CB  . PRO A  1  17  ? 79.072  2.872   -15.057 1.00 58.20 17  A  1 
ATOM   134  C CG  . PRO A  1  17  ? 79.097  3.722   -16.317 1.00 57.01 17  A  1 
ATOM   135  C CD  . PRO A  1  17  ? 79.979  2.917   -17.282 1.00 60.87 17  A  1 
ATOM   136  N N   . THR A  1  18  ? 77.760  -0.407  -15.213 1.00 55.44 18  A  1 
ATOM   137  C CA  . THR A  1  18  ? 76.501  -1.139  -15.221 1.00 57.60 18  A  1 
ATOM   138  C C   . THR A  1  18  ? 75.477  -0.161  -14.693 1.00 55.73 18  A  1 
ATOM   139  O O   . THR A  1  18  ? 75.613  0.325   -13.569 1.00 52.63 18  A  1 
ATOM   140  C CB  . THR A  1  18  ? 76.549  -2.397  -14.340 1.00 55.26 18  A  1 
ATOM   141  O OG1 . THR A  1  18  ? 77.364  -2.203  -13.212 1.00 51.03 18  A  1 
ATOM   142  C CG2 . THR A  1  18  ? 77.111  -3.587  -15.112 1.00 49.80 18  A  1 
ATOM   143  N N   . LYS A  1  19  ? 74.532  0.183   -15.543 1.00 51.31 19  A  1 
ATOM   144  C CA  . LYS A  1  19  ? 73.476  1.101   -15.133 1.00 54.70 19  A  1 
ATOM   145  C C   . LYS A  1  19  ? 72.982  0.575   -13.803 1.00 51.12 19  A  1 
ATOM   146  O O   . LYS A  1  19  ? 72.683  -0.614  -13.741 1.00 50.45 19  A  1 
ATOM   147  C CB  . LYS A  1  19  ? 72.315  1.137   -16.126 1.00 54.54 19  A  1 
ATOM   148  C CG  . LYS A  1  19  ? 72.538  2.146   -17.253 1.00 51.68 19  A  1 
ATOM   149  C CD  . LYS A  1  19  ? 71.282  2.220   -18.126 1.00 49.26 19  A  1 
ATOM   150  C CE  . LYS A  1  19  ? 71.411  3.317   -19.176 1.00 43.41 19  A  1 
ATOM   151  N NZ  . LYS A  1  19  ? 70.174  3.448   -19.985 1.00 41.20 19  A  1 
ATOM   152  N N   . PRO A  1  20  ? 73.012  1.394   -12.777 1.00 55.71 20  A  1 
ATOM   153  C CA  . PRO A  1  20  ? 72.528  0.928   -11.497 1.00 60.42 20  A  1 
ATOM   154  C C   . PRO A  1  20  ? 71.182  0.304   -11.779 1.00 62.16 20  A  1 
ATOM   155  O O   . PRO A  1  20  ? 70.357  0.922   -12.462 1.00 58.91 20  A  1 
ATOM   156  C CB  . PRO A  1  20  ? 72.462  2.162   -10.592 1.00 56.57 20  A  1 
ATOM   157  C CG  . PRO A  1  20  ? 72.388  3.323   -11.574 1.00 55.94 20  A  1 
ATOM   158  C CD  . PRO A  1  20  ? 73.173  2.815   -12.791 1.00 60.40 20  A  1 
ATOM   159  N N   . LYS A  1  21  ? 71.038  -0.950  -11.392 1.00 49.90 21  A  1 
ATOM   160  C CA  . LYS A  1  21  ? 69.717  -1.566  -11.443 1.00 53.72 21  A  1 
ATOM   161  C C   . LYS A  1  21  ? 68.837  -0.561  -10.735 1.00 51.60 21  A  1 
ATOM   162  O O   . LYS A  1  21  ? 69.055  -0.321  -9.553  1.00 50.33 21  A  1 
ATOM   163  C CB  . LYS A  1  21  ? 69.688  -2.920  -10.726 1.00 52.71 21  A  1 
ATOM   164  C CG  . LYS A  1  21  ? 70.212  -4.067  -11.599 1.00 50.80 21  A  1 
ATOM   165  C CD  . LYS A  1  21  ? 70.096  -5.406  -10.857 1.00 47.75 21  A  1 
ATOM   166  C CE  . LYS A  1  21  ? 70.513  -6.566  -11.760 1.00 42.49 21  A  1 
ATOM   167  N NZ  . LYS A  1  21  ? 70.419  -7.871  -11.080 1.00 40.19 21  A  1 
ATOM   168  N N   . GLN A  1  22  ? 67.998  0.085   -11.491 1.00 49.09 22  A  1 
ATOM   169  C CA  . GLN A  1  22  ? 66.972  0.885   -10.860 1.00 52.41 22  A  1 
ATOM   170  C C   . GLN A  1  22  ? 66.331  -0.064  -9.876  1.00 51.09 22  A  1 
ATOM   171  O O   . GLN A  1  22  ? 65.776  -1.079  -10.288 1.00 50.14 22  A  1 
ATOM   172  C CB  . GLN A  1  22  ? 65.953  1.418   -11.873 1.00 52.00 22  A  1 
ATOM   173  C CG  . GLN A  1  22  ? 66.381  2.766   -12.469 1.00 48.52 22  A  1 
ATOM   174  C CD  . GLN A  1  22  ? 65.373  3.317   -13.479 1.00 45.37 22  A  1 
ATOM   175  O OE1 . GLN A  1  22  ? 64.640  2.600   -14.136 1.00 42.85 22  A  1 
ATOM   176  N NE2 . GLN A  1  22  ? 65.301  4.614   -13.655 1.00 42.86 22  A  1 
ATOM   177  N N   . ALA A  1  23  ? 66.589  0.182   -8.622  1.00 58.78 23  A  1 
ATOM   178  C CA  . ALA A  1  23  ? 65.851  -0.509  -7.604  1.00 62.02 23  A  1 
ATOM   179  C C   . ALA A  1  23  ? 64.409  -0.262  -8.008  1.00 61.58 23  A  1 
ATOM   180  O O   . ALA A  1  23  ? 63.989  0.888   -8.073  1.00 59.17 23  A  1 
ATOM   181  C CB  . ALA A  1  23  ? 66.205  0.056   -6.226  1.00 60.20 23  A  1 
ATOM   182  N N   . GLU A  1  24  ? 63.737  -1.303  -8.410  1.00 50.36 24  A  1 
ATOM   183  C CA  . GLU A  1  24  ? 62.302  -1.244  -8.467  1.00 53.53 24  A  1 
ATOM   184  C C   . GLU A  1  24  ? 61.906  -0.824  -7.065  1.00 51.92 24  A  1 
ATOM   185  O O   . GLU A  1  24  ? 61.946  -1.626  -6.135  1.00 49.79 24  A  1 
ATOM   186  C CB  . GLU A  1  24  ? 61.679  -2.594  -8.832  1.00 52.87 24  A  1 
ATOM   187  C CG  . GLU A  1  24  ? 61.785  -2.921  -10.321 1.00 49.63 24  A  1 
ATOM   188  C CD  . GLU A  1  24  ? 61.101  -4.246  -10.684 1.00 46.53 24  A  1 
ATOM   189  O OE1 . GLU A  1  24  ? 60.829  -4.446  -11.884 1.00 41.75 24  A  1 
ATOM   190  O OE2 . GLU A  1  24  ? 60.862  -5.059  -9.769  1.00 45.97 24  A  1 
ATOM   191  N N   . ASN A  1  25  ? 61.659  0.444   -6.930  1.00 53.60 25  A  1 
ATOM   192  C CA  . ASN A  1  25  ? 61.011  0.976   -5.767  1.00 56.74 25  A  1 
ATOM   193  C C   . ASN A  1  25  ? 59.642  0.312   -5.794  1.00 54.87 25  A  1 
ATOM   194  O O   . ASN A  1  25  ? 58.706  0.834   -6.382  1.00 52.30 25  A  1 
ATOM   195  C CB  . ASN A  1  25  ? 60.934  2.517   -5.831  1.00 54.25 25  A  1 
ATOM   196  C CG  . ASN A  1  25  ? 62.065  3.235   -5.112  1.00 50.94 25  A  1 
ATOM   197  O OD1 . ASN A  1  25  ? 62.721  2.706   -4.245  1.00 48.27 25  A  1 
ATOM   198  N ND2 . ASN A  1  25  ? 62.277  4.491   -5.425  1.00 48.78 25  A  1 
ATOM   199  N N   . LYS A  1  26  ? 59.597  -0.883  -5.272  1.00 51.43 26  A  1 
ATOM   200  C CA  . LYS A  1  26  ? 58.353  -1.494  -4.865  1.00 55.39 26  A  1 
ATOM   201  C C   . LYS A  1  26  ? 57.731  -0.466  -3.960  1.00 52.94 26  A  1 
ATOM   202  O O   . LYS A  1  26  ? 58.173  -0.314  -2.826  1.00 50.84 26  A  1 
ATOM   203  C CB  . LYS A  1  26  ? 58.585  -2.821  -4.127  1.00 54.93 26  A  1 
ATOM   204  C CG  . LYS A  1  26  ? 58.939  -3.965  -5.073  1.00 52.32 26  A  1 
ATOM   205  C CD  . LYS A  1  26  ? 59.022  -5.279  -4.291  1.00 49.61 26  A  1 
ATOM   206  C CE  . LYS A  1  26  ? 59.266  -6.450  -5.248  1.00 42.86 26  A  1 
ATOM   207  N NZ  . LYS A  1  26  ? 59.241  -7.749  -4.555  1.00 41.17 26  A  1 
ATOM   208  N N   . ALA A  1  27  ? 56.845  0.304   -4.526  1.00 61.29 27  A  1 
ATOM   209  C CA  . ALA A  1  27  ? 56.193  1.364   -3.802  1.00 65.33 27  A  1 
ATOM   210  C C   . ALA A  1  27  ? 55.479  0.677   -2.650  1.00 65.97 27  A  1 
ATOM   211  O O   . ALA A  1  27  ? 54.467  0.012   -2.834  1.00 62.44 27  A  1 
ATOM   212  C CB  . ALA A  1  27  ? 55.260  2.130   -4.748  1.00 62.30 27  A  1 
ATOM   213  N N   . THR A  1  28  ? 56.099  0.754   -1.510  1.00 62.11 28  A  1 
ATOM   214  C CA  . THR A  1  28  ? 55.463  0.281   -0.292  1.00 65.79 28  A  1 
ATOM   215  C C   . THR A  1  28  ? 54.181  1.079   -0.154  1.00 66.34 28  A  1 
ATOM   216  O O   . THR A  1  28  ? 54.242  2.308   -0.203  1.00 62.36 28  A  1 
ATOM   217  C CB  . THR A  1  28  ? 56.356  0.472   0.946   1.00 62.14 28  A  1 
ATOM   218  O OG1 . THR A  1  28  ? 57.335  1.456   0.741   1.00 56.65 28  A  1 
ATOM   219  C CG2 . THR A  1  28  ? 57.089  -0.817  1.279   1.00 55.30 28  A  1 
ATOM   220  N N   . PRO A  1  29  ? 53.060  0.410   -0.078  1.00 62.20 29  A  1 
ATOM   221  C CA  . PRO A  1  29  ? 51.811  1.126   0.056   1.00 65.99 29  A  1 
ATOM   222  C C   . PRO A  1  29  ? 51.927  2.040   1.260   1.00 69.58 29  A  1 
ATOM   223  O O   . PRO A  1  29  ? 52.337  1.618   2.348   1.00 66.39 29  A  1 
ATOM   224  C CB  . PRO A  1  29  ? 50.734  0.058   0.199   1.00 61.27 29  A  1 
ATOM   225  C CG  . PRO A  1  29  ? 51.503  -1.169  0.656   1.00 59.51 29  A  1 
ATOM   226  C CD  . PRO A  1  29  ? 52.876  -1.002  0.027   1.00 63.18 29  A  1 
ATOM   227  N N   . THR A  1  30  ? 51.643  3.277   1.041   1.00 71.42 30  A  1 
ATOM   228  C CA  . THR A  1  30  ? 51.705  4.231   2.129   1.00 76.02 30  A  1 
ATOM   229  C C   . THR A  1  30  ? 50.696  3.816   3.176   1.00 79.14 30  A  1 
ATOM   230  O O   . THR A  1  30  ? 49.615  3.319   2.856   1.00 74.42 30  A  1 
ATOM   231  C CB  . THR A  1  30  ? 51.464  5.671   1.661   1.00 70.92 30  A  1 
ATOM   232  O OG1 . THR A  1  30  ? 50.215  5.792   1.038   1.00 63.42 30  A  1 
ATOM   233  C CG2 . THR A  1  30  ? 52.536  6.138   0.668   1.00 61.38 30  A  1 
ATOM   234  N N   . LYS A  1  31  ? 51.053  4.045   4.387   1.00 76.56 31  A  1 
ATOM   235  C CA  . LYS A  1  31  ? 50.163  3.739   5.506   1.00 82.32 31  A  1 
ATOM   236  C C   . LYS A  1  31  ? 48.780  4.372   5.305   1.00 83.61 31  A  1 
ATOM   237  O O   . LYS A  1  31  ? 47.755  3.746   5.535   1.00 83.97 31  A  1 
ATOM   238  C CB  . LYS A  1  31  ? 50.843  4.224   6.793   1.00 80.09 31  A  1 
ATOM   239  C CG  . LYS A  1  31  ? 50.417  3.420   8.007   1.00 71.60 31  A  1 
ATOM   240  C CD  . LYS A  1  31  ? 51.179  3.895   9.252   1.00 66.96 31  A  1 
ATOM   241  C CE  . LYS A  1  31  ? 50.839  3.013   10.441  1.00 57.45 31  A  1 
ATOM   242  N NZ  . LYS A  1  31  ? 51.478  3.484   11.679  1.00 51.47 31  A  1 
ATOM   243  N N   . TRP A  1  32  ? 48.800  5.573   4.791   1.00 84.96 32  A  1 
ATOM   244  C CA  . TRP A  1  32  ? 47.587  6.313   4.460   1.00 87.18 32  A  1 
ATOM   245  C C   . TRP A  1  32  ? 46.812  5.716   3.290   1.00 87.28 32  A  1 
ATOM   246  O O   . TRP A  1  32  ? 45.588  5.732   3.308   1.00 84.28 32  A  1 
ATOM   247  C CB  . TRP A  1  32  ? 47.966  7.758   4.167   1.00 84.33 32  A  1 
ATOM   248  C CG  . TRP A  1  32  ? 48.585  8.448   5.321   1.00 80.55 32  A  1 
ATOM   249  C CD1 . TRP A  1  32  ? 49.842  8.939   5.384   1.00 71.24 32  A  1 
ATOM   250  C CD2 . TRP A  1  32  ? 47.968  8.715   6.614   1.00 75.95 32  A  1 
ATOM   251  N NE1 . TRP A  1  32  ? 50.052  9.518   6.632   1.00 68.51 32  A  1 
ATOM   252  C CE2 . TRP A  1  32  ? 48.920  9.400   7.407   1.00 71.21 32  A  1 
ATOM   253  C CE3 . TRP A  1  32  ? 46.704  8.468   7.168   1.00 67.59 32  A  1 
ATOM   254  C CZ2 . TRP A  1  32  ? 48.629  9.819   8.722   1.00 68.83 32  A  1 
ATOM   255  C CZ3 . TRP A  1  32  ? 46.407  8.882   8.475   1.00 64.29 32  A  1 
ATOM   256  C CH2 . TRP A  1  32  ? 47.359  9.548   9.243   1.00 64.44 32  A  1 
ATOM   257  N N   . GLY A  1  33  ? 47.539  5.189   2.325   1.00 83.18 33  A  1 
ATOM   258  C CA  . GLY A  1  33  ? 46.904  4.459   1.234   1.00 86.94 33  A  1 
ATOM   259  C C   . GLY A  1  33  ? 46.129  3.269   1.762   1.00 88.84 33  A  1 
ATOM   260  O O   . GLY A  1  33  ? 44.932  3.158   1.522   1.00 87.22 33  A  1 
ATOM   261  N N   . LEU A  1  34  ? 46.761  2.469   2.563   1.00 83.37 34  A  1 
ATOM   262  C CA  . LEU A  1  34  ? 46.111  1.315   3.181   1.00 87.56 34  A  1 
ATOM   263  C C   . LEU A  1  34  ? 44.879  1.715   4.001   1.00 88.80 34  A  1 
ATOM   264  O O   . LEU A  1  34  ? 43.817  1.104   3.855   1.00 89.39 34  A  1 
ATOM   265  C CB  . LEU A  1  34  ? 47.149  0.582   4.043   1.00 86.92 34  A  1 
ATOM   266  C CG  . LEU A  1  34  ? 46.604  -0.701  4.688   1.00 75.74 34  A  1 
ATOM   267  C CD1 . LEU A  1  34  ? 46.236  -1.739  3.650   1.00 67.27 34  A  1 
ATOM   268  C CD2 . LEU A  1  34  ? 47.656  -1.295  5.614   1.00 71.74 34  A  1 
ATOM   269  N N   . ILE A  1  35  ? 45.009  2.734   4.821   1.00 86.97 35  A  1 
ATOM   270  C CA  . ILE A  1  35  ? 43.885  3.255   5.597   1.00 88.71 35  A  1 
ATOM   271  C C   . ILE A  1  35  ? 42.746  3.691   4.679   1.00 89.57 35  A  1 
ATOM   272  O O   . ILE A  1  35  ? 41.592  3.386   4.952   1.00 90.26 35  A  1 
ATOM   273  C CB  . ILE A  1  35  ? 44.345  4.408   6.514   1.00 88.05 35  A  1 
ATOM   274  C CG1 . ILE A  1  35  ? 45.267  3.864   7.620   1.00 85.44 35  A  1 
ATOM   275  C CG2 . ILE A  1  35  ? 43.149  5.144   7.143   1.00 83.12 35  A  1 
ATOM   276  C CD1 . ILE A  1  35  ? 46.057  4.948   8.341   1.00 73.28 35  A  1 
ATOM   277  N N   . SER A  1  36  ? 43.089  4.356   3.606   1.00 87.41 36  A  1 
ATOM   278  C CA  . SER A  1  36  ? 42.085  4.818   2.652   1.00 89.45 36  A  1 
ATOM   279  C C   . SER A  1  36  ? 41.359  3.660   1.987   1.00 89.46 36  A  1 
ATOM   280  O O   . SER A  1  36  ? 40.135  3.688   1.875   1.00 89.77 36  A  1 
ATOM   281  C CB  . SER A  1  36  ? 42.720  5.698   1.578   1.00 87.71 36  A  1 
ATOM   282  O OG  . SER A  1  36  ? 43.438  6.757   2.159   1.00 77.84 36  A  1 
ATOM   283  N N   . TYR A  1  37  ? 42.081  2.648   1.611   1.00 87.28 37  A  1 
ATOM   284  C CA  . TYR A  1  37  ? 41.456  1.444   1.052   1.00 89.12 37  A  1 
ATOM   285  C C   . TYR A  1  37  ? 40.516  0.771   2.047   1.00 89.36 37  A  1 
ATOM   286  O O   . TYR A  1  37  ? 39.385  0.448   1.699   1.00 90.71 37  A  1 
ATOM   287  C CB  . TYR A  1  37  ? 42.520  0.444   0.608   1.00 87.87 37  A  1 
ATOM   288  C CG  . TYR A  1  37  ? 43.128  0.751   -0.731  1.00 80.03 37  A  1 
ATOM   289  C CD1 . TYR A  1  37  ? 42.366  0.583   -1.893  1.00 72.59 37  A  1 
ATOM   290  C CD2 . TYR A  1  37  ? 44.450  1.189   -0.830  1.00 72.00 37  A  1 
ATOM   291  C CE1 . TYR A  1  37  ? 42.917  0.869   -3.142  1.00 67.79 37  A  1 
ATOM   292  C CE2 . TYR A  1  37  ? 45.005  1.478   -2.075  1.00 66.68 37  A  1 
ATOM   293  C CZ  . TYR A  1  37  ? 44.236  1.321   -3.230  1.00 67.31 37  A  1 
ATOM   294  O OH  . TYR A  1  37  ? 44.780  1.624   -4.446  1.00 65.17 37  A  1 
ATOM   295  N N   . ILE A  1  38  ? 40.977  0.595   3.254   1.00 90.04 38  A  1 
ATOM   296  C CA  . ILE A  1  38  ? 40.154  -0.023  4.296   1.00 91.54 38  A  1 
ATOM   297  C C   . ILE A  1  38  ? 38.916  0.811   4.560   1.00 92.57 38  A  1 
ATOM   298  O O   . ILE A  1  38  ? 37.804  0.287   4.599   1.00 93.19 38  A  1 
ATOM   299  C CB  . ILE A  1  38  ? 40.980  -0.230  5.581   1.00 91.59 38  A  1 
ATOM   300  C CG1 . ILE A  1  38  ? 42.087  -1.265  5.347   1.00 88.89 38  A  1 
ATOM   301  C CG2 . ILE A  1  38  ? 40.073  -0.682  6.740   1.00 86.81 38  A  1 
ATOM   302  C CD1 . ILE A  1  38  ? 43.138  -1.291  6.451   1.00 77.97 38  A  1 
ATOM   303  N N   . PHE A  1  39  ? 39.103  2.098   4.688   1.00 89.28 39  A  1 
ATOM   304  C CA  . PHE A  1  39  ? 37.992  3.013   4.933   1.00 91.50 39  A  1 
ATOM   305  C C   . PHE A  1  39  ? 36.970  2.961   3.802   1.00 91.56 39  A  1 
ATOM   306  O O   . PHE A  1  39  ? 35.773  2.795   4.060   1.00 93.02 39  A  1 
ATOM   307  C CB  . PHE A  1  39  ? 38.543  4.422   5.130   1.00 89.97 39  A  1 
ATOM   308  C CG  . PHE A  1  39  ? 37.479  5.394   5.546   1.00 85.05 39  A  1 
ATOM   309  C CD1 . PHE A  1  39  ? 36.758  6.112   4.584   1.00 76.21 39  A  1 
ATOM   310  C CD2 . PHE A  1  39  ? 37.176  5.570   6.902   1.00 76.41 39  A  1 
ATOM   311  C CE1 . PHE A  1  39  ? 35.736  6.990   4.971   1.00 73.28 39  A  1 
ATOM   312  C CE2 . PHE A  1  39  ? 36.158  6.447   7.295   1.00 69.06 39  A  1 
ATOM   313  C CZ  . PHE A  1  39  ? 35.440  7.147   6.329   1.00 71.88 39  A  1 
ATOM   314  N N   . CYS A  1  40  ? 37.432  3.028   2.585   1.00 88.23 40  A  1 
ATOM   315  C CA  . CYS A  1  40  ? 36.544  2.949   1.440   1.00 91.47 40  A  1 
ATOM   316  C C   . CYS A  1  40  ? 35.817  1.604   1.366   1.00 92.21 40  A  1 
ATOM   317  O O   . CYS A  1  40  ? 34.630  1.571   1.056   1.00 92.52 40  A  1 
ATOM   318  C CB  . CYS A  1  40  ? 37.324  3.196   0.153   1.00 90.02 40  A  1 
ATOM   319  S SG  . CYS A  1  40  ? 37.873  4.905   0.065   1.00 83.62 40  A  1 
ATOM   320  N N   . ALA A  1  41  ? 36.495  0.538   1.662   1.00 87.26 41  A  1 
ATOM   321  C CA  . ALA A  1  41  ? 35.870  -0.778  1.691   1.00 92.23 41  A  1 
ATOM   322  C C   . ALA A  1  41  ? 34.779  -0.867  2.756   1.00 93.08 41  A  1 
ATOM   323  O O   . ALA A  1  41  ? 33.685  -1.367  2.479   1.00 92.28 41  A  1 
ATOM   324  C CB  . ALA A  1  41  ? 36.947  -1.832  1.920   1.00 90.94 41  A  1 
ATOM   325  N N   . ILE A  1  42  ? 35.043  -0.356  3.927   1.00 91.30 42  A  1 
ATOM   326  C CA  . ILE A  1  42  ? 34.071  -0.348  5.012   1.00 93.36 42  A  1 
ATOM   327  C C   . ILE A  1  42  ? 32.864  0.521   4.658   1.00 93.06 42  A  1 
ATOM   328  O O   . ILE A  1  42  ? 31.728  0.088   4.836   1.00 94.19 42  A  1 
ATOM   329  C CB  . ILE A  1  42  ? 34.725  0.106   6.335   1.00 93.34 42  A  1 
ATOM   330  C CG1 . ILE A  1  42  ? 35.736  -0.954  6.805   1.00 89.54 42  A  1 
ATOM   331  C CG2 . ILE A  1  42  ? 33.663  0.339   7.420   1.00 87.20 42  A  1 
ATOM   332  C CD1 . ILE A  1  42  ? 36.667  -0.454  7.902   1.00 77.84 42  A  1 
ATOM   333  N N   . VAL A  1  43  ? 33.110  1.695   4.128   1.00 90.00 43  A  1 
ATOM   334  C CA  . VAL A  1  43  ? 32.027  2.580   3.700   1.00 92.45 43  A  1 
ATOM   335  C C   . VAL A  1  43  ? 31.202  1.929   2.596   1.00 92.22 43  A  1 
ATOM   336  O O   . VAL A  1  43  ? 29.979  1.928   2.669   1.00 92.33 43  A  1 
ATOM   337  C CB  . VAL A  1  43  ? 32.552  3.952   3.273   1.00 90.45 43  A  1 
ATOM   338  C CG1 . VAL A  1  43  ? 31.459  4.834   2.660   1.00 82.96 43  A  1 
ATOM   339  C CG2 . VAL A  1  43  ? 33.116  4.707   4.475   1.00 82.67 43  A  1 
ATOM   340  N N   . GLY A  1  44  ? 31.863  1.356   1.628   1.00 90.03 44  A  1 
ATOM   341  C CA  . GLY A  1  44  ? 31.175  0.650   0.554   1.00 92.47 44  A  1 
ATOM   342  C C   . GLY A  1  44  ? 30.309  -0.491  1.068   1.00 92.75 44  A  1 
ATOM   343  O O   . GLY A  1  44  ? 29.128  -0.579  0.720   1.00 92.48 44  A  1 
ATOM   344  N N   . LEU A  1  45  ? 30.859  -1.279  1.935   1.00 88.60 45  A  1 
ATOM   345  C CA  . LEU A  1  45  ? 30.122  -2.368  2.571   1.00 92.39 45  A  1 
ATOM   346  C C   . LEU A  1  45  ? 28.938  -1.840  3.377   1.00 91.99 45  A  1 
ATOM   347  O O   . LEU A  1  45  ? 27.841  -2.393  3.291   1.00 92.96 45  A  1 
ATOM   348  C CB  . LEU A  1  45  ? 31.084  -3.168  3.454   1.00 91.80 45  A  1 
ATOM   349  C CG  . LEU A  1  45  ? 30.438  -4.397  4.112   1.00 82.97 45  A  1 
ATOM   350  C CD1 . LEU A  1  45  ? 29.988  -5.418  3.081   1.00 74.96 45  A  1 
ATOM   351  C CD2 . LEU A  1  45  ? 31.431  -5.056  5.051   1.00 79.08 45  A  1 
ATOM   352  N N   . PHE A  1  46  ? 29.155  -0.789  4.130   1.00 90.08 46  A  1 
ATOM   353  C CA  . PHE A  1  46  ? 28.095  -0.169  4.912   1.00 91.63 46  A  1 
ATOM   354  C C   . PHE A  1  46  ? 26.955  0.335   4.024   1.00 90.14 46  A  1 
ATOM   355  O O   . PHE A  1  46  ? 25.790  0.071   4.328   1.00 91.96 46  A  1 
ATOM   356  C CB  . PHE A  1  46  ? 28.681  0.959   5.756   1.00 90.54 46  A  1 
ATOM   357  C CG  . PHE A  1  46  ? 27.656  1.597   6.660   1.00 81.49 46  A  1 
ATOM   358  C CD1 . PHE A  1  46  ? 26.970  2.745   6.246   1.00 73.24 46  A  1 
ATOM   359  C CD2 . PHE A  1  46  ? 27.360  1.016   7.890   1.00 72.38 46  A  1 
ATOM   360  C CE1 . PHE A  1  46  ? 25.996  3.315   7.065   1.00 70.00 46  A  1 
ATOM   361  C CE2 . PHE A  1  46  ? 26.382  1.585   8.720   1.00 65.41 46  A  1 
ATOM   362  C CZ  . PHE A  1  46  ? 25.696  2.736   8.308   1.00 69.55 46  A  1 
ATOM   363  N N   . VAL A  1  47  ? 27.279  0.979   2.942   1.00 87.24 47  A  1 
ATOM   364  C CA  . VAL A  1  47  ? 26.270  1.454   1.990   1.00 90.51 47  A  1 
ATOM   365  C C   . VAL A  1  47  ? 25.495  0.284   1.389   1.00 90.67 47  A  1 
ATOM   366  O O   . VAL A  1  47  ? 24.266  0.339   1.333   1.00 90.87 47  A  1 
ATOM   367  C CB  . VAL A  1  47  ? 26.902  2.328   0.898   1.00 89.13 47  A  1 
ATOM   368  C CG1 . VAL A  1  47  ? 25.903  2.702   -0.194  1.00 83.23 47  A  1 
ATOM   369  C CG2 . VAL A  1  47  ? 27.418  3.638   1.493   1.00 83.66 47  A  1 
ATOM   370  N N   . ILE A  1  48  ? 26.175  -0.762  0.996   1.00 89.45 48  A  1 
ATOM   371  C CA  . ILE A  1  48  ? 25.518  -1.956  0.462   1.00 90.96 48  A  1 
ATOM   372  C C   . ILE A  1  48  ? 24.569  -2.557  1.499   1.00 89.71 48  A  1 
ATOM   373  O O   . ILE A  1  48  ? 23.401  -2.809  1.189   1.00 91.09 48  A  1 
ATOM   374  C CB  . ILE A  1  48  ? 26.548  -2.993  -0.006  1.00 91.06 48  A  1 
ATOM   375  C CG1 . ILE A  1  48  ? 27.298  -2.466  -1.254  1.00 87.45 48  A  1 
ATOM   376  C CG2 . ILE A  1  48  ? 25.881  -4.335  -0.331  1.00 85.85 48  A  1 
ATOM   377  C CD1 . ILE A  1  48  ? 28.585  -3.236  -1.548  1.00 75.16 48  A  1 
ATOM   378  N N   . ILE A  1  49  ? 25.053  -2.740  2.701   1.00 89.69 49  A  1 
ATOM   379  C CA  . ILE A  1  49  ? 24.235  -3.286  3.788   1.00 89.65 49  A  1 
ATOM   380  C C   . ILE A  1  49  ? 23.034  -2.382  4.055   1.00 88.28 49  A  1 
ATOM   381  O O   . ILE A  1  49  ? 21.925  -2.874  4.199   1.00 89.40 49  A  1 
ATOM   382  C CB  . ILE A  1  49  ? 25.076  -3.510  5.055   1.00 89.65 49  A  1 
ATOM   383  C CG1 . ILE A  1  49  ? 26.061  -4.667  4.823   1.00 86.02 49  A  1 
ATOM   384  C CG2 . ILE A  1  49  ? 24.182  -3.812  6.269   1.00 83.77 49  A  1 
ATOM   385  C CD1 . ILE A  1  49  ? 27.112  -4.813  5.925   1.00 74.87 49  A  1 
ATOM   386  N N   . PHE A  1  50  ? 23.246  -1.089  4.094   1.00 84.70 50  A  1 
ATOM   387  C CA  . PHE A  1  50  ? 22.177  -0.130  4.351   1.00 84.97 50  A  1 
ATOM   388  C C   . PHE A  1  50  ? 21.100  -0.169  3.264   1.00 82.21 50  A  1 
ATOM   389  O O   . PHE A  1  50  ? 19.914  -0.221  3.588   1.00 85.50 50  A  1 
ATOM   390  C CB  . PHE A  1  50  ? 22.783  1.262   4.492   1.00 84.19 50  A  1 
ATOM   391  C CG  . PHE A  1  50  ? 21.765  2.287   4.907   1.00 74.61 50  A  1 
ATOM   392  C CD1 . PHE A  1  50  ? 21.103  3.058   3.938   1.00 68.71 50  A  1 
ATOM   393  C CD2 . PHE A  1  50  ? 21.456  2.458   6.257   1.00 67.54 50  A  1 
ATOM   394  C CE1 . PHE A  1  50  ? 20.139  3.991   4.325   1.00 64.49 50  A  1 
ATOM   395  C CE2 . PHE A  1  50  ? 20.493  3.393   6.650   1.00 60.24 50  A  1 
ATOM   396  C CZ  . PHE A  1  50  ? 19.833  4.166   5.686   1.00 62.68 50  A  1 
ATOM   397  N N   . VAL A  1  51  ? 21.495  -0.206  2.022   1.00 82.19 51  A  1 
ATOM   398  C CA  . VAL A  1  51  ? 20.554  -0.313  0.896   1.00 82.41 51  A  1 
ATOM   399  C C   . VAL A  1  51  ? 19.770  -1.625  0.972   1.00 81.36 51  A  1 
ATOM   400  O O   . VAL A  1  51  ? 18.548  -1.613  0.848   1.00 82.22 51  A  1 
ATOM   401  C CB  . VAL A  1  51  ? 21.284  -0.179  -0.443  1.00 81.75 51  A  1 
ATOM   402  C CG1 . VAL A  1  51  ? 20.394  -0.497  -1.640  1.00 75.39 51  A  1 
ATOM   403  C CG2 . VAL A  1  51  ? 21.786  1.257   -0.638  1.00 78.14 51  A  1 
ATOM   404  N N   . LEU A  1  52  ? 20.456  -2.714  1.218   1.00 81.82 52  A  1 
ATOM   405  C CA  . LEU A  1  52  ? 19.798  -4.012  1.357   1.00 82.74 52  A  1 
ATOM   406  C C   . LEU A  1  52  ? 18.836  -4.028  2.542   1.00 81.19 52  A  1 
ATOM   407  O O   . LEU A  1  52  ? 17.700  -4.473  2.409   1.00 82.60 52  A  1 
ATOM   408  C CB  . LEU A  1  52  ? 20.854  -5.115  1.511   1.00 82.66 52  A  1 
ATOM   409  C CG  . LEU A  1  52  ? 21.648  -5.418  0.230   1.00 80.06 52  A  1 
ATOM   410  C CD1 . LEU A  1  52  ? 22.765  -6.397  0.546   1.00 74.18 52  A  1 
ATOM   411  C CD2 . LEU A  1  52  ? 20.773  -6.042  -0.854  1.00 76.40 52  A  1 
ATOM   412  N N   . LEU A  1  53  ? 19.262  -3.519  3.678   1.00 79.00 53  A  1 
ATOM   413  C CA  . LEU A  1  53  ? 18.407  -3.444  4.853   1.00 79.00 53  A  1 
ATOM   414  C C   . LEU A  1  53  ? 17.167  -2.600  4.587   1.00 77.96 53  A  1 
ATOM   415  O O   . LEU A  1  53  ? 16.071  -3.025  4.922   1.00 78.53 53  A  1 
ATOM   416  C CB  . LEU A  1  53  ? 19.181  -2.885  6.046   1.00 78.80 53  A  1 
ATOM   417  C CG  . LEU A  1  53  ? 20.160  -3.867  6.694   1.00 75.22 53  A  1 
ATOM   418  C CD1 . LEU A  1  53  ? 20.956  -3.136  7.766   1.00 69.83 53  A  1 
ATOM   419  C CD2 . LEU A  1  53  ? 19.458  -5.046  7.355   1.00 72.25 53  A  1 
ATOM   420  N N   . HIS A  1  54  ? 17.313  -1.458  3.963   1.00 73.40 54  A  1 
ATOM   421  C CA  . HIS A  1  54  ? 16.164  -0.625  3.640   1.00 72.99 54  A  1 
ATOM   422  C C   . HIS A  1  54  ? 15.209  -1.315  2.676   1.00 71.69 54  A  1 
ATOM   423  O O   . HIS A  1  54  ? 13.997  -1.265  2.876   1.00 72.94 54  A  1 
ATOM   424  C CB  . HIS A  1  54  ? 16.608  0.732   3.099   1.00 72.59 54  A  1 
ATOM   425  C CG  . HIS A  1  54  ? 16.312  1.859   4.049   1.00 67.97 54  A  1 
ATOM   426  N ND1 . HIS A  1  54  ? 15.942  1.754   5.363   1.00 58.55 54  A  1 
ATOM   427  C CD2 . HIS A  1  54  ? 16.312  3.197   3.753   1.00 59.99 54  A  1 
ATOM   428  C CE1 . HIS A  1  54  ? 15.725  2.990   5.839   1.00 59.71 54  A  1 
ATOM   429  N NE2 . HIS A  1  54  ? 15.946  3.893   4.894   1.00 57.49 54  A  1 
ATOM   430  N N   . TYR A  1  55  ? 15.749  -1.973  1.694   1.00 70.39 55  A  1 
ATOM   431  C CA  . TYR A  1  55  ? 14.928  -2.692  0.731   1.00 68.38 55  A  1 
ATOM   432  C C   . TYR A  1  55  ? 14.142  -3.841  1.379   1.00 66.65 55  A  1 
ATOM   433  O O   . TYR A  1  55  ? 12.961  -4.018  1.095   1.00 67.17 55  A  1 
ATOM   434  C CB  . TYR A  1  55  ? 15.835  -3.185  -0.393  1.00 67.06 55  A  1 
ATOM   435  C CG  . TYR A  1  55  ? 15.048  -3.751  -1.531  1.00 63.24 55  A  1 
ATOM   436  C CD1 . TYR A  1  55  ? 14.759  -5.126  -1.581  1.00 58.86 55  A  1 
ATOM   437  C CD2 . TYR A  1  55  ? 14.537  -2.900  -2.525  1.00 58.35 55  A  1 
ATOM   438  C CE1 . TYR A  1  55  ? 13.956  -5.639  -2.599  1.00 56.13 55  A  1 
ATOM   439  C CE2 . TYR A  1  55  ? 13.732  -3.412  -3.544  1.00 54.35 55  A  1 
ATOM   440  C CZ  . TYR A  1  55  ? 13.440  -4.783  -3.572  1.00 55.22 55  A  1 
ATOM   441  O OH  . TYR A  1  55  ? 12.619  -5.270  -4.560  1.00 52.09 55  A  1 
ATOM   442  N N   . PHE A  1  56  ? 14.782  -4.591  2.253   1.00 64.50 56  A  1 
ATOM   443  C CA  . PHE A  1  56  ? 14.142  -5.763  2.860   1.00 63.83 56  A  1 
ATOM   444  C C   . PHE A  1  56  ? 13.323  -5.462  4.118   1.00 62.80 56  A  1 
ATOM   445  O O   . PHE A  1  56  ? 12.354  -6.168  4.398   1.00 61.70 56  A  1 
ATOM   446  C CB  . PHE A  1  56  ? 15.204  -6.819  3.166   1.00 61.77 56  A  1 
ATOM   447  C CG  . PHE A  1  56  ? 15.792  -7.478  1.940   1.00 60.98 56  A  1 
ATOM   448  C CD1 . PHE A  1  56  ? 14.981  -8.224  1.080   1.00 57.84 56  A  1 
ATOM   449  C CD2 . PHE A  1  56  ? 17.162  -7.333  1.638   1.00 57.68 56  A  1 
ATOM   450  C CE1 . PHE A  1  56  ? 15.513  -8.803  -0.082  1.00 55.92 56  A  1 
ATOM   451  C CE2 . PHE A  1  56  ? 17.701  -7.921  0.481   1.00 54.30 56  A  1 
ATOM   452  C CZ  . PHE A  1  56  ? 16.872  -8.640  -0.374  1.00 55.62 56  A  1 
ATOM   453  N N   . LEU A  1  57  ? 13.731  -4.479  4.905   1.00 64.75 57  A  1 
ATOM   454  C CA  . LEU A  1  57  ? 13.069  -4.170  6.175   1.00 62.70 57  A  1 
ATOM   455  C C   . LEU A  1  57  ? 11.891  -3.227  6.033   1.00 61.58 57  A  1 
ATOM   456  O O   . LEU A  1  57  ? 11.061  -3.178  6.934   1.00 59.25 57  A  1 
ATOM   457  C CB  . LEU A  1  57  ? 14.056  -3.561  7.176   1.00 60.65 57  A  1 
ATOM   458  C CG  . LEU A  1  57  ? 15.148  -4.514  7.680   1.00 58.08 57  A  1 
ATOM   459  C CD1 . LEU A  1  57  ? 16.078  -3.732  8.594   1.00 56.10 57  A  1 
ATOM   460  C CD2 . LEU A  1  57  ? 14.574  -5.676  8.487   1.00 55.71 57  A  1 
ATOM   461  N N   . ASN A  1  58  ? 11.842  -2.474  4.970   1.00 58.62 58  A  1 
ATOM   462  C CA  . ASN A  1  58  ? 10.727  -1.574  4.723   1.00 58.02 58  A  1 
ATOM   463  C C   . ASN A  1  58  ? 9.831   -2.125  3.605   1.00 57.59 58  A  1 
ATOM   464  O O   . ASN A  1  58  ? 9.707   -1.509  2.549   1.00 53.47 58  A  1 
ATOM   465  C CB  . ASN A  1  58  ? 11.265  -0.148  4.491   1.00 53.50 58  A  1 
ATOM   466  C CG  . ASN A  1  58  ? 10.523  0.898   5.290   1.00 49.08 58  A  1 
ATOM   467  O OD1 . ASN A  1  58  ? 9.579   0.649   6.007   1.00 46.75 58  A  1 
ATOM   468  N ND2 . ASN A  1  58  ? 10.964  2.129   5.201   1.00 44.48 58  A  1 
ATOM   469  N N   . PRO A  1  59  ? 9.257   -3.305  3.795   1.00 56.42 59  A  1 
ATOM   470  C CA  . PRO A  1  59  ? 8.419   -3.888  2.777   1.00 55.30 59  A  1 
ATOM   471  C C   . PRO A  1  59  ? 7.181   -3.016  2.620   1.00 58.02 59  A  1 
ATOM   472  O O   . PRO A  1  59  ? 6.267   -3.052  3.446   1.00 55.45 59  A  1 
ATOM   473  C CB  . PRO A  1  59  ? 8.139   -5.316  3.264   1.00 50.33 59  A  1 
ATOM   474  C CG  . PRO A  1  59  ? 8.211   -5.205  4.774   1.00 48.85 59  A  1 
ATOM   475  C CD  . PRO A  1  59  ? 9.262   -4.133  4.992   1.00 50.68 59  A  1 
ATOM   476  N N   . SER A  1  60  ? 7.145   -2.268  1.537   1.00 67.22 60  A  1 
ATOM   477  C CA  . SER A  1  60  ? 5.962   -1.529  1.125   1.00 68.59 60  A  1 
ATOM   478  C C   . SER A  1  60  ? 4.811   -2.440  0.677   1.00 73.31 60  A  1 
ATOM   479  O O   . SER A  1  60  ? 3.862   -1.973  0.073   1.00 68.27 60  A  1 
ATOM   480  C CB  . SER A  1  60  ? 6.347   -0.560  -0.007  1.00 60.43 60  A  1 
ATOM   481  O OG  . SER A  1  60  ? 6.839   -1.280  -1.115  1.00 53.33 60  A  1 
ATOM   482  N N   . ASP A  1  61  ? 4.948   -3.732  0.927   1.00 74.92 61  A  1 
ATOM   483  C CA  . ASP A  1  61  ? 4.004   -4.763  0.504   1.00 80.80 61  A  1 
ATOM   484  C C   . ASP A  1  61  ? 3.195   -5.349  1.673   1.00 86.91 61  A  1 
ATOM   485  O O   . ASP A  1  61  ? 2.541   -6.378  1.520   1.00 83.31 61  A  1 
ATOM   486  C CB  . ASP A  1  61  ? 4.761   -5.849  -0.286  1.00 70.05 61  A  1 
ATOM   487  C CG  . ASP A  1  61  ? 5.457   -6.870  0.618   1.00 59.52 61  A  1 
ATOM   488  O OD1 . ASP A  1  61  ? 5.929   -6.486  1.709   1.00 53.85 61  A  1 
ATOM   489  O OD2 . ASP A  1  61  ? 5.410   -8.082  0.307   1.00 50.29 61  A  1 
ATOM   490  N N   . ASN A  1  62  ? 3.258   -4.729  2.856   1.00 91.98 62  A  1 
ATOM   491  C CA  . ASN A  1  62  ? 2.485   -5.191  4.000   1.00 94.87 62  A  1 
ATOM   492  C C   . ASN A  1  62  ? 1.130   -4.478  4.036   1.00 96.61 62  A  1 
ATOM   493  O O   . ASN A  1  62  ? 0.942   -3.514  4.768   1.00 96.08 62  A  1 
ATOM   494  C CB  . ASN A  1  62  ? 3.307   -5.040  5.289   1.00 92.43 62  A  1 
ATOM   495  C CG  . ASN A  1  62  ? 2.740   -5.881  6.409   1.00 87.97 62  A  1 
ATOM   496  O OD1 . ASN A  1  62  ? 2.242   -6.979  6.220   1.00 79.87 62  A  1 
ATOM   497  N ND2 . ASN A  1  62  ? 2.843   -5.430  7.633   1.00 79.29 62  A  1 
ATOM   498  N N   . TYR A  1  63  ? 0.215   -4.941  3.223   1.00 97.13 63  A  1 
ATOM   499  C CA  . TYR A  1  63  ? -1.117  -4.369  3.096   1.00 97.64 63  A  1 
ATOM   500  C C   . TYR A  1  63  ? -2.186  -5.462  2.970   1.00 97.98 63  A  1 
ATOM   501  O O   . TYR A  1  63  ? -1.888  -6.617  2.638   1.00 97.72 63  A  1 
ATOM   502  C CB  . TYR A  1  63  ? -1.164  -3.400  1.907   1.00 97.46 63  A  1 
ATOM   503  C CG  . TYR A  1  63  ? -0.962  -4.057  0.558   1.00 97.48 63  A  1 
ATOM   504  C CD1 . TYR A  1  63  ? 0.324   -4.155  -0.002  1.00 96.77 63  A  1 
ATOM   505  C CD2 . TYR A  1  63  ? -2.055  -4.596  -0.147  1.00 96.76 63  A  1 
ATOM   506  C CE1 . TYR A  1  63  ? 0.526   -4.792  -1.230  1.00 96.31 63  A  1 
ATOM   507  C CE2 . TYR A  1  63  ? -1.867  -5.241  -1.377  1.00 96.17 63  A  1 
ATOM   508  C CZ  . TYR A  1  63  ? -0.574  -5.345  -1.916  1.00 96.55 63  A  1 
ATOM   509  O OH  . TYR A  1  63  ? -0.384  -5.994  -3.096  1.00 95.48 63  A  1 
ATOM   510  N N   . PHE A  1  64  ? -3.422  -5.074  3.209   1.00 98.27 64  A  1 
ATOM   511  C CA  . PHE A  1  64  ? -4.589  -5.859  2.856   1.00 98.42 64  A  1 
ATOM   512  C C   . PHE A  1  64  ? -5.502  -5.081  1.906   1.00 98.44 64  A  1 
ATOM   513  O O   . PHE A  1  64  ? -5.506  -3.848  1.894   1.00 98.29 64  A  1 
ATOM   514  C CB  . PHE A  1  64  ? -5.323  -6.325  4.116   1.00 98.48 64  A  1 
ATOM   515  C CG  . PHE A  1  64  ? -5.982  -5.237  4.944   1.00 98.59 64  A  1 
ATOM   516  C CD1 . PHE A  1  64  ? -5.299  -4.662  6.038   1.00 98.05 64  A  1 
ATOM   517  C CD2 . PHE A  1  64  ? -7.308  -4.841  4.679   1.00 97.91 64  A  1 
ATOM   518  C CE1 . PHE A  1  64  ? -5.934  -3.722  6.857   1.00 97.98 64  A  1 
ATOM   519  C CE2 . PHE A  1  64  ? -7.942  -3.901  5.496   1.00 97.62 64  A  1 
ATOM   520  C CZ  . PHE A  1  64  ? -7.261  -3.346  6.596   1.00 98.34 64  A  1 
ATOM   521  N N   . ILE A  1  65  ? -6.249  -5.802  1.108   1.00 98.65 65  A  1 
ATOM   522  C CA  . ILE A  1  65  ? -7.299  -5.241  0.254   1.00 98.79 65  A  1 
ATOM   523  C C   . ILE A  1  65  ? -8.559  -5.084  1.095   1.00 98.71 65  A  1 
ATOM   524  O O   . ILE A  1  65  ? -8.941  -6.009  1.805   1.00 98.64 65  A  1 
ATOM   525  C CB  . ILE A  1  65  ? -7.552  -6.157  -0.967  1.00 98.65 65  A  1 
ATOM   526  C CG1 . ILE A  1  65  ? -6.287  -6.272  -1.849  1.00 97.90 65  A  1 
ATOM   527  C CG2 . ILE A  1  65  ? -8.740  -5.635  -1.797  1.00 98.09 65  A  1 
ATOM   528  C CD1 . ILE A  1  65  ? -6.367  -7.388  -2.891  1.00 97.77 65  A  1 
ATOM   529  N N   . TYR A  1  66  ? -9.225  -3.942  0.960   1.00 98.83 66  A  1 
ATOM   530  C CA  . TYR A  1  66  ? -10.587 -3.732  1.433   1.00 98.87 66  A  1 
ATOM   531  C C   . TYR A  1  66  ? -11.464 -3.299  0.261   1.00 98.87 66  A  1 
ATOM   532  O O   . TYR A  1  66  ? -11.175 -2.313  -0.409  1.00 98.55 66  A  1 
ATOM   533  C CB  . TYR A  1  66  ? -10.588 -2.703  2.572   1.00 98.80 66  A  1 
ATOM   534  C CG  . TYR A  1  66  ? -11.939 -2.535  3.226   1.00 98.78 66  A  1 
ATOM   535  C CD1 . TYR A  1  66  ? -12.951 -1.783  2.608   1.00 98.07 66  A  1 
ATOM   536  C CD2 . TYR A  1  66  ? -12.211 -3.167  4.459   1.00 98.02 66  A  1 
ATOM   537  C CE1 . TYR A  1  66  ? -14.215 -1.665  3.201   1.00 97.92 66  A  1 
ATOM   538  C CE2 . TYR A  1  66  ? -13.466 -3.056  5.066   1.00 97.61 66  A  1 
ATOM   539  C CZ  . TYR A  1  66  ? -14.468 -2.306  4.429   1.00 98.25 66  A  1 
ATOM   540  O OH  . TYR A  1  66  ? -15.713 -2.201  5.007   1.00 97.62 66  A  1 
ATOM   541  N N   . PHE A  1  67  ? -12.536 -4.029  0.028   1.00 98.75 67  A  1 
ATOM   542  C CA  . PHE A  1  67  ? -13.584 -3.653  -0.907  1.00 98.71 67  A  1 
ATOM   543  C C   . PHE A  1  67  ? -14.945 -3.984  -0.295  1.00 98.75 67  A  1 
ATOM   544  O O   . PHE A  1  67  ? -15.033 -4.844  0.593   1.00 98.28 67  A  1 
ATOM   545  C CB  . PHE A  1  67  ? -13.375 -4.341  -2.264  1.00 98.65 67  A  1 
ATOM   546  C CG  . PHE A  1  67  ? -13.607 -5.839  -2.269  1.00 98.72 67  A  1 
ATOM   547  C CD1 . PHE A  1  67  ? -12.593 -6.725  -1.841  1.00 98.26 67  A  1 
ATOM   548  C CD2 . PHE A  1  67  ? -14.830 -6.366  -2.705  1.00 98.12 67  A  1 
ATOM   549  C CE1 . PHE A  1  67  ? -12.807 -8.106  -1.850  1.00 97.86 67  A  1 
ATOM   550  C CE2 . PHE A  1  67  ? -15.051 -7.750  -2.717  1.00 97.66 67  A  1 
ATOM   551  C CZ  . PHE A  1  67  ? -14.039 -8.628  -2.294  1.00 98.07 67  A  1 
ATOM   552  N N   . ASN A  1  68  ? -15.992 -3.286  -0.737  1.00 98.72 68  A  1 
ATOM   553  C CA  . ASN A  1  68  ? -17.310 -3.375  -0.123  1.00 98.60 68  A  1 
ATOM   554  C C   . ASN A  1  68  ? -18.406 -2.974  -1.110  1.00 98.64 68  A  1 
ATOM   555  O O   . ASN A  1  68  ? -18.112 -2.318  -2.114  1.00 97.70 68  A  1 
ATOM   556  C CB  . ASN A  1  68  ? -17.337 -2.484  1.135   1.00 98.21 68  A  1 
ATOM   557  C CG  . ASN A  1  68  ? -17.002 -1.026  0.859   1.00 98.20 68  A  1 
ATOM   558  O OD1 . ASN A  1  68  ? -15.857 -0.659  0.648   1.00 91.42 68  A  1 
ATOM   559  N ND2 . ASN A  1  68  ? -17.977 -0.151  0.890   1.00 89.83 68  A  1 
ATOM   560  N N   . ASP A  1  69  ? -19.643 -3.347  -0.800  1.00 98.52 69  A  1 
ATOM   561  C CA  . ASP A  1  69  ? -20.845 -2.912  -1.491  1.00 98.55 69  A  1 
ATOM   562  C C   . ASP A  1  69  ? -20.748 -3.100  -3.016  1.00 98.57 69  A  1 
ATOM   563  O O   . ASP A  1  69  ? -20.842 -2.151  -3.800  1.00 97.81 69  A  1 
ATOM   564  C CB  . ASP A  1  69  ? -21.206 -1.492  -1.053  1.00 98.37 69  A  1 
ATOM   565  C CG  . ASP A  1  69  ? -21.353 -1.364  0.465   1.00 97.83 69  A  1 
ATOM   566  O OD1 . ASP A  1  69  ? -22.411 -1.761  0.993   1.00 94.53 69  A  1 
ATOM   567  O OD2 . ASP A  1  69  ? -20.419 -0.849  1.109   1.00 94.91 69  A  1 
ATOM   568  N N   . ILE A  1  70  ? -20.520 -4.349  -3.436  1.00 98.21 70  A  1 
ATOM   569  C CA  . ILE A  1  70  ? -20.500 -4.691  -4.863  1.00 98.15 70  A  1 
ATOM   570  C C   . ILE A  1  70  ? -21.898 -4.502  -5.454  1.00 97.80 70  A  1 
ATOM   571  O O   . ILE A  1  70  ? -22.010 -3.923  -6.532  1.00 96.56 70  A  1 
ATOM   572  C CB  . ILE A  1  70  ? -19.950 -6.128  -5.080  1.00 97.88 70  A  1 
ATOM   573  C CG1 . ILE A  1  70  ? -18.433 -6.122  -4.816  1.00 94.98 70  A  1 
ATOM   574  C CG2 . ILE A  1  70  ? -20.261 -6.651  -6.496  1.00 95.85 70  A  1 
ATOM   575  C CD1 . ILE A  1  70  ? -17.721 -7.456  -5.057  1.00 89.43 70  A  1 
ATOM   576  N N   . HIS A  1  71  ? -22.939 -4.956  -4.763  1.00 97.31 71  A  1 
ATOM   577  C CA  . HIS A  1  71  ? -24.332 -4.869  -5.195  1.00 97.02 71  A  1 
ATOM   578  C C   . HIS A  1  71  ? -24.527 -5.238  -6.674  1.00 96.85 71  A  1 
ATOM   579  O O   . HIS A  1  71  ? -25.070 -4.448  -7.452  1.00 95.05 71  A  1 
ATOM   580  C CB  . HIS A  1  71  ? -24.889 -3.477  -4.879  1.00 96.50 71  A  1 
ATOM   581  C CG  . HIS A  1  71  ? -25.170 -3.234  -3.430  1.00 96.07 71  A  1 
ATOM   582  N ND1 . HIS A  1  71  ? -26.220 -3.774  -2.706  1.00 90.41 71  A  1 
ATOM   583  C CD2 . HIS A  1  71  ? -24.523 -2.348  -2.617  1.00 91.79 71  A  1 
ATOM   584  C CE1 . HIS A  1  71  ? -26.192 -3.214  -1.483  1.00 92.19 71  A  1 
ATOM   585  N NE2 . HIS A  1  71  ? -25.195 -2.340  -1.397  1.00 92.65 71  A  1 
ATOM   586  N N   . ILE A  1  72  ? -24.073 -6.416  -7.072  1.00 95.70 72  A  1 
ATOM   587  C CA  . ILE A  1  72  ? -24.242 -6.864  -8.453  1.00 95.59 72  A  1 
ATOM   588  C C   . ILE A  1  72  ? -25.730 -6.962  -8.804  1.00 94.83 72  A  1 
ATOM   589  O O   . ILE A  1  72  ? -26.520 -7.572  -8.079  1.00 93.22 72  A  1 
ATOM   590  C CB  . ILE A  1  72  ? -23.455 -8.158  -8.735  1.00 94.96 72  A  1 
ATOM   591  C CG1 . ILE A  1  72  ? -23.448 -8.461  -10.246 1.00 90.37 72  A  1 
ATOM   592  C CG2 . ILE A  1  72  ? -23.979 -9.348  -7.917  1.00 88.89 72  A  1 
ATOM   593  C CD1 . ILE A  1  72  ? -22.465 -9.569  -10.643 1.00 84.65 72  A  1 
ATOM   594  N N   . ASP A  1  73  ? -26.108 -6.334  -9.913  1.00 94.44 73  A  1 
ATOM   595  C CA  . ASP A  1  73  ? -27.473 -6.307  -10.408 1.00 93.37 73  A  1 
ATOM   596  C C   . ASP A  1  73  ? -27.591 -7.131  -11.691 1.00 92.67 73  A  1 
ATOM   597  O O   . ASP A  1  73  ? -27.182 -6.704  -12.773 1.00 90.84 73  A  1 
ATOM   598  C CB  . ASP A  1  73  ? -27.931 -4.864  -10.608 1.00 91.98 73  A  1 
ATOM   599  C CG  . ASP A  1  73  ? -29.397 -4.765  -11.039 1.00 91.04 73  A  1 
ATOM   600  O OD1 . ASP A  1  73  ? -30.120 -5.785  -11.000 1.00 88.55 73  A  1 
ATOM   601  O OD2 . ASP A  1  73  ? -29.833 -3.652  -11.408 1.00 88.09 73  A  1 
ATOM   602  N N   . HIS A  1  74  ? -28.189 -8.315  -11.579 1.00 91.11 74  A  1 
ATOM   603  C CA  . HIS A  1  74  ? -28.439 -9.198  -12.720 1.00 89.87 74  A  1 
ATOM   604  C C   . HIS A  1  74  ? -29.573 -8.705  -13.630 1.00 88.07 74  A  1 
ATOM   605  O O   . HIS A  1  74  ? -29.710 -9.192  -14.749 1.00 83.91 74  A  1 
ATOM   606  C CB  . HIS A  1  74  ? -28.745 -10.605 -12.199 1.00 89.51 74  A  1 
ATOM   607  C CG  . HIS A  1  74  ? -27.626 -11.192 -11.387 1.00 89.12 74  A  1 
ATOM   608  N ND1 . HIS A  1  74  ? -26.365 -11.543 -11.871 1.00 83.00 74  A  1 
ATOM   609  C CD2 . HIS A  1  74  ? -27.656 -11.426 -10.040 1.00 83.30 74  A  1 
ATOM   610  C CE1 . HIS A  1  74  ? -25.650 -11.977 -10.818 1.00 85.29 74  A  1 
ATOM   611  N NE2 . HIS A  1  74  ? -26.409 -11.918 -9.703  1.00 85.03 74  A  1 
ATOM   612  N N   . GLU A  1  75  ? -30.356 -7.733  -13.175 1.00 88.45 75  A  1 
ATOM   613  C CA  . GLU A  1  75  ? -31.454 -7.122  -13.941 1.00 86.77 75  A  1 
ATOM   614  C C   . GLU A  1  75  ? -31.029 -5.802  -14.602 1.00 86.62 75  A  1 
ATOM   615  O O   . GLU A  1  75  ? -31.837 -5.161  -15.295 1.00 83.10 75  A  1 
ATOM   616  C CB  . GLU A  1  75  ? -32.666 -6.914  -13.020 1.00 84.62 75  A  1 
ATOM   617  C CG  . GLU A  1  75  ? -33.263 -8.214  -12.451 1.00 78.10 75  A  1 
ATOM   618  C CD  . GLU A  1  75  ? -34.094 -9.044  -13.451 1.00 71.77 75  A  1 
ATOM   619  O OE1 . GLU A  1  75  ? -34.297 -10.250 -13.166 1.00 64.18 75  A  1 
ATOM   620  O OE2 . GLU A  1  75  ? -34.592 -8.476  -14.444 1.00 64.09 75  A  1 
ATOM   621  N N   . TYR A  1  76  ? -29.774 -5.383  -14.432 1.00 86.29 76  A  1 
ATOM   622  C CA  . TYR A  1  76  ? -29.243 -4.176  -15.054 1.00 86.78 76  A  1 
ATOM   623  C C   . TYR A  1  76  ? -29.331 -4.256  -16.578 1.00 85.32 76  A  1 
ATOM   624  O O   . TYR A  1  76  ? -28.902 -5.219  -17.215 1.00 82.98 76  A  1 
ATOM   625  C CB  . TYR A  1  76  ? -27.797 -3.934  -14.601 1.00 86.83 76  A  1 
ATOM   626  C CG  . TYR A  1  76  ? -27.206 -2.643  -15.134 1.00 87.43 76  A  1 
ATOM   627  C CD1 . TYR A  1  76  ? -26.586 -2.600  -16.402 1.00 85.61 76  A  1 
ATOM   628  C CD2 . TYR A  1  76  ? -27.286 -1.459  -14.372 1.00 86.40 76  A  1 
ATOM   629  C CE1 . TYR A  1  76  ? -26.074 -1.402  -16.907 1.00 85.14 76  A  1 
ATOM   630  C CE2 . TYR A  1  76  ? -26.763 -0.257  -14.872 1.00 84.99 76  A  1 
ATOM   631  C CZ  . TYR A  1  76  ? -26.163 -0.229  -16.144 1.00 86.24 76  A  1 
ATOM   632  O OH  . TYR A  1  76  ? -25.660 0.946   -16.638 1.00 84.67 76  A  1 
ATOM   633  N N   . VAL A  1  77  ? -29.856 -3.198  -17.179 1.00 85.23 77  A  1 
ATOM   634  C CA  . VAL A  1  77  ? -29.913 -3.058  -18.628 1.00 83.32 77  A  1 
ATOM   635  C C   . VAL A  1  77  ? -29.167 -1.794  -19.026 1.00 82.08 77  A  1 
ATOM   636  O O   . VAL A  1  77  ? -29.597 -0.685  -18.695 1.00 77.92 77  A  1 
ATOM   637  C CB  . VAL A  1  77  ? -31.358 -3.062  -19.154 1.00 80.00 77  A  1 
ATOM   638  C CG1 . VAL A  1  77  ? -31.392 -2.974  -20.685 1.00 75.56 77  A  1 
ATOM   639  C CG2 . VAL A  1  77  ? -32.112 -4.332  -18.745 1.00 78.70 77  A  1 
ATOM   640  N N   . TYR A  1  78  ? -28.131 -1.968  -19.815 1.00 80.67 78  A  1 
ATOM   641  C CA  . TYR A  1  78  ? -27.179 -0.916  -20.203 1.00 78.98 78  A  1 
ATOM   642  C C   . TYR A  1  78  ? -27.802 0.340   -20.820 1.00 77.98 78  A  1 
ATOM   643  O O   . TYR A  1  78  ? -27.247 1.426   -20.710 1.00 73.46 78  A  1 
ATOM   644  C CB  . TYR A  1  78  ? -26.181 -1.517  -21.206 1.00 76.54 78  A  1 
ATOM   645  C CG  . TYR A  1  78  ? -25.616 -2.850  -20.787 1.00 73.94 78  A  1 
ATOM   646  C CD1 . TYR A  1  78  ? -24.704 -2.936  -19.713 1.00 70.42 78  A  1 
ATOM   647  C CD2 . TYR A  1  78  ? -26.030 -4.029  -21.445 1.00 71.25 78  A  1 
ATOM   648  C CE1 . TYR A  1  78  ? -24.227 -4.185  -19.284 1.00 68.45 78  A  1 
ATOM   649  C CE2 . TYR A  1  78  ? -25.558 -5.287  -21.024 1.00 67.65 78  A  1 
ATOM   650  C CZ  . TYR A  1  78  ? -24.666 -5.352  -19.939 1.00 71.74 78  A  1 
ATOM   651  O OH  . TYR A  1  78  ? -24.232 -6.584  -19.510 1.00 65.04 78  A  1 
ATOM   652  N N   . THR A  1  79  ? -28.949 0.219   -21.470 1.00 79.48 79  A  1 
ATOM   653  C CA  . THR A  1  79  ? -29.649 1.328   -22.141 1.00 76.27 79  A  1 
ATOM   654  C C   . THR A  1  79  ? -30.752 1.954   -21.278 1.00 75.22 79  A  1 
ATOM   655  O O   . THR A  1  79  ? -31.475 2.839   -21.749 1.00 70.44 79  A  1 
ATOM   656  C CB  . THR A  1  79  ? -30.236 0.865   -23.482 1.00 72.51 79  A  1 
ATOM   657  O OG1 . THR A  1  79  ? -31.106 -0.224  -23.290 1.00 67.41 79  A  1 
ATOM   658  C CG2 . THR A  1  79  ? -29.157 0.412   -24.458 1.00 65.97 79  A  1 
ATOM   659  N N   . LYS A  1  80  ? -30.909 1.483   -20.042 1.00 70.13 80  A  1 
ATOM   660  C CA  . LYS A  1  80  ? -31.983 1.926   -19.158 1.00 68.16 80  A  1 
ATOM   661  C C   . LYS A  1  80  ? -31.562 3.092   -18.263 1.00 70.45 80  A  1 
ATOM   662  O O   . LYS A  1  80  ? -30.389 3.375   -18.070 1.00 66.83 80  A  1 
ATOM   663  C CB  . LYS A  1  80  ? -32.561 0.740   -18.377 1.00 62.18 80  A  1 
ATOM   664  C CG  . LYS A  1  80  ? -33.372 -0.178  -19.301 1.00 59.12 80  A  1 
ATOM   665  C CD  . LYS A  1  80  ? -34.093 -1.267  -18.518 1.00 54.89 80  A  1 
ATOM   666  C CE  . LYS A  1  80  ? -35.028 -2.078  -19.403 1.00 50.39 80  A  1 
ATOM   667  N NZ  . LYS A  1  80  ? -35.840 -3.034  -18.605 1.00 45.99 80  A  1 
ATOM   668  N N   . SER A  1  81  ? -32.574 3.787   -17.766 1.00 73.24 81  A  1 
ATOM   669  C CA  . SER A  1  81  ? -32.400 5.042   -17.045 1.00 72.28 81  A  1 
ATOM   670  C C   . SER A  1  81  ? -32.135 4.835   -15.564 1.00 74.18 81  A  1 
ATOM   671  O O   . SER A  1  81  ? -32.846 4.068   -14.910 1.00 70.69 81  A  1 
ATOM   672  C CB  . SER A  1  81  ? -33.649 5.884   -17.261 1.00 65.92 81  A  1 
ATOM   673  O OG  . SER A  1  81  ? -33.855 6.831   -16.250 1.00 57.55 81  A  1 
ATOM   674  N N   . ARG A  1  82  ? -31.250 5.655   -15.024 1.00 75.03 82  A  1 
ATOM   675  C CA  . ARG A  1  82  ? -31.038 5.816   -13.578 1.00 73.86 82  A  1 
ATOM   676  C C   . ARG A  1  82  ? -32.340 6.016   -12.800 1.00 73.97 82  A  1 
ATOM   677  O O   . ARG A  1  82  ? -32.499 5.460   -11.726 1.00 70.67 82  A  1 
ATOM   678  C CB  . ARG A  1  82  ? -30.091 7.009   -13.360 1.00 70.58 82  A  1 
ATOM   679  C CG  . ARG A  1  82  ? -30.028 7.478   -11.904 1.00 65.98 82  A  1 
ATOM   680  C CD  . ARG A  1  82  ? -29.136 8.687   -11.698 1.00 63.63 82  A  1 
ATOM   681  N NE  . ARG A  1  82  ? -29.264 9.182   -10.314 1.00 60.34 82  A  1 
ATOM   682  C CZ  . ARG A  1  82  ? -28.413 9.928   -9.630  1.00 56.32 82  A  1 
ATOM   683  N NH1 . ARG A  1  82  ? -27.363 10.450  -10.177 1.00 52.53 82  A  1 
ATOM   684  N NH2 . ARG A  1  82  ? -28.585 10.158  -8.372  1.00 50.34 82  A  1 
ATOM   685  N N   . GLN A  1  83  ? -33.278 6.782   -13.335 1.00 71.46 83  A  1 
ATOM   686  C CA  . GLN A  1  83  ? -34.548 7.073   -12.640 1.00 69.61 83  A  1 
ATOM   687  C C   . GLN A  1  83  ? -35.403 5.819   -12.389 1.00 70.00 83  A  1 
ATOM   688  O O   . GLN A  1  83  ? -36.314 5.844   -11.578 1.00 65.57 83  A  1 
ATOM   689  C CB  . GLN A  1  83  ? -35.376 8.063   -13.470 1.00 66.63 83  A  1 
ATOM   690  C CG  . GLN A  1  83  ? -34.759 9.458   -13.532 1.00 60.12 83  A  1 
ATOM   691  C CD  . GLN A  1  83  ? -35.608 10.432  -14.357 1.00 53.69 83  A  1 
ATOM   692  O OE1 . GLN A  1  83  ? -36.478 10.056  -15.134 1.00 49.71 83  A  1 
ATOM   693  N NE2 . GLN A  1  83  ? -35.371 11.715  -14.239 1.00 46.84 83  A  1 
ATOM   694  N N   . LYS A  1  84  ? -35.099 4.749   -13.110 1.00 74.33 84  A  1 
ATOM   695  C CA  . LYS A  1  84  ? -35.762 3.450   -13.009 1.00 74.00 84  A  1 
ATOM   696  C C   . LYS A  1  84  ? -34.786 2.358   -12.566 1.00 76.31 84  A  1 
ATOM   697  O O   . LYS A  1  84  ? -34.957 1.211   -12.947 1.00 71.77 84  A  1 
ATOM   698  C CB  . LYS A  1  84  ? -36.435 3.145   -14.359 1.00 69.71 84  A  1 
ATOM   699  C CG  . LYS A  1  84  ? -37.599 4.093   -14.701 1.00 64.29 84  A  1 
ATOM   700  C CD  . LYS A  1  84  ? -38.775 3.870   -13.750 1.00 58.18 84  A  1 
ATOM   701  C CE  . LYS A  1  84  ? -40.062 4.424   -14.333 1.00 51.61 84  A  1 
ATOM   702  N NZ  . LYS A  1  84  ? -41.176 3.460   -14.148 1.00 44.69 84  A  1 
ATOM   703  N N   . ASN A  1  85  ? -33.766 2.726   -11.811 1.00 78.63 85  A  1 
ATOM   704  C CA  . ASN A  1  85  ? -32.699 1.840   -11.330 1.00 79.56 85  A  1 
ATOM   705  C C   . ASN A  1  85  ? -32.030 1.032   -12.459 1.00 81.11 85  A  1 
ATOM   706  O O   . ASN A  1  85  ? -31.614 -0.093  -12.254 1.00 78.04 85  A  1 
ATOM   707  C CB  . ASN A  1  85  ? -33.236 0.954   -10.192 1.00 77.39 85  A  1 
ATOM   708  C CG  . ASN A  1  85  ? -33.746 1.735   -8.993  1.00 73.25 85  A  1 
ATOM   709  O OD1 . ASN A  1  85  ? -33.473 2.903   -8.795  1.00 66.97 85  A  1 
ATOM   710  N ND2 . ASN A  1  85  ? -34.528 1.099   -8.152  1.00 65.30 85  A  1 
ATOM   711  N N   . CYS A  1  86  ? -31.979 1.614   -13.664 1.00 81.78 86  A  1 
ATOM   712  C CA  . CYS A  1  86  ? -31.472 0.938   -14.856 1.00 82.31 86  A  1 
ATOM   713  C C   . CYS A  1  86  ? -32.255 -0.340  -15.259 1.00 82.70 86  A  1 
ATOM   714  O O   . CYS A  1  86  ? -31.750 -1.147  -16.029 1.00 79.49 86  A  1 
ATOM   715  C CB  . CYS A  1  86  ? -29.957 0.740   -14.729 1.00 81.45 86  A  1 
ATOM   716  S SG  . CYS A  1  86  ? -29.044 2.315   -14.662 1.00 79.80 86  A  1 
ATOM   717  N N   . HIS A  1  87  ? -33.498 -0.490  -14.815 1.00 82.26 87  A  1 
ATOM   718  C CA  . HIS A  1  87  ? -34.357 -1.633  -15.171 1.00 80.13 87  A  1 
ATOM   719  C C   . HIS A  1  87  ? -35.405 -1.318  -16.251 1.00 75.61 87  A  1 
ATOM   720  O O   . HIS A  1  87  ? -35.992 -2.226  -16.835 1.00 69.06 87  A  1 
ATOM   721  C CB  . HIS A  1  87  ? -35.056 -2.153  -13.909 1.00 80.23 87  A  1 
ATOM   722  C CG  . HIS A  1  87  ? -34.132 -2.646  -12.838 1.00 80.02 87  A  1 
ATOM   723  N ND1 . HIS A  1  87  ? -34.442 -2.745  -11.493 1.00 73.14 87  A  1 
ATOM   724  C CD2 . HIS A  1  87  ? -32.839 -3.093  -13.007 1.00 73.78 87  A  1 
ATOM   725  C CE1 . HIS A  1  87  ? -33.355 -3.227  -10.881 1.00 76.29 87  A  1 
ATOM   726  N NE2 . HIS A  1  87  ? -32.378 -3.445  -11.769 1.00 77.51 87  A  1 
ATOM   727  N N   . GLU A  1  88  ? -35.646 -0.036  -16.527 1.00 71.40 88  A  1 
ATOM   728  C CA  . GLU A  1  88  ? -36.612 0.386   -17.541 1.00 67.48 88  A  1 
ATOM   729  C C   . GLU A  1  88  ? -35.991 1.361   -18.549 1.00 65.40 88  A  1 
ATOM   730  O O   . GLU A  1  88  ? -35.286 2.295   -18.176 1.00 58.32 88  A  1 
ATOM   731  C CB  . GLU A  1  88  ? -37.861 1.004   -16.904 1.00 62.03 88  A  1 
ATOM   732  C CG  . GLU A  1  88  ? -38.781 -0.015  -16.218 1.00 55.56 88  A  1 
ATOM   733  C CD  . GLU A  1  88  ? -40.064 0.628   -15.650 1.00 52.00 88  A  1 
ATOM   734  O OE1 . GLU A  1  88  ? -40.766 -0.014  -14.856 1.00 46.62 88  A  1 
ATOM   735  O OE2 . GLU A  1  88  ? -40.350 1.817   -15.967 1.00 47.12 88  A  1 
ATOM   736  N N   . ASN A  1  89  ? -36.306 1.172   -19.825 1.00 60.26 89  A  1 
ATOM   737  C CA  . ASN A  1  89  ? -35.918 2.103   -20.882 1.00 57.55 89  A  1 
ATOM   738  C C   . ASN A  1  89  ? -36.818 3.337   -20.837 1.00 57.79 89  A  1 
ATOM   739  O O   . ASN A  1  89  ? -38.028 3.222   -21.008 1.00 52.47 89  A  1 
ATOM   740  C CB  . ASN A  1  89  ? -35.989 1.412   -22.254 1.00 51.60 89  A  1 
ATOM   741  C CG  . ASN A  1  89  ? -34.727 0.649   -22.618 1.00 46.12 89  A  1 
ATOM   742  O OD1 . ASN A  1  89  ? -33.646 0.929   -22.157 1.00 42.31 89  A  1 
ATOM   743  N ND2 . ASN A  1  89  ? -34.813 -0.321  -23.496 1.00 41.53 89  A  1 
ATOM   744  N N   . ILE A  1  90  ? -36.218 4.518   -20.696 1.00 57.11 90  A  1 
ATOM   745  C CA  . ILE A  1  90  ? -36.909 5.771   -21.024 1.00 54.67 90  A  1 
ATOM   746  C C   . ILE A  1  90  ? -36.906 5.967   -22.534 1.00 55.02 90  A  1 
ATOM   747  O O   . ILE A  1  90  ? -37.924 6.301   -23.136 1.00 49.70 90  A  1 
ATOM   748  C CB  . ILE A  1  90  ? -36.255 6.985   -20.332 1.00 49.24 90  A  1 
ATOM   749  C CG1 . ILE A  1  90  ? -36.336 6.835   -18.796 1.00 44.74 90  A  1 
ATOM   750  C CG2 . ILE A  1  90  ? -36.942 8.294   -20.771 1.00 43.14 90  A  1 
ATOM   751  C CD1 . ILE A  1  90  ? -35.672 7.996   -18.045 1.00 40.36 90  A  1 
ATOM   752  N N   . ASN A  1  91  ? -35.748 5.749   -23.154 1.00 50.14 91  A  1 
ATOM   753  C CA  . ASN A  1  91  ? -35.581 5.897   -24.585 1.00 48.90 91  A  1 
ATOM   754  C C   . ASN A  1  91  ? -34.955 4.605   -25.135 1.00 49.31 91  A  1 
ATOM   755  O O   . ASN A  1  91  ? -33.830 4.287   -24.754 1.00 45.78 91  A  1 
ATOM   756  C CB  . ASN A  1  91  ? -34.744 7.156   -24.858 1.00 43.99 91  A  1 
ATOM   757  C CG  . ASN A  1  91  ? -34.885 7.645   -26.290 1.00 39.70 91  A  1 
ATOM   758  O OD1 . ASN A  1  91  ? -35.440 6.992   -27.145 1.00 37.02 91  A  1 
ATOM   759  N ND2 . ASN A  1  91  ? -34.397 8.831   -26.573 1.00 36.53 91  A  1 
ATOM   760  N N   . PRO A  1  92  ? -35.639 3.857   -26.001 1.00 50.55 92  A  1 
ATOM   761  C CA  . PRO A  1  92  ? -35.112 2.594   -26.522 1.00 49.01 92  A  1 
ATOM   762  C C   . PRO A  1  92  ? -33.821 2.760   -27.324 1.00 50.86 92  A  1 
ATOM   763  O O   . PRO A  1  92  ? -33.045 1.815   -27.427 1.00 47.52 92  A  1 
ATOM   764  C CB  . PRO A  1  92  ? -36.255 2.002   -27.363 1.00 43.87 92  A  1 
ATOM   765  C CG  . PRO A  1  92  ? -37.123 3.201   -27.724 1.00 43.13 92  A  1 
ATOM   766  C CD  . PRO A  1  92  ? -36.965 4.116   -26.519 1.00 46.23 92  A  1 
ATOM   767  N N   . ASN A  1  93  ? -33.555 3.961   -27.830 1.00 50.43 93  A  1 
ATOM   768  C CA  . ASN A  1  93  ? -32.318 4.314   -28.524 1.00 50.08 93  A  1 
ATOM   769  C C   . ASN A  1  93  ? -31.299 4.987   -27.583 1.00 51.84 93  A  1 
ATOM   770  O O   . ASN A  1  93  ? -30.489 5.797   -28.025 1.00 47.79 93  A  1 
ATOM   771  C CB  . ASN A  1  93  ? -32.652 5.184   -29.741 1.00 45.67 93  A  1 
ATOM   772  C CG  . ASN A  1  93  ? -33.494 4.472   -30.791 1.00 41.33 93  A  1 
ATOM   773  O OD1 . ASN A  1  93  ? -33.645 3.279   -30.833 1.00 37.14 93  A  1 
ATOM   774  N ND2 . ASN A  1  93  ? -34.069 5.221   -31.707 1.00 37.01 93  A  1 
ATOM   775  N N   . GLY A  1  94  ? -31.395 4.722   -26.282 1.00 59.74 94  A  1 
ATOM   776  C CA  . GLY A  1  94  ? -30.494 5.289   -25.291 1.00 59.82 94  A  1 
ATOM   777  C C   . GLY A  1  94  ? -29.042 4.842   -25.475 1.00 62.79 94  A  1 
ATOM   778  O O   . GLY A  1  94  ? -28.760 3.807   -26.078 1.00 59.31 94  A  1 
ATOM   779  N N   . LEU A  1  95  ? -28.132 5.626   -24.911 1.00 69.20 95  A  1 
ATOM   780  C CA  . LEU A  1  95  ? -26.718 5.255   -24.812 1.00 70.81 95  A  1 
ATOM   781  C C   . LEU A  1  95  ? -26.569 3.955   -24.013 1.00 73.61 95  A  1 
ATOM   782  O O   . LEU A  1  95  ? -27.319 3.705   -23.073 1.00 70.83 95  A  1 
ATOM   783  C CB  . LEU A  1  95  ? -25.938 6.403   -24.149 1.00 67.17 95  A  1 
ATOM   784  C CG  . LEU A  1  95  ? -25.582 7.537   -25.131 1.00 62.15 95  A  1 
ATOM   785  C CD1 . LEU A  1  95  ? -25.330 8.841   -24.376 1.00 58.66 95  A  1 
ATOM   786  C CD2 . LEU A  1  95  ? -24.322 7.202   -25.933 1.00 57.81 95  A  1 
ATOM   787  N N   . ASN A  1  96  ? -25.577 3.156   -24.391 1.00 78.09 96  A  1 
ATOM   788  C CA  . ASN A  1  96  ? -25.246 1.924   -23.693 1.00 79.82 96  A  1 
ATOM   789  C C   . ASN A  1  96  ? -24.194 2.205   -22.606 1.00 81.76 96  A  1 
ATOM   790  O O   . ASN A  1  96  ? -23.048 2.481   -22.922 1.00 79.96 96  A  1 
ATOM   791  C CB  . ASN A  1  96  ? -24.773 0.898   -24.743 1.00 76.96 96  A  1 
ATOM   792  C CG  . ASN A  1  96  ? -24.486 -0.456  -24.125 1.00 70.41 96  A  1 
ATOM   793  O OD1 . ASN A  1  96  ? -24.661 -0.675  -22.954 1.00 63.37 96  A  1 
ATOM   794  N ND2 . ASN A  1  96  ? -24.060 -1.420  -24.904 1.00 63.28 96  A  1 
ATOM   795  N N   . PHE A  1  97  ? -24.596 2.130   -21.355 1.00 84.28 97  A  1 
ATOM   796  C CA  . PHE A  1  97  ? -23.725 2.333   -20.193 1.00 85.24 97  A  1 
ATOM   797  C C   . PHE A  1  97  ? -23.182 0.994   -19.690 1.00 87.96 97  A  1 
ATOM   798  O O   . PHE A  1  97  ? -23.608 0.483   -18.657 1.00 86.99 97  A  1 
ATOM   799  C CB  . PHE A  1  97  ? -24.492 3.089   -19.097 1.00 82.70 97  A  1 
ATOM   800  C CG  . PHE A  1  97  ? -24.884 4.496   -19.478 1.00 79.45 97  A  1 
ATOM   801  C CD1 . PHE A  1  97  ? -23.965 5.547   -19.329 1.00 75.81 97  A  1 
ATOM   802  C CD2 . PHE A  1  97  ? -26.173 4.759   -19.969 1.00 74.60 97  A  1 
ATOM   803  C CE1 . PHE A  1  97  ? -24.327 6.853   -19.671 1.00 72.97 97  A  1 
ATOM   804  C CE2 . PHE A  1  97  ? -26.542 6.074   -20.317 1.00 72.60 97  A  1 
ATOM   805  C CZ  . PHE A  1  97  ? -25.614 7.115   -20.170 1.00 72.78 97  A  1 
ATOM   806  N N   . THR A  1  98  ? -22.229 0.416   -20.434 1.00 89.25 98  A  1 
ATOM   807  C CA  . THR A  1  98  ? -21.698 -0.929  -20.181 1.00 90.96 98  A  1 
ATOM   808  C C   . THR A  1  98  ? -21.146 -1.118  -18.764 1.00 92.11 98  A  1 
ATOM   809  O O   . THR A  1  98  ? -21.390 -2.146  -18.153 1.00 91.53 98  A  1 
ATOM   810  C CB  . THR A  1  98  ? -20.591 -1.257  -21.191 1.00 90.06 98  A  1 
ATOM   811  O OG1 . THR A  1  98  ? -21.077 -1.066  -22.499 1.00 82.87 98  A  1 
ATOM   812  C CG2 . THR A  1  98  ? -20.103 -2.705  -21.109 1.00 84.04 98  A  1 
ATOM   813  N N   . PHE A  1  99  ? -20.433 -0.121  -18.243 1.00 93.20 99  A  1 
ATOM   814  C CA  . PHE A  1  99  ? -19.799 -0.202  -16.920 1.00 94.19 99  A  1 
ATOM   815  C C   . PHE A  1  99  ? -20.617 0.451   -15.797 1.00 93.74 99  A  1 
ATOM   816  O O   . PHE A  1  99  ? -20.095 0.704   -14.713 1.00 91.95 99  A  1 
ATOM   817  C CB  . PHE A  1  99  ? -18.373 0.334   -17.014 1.00 94.63 99  A  1 
ATOM   818  C CG  . PHE A  1  99  ? -17.480 -0.513  -17.890 1.00 95.33 99  A  1 
ATOM   819  C CD1 . PHE A  1  99  ? -17.048 -1.773  -17.445 1.00 94.71 99  A  1 
ATOM   820  C CD2 . PHE A  1  99  ? -17.097 -0.062  -19.167 1.00 94.52 99  A  1 
ATOM   821  C CE1 . PHE A  1  99  ? -16.236 -2.572  -18.256 1.00 94.47 99  A  1 
ATOM   822  C CE2 . PHE A  1  99  ? -16.276 -0.861  -19.985 1.00 94.31 99  A  1 
ATOM   823  C CZ  . PHE A  1  99  ? -15.849 -2.112  -19.526 1.00 95.26 99  A  1 
ATOM   824  N N   . GLY A  1  100 ? -21.880 0.705   -16.035 1.00 91.19 100 A  1 
ATOM   825  C CA  . GLY A  1  100 ? -22.762 1.309   -15.052 1.00 90.31 100 A  1 
ATOM   826  C C   . GLY A  1  100 ? -22.893 2.814   -15.188 1.00 89.79 100 A  1 
ATOM   827  O O   . GLY A  1  100 ? -22.292 3.467   -16.041 1.00 87.50 100 A  1 
ATOM   828  N N   . GLN A  1  101 ? -23.720 3.365   -14.316 1.00 87.93 101 A  1 
ATOM   829  C CA  . GLN A  1  101 ? -23.954 4.796   -14.228 1.00 86.84 101 A  1 
ATOM   830  C C   . GLN A  1  101 ? -24.282 5.170   -12.783 1.00 88.24 101 A  1 
ATOM   831  O O   . GLN A  1  101 ? -24.793 4.344   -12.014 1.00 87.32 101 A  1 
ATOM   832  C CB  . GLN A  1  101 ? -25.060 5.220   -15.214 1.00 82.90 101 A  1 
ATOM   833  C CG  . GLN A  1  101 ? -26.432 4.590   -14.936 1.00 75.51 101 A  1 
ATOM   834  C CD  . GLN A  1  101 ? -27.443 4.911   -16.044 1.00 74.01 101 A  1 
ATOM   835  O OE1 . GLN A  1  101 ? -27.918 6.020   -16.190 1.00 67.32 101 A  1 
ATOM   836  N NE2 . GLN A  1  101 ? -27.789 3.951   -16.866 1.00 64.16 101 A  1 
ATOM   837  N N   . TYR A  1  102 ? -24.018 6.419   -12.425 1.00 87.80 102 A  1 
ATOM   838  C CA  . TYR A  1  102 ? -24.301 6.899   -11.084 1.00 87.76 102 A  1 
ATOM   839  C C   . TYR A  1  102 ? -25.783 6.713   -10.706 1.00 85.74 102 A  1 
ATOM   840  O O   . TYR A  1  102 ? -26.677 7.050   -11.486 1.00 83.34 102 A  1 
ATOM   841  C CB  . TYR A  1  102 ? -23.905 8.370   -10.959 1.00 88.67 102 A  1 
ATOM   842  C CG  . TYR A  1  102 ? -22.453 8.668   -11.262 1.00 89.68 102 A  1 
ATOM   843  C CD1 . TYR A  1  102 ? -21.435 8.061   -10.508 1.00 88.94 102 A  1 
ATOM   844  C CD2 . TYR A  1  102 ? -22.111 9.561   -12.296 1.00 89.46 102 A  1 
ATOM   845  C CE1 . TYR A  1  102 ? -20.083 8.333   -10.790 1.00 89.75 102 A  1 
ATOM   846  C CE2 . TYR A  1  102 ? -20.766 9.843   -12.582 1.00 89.78 102 A  1 
ATOM   847  C CZ  . TYR A  1  102 ? -19.751 9.228   -11.827 1.00 90.96 102 A  1 
ATOM   848  O OH  . TYR A  1  102 ? -18.441 9.490   -12.110 1.00 90.34 102 A  1 
ATOM   849  N N   . GLY A  1  103 ? -26.019 6.219   -9.507  1.00 87.76 103 A  1 
ATOM   850  C CA  . GLY A  1  103 ? -27.348 5.981   -8.962  1.00 87.29 103 A  1 
ATOM   851  C C   . GLY A  1  103 ? -27.977 4.645   -9.362  1.00 87.61 103 A  1 
ATOM   852  O O   . GLY A  1  103 ? -29.112 4.385   -8.970  1.00 85.62 103 A  1 
ATOM   853  N N   . CYS A  1  104 ? -27.271 3.814   -10.126 1.00 89.47 104 A  1 
ATOM   854  C CA  . CYS A  1  104 ? -27.647 2.425   -10.385 1.00 90.23 104 A  1 
ATOM   855  C C   . CYS A  1  104 ? -26.667 1.466   -9.716  1.00 91.57 104 A  1 
ATOM   856  O O   . CYS A  1  104 ? -25.526 1.802   -9.440  1.00 90.94 104 A  1 
ATOM   857  C CB  . CYS A  1  104 ? -27.711 2.180   -11.896 1.00 88.82 104 A  1 
ATOM   858  S SG  . CYS A  1  104 ? -29.129 2.993   -12.678 1.00 86.74 104 A  1 
ATOM   859  N N   . GLU A  1  105 ? -27.135 0.244   -9.500  1.00 91.61 105 A  1 
ATOM   860  C CA  . GLU A  1  105 ? -26.322 -0.865  -9.039  1.00 92.39 105 A  1 
ATOM   861  C C   . GLU A  1  105 ? -25.263 -1.284  -10.077 1.00 93.88 105 A  1 
ATOM   862  O O   . GLU A  1  105 ? -25.277 -0.848  -11.222 1.00 92.88 105 A  1 
ATOM   863  C CB  . GLU A  1  105 ? -27.236 -2.039  -8.682  1.00 90.62 105 A  1 
ATOM   864  C CG  . GLU A  1  105 ? -28.053 -1.807  -7.394  1.00 87.44 105 A  1 
ATOM   865  C CD  . GLU A  1  105 ? -29.184 -0.775  -7.495  1.00 86.98 105 A  1 
ATOM   866  O OE1 . GLU A  1  105 ? -29.680 -0.372  -6.416  1.00 81.12 105 A  1 
ATOM   867  O OE2 . GLU A  1  105 ? -29.566 -0.362  -8.605  1.00 82.53 105 A  1 
ATOM   868  N N   . ALA A  1  106 ? -24.334 -2.134  -9.648  1.00 94.07 106 A  1 
ATOM   869  C CA  . ALA A  1  106 ? -23.220 -2.545  -10.491 1.00 95.49 106 A  1 
ATOM   870  C C   . ALA A  1  106 ? -23.658 -3.572  -11.546 1.00 95.62 106 A  1 
ATOM   871  O O   . ALA A  1  106 ? -24.149 -4.644  -11.195 1.00 94.92 106 A  1 
ATOM   872  C CB  . ALA A  1  106 ? -22.110 -3.096  -9.593  1.00 95.89 106 A  1 
ATOM   873  N N   . PRO A  1  107 ? -23.441 -3.296  -12.844 1.00 94.66 107 A  1 
ATOM   874  C CA  . PRO A  1  107 ? -23.573 -4.304  -13.878 1.00 94.99 107 A  1 
ATOM   875  C C   . PRO A  1  107 ? -22.454 -5.340  -13.778 1.00 95.74 107 A  1 
ATOM   876  O O   . PRO A  1  107 ? -21.420 -5.122  -13.144 1.00 95.69 107 A  1 
ATOM   877  C CB  . PRO A  1  107 ? -23.534 -3.534  -15.197 1.00 93.83 107 A  1 
ATOM   878  C CG  . PRO A  1  107 ? -22.632 -2.354  -14.875 1.00 92.23 107 A  1 
ATOM   879  C CD  . PRO A  1  107 ? -22.963 -2.047  -13.412 1.00 93.96 107 A  1 
ATOM   880  N N   . HIS A  1  108 ? -22.638 -6.460  -14.460 1.00 95.52 108 A  1 
ATOM   881  C CA  . HIS A  1  108 ? -21.682 -7.569  -14.434 1.00 95.53 108 A  1 
ATOM   882  C C   . HIS A  1  108 ? -20.281 -7.150  -14.924 1.00 96.47 108 A  1 
ATOM   883  O O   . HIS A  1  108 ? -19.283 -7.504  -14.298 1.00 96.04 108 A  1 
ATOM   884  C CB  . HIS A  1  108 ? -22.268 -8.721  -15.260 1.00 93.91 108 A  1 
ATOM   885  C CG  . HIS A  1  108 ? -21.718 -10.050 -14.861 1.00 85.70 108 A  1 
ATOM   886  N ND1 . HIS A  1  108 ? -20.549 -10.618 -15.280 1.00 72.46 108 A  1 
ATOM   887  C CD2 . HIS A  1  108 ? -22.304 -10.957 -13.995 1.00 72.30 108 A  1 
ATOM   888  C CE1 . HIS A  1  108 ? -20.420 -11.823 -14.684 1.00 69.11 108 A  1 
ATOM   889  N NE2 . HIS A  1  108 ? -21.479 -12.065 -13.902 1.00 70.62 108 A  1 
ATOM   890  N N   . GLU A  1  109 ? -20.207 -6.324  -15.950 1.00 96.35 109 A  1 
ATOM   891  C CA  . GLU A  1  109 ? -18.967 -5.822  -16.551 1.00 96.53 109 A  1 
ATOM   892  C C   . GLU A  1  109 ? -18.150 -4.951  -15.591 1.00 97.34 109 A  1 
ATOM   893  O O   . GLU A  1  109 ? -16.924 -5.007  -15.607 1.00 97.03 109 A  1 
ATOM   894  C CB  . GLU A  1  109 ? -19.293 -5.007  -17.812 1.00 95.88 109 A  1 
ATOM   895  C CG  . GLU A  1  109 ? -19.883 -5.820  -18.972 1.00 91.39 109 A  1 
ATOM   896  C CD  . GLU A  1  109 ? -21.365 -6.180  -18.858 1.00 87.25 109 A  1 
ATOM   897  O OE1 . GLU A  1  109 ? -21.877 -6.796  -19.813 1.00 78.80 109 A  1 
ATOM   898  O OE2 . GLU A  1  109 ? -22.022 -5.849  -17.849 1.00 80.11 109 A  1 
ATOM   899  N N   . LEU A  1  110 ? -18.813 -4.191  -14.732 1.00 97.37 110 A  1 
ATOM   900  C CA  . LEU A  1  110 ? -18.119 -3.424  -13.697 1.00 97.89 110 A  1 
ATOM   901  C C   . LEU A  1  110 ? -17.447 -4.355  -12.688 1.00 98.00 110 A  1 
ATOM   902  O O   . LEU A  1  110 ? -16.294 -4.151  -12.329 1.00 97.90 110 A  1 
ATOM   903  C CB  . LEU A  1  110 ? -19.126 -2.462  -13.027 1.00 97.81 110 A  1 
ATOM   904  C CG  . LEU A  1  110 ? -18.607 -1.771  -11.751 1.00 97.13 110 A  1 
ATOM   905  C CD1 . LEU A  1  110 ? -17.338 -0.975  -11.979 1.00 96.15 110 A  1 
ATOM   906  C CD2 . LEU A  1  110 ? -19.661 -0.798  -11.218 1.00 96.07 110 A  1 
ATOM   907  N N   . VAL A  1  111 ? -18.158 -5.388  -12.260 1.00 97.81 111 A  1 
ATOM   908  C CA  . VAL A  1  111 ? -17.644 -6.357  -11.287 1.00 97.98 111 A  1 
ATOM   909  C C   . VAL A  1  111 ? -16.504 -7.186  -11.884 1.00 97.91 111 A  1 
ATOM   910  O O   . VAL A  1  111 ? -15.498 -7.405  -11.215 1.00 97.65 111 A  1 
ATOM   911  C CB  . VAL A  1  111 ? -18.778 -7.250  -10.755 1.00 97.70 111 A  1 
ATOM   912  C CG1 . VAL A  1  111 ? -18.274 -8.234  -9.703  1.00 96.23 111 A  1 
ATOM   913  C CG2 . VAL A  1  111 ? -19.881 -6.397  -10.107 1.00 96.73 111 A  1 
ATOM   914  N N   . GLU A  1  112 ? -16.615 -7.595  -13.139 1.00 97.44 112 A  1 
ATOM   915  C CA  . GLU A  1  112 ? -15.539 -8.267  -13.860 1.00 97.29 112 A  1 
ATOM   916  C C   . GLU A  1  112 ? -14.305 -7.375  -13.978 1.00 97.69 112 A  1 
ATOM   917  O O   . GLU A  1  112 ? -13.223 -7.782  -13.565 1.00 97.34 112 A  1 
ATOM   918  C CB  . GLU A  1  112 ? -15.999 -8.738  -15.245 1.00 96.50 112 A  1 
ATOM   919  C CG  . GLU A  1  112 ? -16.794 -10.045 -15.148 1.00 82.80 112 A  1 
ATOM   920  C CD  . GLU A  1  112 ? -17.208 -10.627 -16.502 1.00 76.50 112 A  1 
ATOM   921  O OE1 . GLU A  1  112 ? -17.513 -11.842 -16.519 1.00 70.23 112 A  1 
ATOM   922  O OE2 . GLU A  1  112 ? -17.258 -9.884  -17.503 1.00 71.53 112 A  1 
ATOM   923  N N   . SER A  1  113 ? -14.472 -6.136  -14.426 1.00 97.95 113 A  1 
ATOM   924  C CA  . SER A  1  113 ? -13.372 -5.181  -14.540 1.00 98.16 113 A  1 
ATOM   925  C C   . SER A  1  113 ? -12.674 -4.951  -13.204 1.00 98.23 113 A  1 
ATOM   926  O O   . SER A  1  113 ? -11.441 -4.894  -13.147 1.00 97.98 113 A  1 
ATOM   927  C CB  . SER A  1  113 ? -13.894 -3.848  -15.081 1.00 98.06 113 A  1 
ATOM   928  O OG  . SER A  1  113 ? -12.818 -2.933  -15.212 1.00 96.87 113 A  1 
ATOM   929  N N   . PHE A  1  114 ? -13.422 -4.873  -12.105 1.00 98.37 114 A  1 
ATOM   930  C CA  . PHE A  1  114 ? -12.853 -4.772  -10.766 1.00 98.46 114 A  1 
ATOM   931  C C   . PHE A  1  114 ? -11.929 -5.954  -10.450 1.00 98.32 114 A  1 
ATOM   932  O O   . PHE A  1  114 ? -10.766 -5.746  -10.127 1.00 98.00 114 A  1 
ATOM   933  C CB  . PHE A  1  114 ? -13.980 -4.645  -9.732  1.00 98.50 114 A  1 
ATOM   934  C CG  . PHE A  1  114 ? -13.508 -4.825  -8.303  1.00 98.56 114 A  1 
ATOM   935  C CD1 . PHE A  1  114 ? -13.894 -5.959  -7.563  1.00 98.04 114 A  1 
ATOM   936  C CD2 . PHE A  1  114 ? -12.636 -3.889  -7.733  1.00 98.01 114 A  1 
ATOM   937  C CE1 . PHE A  1  114 ? -13.411 -6.147  -6.272  1.00 97.92 114 A  1 
ATOM   938  C CE2 . PHE A  1  114 ? -12.147 -4.074  -6.427  1.00 97.75 114 A  1 
ATOM   939  C CZ  . PHE A  1  114 ? -12.540 -5.207  -5.695  1.00 98.14 114 A  1 
ATOM   940  N N   . PHE A  1  115 ? -12.406 -7.190  -10.607 1.00 98.40 115 A  1 
ATOM   941  C CA  . PHE A  1  115 ? -11.600 -8.374  -10.294 1.00 98.29 115 A  1 
ATOM   942  C C   . PHE A  1  115 ? -10.411 -8.567  -11.240 1.00 97.84 115 A  1 
ATOM   943  O O   . PHE A  1  115 ? -9.337  -8.970  -10.792 1.00 96.64 115 A  1 
ATOM   944  C CB  . PHE A  1  115 ? -12.483 -9.619  -10.249 1.00 98.01 115 A  1 
ATOM   945  C CG  . PHE A  1  115 ? -13.316 -9.743  -8.985  1.00 98.03 115 A  1 
ATOM   946  C CD1 . PHE A  1  115 ? -12.686 -9.912  -7.744  1.00 97.05 115 A  1 
ATOM   947  C CD2 . PHE A  1  115 ? -14.718 -9.686  -9.050  1.00 97.02 115 A  1 
ATOM   948  C CE1 . PHE A  1  115 ? -13.445 -10.013 -6.568  1.00 96.67 115 A  1 
ATOM   949  C CE2 . PHE A  1  115 ? -15.482 -9.780  -7.885  1.00 96.46 115 A  1 
ATOM   950  C CZ  . PHE A  1  115 ? -14.848 -9.936  -6.639  1.00 97.11 115 A  1 
ATOM   951  N N   . GLU A  1  116 ? -10.558 -8.246  -12.515 1.00 97.29 116 A  1 
ATOM   952  C CA  . GLU A  1  116 ? -9.473  -8.337  -13.493 1.00 96.55 116 A  1 
ATOM   953  C C   . GLU A  1  116 ? -8.321  -7.390  -13.166 1.00 96.71 116 A  1 
ATOM   954  O O   . GLU A  1  116 ? -7.153  -7.774  -13.256 1.00 95.61 116 A  1 
ATOM   955  C CB  . GLU A  1  116 ? -10.009 -8.028  -14.893 1.00 95.08 116 A  1 
ATOM   956  C CG  . GLU A  1  116 ? -10.828 -9.187  -15.480 1.00 84.17 116 A  1 
ATOM   957  C CD  . GLU A  1  116 ? -11.311 -8.912  -16.910 1.00 79.57 116 A  1 
ATOM   958  O OE1 . GLU A  1  116 ? -11.737 -9.892  -17.559 1.00 73.22 116 A  1 
ATOM   959  O OE2 . GLU A  1  116 ? -11.192 -7.745  -17.375 1.00 74.65 116 A  1 
ATOM   960  N N   . ASN A  1  117 ? -8.627  -6.168  -12.738 1.00 97.76 117 A  1 
ATOM   961  C CA  . ASN A  1  117 ? -7.615  -5.157  -12.440 1.00 97.72 117 A  1 
ATOM   962  C C   . ASN A  1  117 ? -7.048  -5.262  -11.022 1.00 97.84 117 A  1 
ATOM   963  O O   . ASN A  1  117 ? -5.920  -4.819  -10.779 1.00 96.84 117 A  1 
ATOM   964  C CB  . ASN A  1  117 ? -8.192  -3.774  -12.734 1.00 97.57 117 A  1 
ATOM   965  C CG  . ASN A  1  117 ? -8.306  -3.543  -14.231 1.00 96.22 117 A  1 
ATOM   966  O OD1 . ASN A  1  117 ? -7.351  -3.148  -14.873 1.00 84.85 117 A  1 
ATOM   967  N ND2 . ASN A  1  117 ? -9.450  -3.803  -14.815 1.00 84.46 117 A  1 
ATOM   968  N N   . LEU A  1  118 ? -7.778  -5.874  -10.097 1.00 98.17 118 A  1 
ATOM   969  C CA  . LEU A  1  118 ? -7.390  -5.940  -8.701  1.00 98.04 118 A  1 
ATOM   970  C C   . LEU A  1  118 ? -6.005  -6.564  -8.499  1.00 97.80 118 A  1 
ATOM   971  O O   . LEU A  1  118 ? -5.194  -6.042  -7.735  1.00 97.02 118 A  1 
ATOM   972  C CB  . LEU A  1  118 ? -8.475  -6.718  -7.928  1.00 97.76 118 A  1 
ATOM   973  C CG  . LEU A  1  118 ? -8.273  -6.734  -6.405  1.00 96.73 118 A  1 
ATOM   974  C CD1 . LEU A  1  118 ? -8.348  -5.340  -5.804  1.00 96.33 118 A  1 
ATOM   975  C CD2 . LEU A  1  118 ? -9.347  -7.603  -5.757  1.00 96.07 118 A  1 
ATOM   976  N N   . LYS A  1  119 ? -5.704  -7.644  -9.220  1.00 97.03 119 A  1 
ATOM   977  C CA  . LYS A  1  119 ? -4.419  -8.348  -9.093  1.00 96.43 119 A  1 
ATOM   978  C C   . LYS A  1  119 ? -3.240  -7.544  -9.637  1.00 96.42 119 A  1 
ATOM   979  O O   . LYS A  1  119 ? -2.135  -7.679  -9.124  1.00 95.04 119 A  1 
ATOM   980  C CB  . LYS A  1  119 ? -4.525  -9.710  -9.775  1.00 94.95 119 A  1 
ATOM   981  C CG  . LYS A  1  119 ? -3.320  -10.598 -9.457  1.00 90.87 119 A  1 
ATOM   982  C CD  . LYS A  1  119 ? -3.571  -12.005 -9.973  1.00 87.95 119 A  1 
ATOM   983  C CE  . LYS A  1  119 ? -2.437  -12.934 -9.549  1.00 86.81 119 A  1 
ATOM   984  N NZ  . LYS A  1  119 ? -2.803  -14.344 -9.825  1.00 81.17 119 A  1 
ATOM   985  N N   . ASN A  1  120 ? -3.465  -6.721  -10.649 1.00 96.84 120 A  1 
ATOM   986  C CA  . ASN A  1  120 ? -2.422  -5.865  -11.202 1.00 96.49 120 A  1 
ATOM   987  C C   . ASN A  1  120 ? -2.040  -4.756  -10.217 1.00 96.97 120 A  1 
ATOM   988  O O   . ASN A  1  120 ? -0.865  -4.453  -10.053 1.00 95.72 120 A  1 
ATOM   989  C CB  . ASN A  1  120 ? -2.894  -5.300  -12.543 1.00 95.47 120 A  1 
ATOM   990  C CG  . ASN A  1  120 ? -2.988  -6.368  -13.626 1.00 85.66 120 A  1 
ATOM   991  O OD1 . ASN A  1  120 ? -2.363  -7.409  -13.571 1.00 77.13 120 A  1 
ATOM   992  N ND2 . ASN A  1  120 ? -3.772  -6.120  -14.647 1.00 75.18 120 A  1 
ATOM   993  N N   . ILE A  1  121 ? -3.025  -4.192  -9.530  1.00 97.33 121 A  1 
ATOM   994  C CA  . ILE A  1  121 ? -2.816  -3.126  -8.544  1.00 97.52 121 A  1 
ATOM   995  C C   . ILE A  1  121 ? -2.315  -3.674  -7.208  1.00 97.34 121 A  1 
ATOM   996  O O   . ILE A  1  121 ? -1.441  -3.095  -6.564  1.00 96.73 121 A  1 
ATOM   997  C CB  . ILE A  1  121 ? -4.122  -2.317  -8.391  1.00 97.67 121 A  1 
ATOM   998  C CG1 . ILE A  1  121 ? -4.473  -1.628  -9.733  1.00 96.92 121 A  1 
ATOM   999  C CG2 . ILE A  1  121 ? -3.993  -1.278  -7.269  1.00 97.05 121 A  1 
ATOM   1000 C CD1 . ILE A  1  121 ? -5.870  -0.999  -9.768  1.00 95.41 121 A  1 
ATOM   1001 N N   . ALA A  1  122 ? -2.855  -4.812  -6.785  1.00 97.44 122 A  1 
ATOM   1002 C CA  . ALA A  1  122 ? -2.579  -5.446  -5.504  1.00 97.58 122 A  1 
ATOM   1003 C C   . ALA A  1  122 ? -2.134  -6.905  -5.695  1.00 97.42 122 A  1 
ATOM   1004 O O   . ALA A  1  122 ? -2.907  -7.831  -5.433  1.00 96.82 122 A  1 
ATOM   1005 C CB  . ALA A  1  122 ? -3.818  -5.292  -4.626  1.00 97.42 122 A  1 
ATOM   1006 N N   . PRO A  1  123 ? -0.890  -7.153  -6.150  1.00 96.84 123 A  1 
ATOM   1007 C CA  . PRO A  1  123 ? -0.462  -8.505  -6.512  1.00 96.30 123 A  1 
ATOM   1008 C C   . PRO A  1  123 ? -0.229  -9.441  -5.322  1.00 96.31 123 A  1 
ATOM   1009 O O   . PRO A  1  123 ? -0.324  -10.655 -5.487  1.00 95.28 123 A  1 
ATOM   1010 C CB  . PRO A  1  123 ? 0.812   -8.302  -7.336  1.00 95.47 123 A  1 
ATOM   1011 C CG  . PRO A  1  123 ? 1.358   -6.962  -6.850  1.00 94.47 123 A  1 
ATOM   1012 C CD  . PRO A  1  123 ? 0.092   -6.168  -6.556  1.00 96.24 123 A  1 
ATOM   1013 N N   . LYS A  1  124 ? 0.096   -8.896  -4.142  1.00 95.91 124 A  1 
ATOM   1014 C CA  . LYS A  1  124 ? 0.491   -9.699  -2.965  1.00 95.77 124 A  1 
ATOM   1015 C C   . LYS A  1  124 ? -0.117  -9.176  -1.653  1.00 96.55 124 A  1 
ATOM   1016 O O   . LYS A  1  124 ? 0.625   -8.825  -0.734  1.00 95.94 124 A  1 
ATOM   1017 C CB  . LYS A  1  124 ? 2.024   -9.793  -2.872  1.00 93.97 124 A  1 
ATOM   1018 C CG  . LYS A  1  124 ? 2.654   -10.570 -4.031  1.00 88.22 124 A  1 
ATOM   1019 C CD  . LYS A  1  124 ? 4.161   -10.725 -3.802  1.00 80.73 124 A  1 
ATOM   1020 C CE  . LYS A  1  124 ? 4.797   -11.483 -4.963  1.00 70.15 124 A  1 
ATOM   1021 N NZ  . LYS A  1  124 ? 6.270   -11.599 -4.803  1.00 61.40 124 A  1 
ATOM   1022 N N   . PRO A  1  125 ? -1.447  -9.134  -1.523  1.00 97.40 125 A  1 
ATOM   1023 C CA  . PRO A  1  125 ? -2.068  -8.781  -0.254  1.00 97.61 125 A  1 
ATOM   1024 C C   . PRO A  1  125 ? -1.755  -9.842  0.810   1.00 97.55 125 A  1 
ATOM   1025 O O   . PRO A  1  125 ? -1.586  -11.022 0.504   1.00 96.97 125 A  1 
ATOM   1026 C CB  . PRO A  1  125 ? -3.562  -8.690  -0.551  1.00 97.70 125 A  1 
ATOM   1027 C CG  . PRO A  1  125 ? -3.747  -9.703  -1.675  1.00 97.27 125 A  1 
ATOM   1028 C CD  . PRO A  1  125 ? -2.455  -9.579  -2.470  1.00 97.78 125 A  1 
ATOM   1029 N N   . LYS A  1  126 ? -1.685  -9.419  2.076   1.00 98.09 126 A  1 
ATOM   1030 C CA  . LYS A  1  126 ? -1.498  -10.354 3.193   1.00 97.98 126 A  1 
ATOM   1031 C C   . LYS A  1  126 ? -2.794  -11.054 3.579   1.00 98.12 126 A  1 
ATOM   1032 O O   . LYS A  1  126 ? -2.768  -12.205 4.000   1.00 97.67 126 A  1 
ATOM   1033 C CB  . LYS A  1  126 ? -0.879  -9.633  4.398   1.00 97.48 126 A  1 
ATOM   1034 C CG  . LYS A  1  126 ? 0.448   -8.928  4.103   1.00 96.11 126 A  1 
ATOM   1035 C CD  . LYS A  1  126 ? 1.516   -9.821  3.459   1.00 92.35 126 A  1 
ATOM   1036 C CE  . LYS A  1  126 ? 2.761   -8.968  3.186   1.00 88.54 126 A  1 
ATOM   1037 N NZ  . LYS A  1  126 ? 3.701   -9.584  2.227   1.00 79.51 126 A  1 
ATOM   1038 N N   . PHE A  1  127 ? -3.892  -10.363 3.408   1.00 98.38 127 A  1 
ATOM   1039 C CA  . PHE A  1  127 ? -5.258  -10.873 3.496   1.00 98.51 127 A  1 
ATOM   1040 C C   . PHE A  1  127 ? -6.190  -9.937  2.730   1.00 98.55 127 A  1 
ATOM   1041 O O   . PHE A  1  127 ? -5.765  -8.893  2.238   1.00 98.40 127 A  1 
ATOM   1042 C CB  . PHE A  1  127 ? -5.669  -11.051 4.967   1.00 98.49 127 A  1 
ATOM   1043 C CG  . PHE A  1  127 ? -5.600  -9.803  5.823   1.00 98.58 127 A  1 
ATOM   1044 C CD1 . PHE A  1  127 ? -4.401  -9.497  6.513   1.00 98.05 127 A  1 
ATOM   1045 C CD2 . PHE A  1  127 ? -6.719  -8.988  5.985   1.00 97.83 127 A  1 
ATOM   1046 C CE1 . PHE A  1  127 ? -4.350  -8.386  7.370   1.00 97.94 127 A  1 
ATOM   1047 C CE2 . PHE A  1  127 ? -6.677  -7.878  6.847   1.00 97.72 127 A  1 
ATOM   1048 C CZ  . PHE A  1  127 ? -5.493  -7.586  7.541   1.00 98.29 127 A  1 
ATOM   1049 N N   . ILE A  1  128 ? -7.432  -10.321 2.590   1.00 98.71 128 A  1 
ATOM   1050 C CA  . ILE A  1  128 ? -8.453  -9.568  1.865   1.00 98.82 128 A  1 
ATOM   1051 C C   . ILE A  1  128 ? -9.677  -9.439  2.766   1.00 98.82 128 A  1 
ATOM   1052 O O   . ILE A  1  128 ? -10.082 -10.420 3.385   1.00 98.66 128 A  1 
ATOM   1053 C CB  . ILE A  1  128 ? -8.800  -10.260 0.533   1.00 98.72 128 A  1 
ATOM   1054 C CG1 . ILE A  1  128 ? -7.544  -10.443 -0.348  1.00 97.96 128 A  1 
ATOM   1055 C CG2 . ILE A  1  128 ? -9.875  -9.454  -0.221  1.00 98.18 128 A  1 
ATOM   1056 C CD1 . ILE A  1  128 ? -7.750  -11.372 -1.536  1.00 96.93 128 A  1 
ATOM   1057 N N   . VAL A  1  129 ? -10.254 -8.257  2.814   1.00 98.88 129 A  1 
ATOM   1058 C CA  . VAL A  1  129 ? -11.504 -7.984  3.520   1.00 98.82 129 A  1 
ATOM   1059 C C   . VAL A  1  129 ? -12.567 -7.589  2.512   1.00 98.82 129 A  1 
ATOM   1060 O O   . VAL A  1  129 ? -12.342 -6.712  1.685   1.00 98.65 129 A  1 
ATOM   1061 C CB  . VAL A  1  129 ? -11.332 -6.891  4.588   1.00 98.77 129 A  1 
ATOM   1062 C CG1 . VAL A  1  129 ? -12.643 -6.626  5.325   1.00 98.13 129 A  1 
ATOM   1063 C CG2 . VAL A  1  129 ? -10.278 -7.271  5.623   1.00 98.13 129 A  1 
ATOM   1064 N N   . PHE A  1  130 ? -13.724 -8.214  2.605   1.00 98.88 130 A  1 
ATOM   1065 C CA  . PHE A  1  130 ? -14.941 -7.768  1.940   1.00 98.88 130 A  1 
ATOM   1066 C C   . PHE A  1  130 ? -15.897 -7.194  2.990   1.00 98.70 130 A  1 
ATOM   1067 O O   . PHE A  1  130 ? -16.244 -7.879  3.949   1.00 98.52 130 A  1 
ATOM   1068 C CB  . PHE A  1  130 ? -15.547 -8.928  1.153   1.00 98.67 130 A  1 
ATOM   1069 C CG  . PHE A  1  130 ? -16.857 -8.592  0.467   1.00 98.56 130 A  1 
ATOM   1070 C CD1 . PHE A  1  130 ? -17.961 -9.463  0.576   1.00 97.66 130 A  1 
ATOM   1071 C CD2 . PHE A  1  130 ? -16.989 -7.402  -0.273  1.00 97.56 130 A  1 
ATOM   1072 C CE1 . PHE A  1  130 ? -19.174 -9.155  -0.049  1.00 97.14 130 A  1 
ATOM   1073 C CE2 . PHE A  1  130 ? -18.213 -7.084  -0.889  1.00 96.67 130 A  1 
ATOM   1074 C CZ  . PHE A  1  130 ? -19.299 -7.953  -0.775  1.00 97.37 130 A  1 
ATOM   1075 N N   . GLY A  1  131 ? -16.279 -5.936  2.816   1.00 98.72 131 A  1 
ATOM   1076 C CA  . GLY A  1  131 ? -17.116 -5.194  3.751   1.00 98.68 131 A  1 
ATOM   1077 C C   . GLY A  1  131 ? -18.609 -5.533  3.690   1.00 98.53 131 A  1 
ATOM   1078 O O   . GLY A  1  131 ? -19.384 -4.882  4.396   1.00 97.17 131 A  1 
ATOM   1079 N N   . GLY A  1  132 ? -19.005 -6.520  2.897   1.00 98.48 132 A  1 
ATOM   1080 C CA  . GLY A  1  132 ? -20.390 -6.969  2.755   1.00 98.39 132 A  1 
ATOM   1081 C C   . GLY A  1  132 ? -21.125 -6.366  1.551   1.00 98.23 132 A  1 
ATOM   1082 O O   . GLY A  1  132 ? -20.563 -5.582  0.795   1.00 97.06 132 A  1 
ATOM   1083 N N   . ASP A  1  133 ? -22.389 -6.759  1.409   1.00 98.12 133 A  1 
ATOM   1084 C CA  . ASP A  1  133 ? -23.313 -6.386  0.332   1.00 98.10 133 A  1 
ATOM   1085 C C   . ASP A  1  133 ? -22.838 -6.825  -1.067  1.00 98.17 133 A  1 
ATOM   1086 O O   . ASP A  1  133 ? -22.502 -6.031  -1.946  1.00 96.98 133 A  1 
ATOM   1087 C CB  . ASP A  1  133 ? -23.749 -4.921  0.445   1.00 97.80 133 A  1 
ATOM   1088 C CG  . ASP A  1  133 ? -24.823 -4.677  1.518   1.00 97.06 133 A  1 
ATOM   1089 O OD1 . ASP A  1  133 ? -25.025 -5.533  2.409   1.00 94.35 133 A  1 
ATOM   1090 O OD2 . ASP A  1  133 ? -25.514 -3.637  1.433   1.00 94.47 133 A  1 
ATOM   1091 N N   . SER A  1  134 ? -22.848 -8.137  -1.268  1.00 97.41 134 A  1 
ATOM   1092 C CA  . SER A  1  134 ? -22.452 -8.787  -2.516  1.00 97.16 134 A  1 
ATOM   1093 C C   . SER A  1  134 ? -23.475 -8.598  -3.640  1.00 96.92 134 A  1 
ATOM   1094 O O   . SER A  1  134 ? -23.098 -8.429  -4.797  1.00 95.21 134 A  1 
ATOM   1095 C CB  . SER A  1  134 ? -22.227 -10.281 -2.278  1.00 96.44 134 A  1 
ATOM   1096 O OG  . SER A  1  134 ? -23.321 -10.901 -1.632  1.00 87.79 134 A  1 
ATOM   1097 N N   . THR A  1  135 ? -24.765 -8.636  -3.298  1.00 95.30 135 A  1 
ATOM   1098 C CA  . THR A  1  135 ? -25.865 -8.675  -4.256  1.00 94.80 135 A  1 
ATOM   1099 C C   . THR A  1  135 ? -26.760 -7.448  -4.165  1.00 94.35 135 A  1 
ATOM   1100 O O   . THR A  1  135 ? -26.763 -6.716  -3.164  1.00 89.96 135 A  1 
ATOM   1101 C CB  . THR A  1  135 ? -26.656 -9.987  -4.086  1.00 92.45 135 A  1 
ATOM   1102 O OG1 . THR A  1  135 ? -27.493 -10.215 -5.190  1.00 83.30 135 A  1 
ATOM   1103 C CG2 . THR A  1  135 ? -27.532 -10.000 -2.835  1.00 83.29 135 A  1 
ATOM   1104 N N   . TYR A  1  136 ? -27.527 -7.211  -5.216  1.00 91.33 136 A  1 
ATOM   1105 C CA  . TYR A  1  136 ? -28.548 -6.175  -5.194  1.00 90.23 136 A  1 
ATOM   1106 C C   . TYR A  1  136 ? -29.713 -6.568  -4.273  1.00 90.22 136 A  1 
ATOM   1107 O O   . TYR A  1  136 ? -30.195 -7.698  -4.295  1.00 84.22 136 A  1 
ATOM   1108 C CB  . TYR A  1  136 ? -29.036 -5.888  -6.623  1.00 85.82 136 A  1 
ATOM   1109 C CG  . TYR A  1  136 ? -30.119 -4.827  -6.724  1.00 82.83 136 A  1 
ATOM   1110 C CD1 . TYR A  1  136 ? -31.136 -4.947  -7.690  1.00 75.19 136 A  1 
ATOM   1111 C CD2 . TYR A  1  136 ? -30.120 -3.695  -5.884  1.00 75.71 136 A  1 
ATOM   1112 C CE1 . TYR A  1  136 ? -32.118 -3.948  -7.825  1.00 68.59 136 A  1 
ATOM   1113 C CE2 . TYR A  1  136 ? -31.108 -2.699  -6.001  1.00 69.15 136 A  1 
ATOM   1114 C CZ  . TYR A  1  136 ? -32.090 -2.829  -6.983  1.00 68.08 136 A  1 
ATOM   1115 O OH  . TYR A  1  136 ? -33.032 -1.832  -7.125  1.00 62.48 136 A  1 
ATOM   1116 N N   . THR A  1  137 ? -30.178 -5.598  -3.495  1.00 89.26 137 A  1 
ATOM   1117 C CA  . THR A  1  137 ? -31.232 -5.819  -2.487  1.00 86.80 137 A  1 
ATOM   1118 C C   . THR A  1  137 ? -32.647 -5.558  -3.004  1.00 83.97 137 A  1 
ATOM   1119 O O   . THR A  1  137 ? -33.568 -5.342  -2.208  1.00 76.52 137 A  1 
ATOM   1120 C CB  . THR A  1  137 ? -30.949 -4.992  -1.219  1.00 85.00 137 A  1 
ATOM   1121 O OG1 . THR A  1  137 ? -30.902 -3.616  -1.516  1.00 79.56 137 A  1 
ATOM   1122 C CG2 . THR A  1  137 ? -29.619 -5.375  -0.582  1.00 79.08 137 A  1 
ATOM   1123 N N   . TRP A  1  138 ? -32.852 -5.531  -4.316  1.00 80.65 138 A  1 
ATOM   1124 C CA  . TRP A  1  138 ? -34.194 -5.331  -4.852  1.00 76.75 138 A  1 
ATOM   1125 C C   . TRP A  1  138 ? -35.081 -6.520  -4.497  1.00 77.49 138 A  1 
ATOM   1126 O O   . TRP A  1  138 ? -34.761 -7.674  -4.791  1.00 71.73 138 A  1 
ATOM   1127 C CB  . TRP A  1  138 ? -34.145 -5.082  -6.355  1.00 69.59 138 A  1 
ATOM   1128 C CG  . TRP A  1  138 ? -35.453 -4.667  -6.960  1.00 62.57 138 A  1 
ATOM   1129 C CD1 . TRP A  1  138 ? -36.363 -3.839  -6.397  1.00 55.29 138 A  1 
ATOM   1130 C CD2 . TRP A  1  138 ? -36.002 -5.022  -8.269  1.00 57.75 138 A  1 
ATOM   1131 N NE1 . TRP A  1  138 ? -37.436 -3.652  -7.259  1.00 50.47 138 A  1 
ATOM   1132 C CE2 . TRP A  1  138 ? -37.240 -4.349  -8.426  1.00 53.59 138 A  1 
ATOM   1133 C CE3 . TRP A  1  138 ? -35.550 -5.827  -9.336  1.00 51.32 138 A  1 
ATOM   1134 C CZ2 . TRP A  1  138 ? -38.012 -4.461  -9.611  1.00 47.66 138 A  1 
ATOM   1135 C CZ3 . TRP A  1  138 ? -36.315 -5.942  -10.518 1.00 49.34 138 A  1 
ATOM   1136 C CH2 . TRP A  1  138 ? -37.530 -5.259  -10.648 1.00 46.21 138 A  1 
ATOM   1137 N N   . THR A  1  139 ? -36.214 -6.236  -3.896  1.00 72.09 139 A  1 
ATOM   1138 C CA  . THR A  1  139 ? -37.104 -7.246  -3.302  1.00 68.96 139 A  1 
ATOM   1139 C C   . THR A  1  139 ? -37.584 -8.336  -4.259  1.00 71.34 139 A  1 
ATOM   1140 O O   . THR A  1  139 ? -38.039 -9.376  -3.804  1.00 64.37 139 A  1 
ATOM   1141 C CB  . THR A  1  139 ? -38.360 -6.570  -2.726  1.00 60.01 139 A  1 
ATOM   1142 O OG1 . THR A  1  139 ? -38.936 -5.706  -3.683  1.00 52.61 139 A  1 
ATOM   1143 C CG2 . THR A  1  139 ? -38.044 -5.719  -1.491  1.00 51.49 139 A  1 
ATOM   1144 N N   . TYR A  1  140 ? -37.496 -8.097  -5.568  1.00 70.74 140 A  1 
ATOM   1145 C CA  . TYR A  1  140 ? -37.982 -9.043  -6.572  1.00 68.73 140 A  1 
ATOM   1146 C C   . TYR A  1  140 ? -37.007 -10.202 -6.839  1.00 71.27 140 A  1 
ATOM   1147 O O   . TYR A  1  140 ? -37.440 -11.320 -7.110  1.00 65.48 140 A  1 
ATOM   1148 C CB  . TYR A  1  140 ? -38.294 -8.262  -7.854  1.00 62.11 140 A  1 
ATOM   1149 C CG  . TYR A  1  140 ? -39.344 -8.928  -8.704  1.00 55.94 140 A  1 
ATOM   1150 C CD1 . TYR A  1  140 ? -38.983 -9.894  -9.665  1.00 49.37 140 A  1 
ATOM   1151 C CD2 . TYR A  1  140 ? -40.712 -8.609  -8.517  1.00 48.13 140 A  1 
ATOM   1152 C CE1 . TYR A  1  140 ? -39.965 -10.528 -10.431 1.00 41.49 140 A  1 
ATOM   1153 C CE2 . TYR A  1  140 ? -41.707 -9.240  -9.284  1.00 41.32 140 A  1 
ATOM   1154 C CZ  . TYR A  1  140 ? -41.333 -10.202 -10.243 1.00 40.59 140 A  1 
ATOM   1155 O OH  . TYR A  1  140 ? -42.298 -10.820 -10.992 1.00 33.63 140 A  1 
ATOM   1156 N N   . ASN A  1  141 ? -35.709 -9.935  -6.758  1.00 80.35 141 A  1 
ATOM   1157 C CA  . ASN A  1  141 ? -34.653 -10.906 -7.055  1.00 80.88 141 A  1 
ATOM   1158 C C   . ASN A  1  141 ? -33.688 -11.135 -5.874  1.00 84.75 141 A  1 
ATOM   1159 O O   . ASN A  1  141 ? -32.824 -12.008 -5.970  1.00 80.36 141 A  1 
ATOM   1160 C CB  . ASN A  1  141 ? -33.924 -10.501 -8.357  1.00 73.27 141 A  1 
ATOM   1161 C CG  . ASN A  1  141 ? -33.231 -9.144  -8.286  1.00 62.73 141 A  1 
ATOM   1162 O OD1 . ASN A  1  141 ? -33.431 -8.357  -7.384  1.00 54.67 141 A  1 
ATOM   1163 N ND2 . ASN A  1  141 ? -32.418 -8.827  -9.267  1.00 55.84 141 A  1 
ATOM   1164 N N   . HIS A  1  142 ? -33.865 -10.407 -4.789  1.00 86.53 142 A  1 
ATOM   1165 C CA  . HIS A  1  142 ? -33.127 -10.640 -3.556  1.00 89.52 142 A  1 
ATOM   1166 C C   . HIS A  1  142 ? -33.668 -11.886 -2.841  1.00 89.42 142 A  1 
ATOM   1167 O O   . HIS A  1  142 ? -34.613 -11.820 -2.050  1.00 87.88 142 A  1 
ATOM   1168 C CB  . HIS A  1  142 ? -33.188 -9.381  -2.683  1.00 90.28 142 A  1 
ATOM   1169 C CG  . HIS A  1  142 ? -32.313 -9.502  -1.473  1.00 91.14 142 A  1 
ATOM   1170 N ND1 . HIS A  1  142 ? -32.703 -9.885  -0.210  1.00 85.85 142 A  1 
ATOM   1171 C CD2 . HIS A  1  142 ? -30.954 -9.282  -1.446  1.00 85.37 142 A  1 
ATOM   1172 C CE1 . HIS A  1  142 ? -31.606 -9.893  0.559   1.00 87.46 142 A  1 
ATOM   1173 N NE2 . HIS A  1  142 ? -30.533 -9.535  -0.159  1.00 88.12 142 A  1 
ATOM   1174 N N   . THR A  1  143 ? -33.074 -13.017 -3.180  1.00 91.92 143 A  1 
ATOM   1175 C CA  . THR A  1  143 ? -33.426 -14.320 -2.616  1.00 91.39 143 A  1 
ATOM   1176 C C   . THR A  1  143 ? -32.174 -14.996 -2.082  1.00 92.20 143 A  1 
ATOM   1177 O O   . THR A  1  143 ? -31.065 -14.717 -2.541  1.00 91.36 143 A  1 
ATOM   1178 C CB  . THR A  1  143 ? -34.086 -15.242 -3.656  1.00 89.27 143 A  1 
ATOM   1179 O OG1 . THR A  1  143 ? -33.181 -15.632 -4.659  1.00 82.76 143 A  1 
ATOM   1180 C CG2 . THR A  1  143 ? -35.304 -14.618 -4.342  1.00 82.61 143 A  1 
ATOM   1181 N N   . TYR A  1  144 ? -32.347 -15.967 -1.207  1.00 90.50 144 A  1 
ATOM   1182 C CA  . TYR A  1  144 ? -31.242 -16.754 -0.677  1.00 91.05 144 A  1 
ATOM   1183 C C   . TYR A  1  144 ? -30.359 -17.373 -1.757  1.00 92.44 144 A  1 
ATOM   1184 O O   . TYR A  1  144 ? -29.136 -17.437 -1.623  1.00 91.42 144 A  1 
ATOM   1185 C CB  . TYR A  1  144 ? -31.795 -17.861 0.235   1.00 88.46 144 A  1 
ATOM   1186 C CG  . TYR A  1  144 ? -31.224 -17.761 1.618   1.00 80.46 144 A  1 
ATOM   1187 C CD1 . TYR A  1  144 ? -29.861 -18.029 1.829   1.00 73.15 144 A  1 
ATOM   1188 C CD2 . TYR A  1  144 ? -32.034 -17.305 2.674   1.00 71.97 144 A  1 
ATOM   1189 C CE1 . TYR A  1  144 ? -29.296 -17.807 3.085   1.00 65.65 144 A  1 
ATOM   1190 C CE2 . TYR A  1  144 ? -31.475 -17.081 3.934   1.00 64.38 144 A  1 
ATOM   1191 C CZ  . TYR A  1  144 ? -30.100 -17.314 4.133   1.00 63.20 144 A  1 
ATOM   1192 O OH  . TYR A  1  144 ? -29.539 -17.036 5.331   1.00 56.53 144 A  1 
ATOM   1193 N N   . LYS A  1  145 ? -30.977 -17.803 -2.852  1.00 92.11 145 A  1 
ATOM   1194 C CA  . LYS A  1  145 ? -30.266 -18.370 -3.990  1.00 92.60 145 A  1 
ATOM   1195 C C   . LYS A  1  145 ? -29.345 -17.333 -4.635  1.00 93.35 145 A  1 
ATOM   1196 O O   . LYS A  1  145 ? -28.171 -17.632 -4.840  1.00 92.96 145 A  1 
ATOM   1197 C CB  . LYS A  1  145 ? -31.291 -18.936 -4.986  1.00 92.48 145 A  1 
ATOM   1198 C CG  . LYS A  1  145 ? -30.565 -19.631 -6.145  1.00 87.09 145 A  1 
ATOM   1199 C CD  . LYS A  1  145 ? -31.531 -20.123 -7.223  1.00 82.39 145 A  1 
ATOM   1200 C CE  . LYS A  1  145 ? -30.641 -20.546 -8.383  1.00 73.58 145 A  1 
ATOM   1201 N NZ  . LYS A  1  145 ? -31.390 -20.806 -9.628  1.00 64.52 145 A  1 
ATOM   1202 N N   . THR A  1  146 ? -29.856 -16.144 -4.905  1.00 93.79 146 A  1 
ATOM   1203 C CA  . THR A  1  146 ? -29.077 -15.059 -5.520  1.00 93.84 146 A  1 
ATOM   1204 C C   . THR A  1  146 ? -27.925 -14.631 -4.612  1.00 94.61 146 A  1 
ATOM   1205 O O   . THR A  1  146 ? -26.785 -14.575 -5.058  1.00 94.08 146 A  1 
ATOM   1206 C CB  . THR A  1  146 ? -29.980 -13.856 -5.842  1.00 92.44 146 A  1 
ATOM   1207 O OG1 . THR A  1  146 ? -31.155 -14.279 -6.492  1.00 82.49 146 A  1 
ATOM   1208 C CG2 . THR A  1  146 ? -29.290 -12.864 -6.779  1.00 82.07 146 A  1 
ATOM   1209 N N   . ILE A  1  147 ? -28.192 -14.461 -3.319  1.00 94.87 147 A  1 
ATOM   1210 C CA  . ILE A  1  147 ? -27.164 -14.132 -2.318  1.00 95.33 147 A  1 
ATOM   1211 C C   . ILE A  1  147 ? -26.035 -15.170 -2.326  1.00 95.73 147 A  1 
ATOM   1212 O O   . ILE A  1  147 ? -24.852 -14.819 -2.358  1.00 95.37 147 A  1 
ATOM   1213 C CB  . ILE A  1  147 ? -27.804 -14.047 -0.916  1.00 95.02 147 A  1 
ATOM   1214 C CG1 . ILE A  1  147 ? -28.844 -12.910 -0.828  1.00 92.62 147 A  1 
ATOM   1215 C CG2 . ILE A  1  147 ? -26.732 -13.841 0.168   1.00 92.76 147 A  1 
ATOM   1216 C CD1 . ILE A  1  147 ? -29.790 -13.034 0.381   1.00 89.98 147 A  1 
ATOM   1217 N N   . GLN A  1  148 ? -26.380 -16.463 -2.311  1.00 95.17 148 A  1 
ATOM   1218 C CA  . GLN A  1  148 ? -25.391 -17.538 -2.325  1.00 95.33 148 A  1 
ATOM   1219 C C   . GLN A  1  148 ? -24.596 -17.587 -3.623  1.00 96.19 148 A  1 
ATOM   1220 O O   . GLN A  1  148 ? -23.389 -17.820 -3.585  1.00 95.50 148 A  1 
ATOM   1221 C CB  . GLN A  1  148 ? -26.065 -18.889 -2.092  1.00 94.05 148 A  1 
ATOM   1222 C CG  . GLN A  1  148 ? -26.451 -19.084 -0.628  1.00 86.05 148 A  1 
ATOM   1223 C CD  . GLN A  1  148 ? -26.926 -20.507 -0.329  1.00 77.10 148 A  1 
ATOM   1224 O OE1 . GLN A  1  148 ? -27.004 -21.403 -1.163  1.00 69.54 148 A  1 
ATOM   1225 N NE2 . GLN A  1  148 ? -27.249 -20.790 0.899   1.00 65.11 148 A  1 
ATOM   1226 N N   . GLU A  1  149 ? -25.246 -17.387 -4.766  1.00 95.30 149 A  1 
ATOM   1227 C CA  . GLU A  1  149 ? -24.575 -17.378 -6.066  1.00 95.30 149 A  1 
ATOM   1228 C C   . GLU A  1  149 ? -23.579 -16.220 -6.166  1.00 96.06 149 A  1 
ATOM   1229 O O   . GLU A  1  149 ? -22.428 -16.447 -6.548  1.00 95.72 149 A  1 
ATOM   1230 C CB  . GLU A  1  149 ? -25.616 -17.354 -7.208  1.00 94.51 149 A  1 
ATOM   1231 C CG  . GLU A  1  149 ? -26.236 -18.745 -7.437  1.00 87.21 149 A  1 
ATOM   1232 C CD  . GLU A  1  149 ? -27.357 -18.792 -8.506  1.00 82.88 149 A  1 
ATOM   1233 O OE1 . GLU A  1  149 ? -27.808 -19.920 -8.821  1.00 77.65 149 A  1 
ATOM   1234 O OE2 . GLU A  1  149 ? -27.800 -17.740 -8.995  1.00 79.25 149 A  1 
ATOM   1235 N N   . ASP A  1  150 ? -23.959 -15.027 -5.735  1.00 96.69 150 A  1 
ATOM   1236 C CA  . ASP A  1  150 ? -23.115 -13.842 -5.818  1.00 96.86 150 A  1 
ATOM   1237 C C   . ASP A  1  150 ? -21.938 -13.889 -4.841  1.00 97.37 150 A  1 
ATOM   1238 O O   . ASP A  1  150 ? -20.783 -13.678 -5.242  1.00 97.00 150 A  1 
ATOM   1239 C CB  . ASP A  1  150 ? -23.982 -12.582 -5.617  1.00 96.26 150 A  1 
ATOM   1240 C CG  . ASP A  1  150 ? -24.924 -12.346 -6.798  1.00 95.24 150 A  1 
ATOM   1241 O OD1 . ASP A  1  150 ? -24.634 -12.858 -7.903  1.00 92.75 150 A  1 
ATOM   1242 O OD2 . ASP A  1  150 ? -25.934 -11.636 -6.626  1.00 92.57 150 A  1 
ATOM   1243 N N   . LEU A  1  151 ? -22.173 -14.301 -3.601  1.00 97.15 151 A  1 
ATOM   1244 C CA  . LEU A  1  151 ? -21.089 -14.488 -2.641  1.00 97.55 151 A  1 
ATOM   1245 C C   . LEU A  1  151 ? -20.141 -15.633 -3.053  1.00 97.74 151 A  1 
ATOM   1246 O O   . LEU A  1  151 ? -18.922 -15.547 -2.860  1.00 97.42 151 A  1 
ATOM   1247 C CB  . LEU A  1  151 ? -21.708 -14.705 -1.256  1.00 97.41 151 A  1 
ATOM   1248 C CG  . LEU A  1  151 ? -20.675 -14.670 -0.109  1.00 95.75 151 A  1 
ATOM   1249 C CD1 . LEU A  1  151 ? -20.029 -13.296 0.046   1.00 94.06 151 A  1 
ATOM   1250 C CD2 . LEU A  1  151 ? -21.364 -15.018 1.204   1.00 93.64 151 A  1 
ATOM   1251 N N   . SER A  1  152 ? -20.663 -16.679 -3.669  1.00 97.67 152 A  1 
ATOM   1252 C CA  . SER A  1  152 ? -19.848 -17.767 -4.223  1.00 97.61 152 A  1 
ATOM   1253 C C   . SER A  1  152 ? -19.007 -17.313 -5.411  1.00 97.74 152 A  1 
ATOM   1254 O O   . SER A  1  152 ? -17.857 -17.744 -5.530  1.00 97.21 152 A  1 
ATOM   1255 C CB  . SER A  1  152 ? -20.702 -18.961 -4.650  1.00 97.09 152 A  1 
ATOM   1256 O OG  . SER A  1  152 ? -21.359 -19.522 -3.532  1.00 83.03 152 A  1 
ATOM   1257 N N   . ARG A  1  153 ? -19.511 -16.419 -6.249  1.00 97.11 153 A  1 
ATOM   1258 C CA  . ARG A  1  153 ? -18.719 -15.797 -7.319  1.00 96.70 153 A  1 
ATOM   1259 C C   . ARG A  1  153 ? -17.548 -15.002 -6.754  1.00 97.35 153 A  1 
ATOM   1260 O O   . ARG A  1  153 ? -16.423 -15.213 -7.195  1.00 96.71 153 A  1 
ATOM   1261 C CB  . ARG A  1  153 ? -19.592 -14.905 -8.202  1.00 95.66 153 A  1 
ATOM   1262 C CG  . ARG A  1  153 ? -20.224 -15.693 -9.359  1.00 85.28 153 A  1 
ATOM   1263 C CD  . ARG A  1  153 ? -21.098 -14.759 -10.190 1.00 80.95 153 A  1 
ATOM   1264 N NE  . ARG A  1  153 ? -21.583 -15.407 -11.421 1.00 71.67 153 A  1 
ATOM   1265 C CZ  . ARG A  1  153 ? -22.518 -14.924 -12.220 1.00 64.51 153 A  1 
ATOM   1266 N NH1 . ARG A  1  153 ? -23.134 -13.801 -11.969 1.00 57.15 153 A  1 
ATOM   1267 N NH2 . ARG A  1  153 ? -22.849 -15.560 -13.299 1.00 55.50 153 A  1 
ATOM   1268 N N   . ILE A  1  154 ? -17.791 -14.180 -5.760  1.00 97.77 154 A  1 
ATOM   1269 C CA  . ILE A  1  154 ? -16.738 -13.396 -5.102  1.00 97.90 154 A  1 
ATOM   1270 C C   . ILE A  1  154 ? -15.661 -14.318 -4.534  1.00 98.15 154 A  1 
ATOM   1271 O O   . ILE A  1  154 ? -14.479 -14.163 -4.833  1.00 97.91 154 A  1 
ATOM   1272 C CB  . ILE A  1  154 ? -17.338 -12.482 -4.009  1.00 97.85 154 A  1 
ATOM   1273 C CG1 . ILE A  1  154 ? -18.235 -11.406 -4.652  1.00 96.82 154 A  1 
ATOM   1274 C CG2 . ILE A  1  154 ? -16.226 -11.820 -3.169  1.00 97.30 154 A  1 
ATOM   1275 C CD1 . ILE A  1  154 ? -19.106 -10.655 -3.643  1.00 94.49 154 A  1 
ATOM   1276 N N   . THR A  1  155 ? -16.046 -15.321 -3.756  1.00 98.15 155 A  1 
ATOM   1277 C CA  . THR A  1  155 ? -15.086 -16.244 -3.138  1.00 98.18 155 A  1 
ATOM   1278 C C   . THR A  1  155 ? -14.339 -17.093 -4.170  1.00 98.09 155 A  1 
ATOM   1279 O O   . THR A  1  155 ? -13.150 -17.384 -3.981  1.00 97.47 155 A  1 
ATOM   1280 C CB  . THR A  1  155 ? -15.748 -17.157 -2.102  1.00 97.57 155 A  1 
ATOM   1281 O OG1 . THR A  1  155 ? -16.827 -17.861 -2.639  1.00 91.81 155 A  1 
ATOM   1282 C CG2 . THR A  1  155 ? -16.244 -16.390 -0.890  1.00 92.14 155 A  1 
ATOM   1283 N N   . THR A  1  156 ? -14.970 -17.446 -5.270  1.00 97.94 156 A  1 
ATOM   1284 C CA  . THR A  1  156 ? -14.333 -18.173 -6.380  1.00 97.74 156 A  1 
ATOM   1285 C C   . THR A  1  156 ? -13.318 -17.291 -7.115  1.00 97.89 156 A  1 
ATOM   1286 O O   . THR A  1  156 ? -12.188 -17.723 -7.317  1.00 97.35 156 A  1 
ATOM   1287 C CB  . THR A  1  156 ? -15.383 -18.713 -7.359  1.00 97.21 156 A  1 
ATOM   1288 O OG1 . THR A  1  156 ? -16.243 -19.593 -6.672  1.00 90.97 156 A  1 
ATOM   1289 C CG2 . THR A  1  156 ? -14.762 -19.519 -8.499  1.00 90.16 156 A  1 
ATOM   1290 N N   . ASN A  1  157 ? -13.679 -16.055 -7.426  1.00 97.74 157 A  1 
ATOM   1291 C CA  . ASN A  1  157 ? -12.761 -15.092 -8.034  1.00 97.78 157 A  1 
ATOM   1292 C C   . ASN A  1  157 ? -11.536 -14.859 -7.149  1.00 98.04 157 A  1 
ATOM   1293 O O   . ASN A  1  157 ? -10.408 -14.960 -7.618  1.00 97.48 157 A  1 
ATOM   1294 C CB  . ASN A  1  157 ? -13.508 -13.775 -8.321  1.00 97.24 157 A  1 
ATOM   1295 C CG  . ASN A  1  157 ? -14.411 -13.856 -9.540  1.00 94.56 157 A  1 
ATOM   1296 O OD1 . ASN A  1  157 ? -14.324 -14.753 -10.348 1.00 83.55 157 A  1 
ATOM   1297 N ND2 . ASN A  1  157 ? -15.281 -12.895 -9.727  1.00 82.12 157 A  1 
ATOM   1298 N N   . LEU A  1  158 ? -11.740 -14.656 -5.853  1.00 98.25 158 A  1 
ATOM   1299 C CA  . LEU A  1  158 ? -10.638 -14.451 -4.912  1.00 98.33 158 A  1 
ATOM   1300 C C   . LEU A  1  158 ? -9.741  -15.691 -4.775  1.00 98.23 158 A  1 
ATOM   1301 O O   . LEU A  1  158 ? -8.525  -15.544 -4.713  1.00 97.74 158 A  1 
ATOM   1302 C CB  . LEU A  1  158 ? -11.188 -14.026 -3.551  1.00 98.12 158 A  1 
ATOM   1303 C CG  . LEU A  1  158 ? -11.837 -12.631 -3.541  1.00 97.29 158 A  1 
ATOM   1304 C CD1 . LEU A  1  158 ? -12.376 -12.364 -2.145  1.00 96.67 158 A  1 
ATOM   1305 C CD2 . LEU A  1  158 ? -10.859 -11.511 -3.911  1.00 96.43 158 A  1 
ATOM   1306 N N   . LYS A  1  159 ? -10.295 -16.900 -4.789  1.00 98.04 159 A  1 
ATOM   1307 C CA  . LYS A  1  159 ? -9.489  -18.134 -4.790  1.00 97.74 159 A  1 
ATOM   1308 C C   . LYS A  1  159 ? -8.624  -18.265 -6.040  1.00 97.84 159 A  1 
ATOM   1309 O O   . LYS A  1  159 ? -7.486  -18.720 -5.935  1.00 97.17 159 A  1 
ATOM   1310 C CB  . LYS A  1  159 ? -10.388 -19.370 -4.658  1.00 97.08 159 A  1 
ATOM   1311 C CG  . LYS A  1  159 ? -10.659 -19.699 -3.193  1.00 87.23 159 A  1 
ATOM   1312 C CD  . LYS A  1  159 ? -11.629 -20.879 -3.068  1.00 81.79 159 A  1 
ATOM   1313 C CE  . LYS A  1  159 ? -11.855 -21.186 -1.591  1.00 74.72 159 A  1 
ATOM   1314 N NZ  . LYS A  1  159 ? -12.974 -22.135 -1.381  1.00 65.02 159 A  1 
ATOM   1315 N N   . ASN A  1  160 ? -9.134  -17.854 -7.181  1.00 97.84 160 A  1 
ATOM   1316 C CA  . ASN A  1  160 ? -8.400  -17.920 -8.441  1.00 97.70 160 A  1 
ATOM   1317 C C   . ASN A  1  160 ? -7.307  -16.842 -8.524  1.00 97.84 160 A  1 
ATOM   1318 O O   . ASN A  1  160 ? -6.181  -17.129 -8.930  1.00 97.20 160 A  1 
ATOM   1319 C CB  . ASN A  1  160 ? -9.403  -17.781 -9.597  1.00 97.47 160 A  1 
ATOM   1320 C CG  . ASN A  1  160 ? -10.300 -19.000 -9.756  1.00 92.50 160 A  1 
ATOM   1321 O OD1 . ASN A  1  160 ? -10.030 -20.089 -9.269  1.00 83.62 160 A  1 
ATOM   1322 N ND2 . ASN A  1  160 ? -11.390 -18.861 -10.477 1.00 81.82 160 A  1 
ATOM   1323 N N   . LEU A  1  161 ? -7.619  -15.623 -8.105  1.00 98.02 161 A  1 
ATOM   1324 C CA  . LEU A  1  161 ? -6.681  -14.500 -8.137  1.00 98.03 161 A  1 
ATOM   1325 C C   . LEU A  1  161 ? -5.598  -14.628 -7.062  1.00 97.94 161 A  1 
ATOM   1326 O O   . LEU A  1  161 ? -4.415  -14.412 -7.344  1.00 97.17 161 A  1 
ATOM   1327 C CB  . LEU A  1  161 ? -7.475  -13.196 -7.969  1.00 97.84 161 A  1 
ATOM   1328 C CG  . LEU A  1  161 ? -8.394  -12.844 -9.159  1.00 96.76 161 A  1 
ATOM   1329 C CD1 . LEU A  1  161 ? -9.273  -11.658 -8.779  1.00 94.97 161 A  1 
ATOM   1330 C CD2 . LEU A  1  161 ? -7.593  -12.479 -10.405 1.00 94.57 161 A  1 
ATOM   1331 N N   . TYR A  1  162 ? -5.985  -15.003 -5.854  1.00 98.26 162 A  1 
ATOM   1332 C CA  . TYR A  1  162 ? -5.178  -14.992 -4.638  1.00 98.24 162 A  1 
ATOM   1333 C C   . TYR A  1  162 ? -5.218  -16.332 -3.895  1.00 98.14 162 A  1 
ATOM   1334 O O   . TYR A  1  162 ? -5.732  -16.428 -2.774  1.00 97.13 162 A  1 
ATOM   1335 C CB  . TYR A  1  162 ? -5.643  -13.836 -3.750  1.00 98.12 162 A  1 
ATOM   1336 C CG  . TYR A  1  162 ? -5.587  -12.491 -4.420  1.00 98.32 162 A  1 
ATOM   1337 C CD1 . TYR A  1  162 ? -4.347  -11.862 -4.653  1.00 97.71 162 A  1 
ATOM   1338 C CD2 . TYR A  1  162 ? -6.774  -11.843 -4.805  1.00 97.68 162 A  1 
ATOM   1339 C CE1 . TYR A  1  162 ? -4.292  -10.594 -5.235  1.00 97.51 162 A  1 
ATOM   1340 C CE2 . TYR A  1  162 ? -6.727  -10.566 -5.392  1.00 97.48 162 A  1 
ATOM   1341 C CZ  . TYR A  1  162 ? -5.485  -9.946  -5.599  1.00 98.08 162 A  1 
ATOM   1342 O OH  . TYR A  1  162 ? -5.435  -8.688  -6.139  1.00 97.60 162 A  1 
ATOM   1343 N N   . PRO A  1  163 ? -4.666  -17.386 -4.486  1.00 97.60 163 A  1 
ATOM   1344 C CA  . PRO A  1  163 ? -4.648  -18.684 -3.841  1.00 96.87 163 A  1 
ATOM   1345 C C   . PRO A  1  163 ? -3.879  -18.614 -2.514  1.00 95.46 163 A  1 
ATOM   1346 O O   . PRO A  1  163 ? -2.769  -18.073 -2.443  1.00 90.27 163 A  1 
ATOM   1347 C CB  . PRO A  1  163 ? -4.011  -19.633 -4.851  1.00 96.05 163 A  1 
ATOM   1348 C CG  . PRO A  1  163 ? -3.170  -18.716 -5.744  1.00 94.66 163 A  1 
ATOM   1349 C CD  . PRO A  1  163 ? -3.977  -17.419 -5.759  1.00 97.29 163 A  1 
ATOM   1350 N N   . LYS A  1  164 ? -4.454  -19.201 -1.473  1.00 96.44 164 A  1 
ATOM   1351 C CA  . LYS A  1  164 ? -3.912  -19.244 -0.102  1.00 95.85 164 A  1 
ATOM   1352 C C   . LYS A  1  164 ? -3.843  -17.898 0.637   1.00 96.56 164 A  1 
ATOM   1353 O O   . LYS A  1  164 ? -3.291  -17.864 1.734   1.00 94.68 164 A  1 
ATOM   1354 C CB  . LYS A  1  164 ? -2.558  -19.969 -0.044  1.00 94.32 164 A  1 
ATOM   1355 C CG  . LYS A  1  164 ? -2.528  -21.329 -0.739  1.00 88.43 164 A  1 
ATOM   1356 C CD  . LYS A  1  164 ? -1.127  -21.934 -0.594  1.00 77.19 164 A  1 
ATOM   1357 C CE  . LYS A  1  164 ? -1.085  -23.308 -1.254  1.00 66.85 164 A  1 
ATOM   1358 N NZ  . LYS A  1  164 ? 0.260   -23.920 -1.122  1.00 56.69 164 A  1 
ATOM   1359 N N   . VAL A  1  165 ? -4.383  -16.837 0.096   1.00 97.71 165 A  1 
ATOM   1360 C CA  . VAL A  1  165 ? -4.521  -15.567 0.828   1.00 98.16 165 A  1 
ATOM   1361 C C   . VAL A  1  165 ? -5.771  -15.641 1.708   1.00 98.31 165 A  1 
ATOM   1362 O O   . VAL A  1  165 ? -6.835  -15.988 1.196   1.00 97.98 165 A  1 
ATOM   1363 C CB  . VAL A  1  165 ? -4.568  -14.372 -0.128  1.00 98.01 165 A  1 
ATOM   1364 C CG1 . VAL A  1  165 ? -4.720  -13.050 0.621   1.00 96.83 165 A  1 
ATOM   1365 C CG2 . VAL A  1  165 ? -3.271  -14.286 -0.937  1.00 96.60 165 A  1 
ATOM   1366 N N   . PRO A  1  166 ? -5.664  -15.346 3.019   1.00 98.47 166 A  1 
ATOM   1367 C CA  . PRO A  1  166 ? -6.830  -15.321 3.892   1.00 98.42 166 A  1 
ATOM   1368 C C   . PRO A  1  166 ? -7.878  -14.312 3.418   1.00 98.69 166 A  1 
ATOM   1369 O O   . PRO A  1  166 ? -7.548  -13.218 2.968   1.00 98.35 166 A  1 
ATOM   1370 C CB  . PRO A  1  166 ? -6.301  -14.965 5.286   1.00 98.12 166 A  1 
ATOM   1371 C CG  . PRO A  1  166 ? -4.836  -15.386 5.231   1.00 97.01 166 A  1 
ATOM   1372 C CD  . PRO A  1  166 ? -4.451  -15.126 3.780   1.00 98.18 166 A  1 
ATOM   1373 N N   . PHE A  1  167 ? -9.134  -14.686 3.557   1.00 98.53 167 A  1 
ATOM   1374 C CA  . PHE A  1  167 ? -10.272 -13.835 3.236   1.00 98.60 167 A  1 
ATOM   1375 C C   . PHE A  1  167 ? -11.147 -13.656 4.475   1.00 98.61 167 A  1 
ATOM   1376 O O   . PHE A  1  167 ? -11.433 -14.621 5.174   1.00 98.39 167 A  1 
ATOM   1377 C CB  . PHE A  1  167 ? -11.052 -14.448 2.076   1.00 98.53 167 A  1 
ATOM   1378 C CG  . PHE A  1  167 ? -12.357 -13.742 1.774   1.00 98.53 167 A  1 
ATOM   1379 C CD1 . PHE A  1  167 ? -13.593 -14.371 2.034   1.00 97.75 167 A  1 
ATOM   1380 C CD2 . PHE A  1  167 ? -12.356 -12.436 1.243   1.00 97.77 167 A  1 
ATOM   1381 C CE1 . PHE A  1  167 ? -14.797 -13.720 1.743   1.00 97.35 167 A  1 
ATOM   1382 C CE2 . PHE A  1  167 ? -13.562 -11.784 0.955   1.00 97.15 167 A  1 
ATOM   1383 C CZ  . PHE A  1  167 ? -14.776 -12.436 1.198   1.00 97.66 167 A  1 
ATOM   1384 N N   . ILE A  1  168 ? -11.549 -12.416 4.736   1.00 98.78 168 A  1 
ATOM   1385 C CA  . ILE A  1  168 ? -12.406 -12.029 5.852   1.00 98.74 168 A  1 
ATOM   1386 C C   . ILE A  1  168 ? -13.670 -11.409 5.283   1.00 98.75 168 A  1 
ATOM   1387 O O   . ILE A  1  168 ? -13.608 -10.399 4.586   1.00 98.55 168 A  1 
ATOM   1388 C CB  . ILE A  1  168 ? -11.669 -11.056 6.800   1.00 98.64 168 A  1 
ATOM   1389 C CG1 . ILE A  1  168 ? -10.342 -11.666 7.309   1.00 97.49 168 A  1 
ATOM   1390 C CG2 . ILE A  1  168 ? -12.578 -10.663 7.974   1.00 97.92 168 A  1 
ATOM   1391 C CD1 . ILE A  1  168 ? -9.458  -10.674 8.063   1.00 93.62 168 A  1 
ATOM   1392 N N   . LEU A  1  169 ? -14.799 -12.001 5.610   1.00 98.74 169 A  1 
ATOM   1393 C CA  . LEU A  1  169 ? -16.110 -11.439 5.301   1.00 98.79 169 A  1 
ATOM   1394 C C   . LEU A  1  169 ? -16.608 -10.631 6.495   1.00 98.77 169 A  1 
ATOM   1395 O O   . LEU A  1  169 ? -16.621 -11.125 7.628   1.00 98.49 169 A  1 
ATOM   1396 C CB  . LEU A  1  169 ? -17.068 -12.592 4.944   1.00 98.46 169 A  1 
ATOM   1397 C CG  . LEU A  1  169 ? -18.519 -12.144 4.673   1.00 97.79 169 A  1 
ATOM   1398 C CD1 . LEU A  1  169 ? -18.623 -11.261 3.432   1.00 96.28 169 A  1 
ATOM   1399 C CD2 . LEU A  1  169 ? -19.393 -13.364 4.449   1.00 96.01 169 A  1 
ATOM   1400 N N   . ASN A  1  170 ? -17.070 -9.411  6.248   1.00 98.76 170 A  1 
ATOM   1401 C CA  . ASN A  1  170 ? -17.892 -8.666  7.188   1.00 98.76 170 A  1 
ATOM   1402 C C   . ASN A  1  170 ? -19.326 -8.654  6.656   1.00 98.75 170 A  1 
ATOM   1403 O O   . ASN A  1  170 ? -19.556 -8.096  5.589   1.00 98.01 170 A  1 
ATOM   1404 C CB  . ASN A  1  170 ? -17.307 -7.266  7.397   1.00 98.64 170 A  1 
ATOM   1405 C CG  . ASN A  1  170 ? -17.972 -6.544  8.553   1.00 98.46 170 A  1 
ATOM   1406 O OD1 . ASN A  1  170 ? -18.417 -5.424  8.468   1.00 87.90 170 A  1 
ATOM   1407 N ND2 . ASN A  1  170 ? -18.042 -7.170  9.711   1.00 86.75 170 A  1 
ATOM   1408 N N   . LEU A  1  171 ? -20.246 -9.294  7.354   1.00 98.51 171 A  1 
ATOM   1409 C CA  . LEU A  1  171 ? -21.611 -9.469  6.853   1.00 98.44 171 A  1 
ATOM   1410 C C   . LEU A  1  171 ? -22.302 -8.132  6.598   1.00 98.46 171 A  1 
ATOM   1411 O O   . LEU A  1  171 ? -22.421 -7.310  7.512   1.00 97.64 171 A  1 
ATOM   1412 C CB  . LEU A  1  171 ? -22.441 -10.300 7.846   1.00 97.71 171 A  1 
ATOM   1413 C CG  . LEU A  1  171 ? -22.263 -11.817 7.709   1.00 95.56 171 A  1 
ATOM   1414 C CD1 . LEU A  1  171 ? -22.958 -12.508 8.884   1.00 94.95 171 A  1 
ATOM   1415 C CD2 . LEU A  1  171 ? -22.896 -12.361 6.431   1.00 94.89 171 A  1 
ATOM   1416 N N   . GLY A  1  172 ? -22.801 -7.964  5.393   1.00 98.42 172 A  1 
ATOM   1417 C CA  . GLY A  1  172 ? -23.669 -6.880  4.990   1.00 98.37 172 A  1 
ATOM   1418 C C   . GLY A  1  172 ? -25.143 -7.202  5.188   1.00 98.34 172 A  1 
ATOM   1419 O O   . GLY A  1  172 ? -25.523 -8.332  5.517   1.00 97.58 172 A  1 
ATOM   1420 N N   . ASN A  1  173 ? -26.002 -6.202  4.997   1.00 97.82 173 A  1 
ATOM   1421 C CA  . ASN A  1  173 ? -27.446 -6.414  5.060   1.00 97.54 173 A  1 
ATOM   1422 C C   . ASN A  1  173 ? -27.972 -7.239  3.883   1.00 97.54 173 A  1 
ATOM   1423 O O   . ASN A  1  173 ? -28.985 -7.916  4.036   1.00 96.78 173 A  1 
ATOM   1424 C CB  . ASN A  1  173 ? -28.183 -5.079  5.198   1.00 97.04 173 A  1 
ATOM   1425 C CG  . ASN A  1  173 ? -27.856 -4.082  4.095   1.00 96.42 173 A  1 
ATOM   1426 O OD1 . ASN A  1  173 ? -27.084 -3.166  4.298   1.00 92.03 173 A  1 
ATOM   1427 N ND2 . ASN A  1  173 ? -28.451 -4.201  2.938   1.00 91.33 173 A  1 
ATOM   1428 N N   . ALA A  1  174 ? -27.300 -7.182  2.740   1.00 97.50 174 A  1 
ATOM   1429 C CA  . ALA A  1  174 ? -27.683 -7.899  1.534   1.00 97.27 174 A  1 
ATOM   1430 C C   . ALA A  1  174 ? -27.376 -9.399  1.593   1.00 97.11 174 A  1 
ATOM   1431 O O   . ALA A  1  174 ? -27.963 -10.163 0.827   1.00 95.76 174 A  1 
ATOM   1432 C CB  . ALA A  1  174 ? -26.999 -7.229  0.339   1.00 96.84 174 A  1 
ATOM   1433 N N   . GLU A  1  175 ? -26.556 -9.856  2.529   1.00 97.38 175 A  1 
ATOM   1434 C CA  . GLU A  1  175 ? -26.312 -11.284 2.770   1.00 97.18 175 A  1 
ATOM   1435 C C   . GLU A  1  175 ? -27.467 -11.976 3.511   1.00 96.91 175 A  1 
ATOM   1436 O O   . GLU A  1  175 ? -27.460 -13.205 3.653   1.00 95.64 175 A  1 
ATOM   1437 C CB  . GLU A  1  175 ? -24.990 -11.477 3.527   1.00 97.06 175 A  1 
ATOM   1438 C CG  . GLU A  1  175 ? -23.751 -11.477 2.613   1.00 96.15 175 A  1 
ATOM   1439 C CD  . GLU A  1  175 ? -23.483 -10.143 1.901   1.00 97.14 175 A  1 
ATOM   1440 O OE1 . GLU A  1  175 ? -23.183 -10.171 0.691   1.00 94.08 175 A  1 
ATOM   1441 O OE2 . GLU A  1  175 ? -23.564 -9.099  2.562   1.00 95.50 175 A  1 
ATOM   1442 N N   . TYR A  1  176 ? -28.447 -11.220 3.984   1.00 96.81 176 A  1 
ATOM   1443 C CA  . TYR A  1  176 ? -29.604 -11.752 4.698   1.00 96.89 176 A  1 
ATOM   1444 C C   . TYR A  1  176 ? -30.830 -11.855 3.788   1.00 96.29 176 A  1 
ATOM   1445 O O   . TYR A  1  176 ? -31.146 -10.928 3.047   1.00 94.53 176 A  1 
ATOM   1446 C CB  . TYR A  1  176 ? -29.934 -10.880 5.916   1.00 97.10 176 A  1 
ATOM   1447 C CG  . TYR A  1  176 ? -28.892 -10.880 7.014   1.00 97.53 176 A  1 
ATOM   1448 C CD1 . TYR A  1  176 ? -29.103 -11.626 8.191   1.00 96.33 176 A  1 
ATOM   1449 C CD2 . TYR A  1  176 ? -27.719 -10.118 6.877   1.00 96.49 176 A  1 
ATOM   1450 C CE1 . TYR A  1  176 ? -28.156 -11.606 9.227   1.00 96.42 176 A  1 
ATOM   1451 C CE2 . TYR A  1  176 ? -26.752 -10.098 7.906   1.00 96.32 176 A  1 
ATOM   1452 C CZ  . TYR A  1  176 ? -26.980 -10.842 9.080   1.00 97.06 176 A  1 
ATOM   1453 O OH  . TYR A  1  176 ? -26.038 -10.821 10.081  1.00 96.35 176 A  1 
ATOM   1454 N N   . ASP A  1  177 ? -31.568 -12.940 3.936   1.00 94.38 177 A  1 
ATOM   1455 C CA  . ASP A  1  177 ? -32.903 -13.086 3.358   1.00 93.42 177 A  1 
ATOM   1456 C C   . ASP A  1  177 ? -33.951 -13.182 4.488   1.00 92.71 177 A  1 
ATOM   1457 O O   . ASP A  1  177 ? -33.929 -14.129 5.273   1.00 89.33 177 A  1 
ATOM   1458 C CB  . ASP A  1  177 ? -32.950 -14.296 2.416   1.00 91.60 177 A  1 
ATOM   1459 C CG  . ASP A  1  177 ? -34.279 -14.451 1.680   1.00 90.59 177 A  1 
ATOM   1460 O OD1 . ASP A  1  177 ? -35.080 -13.494 1.640   1.00 87.01 177 A  1 
ATOM   1461 O OD2 . ASP A  1  177 ? -34.529 -15.564 1.146   1.00 85.90 177 A  1 
ATOM   1462 N N   . PRO A  1  178 ? -34.867 -12.199 4.636   1.00 92.93 178 A  1 
ATOM   1463 C CA  . PRO A  1  178 ? -34.947 -10.966 3.867   1.00 93.02 178 A  1 
ATOM   1464 C C   . PRO A  1  178 ? -33.786 -10.003 4.162   1.00 94.11 178 A  1 
ATOM   1465 O O   . PRO A  1  178 ? -33.068 -10.169 5.150   1.00 93.10 178 A  1 
ATOM   1466 C CB  . PRO A  1  178 ? -36.297 -10.357 4.252   1.00 90.97 178 A  1 
ATOM   1467 C CG  . PRO A  1  178 ? -36.467 -10.805 5.702   1.00 88.34 178 A  1 
ATOM   1468 C CD  . PRO A  1  178 ? -35.859 -12.209 5.694   1.00 90.95 178 A  1 
ATOM   1469 N N   . ASN A  1  179 ? -33.648 -8.969  3.347   1.00 94.92 179 A  1 
ATOM   1470 C CA  . ASN A  1  179 ? -32.655 -7.916  3.541   1.00 95.47 179 A  1 
ATOM   1471 C C   . ASN A  1  179 ? -32.699 -7.364  4.985   1.00 95.65 179 A  1 
ATOM   1472 O O   . ASN A  1  179 ? -33.786 -7.125  5.520   1.00 94.44 179 A  1 
ATOM   1473 C CB  . ASN A  1  179 ? -32.905 -6.812  2.494   1.00 95.07 179 A  1 
ATOM   1474 C CG  . ASN A  1  179 ? -31.837 -5.730  2.494   1.00 94.85 179 A  1 
ATOM   1475 O OD1 . ASN A  1  179 ? -30.742 -5.887  2.996   1.00 91.68 179 A  1 
ATOM   1476 N ND2 . ASN A  1  179 ? -32.128 -4.585  1.924   1.00 91.09 179 A  1 
ATOM   1477 N N   . TYR A  1  180 ? -31.530 -7.168  5.590   1.00 96.28 180 A  1 
ATOM   1478 C CA  . TYR A  1  180 ? -31.301 -6.888  7.016   1.00 96.46 180 A  1 
ATOM   1479 C C   . TYR A  1  180 ? -31.628 -8.045  7.981   1.00 96.79 180 A  1 
ATOM   1480 O O   . TYR A  1  180 ? -31.285 -7.960  9.171   1.00 95.27 180 A  1 
ATOM   1481 C CB  . TYR A  1  180 ? -31.973 -5.579  7.469   1.00 96.11 180 A  1 
ATOM   1482 C CG  . TYR A  1  180 ? -31.488 -4.332  6.766   1.00 95.85 180 A  1 
ATOM   1483 C CD1 . TYR A  1  180 ? -30.476 -3.554  7.357   1.00 94.49 180 A  1 
ATOM   1484 C CD2 . TYR A  1  180 ? -32.039 -3.940  5.537   1.00 94.69 180 A  1 
ATOM   1485 C CE1 . TYR A  1  180 ? -30.011 -2.397  6.721   1.00 94.18 180 A  1 
ATOM   1486 C CE2 . TYR A  1  180 ? -31.573 -2.785  4.879   1.00 94.00 180 A  1 
ATOM   1487 C CZ  . TYR A  1  180 ? -30.552 -2.016  5.478   1.00 94.32 180 A  1 
ATOM   1488 O OH  . TYR A  1  180 ? -30.085 -0.891  4.841   1.00 92.79 180 A  1 
ATOM   1489 N N   . GLY A  1  181 ? -32.247 -9.116  7.504   1.00 95.79 181 A  1 
ATOM   1490 C CA  . GLY A  1  181 ? -32.550 -10.291 8.305   1.00 95.56 181 A  1 
ATOM   1491 C C   . GLY A  1  181 ? -33.550 -10.051 9.443   1.00 95.68 181 A  1 
ATOM   1492 O O   . GLY A  1  181 ? -34.309 -9.077  9.482   1.00 92.69 181 A  1 
ATOM   1493 N N   . GLY A  1  182 ? -33.535 -10.982 10.383  1.00 95.60 182 A  1 
ATOM   1494 C CA  . GLY A  1  182 ? -34.365 -10.942 11.575  1.00 95.88 182 A  1 
ATOM   1495 C C   . GLY A  1  182 ? -33.977 -12.070 12.517  1.00 96.28 182 A  1 
ATOM   1496 O O   . GLY A  1  182 ? -33.468 -13.105 12.090  1.00 93.97 182 A  1 
ATOM   1497 N N   . TYR A  1  183 ? -34.270 -11.895 13.794  1.00 94.17 183 A  1 
ATOM   1498 C CA  . TYR A  1  183 ? -33.848 -12.830 14.838  1.00 93.51 183 A  1 
ATOM   1499 C C   . TYR A  1  183 ? -34.218 -14.308 14.564  1.00 93.15 183 A  1 
ATOM   1500 O O   . TYR A  1  183 ? -33.480 -15.214 14.937  1.00 88.18 183 A  1 
ATOM   1501 C CB  . TYR A  1  183 ? -34.456 -12.359 16.165  1.00 91.87 183 A  1 
ATOM   1502 C CG  . TYR A  1  183 ? -33.906 -13.080 17.366  1.00 86.90 183 A  1 
ATOM   1503 C CD1 . TYR A  1  183 ? -34.590 -14.181 17.922  1.00 80.65 183 A  1 
ATOM   1504 C CD2 . TYR A  1  183 ? -32.680 -12.671 17.927  1.00 80.46 183 A  1 
ATOM   1505 C CE1 . TYR A  1  183 ? -34.059 -14.861 19.027  1.00 76.40 183 A  1 
ATOM   1506 C CE2 . TYR A  1  183 ? -32.139 -13.346 19.031  1.00 75.39 183 A  1 
ATOM   1507 C CZ  . TYR A  1  183 ? -32.833 -14.441 19.570  1.00 77.06 183 A  1 
ATOM   1508 O OH  . TYR A  1  183 ? -32.300 -15.112 20.654  1.00 72.77 183 A  1 
ATOM   1509 N N   . ASN A  1  184 ? -35.332 -14.536 13.882  1.00 92.08 184 A  1 
ATOM   1510 C CA  . ASN A  1  184 ? -35.816 -15.890 13.596  1.00 91.42 184 A  1 
ATOM   1511 C C   . ASN A  1  184 ? -35.148 -16.540 12.367  1.00 92.03 184 A  1 
ATOM   1512 O O   . ASN A  1  184 ? -35.276 -17.748 12.196  1.00 87.97 184 A  1 
ATOM   1513 C CB  . ASN A  1  184 ? -37.342 -15.840 13.402  1.00 88.96 184 A  1 
ATOM   1514 C CG  . ASN A  1  184 ? -38.100 -15.404 14.652  1.00 79.55 184 A  1 
ATOM   1515 O OD1 . ASN A  1  184 ? -37.626 -15.437 15.765  1.00 69.66 184 A  1 
ATOM   1516 N ND2 . ASN A  1  184 ? -39.328 -14.968 14.485  1.00 68.33 184 A  1 
ATOM   1517 N N   . SER A  1  185 ? -34.496 -15.763 11.507  1.00 94.07 185 A  1 
ATOM   1518 C CA  . SER A  1  185 ? -33.909 -16.239 10.246  1.00 93.83 185 A  1 
ATOM   1519 C C   . SER A  1  185 ? -32.393 -16.066 10.177  1.00 94.83 185 A  1 
ATOM   1520 O O   . SER A  1  185 ? -31.751 -16.700 9.339   1.00 93.19 185 A  1 
ATOM   1521 C CB  . SER A  1  185 ? -34.585 -15.536 9.056   1.00 91.59 185 A  1 
ATOM   1522 O OG  . SER A  1  185 ? -34.511 -14.130 9.179   1.00 86.92 185 A  1 
ATOM   1523 N N   . ASP A  1  186 ? -31.788 -15.268 11.058  1.00 96.45 186 A  1 
ATOM   1524 C CA  . ASP A  1  186 ? -30.358 -14.955 11.034  1.00 97.00 186 A  1 
ATOM   1525 C C   . ASP A  1  186 ? -29.462 -16.205 11.069  1.00 97.38 186 A  1 
ATOM   1526 O O   . ASP A  1  186 ? -28.463 -16.273 10.349  1.00 96.79 186 A  1 
ATOM   1527 C CB  . ASP A  1  186 ? -30.000 -14.085 12.250  1.00 96.95 186 A  1 
ATOM   1528 C CG  . ASP A  1  186 ? -30.538 -12.660 12.223  1.00 96.83 186 A  1 
ATOM   1529 O OD1 . ASP A  1  186 ? -30.875 -12.103 11.163  1.00 95.02 186 A  1 
ATOM   1530 O OD2 . ASP A  1  186 ? -30.583 -12.049 13.321  1.00 95.13 186 A  1 
ATOM   1531 N N   . ILE A  1  187 ? -29.805 -17.206 11.883  1.00 96.66 187 A  1 
ATOM   1532 C CA  . ILE A  1  187 ? -29.026 -18.452 12.001  1.00 96.73 187 A  1 
ATOM   1533 C C   . ILE A  1  187 ? -28.871 -19.142 10.645  1.00 97.03 187 A  1 
ATOM   1534 O O   . ILE A  1  187 ? -27.817 -19.707 10.346  1.00 96.14 187 A  1 
ATOM   1535 C CB  . ILE A  1  187 ? -29.674 -19.394 13.037  1.00 95.65 187 A  1 
ATOM   1536 C CG1 . ILE A  1  187 ? -29.587 -18.825 14.472  1.00 86.16 187 A  1 
ATOM   1537 C CG2 . ILE A  1  187 ? -29.094 -20.827 12.996  1.00 83.60 187 A  1 
ATOM   1538 C CD1 . ILE A  1  187 ? -28.179 -18.813 15.096  1.00 73.70 187 A  1 
ATOM   1539 N N   . GLU A  1  188 ? -29.893 -19.091 9.812   1.00 96.23 188 A  1 
ATOM   1540 C CA  . GLU A  1  188 ? -29.868 -19.689 8.488   1.00 95.83 188 A  1 
ATOM   1541 C C   . GLU A  1  188 ? -28.869 -18.949 7.582   1.00 96.29 188 A  1 
ATOM   1542 O O   . GLU A  1  188 ? -28.088 -19.586 6.870   1.00 95.27 188 A  1 
ATOM   1543 C CB  . GLU A  1  188 ? -31.304 -19.709 7.930   1.00 94.32 188 A  1 
ATOM   1544 C CG  . GLU A  1  188 ? -31.588 -20.992 7.139   1.00 80.16 188 A  1 
ATOM   1545 C CD  . GLU A  1  188 ? -33.071 -21.143 6.756   1.00 71.52 188 A  1 
ATOM   1546 O OE1 . GLU A  1  188 ? -33.444 -22.299 6.412   1.00 64.63 188 A  1 
ATOM   1547 O OE2 . GLU A  1  188 ? -33.824 -20.155 6.843   1.00 63.47 188 A  1 
ATOM   1548 N N   . THR A  1  189 ? -28.802 -17.611 7.699   1.00 96.63 189 A  1 
ATOM   1549 C CA  . THR A  1  189 ? -27.781 -16.788 7.030   1.00 96.90 189 A  1 
ATOM   1550 C C   . THR A  1  189 ? -26.382 -17.171 7.485   1.00 97.35 189 A  1 
ATOM   1551 O O   . THR A  1  189 ? -25.509 -17.409 6.649   1.00 96.84 189 A  1 
ATOM   1552 C CB  . THR A  1  189 ? -28.016 -15.295 7.286   1.00 96.20 189 A  1 
ATOM   1553 O OG1 . THR A  1  189 ? -29.297 -14.935 6.821   1.00 92.38 189 A  1 
ATOM   1554 C CG2 . THR A  1  189 ? -26.995 -14.411 6.574   1.00 92.85 189 A  1 
ATOM   1555 N N   . PHE A  1  190 ? -26.156 -17.297 8.784   1.00 97.70 190 A  1 
ATOM   1556 C CA  . PHE A  1  190 ? -24.840 -17.637 9.308   1.00 98.17 190 A  1 
ATOM   1557 C C   . PHE A  1  190 ? -24.376 -19.021 8.841   1.00 98.01 190 A  1 
ATOM   1558 O O   . PHE A  1  190 ? -23.251 -19.159 8.352   1.00 97.65 190 A  1 
ATOM   1559 C CB  . PHE A  1  190 ? -24.846 -17.554 10.847  1.00 98.22 190 A  1 
ATOM   1560 C CG  . PHE A  1  190 ? -25.381 -16.269 11.448  1.00 98.31 190 A  1 
ATOM   1561 C CD1 . PHE A  1  190 ? -25.258 -15.036 10.777  1.00 97.74 190 A  1 
ATOM   1562 C CD2 . PHE A  1  190 ? -26.039 -16.305 12.693  1.00 97.61 190 A  1 
ATOM   1563 C CE1 . PHE A  1  190 ? -25.797 -13.864 11.324  1.00 97.59 190 A  1 
ATOM   1564 C CE2 . PHE A  1  190 ? -26.576 -15.137 13.252  1.00 97.32 190 A  1 
ATOM   1565 C CZ  . PHE A  1  190 ? -26.460 -13.914 12.565  1.00 97.84 190 A  1 
ATOM   1566 N N   . MET A  1  191 ? -25.252 -20.019 8.895   1.00 97.64 191 A  1 
ATOM   1567 C CA  . MET A  1  191 ? -24.950 -21.386 8.465   1.00 97.37 191 A  1 
ATOM   1568 C C   . MET A  1  191 ? -24.683 -21.484 6.959   1.00 97.26 191 A  1 
ATOM   1569 O O   . MET A  1  191 ? -23.725 -22.137 6.536   1.00 96.21 191 A  1 
ATOM   1570 C CB  . MET A  1  191 ? -26.140 -22.295 8.840   1.00 96.79 191 A  1 
ATOM   1571 C CG  . MET A  1  191 ? -26.181 -22.626 10.325  1.00 90.24 191 A  1 
ATOM   1572 S SD  . MET A  1  191 ? -24.879 -23.777 10.834  1.00 84.68 191 A  1 
ATOM   1573 C CE  . MET A  1  191 ? -25.529 -24.306 12.442  1.00 74.34 191 A  1 
ATOM   1574 N N   . ASN A  1  192 ? -25.505 -20.841 6.143   1.00 96.69 192 A  1 
ATOM   1575 C CA  . ASN A  1  192 ? -25.347 -20.878 4.695   1.00 95.91 192 A  1 
ATOM   1576 C C   . ASN A  1  192 ? -24.087 -20.130 4.240   1.00 96.57 192 A  1 
ATOM   1577 O O   . ASN A  1  192 ? -23.330 -20.637 3.414   1.00 95.82 192 A  1 
ATOM   1578 C CB  . ASN A  1  192 ? -26.622 -20.327 4.040   1.00 94.45 192 A  1 
ATOM   1579 C CG  . ASN A  1  192 ? -27.783 -21.310 4.139   1.00 88.59 192 A  1 
ATOM   1580 O OD1 . ASN A  1  192 ? -27.617 -22.517 4.107   1.00 79.70 192 A  1 
ATOM   1581 N ND2 . ASN A  1  192 ? -29.000 -20.820 4.215   1.00 77.87 192 A  1 
ATOM   1582 N N   . THR A  1  193 ? -23.823 -18.987 4.854   1.00 97.30 193 A  1 
ATOM   1583 C CA  . THR A  1  193 ? -22.617 -18.202 4.561   1.00 97.81 193 A  1 
ATOM   1584 C C   . THR A  1  193 ? -21.354 -18.922 5.033   1.00 98.12 193 A  1 
ATOM   1585 O O   . THR A  1  193 ? -20.364 -18.954 4.303   1.00 97.84 193 A  1 
ATOM   1586 C CB  . THR A  1  193 ? -22.721 -16.808 5.192   1.00 97.66 193 A  1 
ATOM   1587 O OG1 . THR A  1  193 ? -23.922 -16.192 4.805   1.00 95.72 193 A  1 
ATOM   1588 C CG2 . THR A  1  193 ? -21.592 -15.896 4.720   1.00 96.02 193 A  1 
ATOM   1589 N N   . SER A  1  194 ? -21.399 -19.589 6.180   1.00 98.11 194 A  1 
ATOM   1590 C CA  . SER A  1  194 ? -20.294 -20.429 6.668   1.00 98.23 194 A  1 
ATOM   1591 C C   . SER A  1  194 ? -19.910 -21.520 5.662   1.00 98.19 194 A  1 
ATOM   1592 O O   . SER A  1  194 ? -18.725 -21.719 5.390   1.00 97.77 194 A  1 
ATOM   1593 C CB  . SER A  1  194 ? -20.677 -21.068 8.004   1.00 98.21 194 A  1 
ATOM   1594 O OG  . SER A  1  194 ? -19.679 -21.976 8.435   1.00 96.49 194 A  1 
ATOM   1595 N N   . LYS A  1  195 ? -20.898 -22.169 5.042   1.00 97.84 195 A  1 
ATOM   1596 C CA  . LYS A  1  195 ? -20.649 -23.162 3.985   1.00 97.51 195 A  1 
ATOM   1597 C C   . LYS A  1  195 ? -19.924 -22.573 2.777   1.00 97.76 195 A  1 
ATOM   1598 O O   . LYS A  1  195 ? -19.041 -23.244 2.236   1.00 96.79 195 A  1 
ATOM   1599 C CB  . LYS A  1  195 ? -21.971 -23.792 3.520   1.00 96.49 195 A  1 
ATOM   1600 C CG  . LYS A  1  195 ? -22.355 -25.011 4.356   1.00 85.21 195 A  1 
ATOM   1601 C CD  . LYS A  1  195 ? -23.687 -25.559 3.846   1.00 79.89 195 A  1 
ATOM   1602 C CE  . LYS A  1  195 ? -24.070 -26.832 4.610   1.00 67.26 195 A  1 
ATOM   1603 N NZ  . LYS A  1  195 ? -25.458 -27.227 4.279   1.00 58.72 195 A  1 
ATOM   1604 N N   . ILE A  1  196 ? -20.278 -21.366 2.369   1.00 97.66 196 A  1 
ATOM   1605 C CA  . ILE A  1  196 ? -19.637 -20.685 1.230   1.00 97.73 196 A  1 
ATOM   1606 C C   . ILE A  1  196 ? -18.191 -20.315 1.574   1.00 97.82 196 A  1 
ATOM   1607 O O   . ILE A  1  196 ? -17.280 -20.552 0.777   1.00 97.16 196 A  1 
ATOM   1608 C CB  . ILE A  1  196 ? -20.456 -19.445 0.810   1.00 97.25 196 A  1 
ATOM   1609 C CG1 . ILE A  1  196 ? -21.851 -19.862 0.296   1.00 95.04 196 A  1 
ATOM   1610 C CG2 . ILE A  1  196 ? -19.718 -18.643 -0.283  1.00 95.49 196 A  1 
ATOM   1611 C CD1 . ILE A  1  196 ? -22.836 -18.701 0.228   1.00 88.85 196 A  1 
ATOM   1612 N N   . LEU A  1  197 ? -17.965 -19.794 2.770   1.00 98.15 197 A  1 
ATOM   1613 C CA  . LEU A  1  197 ? -16.624 -19.451 3.250   1.00 98.15 197 A  1 
ATOM   1614 C C   . LEU A  1  197 ? -15.743 -20.698 3.401   1.00 97.94 197 A  1 
ATOM   1615 O O   . LEU A  1  197 ? -14.558 -20.664 3.070   1.00 97.18 197 A  1 
ATOM   1616 C CB  . LEU A  1  197 ? -16.733 -18.683 4.578   1.00 98.19 197 A  1 
ATOM   1617 C CG  . LEU A  1  197 ? -17.388 -17.297 4.466   1.00 97.82 197 A  1 
ATOM   1618 C CD1 . LEU A  1  197 ? -17.520 -16.676 5.857   1.00 97.10 197 A  1 
ATOM   1619 C CD2 . LEU A  1  197 ? -16.568 -16.333 3.604   1.00 96.69 197 A  1 
ATOM   1620 N N   . GLY A  1  198 ? -16.306 -21.794 3.851   1.00 97.50 198 A  1 
ATOM   1621 C CA  . GLY A  1  198 ? -15.634 -23.085 3.948   1.00 97.12 198 A  1 
ATOM   1622 C C   . GLY A  1  198 ? -14.280 -22.997 4.659   1.00 97.52 198 A  1 
ATOM   1623 O O   . GLY A  1  198 ? -14.203 -22.692 5.846   1.00 96.50 198 A  1 
ATOM   1624 N N   . SER A  1  199 ? -13.202 -23.245 3.922   1.00 97.47 199 A  1 
ATOM   1625 C CA  . SER A  1  199 ? -11.830 -23.225 4.436   1.00 97.11 199 A  1 
ATOM   1626 C C   . SER A  1  199 ? -11.273 -21.826 4.743   1.00 97.67 199 A  1 
ATOM   1627 O O   . SER A  1  199 ? -10.155 -21.741 5.233   1.00 96.15 199 A  1 
ATOM   1628 C CB  . SER A  1  199 ? -10.895 -23.937 3.454   1.00 95.43 199 A  1 
ATOM   1629 O OG  . SER A  1  199 ? -10.921 -23.312 2.186   1.00 86.58 199 A  1 
ATOM   1630 N N   . TYR A  1  200 ? -12.003 -20.749 4.437   1.00 98.03 200 A  1 
ATOM   1631 C CA  . TYR A  1  200 ? -11.616 -19.409 4.875   1.00 98.12 200 A  1 
ATOM   1632 C C   . TYR A  1  200 ? -11.854 -19.180 6.377   1.00 98.24 200 A  1 
ATOM   1633 O O   . TYR A  1  200 ? -11.274 -18.255 6.943   1.00 97.33 200 A  1 
ATOM   1634 C CB  . TYR A  1  200 ? -12.344 -18.349 4.049   1.00 98.10 200 A  1 
ATOM   1635 C CG  . TYR A  1  200 ? -11.843 -18.166 2.631   1.00 98.16 200 A  1 
ATOM   1636 C CD1 . TYR A  1  200 ? -10.470 -17.934 2.392   1.00 97.17 200 A  1 
ATOM   1637 C CD2 . TYR A  1  200 ? -12.746 -18.145 1.553   1.00 97.10 200 A  1 
ATOM   1638 C CE1 . TYR A  1  200 ? -10.011 -17.671 1.090   1.00 96.69 200 A  1 
ATOM   1639 C CE2 . TYR A  1  200 ? -12.293 -17.876 0.252   1.00 96.50 200 A  1 
ATOM   1640 C CZ  . TYR A  1  200 ? -10.927 -17.630 0.020   1.00 97.38 200 A  1 
ATOM   1641 O OH  . TYR A  1  200 ? -10.484 -17.343 -1.236  1.00 96.31 200 A  1 
ATOM   1642 N N   . LEU A  1  201 ? -12.649 -20.028 7.000   1.00 98.23 201 A  1 
ATOM   1643 C CA  . LEU A  1  201 ? -12.862 -20.032 8.441   1.00 98.38 201 A  1 
ATOM   1644 C C   . LEU A  1  201 ? -12.072 -21.178 9.071   1.00 98.29 201 A  1 
ATOM   1645 O O   . LEU A  1  201 ? -12.190 -22.337 8.656   1.00 97.63 201 A  1 
ATOM   1646 C CB  . LEU A  1  201 ? -14.361 -20.153 8.750   1.00 98.24 201 A  1 
ATOM   1647 C CG  . LEU A  1  201 ? -15.234 -19.001 8.206   1.00 97.88 201 A  1 
ATOM   1648 C CD1 . LEU A  1  201 ? -16.704 -19.315 8.490   1.00 97.27 201 A  1 
ATOM   1649 C CD2 . LEU A  1  201 ? -14.894 -17.659 8.862   1.00 97.13 201 A  1 
ATOM   1650 N N   . THR A  1  202 ? -11.302 -20.861 10.104  1.00 98.22 202 A  1 
ATOM   1651 C CA  . THR A  1  202 ? -10.829 -21.872 11.047  1.00 98.24 202 A  1 
ATOM   1652 C C   . THR A  1  202 ? -12.008 -22.406 11.865  1.00 98.32 202 A  1 
ATOM   1653 O O   . THR A  1  202 ? -13.071 -21.786 11.896  1.00 98.13 202 A  1 
ATOM   1654 C CB  . THR A  1  202 ? -9.754  -21.321 11.999  1.00 97.83 202 A  1 
ATOM   1655 O OG1 . THR A  1  202 ? -10.292 -20.366 12.871  1.00 95.58 202 A  1 
ATOM   1656 C CG2 . THR A  1  202 ? -8.583  -20.674 11.251  1.00 95.36 202 A  1 
ATOM   1657 N N   . ASP A  1  203 ? -11.820 -23.505 12.559  1.00 98.08 203 A  1 
ATOM   1658 C CA  . ASP A  1  203 ? -12.911 -24.073 13.361  1.00 98.06 203 A  1 
ATOM   1659 C C   . ASP A  1  203 ? -13.371 -23.112 14.463  1.00 98.12 203 A  1 
ATOM   1660 O O   . ASP A  1  203 ? -14.572 -22.929 14.661  1.00 97.59 203 A  1 
ATOM   1661 C CB  . ASP A  1  203 ? -12.475 -25.430 13.930  1.00 97.54 203 A  1 
ATOM   1662 C CG  . ASP A  1  203 ? -12.210 -26.465 12.836  1.00 93.71 203 A  1 
ATOM   1663 O OD1 . ASP A  1  203 ? -12.813 -26.351 11.735  1.00 88.96 203 A  1 
ATOM   1664 O OD2 . ASP A  1  203 ? -11.358 -27.351 13.075  1.00 88.40 203 A  1 
ATOM   1665 N N   . GLN A  1  204 ? -12.438 -22.410 15.099  1.00 97.83 204 A  1 
ATOM   1666 C CA  . GLN A  1  204 ? -12.758 -21.394 16.102  1.00 97.67 204 A  1 
ATOM   1667 C C   . GLN A  1  204 ? -13.537 -20.209 15.502  1.00 97.96 204 A  1 
ATOM   1668 O O   . GLN A  1  204 ? -14.484 -19.703 16.108  1.00 97.32 204 A  1 
ATOM   1669 C CB  . GLN A  1  204 ? -11.441 -20.916 16.733  1.00 96.56 204 A  1 
ATOM   1670 C CG  . GLN A  1  204 ? -11.692 -19.967 17.914  1.00 86.29 204 A  1 
ATOM   1671 C CD  . GLN A  1  204 ? -10.399 -19.397 18.512  1.00 77.65 204 A  1 
ATOM   1672 O OE1 . GLN A  1  204 ? -9.313  -19.571 17.991  1.00 70.93 204 A  1 
ATOM   1673 N NE2 . GLN A  1  204 ? -10.483 -18.679 19.606  1.00 64.15 204 A  1 
ATOM   1674 N N   . GLN A  1  205 ? -13.160 -19.765 14.325  1.00 98.46 205 A  1 
ATOM   1675 C CA  . GLN A  1  205 ? -13.874 -18.706 13.616  1.00 98.60 205 A  1 
ATOM   1676 C C   . GLN A  1  205 ? -15.266 -19.178 13.188  1.00 98.65 205 A  1 
ATOM   1677 O O   . GLN A  1  205 ? -16.231 -18.438 13.340  1.00 98.47 205 A  1 
ATOM   1678 C CB  . GLN A  1  205 ? -13.079 -18.279 12.388  1.00 98.55 205 A  1 
ATOM   1679 C CG  . GLN A  1  205 ? -11.857 -17.422 12.747  1.00 98.28 205 A  1 
ATOM   1680 C CD  . GLN A  1  205 ? -10.925 -17.228 11.550  1.00 98.22 205 A  1 
ATOM   1681 O OE1 . GLN A  1  205 ? -10.948 -17.962 10.570  1.00 95.11 205 A  1 
ATOM   1682 N NE2 . GLN A  1  205 ? -10.060 -16.250 11.603  1.00 94.27 205 A  1 
ATOM   1683 N N   . ARG A  1  206 ? -15.354 -20.417 12.704  1.00 98.50 206 A  1 
ATOM   1684 C CA  . ARG A  1  206 ? -16.618 -21.021 12.271  1.00 98.58 206 A  1 
ATOM   1685 C C   . ARG A  1  206 ? -17.616 -21.120 13.418  1.00 98.45 206 A  1 
ATOM   1686 O O   . ARG A  1  206 ? -18.772 -20.764 13.221  1.00 98.08 206 A  1 
ATOM   1687 C CB  . ARG A  1  206 ? -16.342 -22.388 11.634  1.00 98.28 206 A  1 
ATOM   1688 C CG  . ARG A  1  206 ? -17.567 -22.909 10.875  1.00 95.37 206 A  1 
ATOM   1689 C CD  . ARG A  1  206 ? -17.325 -24.262 10.209  1.00 94.45 206 A  1 
ATOM   1690 N NE  . ARG A  1  206 ? -16.230 -24.222 9.221   1.00 88.98 206 A  1 
ATOM   1691 C CZ  . ARG A  1  206 ? -15.085 -24.884 9.281   1.00 86.15 206 A  1 
ATOM   1692 N NH1 . ARG A  1  206 ? -14.862 -25.778 10.188  1.00 75.15 206 A  1 
ATOM   1693 N NH2 . ARG A  1  206 ? -14.131 -24.650 8.434   1.00 79.16 206 A  1 
ATOM   1694 N N   . GLU A  1  207 ? -17.168 -21.501 14.599  1.00 98.30 207 A  1 
ATOM   1695 C CA  . GLU A  1  207 ? -18.030 -21.623 15.774  1.00 98.00 207 A  1 
ATOM   1696 C C   . GLU A  1  207 ? -18.738 -20.302 16.121  1.00 98.15 207 A  1 
ATOM   1697 O O   . GLU A  1  207 ? -19.954 -20.261 16.314  1.00 97.33 207 A  1 
ATOM   1698 C CB  . GLU A  1  207 ? -17.183 -22.126 16.956  1.00 97.24 207 A  1 
ATOM   1699 C CG  . GLU A  1  207 ? -18.043 -22.515 18.164  1.00 86.02 207 A  1 
ATOM   1700 C CD  . GLU A  1  207 ? -17.224 -22.990 19.373  1.00 78.31 207 A  1 
ATOM   1701 O OE1 . GLU A  1  207 ? -17.863 -23.538 20.303  1.00 71.84 207 A  1 
ATOM   1702 O OE2 . GLU A  1  207 ? -15.998 -22.784 19.393  1.00 72.17 207 A  1 
ATOM   1703 N N   . THR A  1  208 ? -17.991 -19.185 16.138  1.00 98.54 208 A  1 
ATOM   1704 C CA  . THR A  1  208 ? -18.594 -17.877 16.417  1.00 98.54 208 A  1 
ATOM   1705 C C   . THR A  1  208 ? -19.383 -17.326 15.233  1.00 98.56 208 A  1 
ATOM   1706 O O   . THR A  1  208 ? -20.418 -16.689 15.432  1.00 98.03 208 A  1 
ATOM   1707 C CB  . THR A  1  208 ? -17.549 -16.846 16.869  1.00 98.18 208 A  1 
ATOM   1708 O OG1 . THR A  1  208 ? -16.512 -16.700 15.924  1.00 95.65 208 A  1 
ATOM   1709 C CG2 . THR A  1  208 ? -16.897 -17.248 18.186  1.00 95.38 208 A  1 
ATOM   1710 N N   . PHE A  1  209 ? -18.941 -17.600 14.011  1.00 98.61 209 A  1 
ATOM   1711 C CA  . PHE A  1  209 ? -19.621 -17.147 12.805  1.00 98.77 209 A  1 
ATOM   1712 C C   . PHE A  1  209 ? -20.985 -17.819 12.640  1.00 98.69 209 A  1 
ATOM   1713 O O   . PHE A  1  209 ? -21.971 -17.139 12.393  1.00 98.28 209 A  1 
ATOM   1714 C CB  . PHE A  1  209 ? -18.726 -17.384 11.589  1.00 98.65 209 A  1 
ATOM   1715 C CG  . PHE A  1  209 ? -19.269 -16.728 10.337  1.00 98.63 209 A  1 
ATOM   1716 C CD1 . PHE A  1  209 ? -20.092 -17.451 9.451   1.00 98.01 209 A  1 
ATOM   1717 C CD2 . PHE A  1  209 ? -19.019 -15.363 10.098  1.00 97.90 209 A  1 
ATOM   1718 C CE1 . PHE A  1  209 ? -20.658 -16.805 8.338   1.00 97.67 209 A  1 
ATOM   1719 C CE2 . PHE A  1  209 ? -19.582 -14.724 8.990   1.00 97.39 209 A  1 
ATOM   1720 C CZ  . PHE A  1  209 ? -20.407 -15.438 8.114   1.00 97.92 209 A  1 
ATOM   1721 N N   . GLU A  1  210 ? -21.048 -19.127 12.835  1.00 98.52 210 A  1 
ATOM   1722 C CA  . GLU A  1  210 ? -22.308 -19.872 12.764  1.00 98.44 210 A  1 
ATOM   1723 C C   . GLU A  1  210 ? -23.266 -19.520 13.917  1.00 98.23 210 A  1 
ATOM   1724 O O   . GLU A  1  210 ? -24.481 -19.587 13.758  1.00 97.45 210 A  1 
ATOM   1725 C CB  . GLU A  1  210 ? -22.018 -21.378 12.747  1.00 98.39 210 A  1 
ATOM   1726 C CG  . GLU A  1  210 ? -21.362 -21.793 11.423  1.00 97.98 210 A  1 
ATOM   1727 C CD  . GLU A  1  210 ? -21.048 -23.289 11.299  1.00 97.82 210 A  1 
ATOM   1728 O OE1 . GLU A  1  210 ? -20.626 -23.671 10.183  1.00 95.43 210 A  1 
ATOM   1729 O OE2 . GLU A  1  210 ? -21.214 -24.045 12.277  1.00 96.10 210 A  1 
ATOM   1730 N N   . LYS A  1  211 ? -22.720 -19.086 15.044  1.00 98.10 211 A  1 
ATOM   1731 C CA  . LYS A  1  211 ? -23.518 -18.641 16.179  1.00 97.96 211 A  1 
ATOM   1732 C C   . LYS A  1  211 ? -24.166 -17.275 15.954  1.00 97.96 211 A  1 
ATOM   1733 O O   . LYS A  1  211 ? -25.315 -17.093 16.344  1.00 96.91 211 A  1 
ATOM   1734 C CB  . LYS A  1  211 ? -22.643 -18.655 17.432  1.00 96.83 211 A  1 
ATOM   1735 C CG  . LYS A  1  211 ? -23.431 -18.296 18.701  1.00 90.74 211 A  1 
ATOM   1736 C CD  . LYS A  1  211 ? -22.501 -18.276 19.915  1.00 89.10 211 A  1 
ATOM   1737 C CE  . LYS A  1  211 ? -23.300 -17.817 21.130  1.00 80.08 211 A  1 
ATOM   1738 N NZ  . LYS A  1  211 ? -22.411 -17.591 22.297  1.00 72.49 211 A  1 
ATOM   1739 N N   . GLY A  1  212 ? -23.418 -16.307 15.391  1.00 98.23 212 A  1 
ATOM   1740 C CA  . GLY A  1  212 ? -23.866 -14.916 15.347  1.00 98.35 212 A  1 
ATOM   1741 C C   . GLY A  1  212 ? -23.333 -14.065 14.189  1.00 98.59 212 A  1 
ATOM   1742 O O   . GLY A  1  212 ? -23.536 -12.852 14.202  1.00 98.02 212 A  1 
ATOM   1743 N N   . GLY A  1  213 ? -22.653 -14.662 13.225  1.00 98.54 213 A  1 
ATOM   1744 C CA  . GLY A  1  213 ? -22.118 -13.956 12.066  1.00 98.58 213 A  1 
ATOM   1745 C C   . GLY A  1  213 ? -20.889 -13.097 12.361  1.00 98.66 213 A  1 
ATOM   1746 O O   . GLY A  1  213 ? -20.596 -12.175 11.608  1.00 98.23 213 A  1 
ATOM   1747 N N   . TYR A  1  214 ? -20.181 -13.376 13.446  1.00 98.62 214 A  1 
ATOM   1748 C CA  . TYR A  1  214 ? -19.001 -12.623 13.875  1.00 98.74 214 A  1 
ATOM   1749 C C   . TYR A  1  214 ? -17.806 -13.540 14.155  1.00 98.70 214 A  1 
ATOM   1750 O O   . TYR A  1  214 ? -17.955 -14.684 14.569  1.00 98.44 214 A  1 
ATOM   1751 C CB  . TYR A  1  214 ? -19.338 -11.763 15.094  1.00 98.65 214 A  1 
ATOM   1752 C CG  . TYR A  1  214 ? -19.814 -12.529 16.311  1.00 98.68 214 A  1 
ATOM   1753 C CD1 . TYR A  1  214 ? -21.198 -12.621 16.611  1.00 97.98 214 A  1 
ATOM   1754 C CD2 . TYR A  1  214 ? -18.896 -13.159 17.178  1.00 97.85 214 A  1 
ATOM   1755 C CE1 . TYR A  1  214 ? -21.651 -13.318 17.736  1.00 97.70 214 A  1 
ATOM   1756 C CE2 . TYR A  1  214 ? -19.335 -13.869 18.310  1.00 97.49 214 A  1 
ATOM   1757 C CZ  . TYR A  1  214 ? -20.710 -13.939 18.588  1.00 98.14 214 A  1 
ATOM   1758 O OH  . TYR A  1  214 ? -21.141 -14.629 19.696  1.00 97.47 214 A  1 
ATOM   1759 N N   . TYR A  1  215 ? -16.614 -13.009 13.964  1.00 98.71 215 A  1 
ATOM   1760 C CA  . TYR A  1  215 ? -15.360 -13.690 14.265  1.00 98.74 215 A  1 
ATOM   1761 C C   . TYR A  1  215 ? -14.192 -12.697 14.293  1.00 98.71 215 A  1 
ATOM   1762 O O   . TYR A  1  215 ? -14.371 -11.507 14.029  1.00 98.46 215 A  1 
ATOM   1763 C CB  . TYR A  1  215 ? -15.106 -14.816 13.247  1.00 98.54 215 A  1 
ATOM   1764 C CG  . TYR A  1  215 ? -14.914 -14.383 11.807  1.00 98.65 215 A  1 
ATOM   1765 C CD1 . TYR A  1  215 ? -16.009 -13.951 11.031  1.00 97.84 215 A  1 
ATOM   1766 C CD2 . TYR A  1  215 ? -13.640 -14.477 11.202  1.00 97.61 215 A  1 
ATOM   1767 C CE1 . TYR A  1  215 ? -15.861 -13.629 9.680   1.00 97.28 215 A  1 
ATOM   1768 C CE2 . TYR A  1  215 ? -13.475 -14.159 9.852   1.00 97.19 215 A  1 
ATOM   1769 C CZ  . TYR A  1  215 ? -14.587 -13.743 9.087   1.00 97.81 215 A  1 
ATOM   1770 O OH  . TYR A  1  215 ? -14.432 -13.473 7.756   1.00 96.68 215 A  1 
ATOM   1771 N N   . TYR A  1  216 ? -12.994 -13.165 14.607  1.00 98.74 216 A  1 
ATOM   1772 C CA  . TYR A  1  216 ? -11.778 -12.359 14.528  1.00 98.71 216 A  1 
ATOM   1773 C C   . TYR A  1  216 ? -10.661 -13.102 13.802  1.00 98.71 216 A  1 
ATOM   1774 O O   . TYR A  1  216 ? -10.644 -14.331 13.709  1.00 98.38 216 A  1 
ATOM   1775 C CB  . TYR A  1  216 ? -11.358 -11.874 15.927  1.00 98.60 216 A  1 
ATOM   1776 C CG  . TYR A  1  216 ? -10.720 -12.940 16.796  1.00 98.54 216 A  1 
ATOM   1777 C CD1 . TYR A  1  216 ? -11.521 -13.816 17.560  1.00 97.68 216 A  1 
ATOM   1778 C CD2 . TYR A  1  216 ? -9.320  -13.069 16.839  1.00 97.49 216 A  1 
ATOM   1779 C CE1 . TYR A  1  216 ? -10.939 -14.808 18.350  1.00 97.02 216 A  1 
ATOM   1780 C CE2 . TYR A  1  216 ? -8.720  -14.069 17.634  1.00 96.84 216 A  1 
ATOM   1781 C CZ  . TYR A  1  216 ? -9.535  -14.936 18.385  1.00 97.23 216 A  1 
ATOM   1782 O OH  . TYR A  1  216 ? -8.956  -15.915 19.154  1.00 95.67 216 A  1 
ATOM   1783 N N   . TYR A  1  217 ? -9.709  -12.323 13.297  1.00 98.62 217 A  1 
ATOM   1784 C CA  . TYR A  1  217 ? -8.496  -12.801 12.649  1.00 98.62 217 A  1 
ATOM   1785 C C   . TYR A  1  217 ? -7.298  -12.022 13.185  1.00 98.50 217 A  1 
ATOM   1786 O O   . TYR A  1  217 ? -7.258  -10.792 13.113  1.00 98.10 217 A  1 
ATOM   1787 C CB  . TYR A  1  217 ? -8.650  -12.630 11.136  1.00 98.44 217 A  1 
ATOM   1788 C CG  . TYR A  1  217 ? -7.383  -12.902 10.353  1.00 98.36 217 A  1 
ATOM   1789 C CD1 . TYR A  1  217 ? -6.580  -11.832 9.889   1.00 97.34 217 A  1 
ATOM   1790 C CD2 . TYR A  1  217 ? -6.979  -14.226 10.107  1.00 97.49 217 A  1 
ATOM   1791 C CE1 . TYR A  1  217 ? -5.399  -12.083 9.187   1.00 96.81 217 A  1 
ATOM   1792 C CE2 . TYR A  1  217 ? -5.794  -14.492 9.398   1.00 96.74 217 A  1 
ATOM   1793 C CZ  . TYR A  1  217 ? -5.002  -13.415 8.938   1.00 96.94 217 A  1 
ATOM   1794 O OH  . TYR A  1  217 ? -3.847  -13.667 8.247   1.00 95.46 217 A  1 
ATOM   1795 N N   . ASP A  1  218 ? -6.306  -12.732 13.713  1.00 98.66 218 A  1 
ATOM   1796 C CA  . ASP A  1  218 ? -5.079  -12.117 14.194  1.00 98.45 218 A  1 
ATOM   1797 C C   . ASP A  1  218 ? -4.014  -12.095 13.094  1.00 98.36 218 A  1 
ATOM   1798 O O   . ASP A  1  218 ? -3.714  -13.116 12.470  1.00 97.52 218 A  1 
ATOM   1799 C CB  . ASP A  1  218 ? -4.576  -12.823 15.467  1.00 98.26 218 A  1 
ATOM   1800 C CG  . ASP A  1  218 ? -5.399  -12.480 16.714  1.00 98.12 218 A  1 
ATOM   1801 O OD1 . ASP A  1  218 ? -6.107  -11.453 16.718  1.00 96.79 218 A  1 
ATOM   1802 O OD2 . ASP A  1  218 ? -5.318  -13.205 17.724  1.00 96.69 218 A  1 
ATOM   1803 N N   . TYR A  1  219 ? -3.403  -10.935 12.906  1.00 98.07 219 A  1 
ATOM   1804 C CA  . TYR A  1  219 ? -2.242  -10.753 12.052  1.00 97.80 219 A  1 
ATOM   1805 C C   . TYR A  1  219 ? -1.051  -10.238 12.880  1.00 97.76 219 A  1 
ATOM   1806 O O   . TYR A  1  219 ? -0.741  -9.042  12.877  1.00 96.65 219 A  1 
ATOM   1807 C CB  . TYR A  1  219 ? -2.599  -9.867  10.854  1.00 97.46 219 A  1 
ATOM   1808 C CG  . TYR A  1  219 ? -1.511  -9.852  9.804   1.00 97.28 219 A  1 
ATOM   1809 C CD1 . TYR A  1  219 ? -0.691  -8.728  9.615   1.00 95.92 219 A  1 
ATOM   1810 C CD2 . TYR A  1  219 ? -1.289  -11.008 9.019   1.00 96.00 219 A  1 
ATOM   1811 C CE1 . TYR A  1  219 ? 0.333   -8.742  8.661   1.00 95.05 219 A  1 
ATOM   1812 C CE2 . TYR A  1  219 ? -0.258  -11.037 8.067   1.00 94.89 219 A  1 
ATOM   1813 C CZ  . TYR A  1  219 ? 0.552   -9.901  7.895   1.00 95.21 219 A  1 
ATOM   1814 O OH  . TYR A  1  219 ? 1.570   -9.926  6.966   1.00 93.68 219 A  1 
ATOM   1815 N N   . PRO A  1  220 ? -0.337  -11.131 13.577  1.00 97.34 220 A  1 
ATOM   1816 C CA  . PRO A  1  220 ? 0.690   -10.749 14.546  1.00 96.88 220 A  1 
ATOM   1817 C C   . PRO A  1  220 ? 1.828   -9.909  13.965  1.00 96.37 220 A  1 
ATOM   1818 O O   . PRO A  1  220 ? 2.393   -9.060  14.651  1.00 94.69 220 A  1 
ATOM   1819 C CB  . PRO A  1  220 ? 1.226   -12.070 15.109  1.00 96.20 220 A  1 
ATOM   1820 C CG  . PRO A  1  220 ? 0.060   -13.040 14.936  1.00 94.82 220 A  1 
ATOM   1821 C CD  . PRO A  1  220 ? -0.581  -12.563 13.636  1.00 96.97 220 A  1 
ATOM   1822 N N   . LYS A  1  221 ? 2.132   -10.120 12.708  1.00 96.24 221 A  1 
ATOM   1823 C CA  . LYS A  1  221 ? 3.206   -9.398  12.011  1.00 95.40 221 A  1 
ATOM   1824 C C   . LYS A  1  221 ? 2.970   -7.887  11.938  1.00 95.56 221 A  1 
ATOM   1825 O O   . LYS A  1  221 ? 3.937   -7.132  11.827  1.00 94.06 221 A  1 
ATOM   1826 C CB  . LYS A  1  221 ? 3.380   -10.028 10.620  1.00 94.29 221 A  1 
ATOM   1827 C CG  . LYS A  1  221 ? 4.804   -9.829  10.079  1.00 84.90 221 A  1 
ATOM   1828 C CD  . LYS A  1  221 ? 4.952   -10.487 8.708   1.00 78.12 221 A  1 
ATOM   1829 C CE  . LYS A  1  221 ? 6.394   -10.346 8.207   1.00 68.54 221 A  1 
ATOM   1830 N NZ  . LYS A  1  221 ? 6.553   -10.873 6.835   1.00 60.31 221 A  1 
ATOM   1831 N N   . ALA A  1  222 ? 1.730   -7.452  12.019  1.00 95.81 222 A  1 
ATOM   1832 C CA  . ALA A  1  222 ? 1.361   -6.040  12.098  1.00 96.06 222 A  1 
ATOM   1833 C C   . ALA A  1  222 ? 0.803   -5.633  13.477  1.00 96.41 222 A  1 
ATOM   1834 O O   . ALA A  1  222 ? 0.299   -4.524  13.620  1.00 95.23 222 A  1 
ATOM   1835 C CB  . ALA A  1  222 ? 0.386   -5.722  10.962  1.00 95.50 222 A  1 
ATOM   1836 N N   . ASN A  1  223 ? 0.904   -6.498  14.466  1.00 97.15 223 A  1 
ATOM   1837 C CA  . ASN A  1  223 ? 0.335   -6.281  15.799  1.00 97.15 223 A  1 
ATOM   1838 C C   . ASN A  1  223 ? -1.176  -5.957  15.754  1.00 97.59 223 A  1 
ATOM   1839 O O   . ASN A  1  223 ? -1.634  -5.014  16.399  1.00 96.51 223 A  1 
ATOM   1840 C CB  . ASN A  1  223 ? 1.193   -5.234  16.530  1.00 96.00 223 A  1 
ATOM   1841 C CG  . ASN A  1  223 ? 0.838   -5.148  18.003  1.00 91.91 223 A  1 
ATOM   1842 O OD1 . ASN A  1  223 ? 0.792   -6.136  18.701  1.00 83.23 223 A  1 
ATOM   1843 N ND2 . ASN A  1  223 ? 0.619   -3.967  18.530  1.00 82.23 223 A  1 
ATOM   1844 N N   . LEU A  1  224 ? -1.916  -6.691  14.937  1.00 97.98 224 A  1 
ATOM   1845 C CA  . LEU A  1  224 ? -3.293  -6.354  14.602  1.00 98.28 224 A  1 
ATOM   1846 C C   . LEU A  1  224 ? -4.244  -7.534  14.842  1.00 98.40 224 A  1 
ATOM   1847 O O   . LEU A  1  224 ? -3.995  -8.644  14.379  1.00 97.91 224 A  1 
ATOM   1848 C CB  . LEU A  1  224 ? -3.327  -5.893  13.132  1.00 97.71 224 A  1 
ATOM   1849 C CG  . LEU A  1  224 ? -4.568  -5.065  12.773  1.00 94.33 224 A  1 
ATOM   1850 C CD1 . LEU A  1  224 ? -4.423  -3.624  13.265  1.00 91.94 224 A  1 
ATOM   1851 C CD2 . LEU A  1  224 ? -4.734  -5.011  11.253  1.00 92.20 224 A  1 
ATOM   1852 N N   . ARG A  1  225 ? -5.345  -7.248  15.501  1.00 98.67 225 A  1 
ATOM   1853 C CA  . ARG A  1  225 ? -6.522  -8.120  15.586  1.00 98.79 225 A  1 
ATOM   1854 C C   . ARG A  1  225 ? -7.648  -7.500  14.772  1.00 98.77 225 A  1 
ATOM   1855 O O   . ARG A  1  225 ? -8.139  -6.422  15.122  1.00 98.57 225 A  1 
ATOM   1856 C CB  . ARG A  1  225 ? -6.895  -8.342  17.054  1.00 98.60 225 A  1 
ATOM   1857 C CG  . ARG A  1  225 ? -8.210  -9.122  17.197  1.00 98.10 225 A  1 
ATOM   1858 C CD  . ARG A  1  225 ? -8.421  -9.609  18.638  1.00 97.72 225 A  1 
ATOM   1859 N NE  . ARG A  1  225 ? -7.519  -10.734 18.925  1.00 97.41 225 A  1 
ATOM   1860 C CZ  . ARG A  1  225 ? -7.397  -11.426 20.039  1.00 97.78 225 A  1 
ATOM   1861 N NH1 . ARG A  1  225 ? -8.084  -11.143 21.105  1.00 95.19 225 A  1 
ATOM   1862 N NH2 . ARG A  1  225 ? -6.575  -12.428 20.076  1.00 95.48 225 A  1 
ATOM   1863 N N   . VAL A  1  226 ? -8.052  -8.178  13.726  1.00 98.75 226 A  1 
ATOM   1864 C CA  . VAL A  1  226 ? -9.174  -7.778  12.878  1.00 98.79 226 A  1 
ATOM   1865 C C   . VAL A  1  226 ? -10.433 -8.465  13.404  1.00 98.82 226 A  1 
ATOM   1866 O O   . VAL A  1  226 ? -10.492 -9.686  13.449  1.00 98.63 226 A  1 
ATOM   1867 C CB  . VAL A  1  226 ? -8.933  -8.130  11.404  1.00 98.65 226 A  1 
ATOM   1868 C CG1 . VAL A  1  226 ? -10.067 -7.608  10.526  1.00 97.99 226 A  1 
ATOM   1869 C CG2 . VAL A  1  226 ? -7.619  -7.517  10.892  1.00 97.99 226 A  1 
ATOM   1870 N N   . ILE A  1  227 ? -11.417 -7.675  13.791  1.00 98.80 227 A  1 
ATOM   1871 C CA  . ILE A  1  227 ? -12.683 -8.159  14.346  1.00 98.85 227 A  1 
ATOM   1872 C C   . ILE A  1  227 ? -13.781 -7.894  13.322  1.00 98.80 227 A  1 
ATOM   1873 O O   . ILE A  1  227 ? -14.120 -6.740  13.068  1.00 98.72 227 A  1 
ATOM   1874 C CB  . ILE A  1  227 ? -12.960 -7.490  15.710  1.00 98.84 227 A  1 
ATOM   1875 C CG1 . ILE A  1  227 ? -11.810 -7.766  16.715  1.00 98.48 227 A  1 
ATOM   1876 C CG2 . ILE A  1  227 ? -14.305 -7.985  16.265  1.00 98.57 227 A  1 
ATOM   1877 C CD1 . ILE A  1  227 ? -11.909 -6.975  18.029  1.00 98.04 227 A  1 
ATOM   1878 N N   . SER A  1  228 ? -14.331 -8.945  12.747  1.00 98.81 228 A  1 
ATOM   1879 C CA  . SER A  1  228 ? -15.493 -8.867  11.868  1.00 98.87 228 A  1 
ATOM   1880 C C   . SER A  1  228 ? -16.756 -8.893  12.718  1.00 98.83 228 A  1 
ATOM   1881 O O   . SER A  1  228 ? -17.223 -9.957  13.128  1.00 98.56 228 A  1 
ATOM   1882 C CB  . SER A  1  228 ? -15.463 -10.006 10.842  1.00 98.78 228 A  1 
ATOM   1883 O OG  . SER A  1  228 ? -16.523 -9.830  9.921   1.00 97.82 228 A  1 
ATOM   1884 N N   . LEU A  1  229 ? -17.278 -7.712  13.019  1.00 98.89 229 A  1 
ATOM   1885 C CA  . LEU A  1  229 ? -18.474 -7.554  13.829  1.00 98.89 229 A  1 
ATOM   1886 C C   . LEU A  1  229 ? -19.728 -7.667  12.956  1.00 98.70 229 A  1 
ATOM   1887 O O   . LEU A  1  229 ? -19.827 -7.017  11.917  1.00 98.44 229 A  1 
ATOM   1888 C CB  . LEU A  1  229 ? -18.425 -6.200  14.558  1.00 98.55 229 A  1 
ATOM   1889 C CG  . LEU A  1  229 ? -19.429 -6.125  15.722  1.00 96.81 229 A  1 
ATOM   1890 C CD1 . LEU A  1  229 ? -18.802 -6.674  17.005  1.00 93.07 229 A  1 
ATOM   1891 C CD2 . LEU A  1  229 ? -19.862 -4.694  15.991  1.00 93.13 229 A  1 
ATOM   1892 N N   . ASN A  1  230 ? -20.715 -8.416  13.416  1.00 98.79 230 A  1 
ATOM   1893 C CA  . ASN A  1  230 ? -22.034 -8.378  12.810  1.00 98.71 230 A  1 
ATOM   1894 C C   . ASN A  1  230 ? -22.782 -7.127  13.295  1.00 98.69 230 A  1 
ATOM   1895 O O   . ASN A  1  230 ? -23.372 -7.117  14.374  1.00 98.20 230 A  1 
ATOM   1896 C CB  . ASN A  1  230 ? -22.767 -9.692  13.128  1.00 98.54 230 A  1 
ATOM   1897 C CG  . ASN A  1  230 ? -24.107 -9.777  12.427  1.00 98.39 230 A  1 
ATOM   1898 O OD1 . ASN A  1  230 ? -24.602 -8.852  11.792  1.00 96.37 230 A  1 
ATOM   1899 N ND2 . ASN A  1  230 ? -24.753 -10.916 12.540  1.00 95.37 230 A  1 
ATOM   1900 N N   . SER A  1  231 ? -22.725 -6.068  12.492  1.00 98.53 231 A  1 
ATOM   1901 C CA  . SER A  1  231 ? -23.395 -4.797  12.792  1.00 98.41 231 A  1 
ATOM   1902 C C   . SER A  1  231 ? -24.837 -4.747  12.287  1.00 98.35 231 A  1 
ATOM   1903 O O   . SER A  1  231 ? -25.628 -3.932  12.757  1.00 97.29 231 A  1 
ATOM   1904 C CB  . SER A  1  231 ? -22.589 -3.652  12.188  1.00 98.03 231 A  1 
ATOM   1905 O OG  . SER A  1  231 ? -22.517 -3.783  10.786  1.00 96.97 231 A  1 
ATOM   1906 N N   . VAL A  1  232 ? -25.199 -5.628  11.358  1.00 98.36 232 A  1 
ATOM   1907 C CA  . VAL A  1  232 ? -26.523 -5.646  10.723  1.00 98.28 232 A  1 
ATOM   1908 C C   . VAL A  1  232 ? -27.631 -5.925  11.743  1.00 98.03 232 A  1 
ATOM   1909 O O   . VAL A  1  232 ? -28.687 -5.294  11.692  1.00 97.26 232 A  1 
ATOM   1910 C CB  . VAL A  1  232 ? -26.566 -6.676  9.581   1.00 98.04 232 A  1 
ATOM   1911 C CG1 . VAL A  1  232 ? -27.919 -6.657  8.860   1.00 96.93 232 A  1 
ATOM   1912 C CG2 . VAL A  1  232 ? -25.474 -6.387  8.539   1.00 96.82 232 A  1 
ATOM   1913 N N   . ILE A  1  233 ? -27.356 -6.766  12.733  1.00 98.37 233 A  1 
ATOM   1914 C CA  . ILE A  1  233 ? -28.301 -7.127  13.803  1.00 98.26 233 A  1 
ATOM   1915 C C   . ILE A  1  233 ? -28.697 -5.948  14.698  1.00 98.03 233 A  1 
ATOM   1916 O O   . ILE A  1  233 ? -29.697 -6.034  15.408  1.00 97.10 233 A  1 
ATOM   1917 C CB  . ILE A  1  233 ? -27.757 -8.301  14.642  1.00 98.08 233 A  1 
ATOM   1918 C CG1 . ILE A  1  233 ? -26.479 -7.924  15.424  1.00 97.29 233 A  1 
ATOM   1919 C CG2 . ILE A  1  233 ? -27.543 -9.534  13.739  1.00 96.52 233 A  1 
ATOM   1920 C CD1 . ILE A  1  233 ? -25.885 -9.056  16.257  1.00 96.60 233 A  1 
ATOM   1921 N N   . TYR A  1  234 ? -27.948 -4.838  14.635  1.00 97.95 234 A  1 
ATOM   1922 C CA  . TYR A  1  234 ? -28.221 -3.620  15.404  1.00 97.88 234 A  1 
ATOM   1923 C C   . TYR A  1  234 ? -28.992 -2.555  14.611  1.00 97.41 234 A  1 
ATOM   1924 O O   . TYR A  1  234 ? -29.359 -1.514  15.164  1.00 96.42 234 A  1 
ATOM   1925 C CB  . TYR A  1  234 ? -26.897 -3.075  15.944  1.00 97.96 234 A  1 
ATOM   1926 C CG  . TYR A  1  234 ? -26.071 -4.056  16.758  1.00 98.15 234 A  1 
ATOM   1927 C CD1 . TYR A  1  234 ? -26.688 -4.982  17.619  1.00 97.37 234 A  1 
ATOM   1928 C CD2 . TYR A  1  234 ? -24.664 -4.039  16.669  1.00 97.37 234 A  1 
ATOM   1929 C CE1 . TYR A  1  234 ? -25.922 -5.877  18.384  1.00 97.37 234 A  1 
ATOM   1930 C CE2 . TYR A  1  234 ? -23.889 -4.924  17.435  1.00 97.18 234 A  1 
ATOM   1931 C CZ  . TYR A  1  234 ? -24.520 -5.841  18.296  1.00 97.81 234 A  1 
ATOM   1932 O OH  . TYR A  1  234 ? -23.782 -6.704  19.061  1.00 97.30 234 A  1 
ATOM   1933 N N   . SER A  1  235 ? -29.225 -2.797  13.331  1.00 97.34 235 A  1 
ATOM   1934 C CA  . SER A  1  235 ? -29.838 -1.834  12.420  1.00 97.19 235 A  1 
ATOM   1935 C C   . SER A  1  235 ? -31.304 -1.558  12.746  1.00 97.01 235 A  1 
ATOM   1936 O O   . SER A  1  235 ? -32.096 -2.472  12.989  1.00 96.23 235 A  1 
ATOM   1937 C CB  . SER A  1  235 ? -29.711 -2.349  10.984  1.00 96.49 235 A  1 
ATOM   1938 O OG  . SER A  1  235 ? -30.313 -1.445  10.086  1.00 93.58 235 A  1 
ATOM   1939 N N   . LYS A  1  236 ? -31.702 -0.287  12.615  1.00 96.39 236 A  1 
ATOM   1940 C CA  . LYS A  1  236 ? -33.112 0.148   12.671  1.00 95.74 236 A  1 
ATOM   1941 C C   . LYS A  1  236 ? -33.962 -0.354  11.495  1.00 95.47 236 A  1 
ATOM   1942 O O   . LYS A  1  236 ? -35.175 -0.151  11.501  1.00 93.82 236 A  1 
ATOM   1943 C CB  . LYS A  1  236 ? -33.182 1.689   12.758  1.00 94.92 236 A  1 
ATOM   1944 C CG  . LYS A  1  236 ? -32.745 2.199   14.135  1.00 92.62 236 A  1 
ATOM   1945 C CD  . LYS A  1  236 ? -32.791 3.729   14.237  1.00 90.57 236 A  1 
ATOM   1946 C CE  . LYS A  1  236 ? -32.420 4.116   15.673  1.00 86.46 236 A  1 
ATOM   1947 N NZ  . LYS A  1  236 ? -32.161 5.561   15.879  1.00 81.47 236 A  1 
ATOM   1948 N N   . ARG A  1  237 ? -33.351 -0.983  10.503  1.00 95.64 237 A  1 
ATOM   1949 C CA  . ARG A  1  237 ? -34.053 -1.587  9.359   1.00 95.00 237 A  1 
ATOM   1950 C C   . ARG A  1  237 ? -34.622 -2.977  9.669   1.00 95.03 237 A  1 
ATOM   1951 O O   . ARG A  1  237 ? -35.344 -3.537  8.845   1.00 92.71 237 A  1 
ATOM   1952 C CB  . ARG A  1  237 ? -33.108 -1.644  8.157   1.00 94.00 237 A  1 
ATOM   1953 C CG  . ARG A  1  237 ? -32.639 -0.274  7.643   1.00 91.28 237 A  1 
ATOM   1954 C CD  . ARG A  1  237 ? -33.703 0.426   6.800   1.00 85.75 237 A  1 
ATOM   1955 N NE  . ARG A  1  237 ? -33.157 1.604   6.103   1.00 82.28 237 A  1 
ATOM   1956 C CZ  . ARG A  1  237 ? -33.541 2.087   4.932   1.00 76.86 237 A  1 
ATOM   1957 N NH1 . ARG A  1  237 ? -34.561 1.584   4.277   1.00 71.19 237 A  1 
ATOM   1958 N NH2 . ARG A  1  237 ? -32.898 3.094   4.405   1.00 72.26 237 A  1 
ATOM   1959 N N   . ARG A  1  238 ? -34.338 -3.514  10.832  1.00 95.25 238 A  1 
ATOM   1960 C CA  . ARG A  1  238 ? -34.906 -4.766  11.351  1.00 95.50 238 A  1 
ATOM   1961 C C   . ARG A  1  238 ? -35.594 -4.531  12.695  1.00 95.70 238 A  1 
ATOM   1962 O O   . ARG A  1  238 ? -35.452 -3.453  13.283  1.00 93.58 238 A  1 
ATOM   1963 C CB  . ARG A  1  238 ? -33.813 -5.850  11.412  1.00 93.97 238 A  1 
ATOM   1964 C CG  . ARG A  1  238 ? -32.630 -5.470  12.317  1.00 90.87 238 A  1 
ATOM   1965 C CD  . ARG A  1  238 ? -31.516 -6.519  12.231  1.00 92.37 238 A  1 
ATOM   1966 N NE  . ARG A  1  238 ? -31.824 -7.720  13.000  1.00 92.82 238 A  1 
ATOM   1967 C CZ  . ARG A  1  238 ? -31.383 -8.948  12.787  1.00 95.15 238 A  1 
ATOM   1968 N NH1 . ARG A  1  238 ? -30.678 -9.285  11.755  1.00 88.75 238 A  1 
ATOM   1969 N NH2 . ARG A  1  238 ? -31.637 -9.880  13.633  1.00 88.64 238 A  1 
ATOM   1970 N N   . ASN A  1  239 ? -36.344 -5.503  13.171  1.00 95.27 239 A  1 
ATOM   1971 C CA  . ASN A  1  239 ? -37.004 -5.378  14.470  1.00 95.33 239 A  1 
ATOM   1972 C C   . ASN A  1  239 ? -35.978 -5.339  15.606  1.00 95.76 239 A  1 
ATOM   1973 O O   . ASN A  1  239 ? -35.016 -6.105  15.612  1.00 93.61 239 A  1 
ATOM   1974 C CB  . ASN A  1  239 ? -38.016 -6.525  14.657  1.00 93.87 239 A  1 
ATOM   1975 C CG  . ASN A  1  239 ? -39.239 -6.373  13.770  1.00 85.63 239 A  1 
ATOM   1976 O OD1 . ASN A  1  239 ? -39.614 -5.299  13.342  1.00 76.65 239 A  1 
ATOM   1977 N ND2 . ASN A  1  239 ? -39.920 -7.456  13.477  1.00 75.21 239 A  1 
ATOM   1978 N N   . LEU A  1  240 ? -36.222 -4.470  16.577  1.00 93.74 240 A  1 
ATOM   1979 C CA  . LEU A  1  240 ? -35.402 -4.391  17.785  1.00 94.59 240 A  1 
ATOM   1980 C C   . LEU A  1  240 ? -35.595 -5.653  18.633  1.00 94.07 240 A  1 
ATOM   1981 O O   . LEU A  1  240 ? -36.722 -6.051  18.915  1.00 91.51 240 A  1 
ATOM   1982 C CB  . LEU A  1  240 ? -35.771 -3.114  18.558  1.00 93.86 240 A  1 
ATOM   1983 C CG  . LEU A  1  240 ? -35.029 -2.919  19.899  1.00 93.88 240 A  1 
ATOM   1984 C CD1 . LEU A  1  240 ? -33.517 -2.833  19.728  1.00 91.64 240 A  1 
ATOM   1985 C CD2 . LEU A  1  240 ? -35.505 -1.623  20.559  1.00 91.58 240 A  1 
ATOM   1986 N N   . THR A  1  241 ? -34.477 -6.231  19.059  1.00 93.96 241 A  1 
ATOM   1987 C CA  . THR A  1  241 ? -34.450 -7.276  20.085  1.00 93.57 241 A  1 
ATOM   1988 C C   . THR A  1  241 ? -33.498 -6.814  21.182  1.00 94.44 241 A  1 
ATOM   1989 O O   . THR A  1  241 ? -32.290 -6.760  20.969  1.00 92.10 241 A  1 
ATOM   1990 C CB  . THR A  1  241 ? -34.014 -8.623  19.489  1.00 91.28 241 A  1 
ATOM   1991 O OG1 . THR A  1  241 ? -34.831 -8.952  18.384  1.00 85.53 241 A  1 
ATOM   1992 C CG2 . THR A  1  241 ? -34.143 -9.761  20.499  1.00 85.06 241 A  1 
ATOM   1993 N N   . GLU A  1  242 ? -34.032 -6.434  22.326  1.00 94.42 242 A  1 
ATOM   1994 C CA  . GLU A  1  242 ? -33.255 -5.865  23.435  1.00 94.79 242 A  1 
ATOM   1995 C C   . GLU A  1  242 ? -32.543 -6.956  24.247  1.00 94.67 242 A  1 
ATOM   1996 O O   . GLU A  1  242 ? -32.961 -7.340  25.336  1.00 91.08 242 A  1 
ATOM   1997 C CB  . GLU A  1  242 ? -34.153 -4.981  24.319  1.00 93.58 242 A  1 
ATOM   1998 C CG  . GLU A  1  242 ? -34.650 -3.723  23.596  1.00 91.41 242 A  1 
ATOM   1999 C CD  . GLU A  1  242 ? -35.420 -2.760  24.504  1.00 91.25 242 A  1 
ATOM   2000 O OE1 . GLU A  1  242 ? -35.744 -1.654  24.015  1.00 85.65 242 A  1 
ATOM   2001 O OE2 . GLU A  1  242 ? -35.696 -3.109  25.669  1.00 88.52 242 A  1 
ATOM   2002 N N   . SER A  1  243 ? -31.452 -7.457  23.693  1.00 95.21 243 A  1 
ATOM   2003 C CA  . SER A  1  243 ? -30.584 -8.425  24.361  1.00 95.66 243 A  1 
ATOM   2004 C C   . SER A  1  243 ? -29.143 -8.283  23.873  1.00 96.76 243 A  1 
ATOM   2005 O O   . SER A  1  243 ? -28.863 -7.514  22.948  1.00 95.08 243 A  1 
ATOM   2006 C CB  . SER A  1  243 ? -31.120 -9.846  24.136  1.00 93.07 243 A  1 
ATOM   2007 O OG  . SER A  1  243 ? -31.045 -10.235 22.780  1.00 86.57 243 A  1 
ATOM   2008 N N   . ASP A  1  244 ? -28.238 -9.026  24.474  1.00 96.61 244 A  1 
ATOM   2009 C CA  . ASP A  1  244 ? -26.931 -9.289  23.863  1.00 97.41 244 A  1 
ATOM   2010 C C   . ASP A  1  244 ? -27.115 -10.331 22.749  1.00 97.61 244 A  1 
ATOM   2011 O O   . ASP A  1  244 ? -27.007 -11.541 22.972  1.00 96.29 244 A  1 
ATOM   2012 C CB  . ASP A  1  244 ? -25.910 -9.729  24.923  1.00 97.19 244 A  1 
ATOM   2013 C CG  . ASP A  1  244 ? -24.514 -9.935  24.333  1.00 97.64 244 A  1 
ATOM   2014 O OD1 . ASP A  1  244 ? -24.283 -9.553  23.165  1.00 96.33 244 A  1 
ATOM   2015 O OD2 . ASP A  1  244 ? -23.639 -10.471 25.055  1.00 96.16 244 A  1 
ATOM   2016 N N   . LEU A  1  245 ? -27.467 -9.844  21.563  1.00 97.78 245 A  1 
ATOM   2017 C CA  . LEU A  1  245 ? -27.793 -10.679 20.415  1.00 97.87 245 A  1 
ATOM   2018 C C   . LEU A  1  245 ? -26.635 -11.626 20.096  1.00 98.00 245 A  1 
ATOM   2019 O O   . LEU A  1  245 ? -25.516 -11.191 19.813  1.00 97.13 245 A  1 
ATOM   2020 C CB  . LEU A  1  245 ? -28.136 -9.802  19.206  1.00 97.27 245 A  1 
ATOM   2021 C CG  . LEU A  1  245 ? -29.478 -9.045  19.324  1.00 95.29 245 A  1 
ATOM   2022 C CD1 . LEU A  1  245 ? -29.638 -8.088  18.148  1.00 92.56 245 A  1 
ATOM   2023 C CD2 . LEU A  1  245 ? -30.666 -10.006 19.304  1.00 92.59 245 A  1 
ATOM   2024 N N   . TYR A  1  246 ? -26.929 -12.916 20.155  1.00 97.94 246 A  1 
ATOM   2025 C CA  . TYR A  1  246 ? -25.981 -14.006 19.914  1.00 97.95 246 A  1 
ATOM   2026 C C   . TYR A  1  246 ? -24.725 -13.990 20.811  1.00 98.14 246 A  1 
ATOM   2027 O O   . TYR A  1  246 ? -23.763 -14.707 20.544  1.00 96.50 246 A  1 
ATOM   2028 C CB  . TYR A  1  246 ? -25.655 -14.070 18.405  1.00 97.68 246 A  1 
ATOM   2029 C CG  . TYR A  1  246 ? -26.879 -13.965 17.521  1.00 97.76 246 A  1 
ATOM   2030 C CD1 . TYR A  1  246 ? -27.907 -14.920 17.623  1.00 96.41 246 A  1 
ATOM   2031 C CD2 . TYR A  1  246 ? -27.028 -12.889 16.625  1.00 96.60 246 A  1 
ATOM   2032 C CE1 . TYR A  1  246 ? -29.078 -14.804 16.864  1.00 96.02 246 A  1 
ATOM   2033 C CE2 . TYR A  1  246 ? -28.195 -12.760 15.849  1.00 95.94 246 A  1 
ATOM   2034 C CZ  . TYR A  1  246 ? -29.224 -13.722 15.981  1.00 96.64 246 A  1 
ATOM   2035 O OH  . TYR A  1  246 ? -30.382 -13.611 15.260  1.00 95.52 246 A  1 
ATOM   2036 N N   . GLY A  1  247 ? -24.750 -13.203 21.886  1.00 98.19 247 A  1 
ATOM   2037 C CA  . GLY A  1  247 ? -23.624 -13.040 22.800  1.00 98.11 247 A  1 
ATOM   2038 C C   . GLY A  1  247 ? -22.484 -12.186 22.232  1.00 98.44 247 A  1 
ATOM   2039 O O   . GLY A  1  247 ? -21.372 -12.247 22.753  1.00 97.96 247 A  1 
ATOM   2040 N N   . GLN A  1  248 ? -22.722 -11.410 21.166  1.00 98.51 248 A  1 
ATOM   2041 C CA  . GLN A  1  248 ? -21.679 -10.649 20.479  1.00 98.61 248 A  1 
ATOM   2042 C C   . GLN A  1  248 ? -21.026 -9.585  21.367  1.00 98.76 248 A  1 
ATOM   2043 O O   . GLN A  1  248 ? -19.809 -9.427  21.303  1.00 98.46 248 A  1 
ATOM   2044 C CB  . GLN A  1  248 ? -22.246 -10.015 19.200  1.00 98.39 248 A  1 
ATOM   2045 C CG  . GLN A  1  248 ? -21.140 -9.297  18.407  1.00 98.21 248 A  1 
ATOM   2046 C CD  . GLN A  1  248 ? -21.585 -8.846  17.026  1.00 98.45 248 A  1 
ATOM   2047 O OE1 . GLN A  1  248 ? -21.043 -9.273  16.026  1.00 94.96 248 A  1 
ATOM   2048 N NE2 . GLN A  1  248 ? -22.541 -7.956  16.920  1.00 94.71 248 A  1 
ATOM   2049 N N   . ILE A  1  249 ? -21.785 -8.872  22.196  1.00 98.69 249 A  1 
ATOM   2050 C CA  . ILE A  1  249 ? -21.235 -7.825  23.067  1.00 98.54 249 A  1 
ATOM   2051 C C   . ILE A  1  249 ? -20.320 -8.432  24.130  1.00 98.57 249 A  1 
ATOM   2052 O O   . ILE A  1  249 ? -19.198 -7.956  24.318  1.00 98.12 249 A  1 
ATOM   2053 C CB  . ILE A  1  249 ? -22.375 -6.994  23.699  1.00 98.20 249 A  1 
ATOM   2054 C CG1 . ILE A  1  249 ? -23.208 -6.249  22.631  1.00 96.66 249 A  1 
ATOM   2055 C CG2 . ILE A  1  249 ? -21.847 -6.006  24.751  1.00 97.31 249 A  1 
ATOM   2056 C CD1 . ILE A  1  249 ? -22.465 -5.162  21.843  1.00 93.41 249 A  1 
ATOM   2057 N N   . SER A  1  250 ? -20.746 -9.505  24.758  1.00 98.55 250 A  1 
ATOM   2058 C CA  . SER A  1  250 ? -19.922 -10.236 25.727  1.00 98.42 250 A  1 
ATOM   2059 C C   . SER A  1  250 ? -18.652 -10.801 25.079  1.00 98.47 250 A  1 
ATOM   2060 O O   . SER A  1  250 ? -17.566 -10.709 25.651  1.00 97.80 250 A  1 
ATOM   2061 C CB  . SER A  1  250 ? -20.730 -11.389 26.335  1.00 97.91 250 A  1 
ATOM   2062 O OG  . SER A  1  250 ? -21.919 -10.912 26.920  1.00 81.73 250 A  1 
ATOM   2063 N N   . TRP A  1  251 ? -18.779 -11.345 23.874  1.00 98.59 251 A  1 
ATOM   2064 C CA  . TRP A  1  251 ? -17.658 -11.839 23.095  1.00 98.64 251 A  1 
ATOM   2065 C C   . TRP A  1  251 ? -16.702 -10.704 22.714  1.00 98.66 251 A  1 
ATOM   2066 O O   . TRP A  1  251 ? -15.504 -10.820 22.972  1.00 98.28 251 A  1 
ATOM   2067 C CB  . TRP A  1  251 ? -18.187 -12.554 21.854  1.00 98.60 251 A  1 
ATOM   2068 C CG  . TRP A  1  251 ? -17.135 -12.958 20.877  1.00 98.62 251 A  1 
ATOM   2069 C CD1 . TRP A  1  251 ? -16.430 -14.106 20.908  1.00 98.28 251 A  1 
ATOM   2070 C CD2 . TRP A  1  251 ? -16.675 -12.216 19.707  1.00 98.57 251 A  1 
ATOM   2071 N NE1 . TRP A  1  251 ? -15.561 -14.143 19.825  1.00 98.15 251 A  1 
ATOM   2072 C CE2 . TRP A  1  251 ? -15.687 -13.010 19.063  1.00 98.38 251 A  1 
ATOM   2073 C CE3 . TRP A  1  251 ? -17.009 -10.970 19.132  1.00 98.38 251 A  1 
ATOM   2074 C CZ2 . TRP A  1  251 ? -15.052 -12.579 17.866  1.00 98.21 251 A  1 
ATOM   2075 C CZ3 . TRP A  1  251 ? -16.369 -10.542 17.946  1.00 98.04 251 A  1 
ATOM   2076 C CH2 . TRP A  1  251 ? -15.408 -11.342 17.332  1.00 98.02 251 A  1 
ATOM   2077 N N   . LEU A  1  252 ? -17.219 -9.591  22.197  1.00 98.63 252 A  1 
ATOM   2078 C CA  . LEU A  1  252 ? -16.416 -8.439  21.791  1.00 98.64 252 A  1 
ATOM   2079 C C   . LEU A  1  252 ? -15.600 -7.900  22.969  1.00 98.43 252 A  1 
ATOM   2080 O O   . LEU A  1  252 ? -14.397 -7.698  22.832  1.00 98.05 252 A  1 
ATOM   2081 C CB  . LEU A  1  252 ? -17.342 -7.357  21.215  1.00 98.54 252 A  1 
ATOM   2082 C CG  . LEU A  1  252 ? -16.595 -6.091  20.757  1.00 98.14 252 A  1 
ATOM   2083 C CD1 . LEU A  1  252 ? -15.669 -6.375  19.576  1.00 97.33 252 A  1 
ATOM   2084 C CD2 . LEU A  1  252 ? -17.592 -5.011  20.340  1.00 97.28 252 A  1 
ATOM   2085 N N   . LYS A  1  253 ? -16.224 -7.754  24.119  1.00 98.40 253 A  1 
ATOM   2086 C CA  . LYS A  1  253 ? -15.559 -7.301  25.341  1.00 98.04 253 A  1 
ATOM   2087 C C   . LYS A  1  253 ? -14.359 -8.176  25.709  1.00 97.82 253 A  1 
ATOM   2088 O O   . LYS A  1  253 ? -13.317 -7.659  26.111  1.00 96.75 253 A  1 
ATOM   2089 C CB  . LYS A  1  253 ? -16.613 -7.251  26.462  1.00 97.22 253 A  1 
ATOM   2090 C CG  . LYS A  1  253 ? -16.066 -6.555  27.709  1.00 89.01 253 A  1 
ATOM   2091 C CD  . LYS A  1  253 ? -17.182 -6.306  28.721  1.00 86.00 253 A  1 
ATOM   2092 C CE  . LYS A  1  253 ? -16.571 -5.501  29.857  1.00 76.11 253 A  1 
ATOM   2093 N NZ  . LYS A  1  253 ? -17.567 -4.814  30.706  1.00 67.96 253 A  1 
ATOM   2094 N N   . ASN A  1  254 ? -14.487 -9.473  25.531  1.00 98.12 254 A  1 
ATOM   2095 C CA  . ASN A  1  254 ? -13.418 -10.424 25.804  1.00 97.85 254 A  1 
ATOM   2096 C C   . ASN A  1  254 ? -12.310 -10.378 24.725  1.00 97.89 254 A  1 
ATOM   2097 O O   . ASN A  1  254 ? -11.125 -10.302 25.044  1.00 96.57 254 A  1 
ATOM   2098 C CB  . ASN A  1  254 ? -14.053 -11.814 25.943  1.00 97.11 254 A  1 
ATOM   2099 C CG  . ASN A  1  254 ? -13.182 -12.790 26.717  1.00 86.27 254 A  1 
ATOM   2100 O OD1 . ASN A  1  254 ? -12.331 -12.436 27.498  1.00 76.24 254 A  1 
ATOM   2101 N ND2 . ASN A  1  254 ? -13.416 -14.063 26.550  1.00 71.95 254 A  1 
ATOM   2102 N N   . ILE A  1  255 ? -12.693 -10.357 23.459  1.00 98.10 255 A  1 
ATOM   2103 C CA  . ILE A  1  255 ? -11.766 -10.355 22.315  1.00 97.94 255 A  1 
ATOM   2104 C C   . ILE A  1  255 ? -10.989 -9.037  22.191  1.00 98.18 255 A  1 
ATOM   2105 O O   . ILE A  1  255 ? -9.833  -9.048  21.769  1.00 97.25 255 A  1 
ATOM   2106 C CB  . ILE A  1  255 ? -12.544 -10.706 21.028  1.00 96.67 255 A  1 
ATOM   2107 C CG1 . ILE A  1  255 ? -13.094 -12.154 21.067  1.00 90.21 255 A  1 
ATOM   2108 C CG2 . ILE A  1  255 ? -11.726 -10.498 19.747  1.00 87.07 255 A  1 
ATOM   2109 C CD1 . ILE A  1  255 ? -12.045 -13.264 21.237  1.00 85.42 255 A  1 
ATOM   2110 N N   . MET A  1  256 ? -11.571 -7.910  22.604  1.00 97.96 256 A  1 
ATOM   2111 C CA  . MET A  1  256 ? -10.859 -6.636  22.667  1.00 97.68 256 A  1 
ATOM   2112 C C   . MET A  1  256 ? -9.787  -6.599  23.755  1.00 97.31 256 A  1 
ATOM   2113 O O   . MET A  1  256 ? -8.899  -5.748  23.705  1.00 95.35 256 A  1 
ATOM   2114 C CB  . MET A  1  256 ? -11.846 -5.481  22.850  1.00 96.70 256 A  1 
ATOM   2115 C CG  . MET A  1  256 ? -12.603 -5.183  21.554  1.00 92.26 256 A  1 
ATOM   2116 S SD  . MET A  1  256 ? -13.644 -3.713  21.644  1.00 92.43 256 A  1 
ATOM   2117 C CE  . MET A  1  256 ? -12.401 -2.421  21.687  1.00 88.23 256 A  1 
ATOM   2118 N N   . ASN A  1  257 ? -9.824  -7.505  24.731  1.00 97.06 257 A  1 
ATOM   2119 C CA  . ASN A  1  257 ? -8.801  -7.600  25.756  1.00 96.43 257 A  1 
ATOM   2120 C C   . ASN A  1  257 ? -7.577  -8.374  25.241  1.00 96.56 257 A  1 
ATOM   2121 O O   . ASN A  1  257 ? -7.383  -9.542  25.533  1.00 94.57 257 A  1 
ATOM   2122 C CB  . ASN A  1  257 ? -9.418  -8.166  27.041  1.00 94.82 257 A  1 
ATOM   2123 C CG  . ASN A  1  257 ? -8.521  -7.880  28.233  1.00 86.18 257 A  1 
ATOM   2124 O OD1 . ASN A  1  257 ? -7.758  -6.930  28.255  1.00 77.47 257 A  1 
ATOM   2125 N ND2 . ASN A  1  257 ? -8.633  -8.659  29.282  1.00 75.03 257 A  1 
ATOM   2126 N N   . THR A  1  258 ? -6.764  -7.680  24.443  1.00 96.79 258 A  1 
ATOM   2127 C CA  . THR A  1  258 ? -5.580  -8.222  23.776  1.00 97.33 258 A  1 
ATOM   2128 C C   . THR A  1  258 ? -4.443  -7.211  23.784  1.00 97.11 258 A  1 
ATOM   2129 O O   . THR A  1  258 ? -4.665  -5.999  23.923  1.00 95.92 258 A  1 
ATOM   2130 C CB  . THR A  1  258 ? -5.940  -8.665  22.344  1.00 97.17 258 A  1 
ATOM   2131 O OG1 . THR A  1  258 ? -4.833  -9.259  21.727  1.00 94.38 258 A  1 
ATOM   2132 C CG2 . THR A  1  258 ? -6.419  -7.518  21.447  1.00 94.55 258 A  1 
ATOM   2133 N N   . GLU A  1  259 ? -3.216  -7.694  23.623  1.00 96.79 259 A  1 
ATOM   2134 C CA  . GLU A  1  259 ? -2.025  -6.888  23.378  1.00 96.25 259 A  1 
ATOM   2135 C C   . GLU A  1  259 ? -1.956  -6.336  21.945  1.00 96.71 259 A  1 
ATOM   2136 O O   . GLU A  1  259 ? -1.238  -5.365  21.693  1.00 95.13 259 A  1 
ATOM   2137 C CB  . GLU A  1  259 ? -0.760  -7.707  23.716  1.00 94.97 259 A  1 
ATOM   2138 C CG  . GLU A  1  259 ? -0.493  -8.962  22.855  1.00 83.28 259 A  1 
ATOM   2139 C CD  . GLU A  1  259 ? -1.308  -10.212 23.234  1.00 72.67 259 A  1 
ATOM   2140 O OE1 . GLU A  1  259 ? -1.112  -11.237 22.553  1.00 64.21 259 A  1 
ATOM   2141 O OE2 . GLU A  1  259 ? -2.112  -10.142 24.185  1.00 66.52 259 A  1 
ATOM   2142 N N   . TYR A  1  260 ? -2.694  -6.927  21.024  1.00 97.83 260 A  1 
ATOM   2143 C CA  . TYR A  1  260 ? -2.781  -6.432  19.655  1.00 98.06 260 A  1 
ATOM   2144 C C   . TYR A  1  260 ? -3.636  -5.164  19.581  1.00 98.00 260 A  1 
ATOM   2145 O O   . TYR A  1  260 ? -4.574  -4.972  20.353  1.00 97.24 260 A  1 
ATOM   2146 C CB  . TYR A  1  260 ? -3.339  -7.513  18.719  1.00 97.85 260 A  1 
ATOM   2147 C CG  . TYR A  1  260 ? -2.495  -8.768  18.647  1.00 97.65 260 A  1 
ATOM   2148 C CD1 . TYR A  1  260 ? -1.182  -8.711  18.146  1.00 95.53 260 A  1 
ATOM   2149 C CD2 . TYR A  1  260 ? -2.999  -10.001 19.093  1.00 95.50 260 A  1 
ATOM   2150 C CE1 . TYR A  1  260 ? -0.375  -9.858  18.121  1.00 94.56 260 A  1 
ATOM   2151 C CE2 . TYR A  1  260 ? -2.197  -11.162 19.073  1.00 94.64 260 A  1 
ATOM   2152 C CZ  . TYR A  1  260 ? -0.883  -11.074 18.593  1.00 95.69 260 A  1 
ATOM   2153 O OH  . TYR A  1  260 ? -0.082  -12.186 18.606  1.00 94.03 260 A  1 
ATOM   2154 N N   . LYS A  1  261 ? -3.332  -4.329  18.602  1.00 98.21 261 A  1 
ATOM   2155 C CA  . LYS A  1  261 ? -4.242  -3.255  18.226  1.00 98.31 261 A  1 
ATOM   2156 C C   . LYS A  1  261 ? -5.502  -3.851  17.614  1.00 98.45 261 A  1 
ATOM   2157 O O   . LYS A  1  261 ? -5.423  -4.786  16.812  1.00 98.13 261 A  1 
ATOM   2158 C CB  . LYS A  1  261 ? -3.580  -2.289  17.256  1.00 98.06 261 A  1 
ATOM   2159 C CG  . LYS A  1  261 ? -2.482  -1.470  17.950  1.00 95.66 261 A  1 
ATOM   2160 C CD  . LYS A  1  261 ? -2.029  -0.386  16.983  1.00 92.00 261 A  1 
ATOM   2161 C CE  . LYS A  1  261 ? -1.034  0.555   17.632  1.00 88.82 261 A  1 
ATOM   2162 N NZ  . LYS A  1  261 ? -0.741  1.665   16.698  1.00 83.62 261 A  1 
ATOM   2163 N N   . THR A  1  262 ? -6.635  -3.282  17.963  1.00 98.67 262 A  1 
ATOM   2164 C CA  . THR A  1  262 ? -7.931  -3.767  17.497  1.00 98.67 262 A  1 
ATOM   2165 C C   . THR A  1  262 ? -8.433  -2.953  16.314  1.00 98.69 262 A  1 
ATOM   2166 O O   . THR A  1  262 ? -8.511  -1.722  16.363  1.00 98.21 262 A  1 
ATOM   2167 C CB  . THR A  1  262 ? -8.957  -3.796  18.630  1.00 98.38 262 A  1 
ATOM   2168 O OG1 . THR A  1  262 ? -9.019  -2.565  19.302  1.00 95.51 262 A  1 
ATOM   2169 C CG2 . THR A  1  262 ? -8.601  -4.862  19.670  1.00 94.68 262 A  1 
ATOM   2170 N N   . LEU A  1  263 ? -8.779  -3.648  15.252  1.00 98.67 263 A  1 
ATOM   2171 C CA  . LEU A  1  263 ? -9.453  -3.103  14.088  1.00 98.72 263 A  1 
ATOM   2172 C C   . LEU A  1  263 ? -10.831 -3.760  13.995  1.00 98.77 263 A  1 
ATOM   2173 O O   . LEU A  1  263 ? -10.922 -4.971  13.806  1.00 98.51 263 A  1 
ATOM   2174 C CB  . LEU A  1  263 ? -8.571  -3.332  12.845  1.00 98.48 263 A  1 
ATOM   2175 C CG  . LEU A  1  263 ? -9.171  -2.799  11.527  1.00 97.29 263 A  1 
ATOM   2176 C CD1 . LEU A  1  263 ? -8.059  -2.614  10.499  1.00 92.43 263 A  1 
ATOM   2177 C CD2 . LEU A  1  263 ? -10.176 -3.758  10.872  1.00 92.34 263 A  1 
ATOM   2178 N N   . ILE A  1  264 ? -11.874 -2.967  14.119  1.00 98.79 264 A  1 
ATOM   2179 C CA  . ILE A  1  264 ? -13.241 -3.476  14.034  1.00 98.76 264 A  1 
ATOM   2180 C C   . ILE A  1  264 ? -13.841 -3.115  12.674  1.00 98.77 264 A  1 
ATOM   2181 O O   . ILE A  1  264 ? -13.860 -1.953  12.275  1.00 98.50 264 A  1 
ATOM   2182 C CB  . ILE A  1  264 ? -14.127 -3.009  15.211  1.00 98.63 264 A  1 
ATOM   2183 C CG1 . ILE A  1  264 ? -13.424 -3.247  16.574  1.00 97.41 264 A  1 
ATOM   2184 C CG2 . ILE A  1  264 ? -15.455 -3.782  15.159  1.00 98.00 264 A  1 
ATOM   2185 C CD1 . ILE A  1  264 ? -14.264 -2.864  17.792  1.00 96.03 264 A  1 
ATOM   2186 N N   . LEU A  1  265 ? -14.330 -4.131  11.987  1.00 98.81 265 A  1 
ATOM   2187 C CA  . LEU A  1  265 ? -15.099 -4.014  10.762  1.00 98.87 265 A  1 
ATOM   2188 C C   . LEU A  1  265 ? -16.582 -3.907  11.122  1.00 98.78 265 A  1 
ATOM   2189 O O   . LEU A  1  265 ? -17.112 -4.764  11.838  1.00 98.42 265 A  1 
ATOM   2190 C CB  . LEU A  1  265 ? -14.847 -5.238  9.866   1.00 98.75 265 A  1 
ATOM   2191 C CG  . LEU A  1  265 ? -13.377 -5.573  9.580   1.00 98.44 265 A  1 
ATOM   2192 C CD1 . LEU A  1  265 ? -13.287 -6.892  8.812   1.00 97.82 265 A  1 
ATOM   2193 C CD2 . LEU A  1  265 ? -12.694 -4.489  8.748   1.00 97.97 265 A  1 
ATOM   2194 N N   . PHE A  1  266 ? -17.242 -2.885  10.591  1.00 97.97 266 A  1 
ATOM   2195 C CA  . PHE A  1  266 ? -18.682 -2.703  10.652  1.00 97.28 266 A  1 
ATOM   2196 C C   . PHE A  1  266 ? -19.198 -2.521  9.230   1.00 97.66 266 A  1 
ATOM   2197 O O   . PHE A  1  266 ? -18.745 -1.617  8.536   1.00 95.37 266 A  1 
ATOM   2198 C CB  . PHE A  1  266 ? -19.025 -1.449  11.468  1.00 93.65 266 A  1 
ATOM   2199 C CG  . PHE A  1  266 ? -18.615 -1.493  12.924  1.00 92.09 266 A  1 
ATOM   2200 C CD1 . PHE A  1  266 ? -19.552 -1.842  13.905  1.00 84.10 266 A  1 
ATOM   2201 C CD2 . PHE A  1  266 ? -17.323 -1.129  13.301  1.00 84.15 266 A  1 
ATOM   2202 C CE1 . PHE A  1  266 ? -19.208 -1.811  15.262  1.00 77.80 266 A  1 
ATOM   2203 C CE2 . PHE A  1  266 ? -16.963 -1.100  14.660  1.00 77.46 266 A  1 
ATOM   2204 C CZ  . PHE A  1  266 ? -17.908 -1.436  15.645  1.00 74.30 266 A  1 
ATOM   2205 N N   . HIS A  1  267 ? -20.170 -3.310  8.824   1.00 98.38 267 A  1 
ATOM   2206 C CA  . HIS A  1  267 ? -20.881 -2.983  7.595   1.00 98.34 267 A  1 
ATOM   2207 C C   . HIS A  1  267 ? -21.688 -1.695  7.787   1.00 98.18 267 A  1 
ATOM   2208 O O   . HIS A  1  267 ? -21.481 -0.706  7.083   1.00 96.96 267 A  1 
ATOM   2209 C CB  . HIS A  1  267 ? -21.758 -4.163  7.172   1.00 98.25 267 A  1 
ATOM   2210 C CG  . HIS A  1  267 ? -22.461 -3.866  5.875   1.00 98.30 267 A  1 
ATOM   2211 N ND1 . HIS A  1  267 ? -21.870 -3.783  4.630   1.00 96.77 267 A  1 
ATOM   2212 C CD2 . HIS A  1  267 ? -23.778 -3.536  5.725   1.00 96.72 267 A  1 
ATOM   2213 C CE1 . HIS A  1  267 ? -22.804 -3.424  3.756   1.00 96.92 267 A  1 
ATOM   2214 N NE2 . HIS A  1  267 ? -23.976 -3.263  4.386   1.00 96.92 267 A  1 
ATOM   2215 N N   . ILE A  1  268 ? -22.517 -1.684  8.821   1.00 97.89 268 A  1 
ATOM   2216 C CA  . ILE A  1  268 ? -23.341 -0.536  9.198   1.00 97.64 268 A  1 
ATOM   2217 C C   . ILE A  1  268 ? -22.722 0.149   10.411  1.00 97.40 268 A  1 
ATOM   2218 O O   . ILE A  1  268 ? -22.533 -0.469  11.459  1.00 96.18 268 A  1 
ATOM   2219 C CB  . ILE A  1  268 ? -24.798 -0.962  9.462   1.00 97.32 268 A  1 
ATOM   2220 C CG1 . ILE A  1  268 ? -25.367 -1.759  8.267   1.00 95.80 268 A  1 
ATOM   2221 C CG2 . ILE A  1  268 ? -25.659 0.278   9.757   1.00 95.78 268 A  1 
ATOM   2222 C CD1 . ILE A  1  268 ? -26.794 -2.282  8.474   1.00 94.92 268 A  1 
ATOM   2223 N N   . GLN A  1  269 ? -22.449 1.443   10.270  1.00 94.71 269 A  1 
ATOM   2224 C CA  . GLN A  1  269 ? -21.874 2.255   11.335  1.00 94.14 269 A  1 
ATOM   2225 C C   . GLN A  1  269 ? -22.942 3.152   11.986  1.00 94.41 269 A  1 
ATOM   2226 O O   . GLN A  1  269 ? -23.745 3.752   11.267  1.00 91.17 269 A  1 
ATOM   2227 C CB  . GLN A  1  269 ? -20.720 3.069   10.745  1.00 90.56 269 A  1 
ATOM   2228 C CG  . GLN A  1  269 ? -20.041 3.951   11.799  1.00 85.93 269 A  1 
ATOM   2229 C CD  . GLN A  1  269 ? -18.916 4.793   11.224  1.00 83.15 269 A  1 
ATOM   2230 O OE1 . GLN A  1  269 ? -18.213 4.395   10.321  1.00 78.83 269 A  1 
ATOM   2231 N NE2 . GLN A  1  269 ? -18.716 5.972   11.742  1.00 74.93 269 A  1 
ATOM   2232 N N   . PRO A  1  270 ? -22.946 3.331   13.321  1.00 94.31 270 A  1 
ATOM   2233 C CA  . PRO A  1  270 ? -23.738 4.362   13.959  1.00 94.46 270 A  1 
ATOM   2234 C C   . PRO A  1  270 ? -23.219 5.750   13.566  1.00 93.84 270 A  1 
ATOM   2235 O O   . PRO A  1  270 ? -22.046 6.072   13.780  1.00 90.07 270 A  1 
ATOM   2236 C CB  . PRO A  1  270 ? -23.633 4.133   15.475  1.00 93.41 270 A  1 
ATOM   2237 C CG  . PRO A  1  270 ? -22.918 2.804   15.619  1.00 91.21 270 A  1 
ATOM   2238 C CD  . PRO A  1  270 ? -22.182 2.611   14.307  1.00 93.71 270 A  1 
ATOM   2239 N N   . GLY A  1  271 ? -24.081 6.569   13.001  1.00 91.25 271 A  1 
ATOM   2240 C CA  . GLY A  1  271 ? -23.715 7.883   12.508  1.00 90.17 271 A  1 
ATOM   2241 C C   . GLY A  1  271 ? -24.740 8.428   11.528  1.00 90.61 271 A  1 
ATOM   2242 O O   . GLY A  1  271 ? -25.855 7.915   11.409  1.00 86.06 271 A  1 
ATOM   2243 N N   . VAL A  1  272 ? -24.336 9.493   10.848  1.00 88.68 272 A  1 
ATOM   2244 C CA  . VAL A  1  272 ? -25.149 10.143  9.825   1.00 88.16 272 A  1 
ATOM   2245 C C   . VAL A  1  272 ? -24.291 10.434  8.587   1.00 87.60 272 A  1 
ATOM   2246 O O   . VAL A  1  272 ? -23.090 10.661  8.698   1.00 84.61 272 A  1 
ATOM   2247 C CB  . VAL A  1  272 ? -25.811 11.446  10.334  1.00 86.76 272 A  1 
ATOM   2248 C CG1 . VAL A  1  272 ? -26.780 11.160  11.470  1.00 79.32 272 A  1 
ATOM   2249 C CG2 . VAL A  1  272 ? -24.796 12.496  10.813  1.00 79.29 272 A  1 
ATOM   2250 N N   . ASN A  1  273 ? -24.936 10.474  7.435   1.00 87.03 273 A  1 
ATOM   2251 C CA  . ASN A  1  273 ? -24.352 10.947  6.190   1.00 85.19 273 A  1 
ATOM   2252 C C   . ASN A  1  273 ? -25.326 11.917  5.503   1.00 84.95 273 A  1 
ATOM   2253 O O   . ASN A  1  273 ? -26.393 12.237  6.043   1.00 81.42 273 A  1 
ATOM   2254 C CB  . ASN A  1  273 ? -23.930 9.727   5.339   1.00 82.28 273 A  1 
ATOM   2255 C CG  . ASN A  1  273 ? -25.120 8.906   4.894   1.00 78.92 273 A  1 
ATOM   2256 O OD1 . ASN A  1  273 ? -25.947 9.364   4.135   1.00 70.88 273 A  1 
ATOM   2257 N ND2 . ASN A  1  273 ? -25.254 7.683   5.366   1.00 71.79 273 A  1 
ATOM   2258 N N   . TYR A  1  274 ? -24.958 12.430  4.335   1.00 82.76 274 A  1 
ATOM   2259 C CA  . TYR A  1  274 ? -25.797 13.413  3.647   1.00 81.50 274 A  1 
ATOM   2260 C C   . TYR A  1  274 ? -27.150 12.850  3.193   1.00 79.90 274 A  1 
ATOM   2261 O O   . TYR A  1  274 ? -28.157 13.559  3.263   1.00 74.35 274 A  1 
ATOM   2262 C CB  . TYR A  1  274 ? -25.014 14.013  2.467   1.00 79.65 274 A  1 
ATOM   2263 C CG  . TYR A  1  274 ? -25.728 15.184  1.841   1.00 77.37 274 A  1 
ATOM   2264 C CD1 . TYR A  1  274 ? -26.503 15.015  0.677   1.00 72.85 274 A  1 
ATOM   2265 C CD2 . TYR A  1  274 ? -25.651 16.463  2.437   1.00 73.37 274 A  1 
ATOM   2266 C CE1 . TYR A  1  274 ? -27.189 16.097  0.113   1.00 71.01 274 A  1 
ATOM   2267 C CE2 . TYR A  1  274 ? -26.332 17.551  1.878   1.00 70.11 274 A  1 
ATOM   2268 C CZ  . TYR A  1  274 ? -27.100 17.365  0.717   1.00 71.65 274 A  1 
ATOM   2269 O OH  . TYR A  1  274 ? -27.770 18.429  0.168   1.00 67.15 274 A  1 
ATOM   2270 N N   . ALA A  1  275 ? -27.176 11.593  2.773   1.00 80.35 275 A  1 
ATOM   2271 C CA  . ALA A  1  275 ? -28.382 10.914  2.309   1.00 78.64 275 A  1 
ATOM   2272 C C   . ALA A  1  275 ? -29.263 10.428  3.476   1.00 79.74 275 A  1 
ATOM   2273 O O   . ALA A  1  275 ? -30.470 10.658  3.493   1.00 75.07 275 A  1 
ATOM   2274 C CB  . ALA A  1  275 ? -27.963 9.771   1.384   1.00 74.73 275 A  1 
ATOM   2275 N N   . GLU A  1  276 ? -28.655 9.814   4.492   1.00 80.20 276 A  1 
ATOM   2276 C CA  . GLU A  1  276 ? -29.336 9.338   5.694   1.00 80.82 276 A  1 
ATOM   2277 C C   . GLU A  1  276 ? -28.889 10.133  6.940   1.00 82.49 276 A  1 
ATOM   2278 O O   . GLU A  1  276 ? -27.919 9.815   7.621   1.00 78.71 276 A  1 
ATOM   2279 C CB  . GLU A  1  276 ? -29.163 7.827   5.891   1.00 77.20 276 A  1 
ATOM   2280 C CG  . GLU A  1  276 ? -30.079 7.001   4.977   1.00 68.72 276 A  1 
ATOM   2281 C CD  . GLU A  1  276 ? -30.167 5.520   5.398   1.00 64.65 276 A  1 
ATOM   2282 O OE1 . GLU A  1  276 ? -31.213 4.888   5.102   1.00 57.97 276 A  1 
ATOM   2283 O OE2 . GLU A  1  276 ? -29.231 5.041   6.057   1.00 59.79 276 A  1 
ATOM   2284 N N   . LYS A  1  277 ? -29.680 11.174  7.265   1.00 81.66 277 A  1 
ATOM   2285 C CA  . LYS A  1  277 ? -29.472 12.047  8.434   1.00 80.91 277 A  1 
ATOM   2286 C C   . LYS A  1  277 ? -30.077 11.492  9.723   1.00 81.85 277 A  1 
ATOM   2287 O O   . LYS A  1  277 ? -30.504 12.242  10.601  1.00 76.12 277 A  1 
ATOM   2288 C CB  . LYS A  1  277 ? -29.970 13.467  8.104   1.00 79.26 277 A  1 
ATOM   2289 C CG  . LYS A  1  277 ? -29.186 14.081  6.937   1.00 78.53 277 A  1 
ATOM   2290 C CD  . LYS A  1  277 ? -29.810 15.389  6.455   1.00 71.31 277 A  1 
ATOM   2291 C CE  . LYS A  1  277 ? -29.017 15.815  5.213   1.00 69.84 277 A  1 
ATOM   2292 N NZ  . LYS A  1  277 ? -29.745 16.735  4.330   1.00 60.34 277 A  1 
ATOM   2293 N N   . LYS A  1  278 ? -30.158 10.183  9.828   1.00 86.05 278 A  1 
ATOM   2294 C CA  . LYS A  1  278 ? -30.650 9.486   11.015  1.00 85.62 278 A  1 
ATOM   2295 C C   . LYS A  1  278 ? -29.633 8.432   11.430  1.00 87.63 278 A  1 
ATOM   2296 O O   . LYS A  1  278 ? -28.998 7.823   10.579  1.00 82.86 278 A  1 
ATOM   2297 C CB  . LYS A  1  278 ? -32.018 8.839   10.755  1.00 79.97 278 A  1 
ATOM   2298 C CG  . LYS A  1  278 ? -33.125 9.883   10.556  1.00 70.59 278 A  1 
ATOM   2299 C CD  . LYS A  1  278 ? -34.482 9.183   10.377  1.00 64.06 278 A  1 
ATOM   2300 C CE  . LYS A  1  278 ? -35.577 10.221  10.169  1.00 53.74 278 A  1 
ATOM   2301 N NZ  . LYS A  1  278 ? -36.905 9.565   9.952   1.00 45.89 278 A  1 
ATOM   2302 N N   . ASN A  1  279 ? -29.529 8.224   12.733  1.00 87.60 279 A  1 
ATOM   2303 C CA  . ASN A  1  279 ? -28.663 7.179   13.249  1.00 89.47 279 A  1 
ATOM   2304 C C   . ASN A  1  279 ? -29.160 5.804   12.774  1.00 91.10 279 A  1 
ATOM   2305 O O   . ASN A  1  279 ? -30.357 5.516   12.893  1.00 87.71 279 A  1 
ATOM   2306 C CB  . ASN A  1  279 ? -28.594 7.308   14.777  1.00 85.17 279 A  1 
ATOM   2307 C CG  . ASN A  1  279 ? -27.315 6.714   15.336  1.00 84.76 279 A  1 
ATOM   2308 O OD1 . ASN A  1  279 ? -26.672 5.875   14.736  1.00 77.33 279 A  1 
ATOM   2309 N ND2 . ASN A  1  279 ? -26.896 7.177   16.491  1.00 77.81 279 A  1 
ATOM   2310 N N   . SER A  1  280 ? -28.272 5.003   12.240  1.00 93.51 280 A  1 
ATOM   2311 C CA  . SER A  1  280 ? -28.593 3.719   11.618  1.00 93.76 280 A  1 
ATOM   2312 C C   . SER A  1  280 ? -28.856 2.597   12.622  1.00 95.09 280 A  1 
ATOM   2313 O O   . SER A  1  280 ? -29.563 1.643   12.300  1.00 93.38 280 A  1 
ATOM   2314 C CB  . SER A  1  280 ? -27.444 3.325   10.681  1.00 91.48 280 A  1 
ATOM   2315 O OG  . SER A  1  280 ? -26.220 3.421   11.384  1.00 80.38 280 A  1 
ATOM   2316 N N   . TRP A  1  281 ? -28.343 2.711   13.846  1.00 95.48 281 A  1 
ATOM   2317 C CA  . TRP A  1  281 ? -28.540 1.721   14.903  1.00 96.40 281 A  1 
ATOM   2318 C C   . TRP A  1  281 ? -29.628 2.135   15.898  1.00 96.59 281 A  1 
ATOM   2319 O O   . TRP A  1  281 ? -29.889 3.321   16.116  1.00 95.61 281 A  1 
ATOM   2320 C CB  . TRP A  1  281 ? -27.225 1.474   15.640  1.00 96.50 281 A  1 
ATOM   2321 C CG  . TRP A  1  281 ? -26.153 0.739   14.911  1.00 96.74 281 A  1 
ATOM   2322 C CD1 . TRP A  1  281 ? -25.988 0.638   13.568  1.00 95.48 281 A  1 
ATOM   2323 C CD2 . TRP A  1  281 ? -25.019 0.020   15.495  1.00 97.14 281 A  1 
ATOM   2324 N NE1 . TRP A  1  281 ? -24.838 -0.079  13.278  1.00 96.21 281 A  1 
ATOM   2325 C CE2 . TRP A  1  281 ? -24.211 -0.462  14.433  1.00 96.85 281 A  1 
ATOM   2326 C CE3 . TRP A  1  281 ? -24.609 -0.250  16.826  1.00 96.74 281 A  1 
ATOM   2327 C CZ2 . TRP A  1  281 ? -23.010 -1.170  14.676  1.00 96.52 281 A  1 
ATOM   2328 C CZ3 . TRP A  1  281 ? -23.419 -0.959  17.060  1.00 96.31 281 A  1 
ATOM   2329 C CH2 . TRP A  1  281 ? -22.633 -1.404  15.997  1.00 96.26 281 A  1 
ATOM   2330 N N   . TYR A  1  282 ? -30.227 1.154   16.546  1.00 96.45 282 A  1 
ATOM   2331 C CA  . TYR A  1  282 ? -31.050 1.386   17.728  1.00 96.84 282 A  1 
ATOM   2332 C C   . TYR A  1  282 ? -30.197 1.916   18.888  1.00 97.07 282 A  1 
ATOM   2333 O O   . TYR A  1  282 ? -29.090 1.433   19.123  1.00 96.48 282 A  1 
ATOM   2334 C CB  . TYR A  1  282 ? -31.753 0.091   18.146  1.00 96.63 282 A  1 
ATOM   2335 C CG  . TYR A  1  282 ? -32.900 -0.290  17.245  1.00 96.72 282 A  1 
ATOM   2336 C CD1 . TYR A  1  282 ? -34.122 0.426   17.303  1.00 95.50 282 A  1 
ATOM   2337 C CD2 . TYR A  1  282 ? -32.785 -1.372  16.350  1.00 95.84 282 A  1 
ATOM   2338 C CE1 . TYR A  1  282 ? -35.199 0.064   16.484  1.00 95.34 282 A  1 
ATOM   2339 C CE2 . TYR A  1  282 ? -33.861 -1.740  15.532  1.00 95.21 282 A  1 
ATOM   2340 C CZ  . TYR A  1  282 ? -35.070 -1.019  15.604  1.00 95.94 282 A  1 
ATOM   2341 O OH  . TYR A  1  282 ? -36.125 -1.372  14.798  1.00 94.97 282 A  1 
ATOM   2342 N N   . ASP A  1  283 ? -30.743 2.848   19.640  1.00 96.37 283 A  1 
ATOM   2343 C CA  . ASP A  1  283 ? -30.051 3.459   20.783  1.00 96.28 283 A  1 
ATOM   2344 C C   . ASP A  1  283 ? -29.673 2.423   21.854  1.00 96.98 283 A  1 
ATOM   2345 O O   . ASP A  1  283 ? -28.633 2.551   22.496  1.00 96.31 283 A  1 
ATOM   2346 C CB  . ASP A  1  283 ? -30.933 4.562   21.393  1.00 94.87 283 A  1 
ATOM   2347 C CG  . ASP A  1  283 ? -31.278 5.698   20.415  1.00 89.96 283 A  1 
ATOM   2348 O OD1 . ASP A  1  283 ? -30.533 5.900   19.428  1.00 84.84 283 A  1 
ATOM   2349 O OD2 . ASP A  1  283 ? -32.339 6.312   20.608  1.00 83.64 283 A  1 
ATOM   2350 N N   . TYR A  1  284 ? -30.463 1.365   22.003  1.00 97.02 284 A  1 
ATOM   2351 C CA  . TYR A  1  284 ? -30.149 0.235   22.880  1.00 97.48 284 A  1 
ATOM   2352 C C   . TYR A  1  284 ? -28.791 -0.395  22.536  1.00 97.67 284 A  1 
ATOM   2353 O O   . TYR A  1  284 ? -27.921 -0.519  23.407  1.00 97.40 284 A  1 
ATOM   2354 C CB  . TYR A  1  284 ? -31.285 -0.799  22.781  1.00 97.45 284 A  1 
ATOM   2355 C CG  . TYR A  1  284 ? -31.075 -1.981  23.691  1.00 97.23 284 A  1 
ATOM   2356 C CD1 . TYR A  1  284 ? -30.428 -3.146  23.224  1.00 96.21 284 A  1 
ATOM   2357 C CD2 . TYR A  1  284 ? -31.507 -1.923  25.031  1.00 96.39 284 A  1 
ATOM   2358 C CE1 . TYR A  1  284 ? -30.196 -4.225  24.077  1.00 95.66 284 A  1 
ATOM   2359 C CE2 . TYR A  1  284 ? -31.289 -3.009  25.899  1.00 95.48 284 A  1 
ATOM   2360 C CZ  . TYR A  1  284 ? -30.631 -4.155  25.419  1.00 95.94 284 A  1 
ATOM   2361 O OH  . TYR A  1  284 ? -30.402 -5.212  26.264  1.00 94.80 284 A  1 
ATOM   2362 N N   . HIS A  1  285 ? -28.593 -0.719  21.266  1.00 97.75 285 A  1 
ATOM   2363 C CA  . HIS A  1  285 ? -27.341 -1.339  20.805  1.00 97.81 285 A  1 
ATOM   2364 C C   . HIS A  1  285 ? -26.167 -0.354  20.781  1.00 97.86 285 A  1 
ATOM   2365 O O   . HIS A  1  285 ? -25.036 -0.733  21.091  1.00 97.50 285 A  1 
ATOM   2366 C CB  . HIS A  1  285 ? -27.576 -1.964  19.430  1.00 97.76 285 A  1 
ATOM   2367 C CG  . HIS A  1  285 ? -28.553 -3.106  19.473  1.00 97.62 285 A  1 
ATOM   2368 N ND1 . HIS A  1  285 ? -28.483 -4.206  20.304  1.00 91.03 285 A  1 
ATOM   2369 C CD2 . HIS A  1  285 ? -29.679 -3.254  18.716  1.00 90.73 285 A  1 
ATOM   2370 C CE1 . HIS A  1  285 ? -29.537 -4.994  20.044  1.00 92.69 285 A  1 
ATOM   2371 N NE2 . HIS A  1  285 ? -30.288 -4.448  19.083  1.00 93.59 285 A  1 
ATOM   2372 N N   . ILE A  1  286 ? -26.435 0.921   20.508  1.00 97.49 286 A  1 
ATOM   2373 C CA  . ILE A  1  286 ? -25.428 1.979   20.647  1.00 97.39 286 A  1 
ATOM   2374 C C   . ILE A  1  286 ? -24.941 2.045   22.093  1.00 97.68 286 A  1 
ATOM   2375 O O   . ILE A  1  286 ? -23.744 2.149   22.332  1.00 97.32 286 A  1 
ATOM   2376 C CB  . ILE A  1  286 ? -25.979 3.341   20.163  1.00 96.59 286 A  1 
ATOM   2377 C CG1 . ILE A  1  286 ? -26.206 3.288   18.638  1.00 94.99 286 A  1 
ATOM   2378 C CG2 . ILE A  1  286 ? -25.025 4.498   20.520  1.00 95.51 286 A  1 
ATOM   2379 C CD1 . ILE A  1  286 ? -26.931 4.510   18.076  1.00 91.81 286 A  1 
ATOM   2380 N N   . ASN A  1  287 ? -25.842 1.946   23.055  1.00 97.55 287 A  1 
ATOM   2381 C CA  . ASN A  1  287 ? -25.473 1.939   24.470  1.00 97.55 287 A  1 
ATOM   2382 C C   . ASN A  1  287 ? -24.610 0.727   24.836  1.00 97.71 287 A  1 
ATOM   2383 O O   . ASN A  1  287 ? -23.600 0.888   25.526  1.00 97.37 287 A  1 
ATOM   2384 C CB  . ASN A  1  287 ? -26.738 2.026   25.335  1.00 97.05 287 A  1 
ATOM   2385 C CG  . ASN A  1  287 ? -26.840 3.303   26.146  1.00 86.05 287 A  1 
ATOM   2386 O OD1 . ASN A  1  287 ? -25.913 4.054   26.329  1.00 76.72 287 A  1 
ATOM   2387 N ND2 . ASN A  1  287 ? -28.001 3.579   26.700  1.00 73.15 287 A  1 
ATOM   2388 N N   . GLN A  1  288 ? -24.956 -0.455  24.354  1.00 97.89 288 A  1 
ATOM   2389 C CA  . GLN A  1  288 ? -24.166 -1.672  24.574  1.00 97.99 288 A  1 
ATOM   2390 C C   . GLN A  1  288 ? -22.744 -1.529  24.030  1.00 98.12 288 A  1 
ATOM   2391 O O   . GLN A  1  288 ? -21.779 -1.729  24.769  1.00 97.75 288 A  1 
ATOM   2392 C CB  . GLN A  1  288 ? -24.857 -2.881  23.921  1.00 97.83 288 A  1 
ATOM   2393 C CG  . GLN A  1  288 ? -26.142 -3.326  24.642  1.00 96.54 288 A  1 
ATOM   2394 C CD  . GLN A  1  288 ? -26.732 -4.565  23.970  1.00 96.48 288 A  1 
ATOM   2395 O OE1 . GLN A  1  288 ? -26.932 -4.629  22.769  1.00 91.56 288 A  1 
ATOM   2396 N NE2 . GLN A  1  288 ? -27.005 -5.611  24.718  1.00 90.67 288 A  1 
ATOM   2397 N N   . ILE A  1  289 ? -22.594 -1.120  22.769  1.00 98.08 289 A  1 
ATOM   2398 C CA  . ILE A  1  289 ? -21.266 -0.975  22.159  1.00 98.00 289 A  1 
ATOM   2399 C C   . ILE A  1  289 ? -20.464 0.157   22.811  1.00 98.09 289 A  1 
ATOM   2400 O O   . ILE A  1  289 ? -19.259 0.034   23.007  1.00 97.59 289 A  1 
ATOM   2401 C CB  . ILE A  1  289 ? -21.390 -0.821  20.617  1.00 97.50 289 A  1 
ATOM   2402 C CG1 . ILE A  1  289 ? -20.164 -1.397  19.885  1.00 91.62 289 A  1 
ATOM   2403 C CG2 . ILE A  1  289 ? -21.618 0.629   20.169  1.00 91.95 289 A  1 
ATOM   2404 C CD1 . ILE A  1  289 ? -20.314 -2.863  19.526  1.00 89.51 289 A  1 
ATOM   2405 N N   . SER A  1  290 ? -21.130 1.227   23.214  1.00 98.18 290 A  1 
ATOM   2406 C CA  . SER A  1  290 ? -20.490 2.363   23.878  1.00 97.91 290 A  1 
ATOM   2407 C C   . SER A  1  290 ? -19.911 1.988   25.235  1.00 97.83 290 A  1 
ATOM   2408 O O   . SER A  1  290 ? -18.843 2.480   25.582  1.00 97.15 290 A  1 
ATOM   2409 C CB  . SER A  1  290 ? -21.469 3.525   24.075  1.00 97.58 290 A  1 
ATOM   2410 O OG  . SER A  1  290 ? -22.007 3.939   22.848  1.00 95.48 290 A  1 
ATOM   2411 N N   . GLN A  1  291 ? -20.553 1.105   25.971  1.00 98.07 291 A  1 
ATOM   2412 C CA  . GLN A  1  291 ? -20.008 0.591   27.228  1.00 97.87 291 A  1 
ATOM   2413 C C   . GLN A  1  291 ? -18.733 -0.237  27.004  1.00 97.71 291 A  1 
ATOM   2414 O O   . GLN A  1  291 ? -17.776 -0.100  27.760  1.00 96.74 291 A  1 
ATOM   2415 C CB  . GLN A  1  291 ? -21.052 -0.263  27.962  1.00 97.39 291 A  1 
ATOM   2416 C CG  . GLN A  1  291 ? -22.124 0.608   28.643  1.00 91.04 291 A  1 
ATOM   2417 C CD  . GLN A  1  291 ? -23.191 -0.219  29.350  1.00 85.01 291 A  1 
ATOM   2418 O OE1 . GLN A  1  291 ? -23.287 -1.428  29.243  1.00 77.58 291 A  1 
ATOM   2419 N NE2 . GLN A  1  291 ? -24.055 0.394   30.128  1.00 72.76 291 A  1 
ATOM   2420 N N   . VAL A  1  292 ? -18.697 -1.041  25.952  1.00 98.18 292 A  1 
ATOM   2421 C CA  . VAL A  1  292 ? -17.485 -1.798  25.601  1.00 98.12 292 A  1 
ATOM   2422 C C   . VAL A  1  292 ? -16.342 -0.844  25.242  1.00 98.06 292 A  1 
ATOM   2423 O O   . VAL A  1  292 ? -15.227 -1.009  25.738  1.00 97.26 292 A  1 
ATOM   2424 C CB  . VAL A  1  292 ? -17.747 -2.783  24.445  1.00 97.88 292 A  1 
ATOM   2425 C CG1 . VAL A  1  292 ? -16.493 -3.579  24.075  1.00 96.40 292 A  1 
ATOM   2426 C CG2 . VAL A  1  292 ? -18.829 -3.803  24.821  1.00 96.59 292 A  1 
ATOM   2427 N N   . PHE A  1  293 ? -16.627 0.183   24.451  1.00 98.18 293 A  1 
ATOM   2428 C CA  . PHE A  1  293 ? -15.619 1.157   24.020  1.00 98.00 293 A  1 
ATOM   2429 C C   . PHE A  1  293 ? -15.198 2.126   25.132  1.00 97.75 293 A  1 
ATOM   2430 O O   . PHE A  1  293 ? -14.077 2.638   25.094  1.00 96.33 293 A  1 
ATOM   2431 C CB  . PHE A  1  293 ? -16.147 1.932   22.804  1.00 97.87 293 A  1 
ATOM   2432 C CG  . PHE A  1  293 ? -16.353 1.151   21.523  1.00 97.99 293 A  1 
ATOM   2433 C CD1 . PHE A  1  293 ? -15.969 -0.199  21.378  1.00 96.69 293 A  1 
ATOM   2434 C CD2 . PHE A  1  293 ? -16.919 1.818   20.411  1.00 96.73 293 A  1 
ATOM   2435 C CE1 . PHE A  1  293 ? -16.153 -0.882  20.163  1.00 96.47 293 A  1 
ATOM   2436 C CE2 . PHE A  1  293 ? -17.102 1.147   19.194  1.00 96.32 293 A  1 
ATOM   2437 C CZ  . PHE A  1  293 ? -16.726 -0.199  19.075  1.00 97.20 293 A  1 
ATOM   2438 N N   . GLU A  1  294 ? -16.041 2.370   26.110  1.00 97.85 294 A  1 
ATOM   2439 C CA  . GLU A  1  294 ? -15.678 3.138   27.298  1.00 97.43 294 A  1 
ATOM   2440 C C   . GLU A  1  294 ? -14.640 2.390   28.145  1.00 97.13 294 A  1 
ATOM   2441 O O   . GLU A  1  294 ? -13.712 3.010   28.656  1.00 95.65 294 A  1 
ATOM   2442 C CB  . GLU A  1  294 ? -16.961 3.444   28.098  1.00 97.02 294 A  1 
ATOM   2443 C CG  . GLU A  1  294 ? -16.735 4.369   29.314  1.00 93.28 294 A  1 
ATOM   2444 C CD  . GLU A  1  294 ? -18.077 4.712   30.014  1.00 92.08 294 A  1 
ATOM   2445 O OE1 . GLU A  1  294 ? -18.337 5.900   30.279  1.00 85.39 294 A  1 
ATOM   2446 O OE2 . GLU A  1  294 ? -18.908 3.803   30.250  1.00 87.34 294 A  1 
ATOM   2447 N N   . GLU A  1  295 ? -14.753 1.075   28.245  1.00 97.31 295 A  1 
ATOM   2448 C CA  . GLU A  1  295 ? -13.748 0.256   28.934  1.00 96.76 295 A  1 
ATOM   2449 C C   . GLU A  1  295 ? -12.459 0.094   28.124  1.00 96.41 295 A  1 
ATOM   2450 O O   . GLU A  1  295 ? -11.357 0.205   28.667  1.00 94.20 295 A  1 
ATOM   2451 C CB  . GLU A  1  295 ? -14.320 -1.139  29.250  1.00 95.60 295 A  1 
ATOM   2452 C CG  . GLU A  1  295 ? -15.308 -1.126  30.423  1.00 84.72 295 A  1 
ATOM   2453 C CD  . GLU A  1  295 ? -15.777 -2.554  30.797  1.00 77.24 295 A  1 
ATOM   2454 O OE1 . GLU A  1  295 ? -16.722 -2.707  31.615  1.00 70.20 295 A  1 
ATOM   2455 O OE2 . GLU A  1  295 ? -15.236 -3.555  30.277  1.00 70.68 295 A  1 
ATOM   2456 N N   . LYS A  1  296 ? -12.588 -0.151  26.825  1.00 96.59 296 A  1 
ATOM   2457 C CA  . LYS A  1  296 ? -11.446 -0.278  25.926  1.00 96.49 296 A  1 
ATOM   2458 C C   . LYS A  1  296 ? -11.824 0.197   24.522  1.00 97.16 296 A  1 
ATOM   2459 O O   . LYS A  1  296 ? -12.612 -0.452  23.835  1.00 96.07 296 A  1 
ATOM   2460 C CB  . LYS A  1  296 ? -10.920 -1.719  25.954  1.00 94.73 296 A  1 
ATOM   2461 C CG  . LYS A  1  296 ? -9.533  -1.825  25.311  1.00 88.11 296 A  1 
ATOM   2462 C CD  . LYS A  1  296 ? -8.878  -3.169  25.636  1.00 82.46 296 A  1 
ATOM   2463 C CE  . LYS A  1  296 ? -7.463  -3.204  25.050  1.00 77.29 296 A  1 
ATOM   2464 N NZ  . LYS A  1  296 ? -6.737  -4.446  25.415  1.00 68.17 296 A  1 
ATOM   2465 N N   . GLN A  1  297 ? -11.242 1.320   24.117  1.00 96.82 297 A  1 
ATOM   2466 C CA  . GLN A  1  297 ? -11.479 1.850   22.778  1.00 97.04 297 A  1 
ATOM   2467 C C   . GLN A  1  297 ? -10.781 0.985   21.717  1.00 97.67 297 A  1 
ATOM   2468 O O   . GLN A  1  297 ? -9.643  0.559   21.938  1.00 96.82 297 A  1 
ATOM   2469 C CB  . GLN A  1  297 ? -11.039 3.314   22.677  1.00 95.13 297 A  1 
ATOM   2470 C CG  . GLN A  1  297 ? -11.940 4.226   23.522  1.00 83.46 297 A  1 
ATOM   2471 C CD  . GLN A  1  297 ? -11.622 5.710   23.370  1.00 81.57 297 A  1 
ATOM   2472 O OE1 . GLN A  1  297 ? -10.853 6.159   22.534  1.00 75.35 297 A  1 
ATOM   2473 N NE2 . GLN A  1  297 ? -12.227 6.550   24.177  1.00 71.11 297 A  1 
ATOM   2474 N N   . PRO A  1  298 ? -11.433 0.768   20.577  1.00 98.01 298 A  1 
ATOM   2475 C CA  . PRO A  1  298 ? -10.763 0.195   19.426  1.00 98.01 298 A  1 
ATOM   2476 C C   . PRO A  1  298 ? -9.762  1.192   18.836  1.00 98.18 298 A  1 
ATOM   2477 O O   . PRO A  1  298 ? -9.980  2.408   18.870  1.00 97.51 298 A  1 
ATOM   2478 C CB  . PRO A  1  298 ? -11.888 -0.124  18.430  1.00 97.51 298 A  1 
ATOM   2479 C CG  . PRO A  1  298 ? -12.941 0.938   18.745  1.00 95.62 298 A  1 
ATOM   2480 C CD  . PRO A  1  298 ? -12.796 1.143   20.249  1.00 97.45 298 A  1 
ATOM   2481 N N   . ASP A  1  299 ? -8.682  0.684   18.261  1.00 98.40 299 A  1 
ATOM   2482 C CA  . ASP A  1  299 ? -7.685  1.520   17.591  1.00 98.44 299 A  1 
ATOM   2483 C C   . ASP A  1  299 ? -8.199  2.023   16.232  1.00 98.46 299 A  1 
ATOM   2484 O O   . ASP A  1  299 ? -7.945  3.167   15.852  1.00 97.93 299 A  1 
ATOM   2485 C CB  . ASP A  1  299 ? -6.390  0.730   17.394  1.00 98.33 299 A  1 
ATOM   2486 C CG  . ASP A  1  299 ? -5.701  0.367   18.712  1.00 97.86 299 A  1 
ATOM   2487 O OD1 . ASP A  1  299 ? -4.814  1.155   19.133  1.00 94.26 299 A  1 
ATOM   2488 O OD2 . ASP A  1  299 ? -5.996  -0.723  19.240  1.00 93.95 299 A  1 
ATOM   2489 N N   . TYR A  1  300 ? -8.918  1.166   15.524  1.00 98.53 300 A  1 
ATOM   2490 C CA  . TYR A  1  300 ? -9.386  1.422   14.163  1.00 98.63 300 A  1 
ATOM   2491 C C   . TYR A  1  300 ? -10.810 0.904   13.951  1.00 98.67 300 A  1 
ATOM   2492 O O   . TYR A  1  300 ? -11.184 -0.164  14.449  1.00 98.11 300 A  1 
ATOM   2493 C CB  . TYR A  1  300 ? -8.442  0.762   13.154  1.00 98.56 300 A  1 
ATOM   2494 C CG  . TYR A  1  300 ? -6.967  0.992   13.416  1.00 98.59 300 A  1 
ATOM   2495 C CD1 . TYR A  1  300 ? -6.383  2.252   13.189  1.00 97.66 300 A  1 
ATOM   2496 C CD2 . TYR A  1  300 ? -6.175  -0.048  13.942  1.00 97.88 300 A  1 
ATOM   2497 C CE1 . TYR A  1  300 ? -5.035  2.476   13.490  1.00 97.64 300 A  1 
ATOM   2498 C CE2 . TYR A  1  300 ? -4.825  0.166   14.242  1.00 97.58 300 A  1 
ATOM   2499 C CZ  . TYR A  1  300 ? -4.255  1.440   14.018  1.00 98.16 300 A  1 
ATOM   2500 O OH  . TYR A  1  300 ? -2.939  1.659   14.322  1.00 97.55 300 A  1 
ATOM   2501 N N   . LEU A  1  301 ? -11.562 1.655   13.160  1.00 98.43 301 A  1 
ATOM   2502 C CA  . LEU A  1  301 ? -12.926 1.310   12.782  1.00 98.37 301 A  1 
ATOM   2503 C C   . LEU A  1  301 ? -13.080 1.486   11.274  1.00 98.48 301 A  1 
ATOM   2504 O O   . LEU A  1  301 ? -12.841 2.581   10.756  1.00 97.50 301 A  1 
ATOM   2505 C CB  . LEU A  1  301 ? -13.896 2.237   13.532  1.00 97.60 301 A  1 
ATOM   2506 C CG  . LEU A  1  301 ? -13.922 2.035   15.055  1.00 93.62 301 A  1 
ATOM   2507 C CD1 . LEU A  1  301 ? -14.685 3.171   15.716  1.00 84.15 301 A  1 
ATOM   2508 C CD2 . LEU A  1  301 ? -14.624 0.741   15.443  1.00 85.70 301 A  1 
ATOM   2509 N N   . LEU A  1  302 ? -13.476 0.433   10.572  1.00 98.61 302 A  1 
ATOM   2510 C CA  . LEU A  1  302 ? -13.745 0.467   9.140   1.00 98.62 302 A  1 
ATOM   2511 C C   . LEU A  1  302 ? -15.232 0.202   8.896   1.00 98.62 302 A  1 
ATOM   2512 O O   . LEU A  1  302 ? -15.748 -0.843  9.291   1.00 98.03 302 A  1 
ATOM   2513 C CB  . LEU A  1  302 ? -12.871 -0.547  8.380   1.00 98.59 302 A  1 
ATOM   2514 C CG  . LEU A  1  302 ? -11.351 -0.440  8.611   1.00 97.79 302 A  1 
ATOM   2515 C CD1 . LEU A  1  302 ? -10.616 -1.395  7.672   1.00 96.47 302 A  1 
ATOM   2516 C CD2 . LEU A  1  302 ? -10.798 0.961   8.362   1.00 96.63 302 A  1 
ATOM   2517 N N   . GLY A  1  303 ? -15.890 1.155   8.251   1.00 98.16 303 A  1 
ATOM   2518 C CA  . GLY A  1  303 ? -17.296 1.069   7.881   1.00 98.04 303 A  1 
ATOM   2519 C C   . GLY A  1  303 ? -17.490 0.913   6.371   1.00 98.26 303 A  1 
ATOM   2520 O O   . GLY A  1  303 ? -16.627 1.292   5.575   1.00 97.55 303 A  1 
ATOM   2521 N N   . ALA A  1  304 ? -18.653 0.388   6.006   1.00 97.92 304 A  1 
ATOM   2522 C CA  . ALA A  1  304 ? -19.142 0.237   4.645   1.00 97.88 304 A  1 
ATOM   2523 C C   . ALA A  1  304 ? -20.564 0.831   4.550   1.00 97.15 304 A  1 
ATOM   2524 O O   . ALA A  1  304 ? -20.849 1.846   5.207   1.00 94.23 304 A  1 
ATOM   2525 C CB  . ALA A  1  304 ? -19.044 -1.258  4.290   1.00 97.58 304 A  1 
ATOM   2526 N N   . HIS A  1  305 ? -21.457 0.227   3.792   1.00 97.12 305 A  1 
ATOM   2527 C CA  . HIS A  1  305 ? -22.900 0.490   3.722   1.00 96.89 305 A  1 
ATOM   2528 C C   . HIS A  1  305 ? -23.319 1.849   3.149   1.00 96.47 305 A  1 
ATOM   2529 O O   . HIS A  1  305 ? -24.268 1.921   2.368   1.00 93.87 305 A  1 
ATOM   2530 C CB  . HIS A  1  305 ? -23.518 0.264   5.110   1.00 96.13 305 A  1 
ATOM   2531 C CG  . HIS A  1  305 ? -25.019 0.382   5.146   1.00 95.98 305 A  1 
ATOM   2532 N ND1 . HIS A  1  305 ? -25.897 -0.443  4.496   1.00 91.44 305 A  1 
ATOM   2533 C CD2 . HIS A  1  305 ? -25.758 1.330   5.789   1.00 91.79 305 A  1 
ATOM   2534 C CE1 . HIS A  1  305 ? -27.144 -0.006  4.744   1.00 91.26 305 A  1 
ATOM   2535 N NE2 . HIS A  1  305 ? -27.098 1.067   5.531   1.00 91.97 305 A  1 
ATOM   2536 N N   . VAL A  1  306 ? -22.648 2.938   3.536   1.00 96.28 306 A  1 
ATOM   2537 C CA  . VAL A  1  306 ? -22.988 4.273   3.044   1.00 95.30 306 A  1 
ATOM   2538 C C   . VAL A  1  306 ? -22.388 4.589   1.674   1.00 94.66 306 A  1 
ATOM   2539 O O   . VAL A  1  306 ? -22.770 5.580   1.069   1.00 91.29 306 A  1 
ATOM   2540 C CB  . VAL A  1  306 ? -22.640 5.370   4.065   1.00 94.11 306 A  1 
ATOM   2541 C CG1 . VAL A  1  306 ? -23.387 5.167   5.380   1.00 86.80 306 A  1 
ATOM   2542 C CG2 . VAL A  1  306 ? -21.144 5.462   4.360   1.00 87.34 306 A  1 
ATOM   2543 N N   . HIS A  1  307 ? -21.475 3.742   1.193   1.00 96.35 307 A  1 
ATOM   2544 C CA  . HIS A  1  307 ? -20.815 3.811   -0.119  1.00 96.62 307 A  1 
ATOM   2545 C C   . HIS A  1  307 ? -19.882 5.012   -0.346  1.00 96.90 307 A  1 
ATOM   2546 O O   . HIS A  1  307 ? -19.280 5.125   -1.409  1.00 95.97 307 A  1 
ATOM   2547 C CB  . HIS A  1  307 ? -21.839 3.692   -1.259  1.00 96.19 307 A  1 
ATOM   2548 C CG  . HIS A  1  307 ? -22.721 2.469   -1.280  1.00 95.97 307 A  1 
ATOM   2549 N ND1 . HIS A  1  307 ? -23.444 2.069   -2.389  1.00 92.05 307 A  1 
ATOM   2550 C CD2 . HIS A  1  307 ? -22.964 1.563   -0.294  1.00 92.16 307 A  1 
ATOM   2551 C CE1 . HIS A  1  307 ? -24.107 0.952   -2.063  1.00 92.34 307 A  1 
ATOM   2552 N NE2 . HIS A  1  307 ? -23.846 0.615   -0.799  1.00 92.77 307 A  1 
ATOM   2553 N N   . LEU A  1  308 ? -19.744 5.901   0.635   1.00 96.46 308 A  1 
ATOM   2554 C CA  . LEU A  1  308 ? -19.003 7.150   0.497   1.00 96.24 308 A  1 
ATOM   2555 C C   . LEU A  1  308 ? -17.681 7.119   1.260   1.00 96.85 308 A  1 
ATOM   2556 O O   . LEU A  1  308 ? -17.595 6.546   2.347   1.00 96.26 308 A  1 
ATOM   2557 C CB  . LEU A  1  308 ? -19.881 8.328   0.946   1.00 95.09 308 A  1 
ATOM   2558 C CG  . LEU A  1  308 ? -21.232 8.446   0.223   1.00 93.44 308 A  1 
ATOM   2559 C CD1 . LEU A  1  308 ? -21.992 9.661   0.744   1.00 91.10 308 A  1 
ATOM   2560 C CD2 . LEU A  1  308 ? -21.073 8.583   -1.293  1.00 90.75 308 A  1 
ATOM   2561 N N   . ASP A  1  309 ? -16.670 7.789   0.710   1.00 96.91 309 A  1 
ATOM   2562 C CA  . ASP A  1  309 ? -15.376 7.974   1.357   1.00 97.49 309 A  1 
ATOM   2563 C C   . ASP A  1  309 ? -15.455 9.114   2.380   1.00 97.17 309 A  1 
ATOM   2564 O O   . ASP A  1  309 ? -15.520 10.287  2.025   1.00 96.11 309 A  1 
ATOM   2565 C CB  . ASP A  1  309 ? -14.288 8.215   0.314   1.00 97.61 309 A  1 
ATOM   2566 C CG  . ASP A  1  309 ? -12.875 8.198   0.907   1.00 97.72 309 A  1 
ATOM   2567 O OD1 . ASP A  1  309 ? -12.706 8.277   2.146   1.00 96.54 309 A  1 
ATOM   2568 O OD2 . ASP A  1  309 ? -11.910 8.055   0.134   1.00 96.47 309 A  1 
ATOM   2569 N N   . MET A  1  310 ? -15.449 8.774   3.658   1.00 97.16 310 A  1 
ATOM   2570 C CA  . MET A  1  310 ? -15.559 9.761   4.713   1.00 96.53 310 A  1 
ATOM   2571 C C   . MET A  1  310 ? -14.734 9.386   5.946   1.00 97.11 310 A  1 
ATOM   2572 O O   . MET A  1  310 ? -14.670 8.235   6.364   1.00 96.46 310 A  1 
ATOM   2573 C CB  . MET A  1  310 ? -17.027 9.957   5.131   1.00 94.79 310 A  1 
ATOM   2574 C CG  . MET A  1  310 ? -17.944 10.441  3.994   1.00 91.41 310 A  1 
ATOM   2575 S SD  . MET A  1  310 ? -19.637 10.840  4.514   1.00 87.87 310 A  1 
ATOM   2576 C CE  . MET A  1  310 ? -20.207 9.200   4.995   1.00 78.92 310 A  1 
ATOM   2577 N N   . LEU A  1  311 ? -14.197 10.425  6.594   1.00 97.24 311 A  1 
ATOM   2578 C CA  . LEU A  1  311 ? -13.856 10.367  8.012   1.00 97.28 311 A  1 
ATOM   2579 C C   . LEU A  1  311 ? -15.154 10.572  8.792   1.00 96.64 311 A  1 
ATOM   2580 O O   . LEU A  1  311 ? -15.687 11.677  8.846   1.00 94.87 311 A  1 
ATOM   2581 C CB  . LEU A  1  311 ? -12.818 11.450  8.338   1.00 97.08 311 A  1 
ATOM   2582 C CG  . LEU A  1  311 ? -11.485 11.306  7.593   1.00 95.34 311 A  1 
ATOM   2583 C CD1 . LEU A  1  311 ? -10.573 12.472  7.931   1.00 92.22 311 A  1 
ATOM   2584 C CD2 . LEU A  1  311 ? -10.751 10.026  7.975   1.00 91.77 311 A  1 
ATOM   2585 N N   . MET A  1  312 ? -15.681 9.502   9.356   1.00 95.74 312 A  1 
ATOM   2586 C CA  . MET A  1  312 ? -17.021 9.492   9.923   1.00 95.43 312 A  1 
ATOM   2587 C C   . MET A  1  312 ? -16.968 9.239   11.435  1.00 95.74 312 A  1 
ATOM   2588 O O   . MET A  1  312 ? -16.571 8.152   11.853  1.00 94.64 312 A  1 
ATOM   2589 C CB  . MET A  1  312 ? -17.861 8.455   9.158   1.00 93.61 312 A  1 
ATOM   2590 C CG  . MET A  1  312 ? -19.331 8.471   9.566   1.00 90.15 312 A  1 
ATOM   2591 S SD  . MET A  1  312 ? -20.342 7.338   8.580   1.00 89.58 312 A  1 
ATOM   2592 C CE  . MET A  1  312 ? -21.889 7.413   9.483   1.00 86.23 312 A  1 
ATOM   2593 N N   . PRO A  1  313 ? -17.380 10.210  12.269  1.00 95.42 313 A  1 
ATOM   2594 C CA  . PRO A  1  313 ? -17.477 9.974   13.705  1.00 95.25 313 A  1 
ATOM   2595 C C   . PRO A  1  313 ? -18.387 8.786   14.025  1.00 95.30 313 A  1 
ATOM   2596 O O   . PRO A  1  313 ? -19.512 8.703   13.527  1.00 93.83 313 A  1 
ATOM   2597 C CB  . PRO A  1  313 ? -18.026 11.267  14.303  1.00 93.89 313 A  1 
ATOM   2598 C CG  . PRO A  1  313 ? -17.606 12.333  13.282  1.00 92.37 313 A  1 
ATOM   2599 C CD  . PRO A  1  313 ? -17.693 11.585  11.949  1.00 94.69 313 A  1 
ATOM   2600 N N   . PHE A  1  314 ? -17.910 7.896   14.886  1.00 95.86 314 A  1 
ATOM   2601 C CA  . PHE A  1  314 ? -18.708 6.792   15.402  1.00 96.23 314 A  1 
ATOM   2602 C C   . PHE A  1  314 ? -19.620 7.315   16.519  1.00 96.27 314 A  1 
ATOM   2603 O O   . PHE A  1  314 ? -19.169 7.605   17.627  1.00 95.02 314 A  1 
ATOM   2604 C CB  . PHE A  1  314 ? -17.788 5.665   15.874  1.00 95.89 314 A  1 
ATOM   2605 C CG  . PHE A  1  314 ? -18.525 4.388   16.191  1.00 95.62 314 A  1 
ATOM   2606 C CD1 . PHE A  1  314 ? -19.126 4.198   17.443  1.00 92.65 314 A  1 
ATOM   2607 C CD2 . PHE A  1  314 ? -18.629 3.375   15.211  1.00 92.33 314 A  1 
ATOM   2608 C CE1 . PHE A  1  314 ? -19.817 3.001   17.726  1.00 90.83 314 A  1 
ATOM   2609 C CE2 . PHE A  1  314 ? -19.312 2.180   15.493  1.00 90.21 314 A  1 
ATOM   2610 C CZ  . PHE A  1  314 ? -19.907 1.996   16.748  1.00 91.56 314 A  1 
ATOM   2611 N N   . PHE A  1  315 ? -20.894 7.475   16.216  1.00 94.82 315 A  1 
ATOM   2612 C CA  . PHE A  1  315 ? -21.863 7.974   17.183  1.00 94.95 315 A  1 
ATOM   2613 C C   . PHE A  1  315 ? -22.059 6.976   18.320  1.00 94.74 315 A  1 
ATOM   2614 O O   . PHE A  1  315 ? -22.294 5.799   18.097  1.00 92.57 315 A  1 
ATOM   2615 C CB  . PHE A  1  315 ? -23.191 8.318   16.499  1.00 94.07 315 A  1 
ATOM   2616 C CG  . PHE A  1  315 ? -23.256 9.630   15.738  1.00 94.15 315 A  1 
ATOM   2617 C CD1 . PHE A  1  315 ? -22.104 10.357  15.394  1.00 89.98 315 A  1 
ATOM   2618 C CD2 . PHE A  1  315 ? -24.519 10.143  15.387  1.00 89.98 315 A  1 
ATOM   2619 C CE1 . PHE A  1  315 ? -22.200 11.577  14.713  1.00 89.52 315 A  1 
ATOM   2620 C CE2 . PHE A  1  315 ? -24.622 11.359  14.702  1.00 89.46 315 A  1 
ATOM   2621 C CZ  . PHE A  1  315 ? -23.466 12.082  14.367  1.00 91.98 315 A  1 
ATOM   2622 N N   . ASN A  1  316 ? -21.969 7.488   19.545  1.00 95.85 316 A  1 
ATOM   2623 C CA  . ASN A  1  316 ? -22.043 6.695   20.752  1.00 95.80 316 A  1 
ATOM   2624 C C   . ASN A  1  316 ? -22.830 7.431   21.846  1.00 95.76 316 A  1 
ATOM   2625 O O   . ASN A  1  316 ? -23.214 8.584   21.669  1.00 94.38 316 A  1 
ATOM   2626 C CB  . ASN A  1  316 ? -20.610 6.310   21.164  1.00 95.19 316 A  1 
ATOM   2627 C CG  . ASN A  1  316 ? -19.795 7.496   21.618  1.00 95.45 316 A  1 
ATOM   2628 O OD1 . ASN A  1  316 ? -19.822 7.867   22.783  1.00 88.28 316 A  1 
ATOM   2629 N ND2 . ASN A  1  316 ? -19.048 8.119   20.745  1.00 88.00 316 A  1 
ATOM   2630 N N   . SER A  1  317 ? -23.070 6.774   22.972  1.00 95.47 317 A  1 
ATOM   2631 C CA  . SER A  1  317 ? -23.823 7.334   24.097  1.00 95.45 317 A  1 
ATOM   2632 C C   . SER A  1  317 ? -22.943 7.779   25.272  1.00 95.35 317 A  1 
ATOM   2633 O O   . SER A  1  317 ? -23.462 8.190   26.302  1.00 92.68 317 A  1 
ATOM   2634 C CB  . SER A  1  317 ? -24.870 6.325   24.557  1.00 94.46 317 A  1 
ATOM   2635 O OG  . SER A  1  317 ? -24.243 5.160   25.053  1.00 92.87 317 A  1 
ATOM   2636 N N   . LYS A  1  318 ? -21.612 7.689   25.112  1.00 96.14 318 A  1 
ATOM   2637 C CA  . LYS A  1  318 ? -20.626 7.950   26.175  1.00 96.17 318 A  1 
ATOM   2638 C C   . LYS A  1  318 ? -19.723 9.142   25.880  1.00 96.05 318 A  1 
ATOM   2639 O O   . LYS A  1  318 ? -18.735 9.349   26.570  1.00 93.71 318 A  1 
ATOM   2640 C CB  . LYS A  1  318 ? -19.817 6.666   26.430  1.00 95.79 318 A  1 
ATOM   2641 C CG  . LYS A  1  318 ? -20.654 5.502   26.984  1.00 93.92 318 A  1 
ATOM   2642 C CD  . LYS A  1  318 ? -21.173 5.820   28.383  1.00 89.38 318 A  1 
ATOM   2643 C CE  . LYS A  1  318 ? -21.704 4.554   29.045  1.00 85.89 318 A  1 
ATOM   2644 N NZ  . LYS A  1  318 ? -21.362 4.543   30.487  1.00 76.62 318 A  1 
ATOM   2645 N N   . ASN A  1  319 ? -20.086 9.934   24.873  1.00 95.33 319 A  1 
ATOM   2646 C CA  . ASN A  1  319 ? -19.335 11.115  24.466  1.00 95.13 319 A  1 
ATOM   2647 C C   . ASN A  1  319 ? -17.874 10.811  24.059  1.00 95.42 319 A  1 
ATOM   2648 O O   . ASN A  1  319 ? -16.981 11.640  24.221  1.00 92.92 319 A  1 
ATOM   2649 C CB  . ASN A  1  319 ? -19.508 12.206  25.537  1.00 93.77 319 A  1 
ATOM   2650 C CG  . ASN A  1  319 ? -19.728 13.590  24.961  1.00 87.12 319 A  1 
ATOM   2651 O OD1 . ASN A  1  319 ? -20.208 13.780  23.870  1.00 78.49 319 A  1 
ATOM   2652 N ND2 . ASN A  1  319 ? -19.434 14.617  25.726  1.00 76.07 319 A  1 
ATOM   2653 N N   . LEU A  1  320 ? -17.634 9.613   23.562  1.00 96.25 320 A  1 
ATOM   2654 C CA  . LEU A  1  320 ? -16.325 9.189   23.078  1.00 96.29 320 A  1 
ATOM   2655 C C   . LEU A  1  320 ? -16.078 9.781   21.687  1.00 96.00 320 A  1 
ATOM   2656 O O   . LEU A  1  320 ? -16.871 9.584   20.765  1.00 94.67 320 A  1 
ATOM   2657 C CB  . LEU A  1  320 ? -16.241 7.657   23.051  1.00 96.38 320 A  1 
ATOM   2658 C CG  . LEU A  1  320 ? -16.536 6.956   24.395  1.00 95.89 320 A  1 
ATOM   2659 C CD1 . LEU A  1  320 ? -16.598 5.455   24.189  1.00 93.51 320 A  1 
ATOM   2660 C CD2 . LEU A  1  320 ? -15.473 7.264   25.440  1.00 93.24 320 A  1 
ATOM   2661 N N   . GLU A  1  321 ? -14.962 10.476  21.528  1.00 95.70 321 A  1 
ATOM   2662 C CA  . GLU A  1  321 ? -14.500 10.902  20.208  1.00 95.25 321 A  1 
ATOM   2663 C C   . GLU A  1  321 ? -13.763 9.751   19.523  1.00 95.88 321 A  1 
ATOM   2664 O O   . GLU A  1  321 ? -12.572 9.535   19.775  1.00 93.78 321 A  1 
ATOM   2665 C CB  . GLU A  1  321 ? -13.586 12.121  20.319  1.00 93.13 321 A  1 
ATOM   2666 C CG  . GLU A  1  321 ? -14.317 13.455  20.420  1.00 81.73 321 A  1 
ATOM   2667 C CD  . GLU A  1  321 ? -13.329 14.628  20.342  1.00 75.35 321 A  1 
ATOM   2668 O OE1 . GLU A  1  321 ? -13.796 15.780  20.227  1.00 69.09 321 A  1 
ATOM   2669 O OE2 . GLU A  1  321 ? -12.090 14.369  20.371  1.00 70.11 321 A  1 
ATOM   2670 N N   . ILE A  1  322 ? -14.466 9.057   18.655  1.00 96.44 322 A  1 
ATOM   2671 C CA  . ILE A  1  322 ? -13.912 7.962   17.859  1.00 96.50 322 A  1 
ATOM   2672 C C   . ILE A  1  322 ? -14.249 8.222   16.392  1.00 96.76 322 A  1 
ATOM   2673 O O   . ILE A  1  322 ? -15.420 8.394   16.046  1.00 95.66 322 A  1 
ATOM   2674 C CB  . ILE A  1  322 ? -14.444 6.595   18.338  1.00 95.25 322 A  1 
ATOM   2675 C CG1 . ILE A  1  322 ? -14.248 6.395   19.863  1.00 88.60 322 A  1 
ATOM   2676 C CG2 . ILE A  1  322 ? -13.726 5.482   17.559  1.00 87.90 322 A  1 
ATOM   2677 C CD1 . ILE A  1  322 ? -14.883 5.110   20.409  1.00 88.28 322 A  1 
ATOM   2678 N N   . ILE A  1  323 ? -13.233 8.268   15.543  1.00 97.39 323 A  1 
ATOM   2679 C CA  . ILE A  1  323 ? -13.393 8.444   14.106  1.00 97.58 323 A  1 
ATOM   2680 C C   . ILE A  1  323 ? -13.240 7.085   13.428  1.00 97.79 323 A  1 
ATOM   2681 O O   . ILE A  1  323 ? -12.245 6.394   13.635  1.00 97.30 323 A  1 
ATOM   2682 C CB  . ILE A  1  323 ? -12.392 9.478   13.557  1.00 97.16 323 A  1 
ATOM   2683 C CG1 . ILE A  1  323 ? -12.397 10.819  14.335  1.00 95.49 323 A  1 
ATOM   2684 C CG2 . ILE A  1  323 ? -12.652 9.734   12.061  1.00 96.60 323 A  1 
ATOM   2685 C CD1 . ILE A  1  323 ? -13.757 11.520  14.426  1.00 92.61 323 A  1 
ATOM   2686 N N   . ALA A  1  324 ? -14.219 6.739   12.619  1.00 97.76 324 A  1 
ATOM   2687 C CA  . ALA A  1  324 ? -14.170 5.599   11.728  1.00 97.78 324 A  1 
ATOM   2688 C C   . ALA A  1  324 ? -13.846 6.037   10.299  1.00 97.88 324 A  1 
ATOM   2689 O O   . ALA A  1  324 ? -14.020 7.198   9.931   1.00 97.31 324 A  1 
ATOM   2690 C CB  . ALA A  1  324 ? -15.488 4.836   11.820  1.00 97.36 324 A  1 
ATOM   2691 N N   . LEU A  1  325 ? -13.378 5.090   9.502   1.00 98.19 325 A  1 
ATOM   2692 C CA  . LEU A  1  325 ? -13.136 5.253   8.078   1.00 98.30 325 A  1 
ATOM   2693 C C   . LEU A  1  325 ? -14.292 4.607   7.317   1.00 98.23 325 A  1 
ATOM   2694 O O   . LEU A  1  325 ? -14.383 3.382   7.273   1.00 97.46 325 A  1 
ATOM   2695 C CB  . LEU A  1  325 ? -11.778 4.636   7.720   1.00 98.22 325 A  1 
ATOM   2696 C CG  . LEU A  1  325 ? -10.572 5.314   8.396   1.00 97.58 325 A  1 
ATOM   2697 C CD1 . LEU A  1  325 ? -9.299  4.526   8.123   1.00 96.65 325 A  1 
ATOM   2698 C CD2 . LEU A  1  325 ? -10.370 6.737   7.890   1.00 96.40 325 A  1 
ATOM   2699 N N   . SER A  1  326 ? -15.153 5.430   6.746   1.00 98.03 326 A  1 
ATOM   2700 C CA  . SER A  1  326 ? -16.175 4.962   5.813   1.00 97.97 326 A  1 
ATOM   2701 C C   . SER A  1  326 ? -15.530 4.711   4.470   1.00 98.03 326 A  1 
ATOM   2702 O O   . SER A  1  326 ? -14.880 5.608   3.920   1.00 97.44 326 A  1 
ATOM   2703 C CB  . SER A  1  326 ? -17.291 5.992   5.688   1.00 97.35 326 A  1 
ATOM   2704 O OG  . SER A  1  326 ? -18.261 5.533   4.783   1.00 94.67 326 A  1 
ATOM   2705 N N   . ASN A  1  327 ? -15.659 3.504   3.939   1.00 98.38 327 A  1 
ATOM   2706 C CA  . ASN A  1  327 ? -15.050 3.105   2.684   1.00 98.42 327 A  1 
ATOM   2707 C C   . ASN A  1  327 ? -16.056 3.255   1.539   1.00 98.40 327 A  1 
ATOM   2708 O O   . ASN A  1  327 ? -17.196 2.810   1.685   1.00 97.85 327 A  1 
ATOM   2709 C CB  . ASN A  1  327 ? -14.525 1.668   2.782   1.00 98.41 327 A  1 
ATOM   2710 C CG  . ASN A  1  327 ? -13.428 1.501   3.822   1.00 98.13 327 A  1 
ATOM   2711 O OD1 . ASN A  1  327 ? -12.240 1.518   3.524   1.00 88.67 327 A  1 
ATOM   2712 N ND2 . ASN A  1  327 ? -13.782 1.332   5.069   1.00 88.09 327 A  1 
ATOM   2713 N N   . PRO A  1  328 ? -15.652 3.846   0.397   1.00 98.37 328 A  1 
ATOM   2714 C CA  . PRO A  1  328 ? -16.525 3.952   -0.764  1.00 98.42 328 A  1 
ATOM   2715 C C   . PRO A  1  328 ? -16.737 2.584   -1.418  1.00 98.43 328 A  1 
ATOM   2716 O O   . PRO A  1  328 ? -15.893 1.691   -1.327  1.00 97.82 328 A  1 
ATOM   2717 C CB  . PRO A  1  328 ? -15.828 4.941   -1.698  1.00 98.20 328 A  1 
ATOM   2718 C CG  . PRO A  1  328 ? -14.359 4.717   -1.382  1.00 97.59 328 A  1 
ATOM   2719 C CD  . PRO A  1  328 ? -14.355 4.431   0.114   1.00 98.19 328 A  1 
ATOM   2720 N N   . ALA A  1  329 ? -17.871 2.429   -2.086  1.00 98.31 329 A  1 
ATOM   2721 C CA  . ALA A  1  329 ? -18.315 1.172   -2.665  1.00 98.35 329 A  1 
ATOM   2722 C C   . ALA A  1  329 ? -17.732 0.895   -4.058  1.00 98.43 329 A  1 
ATOM   2723 O O   . ALA A  1  329 ? -17.334 1.800   -4.786  1.00 98.10 329 A  1 
ATOM   2724 C CB  . ALA A  1  329 ? -19.843 1.203   -2.717  1.00 97.93 329 A  1 
ATOM   2725 N N   . VAL A  1  330 ? -17.769 -0.374  -4.457  1.00 98.47 330 A  1 
ATOM   2726 C CA  . VAL A  1  330 ? -17.594 -0.763  -5.866  1.00 98.44 330 A  1 
ATOM   2727 C C   . VAL A  1  330 ? -18.822 -0.348  -6.682  1.00 98.22 330 A  1 
ATOM   2728 O O   . VAL A  1  330 ? -18.683 0.149   -7.796  1.00 97.59 330 A  1 
ATOM   2729 C CB  . VAL A  1  330 ? -17.347 -2.275  -6.004  1.00 98.40 330 A  1 
ATOM   2730 C CG1 . VAL A  1  330 ? -17.196 -2.715  -7.463  1.00 97.40 330 A  1 
ATOM   2731 C CG2 . VAL A  1  330 ? -16.067 -2.701  -5.267  1.00 97.38 330 A  1 
ATOM   2732 N N   . SER A  1  331 ? -20.023 -0.499  -6.130  1.00 97.73 331 A  1 
ATOM   2733 C CA  . SER A  1  331 ? -21.255 -0.037  -6.772  1.00 97.50 331 A  1 
ATOM   2734 C C   . SER A  1  331 ? -21.300 1.497   -6.833  1.00 97.21 331 A  1 
ATOM   2735 O O   . SER A  1  331 ? -21.061 2.146   -5.822  1.00 96.53 331 A  1 
ATOM   2736 C CB  . SER A  1  331 ? -22.480 -0.559  -6.016  1.00 96.93 331 A  1 
ATOM   2737 O OG  . SER A  1  331 ? -23.669 -0.078  -6.609  1.00 94.46 331 A  1 
ATOM   2738 N N   . PRO A  1  332 ? -21.688 2.096   -7.971  1.00 95.90 332 A  1 
ATOM   2739 C CA  . PRO A  1  332 ? -21.860 3.547   -8.091  1.00 94.96 332 A  1 
ATOM   2740 C C   . PRO A  1  332 ? -23.250 4.036   -7.654  1.00 93.71 332 A  1 
ATOM   2741 O O   . PRO A  1  332 ? -23.668 5.144   -7.989  1.00 91.79 332 A  1 
ATOM   2742 C CB  . PRO A  1  332 ? -21.548 3.828   -9.563  1.00 94.70 332 A  1 
ATOM   2743 C CG  . PRO A  1  332 ? -22.107 2.590   -10.266 1.00 94.13 332 A  1 
ATOM   2744 C CD  . PRO A  1  332 ? -21.847 1.459   -9.270  1.00 95.12 332 A  1 
ATOM   2745 N N   . LYS A  1  333 ? -23.981 3.241   -6.898  1.00 93.66 333 A  1 
ATOM   2746 C CA  . LYS A  1  333 ? -25.382 3.489   -6.514  1.00 92.64 333 A  1 
ATOM   2747 C C   . LYS A  1  333 ? -25.609 4.806   -5.771  1.00 92.02 333 A  1 
ATOM   2748 O O   . LYS A  1  333 ? -26.664 5.418   -5.909  1.00 89.39 333 A  1 
ATOM   2749 C CB  . LYS A  1  333 ? -25.823 2.307   -5.648  1.00 91.19 333 A  1 
ATOM   2750 C CG  . LYS A  1  333 ? -27.289 2.365   -5.217  1.00 88.06 333 A  1 
ATOM   2751 C CD  . LYS A  1  333 ? -27.551 1.114   -4.380  1.00 82.41 333 A  1 
ATOM   2752 C CE  . LYS A  1  333 ? -29.011 0.935   -3.981  1.00 78.64 333 A  1 
ATOM   2753 N NZ  . LYS A  1  333 ? -29.169 -0.406  -3.402  1.00 70.77 333 A  1 
ATOM   2754 N N   . HIS A  1  334 ? -24.653 5.232   -4.979  1.00 92.48 334 A  1 
ATOM   2755 C CA  . HIS A  1  334 ? -24.738 6.466   -4.197  1.00 92.14 334 A  1 
ATOM   2756 C C   . HIS A  1  334 ? -23.995 7.635   -4.845  1.00 91.95 334 A  1 
ATOM   2757 O O   . HIS A  1  334 ? -23.507 8.522   -4.154  1.00 90.33 334 A  1 
ATOM   2758 C CB  . HIS A  1  334 ? -24.305 6.203   -2.739  1.00 92.04 334 A  1 
ATOM   2759 C CG  . HIS A  1  334 ? -25.229 5.331   -1.935  1.00 90.95 334 A  1 
ATOM   2760 N ND1 . HIS A  1  334 ? -25.152 5.170   -0.567  1.00 79.45 334 A  1 
ATOM   2761 C CD2 . HIS A  1  334 ? -26.307 4.590   -2.344  1.00 80.26 334 A  1 
ATOM   2762 C CE1 . HIS A  1  334 ? -26.123 4.334   -0.189  1.00 82.24 334 A  1 
ATOM   2763 N NE2 . HIS A  1  334 ? -26.859 3.971   -1.233  1.00 84.10 334 A  1 
ATOM   2764 N N   . ASP A  1  335 ? -23.931 7.640   -6.177  1.00 91.33 335 A  1 
ATOM   2765 C CA  . ASP A  1  335 ? -23.281 8.672   -6.992  1.00 91.00 335 A  1 
ATOM   2766 C C   . ASP A  1  335 ? -21.745 8.742   -6.857  1.00 92.41 335 A  1 
ATOM   2767 O O   . ASP A  1  335 ? -21.121 9.679   -7.342  1.00 91.38 335 A  1 
ATOM   2768 C CB  . ASP A  1  335 ? -23.974 10.042  -6.793  1.00 88.75 335 A  1 
ATOM   2769 C CG  . ASP A  1  335 ? -25.451 10.019  -7.195  1.00 85.91 335 A  1 
ATOM   2770 O OD1 . ASP A  1  335 ? -25.790 9.298   -8.153  1.00 81.56 335 A  1 
ATOM   2771 O OD2 . ASP A  1  335 ? -26.285 10.756  -6.631  1.00 80.45 335 A  1 
ATOM   2772 N N   . ASN A  1  336 ? -21.149 7.733   -6.242  1.00 93.41 336 A  1 
ATOM   2773 C CA  . ASN A  1  336 ? -19.705 7.560   -6.177  1.00 94.56 336 A  1 
ATOM   2774 C C   . ASN A  1  336 ? -19.170 6.860   -7.431  1.00 94.71 336 A  1 
ATOM   2775 O O   . ASN A  1  336 ? -19.866 6.056   -8.048  1.00 94.35 336 A  1 
ATOM   2776 C CB  . ASN A  1  336 ? -19.338 6.791   -4.893  1.00 95.32 336 A  1 
ATOM   2777 C CG  . ASN A  1  336 ? -19.906 5.385   -4.872  1.00 95.59 336 A  1 
ATOM   2778 O OD1 . ASN A  1  336 ? -21.092 5.175   -4.655  1.00 90.08 336 A  1 
ATOM   2779 N ND2 . ASN A  1  336 ? -19.081 4.388   -5.124  1.00 91.15 336 A  1 
ATOM   2780 N N   . ASN A  1  337 ? -17.926 7.115   -7.777  1.00 95.81 337 A  1 
ATOM   2781 C CA  . ASN A  1  337 ? -17.218 6.242   -8.700  1.00 96.65 337 A  1 
ATOM   2782 C C   . ASN A  1  337 ? -16.937 4.884   -8.040  1.00 97.46 337 A  1 
ATOM   2783 O O   . ASN A  1  337 ? -16.691 4.839   -6.834  1.00 97.41 337 A  1 
ATOM   2784 C CB  . ASN A  1  337 ? -15.922 6.923   -9.159  1.00 96.18 337 A  1 
ATOM   2785 C CG  . ASN A  1  337 ? -16.149 7.889   -10.305 1.00 95.44 337 A  1 
ATOM   2786 O OD1 . ASN A  1  337 ? -16.866 7.611   -11.250 1.00 92.23 337 A  1 
ATOM   2787 N ND2 . ASN A  1  337 ? -15.508 9.036   -10.269 1.00 91.64 337 A  1 
ATOM   2788 N N   . PRO A  1  338 ? -16.922 3.786   -8.816  1.00 97.93 338 A  1 
ATOM   2789 C CA  . PRO A  1  338 ? -16.472 2.484   -8.334  1.00 98.12 338 A  1 
ATOM   2790 C C   . PRO A  1  338 ? -15.103 2.582   -7.666  1.00 98.44 338 A  1 
ATOM   2791 O O   . PRO A  1  338 ? -14.184 3.172   -8.234  1.00 98.15 338 A  1 
ATOM   2792 C CB  . PRO A  1  338 ? -16.410 1.590   -9.574  1.00 97.84 338 A  1 
ATOM   2793 C CG  . PRO A  1  338 ? -17.458 2.195   -10.488 1.00 96.74 338 A  1 
ATOM   2794 C CD  . PRO A  1  338 ? -17.353 3.688   -10.189 1.00 97.70 338 A  1 
ATOM   2795 N N   . SER A  1  339 ? -14.974 2.016   -6.480  1.00 98.66 339 A  1 
ATOM   2796 C CA  . SER A  1  339 ? -13.809 2.239   -5.631  1.00 98.68 339 A  1 
ATOM   2797 C C   . SER A  1  339 ? -13.422 1.005   -4.821  1.00 98.79 339 A  1 
ATOM   2798 O O   . SER A  1  339 ? -14.247 0.160   -4.500  1.00 98.36 339 A  1 
ATOM   2799 C CB  . SER A  1  339 ? -14.087 3.405   -4.675  1.00 98.11 339 A  1 
ATOM   2800 O OG  . SER A  1  339 ? -14.247 4.601   -5.385  1.00 91.57 339 A  1 
ATOM   2801 N N   . PHE A  1  340 ? -12.139 0.934   -4.454  1.00 98.76 340 A  1 
ATOM   2802 C CA  . PHE A  1  340 ? -11.627 -0.001  -3.458  1.00 98.72 340 A  1 
ATOM   2803 C C   . PHE A  1  340 ? -10.388 0.590   -2.786  1.00 98.77 340 A  1 
ATOM   2804 O O   . PHE A  1  340 ? -9.793  1.553   -3.277  1.00 98.41 340 A  1 
ATOM   2805 C CB  . PHE A  1  340 ? -11.325 -1.363  -4.083  1.00 98.65 340 A  1 
ATOM   2806 C CG  . PHE A  1  340 ? -10.093 -1.392  -4.957  1.00 98.69 340 A  1 
ATOM   2807 C CD1 . PHE A  1  340 ? -10.174 -1.037  -6.316  1.00 98.03 340 A  1 
ATOM   2808 C CD2 . PHE A  1  340 ? -8.854  -1.788  -4.420  1.00 97.95 340 A  1 
ATOM   2809 C CE1 . PHE A  1  340 ? -9.038  -1.081  -7.135  1.00 97.63 340 A  1 
ATOM   2810 C CE2 . PHE A  1  340 ? -7.713  -1.832  -5.233  1.00 97.38 340 A  1 
ATOM   2811 C CZ  . PHE A  1  340 ? -7.807  -1.478  -6.591  1.00 97.86 340 A  1 
ATOM   2812 N N   . ARG A  1  341 ? -9.958  -0.001  -1.688  1.00 98.71 341 A  1 
ATOM   2813 C CA  . ARG A  1  341 ? -8.884  0.556   -0.861  1.00 98.74 341 A  1 
ATOM   2814 C C   . ARG A  1  341 ? -7.834  -0.482  -0.480  1.00 98.73 341 A  1 
ATOM   2815 O O   . ARG A  1  341 ? -8.144  -1.627  -0.172  1.00 98.35 341 A  1 
ATOM   2816 C CB  . ARG A  1  341 ? -9.534  1.253   0.339   1.00 98.35 341 A  1 
ATOM   2817 C CG  . ARG A  1  341 ? -8.549  2.073   1.166   1.00 96.29 341 A  1 
ATOM   2818 C CD  . ARG A  1  341 ? -9.272  2.857   2.264   1.00 97.11 341 A  1 
ATOM   2819 N NE  . ARG A  1  341 ? -10.038 3.989   1.729   1.00 97.39 341 A  1 
ATOM   2820 C CZ  . ARG A  1  341 ? -10.765 4.849   2.421   1.00 97.83 341 A  1 
ATOM   2821 N NH1 . ARG A  1  341 ? -10.898 4.764   3.710   1.00 95.62 341 A  1 
ATOM   2822 N NH2 . ARG A  1  341 ? -11.366 5.820   1.818   1.00 95.14 341 A  1 
ATOM   2823 N N   . LEU A  1  342 ? -6.567  -0.047  -0.449  1.00 98.59 342 A  1 
ATOM   2824 C CA  . LEU A  1  342 ? -5.475  -0.823  0.130   1.00 98.57 342 A  1 
ATOM   2825 C C   . LEU A  1  342 ? -5.064  -0.200  1.464   1.00 98.40 342 A  1 
ATOM   2826 O O   . LEU A  1  342 ? -4.621  0.942   1.484   1.00 98.09 342 A  1 
ATOM   2827 C CB  . LEU A  1  342 ? -4.277  -0.881  -0.832  1.00 98.30 342 A  1 
ATOM   2828 C CG  . LEU A  1  342 ? -4.569  -1.452  -2.228  1.00 97.44 342 A  1 
ATOM   2829 C CD1 . LEU A  1  342 ? -3.263  -1.577  -2.998  1.00 95.98 342 A  1 
ATOM   2830 C CD2 . LEU A  1  342 ? -5.232  -2.827  -2.162  1.00 96.36 342 A  1 
ATOM   2831 N N   . TYR A  1  343 ? -5.180  -0.953  2.555   1.00 98.69 343 A  1 
ATOM   2832 C CA  . TYR A  1  343 ? -4.714  -0.533  3.881   1.00 98.61 343 A  1 
ATOM   2833 C C   . TYR A  1  343 ? -3.323  -1.083  4.157   1.00 98.48 343 A  1 
ATOM   2834 O O   . TYR A  1  343 ? -3.118  -2.296  4.130   1.00 97.93 343 A  1 
ATOM   2835 C CB  . TYR A  1  343 ? -5.696  -1.011  4.953   1.00 98.60 343 A  1 
ATOM   2836 C CG  . TYR A  1  343 ? -6.945  -0.171  5.032   1.00 98.67 343 A  1 
ATOM   2837 C CD1 . TYR A  1  343 ? -6.934  1.039   5.757   1.00 98.14 343 A  1 
ATOM   2838 C CD2 . TYR A  1  343 ? -8.128  -0.582  4.395   1.00 98.09 343 A  1 
ATOM   2839 C CE1 . TYR A  1  343 ? -8.089  1.827   5.855   1.00 98.14 343 A  1 
ATOM   2840 C CE2 . TYR A  1  343 ? -9.293  0.205   4.487   1.00 97.92 343 A  1 
ATOM   2841 C CZ  . TYR A  1  343 ? -9.261  1.405   5.225   1.00 98.50 343 A  1 
ATOM   2842 O OH  . TYR A  1  343 ? -10.396 2.176   5.327   1.00 98.24 343 A  1 
ATOM   2843 N N   . TYR A  1  344 ? -2.374  -0.202  4.465   1.00 98.05 344 A  1 
ATOM   2844 C CA  . TYR A  1  344 ? -1.004  -0.549  4.792   1.00 97.72 344 A  1 
ATOM   2845 C C   . TYR A  1  344 ? -0.839  -0.739  6.297   1.00 97.62 344 A  1 
ATOM   2846 O O   . TYR A  1  344 ? -1.430  -0.023  7.103   1.00 96.79 344 A  1 
ATOM   2847 C CB  . TYR A  1  344 ? -0.033  0.493   4.239   1.00 97.37 344 A  1 
ATOM   2848 C CG  . TYR A  1  344 ? 0.029   0.512   2.731   1.00 97.24 344 A  1 
ATOM   2849 C CD1 . TYR A  1  344 ? 1.035   -0.193  2.047   1.00 96.21 344 A  1 
ATOM   2850 C CD2 . TYR A  1  344 ? -0.951  1.200   1.992   1.00 96.24 344 A  1 
ATOM   2851 C CE1 . TYR A  1  344 ? 1.075   -0.219  0.647   1.00 95.66 344 A  1 
ATOM   2852 C CE2 . TYR A  1  344 ? -0.932  1.176   0.583   1.00 95.66 344 A  1 
ATOM   2853 C CZ  . TYR A  1  344 ? 0.081   0.458   -0.077  1.00 96.05 344 A  1 
ATOM   2854 O OH  . TYR A  1  344 ? 0.092   0.405   -1.445  1.00 95.03 344 A  1 
ATOM   2855 N N   . MET A  1  345 ? 0.003   -1.690  6.668   1.00 97.44 345 A  1 
ATOM   2856 C CA  . MET A  1  345 ? 0.182   -2.121  8.047   1.00 97.23 345 A  1 
ATOM   2857 C C   . MET A  1  345 ? 1.643   -2.006  8.470   1.00 96.34 345 A  1 
ATOM   2858 O O   . MET A  1  345 ? 2.542   -2.543  7.825   1.00 94.83 345 A  1 
ATOM   2859 C CB  . MET A  1  345 ? -0.306  -3.562  8.193   1.00 97.28 345 A  1 
ATOM   2860 C CG  . MET A  1  345 ? -1.789  -3.750  7.889   1.00 97.41 345 A  1 
ATOM   2861 S SD  . MET A  1  345 ? -2.320  -5.487  7.996   1.00 97.29 345 A  1 
ATOM   2862 C CE  . MET A  1  345 ? -1.563  -6.150  6.499   1.00 94.57 345 A  1 
ATOM   2863 N N   . ASN A  1  346 ? 1.872   -1.353  9.605   1.00 96.12 346 A  1 
ATOM   2864 C CA  . ASN A  1  346 ? 3.151   -1.319  10.293  1.00 95.32 346 A  1 
ATOM   2865 C C   . ASN A  1  346 ? 2.912   -1.124  11.798  1.00 95.15 346 A  1 
ATOM   2866 O O   . ASN A  1  346 ? 2.738   0.004   12.255  1.00 93.09 346 A  1 
ATOM   2867 C CB  . ASN A  1  346 ? 4.017   -0.214  9.688   1.00 93.46 346 A  1 
ATOM   2868 C CG  . ASN A  1  346 ? 5.399   -0.161  10.311  1.00 90.77 346 A  1 
ATOM   2869 O OD1 . ASN A  1  346 ? 5.799   -0.984  11.119  1.00 84.52 346 A  1 
ATOM   2870 N ND2 . ASN A  1  346 ? 6.179   0.832   9.951   1.00 82.48 346 A  1 
ATOM   2871 N N   . LYS A  1  347 ? 2.896   -2.202  12.548  1.00 94.90 347 A  1 
ATOM   2872 C CA  . LYS A  1  347 ? 2.496   -2.197  13.971  1.00 95.19 347 A  1 
ATOM   2873 C C   . LYS A  1  347 ? 1.142   -1.497  14.195  1.00 96.05 347 A  1 
ATOM   2874 O O   . LYS A  1  347 ? 0.997   -0.670  15.101  1.00 94.32 347 A  1 
ATOM   2875 C CB  . LYS A  1  347 ? 3.598   -1.620  14.860  1.00 93.86 347 A  1 
ATOM   2876 C CG  . LYS A  1  347 ? 4.913   -2.399  14.798  1.00 87.51 347 A  1 
ATOM   2877 C CD  . LYS A  1  347 ? 5.902   -1.767  15.777  1.00 77.86 347 A  1 
ATOM   2878 C CE  . LYS A  1  347 ? 7.202   -2.577  15.806  1.00 67.64 347 A  1 
ATOM   2879 N NZ  . LYS A  1  347 ? 8.157   -2.012  16.787  1.00 57.90 347 A  1 
ATOM   2880 N N   . GLY A  1  348 ? 0.184   -1.819  13.377  1.00 96.36 348 A  1 
ATOM   2881 C CA  . GLY A  1  348 ? -1.113  -1.172  13.258  1.00 96.81 348 A  1 
ATOM   2882 C C   . GLY A  1  348 ? -1.369  -0.739  11.822  1.00 97.29 348 A  1 
ATOM   2883 O O   . GLY A  1  348 ? -0.650  -1.164  10.912  1.00 96.27 348 A  1 
ATOM   2884 N N   . LEU A  1  349 ? -2.373  0.114   11.612  1.00 97.78 349 A  1 
ATOM   2885 C CA  . LEU A  1  349 ? -2.588  0.734   10.310  1.00 97.92 349 A  1 
ATOM   2886 C C   . LEU A  1  349 ? -1.695  1.964   10.164  1.00 97.86 349 A  1 
ATOM   2887 O O   . LEU A  1  349 ? -1.757  2.875   10.978  1.00 96.77 349 A  1 
ATOM   2888 C CB  . LEU A  1  349 ? -4.064  1.117   10.119  1.00 97.71 349 A  1 
ATOM   2889 C CG  . LEU A  1  349 ? -5.063  -0.044  10.124  1.00 96.18 349 A  1 
ATOM   2890 C CD1 . LEU A  1  349 ? -6.450  0.487   9.747   1.00 95.59 349 A  1 
ATOM   2891 C CD2 . LEU A  1  349 ? -4.699  -1.148  9.134   1.00 95.53 349 A  1 
ATOM   2892 N N   . SER A  1  350 ? -0.877  1.978   9.118   1.00 97.50 350 A  1 
ATOM   2893 C CA  . SER A  1  350 ? 0.046   3.079   8.848   1.00 97.16 350 A  1 
ATOM   2894 C C   . SER A  1  350 ? -0.477  4.046   7.793   1.00 97.35 350 A  1 
ATOM   2895 O O   . SER A  1  350 ? -0.187  5.227   7.864   1.00 96.20 350 A  1 
ATOM   2896 C CB  . SER A  1  350 ? 1.409   2.536   8.436   1.00 95.81 350 A  1 
ATOM   2897 O OG  . SER A  1  350 ? 1.330   1.668   7.330   1.00 92.44 350 A  1 
ATOM   2898 N N   . ASP A  1  351 ? -1.216  3.543   6.817   1.00 97.47 351 A  1 
ATOM   2899 C CA  . ASP A  1  351 ? -1.730  4.356   5.720   1.00 97.63 351 A  1 
ATOM   2900 C C   . ASP A  1  351 ? -2.827  3.614   4.957   1.00 97.87 351 A  1 
ATOM   2901 O O   . ASP A  1  351 ? -3.019  2.410   5.140   1.00 97.67 351 A  1 
ATOM   2902 C CB  . ASP A  1  351 ? -0.565  4.680   4.762   1.00 97.15 351 A  1 
ATOM   2903 C CG  . ASP A  1  351 ? -0.769  5.957   3.960   1.00 96.96 351 A  1 
ATOM   2904 O OD1 . ASP A  1  351 ? -1.860  6.559   4.011   1.00 95.93 351 A  1 
ATOM   2905 O OD2 . ASP A  1  351 ? 0.204   6.379   3.295   1.00 95.55 351 A  1 
ATOM   2906 N N   . TYR A  1  352 ? -3.488  4.302   4.038   1.00 98.23 352 A  1 
ATOM   2907 C CA  . TYR A  1  352 ? -4.222  3.661   2.964   1.00 98.38 352 A  1 
ATOM   2908 C C   . TYR A  1  352 ? -4.025  4.394   1.635   1.00 98.30 352 A  1 
ATOM   2909 O O   . TYR A  1  352 ? -3.745  5.596   1.589   1.00 98.10 352 A  1 
ATOM   2910 C CB  . TYR A  1  352 ? -5.710  3.482   3.326   1.00 98.43 352 A  1 
ATOM   2911 C CG  . TYR A  1  352 ? -6.524  4.757   3.359   1.00 98.55 352 A  1 
ATOM   2912 C CD1 . TYR A  1  352 ? -6.910  5.318   4.601   1.00 97.80 352 A  1 
ATOM   2913 C CD2 . TYR A  1  352 ? -6.960  5.365   2.170   1.00 97.63 352 A  1 
ATOM   2914 C CE1 . TYR A  1  352 ? -7.714  6.463   4.645   1.00 97.61 352 A  1 
ATOM   2915 C CE2 . TYR A  1  352 ? -7.755  6.521   2.203   1.00 97.07 352 A  1 
ATOM   2916 C CZ  . TYR A  1  352 ? -8.139  7.062   3.443   1.00 98.14 352 A  1 
ATOM   2917 O OH  . TYR A  1  352 ? -8.927  8.190   3.473   1.00 97.58 352 A  1 
ATOM   2918 N N   . LYS A  1  353 ? -4.225  3.656   0.551   1.00 98.33 353 A  1 
ATOM   2919 C CA  . LYS A  1  353 ? -4.381  4.200   -0.794  1.00 98.38 353 A  1 
ATOM   2920 C C   . LYS A  1  353 ? -5.792  3.908   -1.285  1.00 98.40 353 A  1 
ATOM   2921 O O   . LYS A  1  353 ? -6.215  2.754   -1.252  1.00 98.30 353 A  1 
ATOM   2922 C CB  . LYS A  1  353 ? -3.348  3.597   -1.744  1.00 98.05 353 A  1 
ATOM   2923 C CG  . LYS A  1  353 ? -1.929  4.072   -1.423  1.00 97.12 353 A  1 
ATOM   2924 C CD  . LYS A  1  353 ? -0.943  3.440   -2.405  1.00 95.76 353 A  1 
ATOM   2925 C CE  . LYS A  1  353 ? 0.468   3.895   -2.097  1.00 93.65 353 A  1 
ATOM   2926 N NZ  . LYS A  1  353 ? 1.438   3.213   -2.982  1.00 89.64 353 A  1 
ATOM   2927 N N   . GLN A  1  354 ? -6.463  4.948   -1.732  1.00 98.76 354 A  1 
ATOM   2928 C CA  . GLN A  1  354 ? -7.772  4.847   -2.355  1.00 98.76 354 A  1 
ATOM   2929 C C   . GLN A  1  354 ? -7.596  4.700   -3.867  1.00 98.74 354 A  1 
ATOM   2930 O O   . GLN A  1  354 ? -6.867  5.483   -4.472  1.00 98.47 354 A  1 
ATOM   2931 C CB  . GLN A  1  354 ? -8.587  6.100   -1.999  1.00 98.64 354 A  1 
ATOM   2932 C CG  . GLN A  1  354 ? -10.044 6.031   -2.480  1.00 97.95 354 A  1 
ATOM   2933 C CD  . GLN A  1  354 ? -10.769 4.861   -1.834  1.00 98.17 354 A  1 
ATOM   2934 O OE1 . GLN A  1  354 ? -10.768 4.698   -0.620  1.00 94.92 354 A  1 
ATOM   2935 N NE2 . GLN A  1  354 ? -11.356 3.993   -2.608  1.00 94.47 354 A  1 
ATOM   2936 N N   . PHE A  1  355 ? -8.252  3.723   -4.447  1.00 98.70 355 A  1 
ATOM   2937 C CA  . PHE A  1  355 ? -8.324  3.516   -5.886  1.00 98.71 355 A  1 
ATOM   2938 C C   . PHE A  1  355 ? -9.765  3.688   -6.353  1.00 98.79 355 A  1 
ATOM   2939 O O   . PHE A  1  355 ? -10.690 3.391   -5.598  1.00 98.34 355 A  1 
ATOM   2940 C CB  . PHE A  1  355 ? -7.782  2.135   -6.253  1.00 98.60 355 A  1 
ATOM   2941 C CG  . PHE A  1  355 ? -6.298  1.977   -6.028  1.00 98.51 355 A  1 
ATOM   2942 C CD1 . PHE A  1  355 ? -5.394  2.218   -7.071  1.00 97.55 355 A  1 
ATOM   2943 C CD2 . PHE A  1  355 ? -5.809  1.615   -4.759  1.00 97.54 355 A  1 
ATOM   2944 C CE1 . PHE A  1  355 ? -4.014  2.099   -6.862  1.00 97.28 355 A  1 
ATOM   2945 C CE2 . PHE A  1  355 ? -4.428  1.499   -4.543  1.00 97.16 355 A  1 
ATOM   2946 C CZ  . PHE A  1  355 ? -3.530  1.746   -5.592  1.00 97.63 355 A  1 
ATOM   2947 N N   . TYR A  1  356 ? -9.922  4.136   -7.588  1.00 98.51 356 A  1 
ATOM   2948 C CA  . TYR A  1  356 ? -11.229 4.329   -8.207  1.00 98.47 356 A  1 
ATOM   2949 C C   . TYR A  1  356 ? -11.147 4.124   -9.721  1.00 98.42 356 A  1 
ATOM   2950 O O   . TYR A  1  356 ? -10.053 4.091   -10.295 1.00 97.84 356 A  1 
ATOM   2951 C CB  . TYR A  1  356 ? -11.767 5.728   -7.854  1.00 97.93 356 A  1 
ATOM   2952 C CG  . TYR A  1  356 ? -11.229 6.882   -8.681  1.00 97.65 356 A  1 
ATOM   2953 C CD1 . TYR A  1  356 ? -9.849  7.192   -8.701  1.00 96.72 356 A  1 
ATOM   2954 C CD2 . TYR A  1  356 ? -12.110 7.663   -9.456  1.00 96.50 356 A  1 
ATOM   2955 C CE1 . TYR A  1  356 ? -9.356  8.243   -9.486  1.00 95.62 356 A  1 
ATOM   2956 C CE2 . TYR A  1  356 ? -11.632 8.726   -10.244 1.00 95.34 356 A  1 
ATOM   2957 C CZ  . TYR A  1  356 ? -10.255 9.004   -10.253 1.00 95.44 356 A  1 
ATOM   2958 O OH  . TYR A  1  356 ? -9.784  10.033  -11.033 1.00 93.58 356 A  1 
ATOM   2959 N N   . ALA A  1  357 ? -12.302 3.995   -10.366 1.00 98.32 357 A  1 
ATOM   2960 C CA  . ALA A  1  357 ? -12.449 4.056   -11.814 1.00 98.17 357 A  1 
ATOM   2961 C C   . ALA A  1  357 ? -13.462 5.144   -12.169 1.00 97.62 357 A  1 
ATOM   2962 O O   . ALA A  1  357 ? -14.596 5.108   -11.691 1.00 96.79 357 A  1 
ATOM   2963 C CB  . ALA A  1  357 ? -12.865 2.680   -12.337 1.00 98.06 357 A  1 
ATOM   2964 N N   . ASP A  1  358 ? -13.079 6.102   -13.007 1.00 96.99 358 A  1 
ATOM   2965 C CA  . ASP A  1  358 ? -13.991 7.175   -13.417 1.00 95.95 358 A  1 
ATOM   2966 C C   . ASP A  1  358 ? -14.966 6.677   -14.493 1.00 95.66 358 A  1 
ATOM   2967 O O   . ASP A  1  358 ? -14.572 6.307   -15.595 1.00 94.23 358 A  1 
ATOM   2968 C CB  . ASP A  1  358 ? -13.193 8.402   -13.882 1.00 94.26 358 A  1 
ATOM   2969 C CG  . ASP A  1  358 ? -14.060 9.651   -14.065 1.00 92.23 358 A  1 
ATOM   2970 O OD1 . ASP A  1  358 ? -15.295 9.572   -13.879 1.00 89.12 358 A  1 
ATOM   2971 O OD2 . ASP A  1  358 ? -13.510 10.730  -14.391 1.00 87.37 358 A  1 
ATOM   2972 N N   . ILE A  1  359 ? -16.264 6.669   -14.167 1.00 94.77 359 A  1 
ATOM   2973 C CA  . ILE A  1  359 ? -17.328 6.235   -15.080 1.00 93.57 359 A  1 
ATOM   2974 C C   . ILE A  1  359 ? -18.127 7.401   -15.670 1.00 91.56 359 A  1 
ATOM   2975 O O   . ILE A  1  359 ? -19.042 7.166   -16.458 1.00 89.18 359 A  1 
ATOM   2976 C CB  . ILE A  1  359 ? -18.253 5.195   -14.420 1.00 93.76 359 A  1 
ATOM   2977 C CG1 . ILE A  1  359 ? -19.058 5.780   -13.238 1.00 93.42 359 A  1 
ATOM   2978 C CG2 . ILE A  1  359 ? -17.463 3.948   -14.001 1.00 92.85 359 A  1 
ATOM   2979 C CD1 . ILE A  1  359 ? -20.233 4.888   -12.798 1.00 93.47 359 A  1 
ATOM   2980 N N   . LYS A  1  360 ? -17.816 8.645   -15.327 1.00 90.70 360 A  1 
ATOM   2981 C CA  . LYS A  1  360 ? -18.674 9.798   -15.605 1.00 88.11 360 A  1 
ATOM   2982 C C   . LYS A  1  360 ? -18.943 10.038  -17.089 1.00 85.93 360 A  1 
ATOM   2983 O O   . LYS A  1  360 ? -20.040 10.434  -17.452 1.00 81.85 360 A  1 
ATOM   2984 C CB  . LYS A  1  360 ? -18.107 11.056  -14.935 1.00 86.53 360 A  1 
ATOM   2985 C CG  . LYS A  1  360 ? -16.903 11.644  -15.681 1.00 81.06 360 A  1 
ATOM   2986 C CD  . LYS A  1  360 ? -16.275 12.815  -14.918 1.00 78.00 360 A  1 
ATOM   2987 C CE  . LYS A  1  360 ? -14.990 13.254  -15.605 1.00 70.07 360 A  1 
ATOM   2988 N NZ  . LYS A  1  360 ? -15.225 13.673  -17.009 1.00 63.39 360 A  1 
ATOM   2989 N N   . ASP A  1  361 ? -17.958 9.773   -17.935 1.00 85.28 361 A  1 
ATOM   2990 C CA  . ASP A  1  361 ? -18.048 10.012  -19.380 1.00 83.60 361 A  1 
ATOM   2991 C C   . ASP A  1  361 ? -18.417 8.741   -20.173 1.00 83.68 361 A  1 
ATOM   2992 O O   . ASP A  1  361 ? -18.239 8.694   -21.387 1.00 80.15 361 A  1 
ATOM   2993 C CB  . ASP A  1  361 ? -16.764 10.695  -19.887 1.00 81.70 361 A  1 
ATOM   2994 C CG  . ASP A  1  361 ? -16.610 12.157  -19.423 1.00 77.74 361 A  1 
ATOM   2995 O OD1 . ASP A  1  361 ? -17.605 12.919  -19.438 1.00 73.52 361 A  1 
ATOM   2996 O OD2 . ASP A  1  361 ? -15.478 12.579  -19.092 1.00 73.02 361 A  1 
ATOM   2997 N N   . ASN A  1  362 ? -18.959 7.727   -19.493 1.00 84.90 362 A  1 
ATOM   2998 C CA  . ASN A  1  362 ? -19.315 6.430   -20.078 1.00 85.78 362 A  1 
ATOM   2999 C C   . ASN A  1  362 ? -18.146 5.801   -20.875 1.00 86.81 362 A  1 
ATOM   3000 O O   . ASN A  1  362 ? -18.251 5.638   -22.101 1.00 85.69 362 A  1 
ATOM   3001 C CB  . ASN A  1  362 ? -20.620 6.585   -20.878 1.00 83.88 362 A  1 
ATOM   3002 C CG  . ASN A  1  362 ? -21.165 5.249   -21.365 1.00 82.85 362 A  1 
ATOM   3003 O OD1 . ASN A  1  362 ? -21.012 4.213   -20.745 1.00 79.52 362 A  1 
ATOM   3004 N ND2 . ASN A  1  362 ? -21.861 5.249   -22.478 1.00 79.15 362 A  1 
ATOM   3005 N N   . PRO A  1  363 ? -17.032 5.494   -20.228 1.00 90.21 363 A  1 
ATOM   3006 C CA  . PRO A  1  363 ? -15.838 5.000   -20.899 1.00 91.44 363 A  1 
ATOM   3007 C C   . PRO A  1  363 ? -16.066 3.619   -21.526 1.00 91.62 363 A  1 
ATOM   3008 O O   . PRO A  1  363 ? -16.889 2.826   -21.075 1.00 90.42 363 A  1 
ATOM   3009 C CB  . PRO A  1  363 ? -14.755 4.979   -19.822 1.00 91.81 363 A  1 
ATOM   3010 C CG  . PRO A  1  363 ? -15.548 4.732   -18.544 1.00 91.68 363 A  1 
ATOM   3011 C CD  . PRO A  1  363 ? -16.830 5.526   -18.790 1.00 92.94 363 A  1 
ATOM   3012 N N   . SER A  1  364 ? -15.270 3.307   -22.546 1.00 92.46 364 A  1 
ATOM   3013 C CA  . SER A  1  364 ? -15.298 1.998   -23.214 1.00 92.48 364 A  1 
ATOM   3014 C C   . SER A  1  364 ? -14.554 0.896   -22.451 1.00 93.39 364 A  1 
ATOM   3015 O O   . SER A  1  364 ? -14.681 -0.281  -22.775 1.00 91.45 364 A  1 
ATOM   3016 C CB  . SER A  1  364 ? -14.708 2.130   -24.620 1.00 91.03 364 A  1 
ATOM   3017 O OG  . SER A  1  364 ? -13.401 2.669   -24.565 1.00 80.03 364 A  1 
ATOM   3018 N N   . PHE A  1  365 ? -13.754 1.285   -21.482 1.00 94.56 365 A  1 
ATOM   3019 C CA  . PHE A  1  365 ? -13.066 0.404   -20.536 1.00 94.68 365 A  1 
ATOM   3020 C C   . PHE A  1  365 ? -12.848 1.194   -19.245 1.00 95.24 365 A  1 
ATOM   3021 O O   . PHE A  1  365 ? -12.784 2.423   -19.271 1.00 93.56 365 A  1 
ATOM   3022 C CB  . PHE A  1  365 ? -11.736 -0.086  -21.120 1.00 92.60 365 A  1 
ATOM   3023 C CG  . PHE A  1  365 ? -10.683 0.987   -21.322 1.00 88.31 365 A  1 
ATOM   3024 C CD1 . PHE A  1  365 ? -10.673 1.747   -22.507 1.00 82.47 365 A  1 
ATOM   3025 C CD2 . PHE A  1  365 ? -9.729  1.236   -20.330 1.00 82.11 365 A  1 
ATOM   3026 C CE1 . PHE A  1  365 ? -9.716  2.756   -22.696 1.00 77.32 365 A  1 
ATOM   3027 C CE2 . PHE A  1  365 ? -8.764  2.245   -20.506 1.00 76.52 365 A  1 
ATOM   3028 C CZ  . PHE A  1  365 ? -8.763  3.005   -21.683 1.00 76.64 365 A  1 
ATOM   3029 N N   . LEU A  1  366 ? -12.701 0.495   -18.128 1.00 96.25 366 A  1 
ATOM   3030 C CA  . LEU A  1  366 ? -12.426 1.149   -16.856 1.00 96.90 366 A  1 
ATOM   3031 C C   . LEU A  1  366 ? -10.928 1.242   -16.603 1.00 97.15 366 A  1 
ATOM   3032 O O   . LEU A  1  366 ? -10.218 0.237   -16.613 1.00 95.57 366 A  1 
ATOM   3033 C CB  . LEU A  1  366 ? -13.142 0.418   -15.712 1.00 96.16 366 A  1 
ATOM   3034 C CG  . LEU A  1  366 ? -14.678 0.468   -15.783 1.00 94.63 366 A  1 
ATOM   3035 C CD1 . LEU A  1  366 ? -15.249 -0.177  -14.528 1.00 93.58 366 A  1 
ATOM   3036 C CD2 . LEU A  1  366 ? -15.223 1.896   -15.872 1.00 93.47 366 A  1 
ATOM   3037 N N   . ASN A  1  367 ? -10.463 2.459   -16.328 1.00 97.67 367 A  1 
ATOM   3038 C CA  . ASN A  1  367 ? -9.117  2.715   -15.861 1.00 97.62 367 A  1 
ATOM   3039 C C   . ASN A  1  367 ? -9.130  2.825   -14.335 1.00 97.94 367 A  1 
ATOM   3040 O O   . ASN A  1  367 ? -9.566  3.839   -13.789 1.00 97.40 367 A  1 
ATOM   3041 C CB  . ASN A  1  367 ? -8.570  3.982   -16.536 1.00 96.72 367 A  1 
ATOM   3042 C CG  . ASN A  1  367 ? -7.114  4.198   -16.160 1.00 92.71 367 A  1 
ATOM   3043 O OD1 . ASN A  1  367 ? -6.349  3.255   -16.079 1.00 85.29 367 A  1 
ATOM   3044 N ND2 . ASN A  1  367 ? -6.706  5.419   -15.939 1.00 84.17 367 A  1 
ATOM   3045 N N   . TRP A  1  368 ? -8.676  1.779   -13.655 1.00 98.22 368 A  1 
ATOM   3046 C CA  . TRP A  1  368 ? -8.536  1.778   -12.204 1.00 98.45 368 A  1 
ATOM   3047 C C   . TRP A  1  368 ? -7.212  2.439   -11.820 1.00 98.35 368 A  1 
ATOM   3048 O O   . TRP A  1  368 ? -6.140  1.919   -12.118 1.00 97.39 368 A  1 
ATOM   3049 C CB  . TRP A  1  368 ? -8.621  0.357   -11.675 1.00 98.35 368 A  1 
ATOM   3050 C CG  . TRP A  1  368 ? -9.964  -0.288  -11.842 1.00 98.43 368 A  1 
ATOM   3051 C CD1 . TRP A  1  368 ? -10.358 -1.015  -12.914 1.00 97.99 368 A  1 
ATOM   3052 C CD2 . TRP A  1  368 ? -11.093 -0.253  -10.927 1.00 98.45 368 A  1 
ATOM   3053 N NE1 . TRP A  1  368 ? -11.660 -1.447  -12.724 1.00 98.04 368 A  1 
ATOM   3054 C CE2 . TRP A  1  368 ? -12.151 -1.009  -11.515 1.00 98.25 368 A  1 
ATOM   3055 C CE3 . TRP A  1  368 ? -11.325 0.330   -9.662  1.00 98.28 368 A  1 
ATOM   3056 C CZ2 . TRP A  1  368 ? -13.407 -1.183  -10.867 1.00 98.03 368 A  1 
ATOM   3057 C CZ3 . TRP A  1  368 ? -12.563 0.159   -9.016  1.00 97.92 368 A  1 
ATOM   3058 C CH2 . TRP A  1  368 ? -13.595 -0.588  -9.613  1.00 97.86 368 A  1 
ATOM   3059 N N   . GLU A  1  369 ? -7.286  3.569   -11.132 1.00 98.39 369 A  1 
ATOM   3060 C CA  . GLU A  1  369 ? -6.122  4.379   -10.791 1.00 98.12 369 A  1 
ATOM   3061 C C   . GLU A  1  369 ? -6.129  4.811   -9.324  1.00 98.48 369 A  1 
ATOM   3062 O O   . GLU A  1  369 ? -7.118  4.685   -8.599  1.00 98.10 369 A  1 
ATOM   3063 C CB  . GLU A  1  369 ? -6.014  5.564   -11.763 1.00 96.39 369 A  1 
ATOM   3064 C CG  . GLU A  1  369 ? -7.173  6.567   -11.671 1.00 89.66 369 A  1 
ATOM   3065 C CD  . GLU A  1  369 ? -7.067  7.712   -12.697 1.00 89.57 369 A  1 
ATOM   3066 O OE1 . GLU A  1  369 ? -8.121  8.330   -12.975 1.00 82.19 369 A  1 
ATOM   3067 O OE2 . GLU A  1  369 ? -5.954  7.971   -13.192 1.00 84.66 369 A  1 
ATOM   3068 N N   . LEU A  1  370 ? -4.980  5.292   -8.874  1.00 98.35 370 A  1 
ATOM   3069 C CA  . LEU A  1  370 ? -4.854  5.859   -7.548  1.00 98.35 370 A  1 
ATOM   3070 C C   . LEU A  1  370 ? -5.571  7.206   -7.484  1.00 98.34 370 A  1 
ATOM   3071 O O   . LEU A  1  370 ? -5.189  8.142   -8.185  1.00 97.90 370 A  1 
ATOM   3072 C CB  . LEU A  1  370 ? -3.354  5.988   -7.203  1.00 98.19 370 A  1 
ATOM   3073 C CG  . LEU A  1  370 ? -3.081  6.594   -5.810  1.00 97.75 370 A  1 
ATOM   3074 C CD1 . LEU A  1  370 ? -3.457  5.638   -4.692  1.00 97.01 370 A  1 
ATOM   3075 C CD2 . LEU A  1  370 ? -1.590  6.922   -5.666  1.00 96.70 370 A  1 
ATOM   3076 N N   . GLU A  1  371 ? -6.534  7.326   -6.602  1.00 98.50 371 A  1 
ATOM   3077 C CA  . GLU A  1  371 ? -7.201  8.594   -6.321  1.00 98.41 371 A  1 
ATOM   3078 C C   . GLU A  1  371 ? -6.344  9.467   -5.403  1.00 98.38 371 A  1 
ATOM   3079 O O   . GLU A  1  371 ? -5.987  10.591  -5.753  1.00 97.55 371 A  1 
ATOM   3080 C CB  . GLU A  1  371 ? -8.574  8.301   -5.704  1.00 98.22 371 A  1 
ATOM   3081 C CG  . GLU A  1  371 ? -9.440  9.559   -5.623  1.00 97.52 371 A  1 
ATOM   3082 C CD  . GLU A  1  371 ? -10.757 9.307   -4.896  1.00 97.61 371 A  1 
ATOM   3083 O OE1 . GLU A  1  371 ? -11.346 10.297  -4.422  1.00 95.42 371 A  1 
ATOM   3084 O OE2 . GLU A  1  371 ? -11.178 8.141   -4.777  1.00 95.88 371 A  1 
ATOM   3085 N N   . TYR A  1  372 ? -5.965  8.912   -4.246  1.00 98.45 372 A  1 
ATOM   3086 C CA  . TYR A  1  372 ? -5.114  9.578   -3.268  1.00 98.42 372 A  1 
ATOM   3087 C C   . TYR A  1  372 ? -4.513  8.592   -2.260  1.00 98.48 372 A  1 
ATOM   3088 O O   . TYR A  1  372 ? -4.900  7.434   -2.166  1.00 98.23 372 A  1 
ATOM   3089 C CB  . TYR A  1  372 ? -5.907  10.686  -2.545  1.00 98.32 372 A  1 
ATOM   3090 C CG  . TYR A  1  372 ? -6.928  10.190  -1.556  1.00 98.42 372 A  1 
ATOM   3091 C CD1 . TYR A  1  372 ? -8.211  9.767   -1.978  1.00 97.87 372 A  1 
ATOM   3092 C CD2 . TYR A  1  372 ? -6.622  10.161  -0.177  1.00 97.90 372 A  1 
ATOM   3093 C CE1 . TYR A  1  372 ? -9.165  9.332   -1.053  1.00 97.55 372 A  1 
ATOM   3094 C CE2 . TYR A  1  372 ? -7.573  9.728   0.761   1.00 97.57 372 A  1 
ATOM   3095 C CZ  . TYR A  1  372 ? -8.846  9.320   0.316   1.00 98.06 372 A  1 
ATOM   3096 O OH  . TYR A  1  372 ? -9.778  8.909   1.241   1.00 97.61 372 A  1 
ATOM   3097 N N   . GLN A  1  373 ? -3.561  9.092   -1.479  1.00 98.25 373 A  1 
ATOM   3098 C CA  . GLN A  1  373 ? -2.978  8.405   -0.337  1.00 98.15 373 A  1 
ATOM   3099 C C   . GLN A  1  373 ? -3.238  9.249   0.919   1.00 98.26 373 A  1 
ATOM   3100 O O   . GLN A  1  373 ? -2.916  10.437  0.933   1.00 97.77 373 A  1 
ATOM   3101 C CB  . GLN A  1  373 ? -1.491  8.192   -0.629  1.00 96.98 373 A  1 
ATOM   3102 C CG  . GLN A  1  373 ? -0.753  7.506   0.518   1.00 94.50 373 A  1 
ATOM   3103 C CD  . GLN A  1  373 ? 0.715   7.233   0.202   1.00 94.41 373 A  1 
ATOM   3104 O OE1 . GLN A  1  373 ? 1.206   7.423   -0.895  1.00 89.68 373 A  1 
ATOM   3105 N NE2 . GLN A  1  373 ? 1.465   6.773   1.161   1.00 87.74 373 A  1 
ATOM   3106 N N   . PHE A  1  374 ? -3.776  8.646   1.979   1.00 98.46 374 A  1 
ATOM   3107 C CA  . PHE A  1  374 ? -4.242  9.367   3.158   1.00 98.55 374 A  1 
ATOM   3108 C C   . PHE A  1  374 ? -3.169  10.245  3.809   1.00 98.47 374 A  1 
ATOM   3109 O O   . PHE A  1  374 ? -3.396  11.433  4.026   1.00 98.09 374 A  1 
ATOM   3110 C CB  . PHE A  1  374 ? -4.792  8.364   4.183   1.00 98.49 374 A  1 
ATOM   3111 C CG  . PHE A  1  374 ? -5.271  9.032   5.469   1.00 98.44 374 A  1 
ATOM   3112 C CD1 . PHE A  1  374 ? -4.389  9.204   6.545   1.00 97.90 374 A  1 
ATOM   3113 C CD2 . PHE A  1  374 ? -6.582  9.532   5.557   1.00 97.89 374 A  1 
ATOM   3114 C CE1 . PHE A  1  374 ? -4.815  9.875   7.701   1.00 97.53 374 A  1 
ATOM   3115 C CE2 . PHE A  1  374 ? -7.006  10.202  6.708   1.00 97.35 374 A  1 
ATOM   3116 C CZ  . PHE A  1  374 ? -6.123  10.379  7.788   1.00 97.58 374 A  1 
ATOM   3117 N N   . THR A  1  375 ? -2.007  9.667   4.081   1.00 98.17 375 A  1 
ATOM   3118 C CA  . THR A  1  375 ? -0.928  10.385  4.768   1.00 97.89 375 A  1 
ATOM   3119 C C   . THR A  1  375 ? -0.441  11.603  3.984   1.00 97.73 375 A  1 
ATOM   3120 O O   . THR A  1  375 ? -0.133  12.623  4.590   1.00 96.81 375 A  1 
ATOM   3121 C CB  . THR A  1  375 ? 0.275   9.479   5.037   1.00 97.22 375 A  1 
ATOM   3122 O OG1 . THR A  1  375 ? 0.735   8.902   3.837   1.00 94.94 375 A  1 
ATOM   3123 C CG2 . THR A  1  375 ? -0.052  8.385   6.048   1.00 95.09 375 A  1 
ATOM   3124 N N   . LYS A  1  376 ? -0.440  11.531  2.664   1.00 98.06 376 A  1 
ATOM   3125 C CA  . LYS A  1  376 ? -0.072  12.654  1.804   1.00 97.66 376 A  1 
ATOM   3126 C C   . LYS A  1  376 ? -1.177  13.703  1.711   1.00 97.61 376 A  1 
ATOM   3127 O O   . LYS A  1  376 ? -0.873  14.881  1.737   1.00 96.80 376 A  1 
ATOM   3128 C CB  . LYS A  1  376 ? 0.275   12.168  0.391   1.00 97.35 376 A  1 
ATOM   3129 C CG  . LYS A  1  376 ? 1.677   11.573  0.316   1.00 93.42 376 A  1 
ATOM   3130 C CD  . LYS A  1  376 ? 2.007   11.252  -1.150  1.00 88.76 376 A  1 
ATOM   3131 C CE  . LYS A  1  376 ? 3.463   10.826  -1.278  1.00 80.50 376 A  1 
ATOM   3132 N NZ  . LYS A  1  376 ? 3.790   10.516  -2.685  1.00 71.38 376 A  1 
ATOM   3133 N N   . LEU A  1  377 ? -2.418  13.277  1.572   1.00 98.03 377 A  1 
ATOM   3134 C CA  . LEU A  1  377 ? -3.549  14.188  1.398   1.00 97.95 377 A  1 
ATOM   3135 C C   . LEU A  1  377 ? -3.794  15.047  2.640   1.00 97.84 377 A  1 
ATOM   3136 O O   . LEU A  1  377 ? -4.032  16.249  2.530   1.00 97.06 377 A  1 
ATOM   3137 C CB  . LEU A  1  377 ? -4.798  13.364  1.051   1.00 97.84 377 A  1 
ATOM   3138 C CG  . LEU A  1  377 ? -6.019  14.232  0.691   1.00 97.33 377 A  1 
ATOM   3139 C CD1 . LEU A  1  377 ? -5.841  14.921  -0.657  1.00 95.85 377 A  1 
ATOM   3140 C CD2 . LEU A  1  377 ? -7.263  13.359  0.627   1.00 95.56 377 A  1 
ATOM   3141 N N   . TYR A  1  378 ? -3.724  14.438  3.813   1.00 98.23 378 A  1 
ATOM   3142 C CA  . TYR A  1  378 ? -4.030  15.091  5.082   1.00 98.18 378 A  1 
ATOM   3143 C C   . TYR A  1  378 ? -2.799  15.419  5.930   1.00 97.88 378 A  1 
ATOM   3144 O O   . TYR A  1  378 ? -2.959  15.870  7.066   1.00 96.32 378 A  1 
ATOM   3145 C CB  . TYR A  1  378 ? -5.041  14.232  5.848   1.00 97.98 378 A  1 
ATOM   3146 C CG  . TYR A  1  378 ? -6.396  14.138  5.172   1.00 98.10 378 A  1 
ATOM   3147 C CD1 . TYR A  1  378 ? -7.191  15.291  5.037   1.00 97.19 378 A  1 
ATOM   3148 C CD2 . TYR A  1  378 ? -6.873  12.914  4.673   1.00 97.23 378 A  1 
ATOM   3149 C CE1 . TYR A  1  378 ? -8.446  15.225  4.413   1.00 96.78 378 A  1 
ATOM   3150 C CE2 . TYR A  1  378 ? -8.125  12.835  4.052   1.00 96.69 378 A  1 
ATOM   3151 C CZ  . TYR A  1  378 ? -8.911  13.996  3.919   1.00 97.20 378 A  1 
ATOM   3152 O OH  . TYR A  1  378 ? -10.132 13.929  3.306   1.00 96.09 378 A  1 
ATOM   3153 N N   . GLU A  1  379 ? -1.595  15.188  5.399   1.00 97.41 379 A  1 
ATOM   3154 C CA  . GLU A  1  379 ? -0.324  15.428  6.093   1.00 97.23 379 A  1 
ATOM   3155 C C   . GLU A  1  379 ? -0.262  14.749  7.474   1.00 97.47 379 A  1 
ATOM   3156 O O   . GLU A  1  379 ? 0.125   15.353  8.476   1.00 96.13 379 A  1 
ATOM   3157 C CB  . GLU A  1  379 ? 0.014   16.924  6.124   1.00 96.43 379 A  1 
ATOM   3158 C CG  . GLU A  1  379 ? 0.122   17.557  4.733   1.00 91.85 379 A  1 
ATOM   3159 C CD  . GLU A  1  379 ? 0.506   19.046  4.764   1.00 87.48 379 A  1 
ATOM   3160 O OE1 . GLU A  1  379 ? 0.680   19.623  3.663   1.00 79.54 379 A  1 
ATOM   3161 O OE2 . GLU A  1  379 ? 0.636   19.623  5.865   1.00 81.08 379 A  1 
ATOM   3162 N N   . GLN A  1  380 ? -0.663  13.497  7.528   1.00 97.59 380 A  1 
ATOM   3163 C CA  . GLN A  1  380 ? -0.628  12.675  8.746   1.00 97.76 380 A  1 
ATOM   3164 C C   . GLN A  1  380 ? 0.462   11.603  8.650   1.00 97.40 380 A  1 
ATOM   3165 O O   . GLN A  1  380 ? 0.933   11.260  7.571   1.00 96.12 380 A  1 
ATOM   3166 C CB  . GLN A  1  380 ? -2.006  12.050  9.024   1.00 97.56 380 A  1 
ATOM   3167 C CG  . GLN A  1  380 ? -3.140  13.069  9.179   1.00 97.00 380 A  1 
ATOM   3168 C CD  . GLN A  1  380 ? -2.871  14.132  10.235  1.00 97.19 380 A  1 
ATOM   3169 O OE1 . GLN A  1  380 ? -2.399  13.860  11.336  1.00 91.90 380 A  1 
ATOM   3170 N NE2 . GLN A  1  380 ? -3.152  15.375  9.944   1.00 91.36 380 A  1 
ATOM   3171 N N   . SER A  1  381 ? 0.854   11.071  9.807   1.00 97.31 381 A  1 
ATOM   3172 C CA  . SER A  1  381 ? 1.898   10.043  9.892   1.00 96.71 381 A  1 
ATOM   3173 C C   . SER A  1  381 ? 1.368   8.611   9.809   1.00 96.73 381 A  1 
ATOM   3174 O O   . SER A  1  381 ? 2.121   7.705   9.460   1.00 94.68 381 A  1 
ATOM   3175 C CB  . SER A  1  381 ? 2.684   10.214  11.189  1.00 95.40 381 A  1 
ATOM   3176 O OG  . SER A  1  381 ? 1.832   10.204  12.321  1.00 88.45 381 A  1 
ATOM   3177 N N   . ASP A  1  382 ? 0.105   8.416   10.170  1.00 97.24 382 A  1 
ATOM   3178 C CA  . ASP A  1  382 ? -0.541  7.114   10.233  1.00 97.41 382 A  1 
ATOM   3179 C C   . ASP A  1  382 ? -2.078  7.255   10.253  1.00 97.90 382 A  1 
ATOM   3180 O O   . ASP A  1  382 ? -2.621  8.346   10.045  1.00 97.58 382 A  1 
ATOM   3181 C CB  . ASP A  1  382 ? -0.002  6.342   11.465  1.00 97.01 382 A  1 
ATOM   3182 C CG  . ASP A  1  382 ? -0.300  6.985   12.821  1.00 96.89 382 A  1 
ATOM   3183 O OD1 . ASP A  1  382 ? -1.284  7.731   12.951  1.00 95.24 382 A  1 
ATOM   3184 O OD2 . ASP A  1  382 ? 0.430   6.678   13.789  1.00 93.92 382 A  1 
ATOM   3185 N N   . LEU A  1  383 ? -2.774  6.166   10.521  1.00 98.28 383 A  1 
ATOM   3186 C CA  . LEU A  1  383 ? -4.229  6.110   10.673  1.00 98.49 383 A  1 
ATOM   3187 C C   . LEU A  1  383 ? -4.684  6.018   12.141  1.00 98.34 383 A  1 
ATOM   3188 O O   . LEU A  1  383 ? -5.810  5.603   12.419  1.00 97.80 383 A  1 
ATOM   3189 C CB  . LEU A  1  383 ? -4.788  4.951   9.832   1.00 98.31 383 A  1 
ATOM   3190 C CG  . LEU A  1  383 ? -4.523  5.068   8.323   1.00 97.62 383 A  1 
ATOM   3191 C CD1 . LEU A  1  383 ? -5.114  3.855   7.608   1.00 96.88 383 A  1 
ATOM   3192 C CD2 . LEU A  1  383 ? -5.166  6.318   7.723   1.00 96.68 383 A  1 
ATOM   3193 N N   . SER A  1  384 ? -3.829  6.402   13.093  1.00 98.34 384 A  1 
ATOM   3194 C CA  . SER A  1  384 ? -4.217  6.424   14.497  1.00 98.36 384 A  1 
ATOM   3195 C C   . SER A  1  384 ? -5.379  7.389   14.740  1.00 98.46 384 A  1 
ATOM   3196 O O   . SER A  1  384 ? -5.547  8.382   14.024  1.00 98.25 384 A  1 
ATOM   3197 C CB  . SER A  1  384 ? -3.031  6.795   15.390  1.00 98.11 384 A  1 
ATOM   3198 O OG  . SER A  1  384 ? -2.643  8.142   15.206  1.00 96.59 384 A  1 
ATOM   3199 N N   . GLN A  1  385 ? -6.123  7.181   15.815  1.00 98.25 385 A  1 
ATOM   3200 C CA  . GLN A  1  385 ? -7.191  8.102   16.208  1.00 98.25 385 A  1 
ATOM   3201 C C   . GLN A  1  385 ? -6.696  9.545   16.354  1.00 98.23 385 A  1 
ATOM   3202 O O   . GLN A  1  385 ? -7.420  10.483  16.025  1.00 97.51 385 A  1 
ATOM   3203 C CB  . GLN A  1  385 ? -7.831  7.619   17.524  1.00 97.75 385 A  1 
ATOM   3204 C CG  . GLN A  1  385 ? -8.698  6.370   17.342  1.00 96.41 385 A  1 
ATOM   3205 C CD  . GLN A  1  385 ? -9.904  6.635   16.436  1.00 97.43 385 A  1 
ATOM   3206 O OE1 . GLN A  1  385 ? -10.511 7.691   16.489  1.00 93.40 385 A  1 
ATOM   3207 N NE2 . GLN A  1  385 ? -10.257 5.711   15.580  1.00 93.78 385 A  1 
ATOM   3208 N N   . LYS A  1  386 ? -5.453  9.736   16.782  1.00 98.17 386 A  1 
ATOM   3209 C CA  . LYS A  1  386 ? -4.847  11.060  16.867  1.00 97.96 386 A  1 
ATOM   3210 C C   . LYS A  1  386 ? -4.713  11.709  15.484  1.00 98.11 386 A  1 
ATOM   3211 O O   . LYS A  1  386 ? -5.086  12.872  15.327  1.00 97.94 386 A  1 
ATOM   3212 C CB  . LYS A  1  386 ? -3.492  10.946  17.573  1.00 97.61 386 A  1 
ATOM   3213 C CG  . LYS A  1  386 ? -2.844  12.324  17.791  1.00 89.51 386 A  1 
ATOM   3214 C CD  . LYS A  1  386 ? -1.465  12.174  18.435  1.00 85.45 386 A  1 
ATOM   3215 C CE  . LYS A  1  386 ? -0.804  13.539  18.550  1.00 74.38 386 A  1 
ATOM   3216 N NZ  . LYS A  1  386 ? 0.600   13.432  19.011  1.00 65.50 386 A  1 
ATOM   3217 N N   . SER A  1  387 ? -4.225  10.971  14.509  1.00 98.33 387 A  1 
ATOM   3218 C CA  . SER A  1  387 ? -4.070  11.444  13.135  1.00 98.48 387 A  1 
ATOM   3219 C C   . SER A  1  387 ? -5.425  11.695  12.473  1.00 98.51 387 A  1 
ATOM   3220 O O   . SER A  1  387 ? -5.630  12.746  11.874  1.00 98.30 387 A  1 
ATOM   3221 C CB  . SER A  1  387 ? -3.236  10.437  12.337  1.00 98.38 387 A  1 
ATOM   3222 O OG  . SER A  1  387 ? -1.944  10.350  12.908  1.00 97.03 387 A  1 
ATOM   3223 N N   . LEU A  1  388 ? -6.392  10.801  12.663  1.00 98.39 388 A  1 
ATOM   3224 C CA  . LEU A  1  388 ? -7.752  10.974  12.150  1.00 98.31 388 A  1 
ATOM   3225 C C   . LEU A  1  388 ? -8.438  12.214  12.742  1.00 98.28 388 A  1 
ATOM   3226 O O   . LEU A  1  388 ? -9.012  13.010  12.002  1.00 97.86 388 A  1 
ATOM   3227 C CB  . LEU A  1  388 ? -8.587  9.707   12.432  1.00 98.33 388 A  1 
ATOM   3228 C CG  . LEU A  1  388 ? -8.094  8.415   11.753  1.00 97.67 388 A  1 
ATOM   3229 C CD1 . LEU A  1  388 ? -9.067  7.282   12.069  1.00 96.67 388 A  1 
ATOM   3230 C CD2 . LEU A  1  388 ? -7.988  8.544   10.238  1.00 96.57 388 A  1 
ATOM   3231 N N   . LYS A  1  389 ? -8.324  12.444  14.052  1.00 98.00 389 A  1 
ATOM   3232 C CA  . LYS A  1  389 ? -8.858  13.651  14.700  1.00 97.77 389 A  1 
ATOM   3233 C C   . LYS A  1  389 ? -8.180  14.925  14.205  1.00 97.97 389 A  1 
ATOM   3234 O O   . LYS A  1  389 ? -8.846  15.951  14.052  1.00 97.52 389 A  1 
ATOM   3235 C CB  . LYS A  1  389 ? -8.717  13.539  16.228  1.00 97.24 389 A  1 
ATOM   3236 C CG  . LYS A  1  389 ? -9.703  12.522  16.820  1.00 95.22 389 A  1 
ATOM   3237 C CD  . LYS A  1  389 ? -9.474  12.375  18.324  1.00 92.71 389 A  1 
ATOM   3238 C CE  . LYS A  1  389 ? -10.313 11.201  18.824  1.00 88.44 389 A  1 
ATOM   3239 N NZ  . LYS A  1  389 ? -10.474 11.187  20.296  1.00 82.76 389 A  1 
ATOM   3240 N N   . SER A  1  390 ? -6.893  14.874  13.937  1.00 98.01 390 A  1 
ATOM   3241 C CA  . SER A  1  390 ? -6.166  16.001  13.356  1.00 98.18 390 A  1 
ATOM   3242 C C   . SER A  1  390 ? -6.684  16.339  11.957  1.00 98.32 390 A  1 
ATOM   3243 O O   . SER A  1  390 ? -6.967  17.511  11.682  1.00 98.03 390 A  1 
ATOM   3244 C CB  . SER A  1  390 ? -4.668  15.684  13.314  1.00 97.95 390 A  1 
ATOM   3245 O OG  . SER A  1  390 ? -3.932  16.807  12.879  1.00 90.04 390 A  1 
ATOM   3246 N N   . ALA A  1  391 ? -6.883  15.327  11.113  1.00 98.13 391 A  1 
ATOM   3247 C CA  . ALA A  1  391 ? -7.467  15.499  9.789   1.00 98.24 391 A  1 
ATOM   3248 C C   . ALA A  1  391 ? -8.903  16.055  9.872   1.00 98.24 391 A  1 
ATOM   3249 O O   . ALA A  1  391 ? -9.202  17.075  9.252   1.00 97.89 391 A  1 
ATOM   3250 C CB  . ALA A  1  391 ? -7.405  14.164  9.043   1.00 98.27 391 A  1 
ATOM   3251 N N   . VAL A  1  392 ? -9.750  15.487  10.714  1.00 98.00 392 A  1 
ATOM   3252 C CA  . VAL A  1  392 ? -11.131 15.967  10.937  1.00 97.77 392 A  1 
ATOM   3253 C C   . VAL A  1  392 ? -11.156 17.423  11.402  1.00 97.56 392 A  1 
ATOM   3254 O O   . VAL A  1  392 ? -11.968 18.215  10.932  1.00 97.09 392 A  1 
ATOM   3255 C CB  . VAL A  1  392 ? -11.861 15.074  11.955  1.00 97.21 392 A  1 
ATOM   3256 C CG1 . VAL A  1  392 ? -13.181 15.669  12.464  1.00 94.91 392 A  1 
ATOM   3257 C CG2 . VAL A  1  392 ? -12.198 13.724  11.322  1.00 95.12 392 A  1 
ATOM   3258 N N   . LYS A  1  393 ? -10.246 17.793  12.284  1.00 97.66 393 A  1 
ATOM   3259 C CA  . LYS A  1  393 ? -10.130 19.175  12.748  1.00 97.35 393 A  1 
ATOM   3260 C C   . LYS A  1  393 ? -9.759  20.112  11.605  1.00 97.55 393 A  1 
ATOM   3261 O O   . LYS A  1  393 ? -10.376 21.167  11.472  1.00 97.15 393 A  1 
ATOM   3262 C CB  . LYS A  1  393 ? -9.153  19.247  13.915  1.00 97.03 393 A  1 
ATOM   3263 C CG  . LYS A  1  393 ? -9.144  20.652  14.536  1.00 90.68 393 A  1 
ATOM   3264 C CD  . LYS A  1  393 ? -8.275  20.685  15.797  1.00 85.05 393 A  1 
ATOM   3265 C CE  . LYS A  1  393 ? -8.352  22.077  16.409  1.00 75.46 393 A  1 
ATOM   3266 N NZ  . LYS A  1  393 ? -7.614  22.151  17.697  1.00 66.72 393 A  1 
ATOM   3267 N N   . TRP A  1  394 ? -8.804  19.739  10.772  1.00 97.54 394 A  1 
ATOM   3268 C CA  . TRP A  1  394 ? -8.418  20.546  9.617   1.00 97.50 394 A  1 
ATOM   3269 C C   . TRP A  1  394 ? -9.564  20.701  8.611   1.00 97.79 394 A  1 
ATOM   3270 O O   . TRP A  1  394 ? -9.862  21.828  8.185   1.00 96.88 394 A  1 
ATOM   3271 C CB  . TRP A  1  394 ? -7.177  19.940  8.972   1.00 97.07 394 A  1 
ATOM   3272 C CG  . TRP A  1  394 ? -6.716  20.681  7.765   1.00 96.44 394 A  1 
ATOM   3273 C CD1 . TRP A  1  394 ? -6.179  21.923  7.759   1.00 94.57 394 A  1 
ATOM   3274 C CD2 . TRP A  1  394 ? -6.769  20.259  6.357   1.00 96.07 394 A  1 
ATOM   3275 N NE1 . TRP A  1  394 ? -5.887  22.295  6.455   1.00 93.40 394 A  1 
ATOM   3276 C CE2 . TRP A  1  394 ? -6.220  21.303  5.570   1.00 94.88 394 A  1 
ATOM   3277 C CE3 . TRP A  1  394 ? -7.204  19.084  5.711   1.00 94.42 394 A  1 
ATOM   3278 C CZ2 . TRP A  1  394 ? -6.111  21.185  4.167   1.00 93.60 394 A  1 
ATOM   3279 C CZ3 . TRP A  1  394 ? -7.091  18.976  4.313   1.00 92.45 394 A  1 
ATOM   3280 C CH2 . TRP A  1  394 ? -6.546  20.015  3.551   1.00 92.10 394 A  1 
ATOM   3281 N N   . ILE A  1  395 ? -10.264 19.607  8.307   1.00 97.10 395 A  1 
ATOM   3282 C CA  . ILE A  1  395 ? -11.432 19.604  7.410   1.00 96.86 395 A  1 
ATOM   3283 C C   . ILE A  1  395 ? -12.532 20.530  7.934   1.00 96.70 395 A  1 
ATOM   3284 O O   . ILE A  1  395 ? -13.054 21.361  7.204   1.00 95.85 395 A  1 
ATOM   3285 C CB  . ILE A  1  395 ? -11.962 18.160  7.248   1.00 96.84 395 A  1 
ATOM   3286 C CG1 . ILE A  1  395 ? -10.949 17.286  6.471   1.00 96.16 395 A  1 
ATOM   3287 C CG2 . ILE A  1  395 ? -13.326 18.136  6.530   1.00 96.13 395 A  1 
ATOM   3288 C CD1 . ILE A  1  395 ? -11.200 15.781  6.640   1.00 95.86 395 A  1 
ATOM   3289 N N   . SER A  1  396 ? -12.876 20.408  9.199   1.00 96.46 396 A  1 
ATOM   3290 C CA  . SER A  1  396 ? -13.997 21.137  9.795   1.00 95.83 396 A  1 
ATOM   3291 C C   . SER A  1  396 ? -13.714 22.616  10.092  1.00 96.01 396 A  1 
ATOM   3292 O O   . SER A  1  396 ? -14.653 23.392  10.265  1.00 93.80 396 A  1 
ATOM   3293 C CB  . SER A  1  396 ? -14.473 20.428  11.061  1.00 93.91 396 A  1 
ATOM   3294 O OG  . SER A  1  396 ? -13.433 20.294  12.003  1.00 79.78 396 A  1 
ATOM   3295 N N   . THR A  1  397 ? -12.449 23.014  10.141  1.00 97.07 397 A  1 
ATOM   3296 C CA  . THR A  1  397 ? -12.061 24.387  10.510  1.00 96.92 397 A  1 
ATOM   3297 C C   . THR A  1  397 ? -11.525 25.231  9.360   1.00 97.26 397 A  1 
ATOM   3298 O O   . THR A  1  397 ? -11.340 26.436  9.534   1.00 96.03 397 A  1 
ATOM   3299 C CB  . THR A  1  397 ? -11.066 24.407  11.674  1.00 96.60 397 A  1 
ATOM   3300 O OG1 . THR A  1  397 ? -9.873  23.746  11.353  1.00 93.23 397 A  1 
ATOM   3301 C CG2 . THR A  1  397 ? -11.635 23.777  12.934  1.00 91.91 397 A  1 
ATOM   3302 N N   . THR A  1  398 ? -11.293 24.645  8.182   1.00 97.16 398 A  1 
ATOM   3303 C CA  . THR A  1  398 ? -10.770 25.373  7.023   1.00 97.03 398 A  1 
ATOM   3304 C C   . THR A  1  398 ? -11.559 25.052  5.758   1.00 97.21 398 A  1 
ATOM   3305 O O   . THR A  1  398 ? -11.933 23.903  5.526   1.00 96.65 398 A  1 
ATOM   3306 C CB  . THR A  1  398 ? -9.267  25.117  6.785   1.00 96.79 398 A  1 
ATOM   3307 O OG1 . THR A  1  398 ? -9.037  23.823  6.311   1.00 93.24 398 A  1 
ATOM   3308 C CG2 . THR A  1  398 ? -8.408  25.311  8.032   1.00 93.23 398 A  1 
ATOM   3309 N N   . SER A  1  399 ? -11.767 26.047  4.908   1.00 96.31 399 A  1 
ATOM   3310 C CA  . SER A  1  399 ? -12.402 25.819  3.606   1.00 95.50 399 A  1 
ATOM   3311 C C   . SER A  1  399 ? -11.560 24.930  2.707   1.00 94.85 399 A  1 
ATOM   3312 O O   . SER A  1  399 ? -12.104 24.079  2.020   1.00 93.65 399 A  1 
ATOM   3313 C CB  . SER A  1  399 ? -12.683 27.147  2.899   1.00 95.08 399 A  1 
ATOM   3314 O OG  . SER A  1  399 ? -13.517 27.946  3.710   1.00 90.86 399 A  1 
ATOM   3315 N N   . LYS A  1  400 ? -10.241 25.081  2.747   1.00 96.67 400 A  1 
ATOM   3316 C CA  . LYS A  1  400 ? -9.334  24.207  2.000   1.00 96.11 400 A  1 
ATOM   3317 C C   . LYS A  1  400 ? -9.494  22.750  2.435   1.00 96.11 400 A  1 
ATOM   3318 O O   . LYS A  1  400 ? -9.647  21.886  1.581   1.00 95.71 400 A  1 
ATOM   3319 C CB  . LYS A  1  400 ? -7.885  24.697  2.143   1.00 95.64 400 A  1 
ATOM   3320 C CG  . LYS A  1  400 ? -6.925  23.875  1.266   1.00 91.85 400 A  1 
ATOM   3321 C CD  . LYS A  1  400 ? -5.473  24.370  1.372   1.00 88.72 400 A  1 
ATOM   3322 C CE  . LYS A  1  400 ? -4.584  23.464  0.519   1.00 82.54 400 A  1 
ATOM   3323 N NZ  . LYS A  1  400 ? -3.152  23.826  0.616   1.00 74.68 400 A  1 
ATOM   3324 N N   . GLY A  1  401 ? -9.509  22.502  3.730   1.00 97.35 401 A  1 
ATOM   3325 C CA  . GLY A  1  401 ? -9.719  21.160  4.271   1.00 97.10 401 A  1 
ATOM   3326 C C   . GLY A  1  401 ? -11.073 20.568  3.890   1.00 97.02 401 A  1 
ATOM   3327 O O   . GLY A  1  401 ? -11.136 19.414  3.470   1.00 96.32 401 A  1 
ATOM   3328 N N   . MET A  1  402 ? -12.128 21.382  3.944   1.00 96.12 402 A  1 
ATOM   3329 C CA  . MET A  1  402 ? -13.465 20.960  3.549   1.00 95.36 402 A  1 
ATOM   3330 C C   . MET A  1  402 ? -13.532 20.592  2.061   1.00 94.24 402 A  1 
ATOM   3331 O O   . MET A  1  402 ? -14.074 19.546  1.728   1.00 92.98 402 A  1 
ATOM   3332 C CB  . MET A  1  402 ? -14.485 22.055  3.897   1.00 94.85 402 A  1 
ATOM   3333 C CG  . MET A  1  402 ? -15.928 21.620  3.626   1.00 92.79 402 A  1 
ATOM   3334 S SD  . MET A  1  402 ? -16.498 20.169  4.554   1.00 91.25 402 A  1 
ATOM   3335 C CE  . MET A  1  402 ? -16.588 20.843  6.225   1.00 85.59 402 A  1 
ATOM   3336 N N   . TRP A  1  403 ? -12.970 21.418  1.169   1.00 95.09 403 A  1 
ATOM   3337 C CA  . TRP A  1  403 ? -12.955 21.121  -0.263  1.00 94.04 403 A  1 
ATOM   3338 C C   . TRP A  1  403 ? -12.081 19.916  -0.609  1.00 94.02 403 A  1 
ATOM   3339 O O   . TRP A  1  403 ? -12.486 19.110  -1.443  1.00 92.24 403 A  1 
ATOM   3340 C CB  . TRP A  1  403 ? -12.539 22.361  -1.048  1.00 92.20 403 A  1 
ATOM   3341 C CG  . TRP A  1  403 ? -13.657 23.335  -1.261  1.00 88.84 403 A  1 
ATOM   3342 C CD1 . TRP A  1  403 ? -13.804 24.530  -0.650  1.00 83.24 403 A  1 
ATOM   3343 C CD2 . TRP A  1  403 ? -14.818 23.170  -2.134  1.00 85.59 403 A  1 
ATOM   3344 N NE1 . TRP A  1  403 ? -14.984 25.130  -1.087  1.00 80.93 403 A  1 
ATOM   3345 C CE2 . TRP A  1  403 ? -15.626 24.326  -2.000  1.00 82.48 403 A  1 
ATOM   3346 C CE3 . TRP A  1  403 ? -15.242 22.165  -3.023  1.00 79.66 403 A  1 
ATOM   3347 C CZ2 . TRP A  1  403 ? -16.839 24.482  -2.721  1.00 79.17 403 A  1 
ATOM   3348 C CZ3 . TRP A  1  403 ? -16.447 22.318  -3.733  1.00 77.61 403 A  1 
ATOM   3349 C CH2 . TRP A  1  403 ? -17.233 23.464  -3.583  1.00 77.49 403 A  1 
ATOM   3350 N N   . THR A  1  404 ? -10.951 19.748  0.067   1.00 95.56 404 A  1 
ATOM   3351 C CA  . THR A  1  404 ? -10.124 18.544  -0.079  1.00 95.79 404 A  1 
ATOM   3352 C C   . THR A  1  404 ? -10.877 17.285  0.360   1.00 95.80 404 A  1 
ATOM   3353 O O   . THR A  1  404 ? -10.804 16.274  -0.318  1.00 95.02 404 A  1 
ATOM   3354 C CB  . THR A  1  404 ? -8.828  18.679  0.738   1.00 95.78 404 A  1 
ATOM   3355 O OG1 . THR A  1  404 ? -8.075  19.776  0.279   1.00 93.24 404 A  1 
ATOM   3356 C CG2 . THR A  1  404 ? -7.914  17.465  0.637   1.00 93.21 404 A  1 
ATOM   3357 N N   . PHE A  1  405 ? -11.643 17.362  1.436   1.00 95.94 405 A  1 
ATOM   3358 C CA  . PHE A  1  405 ? -12.494 16.248  1.864   1.00 95.69 405 A  1 
ATOM   3359 C C   . PHE A  1  405 ? -13.614 15.969  0.849   1.00 95.23 405 A  1 
ATOM   3360 O O   . PHE A  1  405 ? -13.795 14.828  0.431   1.00 94.37 405 A  1 
ATOM   3361 C CB  . PHE A  1  405 ? -13.055 16.568  3.250   1.00 95.54 405 A  1 
ATOM   3362 C CG  . PHE A  1  405 ? -14.024 15.543  3.782   1.00 95.62 405 A  1 
ATOM   3363 C CD1 . PHE A  1  405 ? -15.405 15.792  3.754   1.00 93.79 405 A  1 
ATOM   3364 C CD2 . PHE A  1  405 ? -13.545 14.336  4.316   1.00 93.92 405 A  1 
ATOM   3365 C CE1 . PHE A  1  405 ? -16.312 14.848  4.273   1.00 93.22 405 A  1 
ATOM   3366 C CE2 . PHE A  1  405 ? -14.445 13.385  4.840   1.00 92.88 405 A  1 
ATOM   3367 C CZ  . PHE A  1  405 ? -15.820 13.653  4.819   1.00 94.05 405 A  1 
ATOM   3368 N N   . LEU A  1  406 ? -14.322 17.017  0.404   1.00 94.67 406 A  1 
ATOM   3369 C CA  . LEU A  1  406 ? -15.451 16.906  -0.519  1.00 93.56 406 A  1 
ATOM   3370 C C   . LEU A  1  406 ? -15.059 16.390  -1.910  1.00 93.18 406 A  1 
ATOM   3371 O O   . LEU A  1  406 ? -15.881 15.747  -2.540  1.00 92.19 406 A  1 
ATOM   3372 C CB  . LEU A  1  406 ? -16.157 18.263  -0.643  1.00 92.45 406 A  1 
ATOM   3373 C CG  . LEU A  1  406 ? -16.951 18.695  0.601   1.00 89.70 406 A  1 
ATOM   3374 C CD1 . LEU A  1  406 ? -17.457 20.131  0.405   1.00 87.97 406 A  1 
ATOM   3375 C CD2 . LEU A  1  406 ? -18.162 17.812  0.876   1.00 87.89 406 A  1 
ATOM   3376 N N   . GLU A  1  407 ? -13.832 16.639  -2.361  1.00 93.61 407 A  1 
ATOM   3377 C CA  . GLU A  1  407 ? -13.311 16.069  -3.613  1.00 93.84 407 A  1 
ATOM   3378 C C   . GLU A  1  407 ? -13.426 14.537  -3.620  1.00 93.97 407 A  1 
ATOM   3379 O O   . GLU A  1  407 ? -13.722 13.938  -4.654  1.00 92.74 407 A  1 
ATOM   3380 C CB  . GLU A  1  407 ? -11.848 16.495  -3.793  1.00 93.43 407 A  1 
ATOM   3381 C CG  . GLU A  1  407 ? -11.225 15.984  -5.109  1.00 92.77 407 A  1 
ATOM   3382 C CD  . GLU A  1  407 ? -9.724  16.289  -5.272  1.00 92.41 407 A  1 
ATOM   3383 O OE1 . GLU A  1  407 ? -9.057  15.562  -6.057  1.00 88.62 407 A  1 
ATOM   3384 O OE2 . GLU A  1  407 ? -9.214  17.240  -4.633  1.00 89.53 407 A  1 
ATOM   3385 N N   . HIS A  1  408 ? -13.235 13.910  -2.461  1.00 95.98 408 A  1 
ATOM   3386 C CA  . HIS A  1  408 ? -13.099 12.463  -2.344  1.00 96.44 408 A  1 
ATOM   3387 C C   . HIS A  1  408 ? -14.332 11.749  -1.789  1.00 96.35 408 A  1 
ATOM   3388 O O   . HIS A  1  408 ? -14.429 10.534  -1.947  1.00 95.57 408 A  1 
ATOM   3389 C CB  . HIS A  1  408 ? -11.845 12.171  -1.520  1.00 96.93 408 A  1 
ATOM   3390 C CG  . HIS A  1  408 ? -10.593 12.692  -2.177  1.00 97.16 408 A  1 
ATOM   3391 N ND1 . HIS A  1  408 ? -10.156 12.370  -3.446  1.00 92.15 408 A  1 
ATOM   3392 C CD2 . HIS A  1  408 ? -9.707  13.608  -1.668  1.00 91.63 408 A  1 
ATOM   3393 C CE1 . HIS A  1  408 ? -9.040  13.082  -3.689  1.00 93.43 408 A  1 
ATOM   3394 N NE2 . HIS A  1  408 ? -8.730  13.844  -2.628  1.00 93.89 408 A  1 
ATOM   3395 N N   . VAL A  1  409 ? -15.301 12.461  -1.205  1.00 95.76 409 A  1 
ATOM   3396 C CA  . VAL A  1  409 ? -16.501 11.846  -0.600  1.00 95.36 409 A  1 
ATOM   3397 C C   . VAL A  1  409 ? -17.224 10.895  -1.571  1.00 95.21 409 A  1 
ATOM   3398 O O   . VAL A  1  409 ? -17.623 9.805   -1.167  1.00 94.43 409 A  1 
ATOM   3399 C CB  . VAL A  1  409 ? -17.484 12.915  -0.095  1.00 94.78 409 A  1 
ATOM   3400 C CG1 . VAL A  1  409 ? -18.851 12.362  0.313   1.00 91.91 409 A  1 
ATOM   3401 C CG2 . VAL A  1  409 ? -16.926 13.611  1.146   1.00 92.69 409 A  1 
ATOM   3402 N N   . TYR A  1  410 ? -17.350 11.288  -2.826  1.00 94.94 410 A  1 
ATOM   3403 C CA  . TYR A  1  410 ? -17.994 10.502  -3.890  1.00 94.65 410 A  1 
ATOM   3404 C C   . TYR A  1  410 ? -16.971 9.848   -4.833  1.00 95.23 410 A  1 
ATOM   3405 O O   . TYR A  1  410 ? -17.311 9.537   -5.972  1.00 94.25 410 A  1 
ATOM   3406 C CB  . TYR A  1  410 ? -18.992 11.385  -4.649  1.00 93.51 410 A  1 
ATOM   3407 C CG  . TYR A  1  410 ? -20.140 11.887  -3.808  1.00 92.32 410 A  1 
ATOM   3408 C CD1 . TYR A  1  410 ? -21.312 11.116  -3.678  1.00 89.11 410 A  1 
ATOM   3409 C CD2 . TYR A  1  410 ? -20.053 13.126  -3.148  1.00 89.02 410 A  1 
ATOM   3410 C CE1 . TYR A  1  410 ? -22.384 11.562  -2.898  1.00 87.47 410 A  1 
ATOM   3411 C CE2 . TYR A  1  410 ? -21.120 13.585  -2.353  1.00 86.96 410 A  1 
ATOM   3412 C CZ  . TYR A  1  410 ? -22.285 12.801  -2.230  1.00 87.48 410 A  1 
ATOM   3413 O OH  . TYR A  1  410 ? -23.329 13.242  -1.442  1.00 84.24 410 A  1 
ATOM   3414 N N   . SER A  1  411 ? -15.721 9.678   -4.390  1.00 96.02 411 A  1 
ATOM   3415 C CA  . SER A  1  411 ? -14.624 9.179   -5.239  1.00 96.37 411 A  1 
ATOM   3416 C C   . SER A  1  411 ? -14.555 9.943   -6.571  1.00 95.91 411 A  1 
ATOM   3417 O O   . SER A  1  411 ? -14.552 9.360   -7.653  1.00 94.71 411 A  1 
ATOM   3418 C CB  . SER A  1  411 ? -14.730 7.664   -5.425  1.00 96.67 411 A  1 
ATOM   3419 O OG  . SER A  1  411 ? -14.777 7.022   -4.165  1.00 93.16 411 A  1 
ATOM   3420 N N   . ARG A  1  412 ? -14.590 11.277  -6.482  1.00 94.86 412 A  1 
ATOM   3421 C CA  . ARG A  1  412 ? -14.632 12.226  -7.607  1.00 94.28 412 A  1 
ATOM   3422 C C   . ARG A  1  412 ? -15.876 12.123  -8.514  1.00 92.59 412 A  1 
ATOM   3423 O O   . ARG A  1  412 ? -15.904 12.747  -9.573  1.00 89.10 412 A  1 
ATOM   3424 C CB  . ARG A  1  412 ? -13.330 12.178  -8.401  1.00 94.31 412 A  1 
ATOM   3425 C CG  . ARG A  1  412 ? -12.114 12.537  -7.541  1.00 94.08 412 A  1 
ATOM   3426 C CD  . ARG A  1  412 ? -10.844 12.393  -8.374  1.00 93.43 412 A  1 
ATOM   3427 N NE  . ARG A  1  412 ? -9.717  12.990  -7.679  1.00 93.95 412 A  1 
ATOM   3428 C CZ  . ARG A  1  412 ? -8.441  12.756  -7.907  1.00 94.21 412 A  1 
ATOM   3429 N NH1 . ARG A  1  412 ? -8.042  11.899  -8.820  1.00 91.49 412 A  1 
ATOM   3430 N NH2 . ARG A  1  412 ? -7.564  13.406  -7.217  1.00 91.58 412 A  1 
ATOM   3431 N N   . GLY A  1  413 ? -16.902 11.404  -8.112  1.00 92.98 413 A  1 
ATOM   3432 C CA  . GLY A  1  413 ? -18.213 11.506  -8.730  1.00 90.50 413 A  1 
ATOM   3433 C C   . GLY A  1  413 ? -18.764 12.926  -8.533  1.00 86.73 413 A  1 
ATOM   3434 O O   . GLY A  1  413 ? -18.833 13.431  -7.418  1.00 79.97 413 A  1 
ATOM   3435 N N   . PHE A  1  414 ? -19.145 13.594  -9.629  1.00 79.82 414 A  1 
ATOM   3436 C CA  . PHE A  1  414 ? -19.630 14.968  -9.563  1.00 75.76 414 A  1 
ATOM   3437 C C   . PHE A  1  414 ? -20.777 15.210  -10.551 1.00 74.56 414 A  1 
ATOM   3438 O O   . PHE A  1  414 ? -20.583 15.235  -11.764 1.00 67.94 414 A  1 
ATOM   3439 C CB  . PHE A  1  414 ? -18.468 15.941  -9.793  1.00 70.18 414 A  1 
ATOM   3440 C CG  . PHE A  1  414 ? -18.859 17.399  -9.629  1.00 66.40 414 A  1 
ATOM   3441 C CD1 . PHE A  1  414 ? -18.700 18.296  -10.693 1.00 60.34 414 A  1 
ATOM   3442 C CD2 . PHE A  1  414 ? -19.390 17.844  -8.408  1.00 57.85 414 A  1 
ATOM   3443 C CE1 . PHE A  1  414 ? -19.064 19.643  -10.540 1.00 54.19 414 A  1 
ATOM   3444 C CE2 . PHE A  1  414 ? -19.761 19.190  -8.250  1.00 54.52 414 A  1 
ATOM   3445 C CZ  . PHE A  1  414 ? -19.598 20.092  -9.315  1.00 55.41 414 A  1 
ATOM   3446 N N   . ALA A  1  415 ? -21.959 15.452  -10.017 1.00 70.09 415 A  1 
ATOM   3447 C CA  . ALA A  1  415 ? -23.198 15.559  -10.781 1.00 67.90 415 A  1 
ATOM   3448 C C   . ALA A  1  415 ? -23.207 16.684  -11.825 1.00 69.42 415 A  1 
ATOM   3449 O O   . ALA A  1  415 ? -23.797 16.539  -12.889 1.00 64.68 415 A  1 
ATOM   3450 C CB  . ALA A  1  415 ? -24.335 15.739  -9.772  1.00 61.65 415 A  1 
ATOM   3451 N N   . ASN A  1  416 ? -22.551 17.806  -11.538 1.00 69.53 416 A  1 
ATOM   3452 C CA  . ASN A  1  416 ? -22.566 18.977  -12.420 1.00 69.89 416 A  1 
ATOM   3453 C C   . ASN A  1  416 ? -21.403 19.012  -13.420 1.00 72.81 416 A  1 
ATOM   3454 O O   . ASN A  1  416 ? -21.153 20.046  -14.034 1.00 69.34 416 A  1 
ATOM   3455 C CB  . ASN A  1  416 ? -22.652 20.249  -11.561 1.00 64.80 416 A  1 
ATOM   3456 C CG  . ASN A  1  416 ? -23.922 20.335  -10.732 1.00 59.69 416 A  1 
ATOM   3457 O OD1 . ASN A  1  416 ? -24.957 19.782  -11.031 1.00 54.67 416 A  1 
ATOM   3458 N ND2 . ASN A  1  416 ? -23.882 21.060  -9.641  1.00 52.97 416 A  1 
ATOM   3459 N N   . ASN A  1  417 ? -20.695 17.917  -13.601 1.00 76.51 417 A  1 
ATOM   3460 C CA  . ASN A  1  417 ? -19.518 17.853  -14.460 1.00 77.78 417 A  1 
ATOM   3461 C C   . ASN A  1  417 ? -19.822 18.286  -15.906 1.00 80.24 417 A  1 
ATOM   3462 O O   . ASN A  1  417 ? -19.072 19.090  -16.469 1.00 79.22 417 A  1 
ATOM   3463 C CB  . ASN A  1  417 ? -18.961 16.426  -14.390 1.00 74.76 417 A  1 
ATOM   3464 C CG  . ASN A  1  417 ? -17.852 16.196  -15.395 1.00 68.91 417 A  1 
ATOM   3465 O OD1 . ASN A  1  417 ? -16.777 16.767  -15.325 1.00 62.13 417 A  1 
ATOM   3466 N ND2 . ASN A  1  417 ? -18.116 15.377  -16.388 1.00 61.00 417 A  1 
ATOM   3467 N N   . ALA A  1  418 ? -20.936 17.833  -16.483 1.00 78.66 418 A  1 
ATOM   3468 C CA  . ALA A  1  418 ? -21.313 18.171  -17.855 1.00 80.15 418 A  1 
ATOM   3469 C C   . ALA A  1  418 ? -21.486 19.683  -18.065 1.00 83.16 418 A  1 
ATOM   3470 O O   . ALA A  1  418 ? -21.037 20.220  -19.075 1.00 82.50 418 A  1 
ATOM   3471 C CB  . ALA A  1  418 ? -22.609 17.429  -18.203 1.00 77.22 418 A  1 
ATOM   3472 N N   . PHE A  1  419 ? -22.084 20.382  -17.090 1.00 81.79 419 A  1 
ATOM   3473 C CA  . PHE A  1  419 ? -22.226 21.828  -17.146 1.00 83.90 419 A  1 
ATOM   3474 C C   . PHE A  1  419 ? -20.854 22.509  -17.226 1.00 84.92 419 A  1 
ATOM   3475 O O   . PHE A  1  419 ? -20.622 23.303  -18.135 1.00 84.98 419 A  1 
ATOM   3476 C CB  . PHE A  1  419 ? -23.020 22.350  -15.944 1.00 84.81 419 A  1 
ATOM   3477 C CG  . PHE A  1  419 ? -22.990 23.864  -15.805 1.00 86.21 419 A  1 
ATOM   3478 C CD1 . PHE A  1  419 ? -22.052 24.482  -14.951 1.00 85.46 419 A  1 
ATOM   3479 C CD2 . PHE A  1  419 ? -23.837 24.665  -16.584 1.00 85.69 419 A  1 
ATOM   3480 C CE1 . PHE A  1  419 ? -21.963 25.877  -14.887 1.00 86.12 419 A  1 
ATOM   3481 C CE2 . PHE A  1  419 ? -23.759 26.070  -16.521 1.00 85.12 419 A  1 
ATOM   3482 C CZ  . PHE A  1  419 ? -22.815 26.672  -15.674 1.00 86.72 419 A  1 
ATOM   3483 N N   . TYR A  1  420 ? -19.955 22.171  -16.325 1.00 84.41 420 A  1 
ATOM   3484 C CA  . TYR A  1  420 ? -18.648 22.815  -16.279 1.00 86.46 420 A  1 
ATOM   3485 C C   . TYR A  1  420 ? -17.779 22.459  -17.484 1.00 87.70 420 A  1 
ATOM   3486 O O   . TYR A  1  420 ? -17.153 23.354  -18.059 1.00 86.95 420 A  1 
ATOM   3487 C CB  . TYR A  1  420 ? -17.941 22.479  -14.962 1.00 86.08 420 A  1 
ATOM   3488 C CG  . TYR A  1  420 ? -18.555 23.158  -13.763 1.00 86.62 420 A  1 
ATOM   3489 C CD1 . TYR A  1  420 ? -18.394 24.548  -13.569 1.00 84.74 420 A  1 
ATOM   3490 C CD2 . TYR A  1  420 ? -19.319 22.421  -12.833 1.00 84.84 420 A  1 
ATOM   3491 C CE1 . TYR A  1  420 ? -18.985 25.191  -12.470 1.00 83.81 420 A  1 
ATOM   3492 C CE2 . TYR A  1  420 ? -19.915 23.056  -11.731 1.00 83.16 420 A  1 
ATOM   3493 C CZ  . TYR A  1  420 ? -19.744 24.439  -11.550 1.00 84.11 420 A  1 
ATOM   3494 O OH  . TYR A  1  420 ? -20.335 25.061  -10.478 1.00 81.57 420 A  1 
ATOM   3495 N N   . GLN A  1  421 ? -17.783 21.203  -17.933 1.00 84.29 421 A  1 
ATOM   3496 C CA  . GLN A  1  421 ? -17.084 20.803  -19.152 1.00 85.39 421 A  1 
ATOM   3497 C C   . GLN A  1  421 ? -17.576 21.600  -20.372 1.00 86.69 421 A  1 
ATOM   3498 O O   . GLN A  1  421 ? -16.768 22.131  -21.137 1.00 86.28 421 A  1 
ATOM   3499 C CB  . GLN A  1  421 ? -17.284 19.310  -19.416 1.00 83.49 421 A  1 
ATOM   3500 C CG  . GLN A  1  421 ? -16.372 18.399  -18.574 1.00 76.83 421 A  1 
ATOM   3501 C CD  . GLN A  1  421 ? -16.531 16.922  -18.970 1.00 75.37 421 A  1 
ATOM   3502 O OE1 . GLN A  1  421 ? -17.486 16.511  -19.602 1.00 69.65 421 A  1 
ATOM   3503 N NE2 . GLN A  1  421 ? -15.600 16.058  -18.634 1.00 67.59 421 A  1 
ATOM   3504 N N   . CYS A  1  422 ? -18.883 21.716  -20.542 1.00 87.76 422 A  1 
ATOM   3505 C CA  . CYS A  1  422 ? -19.457 22.416  -21.683 1.00 89.46 422 A  1 
ATOM   3506 C C   . CYS A  1  422 ? -19.295 23.935  -21.587 1.00 91.03 422 A  1 
ATOM   3507 O O   . CYS A  1  422 ? -18.970 24.565  -22.587 1.00 89.77 422 A  1 
ATOM   3508 C CB  . CYS A  1  422 ? -20.918 22.003  -21.853 1.00 88.53 422 A  1 
ATOM   3509 S SG  . CYS A  1  422 ? -21.051 20.274  -22.396 1.00 87.97 422 A  1 
ATOM   3510 N N   . MET A  1  423 ? -19.445 24.508  -20.400 1.00 90.65 423 A  1 
ATOM   3511 C CA  . MET A  1  423 ? -19.199 25.934  -20.173 1.00 90.75 423 A  1 
ATOM   3512 C C   . MET A  1  423 ? -17.747 26.308  -20.501 1.00 90.83 423 A  1 
ATOM   3513 O O   . MET A  1  423 ? -17.507 27.255  -21.244 1.00 90.53 423 A  1 
ATOM   3514 C CB  . MET A  1  423 ? -19.539 26.283  -18.717 1.00 91.24 423 A  1 
ATOM   3515 C CG  . MET A  1  423 ? -19.311 27.763  -18.403 1.00 88.82 423 A  1 
ATOM   3516 S SD  . MET A  1  423 ? -19.154 28.152  -16.631 1.00 87.00 423 A  1 
ATOM   3517 C CE  . MET A  1  423 ? -17.508 27.485  -16.307 1.00 81.15 423 A  1 
ATOM   3518 N N   . LEU A  1  424 ? -16.786 25.540  -19.987 1.00 92.38 424 A  1 
ATOM   3519 C CA  . LEU A  1  424 ? -15.357 25.807  -20.183 1.00 92.50 424 A  1 
ATOM   3520 C C   . LEU A  1  424 ? -14.906 25.604  -21.635 1.00 91.75 424 A  1 
ATOM   3521 O O   . LEU A  1  424 ? -13.957 26.257  -22.069 1.00 88.96 424 A  1 
ATOM   3522 C CB  . LEU A  1  424 ? -14.545 24.908  -19.237 1.00 92.34 424 A  1 
ATOM   3523 C CG  . LEU A  1  424 ? -14.651 25.277  -17.745 1.00 91.81 424 A  1 
ATOM   3524 C CD1 . LEU A  1  424 ? -14.036 24.168  -16.899 1.00 90.02 424 A  1 
ATOM   3525 C CD2 . LEU A  1  424 ? -13.917 26.583  -17.425 1.00 90.04 424 A  1 
ATOM   3526 N N   . GLY A  1  425 ? -15.561 24.702  -22.370 1.00 89.61 425 A  1 
ATOM   3527 C CA  . GLY A  1  425 ? -15.201 24.373  -23.754 1.00 87.93 425 A  1 
ATOM   3528 C C   . GLY A  1  425 ? -15.918 25.196  -24.823 1.00 89.42 425 A  1 
ATOM   3529 O O   . GLY A  1  425 ? -15.624 25.023  -26.002 1.00 87.55 425 A  1 
ATOM   3530 N N   . SER A  1  426 ? -16.856 26.066  -24.471 1.00 90.53 426 A  1 
ATOM   3531 C CA  . SER A  1  426 ? -17.714 26.758  -25.435 1.00 90.81 426 A  1 
ATOM   3532 C C   . SER A  1  426 ? -17.371 28.237  -25.579 1.00 90.47 426 A  1 
ATOM   3533 O O   . SER A  1  426 ? -17.028 28.908  -24.613 1.00 88.89 426 A  1 
ATOM   3534 C CB  . SER A  1  426 ? -19.185 26.607  -25.049 1.00 90.17 426 A  1 
ATOM   3535 O OG  . SER A  1  426 ? -19.545 25.241  -25.059 1.00 85.30 426 A  1 
ATOM   3536 N N   . ALA A  1  427 ? -17.518 28.731  -26.795 1.00 90.48 427 A  1 
ATOM   3537 C CA  . ALA A  1  427 ? -17.345 30.150  -27.111 1.00 87.68 427 A  1 
ATOM   3538 C C   . ALA A  1  427 ? -18.675 30.923  -27.173 1.00 87.98 427 A  1 
ATOM   3539 O O   . ALA A  1  427 ? -18.684 32.149  -27.081 1.00 82.83 427 A  1 
ATOM   3540 C CB  . ALA A  1  427 ? -16.581 30.254  -28.432 1.00 86.56 427 A  1 
ATOM   3541 N N   . ASP A  1  428 ? -19.780 30.221  -27.350 1.00 92.37 428 A  1 
ATOM   3542 C CA  . ASP A  1  428 ? -21.117 30.789  -27.463 1.00 91.38 428 A  1 
ATOM   3543 C C   . ASP A  1  428 ? -22.185 29.815  -26.938 1.00 90.95 428 A  1 
ATOM   3544 O O   . ASP A  1  428 ? -21.901 28.671  -26.559 1.00 89.77 428 A  1 
ATOM   3545 C CB  . ASP A  1  428 ? -21.375 31.216  -28.923 1.00 89.79 428 A  1 
ATOM   3546 C CG  . ASP A  1  428 ? -21.295 30.049  -29.908 1.00 83.26 428 A  1 
ATOM   3547 O OD1 . ASP A  1  428 ? -22.052 29.080  -29.715 1.00 76.99 428 A  1 
ATOM   3548 O OD2 . ASP A  1  428 ? -20.456 30.137  -30.835 1.00 77.91 428 A  1 
ATOM   3549 N N   . ILE A  1  429 ? -23.435 30.288  -26.892 1.00 94.05 429 A  1 
ATOM   3550 C CA  . ILE A  1  429 ? -24.561 29.528  -26.338 1.00 93.22 429 A  1 
ATOM   3551 C C   . ILE A  1  429 ? -24.937 28.316  -27.197 1.00 92.74 429 A  1 
ATOM   3552 O O   . ILE A  1  429 ? -25.370 27.301  -26.654 1.00 90.83 429 A  1 
ATOM   3553 C CB  . ILE A  1  429 ? -25.758 30.474  -26.113 1.00 91.92 429 A  1 
ATOM   3554 C CG1 . ILE A  1  429 ? -26.863 29.860  -25.234 1.00 88.81 429 A  1 
ATOM   3555 C CG2 . ILE A  1  429 ? -26.369 30.981  -27.435 1.00 88.00 429 A  1 
ATOM   3556 C CD1 . ILE A  1  429 ? -26.435 29.566  -23.797 1.00 83.06 429 A  1 
ATOM   3557 N N   . ASP A  1  430 ? -24.742 28.389  -28.515 1.00 92.34 430 A  1 
ATOM   3558 C CA  . ASP A  1  430 ? -25.080 27.286  -29.417 1.00 91.79 430 A  1 
ATOM   3559 C C   . ASP A  1  430 ? -24.091 26.134  -29.254 1.00 91.37 430 A  1 
ATOM   3560 O O   . ASP A  1  430 ? -24.486 24.965  -29.158 1.00 90.34 430 A  1 
ATOM   3561 C CB  . ASP A  1  430 ? -25.115 27.791  -30.871 1.00 91.85 430 A  1 
ATOM   3562 C CG  . ASP A  1  430 ? -26.278 28.754  -31.153 1.00 87.55 430 A  1 
ATOM   3563 O OD1 . ASP A  1  430 ? -27.323 28.622  -30.477 1.00 81.10 430 A  1 
ATOM   3564 O OD2 . ASP A  1  430 ? -26.125 29.604  -32.058 1.00 81.32 430 A  1 
ATOM   3565 N N   . HIS A  1  431 ? -22.826 26.480  -29.110 1.00 93.43 431 A  1 
ATOM   3566 C CA  . HIS A  1  431 ? -21.773 25.502  -28.841 1.00 92.43 431 A  1 
ATOM   3567 C C   . HIS A  1  431 ? -21.970 24.851  -27.465 1.00 92.39 431 A  1 
ATOM   3568 O O   . HIS A  1  431 ? -21.875 23.624  -27.346 1.00 91.44 431 A  1 
ATOM   3569 C CB  . HIS A  1  431 ? -20.419 26.208  -28.970 1.00 91.03 431 A  1 
ATOM   3570 C CG  . HIS A  1  431 ? -19.290 25.326  -29.396 1.00 76.12 431 A  1 
ATOM   3571 N ND1 . HIS A  1  431 ? -17.982 25.748  -29.545 1.00 64.26 431 A  1 
ATOM   3572 C CD2 . HIS A  1  431 ? -19.311 24.008  -29.778 1.00 64.53 431 A  1 
ATOM   3573 C CE1 . HIS A  1  431 ? -17.249 24.716  -29.991 1.00 63.00 431 A  1 
ATOM   3574 N NE2 . HIS A  1  431 ? -18.028 23.650  -30.143 1.00 63.49 431 A  1 
ATOM   3575 N N   . TYR A  1  432 ? -22.345 25.634  -26.458 1.00 93.64 432 A  1 
ATOM   3576 C CA  . TYR A  1  432 ? -22.708 25.117  -25.139 1.00 91.94 432 A  1 
ATOM   3577 C C   . TYR A  1  432 ? -23.893 24.151  -25.204 1.00 90.87 432 A  1 
ATOM   3578 O O   . TYR A  1  432 ? -23.802 23.034  -24.697 1.00 89.86 432 A  1 
ATOM   3579 C CB  . TYR A  1  432 ? -22.997 26.291  -24.199 1.00 90.72 432 A  1 
ATOM   3580 C CG  . TYR A  1  432 ? -23.644 25.868  -22.897 1.00 89.91 432 A  1 
ATOM   3581 C CD1 . TYR A  1  432 ? -25.043 25.954  -22.738 1.00 88.69 432 A  1 
ATOM   3582 C CD2 . TYR A  1  432 ? -22.858 25.323  -21.867 1.00 89.39 432 A  1 
ATOM   3583 C CE1 . TYR A  1  432 ? -25.648 25.497  -21.559 1.00 88.63 432 A  1 
ATOM   3584 C CE2 . TYR A  1  432 ? -23.459 24.867  -20.683 1.00 87.70 432 A  1 
ATOM   3585 C CZ  . TYR A  1  432 ? -24.862 24.951  -20.531 1.00 88.30 432 A  1 
ATOM   3586 O OH  . TYR A  1  432 ? -25.453 24.487  -19.394 1.00 86.52 432 A  1 
ATOM   3587 N N   . ASN A  1  433 ? -24.979 24.529  -25.856 1.00 91.46 433 A  1 
ATOM   3588 C CA  . ASN A  1  433 ? -26.172 23.686  -25.967 1.00 89.10 433 A  1 
ATOM   3589 C C   . ASN A  1  433 ? -25.885 22.382  -26.731 1.00 87.63 433 A  1 
ATOM   3590 O O   . ASN A  1  433 ? -26.353 21.313  -26.327 1.00 86.20 433 A  1 
ATOM   3591 C CB  . ASN A  1  433 ? -27.284 24.479  -26.660 1.00 88.92 433 A  1 
ATOM   3592 C CG  . ASN A  1  433 ? -27.901 25.557  -25.779 1.00 88.28 433 A  1 
ATOM   3593 O OD1 . ASN A  1  433 ? -27.970 25.464  -24.571 1.00 83.70 433 A  1 
ATOM   3594 N ND2 . ASN A  1  433 ? -28.417 26.604  -26.383 1.00 82.81 433 A  1 
ATOM   3595 N N   . SER A  1  434 ? -25.087 22.452  -27.797 1.00 90.00 434 A  1 
ATOM   3596 C CA  . SER A  1  434 ? -24.637 21.274  -28.537 1.00 88.40 434 A  1 
ATOM   3597 C C   . SER A  1  434 ? -23.781 20.353  -27.660 1.00 86.40 434 A  1 
ATOM   3598 O O   . SER A  1  434 ? -24.026 19.147  -27.621 1.00 84.35 434 A  1 
ATOM   3599 C CB  . SER A  1  434 ? -23.856 21.720  -29.778 1.00 88.75 434 A  1 
ATOM   3600 O OG  . SER A  1  434 ? -23.521 20.589  -30.559 1.00 76.49 434 A  1 
ATOM   3601 N N   . CYS A  1  435 ? -22.847 20.919  -26.902 1.00 88.85 435 A  1 
ATOM   3602 C CA  . CYS A  1  435 ? -22.010 20.167  -25.968 1.00 86.95 435 A  1 
ATOM   3603 C C   . CYS A  1  435 ? -22.861 19.449  -24.908 1.00 85.02 435 A  1 
ATOM   3604 O O   . CYS A  1  435 ? -22.739 18.235  -24.766 1.00 82.34 435 A  1 
ATOM   3605 C CB  . CYS A  1  435 ? -21.000 21.108  -25.325 1.00 86.78 435 A  1 
ATOM   3606 S SG  . CYS A  1  435 ? -19.939 20.302  -24.081 1.00 86.05 435 A  1 
ATOM   3607 N N   . VAL A  1  436 ? -23.762 20.148  -24.228 1.00 85.14 436 A  1 
ATOM   3608 C CA  . VAL A  1  436 ? -24.625 19.558  -23.193 1.00 82.11 436 A  1 
ATOM   3609 C C   . VAL A  1  436 ? -25.496 18.438  -23.771 1.00 79.18 436 A  1 
ATOM   3610 O O   . VAL A  1  436 ? -25.643 17.387  -23.157 1.00 76.23 436 A  1 
ATOM   3611 C CB  . VAL A  1  436 ? -25.492 20.634  -22.521 1.00 82.03 436 A  1 
ATOM   3612 C CG1 . VAL A  1  436 ? -26.533 20.049  -21.557 1.00 75.72 436 A  1 
ATOM   3613 C CG2 . VAL A  1  436 ? -24.628 21.591  -21.686 1.00 77.17 436 A  1 
ATOM   3614 N N   . SER A  1  437 ? -26.002 18.612  -24.975 1.00 82.68 437 A  1 
ATOM   3615 C CA  . SER A  1  437 ? -26.822 17.603  -25.656 1.00 80.06 437 A  1 
ATOM   3616 C C   . SER A  1  437 ? -26.036 16.347  -26.054 1.00 77.64 437 A  1 
ATOM   3617 O O   . SER A  1  437 ? -26.633 15.284  -26.218 1.00 74.56 437 A  1 
ATOM   3618 C CB  . SER A  1  437 ? -27.466 18.199  -26.913 1.00 79.74 437 A  1 
ATOM   3619 O OG  . SER A  1  437 ? -28.238 19.339  -26.584 1.00 70.77 437 A  1 
ATOM   3620 N N   . SER A  1  438 ? -24.722 16.467  -26.217 1.00 78.61 438 A  1 
ATOM   3621 C CA  . SER A  1  438 ? -23.839 15.348  -26.561 1.00 75.99 438 A  1 
ATOM   3622 C C   . SER A  1  438 ? -23.346 14.548  -25.354 1.00 73.17 438 A  1 
ATOM   3623 O O   . SER A  1  438 ? -22.743 13.488  -25.534 1.00 70.09 438 A  1 
ATOM   3624 C CB  . SER A  1  438 ? -22.658 15.860  -27.384 1.00 76.00 438 A  1 
ATOM   3625 O OG  . SER A  1  438 ? -21.705 16.550  -26.596 1.00 69.40 438 A  1 
ATOM   3626 N N   . LYS A  1  439 ? -23.565 15.043  -24.136 1.00 75.71 439 A  1 
ATOM   3627 C CA  . LYS A  1  439 ? -23.079 14.379  -22.926 1.00 73.61 439 A  1 
ATOM   3628 C C   . LYS A  1  439 ? -23.872 13.107  -22.610 1.00 69.56 439 A  1 
ATOM   3629 O O   . LYS A  1  439 ? -25.047 13.001  -22.978 1.00 65.70 439 A  1 
ATOM   3630 C CB  . LYS A  1  439 ? -23.083 15.354  -21.737 1.00 74.66 439 A  1 
ATOM   3631 C CG  . LYS A  1  439 ? -22.001 16.442  -21.842 1.00 75.06 439 A  1 
ATOM   3632 C CD  . LYS A  1  439 ? -20.596 15.842  -21.773 1.00 73.71 439 A  1 
ATOM   3633 C CE  . LYS A  1  439 ? -19.523 16.914  -21.871 1.00 72.35 439 A  1 
ATOM   3634 N NZ  . LYS A  1  439 ? -18.180 16.300  -21.748 1.00 69.11 439 A  1 
ATOM   3635 N N   . PRO A  1  440 ? -23.251 12.159  -21.927 1.00 65.98 440 A  1 
ATOM   3636 C CA  . PRO A  1  440 ? -23.913 10.947  -21.460 1.00 62.52 440 A  1 
ATOM   3637 C C   . PRO A  1  440 ? -25.196 11.243  -20.676 1.00 60.73 440 A  1 
ATOM   3638 O O   . PRO A  1  440 ? -25.301 12.232  -19.951 1.00 57.08 440 A  1 
ATOM   3639 C CB  . PRO A  1  440 ? -22.878 10.226  -20.591 1.00 60.12 440 A  1 
ATOM   3640 C CG  . PRO A  1  440 ? -21.549 10.670  -21.183 1.00 58.87 440 A  1 
ATOM   3641 C CD  . PRO A  1  440 ? -21.833 12.119  -21.582 1.00 60.89 440 A  1 
ATOM   3642 N N   . GLN A  1  441 ? -26.167 10.364  -20.808 1.00 55.20 441 A  1 
ATOM   3643 C CA  . GLN A  1  441 ? -27.490 10.561  -20.216 1.00 53.26 441 A  1 
ATOM   3644 C C   . GLN A  1  441 ? -27.449 10.624  -18.682 1.00 53.88 441 A  1 
ATOM   3645 O O   . GLN A  1  441 ? -28.243 11.338  -18.074 1.00 49.01 441 A  1 
ATOM   3646 C CB  . GLN A  1  441 ? -28.413 9.423   -20.693 1.00 48.28 441 A  1 
ATOM   3647 C CG  . GLN A  1  441 ? -29.906 9.737   -20.499 1.00 43.11 441 A  1 
ATOM   3648 C CD  . GLN A  1  441 ? -30.445 10.768  -21.492 1.00 39.49 441 A  1 
ATOM   3649 O OE1 . GLN A  1  441 ? -29.922 10.963  -22.575 1.00 36.57 441 A  1 
ATOM   3650 N NE2 . GLN A  1  441 ? -31.516 11.449  -21.177 1.00 35.20 441 A  1 
ATOM   3651 N N   . ASN A  1  442 ? -26.529 9.880   -18.062 1.00 50.57 442 A  1 
ATOM   3652 C CA  . ASN A  1  442 ? -26.332 9.892   -16.612 1.00 49.04 442 A  1 
ATOM   3653 C C   . ASN A  1  442 ? -25.917 11.278  -16.105 1.00 49.70 442 A  1 
ATOM   3654 O O   . ASN A  1  442 ? -26.495 11.744  -15.124 1.00 46.73 442 A  1 
ATOM   3655 C CB  . ASN A  1  442 ? -25.308 8.814   -16.201 1.00 45.41 442 A  1 
ATOM   3656 C CG  . ASN A  1  442 ? -23.927 9.003   -16.805 1.00 41.70 442 A  1 
ATOM   3657 O OD1 . ASN A  1  442 ? -23.781 9.461   -17.921 1.00 39.21 442 A  1 
ATOM   3658 N ND2 . ASN A  1  442 ? -22.880 8.651   -16.103 1.00 38.02 442 A  1 
ATOM   3659 N N   . GLU A  1  443 ? -25.006 11.955  -16.784 1.00 49.31 443 A  1 
ATOM   3660 C CA  . GLU A  1  443 ? -24.597 13.322  -16.464 1.00 48.00 443 A  1 
ATOM   3661 C C   . GLU A  1  443 ? -25.789 14.290  -16.541 1.00 47.97 443 A  1 
ATOM   3662 O O   . GLU A  1  443 ? -26.058 15.050  -15.607 1.00 45.53 443 A  1 
ATOM   3663 C CB  . GLU A  1  443 ? -23.512 13.766  -17.462 1.00 45.04 443 A  1 
ATOM   3664 C CG  . GLU A  1  443 ? -22.119 13.164  -17.177 1.00 42.22 443 A  1 
ATOM   3665 C CD  . GLU A  1  443 ? -21.358 13.928  -16.086 1.00 39.34 443 A  1 
ATOM   3666 O OE1 . GLU A  1  443 ? -20.657 13.278  -15.304 1.00 36.38 443 A  1 
ATOM   3667 O OE2 . GLU A  1  443 ? -21.452 15.178  -16.061 1.00 38.07 443 A  1 
ATOM   3668 N N   . ILE A  1  444 ? -26.573 14.197  -17.610 1.00 44.68 444 A  1 
ATOM   3669 C CA  . ILE A  1  444 ? -27.760 15.038  -17.797 1.00 42.38 444 A  1 
ATOM   3670 C C   . ILE A  1  444 ? -28.809 14.780  -16.703 1.00 42.69 444 A  1 
ATOM   3671 O O   . ILE A  1  444 ? -29.476 15.709  -16.244 1.00 40.49 444 A  1 
ATOM   3672 C CB  . ILE A  1  444 ? -28.360 14.801  -19.198 1.00 38.78 444 A  1 
ATOM   3673 C CG1 . ILE A  1  444 ? -27.348 15.204  -20.305 1.00 35.88 444 A  1 
ATOM   3674 C CG2 . ILE A  1  444 ? -29.677 15.593  -19.379 1.00 35.91 444 A  1 
ATOM   3675 C CD1 . ILE A  1  444 ? -27.767 14.768  -21.704 1.00 33.56 444 A  1 
ATOM   3676 N N   . LEU A  1  445 ? -28.979 13.523  -16.289 1.00 42.61 445 A  1 
ATOM   3677 C CA  . LEU A  1  445 ? -29.910 13.152  -15.224 1.00 41.56 445 A  1 
ATOM   3678 C C   . LEU A  1  445 ? -29.431 13.645  -13.855 1.00 41.59 445 A  1 
ATOM   3679 O O   . LEU A  1  445 ? -30.243 14.152  -13.085 1.00 39.32 445 A  1 
ATOM   3680 C CB  . LEU A  1  445 ? -30.114 11.632  -15.220 1.00 38.58 445 A  1 
ATOM   3681 C CG  . LEU A  1  445 ? -30.964 11.106  -16.393 1.00 35.43 445 A  1 
ATOM   3682 C CD1 . LEU A  1  445 ? -30.905 9.578   -16.417 1.00 32.19 445 A  1 
ATOM   3683 C CD2 . LEU A  1  445 ? -32.427 11.527  -16.284 1.00 32.71 445 A  1 
ATOM   3684 N N   . LEU A  1  446 ? -28.141 13.551  -13.582 1.00 44.87 446 A  1 
ATOM   3685 C CA  . LEU A  1  446 ? -27.540 14.067  -12.358 1.00 43.93 446 A  1 
ATOM   3686 C C   . LEU A  1  446 ? -27.690 15.582  -12.240 1.00 43.45 446 A  1 
ATOM   3687 O O   . LEU A  1  446 ? -27.986 16.089  -11.168 1.00 41.12 446 A  1 
ATOM   3688 C CB  . LEU A  1  446 ? -26.057 13.669  -12.322 1.00 41.33 446 A  1 
ATOM   3689 C CG  . LEU A  1  446 ? -25.806 12.201  -11.939 1.00 38.39 446 A  1 
ATOM   3690 C CD1 . LEU A  1  446 ? -24.366 11.817  -12.256 1.00 35.20 446 A  1 
ATOM   3691 C CD2 . LEU A  1  446 ? -26.025 11.981  -10.448 1.00 35.51 446 A  1 
ATOM   3692 N N   . MET A  1  447 ? -27.573 16.318  -13.346 1.00 41.51 447 A  1 
ATOM   3693 C CA  . MET A  1  447 ? -27.776 17.767  -13.369 1.00 39.90 447 A  1 
ATOM   3694 C C   . MET A  1  447 ? -29.218 18.196  -13.075 1.00 40.09 447 A  1 
ATOM   3695 O O   . MET A  1  447 ? -29.447 19.351  -12.715 1.00 38.04 447 A  1 
ATOM   3696 C CB  . MET A  1  447 ? -27.373 18.323  -14.731 1.00 37.13 447 A  1 
ATOM   3697 C CG  . MET A  1  447 ? -25.860 18.325  -14.959 1.00 33.99 447 A  1 
ATOM   3698 S SD  . MET A  1  447 ? -25.384 18.908  -16.621 1.00 31.06 447 A  1 
ATOM   3699 C CE  . MET A  1  447 ? -25.790 20.656  -16.472 1.00 29.17 447 A  1 
ATOM   3700 N N   . LYS A  1  448 ? -30.183 17.313  -13.293 1.00 41.10 448 A  1 
ATOM   3701 C CA  . LYS A  1  448 ? -31.604 17.607  -13.069 1.00 39.78 448 A  1 
ATOM   3702 C C   . LYS A  1  448 ? -32.074 17.316  -11.648 1.00 39.48 448 A  1 
ATOM   3703 O O   . LYS A  1  448 ? -33.108 17.859  -11.254 1.00 36.86 448 A  1 
ATOM   3704 C CB  . LYS A  1  448 ? -32.465 16.809  -14.059 1.00 37.89 448 A  1 
ATOM   3705 C CG  . LYS A  1  448 ? -32.407 17.383  -15.473 1.00 35.09 448 A  1 
ATOM   3706 C CD  . LYS A  1  448 ? -33.269 16.529  -16.403 1.00 32.58 448 A  1 
ATOM   3707 C CE  . LYS A  1  448 ? -33.221 17.098  -17.815 1.00 29.09 448 A  1 
ATOM   3708 N NZ  . LYS A  1  448 ? -34.032 16.290  -18.748 1.00 27.53 448 A  1 
ATOM   3709 N N   . ASN A  1  449 ? -31.367 16.448  -10.952 1.00 36.66 449 A  1 
ATOM   3710 C CA  . ASN A  1  449 ? -31.683 16.055  -9.574  1.00 34.84 449 A  1 
ATOM   3711 C C   . ASN A  1  449 ? -30.918 16.920  -8.566  1.00 33.05 449 A  1 
ATOM   3712 O O   . ASN A  1  449 ? -31.462 17.170  -7.478  1.00 30.36 449 A  1 
ATOM   3713 C CB  . ASN A  1  449 ? -31.350 14.575  -9.386  1.00 33.03 449 A  1 
ATOM   3714 C CG  . ASN A  1  449 ? -32.288 13.617  -10.099 1.00 30.88 449 A  1 
ATOM   3715 O OD1 . ASN A  1  449 ? -33.375 13.936  -10.536 1.00 30.03 449 A  1 
ATOM   3716 N ND2 . ASN A  1  449 ? -31.884 12.366  -10.215 1.00 29.24 449 A  1 
ATOM   3717 O OXT . ASN A  1  449 ? -29.766 17.288  -8.880  1.00 28.10 449 A  1 
HETATM 3718 C C1  . OLA B  2  .   ? 9.962   2.402   -8.183  1.00 23.57 1   B  1 
HETATM 3719 O O1  . OLA B  2  .   ? 9.599   1.556   -7.375  1.00 27.59 1   B  1 
HETATM 3720 O O2  . OLA B  2  .   ? 9.246   2.933   -8.997  1.00 24.99 1   B  1 
HETATM 3721 C C2  . OLA B  2  .   ? 11.303  2.814   -8.182  1.00 23.58 1   B  1 
HETATM 3722 C C3  . OLA B  2  .   ? 12.151  2.033   -7.420  1.00 24.58 1   B  1 
HETATM 3723 C C4  . OLA B  2  .   ? 13.427  2.576   -7.482  1.00 23.51 1   B  1 
HETATM 3724 C C5  . OLA B  2  .   ? 14.329  1.879   -6.708  1.00 24.59 1   B  1 
HETATM 3725 C C6  . OLA B  2  .   ? 15.554  2.501   -6.820  1.00 26.32 1   B  1 
HETATM 3726 C C7  . OLA B  2  .   ? 16.432  1.898   -5.963  1.00 26.05 1   B  1 
HETATM 3727 C C8  . OLA B  2  .   ? 17.638  2.490   -6.076  1.00 25.48 1   B  1 
HETATM 3728 C C9  . OLA B  2  .   ? 18.507  2.061   -5.282  1.00 24.75 1   B  1 
HETATM 3729 C C10 . OLA B  2  .   ? 19.610  2.305   -5.151  1.00 22.80 1   B  1 
HETATM 3730 C C11 . OLA B  2  .   ? 20.462  2.779   -5.690  1.00 22.36 1   B  1 
HETATM 3731 C C12 . OLA B  2  .   ? 21.613  2.913   -5.055  1.00 21.35 1   B  1 
HETATM 3732 C C13 . OLA B  2  .   ? 22.457  3.577   -5.870  1.00 21.65 1   B  1 
HETATM 3733 C C14 . OLA B  2  .   ? 23.577  3.925   -5.196  1.00 20.32 1   B  1 
HETATM 3734 C C15 . OLA B  2  .   ? 24.387  4.652   -6.051  1.00 20.39 1   B  1 
HETATM 3735 C C16 . OLA B  2  .   ? 25.502  5.130   -5.356  1.00 18.18 1   B  1 
HETATM 3736 C C17 . OLA B  2  .   ? 26.310  5.900   -6.209  1.00 14.21 1   B  1 
HETATM 3737 C C18 . OLA B  2  .   ? 27.481  6.418   -5.552  1.00 11.45 1   B  1 
HETATM 3738 C C1  . OLA C  3  .   ? 11.517  6.535   -9.606  1.00 13.03 1   C  1 
HETATM 3739 O O1  . OLA C  3  .   ? 11.320  6.090   -8.473  1.00 18.19 1   C  1 
HETATM 3740 O O2  . OLA C  3  .   ? 10.660  7.062   -10.268 1.00 14.02 1   C  1 
HETATM 3741 C C2  . OLA C  3  .   ? 12.787  6.424   -10.162 1.00 12.28 1   C  1 
HETATM 3742 C C3  . OLA C  3  .   ? 13.777  6.040   -9.281  1.00 14.03 1   C  1 
HETATM 3743 C C4  . OLA C  3  .   ? 14.988  5.978   -9.970  1.00 14.25 1   C  1 
HETATM 3744 C C5  . OLA C  3  .   ? 16.062  5.665   -9.156  1.00 14.71 1   C  1 
HETATM 3745 C C6  . OLA C  3  .   ? 17.211  5.620   -9.943  1.00 15.98 1   C  1 
HETATM 3746 C C7  . OLA C  3  .   ? 18.325  5.394   -9.193  1.00 15.96 1   C  1 
HETATM 3747 C C8  . OLA C  3  .   ? 19.396  5.287   -10.003 1.00 15.54 1   C  1 
HETATM 3748 C C9  . OLA C  3  .   ? 20.499  5.144   -9.498  1.00 15.16 1   C  1 
HETATM 3749 C C10 . OLA C  3  .   ? 21.527  4.927   -9.962  1.00 11.59 1   C  1 
HETATM 3750 C C11 . OLA C  3  .   ? 22.587  5.009   -9.704  1.00 13.42 1   C  1 
HETATM 3751 C C12 . OLA C  3  .   ? 23.505  4.438   -10.463 1.00 11.97 1   C  1 
HETATM 3752 C C13 . OLA C  3  .   ? 24.727  4.786   -10.062 1.00 14.58 1   C  1 
HETATM 3753 C C14 . OLA C  3  .   ? 25.697  4.178   -10.813 1.00 11.57 1   C  1 
HETATM 3754 C C15 . OLA C  3  .   ? 26.926  4.658   -10.431 1.00 12.25 1   C  1 
HETATM 3755 C C16 . OLA C  3  .   ? 27.965  4.028   -11.107 1.00 9.53  1   C  1 
HETATM 3756 C C17 . OLA C  3  .   ? 29.197  4.577   -10.719 1.00 7.62  1   C  1 
HETATM 3757 C C18 . OLA C  3  .   ? 30.332  3.902   -11.270 1.00 5.56  1   C  1 
HETATM 3758 C C1  . OLA D  4  .   ? 13.683  15.207  -7.477  1.00 4.96  1   D  1 
HETATM 3759 O O1  . OLA D  4  .   ? 12.977  14.599  -6.682  1.00 6.19  1   D  1 
HETATM 3760 O O2  . OLA D  4  .   ? 13.235  15.789  -8.439  1.00 5.05  1   D  1 
HETATM 3761 C C2  . OLA D  4  .   ? 15.058  15.229  -7.255  1.00 4.65  1   D  1 
HETATM 3762 C C3  . OLA D  4  .   ? 15.671  14.005  -7.346  1.00 4.56  1   D  1 
HETATM 3763 C C4  . OLA D  4  .   ? 16.995  14.105  -6.944  1.00 5.45  1   D  1 
HETATM 3764 C C5  . OLA D  4  .   ? 17.712  12.937  -7.171  1.00 5.74  1   D  1 
HETATM 3765 C C6  . OLA D  4  .   ? 18.979  13.054  -6.618  1.00 7.43  1   D  1 
HETATM 3766 C C7  . OLA D  4  .   ? 19.753  11.994  -6.951  1.00 7.71  1   D  1 
HETATM 3767 C C8  . OLA D  4  .   ? 20.910  12.082  -6.295  1.00 8.94  1   D  1 
HETATM 3768 C C9  . OLA D  4  .   ? 21.847  11.454  -6.617  1.00 8.76  1   D  1 
HETATM 3769 C C10 . OLA D  4  .   ? 22.896  11.266  -6.209  1.00 8.60  1   D  1 
HETATM 3770 C C11 . OLA D  4  .   ? 23.975  11.247  -6.476  1.00 9.46  1   D  1 
HETATM 3771 C C12 . OLA D  4  .   ? 24.892  10.843  -5.621  1.00 10.88 1   D  1 
HETATM 3772 C C13 . OLA D  4  .   ? 26.124  11.220  -6.002  1.00 12.16 1   D  1 
HETATM 3773 C C14 . OLA D  4  .   ? 27.017  10.925  -5.021  1.00 11.94 1   D  1 
HETATM 3774 C C15 . OLA D  4  .   ? 28.249  11.407  -5.357  1.00 12.01 1   D  1 
HETATM 3775 C C16 . OLA D  4  .   ? 29.150  11.190  -4.305  1.00 10.99 1   D  1 
HETATM 3776 C C17 . OLA D  4  .   ? 30.411  11.705  -4.621  1.00 8.05  1   D  1 
HETATM 3777 C C18 . OLA D  4  .   ? 31.355  11.512  -3.563  1.00 6.31  1   D  1 
HETATM 3778 C C1  . OLA E  5  .   ? 45.854  9.602   -10.839 1.00 5.80  1   E  1 
HETATM 3779 O O1  . OLA E  5  .   ? 45.910  10.781  -11.180 1.00 5.63  1   E  1 
HETATM 3780 O O2  . OLA E  5  .   ? 46.798  8.931   -10.582 1.00 5.67  1   E  1 
HETATM 3781 C C2  . OLA E  5  .   ? 44.611  8.991   -10.757 1.00 6.35  1   E  1 
HETATM 3782 C C3  . OLA E  5  .   ? 43.533  9.776   -11.086 1.00 5.39  1   E  1 
HETATM 3783 C C4  . OLA E  5  .   ? 42.375  8.973   -11.065 1.00 5.46  1   E  1 
HETATM 3784 C C5  . OLA E  5  .   ? 41.209  9.658   -11.361 1.00 4.65  1   E  1 
HETATM 3785 C C6  . OLA E  5  .   ? 40.145  8.748   -11.384 1.00 5.07  1   E  1 
HETATM 3786 C C7  . OLA E  5  .   ? 38.985  9.344   -11.619 1.00 4.16  1   E  1 
HETATM 3787 C C8  . OLA E  5  .   ? 38.030  8.418   -11.743 1.00 5.20  1   E  1 
HETATM 3788 C C9  . OLA E  5  .   ? 36.903  8.750   -11.900 1.00 3.86  1   E  1 
HETATM 3789 C C10 . OLA E  5  .   ? 35.859  8.220   -12.078 1.00 3.55  1   E  1 
HETATM 3790 C C11 . OLA E  5  .   ? 34.813  8.507   -12.073 1.00 3.93  1   E  1 
HETATM 3791 C C12 . OLA E  5  .   ? 33.826  7.704   -12.432 1.00 3.68  1   E  1 
HETATM 3792 C C13 . OLA E  5  .   ? 32.680  8.382   -12.329 1.00 4.33  1   E  1 
HETATM 3793 C C14 . OLA E  5  .   ? 31.593  7.655   -12.710 1.00 3.82  1   E  1 
HETATM 3794 C C15 . OLA E  5  .   ? 30.472  8.446   -12.588 1.00 3.71  1   E  1 
HETATM 3795 C C16 . OLA E  5  .   ? 29.300  7.770   -12.950 1.00 3.22  1   E  1 
HETATM 3796 C C17 . OLA E  5  .   ? 28.184  8.620   -12.821 1.00 2.69  1   E  1 
HETATM 3797 C C18 . OLA E  5  .   ? 26.953  7.987   -13.121 1.00 2.79  1   E  1 
HETATM 3798 C C1  . OLA F  6  .   ? 13.932  -6.880  -6.208  1.00 19.39 1   F  1 
HETATM 3799 O O1  . OLA F  6  .   ? 14.240  -8.053  -6.371  1.00 20.59 1   F  1 
HETATM 3800 O O2  . OLA F  6  .   ? 12.790  -6.492  -6.052  1.00 21.58 1   F  1 
HETATM 3801 C C2  . OLA F  6  .   ? 14.940  -5.918  -6.191  1.00 19.98 1   F  1 
HETATM 3802 C C3  . OLA F  6  .   ? 16.003  -6.207  -5.374  1.00 20.63 1   F  1 
HETATM 3803 C C4  . OLA F  6  .   ? 16.909  -5.137  -5.419  1.00 21.49 1   F  1 
HETATM 3804 C C5  . OLA F  6  .   ? 18.010  -5.326  -4.615  1.00 22.51 1   F  1 
HETATM 3805 C C6  . OLA F  6  .   ? 18.907  -4.256  -4.816  1.00 24.43 1   F  1 
HETATM 3806 C C7  . OLA F  6  .   ? 20.081  -4.457  -4.173  1.00 23.27 1   F  1 
HETATM 3807 C C8  . OLA F  6  .   ? 20.966  -3.522  -4.572  1.00 23.97 1   F  1 
HETATM 3808 C C9  . OLA F  6  .   ? 22.127  -3.710  -4.289  1.00 22.18 1   F  1 
HETATM 3809 C C10 . OLA F  6  .   ? 23.103  -3.274  -4.710  1.00 19.87 1   F  1 
HETATM 3810 C C11 . OLA F  6  .   ? 24.199  -3.344  -4.518  1.00 20.34 1   F  1 
HETATM 3811 C C12 . OLA F  6  .   ? 25.095  -3.021  -5.432  1.00 19.34 1   F  1 
HETATM 3812 C C13 . OLA F  6  .   ? 26.328  -3.107  -4.906  1.00 20.65 1   F  1 
HETATM 3813 C C14 . OLA F  6  .   ? 27.299  -2.808  -5.806  1.00 18.02 1   F  1 
HETATM 3814 C C15 . OLA F  6  .   ? 28.491  -2.728  -5.139  1.00 18.79 1   F  1 
HETATM 3815 C C16 . OLA F  6  .   ? 29.557  -2.498  -5.986  1.00 15.80 1   F  1 
HETATM 3816 C C17 . OLA F  6  .   ? 30.741  -2.327  -5.234  1.00 11.74 1   F  1 
HETATM 3817 C C18 . OLA F  6  .   ? 31.898  -2.197  -6.030  1.00 9.66  1   F  1 
HETATM 3818 C C1  . OLA G  7  .   ? 45.451  11.754  -5.167  1.00 8.34  1   G  1 
HETATM 3819 O O1  . OLA G  7  .   ? 46.492  11.584  -5.771  1.00 10.86 1   G  1 
HETATM 3820 O O2  . OLA G  7  .   ? 45.378  11.984  -3.979  1.00 9.43  1   G  1 
HETATM 3821 C C2  . OLA G  7  .   ? 44.285  11.705  -5.895  1.00 9.77  1   G  1 
HETATM 3822 C C3  . OLA G  7  .   ? 43.147  11.423  -5.192  1.00 10.47 1   G  1 
HETATM 3823 C C4  . OLA G  7  .   ? 42.034  11.499  -6.048  1.00 11.13 1   G  1 
HETATM 3824 C C5  . OLA G  7  .   ? 40.861  11.102  -5.461  1.00 11.52 1   G  1 
HETATM 3825 C C6  . OLA G  7  .   ? 39.804  11.312  -6.358  1.00 11.28 1   G  1 
HETATM 3826 C C7  . OLA G  7  .   ? 38.684  10.756  -5.922  1.00 10.78 1   G  1 
HETATM 3827 C C8  . OLA G  7  .   ? 37.678  11.068  -6.737  1.00 10.70 1   G  1 
HETATM 3828 C C9  . OLA G  7  .   ? 36.621  10.501  -6.635  1.00 10.25 1   G  1 
HETATM 3829 C C10 . OLA G  7  .   ? 35.553  10.595  -7.043  1.00 9.32  1   G  1 
HETATM 3830 C C11 . OLA G  7  .   ? 34.689  9.978   -7.329  1.00 11.20 1   G  1 
HETATM 3831 C C12 . OLA G  7  .   ? 33.476  10.456  -7.482  1.00 9.80  1   G  1 
HETATM 3832 C C13 . OLA G  7  .   ? 32.672  9.524   -8.013  1.00 10.69 1   G  1 
HETATM 3833 C C14 . OLA G  7  .   ? 31.351  9.920   -7.994  1.00 9.02  1   G  1 
HETATM 3834 C C15 . OLA G  7  .   ? 30.542  8.991   -8.610  1.00 8.99  1   G  1 
HETATM 3835 C C16 . OLA G  7  .   ? 29.191  9.329   -8.488  1.00 8.04  1   G  1 
HETATM 3836 C C17 . OLA G  7  .   ? 28.374  8.399   -9.145  1.00 6.49  1   G  1 
HETATM 3837 C C18 . OLA G  7  .   ? 26.980  8.646   -9.001  1.00 5.37  1   G  1 
HETATM 3838 C C1  . OLA H  8  .   ? 14.299  -3.213  -15.683 1.00 4.72  1   H  1 
HETATM 3839 O O1  . OLA H  8  .   ? 13.699  -4.147  -15.141 1.00 8.14  1   H  1 
HETATM 3840 O O2  . OLA H  8  .   ? 13.767  -2.196  -16.058 1.00 5.63  1   H  1 
HETATM 3841 C C2  . OLA H  8  .   ? 15.681  -3.340  -15.827 1.00 4.66  1   H  1 
HETATM 3842 C C3  . OLA H  8  .   ? 16.391  -2.731  -14.820 1.00 5.76  1   H  1 
HETATM 3843 C C4  . OLA H  8  .   ? 17.777  -2.788  -15.082 1.00 5.57  1   H  1 
HETATM 3844 C C5  . OLA H  8  .   ? 18.518  -2.144  -14.108 1.00 6.71  1   H  1 
HETATM 3845 C C6  . OLA H  8  .   ? 19.869  -2.148  -14.449 1.00 7.38  1   H  1 
HETATM 3846 C C7  . OLA H  8  .   ? 20.600  -1.534  -13.493 1.00 8.79  1   H  1 
HETATM 3847 C C8  . OLA H  8  .   ? 21.884  -1.457  -13.880 1.00 8.80  1   H  1 
HETATM 3848 C C9  . OLA H  8  .   ? 22.706  -1.167  -13.035 1.00 8.22  1   H  1 
HETATM 3849 C C10 . OLA H  8  .   ? 23.839  -1.010  -13.033 1.00 7.02  1   H  1 
HETATM 3850 C C11 . OLA H  8  .   ? 24.675  -1.123  -12.308 1.00 9.44  1   H  1 
HETATM 3851 C C12 . OLA H  8  .   ? 25.906  -0.764  -12.544 1.00 8.67  1   H  1 
HETATM 3852 C C13 . OLA H  8  .   ? 26.731  -1.341  -11.638 1.00 11.30 1   H  1 
HETATM 3853 C C14 . OLA H  8  .   ? 28.012  -0.949  -11.837 1.00 9.39  1   H  1 
HETATM 3854 C C15 . OLA H  8  .   ? 28.839  -1.586  -10.933 1.00 10.20 1   H  1 
HETATM 3855 C C16 . OLA H  8  .   ? 30.149  -1.122  -11.067 1.00 8.57  1   H  1 
HETATM 3856 C C17 . OLA H  8  .   ? 30.978  -1.742  -10.115 1.00 7.88  1   H  1 
HETATM 3857 C C18 . OLA H  8  .   ? 32.328  -1.272  -10.144 1.00 6.58  1   H  1 
HETATM 3858 C C1  . OLA I  9  .   ? 48.008  7.448   -5.814  1.00 8.28  1   I  1 
HETATM 3859 O O1  . OLA I  9  .   ? 48.125  8.679   -5.881  1.00 10.50 1   I  1 
HETATM 3860 O O2  . OLA I  9  .   ? 48.815  6.728   -5.331  1.00 10.19 1   I  1 
HETATM 3861 C C2  . OLA I  9  .   ? 46.837  6.872   -6.325  1.00 9.96  1   I  1 
HETATM 3862 C C3  . OLA I  9  .   ? 45.764  7.705   -6.463  1.00 10.18 1   I  1 
HETATM 3863 C C4  . OLA I  9  .   ? 44.662  6.943   -6.930  1.00 10.94 1   I  1 
HETATM 3864 C C5  . OLA I  9  .   ? 43.463  7.594   -6.861  1.00 10.95 1   I  1 
HETATM 3865 C C6  . OLA I  9  .   ? 42.457  6.739   -7.325  1.00 11.76 1   I  1 
HETATM 3866 C C7  . OLA I  9  .   ? 41.251  7.252   -7.157  1.00 11.02 1   I  1 
HETATM 3867 C C8  . OLA I  9  .   ? 40.358  6.432   -7.665  1.00 11.87 1   I  1 
HETATM 3868 C C9  . OLA I  9  .   ? 39.201  6.699   -7.476  1.00 10.38 1   I  1 
HETATM 3869 C C10 . OLA I  9  .   ? 38.186  6.250   -7.791  1.00 9.26  1   I  1 
HETATM 3870 C C11 . OLA I  9  .   ? 37.157  6.282   -7.400  1.00 10.38 1   I  1 
HETATM 3871 C C12 . OLA I  9  .   ? 36.150  5.767   -8.023  1.00 9.69  1   I  1 
HETATM 3872 C C13 . OLA I  9  .   ? 35.091  5.819   -7.212  1.00 11.30 1   I  1 
HETATM 3873 C C14 . OLA I  9  .   ? 33.944  5.425   -7.821  1.00 10.45 1   I  1 
HETATM 3874 C C15 . OLA I  9  .   ? 32.919  5.478   -6.926  1.00 11.49 1   I  1 
HETATM 3875 C C16 . OLA I  9  .   ? 31.708  5.177   -7.520  1.00 11.26 1   I  1 
HETATM 3876 C C17 . OLA I  9  .   ? 30.677  5.184   -6.563  1.00 9.91  1   I  1 
HETATM 3877 C C18 . OLA I  9  .   ? 29.396  4.886   -7.107  1.00 8.79  1   I  1 
HETATM 3878 C C1  . OLA J  10 .   ? 12.210  -2.694  -7.871  1.00 17.10 1   J  1 
HETATM 3879 O O1  . OLA J  10 .   ? 11.250  -2.626  -7.099  1.00 19.56 1   J  1 
HETATM 3880 O O2  . OLA J  10 .   ? 12.109  -2.998  -9.042  1.00 16.25 1   J  1 
HETATM 3881 C C2  . OLA J  10 .   ? 13.464  -2.400  -7.341  1.00 16.12 1   J  1 
HETATM 3882 C C3  . OLA J  10 .   ? 14.500  -2.355  -8.239  1.00 16.29 1   J  1 
HETATM 3883 C C4  . OLA J  10 .   ? 15.696  -2.035  -7.578  1.00 16.46 1   J  1 
HETATM 3884 C C5  . OLA J  10 .   ? 16.774  -1.902  -8.435  1.00 16.06 1   J  1 
HETATM 3885 C C6  . OLA J  10 .   ? 17.906  -1.537  -7.713  1.00 18.19 1   J  1 
HETATM 3886 C C7  . OLA J  10 .   ? 18.984  -1.393  -8.536  1.00 16.52 1   J  1 
HETATM 3887 C C8  . OLA J  10 .   ? 20.034  -0.997  -7.806  1.00 17.75 1   J  1 
HETATM 3888 C C9  . OLA J  10 .   ? 21.111  -0.808  -8.388  1.00 15.95 1   J  1 
HETATM 3889 C C10 . OLA J  10 .   ? 22.143  -0.432  -8.025  1.00 14.41 1   J  1 
HETATM 3890 C C11 . OLA J  10 .   ? 23.170  -0.264  -8.464  1.00 14.41 1   J  1 
HETATM 3891 C C12 . OLA J  10 .   ? 24.136  0.240   -7.718  1.00 14.81 1   J  1 
HETATM 3892 C C13 . OLA J  10 .   ? 25.286  0.277   -8.405  1.00 15.55 1   J  1 
HETATM 3893 C C14 . OLA J  10 .   ? 26.299  0.717   -7.602  1.00 14.52 1   J  1 
HETATM 3894 C C15 . OLA J  10 .   ? 27.469  0.758   -8.314  1.00 14.48 1   J  1 
HETATM 3895 C C16 . OLA J  10 .   ? 28.525  1.156   -7.493  1.00 12.76 1   J  1 
HETATM 3896 C C17 . OLA J  10 .   ? 29.721  1.195   -8.229  1.00 9.94  1   J  1 
HETATM 3897 C C18 . OLA J  10 .   ? 30.868  1.496   -7.422  1.00 8.57  1   J  1 
HETATM 3898 C C1  . OLA K  11 .   ? 44.715  8.368   -1.497  1.00 10.70 1   K  1 
HETATM 3899 O O1  . OLA K  11 .   ? 45.405  9.224   -0.998  1.00 12.40 1   K  1 
HETATM 3900 O O2  . OLA K  11 .   ? 45.100  7.469   -2.198  1.00 10.64 1   K  1 
HETATM 3901 C C2  . OLA K  11 .   ? 43.338  8.430   -1.247  1.00 11.45 1   K  1 
HETATM 3902 C C3  . OLA K  11 .   ? 42.510  7.957   -2.205  1.00 11.76 1   K  1 
HETATM 3903 C C4  . OLA K  11 .   ? 41.196  8.145   -1.793  1.00 13.00 1   K  1 
HETATM 3904 C C5  . OLA K  11 .   ? 40.247  7.668   -2.691  1.00 12.62 1   K  1 
HETATM 3905 C C6  . OLA K  11 .   ? 38.971  7.912   -2.208  1.00 13.39 1   K  1 
HETATM 3906 C C7  . OLA K  11 .   ? 38.082  7.433   -3.039  1.00 12.54 1   K  1 
HETATM 3907 C C8  . OLA K  11 .   ? 36.883  7.631   -2.543  1.00 14.42 1   K  1 
HETATM 3908 C C9  . OLA K  11 .   ? 35.964  7.107   -3.041  1.00 13.03 1   K  1 
HETATM 3909 C C10 . OLA K  11 .   ? 34.890  6.887   -2.889  1.00 12.19 1   K  1 
HETATM 3910 C C11 . OLA K  11 .   ? 33.922  7.111   -2.663  1.00 14.55 1   K  1 
HETATM 3911 C C12 . OLA K  11 .   ? 32.871  6.324   -2.726  1.00 13.72 1   K  1 
HETATM 3912 C C13 . OLA K  11 .   ? 31.759  6.979   -2.384  1.00 14.70 1   K  1 
HETATM 3913 C C14 . OLA K  11 .   ? 30.654  6.188   -2.416  1.00 13.46 1   K  1 
HETATM 3914 C C15 . OLA K  11 .   ? 29.533  6.927   -2.109  1.00 13.86 1   K  1 
HETATM 3915 C C16 . OLA K  11 .   ? 28.369  6.165   -2.179  1.00 13.19 1   K  1 
HETATM 3916 C C17 . OLA K  11 .   ? 27.239  6.966   -1.894  1.00 11.41 1   K  1 
HETATM 3917 C C18 . OLA K  11 .   ? 25.994  6.267   -1.973  1.00 10.42 1   K  1 
HETATM 3918 C C1  . OLA L  12 .   ? 14.491  -5.677  -11.474 1.00 8.29  1   L  1 
HETATM 3919 O O1  . OLA L  12 .   ? 14.322  -4.648  -12.132 1.00 10.59 1   L  1 
HETATM 3920 O O2  . OLA L  12 .   ? 13.596  -6.396  -11.109 1.00 10.16 1   L  1 
HETATM 3921 C C2  . OLA L  12 .   ? 15.777  -6.038  -11.090 1.00 9.00  1   L  1 
HETATM 3922 C C3  . OLA L  12 .   ? 16.766  -5.128  -11.370 1.00 9.20  1   L  1 
HETATM 3923 C C4  . OLA L  12 .   ? 17.940  -5.563  -10.786 1.00 10.75 1   L  1 
HETATM 3924 C C5  . OLA L  12 .   ? 19.010  -4.746  -11.009 1.00 10.26 1   L  1 
HETATM 3925 C C6  . OLA L  12 .   ? 20.078  -5.244  -10.284 1.00 13.08 1   L  1 
HETATM 3926 C C7  . OLA L  12 .   ? 21.228  -4.556  -10.478 1.00 11.93 1   L  1 
HETATM 3927 C C8  . OLA L  12 .   ? 22.161  -5.103  -9.729  1.00 13.17 1   L  1 
HETATM 3928 C C9  . OLA L  12 .   ? 23.283  -4.788  -9.805  1.00 11.39 1   L  1 
HETATM 3929 C C10 . OLA L  12 .   ? 24.238  -5.209  -9.298  1.00 10.81 1   L  1 
HETATM 3930 C C11 . OLA L  12 .   ? 25.295  -5.079  -9.258  1.00 11.41 1   L  1 
HETATM 3931 C C12 . OLA L  12 .   ? 26.053  -5.896  -8.544  1.00 10.92 1   L  1 
HETATM 3932 C C13 . OLA L  12 .   ? 27.313  -5.557  -8.692  1.00 11.69 1   L  1 
HETATM 3933 C C14 . OLA L  12 .   ? 28.176  -6.398  -8.053  1.00 10.65 1   L  1 
HETATM 3934 C C15 . OLA L  12 .   ? 29.431  -5.848  -8.122  1.00 10.86 1   L  1 
HETATM 3935 C C16 . OLA L  12 .   ? 30.395  -6.665  -7.566  1.00 10.40 1   L  1 
HETATM 3936 C C17 . OLA L  12 .   ? 31.619  -5.956  -7.519  1.00 8.61  1   L  1 
HETATM 3937 C C18 . OLA L  12 .   ? 32.739  -6.747  -7.118  1.00 7.19  1   L  1 
HETATM 3938 C C1  . OLA M  13 .   ? 44.801  4.625   -3.442  1.00 11.02 1   M  1 
HETATM 3939 O O1  . OLA M  13 .   ? 45.210  3.936   -4.360  1.00 13.25 1   M  1 
HETATM 3940 O O2  . OLA M  13 .   ? 45.493  5.329   -2.765  1.00 12.29 1   M  1 
HETATM 3941 C C2  . OLA M  13 .   ? 43.440  4.616   -3.130  1.00 11.45 1   M  1 
HETATM 3942 C C3  . OLA M  13 .   ? 42.608  3.903   -3.964  1.00 11.72 1   M  1 
HETATM 3943 C C4  . OLA M  13 .   ? 41.346  3.843   -3.381  1.00 12.88 1   M  1 
HETATM 3944 C C5  . OLA M  13 .   ? 40.376  3.269   -4.178  1.00 13.06 1   M  1 
HETATM 3945 C C6  . OLA M  13 .   ? 39.211  3.158   -3.452  1.00 14.47 1   M  1 
HETATM 3946 C C7  . OLA M  13 .   ? 38.171  2.797   -4.219  1.00 12.71 1   M  1 
HETATM 3947 C C8  . OLA M  13 .   ? 37.129  2.524   -3.451  1.00 14.75 1   M  1 
HETATM 3948 C C9  . OLA M  13 .   ? 36.045  2.465   -3.913  1.00 13.59 1   M  1 
HETATM 3949 C C10 . OLA M  13 .   ? 34.981  2.161   -3.570  1.00 13.07 1   M  1 
HETATM 3950 C C11 . OLA M  13 .   ? 33.964  2.480   -3.620  1.00 14.91 1   M  1 
HETATM 3951 C C12 . OLA M  13 .   ? 32.973  1.688   -3.229  1.00 13.98 1   M  1 
HETATM 3952 C C13 . OLA M  13 .   ? 31.791  2.290   -3.361  1.00 14.89 1   M  1 
HETATM 3953 C C14 . OLA M  13 .   ? 30.754  1.421   -3.127  1.00 13.83 1   M  1 
HETATM 3954 C C15 . OLA M  13 .   ? 29.554  2.035   -3.344  1.00 14.66 1   M  1 
HETATM 3955 C C16 . OLA M  13 .   ? 28.495  1.117   -3.215  1.00 14.00 1   M  1 
HETATM 3956 C C17 . OLA M  13 .   ? 27.256  1.726   -3.480  1.00 11.94 1   M  1 
HETATM 3957 C C18 . OLA M  13 .   ? 26.134  0.836   -3.363  1.00 10.68 1   M  1 
HETATM 3958 C C1  . OLA N  14 .   ? 48.813  3.291   -7.203  1.00 8.18  1   N  1 
HETATM 3959 O O1  . OLA N  14 .   ? 49.331  2.489   -7.977  1.00 9.25  1   N  1 
HETATM 3960 O O2  . OLA N  14 .   ? 49.426  3.960   -6.440  1.00 8.36  1   N  1 
HETATM 3961 C C2  . OLA N  14 .   ? 47.434  3.466   -7.237  1.00 8.88  1   N  1 
HETATM 3962 C C3  . OLA N  14 .   ? 46.691  2.534   -7.901  1.00 8.62  1   N  1 
HETATM 3963 C C4  . OLA N  14 .   ? 45.353  2.938   -7.851  1.00 8.99  1   N  1 
HETATM 3964 C C5  . OLA N  14 .   ? 44.429  2.110   -8.435  1.00 8.52  1   N  1 
HETATM 3965 C C6  . OLA N  14 .   ? 43.175  2.721   -8.398  1.00 8.92  1   N  1 
HETATM 3966 C C7  . OLA N  14 .   ? 42.225  1.988   -8.978  1.00 7.05  1   N  1 
HETATM 3967 C C8  . OLA N  14 .   ? 41.071  2.675   -9.025  1.00 7.58  1   N  1 
HETATM 3968 C C9  . OLA N  14 .   ? 40.102  2.211   -9.587  1.00 6.58  1   N  1 
HETATM 3969 C C10 . OLA N  14 .   ? 39.023  2.552   -9.899  1.00 6.07  1   N  1 
HETATM 3970 C C11 . OLA N  14 .   ? 38.144  2.112   -10.486 1.00 5.98  1   N  1 
HETATM 3971 C C12 . OLA N  14 .   ? 37.059  2.758   -10.785 1.00 5.75  1   N  1 
HETATM 3972 C C13 . OLA N  14 .   ? 36.253  1.974   -11.545 1.00 5.65  1   N  1 
HETATM 3973 C C14 . OLA N  14 .   ? 35.092  2.584   -11.908 1.00 4.92  1   N  1 
HETATM 3974 C C15 . OLA N  14 .   ? 34.317  1.721   -12.638 1.00 4.44  1   N  1 
HETATM 3975 C C16 . OLA N  14 .   ? 33.106  2.293   -13.018 1.00 3.87  1   N  1 
HETATM 3976 C C17 . OLA N  14 .   ? 32.320  1.378   -13.734 1.00 3.05  1   N  1 
HETATM 3977 C C18 . OLA N  14 .   ? 31.050  1.881   -14.124 1.00 3.12  1   N  1 
HETATM 3978 C C1  . OLA O  15 .   ? 17.575  -8.322  -14.722 1.00 3.05  1   O  1 
HETATM 3979 O O1  . OLA O  15 .   ? 17.071  -9.443  -14.701 1.00 4.26  1   O  1 
HETATM 3980 O O2  . OLA O  15 .   ? 16.987  -7.335  -15.115 1.00 3.88  1   O  1 
HETATM 3981 C C2  . OLA O  15 .   ? 18.891  -8.201  -14.292 1.00 2.67  1   O  1 
HETATM 3982 C C3  . OLA O  15 .   ? 19.568  -7.055  -14.691 1.00 3.07  1   O  1 
HETATM 3983 C C4  . OLA O  15 .   ? 20.883  -7.111  -14.233 1.00 3.76  1   O  1 
HETATM 3984 C C5  . OLA O  15 .   ? 21.643  -6.021  -14.606 1.00 3.82  1   O  1 
HETATM 3985 C C6  . OLA O  15 .   ? 22.949  -6.184  -14.122 1.00 4.52  1   O  1 
HETATM 3986 C C7  . OLA O  15 .   ? 23.775  -5.172  -14.497 1.00 4.79  1   O  1 
HETATM 3987 C C8  . OLA O  15 .   ? 25.012  -5.436  -14.046 1.00 4.82  1   O  1 
HETATM 3988 C C9  . OLA O  15 .   ? 25.915  -4.690  -14.326 1.00 4.26  1   O  1 
HETATM 3989 C C10 . OLA O  15 .   ? 27.057  -4.742  -14.140 1.00 3.86  1   O  1 
HETATM 3990 C C11 . OLA O  15 .   ? 27.970  -4.122  -14.334 1.00 4.30  1   O  1 
HETATM 3991 C C12 . OLA O  15 .   ? 29.183  -4.540  -14.073 1.00 4.01  1   O  1 
HETATM 3992 C C13 . OLA O  15 .   ? 30.053  -3.595  -14.461 1.00 4.24  1   O  1 
HETATM 3993 C C14 . OLA O  15 .   ? 31.364  -3.943  -14.347 1.00 3.67  1   O  1 
HETATM 3994 C C15 . OLA O  15 .   ? 32.137  -2.876  -14.711 1.00 3.84  1   O  1 
HETATM 3995 C C16 . OLA O  15 .   ? 33.486  -3.155  -14.713 1.00 3.11  1   O  1 
HETATM 3996 C C17 . OLA O  15 .   ? 34.216  -2.008  -15.095 1.00 2.63  1   O  1 
HETATM 3997 C C18 . OLA O  15 .   ? 35.623  -2.212  -15.165 1.00 2.49  1   O  1 
HETATM 3998 C C1  . OLA P  16 .   ? 45.708  10.654  2.181   1.00 9.39  1   P  1 
HETATM 3999 O O1  . OLA P  16 .   ? 46.001  9.606   1.605   1.00 12.60 1   P  1 
HETATM 4000 O O2  . OLA P  16 .   ? 46.460  11.549  2.355   1.00 10.56 1   P  1 
HETATM 4001 C C2  . OLA P  16 .   ? 44.387  10.827  2.621   1.00 10.89 1   P  1 
HETATM 4002 C C3  . OLA P  16 .   ? 43.560  9.746   2.473   1.00 12.19 1   P  1 
HETATM 4003 C C4  . OLA P  16 .   ? 42.250  10.073  2.880   1.00 13.55 1   P  1 
HETATM 4004 C C5  . OLA P  16 .   ? 41.327  9.068   2.566   1.00 14.13 1   P  1 
HETATM 4005 C C6  . OLA P  16 .   ? 40.040  9.459   2.911   1.00 14.87 1   P  1 
HETATM 4006 C C7  . OLA P  16 .   ? 39.115  8.643   2.344   1.00 14.62 1   P  1 
HETATM 4007 C C8  . OLA P  16 .   ? 37.889  9.067   2.693   1.00 15.38 1   P  1 
HETATM 4008 C C9  . OLA P  16 .   ? 36.895  8.637   2.085   1.00 14.26 1   P  1 
HETATM 4009 C C10 . OLA P  16 .   ? 35.755  8.846   2.160   1.00 13.49 1   P  1 
HETATM 4010 C C11 . OLA P  16 .   ? 34.805  8.640   1.617   1.00 14.25 1   P  1 
HETATM 4011 C C12 . OLA P  16 .   ? 33.669  9.029   2.085   1.00 12.75 1   P  1 
HETATM 4012 C C13 . OLA P  16 .   ? 32.662  8.752   1.270   1.00 14.11 1   P  1 
HETATM 4013 C C14 . OLA P  16 .   ? 31.458  9.120   1.828   1.00 13.29 1   P  1 
HETATM 4014 C C15 . OLA P  16 .   ? 30.418  8.924   0.966   1.00 12.94 1   P  1 
HETATM 4015 C C16 . OLA P  16 .   ? 29.181  9.188   1.570   1.00 12.59 1   P  1 
HETATM 4016 C C17 . OLA P  16 .   ? 28.127  9.091   0.643   1.00 11.09 1   P  1 
HETATM 4017 C C18 . OLA P  16 .   ? 26.837  9.205   1.238   1.00 9.82  1   P  1 
HETATM 4018 C C1  . OLA Q  17 .   ? 50.841  -0.717  -6.233  1.00 6.22  1   Q  1 
HETATM 4019 O O1  . OLA Q  17 .   ? 51.572  0.085   -6.746  1.00 8.56  1   Q  1 
HETATM 4020 O O2  . OLA Q  17 .   ? 51.076  -1.267  -5.176  1.00 7.32  1   Q  1 
HETATM 4021 C C2  . OLA Q  17 .   ? 49.625  -0.977  -6.885  1.00 6.79  1   Q  1 
HETATM 4022 C C3  . OLA Q  17 .   ? 48.702  -1.742  -6.201  1.00 7.42  1   Q  1 
HETATM 4023 C C4  . OLA Q  17 .   ? 47.541  -1.813  -6.979  1.00 7.29  1   Q  1 
HETATM 4024 C C5  . OLA Q  17 .   ? 46.489  -2.467  -6.380  1.00 7.78  1   Q  1 
HETATM 4025 C C6  . OLA Q  17 .   ? 45.398  -2.433  -7.233  1.00 8.12  1   Q  1 
HETATM 4026 C C7  . OLA Q  17 .   ? 44.308  -3.036  -6.701  1.00 7.22  1   Q  1 
HETATM 4027 C C8  . OLA Q  17 .   ? 43.300  -3.030  -7.557  1.00 7.43  1   Q  1 
HETATM 4028 C C9  . OLA Q  17 .   ? 42.247  -3.552  -7.297  1.00 6.38  1   Q  1 
HETATM 4029 C C10 . OLA Q  17 .   ? 41.239  -3.834  -7.715  1.00 6.10  1   Q  1 
HETATM 4030 C C11 . OLA Q  17 .   ? 40.309  -3.564  -8.193  1.00 6.59  1   Q  1 
HETATM 4031 C C12 . OLA Q  17 .   ? 39.335  -4.441  -8.387  1.00 6.39  1   Q  1 
HETATM 4032 C C13 . OLA Q  17 .   ? 38.294  -3.899  -9.040  1.00 7.01  1   Q  1 
HETATM 4033 C C14 . OLA Q  17 .   ? 37.244  -4.766  -9.188  1.00 6.24  1   Q  1 
HETATM 4034 C C15 . OLA Q  17 .   ? 36.225  -4.175  -9.896  1.00 6.50  1   Q  1 
HETATM 4035 C C16 . OLA Q  17 .   ? 35.119  -5.010  -10.014 1.00 6.23  1   Q  1 
HETATM 4036 C C17 . OLA Q  17 .   ? 34.106  -4.385  -10.770 1.00 5.39  1   Q  1 
HETATM 4037 C C18 . OLA Q  17 .   ? 32.881  -5.113  -10.852 1.00 5.77  1   Q  1 
HETATM 4038 C C1  . OLA R  18 .   ? 44.469  11.797  7.256   1.00 7.08  1   R  1 
HETATM 4039 O O1  . OLA R  18 .   ? 44.777  12.036  6.092   1.00 8.83  1   R  1 
HETATM 4040 O O2  . OLA R  18 .   ? 45.253  11.839  8.178   1.00 7.19  1   R  1 
HETATM 4041 C C2  . OLA R  18 .   ? 43.158  11.477  7.564   1.00 7.77  1   R  1 
HETATM 4042 C C3  . OLA R  18 .   ? 42.194  11.781  6.622   1.00 8.33  1   R  1 
HETATM 4043 C C4  . OLA R  18 .   ? 40.908  11.475  7.144   1.00 9.39  1   R  1 
HETATM 4044 C C5  . OLA R  18 .   ? 39.864  11.661  6.261   1.00 10.02 1   R  1 
HETATM 4045 C C6  . OLA R  18 .   ? 38.683  11.411  6.904   1.00 10.65 1   R  1 
HETATM 4046 C C7  . OLA R  18 .   ? 37.640  11.479  6.063   1.00 10.57 1   R  1 
HETATM 4047 C C8  . OLA R  18 .   ? 36.497  11.288  6.696   1.00 11.02 1   R  1 
HETATM 4048 C C9  . OLA R  18 .   ? 35.496  11.101  6.128   1.00 10.77 1   R  1 
HETATM 4049 C C10 . OLA R  18 .   ? 34.387  10.911  6.235   1.00 10.71 1   R  1 
HETATM 4050 C C11 . OLA R  18 .   ? 33.599  10.185  6.244   1.00 11.65 1   R  1 
HETATM 4051 C C12 . OLA R  18 .   ? 32.350  10.372  6.006   1.00 10.97 1   R  1 
HETATM 4052 C C13 . OLA R  18 .   ? 31.676  9.204   6.007   1.00 12.27 1   R  1 
HETATM 4053 C C14 . OLA R  18 .   ? 30.383  9.394   5.660   1.00 12.39 1   R  1 
HETATM 4054 C C15 . OLA R  18 .   ? 29.682  8.205   5.637   1.00 13.06 1   R  1 
HETATM 4055 C C16 . OLA R  18 .   ? 28.343  8.415   5.279   1.00 12.51 1   R  1 
HETATM 4056 C C17 . OLA R  18 .   ? 27.614  7.214   5.275   1.00 11.41 1   R  1 
HETATM 4057 C C18 . OLA R  18 .   ? 26.235  7.404   4.949   1.00 9.92  1   R  1 
HETATM 4058 C C1  . OLA S  19 .   ? 15.107  -10.263 -8.913  1.00 8.24  1   S  1 
HETATM 4059 O O1  . OLA S  19 .   ? 15.050  -10.430 -7.709  1.00 9.68  1   S  1 
HETATM 4060 O O2  . OLA S  19 .   ? 14.212  -10.562 -9.677  1.00 8.49  1   S  1 
HETATM 4061 C C2  . OLA S  19 .   ? 16.235  -9.685  -9.467  1.00 8.05  1   S  1 
HETATM 4062 C C3  . OLA S  19 .   ? 17.429  -10.034 -8.895  1.00 8.26  1   S  1 
HETATM 4063 C C4  . OLA S  19 .   ? 18.463  -9.396  -9.581  1.00 8.25  1   S  1 
HETATM 4064 C C5  . OLA S  19 .   ? 19.726  -9.833  -9.220  1.00 8.24  1   S  1 
HETATM 4065 C C6  . OLA S  19 .   ? 20.645  -9.242  -10.083 1.00 7.86  1   S  1 
HETATM 4066 C C7  . OLA S  19 .   ? 21.916  -9.633  -9.836  1.00 7.18  1   S  1 
HETATM 4067 C C8  . OLA S  19 .   ? 22.727  -9.088  -10.748 1.00 6.93  1   S  1 
HETATM 4068 C C9  . OLA S  19 .   ? 23.886  -9.271  -10.668 1.00 6.07  1   S  1 
HETATM 4069 C C10 . OLA S  19 .   ? 24.824  -8.912  -11.305 1.00 5.23  1   S  1 
HETATM 4070 C C11 . OLA S  19 .   ? 25.923  -8.995  -11.209 1.00 5.33  1   S  1 
HETATM 4071 C C12 . OLA S  19 .   ? 26.816  -8.475  -12.019 1.00 4.49  1   S  1 
HETATM 4072 C C13 . OLA S  19 .   ? 28.040  -8.829  -11.588 1.00 4.47  1   S  1 
HETATM 4073 C C14 . OLA S  19 .   ? 29.020  -8.298  -12.349 1.00 3.69  1   S  1 
HETATM 4074 C C15 . OLA S  19 .   ? 30.230  -8.717  -11.854 1.00 3.94  1   S  1 
HETATM 4075 C C16 . OLA S  19 .   ? 31.282  -8.156  -12.586 1.00 3.49  1   S  1 
HETATM 4076 C C17 . OLA S  19 .   ? 32.519  -8.624  -12.069 1.00 2.93  1   S  1 
HETATM 4077 C C18 . OLA S  19 .   ? 33.659  -8.060  -12.724 1.00 2.87  1   S  1 
HETATM 4078 C C1  . OLA T  20 .   ? 47.377  2.482   12.009  1.00 8.12  1   T  1 
HETATM 4079 O O1  . OLA T  20 .   ? 47.681  3.626   11.665  1.00 9.59  1   T  1 
HETATM 4080 O O2  . OLA T  20 .   ? 48.179  1.616   12.178  1.00 8.93  1   T  1 
HETATM 4081 C C2  . OLA T  20 .   ? 46.022  2.170   12.166  1.00 9.09  1   T  1 
HETATM 4082 C C3  . OLA T  20 .   ? 45.171  2.656   11.212  1.00 9.42  1   T  1 
HETATM 4083 C C4  . OLA T  20 .   ? 43.850  2.243   11.481  1.00 10.29 1   T  1 
HETATM 4084 C C5  . OLA T  20 .   ? 42.934  2.637   10.499  1.00 11.05 1   T  1 
HETATM 4085 C C6  . OLA T  20 .   ? 41.651  2.235   10.854  1.00 11.85 1   T  1 
HETATM 4086 C C7  . OLA T  20 .   ? 40.725  2.682   9.970   1.00 10.81 1   T  1 
HETATM 4087 C C8  . OLA T  20 .   ? 39.507  2.341   10.404  1.00 12.20 1   T  1 
HETATM 4088 C C9  . OLA T  20 .   ? 38.513  2.869   9.905   1.00 11.52 1   T  1 
HETATM 4089 C C10 . OLA T  20 .   ? 37.357  2.849   10.154  1.00 11.24 1   T  1 
HETATM 4090 C C11 . OLA T  20 .   ? 36.435  3.393   9.804   1.00 12.23 1   T  1 
HETATM 4091 C C12 . OLA T  20 .   ? 35.282  3.176   10.394  1.00 11.25 1   T  1 
HETATM 4092 C C13 . OLA T  20 .   ? 34.264  3.843   9.811   1.00 12.05 1   T  1 
HETATM 4093 C C14 . OLA T  20 .   ? 33.072  3.568   10.422  1.00 11.01 1   T  1 
HETATM 4094 C C15 . OLA T  20 .   ? 32.039  4.191   9.771   1.00 11.02 1   T  1 
HETATM 4095 C C16 . OLA T  20 .   ? 30.829  3.917   10.386  1.00 10.52 1   T  1 
HETATM 4096 C C17 . OLA T  20 .   ? 29.773  4.527   9.703   1.00 9.11  1   T  1 
HETATM 4097 C C18 . OLA T  20 .   ? 28.500  4.320   10.307  1.00 8.49  1   T  1 
HETATM 4098 C C1  . OLA U  21 .   ? 13.553  -10.689 -3.290  1.00 12.47 1   U  1 
HETATM 4099 O O1  . OLA U  21 .   ? 13.582  -11.774 -2.708  1.00 12.02 1   U  1 
HETATM 4100 O O2  . OLA U  21 .   ? 12.510  -10.144 -3.618  1.00 12.71 1   U  1 
HETATM 4101 C C2  . OLA U  21 .   ? 14.727  -10.013 -3.583  1.00 11.72 1   U  1 
HETATM 4102 C C3  . OLA U  21 .   ? 15.885  -10.664 -3.255  1.00 11.82 1   U  1 
HETATM 4103 C C4  . OLA U  21 .   ? 16.965  -9.854  -3.560  1.00 11.71 1   U  1 
HETATM 4104 C C5  . OLA U  21 .   ? 18.169  -10.396 -3.193  1.00 12.40 1   U  1 
HETATM 4105 C C6  . OLA U  21 .   ? 19.179  -9.496  -3.515  1.00 13.41 1   U  1 
HETATM 4106 C C7  . OLA U  21 .   ? 20.389  -9.944  -3.157  1.00 13.46 1   U  1 
HETATM 4107 C C8  . OLA U  21 .   ? 21.325  -9.043  -3.530  1.00 13.80 1   U  1 
HETATM 4108 C C9  . OLA U  21 .   ? 22.479  -9.295  -3.355  1.00 12.31 1   U  1 
HETATM 4109 C C10 . OLA U  21 .   ? 23.478  -8.745  -3.625  1.00 11.78 1   U  1 
HETATM 4110 C C11 . OLA U  21 .   ? 24.523  -8.933  -3.484  1.00 12.35 1   U  1 
HETATM 4111 C C12 . OLA U  21 .   ? 25.513  -8.198  -3.914  1.00 11.56 1   U  1 
HETATM 4112 C C13 . OLA U  21 .   ? 26.646  -8.853  -3.618  1.00 12.05 1   U  1 
HETATM 4113 C C14 . OLA U  21 .   ? 27.770  -8.198  -4.023  1.00 11.51 1   U  1 
HETATM 4114 C C15 . OLA U  21 .   ? 28.870  -8.950  -3.665  1.00 11.87 1   U  1 
HETATM 4115 C C16 . OLA U  21 .   ? 30.055  -8.336  -4.058  1.00 10.67 1   U  1 
HETATM 4116 C C17 . OLA U  21 .   ? 31.160  -9.130  -3.666  1.00 8.77  1   U  1 
HETATM 4117 C C18 . OLA U  21 .   ? 32.433  -8.539  -3.994  1.00 7.73  1   U  1 
HETATM 4118 C C1  . OLA V  22 .   ? 48.590  -1.386  9.613   1.00 6.65  1   V  1 
HETATM 4119 O O1  . OLA V  22 .   ? 48.858  -1.498  10.815  1.00 8.08  1   V  1 
HETATM 4120 O O2  . OLA V  22 .   ? 49.417  -1.284  8.762   1.00 7.26  1   V  1 
HETATM 4121 C C2  . OLA V  22 .   ? 47.243  -1.358  9.227   1.00 7.88  1   V  1 
HETATM 4122 C C3  . OLA V  22 .   ? 46.324  -1.714  10.190  1.00 8.31  1   V  1 
HETATM 4123 C C4  . OLA V  22 .   ? 45.002  -1.572  9.706   1.00 8.89  1   V  1 
HETATM 4124 C C5  . OLA V  22 .   ? 44.028  -1.925  10.635  1.00 9.04  1   V  1 
HETATM 4125 C C6  . OLA V  22 .   ? 42.728  -1.719  10.126  1.00 9.39  1   V  1 
HETATM 4126 C C7  . OLA V  22 .   ? 41.773  -2.029  11.048  1.00 9.35  1   V  1 
HETATM 4127 C C8  . OLA V  22 .   ? 40.539  -1.809  10.605  1.00 10.60 1   V  1 
HETATM 4128 C C9  . OLA V  22 .   ? 39.555  -2.034  11.315  1.00 10.33 1   V  1 
HETATM 4129 C C10 . OLA V  22 .   ? 38.428  -1.991  11.428  1.00 9.99  1   V  1 
HETATM 4130 C C11 . OLA V  22 .   ? 37.500  -1.470  11.348  1.00 10.96 1   V  1 
HETATM 4131 C C12 . OLA V  22 .   ? 36.334  -1.903  11.747  1.00 10.12 1   V  1 
HETATM 4132 C C13 . OLA V  22 .   ? 35.359  -1.017  11.436  1.00 10.66 1   V  1 
HETATM 4133 C C14 . OLA V  22 .   ? 34.112  -1.432  11.807  1.00 10.51 1   V  1 
HETATM 4134 C C15 . OLA V  22 .   ? 33.157  -0.494  11.398  1.00 10.61 1   V  1 
HETATM 4135 C C16 . OLA V  22 .   ? 31.869  -0.910  11.696  1.00 10.10 1   V  1 
HETATM 4136 C C17 . OLA V  22 .   ? 30.931  0.039   11.231  1.00 9.15  1   V  1 
HETATM 4137 C C18 . OLA V  22 .   ? 29.573  -0.317  11.446  1.00 7.68  1   V  1 
HETATM 4138 C C1  . OLA W  23 .   ? 13.185  -14.088 -6.441  1.00 5.77  1   W  1 
HETATM 4139 O O1  . OLA W  23 .   ? 12.826  -12.951 -6.156  1.00 7.87  1   W  1 
HETATM 4140 O O2  . OLA W  23 .   ? 12.453  -15.054 -6.347  1.00 6.08  1   W  1 
HETATM 4141 C C2  . OLA W  23 .   ? 14.485  -14.281 -6.914  1.00 6.02  1   W  1 
HETATM 4142 C C3  . OLA W  23 .   ? 15.482  -13.665 -6.179  1.00 6.49  1   W  1 
HETATM 4143 C C4  . OLA W  23 .   ? 16.730  -13.834 -6.782  1.00 6.40  1   W  1 
HETATM 4144 C C5  . OLA W  23 .   ? 17.747  -13.335 -6.023  1.00 7.16  1   W  1 
HETATM 4145 C C6  . OLA W  23 .   ? 18.968  -13.467 -6.699  1.00 6.98  1   W  1 
HETATM 4146 C C7  . OLA W  23 .   ? 20.014  -13.048 -5.937  1.00 7.45  1   W  1 
HETATM 4147 C C8  . OLA W  23 .   ? 21.163  -13.077 -6.633  1.00 7.46  1   W  1 
HETATM 4148 C C9  . OLA W  23 .   ? 22.214  -12.838 -6.067  1.00 6.55  1   W  1 
HETATM 4149 C C10 . OLA W  23 .   ? 23.300  -12.605 -6.352  1.00 6.51  1   W  1 
HETATM 4150 C C11 . OLA W  23 .   ? 24.365  -12.675 -5.983  1.00 7.23  1   W  1 
HETATM 4151 C C12 . OLA W  23 .   ? 25.358  -11.976 -6.464  1.00 7.06  1   W  1 
HETATM 4152 C C13 . OLA W  23 .   ? 26.562  -12.556 -6.211  1.00 6.87  1   W  1 
HETATM 4153 C C14 . OLA W  23 .   ? 27.611  -11.809 -6.688  1.00 6.82  1   W  1 
HETATM 4154 C C15 . OLA W  23 .   ? 28.780  -12.502 -6.596  1.00 6.38  1   W  1 
HETATM 4155 C C16 . OLA W  23 .   ? 29.844  -11.759 -7.119  1.00 5.82  1   W  1 
HETATM 4156 C C17 . OLA W  23 .   ? 31.025  -12.535 -7.127  1.00 4.22  1   W  1 
HETATM 4157 C C18 . OLA W  23 .   ? 32.162  -11.827 -7.644  1.00 3.97  1   W  1 
HETATM 4158 C C1  . OLA X  24 .   ? 50.386  -3.995  -0.363  1.00 5.99  1   X  1 
HETATM 4159 O O1  . OLA X  24 .   ? 50.731  -4.366  0.747   1.00 6.98  1   X  1 
HETATM 4160 O O2  . OLA X  24 .   ? 51.133  -4.001  -1.301  1.00 6.58  1   X  1 
HETATM 4161 C C2  . OLA X  24 .   ? 49.071  -3.550  -0.583  1.00 6.61  1   X  1 
HETATM 4162 C C3  . OLA X  24 .   ? 48.175  -3.790  0.417   1.00 7.31  1   X  1 
HETATM 4163 C C4  . OLA X  24 .   ? 46.898  -3.369  0.002   1.00 7.68  1   X  1 
HETATM 4164 C C5  . OLA X  24 .   ? 45.873  -3.755  0.859   1.00 8.08  1   X  1 
HETATM 4165 C C6  . OLA X  24 .   ? 44.660  -3.345  0.328   1.00 8.61  1   X  1 
HETATM 4166 C C7  . OLA X  24 .   ? 43.622  -3.846  1.006   1.00 8.09  1   X  1 
HETATM 4167 C C8  . OLA X  24 .   ? 42.512  -3.409  0.436   1.00 9.40  1   X  1 
HETATM 4168 C C9  . OLA X  24 .   ? 41.477  -3.951  0.651   1.00 8.66  1   X  1 
HETATM 4169 C C10 . OLA X  24 .   ? 40.419  -3.861  0.205   1.00 8.74  1   X  1 
HETATM 4170 C C11 . OLA X  24 .   ? 39.480  -4.377  0.210   1.00 9.96  1   X  1 
HETATM 4171 C C12 . OLA X  24 .   ? 38.466  -4.037  -0.533  1.00 9.63  1   X  1 
HETATM 4172 C C13 . OLA X  24 .   ? 37.468  -4.883  -0.275  1.00 10.60 1   X  1 
HETATM 4173 C C14 . OLA X  24 .   ? 36.249  -4.473  -0.719  1.00 10.06 1   X  1 
HETATM 4174 C C15 . OLA X  24 .   ? 35.277  -5.253  -0.137  1.00 9.66  1   X  1 
HETATM 4175 C C16 . OLA X  24 .   ? 33.988  -4.951  -0.548  1.00 9.32  1   X  1 
HETATM 4176 C C17 . OLA X  24 .   ? 33.071  -5.828  0.037   1.00 8.10  1   X  1 
HETATM 4177 C C18 . OLA X  24 .   ? 31.735  -5.707  -0.433  1.00 7.62  1   X  1 
HETATM 4178 C C1  . OLA Y  25 .   ? 52.374  -6.162  -4.055  1.00 3.17  1   Y  1 
HETATM 4179 O O1  . OLA Y  25 .   ? 52.620  -7.220  -3.501  1.00 4.02  1   Y  1 
HETATM 4180 O O2  . OLA Y  25 .   ? 53.132  -5.228  -4.035  1.00 3.93  1   Y  1 
HETATM 4181 C C2  . OLA Y  25 .   ? 51.168  -5.987  -4.715  1.00 3.24  1   Y  1 
HETATM 4182 C C3  . OLA Y  25 .   ? 50.132  -6.720  -4.261  1.00 3.39  1   Y  1 
HETATM 4183 C C4  . OLA Y  25 .   ? 48.995  -6.442  -5.025  1.00 3.34  1   Y  1 
HETATM 4184 C C5  . OLA Y  25 .   ? 47.891  -7.061  -4.587  1.00 3.44  1   Y  1 
HETATM 4185 C C6  . OLA Y  25 .   ? 46.840  -6.806  -5.445  1.00 3.78  1   Y  1 
HETATM 4186 C C7  . OLA Y  25 .   ? 45.755  -7.345  -4.983  1.00 3.62  1   Y  1 
HETATM 4187 C C8  . OLA Y  25 .   ? 44.782  -7.233  -5.857  1.00 4.12  1   Y  1 
HETATM 4188 C C9  . OLA Y  25 .   ? 43.694  -7.586  -5.552  1.00 3.73  1   Y  1 
HETATM 4189 C C10 . OLA Y  25 .   ? 42.678  -7.718  -6.027  1.00 3.68  1   Y  1 
HETATM 4190 C C11 . OLA Y  25 .   ? 41.662  -7.654  -5.764  1.00 4.10  1   Y  1 
HETATM 4191 C C12 . OLA Y  25 .   ? 40.742  -8.074  -6.572  1.00 3.96  1   Y  1 
HETATM 4192 C C13 . OLA Y  25 .   ? 39.552  -7.867  -6.061  1.00 4.61  1   Y  1 
HETATM 4193 C C14 . OLA Y  25 .   ? 38.579  -8.502  -6.798  1.00 4.25  1   Y  1 
HETATM 4194 C C15 . OLA Y  25 .   ? 37.351  -8.246  -6.321  1.00 4.74  1   Y  1 
HETATM 4195 C C16 . OLA Y  25 .   ? 36.385  -9.012  -6.995  1.00 4.40  1   Y  1 
HETATM 4196 C C17 . OLA Y  25 .   ? 35.122  -8.698  -6.572  1.00 4.35  1   Y  1 
HETATM 4197 C C18 . OLA Y  25 .   ? 34.093  -9.477  -7.169  1.00 4.18  1   Y  1 
HETATM 4198 C C1  . OLA Z  26 .   ? 47.882  -5.247  12.665  1.00 5.53  1   Z  1 
HETATM 4199 O O1  . OLA Z  26 .   ? 48.385  -5.059  11.555  1.00 6.48  1   Z  1 
HETATM 4200 O O2  . OLA Z  26 .   ? 48.358  -4.793  13.687  1.00 5.71  1   Z  1 
HETATM 4201 C C2  . OLA Z  26 .   ? 46.681  -5.939  12.753  1.00 5.70  1   Z  1 
HETATM 4202 C C3  . OLA Z  26 .   ? 45.636  -5.379  12.065  1.00 6.35  1   Z  1 
HETATM 4203 C C4  . OLA Z  26 .   ? 44.440  -6.107  12.308  1.00 6.61  1   Z  1 
HETATM 4204 C C5  . OLA Z  26 .   ? 43.350  -5.625  11.604  1.00 6.64  1   Z  1 
HETATM 4205 C C6  . OLA Z  26 .   ? 42.182  -6.310  11.975  1.00 6.72  1   Z  1 
HETATM 4206 C C7  . OLA Z  26 .   ? 41.112  -5.873  11.323  1.00 6.25  1   Z  1 
HETATM 4207 C C8  . OLA Z  26 .   ? 40.023  -6.424  11.819  1.00 7.03  1   Z  1 
HETATM 4208 C C9  . OLA Z  26 .   ? 38.913  -6.190  11.365  1.00 7.01  1   Z  1 
HETATM 4209 C C10 . OLA Z  26 .   ? 37.798  -6.272  11.573  1.00 7.01  1   Z  1 
HETATM 4210 C C11 . OLA Z  26 .   ? 36.834  -6.594  11.184  1.00 7.70  1   Z  1 
HETATM 4211 C C12 . OLA Z  26 .   ? 35.665  -6.213  11.637  1.00 7.30  1   Z  1 
HETATM 4212 C C13 . OLA Z  26 .   ? 34.682  -7.036  11.225  1.00 8.02  1   Z  1 
HETATM 4213 C C14 . OLA Z  26 .   ? 33.440  -6.642  11.641  1.00 7.53  1   Z  1 
HETATM 4214 C C15 . OLA Z  26 .   ? 32.508  -7.582  11.296  1.00 7.56  1   Z  1 
HETATM 4215 C C16 . OLA Z  26 .   ? 31.210  -7.173  11.617  1.00 7.40  1   Z  1 
HETATM 4216 C C17 . OLA Z  26 .   ? 30.297  -8.201  11.318  1.00 6.46  1   Z  1 
HETATM 4217 C C18 . OLA Z  26 .   ? 28.937  -7.834  11.516  1.00 5.60  1   Z  1 
HETATM 4218 C C1  . OLA AA 27 .   ? 51.430  -6.687  3.299   1.00 3.77  1   AA 1 
HETATM 4219 O O1  . OLA AA 27 .   ? 51.764  -7.848  3.448   1.00 4.78  1   AA 1 
HETATM 4220 O O2  . OLA AA 27 .   ? 52.150  -5.758  3.570   1.00 4.51  1   AA 1 
HETATM 4221 C C2  . OLA AA 27 .   ? 50.159  -6.382  2.798   1.00 4.14  1   AA 1 
HETATM 4222 C C3  . OLA AA 27 .   ? 49.263  -7.408  2.709   1.00 4.39  1   AA 1 
HETATM 4223 C C4  . OLA AA 27 .   ? 48.082  -6.969  2.085   1.00 4.62  1   AA 1 
HETATM 4224 C C5  . OLA AA 27 .   ? 47.049  -7.860  2.104   1.00 4.88  1   AA 1 
HETATM 4225 C C6  . OLA AA 27 .   ? 45.990  -7.379  1.362   1.00 4.97  1   AA 1 
HETATM 4226 C C7  . OLA AA 27 .   ? 44.907  -8.134  1.493   1.00 4.52  1   AA 1 
HETATM 4227 C C8  . OLA AA 27 .   ? 43.938  -7.747  0.684   1.00 5.34  1   AA 1 
HETATM 4228 C C9  . OLA AA 27 .   ? 42.830  -8.212  0.763   1.00 5.17  1   AA 1 
HETATM 4229 C C10 . OLA AA 27 .   ? 41.835  -8.298  0.241   1.00 5.61  1   AA 1 
HETATM 4230 C C11 . OLA AA 27 .   ? 40.771  -8.218  0.407   1.00 5.91  1   AA 1 
HETATM 4231 C C12 . OLA AA 27 .   ? 39.898  -8.680  -0.448  1.00 5.56  1   AA 1 
HETATM 4232 C C13 . OLA AA 27 .   ? 38.660  -8.455  -0.032  1.00 6.64  1   AA 1 
HETATM 4233 C C14 . OLA AA 27 .   ? 37.722  -9.077  -0.835  1.00 6.32  1   AA 1 
HETATM 4234 C C15 . OLA AA 27 .   ? 36.452  -8.829  -0.400  1.00 6.54  1   AA 1 
HETATM 4235 C C16 . OLA AA 27 .   ? 35.511  -9.530  -1.149  1.00 6.27  1   AA 1 
HETATM 4236 C C17 . OLA AA 27 .   ? 34.230  -9.242  -0.708  1.00 5.87  1   AA 1 
HETATM 4237 C C18 . OLA AA 27 .   ? 33.201  -9.966  -1.399  1.00 5.49  1   AA 1 
HETATM 4238 C C1  . OLA BA 28 .   ? 46.699  -12.812 10.257  1.00 2.35  1   BA 1 
HETATM 4239 O O1  . OLA BA 28 .   ? 47.771  -12.863 9.711   1.00 2.54  1   BA 1 
HETATM 4240 O O2  . OLA BA 28 .   ? 46.559  -12.624 11.466  1.00 2.38  1   BA 1 
HETATM 4241 C C2  . OLA BA 28 .   ? 45.546  -12.979 9.476   1.00 2.35  1   BA 1 
HETATM 4242 C C3  . OLA BA 28 .   ? 44.353  -12.987 10.127  1.00 2.49  1   BA 1 
HETATM 4243 C C4  . OLA BA 28 .   ? 43.313  -13.271 9.239   1.00 2.48  1   BA 1 
HETATM 4244 C C5  . OLA BA 28 .   ? 42.073  -13.165 9.794   1.00 2.57  1   BA 1 
HETATM 4245 C C6  . OLA BA 28 .   ? 41.061  -13.500 8.894   1.00 2.75  1   BA 1 
HETATM 4246 C C7  . OLA BA 28 .   ? 39.878  -13.322 9.431   1.00 2.63  1   BA 1 
HETATM 4247 C C8  . OLA BA 28 .   ? 38.901  -13.690 8.661   1.00 2.96  1   BA 1 
HETATM 4248 C C9  . OLA BA 28 .   ? 37.805  -13.591 9.038   1.00 2.76  1   BA 1 
HETATM 4249 C C10 . OLA BA 28 .   ? 36.719  -13.717 8.889   1.00 2.74  1   BA 1 
HETATM 4250 C C11 . OLA BA 28 .   ? 35.866  -14.116 8.413   1.00 3.06  1   BA 1 
HETATM 4251 C C12 . OLA BA 28 .   ? 34.622  -13.971 8.732   1.00 2.93  1   BA 1 
HETATM 4252 C C13 . OLA BA 28 .   ? 33.842  -14.630 7.871   1.00 3.08  1   BA 1 
HETATM 4253 C C14 . OLA BA 28 .   ? 32.522  -14.469 8.104   1.00 3.24  1   BA 1 
HETATM 4254 C C15 . OLA BA 28 .   ? 31.810  -15.068 7.117   1.00 3.32  1   BA 1 
HETATM 4255 C C16 . OLA BA 28 .   ? 30.444  -14.911 7.277   1.00 3.35  1   BA 1 
HETATM 4256 C C17 . OLA BA 28 .   ? 29.746  -15.434 6.180   1.00 3.13  1   BA 1 
HETATM 4257 C C18 . OLA BA 28 .   ? 28.326  -15.318 6.263   1.00 3.33  1   BA 1 
HETATM 4258 C C1  . OLA CA 29 .   ? 46.086  -19.269 6.524   1.00 1.92  1   CA 1 
HETATM 4259 O O1  . OLA CA 29 .   ? 45.999  -18.304 7.250   1.00 2.00  1   CA 1 
HETATM 4260 O O2  . OLA CA 29 .   ? 47.095  -19.888 6.388   1.00 1.83  1   CA 1 
HETATM 4261 C C2  . OLA CA 29 .   ? 44.939  -19.700 5.821   1.00 1.79  1   CA 1 
HETATM 4262 C C3  . OLA CA 29 .   ? 43.873  -18.833 5.793   1.00 1.84  1   CA 1 
HETATM 4263 C C4  . OLA CA 29 .   ? 42.773  -19.440 5.172   1.00 1.83  1   CA 1 
HETATM 4264 C C5  . OLA CA 29 .   ? 41.659  -18.641 5.091   1.00 1.88  1   CA 1 
HETATM 4265 C C6  . OLA CA 29 .   ? 40.573  -19.352 4.544   1.00 2.05  1   CA 1 
HETATM 4266 C C7  . OLA CA 29 .   ? 39.470  -18.611 4.524   1.00 2.06  1   CA 1 
HETATM 4267 C C8  . OLA CA 29 .   ? 38.447  -19.310 3.989   1.00 2.22  1   CA 1 
HETATM 4268 C C9  . OLA CA 29 .   ? 37.381  -18.773 3.952   1.00 2.01  1   CA 1 
HETATM 4269 C C10 . OLA CA 29 .   ? 36.318  -19.002 3.566   1.00 2.00  1   CA 1 
HETATM 4270 C C11 . OLA CA 29 .   ? 35.337  -18.453 3.614   1.00 2.16  1   CA 1 
HETATM 4271 C C12 . OLA CA 29 .   ? 34.263  -18.904 3.005   1.00 2.04  1   CA 1 
HETATM 4272 C C13 . OLA CA 29 .   ? 33.239  -18.043 3.186   1.00 2.20  1   CA 1 
HETATM 4273 C C14 . OLA CA 29 .   ? 32.100  -18.450 2.524   1.00 2.10  1   CA 1 
HETATM 4274 C C15 . OLA CA 29 .   ? 31.116  -17.489 2.628   1.00 2.50  1   CA 1 
HETATM 4275 C C16 . OLA CA 29 .   ? 29.955  -17.876 1.975   1.00 2.53  1   CA 1 
HETATM 4276 C C17 . OLA CA 29 .   ? 28.999  -16.859 2.015   1.00 2.85  1   CA 1 
HETATM 4277 C C18 . OLA CA 29 .   ? 27.767  -17.206 1.382   1.00 2.70  1   CA 1 
HETATM 4278 C C1  . OLA DA 30 .   ? 49.578  -4.961  6.604   1.00 4.34  1   DA 1 
HETATM 4279 O O1  . OLA DA 30 .   ? 49.854  -4.440  5.531   1.00 5.69  1   DA 1 
HETATM 4280 O O2  . OLA DA 30 .   ? 50.386  -5.115  7.474   1.00 5.08  1   DA 1 
HETATM 4281 C C2  . OLA DA 30 .   ? 48.262  -5.365  6.867   1.00 5.38  1   DA 1 
HETATM 4282 C C3  . OLA DA 30 .   ? 47.335  -5.222  5.854   1.00 5.34  1   DA 1 
HETATM 4283 C C4  . OLA DA 30 .   ? 46.019  -5.506  6.311   1.00 5.65  1   DA 1 
HETATM 4284 C C5  . OLA DA 30 .   ? 45.069  -5.352  5.356   1.00 5.51  1   DA 1 
HETATM 4285 C C6  . OLA DA 30 .   ? 43.809  -5.538  5.897   1.00 5.65  1   DA 1 
HETATM 4286 C C7  . OLA DA 30 .   ? 42.867  -5.379  4.971   1.00 5.58  1   DA 1 
HETATM 4287 C C8  . OLA DA 30 .   ? 41.646  -5.557  5.461   1.00 6.04  1   DA 1 
HETATM 4288 C C9  . OLA DA 30 .   ? 40.666  -5.467  4.781   1.00 6.23  1   DA 1 
HETATM 4289 C C10 . OLA DA 30 .   ? 39.568  -5.555  4.675   1.00 6.19  1   DA 1 
HETATM 4290 C C11 . OLA DA 30 .   ? 38.624  -5.881  4.907   1.00 6.35  1   DA 1 
HETATM 4291 C C12 . OLA DA 30 .   ? 37.565  -5.832  4.175   1.00 6.87  1   DA 1 
HETATM 4292 C C13 . OLA DA 30 .   ? 36.641  -6.646  4.689   1.00 7.35  1   DA 1 
HETATM 4293 C C14 . OLA DA 30 .   ? 35.557  -6.778  3.886   1.00 7.24  1   DA 1 
HETATM 4294 C C15 . OLA DA 30 .   ? 34.686  -7.711  4.410   1.00 7.09  1   DA 1 
HETATM 4295 C C16 . OLA DA 30 .   ? 33.591  -7.910  3.588   1.00 6.78  1   DA 1 
HETATM 4296 C C17 . OLA DA 30 .   ? 32.736  -8.876  4.130   1.00 5.84  1   DA 1 
HETATM 4297 C C18 . OLA DA 30 .   ? 31.524  -9.067  3.392   1.00 5.77  1   DA 1 
HETATM 4298 C C1  . OLA EA 31 .   ? 49.594  -15.249 7.027   1.00 1.91  1   EA 1 
HETATM 4299 O O1  . OLA EA 31 .   ? 49.391  -15.196 8.231   1.00 1.97  1   EA 1 
HETATM 4300 O O2  . OLA EA 31 .   ? 50.682  -15.358 6.567   1.00 1.75  1   EA 1 
HETATM 4301 C C2  . OLA EA 31 .   ? 48.509  -15.201 6.149   1.00 1.92  1   EA 1 
HETATM 4302 C C3  . OLA EA 31 .   ? 47.321  -14.752 6.673   1.00 2.01  1   EA 1 
HETATM 4303 C C4  . OLA EA 31 .   ? 46.269  -14.911 5.743   1.00 2.08  1   EA 1 
HETATM 4304 C C5  . OLA EA 31 .   ? 45.081  -14.411 6.163   1.00 2.18  1   EA 1 
HETATM 4305 C C6  . OLA EA 31 .   ? 44.080  -14.716 5.255   1.00 2.39  1   EA 1 
HETATM 4306 C C7  . OLA EA 31 .   ? 42.900  -14.187 5.608   1.00 2.42  1   EA 1 
HETATM 4307 C C8  . OLA EA 31 .   ? 41.945  -14.567 4.794   1.00 2.57  1   EA 1 
HETATM 4308 C C9  . OLA EA 31 .   ? 40.852  -14.174 4.988   1.00 2.46  1   EA 1 
HETATM 4309 C C10 . OLA EA 31 .   ? 39.804  -14.394 4.598   1.00 2.40  1   EA 1 
HETATM 4310 C C11 . OLA EA 31 .   ? 38.806  -14.021 4.767   1.00 2.65  1   EA 1 
HETATM 4311 C C12 . OLA EA 31 .   ? 37.775  -14.578 4.258   1.00 2.49  1   EA 1 
HETATM 4312 C C13 . OLA EA 31 .   ? 36.678  -13.914 4.586   1.00 2.85  1   EA 1 
HETATM 4313 C C14 . OLA EA 31 .   ? 35.572  -14.475 4.050   1.00 2.87  1   EA 1 
HETATM 4314 C C15 . OLA EA 31 .   ? 34.483  -13.693 4.262   1.00 3.51  1   EA 1 
HETATM 4315 C C16 . OLA EA 31 .   ? 33.350  -14.228 3.657   1.00 3.57  1   EA 1 
HETATM 4316 C C17 . OLA EA 31 .   ? 32.267  -13.361 3.779   1.00 3.82  1   EA 1 
HETATM 4317 C C18 . OLA EA 31 .   ? 31.069  -13.858 3.181   1.00 3.79  1   EA 1 
HETATM 4318 C C1  . OLA FA 32 .   ? 48.669  -8.782  9.622   1.00 3.31  1   FA 1 
HETATM 4319 O O1  . OLA FA 32 .   ? 49.414  -9.626  9.207   1.00 4.35  1   FA 1 
HETATM 4320 O O2  . OLA FA 32 .   ? 48.763  -8.287  10.727  1.00 4.11  1   FA 1 
HETATM 4321 C C2  . OLA FA 32 .   ? 47.539  -8.438  8.855   1.00 3.97  1   FA 1 
HETATM 4322 C C3  . OLA FA 32 .   ? 46.332  -9.032  9.234   1.00 3.72  1   FA 1 
HETATM 4323 C C4  . OLA FA 32 .   ? 45.262  -8.566  8.455   1.00 4.18  1   FA 1 
HETATM 4324 C C5  . OLA FA 32 .   ? 44.075  -9.179  8.782   1.00 4.27  1   FA 1 
HETATM 4325 C C6  . OLA FA 32 .   ? 43.005  -8.657  8.055   1.00 4.34  1   FA 1 
HETATM 4326 C C7  . OLA FA 32 .   ? 41.850  -9.314  8.344   1.00 4.24  1   FA 1 
HETATM 4327 C C8  . OLA FA 32 .   ? 40.795  -8.785  7.811   1.00 4.60  1   FA 1 
HETATM 4328 C C9  . OLA FA 32 .   ? 39.708  -9.276  7.977   1.00 4.23  1   FA 1 
HETATM 4329 C C10 . OLA FA 32 .   ? 38.605  -9.226  7.995   1.00 4.64  1   FA 1 
HETATM 4330 C C11 . OLA FA 32 .   ? 37.645  -9.377  7.585   1.00 4.98  1   FA 1 
HETATM 4331 C C12 . OLA FA 32 .   ? 36.532  -9.503  8.298   1.00 5.30  1   FA 1 
HETATM 4332 C C13 . OLA FA 32 .   ? 35.440  -9.600  7.534   1.00 5.80  1   FA 1 
HETATM 4333 C C14 . OLA FA 32 .   ? 34.299  -9.804  8.277   1.00 5.71  1   FA 1 
HETATM 4334 C C15 . OLA FA 32 .   ? 33.200  -9.756  7.474   1.00 5.79  1   FA 1 
HETATM 4335 C C16 . OLA FA 32 .   ? 32.012  -10.009 8.181   1.00 5.95  1   FA 1 
HETATM 4336 C C17 . OLA FA 32 .   ? 30.893  -9.845  7.350   1.00 5.32  1   FA 1 
HETATM 4337 C C18 . OLA FA 32 .   ? 29.642  -10.150 7.968   1.00 5.08  1   FA 1 
HETATM 4338 C C1  . OLA GA 33 .   ? 51.018  -14.745 2.953   1.00 1.82  1   GA 1 
HETATM 4339 O O1  . OLA GA 33 .   ? 51.017  -13.534 3.047   1.00 1.96  1   GA 1 
HETATM 4340 O O2  . OLA GA 33 .   ? 51.957  -15.411 3.296   1.00 1.67  1   GA 1 
HETATM 4341 C C2  . OLA GA 33 .   ? 49.883  -15.418 2.461   1.00 1.71  1   GA 1 
HETATM 4342 C C3  . OLA GA 33 .   ? 48.719  -14.743 2.416   1.00 1.84  1   GA 1 
HETATM 4343 C C4  . OLA GA 33 .   ? 47.646  -15.601 2.045   1.00 1.85  1   GA 1 
HETATM 4344 C C5  . OLA GA 33 .   ? 46.436  -14.990 1.916   1.00 1.97  1   GA 1 
HETATM 4345 C C6  . OLA GA 33 .   ? 45.424  -15.912 1.685   1.00 2.12  1   GA 1 
HETATM 4346 C C7  . OLA GA 33 .   ? 44.238  -15.304 1.544   1.00 2.13  1   GA 1 
HETATM 4347 C C8  . OLA GA 33 .   ? 43.243  -16.184 1.427   1.00 2.34  1   GA 1 
HETATM 4348 C C9  . OLA GA 33 .   ? 42.130  -15.773 1.263   1.00 2.11  1   GA 1 
HETATM 4349 C C10 . OLA GA 33 .   ? 41.052  -16.199 1.193   1.00 2.20  1   GA 1 
HETATM 4350 C C11 . OLA GA 33 .   ? 40.056  -15.765 0.916   1.00 2.37  1   GA 1 
HETATM 4351 C C12 . OLA GA 33 .   ? 38.967  -16.462 0.981   1.00 2.36  1   GA 1 
HETATM 4352 C C13 . OLA GA 33 .   ? 37.931  -15.766 0.502   1.00 2.49  1   GA 1 
HETATM 4353 C C14 . OLA GA 33 .   ? 36.766  -16.466 0.565   1.00 2.35  1   GA 1 
HETATM 4354 C C15 . OLA GA 33 .   ? 35.728  -15.750 0.027   1.00 2.74  1   GA 1 
HETATM 4355 C C16 . OLA GA 33 .   ? 34.550  -16.474 -0.002  1.00 2.70  1   GA 1 
HETATM 4356 C C17 . OLA GA 33 .   ? 33.558  -15.756 -0.651  1.00 2.64  1   GA 1 
HETATM 4357 C C18 . OLA GA 33 .   ? 32.303  -16.441 -0.782  1.00 2.57  1   GA 1 
HETATM 4358 C C1  . OLA HA 34 .   ? 50.086  -10.743 5.906   1.00 2.42  1   HA 1 
HETATM 4359 O O1  . OLA HA 34 .   ? 50.277  -11.764 6.555   1.00 2.95  1   HA 1 
HETATM 4360 O O2  . OLA HA 34 .   ? 50.953  -10.144 5.345   1.00 2.99  1   HA 1 
HETATM 4361 C C2  . OLA HA 34 .   ? 48.775  -10.297 5.775   1.00 2.62  1   HA 1 
HETATM 4362 C C3  . OLA HA 34 .   ? 48.003  -10.892 4.818   1.00 2.60  1   HA 1 
HETATM 4363 C C4  . OLA HA 34 .   ? 46.697  -10.478 5.012   1.00 2.76  1   HA 1 
HETATM 4364 C C5  . OLA HA 34 .   ? 45.772  -10.918 4.117   1.00 2.92  1   HA 1 
HETATM 4365 C C6  . OLA HA 34 .   ? 44.544  -10.455 4.508   1.00 3.07  1   HA 1 
HETATM 4366 C C7  . OLA HA 34 .   ? 43.594  -10.812 3.705   1.00 3.14  1   HA 1 
HETATM 4367 C C8  . OLA HA 34 .   ? 42.463  -10.306 4.100   1.00 3.53  1   HA 1 
HETATM 4368 C C9  . OLA HA 34 .   ? 41.480  -10.607 3.573   1.00 3.35  1   HA 1 
HETATM 4369 C C10 . OLA HA 34 .   ? 40.367  -10.384 3.570   1.00 3.78  1   HA 1 
HETATM 4370 C C11 . OLA HA 34 .   ? 39.508  -10.829 3.102   1.00 4.04  1   HA 1 
HETATM 4371 C C12 . OLA HA 34 .   ? 38.322  -10.357 3.107   1.00 4.43  1   HA 1 
HETATM 4372 C C13 . OLA HA 34 .   ? 37.527  -11.212 2.472   1.00 4.63  1   HA 1 
HETATM 4373 C C14 . OLA HA 34 .   ? 36.270  -10.785 2.409   1.00 5.09  1   HA 1 
HETATM 4374 C C15 . OLA HA 34 .   ? 35.500  -11.709 1.774   1.00 4.64  1   HA 1 
HETATM 4375 C C16 . OLA HA 34 .   ? 34.186  -11.290 1.636   1.00 4.92  1   HA 1 
HETATM 4376 C C17 . OLA HA 34 .   ? 33.411  -12.261 1.028   1.00 4.59  1   HA 1 
HETATM 4377 C C18 . OLA HA 34 .   ? 32.054  -11.888 0.848   1.00 4.54  1   HA 1 
HETATM 4378 C C1  . OLA IA 35 .   ? 52.037  -10.510 1.100   1.00 2.23  1   IA 1 
HETATM 4379 O O1  . OLA IA 35 .   ? 52.618  -11.073 0.190   1.00 2.36  1   IA 1 
HETATM 4380 O O2  . OLA IA 35 .   ? 52.541  -9.659  1.776   1.00 2.67  1   IA 1 
HETATM 4381 C C2  . OLA IA 35 .   ? 50.680  -10.848 1.341   1.00 2.18  1   IA 1 
HETATM 4382 C C3  . OLA IA 35 .   ? 49.854  -10.945 0.252   1.00 2.14  1   IA 1 
HETATM 4383 C C4  . OLA IA 35 .   ? 48.595  -11.426 0.679   1.00 2.17  1   IA 1 
HETATM 4384 C C5  . OLA IA 35 .   ? 47.609  -11.343 -0.263  1.00 2.23  1   IA 1 
HETATM 4385 C C6  . OLA IA 35 .   ? 46.440  -11.908 0.244   1.00 2.30  1   IA 1 
HETATM 4386 C C7  . OLA IA 35 .   ? 45.409  -11.687 -0.564  1.00 2.32  1   IA 1 
HETATM 4387 C C8  . OLA IA 35 .   ? 44.326  -12.314 -0.121  1.00 2.50  1   IA 1 
HETATM 4388 C C9  . OLA IA 35 .   ? 43.305  -12.174 -0.734  1.00 2.34  1   IA 1 
HETATM 4389 C C10 . OLA IA 35 .   ? 42.221  -12.585 -0.697  1.00 2.21  1   IA 1 
HETATM 4390 C C11 . OLA IA 35 .   ? 41.270  -12.327 -1.245  1.00 2.48  1   IA 1 
HETATM 4391 C C12 . OLA IA 35 .   ? 40.156  -12.987 -1.018  1.00 2.45  1   IA 1 
HETATM 4392 C C13 . OLA IA 35 .   ? 39.168  -12.515 -1.770  1.00 2.65  1   IA 1 
HETATM 4393 C C14 . OLA IA 35 .   ? 38.018  -13.229 -1.597  1.00 2.56  1   IA 1 
HETATM 4394 C C15 . OLA IA 35 .   ? 36.999  -12.715 -2.347  1.00 2.77  1   IA 1 
HETATM 4395 C C16 . OLA IA 35 .   ? 35.858  -13.491 -2.231  1.00 2.67  1   IA 1 
HETATM 4396 C C17 . OLA IA 35 .   ? 34.823  -12.954 -3.001  1.00 2.69  1   IA 1 
HETATM 4397 C C18 . OLA IA 35 .   ? 33.626  -13.745 -3.000  1.00 2.97  1   IA 1 
HETATM 4398 C C1  . OLA JA 36 .   ? 51.883  -18.718 0.396   1.00 1.59  1   JA 1 
HETATM 4399 O O1  . OLA JA 36 .   ? 52.212  -17.558 0.288   1.00 1.65  1   JA 1 
HETATM 4400 O O2  . OLA JA 36 .   ? 52.453  -19.493 1.130   1.00 1.54  1   JA 1 
HETATM 4401 C C2  . OLA JA 36 .   ? 50.756  -19.179 -0.287  1.00 1.57  1   JA 1 
HETATM 4402 C C3  . OLA JA 36 .   ? 49.643  -18.419 -0.196  1.00 1.62  1   JA 1 
HETATM 4403 C C4  . OLA JA 36 .   ? 48.539  -19.055 -0.812  1.00 1.64  1   JA 1 
HETATM 4404 C C5  . OLA JA 36 .   ? 47.384  -18.312 -0.794  1.00 1.72  1   JA 1 
HETATM 4405 C C6  . OLA JA 36 .   ? 46.327  -19.046 -1.304  1.00 1.75  1   JA 1 
HETATM 4406 C C7  . OLA JA 36 .   ? 45.202  -18.337 -1.306  1.00 1.79  1   JA 1 
HETATM 4407 C C8  . OLA JA 36 .   ? 44.175  -19.058 -1.730  1.00 1.81  1   JA 1 
HETATM 4408 C C9  . OLA JA 36 .   ? 43.104  -18.547 -1.819  1.00 1.68  1   JA 1 
HETATM 4409 C C10 . OLA JA 36 .   ? 42.018  -18.872 -2.100  1.00 1.64  1   JA 1 
HETATM 4410 C C11 . OLA JA 36 .   ? 41.046  -18.328 -2.222  1.00 1.78  1   JA 1 
HETATM 4411 C C12 . OLA JA 36 .   ? 39.981  -18.977 -2.552  1.00 1.67  1   JA 1 
HETATM 4412 C C13 . OLA JA 36 .   ? 38.948  -18.164 -2.702  1.00 1.73  1   JA 1 
HETATM 4413 C C14 . OLA JA 36 .   ? 37.807  -18.839 -3.059  1.00 1.59  1   JA 1 
HETATM 4414 C C15 . OLA JA 36 .   ? 36.754  -17.981 -3.245  1.00 1.67  1   JA 1 
HETATM 4415 C C16 . OLA JA 36 .   ? 35.596  -18.661 -3.652  1.00 1.63  1   JA 1 
HETATM 4416 C C17 . OLA JA 36 .   ? 34.532  -17.794 -3.866  1.00 1.59  1   JA 1 
HETATM 4417 C C18 . OLA JA 36 .   ? 33.322  -18.428 -4.300  1.00 1.55  1   JA 1 
HETATM 4418 C C1  . OLA KA 37 .   ? 52.751  -10.826 -3.169  1.00 1.80  1   KA 1 
HETATM 4419 O O1  . OLA KA 37 .   ? 52.795  -11.559 -2.181  1.00 1.90  1   KA 1 
HETATM 4420 O O2  . OLA KA 37 .   ? 53.678  -10.140 -3.506  1.00 1.87  1   KA 1 
HETATM 4421 C C2  . OLA KA 37 .   ? 51.584  -10.756 -3.917  1.00 1.79  1   KA 1 
HETATM 4422 C C3  . OLA KA 37 .   ? 50.446  -11.251 -3.337  1.00 1.85  1   KA 1 
HETATM 4423 C C4  . OLA KA 37 .   ? 49.343  -11.072 -4.188  1.00 1.89  1   KA 1 
HETATM 4424 C C5  . OLA KA 37 .   ? 48.162  -11.509 -3.651  1.00 1.89  1   KA 1 
HETATM 4425 C C6  . OLA KA 37 .   ? 47.112  -11.251 -4.520  1.00 1.96  1   KA 1 
HETATM 4426 C C7  . OLA KA 37 .   ? 45.979  -11.689 -4.037  1.00 1.95  1   KA 1 
HETATM 4427 C C8  . OLA KA 37 .   ? 44.978  -11.391 -4.821  1.00 2.08  1   KA 1 
HETATM 4428 C C9  . OLA KA 37 .   ? 43.904  -11.743 -4.612  1.00 1.91  1   KA 1 
HETATM 4429 C C10 . OLA KA 37 .   ? 42.823  -11.670 -4.866  1.00 2.00  1   KA 1 
HETATM 4430 C C11 . OLA KA 37 .   ? 41.963  -11.885 -5.432  1.00 2.09  1   KA 1 
HETATM 4431 C C12 . OLA KA 37 .   ? 40.734  -11.735 -5.038  1.00 2.17  1   KA 1 
HETATM 4432 C C13 . OLA KA 37 .   ? 39.848  -12.163 -5.936  1.00 2.06  1   KA 1 
HETATM 4433 C C14 . OLA KA 37 .   ? 38.590  -12.145 -5.464  1.00 2.08  1   KA 1 
HETATM 4434 C C15 . OLA KA 37 .   ? 37.722  -12.684 -6.358  1.00 2.12  1   KA 1 
HETATM 4435 C C16 . OLA KA 37 .   ? 36.453  -12.765 -5.850  1.00 2.18  1   KA 1 
HETATM 4436 C C17 . OLA KA 37 .   ? 35.596  -13.449 -6.723  1.00 2.01  1   KA 1 
HETATM 4437 C C18 . OLA KA 37 .   ? 34.272  -13.624 -6.239  1.00 2.06  1   KA 1 
HETATM 4438 C C1  . OLA LA 38 .   ? 50.789  -20.158 4.384   1.00 1.41  1   LA 1 
HETATM 4439 O O1  . OLA LA 38 .   ? 50.780  -18.950 4.236   1.00 1.48  1   LA 1 
HETATM 4440 O O2  . OLA LA 38 .   ? 51.689  -20.746 4.967   1.00 1.34  1   LA 1 
HETATM 4441 C C2  . OLA LA 38 .   ? 49.704  -20.909 3.898   1.00 1.40  1   LA 1 
HETATM 4442 C C3  . OLA LA 38 .   ? 48.733  -20.240 3.185   1.00 1.43  1   LA 1 
HETATM 4443 C C4  . OLA LA 38 .   ? 47.669  -21.097 2.919   1.00 1.50  1   LA 1 
HETATM 4444 C C5  . OLA LA 38 .   ? 46.614  -20.526 2.242   1.00 1.61  1   LA 1 
HETATM 4445 C C6  . OLA LA 38 .   ? 45.566  -21.437 2.090   1.00 1.65  1   LA 1 
HETATM 4446 C C7  . OLA LA 38 .   ? 44.474  -20.901 1.486   1.00 1.66  1   LA 1 
HETATM 4447 C C8  . OLA LA 38 .   ? 43.477  -21.807 1.366   1.00 1.70  1   LA 1 
HETATM 4448 C C9  . OLA LA 38 .   ? 42.436  -21.464 0.872   1.00 1.57  1   LA 1 
HETATM 4449 C C10 . OLA LA 38 .   ? 41.386  -21.951 0.629   1.00 1.56  1   LA 1 
HETATM 4450 C C11 . OLA LA 38 .   ? 40.453  -21.575 0.171   1.00 1.67  1   LA 1 
HETATM 4451 C C12 . OLA LA 38 .   ? 39.398  -22.357 -0.000  1.00 1.64  1   LA 1 
HETATM 4452 C C13 . OLA LA 38 .   ? 38.437  -21.684 -0.645  1.00 1.65  1   LA 1 
HETATM 4453 C C14 . OLA LA 38 .   ? 37.289  -22.406 -0.810  1.00 1.51  1   LA 1 
HETATM 4454 C C15 . OLA LA 38 .   ? 36.345  -21.645 -1.459  1.00 1.63  1   LA 1 
HETATM 4455 C C16 . OLA LA 38 .   ? 35.131  -22.312 -1.607  1.00 1.54  1   LA 1 
HETATM 4456 C C17 . OLA LA 38 .   ? 34.180  -21.481 -2.204  1.00 1.49  1   LA 1 
HETATM 4457 C C18 . OLA LA 38 .   ? 32.891  -22.080 -2.381  1.00 1.49  1   LA 1 
HETATM 4458 C C1  . OLA MA 39 .   ? 53.120  -10.302 -7.724  1.00 1.61  1   MA 1 
HETATM 4459 O O1  . OLA MA 39 .   ? 53.408  -9.282  -8.336  1.00 1.60  1   MA 1 
HETATM 4460 O O2  . OLA MA 39 .   ? 53.927  -11.111 -7.368  1.00 1.47  1   MA 1 
HETATM 4461 C C2  . OLA MA 39 .   ? 51.760  -10.573 -7.427  1.00 1.50  1   MA 1 
HETATM 4462 C C3  . OLA MA 39 .   ? 50.834  -10.213 -8.377  1.00 1.56  1   MA 1 
HETATM 4463 C C4  . OLA MA 39 .   ? 49.549  -10.547 -7.918  1.00 1.64  1   MA 1 
HETATM 4464 C C5  . OLA MA 39 .   ? 48.550  -10.425 -8.868  1.00 1.68  1   MA 1 
HETATM 4465 C C6  . OLA MA 39 .   ? 47.334  -10.755 -8.326  1.00 1.72  1   MA 1 
HETATM 4466 C C7  . OLA MA 39 .   ? 46.366  -10.763 -9.258  1.00 1.72  1   MA 1 
HETATM 4467 C C8  . OLA MA 39 .   ? 45.175  -10.987 -8.718  1.00 1.83  1   MA 1 
HETATM 4468 C C9  . OLA MA 39 .   ? 44.220  -11.162 -9.420  1.00 1.67  1   MA 1 
HETATM 4469 C C10 . OLA MA 39 .   ? 43.088  -11.166 -9.371  1.00 1.72  1   MA 1 
HETATM 4470 C C11 . OLA MA 39 .   ? 42.239  -11.556 -9.876  1.00 1.82  1   MA 1 
HETATM 4471 C C12 . OLA MA 39 .   ? 41.055  -11.093 -9.701  1.00 1.89  1   MA 1 
HETATM 4472 C C13 . OLA MA 39 .   ? 40.155  -11.762 -10.441 1.00 1.83  1   MA 1 
HETATM 4473 C C14 . OLA MA 39 .   ? 38.922  -11.181 -10.406 1.00 1.78  1   MA 1 
HETATM 4474 C C15 . OLA MA 39 .   ? 38.026  -11.871 -11.176 1.00 1.83  1   MA 1 
HETATM 4475 C C16 . OLA MA 39 .   ? 36.793  -11.273 -11.216 1.00 1.80  1   MA 1 
HETATM 4476 C C17 . OLA MA 39 .   ? 35.902  -12.006 -12.024 1.00 1.69  1   MA 1 
HETATM 4477 C C18 . OLA MA 39 .   ? 34.580  -11.477 -12.107 1.00 1.75  1   MA 1 
HETATM 4478 C C1  . OLA NA 40 .   ? 54.086  -15.012 -2.337  1.00 1.53  1   NA 1 
HETATM 4479 O O1  . OLA NA 40 .   ? 54.089  -13.841 -1.981  1.00 1.52  1   NA 1 
HETATM 4480 O O2  . OLA NA 40 .   ? 55.057  -15.701 -2.307  1.00 1.40  1   NA 1 
HETATM 4481 C C2  . OLA NA 40 .   ? 52.874  -15.566 -2.811  1.00 1.49  1   NA 1 
HETATM 4482 C C3  . OLA NA 40 .   ? 51.703  -15.068 -2.326  1.00 1.52  1   NA 1 
HETATM 4483 C C4  . OLA NA 40 .   ? 50.599  -15.646 -2.977  1.00 1.54  1   NA 1 
HETATM 4484 C C5  . OLA NA 40 .   ? 49.367  -15.192 -2.564  1.00 1.64  1   NA 1 
HETATM 4485 C C6  . OLA NA 40 .   ? 48.343  -15.711 -3.342  1.00 1.68  1   NA 1 
HETATM 4486 C C7  . OLA NA 40 .   ? 47.140  -15.300 -2.952  1.00 1.70  1   NA 1 
HETATM 4487 C C8  . OLA NA 40 .   ? 46.187  -15.729 -3.775  1.00 1.73  1   NA 1 
HETATM 4488 C C9  . OLA NA 40 .   ? 45.022  -15.488 -3.577  1.00 1.59  1   NA 1 
HETATM 4489 C C10 . OLA NA 40 .   ? 44.038  -15.677 -4.169  1.00 1.60  1   NA 1 
HETATM 4490 C C11 . OLA NA 40 .   ? 42.953  -15.579 -4.021  1.00 1.70  1   NA 1 
HETATM 4491 C C12 . OLA NA 40 .   ? 42.149  -15.788 -5.025  1.00 1.75  1   NA 1 
HETATM 4492 C C13 . OLA NA 40 .   ? 40.854  -15.727 -4.662  1.00 1.67  1   NA 1 
HETATM 4493 C C14 . OLA NA 40 .   ? 40.039  -15.947 -5.736  1.00 1.56  1   NA 1 
HETATM 4494 C C15 . OLA NA 40 .   ? 38.734  -16.016 -5.342  1.00 1.66  1   NA 1 
HETATM 4495 C C16 . OLA NA 40 .   ? 37.898  -16.274 -6.414  1.00 1.62  1   NA 1 
HETATM 4496 C C17 . OLA NA 40 .   ? 36.587  -16.463 -6.001  1.00 1.57  1   NA 1 
HETATM 4497 C C18 . OLA NA 40 .   ? 35.654  -16.730 -7.049  1.00 1.57  1   NA 1 
HETATM 4498 C C1  . OLA OA 41 .   ? 54.428  -14.371 -6.499  1.00 1.44  1   OA 1 
HETATM 4499 O O1  . OLA OA 41 .   ? 54.799  -15.519 -6.406  1.00 1.41  1   OA 1 
HETATM 4500 O O2  . OLA OA 41 .   ? 55.146  -13.436 -6.222  1.00 1.36  1   OA 1 
HETATM 4501 C C2  . OLA OA 41 .   ? 53.124  -14.090 -6.933  1.00 1.36  1   OA 1 
HETATM 4502 C C3  . OLA OA 41 .   ? 52.093  -14.870 -6.452  1.00 1.41  1   OA 1 
HETATM 4503 C C4  . OLA OA 41 .   ? 50.920  -14.635 -7.179  1.00 1.49  1   OA 1 
HETATM 4504 C C5  . OLA OA 41 .   ? 49.772  -15.127 -6.623  1.00 1.54  1   OA 1 
HETATM 4505 C C6  . OLA OA 41 .   ? 48.724  -15.084 -7.535  1.00 1.54  1   OA 1 
HETATM 4506 C C7  . OLA OA 41 .   ? 47.552  -15.332 -6.996  1.00 1.54  1   OA 1 
HETATM 4507 C C8  . OLA OA 41 .   ? 46.619  -15.550 -7.908  1.00 1.62  1   OA 1 
HETATM 4508 C C9  . OLA OA 41 .   ? 45.480  -15.620 -7.658  1.00 1.52  1   OA 1 
HETATM 4509 C C10 . OLA OA 41 .   ? 44.467  -15.914 -8.098  1.00 1.53  1   OA 1 
HETATM 4510 C C11 . OLA OA 41 .   ? 43.489  -15.535 -8.296  1.00 1.58  1   OA 1 
HETATM 4511 C C12 . OLA OA 41 .   ? 42.490  -16.303 -8.616  1.00 1.56  1   OA 1 
HETATM 4512 C C13 . OLA OA 41 .   ? 41.411  -15.604 -8.935  1.00 1.58  1   OA 1 
HETATM 4513 C C14 . OLA OA 41 .   ? 40.316  -16.400 -9.165  1.00 1.52  1   OA 1 
HETATM 4514 C C15 . OLA OA 41 .   ? 39.227  -15.660 -9.549  1.00 1.65  1   OA 1 
HETATM 4515 C C16 . OLA OA 41 .   ? 38.105  -16.461 -9.733  1.00 1.57  1   OA 1 
HETATM 4516 C C17 . OLA OA 41 .   ? 37.016  -15.710 -10.131 1.00 1.53  1   OA 1 
HETATM 4517 C C18 . OLA OA 41 .   ? 35.823  -16.471 -10.288 1.00 1.50  1   OA 1 
HETATM 4518 C C1  . OLA PA 42 .   ? 54.119  -13.694 -10.682 1.00 1.39  1   PA 1 
HETATM 4519 O O1  . OLA PA 42 .   ? 54.390  -14.893 -10.579 1.00 1.41  1   PA 1 
HETATM 4520 O O2  . OLA PA 42 .   ? 54.927  -12.823 -10.610 1.00 1.36  1   PA 1 
HETATM 4521 C C2  . OLA PA 42 .   ? 52.792  -13.314 -10.894 1.00 1.36  1   PA 1 
HETATM 4522 C C3  . OLA PA 42 .   ? 51.809  -14.272 -10.818 1.00 1.36  1   PA 1 
HETATM 4523 C C4  . OLA PA 42 .   ? 50.559  -13.707 -11.098 1.00 1.42  1   PA 1 
HETATM 4524 C C5  . OLA PA 42 .   ? 49.482  -14.597 -11.064 1.00 1.46  1   PA 1 
HETATM 4525 C C6  . OLA PA 42 .   ? 48.280  -13.949 -11.374 1.00 1.49  1   PA 1 
HETATM 4526 C C7  . OLA PA 42 .   ? 47.236  -14.808 -11.418 1.00 1.47  1   PA 1 
HETATM 4527 C C8  . OLA PA 42 .   ? 46.120  -14.203 -11.742 1.00 1.52  1   PA 1 
HETATM 4528 C C9  . OLA PA 42 .   ? 45.124  -14.844 -11.922 1.00 1.40  1   PA 1 
HETATM 4529 C C10 . OLA PA 42 .   ? 44.051  -14.602 -12.257 1.00 1.46  1   PA 1 
HETATM 4530 C C11 . OLA PA 42 .   ? 43.080  -15.089 -12.463 1.00 1.53  1   PA 1 
HETATM 4531 C C12 . OLA PA 42 .   ? 42.046  -14.439 -12.902 1.00 1.54  1   PA 1 
HETATM 4532 C C13 . OLA PA 42 .   ? 41.002  -15.262 -13.070 1.00 1.51  1   PA 1 
HETATM 4533 C C14 . OLA PA 42 .   ? 39.887  -14.590 -13.509 1.00 1.43  1   PA 1 
HETATM 4534 C C15 . OLA PA 42 .   ? 38.806  -15.430 -13.598 1.00 1.53  1   PA 1 
HETATM 4535 C C16 . OLA PA 42 .   ? 37.653  -14.779 -13.991 1.00 1.49  1   PA 1 
HETATM 4536 C C17 . OLA PA 42 .   ? 36.550  -15.656 -14.034 1.00 1.42  1   PA 1 
HETATM 4537 C C18 . OLA PA 42 .   ? 35.323  -15.074 -14.430 1.00 1.42  1   PA 1 
HETATM 4538 C C1  . OLA QA 43 .   ? 53.570  -18.283 -8.293  1.00 1.42  1   QA 1 
HETATM 4539 O O1  . OLA QA 43 .   ? 53.990  -19.420 -8.189  1.00 1.40  1   QA 1 
HETATM 4540 O O2  . OLA QA 43 .   ? 54.266  -17.344 -8.533  1.00 1.35  1   QA 1 
HETATM 4541 C C2  . OLA QA 43 .   ? 52.159  -18.090 -8.185  1.00 1.35  1   QA 1 
HETATM 4542 C C3  . OLA QA 43 .   ? 51.365  -18.524 -9.218  1.00 1.36  1   QA 1 
HETATM 4543 C C4  . OLA QA 43 .   ? 50.017  -18.567 -8.806  1.00 1.39  1   QA 1 
HETATM 4544 C C5  . OLA QA 43 .   ? 49.064  -18.661 -9.814  1.00 1.40  1   QA 1 
HETATM 4545 C C6  . OLA QA 43 .   ? 47.805  -18.960 -9.302  1.00 1.44  1   QA 1 
HETATM 4546 C C7  . OLA QA 43 .   ? 46.836  -18.850 -10.218 1.00 1.43  1   QA 1 
HETATM 4547 C C8  . OLA QA 43 .   ? 45.655  -19.265 -9.733  1.00 1.46  1   QA 1 
HETATM 4548 C C9  . OLA QA 43 .   ? 44.652  -19.187 -10.394 1.00 1.36  1   QA 1 
HETATM 4549 C C10 . OLA QA 43 .   ? 43.507  -19.527 -10.295 1.00 1.36  1   QA 1 
HETATM 4550 C C11 . OLA QA 43 .   ? 42.552  -19.271 -10.773 1.00 1.44  1   QA 1 
HETATM 4551 C C12 . OLA QA 43 .   ? 41.435  -19.871 -10.446 1.00 1.39  1   QA 1 
HETATM 4552 C C13 . OLA QA 43 .   ? 40.405  -19.382 -11.150 1.00 1.37  1   QA 1 
HETATM 4553 C C14 . OLA QA 43 .   ? 39.200  -19.963 -10.827 1.00 1.34  1   QA 1 
HETATM 4554 C C15 . OLA QA 43 .   ? 38.177  -19.401 -11.544 1.00 1.40  1   QA 1 
HETATM 4555 C C16 . OLA QA 43 .   ? 36.928  -19.975 -11.244 1.00 1.37  1   QA 1 
HETATM 4556 C C17 . OLA QA 43 .   ? 35.901  -19.401 -11.986 1.00 1.32  1   QA 1 
HETATM 4557 C C18 . OLA QA 43 .   ? 34.599  -19.921 -11.711 1.00 1.32  1   QA 1 
HETATM 4558 C C1  . OLA RA 44 .   ? 52.767  -19.467 -4.556  1.00 1.37  1   RA 1 
HETATM 4559 O O1  . OLA RA 44 .   ? 52.768  -19.525 -3.335  1.00 1.36  1   RA 1 
HETATM 4560 O O2  . OLA RA 44 .   ? 53.657  -18.974 -5.190  1.00 1.32  1   RA 1 
HETATM 4561 C C2  . OLA RA 44 .   ? 51.623  -19.931 -5.258  1.00 1.31  1   RA 1 
HETATM 4562 C C3  . OLA RA 44 .   ? 50.449  -19.480 -4.808  1.00 1.32  1   RA 1 
HETATM 4563 C C4  . OLA RA 44 .   ? 49.349  -20.077 -5.498  1.00 1.35  1   RA 1 
HETATM 4564 C C5  . OLA RA 44 .   ? 48.145  -19.509 -5.244  1.00 1.42  1   RA 1 
HETATM 4565 C C6  . OLA RA 44 .   ? 47.087  -20.226 -5.790  1.00 1.42  1   RA 1 
HETATM 4566 C C7  . OLA RA 44 .   ? 45.932  -19.648 -5.613  1.00 1.44  1   RA 1 
HETATM 4567 C C8  . OLA RA 44 .   ? 44.919  -20.435 -5.938  1.00 1.44  1   RA 1 
HETATM 4568 C C9  . OLA RA 44 .   ? 43.813  -19.996 -5.983  1.00 1.36  1   RA 1 
HETATM 4569 C C10 . OLA RA 44 .   ? 42.735  -20.388 -6.065  1.00 1.39  1   RA 1 
HETATM 4570 C C11 . OLA RA 44 .   ? 41.771  -20.085 -6.456  1.00 1.46  1   RA 1 
HETATM 4571 C C12 . OLA RA 44 .   ? 40.674  -20.703 -6.108  1.00 1.47  1   RA 1 
HETATM 4572 C C13 . OLA RA 44 .   ? 39.626  -20.242 -6.784  1.00 1.48  1   RA 1 
HETATM 4573 C C14 . OLA RA 44 .   ? 38.454  -20.863 -6.409  1.00 1.36  1   RA 1 
HETATM 4574 C C15 . OLA RA 44 .   ? 37.406  -20.427 -7.159  1.00 1.50  1   RA 1 
HETATM 4575 C C16 . OLA RA 44 .   ? 36.220  -21.059 -6.810  1.00 1.45  1   RA 1 
HETATM 4576 C C17 . OLA RA 44 .   ? 35.164  -20.591 -7.586  1.00 1.40  1   RA 1 
HETATM 4577 C C18 . OLA RA 44 .   ? 33.920  -21.222 -7.325  1.00 1.40  1   RA 1 
HETATM 4578 C C1  . OLA SA 45 .   ? 54.292  -17.527 -12.617 1.00 1.36  1   SA 1 
HETATM 4579 O O1  . OLA SA 45 .   ? 55.254  -16.788 -12.800 1.00 1.31  1   SA 1 
HETATM 4580 O O2  . OLA SA 45 .   ? 54.407  -18.603 -12.069 1.00 1.29  1   SA 1 
HETATM 4581 C C2  . OLA SA 45 .   ? 53.030  -17.109 -13.060 1.00 1.26  1   SA 1 
HETATM 4582 C C3  . OLA SA 45 .   ? 51.985  -18.002 -12.989 1.00 1.28  1   SA 1 
HETATM 4583 C C4  . OLA SA 45 .   ? 50.813  -17.407 -13.527 1.00 1.31  1   SA 1 
HETATM 4584 C C5  . OLA SA 45 .   ? 49.664  -18.193 -13.458 1.00 1.34  1   SA 1 
HETATM 4585 C C6  . OLA SA 45 .   ? 48.587  -17.551 -14.041 1.00 1.37  1   SA 1 
HETATM 4586 C C7  . OLA SA 45 .   ? 47.463  -18.308 -14.032 1.00 1.34  1   SA 1 
HETATM 4587 C C8  . OLA SA 45 .   ? 46.431  -17.696 -14.621 1.00 1.37  1   SA 1 
HETATM 4588 C C9  . OLA SA 45 .   ? 45.362  -18.236 -14.655 1.00 1.29  1   SA 1 
HETATM 4589 C C10 . OLA SA 45 .   ? 44.304  -18.028 -15.065 1.00 1.30  1   SA 1 
HETATM 4590 C C11 . OLA SA 45 .   ? 43.298  -18.472 -15.015 1.00 1.37  1   SA 1
[truncated: 10,290 more chars]
