# Supplementary material for: Theoretical Study of Sphingomyelinases from Entamoeba histolytica and Trichomonas vaginalis Sheds Light on the Evolution of Enzymes Needed for Survival and Colonization
Source: Pathogens. 2025 Jan 5;14(1):32. doi: 10.3390/pathogens14010032 (PMC11768322; doi:10.3390/pathogens14010032)
Supplement: Supplementary file 1 [file pathogens-14-00032-s001.zip › Supplementary structural Files/Trichomonas vaginalis/Trichomonas XP_001579639/fold_xp001579639/fold_xp001579639_model.cif]

# By using this file you agree to the legally binding terms of use found at alphafoldserver.com/output-terms
data_638bb8127da4de73
#
_entry.id 638bb8127da4de73
#
loop_
_atom_type.symbol
C 
N 
O 
S 
#
loop_
_audit_author.name
_audit_author.pdbx_ordinal
"Google DeepMind" 1 
"Isomorphic Labs" 2 
#
_audit_conform.dict_location https://raw.githubusercontent.com/ihmwg/ModelCIF/master/dist/mmcif_ma.dic
_audit_conform.dict_name     mmcif_ma.dic
_audit_conform.dict_version  1.4.5
#
loop_
_chem_comp.formula
_chem_comp.formula_weight
_chem_comp.id
_chem_comp.mon_nstd_flag
_chem_comp.name
_chem_comp.pdbx_smiles
_chem_comp.pdbx_synonyms
_chem_comp.type
"C3 H7 N O2"    89.093  ALA y ALANINE         C[C@H](N)C(O)=O                  ? "L-PEPTIDE LINKING" 
"C6 H15 N4 O2"  175.209 ARG y ARGININE        N[C@@H](CCCNC(N)=[NH2+])C(O)=O   ? "L-PEPTIDE LINKING" 
"C4 H8 N2 O3"   132.118 ASN y ASPARAGINE      N[C@@H](CC(N)=O)C(O)=O           ? "L-PEPTIDE LINKING" 
"C4 H7 N O4"    133.103 ASP y "ASPARTIC ACID" N[C@@H](CC(O)=O)C(O)=O           ? "L-PEPTIDE LINKING" 
"C3 H7 N O2 S"  121.158 CYS y CYSTEINE        N[C@@H](CS)C(O)=O                ? "L-PEPTIDE LINKING" 
"C5 H10 N2 O3"  146.144 GLN y GLUTAMINE       N[C@@H](CCC(N)=O)C(O)=O          ? "L-PEPTIDE LINKING" 
"C5 H9 N O4"    147.129 GLU y "GLUTAMIC ACID" N[C@@H](CCC(O)=O)C(O)=O          ? "L-PEPTIDE LINKING" 
"C2 H5 N O2"    75.067  GLY y GLYCINE         NCC(O)=O                         ? "PEPTIDE LINKING"   
"C6 H10 N3 O2"  156.162 HIS y HISTIDINE       N[C@@H](Cc1c[nH]c[nH+]1)C(O)=O   ? "L-PEPTIDE LINKING" 
"C6 H13 N O2"   131.173 ILE y ISOLEUCINE      CC[C@H](C)[C@H](N)C(O)=O         ? "L-PEPTIDE LINKING" 
"C6 H13 N O2"   131.173 LEU y LEUCINE         CC(C)C[C@H](N)C(O)=O             ? "L-PEPTIDE LINKING" 
"C6 H15 N2 O2"  147.195 LYS y LYSINE          N[C@@H](CCCC[NH3+])C(O)=O        ? "L-PEPTIDE LINKING" 
"C5 H11 N O2 S" 149.211 MET y METHIONINE      CSCC[C@H](N)C(O)=O               ? "L-PEPTIDE LINKING" 
"C9 H11 N O2"   165.189 PHE y PHENYLALANINE   N[C@@H](Cc1ccccc1)C(O)=O         ? "L-PEPTIDE LINKING" 
"C5 H9 N O2"    115.130 PRO y PROLINE         OC(=O)[C@@H]1CCCN1               ? "L-PEPTIDE LINKING" 
"C3 H7 N O3"    105.093 SER y SERINE          N[C@@H](CO)C(O)=O                ? "L-PEPTIDE LINKING" 
"C4 H9 N O3"    119.119 THR y THREONINE       C[C@@H](O)[C@H](N)C(O)=O         ? "L-PEPTIDE LINKING" 
"C11 H12 N2 O2" 204.225 TRP y TRYPTOPHAN      N[C@@H](Cc1c[nH]c2ccccc12)C(O)=O ? "L-PEPTIDE LINKING" 
"C9 H11 N O3"   181.189 TYR y TYROSINE        N[C@@H](Cc1ccc(O)cc1)C(O)=O      ? "L-PEPTIDE LINKING" 
"C5 H11 N O2"   117.146 VAL y VALINE          CC(C)[C@H](N)C(O)=O              ? "L-PEPTIDE LINKING" 
#
_citation.book_publisher          ?
_citation.country                 UK
_citation.id                      primary
_citation.journal_full            Nature
_citation.journal_id_ASTM         NATUAS
_citation.journal_id_CSD          0006
_citation.journal_id_ISSN         0028-0836
_citation.journal_volume          ?
_citation.page_first              ?
_citation.page_last               ?
_citation.pdbx_database_id_DOI    ?
_citation.pdbx_database_id_PubMed ?
_citation.title                   "Accurate structure prediction of biomolecular interactions with AlphaFold 3"
_citation.year                    2024
#
loop_
_citation_author.citation_id
_citation_author.name
_citation_author.ordinal
primary "Google DeepMind" 1 
primary "Isomorphic Labs" 2 
#
_entity.id               1
_entity.pdbx_description .
_entity.type             polymer
#
_entity_poly.entity_id      1
_entity_poly.pdbx_strand_id A
_entity_poly.type           polypeptide(L)
#
loop_
_entity_poly_seq.entity_id
_entity_poly_seq.hetero
_entity_poly_seq.mon_id
_entity_poly_seq.num
1 n MET 1   
1 n GLU 2   
1 n THR 3   
1 n ASP 4   
1 n LEU 5   
1 n LEU 6   
1 n SER 7   
1 n SER 8   
1 n HIS 9   
1 n ALA 10  
1 n GLN 11  
1 n ASP 12  
1 n PRO 13  
1 n LEU 14  
1 n THR 15  
1 n TYR 16  
1 n ASP 17  
1 n SER 18  
1 n ILE 19  
1 n GLU 20  
1 n LYS 21  
1 n VAL 22  
1 n HIS 23  
1 n HIS 24  
1 n SER 25  
1 n ASP 26  
1 n LYS 27  
1 n ARG 28  
1 n LYS 29  
1 n ILE 30  
1 n ILE 31  
1 n ILE 32  
1 n LEU 33  
1 n GLY 34  
1 n LEU 35  
1 n LEU 36  
1 n SER 37  
1 n LEU 38  
1 n ILE 39  
1 n PHE 40  
1 n VAL 41  
1 n VAL 42  
1 n SER 43  
1 n LEU 44  
1 n ILE 45  
1 n VAL 46  
1 n ALA 47  
1 n GLY 48  
1 n ILE 49  
1 n ILE 50  
1 n TYR 51  
1 n ARG 52  
1 n ALA 53  
1 n ARG 54  
1 n SER 55  
1 n HIS 56  
1 n ARG 57  
1 n ALA 58  
1 n ALA 59  
1 n ALA 60  
1 n ASN 61  
1 n THR 62  
1 n ILE 63  
1 n ARG 64  
1 n ARG 65  
1 n ILE 66  
1 n ALA 67  
1 n PRO 68  
1 n SER 69  
1 n GLU 70  
1 n ALA 71  
1 n SER 72  
1 n PHE 73  
1 n LEU 74  
1 n TYR 75  
1 n LEU 76  
1 n ASN 77  
1 n ASP 78  
1 n ILE 79  
1 n HIS 80  
1 n ALA 81  
1 n ASP 82  
1 n PRO 83  
1 n LEU 84  
1 n TYR 85  
1 n SER 86  
1 n PRO 87  
1 n ILE 88  
1 n ILE 89  
1 n PRO 90  
1 n SER 91  
1 n LYS 92  
1 n HIS 93  
1 n ASP 94  
1 n CYS 95  
1 n ARG 96  
1 n GLY 97  
1 n ASP 98  
1 n HIS 99  
1 n LYS 100 
1 n LYS 101 
1 n THR 102 
1 n ILE 103 
1 n ASP 104 
1 n PRO 105 
1 n HIS 106 
1 n LYS 107 
1 n TYR 108 
1 n GLY 109 
1 n GLN 110 
1 n TYR 111 
1 n GLU 112 
1 n CYS 113 
1 n ASP 114 
1 n SER 115 
1 n PRO 116 
1 n MET 117 
1 n GLU 118 
1 n LEU 119 
1 n PHE 120 
1 n GLU 121 
1 n SER 122 
1 n LEU 123 
1 n VAL 124 
1 n SER 125 
1 n ASN 126 
1 n ALA 127 
1 n LYS 128 
1 n GLN 129 
1 n THR 130 
1 n ASN 131 
1 n GLU 132 
1 n LYS 133 
1 n PRO 134 
1 n ALA 135 
1 n PHE 136 
1 n ILE 137 
1 n LEU 138 
1 n LEU 139 
1 n GLY 140 
1 n GLY 141 
1 n ASP 142 
1 n LEU 143 
1 n ILE 144 
1 n ALA 145 
1 n HIS 146 
1 n GLY 147 
1 n LEU 148 
1 n ASN 149 
1 n THR 150 
1 n ASP 151 
1 n SER 152 
1 n LYS 153 
1 n MET 154 
1 n LEU 155 
1 n LYS 156 
1 n GLN 157 
1 n SER 158 
1 n PHE 159 
1 n LYS 160 
1 n ASN 161 
1 n VAL 162 
1 n THR 163 
1 n ALA 164 
1 n PRO 165 
1 n LEU 166 
1 n GLU 167 
1 n ALA 168 
1 n ALA 169 
1 n PHE 170 
1 n PRO 171 
1 n ASN 172 
1 n THR 173 
1 n SER 174 
1 n ILE 175 
1 n TYR 176 
1 n ILE 177 
1 n THR 178 
1 n LEU 179 
1 n GLY 180 
1 n ASN 181 
1 n ASN 182 
1 n ASP 183 
1 n PHE 184 
1 n ALA 185 
1 n SER 186 
1 n ASP 187 
1 n TYR 188 
1 n GLY 189 
1 n SER 190 
1 n PHE 191 
1 n ASP 192 
1 n THR 193 
1 n ASP 194 
1 n ALA 195 
1 n ASP 196 
1 n ASN 197 
1 n PHE 198 
1 n LYS 199 
1 n THR 200 
1 n ALA 201 
1 n TYR 202 
1 n LYS 203 
1 n VAL 204 
1 n PHE 205 
1 n GLY 206 
1 n LYS 207 
1 n TRP 208 
1 n MET 209 
1 n ASN 210 
1 n ASP 211 
1 n GLU 212 
1 n GLN 213 
1 n SER 214 
1 n LYS 215 
1 n THR 216 
1 n PHE 217 
1 n LEU 218 
1 n LYS 219 
1 n GLY 220 
1 n GLY 221 
1 n TYR 222 
1 n TYR 223 
1 n TYR 224 
1 n ALA 225 
1 n ASP 226 
1 n PHE 227 
1 n PRO 228 
1 n GLU 229 
1 n VAL 230 
1 n ASN 231 
1 n LEU 232 
1 n ARG 233 
1 n PHE 234 
1 n LEU 235 
1 n PHE 236 
1 n LEU 237 
1 n ASN 238 
1 n SER 239 
1 n VAL 240 
1 n MET 241 
1 n TYR 242 
1 n ALA 243 
1 n ALA 244 
1 n LYS 245 
1 n ARG 246 
1 n ASP 247 
1 n GLN 248 
1 n THR 249 
1 n GLN 250 
1 n HIS 251 
1 n ALA 252 
1 n GLU 253 
1 n ASP 254 
1 n PRO 255 
1 n TYR 256 
1 n ASP 257 
1 n GLN 258 
1 n PHE 259 
1 n ALA 260 
1 n TRP 261 
1 n ILE 262 
1 n GLU 263 
1 n SER 264 
1 n SER 265 
1 n TYR 266 
1 n ASP 267 
1 n ASP 268 
1 n ALA 269 
1 n VAL 270 
1 n GLN 271 
1 n LYS 272 
1 n GLY 273 
1 n PHE 274 
1 n LYS 275 
1 n VAL 276 
1 n SER 277 
1 n VAL 278 
1 n ALA 279 
1 n LEU 280 
1 n HIS 281 
1 n ILE 282 
1 n PRO 283 
1 n PRO 284 
1 n GLY 285 
1 n VAL 286 
1 n TYR 287 
1 n TYR 288 
1 n TYR 289 
1 n LYS 290 
1 n ASN 291 
1 n LYS 292 
1 n LEU 293 
1 n GLY 294 
1 n TRP 295 
1 n ASN 296 
1 n GLU 297 
1 n ASP 298 
1 n TYR 299 
1 n ILE 300 
1 n THR 301 
1 n LYS 302 
1 n PHE 303 
1 n SER 304 
1 n LYS 305 
1 n ILE 306 
1 n MET 307 
1 n LYS 308 
1 n LYS 309 
1 n CYS 310 
1 n ASP 311 
1 n PHE 312 
1 n SER 313 
1 n PHE 314 
1 n ILE 315 
1 n LEU 316 
1 n SER 317 
1 n GLY 318 
1 n HIS 319 
1 n SER 320 
1 n HIS 321 
1 n THR 322 
1 n ASP 323 
1 n MET 324 
1 n PHE 325 
1 n LEU 326 
1 n PRO 327 
1 n LEU 328 
1 n TYR 329 
1 n SER 330 
1 n PRO 331 
1 n THR 332 
1 n ALA 333 
1 n ASP 334 
1 n LYS 335 
1 n ASP 336 
1 n SER 337 
1 n VAL 338 
1 n LEU 339 
1 n TYR 340 
1 n SER 341 
1 n LEU 342 
1 n SER 343 
1 n ALA 344 
1 n PRO 345 
1 n SER 346 
1 n VAL 347 
1 n SER 348 
1 n PRO 349 
1 n VAL 350 
1 n ASN 351 
1 n TYR 352 
1 n ASN 353 
1 n ASN 354 
1 n PRO 355 
1 n GLY 356 
1 n TYR 357 
1 n ARG 358 
1 n VAL 359 
1 n PHE 360 
1 n GLU 361 
1 n LEU 362 
1 n SER 363 
1 n ASN 364 
1 n GLY 365 
1 n ILE 366 
1 n VAL 367 
1 n LYS 368 
1 n ASP 369 
1 n TYR 370 
1 n THR 371 
1 n GLN 372 
1 n TYR 373 
1 n TYR 374 
1 n ALA 375 
1 n ASP 376 
1 n LEU 377 
1 n LEU 378 
1 n MET 379 
1 n ASN 380 
1 n PRO 381 
1 n SER 382 
1 n VAL 383 
1 n LEU 384 
1 n LYS 385 
1 n TRP 386 
1 n GLN 387 
1 n VAL 388 
1 n GLU 389 
1 n TYR 390 
1 n LYS 391 
1 n PHE 392 
1 n SER 393 
1 n ASP 394 
1 n ALA 395 
1 n TYR 396 
1 n SER 397 
1 n ALA 398 
1 n SER 399 
1 n ASN 400 
1 n VAL 401 
1 n THR 402 
1 n ARG 403 
1 n GLU 404 
1 n THR 405 
1 n ILE 406 
1 n ASN 407 
1 n ASN 408 
1 n ALA 409 
1 n ALA 410 
1 n GLU 411 
1 n TRP 412 
1 n VAL 413 
1 n ARG 414 
1 n THR 415 
1 n THR 416 
1 n GLY 417 
1 n GLU 418 
1 n GLY 419 
1 n GLN 420 
1 n TRP 421 
1 n ARG 422 
1 n TYR 423 
1 n ARG 424 
1 n GLU 425 
1 n ARG 426 
1 n ILE 427 
1 n TYR 428 
1 n THR 429 
1 n ARG 430 
1 n ALA 431 
1 n ASP 432 
1 n GLU 433 
1 n HIS 434 
1 n ASN 435 
1 n ALA 436 
1 n PHE 437 
1 n TYR 438 
1 n TYR 439 
1 n CYS 440 
1 n ALA 441 
1 n LEU 442 
1 n LYS 443 
1 n ALA 444 
1 n LEU 445 
1 n LEU 446 
1 n PRO 447 
1 n ASP 448 
1 n ASP 449 
1 n ILE 450 
1 n VAL 451 
1 n ASP 452 
1 n CYS 453 
1 n GLU 454 
1 n ASN 455 
1 n LYS 456 
1 n LEU 457 
1 n ASN 458 
1 n ILE 459 
1 n ASP 460 
1 n LYS 461 
1 n LEU 462 
1 n SER 463 
1 n ALA 464 
1 n GLN 465 
1 n PRO 466 
1 n TYR 467 
1 n TYR 468 
1 n LYS 469 
1 n LYS 470 
1 n ALA 471 
1 n ASP 472 
1 n PHE 473 
1 n LEU 474 
1 n ILE 475 
#
_ma_data.content_type "model coordinates"
_ma_data.id           1
_ma_data.name         Model
#
_ma_model_list.data_id          1
_ma_model_list.model_group_id   1
_ma_model_list.model_group_name "AlphaFold-beta-20231127 (7a14c934-fe78-43c1-a552-7fb305b0ebd1 @ 2024-09-17 17:21:48)"
_ma_model_list.model_id         1
_ma_model_list.model_name       "Top ranked model"
_ma_model_list.model_type       "Ab initio model"
_ma_model_list.ordinal_id       1
#
loop_
_ma_protocol_step.method_type
_ma_protocol_step.ordinal_id
_ma_protocol_step.protocol_id
_ma_protocol_step.step_id
"coevolution MSA" 1 1 1 
"template search" 2 1 2 
modeling          3 1 3 
#
loop_
_ma_qa_metric.id
_ma_qa_metric.mode
_ma_qa_metric.name
_ma_qa_metric.software_group_id
_ma_qa_metric.type
1 global pLDDT 1 pLDDT 
2 local  pLDDT 1 pLDDT 
#
_ma_qa_metric_global.metric_id    1
_ma_qa_metric_global.metric_value 84.73
_ma_qa_metric_global.model_id     1
_ma_qa_metric_global.ordinal_id   1
#
_ma_software_group.group_id    1
_ma_software_group.ordinal_id  1
_ma_software_group.software_id 1
#
_ma_target_entity.data_id   1
_ma_target_entity.entity_id 1
_ma_target_entity.origin    .
#
_ma_target_entity_instance.asym_id   A
_ma_target_entity_instance.details   .
_ma_target_entity_instance.entity_id 1
#
loop_
_pdbx_data_usage.details
_pdbx_data_usage.id
_pdbx_data_usage.type
_pdbx_data_usage.url
;NON-COMMERCIAL USE ONLY, BY USING THIS FILE YOU AGREE TO THE TERMS OF USE FOUND
AT alphafoldserver.com/output-terms.
;
1 license    ? 
;THE INFORMATION IS NOT INTENDED FOR, HAS NOT BEEN VALIDATED FOR, AND IS NOT
APPROVED FOR CLINICAL USE. IT SHOULD NOT BE USED FOR CLINICAL PURPOSE OR RELIED
ON FOR MEDICAL OR OTHER PROFESSIONAL ADVICE. IT IS THEORETICAL MODELLING ONLY
AND CAUTION SHOULD BE EXERCISED IN ITS USE. IT IS PROVIDED "AS-IS" WITHOUT ANY
WARRANTY OF ANY KIND, WHETHER EXPRESSED OR IMPLIED. NO WARRANTY IS GIVEN THAT
USE OF THE INFORMATION SHALL NOT INFRINGE THE RIGHTS OF ANY THIRD PARTY.
;
2 disclaimer ? 
#
loop_
_pdbx_poly_seq_scheme.asym_id
_pdbx_poly_seq_scheme.auth_seq_num
_pdbx_poly_seq_scheme.entity_id
_pdbx_poly_seq_scheme.hetero
_pdbx_poly_seq_scheme.mon_id
_pdbx_poly_seq_scheme.pdb_ins_code
_pdbx_poly_seq_scheme.pdb_seq_num
_pdbx_poly_seq_scheme.pdb_strand_id
_pdbx_poly_seq_scheme.seq_id
A 1   1 n MET . 1   A 1   
A 2   1 n GLU . 2   A 2   
A 3   1 n THR . 3   A 3   
A 4   1 n ASP . 4   A 4   
A 5   1 n LEU . 5   A 5   
A 6   1 n LEU . 6   A 6   
A 7   1 n SER . 7   A 7   
A 8   1 n SER . 8   A 8   
A 9   1 n HIS . 9   A 9   
A 10  1 n ALA . 10  A 10  
A 11  1 n GLN . 11  A 11  
A 12  1 n ASP . 12  A 12  
A 13  1 n PRO . 13  A 13  
A 14  1 n LEU . 14  A 14  
A 15  1 n THR . 15  A 15  
A 16  1 n TYR . 16  A 16  
A 17  1 n ASP . 17  A 17  
A 18  1 n SER . 18  A 18  
A 19  1 n ILE . 19  A 19  
A 20  1 n GLU . 20  A 20  
A 21  1 n LYS . 21  A 21  
A 22  1 n VAL . 22  A 22  
A 23  1 n HIS . 23  A 23  
A 24  1 n HIS . 24  A 24  
A 25  1 n SER . 25  A 25  
A 26  1 n ASP . 26  A 26  
A 27  1 n LYS . 27  A 27  
A 28  1 n ARG . 28  A 28  
A 29  1 n LYS . 29  A 29  
A 30  1 n ILE . 30  A 30  
A 31  1 n ILE . 31  A 31  
A 32  1 n ILE . 32  A 32  
A 33  1 n LEU . 33  A 33  
A 34  1 n GLY . 34  A 34  
A 35  1 n LEU . 35  A 35  
A 36  1 n LEU . 36  A 36  
A 37  1 n SER . 37  A 37  
A 38  1 n LEU . 38  A 38  
A 39  1 n ILE . 39  A 39  
A 40  1 n PHE . 40  A 40  
A 41  1 n VAL . 41  A 41  
A 42  1 n VAL . 42  A 42  
A 43  1 n SER . 43  A 43  
A 44  1 n LEU . 44  A 44  
A 45  1 n ILE . 45  A 45  
A 46  1 n VAL . 46  A 46  
A 47  1 n ALA . 47  A 47  
A 48  1 n GLY . 48  A 48  
A 49  1 n ILE . 49  A 49  
A 50  1 n ILE . 50  A 50  
A 51  1 n TYR . 51  A 51  
A 52  1 n ARG . 52  A 52  
A 53  1 n ALA . 53  A 53  
A 54  1 n ARG . 54  A 54  
A 55  1 n SER . 55  A 55  
A 56  1 n HIS . 56  A 56  
A 57  1 n ARG . 57  A 57  
A 58  1 n ALA . 58  A 58  
A 59  1 n ALA . 59  A 59  
A 60  1 n ALA . 60  A 60  
A 61  1 n ASN . 61  A 61  
A 62  1 n THR . 62  A 62  
A 63  1 n ILE . 63  A 63  
A 64  1 n ARG . 64  A 64  
A 65  1 n ARG . 65  A 65  
A 66  1 n ILE . 66  A 66  
A 67  1 n ALA . 67  A 67  
A 68  1 n PRO . 68  A 68  
A 69  1 n SER . 69  A 69  
A 70  1 n GLU . 70  A 70  
A 71  1 n ALA . 71  A 71  
A 72  1 n SER . 72  A 72  
A 73  1 n PHE . 73  A 73  
A 74  1 n LEU . 74  A 74  
A 75  1 n TYR . 75  A 75  
A 76  1 n LEU . 76  A 76  
A 77  1 n ASN . 77  A 77  
A 78  1 n ASP . 78  A 78  
A 79  1 n ILE . 79  A 79  
A 80  1 n HIS . 80  A 80  
A 81  1 n ALA . 81  A 81  
A 82  1 n ASP . 82  A 82  
A 83  1 n PRO . 83  A 83  
A 84  1 n LEU . 84  A 84  
A 85  1 n TYR . 85  A 85  
A 86  1 n SER . 86  A 86  
A 87  1 n PRO . 87  A 87  
A 88  1 n ILE . 88  A 88  
A 89  1 n ILE . 89  A 89  
A 90  1 n PRO . 90  A 90  
A 91  1 n SER . 91  A 91  
A 92  1 n LYS . 92  A 92  
A 93  1 n HIS . 93  A 93  
A 94  1 n ASP . 94  A 94  
A 95  1 n CYS . 95  A 95  
A 96  1 n ARG . 96  A 96  
A 97  1 n GLY . 97  A 97  
A 98  1 n ASP . 98  A 98  
A 99  1 n HIS . 99  A 99  
A 100 1 n LYS . 100 A 100 
A 101 1 n LYS . 101 A 101 
A 102 1 n THR . 102 A 102 
A 103 1 n ILE . 103 A 103 
A 104 1 n ASP . 104 A 104 
A 105 1 n PRO . 105 A 105 
A 106 1 n HIS . 106 A 106 
A 107 1 n LYS . 107 A 107 
A 108 1 n TYR . 108 A 108 
A 109 1 n GLY . 109 A 109 
A 110 1 n GLN . 110 A 110 
A 111 1 n TYR . 111 A 111 
A 112 1 n GLU . 112 A 112 
A 113 1 n CYS . 113 A 113 
A 114 1 n ASP . 114 A 114 
A 115 1 n SER . 115 A 115 
A 116 1 n PRO . 116 A 116 
A 117 1 n MET . 117 A 117 
A 118 1 n GLU . 118 A 118 
A 119 1 n LEU . 119 A 119 
A 120 1 n PHE . 120 A 120 
A 121 1 n GLU . 121 A 121 
A 122 1 n SER . 122 A 122 
A 123 1 n LEU . 123 A 123 
A 124 1 n VAL . 124 A 124 
A 125 1 n SER . 125 A 125 
A 126 1 n ASN . 126 A 126 
A 127 1 n ALA . 127 A 127 
A 128 1 n LYS . 128 A 128 
A 129 1 n GLN . 129 A 129 
A 130 1 n THR . 130 A 130 
A 131 1 n ASN . 131 A 131 
A 132 1 n GLU . 132 A 132 
A 133 1 n LYS . 133 A 133 
A 134 1 n PRO . 134 A 134 
A 135 1 n ALA . 135 A 135 
A 136 1 n PHE . 136 A 136 
A 137 1 n ILE . 137 A 137 
A 138 1 n LEU . 138 A 138 
A 139 1 n LEU . 139 A 139 
A 140 1 n GLY . 140 A 140 
A 141 1 n GLY . 141 A 141 
A 142 1 n ASP . 142 A 142 
A 143 1 n LEU . 143 A 143 
A 144 1 n ILE . 144 A 144 
A 145 1 n ALA . 145 A 145 
A 146 1 n HIS . 146 A 146 
A 147 1 n GLY . 147 A 147 
A 148 1 n LEU . 148 A 148 
A 149 1 n ASN . 149 A 149 
A 150 1 n THR . 150 A 150 
A 151 1 n ASP . 151 A 151 
A 152 1 n SER . 152 A 152 
A 153 1 n LYS . 153 A 153 
A 154 1 n MET . 154 A 154 
A 155 1 n LEU . 155 A 155 
A 156 1 n LYS . 156 A 156 
A 157 1 n GLN . 157 A 157 
A 158 1 n SER . 158 A 158 
A 159 1 n PHE . 159 A 159 
A 160 1 n LYS . 160 A 160 
A 161 1 n ASN . 161 A 161 
A 162 1 n VAL . 162 A 162 
A 163 1 n THR . 163 A 163 
A 164 1 n ALA . 164 A 164 
A 165 1 n PRO . 165 A 165 
A 166 1 n LEU . 166 A 166 
A 167 1 n GLU . 167 A 167 
A 168 1 n ALA . 168 A 168 
A 169 1 n ALA . 169 A 169 
A 170 1 n PHE . 170 A 170 
A 171 1 n PRO . 171 A 171 
A 172 1 n ASN . 172 A 172 
A 173 1 n THR . 173 A 173 
A 174 1 n SER . 174 A 174 
A 175 1 n ILE . 175 A 175 
A 176 1 n TYR . 176 A 176 
A 177 1 n ILE . 177 A 177 
A 178 1 n THR . 178 A 178 
A 179 1 n LEU . 179 A 179 
A 180 1 n GLY . 180 A 180 
A 181 1 n ASN . 181 A 181 
A 182 1 n ASN . 182 A 182 
A 183 1 n ASP . 183 A 183 
A 184 1 n PHE . 184 A 184 
A 185 1 n ALA . 185 A 185 
A 186 1 n SER . 186 A 186 
A 187 1 n ASP . 187 A 187 
A 188 1 n TYR . 188 A 188 
A 189 1 n GLY . 189 A 189 
A 190 1 n SER . 190 A 190 
A 191 1 n PHE . 191 A 191 
A 192 1 n ASP . 192 A 192 
A 193 1 n THR . 193 A 193 
A 194 1 n ASP . 194 A 194 
A 195 1 n ALA . 195 A 195 
A 196 1 n ASP . 196 A 196 
A 197 1 n ASN . 197 A 197 
A 198 1 n PHE . 198 A 198 
A 199 1 n LYS . 199 A 199 
A 200 1 n THR . 200 A 200 
A 201 1 n ALA . 201 A 201 
A 202 1 n TYR . 202 A 202 
A 203 1 n LYS . 203 A 203 
A 204 1 n VAL . 204 A 204 
A 205 1 n PHE . 205 A 205 
A 206 1 n GLY . 206 A 206 
A 207 1 n LYS . 207 A 207 
A 208 1 n TRP . 208 A 208 
A 209 1 n MET . 209 A 209 
A 210 1 n ASN . 210 A 210 
A 211 1 n ASP . 211 A 211 
A 212 1 n GLU . 212 A 212 
A 213 1 n GLN . 213 A 213 
A 214 1 n SER . 214 A 214 
A 215 1 n LYS . 215 A 215 
A 216 1 n THR . 216 A 216 
A 217 1 n PHE . 217 A 217 
A 218 1 n LEU . 218 A 218 
A 219 1 n LYS . 219 A 219 
A 220 1 n GLY . 220 A 220 
A 221 1 n GLY . 221 A 221 
A 222 1 n TYR . 222 A 222 
A 223 1 n TYR . 223 A 223 
A 224 1 n TYR . 224 A 224 
A 225 1 n ALA . 225 A 225 
A 226 1 n ASP . 226 A 226 
A 227 1 n PHE . 227 A 227 
A 228 1 n PRO . 228 A 228 
A 229 1 n GLU . 229 A 229 
A 230 1 n VAL . 230 A 230 
A 231 1 n ASN . 231 A 231 
A 232 1 n LEU . 232 A 232 
A 233 1 n ARG . 233 A 233 
A 234 1 n PHE . 234 A 234 
A 235 1 n LEU . 235 A 235 
A 236 1 n PHE . 236 A 236 
A 237 1 n LEU . 237 A 237 
A 238 1 n ASN . 238 A 238 
A 239 1 n SER . 239 A 239 
A 240 1 n VAL . 240 A 240 
A 241 1 n MET . 241 A 241 
A 242 1 n TYR . 242 A 242 
A 243 1 n ALA . 243 A 243 
A 244 1 n ALA . 244 A 244 
A 245 1 n LYS . 245 A 245 
A 246 1 n ARG . 246 A 246 
A 247 1 n ASP . 247 A 247 
A 248 1 n GLN . 248 A 248 
A 249 1 n THR . 249 A 249 
A 250 1 n GLN . 250 A 250 
A 251 1 n HIS . 251 A 251 
A 252 1 n ALA . 252 A 252 
A 253 1 n GLU . 253 A 253 
A 254 1 n ASP . 254 A 254 
A 255 1 n PRO . 255 A 255 
A 256 1 n TYR . 256 A 256 
A 257 1 n ASP . 257 A 257 
A 258 1 n GLN . 258 A 258 
A 259 1 n PHE . 259 A 259 
A 260 1 n ALA . 260 A 260 
A 261 1 n TRP . 261 A 261 
A 262 1 n ILE . 262 A 262 
A 263 1 n GLU . 263 A 263 
A 264 1 n SER . 264 A 264 
A 265 1 n SER . 265 A 265 
A 266 1 n TYR . 266 A 266 
A 267 1 n ASP . 267 A 267 
A 268 1 n ASP . 268 A 268 
A 269 1 n ALA . 269 A 269 
A 270 1 n VAL . 270 A 270 
A 271 1 n GLN . 271 A 271 
A 272 1 n LYS . 272 A 272 
A 273 1 n GLY . 273 A 273 
A 274 1 n PHE . 274 A 274 
A 275 1 n LYS . 275 A 275 
A 276 1 n VAL . 276 A 276 
A 277 1 n SER . 277 A 277 
A 278 1 n VAL . 278 A 278 
A 279 1 n ALA . 279 A 279 
A 280 1 n LEU . 280 A 280 
A 281 1 n HIS . 281 A 281 
A 282 1 n ILE . 282 A 282 
A 283 1 n PRO . 283 A 283 
A 284 1 n PRO . 284 A 284 
A 285 1 n GLY . 285 A 285 
A 286 1 n VAL . 286 A 286 
A 287 1 n TYR . 287 A 287 
A 288 1 n TYR . 288 A 288 
A 289 1 n TYR . 289 A 289 
A 290 1 n LYS . 290 A 290 
A 291 1 n ASN . 291 A 291 
A 292 1 n LYS . 292 A 292 
A 293 1 n LEU . 293 A 293 
A 294 1 n GLY . 294 A 294 
A 295 1 n TRP . 295 A 295 
A 296 1 n ASN . 296 A 296 
A 297 1 n GLU . 297 A 297 
A 298 1 n ASP . 298 A 298 
A 299 1 n TYR . 299 A 299 
A 300 1 n ILE . 300 A 300 
A 301 1 n THR . 301 A 301 
A 302 1 n LYS . 302 A 302 
A 303 1 n PHE . 303 A 303 
A 304 1 n SER . 304 A 304 
A 305 1 n LYS . 305 A 305 
A 306 1 n ILE . 306 A 306 
A 307 1 n MET . 307 A 307 
A 308 1 n LYS . 308 A 308 
A 309 1 n LYS . 309 A 309 
A 310 1 n CYS . 310 A 310 
A 311 1 n ASP . 311 A 311 
A 312 1 n PHE . 312 A 312 
A 313 1 n SER . 313 A 313 
A 314 1 n PHE . 314 A 314 
A 315 1 n ILE . 315 A 315 
A 316 1 n LEU . 316 A 316 
A 317 1 n SER . 317 A 317 
A 318 1 n GLY . 318 A 318 
A 319 1 n HIS . 319 A 319 
A 320 1 n SER . 320 A 320 
A 321 1 n HIS . 321 A 321 
A 322 1 n THR . 322 A 322 
A 323 1 n ASP . 323 A 323 
A 324 1 n MET . 324 A 324 
A 325 1 n PHE . 325 A 325 
A 326 1 n LEU . 326 A 326 
A 327 1 n PRO . 327 A 327 
A 328 1 n LEU . 328 A 328 
A 329 1 n TYR . 329 A 329 
A 330 1 n SER . 330 A 330 
A 331 1 n PRO . 331 A 331 
A 332 1 n THR . 332 A 332 
A 333 1 n ALA . 333 A 333 
A 334 1 n ASP . 334 A 334 
A 335 1 n LYS . 335 A 335 
A 336 1 n ASP . 336 A 336 
A 337 1 n SER . 337 A 337 
A 338 1 n VAL . 338 A 338 
A 339 1 n LEU . 339 A 339 
A 340 1 n TYR . 340 A 340 
A 341 1 n SER . 341 A 341 
A 342 1 n LEU . 342 A 342 
A 343 1 n SER . 343 A 343 
A 344 1 n ALA . 344 A 344 
A 345 1 n PRO . 345 A 345 
A 346 1 n SER . 346 A 346 
A 347 1 n VAL . 347 A 347 
A 348 1 n SER . 348 A 348 
A 349 1 n PRO . 349 A 349 
A 350 1 n VAL . 350 A 350 
A 351 1 n ASN . 351 A 351 
A 352 1 n TYR . 352 A 352 
A 353 1 n ASN . 353 A 353 
A 354 1 n ASN . 354 A 354 
A 355 1 n PRO . 355 A 355 
A 356 1 n GLY . 356 A 356 
A 357 1 n TYR . 357 A 357 
A 358 1 n ARG . 358 A 358 
A 359 1 n VAL . 359 A 359 
A 360 1 n PHE . 360 A 360 
A 361 1 n GLU . 361 A 361 
A 362 1 n LEU . 362 A 362 
A 363 1 n SER . 363 A 363 
A 364 1 n ASN . 364 A 364 
A 365 1 n GLY . 365 A 365 
A 366 1 n ILE . 366 A 366 
A 367 1 n VAL . 367 A 367 
A 368 1 n LYS . 368 A 368 
A 369 1 n ASP . 369 A 369 
A 370 1 n TYR . 370 A 370 
A 371 1 n THR . 371 A 371 
A 372 1 n GLN . 372 A 372 
A 373 1 n TYR . 373 A 373 
A 374 1 n TYR . 374 A 374 
A 375 1 n ALA . 375 A 375 
A 376 1 n ASP . 376 A 376 
A 377 1 n LEU . 377 A 377 
A 378 1 n LEU . 378 A 378 
A 379 1 n MET . 379 A 379 
A 380 1 n ASN . 380 A 380 
A 381 1 n PRO . 381 A 381 
A 382 1 n SER . 382 A 382 
A 383 1 n VAL . 383 A 383 
A 384 1 n LEU . 384 A 384 
A 385 1 n LYS . 385 A 385 
A 386 1 n TRP . 386 A 386 
A 387 1 n GLN . 387 A 387 
A 388 1 n VAL . 388 A 388 
A 389 1 n GLU . 389 A 389 
A 390 1 n TYR . 390 A 390 
A 391 1 n LYS . 391 A 391 
A 392 1 n PHE . 392 A 392 
A 393 1 n SER . 393 A 393 
A 394 1 n ASP . 394 A 394 
A 395 1 n ALA . 395 A 395 
A 396 1 n TYR . 396 A 396 
A 397 1 n SER . 397 A 397 
A 398 1 n ALA . 398 A 398 
A 399 1 n SER . 399 A 399 
A 400 1 n ASN . 400 A 400 
A 401 1 n VAL . 401 A 401 
A 402 1 n THR . 402 A 402 
A 403 1 n ARG . 403 A 403 
A 404 1 n GLU . 404 A 404 
A 405 1 n THR . 405 A 405 
A 406 1 n ILE . 406 A 406 
A 407 1 n ASN . 407 A 407 
A 408 1 n ASN . 408 A 408 
A 409 1 n ALA . 409 A 409 
A 410 1 n ALA . 410 A 410 
A 411 1 n GLU . 411 A 411 
A 412 1 n TRP . 412 A 412 
A 413 1 n VAL . 413 A 413 
A 414 1 n ARG . 414 A 414 
A 415 1 n THR . 415 A 415 
A 416 1 n THR . 416 A 416 
A 417 1 n GLY . 417 A 417 
A 418 1 n GLU . 418 A 418 
A 419 1 n GLY . 419 A 419 
A 420 1 n GLN . 420 A 420 
A 421 1 n TRP . 421 A 421 
A 422 1 n ARG . 422 A 422 
A 423 1 n TYR . 423 A 423 
A 424 1 n ARG . 424 A 424 
A 425 1 n GLU . 425 A 425 
A 426 1 n ARG . 426 A 426 
A 427 1 n ILE . 427 A 427 
A 428 1 n TYR . 428 A 428 
A 429 1 n THR . 429 A 429 
A 430 1 n ARG . 430 A 430 
A 431 1 n ALA . 431 A 431 
A 432 1 n ASP . 432 A 432 
A 433 1 n GLU . 433 A 433 
A 434 1 n HIS . 434 A 434 
A 435 1 n ASN . 435 A 435 
A 436 1 n ALA . 436 A 436 
A 437 1 n PHE . 437 A 437 
A 438 1 n TYR . 438 A 438 
A 439 1 n TYR . 439 A 439 
A 440 1 n CYS . 440 A 440 
A 441 1 n ALA . 441 A 441 
A 442 1 n LEU . 442 A 442 
A 443 1 n LYS . 443 A 443 
A 444 1 n ALA . 444 A 444 
A 445 1 n LEU . 445 A 445 
A 446 1 n LEU . 446 A 446 
A 447 1 n PRO . 447 A 447 
A 448 1 n ASP . 448 A 448 
A 449 1 n ASP . 449 A 449 
A 450 1 n ILE . 450 A 450 
A 451 1 n VAL . 451 A 451 
A 452 1 n ASP . 452 A 452 
A 453 1 n CYS . 453 A 453 
A 454 1 n GLU . 454 A 454 
A 455 1 n ASN . 455 A 455 
A 456 1 n LYS . 456 A 456 
A 457 1 n LEU . 457 A 457 
A 458 1 n ASN . 458 A 458 
A 459 1 n ILE . 459 A 459 
A 460 1 n ASP . 460 A 460 
A 461 1 n LYS . 461 A 461 
A 462 1 n LEU . 462 A 462 
A 463 1 n SER . 463 A 463 
A 464 1 n ALA . 464 A 464 
A 465 1 n GLN . 465 A 465 
A 466 1 n PRO . 466 A 466 
A 467 1 n TYR . 467 A 467 
A 468 1 n TYR . 468 A 468 
A 469 1 n LYS . 469 A 469 
A 470 1 n LYS . 470 A 470 
A 471 1 n ALA . 471 A 471 
A 472 1 n ASP . 472 A 472 
A 473 1 n PHE . 473 A 473 
A 474 1 n LEU . 474 A 474 
A 475 1 n ILE . 475 A 475 
#
_software.classification other
_software.date           ?
_software.description    "Structure prediction"
_software.name           AlphaFold
_software.pdbx_ordinal   1
_software.type           package
_software.version        "AlphaFold-beta-20231127 (7a14c934-fe78-43c1-a552-7fb305b0ebd1 @ 2024-09-17 17:21:48)"
#
_struct_asym.entity_id 1
_struct_asym.id        A
#
loop_
_atom_site.group_PDB
_atom_site.id
_atom_site.type_symbol
_atom_site.label_atom_id
_atom_site.label_alt_id
_atom_site.label_comp_id
_atom_site.label_asym_id
_atom_site.label_entity_id
_atom_site.label_seq_id
_atom_site.pdbx_PDB_ins_code
_atom_site.Cartn_x
_atom_site.Cartn_y
_atom_site.Cartn_z
_atom_site.occupancy
_atom_site.B_iso_or_equiv
_atom_site.auth_seq_id
_atom_site.auth_asym_id
_atom_site.pdbx_PDB_model_num
ATOM 1    N N   . MET A 1 1   ? 40.781  12.054  -87.631 1.00 13.06 1   A 1 
ATOM 2    C CA  . MET A 1 1   ? 41.754  13.051  -88.087 1.00 33.60 1   A 1 
ATOM 3    C C   . MET A 1 1   ? 42.240  13.742  -86.829 1.00 35.83 1   A 1 
ATOM 4    O O   . MET A 1 1   ? 41.432  14.409  -86.210 1.00 33.36 1   A 1 
ATOM 5    C CB  . MET A 1 1   ? 41.109  14.034  -89.081 1.00 35.36 1   A 1 
ATOM 6    C CG  . MET A 1 1   ? 40.964  13.402  -90.471 1.00 30.84 1   A 1 
ATOM 7    S SD  . MET A 1 1   ? 39.929  14.334  -91.626 1.00 27.43 1   A 1 
ATOM 8    C CE  . MET A 1 1   ? 40.895  15.850  -91.835 1.00 23.56 1   A 1 
ATOM 9    N N   . GLU A 1 2   ? 43.359  13.270  -86.213 1.00 17.86 2   A 1 
ATOM 10   C CA  . GLU A 1 2   ? 44.722  13.743  -86.539 1.00 30.87 2   A 1 
ATOM 11   C C   . GLU A 1 2   ? 44.802  15.274  -86.503 1.00 29.35 2   A 1 
ATOM 12   O O   . GLU A 1 2   ? 44.006  15.931  -87.169 1.00 28.48 2   A 1 
ATOM 13   C CB  . GLU A 1 2   ? 45.263  13.150  -87.858 1.00 31.88 2   A 1 
ATOM 14   C CG  . GLU A 1 2   ? 45.849  11.749  -87.680 1.00 29.66 2   A 1 
ATOM 15   C CD  . GLU A 1 2   ? 46.389  11.152  -88.997 1.00 27.53 2   A 1 
ATOM 16   O OE1 . GLU A 1 2   ? 47.255  10.252  -88.910 1.00 26.93 2   A 1 
ATOM 17   O OE2 . GLU A 1 2   ? 45.901  11.566  -90.059 1.00 35.36 2   A 1 
ATOM 18   N N   . THR A 1 3   ? 45.659  15.948  -85.720 1.00 25.18 3   A 1 
ATOM 19   C CA  . THR A 1 3   ? 47.021  15.600  -85.267 1.00 38.93 3   A 1 
ATOM 20   C C   . THR A 1 3   ? 47.478  16.546  -84.140 1.00 38.34 3   A 1 
ATOM 21   O O   . THR A 1 3   ? 46.995  17.672  -84.026 1.00 35.41 3   A 1 
ATOM 22   C CB  . THR A 1 3   ? 48.034  15.778  -86.416 1.00 37.35 3   A 1 
ATOM 23   O OG1 . THR A 1 3   ? 47.497  16.538  -87.484 1.00 34.51 3   A 1 
ATOM 24   C CG2 . THR A 1 3   ? 48.502  14.452  -87.002 1.00 35.98 3   A 1 
ATOM 25   N N   . ASP A 1 4   ? 48.477  16.064  -83.405 1.00 26.94 4   A 1 
ATOM 26   C CA  . ASP A 1 4   ? 49.404  16.739  -82.470 1.00 38.42 4   A 1 
ATOM 27   C C   . ASP A 1 4   ? 49.939  18.109  -82.904 1.00 37.08 4   A 1 
ATOM 28   O O   . ASP A 1 4   ? 50.108  18.376  -84.093 1.00 35.91 4   A 1 
ATOM 29   C CB  . ASP A 1 4   ? 50.638  15.828  -82.377 1.00 37.30 4   A 1 
ATOM 30   C CG  . ASP A 1 4   ? 50.383  14.521  -81.642 1.00 33.52 4   A 1 
ATOM 31   O OD1 . ASP A 1 4   ? 49.944  14.629  -80.477 1.00 31.90 4   A 1 
ATOM 32   O OD2 . ASP A 1 4   ? 50.649  13.457  -82.226 1.00 33.28 4   A 1 
ATOM 33   N N   . LEU A 1 5   ? 50.384  18.892  -81.898 1.00 25.95 5   A 1 
ATOM 34   C CA  . LEU A 1 5   ? 51.808  19.263  -81.783 1.00 41.93 5   A 1 
ATOM 35   C C   . LEU A 1 5   ? 52.154  19.893  -80.422 1.00 40.43 5   A 1 
ATOM 36   O O   . LEU A 1 5   ? 51.467  20.755  -79.884 1.00 38.83 5   A 1 
ATOM 37   C CB  . LEU A 1 5   ? 52.288  20.138  -82.962 1.00 42.69 5   A 1 
ATOM 38   C CG  . LEU A 1 5   ? 53.070  19.325  -84.024 1.00 39.86 5   A 1 
ATOM 39   C CD1 . LEU A 1 5   ? 53.041  20.041  -85.376 1.00 38.41 5   A 1 
ATOM 40   C CD2 . LEU A 1 5   ? 54.524  19.104  -83.619 1.00 44.83 5   A 1 
ATOM 41   N N   . LEU A 1 6   ? 53.277  19.397  -79.897 1.00 32.34 6   A 1 
ATOM 42   C CA  . LEU A 1 6   ? 53.931  19.629  -78.604 1.00 42.48 6   A 1 
ATOM 43   C C   . LEU A 1 6   ? 54.809  20.895  -78.557 1.00 40.84 6   A 1 
ATOM 44   O O   . LEU A 1 6   ? 55.273  21.379  -79.581 1.00 38.81 6   A 1 
ATOM 45   C CB  . LEU A 1 6   ? 54.842  18.405  -78.388 1.00 41.70 6   A 1 
ATOM 46   C CG  . LEU A 1 6   ? 54.176  17.151  -77.811 1.00 38.68 6   A 1 
ATOM 47   C CD1 . LEU A 1 6   ? 54.856  15.889  -78.338 1.00 36.72 6   A 1 
ATOM 48   C CD2 . LEU A 1 6   ? 54.307  17.168  -76.289 1.00 42.01 6   A 1 
ATOM 49   N N   . SER A 1 7   ? 55.213  21.210  -77.314 1.00 32.76 7   A 1 
ATOM 50   C CA  . SER A 1 7   ? 56.462  21.857  -76.837 1.00 41.69 7   A 1 
ATOM 51   C C   . SER A 1 7   ? 56.426  23.390  -76.728 1.00 41.71 7   A 1 
ATOM 52   O O   . SER A 1 7   ? 55.768  24.048  -77.514 1.00 39.43 7   A 1 
ATOM 53   C CB  . SER A 1 7   ? 57.692  21.302  -77.578 1.00 40.12 7   A 1 
ATOM 54   O OG  . SER A 1 7   ? 57.995  22.049  -78.726 1.00 34.79 7   A 1 
ATOM 55   N N   . SER A 1 8   ? 57.055  24.045  -75.733 1.00 32.08 8   A 1 
ATOM 56   C CA  . SER A 1 8   ? 58.224  23.691  -74.915 1.00 41.87 8   A 1 
ATOM 57   C C   . SER A 1 8   ? 58.377  24.606  -73.673 1.00 41.22 8   A 1 
ATOM 58   O O   . SER A 1 8   ? 58.079  25.790  -73.773 1.00 38.12 8   A 1 
ATOM 59   C CB  . SER A 1 8   ? 59.476  23.913  -75.763 1.00 39.55 8   A 1 
ATOM 60   O OG  . SER A 1 8   ? 59.551  25.243  -76.222 1.00 34.80 8   A 1 
ATOM 61   N N   . HIS A 1 9   ? 58.987  24.038  -72.617 1.00 35.00 9   A 1 
ATOM 62   C CA  . HIS A 1 9   ? 59.931  24.628  -71.625 1.00 41.29 9   A 1 
ATOM 63   C C   . HIS A 1 9   ? 59.482  25.828  -70.738 1.00 38.90 9   A 1 
ATOM 64   O O   . HIS A 1 9   ? 58.772  26.711  -71.168 1.00 36.43 9   A 1 
ATOM 65   C CB  . HIS A 1 9   ? 61.254  24.903  -72.365 1.00 38.72 9   A 1 
ATOM 66   C CG  . HIS A 1 9   ? 61.917  23.653  -72.909 1.00 35.58 9   A 1 
ATOM 67   N ND1 . HIS A 1 9   ? 61.721  22.351  -72.491 1.00 31.91 9   A 1 
ATOM 68   C CD2 . HIS A 1 9   ? 62.857  23.602  -73.907 1.00 30.62 9   A 1 
ATOM 69   C CE1 . HIS A 1 9   ? 62.514  21.549  -73.213 1.00 33.66 9   A 1 
ATOM 70   N NE2 . HIS A 1 9   ? 63.219  22.263  -74.082 1.00 35.01 9   A 1 
ATOM 71   N N   . ALA A 1 10  ? 59.897  25.997  -69.493 1.00 34.87 10  A 1 
ATOM 72   C CA  . ALA A 1 10  ? 60.876  25.312  -68.644 1.00 43.40 10  A 1 
ATOM 73   C C   . ALA A 1 10  ? 60.441  25.400  -67.166 1.00 43.33 10  A 1 
ATOM 74   O O   . ALA A 1 10  ? 59.844  26.392  -66.749 1.00 41.25 10  A 1 
ATOM 75   C CB  . ALA A 1 10  ? 62.239  26.014  -68.813 1.00 42.39 10  A 1 
ATOM 76   N N   . GLN A 1 11  ? 60.751  24.363  -66.385 1.00 39.24 11  A 1 
ATOM 77   C CA  . GLN A 1 11  ? 60.649  24.357  -64.922 1.00 44.15 11  A 1 
ATOM 78   C C   . GLN A 1 11  ? 61.924  24.956  -64.325 1.00 43.60 11  A 1 
ATOM 79   O O   . GLN A 1 11  ? 63.016  24.491  -64.644 1.00 41.84 11  A 1 
ATOM 80   C CB  . GLN A 1 11  ? 60.501  22.909  -64.420 1.00 43.90 11  A 1 
ATOM 81   C CG  . GLN A 1 11  ? 59.077  22.337  -64.592 1.00 41.65 11  A 1 
ATOM 82   C CD  . GLN A 1 11  ? 58.991  20.865  -64.204 1.00 37.91 11  A 1 
ATOM 83   O OE1 . GLN A 1 11  ? 59.878  20.070  -64.456 1.00 38.15 11  A 1 
ATOM 84   N NE2 . GLN A 1 11  ? 57.907  20.416  -63.610 1.00 38.93 11  A 1 
ATOM 85   N N   . ASP A 1 12  ? 61.769  25.913  -63.416 1.00 39.80 12  A 1 
ATOM 86   C CA  . ASP A 1 12  ? 62.813  26.244  -62.446 1.00 46.89 12  A 1 
ATOM 87   C C   . ASP A 1 12  ? 62.855  25.160  -61.352 1.00 45.49 12  A 1 
ATOM 88   O O   . ASP A 1 12  ? 61.799  24.782  -60.825 1.00 43.07 12  A 1 
ATOM 89   C CB  . ASP A 1 12  ? 62.573  27.632  -61.817 1.00 45.28 12  A 1 
ATOM 90   C CG  . ASP A 1 12  ? 63.381  28.770  -62.455 1.00 40.01 12  A 1 
ATOM 91   O OD1 . ASP A 1 12  ? 64.491  28.482  -62.946 1.00 37.60 12  A 1 
ATOM 92   O OD2 . ASP A 1 12  ? 62.899  29.921  -62.378 1.00 37.49 12  A 1 
ATOM 93   N N   . PRO A 1 13  ? 64.046  24.636  -60.981 1.00 41.71 13  A 1 
ATOM 94   C CA  . PRO A 1 13  ? 64.146  23.615  -59.958 1.00 47.74 13  A 1 
ATOM 95   C C   . PRO A 1 13  ? 64.046  24.251  -58.564 1.00 48.32 13  A 1 
ATOM 96   O O   . PRO A 1 13  ? 64.956  24.929  -58.093 1.00 46.53 13  A 1 
ATOM 97   C CB  . PRO A 1 13  ? 65.479  22.916  -60.227 1.00 46.17 13  A 1 
ATOM 98   C CG  . PRO A 1 13  ? 66.348  24.015  -60.832 1.00 44.84 13  A 1 
ATOM 99   C CD  . PRO A 1 13  ? 65.353  24.931  -61.539 1.00 48.64 13  A 1 
ATOM 100  N N   . LEU A 1 14  ? 62.960  23.997  -57.877 1.00 44.01 14  A 1 
ATOM 101  C CA  . LEU A 1 14  ? 62.882  24.178  -56.428 1.00 50.69 14  A 1 
ATOM 102  C C   . LEU A 1 14  ? 63.954  23.300  -55.770 1.00 49.80 14  A 1 
ATOM 103  O O   . LEU A 1 14  ? 63.965  22.079  -55.942 1.00 46.75 14  A 1 
ATOM 104  C CB  . LEU A 1 14  ? 61.472  23.813  -55.939 1.00 50.07 14  A 1 
ATOM 105  C CG  . LEU A 1 14  ? 60.439  24.933  -56.174 1.00 46.30 14  A 1 
ATOM 106  C CD1 . LEU A 1 14  ? 59.026  24.359  -56.180 1.00 42.59 14  A 1 
ATOM 107  C CD2 . LEU A 1 14  ? 60.513  25.979  -55.042 1.00 45.81 14  A 1 
ATOM 108  N N   . THR A 1 15  ? 64.877  23.908  -55.047 1.00 44.48 15  A 1 
ATOM 109  C CA  . THR A 1 15  ? 65.942  23.196  -54.326 1.00 48.62 15  A 1 
ATOM 110  C C   . THR A 1 15  ? 65.327  22.298  -53.247 1.00 48.16 15  A 1 
ATOM 111  O O   . THR A 1 15  ? 64.390  22.696  -52.551 1.00 45.79 15  A 1 
ATOM 112  C CB  . THR A 1 15  ? 66.957  24.182  -53.728 1.00 46.86 15  A 1 
ATOM 113  O OG1 . THR A 1 15  ? 66.315  25.173  -52.960 1.00 41.78 15  A 1 
ATOM 114  C CG2 . THR A 1 15  ? 67.765  24.904  -54.811 1.00 41.70 15  A 1 
ATOM 115  N N   . TYR A 1 16  ? 65.878  21.107  -53.084 1.00 51.01 16  A 1 
ATOM 116  C CA  . TYR A 1 16  ? 65.420  20.065  -52.148 1.00 53.10 16  A 1 
ATOM 117  C C   . TYR A 1 16  ? 65.246  20.591  -50.709 1.00 53.50 16  A 1 
ATOM 118  O O   . TYR A 1 16  ? 64.274  20.268  -50.031 1.00 49.82 16  A 1 
ATOM 119  C CB  . TYR A 1 16  ? 66.432  18.908  -52.226 1.00 50.84 16  A 1 
ATOM 120  C CG  . TYR A 1 16  ? 65.895  17.551  -51.822 1.00 47.18 16  A 1 
ATOM 121  C CD1 . TYR A 1 16  ? 66.086  17.075  -50.516 1.00 44.59 16  A 1 
ATOM 122  C CD2 . TYR A 1 16  ? 65.241  16.745  -52.780 1.00 43.46 16  A 1 
ATOM 123  C CE1 . TYR A 1 16  ? 65.615  15.794  -50.158 1.00 40.61 16  A 1 
ATOM 124  C CE2 . TYR A 1 16  ? 64.768  15.467  -52.425 1.00 41.00 16  A 1 
ATOM 125  C CZ  . TYR A 1 16  ? 64.961  14.991  -51.108 1.00 43.00 16  A 1 
ATOM 126  O OH  . TYR A 1 16  ? 64.515  13.756  -50.765 1.00 41.86 16  A 1 
ATOM 127  N N   . ASP A 1 17  ? 66.089  21.523  -50.271 1.00 51.18 17  A 1 
ATOM 128  C CA  . ASP A 1 17  ? 66.080  22.178  -48.951 1.00 56.13 17  A 1 
ATOM 129  C C   . ASP A 1 17  ? 64.866  23.117  -48.730 1.00 55.22 17  A 1 
ATOM 130  O O   . ASP A 1 17  ? 64.431  23.357  -47.603 1.00 53.47 17  A 1 
ATOM 131  C CB  . ASP A 1 17  ? 67.418  22.944  -48.812 1.00 55.79 17  A 1 
ATOM 132  C CG  . ASP A 1 17  ? 67.790  23.246  -47.362 1.00 52.24 17  A 1 
ATOM 133  O OD1 . ASP A 1 17  ? 67.659  22.340  -46.512 1.00 48.70 17  A 1 
ATOM 134  O OD2 . ASP A 1 17  ? 68.179  24.395  -47.071 1.00 48.75 17  A 1 
ATOM 135  N N   . SER A 1 18  ? 64.290  23.657  -49.824 1.00 50.76 18  A 1 
ATOM 136  C CA  . SER A 1 18  ? 63.083  24.493  -49.741 1.00 56.23 18  A 1 
ATOM 137  C C   . SER A 1 18  ? 61.797  23.671  -49.606 1.00 55.70 18  A 1 
ATOM 138  O O   . SER A 1 18  ? 60.882  24.092  -48.908 1.00 54.68 18  A 1 
ATOM 139  C CB  . SER A 1 18  ? 63.008  25.471  -50.923 1.00 55.00 18  A 1 
ATOM 140  O OG  . SER A 1 18  ? 62.874  24.824  -52.169 1.00 50.58 18  A 1 
ATOM 141  N N   . ILE A 1 19  ? 61.749  22.482  -50.167 1.00 53.88 19  A 1 
ATOM 142  C CA  . ILE A 1 19  ? 60.604  21.564  -50.100 1.00 56.42 19  A 1 
ATOM 143  C C   . ILE A 1 19  ? 60.514  20.936  -48.703 1.00 55.39 19  A 1 
ATOM 144  O O   . ILE A 1 19  ? 59.434  20.848  -48.127 1.00 53.90 19  A 1 
ATOM 145  C CB  . ILE A 1 19  ? 60.696  20.518  -51.237 1.00 55.45 19  A 1 
ATOM 146  C CG1 . ILE A 1 19  ? 60.635  21.223  -52.617 1.00 52.75 19  A 1 
ATOM 147  C CG2 . ILE A 1 19  ? 59.587  19.460  -51.111 1.00 52.02 19  A 1 
ATOM 148  C CD1 . ILE A 1 19  ? 60.862  20.295  -53.817 1.00 50.41 19  A 1 
ATOM 149  N N   . GLU A 1 20  ? 61.662  20.576  -48.106 1.00 54.04 20  A 1 
ATOM 150  C CA  . GLU A 1 20  ? 61.717  19.967  -46.773 1.00 58.26 20  A 1 
ATOM 151  C C   . GLU A 1 20  ? 61.312  20.961  -45.662 1.00 57.35 20  A 1 
ATOM 152  O O   . GLU A 1 20  ? 60.541  20.616  -44.758 1.00 56.67 20  A 1 
ATOM 153  C CB  . GLU A 1 20  ? 63.113  19.367  -46.563 1.00 57.35 20  A 1 
ATOM 154  C CG  . GLU A 1 20  ? 63.071  18.172  -45.615 1.00 53.35 20  A 1 
ATOM 155  C CD  . GLU A 1 20  ? 64.421  17.432  -45.513 1.00 49.25 20  A 1 
ATOM 156  O OE1 . GLU A 1 20  ? 64.383  16.269  -45.049 1.00 46.13 20  A 1 
ATOM 157  O OE2 . GLU A 1 20  ? 65.450  18.030  -45.868 1.00 48.66 20  A 1 
ATOM 158  N N   . LYS A 1 21  ? 61.726  22.242  -45.768 1.00 60.91 21  A 1 
ATOM 159  C CA  . LYS A 1 21  ? 61.307  23.314  -44.842 1.00 63.99 21  A 1 
ATOM 160  C C   . LYS A 1 21  ? 59.811  23.638  -44.922 1.00 63.30 21  A 1 
ATOM 161  O O   . LYS A 1 21  ? 59.194  23.870  -43.873 1.00 61.57 21  A 1 
ATOM 162  C CB  . LYS A 1 21  ? 62.154  24.572  -45.085 1.00 62.35 21  A 1 
ATOM 163  C CG  . LYS A 1 21  ? 63.538  24.435  -44.436 1.00 58.63 21  A 1 
ATOM 164  C CD  . LYS A 1 21  ? 64.470  25.582  -44.828 1.00 54.55 21  A 1 
ATOM 165  C CE  . LYS A 1 21  ? 65.840  25.354  -44.172 1.00 50.63 21  A 1 
ATOM 166  N NZ  . LYS A 1 21  ? 66.934  26.004  -44.929 1.00 44.09 21  A 1 
ATOM 167  N N   . VAL A 1 22  ? 59.214  23.616  -46.112 1.00 62.87 22  A 1 
ATOM 168  C CA  . VAL A 1 22  ? 57.767  23.807  -46.301 1.00 64.85 22  A 1 
ATOM 169  C C   . VAL A 1 22  ? 56.994  22.625  -45.710 1.00 65.52 22  A 1 
ATOM 170  O O   . VAL A 1 22  ? 56.076  22.831  -44.919 1.00 61.87 22  A 1 
ATOM 171  C CB  . VAL A 1 22  ? 57.429  24.061  -47.786 1.00 61.59 22  A 1 
ATOM 172  C CG1 . VAL A 1 22  ? 55.923  24.102  -48.050 1.00 53.78 22  A 1 
ATOM 173  C CG2 . VAL A 1 22  ? 57.990  25.421  -48.230 1.00 53.32 22  A 1 
ATOM 174  N N   . HIS A 1 23  ? 57.436  21.381  -45.963 1.00 64.32 23  A 1 
ATOM 175  C CA  . HIS A 1 23  ? 56.798  20.181  -45.398 1.00 66.78 23  A 1 
ATOM 176  C C   . HIS A 1 23  ? 56.868  20.131  -43.868 1.00 67.48 23  A 1 
ATOM 177  O O   . HIS A 1 23  ? 55.911  19.710  -43.212 1.00 64.98 23  A 1 
ATOM 178  C CB  . HIS A 1 23  ? 57.424  18.920  -46.015 1.00 62.97 23  A 1 
ATOM 179  C CG  . HIS A 1 23  ? 56.438  18.109  -46.821 1.00 57.53 23  A 1 
ATOM 180  N ND1 . HIS A 1 23  ? 55.556  18.595  -47.752 1.00 50.10 23  A 1 
ATOM 181  C CD2 . HIS A 1 23  ? 56.236  16.759  -46.737 1.00 48.36 23  A 1 
ATOM 182  C CE1 . HIS A 1 23  ? 54.828  17.547  -48.209 1.00 48.31 23  A 1 
ATOM 183  N NE2 . HIS A 1 23  ? 55.215  16.419  -47.625 1.00 47.74 23  A 1 
ATOM 184  N N   . HIS A 1 24  ? 57.993  20.584  -43.256 1.00 65.02 24  A 1 
ATOM 185  C CA  . HIS A 1 24  ? 58.150  20.637  -41.801 1.00 69.56 24  A 1 
ATOM 186  C C   . HIS A 1 24  ? 57.295  21.741  -41.156 1.00 69.78 24  A 1 
ATOM 187  O O   . HIS A 1 24  ? 56.774  21.559  -40.053 1.00 66.71 24  A 1 
ATOM 188  C CB  . HIS A 1 24  ? 59.641  20.774  -41.448 1.00 66.46 24  A 1 
ATOM 189  C CG  . HIS A 1 24  ? 60.085  19.760  -40.426 1.00 61.56 24  A 1 
ATOM 190  N ND1 . HIS A 1 24  ? 59.459  19.477  -39.248 1.00 53.75 24  A 1 
ATOM 191  C CD2 . HIS A 1 24  ? 61.153  18.916  -40.531 1.00 51.90 24  A 1 
ATOM 192  C CE1 . HIS A 1 24  ? 60.135  18.487  -38.642 1.00 53.54 24  A 1 
ATOM 193  N NE2 . HIS A 1 24  ? 61.175  18.110  -39.397 1.00 52.51 24  A 1 
ATOM 194  N N   . SER A 1 25  ? 57.114  22.875  -41.828 1.00 69.47 25  A 1 
ATOM 195  C CA  . SER A 1 25  ? 56.234  23.979  -41.427 1.00 74.83 25  A 1 
ATOM 196  C C   . SER A 1 25  ? 54.763  23.563  -41.436 1.00 77.15 25  A 1 
ATOM 197  O O   . SER A 1 25  ? 54.044  23.797  -40.460 1.00 72.14 25  A 1 
ATOM 198  C CB  . SER A 1 25  ? 56.476  25.180  -42.359 1.00 70.90 25  A 1 
ATOM 199  O OG  . SER A 1 25  ? 55.606  26.247  -42.071 1.00 65.11 25  A 1 
ATOM 200  N N   . ASP A 1 26  ? 54.332  22.886  -42.484 1.00 74.78 26  A 1 
ATOM 201  C CA  . ASP A 1 26  ? 52.932  22.475  -42.630 1.00 81.52 26  A 1 
ATOM 202  C C   . ASP A 1 26  ? 52.562  21.333  -41.681 1.00 85.24 26  A 1 
ATOM 203  O O   . ASP A 1 26  ? 51.507  21.383  -41.047 1.00 83.76 26  A 1 
ATOM 204  C CB  . ASP A 1 26  ? 52.633  22.163  -44.097 1.00 76.05 26  A 1 
ATOM 205  C CG  . ASP A 1 26  ? 52.626  23.434  -44.973 1.00 69.61 26  A 1 
ATOM 206  O OD1 . ASP A 1 26  ? 52.436  24.552  -44.406 1.00 64.27 26  A 1 
ATOM 207  O OD2 . ASP A 1 26  ? 52.801  23.285  -46.194 1.00 62.61 26  A 1 
ATOM 208  N N   . LYS A 1 27  ? 53.474  20.371  -41.443 1.00 75.50 27  A 1 
ATOM 209  C CA  . LYS A 1 27  ? 53.296  19.358  -40.387 1.00 81.45 27  A 1 
ATOM 210  C C   . LYS A 1 27  ? 53.156  19.994  -38.997 1.00 84.40 27  A 1 
ATOM 211  O O   . LYS A 1 27  ? 52.279  19.588  -38.235 1.00 84.97 27  A 1 
ATOM 212  C CB  . LYS A 1 27  ? 54.433  18.335  -40.406 1.00 79.05 27  A 1 
ATOM 213  C CG  . LYS A 1 27  ? 54.255  17.286  -41.518 1.00 74.79 27  A 1 
ATOM 214  C CD  . LYS A 1 27  ? 55.393  16.255  -41.488 1.00 69.87 27  A 1 
ATOM 215  C CE  . LYS A 1 27  ? 55.186  15.208  -42.586 1.00 63.79 27  A 1 
ATOM 216  N NZ  . LYS A 1 27  ? 56.263  14.175  -42.592 1.00 57.52 27  A 1 
ATOM 217  N N   . ARG A 1 28  ? 53.964  21.009  -38.668 1.00 75.93 28  A 1 
ATOM 218  C CA  . ARG A 1 28  ? 53.835  21.754  -37.404 1.00 81.41 28  A 1 
ATOM 219  C C   . ARG A 1 28  ? 52.488  22.473  -37.286 1.00 85.02 28  A 1 
ATOM 220  O O   . ARG A 1 28  ? 51.880  22.408  -36.231 1.00 86.62 28  A 1 
ATOM 221  C CB  . ARG A 1 28  ? 54.990  22.754  -37.220 1.00 81.28 28  A 1 
ATOM 222  C CG  . ARG A 1 28  ? 56.122  22.163  -36.362 1.00 74.59 28  A 1 
ATOM 223  C CD  . ARG A 1 28  ? 57.210  23.224  -36.116 1.00 71.40 28  A 1 
ATOM 224  N NE  . ARG A 1 28  ? 58.241  22.744  -35.183 1.00 62.80 28  A 1 
ATOM 225  C CZ  . ARG A 1 28  ? 59.209  23.464  -34.658 1.00 56.72 28  A 1 
ATOM 226  N NH1 . ARG A 1 28  ? 59.362  24.733  -34.939 1.00 51.52 28  A 1 
ATOM 227  N NH2 . ARG A 1 28  ? 60.054  22.938  -33.816 1.00 50.25 28  A 1 
ATOM 228  N N   . LYS A 1 29  ? 52.013  23.119  -38.356 1.00 80.49 29  A 1 
ATOM 229  C CA  . LYS A 1 29  ? 50.702  23.790  -38.368 1.00 81.76 29  A 1 
ATOM 230  C C   . LYS A 1 29  ? 49.553  22.807  -38.162 1.00 84.30 29  A 1 
ATOM 231  O O   . LYS A 1 29  ? 48.663  23.094  -37.359 1.00 87.07 29  A 1 
ATOM 232  C CB  . LYS A 1 29  ? 50.509  24.549  -39.682 1.00 82.08 29  A 1 
ATOM 233  C CG  . LYS A 1 29  ? 51.372  25.819  -39.780 1.00 80.14 29  A 1 
ATOM 234  C CD  . LYS A 1 29  ? 51.222  26.404  -41.185 1.00 74.62 29  A 1 
ATOM 235  C CE  . LYS A 1 29  ? 52.173  27.562  -41.438 1.00 69.78 29  A 1 
ATOM 236  N NZ  . LYS A 1 29  ? 52.202  27.867  -42.899 1.00 61.63 29  A 1 
ATOM 237  N N   . ILE A 1 30  ? 49.609  21.629  -38.808 1.00 80.23 30  A 1 
ATOM 238  C CA  . ILE A 1 30  ? 48.593  20.579  -38.650 1.00 81.09 30  A 1 
ATOM 239  C C   . ILE A 1 30  ? 48.563  20.045  -37.212 1.00 82.98 30  A 1 
ATOM 240  O O   . ILE A 1 30  ? 47.492  19.904  -36.639 1.00 85.58 30  A 1 
ATOM 241  C CB  . ILE A 1 30  ? 48.823  19.454  -39.691 1.00 82.71 30  A 1 
ATOM 242  C CG1 . ILE A 1 30  ? 48.539  19.990  -41.114 1.00 80.61 30  A 1 
ATOM 243  C CG2 . ILE A 1 30  ? 47.937  18.228  -39.406 1.00 78.20 30  A 1 
ATOM 244  C CD1 . ILE A 1 30  ? 49.065  19.081  -42.239 1.00 70.20 30  A 1 
ATOM 245  N N   . ILE A 1 31  ? 49.731  19.814  -36.594 1.00 80.75 31  A 1 
ATOM 246  C CA  . ILE A 1 31  ? 49.820  19.366  -35.196 1.00 80.87 31  A 1 
ATOM 247  C C   . ILE A 1 31  ? 49.277  20.431  -34.236 1.00 82.91 31  A 1 
ATOM 248  O O   . ILE A 1 31  ? 48.511  20.102  -33.327 1.00 87.37 31  A 1 
ATOM 249  C CB  . ILE A 1 31  ? 51.274  18.958  -34.862 1.00 84.50 31  A 1 
ATOM 250  C CG1 . ILE A 1 31  ? 51.665  17.673  -35.632 1.00 82.71 31  A 1 
ATOM 251  C CG2 . ILE A 1 31  ? 51.461  18.728  -33.351 1.00 79.47 31  A 1 
ATOM 252  C CD1 . ILE A 1 31  ? 53.177  17.387  -35.648 1.00 70.69 31  A 1 
ATOM 253  N N   . ILE A 1 32  ? 49.612  21.705  -34.444 1.00 79.07 32  A 1 
ATOM 254  C CA  . ILE A 1 32  ? 49.115  22.816  -33.617 1.00 78.78 32  A 1 
ATOM 255  C C   . ILE A 1 32  ? 47.591  22.959  -33.764 1.00 80.11 32  A 1 
ATOM 256  O O   . ILE A 1 32  ? 46.902  23.089  -32.753 1.00 85.77 32  A 1 
ATOM 257  C CB  . ILE A 1 32  ? 49.871  24.121  -33.961 1.00 83.18 32  A 1 
ATOM 258  C CG1 . ILE A 1 32  ? 51.336  24.024  -33.466 1.00 81.99 32  A 1 
ATOM 259  C CG2 . ILE A 1 32  ? 49.192  25.350  -33.329 1.00 77.68 32  A 1 
ATOM 260  C CD1 . ILE A 1 32  ? 52.261  25.105  -34.043 1.00 69.99 32  A 1 
ATOM 261  N N   . LEU A 1 33  ? 47.060  22.886  -34.988 1.00 77.58 33  A 1 
ATOM 262  C CA  . LEU A 1 33  ? 45.614  22.915  -35.232 1.00 75.29 33  A 1 
ATOM 263  C C   . LEU A 1 33  ? 44.894  21.726  -34.578 1.00 76.21 33  A 1 
ATOM 264  O O   . LEU A 1 33  ? 43.831  21.906  -33.987 1.00 82.34 33  A 1 
ATOM 265  C CB  . LEU A 1 33  ? 45.365  22.966  -36.750 1.00 80.51 33  A 1 
ATOM 266  C CG  . LEU A 1 33  ? 45.426  24.398  -37.313 1.00 74.12 33  A 1 
ATOM 267  C CD1 . LEU A 1 33  ? 45.805  24.388  -38.789 1.00 63.22 33  A 1 
ATOM 268  C CD2 . LEU A 1 33  ? 44.072  25.095  -37.165 1.00 70.39 33  A 1 
ATOM 269  N N   . GLY A 1 34  ? 45.491  20.538  -34.638 1.00 83.13 34  A 1 
ATOM 270  C CA  . GLY A 1 34  ? 44.969  19.348  -33.977 1.00 82.28 34  A 1 
ATOM 271  C C   . GLY A 1 34  ? 44.924  19.485  -32.448 1.00 84.36 34  A 1 
ATOM 272  O O   . GLY A 1 34  ? 43.906  19.193  -31.834 1.00 86.95 34  A 1 
ATOM 273  N N   . LEU A 1 35  ? 46.001  20.014  -31.843 1.00 75.47 35  A 1 
ATOM 274  C CA  . LEU A 1 35  ? 46.061  20.284  -30.402 1.00 79.07 35  A 1 
ATOM 275  C C   . LEU A 1 35  ? 45.066  21.368  -29.976 1.00 81.86 35  A 1 
ATOM 276  O O   . LEU A 1 35  ? 44.388  21.201  -28.959 1.00 87.09 35  A 1 
ATOM 277  C CB  . LEU A 1 35  ? 47.499  20.686  -30.018 1.00 83.00 35  A 1 
ATOM 278  C CG  . LEU A 1 35  ? 48.470  19.489  -29.915 1.00 77.11 35  A 1 
ATOM 279  C CD1 . LEU A 1 35  ? 49.913  19.992  -29.886 1.00 65.43 35  A 1 
ATOM 280  C CD2 . LEU A 1 35  ? 48.227  18.678  -28.650 1.00 72.42 35  A 1 
ATOM 281  N N   . LEU A 1 36  ? 44.919  22.452  -30.732 1.00 78.54 36  A 1 
ATOM 282  C CA  . LEU A 1 36  ? 43.940  23.499  -30.456 1.00 80.26 36  A 1 
ATOM 283  C C   . LEU A 1 36  ? 42.499  22.974  -30.557 1.00 82.91 36  A 1 
ATOM 284  O O   . LEU A 1 36  ? 41.674  23.299  -29.707 1.00 87.18 36  A 1 
ATOM 285  C CB  . LEU A 1 36  ? 44.164  24.684  -31.424 1.00 84.20 36  A 1 
ATOM 286  C CG  . LEU A 1 36  ? 45.410  25.532  -31.113 1.00 82.48 36  A 1 
ATOM 287  C CD1 . LEU A 1 36  ? 45.666  26.512  -32.255 1.00 68.79 36  A 1 
ATOM 288  C CD2 . LEU A 1 36  ? 45.248  26.335  -29.817 1.00 75.76 36  A 1 
ATOM 289  N N   . SER A 1 37  ? 42.229  22.126  -31.547 1.00 85.16 37  A 1 
ATOM 290  C CA  . SER A 1 37  ? 40.919  21.481  -31.697 1.00 84.75 37  A 1 
ATOM 291  C C   . SER A 1 37  ? 40.619  20.541  -30.525 1.00 85.55 37  A 1 
ATOM 292  O O   . SER A 1 37  ? 39.513  20.565  -29.986 1.00 86.53 37  A 1 
ATOM 293  C CB  . SER A 1 37  ? 40.848  20.698  -33.010 1.00 85.62 37  A 1 
ATOM 294  O OG  . SER A 1 37  ? 41.100  21.546  -34.119 1.00 77.44 37  A 1 
ATOM 295  N N   . LEU A 1 38  ? 41.618  19.774  -30.064 1.00 78.44 38  A 1 
ATOM 296  C CA  . LEU A 1 38  ? 41.473  18.894  -28.905 1.00 83.63 38  A 1 
ATOM 297  C C   . LEU A 1 38  ? 41.215  19.697  -27.619 1.00 85.66 38  A 1 
ATOM 298  O O   . LEU A 1 38  ? 40.300  19.368  -26.866 1.00 88.30 38  A 1 
ATOM 299  C CB  . LEU A 1 38  ? 42.727  18.010  -28.787 1.00 86.97 38  A 1 
ATOM 300  C CG  . LEU A 1 38  ? 42.623  16.923  -27.707 1.00 82.03 38  A 1 
ATOM 301  C CD1 . LEU A 1 38  ? 41.616  15.836  -28.085 1.00 69.20 38  A 1 
ATOM 302  C CD2 . LEU A 1 38  ? 43.989  16.266  -27.509 1.00 75.64 38  A 1 
ATOM 303  N N   . ILE A 1 39  ? 41.969  20.785  -27.392 1.00 84.06 39  A 1 
ATOM 304  C CA  . ILE A 1 39  ? 41.769  21.687  -26.246 1.00 84.53 39  A 1 
ATOM 305  C C   . ILE A 1 39  ? 40.374  22.309  -26.284 1.00 85.53 39  A 1 
ATOM 306  O O   . ILE A 1 39  ? 39.708  22.392  -25.250 1.00 88.58 39  A 1 
ATOM 307  C CB  . ILE A 1 39  ? 42.882  22.768  -26.214 1.00 88.35 39  A 1 
ATOM 308  C CG1 . ILE A 1 39  ? 44.240  22.122  -25.850 1.00 87.48 39  A 1 
ATOM 309  C CG2 . ILE A 1 39  ? 42.555  23.889  -25.203 1.00 82.19 39  A 1 
ATOM 310  C CD1 . ILE A 1 39  ? 45.450  23.028  -26.138 1.00 74.38 39  A 1 
ATOM 311  N N   . PHE A 1 40  ? 39.899  22.723  -27.467 1.00 84.14 40  A 1 
ATOM 312  C CA  . PHE A 1 40  ? 38.561  23.283  -27.632 1.00 82.68 40  A 1 
ATOM 313  C C   . PHE A 1 40  ? 37.462  22.266  -27.296 1.00 84.31 40  A 1 
ATOM 314  O O   . PHE A 1 40  ? 36.551  22.582  -26.523 1.00 86.00 40  A 1 
ATOM 315  C CB  . PHE A 1 40  ? 38.427  23.823  -29.065 1.00 83.85 40  A 1 
ATOM 316  C CG  . PHE A 1 40  ? 37.121  24.543  -29.317 1.00 83.47 40  A 1 
ATOM 317  C CD1 . PHE A 1 40  ? 36.103  23.937  -30.079 1.00 70.40 40  A 1 
ATOM 318  C CD2 . PHE A 1 40  ? 36.918  25.828  -28.785 1.00 73.05 40  A 1 
ATOM 319  C CE1 . PHE A 1 40  ? 34.894  24.617  -30.316 1.00 72.01 40  A 1 
ATOM 320  C CE2 . PHE A 1 40  ? 35.708  26.506  -29.014 1.00 70.42 40  A 1 
ATOM 321  C CZ  . PHE A 1 40  ? 34.700  25.902  -29.781 1.00 77.04 40  A 1 
ATOM 322  N N   . VAL A 1 41  ? 37.576  21.028  -27.781 1.00 86.03 41  A 1 
ATOM 323  C CA  . VAL A 1 41  ? 36.621  19.950  -27.473 1.00 85.45 41  A 1 
ATOM 324  C C   . VAL A 1 41  ? 36.617  19.620  -25.979 1.00 86.46 41  A 1 
ATOM 325  O O   . VAL A 1 41  ? 35.550  19.540  -25.370 1.00 86.86 41  A 1 
ATOM 326  C CB  . VAL A 1 41  ? 36.913  18.699  -28.328 1.00 86.41 41  A 1 
ATOM 327  C CG1 . VAL A 1 41  ? 36.073  17.482  -27.907 1.00 82.87 41  A 1 
ATOM 328  C CG2 . VAL A 1 41  ? 36.598  18.972  -29.804 1.00 80.68 41  A 1 
ATOM 329  N N   . VAL A 1 42  ? 37.797  19.488  -25.347 1.00 85.12 42  A 1 
ATOM 330  C CA  . VAL A 1 42  ? 37.902  19.237  -23.902 1.00 83.40 42  A 1 
ATOM 331  C C   . VAL A 1 42  ? 37.311  20.404  -23.107 1.00 84.25 42  A 1 
ATOM 332  O O   . VAL A 1 42  ? 36.573  20.175  -22.145 1.00 85.82 42  A 1 
ATOM 333  C CB  . VAL A 1 42  ? 39.366  18.969  -23.500 1.00 85.29 42  A 1 
ATOM 334  C CG1 . VAL A 1 42  ? 39.564  18.889  -21.978 1.00 81.30 42  A 1 
ATOM 335  C CG2 . VAL A 1 42  ? 39.843  17.629  -24.082 1.00 78.42 42  A 1 
ATOM 336  N N   . SER A 1 43  ? 37.546  21.649  -23.537 1.00 81.62 43  A 1 
ATOM 337  C CA  . SER A 1 43  ? 36.974  22.839  -22.897 1.00 80.62 43  A 1 
ATOM 338  C C   . SER A 1 43  ? 35.447  22.861  -22.981 1.00 80.66 43  A 1 
ATOM 339  O O   . SER A 1 43  ? 34.789  23.203  -21.998 1.00 82.27 43  A 1 
ATOM 340  C CB  . SER A 1 43  ? 37.538  24.122  -23.519 1.00 81.95 43  A 1 
ATOM 341  O OG  . SER A 1 43  ? 38.945  24.166  -23.373 1.00 74.93 43  A 1 
ATOM 342  N N   . LEU A 1 44  ? 34.862  22.453  -24.115 1.00 77.93 44  A 1 
ATOM 343  C CA  . LEU A 1 44  ? 33.410  22.327  -24.270 1.00 80.40 44  A 1 
ATOM 344  C C   . LEU A 1 44  ? 32.820  21.230  -23.372 1.00 81.79 44  A 1 
ATOM 345  O O   . LEU A 1 44  ? 31.770  21.438  -22.771 1.00 84.14 44  A 1 
ATOM 346  C CB  . LEU A 1 44  ? 33.061  22.047  -25.742 1.00 83.51 44  A 1 
ATOM 347  C CG  . LEU A 1 44  ? 33.187  23.258  -26.686 1.00 79.99 44  A 1 
ATOM 348  C CD1 . LEU A 1 44  ? 32.921  22.784  -28.122 1.00 69.50 44  A 1 
ATOM 349  C CD2 . LEU A 1 44  ? 32.188  24.373  -26.365 1.00 74.07 44  A 1 
ATOM 350  N N   . ILE A 1 45  ? 33.504  20.089  -23.240 1.00 83.59 45  A 1 
ATOM 351  C CA  . ILE A 1 45  ? 33.078  19.001  -22.347 1.00 80.58 45  A 1 
ATOM 352  C C   . ILE A 1 45  ? 33.111  19.475  -20.890 1.00 80.51 45  A 1 
ATOM 353  O O   . ILE A 1 45  ? 32.129  19.313  -20.166 1.00 83.92 45  A 1 
ATOM 354  C CB  . ILE A 1 45  ? 33.934  17.737  -22.579 1.00 84.86 45  A 1 
ATOM 355  C CG1 . ILE A 1 45  ? 33.636  17.147  -23.979 1.00 85.76 45  A 1 
ATOM 356  C CG2 . ILE A 1 45  ? 33.665  16.678  -21.496 1.00 82.49 45  A 1 
ATOM 357  C CD1 . ILE A 1 45  ? 34.644  16.068  -24.432 1.00 73.60 45  A 1 
ATOM 358  N N   . VAL A 1 46  ? 34.203  20.113  -20.454 1.00 79.10 46  A 1 
ATOM 359  C CA  . VAL A 1 46  ? 34.332  20.661  -19.093 1.00 75.71 46  A 1 
ATOM 360  C C   . VAL A 1 46  ? 33.287  21.747  -18.839 1.00 74.96 46  A 1 
ATOM 361  O O   . VAL A 1 46  ? 32.642  21.739  -17.784 1.00 77.08 46  A 1 
ATOM 362  C CB  . VAL A 1 46  ? 35.768  21.173  -18.848 1.00 78.03 46  A 1 
ATOM 363  C CG1 . VAL A 1 46  ? 35.910  21.906  -17.505 1.00 75.53 46  A 1 
ATOM 364  C CG2 . VAL A 1 46  ? 36.763  20.006  -18.828 1.00 74.53 46  A 1 
ATOM 365  N N   . ALA A 1 47  ? 33.063  22.658  -19.796 1.00 79.05 47  A 1 
ATOM 366  C CA  . ALA A 1 47  ? 32.017  23.675  -19.689 1.00 77.02 47  A 1 
ATOM 367  C C   . ALA A 1 47  ? 30.615  23.045  -19.582 1.00 76.14 47  A 1 
ATOM 368  O O   . ALA A 1 47  ? 29.818  23.487  -18.756 1.00 75.48 47  A 1 
ATOM 369  C CB  . ALA A 1 47  ? 32.122  24.629  -20.885 1.00 79.65 47  A 1 
ATOM 370  N N   . GLY A 1 48  ? 30.336  21.981  -20.342 1.00 74.06 48  A 1 
ATOM 371  C CA  . GLY A 1 48  ? 29.084  21.228  -20.265 1.00 70.97 48  A 1 
ATOM 372  C C   . GLY A 1 48  ? 28.882  20.539  -18.917 1.00 70.18 48  A 1 
ATOM 373  O O   . GLY A 1 48  ? 27.784  20.585  -18.357 1.00 72.15 48  A 1 
ATOM 374  N N   . ILE A 1 49  ? 29.955  19.965  -18.339 1.00 74.43 49  A 1 
ATOM 375  C CA  . ILE A 1 49  ? 29.925  19.356  -17.000 1.00 72.14 49  A 1 
ATOM 376  C C   . ILE A 1 49  ? 29.699  20.431  -15.923 1.00 72.38 49  A 1 
ATOM 377  O O   . ILE A 1 49  ? 28.837  20.252  -15.060 1.00 75.66 49  A 1 
ATOM 378  C CB  . ILE A 1 49  ? 31.214  18.545  -16.740 1.00 75.19 49  A 1 
ATOM 379  C CG1 . ILE A 1 49  ? 31.271  17.313  -17.675 1.00 76.88 49  A 1 
ATOM 380  C CG2 . ILE A 1 49  ? 31.311  18.089  -15.270 1.00 74.82 49  A 1 
ATOM 381  C CD1 . ILE A 1 49  ? 32.655  16.627  -17.723 1.00 68.40 49  A 1 
ATOM 382  N N   . ILE A 1 50  ? 30.411  21.567  -15.992 1.00 72.76 50  A 1 
ATOM 383  C CA  . ILE A 1 50  ? 30.235  22.686  -15.056 1.00 69.31 50  A 1 
ATOM 384  C C   . ILE A 1 50  ? 28.837  23.297  -15.184 1.00 69.89 50  A 1 
ATOM 385  O O   . ILE A 1 50  ? 28.215  23.622  -14.172 1.00 72.97 50  A 1 
ATOM 386  C CB  . ILE A 1 50  ? 31.340  23.746  -15.269 1.00 72.03 50  A 1 
ATOM 387  C CG1 . ILE A 1 50  ? 32.713  23.171  -14.839 1.00 73.87 50  A 1 
ATOM 388  C CG2 . ILE A 1 50  ? 31.050  25.042  -14.478 1.00 72.40 50  A 1 
ATOM 389  C CD1 . ILE A 1 50  ? 33.908  24.050  -15.246 1.00 65.88 50  A 1 
ATOM 390  N N   . TYR A 1 51  ? 28.318  23.439  -16.412 1.00 68.97 51  A 1 
ATOM 391  C CA  . TYR A 1 51  ? 26.967  23.930  -16.650 1.00 63.22 51  A 1 
ATOM 392  C C   . TYR A 1 51  ? 25.918  22.985  -16.064 1.00 61.44 51  A 1 
ATOM 393  O O   . TYR A 1 51  ? 25.053  23.448  -15.323 1.00 61.80 51  A 1 
ATOM 394  C CB  . TYR A 1 51  ? 26.749  24.159  -18.151 1.00 64.97 51  A 1 
ATOM 395  C CG  . TYR A 1 51  ? 25.361  24.689  -18.473 1.00 68.23 51  A 1 
ATOM 396  C CD1 . TYR A 1 51  ? 24.336  23.801  -18.874 1.00 61.50 51  A 1 
ATOM 397  C CD2 . TYR A 1 51  ? 25.085  26.062  -18.337 1.00 65.29 51  A 1 
ATOM 398  C CE1 . TYR A 1 51  ? 23.045  24.290  -19.147 1.00 60.86 51  A 1 
ATOM 399  C CE2 . TYR A 1 51  ? 23.787  26.553  -18.607 1.00 62.95 51  A 1 
ATOM 400  C CZ  . TYR A 1 51  ? 22.771  25.665  -19.018 1.00 65.72 51  A 1 
ATOM 401  O OH  . TYR A 1 51  ? 21.524  26.136  -19.274 1.00 66.03 51  A 1 
ATOM 402  N N   . ARG A 1 52  ? 26.031  21.666  -16.282 1.00 69.60 52  A 1 
ATOM 403  C CA  . ARG A 1 52  ? 25.153  20.668  -15.648 1.00 66.13 52  A 1 
ATOM 404  C C   . ARG A 1 52  ? 25.257  20.695  -14.121 1.00 63.61 52  A 1 
ATOM 405  O O   . ARG A 1 52  ? 24.238  20.733  -13.444 1.00 64.95 52  A 1 
ATOM 406  C CB  . ARG A 1 52  ? 25.440  19.253  -16.178 1.00 67.43 52  A 1 
ATOM 407  C CG  . ARG A 1 52  ? 24.749  18.983  -17.529 1.00 63.12 52  A 1 
ATOM 408  C CD  . ARG A 1 52  ? 24.933  17.511  -17.922 1.00 61.63 52  A 1 
ATOM 409  N NE  . ARG A 1 52  ? 24.156  17.167  -19.142 1.00 54.70 52  A 1 
ATOM 410  C CZ  . ARG A 1 52  ? 23.992  15.953  -19.634 1.00 48.99 52  A 1 
ATOM 411  N NH1 . ARG A 1 52  ? 24.544  14.902  -19.088 1.00 44.88 52  A 1 
ATOM 412  N NH2 . ARG A 1 52  ? 23.257  15.763  -20.696 1.00 44.94 52  A 1 
ATOM 413  N N   . ALA A 1 53  ? 26.466  20.750  -13.565 1.00 66.27 53  A 1 
ATOM 414  C CA  . ALA A 1 53  ? 26.659  20.839  -12.124 1.00 64.41 53  A 1 
ATOM 415  C C   . ALA A 1 53  ? 26.074  22.134  -11.525 1.00 63.52 53  A 1 
ATOM 416  O O   . ALA A 1 53  ? 25.515  22.119  -10.428 1.00 62.05 53  A 1 
ATOM 417  C CB  . ALA A 1 53  ? 28.159  20.709  -11.824 1.00 64.39 53  A 1 
ATOM 418  N N   . ARG A 1 54  ? 26.183  23.270  -12.250 1.00 64.72 54  A 1 
ATOM 419  C CA  . ARG A 1 54  ? 25.577  24.548  -11.857 1.00 62.88 54  A 1 
ATOM 420  C C   . ARG A 1 54  ? 24.067  24.565  -12.035 1.00 60.53 54  A 1 
ATOM 421  O O   . ARG A 1 54  ? 23.399  25.113  -11.168 1.00 60.09 54  A 1 
ATOM 422  C CB  . ARG A 1 54  ? 26.228  25.725  -12.601 1.00 63.15 54  A 1 
ATOM 423  C CG  . ARG A 1 54  ? 27.575  26.115  -11.992 1.00 60.56 54  A 1 
ATOM 424  C CD  . ARG A 1 54  ? 28.150  27.339  -12.728 1.00 58.70 54  A 1 
ATOM 425  N NE  . ARG A 1 54  ? 29.352  27.885  -12.055 1.00 52.12 54  A 1 
ATOM 426  C CZ  . ARG A 1 54  ? 30.053  28.930  -12.440 1.00 47.91 54  A 1 
ATOM 427  N NH1 . ARG A 1 54  ? 29.764  29.598  -13.519 1.00 43.12 54  A 1 
ATOM 428  N NH2 . ARG A 1 54  ? 31.084  29.344  -11.738 1.00 43.73 54  A 1 
ATOM 429  N N   . SER A 1 55  ? 23.523  23.962  -13.093 1.00 57.68 55  A 1 
ATOM 430  C CA  . SER A 1 55  ? 22.071  23.870  -13.288 1.00 56.72 55  A 1 
ATOM 431  C C   . SER A 1 55  ? 21.427  22.965  -12.242 1.00 55.35 55  A 1 
ATOM 432  O O   . SER A 1 55  ? 20.390  23.333  -11.691 1.00 53.07 55  A 1 
ATOM 433  C CB  . SER A 1 55  ? 21.711  23.418  -14.711 1.00 54.45 55  A 1 
ATOM 434  O OG  . SER A 1 55  ? 22.177  22.116  -14.995 1.00 50.31 55  A 1 
ATOM 435  N N   . HIS A 1 56  ? 22.079  21.862  -11.852 1.00 56.15 56  A 1 
ATOM 436  C CA  . HIS A 1 56  ? 21.635  21.028  -10.735 1.00 55.53 56  A 1 
ATOM 437  C C   . HIS A 1 56  ? 21.710  21.766  -9.393  1.00 53.25 56  A 1 
ATOM 438  O O   . HIS A 1 56  ? 20.766  21.696  -8.609  1.00 52.67 56  A 1 
ATOM 439  C CB  . HIS A 1 56  ? 22.430  19.716  -10.703 1.00 53.91 56  A 1 
ATOM 440  C CG  . HIS A 1 56  ? 21.991  18.729  -11.754 1.00 51.77 56  A 1 
ATOM 441  N ND1 . HIS A 1 56  ? 20.763  18.109  -11.813 1.00 47.29 56  A 1 
ATOM 442  C CD2 . HIS A 1 56  ? 22.731  18.260  -12.818 1.00 46.84 56  A 1 
ATOM 443  C CE1 . HIS A 1 56  ? 20.765  17.294  -12.896 1.00 47.32 56  A 1 
ATOM 444  N NE2 . HIS A 1 56  ? 21.934  17.360  -13.524 1.00 46.61 56  A 1 
ATOM 445  N N   . ARG A 1 57  ? 22.772  22.547  -9.134  1.00 48.43 57  A 1 
ATOM 446  C CA  . ARG A 1 57  ? 22.854  23.402  -7.930  1.00 50.39 57  A 1 
ATOM 447  C C   . ARG A 1 57  ? 21.841  24.556  -7.946  1.00 48.67 57  A 1 
ATOM 448  O O   . ARG A 1 57  ? 21.337  24.904  -6.886  1.00 48.10 57  A 1 
ATOM 449  C CB  . ARG A 1 57  ? 24.273  23.948  -7.733  1.00 48.63 57  A 1 
ATOM 450  C CG  . ARG A 1 57  ? 25.183  22.937  -7.030  1.00 44.53 57  A 1 
ATOM 451  C CD  . ARG A 1 57  ? 26.569  23.559  -6.779  1.00 44.05 57  A 1 
ATOM 452  N NE  . ARG A 1 57  ? 27.440  22.658  -6.008  1.00 38.61 57  A 1 
ATOM 453  C CZ  . ARG A 1 57  ? 28.663  22.919  -5.566  1.00 36.71 57  A 1 
ATOM 454  N NH1 . ARG A 1 57  ? 29.242  24.060  -5.794  1.00 33.95 57  A 1 
ATOM 455  N NH2 . ARG A 1 57  ? 29.323  22.035  -4.875  1.00 34.89 57  A 1 
ATOM 456  N N   . ALA A 1 58  ? 21.546  25.143  -9.105  1.00 47.93 58  A 1 
ATOM 457  C CA  . ALA A 1 58  ? 20.547  26.191  -9.233  1.00 50.20 58  A 1 
ATOM 458  C C   . ALA A 1 58  ? 19.122  25.642  -9.033  1.00 49.96 58  A 1 
ATOM 459  O O   . ALA A 1 58  ? 18.343  26.250  -8.315  1.00 48.31 58  A 1 
ATOM 460  C CB  . ALA A 1 58  ? 20.717  26.895  -10.578 1.00 46.90 58  A 1 
ATOM 461  N N   . ALA A 1 59  ? 18.824  24.455  -9.572  1.00 45.13 59  A 1 
ATOM 462  C CA  . ALA A 1 59  ? 17.555  23.762  -9.324  1.00 47.00 59  A 1 
ATOM 463  C C   . ALA A 1 59  ? 17.387  23.397  -7.836  1.00 47.32 59  A 1 
ATOM 464  O O   . ALA A 1 59  ? 16.337  23.668  -7.261  1.00 46.37 59  A 1 
ATOM 465  C CB  . ALA A 1 59  ? 17.490  22.534  -10.236 1.00 45.04 59  A 1 
ATOM 466  N N   . ALA A 1 60  ? 18.450  22.911  -7.182  1.00 43.03 60  A 1 
ATOM 467  C CA  . ALA A 1 60  ? 18.453  22.623  -5.744  1.00 45.08 60  A 1 
ATOM 468  C C   . ALA A 1 60  ? 18.312  23.889  -4.868  1.00 45.79 60  A 1 
ATOM 469  O O   . ALA A 1 60  ? 17.692  23.836  -3.813  1.00 44.16 60  A 1 
ATOM 470  C CB  . ALA A 1 60  ? 19.739  21.854  -5.409  1.00 43.77 60  A 1 
ATOM 471  N N   . ASN A 1 61  ? 18.844  25.045  -5.305  1.00 37.49 61  A 1 
ATOM 472  C CA  . ASN A 1 61  ? 18.751  26.312  -4.580  1.00 41.47 61  A 1 
ATOM 473  C C   . ASN A 1 61  ? 17.461  27.106  -4.871  1.00 41.32 61  A 1 
ATOM 474  O O   . ASN A 1 61  ? 17.194  28.092  -4.187  1.00 39.89 61  A 1 
ATOM 475  C CB  . ASN A 1 61  ? 19.998  27.163  -4.876  1.00 39.08 61  A 1 
ATOM 476  C CG  . ASN A 1 61  ? 21.249  26.719  -4.132  1.00 33.82 61  A 1 
ATOM 477  O OD1 . ASN A 1 61  ? 21.232  25.963  -3.170  1.00 32.54 61  A 1 
ATOM 478  N ND2 . ASN A 1 61  ? 22.396  27.214  -4.516  1.00 31.79 61  A 1 
ATOM 479  N N   . THR A 1 62  ? 16.659  26.701  -5.861  1.00 36.29 62  A 1 
ATOM 480  C CA  . THR A 1 62  ? 15.372  27.347  -6.182  1.00 39.61 62  A 1 
ATOM 481  C C   . THR A 1 62  ? 14.201  26.734  -5.395  1.00 41.64 62  A 1 
ATOM 482  O O   . THR A 1 62  ? 13.126  27.333  -5.328  1.00 40.50 62  A 1 
ATOM 483  C CB  . THR A 1 62  ? 15.101  27.350  -7.696  1.00 37.06 62  A 1 
ATOM 484  O OG1 . THR A 1 62  ? 16.229  27.838  -8.385  1.00 32.62 62  A 1 
ATOM 485  C CG2 . THR A 1 62  ? 13.956  28.289  -8.100  1.00 33.18 62  A 1 
ATOM 486  N N   . ILE A 1 63  ? 14.417  25.606  -4.705  1.00 38.86 63  A 1 
ATOM 487  C CA  . ILE A 1 63  ? 13.512  25.155  -3.643  1.00 41.53 63  A 1 
ATOM 488  C C   . ILE A 1 63  ? 13.745  26.097  -2.458  1.00 42.95 63  A 1 
ATOM 489  O O   . ILE A 1 63  ? 14.565  25.852  -1.581  1.00 42.34 63  A 1 
ATOM 490  C CB  . ILE A 1 63  ? 13.702  23.664  -3.287  1.00 39.74 63  A 1 
ATOM 491  C CG1 . ILE A 1 63  ? 13.557  22.785  -4.556  1.00 36.97 63  A 1 
ATOM 492  C CG2 . ILE A 1 63  ? 12.661  23.259  -2.224  1.00 37.89 63  A 1 
ATOM 493  C CD1 . ILE A 1 63  ? 13.820  21.288  -4.317  1.00 34.16 63  A 1 
ATOM 494  N N   . ARG A 1 64  ? 13.049  27.221  -2.462  1.00 39.59 64  A 1 
ATOM 495  C CA  . ARG A 1 64  ? 12.880  28.073  -1.293  1.00 42.42 64  A 1 
ATOM 496  C C   . ARG A 1 64  ? 12.453  27.126  -0.175  1.00 44.84 64  A 1 
ATOM 497  O O   . ARG A 1 64  ? 11.378  26.538  -0.285  1.00 44.65 64  A 1 
ATOM 498  C CB  . ARG A 1 64  ? 11.809  29.143  -1.628  1.00 39.78 64  A 1 
ATOM 499  C CG  . ARG A 1 64  ? 11.962  30.462  -0.877  1.00 34.63 64  A 1 
ATOM 500  C CD  . ARG A 1 64  ? 10.860  31.430  -1.328  1.00 32.20 64  A 1 
ATOM 501  N NE  . ARG A 1 64  ? 11.094  32.817  -0.873  1.00 26.19 64  A 1 
ATOM 502  C CZ  . ARG A 1 64  ? 10.272  33.840  -1.038  1.00 24.62 64  A 1 
ATOM 503  N NH1 . ARG A 1 64  ? 9.104   33.718  -1.613  1.00 23.16 64  A 1 
ATOM 504  N NH2 . ARG A 1 64  ? 10.601  35.033  -0.623  1.00 22.56 64  A 1 
ATOM 505  N N   . ARG A 1 65  ? 13.297  26.922  0.856   1.00 43.47 65  A 1 
ATOM 506  C CA  . ARG A 1 65  ? 12.891  26.203  2.068   1.00 46.57 65  A 1 
ATOM 507  C C   . ARG A 1 65  ? 11.717  26.981  2.654   1.00 46.67 65  A 1 
ATOM 508  O O   . ARG A 1 65  ? 11.909  27.952  3.381   1.00 47.26 65  A 1 
ATOM 509  C CB  . ARG A 1 65  ? 14.044  26.086  3.082   1.00 44.66 65  A 1 
ATOM 510  C CG  . ARG A 1 65  ? 14.946  24.871  2.864   1.00 40.87 65  A 1 
ATOM 511  C CD  . ARG A 1 65  ? 15.997  24.807  3.993   1.00 38.59 65  A 1 
ATOM 512  N NE  . ARG A 1 65  ? 16.792  23.566  3.956   1.00 33.17 65  A 1 
ATOM 513  C CZ  . ARG A 1 65  ? 17.727  23.222  4.812   1.00 31.12 65  A 1 
ATOM 514  N NH1 . ARG A 1 65  ? 18.087  23.999  5.803   1.00 28.94 65  A 1 
ATOM 515  N NH2 . ARG A 1 65  ? 18.337  22.068  4.705   1.00 29.06 65  A 1 
ATOM 516  N N   . ILE A 1 66  ? 10.507  26.590  2.250   1.00 44.84 66  A 1 
ATOM 517  C CA  . ILE A 1 66  ? 9.288   26.953  2.960   1.00 47.65 66  A 1 
ATOM 518  C C   . ILE A 1 66  ? 9.482   26.379  4.365   1.00 49.75 66  A 1 
ATOM 519  O O   . ILE A 1 66  ? 10.043  25.293  4.521   1.00 48.11 66  A 1 
ATOM 520  C CB  . ILE A 1 66  ? 8.047   26.408  2.203   1.00 43.67 66  A 1 
ATOM 521  C CG1 . ILE A 1 66  ? 7.995   26.990  0.767   1.00 41.52 66  A 1 
ATOM 522  C CG2 . ILE A 1 66  ? 6.753   26.750  2.953   1.00 42.32 66  A 1 
ATOM 523  C CD1 . ILE A 1 66  ? 6.903   26.391  -0.127  1.00 38.40 66  A 1 
ATOM 524  N N   . ALA A 1 67  ? 9.169   27.149  5.390   1.00 54.72 67  A 1 
ATOM 525  C CA  . ALA A 1 67  ? 9.180   26.621  6.748   1.00 58.35 67  A 1 
ATOM 526  C C   . ALA A 1 67  ? 8.338   25.329  6.746   1.00 60.80 67  A 1 
ATOM 527  O O   . ALA A 1 67  ? 7.271   25.363  6.125   1.00 58.80 67  A 1 
ATOM 528  C CB  . ALA A 1 67  ? 8.600   27.672  7.705   1.00 53.66 67  A 1 
ATOM 529  N N   . PRO A 1 68  ? 8.815   24.212  7.328   1.00 54.15 68  A 1 
ATOM 530  C CA  . PRO A 1 68  ? 8.123   22.929  7.213   1.00 54.62 68  A 1 
ATOM 531  C C   . PRO A 1 68  ? 6.679   23.109  7.671   1.00 57.71 68  A 1 
ATOM 532  O O   . PRO A 1 68  ? 6.425   23.400  8.841   1.00 56.51 68  A 1 
ATOM 533  C CB  . PRO A 1 68  ? 8.916   21.943  8.078   1.00 50.14 68  A 1 
ATOM 534  C CG  . PRO A 1 68  ? 9.707   22.836  9.031   1.00 49.88 68  A 1 
ATOM 535  C CD  . PRO A 1 68  ? 9.947   24.104  8.225   1.00 54.50 68  A 1 
ATOM 536  N N   . SER A 1 69  ? 5.754   23.017  6.729   1.00 70.83 69  A 1 
ATOM 537  C CA  . SER A 1 69  ? 4.340   23.047  7.047   1.00 76.25 69  A 1 
ATOM 538  C C   . SER A 1 69  ? 3.947   21.680  7.601   1.00 82.74 69  A 1 
ATOM 539  O O   . SER A 1 69  ? 4.451   20.638  7.178   1.00 78.86 69  A 1 
ATOM 540  C CB  . SER A 1 69  ? 3.493   23.477  5.836   1.00 65.49 69  A 1 
ATOM 541  O OG  . SER A 1 69  ? 3.617   22.551  4.793   1.00 56.27 69  A 1 
ATOM 542  N N   . GLU A 1 70  ? 3.066   21.693  8.582   1.00 82.06 70  A 1 
ATOM 543  C CA  . GLU A 1 70  ? 2.414   20.472  9.028   1.00 86.31 70  A 1 
ATOM 544  C C   . GLU A 1 70  ? 1.237   20.186  8.093   1.00 88.53 70  A 1 
ATOM 545  O O   . GLU A 1 70  ? 0.506   21.096  7.698   1.00 84.64 70  A 1 
ATOM 546  C CB  . GLU A 1 70  ? 1.996   20.557  10.510  1.00 81.77 70  A 1 
ATOM 547  C CG  . GLU A 1 70  ? 3.230   20.747  11.418  1.00 76.76 70  A 1 
ATOM 548  C CD  . GLU A 1 70  ? 2.951   20.643  12.934  1.00 74.25 70  A 1 
ATOM 549  O OE1 . GLU A 1 70  ? 3.941   20.592  13.709  1.00 65.51 70  A 1 
ATOM 550  O OE2 . GLU A 1 70  ? 1.793   20.521  13.381  1.00 68.47 70  A 1 
ATOM 551  N N   . ALA A 1 71  ? 1.064   18.927  7.712   1.00 90.84 71  A 1 
ATOM 552  C CA  . ALA A 1 71  ? -0.063  18.477  6.920   1.00 91.89 71  A 1 
ATOM 553  C C   . ALA A 1 71  ? -0.645  17.215  7.544   1.00 93.76 71  A 1 
ATOM 554  O O   . ALA A 1 71  ? 0.054   16.467  8.211   1.00 92.81 71  A 1 
ATOM 555  C CB  . ALA A 1 71  ? 0.380   18.249  5.472   1.00 89.24 71  A 1 
ATOM 556  N N   . SER A 1 72  ? -1.922  16.963  7.295   1.00 94.26 72  A 1 
ATOM 557  C CA  . SER A 1 72  ? -2.565  15.718  7.691   1.00 94.66 72  A 1 
ATOM 558  C C   . SER A 1 72  ? -3.152  15.020  6.473   1.00 95.26 72  A 1 
ATOM 559  O O   . SER A 1 72  ? -3.499  15.662  5.483   1.00 94.81 72  A 1 
ATOM 560  C CB  . SER A 1 72  ? -3.615  15.959  8.773   1.00 93.73 72  A 1 
ATOM 561  O OG  . SER A 1 72  ? -4.640  16.802  8.290   1.00 89.70 72  A 1 
ATOM 562  N N   . PHE A 1 73  ? -3.269  13.693  6.529   1.00 95.68 73  A 1 
ATOM 563  C CA  . PHE A 1 73  ? -3.992  12.925  5.531   1.00 96.26 73  A 1 
ATOM 564  C C   . PHE A 1 73  ? -4.862  11.848  6.171   1.00 96.70 73  A 1 
ATOM 565  O O   . PHE A 1 73  ? -4.563  11.340  7.253   1.00 96.72 73  A 1 
ATOM 566  C CB  . PHE A 1 73  ? -3.042  12.361  4.468   1.00 96.41 73  A 1 
ATOM 567  C CG  . PHE A 1 73  ? -2.154  11.221  4.916   1.00 96.73 73  A 1 
ATOM 568  C CD1 . PHE A 1 73  ? -0.903  11.487  5.516   1.00 95.96 73  A 1 
ATOM 569  C CD2 . PHE A 1 73  ? -2.545  9.896   4.684   1.00 96.01 73  A 1 
ATOM 570  C CE1 . PHE A 1 73  ? -0.055  10.432  5.873   1.00 95.57 73  A 1 
ATOM 571  C CE2 . PHE A 1 73  ? -1.688  8.831   5.043   1.00 95.37 73  A 1 
ATOM 572  C CZ  . PHE A 1 73  ? -0.442  9.102   5.631   1.00 96.05 73  A 1 
ATOM 573  N N   . LEU A 1 74  ? -5.941  11.491  5.474   1.00 97.48 74  A 1 
ATOM 574  C CA  . LEU A 1 74  ? -6.809  10.381  5.841   1.00 97.51 74  A 1 
ATOM 575  C C   . LEU A 1 74  ? -6.281  9.096   5.201   1.00 97.96 74  A 1 
ATOM 576  O O   . LEU A 1 74  ? -6.007  9.085   4.006   1.00 97.76 74  A 1 
ATOM 577  C CB  . LEU A 1 74  ? -8.246  10.649  5.381   1.00 97.10 74  A 1 
ATOM 578  C CG  . LEU A 1 74  ? -8.902  11.895  5.994   1.00 92.99 74  A 1 
ATOM 579  C CD1 . LEU A 1 74  ? -10.301 12.098  5.400   1.00 90.20 74  A 1 
ATOM 580  C CD2 . LEU A 1 74  ? -9.056  11.760  7.505   1.00 90.52 74  A 1 
ATOM 581  N N   . TYR A 1 75  ? -6.211  8.020   5.972   1.00 98.16 75  A 1 
ATOM 582  C CA  . TYR A 1 75  ? -5.935  6.682   5.455   1.00 98.17 75  A 1 
ATOM 583  C C   . TYR A 1 75  ? -7.135  5.770   5.718   1.00 98.14 75  A 1 
ATOM 584  O O   . TYR A 1 75  ? -7.474  5.490   6.872   1.00 97.84 75  A 1 
ATOM 585  C CB  . TYR A 1 75  ? -4.639  6.142   6.077   1.00 98.02 75  A 1 
ATOM 586  C CG  . TYR A 1 75  ? -4.204  4.785   5.545   1.00 97.84 75  A 1 
ATOM 587  C CD1 . TYR A 1 75  ? -3.780  3.783   6.432   1.00 96.18 75  A 1 
ATOM 588  C CD2 . TYR A 1 75  ? -4.194  4.529   4.162   1.00 96.33 75  A 1 
ATOM 589  C CE1 . TYR A 1 75  ? -3.335  2.528   5.942   1.00 95.64 75  A 1 
ATOM 590  C CE2 . TYR A 1 75  ? -3.774  3.277   3.669   1.00 95.43 75  A 1 
ATOM 591  C CZ  . TYR A 1 75  ? -3.345  2.285   4.558   1.00 96.22 75  A 1 
ATOM 592  O OH  . TYR A 1 75  ? -2.933  1.083   4.082   1.00 95.11 75  A 1 
ATOM 593  N N   . LEU A 1 76  ? -7.786  5.354   4.633   1.00 98.25 76  A 1 
ATOM 594  C CA  . LEU A 1 76  ? -8.953  4.483   4.619   1.00 98.12 76  A 1 
ATOM 595  C C   . LEU A 1 76  ? -8.569  3.191   3.903   1.00 98.02 76  A 1 
ATOM 596  O O   . LEU A 1 76  ? -8.118  3.234   2.763   1.00 96.90 76  A 1 
ATOM 597  C CB  . LEU A 1 76  ? -10.136 5.155   3.901   1.00 97.83 76  A 1 
ATOM 598  C CG  . LEU A 1 76  ? -10.443 6.608   4.294   1.00 96.33 76  A 1 
ATOM 599  C CD1 . LEU A 1 76  ? -11.664 7.105   3.509   1.00 93.84 76  A 1 
ATOM 600  C CD2 . LEU A 1 76  ? -10.747 6.762   5.775   1.00 93.33 76  A 1 
ATOM 601  N N   . ASN A 1 77  ? -8.718  2.059   4.571   1.00 96.54 77  A 1 
ATOM 602  C CA  . ASN A 1 77  ? -8.136  0.810   4.100   1.00 95.35 77  A 1 
ATOM 603  C C   . ASN A 1 77  ? -9.167  -0.325  4.164   1.00 96.79 77  A 1 
ATOM 604  O O   . ASN A 1 77  ? -9.963  -0.345  5.097   1.00 95.03 77  A 1 
ATOM 605  C CB  . ASN A 1 77  ? -6.917  0.556   4.984   1.00 89.85 77  A 1 
ATOM 606  C CG  . ASN A 1 77  ? -6.129  -0.616  4.497   1.00 87.68 77  A 1 
ATOM 607  O OD1 . ASN A 1 77  ? -5.681  -0.657  3.352   1.00 73.37 77  A 1 
ATOM 608  N ND2 . ASN A 1 77  ? -5.935  -1.584  5.344   1.00 76.41 77  A 1 
ATOM 609  N N   . ASP A 1 78  ? -9.147  -1.240  3.176   1.00 98.11 78  A 1 
ATOM 610  C CA  . ASP A 1 78  ? -10.048 -2.386  3.100   1.00 98.28 78  A 1 
ATOM 611  C C   . ASP A 1 78  ? -11.512 -1.979  3.378   1.00 98.47 78  A 1 
ATOM 612  O O   . ASP A 1 78  ? -12.154 -2.425  4.327   1.00 97.82 78  A 1 
ATOM 613  C CB  . ASP A 1 78  ? -9.553  -3.515  4.009   1.00 97.83 78  A 1 
ATOM 614  C CG  . ASP A 1 78  ? -8.124  -3.976  3.686   1.00 96.72 78  A 1 
ATOM 615  O OD1 . ASP A 1 78  ? -7.923  -4.658  2.670   1.00 93.88 78  A 1 
ATOM 616  O OD2 . ASP A 1 78  ? -7.202  -3.660  4.468   1.00 93.70 78  A 1 
ATOM 617  N N   . ILE A 1 79  ? -12.015 -1.035  2.565   1.00 98.24 79  A 1 
ATOM 618  C CA  . ILE A 1 79  ? -13.356 -0.462  2.764   1.00 98.48 79  A 1 
ATOM 619  C C   . ILE A 1 79  ? -14.422 -1.526  2.501   1.00 98.31 79  A 1 
ATOM 620  O O   . ILE A 1 79  ? -15.404 -1.576  3.230   1.00 98.00 79  A 1 
ATOM 621  C CB  . ILE A 1 79  ? -13.563 0.790   1.883   1.00 98.38 79  A 1 
ATOM 622  C CG1 . ILE A 1 79  ? -12.581 1.899   2.317   1.00 97.47 79  A 1 
ATOM 623  C CG2 . ILE A 1 79  ? -15.017 1.305   1.971   1.00 97.69 79  A 1 
ATOM 624  C CD1 . ILE A 1 79  ? -12.546 3.115   1.375   1.00 94.20 79  A 1 
ATOM 625  N N   . HIS A 1 80  ? -14.232 -2.342  1.452   1.00 98.23 80  A 1 
ATOM 626  C CA  . HIS A 1 80  ? -15.173 -3.364  0.993   1.00 98.03 80  A 1 
ATOM 627  C C   . HIS A 1 80  ? -16.623 -2.861  0.981   1.00 97.88 80  A 1 
ATOM 628  O O   . HIS A 1 80  ? -17.522 -3.463  1.568   1.00 97.18 80  A 1 
ATOM 629  C CB  . HIS A 1 80  ? -14.974 -4.647  1.796   1.00 97.82 80  A 1 
ATOM 630  C CG  . HIS A 1 80  ? -13.664 -5.333  1.536   1.00 97.52 80  A 1 
ATOM 631  N ND1 . HIS A 1 80  ? -13.337 -6.025  0.385   1.00 95.81 80  A 1 
ATOM 632  C CD2 . HIS A 1 80  ? -12.621 -5.456  2.406   1.00 95.99 80  A 1 
ATOM 633  C CE1 . HIS A 1 80  ? -12.125 -6.564  0.577   1.00 95.48 80  A 1 
ATOM 634  N NE2 . HIS A 1 80  ? -11.656 -6.250  1.795   1.00 95.45 80  A 1 
ATOM 635  N N   . ALA A 1 81  ? -16.858 -1.711  0.342   1.00 97.51 81  A 1 
ATOM 636  C CA  . ALA A 1 81  ? -18.172 -1.082  0.305   1.00 97.28 81  A 1 
ATOM 637  C C   . ALA A 1 81  ? -19.187 -1.964  -0.432  1.00 96.94 81  A 1 
ATOM 638  O O   . ALA A 1 81  ? -19.023 -2.265  -1.624  1.00 96.00 81  A 1 
ATOM 639  C CB  . ALA A 1 81  ? -18.053 0.300   -0.330  1.00 96.68 81  A 1 
ATOM 640  N N   . ASP A 1 82  ? -20.263 -2.347  0.264   1.00 97.24 82  A 1 
ATOM 641  C CA  . ASP A 1 82  ? -21.291 -3.241  -0.242  1.00 97.10 82  A 1 
ATOM 642  C C   . ASP A 1 82  ? -22.615 -2.505  -0.523  1.00 96.96 82  A 1 
ATOM 643  O O   . ASP A 1 82  ? -23.407 -2.271  0.391   1.00 96.49 82  A 1 
ATOM 644  C CB  . ASP A 1 82  ? -21.496 -4.425  0.712   1.00 96.97 82  A 1 
ATOM 645  C CG  . ASP A 1 82  ? -22.373 -5.508  0.078   1.00 96.51 82  A 1 
ATOM 646  O OD1 . ASP A 1 82  ? -22.878 -5.303  -1.055  1.00 94.98 82  A 1 
ATOM 647  O OD2 . ASP A 1 82  ? -22.498 -6.588  0.669   1.00 94.61 82  A 1 
ATOM 648  N N   . PRO A 1 83  ? -22.912 -2.164  -1.788  1.00 96.22 83  A 1 
ATOM 649  C CA  . PRO A 1 83  ? -24.186 -1.558  -2.155  1.00 95.10 83  A 1 
ATOM 650  C C   . PRO A 1 83  ? -25.361 -2.550  -2.145  1.00 95.21 83  A 1 
ATOM 651  O O   . PRO A 1 83  ? -26.501 -2.124  -2.303  1.00 94.28 83  A 1 
ATOM 652  C CB  . PRO A 1 83  ? -23.947 -0.988  -3.553  1.00 94.38 83  A 1 
ATOM 653  C CG  . PRO A 1 83  ? -22.954 -1.979  -4.152  1.00 93.31 83  A 1 
ATOM 654  C CD  . PRO A 1 83  ? -22.070 -2.340  -2.957  1.00 95.38 83  A 1 
ATOM 655  N N   . LEU A 1 84  ? -25.095 -3.848  -2.000  1.00 95.49 84  A 1 
ATOM 656  C CA  . LEU A 1 84  ? -26.109 -4.905  -1.952  1.00 95.42 84  A 1 
ATOM 657  C C   . LEU A 1 84  ? -26.412 -5.379  -0.528  1.00 96.13 84  A 1 
ATOM 658  O O   . LEU A 1 84  ? -27.247 -6.263  -0.347  1.00 95.60 84  A 1 
ATOM 659  C CB  . LEU A 1 84  ? -25.688 -6.093  -2.837  1.00 94.95 84  A 1 
ATOM 660  C CG  . LEU A 1 84  ? -25.386 -5.754  -4.309  1.00 93.57 84  A 1 
ATOM 661  C CD1 . LEU A 1 84  ? -25.102 -7.046  -5.068  1.00 90.83 84  A 1 
ATOM 662  C CD2 . LEU A 1 84  ? -26.556 -5.043  -5.005  1.00 90.40 84  A 1 
ATOM 663  N N   . TYR A 1 85  ? -25.760 -4.783  0.482   1.00 96.41 85  A 1 
ATOM 664  C CA  . TYR A 1 85  ? -25.988 -5.107  1.884   1.00 96.89 85  A 1 
ATOM 665  C C   . TYR A 1 85  ? -27.459 -4.938  2.268   1.00 97.06 85  A 1 
ATOM 666  O O   . TYR A 1 85  ? -28.078 -3.896  2.030   1.00 96.73 85  A 1 
ATOM 667  C CB  . TYR A 1 85  ? -25.098 -4.238  2.767   1.00 97.03 85  A 1 
ATOM 668  C CG  . TYR A 1 85  ? -25.296 -4.493  4.252   1.00 97.20 85  A 1 
ATOM 669  C CD1 . TYR A 1 85  ? -26.247 -3.745  4.979   1.00 96.62 85  A 1 
ATOM 670  C CD2 . TYR A 1 85  ? -24.557 -5.500  4.893   1.00 96.75 85  A 1 
ATOM 671  C CE1 . TYR A 1 85  ? -26.456 -4.012  6.345   1.00 96.50 85  A 1 
ATOM 672  C CE2 . TYR A 1 85  ? -24.765 -5.769  6.264   1.00 96.33 85  A 1 
ATOM 673  C CZ  . TYR A 1 85  ? -25.714 -5.024  6.989   1.00 96.71 85  A 1 
ATOM 674  O OH  . TYR A 1 85  ? -25.922 -5.285  8.297   1.00 96.26 85  A 1 
ATOM 675  N N   . SER A 1 86  ? -28.006 -5.958  2.919   1.00 96.34 86  A 1 
ATOM 676  C CA  . SER A 1 86  ? -29.350 -5.936  3.498   1.00 95.96 86  A 1 
ATOM 677  C C   . SER A 1 86  ? -29.272 -6.012  5.025   1.00 96.02 86  A 1 
ATOM 678  O O   . SER A 1 86  ? -28.790 -7.007  5.561   1.00 95.48 86  A 1 
ATOM 679  C CB  . SER A 1 86  ? -30.179 -7.085  2.948   1.00 95.52 86  A 1 
ATOM 680  O OG  . SER A 1 86  ? -31.467 -7.053  3.540   1.00 92.34 86  A 1 
ATOM 681  N N   . PRO A 1 87  ? -29.795 -5.014  5.750   1.00 95.66 87  A 1 
ATOM 682  C CA  . PRO A 1 87  ? -29.659 -4.944  7.209   1.00 94.95 87  A 1 
ATOM 683  C C   . PRO A 1 87  ? -30.402 -6.057  7.953   1.00 94.73 87  A 1 
ATOM 684  O O   . PRO A 1 87  ? -30.129 -6.285  9.117   1.00 93.70 87  A 1 
ATOM 685  C CB  . PRO A 1 87  ? -30.188 -3.559  7.595   1.00 94.74 87  A 1 
ATOM 686  C CG  . PRO A 1 87  ? -31.175 -3.223  6.484   1.00 94.17 87  A 1 
ATOM 687  C CD  . PRO A 1 87  ? -30.520 -3.860  5.255   1.00 96.01 87  A 1 
ATOM 688  N N   . ILE A 1 88  ? -31.318 -6.755  7.299   1.00 94.46 88  A 1 
ATOM 689  C CA  . ILE A 1 88  ? -32.147 -7.815  7.891   1.00 94.13 88  A 1 
ATOM 690  C C   . ILE A 1 88  ? -31.684 -9.226  7.531   1.00 93.97 88  A 1 
ATOM 691  O O   . ILE A 1 88  ? -32.316 -10.204 7.944   1.00 92.66 88  A 1 
ATOM 692  C CB  . ILE A 1 88  ? -33.635 -7.611  7.537   1.00 94.38 88  A 1 
ATOM 693  C CG1 . ILE A 1 88  ? -33.878 -7.652  6.014   1.00 93.89 88  A 1 
ATOM 694  C CG2 . ILE A 1 88  ? -34.150 -6.296  8.151   1.00 92.99 88  A 1 
ATOM 695  C CD1 . ILE A 1 88  ? -35.358 -7.735  5.621   1.00 91.73 88  A 1 
ATOM 696  N N   . ILE A 1 89  ? -30.618 -9.372  6.740   1.00 93.68 89  A 1 
ATOM 697  C CA  . ILE A 1 89  ? -30.097 -10.674 6.310   1.00 93.75 89  A 1 
ATOM 698  C C   . ILE A 1 89  ? -28.890 -11.053 7.178   1.00 93.01 89  A 1 
ATOM 699  O O   . ILE A 1 89  ? -27.980 -10.238 7.322   1.00 92.58 89  A 1 
ATOM 700  C CB  . ILE A 1 89  ? -29.781 -10.666 4.799   1.00 94.07 89  A 1 
ATOM 701  C CG1 . ILE A 1 89  ? -31.032 -10.382 3.943   1.00 92.97 89  A 1 
ATOM 702  C CG2 . ILE A 1 89  ? -29.140 -11.993 4.362   1.00 93.73 89  A 1 
ATOM 703  C CD1 . ILE A 1 89  ? -32.241 -11.307 4.185   1.00 88.63 89  A 1 
ATOM 704  N N   . PRO A 1 90  ? -28.844 -12.263 7.752   1.00 92.94 90  A 1 
ATOM 705  C CA  . PRO A 1 90  ? -27.734 -12.701 8.597   1.00 91.57 90  A 1 
ATOM 706  C C   . PRO A 1 90  ? -26.406 -12.844 7.838   1.00 91.64 90  A 1 
ATOM 707  O O   . PRO A 1 90  ? -26.407 -13.211 6.664   1.00 90.64 90  A 1 
ATOM 708  C CB  . PRO A 1 90  ? -28.155 -14.051 9.182   1.00 89.39 90  A 1 
ATOM 709  C CG  . PRO A 1 90  ? -29.674 -14.063 9.054   1.00 87.82 90  A 1 
ATOM 710  C CD  . PRO A 1 90  ? -29.932 -13.229 7.810   1.00 90.66 90  A 1 
ATOM 711  N N   . SER A 1 91  ? -25.294 -12.703 8.558   1.00 90.94 91  A 1 
ATOM 712  C CA  . SER A 1 91  ? -23.924 -12.810 8.029   1.00 89.04 91  A 1 
ATOM 713  C C   . SER A 1 91  ? -23.631 -14.125 7.301   1.00 87.49 91  A 1 
ATOM 714  O O   . SER A 1 91  ? -23.014 -14.126 6.247   1.00 85.44 91  A 1 
ATOM 715  C CB  . SER A 1 91  ? -22.914 -12.622 9.158   1.00 88.12 91  A 1 
ATOM 716  O OG  . SER A 1 91  ? -23.065 -13.639 10.137  1.00 85.17 91  A 1 
ATOM 717  N N   . LYS A 1 92  ? -24.197 -15.251 7.748   1.00 88.34 92  A 1 
ATOM 718  C CA  . LYS A 1 92  ? -24.086 -16.559 7.073   1.00 86.51 92  A 1 
ATOM 719  C C   . LYS A 1 92  ? -24.616 -16.610 5.640   1.00 87.56 92  A 1 
ATOM 720  O O   . LYS A 1 92  ? -24.499 -17.637 4.972   1.00 84.46 92  A 1 
ATOM 721  C CB  . LYS A 1 92  ? -24.784 -17.620 7.939   1.00 83.76 92  A 1 
ATOM 722  C CG  . LYS A 1 92  ? -26.307 -17.432 7.913   1.00 75.24 92  A 1 
ATOM 723  C CD  . LYS A 1 92  ? -26.972 -18.523 8.733   1.00 71.63 92  A 1 
ATOM 724  C CE  . LYS A 1 92  ? -28.474 -18.357 8.568   1.00 63.75 92  A 1 
ATOM 725  N NZ  . LYS A 1 92  ? -29.172 -19.486 9.206   1.00 54.63 92  A 1 
ATOM 726  N N   . HIS A 1 93  ? -25.282 -15.557 5.193   1.00 88.06 93  A 1 
ATOM 727  C CA  . HIS A 1 93  ? -25.763 -15.343 3.828   1.00 88.40 93  A 1 
ATOM 728  C C   . HIS A 1 93  ? -25.114 -14.100 3.205   1.00 89.57 93  A 1 
ATOM 729  O O   . HIS A 1 93  ? -25.737 -13.433 2.386   1.00 86.46 93  A 1 
ATOM 730  C CB  . HIS A 1 93  ? -27.297 -15.270 3.828   1.00 87.65 93  A 1 
ATOM 731  C CG  . HIS A 1 93  ? -27.964 -16.524 4.322   1.00 86.48 93  A 1 
ATOM 732  N ND1 . HIS A 1 93  ? -27.815 -17.775 3.776   1.00 79.47 93  A 1 
ATOM 733  C CD2 . HIS A 1 93  ? -28.859 -16.646 5.348   1.00 78.79 93  A 1 
ATOM 734  C CE1 . HIS A 1 93  ? -28.601 -18.622 4.462   1.00 79.07 93  A 1 
ATOM 735  N NE2 . HIS A 1 93  ? -29.258 -17.977 5.427   1.00 79.98 93  A 1 
ATOM 736  N N   . ASP A 1 94  ? -23.887 -13.766 3.639   1.00 90.50 94  A 1 
ATOM 737  C CA  . ASP A 1 94  ? -23.107 -12.610 3.189   1.00 91.38 94  A 1 
ATOM 738  C C   . ASP A 1 94  ? -23.853 -11.264 3.339   1.00 93.26 94  A 1 
ATOM 739  O O   . ASP A 1 94  ? -23.545 -10.291 2.666   1.00 90.86 94  A 1 
ATOM 740  C CB  . ASP A 1 94  ? -22.571 -12.850 1.767   1.00 88.66 94  A 1 
ATOM 741  C CG  . ASP A 1 94  ? -21.852 -14.192 1.625   1.00 83.56 94  A 1 
ATOM 742  O OD1 . ASP A 1 94  ? -21.012 -14.493 2.498   1.00 79.18 94  A 1 
ATOM 743  O OD2 . ASP A 1 94  ? -22.175 -14.926 0.663   1.00 77.93 94  A 1 
ATOM 744  N N   . CYS A 1 95  ? -24.870 -11.228 4.210   1.00 93.13 95  A 1 
ATOM 745  C CA  . CYS A 1 95  ? -25.757 -10.075 4.376   1.00 94.37 95  A 1 
ATOM 746  C C   . CYS A 1 95  ? -26.430 -9.600  3.076   1.00 95.35 95  A 1 
ATOM 747  O O   . CYS A 1 95  ? -26.722 -8.410  2.925   1.00 93.78 95  A 1 
ATOM 748  C CB  . CYS A 1 95  ? -25.009 -8.966  5.122   1.00 93.31 95  A 1 
ATOM 749  S SG  . CYS A 1 95  ? -24.557 -9.366  6.823   1.00 89.99 95  A 1 
ATOM 750  N N   . ARG A 1 96  ? -26.677 -10.510 2.129   1.00 94.98 96  A 1 
ATOM 751  C CA  . ARG A 1 96  ? -27.242 -10.202 0.800   1.00 94.72 96  A 1 
ATOM 752  C C   . ARG A 1 96  ? -28.416 -11.102 0.434   1.00 93.66 96  A 1 
ATOM 753  O O   . ARG A 1 96  ? -28.598 -12.197 0.972   1.00 90.53 96  A 1 
ATOM 754  C CB  . ARG A 1 96  ? -26.146 -10.328 -0.272  1.00 94.28 96  A 1 
ATOM 755  C CG  . ARG A 1 96  ? -25.025 -9.297  -0.127  1.00 93.57 96  A 1 
ATOM 756  C CD  . ARG A 1 96  ? -23.956 -9.533  -1.190  1.00 93.27 96  A 1 
ATOM 757  N NE  . ARG A 1 96  ? -22.771 -8.706  -0.949  1.00 92.62 96  A 1 
ATOM 758  C CZ  . ARG A 1 96  ? -21.527 -8.970  -1.293  1.00 92.98 96  A 1 
ATOM 759  N NH1 . ARG A 1 96  ? -21.192 -9.986  -2.039  1.00 89.25 96  A 1 
ATOM 760  N NH2 . ARG A 1 96  ? -20.565 -8.203  -0.882  1.00 88.56 96  A 1 
ATOM 761  N N   . GLY A 1 97  ? -29.195 -10.660 -0.556  1.00 92.58 97  A 1 
ATOM 762  C CA  . GLY A 1 97  ? -30.270 -11.435 -1.168  1.00 90.66 97  A 1 
ATOM 763  C C   . GLY A 1 97  ? -31.602 -11.360 -0.417  1.00 90.85 97  A 1 
ATOM 764  O O   . GLY A 1 97  ? -31.813 -10.508 0.446   1.00 85.75 97  A 1 
ATOM 765  N N   . ASP A 1 98  ? -32.507 -12.266 -0.786  1.00 88.83 98  A 1 
ATOM 766  C CA  . ASP A 1 98  ? -33.834 -12.408 -0.171  1.00 87.09 98  A 1 
ATOM 767  C C   . ASP A 1 98  ? -33.940 -13.780 0.511   1.00 85.79 98  A 1 
ATOM 768  O O   . ASP A 1 98  ? -33.785 -14.822 -0.125  1.00 78.99 98  A 1 
ATOM 769  C CB  . ASP A 1 98  ? -34.927 -12.204 -1.234  1.00 83.27 98  A 1 
ATOM 770  C CG  . ASP A 1 98  ? -36.348 -12.234 -0.655  1.00 77.04 98  A 1 
ATOM 771  O OD1 . ASP A 1 98  ? -36.487 -12.222 0.585   1.00 72.16 98  A 1 
ATOM 772  O OD2 . ASP A 1 98  ? -37.296 -12.302 -1.471  1.00 72.56 98  A 1 
ATOM 773  N N   . HIS A 1 99  ? -34.149 -13.783 1.825   1.00 88.28 99  A 1 
ATOM 774  C CA  . HIS A 1 99  ? -34.175 -14.986 2.644   1.00 86.03 99  A 1 
ATOM 775  C C   . HIS A 1 99  ? -35.402 -15.003 3.553   1.00 85.67 99  A 1 
ATOM 776  O O   . HIS A 1 99  ? -35.764 -14.009 4.170   1.00 80.91 99  A 1 
ATOM 777  C CB  . HIS A 1 99  ? -32.884 -15.120 3.458   1.00 82.41 99  A 1 
ATOM 778  C CG  . HIS A 1 99  ? -31.662 -15.327 2.602   1.00 78.37 99  A 1 
ATOM 779  N ND1 . HIS A 1 99  ? -31.224 -16.523 2.066   1.00 68.25 99  A 1 
ATOM 780  C CD2 . HIS A 1 99  ? -30.803 -14.347 2.190   1.00 68.29 99  A 1 
ATOM 781  C CE1 . HIS A 1 99  ? -30.125 -16.256 1.349   1.00 67.49 99  A 1 
ATOM 782  N NE2 . HIS A 1 99  ? -29.837 -14.948 1.400   1.00 68.97 99  A 1 
ATOM 783  N N   . LYS A 1 100 ? -35.986 -16.195 3.698   1.00 87.35 100 A 1 
ATOM 784  C CA  . LYS A 1 100 ? -37.171 -16.393 4.549   1.00 86.24 100 A 1 
ATOM 785  C C   . LYS A 1 100 ? -36.932 -16.083 6.029   1.00 86.29 100 A 1 
ATOM 786  O O   . LYS A 1 100 ? -37.865 -15.726 6.728   1.00 81.86 100 A 1 
ATOM 787  C CB  . LYS A 1 100 ? -37.675 -17.841 4.431   1.00 85.18 100 A 1 
ATOM 788  C CG  . LYS A 1 100 ? -38.240 -18.168 3.043   1.00 79.66 100 A 1 
ATOM 789  C CD  . LYS A 1 100 ? -38.812 -19.585 3.037   1.00 74.15 100 A 1 
ATOM 790  C CE  . LYS A 1 100 ? -39.384 -19.893 1.658   1.00 69.24 100 A 1 
ATOM 791  N NZ  . LYS A 1 100 ? -39.965 -21.261 1.587   1.00 58.80 100 A 1 
ATOM 792  N N   . LYS A 1 101 ? -35.694 -16.307 6.521   1.00 85.59 101 A 1 
ATOM 793  C CA  . LYS A 1 101 ? -35.313 -16.017 7.907   1.00 84.69 101 A 1 
ATOM 794  C C   . LYS A 1 101 ? -34.560 -14.693 7.939   1.00 86.73 101 A 1 
ATOM 795  O O   . LYS A 1 101 ? -33.453 -14.625 7.413   1.00 83.92 101 A 1 
ATOM 796  C CB  . LYS A 1 101 ? -34.520 -17.185 8.517   1.00 80.67 101 A 1 
ATOM 797  C CG  . LYS A 1 101 ? -34.252 -16.927 10.013  1.00 71.56 101 A 1 
ATOM 798  C CD  . LYS A 1 101 ? -33.536 -18.084 10.733  1.00 66.21 101 A 1 
ATOM 799  C CE  . LYS A 1 101 ? -33.338 -17.655 12.191  1.00 59.67 101 A 1 
ATOM 800  N NZ  . LYS A 1 101 ? -32.659 -18.670 13.046  1.00 51.14 101 A 1 
ATOM 801  N N   . THR A 1 102 ? -35.167 -13.714 8.590   1.00 87.09 102 A 1 
ATOM 802  C CA  . THR A 1 102 ? -34.589 -12.392 8.825   1.00 87.71 102 A 1 
ATOM 803  C C   . THR A 1 102 ? -34.178 -12.219 10.286  1.00 87.53 102 A 1 
ATOM 804  O O   . THR A 1 102 ? -34.533 -13.031 11.147  1.00 85.93 102 A 1 
ATOM 805  C CB  . THR A 1 102 ? -35.570 -11.286 8.389   1.00 87.06 102 A 1 
ATOM 806  O OG1 . THR A 1 102 ? -36.794 -11.432 9.074   1.00 82.86 102 A 1 
ATOM 807  C CG2 . THR A 1 102 ? -35.868 -11.359 6.892   1.00 83.23 102 A 1 
ATOM 808  N N   . ILE A 1 103 ? -33.425 -11.164 10.549  1.00 88.94 103 A 1 
ATOM 809  C CA  . ILE A 1 103 ? -32.989 -10.695 11.867  1.00 89.15 103 A 1 
ATOM 810  C C   . ILE A 1 103 ? -33.464 -9.256  12.090  1.00 89.84 103 A 1 
ATOM 811  O O   . ILE A 1 103 ? -33.972 -8.619  11.170  1.00 88.97 103 A 1 
ATOM 812  C CB  . ILE A 1 103 ? -31.454 -10.814 11.992  1.00 88.74 103 A 1 
ATOM 813  C CG1 . ILE A 1 103 ? -30.734 -10.047 10.865  1.00 87.59 103 A 1 
ATOM 814  C CG2 . ILE A 1 103 ? -31.052 -12.303 12.028  1.00 86.84 103 A 1 
ATOM 815  C CD1 . ILE A 1 103 ? -29.225 -9.899  11.070  1.00 86.71 103 A 1 
ATOM 816  N N   . ASP A 1 104 ? -33.280 -8.747  13.302  1.00 89.25 104 A 1 
ATOM 817  C CA  . ASP A 1 104 ? -33.446 -7.315  13.556  1.00 89.28 104 A 1 
ATOM 818  C C   . ASP A 1 104 ? -32.495 -6.496  12.661  1.00 90.93 104 A 1 
ATOM 819  O O   . ASP A 1 104 ? -31.381 -6.946  12.384  1.00 90.07 104 A 1 
ATOM 820  C CB  . ASP A 1 104 ? -33.201 -6.991  15.037  1.00 86.78 104 A 1 
ATOM 821  C CG  . ASP A 1 104 ? -34.343 -7.459  15.952  1.00 80.65 104 A 1 
ATOM 822  O OD1 . ASP A 1 104 ? -35.482 -7.594  15.446  1.00 77.55 104 A 1 
ATOM 823  O OD2 . ASP A 1 104 ? -34.073 -7.638  17.156  1.00 77.15 104 A 1 
ATOM 824  N N   . PRO A 1 105 ? -32.894 -5.310  12.181  1.00 92.04 105 A 1 
ATOM 825  C CA  . PRO A 1 105 ? -32.068 -4.537  11.261  1.00 92.61 105 A 1 
ATOM 826  C C   . PRO A 1 105 ? -30.733 -4.091  11.869  1.00 93.44 105 A 1 
ATOM 827  O O   . PRO A 1 105 ? -30.704 -3.361  12.851  1.00 92.38 105 A 1 
ATOM 828  C CB  . PRO A 1 105 ? -32.925 -3.338  10.848  1.00 91.13 105 A 1 
ATOM 829  C CG  . PRO A 1 105 ? -34.355 -3.827  11.058  1.00 89.10 105 A 1 
ATOM 830  C CD  . PRO A 1 105 ? -34.225 -4.745  12.269  1.00 92.35 105 A 1 
ATOM 831  N N   . HIS A 1 106 ? -29.625 -4.439  11.206  1.00 93.91 106 A 1 
ATOM 832  C CA  . HIS A 1 106 ? -28.266 -3.973  11.506  1.00 94.41 106 A 1 
ATOM 833  C C   . HIS A 1 106 ? -27.859 -2.876  10.524  1.00 95.52 106 A 1 
ATOM 834  O O   . HIS A 1 106 ? -27.223 -3.125  9.499   1.00 95.23 106 A 1 
ATOM 835  C CB  . HIS A 1 106 ? -27.290 -5.155  11.483  1.00 93.46 106 A 1 
ATOM 836  C CG  . HIS A 1 106 ? -27.397 -6.047  12.688  1.00 92.07 106 A 1 
ATOM 837  N ND1 . HIS A 1 106 ? -26.470 -6.131  13.698  1.00 84.16 106 A 1 
ATOM 838  C CD2 . HIS A 1 106 ? -28.405 -6.909  12.990  1.00 84.42 106 A 1 
ATOM 839  C CE1 . HIS A 1 106 ? -26.917 -7.032  14.592  1.00 84.62 106 A 1 
ATOM 840  N NE2 . HIS A 1 106 ? -28.098 -7.526  14.204  1.00 86.55 106 A 1 
ATOM 841  N N   . LYS A 1 107 ? -28.258 -1.631  10.832  1.00 95.85 107 A 1 
ATOM 842  C CA  . LYS A 1 107 ? -28.083 -0.481  9.933   1.00 96.72 107 A 1 
ATOM 843  C C   . LYS A 1 107 ? -26.627 -0.241  9.511   1.00 97.30 107 A 1 
ATOM 844  O O   . LYS A 1 107 ? -26.372 0.047   8.349   1.00 96.94 107 A 1 
ATOM 845  C CB  . LYS A 1 107 ? -28.681 0.772   10.608  1.00 96.11 107 A 1 
ATOM 846  C CG  . LYS A 1 107 ? -28.591 1.976   9.653   1.00 94.75 107 A 1 
ATOM 847  C CD  . LYS A 1 107 ? -29.121 3.302   10.214  1.00 93.20 107 A 1 
ATOM 848  C CE  . LYS A 1 107 ? -28.833 4.276   9.068   1.00 88.62 107 A 1 
ATOM 849  N NZ  . LYS A 1 107 ? -29.009 5.695   9.325   1.00 82.44 107 A 1 
ATOM 850  N N   . TYR A 1 108 ? -25.685 -0.339  10.462  1.00 97.21 108 A 1 
ATOM 851  C CA  . TYR A 1 108 ? -24.275 0.005   10.252  1.00 97.62 108 A 1 
ATOM 852  C C   . TYR A 1 108 ? -23.366 -1.214  10.042  1.00 97.78 108 A 1 
ATOM 853  O O   . TYR A 1 108 ? -22.156 -1.096  10.149  1.00 97.04 108 A 1 
ATOM 854  C CB  . TYR A 1 108 ? -23.791 0.894   11.402  1.00 97.76 108 A 1 
ATOM 855  C CG  . TYR A 1 108 ? -24.521 2.210   11.503  1.00 97.93 108 A 1 
ATOM 856  C CD1 . TYR A 1 108 ? -24.314 3.207   10.527  1.00 97.29 108 A 1 
ATOM 857  C CD2 . TYR A 1 108 ? -25.408 2.449   12.568  1.00 97.37 108 A 1 
ATOM 858  C CE1 . TYR A 1 108 ? -24.984 4.437   10.623  1.00 96.93 108 A 1 
ATOM 859  C CE2 . TYR A 1 108 ? -26.082 3.682   12.665  1.00 96.92 108 A 1 
ATOM 860  C CZ  . TYR A 1 108 ? -25.867 4.684   11.698  1.00 97.09 108 A 1 
ATOM 861  O OH  . TYR A 1 108 ? -26.515 5.872   11.792  1.00 96.12 108 A 1 
ATOM 862  N N   . GLY A 1 109 ? -23.938 -2.372  9.740   1.00 96.78 109 A 1 
ATOM 863  C CA  . GLY A 1 109 ? -23.168 -3.574  9.459   1.00 96.22 109 A 1 
ATOM 864  C C   . GLY A 1 109 ? -23.207 -4.615  10.579  1.00 95.84 109 A 1 
ATOM 865  O O   . GLY A 1 109 ? -23.667 -4.369  11.692  1.00 94.66 109 A 1 
ATOM 866  N N   . GLN A 1 110 ? -22.712 -5.781  10.218  1.00 94.90 110 A 1 
ATOM 867  C CA  . GLN A 1 110 ? -22.552 -6.933  11.090  1.00 94.12 110 A 1 
ATOM 868  C C   . GLN A 1 110 ? -21.110 -7.429  10.955  1.00 94.42 110 A 1 
ATOM 869  O O   . GLN A 1 110 ? -20.502 -7.269  9.892   1.00 93.36 110 A 1 
ATOM 870  C CB  . GLN A 1 110 ? -23.527 -8.050  10.665  1.00 91.66 110 A 1 
ATOM 871  C CG  . GLN A 1 110 ? -25.002 -7.668  10.831  1.00 86.34 110 A 1 
ATOM 872  C CD  . GLN A 1 110 ? -25.932 -8.693  10.196  1.00 87.45 110 A 1 
ATOM 873  O OE1 . GLN A 1 110 ? -26.012 -9.843  10.597  1.00 80.81 110 A 1 
ATOM 874  N NE2 . GLN A 1 110 ? -26.650 -8.325  9.163   1.00 78.97 110 A 1 
ATOM 875  N N   . TYR A 1 111 ? -20.569 -8.051  11.994  1.00 94.24 111 A 1 
ATOM 876  C CA  . TYR A 1 111 ? -19.350 -8.838  11.835  1.00 93.43 111 A 1 
ATOM 877  C C   . TYR A 1 111 ? -19.586 -9.965  10.812  1.00 92.86 111 A 1 
ATOM 878  O O   . TYR A 1 111 ? -20.714 -10.439 10.655  1.00 91.40 111 A 1 
ATOM 879  C CB  . TYR A 1 111 ? -18.889 -9.386  13.190  1.00 93.02 111 A 1 
ATOM 880  C CG  . TYR A 1 111 ? -18.592 -8.326  14.237  1.00 93.07 111 A 1 
ATOM 881  C CD1 . TYR A 1 111 ? -17.648 -7.315  13.977  1.00 91.84 111 A 1 
ATOM 882  C CD2 . TYR A 1 111 ? -19.263 -8.354  15.482  1.00 91.93 111 A 1 
ATOM 883  C CE1 . TYR A 1 111 ? -17.375 -6.331  14.956  1.00 91.25 111 A 1 
ATOM 884  C CE2 . TYR A 1 111 ? -18.994 -7.378  16.451  1.00 91.41 111 A 1 
ATOM 885  C CZ  . TYR A 1 111 ? -18.050 -6.367  16.193  1.00 91.94 111 A 1 
ATOM 886  O OH  . TYR A 1 111 ? -17.800 -5.415  17.134  1.00 90.82 111 A 1 
ATOM 887  N N   . GLU A 1 112 ? -18.536 -10.362 10.111  1.00 92.80 112 A 1 
ATOM 888  C CA  . GLU A 1 112 ? -18.569 -11.309 8.979   1.00 92.67 112 A 1 
ATOM 889  C C   . GLU A 1 112 ? -19.311 -10.811 7.727   1.00 93.75 112 A 1 
ATOM 890  O O   . GLU A 1 112 ? -19.570 -11.587 6.822   1.00 92.92 112 A 1 
ATOM 891  C CB  . GLU A 1 112 ? -19.070 -12.710 9.398   1.00 91.01 112 A 1 
ATOM 892  C CG  . GLU A 1 112 ? -18.373 -13.284 10.616  1.00 88.66 112 A 1 
ATOM 893  C CD  . GLU A 1 112 ? -18.932 -14.683 10.921  1.00 84.44 112 A 1 
ATOM 894  O OE1 . GLU A 1 112 ? -18.231 -15.675 10.625  1.00 77.31 112 A 1 
ATOM 895  O OE2 . GLU A 1 112 ? -20.057 -14.761 11.462  1.00 75.32 112 A 1 
ATOM 896  N N   . CYS A 1 113 ? -19.650 -9.529  7.668   1.00 95.09 113 A 1 
ATOM 897  C CA  . CYS A 1 113 ? -20.202 -8.912  6.470   1.00 95.65 113 A 1 
ATOM 898  C C   . CYS A 1 113 ? -19.367 -7.709  6.039   1.00 96.55 113 A 1 
ATOM 899  O O   . CYS A 1 113 ? -18.780 -7.021  6.868   1.00 96.05 113 A 1 
ATOM 900  C CB  . CYS A 1 113 ? -21.654 -8.517  6.707   1.00 94.87 113 A 1 
ATOM 901  S SG  . CYS A 1 113 ? -22.728 -9.972  6.761   1.00 93.03 113 A 1 
ATOM 902  N N   . ASP A 1 114 ? -19.368 -7.445  4.744   1.00 96.91 114 A 1 
ATOM 903  C CA  . ASP A 1 114 ? -18.760 -6.239  4.198   1.00 97.38 114 A 1 
ATOM 904  C C   . ASP A 1 114 ? -19.521 -4.967  4.601   1.00 97.54 114 A 1 
ATOM 905  O O   . ASP A 1 114 ? -20.651 -5.004  5.093   1.00 97.17 114 A 1 
ATOM 906  C CB  . ASP A 1 114 ? -18.630 -6.372  2.684   1.00 97.18 114 A 1 
ATOM 907  C CG  . ASP A 1 114 ? -17.471 -7.272  2.269   1.00 96.38 114 A 1 
ATOM 908  O OD1 . ASP A 1 114 ? -16.417 -7.254  2.943   1.00 94.16 114 A 1 
ATOM 909  O OD2 . ASP A 1 114 ? -17.613 -7.920  1.210   1.00 93.58 114 A 1 
ATOM 910  N N   . SER A 1 115 ? -18.879 -3.813  4.390   1.00 97.84 115 A 1 
ATOM 911  C CA  . SER A 1 115 ? -19.375 -2.516  4.850   1.00 98.03 115 A 1 
ATOM 912  C C   . SER A 1 115 ? -20.641 -2.081  4.120   1.00 98.07 115 A 1 
ATOM 913  O O   . SER A 1 115 ? -20.575 -1.815  2.920   1.00 97.55 115 A 1 
ATOM 914  C CB  . SER A 1 115 ? -18.326 -1.430  4.629   1.00 97.75 115 A 1 
ATOM 915  O OG  . SER A 1 115 ? -17.161 -1.710  5.350   1.00 94.65 115 A 1 
ATOM 916  N N   . PRO A 1 116 ? -21.790 -1.883  4.816   1.00 98.08 116 A 1 
ATOM 917  C CA  . PRO A 1 116 ? -22.908 -1.186  4.205   1.00 98.08 116 A 1 
ATOM 918  C C   . PRO A 1 116 ? -22.529 0.253   3.847   1.00 98.16 116 A 1 
ATOM 919  O O   . PRO A 1 116 ? -21.704 0.877   4.517   1.00 97.95 116 A 1 
ATOM 920  C CB  . PRO A 1 116 ? -24.037 -1.221  5.237   1.00 97.26 116 A 1 
ATOM 921  C CG  . PRO A 1 116 ? -23.303 -1.347  6.567   1.00 95.18 116 A 1 
ATOM 922  C CD  . PRO A 1 116 ? -22.041 -2.137  6.213   1.00 97.61 116 A 1 
ATOM 923  N N   . MET A 1 117 ? -23.197 0.822   2.837   1.00 97.82 117 A 1 
ATOM 924  C CA  . MET A 1 117 ? -22.967 2.221   2.465   1.00 97.71 117 A 1 
ATOM 925  C C   . MET A 1 117 ? -23.229 3.185   3.630   1.00 97.94 117 A 1 
ATOM 926  O O   . MET A 1 117 ? -22.472 4.134   3.809   1.00 97.63 117 A 1 
ATOM 927  C CB  . MET A 1 117 ? -23.828 2.593   1.248   1.00 97.30 117 A 1 
ATOM 928  C CG  . MET A 1 117 ? -23.389 1.875   -0.042  1.00 95.11 117 A 1 
ATOM 929  S SD  . MET A 1 117 ? -21.638 2.061   -0.521  1.00 93.49 117 A 1 
ATOM 930  C CE  . MET A 1 117 ? -21.455 3.859   -0.538  1.00 85.84 117 A 1 
ATOM 931  N N   . GLU A 1 118 ? -24.190 2.902   4.488   1.00 97.43 118 A 1 
ATOM 932  C CA  . GLU A 1 118 ? -24.497 3.691   5.691   1.00 97.43 118 A 1 
ATOM 933  C C   . GLU A 1 118 ? -23.322 3.756   6.693   1.00 97.96 118 A 1 
ATOM 934  O O   . GLU A 1 118 ? -23.094 4.788   7.326   1.00 97.37 118 A 1 
ATOM 935  C CB  . GLU A 1 118 ? -25.718 3.062   6.385   1.00 96.57 118 A 1 
ATOM 936  C CG  . GLU A 1 118 ? -27.033 3.302   5.623   1.00 87.03 118 A 1 
ATOM 937  C CD  . GLU A 1 118 ? -27.726 4.628   5.996   1.00 83.37 118 A 1 
ATOM 938  O OE1 . GLU A 1 118 ? -28.923 4.776   5.653   1.00 74.22 118 A 1 
ATOM 939  O OE2 . GLU A 1 118 ? -27.189 5.413   6.805   1.00 74.38 118 A 1 
ATOM 940  N N   . LEU A 1 119 ? -22.547 2.678   6.832   1.00 97.88 119 A 1 
ATOM 941  C CA  . LEU A 1 119 ? -21.322 2.663   7.632   1.00 98.13 119 A 1 
ATOM 942  C C   . LEU A 1 119 ? -20.275 3.589   7.015   1.00 98.37 119 A 1 
ATOM 943  O O   . LEU A 1 119 ? -19.692 4.426   7.706   1.00 98.30 119 A 1 
ATOM 944  C CB  . LEU A 1 119 ? -20.790 1.225   7.755   1.00 98.25 119 A 1 
ATOM 945  C CG  . LEU A 1 119 ? -19.390 1.098   8.388   1.00 97.76 119 A 1 
ATOM 946  C CD1 . LEU A 1 119 ? -19.341 1.661   9.803   1.00 96.71 119 A 1 
ATOM 947  C CD2 . LEU A 1 119 ? -18.975 -0.377  8.452   1.00 96.55 119 A 1 
ATOM 948  N N   . PHE A 1 120 ? -20.051 3.449   5.710   1.00 98.16 120 A 1 
ATOM 949  C CA  . PHE A 1 120 ? -19.060 4.245   5.004   1.00 98.14 120 A 1 
ATOM 950  C C   . PHE A 1 120 ? -19.414 5.740   5.002   1.00 98.25 120 A 1 
ATOM 951  O O   . PHE A 1 120 ? -18.566 6.577   5.293   1.00 98.07 120 A 1 
ATOM 952  C CB  . PHE A 1 120 ? -18.880 3.690   3.588   1.00 98.11 120 A 1 
ATOM 953  C CG  . PHE A 1 120 ? -17.800 4.422   2.824   1.00 98.25 120 A 1 
ATOM 954  C CD1 . PHE A 1 120 ? -18.125 5.166   1.671   1.00 97.38 120 A 1 
ATOM 955  C CD2 . PHE A 1 120 ? -16.476 4.404   3.291   1.00 97.46 120 A 1 
ATOM 956  C CE1 . PHE A 1 120 ? -17.123 5.883   1.000   1.00 97.23 120 A 1 
ATOM 957  C CE2 . PHE A 1 120 ? -15.480 5.132   2.619   1.00 97.06 120 A 1 
ATOM 958  C CZ  . PHE A 1 120 ? -15.803 5.870   1.476   1.00 97.71 120 A 1 
ATOM 959  N N   . GLU A 1 121 ? -20.674 6.095   4.767   1.00 98.00 121 A 1 
ATOM 960  C CA  . GLU A 1 121 ? -21.151 7.488   4.843   1.00 97.81 121 A 1 
ATOM 961  C C   . GLU A 1 121 ? -20.996 8.075   6.256   1.00 97.99 121 A 1 
ATOM 962  O O   . GLU A 1 121 ? -20.572 9.219   6.413   1.00 97.66 121 A 1 
ATOM 963  C CB  . GLU A 1 121 ? -22.615 7.539   4.401   1.00 97.55 121 A 1 
ATOM 964  C CG  . GLU A 1 121 ? -22.779 7.326   2.882   1.00 94.66 121 A 1 
ATOM 965  C CD  . GLU A 1 121 ? -24.251 7.271   2.434   1.00 92.42 121 A 1 
ATOM 966  O OE1 . GLU A 1 121 ? -24.461 7.031   1.219   1.00 83.05 121 A 1 
ATOM 967  O OE2 . GLU A 1 121 ? -25.136 7.508   3.281   1.00 84.55 121 A 1 
ATOM 968  N N   . SER A 1 122 ? -21.278 7.274   7.302   1.00 98.28 122 A 1 
ATOM 969  C CA  . SER A 1 122 ? -21.037 7.666   8.693   1.00 98.19 122 A 1 
ATOM 970  C C   . SER A 1 122 ? -19.558 7.924   8.969   1.00 98.28 122 A 1 
ATOM 971  O O   . SER A 1 122 ? -19.214 8.917   9.624   1.00 97.83 122 A 1 
ATOM 972  C CB  . SER A 1 122 ? -21.574 6.579   9.624   1.00 97.78 122 A 1 
ATOM 973  O OG  . SER A 1 122 ? -21.384 6.953   10.982  1.00 92.67 122 A 1 
ATOM 974  N N   . LEU A 1 123 ? -18.664 7.079   8.428   1.00 98.29 123 A 1 
ATOM 975  C CA  . LEU A 1 123 ? -17.211 7.284   8.503   1.00 98.39 123 A 1 
ATOM 976  C C   . LEU A 1 123 ? -16.801 8.595   7.831   1.00 98.31 123 A 1 
ATOM 977  O O   . LEU A 1 123 ? -16.120 9.406   8.447   1.00 97.91 123 A 1 
ATOM 978  C CB  . LEU A 1 123 ? -16.497 6.064   7.893   1.00 98.14 123 A 1 
ATOM 979  C CG  . LEU A 1 123 ? -14.957 6.118   7.962   1.00 97.69 123 A 1 
ATOM 980  C CD1 . LEU A 1 123 ? -14.407 4.709   7.822   1.00 95.12 123 A 1 
ATOM 981  C CD2 . LEU A 1 123 ? -14.307 6.948   6.840   1.00 94.37 123 A 1 
ATOM 982  N N   . VAL A 1 124 ? -17.241 8.831   6.594   1.00 98.20 124 A 1 
ATOM 983  C CA  . VAL A 1 124 ? -16.904 10.040  5.831   1.00 98.20 124 A 1 
ATOM 984  C C   . VAL A 1 124 ? -17.377 11.297  6.568   1.00 98.08 124 A 1 
ATOM 985  O O   . VAL A 1 124 ? -16.639 12.279  6.665   1.00 97.72 124 A 1 
ATOM 986  C CB  . VAL A 1 124 ? -17.484 9.966   4.409   1.00 98.23 124 A 1 
ATOM 987  C CG1 . VAL A 1 124 ? -17.272 11.272  3.632   1.00 97.62 124 A 1 
ATOM 988  C CG2 . VAL A 1 124 ? -16.813 8.855   3.601   1.00 97.53 124 A 1 
ATOM 989  N N   . SER A 1 125 ? -18.575 11.258  7.146   1.00 98.06 125 A 1 
ATOM 990  C CA  . SER A 1 125 ? -19.111 12.348  7.969   1.00 97.66 125 A 1 
ATOM 991  C C   . SER A 1 125 ? -18.238 12.616  9.196   1.00 97.46 125 A 1 
ATOM 992  O O   . SER A 1 125 ? -17.909 13.768  9.485   1.00 96.79 125 A 1 
ATOM 993  C CB  . SER A 1 125 ? -20.545 12.010  8.392   1.00 97.42 125 A 1 
ATOM 994  O OG  . SER A 1 125 ? -21.116 13.085  9.115   1.00 87.48 125 A 1 
ATOM 995  N N   . ASN A 1 126 ? -17.810 11.568  9.913   1.00 97.14 126 A 1 
ATOM 996  C CA  . ASN A 1 126 ? -16.921 11.728  11.056  1.00 96.72 126 A 1 
ATOM 997  C C   . ASN A 1 126 ? -15.530 12.237  10.650  1.00 96.50 126 A 1 
ATOM 998  O O   . ASN A 1 126 ? -15.023 13.187  11.253  1.00 96.30 126 A 1 
ATOM 999  C CB  . ASN A 1 126 ? -16.823 10.404  11.826  1.00 97.02 126 A 1 
ATOM 1000 C CG  . ASN A 1 126 ? -16.011 10.598  13.095  1.00 95.75 126 A 1 
ATOM 1001 O OD1 . ASN A 1 126 ? -14.849 10.275  13.172  1.00 86.68 126 A 1 
ATOM 1002 N ND2 . ASN A 1 126 ? -16.590 11.177  14.113  1.00 87.32 126 A 1 
ATOM 1003 N N   . ALA A 1 127 ? -14.941 11.685  9.587   1.00 96.55 127 A 1 
ATOM 1004 C CA  . ALA A 1 127 ? -13.652 12.104  9.065   1.00 96.37 127 A 1 
ATOM 1005 C C   . ALA A 1 127 ? -13.655 13.594  8.680   1.00 95.94 127 A 1 
ATOM 1006 O O   . ALA A 1 127 ? -12.701 14.311  8.974   1.00 95.43 127 A 1 
ATOM 1007 C CB  . ALA A 1 127 ? -13.298 11.211  7.875   1.00 96.81 127 A 1 
ATOM 1008 N N   . LYS A 1 128 ? -14.754 14.090  8.104   1.00 96.73 128 A 1 
ATOM 1009 C CA  . LYS A 1 128 ? -14.926 15.514  7.806   1.00 96.24 128 A 1 
ATOM 1010 C C   . LYS A 1 128 ? -14.956 16.388  9.063   1.00 95.66 128 A 1 
ATOM 1011 O O   . LYS A 1 128 ? -14.459 17.507  9.028   1.00 94.15 128 A 1 
ATOM 1012 C CB  . LYS A 1 128 ? -16.197 15.704  6.957   1.00 96.06 128 A 1 
ATOM 1013 C CG  . LYS A 1 128 ? -16.471 17.150  6.527   1.00 93.83 128 A 1 
ATOM 1014 C CD  . LYS A 1 128 ? -15.320 17.744  5.699   1.00 89.94 128 A 1 
ATOM 1015 C CE  . LYS A 1 128 ? -15.676 19.150  5.224   1.00 85.75 128 A 1 
ATOM 1016 N NZ  . LYS A 1 128 ? -14.523 19.794  4.571   1.00 76.33 128 A 1 
ATOM 1017 N N   . GLN A 1 129 ? -15.534 15.898  10.166  1.00 95.62 129 A 1 
ATOM 1018 C CA  . GLN A 1 129 ? -15.579 16.624  11.438  1.00 94.45 129 A 1 
ATOM 1019 C C   . GLN A 1 129 ? -14.217 16.634  12.145  1.00 94.06 129 A 1 
ATOM 1020 O O   . GLN A 1 129 ? -13.851 17.634  12.747  1.00 91.80 129 A 1 
ATOM 1021 C CB  . GLN A 1 129 ? -16.630 15.989  12.358  1.00 94.27 129 A 1 
ATOM 1022 C CG  . GLN A 1 129 ? -18.070 16.188  11.845  1.00 88.53 129 A 1 
ATOM 1023 C CD  . GLN A 1 129 ? -19.084 15.376  12.641  1.00 83.31 129 A 1 
ATOM 1024 O OE1 . GLN A 1 129 ? -18.919 15.060  13.810  1.00 75.83 129 A 1 
ATOM 1025 N NE2 . GLN A 1 129 ? -20.195 15.007  12.038  1.00 71.80 129 A 1 
ATOM 1026 N N   . THR A 1 130 ? -13.468 15.532  12.074  1.00 94.34 130 A 1 
ATOM 1027 C CA  . THR A 1 130 ? -12.181 15.381  12.762  1.00 92.43 130 A 1 
ATOM 1028 C C   . THR A 1 130 ? -11.006 15.965  11.979  1.00 91.77 130 A 1 
ATOM 1029 O O   . THR A 1 130 ? -10.042 16.434  12.581  1.00 88.42 130 A 1 
ATOM 1030 C CB  . THR A 1 130 ? -11.891 13.912  13.087  1.00 91.50 130 A 1 
ATOM 1031 O OG1 . THR A 1 130 ? -11.929 13.116  11.932  1.00 84.87 130 A 1 
ATOM 1032 C CG2 . THR A 1 130 ? -12.927 13.348  14.069  1.00 83.01 130 A 1 
ATOM 1033 N N   . ASN A 1 131 ? -11.086 15.960  10.641  1.00 93.22 131 A 1 
ATOM 1034 C CA  . ASN A 1 131 ? -10.070 16.510  9.755   1.00 93.37 131 A 1 
ATOM 1035 C C   . ASN A 1 131 ? -10.730 17.221  8.563   1.00 94.12 131 A 1 
ATOM 1036 O O   . ASN A 1 131 ? -10.959 16.633  7.502   1.00 92.85 131 A 1 
ATOM 1037 C CB  . ASN A 1 131 ? -9.113  15.385  9.334   1.00 91.86 131 A 1 
ATOM 1038 C CG  . ASN A 1 131 ? -7.886  15.919  8.617   1.00 88.13 131 A 1 
ATOM 1039 O OD1 . ASN A 1 131 ? -7.748  17.092  8.312   1.00 80.27 131 A 1 
ATOM 1040 N ND2 . ASN A 1 131 ? -6.927  15.067  8.344   1.00 79.37 131 A 1 
ATOM 1041 N N   . GLU A 1 132 ? -11.067 18.502  8.737   1.00 92.07 132 A 1 
ATOM 1042 C CA  . GLU A 1 132 ? -11.862 19.257  7.764   1.00 92.03 132 A 1 
ATOM 1043 C C   . GLU A 1 132 ? -11.162 19.437  6.406   1.00 92.91 132 A 1 
ATOM 1044 O O   . GLU A 1 132 ? -11.830 19.483  5.367   1.00 90.40 132 A 1 
ATOM 1045 C CB  . GLU A 1 132 ? -12.209 20.633  8.366   1.00 89.15 132 A 1 
ATOM 1046 C CG  . GLU A 1 132 ? -13.393 21.302  7.640   1.00 78.78 132 A 1 
ATOM 1047 C CD  . GLU A 1 132 ? -13.498 22.810  7.880   1.00 76.55 132 A 1 
ATOM 1048 O OE1 . GLU A 1 132 ? -13.946 23.494  6.932   1.00 68.31 132 A 1 
ATOM 1049 O OE2 . GLU A 1 132 ? -13.037 23.289  8.936   1.00 71.28 132 A 1 
ATOM 1050 N N   . LYS A 1 133 ? -9.822  19.548  6.404   1.00 93.09 133 A 1 
ATOM 1051 C CA  . LYS A 1 133 ? -8.992  19.882  5.234   1.00 92.67 133 A 1 
ATOM 1052 C C   . LYS A 1 133 ? -7.729  19.013  5.177   1.00 93.69 133 A 1 
ATOM 1053 O O   . LYS A 1 133 ? -6.626  19.543  5.356   1.00 92.28 133 A 1 
ATOM 1054 C CB  . LYS A 1 133 ? -8.655  21.384  5.238   1.00 90.45 133 A 1 
ATOM 1055 C CG  . LYS A 1 133 ? -9.898  22.266  5.106   1.00 83.89 133 A 1 
ATOM 1056 C CD  . LYS A 1 133 ? -9.530  23.756  5.124   1.00 78.99 133 A 1 
ATOM 1057 C CE  . LYS A 1 133 ? -10.825 24.558  5.129   1.00 69.98 133 A 1 
ATOM 1058 N NZ  . LYS A 1 133 ? -10.573 25.995  5.359   1.00 60.96 133 A 1 
ATOM 1059 N N   . PRO A 1 134 ? -7.852  17.695  4.960   1.00 95.03 134 A 1 
ATOM 1060 C CA  . PRO A 1 134 ? -6.683  16.859  4.747   1.00 95.31 134 A 1 
ATOM 1061 C C   . PRO A 1 134 ? -5.947  17.292  3.470   1.00 95.01 134 A 1 
ATOM 1062 O O   . PRO A 1 134 ? -6.575  17.683  2.479   1.00 94.29 134 A 1 
ATOM 1063 C CB  . PRO A 1 134 ? -7.216  15.427  4.653   1.00 95.82 134 A 1 
ATOM 1064 C CG  . PRO A 1 134 ? -8.625  15.614  4.091   1.00 95.22 134 A 1 
ATOM 1065 C CD  . PRO A 1 134 ? -9.072  16.938  4.709   1.00 96.13 134 A 1 
ATOM 1066 N N   . ALA A 1 135 ? -4.618  17.208  3.474   1.00 95.29 135 A 1 
ATOM 1067 C CA  . ALA A 1 135 ? -3.792  17.486  2.297   1.00 94.72 135 A 1 
ATOM 1068 C C   . ALA A 1 135 ? -4.106  16.506  1.154   1.00 95.54 135 A 1 
ATOM 1069 O O   . ALA A 1 135 ? -4.094  16.885  -0.017  1.00 94.92 135 A 1 
ATOM 1070 C CB  . ALA A 1 135 ? -2.325  17.407  2.713   1.00 94.03 135 A 1 
ATOM 1071 N N   . PHE A 1 136 ? -4.409  15.260  1.500   1.00 95.95 136 A 1 
ATOM 1072 C CA  . PHE A 1 136 ? -4.887  14.222  0.592   1.00 96.66 136 A 1 
ATOM 1073 C C   . PHE A 1 136 ? -5.623  13.116  1.353   1.00 97.33 136 A 1 
ATOM 1074 O O   . PHE A 1 136 ? -5.584  13.047  2.582   1.00 97.37 136 A 1 
ATOM 1075 C CB  . PHE A 1 136 ? -3.713  13.654  -0.219  1.00 96.71 136 A 1 
ATOM 1076 C CG  . PHE A 1 136 ? -2.610  13.004  0.594   1.00 96.82 136 A 1 
ATOM 1077 C CD1 . PHE A 1 136 ? -1.551  13.782  1.096   1.00 96.12 136 A 1 
ATOM 1078 C CD2 . PHE A 1 136 ? -2.625  11.622  0.808   1.00 96.09 136 A 1 
ATOM 1079 C CE1 . PHE A 1 136 ? -0.509  13.172  1.803   1.00 95.63 136 A 1 
ATOM 1080 C CE2 . PHE A 1 136 ? -1.574  11.005  1.517   1.00 95.53 136 A 1 
ATOM 1081 C CZ  . PHE A 1 136 ? -0.510  11.783  2.011   1.00 95.61 136 A 1 
ATOM 1082 N N   . ILE A 1 137 ? -6.287  12.245  0.613   1.00 97.56 137 A 1 
ATOM 1083 C CA  . ILE A 1 137 ? -6.877  11.003  1.112   1.00 98.10 137 A 1 
ATOM 1084 C C   . ILE A 1 137 ? -6.143  9.845   0.433   1.00 98.18 137 A 1 
ATOM 1085 O O   . ILE A 1 137 ? -5.984  9.846   -0.791  1.00 98.00 137 A 1 
ATOM 1086 C CB  . ILE A 1 137 ? -8.396  10.960  0.851   1.00 98.32 137 A 1 
ATOM 1087 C CG1 . ILE A 1 137 ? -9.103  12.159  1.522   1.00 97.91 137 A 1 
ATOM 1088 C CG2 . ILE A 1 137 ? -8.982  9.625   1.350   1.00 98.17 137 A 1 
ATOM 1089 C CD1 . ILE A 1 137 ? -10.574 12.322  1.140   1.00 96.88 137 A 1 
ATOM 1090 N N   . LEU A 1 138 ? -5.697  8.866   1.210   1.00 98.13 138 A 1 
ATOM 1091 C CA  . LEU A 1 138 ? -5.119  7.626   0.715   1.00 98.35 138 A 1 
ATOM 1092 C C   . LEU A 1 138 ? -6.089  6.469   0.949   1.00 98.49 138 A 1 
ATOM 1093 O O   . LEU A 1 138 ? -6.470  6.187   2.087   1.00 98.19 138 A 1 
ATOM 1094 C CB  . LEU A 1 138 ? -3.754  7.397   1.376   1.00 98.10 138 A 1 
ATOM 1095 C CG  . LEU A 1 138 ? -3.085  6.064   1.007   1.00 97.28 138 A 1 
ATOM 1096 C CD1 . LEU A 1 138 ? -2.915  5.878   -0.497  1.00 95.14 138 A 1 
ATOM 1097 C CD2 . LEU A 1 138 ? -1.704  6.000   1.654   1.00 94.95 138 A 1 
ATOM 1098 N N   . LEU A 1 139 ? -6.463  5.806   -0.137  1.00 98.43 139 A 1 
ATOM 1099 C CA  . LEU A 1 139 ? -7.211  4.553   -0.127  1.00 98.43 139 A 1 
ATOM 1100 C C   . LEU A 1 139 ? -6.208  3.397   -0.193  1.00 98.34 139 A 1 
ATOM 1101 O O   . LEU A 1 139 ? -5.443  3.282   -1.155  1.00 98.02 139 A 1 
ATOM 1102 C CB  . LEU A 1 139 ? -8.204  4.545   -1.297  1.00 98.49 139 A 1 
ATOM 1103 C CG  . LEU A 1 139 ? -9.168  5.750   -1.325  1.00 98.16 139 A 1 
ATOM 1104 C CD1 . LEU A 1 139 ? -10.122 5.639   -2.513  1.00 97.68 139 A 1 
ATOM 1105 C CD2 . LEU A 1 139 ? -10.009 5.858   -0.051  1.00 97.59 139 A 1 
ATOM 1106 N N   . GLY A 1 140 ? -6.183  2.556   0.839   1.00 97.87 140 A 1 
ATOM 1107 C CA  . GLY A 1 140 ? -5.239  1.450   1.000   1.00 97.56 140 A 1 
ATOM 1108 C C   . GLY A 1 140 ? -5.543  0.210   0.163   1.00 97.43 140 A 1 
ATOM 1109 O O   . GLY A 1 140 ? -4.853  -0.796  0.323   1.00 94.60 140 A 1 
ATOM 1110 N N   . GLY A 1 141 ? -6.535  0.275   -0.738  1.00 97.55 141 A 1 
ATOM 1111 C CA  . GLY A 1 141 ? -6.994  -0.838  -1.565  1.00 97.69 141 A 1 
ATOM 1112 C C   . GLY A 1 141 ? -8.192  -1.581  -0.974  1.00 97.72 141 A 1 
ATOM 1113 O O   . GLY A 1 141 ? -8.690  -1.216  0.091   1.00 96.60 141 A 1 
ATOM 1114 N N   . ASP A 1 142 ? -8.641  -2.602  -1.719  1.00 97.91 142 A 1 
ATOM 1115 C CA  . ASP A 1 142 ? -9.813  -3.419  -1.414  1.00 98.07 142 A 1 
ATOM 1116 C C   . ASP A 1 142 ? -11.066 -2.566  -1.139  1.00 98.09 142 A 1 
ATOM 1117 O O   . ASP A 1 142 ? -11.670 -2.566  -0.071  1.00 97.33 142 A 1 
ATOM 1118 C CB  . ASP A 1 142 ? -9.492  -4.500  -0.371  1.00 97.63 142 A 1 
ATOM 1119 C CG  . ASP A 1 142 ? -8.770  -5.716  -0.961  1.00 96.50 142 A 1 
ATOM 1120 O OD1 . ASP A 1 142 ? -8.382  -5.682  -2.160  1.00 94.70 142 A 1 
ATOM 1121 O OD2 . ASP A 1 142 ? -8.634  -6.745  -0.266  1.00 94.27 142 A 1 
ATOM 1122 N N   . LEU A 1 143 ? -11.440 -1.782  -2.154  1.00 97.89 143 A 1 
ATOM 1123 C CA  . LEU A 1 143 ? -12.593 -0.883  -2.059  1.00 97.86 143 A 1 
ATOM 1124 C C   . LEU A 1 143 ? -13.919 -1.611  -2.285  1.00 97.71 143 A 1 
ATOM 1125 O O   . LEU A 1 143 ? -14.965 -1.147  -1.831  1.00 97.09 143 A 1 
ATOM 1126 C CB  . LEU A 1 143 ? -12.440 0.267   -3.072  1.00 97.89 143 A 1 
ATOM 1127 C CG  . LEU A 1 143 ? -11.124 1.050   -2.988  1.00 96.87 143 A 1 
ATOM 1128 C CD1 . LEU A 1 143 ? -11.246 2.305   -3.854  1.00 94.47 143 A 1 
ATOM 1129 C CD2 . LEU A 1 143 ? -10.781 1.510   -1.566  1.00 93.81 143 A 1 
ATOM 1130 N N   . ILE A 1 144 ? -13.877 -2.718  -3.013  1.00 96.86 144 A 1 
ATOM 1131 C CA  . ILE A 1 144 ? -15.031 -3.467  -3.500  1.00 96.42 144 A 1 
ATOM 1132 C C   . ILE A 1 144 ? -15.341 -4.592  -2.520  1.00 96.61 144 A 1 
ATOM 1133 O O   . ILE A 1 144 ? -14.453 -5.356  -2.157  1.00 96.03 144 A 1 
ATOM 1134 C CB  . ILE A 1 144 ? -14.769 -4.020  -4.916  1.00 94.69 144 A 1 
ATOM 1135 C CG1 . ILE A 1 144 ? -14.543 -2.894  -5.948  1.00 81.06 144 A 1 
ATOM 1136 C CG2 . ILE A 1 144 ? -15.934 -4.900  -5.393  1.00 83.02 144 A 1 
ATOM 1137 C CD1 . ILE A 1 144 ? -13.078 -2.504  -6.104  1.00 76.96 144 A 1 
ATOM 1138 N N   . ALA A 1 145 ? -16.620 -4.734  -2.174  1.00 96.71 145 A 1 
ATOM 1139 C CA  . ALA A 1 145 ? -17.097 -5.849  -1.374  1.00 96.37 145 A 1 
ATOM 1140 C C   . ALA A 1 145 ? -16.754 -7.208  -2.008  1.00 95.86 145 A 1 
ATOM 1141 O O   . ALA A 1 145 ? -16.784 -7.364  -3.238  1.00 94.67 145 A 1 
ATOM 1142 C CB  . ALA A 1 145 ? -18.601 -5.700  -1.170  1.00 95.94 145 A 1 
ATOM 1143 N N   . HIS A 1 146 ? -16.459 -8.197  -1.171  1.00 96.13 146 A 1 
ATOM 1144 C CA  . HIS A 1 146 ? -16.113 -9.542  -1.609  1.00 95.45 146 A 1 
ATOM 1145 C C   . HIS A 1 146 ? -17.172 -10.125 -2.556  1.00 94.74 146 A 1 
ATOM 1146 O O   . HIS A 1 146 ? -18.383 -10.053 -2.309  1.00 93.42 146 A 1 
ATOM 1147 C CB  . HIS A 1 146 ? -15.906 -10.453 -0.392  1.00 95.26 146 A 1 
ATOM 1148 C CG  . HIS A 1 146 ? -14.709 -10.074 0.451   1.00 95.09 146 A 1 
ATOM 1149 N ND1 . HIS A 1 146 ? -14.727 -9.221  1.523   1.00 92.79 146 A 1 
ATOM 1150 C CD2 . HIS A 1 146 ? -13.423 -10.513 0.311   1.00 93.29 146 A 1 
ATOM 1151 C CE1 . HIS A 1 146 ? -13.483 -9.150  2.018   1.00 93.17 146 A 1 
ATOM 1152 N NE2 . HIS A 1 146 ? -12.645 -9.927  1.315   1.00 93.28 146 A 1 
ATOM 1153 N N   . GLY A 1 147 ? -16.718 -10.710 -3.660  1.00 94.27 147 A 1 
ATOM 1154 C CA  . GLY A 1 147 ? -17.581 -11.335 -4.664  1.00 93.01 147 A 1 
ATOM 1155 C C   . GLY A 1 147 ? -18.344 -10.374 -5.591  1.00 93.23 147 A 1 
ATOM 1156 O O   . GLY A 1 147 ? -19.105 -10.841 -6.434  1.00 90.51 147 A 1 
ATOM 1157 N N   . LEU A 1 148 ? -18.145 -9.057  -5.481  1.00 92.24 148 A 1 
ATOM 1158 C CA  . LEU A 1 148 ? -18.737 -8.081  -6.400  1.00 91.42 148 A 1 
ATOM 1159 C C   . LEU A 1 148 ? -17.800 -7.626  -7.536  1.00 90.01 148 A 1 
ATOM 1160 O O   . LEU A 1 148 ? -18.221 -6.914  -8.442  1.00 85.65 148 A 1 
ATOM 1161 C CB  . LEU A 1 148 ? -19.281 -6.870  -5.620  1.00 91.54 148 A 1 
ATOM 1162 C CG  . LEU A 1 148 ? -20.422 -7.176  -4.636  1.00 90.50 148 A 1 
ATOM 1163 C CD1 . LEU A 1 148 ? -21.030 -5.850  -4.163  1.00 87.66 148 A 1 
ATOM 1164 C CD2 . LEU A 1 148 ? -21.551 -8.008  -5.248  1.00 88.31 148 A 1 
ATOM 1165 N N   . ASN A 1 149 ? -16.545 -8.053  -7.530  1.00 89.42 149 A 1 
ATOM 1166 C CA  . ASN A 1 149 ? -15.540 -7.726  -8.539  1.00 87.79 149 A 1 
ATOM 1167 C C   . ASN A 1 149 ? -15.610 -8.644  -9.778  1.00 87.50 149 A 1 
ATOM 1168 O O   . ASN A 1 149 ? -14.608 -9.177  -10.243 1.00 83.84 149 A 1 
ATOM 1169 C CB  . ASN A 1 149 ? -14.158 -7.698  -7.863  1.00 85.52 149 A 1 
ATOM 1170 C CG  . ASN A 1 149 ? -13.754 -9.035  -7.265  1.00 84.45 149 A 1 
ATOM 1171 O OD1 . ASN A 1 149 ? -14.562 -9.755  -6.690  1.00 76.83 149 A 1 
ATOM 1172 N ND2 . ASN A 1 149 ? -12.492 -9.375  -7.355  1.00 79.22 149 A 1 
ATOM 1173 N N   . THR A 1 150 ? -16.807 -8.842  -10.318 1.00 86.47 150 A 1 
ATOM 1174 C CA  . THR A 1 150 ? -17.061 -9.831  -11.381 1.00 84.29 150 A 1 
ATOM 1175 C C   . THR A 1 150 ? -16.669 -9.359  -12.777 1.00 85.27 150 A 1 
ATOM 1176 O O   . THR A 1 150 ? -16.327 -10.171 -13.632 1.00 81.32 150 A 1 
ATOM 1177 C CB  . THR A 1 150 ? -18.541 -10.243 -11.386 1.00 81.62 150 A 1 
ATOM 1178 O OG1 . THR A 1 150 ? -19.374 -9.115  -11.549 1.00 80.28 150 A 1 
ATOM 1179 C CG2 . THR A 1 150 ? -18.944 -10.925 -10.086 1.00 79.07 150 A 1 
ATOM 1180 N N   . ASP A 1 151 ? -16.726 -8.047  -13.026 1.00 91.34 151 A 1 
ATOM 1181 C CA  . ASP A 1 151 ? -16.403 -7.438  -14.311 1.00 92.05 151 A 1 
ATOM 1182 C C   . ASP A 1 151 ? -15.989 -5.963  -14.185 1.00 93.20 151 A 1 
ATOM 1183 O O   . ASP A 1 151 ? -16.151 -5.319  -13.145 1.00 92.58 151 A 1 
ATOM 1184 C CB  . ASP A 1 151 ? -17.587 -7.639  -15.295 1.00 90.81 151 A 1 
ATOM 1185 C CG  . ASP A 1 151 ? -18.850 -6.853  -14.937 1.00 90.92 151 A 1 
ATOM 1186 O OD1 . ASP A 1 151 ? -18.742 -5.611  -14.786 1.00 86.49 151 A 1 
ATOM 1187 O OD2 . ASP A 1 151 ? -19.940 -7.458  -14.902 1.00 86.43 151 A 1 
ATOM 1188 N N   . SER A 1 152 ? -15.461 -5.397  -15.262 1.00 93.86 152 A 1 
ATOM 1189 C CA  . SER A 1 152 ? -14.968 -4.020  -15.296 1.00 94.11 152 A 1 
ATOM 1190 C C   . SER A 1 152 ? -16.048 -2.948  -15.071 1.00 94.95 152 A 1 
ATOM 1191 O O   . SER A 1 152 ? -15.742 -1.844  -14.625 1.00 94.60 152 A 1 
ATOM 1192 C CB  . SER A 1 152 ? -14.263 -3.771  -16.634 1.00 92.83 152 A 1 
ATOM 1193 O OG  . SER A 1 152 ? -15.155 -3.897  -17.718 1.00 80.46 152 A 1 
ATOM 1194 N N   . LYS A 1 153 ? -17.314 -3.245  -15.381 1.00 94.94 153 A 1 
ATOM 1195 C CA  . LYS A 1 153 ? -18.435 -2.320  -15.153 1.00 94.96 153 A 1 
ATOM 1196 C C   . LYS A 1 153 ? -18.768 -2.259  -13.668 1.00 95.50 153 A 1 
ATOM 1197 O O   . LYS A 1 153 ? -18.895 -1.152  -13.142 1.00 95.03 153 A 1 
ATOM 1198 C CB  . LYS A 1 153 ? -19.636 -2.751  -15.999 1.00 94.55 153 A 1 
ATOM 1199 C CG  . LYS A 1 153 ? -20.858 -1.825  -15.829 1.00 84.59 153 A 1 
ATOM 1200 C CD  . LYS A 1 153 ? -22.060 -2.416  -16.558 1.00 81.73 153 A 1 
ATOM 1201 C CE  . LYS A 1 153 ? -23.311 -1.590  -16.280 1.00 73.74 153 A 1 
ATOM 1202 N NZ  . LYS A 1 153 ? -24.529 -2.277  -16.793 1.00 64.53 153 A 1 
ATOM 1203 N N   . MET A 1 154 ? -18.871 -3.418  -13.018 1.00 94.89 154 A 1 
ATOM 1204 C CA  . MET A 1 154 ? -19.091 -3.516  -11.582 1.00 94.20 154 A 1 
ATOM 1205 C C   . MET A 1 154 ? -17.926 -2.893  -10.808 1.00 95.15 154 A 1 
ATOM 1206 O O   . MET A 1 154 ? -18.151 -2.005  -9.992  1.00 94.52 154 A 1 
ATOM 1207 C CB  . MET A 1 154 ? -19.307 -4.980  -11.187 1.00 92.89 154 A 1 
ATOM 1208 C CG  . MET A 1 154 ? -19.761 -5.101  -9.728  1.00 83.01 154 A 1 
ATOM 1209 S SD  . MET A 1 154 ? -21.306 -4.222  -9.329  1.00 78.47 154 A 1 
ATOM 1210 C CE  . MET A 1 154 ? -22.509 -5.355  -10.084 1.00 68.53 154 A 1 
ATOM 1211 N N   . LEU A 1 155 ? -16.691 -3.233  -11.182 1.00 94.79 155 A 1 
ATOM 1212 C CA  . LEU A 1 155 ? -15.475 -2.674  -10.590 1.00 95.01 155 A 1 
ATOM 1213 C C   . LEU A 1 155 ? -15.468 -1.136  -10.636 1.00 96.16 155 A 1 
ATOM 1214 O O   . LEU A 1 155 ? -15.297 -0.462  -9.615  1.00 96.13 155 A 1 
ATOM 1215 C CB  . LEU A 1 155 ? -14.274 -3.265  -11.362 1.00 93.91 155 A 1 
ATOM 1216 C CG  . LEU A 1 155 ? -12.915 -2.954  -10.743 1.00 89.11 155 A 1 
ATOM 1217 C CD1 . LEU A 1 155 ? -12.744 -3.696  -9.423  1.00 87.24 155 A 1 
ATOM 1218 C CD2 . LEU A 1 155 ? -11.797 -3.404  -11.673 1.00 87.29 155 A 1 
ATOM 1219 N N   . LYS A 1 156 ? -15.726 -0.555  -11.796 1.00 95.46 156 A 1 
ATOM 1220 C CA  . LYS A 1 156 ? -15.814 0.903   -11.968 1.00 96.13 156 A 1 
ATOM 1221 C C   . LYS A 1 156 ? -16.929 1.523   -11.126 1.00 96.66 156 A 1 
ATOM 1222 O O   . LYS A 1 156 ? -16.763 2.639   -10.632 1.00 96.80 156 A 1 
ATOM 1223 C CB  . LYS A 1 156 ? -15.998 1.218   -13.453 1.00 96.44 156 A 1 
ATOM 1224 C CG  . LYS A 1 156 ? -16.024 2.735   -13.717 1.00 95.14 156 A 1 
ATOM 1225 C CD  . LYS A 1 156 ? -16.237 3.019   -15.200 1.00 93.50 156 A 1 
ATOM 1226 C CE  . LYS A 1 156 ? -16.311 4.526   -15.402 1.00 87.31 156 A 1 
ATOM 1227 N NZ  . LYS A 1 156 ? -16.559 4.868   -16.815 1.00 81.47 156 A 1 
ATOM 1228 N N   . GLN A 1 157 ? -18.092 0.866   -11.031 1.00 96.10 157 A 1 
ATOM 1229 C CA  . GLN A 1 157 ? -19.203 1.369   -10.231 1.00 96.09 157 A 1 
ATOM 1230 C C   . GLN A 1 157 ? -18.862 1.332   -8.738  1.00 96.39 157 A 1 
ATOM 1231 O O   . GLN A 1 157 ? -19.092 2.318   -8.052  1.00 96.33 157 A 1 
ATOM 1232 C CB  . GLN A 1 157 ? -20.480 0.581   -10.548 1.00 96.12 157 A 1 
ATOM 1233 C CG  . GLN A 1 157 ? -21.712 1.145   -9.808  1.00 92.32 157 A 1 
ATOM 1234 C CD  . GLN A 1 157 ? -21.944 2.626   -10.117 1.00 90.21 157 A 1 
ATOM 1235 O OE1 . GLN A 1 157 ? -21.959 3.069   -11.261 1.00 83.39 157 A 1 
ATOM 1236 N NE2 . GLN A 1 157 ? -22.091 3.458   -9.114  1.00 79.70 157 A 1 
ATOM 1237 N N   . SER A 1 158 ? -18.225 0.263   -8.258  1.00 95.99 158 A 1 
ATOM 1238 C CA  . SER A 1 158 ? -17.796 0.127   -6.866  1.00 95.79 158 A 1 
ATOM 1239 C C   . SER A 1 158 ? -16.744 1.175   -6.481  1.00 96.70 158 A 1 
ATOM 1240 O O   . SER A 1 158 ? -16.885 1.811   -5.440  1.00 96.53 158 A 1 
ATOM 1241 C CB  . SER A 1 158 ? -17.289 -1.283  -6.630  1.00 94.72 158 A 1 
ATOM 1242 O OG  . SER A 1 158 ? -18.339 -2.201  -6.857  1.00 83.07 158 A 1 
ATOM 1243 N N   . PHE A 1 159 ? -15.774 1.467   -7.351  1.00 96.75 159 A 1 
ATOM 1244 C CA  . PHE A 1 159 ? -14.858 2.592   -7.123  1.00 97.35 159 A 1 
ATOM 1245 C C   . PHE A 1 159 ? -15.601 3.928   -6.962  1.00 97.79 159 A 1 
ATOM 1246 O O   . PHE A 1 159 ? -15.274 4.719   -6.079  1.00 97.75 159 A 1 
ATOM 1247 C CB  . PHE A 1 159 ? -13.848 2.702   -8.270  1.00 97.41 159 A 1 
ATOM 1248 C CG  . PHE A 1 159 ? -12.858 1.566   -8.400  1.00 97.46 159 A 1 
ATOM 1249 C CD1 . PHE A 1 159 ? -12.346 0.912   -7.269  1.00 96.56 159 A 1 
ATOM 1250 C CD2 . PHE A 1 159 ? -12.374 1.212   -9.674  1.00 96.46 159 A 1 
ATOM 1251 C CE1 . PHE A 1 159 ? -11.377 -0.095  -7.402  1.00 96.13 159 A 1 
ATOM 1252 C CE2 . PHE A 1 159 ? -11.405 0.206   -9.806  1.00 95.96 159 A 1 
ATOM 1253 C CZ  . PHE A 1 159 ? -10.905 -0.449  -8.673  1.00 96.45 159 A 1 
ATOM 1254 N N   . LYS A 1 160 ? -16.627 4.187   -7.792  1.00 97.47 160 A 1 
ATOM 1255 C CA  . LYS A 1 160 ? -17.435 5.407   -7.681  1.00 97.55 160 A 1 
ATOM 1256 C C   . LYS A 1 160 ? -18.276 5.458   -6.408  1.00 97.70 160 A 1 
ATOM 1257 O O   . LYS A 1 160 ? -18.460 6.543   -5.883  1.00 97.46 160 A 1 
ATOM 1258 C CB  . LYS A 1 160 ? -18.363 5.549   -8.883  1.00 97.47 160 A 1 
ATOM 1259 C CG  . LYS A 1 160 ? -17.608 5.943   -10.152 1.00 94.30 160 A 1 
ATOM 1260 C CD  . LYS A 1 160 ? -18.639 5.997   -11.262 1.00 90.28 160 A 1 
ATOM 1261 C CE  . LYS A 1 160 ? -18.036 6.572   -12.536 1.00 82.59 160 A 1 
ATOM 1262 N NZ  . LYS A 1 160 ? -19.141 6.905   -13.461 1.00 72.77 160 A 1 
ATOM 1263 N N   . ASN A 1 161 ? -18.773 4.313   -5.923  1.00 97.59 161 A 1 
ATOM 1264 C CA  . ASN A 1 161 ? -19.516 4.252   -4.667  1.00 97.22 161 A 1 
ATOM 1265 C C   . ASN A 1 161 ? -18.649 4.722   -3.488  1.00 97.89 161 A 1 
ATOM 1266 O O   . ASN A 1 161 ? -19.168 5.352   -2.576  1.00 97.54 161 A 1 
ATOM 1267 C CB  . ASN A 1 161 ? -20.030 2.828   -4.426  1.00 96.74 161 A 1 
ATOM 1268 C CG  . ASN A 1 161 ? -21.058 2.344   -5.431  1.00 95.16 161 A 1 
ATOM 1269 O OD1 . ASN A 1 161 ? -21.649 3.077   -6.208  1.00 90.37 161 A 1 
ATOM 1270 N ND2 . ASN A 1 161 ? -21.322 1.054   -5.447  1.00 89.50 161 A 1 
ATOM 1271 N N   . VAL A 1 162 ? -17.325 4.485   -3.547  1.00 97.47 162 A 1 
ATOM 1272 C CA  . VAL A 1 162 ? -16.373 4.975   -2.540  1.00 97.93 162 A 1 
ATOM 1273 C C   . VAL A 1 162 ? -15.941 6.417   -2.825  1.00 98.28 162 A 1 
ATOM 1274 O O   . VAL A 1 162 ? -15.952 7.250   -1.922  1.00 98.24 162 A 1 
ATOM 1275 C CB  . VAL A 1 162 ? -15.159 4.029   -2.449  1.00 97.89 162 A 1 
ATOM 1276 C CG1 . VAL A 1 162 ? -14.077 4.577   -1.514  1.00 96.74 162 A 1 
ATOM 1277 C CG2 . VAL A 1 162 ? -15.596 2.652   -1.937  1.00 96.63 162 A 1 
ATOM 1278 N N   . THR A 1 163 ? -15.564 6.759   -4.060  1.00 98.03 163 A 1 
ATOM 1279 C CA  . THR A 1 163 ? -15.020 8.100   -4.325  1.00 98.28 163 A 1 
ATOM 1280 C C   . THR A 1 163 ? -16.074 9.202   -4.248  1.00 98.37 163 A 1 
ATOM 1281 O O   . THR A 1 163 ? -15.747 10.295  -3.794  1.00 98.31 163 A 1 
ATOM 1282 C CB  . THR A 1 163 ? -14.270 8.198   -5.662  1.00 98.17 163 A 1 
ATOM 1283 O OG1 . THR A 1 163 ? -15.080 7.879   -6.758  1.00 96.55 163 A 1 
ATOM 1284 C CG2 . THR A 1 163 ? -13.043 7.273   -5.696  1.00 96.03 163 A 1 
ATOM 1285 N N   . ALA A 1 164 ? -17.329 8.963   -4.639  1.00 98.28 164 A 1 
ATOM 1286 C CA  . ALA A 1 164 ? -18.340 10.023  -4.710  1.00 98.16 164 A 1 
ATOM 1287 C C   . ALA A 1 164 ? -18.684 10.659  -3.341  1.00 98.37 164 A 1 
ATOM 1288 O O   . ALA A 1 164 ? -18.682 11.889  -3.268  1.00 98.15 164 A 1 
ATOM 1289 C CB  . ALA A 1 164 ? -19.573 9.513   -5.477  1.00 97.82 164 A 1 
ATOM 1290 N N   . PRO A 1 165 ? -18.882 9.894   -2.240  1.00 98.26 165 A 1 
ATOM 1291 C CA  . PRO A 1 165 ? -19.056 10.485  -0.911  1.00 98.28 165 A 1 
ATOM 1292 C C   . PRO A 1 165 ? -17.827 11.272  -0.439  1.00 98.49 165 A 1 
ATOM 1293 O O   . PRO A 1 165 ? -17.965 12.344  0.147   1.00 98.27 165 A 1 
ATOM 1294 C CB  . PRO A 1 165 ? -19.362 9.313   0.025   1.00 97.89 165 A 1 
ATOM 1295 C CG  . PRO A 1 165 ? -19.959 8.256   -0.895  1.00 96.56 165 A 1 
ATOM 1296 C CD  . PRO A 1 165 ? -19.164 8.465   -2.181  1.00 98.02 165 A 1 
ATOM 1297 N N   . LEU A 1 166 ? -16.613 10.778  -0.737  1.00 98.20 166 A 1 
ATOM 1298 C CA  . LEU A 1 166 ? -15.375 11.465  -0.391  1.00 98.36 166 A 1 
ATOM 1299 C C   . LEU A 1 166 ? -15.224 12.785  -1.160  1.00 98.49 166 A 1 
ATOM 1300 O O   . LEU A 1 166 ? -14.893 13.801  -0.561  1.00 98.32 166 A 1 
ATOM 1301 C CB  . LEU A 1 166 ? -14.165 10.553  -0.654  1.00 98.41 166 A 1 
ATOM 1302 C CG  . LEU A 1 166 ? -14.083 9.327   0.274   1.00 98.06 166 A 1 
ATOM 1303 C CD1 . LEU A 1 166 ? -12.969 8.400   -0.217  1.00 97.56 166 A 1 
ATOM 1304 C CD2 . LEU A 1 166 ? -13.765 9.728   1.715   1.00 97.46 166 A 1 
ATOM 1305 N N   . GLU A 1 167 ? -15.505 12.800  -2.463  1.00 98.25 167 A 1 
ATOM 1306 C CA  . GLU A 1 167 ? -15.480 14.015  -3.280  1.00 98.16 167 A 1 
ATOM 1307 C C   . GLU A 1 167 ? -16.515 15.051  -2.817  1.00 98.11 167 A 1 
ATOM 1308 O O   . GLU A 1 167 ? -16.229 16.249  -2.814  1.00 97.56 167 A 1 
ATOM 1309 C CB  . GLU A 1 167 ? -15.761 13.662  -4.741  1.00 97.82 167 A 1 
ATOM 1310 C CG  . GLU A 1 167 ? -14.589 12.926  -5.382  1.00 96.34 167 A 1 
ATOM 1311 C CD  . GLU A 1 167 ? -14.880 12.636  -6.847  1.00 96.28 167 A 1 
ATOM 1312 O OE1 . GLU A 1 167 ? -14.639 13.537  -7.683  1.00 89.51 167 A 1 
ATOM 1313 O OE2 . GLU A 1 167 ? -15.272 11.516  -7.212  1.00 91.62 167 A 1 
ATOM 1314 N N   . ALA A 1 168 ? -17.685 14.600  -2.396  1.00 98.07 168 A 1 
ATOM 1315 C CA  . ALA A 1 168 ? -18.703 15.487  -1.855  1.00 97.93 168 A 1 
ATOM 1316 C C   . ALA A 1 168 ? -18.271 16.122  -0.524  1.00 97.91 168 A 1 
ATOM 1317 O O   . ALA A 1 168 ? -18.479 17.318  -0.307  1.00 97.38 168 A 1 
ATOM 1318 C CB  . ALA A 1 168 ? -20.011 14.690  -1.712  1.00 97.92 168 A 1 
ATOM 1319 N N   . ALA A 1 169 ? -17.638 15.354  0.357   1.00 97.51 169 A 1 
ATOM 1320 C CA  . ALA A 1 169 ? -17.150 15.841  1.645   1.00 97.44 169 A 1 
ATOM 1321 C C   . ALA A 1 169 ? -15.861 16.677  1.527   1.00 97.36 169 A 1 
ATOM 1322 O O   . ALA A 1 169 ? -15.674 17.647  2.275   1.00 96.60 169 A 1 
ATOM 1323 C CB  . ALA A 1 169 ? -16.958 14.635  2.570   1.00 97.58 169 A 1 
ATOM 1324 N N   . PHE A 1 170 ? -14.983 16.340  0.567   1.00 97.88 170 A 1 
ATOM 1325 C CA  . PHE A 1 170 ? -13.652 16.915  0.384   1.00 97.42 170 A 1 
ATOM 1326 C C   . PHE A 1 170 ? -13.393 17.356  -1.075  1.00 97.19 170 A 1 
ATOM 1327 O O   . PHE A 1 170 ? -12.492 16.834  -1.738  1.00 95.93 170 A 1 
ATOM 1328 C CB  . PHE A 1 170 ? -12.602 15.904  0.871   1.00 97.46 170 A 1 
ATOM 1329 C CG  . PHE A 1 170 ? -12.798 15.394  2.291   1.00 97.83 170 A 1 
ATOM 1330 C CD1 . PHE A 1 170 ? -12.382 16.174  3.385   1.00 97.18 170 A 1 
ATOM 1331 C CD2 . PHE A 1 170 ? -13.386 14.138  2.505   1.00 97.37 170 A 1 
ATOM 1332 C CE1 . PHE A 1 170 ? -12.531 15.684  4.692   1.00 96.95 170 A 1 
ATOM 1333 C CE2 . PHE A 1 170 ? -13.537 13.643  3.819   1.00 97.03 170 A 1 
ATOM 1334 C CZ  . PHE A 1 170 ? -13.104 14.418  4.907   1.00 97.32 170 A 1 
ATOM 1335 N N   . PRO A 1 171 ? -14.138 18.334  -1.614  1.00 97.28 171 A 1 
ATOM 1336 C CA  . PRO A 1 171 ? -14.170 18.634  -3.049  1.00 95.88 171 A 1 
ATOM 1337 C C   . PRO A 1 171 ? -12.839 19.122  -3.647  1.00 93.90 171 A 1 
ATOM 1338 O O   . PRO A 1 171 ? -12.660 19.090  -4.861  1.00 87.65 171 A 1 
ATOM 1339 C CB  . PRO A 1 171 ? -15.266 19.703  -3.201  1.00 95.22 171 A 1 
ATOM 1340 C CG  . PRO A 1 171 ? -15.337 20.346  -1.821  1.00 94.70 171 A 1 
ATOM 1341 C CD  . PRO A 1 171 ? -15.072 19.174  -0.889  1.00 97.09 171 A 1 
ATOM 1342 N N   . ASN A 1 172 ? -11.909 19.597  -2.815  1.00 94.92 172 A 1 
ATOM 1343 C CA  . ASN A 1 172 ? -10.609 20.109  -3.245  1.00 93.99 172 A 1 
ATOM 1344 C C   . ASN A 1 172 ? -9.440  19.199  -2.818  1.00 94.33 172 A 1 
ATOM 1345 O O   . ASN A 1 172 ? -8.294  19.636  -2.842  1.00 91.80 172 A 1 
ATOM 1346 C CB  . ASN A 1 172 ? -10.439 21.545  -2.714  1.00 92.82 172 A 1 
ATOM 1347 C CG  . ASN A 1 172 ? -11.497 22.489  -3.230  1.00 90.56 172 A 1 
ATOM 1348 O OD1 . ASN A 1 172 ? -11.816 22.557  -4.400  1.00 82.83 172 A 1 
ATOM 1349 N ND2 . ASN A 1 172 ? -12.093 23.286  -2.365  1.00 81.88 172 A 1 
ATOM 1350 N N   . THR A 1 173 ? -9.721  17.978  -2.396  1.00 95.60 173 A 1 
ATOM 1351 C CA  . THR A 1 173 ? -8.714  17.051  -1.869  1.00 96.53 173 A 1 
ATOM 1352 C C   . THR A 1 173 ? -8.434  15.944  -2.883  1.00 96.90 173 A 1 
ATOM 1353 O O   . THR A 1 173 ? -9.356  15.282  -3.352  1.00 96.19 173 A 1 
ATOM 1354 C CB  . THR A 1 173 ? -9.161  16.474  -0.522  1.00 96.57 173 A 1 
ATOM 1355 O OG1 . THR A 1 173 ? -9.394  17.528  0.391   1.00 94.25 173 A 1 
ATOM 1356 C CG2 . THR A 1 173 ? -8.101  15.584  0.111   1.00 94.43 173 A 1 
ATOM 1357 N N   . SER A 1 174 ? -7.158  15.716  -3.200  1.00 97.00 174 A 1 
ATOM 1358 C CA  . SER A 1 174 ? -6.760  14.596  -4.056  1.00 97.19 174 A 1 
ATOM 1359 C C   . SER A 1 174 ? -6.953  13.260  -3.339  1.00 97.64 174 A 1 
ATOM 1360 O O   . SER A 1 174 ? -6.658  13.140  -2.149  1.00 97.36 174 A 1 
ATOM 1361 C CB  . SER A 1 174 ? -5.303  14.734  -4.505  1.00 96.47 174 A 1 
ATOM 1362 O OG  . SER A 1 174 ? -5.150  15.894  -5.291  1.00 92.25 174 A 1 
ATOM 1363 N N   . ILE A 1 175 ? -7.413  12.261  -4.090  1.00 97.77 175 A 1 
ATOM 1364 C CA  . ILE A 1 175 ? -7.594  10.891  -3.603  1.00 98.10 175 A 1 
ATOM 1365 C C   . ILE A 1 175 ? -6.578  9.996   -4.323  1.00 98.01 175 A 1 
ATOM 1366 O O   . ILE A 1 175 ? -6.626  9.839   -5.541  1.00 97.73 175 A 1 
ATOM 1367 C CB  . ILE A 1 175 ? -9.048  10.404  -3.787  1.00 98.23 175 A 1 
ATOM 1368 C CG1 . ILE A 1 175 ? -10.055 11.377  -3.121  1.00 97.76 175 A 1 
ATOM 1369 C CG2 . ILE A 1 175 ? -9.189  8.986   -3.223  1.00 97.98 175 A 1 
ATOM 1370 C CD1 . ILE A 1 175 ? -11.534 10.994  -3.294  1.00 96.78 175 A 1 
ATOM 1371 N N   . TYR A 1 176 ? -5.661  9.410   -3.554  1.00 98.28 176 A 1 
ATOM 1372 C CA  . TYR A 1 176 ? -4.682  8.438   -4.024  1.00 98.29 176 A 1 
ATOM 1373 C C   . TYR A 1 176 ? -5.121  7.020   -3.650  1.00 98.31 176 A 1 
ATOM 1374 O O   . TYR A 1 176 ? -5.861  6.831   -2.690  1.00 98.04 176 A 1 
ATOM 1375 C CB  . TYR A 1 176 ? -3.309  8.777   -3.448  1.00 97.94 176 A 1 
ATOM 1376 C CG  . TYR A 1 176 ? -2.793  10.140  -3.883  1.00 97.47 176 A 1 
ATOM 1377 C CD1 . TYR A 1 176 ? -2.304  10.323  -5.190  1.00 95.44 176 A 1 
ATOM 1378 C CD2 . TYR A 1 176 ? -2.816  11.229  -2.989  1.00 95.27 176 A 1 
ATOM 1379 C CE1 . TYR A 1 176 ? -1.847  11.582  -5.603  1.00 93.89 176 A 1 
ATOM 1380 C CE2 . TYR A 1 176 ? -2.359  12.491  -3.398  1.00 94.00 176 A 1 
ATOM 1381 C CZ  . TYR A 1 176 ? -1.874  12.674  -4.706  1.00 94.49 176 A 1 
ATOM 1382 O OH  . TYR A 1 176 ? -1.418  13.893  -5.108  1.00 92.46 176 A 1 
ATOM 1383 N N   . ILE A 1 177 ? -4.656  6.022   -4.405  1.00 98.10 177 A 1 
ATOM 1384 C CA  . ILE A 1 177 ? -4.994  4.619   -4.182  1.00 98.23 177 A 1 
ATOM 1385 C C   . ILE A 1 177 ? -3.768  3.721   -4.328  1.00 98.39 177 A 1 
ATOM 1386 O O   . ILE A 1 177 ? -2.968  3.898   -5.242  1.00 97.98 177 A 1 
ATOM 1387 C CB  . ILE A 1 177 ? -6.173  4.179   -5.092  1.00 98.00 177 A 1 
ATOM 1388 C CG1 . ILE A 1 177 ? -6.606  2.736   -4.770  1.00 97.06 177 A 1 
ATOM 1389 C CG2 . ILE A 1 177 ? -5.840  4.339   -6.596  1.00 96.67 177 A 1 
ATOM 1390 C CD1 . ILE A 1 177 ? -7.901  2.284   -5.448  1.00 94.44 177 A 1 
ATOM 1391 N N   . THR A 1 178 ? -3.651  2.721   -3.468  1.00 98.21 178 A 1 
ATOM 1392 C CA  . THR A 1 178 ? -2.930  1.479   -3.762  1.00 98.07 178 A 1 
ATOM 1393 C C   . THR A 1 178 ? -3.959  0.419   -4.124  1.00 97.99 178 A 1 
ATOM 1394 O O   . THR A 1 178 ? -4.955  0.292   -3.425  1.00 96.56 178 A 1 
ATOM 1395 C CB  . THR A 1 178 ? -2.103  0.991   -2.557  1.00 96.72 178 A 1 
ATOM 1396 O OG1 . THR A 1 178 ? -2.871  0.972   -1.378  1.00 86.32 178 A 1 
ATOM 1397 C CG2 . THR A 1 178 ? -0.927  1.926   -2.305  1.00 85.29 178 A 1 
ATOM 1398 N N   . LEU A 1 179 ? -3.757  -0.315  -5.221  1.00 98.24 179 A 1 
ATOM 1399 C CA  . LEU A 1 179 ? -4.706  -1.352  -5.627  1.00 98.07 179 A 1 
ATOM 1400 C C   . LEU A 1 179 ? -4.634  -2.547  -4.670  1.00 97.81 179 A 1 
ATOM 1401 O O   . LEU A 1 179 ? -3.539  -3.051  -4.385  1.00 97.10 179 A 1 
ATOM 1402 C CB  . LEU A 1 179 ? -4.441  -1.796  -7.073  1.00 97.89 179 A 1 
ATOM 1403 C CG  . LEU A 1 179 ? -4.648  -0.693  -8.130  1.00 97.46 179 A 1 
ATOM 1404 C CD1 . LEU A 1 179 ? -4.226  -1.220  -9.502  1.00 96.49 179 A 1 
ATOM 1405 C CD2 . LEU A 1 179 ? -6.105  -0.241  -8.231  1.00 96.16 179 A 1 
ATOM 1406 N N   . GLY A 1 180 ? -5.786  -3.000  -4.202  1.00 97.64 180 A 1 
ATOM 1407 C CA  . GLY A 1 180 ? -5.953  -4.228  -3.439  1.00 97.59 180 A 1 
ATOM 1408 C C   . GLY A 1 180 ? -6.287  -5.424  -4.328  1.00 97.44 180 A 1 
ATOM 1409 O O   . GLY A 1 180 ? -6.542  -5.286  -5.524  1.00 96.90 180 A 1 
ATOM 1410 N N   . ASN A 1 181 ? -6.261  -6.635  -3.764  1.00 96.71 181 A 1 
ATOM 1411 C CA  . ASN A 1 181 ? -6.500  -7.855  -4.535  1.00 96.36 181 A 1 
ATOM 1412 C C   . ASN A 1 181 ? -7.944  -8.009  -5.028  1.00 96.34 181 A 1 
ATOM 1413 O O   . ASN A 1 181 ? -8.158  -8.722  -6.010  1.00 95.38 181 A 1 
ATOM 1414 C CB  . ASN A 1 181 ? -6.031  -9.089  -3.754  1.00 95.88 181 A 1 
ATOM 1415 C CG  . ASN A 1 181 ? -6.647  -9.186  -2.368  1.00 95.15 181 A 1 
ATOM 1416 O OD1 . ASN A 1 181 ? -6.010  -8.785  -1.407  1.00 90.87 181 A 1 
ATOM 1417 N ND2 . ASN A 1 181 ? -7.838  -9.700  -2.220  1.00 90.61 181 A 1 
ATOM 1418 N N   . ASN A 1 182 ? -8.905  -7.345  -4.395  1.00 96.83 182 A 1 
ATOM 1419 C CA  . ASN A 1 182 ? -10.293 -7.302  -4.842  1.00 96.65 182 A 1 
ATOM 1420 C C   . ASN A 1 182 ? -10.547 -6.160  -5.844  1.00 96.65 182 A 1 
ATOM 1421 O O   . ASN A 1 182 ? -11.579 -6.156  -6.508  1.00 95.19 182 A 1 
ATOM 1422 C CB  . ASN A 1 182 ? -11.220 -7.259  -3.612  1.00 96.18 182 A 1 
ATOM 1423 C CG  . ASN A 1 182 ? -11.175 -8.566  -2.837  1.00 93.83 182 A 1 
ATOM 1424 O OD1 . ASN A 1 182 ? -10.466 -8.715  -1.860  1.00 82.98 182 A 1 
ATOM 1425 N ND2 . ASN A 1 182 ? -11.894 -9.562  -3.290  1.00 82.16 182 A 1 
ATOM 1426 N N   . ASP A 1 183 ? -9.589  -5.239  -6.036  1.00 97.11 183 A 1 
ATOM 1427 C CA  . ASP A 1 183 ? -9.688  -4.128  -6.994  1.00 97.17 183 A 1 
ATOM 1428 C C   . ASP A 1 183 ? -9.396  -4.554  -8.456  1.00 96.78 183 A 1 
ATOM 1429 O O   . ASP A 1 183 ? -8.947  -3.758  -9.290  1.00 95.84 183 A 1 
ATOM 1430 C CB  . ASP A 1 183 ? -8.816  -2.946  -6.535  1.00 97.39 183 A 1 
ATOM 1431 C CG  . ASP A 1 183 ? -9.256  -2.334  -5.197  1.00 97.36 183 A 1 
ATOM 1432 O OD1 . ASP A 1 183 ? -10.477 -2.300  -4.921  1.00 96.38 183 A 1 
ATOM 1433 O OD2 . ASP A 1 183 ? -8.383  -1.812  -4.484  1.00 96.56 183 A 1 
ATOM 1434 N N   . PHE A 1 184 ? -9.662  -5.821  -8.772  1.00 96.83 184 A 1 
ATOM 1435 C CA  . PHE A 1 184 ? -9.512  -6.443  -10.088 1.00 96.40 184 A 1 
ATOM 1436 C C   . PHE A 1 184 ? -10.801 -7.192  -10.450 1.00 95.68 184 A 1 
ATOM 1437 O O   . PHE A 1 184 ? -11.478 -7.714  -9.574  1.00 92.45 184 A 1 
ATOM 1438 C CB  . PHE A 1 184 ? -8.310  -7.406  -10.090 1.00 96.17 184 A 1 
ATOM 1439 C CG  . PHE A 1 184 ? -6.955  -6.743  -9.889  1.00 96.56 184 A 1 
ATOM 1440 C CD1 . PHE A 1 184 ? -6.113  -6.502  -10.982 1.00 95.37 184 A 1 
ATOM 1441 C CD2 . PHE A 1 184 ? -6.544  -6.355  -8.599  1.00 95.56 184 A 1 
ATOM 1442 C CE1 . PHE A 1 184 ? -4.876  -5.868  -10.805 1.00 94.74 184 A 1 
ATOM 1443 C CE2 . PHE A 1 184 ? -5.299  -5.708  -8.417  1.00 95.03 184 A 1 
ATOM 1444 C CZ  . PHE A 1 184 ? -4.474  -5.465  -9.520  1.00 95.43 184 A 1 
ATOM 1445 N N   . ALA A 1 185 ? -11.135 -7.289  -11.747 1.00 94.89 185 A 1 
ATOM 1446 C CA  . ALA A 1 185 ? -12.328 -7.998  -12.243 1.00 93.23 185 A 1 
ATOM 1447 C C   . ALA A 1 185 ? -12.306 -9.535  -12.031 1.00 90.69 185 A 1 
ATOM 1448 O O   . ALA A 1 185 ? -13.137 -10.253 -12.581 1.00 82.86 185 A 1 
ATOM 1449 C CB  . ALA A 1 185 ? -12.551 -7.614  -13.709 1.00 91.36 185 A 1 
ATOM 1450 N N   . SER A 1 186 ? -11.320 -10.028 -11.318 1.00 91.84 186 A 1 
ATOM 1451 C CA  . SER A 1 186 ? -11.211 -11.338 -10.679 1.00 90.81 186 A 1 
ATOM 1452 C C   . SER A 1 186 ? -10.136 -11.172 -9.612  1.00 91.68 186 A 1 
ATOM 1453 O O   . SER A 1 186 ? -9.172  -10.443 -9.854  1.00 87.18 186 A 1 
ATOM 1454 C CB  . SER A 1 186 ? -10.771 -12.390 -11.704 1.00 86.12 186 A 1 
ATOM 1455 O OG  . SER A 1 186 ? -10.611 -13.637 -11.086 1.00 73.89 186 A 1 
ATOM 1456 N N   . ASP A 1 187 ? -10.284 -11.815 -8.461  1.00 92.26 187 A 1 
ATOM 1457 C CA  . ASP A 1 187 ? -9.351  -11.674 -7.342  1.00 92.20 187 A 1 
ATOM 1458 C C   . ASP A 1 187 ? -7.887  -11.845 -7.794  1.00 92.67 187 A 1 
ATOM 1459 O O   . ASP A 1 187 ? -7.558  -12.798 -8.502  1.00 90.05 187 A 1 
ATOM 1460 C CB  . ASP A 1 187 ? -9.647  -12.690 -6.229  1.00 89.66 187 A 1 
ATOM 1461 C CG  . ASP A 1 187 ? -10.967 -12.478 -5.492  1.00 82.45 187 A 1 
ATOM 1462 O OD1 . ASP A 1 187 ? -11.640 -11.458 -5.748  1.00 77.84 187 A 1 
ATOM 1463 O OD2 . ASP A 1 187 ? -11.300 -13.359 -4.668  1.00 77.99 187 A 1 
ATOM 1464 N N   . TYR A 1 188 ? -7.014  -10.941 -7.358  1.00 94.04 188 A 1 
ATOM 1465 C CA  . TYR A 1 188 ? -5.582  -10.878 -7.681  1.00 94.20 188 A 1 
ATOM 1466 C C   . TYR A 1 188 ? -5.236  -10.569 -9.148  1.00 94.20 188 A 1 
ATOM 1467 O O   . TYR A 1 188 ? -4.067  -10.278 -9.438  1.00 91.65 188 A 1 
ATOM 1468 C CB  . TYR A 1 188 ? -4.842  -12.133 -7.170  1.00 93.60 188 A 1 
ATOM 1469 C CG  . TYR A 1 188 ? -5.015  -12.432 -5.697  1.00 93.47 188 A 1 
ATOM 1470 C CD1 . TYR A 1 188 ? -4.064  -11.956 -4.775  1.00 92.42 188 A 1 
ATOM 1471 C CD2 . TYR A 1 188 ? -6.136  -13.133 -5.249  1.00 92.62 188 A 1 
ATOM 1472 C CE1 . TYR A 1 188 ? -4.252  -12.168 -3.396  1.00 91.58 188 A 1 
ATOM 1473 C CE2 . TYR A 1 188 ? -6.339  -13.339 -3.870  1.00 91.73 188 A 1 
ATOM 1474 C CZ  . TYR A 1 188 ? -5.404  -12.843 -2.945  1.00 91.67 188 A 1 
ATOM 1475 O OH  . TYR A 1 188 ? -5.617  -13.006 -1.612  1.00 90.05 188 A 1 
ATOM 1476 N N   . GLY A 1 189 ? -6.184  -10.614 -10.091 1.00 92.65 189 A 1 
ATOM 1477 C CA  . GLY A 1 189 ? -5.916  -10.426 -11.518 1.00 92.04 189 A 1 
ATOM 1478 C C   . GLY A 1 189 ? -4.912  -11.437 -12.106 1.00 92.22 189 A 1 
ATOM 1479 O O   . GLY A 1 189 ? -4.565  -12.444 -11.494 1.00 89.84 189 A 1 
ATOM 1480 N N   . SER A 1 190 ? -4.442  -11.165 -13.326 1.00 91.94 190 A 1 
ATOM 1481 C CA  . SER A 1 190 ? -3.376  -11.913 -14.003 1.00 91.88 190 A 1 
ATOM 1482 C C   . SER A 1 190 ? -2.677  -11.006 -15.024 1.00 92.56 190 A 1 
ATOM 1483 O O   . SER A 1 190 ? -3.225  -9.971  -15.399 1.00 91.53 190 A 1 
ATOM 1484 C CB  . SER A 1 190 ? -3.947  -13.148 -14.706 1.00 90.13 190 A 1 
ATOM 1485 O OG  . SER A 1 190 ? -4.728  -12.778 -15.829 1.00 87.52 190 A 1 
ATOM 1486 N N   . PHE A 1 191 ? -1.509  -11.408 -15.531 1.00 91.38 191 A 1 
ATOM 1487 C CA  . PHE A 1 191 ? -0.821  -10.646 -16.580 1.00 91.05 191 A 1 
ATOM 1488 C C   . PHE A 1 191 ? -1.687  -10.419 -17.824 1.00 91.63 191 A 1 
ATOM 1489 O O   . PHE A 1 191 ? -1.574  -9.375  -18.460 1.00 90.31 191 A 1 
ATOM 1490 C CB  . PHE A 1 191 ? 0.490   -11.344 -16.950 1.00 89.72 191 A 1 
ATOM 1491 C CG  . PHE A 1 191 ? 1.586   -11.186 -15.919 1.00 86.21 191 A 1 
ATOM 1492 C CD1 . PHE A 1 191 ? 2.426   -10.051 -15.964 1.00 82.72 191 A 1 
ATOM 1493 C CD2 . PHE A 1 191 ? 1.784   -12.153 -14.924 1.00 83.33 191 A 1 
ATOM 1494 C CE1 . PHE A 1 191 ? 3.445   -9.895  -15.016 1.00 79.94 191 A 1 
ATOM 1495 C CE2 . PHE A 1 191 ? 2.804   -11.996 -13.975 1.00 79.76 191 A 1 
ATOM 1496 C CZ  . PHE A 1 191 ? 3.640   -10.865 -14.016 1.00 80.43 191 A 1 
ATOM 1497 N N   . ASP A 1 192 ? -2.601  -11.330 -18.125 1.00 90.94 192 A 1 
ATOM 1498 C CA  . ASP A 1 192 ? -3.502  -11.217 -19.276 1.00 91.36 192 A 1 
ATOM 1499 C C   . ASP A 1 192 ? -4.616  -10.179 -19.054 1.00 92.40 192 A 1 
ATOM 1500 O O   . ASP A 1 192 ? -5.110  -9.580  -20.011 1.00 91.10 192 A 1 
ATOM 1501 C CB  . ASP A 1 192 ? -4.126  -12.591 -19.587 1.00 89.91 192 A 1 
ATOM 1502 C CG  . ASP A 1 192 ? -3.103  -13.654 -19.988 1.00 86.67 192 A 1 
ATOM 1503 O OD1 . ASP A 1 192 ? -2.053  -13.294 -20.570 1.00 83.18 192 A 1 
ATOM 1504 O OD2 . ASP A 1 192 ? -3.365  -14.843 -19.705 1.00 82.94 192 A 1 
ATOM 1505 N N   . THR A 1 193 ? -5.030  -9.956  -17.804 1.00 91.14 193 A 1 
ATOM 1506 C CA  . THR A 1 193 ? -6.174  -9.092  -17.461 1.00 91.93 193 A 1 
ATOM 1507 C C   . THR A 1 193 ? -5.775  -7.748  -16.858 1.00 93.46 193 A 1 
ATOM 1508 O O   . THR A 1 193 ? -6.576  -6.811  -16.840 1.00 93.34 193 A 1 
ATOM 1509 C CB  . THR A 1 193 ? -7.155  -9.809  -16.522 1.00 91.01 193 A 1 
ATOM 1510 O OG1 . THR A 1 193 ? -6.537  -10.179 -15.318 1.00 89.66 193 A 1 
ATOM 1511 C CG2 . THR A 1 193 ? -7.726  -11.074 -17.158 1.00 88.77 193 A 1 
ATOM 1512 N N   . ASP A 1 194 ? -4.542  -7.614  -16.368 1.00 94.02 194 A 1 
ATOM 1513 C CA  . ASP A 1 194 ? -4.053  -6.449  -15.644 1.00 94.72 194 A 1 
ATOM 1514 C C   . ASP A 1 194 ? -4.220  -5.130  -16.402 1.00 95.75 194 A 1 
ATOM 1515 O O   . ASP A 1 194 ? -4.705  -4.153  -15.840 1.00 95.95 194 A 1 
ATOM 1516 C CB  . ASP A 1 194 ? -2.572  -6.633  -15.338 1.00 93.78 194 A 1 
ATOM 1517 C CG  . ASP A 1 194 ? -2.289  -7.478  -14.116 1.00 92.85 194 A 1 
ATOM 1518 O OD1 . ASP A 1 194 ? -3.195  -7.944  -13.393 1.00 90.75 194 A 1 
ATOM 1519 O OD2 . ASP A 1 194 ? -1.084  -7.651  -13.844 1.00 90.61 194 A 1 
ATOM 1520 N N   . ALA A 1 195 ? -3.853  -5.103  -17.683 1.00 95.13 195 A 1 
ATOM 1521 C CA  . ALA A 1 195 ? -3.928  -3.878  -18.470 1.00 95.64 195 A 1 
ATOM 1522 C C   . ALA A 1 195 ? -5.346  -3.292  -18.512 1.00 96.62 195 A 1 
ATOM 1523 O O   . ALA A 1 195 ? -5.524  -2.071  -18.471 1.00 96.67 195 A 1 
ATOM 1524 C CB  . ALA A 1 195 ? -3.403  -4.180  -19.880 1.00 94.93 195 A 1 
ATOM 1525 N N   . ASP A 1 196 ? -6.371  -4.139  -18.573 1.00 95.93 196 A 1 
ATOM 1526 C CA  . ASP A 1 196 ? -7.762  -3.693  -18.598 1.00 96.22 196 A 1 
ATOM 1527 C C   . ASP A 1 196 ? -8.283  -3.317  -17.199 1.00 96.92 196 A 1 
ATOM 1528 O O   . ASP A 1 196 ? -9.047  -2.355  -17.067 1.00 96.87 196 A 1 
ATOM 1529 C CB  . ASP A 1 196 ? -8.631  -4.743  -19.291 1.00 95.68 196 A 1 
ATOM 1530 C CG  . ASP A 1 196 ? -8.392  -4.795  -20.812 1.00 90.37 196 A 1 
ATOM 1531 O OD1 . ASP A 1 196 ? -7.828  -3.812  -21.381 1.00 85.35 196 A 1 
ATOM 1532 O OD2 . ASP A 1 196 ? -8.827  -5.787  -21.417 1.00 84.29 196 A 1 
ATOM 1533 N N   . ASN A 1 197 ? -7.787  -3.990  -16.153 1.00 96.50 197 A 1 
ATOM 1534 C CA  . ASN A 1 197 ? -8.037  -3.601  -14.766 1.00 96.86 197 A 1 
ATOM 1535 C C   . ASN A 1 197 ? -7.431  -2.226  -14.453 1.00 97.58 197 A 1 
ATOM 1536 O O   . ASN A 1 197 ? -8.146  -1.332  -13.991 1.00 97.69 197 A 1 
ATOM 1537 C CB  . ASN A 1 197 ? -7.513  -4.694  -13.834 1.00 96.34 197 A 1 
ATOM 1538 C CG  . ASN A 1 197 ? -8.408  -5.918  -13.850 1.00 95.40 197 A 1 
ATOM 1539 O OD1 . ASN A 1 197 ? -9.593  -5.847  -13.557 1.00 90.98 197 A 1 
ATOM 1540 N ND2 . ASN A 1 197 ? -7.895  -7.066  -14.203 1.00 90.43 197 A 1 
ATOM 1541 N N   . PHE A 1 198 ? -6.165  -1.989  -14.817 1.00 97.10 198 A 1 
ATOM 1542 C CA  . PHE A 1 198 ? -5.516  -0.687  -14.630 1.00 97.77 198 A 1 
ATOM 1543 C C   . PHE A 1 198 ? -6.232  0.431   -15.390 1.00 98.11 198 A 1 
ATOM 1544 O O   . PHE A 1 198 ? -6.507  1.493   -14.829 1.00 98.17 198 A 1 
ATOM 1545 C CB  . PHE A 1 198 ? -4.037  -0.748  -15.052 1.00 97.77 198 A 1 
ATOM 1546 C CG  . PHE A 1 198 ? -3.184  -1.807  -14.366 1.00 97.72 198 A 1 
ATOM 1547 C CD1 . PHE A 1 198 ? -3.467  -2.252  -13.064 1.00 96.93 198 A 1 
ATOM 1548 C CD2 . PHE A 1 198 ? -2.086  -2.354  -15.061 1.00 96.80 198 A 1 
ATOM 1549 C CE1 . PHE A 1 198 ? -2.683  -3.252  -12.468 1.00 96.50 198 A 1 
ATOM 1550 C CE2 . PHE A 1 198 ? -1.300  -3.353  -14.466 1.00 96.28 198 A 1 
ATOM 1551 C CZ  . PHE A 1 198 ? -1.607  -3.807  -13.174 1.00 96.69 198 A 1 
ATOM 1552 N N   . LYS A 1 199 ? -6.639  0.191   -16.638 1.00 97.56 199 A 1 
ATOM 1553 C CA  . LYS A 1 199 ? -7.467  1.149   -17.395 1.00 97.78 199 A 1 
ATOM 1554 C C   . LYS A 1 199 ? -8.814  1.401   -16.728 1.00 97.86 199 A 1 
ATOM 1555 O O   . LYS A 1 199 ? -9.329  2.521   -16.805 1.00 97.69 199 A 1 
ATOM 1556 C CB  . LYS A 1 199 ? -7.731  0.617   -18.810 1.00 97.45 199 A 1 
ATOM 1557 C CG  . LYS A 1 199 ? -6.522  0.660   -19.752 1.00 87.17 199 A 1 
ATOM 1558 C CD  . LYS A 1 199 ? -6.893  -0.122  -21.018 1.00 87.47 199 A 1 
ATOM 1559 C CE  . LYS A 1 199 ? -5.674  -0.593  -21.798 1.00 77.72 199 A 1 
ATOM 1560 N NZ  . LYS A 1 199 ? -6.039  -1.773  -22.635 1.00 69.14 199 A 1 
ATOM 1561 N N   . THR A 1 200 ? -9.414  0.388   -16.125 1.00 97.53 200 A 1 
ATOM 1562 C CA  . THR A 1 200 ? -10.705 0.523   -15.445 1.00 97.41 200 A 1 
ATOM 1563 C C   . THR A 1 200 ? -10.591 1.382   -14.192 1.00 97.88 200 A 1 
ATOM 1564 O O   . THR A 1 200 ? -11.371 2.327   -14.050 1.00 97.70 200 A 1 
ATOM 1565 C CB  . THR A 1 200 ? -11.312 -0.854  -15.137 1.00 97.01 200 A 1 
ATOM 1566 O OG1 . THR A 1 200 ? -11.560 -1.484  -16.372 1.00 95.15 200 A 1 
ATOM 1567 C CG2 . THR A 1 200 ? -12.652 -0.744  -14.416 1.00 95.39 200 A 1 
ATOM 1568 N N   . ALA A 1 201 ? -9.581  1.137   -13.358 1.00 97.34 201 A 1 
ATOM 1569 C CA  . ALA A 1 201 ? -9.267  1.971   -12.202 1.00 97.61 201 A 1 
ATOM 1570 C C   . ALA A 1 201 ? -8.887  3.403   -12.620 1.00 98.03 201 A 1 
ATOM 1571 O O   . ALA A 1 201 ? -9.420  4.375   -12.091 1.00 98.08 201 A 1 
ATOM 1572 C CB  . ALA A 1 201 ? -8.162  1.277   -11.402 1.00 97.69 201 A 1 
ATOM 1573 N N   . TYR A 1 202 ? -8.066  3.561   -13.677 1.00 98.00 202 A 1 
ATOM 1574 C CA  . TYR A 1 202 ? -7.670  4.861   -14.207 1.00 98.18 202 A 1 
ATOM 1575 C C   . TYR A 1 202 ? -8.856  5.736   -14.642 1.00 98.13 202 A 1 
ATOM 1576 O O   . TYR A 1 202 ? -8.842  6.949   -14.440 1.00 98.01 202 A 1 
ATOM 1577 C CB  . TYR A 1 202 ? -6.711  4.655   -15.383 1.00 98.17 202 A 1 
ATOM 1578 C CG  . TYR A 1 202 ? -6.154  5.957   -15.920 1.00 98.16 202 A 1 
ATOM 1579 C CD1 . TYR A 1 202 ? -6.660  6.526   -17.111 1.00 97.07 202 A 1 
ATOM 1580 C CD2 . TYR A 1 202 ? -5.155  6.627   -15.204 1.00 97.40 202 A 1 
ATOM 1581 C CE1 . TYR A 1 202 ? -6.169  7.755   -17.565 1.00 96.84 202 A 1 
ATOM 1582 C CE2 . TYR A 1 202 ? -4.660  7.861   -15.663 1.00 96.91 202 A 1 
ATOM 1583 C CZ  . TYR A 1 202 ? -5.167  8.432   -16.834 1.00 97.30 202 A 1 
ATOM 1584 O OH  . TYR A 1 202 ? -4.703  9.630   -17.272 1.00 96.25 202 A 1 
ATOM 1585 N N   . LYS A 1 203 ? -9.936  5.149   -15.177 1.00 98.19 203 A 1 
ATOM 1586 C CA  . LYS A 1 203 ? -11.164 5.895   -15.529 1.00 98.09 203 A 1 
ATOM 1587 C C   . LYS A 1 203 ? -11.841 6.580   -14.338 1.00 98.16 203 A 1 
ATOM 1588 O O   . LYS A 1 203 ? -12.695 7.440   -14.565 1.00 97.59 203 A 1 
ATOM 1589 C CB  . LYS A 1 203 ? -12.171 4.946   -16.196 1.00 97.85 203 A 1 
ATOM 1590 C CG  . LYS A 1 203 ? -11.803 4.570   -17.644 1.00 95.65 203 A 1 
ATOM 1591 C CD  . LYS A 1 203 ? -12.637 3.366   -18.090 1.00 90.67 203 A 1 
ATOM 1592 C CE  . LYS A 1 203 ? -12.189 2.885   -19.472 1.00 85.68 203 A 1 
ATOM 1593 N NZ  . LYS A 1 203 ? -12.764 1.556   -19.817 1.00 73.71 203 A 1 
ATOM 1594 N N   . VAL A 1 204 ? -11.515 6.191   -13.108 1.00 97.98 204 A 1 
ATOM 1595 C CA  . VAL A 1 204 ? -12.022 6.797   -11.870 1.00 98.01 204 A 1 
ATOM 1596 C C   . VAL A 1 204 ? -10.939 7.647   -11.204 1.00 98.05 204 A 1 
ATOM 1597 O O   . VAL A 1 204 ? -11.192 8.813   -10.925 1.00 97.50 204 A 1 
ATOM 1598 C CB  . VAL A 1 204 ? -12.583 5.731   -10.912 1.00 97.92 204 A 1 
ATOM 1599 C CG1 . VAL A 1 204 ? -13.157 6.364   -9.637  1.00 96.69 204 A 1 
ATOM 1600 C CG2 . VAL A 1 204 ? -13.715 4.944   -11.600 1.00 96.63 204 A 1 
ATOM 1601 N N   . PHE A 1 205 ? -9.732  7.094   -11.018 1.00 98.35 205 A 1 
ATOM 1602 C CA  . PHE A 1 205 ? -8.653  7.741   -10.254 1.00 98.25 205 A 1 
ATOM 1603 C C   . PHE A 1 205 ? -7.745  8.650   -11.086 1.00 98.10 205 A 1 
ATOM 1604 O O   . PHE A 1 205 ? -7.106  9.542   -10.537 1.00 97.46 205 A 1 
ATOM 1605 C CB  . PHE A 1 205 ? -7.845  6.665   -9.519  1.00 98.17 205 A 1 
ATOM 1606 C CG  . PHE A 1 205 ? -8.678  5.893   -8.512  1.00 98.25 205 A 1 
ATOM 1607 C CD1 . PHE A 1 205 ? -9.044  6.504   -7.296  1.00 97.56 205 A 1 
ATOM 1608 C CD2 . PHE A 1 205 ? -9.137  4.597   -8.805  1.00 97.63 205 A 1 
ATOM 1609 C CE1 . PHE A 1 205 ? -9.877  5.830   -6.386  1.00 97.20 205 A 1 
ATOM 1610 C CE2 . PHE A 1 205 ? -9.973  3.919   -7.897  1.00 97.10 205 A 1 
ATOM 1611 C CZ  . PHE A 1 205 ? -10.343 4.538   -6.694  1.00 97.33 205 A 1 
ATOM 1612 N N   . GLY A 1 206 ? -7.722  8.501   -12.412 1.00 97.53 206 A 1 
ATOM 1613 C CA  . GLY A 1 206 ? -6.826  9.250   -13.294 1.00 97.33 206 A 1 
ATOM 1614 C C   . GLY A 1 206 ? -6.988  10.774  -13.256 1.00 97.50 206 A 1 
ATOM 1615 O O   . GLY A 1 206 ? -6.046  11.492  -13.568 1.00 96.62 206 A 1 
ATOM 1616 N N   . LYS A 1 207 ? -8.146  11.289  -12.804 1.00 97.47 207 A 1 
ATOM 1617 C CA  . LYS A 1 207 ? -8.364  12.736  -12.614 1.00 97.13 207 A 1 
ATOM 1618 C C   . LYS A 1 207 ? -7.479  13.359  -11.516 1.00 97.35 207 A 1 
ATOM 1619 O O   . LYS A 1 207 ? -7.332  14.575  -11.499 1.00 96.29 207 A 1 
ATOM 1620 C CB  . LYS A 1 207 ? -9.854  13.007  -12.345 1.00 96.38 207 A 1 
ATOM 1621 C CG  . LYS A 1 207 ? -10.326 12.452  -10.996 1.00 95.96 207 A 1 
ATOM 1622 C CD  . LYS A 1 207 ? -11.834 12.641  -10.827 1.00 94.75 207 A 1 
ATOM 1623 C CE  . LYS A 1 207 ? -12.258 11.933  -9.550  1.00 91.38 207 A 1 
ATOM 1624 N NZ  . LYS A 1 207 ? -13.731 11.873  -9.408  1.00 87.40 207 A 1 
ATOM 1625 N N   . TRP A 1 208 ? -6.916  12.555  -10.621 1.00 97.57 208 A 1 
ATOM 1626 C CA  . TRP A 1 208 ? -5.952  12.989  -9.603  1.00 97.39 208 A 1 
ATOM 1627 C C   . TRP A 1 208 ? -4.496  12.654  -9.963  1.00 97.26 208 A 1 
ATOM 1628 O O   . TRP A 1 208 ? -3.599  12.857  -9.147  1.00 96.21 208 A 1 
ATOM 1629 C CB  . TRP A 1 208 ? -6.337  12.380  -8.250  1.00 97.41 208 A 1 
ATOM 1630 C CG  . TRP A 1 208 ? -7.683  12.771  -7.737  1.00 97.48 208 A 1 
ATOM 1631 C CD1 . TRP A 1 208 ? -8.045  14.003  -7.307  1.00 96.61 208 A 1 
ATOM 1632 C CD2 . TRP A 1 208 ? -8.853  11.924  -7.547  1.00 97.65 208 A 1 
ATOM 1633 N NE1 . TRP A 1 208 ? -9.356  13.975  -6.854  1.00 96.51 208 A 1 
ATOM 1634 C CE2 . TRP A 1 208 ? -9.894  12.719  -6.974  1.00 97.25 208 A 1 
ATOM 1635 C CE3 . TRP A 1 208 ? -9.122  10.565  -7.792  1.00 97.20 208 A 1 
ATOM 1636 C CZ2 . TRP A 1 208 ? -11.141 12.173  -6.631  1.00 96.71 208 A 1 
ATOM 1637 C CZ3 . TRP A 1 208 ? -10.380 10.011  -7.459  1.00 96.51 208 A 1 
ATOM 1638 C CH2 . TRP A 1 208 ? -11.381 10.806  -6.877  1.00 96.12 208 A 1 
ATOM 1639 N N   . MET A 1 209 ? -4.247  12.155  -11.180 1.00 96.42 209 A 1 
ATOM 1640 C CA  . MET A 1 209 ? -2.929  11.765  -11.659 1.00 96.63 209 A 1 
ATOM 1641 C C   . MET A 1 209 ? -2.440  12.739  -12.744 1.00 96.25 209 A 1 
ATOM 1642 O O   . MET A 1 209 ? -3.190  13.100  -13.646 1.00 94.66 209 A 1 
ATOM 1643 C CB  . MET A 1 209 ? -2.949  10.330  -12.193 1.00 96.87 209 A 1 
ATOM 1644 C CG  . MET A 1 209 ? -3.271  9.304   -11.099 1.00 96.37 209 A 1 
ATOM 1645 S SD  . MET A 1 209 ? -3.343  7.600   -11.712 1.00 96.65 209 A 1 
ATOM 1646 C CE  . MET A 1 209 ? -3.896  6.773   -10.200 1.00 93.04 209 A 1 
ATOM 1647 N N   . ASN A 1 210 ? -1.163  13.113  -12.676 1.00 96.22 210 A 1 
ATOM 1648 C CA  . ASN A 1 210 ? -0.485  13.782  -13.783 1.00 95.57 210 A 1 
ATOM 1649 C C   . ASN A 1 210 ? -0.030  12.771  -14.866 1.00 96.34 210 A 1 
ATOM 1650 O O   . ASN A 1 210 ? -0.207  11.555  -14.719 1.00 95.94 210 A 1 
ATOM 1651 C CB  . ASN A 1 210 ? 0.648   14.666  -13.222 1.00 94.93 210 A 1 
ATOM 1652 C CG  . ASN A 1 210 ? 1.812   13.891  -12.628 1.00 94.88 210 A 1 
ATOM 1653 O OD1 . ASN A 1 210 ? 2.243   12.877  -13.133 1.00 91.08 210 A 1 
ATOM 1654 N ND2 . ASN A 1 210 ? 2.389   14.368  -11.561 1.00 89.93 210 A 1 
ATOM 1655 N N   . ASP A 1 211 ? 0.580   13.251  -15.958 1.00 95.42 211 A 1 
ATOM 1656 C CA  . ASP A 1 211 ? 0.995   12.398  -17.083 1.00 95.79 211 A 1 
ATOM 1657 C C   . ASP A 1 211 ? 2.024   11.329  -16.694 1.00 96.00 211 A 1 
ATOM 1658 O O   . ASP A 1 211 ? 1.969   10.197  -17.179 1.00 94.91 211 A 1 
ATOM 1659 C CB  . ASP A 1 211 ? 1.587   13.281  -18.201 1.00 95.59 211 A 1 
ATOM 1660 C CG  . ASP A 1 211 ? 0.580   14.200  -18.888 1.00 90.82 211 A 1 
ATOM 1661 O OD1 . ASP A 1 211 ? -0.641  13.987  -18.709 1.00 84.72 211 A 1 
ATOM 1662 O OD2 . ASP A 1 211 ? 1.044   15.107  -19.605 1.00 86.05 211 A 1 
ATOM 1663 N N   . GLU A 1 212 ? 2.972   11.657  -15.814 1.00 95.31 212 A 1 
ATOM 1664 C CA  . GLU A 1 212 ? 3.995   10.713  -15.347 1.00 94.85 212 A 1 
ATOM 1665 C C   . GLU A 1 212 ? 3.384   9.609   -14.481 1.00 95.93 212 A 1 
ATOM 1666 O O   . GLU A 1 212 ? 3.629   8.425   -14.718 1.00 94.66 212 A 1 
ATOM 1667 C CB  . GLU A 1 212 ? 5.098   11.485  -14.608 1.00 92.97 212 A 1 
ATOM 1668 C CG  . GLU A 1 212 ? 6.247   10.560  -14.187 1.00 81.87 212 A 1 
ATOM 1669 C CD  . GLU A 1 212 ? 7.424   11.301  -13.526 1.00 77.59 212 A 1 
ATOM 1670 O OE1 . GLU A 1 212 ? 8.451   10.617  -13.270 1.00 68.70 212 A 1 
ATOM 1671 O OE2 . GLU A 1 212 ? 7.317   12.523  -13.276 1.00 69.40 212 A 1 
ATOM 1672 N N   . GLN A 1 213 ? 2.527   9.998   -13.531 1.00 96.55 213 A 1 
ATOM 1673 C CA  . GLN A 1 213 ? 1.760   9.086   -12.685 1.00 96.97 213 A 1 
ATOM 1674 C C   . GLN A 1 213 ? 0.862   8.181   -13.530 1.00 97.61 213 A 1 
ATOM 1675 O O   . GLN A 1 213 ? 0.832   6.967   -13.346 1.00 97.70 213 A 1 
ATOM 1676 C CB  . GLN A 1 213 ? 0.908   9.910   -11.715 1.00 96.48 213 A 1 
ATOM 1677 C CG  . GLN A 1 213 ? 1.738   10.658  -10.666 1.00 95.15 213 A 1 
ATOM 1678 C CD  . GLN A 1 213 ? 0.914   11.657  -9.861  1.00 94.53 213 A 1 
ATOM 1679 O OE1 . GLN A 1 213 ? -0.126  12.151  -10.267 1.00 89.84 213 A 1 
ATOM 1680 N NE2 . GLN A 1 213 ? 1.360   12.020  -8.686  1.00 87.84 213 A 1 
ATOM 1681 N N   . SER A 1 214 ? 0.164   8.761   -14.503 1.00 96.66 214 A 1 
ATOM 1682 C CA  . SER A 1 214 ? -0.718  8.047   -15.423 1.00 97.15 214 A 1 
ATOM 1683 C C   . SER A 1 214 ? 0.024   6.975   -16.217 1.00 97.65 214 A 1 
ATOM 1684 O O   . SER A 1 214 ? -0.472  5.868   -16.388 1.00 97.37 214 A 1 
ATOM 1685 C CB  . SER A 1 214 ? -1.358  9.028   -16.404 1.00 96.76 214 A 1 
ATOM 1686 O OG  . SER A 1 214 ? -2.151  9.975   -15.714 1.00 91.03 214 A 1 
ATOM 1687 N N   . LYS A 1 215 ? 1.249   7.287   -16.693 1.00 97.74 215 A 1 
ATOM 1688 C CA  . LYS A 1 215 ? 2.075   6.356   -17.467 1.00 97.58 215 A 1 
ATOM 1689 C C   . LYS A 1 215 ? 2.436   5.109   -16.674 1.00 97.91 215 A 1 
ATOM 1690 O O   . LYS A 1 215 ? 2.302   4.008   -17.197 1.00 97.24 215 A 1 
ATOM 1691 C CB  . LYS A 1 215 ? 3.313   7.101   -17.962 1.00 96.53 215 A 1 
ATOM 1692 C CG  . LYS A 1 215 ? 4.207   6.220   -18.854 1.00 85.73 215 A 1 
ATOM 1693 C CD  . LYS A 1 215 ? 5.451   7.002   -19.272 1.00 83.60 215 A 1 
ATOM 1694 C CE  . LYS A 1 215 ? 6.378   6.108   -20.093 1.00 73.74 215 A 1 
ATOM 1695 N NZ  . LYS A 1 215 ? 7.642   6.807   -20.419 1.00 64.58 215 A 1 
ATOM 1696 N N   . THR A 1 216 ? 2.912   5.259   -15.447 1.00 98.04 216 A 1 
ATOM 1697 C CA  . THR A 1 216 ? 3.301   4.105   -14.612 1.00 98.18 216 A 1 
ATOM 1698 C C   . THR A 1 216 ? 2.078   3.362   -14.069 1.00 98.21 216 A 1 
ATOM 1699 O O   . THR A 1 216 ? 2.080   2.132   -14.062 1.00 97.91 216 A 1 
ATOM 1700 C CB  . THR A 1 216 ? 4.234   4.517   -13.468 1.00 97.87 216 A 1 
ATOM 1701 O OG1 . THR A 1 216 ? 3.664   5.552   -12.706 1.00 95.64 216 A 1 
ATOM 1702 C CG2 . THR A 1 216 ? 5.575   5.032   -13.996 1.00 94.71 216 A 1 
ATOM 1703 N N   . PHE A 1 217 ? 1.000   4.076   -13.739 1.00 98.21 217 A 1 
ATOM 1704 C CA  . PHE A 1 217 ? -0.243  3.450   -13.299 1.00 98.35 217 A 1 
ATOM 1705 C C   . PHE A 1 217 ? -0.871  2.579   -14.395 1.00 98.44 217 A 1 
ATOM 1706 O O   . PHE A 1 217 ? -1.232  1.437   -14.142 1.00 98.34 217 A 1 
ATOM 1707 C CB  . PHE A 1 217 ? -1.232  4.524   -12.834 1.00 98.41 217 A 1 
ATOM 1708 C CG  . PHE A 1 217 ? -2.450  3.934   -12.156 1.00 98.52 217 A 1 
ATOM 1709 C CD1 . PHE A 1 217 ? -3.614  3.663   -12.893 1.00 98.08 217 A 1 
ATOM 1710 C CD2 . PHE A 1 217 ? -2.406  3.617   -10.787 1.00 98.09 217 A 1 
ATOM 1711 C CE1 . PHE A 1 217 ? -4.726  3.085   -12.261 1.00 97.84 217 A 1 
ATOM 1712 C CE2 . PHE A 1 217 ? -3.518  3.045   -10.157 1.00 97.65 217 A 1 
ATOM 1713 C CZ  . PHE A 1 217 ? -4.681  2.779   -10.886 1.00 98.01 217 A 1 
ATOM 1714 N N   . LEU A 1 218 ? -0.942  3.073   -15.630 1.00 97.83 218 A 1 
ATOM 1715 C CA  . LEU A 1 218 ? -1.459  2.292   -16.760 1.00 97.73 218 A 1 
ATOM 1716 C C   . LEU A 1 218 ? -0.546  1.126   -17.167 1.00 97.42 218 A 1 
ATOM 1717 O O   . LEU A 1 218 ? -1.017  0.187   -17.797 1.00 96.94 218 A 1 
ATOM 1718 C CB  . LEU A 1 218 ? -1.687  3.230   -17.959 1.00 97.89 218 A 1 
ATOM 1719 C CG  . LEU A 1 218 ? -2.889  4.171   -17.795 1.00 97.41 218 A 1 
ATOM 1720 C CD1 . LEU A 1 218 ? -2.863  5.231   -18.899 1.00 95.94 218 A 1 
ATOM 1721 C CD2 . LEU A 1 218 ? -4.222  3.419   -17.903 1.00 96.33 218 A 1 
ATOM 1722 N N   . LYS A 1 219 ? 0.746   1.184   -16.831 1.00 97.80 219 A 1 
ATOM 1723 C CA  . LYS A 1 219 ? 1.701   0.092   -17.069 1.00 97.44 219 A 1 
ATOM 1724 C C   . LYS A 1 219 ? 1.561   -1.031  -16.043 1.00 97.47 219 A 1 
ATOM 1725 O O   . LYS A 1 219 ? 1.521   -2.183  -16.447 1.00 96.46 219 A 1 
ATOM 1726 C CB  . LYS A 1 219 ? 3.127   0.666   -17.077 1.00 96.74 219 A 1 
ATOM 1727 C CG  . LYS A 1 219 ? 4.194   -0.418  -17.310 1.00 95.69 219 A 1 
ATOM 1728 C CD  . LYS A 1 219 ? 5.607   0.150   -17.130 1.00 93.51 219 A 1 
ATOM 1729 C CE  . LYS A 1 219 ? 6.611   -1.001  -17.247 1.00 89.19 219 A 1 
ATOM 1730 N NZ  . LYS A 1 219 ? 7.974   -0.611  -16.812 1.00 84.91 219 A 1 
ATOM 1731 N N   . GLY A 1 220 ? 1.529   -0.690  -14.746 1.00 97.21 220 A 1 
ATOM 1732 C CA  . GLY A 1 220 ? 1.678   -1.684  -13.672 1.00 97.28 220 A 1 
ATOM 1733 C C   . GLY A 1 220 ? 0.845   -1.421  -12.417 1.00 97.77 220 A 1 
ATOM 1734 O O   . GLY A 1 220 ? 1.019   -2.115  -11.426 1.00 97.26 220 A 1 
ATOM 1735 N N   . GLY A 1 221 ? -0.044  -0.418  -12.413 1.00 97.64 221 A 1 
ATOM 1736 C CA  . GLY A 1 221 ? -0.880  -0.087  -11.259 1.00 97.85 221 A 1 
ATOM 1737 C C   . GLY A 1 221 ? -0.134  0.599   -10.113 1.00 98.25 221 A 1 
ATOM 1738 O O   . GLY A 1 221 ? -0.648  0.641   -9.001  1.00 97.84 221 A 1 
ATOM 1739 N N   . TYR A 1 222 ? 1.072   1.130   -10.357 1.00 98.20 222 A 1 
ATOM 1740 C CA  . TYR A 1 222 ? 1.896   1.839   -9.376  1.00 98.54 222 A 1 
ATOM 1741 C C   . TYR A 1 222 ? 2.262   3.251   -9.854  1.00 98.54 222 A 1 
ATOM 1742 O O   . TYR A 1 222 ? 2.277   3.535   -11.045 1.00 98.26 222 A 1 
ATOM 1743 C CB  . TYR A 1 222 ? 3.147   1.013   -9.053  1.00 98.43 222 A 1 
ATOM 1744 C CG  . TYR A 1 222 ? 4.098   0.821   -10.223 1.00 98.49 222 A 1 
ATOM 1745 C CD1 . TYR A 1 222 ? 4.089   -0.392  -10.951 1.00 97.72 222 A 1 
ATOM 1746 C CD2 . TYR A 1 222 ? 4.982   1.844   -10.593 1.00 97.64 222 A 1 
ATOM 1747 C CE1 . TYR A 1 222 ? 4.969   -0.572  -12.038 1.00 97.18 222 A 1 
ATOM 1748 C CE2 . TYR A 1 222 ? 5.858   1.675   -11.673 1.00 97.11 222 A 1 
ATOM 1749 C CZ  . TYR A 1 222 ? 5.853   0.468   -12.398 1.00 97.51 222 A 1 
ATOM 1750 O OH  . TYR A 1 222 ? 6.708   0.309   -13.456 1.00 96.55 222 A 1 
ATOM 1751 N N   . TYR A 1 223 ? 2.573   4.146   -8.927  1.00 98.32 223 A 1 
ATOM 1752 C CA  . TYR A 1 223 ? 2.954   5.533   -9.201  1.00 98.44 223 A 1 
ATOM 1753 C C   . TYR A 1 223 ? 3.525   6.192   -7.944  1.00 98.50 223 A 1 
ATOM 1754 O O   . TYR A 1 223 ? 3.600   5.569   -6.888  1.00 98.32 223 A 1 
ATOM 1755 C CB  . TYR A 1 223 ? 1.736   6.319   -9.740  1.00 98.36 223 A 1 
ATOM 1756 C CG  . TYR A 1 223 ? 0.544   6.424   -8.820  1.00 98.49 223 A 1 
ATOM 1757 C CD1 . TYR A 1 223 ? -0.222  5.279   -8.517  1.00 97.99 223 A 1 
ATOM 1758 C CD2 . TYR A 1 223 ? 0.184   7.663   -8.258  1.00 98.00 223 A 1 
ATOM 1759 C CE1 . TYR A 1 223 ? -1.326  5.366   -7.657  1.00 97.60 223 A 1 
ATOM 1760 C CE2 . TYR A 1 223 ? -0.927  7.752   -7.399  1.00 97.55 223 A 1 
ATOM 1761 C CZ  . TYR A 1 223 ? -1.679  6.595   -7.091  1.00 97.71 223 A 1 
ATOM 1762 O OH  . TYR A 1 223 ? -2.741  6.676   -6.251  1.00 96.90 223 A 1 
ATOM 1763 N N   . TYR A 1 224 ? 3.946   7.465   -8.011  1.00 98.27 224 A 1 
ATOM 1764 C CA  . TYR A 1 224 ? 4.326   8.252   -6.845  1.00 98.15 224 A 1 
ATOM 1765 C C   . TYR A 1 224 ? 3.665   9.628   -6.879  1.00 98.05 224 A 1 
ATOM 1766 O O   . TYR A 1 224 ? 3.275   10.112  -7.940  1.00 97.28 224 A 1 
ATOM 1767 C CB  . TYR A 1 224 ? 5.855   8.347   -6.735  1.00 97.87 224 A 1 
ATOM 1768 C CG  . TYR A 1 224 ? 6.531   9.246   -7.753  1.00 97.87 224 A 1 
ATOM 1769 C CD1 . TYR A 1 224 ? 7.095   8.708   -8.927  1.00 96.21 224 A 1 
ATOM 1770 C CD2 . TYR A 1 224 ? 6.597   10.631  -7.529  1.00 95.83 224 A 1 
ATOM 1771 C CE1 . TYR A 1 224 ? 7.695   9.552   -9.875  1.00 94.78 224 A 1 
ATOM 1772 C CE2 . TYR A 1 224 ? 7.189   11.482  -8.474  1.00 94.74 224 A 1 
ATOM 1773 C CZ  . TYR A 1 224 ? 7.736   10.947  -9.652  1.00 95.00 224 A 1 
ATOM 1774 O OH  . TYR A 1 224 ? 8.279   11.791  -10.562 1.00 92.93 224 A 1 
ATOM 1775 N N   . ALA A 1 225 ? 3.585   10.291  -5.716  1.00 97.32 225 A 1 
ATOM 1776 C CA  . ALA A 1 225 ? 3.260   11.709  -5.627  1.00 96.99 225 A 1 
ATOM 1777 C C   . ALA A 1 225 ? 4.272   12.438  -4.737  1.00 96.81 225 A 1 
ATOM 1778 O O   . ALA A 1 225 ? 4.739   11.896  -3.737  1.00 96.32 225 A 1 
ATOM 1779 C CB  . ALA A 1 225 ? 1.821   11.887  -5.128  1.00 96.63 225 A 1 
ATOM 1780 N N   . ASP A 1 226 ? 4.608   13.670  -5.125  1.00 96.02 226 A 1 
ATOM 1781 C CA  . ASP A 1 226 ? 5.469   14.564  -4.360  1.00 95.58 226 A 1 
ATOM 1782 C C   . ASP A 1 226 ? 4.619   15.556  -3.562  1.00 95.04 226 A 1 
ATOM 1783 O O   . ASP A 1 226 ? 3.712   16.202  -4.103  1.00 94.15 226 A 1 
ATOM 1784 C CB  . ASP A 1 226 ? 6.464   15.291  -5.281  1.00 95.34 226 A 1 
ATOM 1785 C CG  . ASP A 1 226 ? 7.564   14.390  -5.849  1.00 95.12 226 A 1 
ATOM 1786 O OD1 . ASP A 1 226 ? 7.835   13.312  -5.287  1.00 92.80 226 A 1 
ATOM 1787 O OD2 . ASP A 1 226 ? 8.210   14.750  -6.862  1.00 92.99 226 A 1 
ATOM 1788 N N   . PHE A 1 227 ? 4.951   15.704  -2.281  1.00 95.32 227 A 1 
ATOM 1789 C CA  . PHE A 1 227 ? 4.351   16.655  -1.353  1.00 94.79 227 A 1 
ATOM 1790 C C   . PHE A 1 227 ? 5.442   17.616  -0.853  1.00 94.23 227 A 1 
ATOM 1791 O O   . PHE A 1 227 ? 5.989   17.440  0.236   1.00 93.01 227 A 1 
ATOM 1792 C CB  . PHE A 1 227 ? 3.662   15.898  -0.207  1.00 94.94 227 A 1 
ATOM 1793 C CG  . PHE A 1 227 ? 2.615   14.913  -0.667  1.00 95.39 227 A 1 
ATOM 1794 C CD1 . PHE A 1 227 ? 1.300   15.340  -0.932  1.00 94.22 227 A 1 
ATOM 1795 C CD2 . PHE A 1 227 ? 2.955   13.561  -0.860  1.00 94.68 227 A 1 
ATOM 1796 C CE1 . PHE A 1 227 ? 0.343   14.423  -1.376  1.00 94.05 227 A 1 
ATOM 1797 C CE2 . PHE A 1 227 ? 1.997   12.647  -1.315  1.00 94.40 227 A 1 
ATOM 1798 C CZ  . PHE A 1 227 ? 0.687   13.072  -1.576  1.00 94.69 227 A 1 
ATOM 1799 N N   . PRO A 1 228 ? 5.823   18.627  -1.670  1.00 93.54 228 A 1 
ATOM 1800 C CA  . PRO A 1 228 ? 6.951   19.515  -1.375  1.00 92.23 228 A 1 
ATOM 1801 C C   . PRO A 1 228 ? 6.765   20.315  -0.088  1.00 91.82 228 A 1 
ATOM 1802 O O   . PRO A 1 228 ? 7.738   20.569  0.617   1.00 90.17 228 A 1 
ATOM 1803 C CB  . PRO A 1 228 ? 7.085   20.425  -2.602  1.00 91.13 228 A 1 
ATOM 1804 C CG  . PRO A 1 228 ? 5.689   20.396  -3.235  1.00 89.80 228 A 1 
ATOM 1805 C CD  . PRO A 1 228 ? 5.214   18.985  -2.933  1.00 92.44 228 A 1 
ATOM 1806 N N   . GLU A 1 229 ? 5.530   20.649  0.273   1.00 89.64 229 A 1 
ATOM 1807 C CA  . GLU A 1 229 ? 5.182   21.373  1.500   1.00 89.21 229 A 1 
ATOM 1808 C C   . GLU A 1 229 ? 5.634   20.647  2.779   1.00 90.40 229 A 1 
ATOM 1809 O O   . GLU A 1 229 ? 5.983   21.285  3.767   1.00 88.94 229 A 1 
ATOM 1810 C CB  . GLU A 1 229 ? 3.662   21.586  1.551   1.00 87.84 229 A 1 
ATOM 1811 C CG  . GLU A 1 229 ? 3.058   22.311  0.342   1.00 78.82 229 A 1 
ATOM 1812 C CD  . GLU A 1 229 ? 3.659   23.710  0.069   1.00 72.05 229 A 1 
ATOM 1813 O OE1 . GLU A 1 229 ? 3.531   24.171  -1.080  1.00 63.65 229 A 1 
ATOM 1814 O OE2 . GLU A 1 229 ? 4.258   24.286  0.995   1.00 63.16 229 A 1 
ATOM 1815 N N   . VAL A 1 230 ? 5.654   19.309  2.748   1.00 91.08 230 A 1 
ATOM 1816 C CA  . VAL A 1 230 ? 6.097   18.463  3.868   1.00 91.55 230 A 1 
ATOM 1817 C C   . VAL A 1 230 ? 7.370   17.680  3.547   1.00 92.32 230 A 1 
ATOM 1818 O O   . VAL A 1 230 ? 7.758   16.801  4.309   1.00 91.30 230 A 1 
ATOM 1819 C CB  . VAL A 1 230 ? 4.979   17.529  4.378   1.00 91.35 230 A 1 
ATOM 1820 C CG1 . VAL A 1 230 ? 3.843   18.347  4.992   1.00 88.00 230 A 1 
ATOM 1821 C CG2 . VAL A 1 230 ? 4.416   16.625  3.281   1.00 87.95 230 A 1 
ATOM 1822 N N   . ASN A 1 231 ? 8.055   18.009  2.445   1.00 92.40 231 A 1 
ATOM 1823 C CA  . ASN A 1 231 ? 9.307   17.387  2.019   1.00 92.71 231 A 1 
ATOM 1824 C C   . ASN A 1 231 ? 9.222   15.851  1.853   1.00 94.26 231 A 1 
ATOM 1825 O O   . ASN A 1 231 ? 10.114  15.118  2.285   1.00 92.94 231 A 1 
ATOM 1826 C CB  . ASN A 1 231 ? 10.422  17.857  2.959   1.00 89.84 231 A 1 
ATOM 1827 C CG  . ASN A 1 231 ? 11.786  17.596  2.372   1.00 80.87 231 A 1 
ATOM 1828 O OD1 . ASN A 1 231 ? 12.043  17.884  1.224   1.00 71.34 231 A 1 
ATOM 1829 N ND2 . ASN A 1 231 ? 12.719  17.103  3.148   1.00 69.02 231 A 1 
ATOM 1830 N N   . LEU A 1 232 ? 8.138   15.359  1.255   1.00 93.88 232 A 1 
ATOM 1831 C CA  . LEU A 1 232 ? 7.855   13.934  1.129   1.00 94.87 232 A 1 
ATOM 1832 C C   . LEU A 1 232 ? 7.587   13.528  -0.326  1.00 95.43 232 A 1 
ATOM 1833 O O   . LEU A 1 232 ? 6.769   14.147  -1.001  1.00 95.19 232 A 1 
ATOM 1834 C CB  . LEU A 1 232 ? 6.646   13.606  2.032   1.00 94.72 232 A 1 
ATOM 1835 C CG  . LEU A 1 232 ? 6.207   12.132  2.033   1.00 93.83 232 A 1 
ATOM 1836 C CD1 . LEU A 1 232 ? 7.278   11.229  2.643   1.00 91.55 232 A 1 
ATOM 1837 C CD2 . LEU A 1 232 ? 4.930   11.967  2.848   1.00 91.24 232 A 1 
ATOM 1838 N N   . ARG A 1 233 ? 8.215   12.435  -0.791  1.00 96.14 233 A 1 
ATOM 1839 C CA  . ARG A 1 233 ? 7.732   11.621  -1.914  1.00 96.92 233 A 1 
ATOM 1840 C C   . ARG A 1 233 ? 7.065   10.374  -1.367  1.00 97.07 233 A 1 
ATOM 1841 O O   . ARG A 1 233 ? 7.640   9.662   -0.551  1.00 96.52 233 A 1 
ATOM 1842 C CB  . ARG A 1 233 ? 8.864   11.282  -2.877  1.00 97.26 233 A 1 
ATOM 1843 C CG  . ARG A 1 233 ? 8.376   10.322  -3.979  1.00 97.37 233 A 1 
ATOM 1844 C CD  . ARG A 1 233 ? 9.392   10.169  -5.111  1.00 96.85 233 A 1 
ATOM 1845 N NE  . ARG A 1 233 ? 9.478   11.401  -5.913  1.00 95.89 233 A 1 
ATOM 1846 C CZ  . ARG A 1 233 ? 10.255  11.608  -6.950  1.00 96.55 233 A 1 
ATOM 1847 N NH1 . ARG A 1 233 ? 11.055  10.695  -7.410  1.00 92.58 233 A 1 
ATOM 1848 N NH2 . ARG A 1 233 ? 10.229  12.754  -7.551  1.00 93.05 233 A 1 
ATOM 1849 N N   . PHE A 1 234 ? 5.864   10.070  -1.862  1.00 96.62 234 A 1 
ATOM 1850 C CA  . PHE A 1 234 ? 5.118   8.880   -1.475  1.00 97.08 234 A 1 
ATOM 1851 C C   . PHE A 1 234 ? 4.962   7.946   -2.676  1.00 97.59 234 A 1 
ATOM 1852 O O   . PHE A 1 234 ? 4.363   8.333   -3.679  1.00 97.01 234 A 1 
ATOM 1853 C CB  . PHE A 1 234 ? 3.780   9.306   -0.851  1.00 95.74 234 A 1 
ATOM 1854 C CG  . PHE A 1 234 ? 3.220   8.416   0.237   1.00 95.83 234 A 1 
ATOM 1855 C CD1 . PHE A 1 234 ? 2.252   8.955   1.103   1.00 92.36 234 A 1 
ATOM 1856 C CD2 . PHE A 1 234 ? 3.652   7.097   0.437   1.00 92.13 234 A 1 
ATOM 1857 C CE1 . PHE A 1 234 ? 1.732   8.197   2.161   1.00 89.81 234 A 1 
ATOM 1858 C CE2 . PHE A 1 234 ? 3.140   6.332   1.494   1.00 90.03 234 A 1 
ATOM 1859 C CZ  . PHE A 1 234 ? 2.181   6.895   2.348   1.00 91.00 234 A 1 
ATOM 1860 N N   . LEU A 1 235 ? 5.524   6.733   -2.587  1.00 97.74 235 A 1 
ATOM 1861 C CA  . LEU A 1 235 ? 5.378   5.672   -3.585  1.00 98.08 235 A 1 
ATOM 1862 C C   . LEU A 1 235 ? 4.132   4.839   -3.267  1.00 98.16 235 A 1 
ATOM 1863 O O   . LEU A 1 235 ? 4.020   4.298   -2.175  1.00 97.91 235 A 1 
ATOM 1864 C CB  . LEU A 1 235 ? 6.632   4.781   -3.624  1.00 98.20 235 A 1 
ATOM 1865 C CG  . LEU A 1 235 ? 7.999   5.497   -3.712  1.00 97.48 235 A 1 
ATOM 1866 C CD1 . LEU A 1 235 ? 9.112   4.459   -3.895  1.00 95.83 235 A 1 
ATOM 1867 C CD2 . LEU A 1 235 ? 8.075   6.476   -4.872  1.00 95.97 235 A 1 
ATOM 1868 N N   . PHE A 1 236 ? 3.226   4.701   -4.230  1.00 98.44 236 A 1 
ATOM 1869 C CA  . PHE A 1 236 ? 2.035   3.872   -4.165  1.00 98.56 236 A 1 
ATOM 1870 C C   . PHE A 1 236 ? 2.265   2.621   -5.007  1.00 98.57 236 A 1 
ATOM 1871 O O   . PHE A 1 236 ? 2.266   2.682   -6.241  1.00 98.09 236 A 1 
ATOM 1872 C CB  . PHE A 1 236 ? 0.817   4.676   -4.636  1.00 98.40 236 A 1 
ATOM 1873 C CG  . PHE A 1 236 ? 0.627   5.993   -3.920  1.00 98.29 236 A 1 
ATOM 1874 C CD1 . PHE A 1 236 ? 0.193   6.029   -2.586  1.00 96.66 236 A 1 
ATOM 1875 C CD2 . PHE A 1 236 ? 0.911   7.210   -4.586  1.00 96.71 236 A 1 
ATOM 1876 C CE1 . PHE A 1 236 ? 0.025   7.252   -1.922  1.00 95.88 236 A 1 
ATOM 1877 C CE2 . PHE A 1 236 ? 0.744   8.426   -3.922  1.00 95.97 236 A 1 
ATOM 1878 C CZ  . PHE A 1 236 ? 0.300   8.457   -2.589  1.00 96.55 236 A 1 
ATOM 1879 N N   . LEU A 1 237 ? 2.529   1.492   -4.350  1.00 98.48 237 A 1 
ATOM 1880 C CA  . LEU A 1 237 ? 2.927   0.256   -5.010  1.00 98.31 237 A 1 
ATOM 1881 C C   . LEU A 1 237 ? 1.725   -0.643  -5.304  1.00 98.25 237 A 1 
ATOM 1882 O O   . LEU A 1 237 ? 0.812   -0.768  -4.490  1.00 97.80 237 A 1 
ATOM 1883 C CB  . LEU A 1 237 ? 3.964   -0.506  -4.159  1.00 98.28 237 A 1 
ATOM 1884 C CG  . LEU A 1 237 ? 5.206   0.300   -3.744  1.00 97.82 237 A 1 
ATOM 1885 C CD1 . LEU A 1 237 ? 6.204   -0.639  -3.066  1.00 96.78 237 A 1 
ATOM 1886 C CD2 . LEU A 1 237 ? 5.904   0.970   -4.926  1.00 96.69 237 A 1 
ATOM 1887 N N   . ASN A 1 238 ? 1.785   -1.351  -6.431  1.00 98.29 238 A 1 
ATOM 1888 C CA  . ASN A 1 238 ? 0.930   -2.496  -6.671  1.00 98.13 238 A 1 
ATOM 1889 C C   . ASN A 1 238 ? 1.629   -3.755  -6.131  1.00 97.87 238 A 1 
ATOM 1890 O O   . ASN A 1 238 ? 2.495   -4.332  -6.791  1.00 97.13 238 A 1 
ATOM 1891 C CB  . ASN A 1 238 ? 0.589   -2.573  -8.161  1.00 97.83 238 A 1 
ATOM 1892 C CG  . ASN A 1 238 ? -0.308  -3.751  -8.489  1.00 97.58 238 A 1 
ATOM 1893 O OD1 . ASN A 1 238 ? -0.708  -4.529  -7.641  1.00 95.10 238 A 1 
ATOM 1894 N ND2 . ASN A 1 238 ? -0.629  -3.930  -9.744  1.00 94.28 238 A 1 
ATOM 1895 N N   . SER A 1 239 ? 1.284   -4.177  -4.917  1.00 97.63 239 A 1 
ATOM 1896 C CA  . SER A 1 239 ? 1.835   -5.394  -4.312  1.00 97.23 239 A 1 
ATOM 1897 C C   . SER A 1 239 ? 1.057   -6.667  -4.654  1.00 96.75 239 A 1 
ATOM 1898 O O   . SER A 1 239 ? 1.524   -7.764  -4.367  1.00 95.77 239 A 1 
ATOM 1899 C CB  . SER A 1 239 ? 1.970   -5.215  -2.810  1.00 96.81 239 A 1 
ATOM 1900 O OG  . SER A 1 239 ? 0.720   -4.971  -2.208  1.00 95.79 239 A 1 
ATOM 1901 N N   . VAL A 1 240 ? -0.102  -6.538  -5.313  1.00 97.02 240 A 1 
ATOM 1902 C CA  . VAL A 1 240 ? -0.944  -7.674  -5.714  1.00 96.61 240 A 1 
ATOM 1903 C C   . VAL A 1 240 ? -0.209  -8.601  -6.681  1.00 96.05 240 A 1 
ATOM 1904 O O   . VAL A 1 240 ? -0.343  -9.818  -6.603  1.00 95.03 240 A 1 
ATOM 1905 C CB  . VAL A 1 240 ? -2.260  -7.179  -6.336  1.00 96.54 240 A 1 
ATOM 1906 C CG1 . VAL A 1 240 ? -3.187  -8.342  -6.708  1.00 95.59 240 A 1 
ATOM 1907 C CG2 . VAL A 1 240 ? -3.020  -6.262  -5.371  1.00 95.77 240 A 1 
ATOM 1908 N N   . MET A 1 241 ? 0.649   -8.040  -7.538  1.00 95.57 241 A 1 
ATOM 1909 C CA  . MET A 1 241 ? 1.454   -8.801  -8.496  1.00 94.80 241 A 1 
ATOM 1910 C C   . MET A 1 241 ? 2.469   -9.755  -7.841  1.00 95.07 241 A 1 
ATOM 1911 O O   . MET A 1 241 ? 2.920   -10.691 -8.489  1.00 93.54 241 A 1 
ATOM 1912 C CB  . MET A 1 241 ? 2.145   -7.829  -9.453  1.00 92.73 241 A 1 
ATOM 1913 C CG  . MET A 1 241 ? 3.228   -6.980  -8.775  1.00 87.32 241 A 1 
ATOM 1914 S SD  . MET A 1 241 ? 4.049   -5.827  -9.891  1.00 77.60 241 A 1 
ATOM 1915 C CE  . MET A 1 241 ? 2.757   -4.600  -10.140 1.00 69.65 241 A 1 
ATOM 1916 N N   . TYR A 1 242 ? 2.805   -9.545  -6.574  1.00 95.74 242 A 1 
ATOM 1917 C CA  . TYR A 1 242 ? 3.723   -10.388 -5.807  1.00 95.71 242 A 1 
ATOM 1918 C C   . TYR A 1 242 ? 3.015   -11.495 -5.012  1.00 95.29 242 A 1 
ATOM 1919 O O   . TYR A 1 242 ? 3.682   -12.373 -4.457  1.00 94.47 242 A 1 
ATOM 1920 C CB  . TYR A 1 242 ? 4.557   -9.495  -4.884  1.00 96.20 242 A 1 
ATOM 1921 C CG  . TYR A 1 242 ? 5.257   -8.329  -5.549  1.00 96.59 242 A 1 
ATOM 1922 C CD1 . TYR A 1 242 ? 5.883   -8.481  -6.803  1.00 95.91 242 A 1 
ATOM 1923 C CD2 . TYR A 1 242 ? 5.304   -7.073  -4.905  1.00 95.95 242 A 1 
ATOM 1924 C CE1 . TYR A 1 242 ? 6.549   -7.404  -7.407  1.00 95.75 242 A 1 
ATOM 1925 C CE2 . TYR A 1 242 ? 5.974   -5.995  -5.503  1.00 95.70 242 A 1 
ATOM 1926 C CZ  . TYR A 1 242 ? 6.600   -6.157  -6.752  1.00 96.25 242 A 1 
ATOM 1927 O OH  . TYR A 1 242 ? 7.264   -5.128  -7.334  1.00 95.75 242 A 1 
ATOM 1928 N N   . ALA A 1 243 ? 1.686   -11.449 -4.928  1.00 94.78 243 A 1 
ATOM 1929 C CA  . ALA A 1 243 ? 0.911   -12.322 -4.068  1.00 94.28 243 A 1 
ATOM 1930 C C   . ALA A 1 243 ? 1.071   -13.806 -4.447  1.00 93.72 243 A 1 
ATOM 1931 O O   . ALA A 1 243 ? 0.949   -14.182 -5.612  1.00 92.84 243 A 1 
ATOM 1932 C CB  . ALA A 1 243 ? -0.555  -11.899 -4.103  1.00 94.05 243 A 1 
ATOM 1933 N N   . ALA A 1 244 ? 1.260   -14.665 -3.452  1.00 92.45 244 A 1 
ATOM 1934 C CA  . ALA A 1 244 ? 1.388   -16.107 -3.648  1.00 91.32 244 A 1 
ATOM 1935 C C   . ALA A 1 244 ? 0.108   -16.758 -4.202  1.00 90.91 244 A 1 
ATOM 1936 O O   . ALA A 1 244 ? 0.164   -17.839 -4.784  1.00 88.95 244 A 1 
ATOM 1937 C CB  . ALA A 1 244 ? 1.783   -16.738 -2.305  1.00 90.16 244 A 1 
ATOM 1938 N N   . LYS A 1 245 ? -1.046  -16.117 -4.011  1.00 91.24 245 A 1 
ATOM 1939 C CA  . LYS A 1 245 ? -2.336  -16.578 -4.554  1.00 90.67 245 A 1 
ATOM 1940 C C   . LYS A 1 245 ? -2.567  -16.186 -6.014  1.00 90.75 245 A 1 
ATOM 1941 O O   . LYS A 1 245 ? -3.518  -16.679 -6.614  1.00 88.74 245 A 1 
ATOM 1942 C CB  . LYS A 1 245 ? -3.481  -16.015 -3.713  1.00 89.89 245 A 1 
ATOM 1943 C CG  . LYS A 1 245 ? -3.601  -16.657 -2.330  1.00 86.59 245 A 1 
ATOM 1944 C CD  . LYS A 1 245 ? -4.858  -16.052 -1.694  1.00 81.75 245 A 1 
ATOM 1945 C CE  . LYS A 1 245 ? -5.179  -16.619 -0.322  1.00 77.20 245 A 1 
ATOM 1946 N NZ  . LYS A 1 245 ? -6.408  -15.946 0.164   1.00 68.88 245 A 1 
ATOM 1947 N N   . ARG A 1 246 ? -1.757  -15.287 -6.554  1.00 90.99 246 A 1 
ATOM 1948 C CA  . ARG A 1 246 ? -1.853  -14.878 -7.952  1.00 90.58 246 A 1 
ATOM 1949 C C   . ARG A 1 246 ? -1.378  -16.008 -8.856  1.00 89.07 246 A 1 
ATOM 1950 O O   . ARG A 1 246 ? -0.470  -16.753 -8.483  1.00 85.17 246 A 1 
ATOM 1951 C CB  . ARG A 1 246 ? -1.043  -13.592 -8.116  1.00 90.31 246 A 1 
ATOM 1952 C CG  . ARG A 1 246 ? -1.216  -12.977 -9.503  1.00 88.51 246 A 1 
ATOM 1953 C CD  . ARG A 1 246 ? -0.455  -11.657 -9.543  1.00 87.73 246 A 1 
ATOM 1954 N NE  . ARG A 1 246 ? -0.380  -11.139 -10.891 1.00 86.79 246 A 1 
ATOM 1955 C CZ  . ARG A 1 246 ? -1.179  -10.278 -11.476 1.00 87.75 246 A 1 
ATOM 1956 N NH1 . ARG A 1 246 ? -2.242  -9.771  -10.922 1.00 81.94 246 A 1 
ATOM 1957 N NH2 . ARG A 1 246 ? -0.915  -9.911  -12.666 1.00 81.99 246 A 1 
ATOM 1958 N N   . ASP A 1 247 ? -1.961  -16.110 -10.046 1.00 86.49 247 A 1 
ATOM 1959 C CA  . ASP A 1 247 ? -1.485  -17.057 -11.053 1.00 83.60 247 A 1 
ATOM 1960 C C   . ASP A 1 247 ? -0.019  -16.786 -11.406 1.00 82.11 247 A 1 
ATOM 1961 O O   . ASP A 1 247 ? 0.350   -15.680 -11.810 1.00 77.08 247 A 1 
ATOM 1962 C CB  . ASP A 1 247 ? -2.395  -17.026 -12.291 1.00 80.30 247 A 1 
ATOM 1963 C CG  . ASP A 1 247 ? -1.943  -18.034 -13.349 1.00 78.18 247 A 1 
ATOM 1964 O OD1 . ASP A 1 247 ? -1.124  -18.929 -13.023 1.00 73.24 247 A 1 
ATOM 1965 O OD2 . ASP A 1 247 ? -2.358  -17.898 -14.516 1.00 72.23 247 A 1 
ATOM 1966 N N   . GLN A 1 248 ? 0.833   -17.799 -11.226 1.00 79.09 248 A 1 
ATOM 1967 C CA  . GLN A 1 248 ? 2.279   -17.728 -11.441 1.00 75.90 248 A 1 
ATOM 1968 C C   . GLN A 1 248 ? 2.724   -18.359 -12.772 1.00 77.17 248 A 1 
ATOM 1969 O O   . GLN A 1 248 ? 3.923   -18.454 -13.025 1.00 73.17 248 A 1 
ATOM 1970 C CB  . GLN A 1 248 ? 3.024   -18.367 -10.246 1.00 71.68 248 A 1 
ATOM 1971 C CG  . GLN A 1 248 ? 2.713   -17.714 -8.893  1.00 65.91 248 A 1 
ATOM 1972 C CD  . GLN A 1 248 ? 3.107   -16.242 -8.814  1.00 60.64 248 A 1 
ATOM 1973 O OE1 . GLN A 1 248 ? 4.196   -15.835 -9.183  1.00 57.50 248 A 1 
ATOM 1974 N NE2 . GLN A 1 248 ? 2.249   -15.387 -8.310  1.00 53.38 248 A 1 
ATOM 1975 N N   . THR A 1 249 ? 1.804   -18.781 -13.627 1.00 80.43 249 A 1 
ATOM 1976 C CA  . THR A 1 249 ? 2.140   -19.393 -14.929 1.00 79.54 249 A 1 
ATOM 1977 C C   . THR A 1 249 ? 2.969   -18.476 -15.831 1.00 80.09 249 A 1 
ATOM 1978 O O   . THR A 1 249 ? 3.773   -18.963 -16.624 1.00 76.36 249 A 1 
ATOM 1979 C CB  . THR A 1 249 ? 0.882   -19.818 -15.700 1.00 77.48 249 A 1 
ATOM 1980 O OG1 . THR A 1 249 ? -0.007  -18.736 -15.835 1.00 72.96 249 A 1 
ATOM 1981 C CG2 . THR A 1 249 ? 0.164   -20.991 -15.035 1.00 72.20 249 A 1 
ATOM 1982 N N   . GLN A 1 250 ? 2.841   -17.165 -15.679 1.00 78.42 250 A 1 
ATOM 1983 C CA  . GLN A 1 250 ? 3.593   -16.143 -16.398 1.00 76.58 250 A 1 
ATOM 1984 C C   . GLN A 1 250 ? 4.577   -15.388 -15.469 1.00 78.08 250 A 1 
ATOM 1985 O O   . GLN A 1 250 ? 4.724   -14.175 -15.575 1.00 73.77 250 A 1 
ATOM 1986 C CB  . GLN A 1 250 ? 2.634   -15.188 -17.122 1.00 72.45 250 A 1 
ATOM 1987 C CG  . GLN A 1 250 ? 1.727   -15.889 -18.132 1.00 66.44 250 A 1 
ATOM 1988 C CD  . GLN A 1 250 ? 0.844   -14.915 -18.896 1.00 60.69 250 A 1 
ATOM 1989 O OE1 . GLN A 1 250 ? 1.118   -13.731 -19.018 1.00 58.16 250 A 1 
ATOM 1990 N NE2 . GLN A 1 250 ? -0.264  -15.358 -19.452 1.00 54.19 250 A 1 
ATOM 1991 N N   . HIS A 1 251 ? 5.234   -16.093 -14.543 1.00 81.72 251 A 1 
ATOM 1992 C CA  . HIS A 1 251 ? 6.173   -15.494 -13.593 1.00 82.06 251 A 1 
ATOM 1993 C C   . HIS A 1 251 ? 7.221   -14.605 -14.285 1.00 84.56 251 A 1 
ATOM 1994 O O   . HIS A 1 251 ? 7.942   -15.044 -15.180 1.00 80.46 251 A 1 
ATOM 1995 C CB  . HIS A 1 251 ? 6.857   -16.606 -12.785 1.00 76.58 251 A 1 
ATOM 1996 C CG  . HIS A 1 251 ? 7.844   -16.074 -11.764 1.00 71.26 251 A 1 
ATOM 1997 N ND1 . HIS A 1 251 ? 7.562   -15.755 -10.455 1.00 62.77 251 A 1 
ATOM 1998 C CD2 . HIS A 1 251 ? 9.167   -15.810 -11.974 1.00 61.52 251 A 1 
ATOM 1999 C CE1 . HIS A 1 251 ? 8.690   -15.311 -9.885  1.00 57.74 251 A 1 
ATOM 2000 N NE2 . HIS A 1 251 ? 9.700   -15.319 -10.779 1.00 59.29 251 A 1 
ATOM 2001 N N   . ALA A 1 252 ? 7.343   -13.359 -13.824 1.00 87.83 252 A 1 
ATOM 2002 C CA  . ALA A 1 252 ? 8.357   -12.413 -14.272 1.00 90.08 252 A 1 
ATOM 2003 C C   . ALA A 1 252 ? 9.333   -12.112 -13.137 1.00 91.95 252 A 1 
ATOM 2004 O O   . ALA A 1 252 ? 8.950   -12.019 -11.978 1.00 90.67 252 A 1 
ATOM 2005 C CB  . ALA A 1 252 ? 7.665   -11.143 -14.788 1.00 87.84 252 A 1 
ATOM 2006 N N   . GLU A 1 253 ? 10.616  -11.921 -13.473 1.00 92.16 253 A 1 
ATOM 2007 C CA  . GLU A 1 253 ? 11.638  -11.605 -12.477 1.00 93.30 253 A 1 
ATOM 2008 C C   . GLU A 1 253 ? 11.392  -10.263 -11.763 1.00 94.89 253 A 1 
ATOM 2009 O O   . GLU A 1 253 ? 11.615  -10.155 -10.559 1.00 93.65 253 A 1 
ATOM 2010 C CB  . GLU A 1 253 ? 13.016  -11.623 -13.163 1.00 91.58 253 A 1 
ATOM 2011 C CG  . GLU A 1 253 ? 14.095  -11.604 -12.086 1.00 81.02 253 A 1 
ATOM 2012 C CD  . GLU A 1 253 ? 15.539  -11.480 -12.543 1.00 75.43 253 A 1 
ATOM 2013 O OE1 . GLU A 1 253 ? 16.318  -11.220 -11.578 1.00 67.06 253 A 1 
ATOM 2014 O OE2 . GLU A 1 253 ? 15.842  -11.614 -13.714 1.00 68.88 253 A 1 
ATOM 2015 N N   . ASP A 1 254 ? 10.939  -9.261  -12.505 1.00 94.41 254 A 1 
ATOM 2016 C CA  . ASP A 1 254 ? 10.499  -7.959  -12.021 1.00 95.73 254 A 1 
ATOM 2017 C C   . ASP A 1 254 ? 9.179   -7.587  -12.723 1.00 95.94 254 A 1 
ATOM 2018 O O   . ASP A 1 254 ? 9.199   -7.011  -13.806 1.00 95.11 254 A 1 
ATOM 2019 C CB  . ASP A 1 254 ? 11.601  -6.909  -12.241 1.00 95.71 254 A 1 
ATOM 2020 C CG  . ASP A 1 254 ? 11.241  -5.550  -11.606 1.00 96.35 254 A 1 
ATOM 2021 O OD1 . ASP A 1 254 ? 10.190  -5.453  -10.936 1.00 95.33 254 A 1 
ATOM 2022 O OD2 . ASP A 1 254 ? 12.054  -4.608  -11.726 1.00 95.71 254 A 1 
ATOM 2023 N N   . PRO A 1 255 ? 8.015   -7.959  -12.158 1.00 96.14 255 A 1 
ATOM 2024 C CA  . PRO A 1 255 ? 6.726   -7.682  -12.767 1.00 95.97 255 A 1 
ATOM 2025 C C   . PRO A 1 255 ? 6.533   -6.190  -13.050 1.00 96.55 255 A 1 
ATOM 2026 O O   . PRO A 1 255 ? 6.594   -5.365  -12.137 1.00 96.15 255 A 1 
ATOM 2027 C CB  . PRO A 1 255 ? 5.680   -8.224  -11.799 1.00 94.96 255 A 1 
ATOM 2028 C CG  . PRO A 1 255 ? 6.420   -9.342  -11.071 1.00 93.47 255 A 1 
ATOM 2029 C CD  . PRO A 1 255 ? 7.835   -8.789  -10.972 1.00 95.32 255 A 1 
ATOM 2030 N N   . TYR A 1 256 ? 6.314   -5.854  -14.320 1.00 96.06 256 A 1 
ATOM 2031 C CA  . TYR A 1 256 ? 6.147   -4.481  -14.811 1.00 96.36 256 A 1 
ATOM 2032 C C   . TYR A 1 256 ? 7.315   -3.527  -14.493 1.00 97.19 256 A 1 
ATOM 2033 O O   . TYR A 1 256 ? 7.132   -2.315  -14.565 1.00 96.25 256 A 1 
ATOM 2034 C CB  . TYR A 1 256 ? 4.785   -3.927  -14.375 1.00 95.66 256 A 1 
ATOM 2035 C CG  . TYR A 1 256 ? 3.610   -4.809  -14.752 1.00 95.11 256 A 1 
ATOM 2036 C CD1 . TYR A 1 256 ? 3.245   -4.923  -16.105 1.00 92.78 256 A 1 
ATOM 2037 C CD2 . TYR A 1 256 ? 2.907   -5.526  -13.768 1.00 92.94 256 A 1 
ATOM 2038 C CE1 . TYR A 1 256 ? 2.174   -5.762  -16.480 1.00 91.32 256 A 1 
ATOM 2039 C CE2 . TYR A 1 256 ? 1.840   -6.361  -14.141 1.00 91.28 256 A 1 
ATOM 2040 C CZ  . TYR A 1 256 ? 1.476   -6.485  -15.500 1.00 91.53 256 A 1 
ATOM 2041 O OH  . TYR A 1 256 ? 0.452   -7.288  -15.870 1.00 89.35 256 A 1 
ATOM 2042 N N   . ASP A 1 257 ? 8.499   -4.058  -14.185 1.00 96.38 257 A 1 
ATOM 2043 C CA  . ASP A 1 257 ? 9.712   -3.336  -13.775 1.00 97.28 257 A 1 
ATOM 2044 C C   . ASP A 1 257 ? 9.537   -2.533  -12.466 1.00 98.05 257 A 1 
ATOM 2045 O O   . ASP A 1 257 ? 10.197  -1.520  -12.251 1.00 97.70 257 A 1 
ATOM 2046 C CB  . ASP A 1 257 ? 10.288  -2.475  -14.918 1.00 96.49 257 A 1 
ATOM 2047 C CG  . ASP A 1 257 ? 10.306  -3.145  -16.297 1.00 94.67 257 A 1 
ATOM 2048 O OD1 . ASP A 1 257 ? 10.920  -4.212  -16.451 1.00 90.38 257 A 1 
ATOM 2049 O OD2 . ASP A 1 257 ? 9.704   -2.533  -17.221 1.00 89.16 257 A 1 
ATOM 2050 N N   . GLN A 1 258 ? 8.634   -2.954  -11.574 1.00 97.67 258 A 1 
ATOM 2051 C CA  . GLN A 1 258 ? 8.332   -2.197  -10.355 1.00 98.12 258 A 1 
ATOM 2052 C C   . GLN A 1 258 ? 9.511   -2.157  -9.371  1.00 98.49 258 A 1 
ATOM 2053 O O   . GLN A 1 258 ? 9.721   -1.118  -8.751  1.00 98.39 258 A 1 
ATOM 2054 C CB  . GLN A 1 258 ? 7.051   -2.713  -9.680  1.00 97.92 258 A 1 
ATOM 2055 C CG  . GLN A 1 258 ? 6.611   -1.791  -8.533  1.00 97.36 258 A 1 
ATOM 2056 C CD  . GLN A 1 258 ? 5.284   -2.187  -7.893  1.00 97.84 258 A 1 
ATOM 2057 O OE1 . GLN A 1 258 ? 4.268   -1.543  -8.044  1.00 93.62 258 A 1 
ATOM 2058 N NE2 . GLN A 1 258 ? 5.241   -3.251  -7.113  1.00 93.66 258 A 1 
ATOM 2059 N N   . PHE A 1 259 ? 10.302  -3.226  -9.226  1.00 98.06 259 A 1 
ATOM 2060 C CA  . PHE A 1 259 ? 11.467  -3.200  -8.339  1.00 98.16 259 A 1 
ATOM 2061 C C   . PHE A 1 259 ? 12.521  -2.189  -8.815  1.00 98.36 259 A 1 
ATOM 2062 O O   . PHE A 1 259 ? 12.946  -1.341  -8.025  1.00 98.12 259 A 1 
ATOM 2063 C CB  . PHE A 1 259 ? 12.081  -4.599  -8.186  1.00 97.84 259 A 1 
ATOM 2064 C CG  . PHE A 1 259 ? 11.235  -5.610  -7.435  1.00 97.58 259 A 1 
ATOM 2065 C CD1 . PHE A 1 259 ? 10.673  -5.284  -6.188  1.00 96.16 259 A 1 
ATOM 2066 C CD2 . PHE A 1 259 ? 11.032  -6.904  -7.969  1.00 96.04 259 A 1 
ATOM 2067 C CE1 . PHE A 1 259 ? 9.907   -6.235  -5.480  1.00 95.26 259 A 1 
ATOM 2068 C CE2 . PHE A 1 259 ? 10.271  -7.846  -7.264  1.00 94.96 259 A 1 
ATOM 2069 C CZ  . PHE A 1 259 ? 9.709   -7.510  -6.023  1.00 95.52 259 A 1 
ATOM 2070 N N   . ALA A 1 260 ? 12.867  -2.206  -10.101 1.00 97.60 260 A 1 
ATOM 2071 C CA  . ALA A 1 260 ? 13.774  -1.221  -10.686 1.00 97.70 260 A 1 
ATOM 2072 C C   . ALA A 1 260 ? 13.222  0.212   -10.589 1.00 98.03 260 A 1 
ATOM 2073 O O   . ALA A 1 260 ? 13.959  1.171   -10.335 1.00 97.86 260 A 1 
ATOM 2074 C CB  . ALA A 1 260 ? 14.025  -1.622  -12.149 1.00 97.55 260 A 1 
ATOM 2075 N N   . TRP A 1 261 ? 11.908  0.370   -10.735 1.00 98.05 261 A 1 
ATOM 2076 C CA  . TRP A 1 261 ? 11.240  1.659   -10.582 1.00 98.32 261 A 1 
ATOM 2077 C C   . TRP A 1 261 ? 11.258  2.171   -9.141  1.00 98.47 261 A 1 
ATOM 2078 O O   . TRP A 1 261 ? 11.461  3.366   -8.946  1.00 98.39 261 A 1 
ATOM 2079 C CB  . TRP A 1 261 ? 9.814   1.552   -11.124 1.00 98.37 261 A 1 
ATOM 2080 C CG  . TRP A 1 261 ? 9.017   2.797   -10.948 1.00 98.40 261 A 1 
ATOM 2081 C CD1 . TRP A 1 261 ? 8.952   3.845   -11.806 1.00 98.06 261 A 1 
ATOM 2082 C CD2 . TRP A 1 261 ? 8.180   3.174   -9.803  1.00 98.42 261 A 1 
ATOM 2083 N NE1 . TRP A 1 261 ? 8.142   4.828   -11.286 1.00 97.94 261 A 1 
ATOM 2084 C CE2 . TRP A 1 261 ? 7.641   4.466   -10.052 1.00 98.22 261 A 1 
ATOM 2085 C CE3 . TRP A 1 261 ? 7.842   2.542   -8.587  1.00 98.15 261 A 1 
ATOM 2086 C CZ2 . TRP A 1 261 ? 6.790   5.101   -9.138  1.00 97.98 261 A 1 
ATOM 2087 C CZ3 . TRP A 1 261 ? 6.992   3.178   -7.668  1.00 97.89 261 A 1 
ATOM 2088 C CH2 . TRP A 1 261 ? 6.461   4.453   -7.935  1.00 97.68 261 A 1 
ATOM 2089 N N   . ILE A 1 262 ? 11.092  1.319   -8.119  1.00 98.22 262 A 1 
ATOM 2090 C CA  . ILE A 1 262 ? 11.209  1.728   -6.712  1.00 98.35 262 A 1 
ATOM 2091 C C   . ILE A 1 262 ? 12.592  2.329   -6.453  1.00 98.44 262 A 1 
ATOM 2092 O O   . ILE A 1 262 ? 12.687  3.431   -5.911  1.00 98.27 262 A 1 
ATOM 2093 C CB  . ILE A 1 262 ? 10.936  0.544   -5.744  1.00 98.25 262 A 1 
ATOM 2094 C CG1 . ILE A 1 262 ? 9.453   0.113   -5.772  1.00 97.60 262 A 1 
ATOM 2095 C CG2 . ILE A 1 262 ? 11.300  0.917   -4.288  1.00 97.54 262 A 1 
ATOM 2096 C CD1 . ILE A 1 262 ? 9.214   -1.295  -5.198  1.00 96.56 262 A 1 
ATOM 2097 N N   . GLU A 1 263 ? 13.660  1.646   -6.875  1.00 98.09 263 A 1 
ATOM 2098 C CA  . GLU A 1 263 ? 15.030  2.106   -6.659  1.00 98.00 263 A 1 
ATOM 2099 C C   . GLU A 1 263 ? 15.309  3.429   -7.399  1.00 98.14 263 A 1 
ATOM 2100 O O   . GLU A 1 263 ? 15.799  4.385   -6.792  1.00 97.80 263 A 1 
ATOM 2101 C CB  . GLU A 1 263 ? 16.044  1.031   -7.083  1.00 97.67 263 A 1 
ATOM 2102 C CG  . GLU A 1 263 ? 16.001  -0.208  -6.176  1.00 95.86 263 A 1 
ATOM 2103 C CD  . GLU A 1 263 ? 17.146  -1.175  -6.497  1.00 95.40 263 A 1 
ATOM 2104 O OE1 . GLU A 1 263 ? 18.178  -1.106  -5.784  1.00 87.97 263 A 1 
ATOM 2105 O OE2 . GLU A 1 263 ? 17.024  -1.962  -7.444  1.00 89.55 263 A 1 
ATOM 2106 N N   . SER A 1 264 ? 14.936  3.527   -8.670  1.00 97.96 264 A 1 
ATOM 2107 C CA  . SER A 1 264 ? 15.141  4.754   -9.450  1.00 97.74 264 A 1 
ATOM 2108 C C   . SER A 1 264 ? 14.300  5.938   -8.941  1.00 97.95 264 A 1 
ATOM 2109 O O   . SER A 1 264 ? 14.793  7.067   -8.908  1.00 97.57 264 A 1 
ATOM 2110 C CB  . SER A 1 264 ? 14.886  4.514   -10.940 1.00 97.54 264 A 1 
ATOM 2111 O OG  . SER A 1 264 ? 13.595  3.986   -11.170 1.00 91.87 264 A 1 
ATOM 2112 N N   . SER A 1 265 ? 13.070  5.695   -8.497  1.00 97.89 265 A 1 
ATOM 2113 C CA  . SER A 1 265 ? 12.203  6.722   -7.908  1.00 97.83 265 A 1 
ATOM 2114 C C   . SER A 1 265 ? 12.708  7.193   -6.550  1.00 97.88 265 A 1 
ATOM 2115 O O   . SER A 1 265 ? 12.588  8.375   -6.231  1.00 97.42 265 A 1 
ATOM 2116 C CB  . SER A 1 265 ? 10.766  6.206   -7.745  1.00 97.78 265 A 1 
ATOM 2117 O OG  . SER A 1 265 ? 10.235  5.854   -8.999  1.00 92.25 265 A 1 
ATOM 2118 N N   . TYR A 1 266 ? 13.283  6.281   -5.753  1.00 97.99 266 A 1 
ATOM 2119 C CA  . TYR A 1 266 ? 13.950  6.609   -4.502  1.00 97.80 266 A 1 
ATOM 2120 C C   . TYR A 1 266 ? 15.186  7.486   -4.746  1.00 97.73 266 A 1 
ATOM 2121 O O   . TYR A 1 266 ? 15.294  8.559   -4.157  1.00 97.56 266 A 1 
ATOM 2122 C CB  . TYR A 1 266 ? 14.310  5.317   -3.760  1.00 97.77 266 A 1 
ATOM 2123 C CG  . TYR A 1 266 ? 15.085  5.558   -2.483  1.00 97.61 266 A 1 
ATOM 2124 C CD1 . TYR A 1 266 ? 16.500  5.621   -2.511  1.00 96.34 266 A 1 
ATOM 2125 C CD2 . TYR A 1 266 ? 14.408  5.779   -1.268  1.00 96.79 266 A 1 
ATOM 2126 C CE1 . TYR A 1 266 ? 17.221  5.906   -1.336  1.00 96.29 266 A 1 
ATOM 2127 C CE2 . TYR A 1 266 ? 15.125  6.060   -0.097  1.00 96.27 266 A 1 
ATOM 2128 C CZ  . TYR A 1 266 ? 16.530  6.134   -0.129  1.00 96.42 266 A 1 
ATOM 2129 O OH  . TYR A 1 266 ? 17.223  6.427   1.000   1.00 95.41 266 A 1 
ATOM 2130 N N   . ASP A 1 267 ? 16.073  7.080   -5.654  1.00 97.28 267 A 1 
ATOM 2131 C CA  . ASP A 1 267 ? 17.300  7.821   -5.967  1.00 96.81 267 A 1 
ATOM 2132 C C   . ASP A 1 267 ? 16.993  9.227   -6.500  1.00 96.33 267 A 1 
ATOM 2133 O O   . ASP A 1 267 ? 17.619  10.203  -6.080  1.00 95.68 267 A 1 
ATOM 2134 C CB  . ASP A 1 267 ? 18.145  7.027   -6.987  1.00 96.91 267 A 1 
ATOM 2135 C CG  . ASP A 1 267 ? 18.871  5.805   -6.406  1.00 95.38 267 A 1 
ATOM 2136 O OD1 . ASP A 1 267 ? 19.036  5.717   -5.171  1.00 91.79 267 A 1 
ATOM 2137 O OD2 . ASP A 1 267 ? 19.365  4.989   -7.223  1.00 92.31 267 A 1 
ATOM 2138 N N   . ASP A 1 268 ? 15.997  9.378   -7.381  1.00 96.82 268 A 1 
ATOM 2139 C CA  . ASP A 1 268 ? 15.547  10.679  -7.888  1.00 96.38 268 A 1 
ATOM 2140 C C   . ASP A 1 268 ? 14.968  11.565  -6.768  1.00 96.16 268 A 1 
ATOM 2141 O O   . ASP A 1 268 ? 15.289  12.751  -6.680  1.00 95.17 268 A 1 
ATOM 2142 C CB  . ASP A 1 268 ? 14.519  10.464  -9.013  1.00 96.15 268 A 1 
ATOM 2143 C CG  . ASP A 1 268 ? 13.893  11.781  -9.478  1.00 94.83 268 A 1 
ATOM 2144 O OD1 . ASP A 1 268 ? 14.527  12.572  -10.214 1.00 89.33 268 A 1 
ATOM 2145 O OD2 . ASP A 1 268 ? 12.731  12.063  -9.107  1.00 89.54 268 A 1 
ATOM 2146 N N   . ALA A 1 269 ? 14.170  11.002  -5.868  1.00 95.61 269 A 1 
ATOM 2147 C CA  . ALA A 1 269 ? 13.601  11.731  -4.738  1.00 95.24 269 A 1 
ATOM 2148 C C   . ALA A 1 269 ? 14.682  12.253  -3.784  1.00 94.51 269 A 1 
ATOM 2149 O O   . ALA A 1 269 ? 14.681  13.434  -3.423  1.00 93.98 269 A 1 
ATOM 2150 C CB  . ALA A 1 269 ? 12.628  10.815  -4.001  1.00 95.82 269 A 1 
ATOM 2151 N N   . VAL A 1 270 ? 15.636  11.394  -3.417  1.00 95.10 270 A 1 
ATOM 2152 C CA  . VAL A 1 270 ? 16.745  11.751  -2.524  1.00 94.32 270 A 1 
ATOM 2153 C C   . VAL A 1 270 ? 17.628  12.830  -3.158  1.00 93.19 270 A 1 
ATOM 2154 O O   . VAL A 1 270 ? 18.001  13.791  -2.484  1.00 91.91 270 A 1 
ATOM 2155 C CB  . VAL A 1 270 ? 17.556  10.503  -2.144  1.00 94.34 270 A 1 
ATOM 2156 C CG1 . VAL A 1 270 ? 18.848  10.846  -1.386  1.00 89.34 270 A 1 
ATOM 2157 C CG2 . VAL A 1 270 ? 16.732  9.589   -1.226  1.00 89.08 270 A 1 
ATOM 2158 N N   . GLN A 1 271 ? 17.923  12.749  -4.470  1.00 92.84 271 A 1 
ATOM 2159 C CA  . GLN A 1 271 ? 18.650  13.798  -5.197  1.00 91.85 271 A 1 
ATOM 2160 C C   . GLN A 1 271 ? 17.916  15.147  -5.188  1.00 91.12 271 A 1 
ATOM 2161 O O   . GLN A 1 271 ? 18.558  16.201  -5.136  1.00 89.87 271 A 1 
ATOM 2162 C CB  . GLN A 1 271 ? 18.882  13.361  -6.650  1.00 92.46 271 A 1 
ATOM 2163 C CG  . GLN A 1 271 ? 19.986  12.298  -6.758  1.00 83.76 271 A 1 
ATOM 2164 C CD  . GLN A 1 271 ? 20.095  11.734  -8.171  1.00 77.52 271 A 1 
ATOM 2165 O OE1 . GLN A 1 271 ? 19.934  12.427  -9.173  1.00 70.35 271 A 1 
ATOM 2166 N NE2 . GLN A 1 271 ? 20.406  10.467  -8.320  1.00 67.45 271 A 1 
ATOM 2167 N N   . LYS A 1 272 ? 16.587  15.126  -5.202  1.00 91.35 272 A 1 
ATOM 2168 C CA  . LYS A 1 272 ? 15.724  16.316  -5.070  1.00 90.26 272 A 1 
ATOM 2169 C C   . LYS A 1 272 ? 15.537  16.774  -3.621  1.00 89.89 272 A 1 
ATOM 2170 O O   . LYS A 1 272 ? 14.900  17.805  -3.394  1.00 88.54 272 A 1 
ATOM 2171 C CB  . LYS A 1 272 ? 14.385  16.034  -5.760  1.00 91.88 272 A 1 
ATOM 2172 C CG  . LYS A 1 272 ? 14.535  15.975  -7.287  1.00 92.29 272 A 1 
ATOM 2173 C CD  . LYS A 1 272 ? 13.247  15.458  -7.935  1.00 90.72 272 A 1 
ATOM 2174 C CE  . LYS A 1 272 ? 13.418  15.418  -9.464  1.00 88.97 272 A 1 
ATOM 2175 N NZ  . LYS A 1 272 ? 12.357  14.624  -10.103 1.00 82.37 272 A 1 
ATOM 2176 N N   . GLY A 1 273 ? 16.094  16.058  -2.649  1.00 91.45 273 A 1 
ATOM 2177 C CA  . GLY A 1 273 ? 16.047  16.387  -1.230  1.00 90.26 273 A 1 
ATOM 2178 C C   . GLY A 1 273 ? 14.787  15.906  -0.504  1.00 91.25 273 A 1 
ATOM 2179 O O   . GLY A 1 273 ? 14.600  16.288  0.649   1.00 89.36 273 A 1 
ATOM 2180 N N   . PHE A 1 274 ? 13.941  15.092  -1.126  1.00 93.19 274 A 1 
ATOM 2181 C CA  . PHE A 1 274 ? 12.769  14.510  -0.485  1.00 93.92 274 A 1 
ATOM 2182 C C   . PHE A 1 274 ? 13.141  13.327  0.425   1.00 94.80 274 A 1 
ATOM 2183 O O   . PHE A 1 274 ? 14.037  12.543  0.111   1.00 94.32 274 A 1 
ATOM 2184 C CB  . PHE A 1 274 ? 11.741  14.054  -1.530  1.00 93.59 274 A 1 
ATOM 2185 C CG  . PHE A 1 274 ? 11.071  15.187  -2.274  1.00 93.47 274 A 1 
ATOM 2186 C CD1 . PHE A 1 274 ? 10.088  15.961  -1.636  1.00 91.19 274 A 1 
ATOM 2187 C CD2 . PHE A 1 274 ? 11.406  15.465  -3.613  1.00 91.12 274 A 1 
ATOM 2188 C CE1 . PHE A 1 274 ? 9.457   17.013  -2.318  1.00 90.10 274 A 1 
ATOM 2189 C CE2 . PHE A 1 274 ? 10.770  16.517  -4.298  1.00 90.53 274 A 1 
ATOM 2190 C CZ  . PHE A 1 274 ? 9.793   17.301  -3.652  1.00 91.21 274 A 1 
ATOM 2191 N N   . LYS A 1 275 ? 12.403  13.163  1.513   1.00 94.96 275 A 1 
ATOM 2192 C CA  . LYS A 1 275 ? 12.262  11.850  2.161   1.00 95.31 275 A 1 
ATOM 2193 C C   . LYS A 1 275 ? 11.280  10.998  1.369   1.00 96.25 275 A 1 
ATOM 2194 O O   . LYS A 1 275 ? 10.407  11.530  0.689   1.00 95.69 275 A 1 
ATOM 2195 C CB  . LYS A 1 275 ? 11.807  12.004  3.612   1.00 94.61 275 A 1 
ATOM 2196 C CG  . LYS A 1 275 ? 12.906  12.629  4.467   1.00 90.92 275 A 1 
ATOM 2197 C CD  . LYS A 1 275 ? 12.570  12.421  5.935   1.00 84.33 275 A 1 
ATOM 2198 C CE  . LYS A 1 275 ? 13.660  12.990  6.840   1.00 78.43 275 A 1 
ATOM 2199 N NZ  . LYS A 1 275 ? 13.412  12.582  8.231   1.00 69.21 275 A 1 
ATOM 2200 N N   . VAL A 1 276 ? 11.420  9.676   1.467   1.00 96.01 276 A 1 
ATOM 2201 C CA  . VAL A 1 276 ? 10.598  8.740   0.694   1.00 96.77 276 A 1 
ATOM 2202 C C   . VAL A 1 276 ? 9.826   7.825   1.634   1.00 96.45 276 A 1 
ATOM 2203 O O   . VAL A 1 276 ? 10.395  7.272   2.576   1.00 95.81 276 A 1 
ATOM 2204 C CB  . VAL A 1 276 ? 11.421  7.945   -0.332  1.00 97.16 276 A 1 
ATOM 2205 C CG1 . VAL A 1 276 ? 10.501  7.196   -1.296  1.00 95.56 276 A 1 
ATOM 2206 C CG2 . VAL A 1 276 ? 12.324  8.856   -1.170  1.00 95.28 276 A 1 
ATOM 2207 N N   . SER A 1 277 ? 8.542   7.668   1.363   1.00 97.32 277 A 1 
ATOM 2208 C CA  . SER A 1 277 ? 7.654   6.729   2.049   1.00 97.28 277 A 1 
ATOM 2209 C C   . SER A 1 277 ? 6.938   5.835   1.042   1.00 97.75 277 A 1 
ATOM 2210 O O   . SER A 1 277 ? 6.900   6.138   -0.150  1.00 97.20 277 A 1 
ATOM 2211 C CB  . SER A 1 277 ? 6.653   7.480   2.924   1.00 96.16 277 A 1 
ATOM 2212 O OG  . SER A 1 277 ? 7.373   8.142   3.937   1.00 84.61 277 A 1 
ATOM 2213 N N   . VAL A 1 278 ? 6.386   4.727   1.512   1.00 97.55 278 A 1 
ATOM 2214 C CA  . VAL A 1 278 ? 5.738   3.724   0.664   1.00 97.61 278 A 1 
ATOM 2215 C C   . VAL A 1 278 ? 4.360   3.380   1.225   1.00 97.62 278 A 1 
ATOM 2216 O O   . VAL A 1 278 ? 4.205   3.181   2.429   1.00 97.08 278 A 1 
ATOM 2217 C CB  . VAL A 1 278 ? 6.618   2.464   0.540   1.00 97.38 278 A 1 
ATOM 2218 C CG1 . VAL A 1 278 ? 5.965   1.378   -0.317  1.00 95.46 278 A 1 
ATOM 2219 C CG2 . VAL A 1 278 ? 7.986   2.778   -0.084  1.00 95.79 278 A 1 
ATOM 2220 N N   . ALA A 1 279 ? 3.365   3.251   0.351   1.00 97.71 279 A 1 
ATOM 2221 C CA  . ALA A 1 279 ? 2.130   2.538   0.640   1.00 97.89 279 A 1 
ATOM 2222 C C   . ALA A 1 279 ? 1.992   1.328   -0.286  1.00 98.01 279 A 1 
ATOM 2223 O O   . ALA A 1 279 ? 2.306   1.400   -1.479  1.00 97.63 279 A 1 
ATOM 2224 C CB  . ALA A 1 279 ? 0.925   3.469   0.542   1.00 97.49 279 A 1 
ATOM 2225 N N   . LEU A 1 280 ? 1.527   0.219   0.256   1.00 97.56 280 A 1 
ATOM 2226 C CA  . LEU A 1 280 ? 1.226   -1.008  -0.472  1.00 97.06 280 A 1 
ATOM 2227 C C   . LEU A 1 280 ? 0.011   -1.693  0.154   1.00 97.06 280 A 1 
ATOM 2228 O O   . LEU A 1 280 ? -0.267  -1.490  1.332   1.00 95.61 280 A 1 
ATOM 2229 C CB  . LEU A 1 280 ? 2.483   -1.894  -0.511  1.00 95.28 280 A 1 
ATOM 2230 C CG  . LEU A 1 280 ? 3.082   -2.288  0.857   1.00 94.52 280 A 1 
ATOM 2231 C CD1 . LEU A 1 280 ? 2.491   -3.587  1.389   1.00 90.40 280 A 1 
ATOM 2232 C CD2 . LEU A 1 280 ? 4.586   -2.515  0.722   1.00 90.27 280 A 1 
ATOM 2233 N N   . HIS A 1 281 ? -0.714  -2.504  -0.610  1.00 97.34 281 A 1 
ATOM 2234 C CA  . HIS A 1 281 ? -1.885  -3.188  -0.065  1.00 97.19 281 A 1 
ATOM 2235 C C   . HIS A 1 281 ? -1.495  -4.458  0.693   1.00 96.68 281 A 1 
ATOM 2236 O O   . HIS A 1 281 ? -1.556  -4.485  1.922   1.00 95.65 281 A 1 
ATOM 2237 C CB  . HIS A 1 281 ? -2.909  -3.423  -1.173  1.00 97.15 281 A 1 
ATOM 2238 C CG  . HIS A 1 281 ? -4.124  -4.121  -0.637  1.00 96.95 281 A 1 
ATOM 2239 N ND1 . HIS A 1 281 ? -5.084  -3.575  0.181   1.00 95.09 281 A 1 
ATOM 2240 C CD2 . HIS A 1 281 ? -4.441  -5.437  -0.831  1.00 95.48 281 A 1 
ATOM 2241 C CE1 . HIS A 1 281 ? -5.971  -4.542  0.464   1.00 95.03 281 A 1 
ATOM 2242 N NE2 . HIS A 1 281 ? -5.608  -5.690  -0.126  1.00 95.23 281 A 1 
ATOM 2243 N N   . ILE A 1 282 ? -1.012  -5.479  -0.016  1.00 96.48 282 A 1 
ATOM 2244 C CA  . ILE A 1 282 ? -0.571  -6.745  0.579   1.00 95.99 282 A 1 
ATOM 2245 C C   . ILE A 1 282 ? 0.861   -6.570  1.108   1.00 95.86 282 A 1 
ATOM 2246 O O   . ILE A 1 282 ? 1.755   -6.323  0.294   1.00 95.46 282 A 1 
ATOM 2247 C CB  . ILE A 1 282 ? -0.651  -7.907  -0.436  1.00 95.53 282 A 1 
ATOM 2248 C CG1 . ILE A 1 282 ? -2.029  -7.962  -1.117  1.00 94.51 282 A 1 
ATOM 2249 C CG2 . ILE A 1 282 ? -0.316  -9.239  0.262   1.00 94.49 282 A 1 
ATOM 2250 C CD1 . ILE A 1 282 ? -2.188  -9.085  -2.153  1.00 92.45 282 A 1 
ATOM 2251 N N   . PRO A 1 283 ? 1.130   -6.713  2.416   1.00 95.27 283 A 1 
ATOM 2252 C CA  . PRO A 1 283 ? 2.495   -6.708  2.931   1.00 94.67 283 A 1 
ATOM 2253 C C   . PRO A 1 283 ? 3.207   -8.047  2.641   1.00 94.33 283 A 1 
ATOM 2254 O O   . PRO A 1 283 ? 2.551   -9.091  2.537   1.00 93.31 283 A 1 
ATOM 2255 C CB  . PRO A 1 283 ? 2.357   -6.428  4.427   1.00 93.83 283 A 1 
ATOM 2256 C CG  . PRO A 1 283 ? 0.997   -7.051  4.758   1.00 92.71 283 A 1 
ATOM 2257 C CD  . PRO A 1 283 ? 0.173   -6.833  3.498   1.00 94.25 283 A 1 
ATOM 2258 N N   . PRO A 1 284 ? 4.554   -8.062  2.540   1.00 94.16 284 A 1 
ATOM 2259 C CA  . PRO A 1 284 ? 5.317   -9.301  2.450   1.00 92.97 284 A 1 
ATOM 2260 C C   . PRO A 1 284 ? 5.284   -10.075 3.770   1.00 90.87 284 A 1 
ATOM 2261 O O   . PRO A 1 284 ? 4.923   -9.550  4.818   1.00 84.39 284 A 1 
ATOM 2262 C CB  . PRO A 1 284 ? 6.742   -8.869  2.097   1.00 92.32 284 A 1 
ATOM 2263 C CG  . PRO A 1 284 ? 6.859   -7.524  2.800   1.00 91.98 284 A 1 
ATOM 2264 C CD  . PRO A 1 284 ? 5.456   -6.928  2.643   1.00 93.90 284 A 1 
ATOM 2265 N N   . GLY A 1 285 ? 5.730   -11.321 3.740   1.00 88.06 285 A 1 
ATOM 2266 C CA  . GLY A 1 285 ? 5.883   -12.159 4.925   1.00 85.89 285 A 1 
ATOM 2267 C C   . GLY A 1 285 ? 4.714   -13.111 5.143   1.00 85.54 285 A 1 
ATOM 2268 O O   . GLY A 1 285 ? 4.037   -13.528 4.203   1.00 81.06 285 A 1 
ATOM 2269 N N   . VAL A 1 286 ? 4.534   -13.529 6.394   1.00 78.35 286 A 1 
ATOM 2270 C CA  . VAL A 1 286 ? 3.632   -14.617 6.781   1.00 76.46 286 A 1 
ATOM 2271 C C   . VAL A 1 286 ? 2.291   -14.070 7.254   1.00 75.44 286 A 1 
ATOM 2272 O O   . VAL A 1 286 ? 2.247   -13.207 8.130   1.00 71.87 286 A 1 
ATOM 2273 C CB  . VAL A 1 286 ? 4.287   -15.513 7.854   1.00 72.84 286 A 1 
ATOM 2274 C CG1 . VAL A 1 286 ? 3.389   -16.692 8.257   1.00 63.84 286 A 1 
ATOM 2275 C CG2 . VAL A 1 286 ? 5.605   -16.117 7.361   1.00 65.65 286 A 1 
ATOM 2276 N N   . TYR A 1 287 ? 1.197   -14.632 6.756   1.00 73.36 287 A 1 
ATOM 2277 C CA  . TYR A 1 287 ? -0.107  -14.467 7.393   1.00 70.61 287 A 1 
ATOM 2278 C C   . TYR A 1 287 ? -0.087  -15.140 8.766   1.00 69.49 287 A 1 
ATOM 2279 O O   . TYR A 1 287 ? -0.153  -16.370 8.860   1.00 63.61 287 A 1 
ATOM 2280 C CB  . TYR A 1 287 ? -1.219  -15.066 6.521   1.00 66.21 287 A 1 
ATOM 2281 C CG  . TYR A 1 287 ? -1.400  -14.423 5.162   1.00 62.41 287 A 1 
ATOM 2282 C CD1 . TYR A 1 287 ? -1.604  -13.038 5.058   1.00 57.46 287 A 1 
ATOM 2283 C CD2 . TYR A 1 287 ? -1.421  -15.234 4.014   1.00 57.38 287 A 1 
ATOM 2284 C CE1 . TYR A 1 287 ? -1.822  -12.458 3.796   1.00 50.03 287 A 1 
ATOM 2285 C CE2 . TYR A 1 287 ? -1.642  -14.656 2.753   1.00 52.00 287 A 1 
ATOM 2286 C CZ  . TYR A 1 287 ? -1.842  -13.267 2.636   1.00 51.86 287 A 1 
ATOM 2287 O OH  . TYR A 1 287 ? -2.060  -12.713 1.420   1.00 48.07 287 A 1 
ATOM 2288 N N   . TYR A 1 288 ? -0.017  -14.355 9.822   1.00 65.34 288 A 1 
ATOM 2289 C CA  . TYR A 1 288 ? 0.228   -14.832 11.189  1.00 62.01 288 A 1 
ATOM 2290 C C   . TYR A 1 288 ? -0.795  -15.870 11.681  1.00 60.20 288 A 1 
ATOM 2291 O O   . TYR A 1 288 ? -0.445  -16.786 12.412  1.00 54.67 288 A 1 
ATOM 2292 C CB  . TYR A 1 288 ? 0.292   -13.618 12.128  1.00 57.02 288 A 1 
ATOM 2293 C CG  . TYR A 1 288 ? -1.044  -12.941 12.372  1.00 54.65 288 A 1 
ATOM 2294 C CD1 . TYR A 1 288 ? -1.518  -11.938 11.500  1.00 50.19 288 A 1 
ATOM 2295 C CD2 . TYR A 1 288 ? -1.832  -13.340 13.467  1.00 51.48 288 A 1 
ATOM 2296 C CE1 . TYR A 1 288 ? -2.771  -11.347 11.712  1.00 44.11 288 A 1 
ATOM 2297 C CE2 . TYR A 1 288 ? -3.094  -12.748 13.684  1.00 45.13 288 A 1 
ATOM 2298 C CZ  . TYR A 1 288 ? -3.557  -11.755 12.809  1.00 45.87 288 A 1 
ATOM 2299 O OH  . TYR A 1 288 ? -4.769  -11.193 13.026  1.00 42.03 288 A 1 
ATOM 2300 N N   . TYR A 1 289 ? -2.048  -15.782 11.219  1.00 63.80 289 A 1 
ATOM 2301 C CA  . TYR A 1 289 ? -3.131  -16.705 11.593  1.00 62.22 289 A 1 
ATOM 2302 C C   . TYR A 1 289 ? -3.208  -17.966 10.713  1.00 62.65 289 A 1 
ATOM 2303 O O   . TYR A 1 289 ? -3.930  -18.901 11.043  1.00 57.58 289 A 1 
ATOM 2304 C CB  . TYR A 1 289 ? -4.455  -15.927 11.595  1.00 56.94 289 A 1 
ATOM 2305 C CG  . TYR A 1 289 ? -4.863  -15.352 10.248  1.00 53.11 289 A 1 
ATOM 2306 C CD1 . TYR A 1 289 ? -4.355  -14.113 9.815   1.00 49.01 289 A 1 
ATOM 2307 C CD2 . TYR A 1 289 ? -5.772  -16.045 9.434   1.00 49.45 289 A 1 
ATOM 2308 C CE1 . TYR A 1 289 ? -4.739  -13.568 8.579   1.00 43.20 289 A 1 
ATOM 2309 C CE2 . TYR A 1 289 ? -6.165  -15.506 8.198   1.00 45.09 289 A 1 
ATOM 2310 C CZ  . TYR A 1 289 ? -5.653  -14.261 7.758   1.00 44.09 289 A 1 
ATOM 2311 O OH  . TYR A 1 289 ? -6.021  -13.750 6.569   1.00 41.03 289 A 1 
ATOM 2312 N N   . LYS A 1 290 ? -2.475  -18.023 9.591   1.00 68.73 290 A 1 
ATOM 2313 C CA  . LYS A 1 290 ? -2.500  -19.172 8.657   1.00 69.81 290 A 1 
ATOM 2314 C C   . LYS A 1 290 ? -1.144  -19.858 8.472   1.00 72.69 290 A 1 
ATOM 2315 O O   . LYS A 1 290 ? -1.105  -20.908 7.829   1.00 67.46 290 A 1 
ATOM 2316 C CB  . LYS A 1 290 ? -3.087  -18.751 7.293   1.00 65.18 290 A 1 
ATOM 2317 C CG  . LYS A 1 290 ? -4.601  -18.496 7.393   1.00 59.47 290 A 1 
ATOM 2318 C CD  . LYS A 1 290 ? -5.261  -18.137 6.057   1.00 56.52 290 A 1 
ATOM 2319 C CE  . LYS A 1 290 ? -6.750  -17.888 6.330   1.00 52.47 290 A 1 
ATOM 2320 N NZ  . LYS A 1 290 ? -7.473  -17.171 5.246   1.00 45.95 290 A 1 
ATOM 2321 N N   . ASN A 1 291 ? -0.073  -19.274 8.989   1.00 74.17 291 A 1 
ATOM 2322 C CA  . ASN A 1 291 ? 1.303   -19.718 8.766   1.00 74.91 291 A 1 
ATOM 2323 C C   . ASN A 1 291 ? 1.616   -19.958 7.268   1.00 76.44 291 A 1 
ATOM 2324 O O   . ASN A 1 291 ? 2.203   -20.970 6.895   1.00 73.34 291 A 1 
ATOM 2325 C CB  . ASN A 1 291 ? 1.610   -20.914 9.692   1.00 71.52 291 A 1 
ATOM 2326 C CG  . ASN A 1 291 ? 3.099   -21.193 9.777   1.00 64.53 291 A 1 
ATOM 2327 O OD1 . ASN A 1 291 ? 3.930   -20.303 9.721   1.00 59.53 291 A 1 
ATOM 2328 N ND2 . ASN A 1 291 ? 3.493   -22.427 9.939   1.00 59.24 291 A 1 
ATOM 2329 N N   . LYS A 1 292 ? 1.153   -19.050 6.406   1.00 80.48 292 A 1 
ATOM 2330 C CA  . LYS A 1 292 ? 1.365   -19.094 4.949   1.00 80.80 292 A 1 
ATOM 2331 C C   . LYS A 1 292 ? 1.959   -17.776 4.468   1.00 82.91 292 A 1 
ATOM 2332 O O   . LYS A 1 292 ? 1.625   -16.726 5.005   1.00 80.48 292 A 1 
ATOM 2333 C CB  . LYS A 1 292 ? 0.049   -19.387 4.213   1.00 77.39 292 A 1 
ATOM 2334 C CG  . LYS A 1 292 ? -0.409  -20.833 4.420   1.00 71.74 292 A 1 
ATOM 2335 C CD  . LYS A 1 292 ? -1.652  -21.140 3.575   1.00 69.00 292 A 1 
ATOM 2336 C CE  . LYS A 1 292 ? -2.063  -22.599 3.794   1.00 62.00 292 A 1 
ATOM 2337 N NZ  . LYS A 1 292 ? -3.160  -23.010 2.875   1.00 55.12 292 A 1 
ATOM 2338 N N   . LEU A 1 293 ? 2.805   -17.848 3.442   1.00 84.42 293 A 1 
ATOM 2339 C CA  . LEU A 1 293 ? 3.366   -16.651 2.822   1.00 86.37 293 A 1 
ATOM 2340 C C   . LEU A 1 293 ? 2.277   -15.858 2.080   1.00 87.60 293 A 1 
ATOM 2341 O O   . LEU A 1 293 ? 1.449   -16.440 1.368   1.00 86.20 293 A 1 
ATOM 2342 C CB  . LEU A 1 293 ? 4.523   -17.029 1.878   1.00 84.14 293 A 1 
ATOM 2343 C CG  . LEU A 1 293 ? 5.751   -17.643 2.580   1.00 81.54 293 A 1 
ATOM 2344 C CD1 . LEU A 1 293 ? 6.798   -18.020 1.528   1.00 78.00 293 A 1 
ATOM 2345 C CD2 . LEU A 1 293 ? 6.392   -16.679 3.575   1.00 78.23 293 A 1 
ATOM 2346 N N   . GLY A 1 294 ? 2.289   -14.534 2.256   1.00 87.85 294 A 1 
ATOM 2347 C CA  . GLY A 1 294 ? 1.459   -13.597 1.508   1.00 87.87 294 A 1 
ATOM 2348 C C   . GLY A 1 294 ? 1.945   -13.402 0.078   1.00 90.57 294 A 1 
ATOM 2349 O O   . GLY A 1 294 ? 1.137   -13.303 -0.844  1.00 89.58 294 A 1 
ATOM 2350 N N   . TRP A 1 295 ? 3.263   -13.415 -0.115  1.00 91.36 295 A 1 
ATOM 2351 C CA  . TRP A 1 295 ? 3.921   -13.260 -1.405  1.00 92.78 295 A 1 
ATOM 2352 C C   . TRP A 1 295 ? 4.721   -14.502 -1.789  1.00 92.43 295 A 1 
ATOM 2353 O O   . TRP A 1 295 ? 5.095   -15.310 -0.931  1.00 91.22 295 A 1 
ATOM 2354 C CB  . TRP A 1 295 ? 4.843   -12.039 -1.379  1.00 93.43 295 A 1 
ATOM 2355 C CG  . TRP A 1 295 ? 4.248   -10.685 -1.211  1.00 93.91 295 A 1 
ATOM 2356 C CD1 . TRP A 1 295 ? 2.972   -10.373 -0.887  1.00 92.68 295 A 1 
ATOM 2357 C CD2 . TRP A 1 295 ? 4.939   -9.413  -1.346  1.00 94.58 295 A 1 
ATOM 2358 N NE1 . TRP A 1 295 ? 2.831   -9.008  -0.797  1.00 93.35 295 A 1 
ATOM 2359 C CE2 . TRP A 1 295 ? 4.020   -8.363  -1.066  1.00 94.48 295 A 1 
ATOM 2360 C CE3 . TRP A 1 295 ? 6.262   -9.047  -1.676  1.00 94.06 295 A 1 
ATOM 2361 C CZ2 . TRP A 1 295 ? 4.397   -7.012  -1.086  1.00 94.61 295 A 1 
ATOM 2362 C CZ3 . TRP A 1 295 ? 6.647   -7.700  -1.702  1.00 94.06 295 A 1 
ATOM 2363 C CH2 . TRP A 1 295 ? 5.726   -6.684  -1.406  1.00 93.85 295 A 1 
ATOM 2364 N N   . ASN A 1 296 ? 5.042   -14.611 -3.071  1.00 92.45 296 A 1 
ATOM 2365 C CA  . ASN A 1 296 ? 6.060   -15.540 -3.540  1.00 92.29 296 A 1 
ATOM 2366 C C   . ASN A 1 296 ? 7.433   -15.201 -2.905  1.00 92.83 296 A 1 
ATOM 2367 O O   . ASN A 1 296 ? 7.798   -14.035 -2.766  1.00 92.37 296 A 1 
ATOM 2368 C CB  . ASN A 1 296 ? 6.081   -15.496 -5.074  1.00 91.00 296 A 1 
ATOM 2369 C CG  . ASN A 1 296 ? 7.053   -16.504 -5.654  1.00 81.36 296 A 1 
ATOM 2370 O OD1 . ASN A 1 296 ? 8.247   -16.403 -5.455  1.00 73.63 296 A 1 
ATOM 2371 N ND2 . ASN A 1 296 ? 6.575   -17.518 -6.322  1.00 71.56 296 A 1 
ATOM 2372 N N   . GLU A 1 297 ? 8.189   -16.227 -2.519  1.00 90.69 297 A 1 
ATOM 2373 C CA  . GLU A 1 297 ? 9.447   -16.085 -1.765  1.00 90.64 297 A 1 
ATOM 2374 C C   . GLU A 1 297 ? 10.536  -15.313 -2.518  1.00 91.67 297 A 1 
ATOM 2375 O O   . GLU A 1 297 ? 11.265  -14.515 -1.921  1.00 91.22 297 A 1 
ATOM 2376 C CB  . GLU A 1 297 ? 9.919   -17.504 -1.374  1.00 88.59 297 A 1 
ATOM 2377 C CG  . GLU A 1 297 ? 11.122  -17.485 -0.429  1.00 79.58 297 A 1 
ATOM 2378 C CD  . GLU A 1 297 ? 11.491  -18.874 0.133   1.00 77.24 297 A 1 
ATOM 2379 O OE1 . GLU A 1 297 ? 12.417  -18.911 0.984   1.00 70.21 297 A 1 
ATOM 2380 O OE2 . GLU A 1 297 ? 10.838  -19.872 -0.247  1.00 69.94 297 A 1 
ATOM 2381 N N   . ASP A 1 298 ? 10.603  -15.447 -3.840  1.00 92.19 298 A 1 
ATOM 2382 C CA  . ASP A 1 298 ? 11.558  -14.703 -4.668  1.00 92.60 298 A 1 
ATOM 2383 C C   . ASP A 1 298 ? 11.293  -13.196 -4.606  1.00 94.18 298 A 1 
ATOM 2384 O O   . ASP A 1 298 ? 12.219  -12.388 -4.471  1.00 93.84 298 A 1 
ATOM 2385 C CB  . ASP A 1 298 ? 11.488  -15.183 -6.127  1.00 91.05 298 A 1 
ATOM 2386 C CG  . ASP A 1 298 ? 11.999  -16.616 -6.326  1.00 84.50 298 A 1 
ATOM 2387 O OD1 . ASP A 1 298 ? 12.895  -17.030 -5.554  1.00 79.06 298 A 1 
ATOM 2388 O OD2 . ASP A 1 298 ? 11.531  -17.253 -7.296  1.00 78.36 298 A 1 
ATOM 2389 N N   . TYR A 1 299 ? 10.022  -12.796 -4.621  1.00 93.98 299 A 1 
ATOM 2390 C CA  . TYR A 1 299 ? 9.626   -11.398 -4.490  1.00 94.75 299 A 1 
ATOM 2391 C C   . TYR A 1 299 ? 9.877   -10.862 -3.085  1.00 94.93 299 A 1 
ATOM 2392 O O   . TYR A 1 299 ? 10.402  -9.752  -2.950  1.00 94.74 299 A 1 
ATOM 2393 C CB  . TYR A 1 299 ? 8.163   -11.218 -4.907  1.00 95.15 299 A 1 
ATOM 2394 C CG  . TYR A 1 299 ? 7.835   -11.610 -6.340  1.00 95.14 299 A 1 
ATOM 2395 C CD1 . TYR A 1 299 ? 8.742   -11.365 -7.387  1.00 94.33 299 A 1 
ATOM 2396 C CD2 . TYR A 1 299 ? 6.593   -12.197 -6.619  1.00 94.41 299 A 1 
ATOM 2397 C CE1 . TYR A 1 299 ? 8.407   -11.724 -8.712  1.00 93.90 299 A 1 
ATOM 2398 C CE2 . TYR A 1 299 ? 6.251   -12.554 -7.936  1.00 94.00 299 A 1 
ATOM 2399 C CZ  . TYR A 1 299 ? 7.163   -12.319 -8.987  1.00 94.32 299 A 1 
ATOM 2400 O OH  . TYR A 1 299 ? 6.837   -12.666 -10.257 1.00 93.49 299 A 1 
ATOM 2401 N N   . ILE A 1 300 ? 9.626   -11.651 -2.038  1.00 94.14 300 A 1 
ATOM 2402 C CA  . ILE A 1 300 ? 9.985   -11.289 -0.655  1.00 93.73 300 A 1 
ATOM 2403 C C   . ILE A 1 300 ? 11.490  -11.018 -0.561  1.00 93.85 300 A 1 
ATOM 2404 O O   . ILE A 1 300 ? 11.905  -10.006 0.002   1.00 93.55 300 A 1 
ATOM 2405 C CB  . ILE A 1 300 ? 9.565   -12.386 0.359   1.00 92.97 300 A 1 
ATOM 2406 C CG1 . ILE A 1 300 ? 8.031   -12.525 0.395   1.00 91.58 300 A 1 
ATOM 2407 C CG2 . ILE A 1 300 ? 10.100  -12.070 1.773   1.00 91.51 300 A 1 
ATOM 2408 C CD1 . ILE A 1 300 ? 7.519   -13.691 1.250   1.00 88.54 300 A 1 
ATOM 2409 N N   . THR A 1 301 ? 12.304  -11.889 -1.145  1.00 92.92 301 A 1 
ATOM 2410 C CA  . THR A 1 301 ? 13.765  -11.774 -1.117  1.00 92.74 301 A 1 
ATOM 2411 C C   . THR A 1 301 ? 14.236  -10.496 -1.821  1.00 93.36 301 A 1 
ATOM 2412 O O   . THR A 1 301 ? 15.065  -9.763  -1.274  1.00 93.07 301 A 1 
ATOM 2413 C CB  . THR A 1 301 ? 14.408  -13.010 -1.757  1.00 92.04 301 A 1 
ATOM 2414 O OG1 . THR A 1 301 ? 14.101  -14.130 -0.971  1.00 88.00 301 A 1 
ATOM 2415 C CG2 . THR A 1 301 ? 15.934  -12.926 -1.792  1.00 87.09 301 A 1 
ATOM 2416 N N   . LYS A 1 302 ? 13.715  -10.191 -3.010  1.00 94.27 302 A 1 
ATOM 2417 C CA  . LYS A 1 302 ? 14.044  -8.971  -3.757  1.00 94.90 302 A 1 
ATOM 2418 C C   . LYS A 1 302 ? 13.592  -7.712  -3.031  1.00 95.65 302 A 1 
ATOM 2419 O O   . LYS A 1 302 ? 14.403  -6.810  -2.807  1.00 95.37 302 A 1 
ATOM 2420 C CB  . LYS A 1 302 ? 13.438  -9.029  -5.165  1.00 95.00 302 A 1 
ATOM 2421 C CG  . LYS A 1 302 ? 14.180  -10.049 -6.028  1.00 89.11 302 A 1 
ATOM 2422 C CD  . LYS A 1 302 ? 13.649  -10.045 -7.460  1.00 86.82 302 A 1 
ATOM 2423 C CE  . LYS A 1 302 ? 14.408  -11.086 -8.264  1.00 80.16 302 A 1 
ATOM 2424 N NZ  . LYS A 1 302 ? 14.352  -10.795 -9.716  1.00 71.58 302 A 1 
ATOM 2425 N N   . PHE A 1 303 ? 12.342  -7.671  -2.591  1.00 95.58 303 A 1 
ATOM 2426 C CA  . PHE A 1 303 ? 11.778  -6.535  -1.871  1.00 95.24 303 A 1 
ATOM 2427 C C   . PHE A 1 303 ? 12.538  -6.264  -0.572  1.00 95.36 303 A 1 
ATOM 2428 O O   . PHE A 1 303 ? 12.915  -5.124  -0.305  1.00 94.96 303 A 1 
ATOM 2429 C CB  . PHE A 1 303 ? 10.304  -6.802  -1.600  1.00 95.21 303 A 1 
ATOM 2430 C CG  . PHE A 1 303 ? 9.570   -5.596  -1.065  1.00 95.05 303 A 1 
ATOM 2431 C CD1 . PHE A 1 303 ? 9.174   -5.536  0.285   1.00 92.86 303 A 1 
ATOM 2432 C CD2 . PHE A 1 303 ? 9.258   -4.524  -1.929  1.00 93.03 303 A 1 
ATOM 2433 C CE1 . PHE A 1 303 ? 8.449   -4.441  0.753   1.00 91.92 303 A 1 
ATOM 2434 C CE2 . PHE A 1 303 ? 8.531   -3.424  -1.451  1.00 91.68 303 A 1 
ATOM 2435 C CZ  . PHE A 1 303 ? 8.120   -3.386  -0.110  1.00 92.54 303 A 1 
ATOM 2436 N N   . SER A 1 304 ? 12.891  -7.308  0.191   1.00 93.84 304 A 1 
ATOM 2437 C CA  . SER A 1 304 ? 13.680  -7.187  1.417   1.00 92.86 304 A 1 
ATOM 2438 C C   . SER A 1 304 ? 15.050  -6.528  1.182   1.00 93.18 304 A 1 
ATOM 2439 O O   . SER A 1 304 ? 15.521  -5.779  2.029   1.00 92.53 304 A 1 
ATOM 2440 C CB  . SER A 1 304 ? 13.925  -8.556  2.051   1.00 90.95 304 A 1 
ATOM 2441 O OG  . SER A 1 304 ? 12.716  -9.175  2.420   1.00 77.14 304 A 1 
ATOM 2442 N N   . LYS A 1 305 ? 15.713  -6.804  0.031   1.00 92.70 305 A 1 
ATOM 2443 C CA  . LYS A 1 305 ? 16.980  -6.146  -0.332  1.00 92.81 305 A 1 
ATOM 2444 C C   . LYS A 1 305 ? 16.782  -4.649  -0.564  1.00 93.45 305 A 1 
ATOM 2445 O O   . LYS A 1 305 ? 17.574  -3.867  -0.051  1.00 92.90 305 A 1 
ATOM 2446 C CB  . LYS A 1 305 ? 17.609  -6.806  -1.571  1.00 93.18 305 A 1 
ATOM 2447 C CG  . LYS A 1 305 ? 18.151  -8.215  -1.289  1.00 89.11 305 A 1 
ATOM 2448 C CD  . LYS A 1 305 ? 18.569  -8.887  -2.603  1.00 85.82 305 A 1 
ATOM 2449 C CE  . LYS A 1 305 ? 19.032  -10.327 -2.356  1.00 79.60 305 A 1 
ATOM 2450 N NZ  . LYS A 1 305 ? 19.320  -11.044 -3.625  1.00 70.97 305 A 1 
ATOM 2451 N N   . ILE A 1 306 ? 15.730  -4.262  -1.257  1.00 94.50 306 A 1 
ATOM 2452 C CA  . ILE A 1 306 ? 15.382  -2.856  -1.501  1.00 95.43 306 A 1 
ATOM 2453 C C   . ILE A 1 306 ? 15.056  -2.155  -0.179  1.00 95.30 306 A 1 
ATOM 2454 O O   . ILE A 1 306 ? 15.613  -1.100  0.107   1.00 94.94 306 A 1 
ATOM 2455 C CB  . ILE A 1 306 ? 14.219  -2.749  -2.510  1.00 96.40 306 A 1 
ATOM 2456 C CG1 . ILE A 1 306 ? 14.634  -3.352  -3.879  1.00 95.95 306 A 1 
ATOM 2457 C CG2 . ILE A 1 306 ? 13.781  -1.284  -2.679  1.00 95.97 306 A 1 
ATOM 2458 C CD1 . ILE A 1 306 ? 13.491  -3.454  -4.882  1.00 94.66 306 A 1 
ATOM 2459 N N   . MET A 1 307 ? 14.245  -2.767  0.685   1.00 94.99 307 A 1 
ATOM 2460 C CA  . MET A 1 307 ? 13.874  -2.213  1.993   1.00 93.88 307 A 1 
ATOM 2461 C C   . MET A 1 307 ? 15.065  -2.055  2.952   1.00 93.34 307 A 1 
ATOM 2462 O O   . MET A 1 307 ? 15.036  -1.204  3.836   1.00 92.08 307 A 1 
ATOM 2463 C CB  . MET A 1 307 ? 12.809  -3.105  2.664   1.00 93.62 307 A 1 
ATOM 2464 C CG  . MET A 1 307 ? 11.463  -3.143  1.937   1.00 91.77 307 A 1 
ATOM 2465 S SD  . MET A 1 307 ? 10.632  -1.539  1.736   1.00 91.29 307 A 1 
ATOM 2466 C CE  . MET A 1 307 ? 10.938  -1.233  -0.025  1.00 84.88 307 A 1 
ATOM 2467 N N   . LYS A 1 308 ? 16.123  -2.859  2.786   1.00 92.53 308 A 1 
ATOM 2468 C CA  . LYS A 1 308 ? 17.381  -2.709  3.528   1.00 91.74 308 A 1 
ATOM 2469 C C   . LYS A 1 308 ? 18.293  -1.638  2.934   1.00 92.14 308 A 1 
ATOM 2470 O O   . LYS A 1 308 ? 19.037  -1.010  3.679   1.00 91.40 308 A 1 
ATOM 2471 C CB  . LYS A 1 308 ? 18.127  -4.051  3.582   1.00 91.16 308 A 1 
ATOM 2472 C CG  . LYS A 1 308 ? 17.464  -5.038  4.559   1.00 88.20 308 A 1 
ATOM 2473 C CD  . LYS A 1 308 ? 18.149  -6.411  4.502   1.00 85.25 308 A 1 
ATOM 2474 C CE  . LYS A 1 308 ? 17.427  -7.354  5.453   1.00 80.13 308 A 1 
ATOM 2475 N NZ  . LYS A 1 308 ? 18.067  -8.696  5.542   1.00 72.47 308 A 1 
ATOM 2476 N N   . LYS A 1 309 ? 18.280  -1.468  1.615   1.00 92.44 309 A 1 
ATOM 2477 C CA  . LYS A 1 309 ? 19.128  -0.513  0.886   1.00 92.69 309 A 1 
ATOM 2478 C C   . LYS A 1 309 ? 18.633  0.927   1.027   1.00 93.44 309 A 1 
ATOM 2479 O O   . LYS A 1 309 ? 19.441  1.827   1.192   1.00 92.91 309 A 1 
ATOM 2480 C CB  . LYS A 1 309 ? 19.189  -0.944  -0.595  1.00 92.80 309 A 1 
ATOM 2481 C CG  . LYS A 1 309 ? 20.026  -0.003  -1.474  1.00 90.61 309 A 1 
ATOM 2482 C CD  . LYS A 1 309 ? 19.947  -0.406  -2.949  1.00 87.88 309 A 1 
ATOM 2483 C CE  . LYS A 1 309 ? 20.554  0.684   -3.832  1.00 81.66 309 A 1 
ATOM 2484 N NZ  . LYS A 1 309 ? 20.225  0.494   -5.275  1.00 75.93 309 A 1 
ATOM 2485 N N   . CYS A 1 310 ? 17.328  1.134   0.925   1.00 94.96 310 A 1 
ATOM 2486 C CA  . CYS A 1 310 ? 16.696  2.448   0.896   1.00 94.68 310 A 1 
ATOM 2487 C C   . CYS A 1 310 ? 16.254  2.873   2.302   1.00 93.73 310 A 1 
ATOM 2488 O O   . CYS A 1 310 ? 15.637  2.089   3.029   1.00 91.80 310 A 1 
ATOM 2489 C CB  . CYS A 1 310 ? 15.519  2.407   -0.086  1.00 95.38 310 A 1 
ATOM 2490 S SG  . CYS A 1 310 ? 16.062  1.982   -1.767  1.00 94.69 310 A 1 
ATOM 2491 N N   . ASP A 1 311 ? 16.534  4.117   2.676   1.00 94.39 311 A 1 
ATOM 2492 C CA  . ASP A 1 311 ? 16.114  4.687   3.966   1.00 94.22 311 A 1 
ATOM 2493 C C   . ASP A 1 311 ? 14.692  5.278   3.876   1.00 95.13 311 A 1 
ATOM 2494 O O   . ASP A 1 311 ? 14.490  6.495   3.819   1.00 93.67 311 A 1 
ATOM 2495 C CB  . ASP A 1 311 ? 17.161  5.695   4.461   1.00 92.32 311 A 1 
ATOM 2496 C CG  . ASP A 1 311 ? 16.880  6.172   5.898   1.00 87.61 311 A 1 
ATOM 2497 O OD1 . ASP A 1 311 ? 16.308  5.375   6.684   1.00 83.55 311 A 1 
ATOM 2498 O OD2 . ASP A 1 311 ? 17.287  7.308   6.225   1.00 81.38 311 A 1 
ATOM 2499 N N   . PHE A 1 312 ? 13.695  4.403   3.802   1.00 95.28 312 A 1 
ATOM 2500 C CA  . PHE A 1 312 ? 12.295  4.819   3.784   1.00 95.35 312 A 1 
ATOM 2501 C C   . PHE A 1 312 ? 11.866  5.376   5.146   1.00 94.72 312 A 1 
ATOM 2502 O O   . PHE A 1 312 ? 12.137  4.782   6.186   1.00 92.91 312 A 1 
ATOM 2503 C CB  . PHE A 1 312 ? 11.385  3.672   3.344   1.00 95.63 312 A 1 
ATOM 2504 C CG  . PHE A 1 312 ? 11.603  3.218   1.920   1.00 96.21 312 A 1 
ATOM 2505 C CD1 . PHE A 1 312 ? 11.248  4.061   0.848   1.00 94.79 312 A 1 
ATOM 2506 C CD2 . PHE A 1 312 ? 12.168  1.965   1.653   1.00 95.12 312 A 1 
ATOM 2507 C CE1 . PHE A 1 312 ? 11.460  3.650   -0.480  1.00 94.47 312 A 1 
ATOM 2508 C CE2 . PHE A 1 312 ? 12.378  1.552   0.330   1.00 94.67 312 A 1 
ATOM 2509 C CZ  . PHE A 1 312 ? 12.024  2.395   -0.739  1.00 95.41 312 A 1 
ATOM 2510 N N   . SER A 1 313 ? 11.163  6.504   5.109   1.00 95.11 313 A 1 
ATOM 2511 C CA  . SER A 1 313 ? 10.711  7.217   6.307   1.00 94.40 313 A 1 
ATOM 2512 C C   . SER A 1 313 ? 9.641   6.438   7.069   1.00 93.83 313 A 1 
ATOM 2513 O O   . SER A 1 313 ? 9.742   6.273   8.283   1.00 90.68 313 A 1 
ATOM 2514 C CB  . SER A 1 313 ? 10.195  8.598   5.901   1.00 93.62 313 A 1 
ATOM 2515 O OG  . SER A 1 313 ? 9.835   9.335   7.050   1.00 85.05 313 A 1 
ATOM 2516 N N   . PHE A 1 314 ? 8.626   5.954   6.363   1.00 94.52 314 A 1 
ATOM 2517 C CA  . PHE A 1 314 ? 7.582   5.071   6.899   1.00 95.06 314 A 1 
ATOM 2518 C C   . PHE A 1 314 ? 6.932   4.260   5.774   1.00 95.97 314 A 1 
ATOM 2519 O O   . PHE A 1 314 ? 6.975   4.649   4.607   1.00 95.65 314 A 1 
ATOM 2520 C CB  . PHE A 1 314 ? 6.535   5.878   7.678   1.00 94.53 314 A 1 
ATOM 2521 C CG  . PHE A 1 314 ? 5.768   6.895   6.859   1.00 94.33 314 A 1 
ATOM 2522 C CD1 . PHE A 1 314 ? 6.287   8.194   6.679   1.00 92.26 314 A 1 
ATOM 2523 C CD2 . PHE A 1 314 ? 4.526   6.570   6.287   1.00 92.61 314 A 1 
ATOM 2524 C CE1 . PHE A 1 314 ? 5.574   9.147   5.931   1.00 89.27 314 A 1 
ATOM 2525 C CE2 . PHE A 1 314 ? 3.804   7.522   5.536   1.00 89.95 314 A 1 
ATOM 2526 C CZ  . PHE A 1 314 ? 4.332   8.813   5.358   1.00 90.33 314 A 1 
ATOM 2527 N N   . ILE A 1 315 ? 6.328   3.121   6.133   1.00 96.49 315 A 1 
ATOM 2528 C CA  . ILE A 1 315 ? 5.630   2.228   5.203   1.00 96.61 315 A 1 
ATOM 2529 C C   . ILE A 1 315 ? 4.213   1.983   5.727   1.00 96.85 315 A 1 
ATOM 2530 O O   . ILE A 1 315 ? 4.036   1.704   6.903   1.00 96.15 315 A 1 
ATOM 2531 C CB  . ILE A 1 315 ? 6.388   0.895   5.020   1.00 96.07 315 A 1 
ATOM 2532 C CG1 . ILE A 1 315 ? 7.900   1.038   4.740   1.00 93.55 315 A 1 
ATOM 2533 C CG2 . ILE A 1 315 ? 5.708   0.047   3.937   1.00 94.42 315 A 1 
ATOM 2534 C CD1 . ILE A 1 315 ? 8.286   1.641   3.397   1.00 84.82 315 A 1 
ATOM 2535 N N   . LEU A 1 316 ? 3.208   2.054   4.844   1.00 96.94 316 A 1 
ATOM 2536 C CA  . LEU A 1 316 ? 1.821   1.715   5.162   1.00 97.27 316 A 1 
ATOM 2537 C C   . LEU A 1 316 ? 1.395   0.453   4.419   1.00 97.13 316 A 1 
ATOM 2538 O O   . LEU A 1 316 ? 1.802   0.241   3.278   1.00 96.59 316 A 1 
ATOM 2539 C CB  . LEU A 1 316 ? 0.882   2.892   4.825   1.00 97.27 316 A 1 
ATOM 2540 C CG  . LEU A 1 316 ? 1.264   4.239   5.467   1.00 96.75 316 A 1 
ATOM 2541 C CD1 . LEU A 1 316 ? 0.173   5.264   5.172   1.00 95.43 316 A 1 
ATOM 2542 C CD2 . LEU A 1 316 ? 1.437   4.160   6.977   1.00 95.36 316 A 1 
ATOM 2543 N N   . SER A 1 317 ? 0.561   -0.366  5.053   1.00 97.00 317 A 1 
ATOM 2544 C CA  . SER A 1 317 ? -0.052  -1.530  4.413   1.00 96.55 317 A 1 
ATOM 2545 C C   . SER A 1 317 ? -1.486  -1.765  4.888   1.00 96.30 317 A 1 
ATOM 2546 O O   . SER A 1 317 ? -1.879  -1.299  5.952   1.00 95.51 317 A 1 
ATOM 2547 C CB  . SER A 1 317 ? 0.791   -2.793  4.625   1.00 95.60 317 A 1 
ATOM 2548 O OG  . SER A 1 317 ? 0.962   -3.081  5.992   1.00 93.72 317 A 1 
ATOM 2549 N N   . GLY A 1 318 ? -2.251  -2.506  4.085   1.00 95.76 318 A 1 
ATOM 2550 C CA  . GLY A 1 318 ? -3.591  -2.990  4.398   1.00 95.19 318 A 1 
ATOM 2551 C C   . GLY A 1 318 ? -3.687  -4.506  4.385   1.00 94.61 318 A 1 
ATOM 2552 O O   . GLY A 1 318 ? -2.784  -5.172  4.902   1.00 92.09 318 A 1 
ATOM 2553 N N   . HIS A 1 319 ? -4.751  -5.042  3.778   1.00 95.01 319 A 1 
ATOM 2554 C CA  . HIS A 1 319 ? -5.011  -6.454  3.459   1.00 94.45 319 A 1 
ATOM 2555 C C   . HIS A 1 319 ? -5.235  -7.376  4.665   1.00 94.02 319 A 1 
ATOM 2556 O O   . HIS A 1 319 ? -5.976  -8.350  4.598   1.00 92.20 319 A 1 
ATOM 2557 C CB  . HIS A 1 319 ? -3.862  -6.973  2.586   1.00 94.07 319 A 1 
ATOM 2558 C CG  . HIS A 1 319 ? -4.051  -8.379  2.115   1.00 93.59 319 A 1 
ATOM 2559 N ND1 . HIS A 1 319 ? -5.007  -8.796  1.222   1.00 90.80 319 A 1 
ATOM 2560 C CD2 . HIS A 1 319 ? -3.336  -9.482  2.497   1.00 91.11 319 A 1 
ATOM 2561 C CE1 . HIS A 1 319 ? -4.875  -10.114 1.063   1.00 89.93 319 A 1 
ATOM 2562 N NE2 . HIS A 1 319 ? -3.865  -10.585 1.817   1.00 90.41 319 A 1 
ATOM 2563 N N   . SER A 1 320 ? -4.567  -7.110  5.780   1.00 93.48 320 A 1 
ATOM 2564 C CA  . SER A 1 320 ? -4.692  -7.924  6.989   1.00 92.43 320 A 1 
ATOM 2565 C C   . SER A 1 320 ? -5.957  -7.633  7.784   1.00 92.24 320 A 1 
ATOM 2566 O O   . SER A 1 320 ? -6.327  -8.444  8.632   1.00 90.02 320 A 1 
ATOM 2567 C CB  . SER A 1 320 ? -3.453  -7.749  7.868   1.00 91.07 320 A 1 
ATOM 2568 O OG  . SER A 1 320 ? -3.443  -6.482  8.482   1.00 83.88 320 A 1 
ATOM 2569 N N   . HIS A 1 321 ? -6.583  -6.491  7.542   1.00 94.03 321 A 1 
ATOM 2570 C CA  . HIS A 1 321 ? -7.718  -5.937  8.300   1.00 94.80 321 A 1 
ATOM 2571 C C   . HIS A 1 321 ? -7.401  -5.643  9.778   1.00 95.28 321 A 1 
ATOM 2572 O O   . HIS A 1 321 ? -8.297  -5.381  10.570  1.00 94.39 321 A 1 
ATOM 2573 C CB  . HIS A 1 321 ? -8.970  -6.815  8.133   1.00 95.02 321 A 1 
ATOM 2574 C CG  . HIS A 1 321 ? -9.514  -6.912  6.732   1.00 94.96 321 A 1 
ATOM 2575 N ND1 . HIS A 1 321 ? -10.834 -6.691  6.395   1.00 92.13 321 A 1 
ATOM 2576 C CD2 . HIS A 1 321 ? -8.860  -7.256  5.594   1.00 92.20 321 A 1 
ATOM 2577 C CE1 . HIS A 1 321 ? -10.959 -6.898  5.079   1.00 91.92 321 A 1 
ATOM 2578 N NE2 . HIS A 1 321 ? -9.779  -7.245  4.549   1.00 92.42 321 A 1 
ATOM 2579 N N   . THR A 1 322 ? -6.126  -5.699  10.152  1.00 93.69 322 A 1 
ATOM 2580 C CA  . THR A 1 322 ? -5.668  -5.603  11.537  1.00 93.47 322 A 1 
ATOM 2581 C C   . THR A 1 322 ? -4.681  -4.468  11.752  1.00 94.48 322 A 1 
ATOM 2582 O O   . THR A 1 322 ? -3.881  -4.135  10.876  1.00 93.93 322 A 1 
ATOM 2583 C CB  . THR A 1 322 ? -5.035  -6.918  12.013  1.00 91.65 322 A 1 
ATOM 2584 O OG1 . THR A 1 322 ? -3.975  -7.327  11.176  1.00 88.02 322 A 1 
ATOM 2585 C CG2 . THR A 1 322 ? -6.043  -8.063  12.063  1.00 86.46 322 A 1 
ATOM 2586 N N   . ASP A 1 323 ? -4.696  -3.890  12.954  1.00 95.11 323 A 1 
ATOM 2587 C CA  . ASP A 1 323 ? -3.716  -2.903  13.411  1.00 95.89 323 A 1 
ATOM 2588 C C   . ASP A 1 323 ? -2.442  -3.608  13.895  1.00 95.50 323 A 1 
ATOM 2589 O O   . ASP A 1 323 ? -2.397  -4.168  14.986  1.00 94.19 323 A 1 
ATOM 2590 C CB  . ASP A 1 323 ? -4.345  -2.034  14.508  1.00 95.96 323 A 1 
ATOM 2591 C CG  . ASP A 1 323 ? -3.489  -0.814  14.818  1.00 95.41 323 A 1 
ATOM 2592 O OD1 . ASP A 1 323 ? -2.250  -0.828  14.576  1.00 92.50 323 A 1 
ATOM 2593 O OD2 . ASP A 1 323 ? -4.066  0.239   15.179  1.00 92.08 323 A 1 
ATOM 2594 N N   . MET A 1 324 ? -1.404  -3.637  13.060  1.00 94.50 324 A 1 
ATOM 2595 C CA  . MET A 1 324 ? -0.173  -4.362  13.359  1.00 94.00 324 A 1 
ATOM 2596 C C   . MET A 1 324 ? 1.095   -3.677  12.835  1.00 94.96 324 A 1 
ATOM 2597 O O   . MET A 1 324 ? 1.096   -3.033  11.798  1.00 94.40 324 A 1 
ATOM 2598 C CB  . MET A 1 324 ? -0.239  -5.800  12.812  1.00 92.14 324 A 1 
ATOM 2599 C CG  . MET A 1 324 ? -1.328  -6.656  13.468  1.00 86.52 324 A 1 
ATOM 2600 S SD  . MET A 1 324 ? -1.265  -8.417  13.052  1.00 79.60 324 A 1 
ATOM 2601 C CE  . MET A 1 324 ? 0.174   -8.931  14.016  1.00 69.14 324 A 1 
ATOM 2602 N N   . PHE A 1 325 ? 2.204   -3.931  13.528  1.00 94.71 325 A 1 
ATOM 2603 C CA  . PHE A 1 325 ? 3.554   -3.706  13.003  1.00 94.44 325 A 1 
ATOM 2604 C C   . PHE A 1 325 ? 4.026   -4.971  12.290  1.00 93.54 325 A 1 
ATOM 2605 O O   . PHE A 1 325 ? 4.309   -5.984  12.926  1.00 92.17 325 A 1 
ATOM 2606 C CB  . PHE A 1 325 ? 4.507   -3.311  14.143  1.00 94.80 325 A 1 
ATOM 2607 C CG  . PHE A 1 325 ? 4.084   -2.120  14.984  1.00 95.62 325 A 1 
ATOM 2608 C CD1 . PHE A 1 325 ? 3.467   -0.994  14.403  1.00 93.76 325 A 1 
ATOM 2609 C CD2 . PHE A 1 325 ? 4.315   -2.137  16.375  1.00 93.94 325 A 1 
ATOM 2610 C CE1 . PHE A 1 325 ? 3.066   0.094   15.205  1.00 93.39 325 A 1 
ATOM 2611 C CE2 . PHE A 1 325 ? 3.923   -1.047  17.174  1.00 93.58 325 A 1 
ATOM 2612 C CZ  . PHE A 1 325 ? 3.291   0.067   16.586  1.00 94.99 325 A 1 
ATOM 2613 N N   . LEU A 1 326 ? 4.128   -4.927  10.955  1.00 93.62 326 A 1 
ATOM 2614 C CA  . LEU A 1 326 ? 4.525   -6.085  10.150  1.00 92.96 326 A 1 
ATOM 2615 C C   . LEU A 1 326 ? 5.966   -5.914  9.649   1.00 92.99 326 A 1 
ATOM 2616 O O   . LEU A 1 326 ? 6.244   -4.945  8.938   1.00 92.27 326 A 1 
ATOM 2617 C CB  . LEU A 1 326 ? 3.526   -6.285  8.997   1.00 92.21 326 A 1 
ATOM 2618 C CG  . LEU A 1 326 ? 2.082   -6.567  9.460   1.00 90.75 326 A 1 
ATOM 2619 C CD1 . LEU A 1 326 ? 1.173   -6.686  8.243   1.00 88.69 326 A 1 
ATOM 2620 C CD2 . LEU A 1 326 ? 1.968   -7.872  10.251  1.00 88.44 326 A 1 
ATOM 2621 N N   . PRO A 1 327 ? 6.900   -6.818  9.990   1.00 92.18 327 A 1 
ATOM 2622 C CA  . PRO A 1 327 ? 8.291   -6.707  9.565   1.00 91.68 327 A 1 
ATOM 2623 C C   . PRO A 1 327 ? 8.417   -6.916  8.048   1.00 91.69 327 A 1 
ATOM 2624 O O   . PRO A 1 327 ? 7.843   -7.845  7.485   1.00 90.40 327 A 1 
ATOM 2625 C CB  . PRO A 1 327 ? 9.048   -7.769  10.358  1.00 90.12 327 A 1 
ATOM 2626 C CG  . PRO A 1 327 ? 7.986   -8.842  10.614  1.00 88.58 327 A 1 
ATOM 2627 C CD  . PRO A 1 327 ? 6.702   -8.034  10.773  1.00 90.86 327 A 1 
ATOM 2628 N N   . LEU A 1 328 ? 9.230   -6.079  7.393   1.00 89.76 328 A 1 
ATOM 2629 C CA  . LEU A 1 328 ? 9.457   -6.152  5.947   1.00 89.41 328 A 1 
ATOM 2630 C C   . LEU A 1 328 ? 10.662  -7.028  5.561   1.00 88.24 328 A 1 
ATOM 2631 O O   . LEU A 1 328 ? 10.901  -7.302  4.390   1.00 84.57 328 A 1 
ATOM 2632 C CB  . LEU A 1 328 ? 9.593   -4.735  5.378   1.00 89.70 328 A 1 
ATOM 2633 C CG  . LEU A 1 328 ? 8.345   -3.863  5.591   1.00 89.98 328 A 1 
ATOM 2634 C CD1 . LEU A 1 328 ? 8.619   -2.481  5.030   1.00 86.86 328 A 1 
ATOM 2635 C CD2 . LEU A 1 328 ? 7.112   -4.428  4.890   1.00 87.78 328 A 1 
ATOM 2636 N N   . TYR A 1 329 ? 11.428  -7.463  6.550   1.00 87.44 329 A 1 
ATOM 2637 C CA  . TYR A 1 329 ? 12.494  -8.453  6.440   1.00 86.55 329 A 1 
ATOM 2638 C C   . TYR A 1 329 ? 12.803  -9.047  7.811   1.00 86.27 329 A 1 
ATOM 2639 O O   . TYR A 1 329 ? 12.504  -8.447  8.843   1.00 83.68 329 A 1 
ATOM 2640 C CB  . TYR A 1 329 ? 13.742  -7.812  5.816   1.00 85.40 329 A 1 
ATOM 2641 C CG  . TYR A 1 329 ? 14.195  -6.515  6.457   1.00 86.60 329 A 1 
ATOM 2642 C CD1 . TYR A 1 329 ? 13.883  -5.289  5.840   1.00 81.66 329 A 1 
ATOM 2643 C CD2 . TYR A 1 329 ? 14.943  -6.526  7.650   1.00 82.39 329 A 1 
ATOM 2644 C CE1 . TYR A 1 329 ? 14.327  -4.081  6.405   1.00 77.30 329 A 1 
ATOM 2645 C CE2 . TYR A 1 329 ? 15.384  -5.323  8.222   1.00 78.93 329 A 1 
ATOM 2646 C CZ  . TYR A 1 329 ? 15.094  -4.101  7.593   1.00 82.32 329 A 1 
ATOM 2647 O OH  . TYR A 1 329 ? 15.554  -2.941  8.124   1.00 79.18 329 A 1 
ATOM 2648 N N   . SER A 1 330 ? 13.439  -10.213 7.817   1.00 84.13 330 A 1 
ATOM 2649 C CA  . SER A 1 330 ? 13.867  -10.864 9.054   1.00 82.79 330 A 1 
ATOM 2650 C C   . SER A 1 330 ? 15.065  -10.138 9.675   1.00 82.34 330 A 1 
ATOM 2651 O O   . SER A 1 330 ? 16.016  -9.799  8.946   1.00 79.37 330 A 1 
ATOM 2652 C CB  . SER A 1 330 ? 14.223  -12.331 8.816   1.00 79.90 330 A 1 
ATOM 2653 O OG  . SER A 1 330 ? 13.120  -13.003 8.239   1.00 72.55 330 A 1 
ATOM 2654 N N   . PRO A 1 331 ? 15.069  -9.907  11.010  1.00 79.40 331 A 1 
ATOM 2655 C CA  . PRO A 1 331 ? 16.245  -9.441  11.725  1.00 78.81 331 A 1 
ATOM 2656 C C   . PRO A 1 331 ? 17.339  -10.520 11.724  1.00 80.06 331 A 1 
ATOM 2657 O O   . PRO A 1 331 ? 17.053  -11.713 11.598  1.00 78.40 331 A 1 
ATOM 2658 C CB  . PRO A 1 331 ? 15.762  -9.130  13.143  1.00 76.47 331 A 1 
ATOM 2659 C CG  . PRO A 1 331 ? 14.613  -10.107 13.349  1.00 75.56 331 A 1 
ATOM 2660 C CD  . PRO A 1 331 ? 13.995  -10.227 11.952  1.00 80.16 331 A 1 
ATOM 2661 N N   . THR A 1 332 ? 18.592  -10.108 11.870  1.00 78.61 332 A 1 
ATOM 2662 C CA  . THR A 1 332 ? 19.730  -11.021 12.058  1.00 78.27 332 A 1 
ATOM 2663 C C   . THR A 1 332 ? 19.923  -11.364 13.538  1.00 78.61 332 A 1 
ATOM 2664 O O   . THR A 1 332 ? 20.302  -12.482 13.865  1.00 73.32 332 A 1 
ATOM 2665 C CB  . THR A 1 332 ? 21.021  -10.407 11.499  1.00 75.16 332 A 1 
ATOM 2666 O OG1 . THR A 1 332 ? 20.812  -9.902  10.200  1.00 70.49 332 A 1 
ATOM 2667 C CG2 . THR A 1 332 ? 22.168  -11.415 11.390  1.00 69.84 332 A 1 
ATOM 2668 N N   . ALA A 1 333 ? 19.615  -10.405 14.424  1.00 75.34 333 A 1 
ATOM 2669 C CA  . ALA A 1 333 ? 19.622  -10.561 15.872  1.00 76.35 333 A 1 
ATOM 2670 C C   . ALA A 1 333 ? 18.360  -9.945  16.506  1.00 77.35 333 A 1 
ATOM 2671 O O   . ALA A 1 333 ? 17.743  -9.049  15.935  1.00 73.63 333 A 1 
ATOM 2672 C CB  . ALA A 1 333 ? 20.901  -9.925  16.426  1.00 73.35 333 A 1 
ATOM 2673 N N   . ASP A 1 334 ? 18.010  -10.378 17.717  1.00 74.38 334 A 1 
ATOM 2674 C CA  . ASP A 1 334 ? 16.780  -9.955  18.407  1.00 74.13 334 A 1 
ATOM 2675 C C   . ASP A 1 334 ? 16.660  -8.444  18.641  1.00 73.40 334 A 1 
ATOM 2676 O O   . ASP A 1 334 ? 15.548  -7.922  18.728  1.00 69.77 334 A 1 
ATOM 2677 C CB  . ASP A 1 334 ? 16.676  -10.668 19.758  1.00 72.03 334 A 1 
ATOM 2678 C CG  . ASP A 1 334 ? 16.096  -12.079 19.663  1.00 67.05 334 A 1 
ATOM 2679 O OD1 . ASP A 1 334 ? 15.313  -12.312 18.717  1.00 62.68 334 A 1 
ATOM 2680 O OD2 . ASP A 1 334 ? 16.406  -12.876 20.575  1.00 63.82 334 A 1 
ATOM 2681 N N   . LYS A 1 335 ? 17.788  -7.745  18.755  1.00 73.02 335 A 1 
ATOM 2682 C CA  . LYS A 1 335 ? 17.868  -6.296  18.995  1.00 73.62 335 A 1 
ATOM 2683 C C   . LYS A 1 335 ? 18.079  -5.474  17.714  1.00 75.40 335 A 1 
ATOM 2684 O O   . LYS A 1 335 ? 18.306  -4.265  17.812  1.00 69.78 335 A 1 
ATOM 2685 C CB  . LYS A 1 335 ? 18.943  -5.982  20.042  1.00 70.06 335 A 1 
ATOM 2686 C CG  . LYS A 1 335 ? 18.604  -6.604  21.403  1.00 65.20 335 A 1 
ATOM 2687 C CD  . LYS A 1 335 ? 19.584  -6.105  22.467  1.00 59.51 335 A 1 
ATOM 2688 C CE  . LYS A 1 335 ? 19.180  -6.696  23.814  1.00 54.27 335 A 1 
ATOM 2689 N NZ  . LYS A 1 335 ? 20.018  -6.157  24.923  1.00 45.45 335 A 1 
ATOM 2690 N N   . ASP A 1 336 ? 18.052  -6.102  16.546  1.00 78.72 336 A 1 
ATOM 2691 C CA  . ASP A 1 336 ? 18.212  -5.378  15.296  1.00 78.82 336 A 1 
ATOM 2692 C C   . ASP A 1 336 ? 17.035  -4.427  15.061  1.00 81.27 336 A 1 
ATOM 2693 O O   . ASP A 1 336 ? 15.866  -4.777  15.250  1.00 78.90 336 A 1 
ATOM 2694 C CB  . ASP A 1 336 ? 18.351  -6.335  14.103  1.00 75.21 336 A 1 
ATOM 2695 C CG  . ASP A 1 336 ? 19.720  -7.023  13.997  1.00 71.33 336 A 1 
ATOM 2696 O OD1 . ASP A 1 336 ? 20.648  -6.668  14.742  1.00 67.68 336 A 1 
ATOM 2697 O OD2 . ASP A 1 336 ? 19.827  -7.898  13.107  1.00 67.14 336 A 1 
ATOM 2698 N N   . SER A 1 337 ? 17.341  -3.228  14.570  1.00 82.92 337 A 1 
ATOM 2699 C CA  . SER A 1 337 ? 16.322  -2.300  14.093  1.00 84.23 337 A 1 
ATOM 2700 C C   . SER A 1 337 ? 15.741  -2.810  12.775  1.00 85.94 337 A 1 
ATOM 2701 O O   . SER A 1 337 ? 16.443  -2.906  11.761  1.00 82.40 337 A 1 
ATOM 2702 C CB  . SER A 1 337 ? 16.916  -0.900  13.947  1.00 80.98 337 A 1 
ATOM 2703 O OG  . SER A 1 337 ? 15.927  0.027   13.544  1.00 74.92 337 A 1 
ATOM 2704 N N   . VAL A 1 338 ? 14.450  -3.134  12.779  1.00 88.28 338 A 1 
ATOM 2705 C CA  . VAL A 1 338 ? 13.693  -3.632  11.629  1.00 89.59 338 A 1 
ATOM 2706 C C   . VAL A 1 338 ? 12.867  -2.495  11.023  1.00 91.31 338 A 1 
ATOM 2707 O O   . VAL A 1 338 ? 12.433  -1.590  11.722  1.00 89.62 338 A 1 
ATOM 2708 C CB  . VAL A 1 338 ? 12.834  -4.843  12.037  1.00 86.57 338 A 1 
ATOM 2709 C CG1 . VAL A 1 338 ? 12.029  -5.421  10.870  1.00 80.12 338 A 1 
ATOM 2710 C CG2 . VAL A 1 338 ? 13.720  -5.973  12.570  1.00 80.18 338 A 1 
ATOM 2711 N N   . LEU A 1 339 ? 12.674  -2.517  9.702   1.00 88.67 339 A 1 
ATOM 2712 C CA  . LEU A 1 339 ? 11.678  -1.663  9.060   1.00 89.69 339 A 1 
ATOM 2713 C C   . LEU A 1 339 ? 10.331  -2.394  9.091   1.00 90.96 339 A 1 
ATOM 2714 O O   . LEU A 1 339 ? 10.225  -3.504  8.581   1.00 90.59 339 A 1 
ATOM 2715 C CB  . LEU A 1 339 ? 12.141  -1.311  7.640   1.00 89.19 339 A 1 
ATOM 2716 C CG  . LEU A 1 339 ? 11.215  -0.331  6.893   1.00 84.79 339 A 1 
ATOM 2717 C CD1 . LEU A 1 339 ? 11.153  1.038   7.566   1.00 81.94 339 A 1 
ATOM 2718 C CD2 . LEU A 1 339 ? 11.748  -0.134  5.471   1.00 81.55 339 A 1 
ATOM 2719 N N   . TYR A 1 340 ? 9.347   -1.766  9.694   1.00 93.31 340 A 1 
ATOM 2720 C CA  . TYR A 1 340 ? 7.983   -2.285  9.772   1.00 94.35 340 A 1 
ATOM 2721 C C   . TYR A 1 340 ? 7.056   -1.523  8.822   1.00 94.96 340 A 1 
ATOM 2722 O O   . TYR A 1 340 ? 7.213   -0.313  8.652   1.00 94.09 340 A 1 
ATOM 2723 C CB  . TYR A 1 340 ? 7.467   -2.189  11.213  1.00 93.91 340 A 1 
ATOM 2724 C CG  . TYR A 1 340 ? 8.178   -3.099  12.201  1.00 93.79 340 A 1 
ATOM 2725 C CD1 . TYR A 1 340 ? 7.707   -4.407  12.411  1.00 91.50 340 A 1 
ATOM 2726 C CD2 . TYR A 1 340 ? 9.301   -2.639  12.918  1.00 91.88 340 A 1 
ATOM 2727 C CE1 . TYR A 1 340 ? 8.351   -5.259  13.330  1.00 90.68 340 A 1 
ATOM 2728 C CE2 . TYR A 1 340 ? 9.952   -3.494  13.831  1.00 90.94 340 A 1 
ATOM 2729 C CZ  . TYR A 1 340 ? 9.483   -4.806  14.044  1.00 91.79 340 A 1 
ATOM 2730 O OH  . TYR A 1 340 ? 10.105  -5.631  14.917  1.00 90.34 340 A 1 
ATOM 2731 N N   . SER A 1 341 ? 6.066   -2.209  8.258   1.00 94.03 341 A 1 
ATOM 2732 C CA  . SER A 1 341 ? 4.874   -1.531  7.756   1.00 94.52 341 A 1 
ATOM 2733 C C   . SER A 1 341 ? 3.875   -1.339  8.893   1.00 94.93 341 A 1 
ATOM 2734 O O   . SER A 1 341 ? 3.680   -2.229  9.726   1.00 94.39 341 A 1 
ATOM 2735 C CB  . SER A 1 341 ? 4.236   -2.241  6.557   1.00 93.53 341 A 1 
ATOM 2736 O OG  . SER A 1 341 ? 3.727   -3.507  6.894   1.00 88.80 341 A 1 
ATOM 2737 N N   . LEU A 1 342 ? 3.247   -0.164  8.921   1.00 95.75 342 A 1 
ATOM 2738 C CA  . LEU A 1 342 ? 2.110   0.138   9.780   1.00 96.19 342 A 1 
ATOM 2739 C C   . LEU A 1 342 ? 0.852   -0.387  9.083   1.00 96.32 342 A 1 
ATOM 2740 O O   . LEU A 1 342 ? 0.290   0.296   8.224   1.00 95.69 342 A 1 
ATOM 2741 C CB  . LEU A 1 342 ? 2.041   1.659   10.032  1.00 96.26 342 A 1 
ATOM 2742 C CG  . LEU A 1 342 ? 3.304   2.280   10.644  1.00 95.35 342 A 1 
ATOM 2743 C CD1 . LEU A 1 342 ? 3.107   3.794   10.792  1.00 93.45 342 A 1 
ATOM 2744 C CD2 . LEU A 1 342 ? 3.613   1.700   12.025  1.00 92.98 342 A 1 
ATOM 2745 N N   . SER A 1 343 ? 0.457   -1.614  9.409   1.00 95.71 343 A 1 
ATOM 2746 C CA  . SER A 1 343 ? -0.803  -2.171  8.925   1.00 95.29 343 A 1 
ATOM 2747 C C   . SER A 1 343 ? -1.954  -1.468  9.629   1.00 95.66 343 A 1 
ATOM 2748 O O   . SER A 1 343 ? -1.934  -1.317  10.851  1.00 94.67 343 A 1 
ATOM 2749 C CB  . SER A 1 343 ? -0.874  -3.673  9.155   1.00 93.76 343 A 1 
ATOM 2750 O OG  . SER A 1 343 ? -2.005  -4.198  8.510   1.00 85.48 343 A 1 
ATOM 2751 N N   . ALA A 1 344 ? -2.937  -0.991  8.869   1.00 94.33 344 A 1 
ATOM 2752 C CA  . ALA A 1 344 ? -4.118  -0.366  9.432   1.00 93.90 344 A 1 
ATOM 2753 C C   . ALA A 1 344 ? -5.288  -1.367  9.495   1.00 94.44 344 A 1 
ATOM 2754 O O   . ALA A 1 344 ? -5.380  -2.232  8.620   1.00 93.45 344 A 1 
ATOM 2755 C CB  . ALA A 1 344 ? -4.481  0.874   8.622   1.00 92.47 344 A 1 
ATOM 2756 N N   . PRO A 1 345 ? -6.177  -1.247  10.496  1.00 95.79 345 A 1 
ATOM 2757 C CA  . PRO A 1 345 ? -7.416  -2.003  10.510  1.00 95.70 345 A 1 
ATOM 2758 C C   . PRO A 1 345 ? -8.307  -1.597  9.337   1.00 96.30 345 A 1 
ATOM 2759 O O   . PRO A 1 345 ? -8.212  -0.473  8.825   1.00 95.66 345 A 1 
ATOM 2760 C CB  . PRO A 1 345 ? -8.078  -1.670  11.845  1.00 94.43 345 A 1 
ATOM 2761 C CG  . PRO A 1 345 ? -7.615  -0.242  12.096  1.00 92.46 345 A 1 
ATOM 2762 C CD  . PRO A 1 345 ? -6.190  -0.240  11.546  1.00 94.69 345 A 1 
ATOM 2763 N N   . SER A 1 346 ? -9.174  -2.492  8.915   1.00 96.95 346 A 1 
ATOM 2764 C CA  . SER A 1 346 ? -10.121 -2.228  7.839   1.00 97.46 346 A 1 
ATOM 2765 C C   . SER A 1 346 ? -11.313 -1.376  8.279   1.00 97.83 346 A 1 
ATOM 2766 O O   . SER A 1 346 ? -11.679 -1.320  9.450   1.00 97.50 346 A 1 
ATOM 2767 C CB  . SER A 1 346 ? -10.611 -3.533  7.214   1.00 96.84 346 A 1 
ATOM 2768 O OG  . SER A 1 346 ? -11.195 -4.378  8.170   1.00 94.36 346 A 1 
ATOM 2769 N N   . VAL A 1 347 ? -11.949 -0.736  7.298   1.00 98.16 347 A 1 
ATOM 2770 C CA  . VAL A 1 347 ? -13.299 -0.183  7.470   1.00 98.22 347 A 1 
ATOM 2771 C C   . VAL A 1 347 ? -14.322 -1.325  7.529   1.00 98.23 347 A 1 
ATOM 2772 O O   . VAL A 1 347 ? -15.259 -1.256  8.312   1.00 97.87 347 A 1 
ATOM 2773 C CB  . VAL A 1 347 ? -13.647 0.785   6.334   1.00 98.20 347 A 1 
ATOM 2774 C CG1 . VAL A 1 347 ? -15.062 1.361   6.480   1.00 97.29 347 A 1 
ATOM 2775 C CG2 . VAL A 1 347 ? -12.658 1.955   6.263   1.00 97.29 347 A 1 
ATOM 2776 N N   . SER A 1 348 ? -14.135 -2.379  6.722   1.00 98.24 348 A 1 
ATOM 2777 C CA  . SER A 1 348 ? -15.030 -3.535  6.705   1.00 97.90 348 A 1 
ATOM 2778 C C   . SER A 1 348 ? -14.913 -4.364  7.986   1.00 97.60 348 A 1 
ATOM 2779 O O   . SER A 1 348 ? -13.813 -4.754  8.365   1.00 96.90 348 A 1 
ATOM 2780 C CB  . SER A 1 348 ? -14.726 -4.424  5.504   1.00 97.73 348 A 1 
ATOM 2781 O OG  . SER A 1 348 ? -15.622 -5.514  5.488   1.00 94.94 348 A 1 
ATOM 2782 N N   . PRO A 1 349 ? -16.037 -4.704  8.639   1.00 97.55 349 A 1 
ATOM 2783 C CA  . PRO A 1 349 ? -16.051 -5.572  9.818   1.00 96.86 349 A 1 
ATOM 2784 C C   . PRO A 1 349 ? -16.068 -7.075  9.488   1.00 95.86 349 A 1 
ATOM 2785 O O   . PRO A 1 349 ? -16.306 -7.898  10.364  1.00 94.32 349 A 1 
ATOM 2786 C CB  . PRO A 1 349 ? -17.288 -5.110  10.600  1.00 96.73 349 A 1 
ATOM 2787 C CG  . PRO A 1 349 ? -18.264 -4.728  9.492   1.00 96.11 349 A 1 
ATOM 2788 C CD  . PRO A 1 349 ? -17.361 -4.154  8.399   1.00 97.19 349 A 1 
ATOM 2789 N N   . VAL A 1 350 ? -15.794 -7.453  8.229   1.00 95.97 350 A 1 
ATOM 2790 C CA  . VAL A 1 350 ? -15.905 -8.841  7.745   1.00 95.19 350 A 1 
ATOM 2791 C C   . VAL A 1 350 ? -14.991 -9.828  8.484   1.00 93.54 350 A 1 
ATOM 2792 O O   . VAL A 1 350 ? -15.321 -11.004 8.601   1.00 91.77 350 A 1 
ATOM 2793 C CB  . VAL A 1 350 ? -15.662 -8.871  6.221   1.00 95.15 350 A 1 
ATOM 2794 C CG1 . VAL A 1 350 ? -14.211 -8.599  5.830   1.00 93.22 350 A 1 
ATOM 2795 C CG2 . VAL A 1 350 ? -16.107 -10.195 5.592   1.00 92.65 350 A 1 
ATOM 2796 N N   . ASN A 1 351 ? -13.866 -9.359  9.027   1.00 94.01 351 A 1 
ATOM 2797 C CA  . ASN A 1 351 ? -12.914 -10.193 9.770   1.00 92.39 351 A 1 
ATOM 2798 C C   . ASN A 1 351 ? -13.014 -9.988  11.295  1.00 91.36 351 A 1 
ATOM 2799 O O   . ASN A 1 351 ? -12.003 -10.087 11.991  1.00 87.80 351 A 1 
ATOM 2800 C CB  . ASN A 1 351 ? -11.499 -9.974  9.209   1.00 90.83 351 A 1 
ATOM 2801 C CG  . ASN A 1 351 ? -11.289 -10.604 7.846   1.00 87.45 351 A 1 
ATOM 2802 O OD1 . ASN A 1 351 ? -11.848 -11.613 7.473   1.00 79.93 351 A 1 
ATOM 2803 N ND2 . ASN A 1 351 ? -10.395 -10.057 7.058   1.00 78.78 351 A 1 
ATOM 2804 N N   . TYR A 1 352 ? -14.208 -9.687  11.808  1.00 91.04 352 A 1 
ATOM 2805 C CA  . TYR A 1 352 ? -14.491 -9.447  13.238  1.00 90.18 352 A 1 
ATOM 2806 C C   . TYR A 1 352 ? -13.798 -8.219  13.854  1.00 90.53 352 A 1 
ATOM 2807 O O   . TYR A 1 352 ? -13.823 -8.056  15.072  1.00 87.88 352 A 1 
ATOM 2808 C CB  . TYR A 1 352 ? -14.243 -10.706 14.069  1.00 87.72 352 A 1 
ATOM 2809 C CG  . TYR A 1 352 ? -15.257 -11.807 13.867  1.00 82.70 352 A 1 
ATOM 2810 C CD1 . TYR A 1 352 ? -16.434 -11.789 14.645  1.00 79.10 352 A 1 
ATOM 2811 C CD2 . TYR A 1 352 ? -15.008 -12.848 12.966  1.00 79.14 352 A 1 
ATOM 2812 C CE1 . TYR A 1 352 ? -17.352 -12.842 14.536  1.00 74.91 352 A 1 
ATOM 2813 C CE2 . TYR A 1 352 ? -15.929 -13.906 12.859  1.00 74.64 352 A 1 
ATOM 2814 C CZ  . TYR A 1 352 ? -17.097 -13.913 13.651  1.00 74.71 352 A 1 
ATOM 2815 O OH  . TYR A 1 352 ? -17.968 -14.952 13.588  1.00 70.15 352 A 1 
ATOM 2816 N N   . ASN A 1 353 ? -13.212 -7.334  13.061  1.00 93.35 353 A 1 
ATOM 2817 C CA  . ASN A 1 353 ? -12.728 -6.048  13.547  1.00 94.19 353 A 1 
ATOM 2818 C C   . ASN A 1 353 ? -13.877 -5.038  13.643  1.00 95.36 353 A 1 
ATOM 2819 O O   . ASN A 1 353 ? -14.813 -5.058  12.848  1.00 94.95 353 A 1 
ATOM 2820 C CB  . ASN A 1 353 ? -11.579 -5.543  12.665  1.00 93.25 353 A 1 
ATOM 2821 C CG  . ASN A 1 353 ? -12.023 -5.285  11.250  1.00 92.33 353 A 1 
ATOM 2822 O OD1 . ASN A 1 353 ? -12.178 -6.204  10.450  1.00 85.33 353 A 1 
ATOM 2823 N ND2 . ASN A 1 353 ? -12.264 -4.039  10.899  1.00 86.33 353 A 1 
ATOM 2824 N N   . ASN A 1 354 ? -13.796 -4.111  14.597  1.00 96.13 354 A 1 
ATOM 2825 C CA  . ASN A 1 354 ? -14.602 -2.908  14.496  1.00 96.79 354 A 1 
ATOM 2826 C C   . ASN A 1 354 ? -14.116 -2.044  13.316  1.00 97.39 354 A 1 
ATOM 2827 O O   . ASN A 1 354 ? -12.913 -2.001  13.058  1.00 97.29 354 A 1 
ATOM 2828 C CB  . ASN A 1 354 ? -14.555 -2.143  15.816  1.00 96.42 354 A 1 
ATOM 2829 C CG  . ASN A 1 354 ? -15.538 -2.668  16.843  1.00 95.60 354 A 1 
ATOM 2830 O OD1 . ASN A 1 354 ? -16.686 -2.960  16.549  1.00 92.46 354 A 1 
ATOM 2831 N ND2 . ASN A 1 354 ? -15.139 -2.738  18.083  1.00 91.81 354 A 1 
ATOM 2832 N N   . PRO A 1 355 ? -15.014 -1.333  12.607  1.00 98.04 355 A 1 
ATOM 2833 C CA  . PRO A 1 355 ? -14.617 -0.429  11.540  1.00 98.22 355 A 1 
ATOM 2834 C C   . PRO A 1 355 ? -13.700 0.666   12.073  1.00 98.16 355 A 1 
ATOM 2835 O O   . PRO A 1 355 ? -13.970 1.255   13.128  1.00 97.70 355 A 1 
ATOM 2836 C CB  . PRO A 1 355 ? -15.917 0.142   10.975  1.00 97.90 355 A 1 
ATOM 2837 C CG  . PRO A 1 355 ? -16.893 0.018   12.140  1.00 96.13 355 A 1 
ATOM 2838 C CD  . PRO A 1 355 ? -16.443 -1.277  12.817  1.00 97.97 355 A 1 
ATOM 2839 N N   . GLY A 1 356 ? -12.640 0.964   11.327  1.00 97.70 356 A 1 
ATOM 2840 C CA  . GLY A 1 356 ? -11.632 1.932   11.721  1.00 97.69 356 A 1 
ATOM 2841 C C   . GLY A 1 356 ? -11.068 2.756   10.566  1.00 97.82 356 A 1 
ATOM 2842 O O   . GLY A 1 356 ? -11.170 2.385   9.397   1.00 97.22 356 A 1 
ATOM 2843 N N   . TYR A 1 357 ? -10.470 3.902   10.888  1.00 97.89 357 A 1 
ATOM 2844 C CA  . TYR A 1 357 ? -9.680  4.707   9.959   1.00 97.86 357 A 1 
ATOM 2845 C C   . TYR A 1 357 ? -8.607  5.487   10.716  1.00 97.86 357 A 1 
ATOM 2846 O O   . TYR A 1 357 ? -8.716  5.714   11.920  1.00 97.39 357 A 1 
ATOM 2847 C CB  . TYR A 1 357 ? -10.585 5.638   9.137   1.00 97.78 357 A 1 
ATOM 2848 C CG  . TYR A 1 357 ? -11.130 6.842   9.878   1.00 97.96 357 A 1 
ATOM 2849 C CD1 . TYR A 1 357 ? -12.322 6.744   10.629  1.00 97.14 357 A 1 
ATOM 2850 C CD2 . TYR A 1 357 ? -10.444 8.065   9.816   1.00 97.25 357 A 1 
ATOM 2851 C CE1 . TYR A 1 357 ? -12.825 7.866   11.310  1.00 96.74 357 A 1 
ATOM 2852 C CE2 . TYR A 1 357 ? -10.938 9.192   10.500  1.00 96.79 357 A 1 
ATOM 2853 C CZ  . TYR A 1 357 ? -12.125 9.092   11.249  1.00 97.11 357 A 1 
ATOM 2854 O OH  . TYR A 1 357 ? -12.590 10.185  11.901  1.00 96.28 357 A 1 
ATOM 2855 N N   . ARG A 1 358 ? -7.564  5.948   9.999   1.00 97.75 358 A 1 
ATOM 2856 C CA  . ARG A 1 358 ? -6.473  6.740   10.584  1.00 97.77 358 A 1 
ATOM 2857 C C   . ARG A 1 358 ? -6.395  8.152   10.019  1.00 97.93 358 A 1 
ATOM 2858 O O   . ARG A 1 358 ? -6.549  8.367   8.824   1.00 97.41 358 A 1 
ATOM 2859 C CB  . ARG A 1 358 ? -5.130  6.030   10.417  1.00 96.43 358 A 1 
ATOM 2860 C CG  . ARG A 1 358 ? -5.000  4.815   11.338  1.00 92.30 358 A 1 
ATOM 2861 C CD  . ARG A 1 358 ? -3.640  4.147   11.171  1.00 93.68 358 A 1 
ATOM 2862 N NE  . ARG A 1 358 ? -3.513  3.016   12.086  1.00 92.46 358 A 1 
ATOM 2863 C CZ  . ARG A 1 358 ? -2.699  1.992   11.977  1.00 93.39 358 A 1 
ATOM 2864 N NH1 . ARG A 1 358 ? -1.805  1.884   11.040  1.00 88.26 358 A 1 
ATOM 2865 N NH2 . ARG A 1 358 ? -2.772  1.021   12.836  1.00 87.77 358 A 1 
ATOM 2866 N N   . VAL A 1 359 ? -6.040  9.085   10.898  1.00 96.50 359 A 1 
ATOM 2867 C CA  . VAL A 1 359 ? -5.580  10.428  10.530  1.00 96.51 359 A 1 
ATOM 2868 C C   . VAL A 1 359 ? -4.094  10.512  10.848  1.00 96.36 359 A 1 
ATOM 2869 O O   . VAL A 1 359 ? -3.710  10.420  12.012  1.00 96.02 359 A 1 
ATOM 2870 C CB  . VAL A 1 359 ? -6.367  11.524  11.268  1.00 96.35 359 A 1 
ATOM 2871 C CG1 . VAL A 1 359 ? -5.899  12.914  10.825  1.00 94.95 359 A 1 
ATOM 2872 C CG2 . VAL A 1 359 ? -7.870  11.407  11.004  1.00 95.10 359 A 1 
ATOM 2873 N N   . PHE A 1 360 ? -3.265  10.671  9.822   1.00 97.05 360 A 1 
ATOM 2874 C CA  . PHE A 1 360 ? -1.826  10.863  9.963   1.00 96.82 360 A 1 
ATOM 2875 C C   . PHE A 1 360 ? -1.479  12.353  9.971   1.00 96.76 360 A 1 
ATOM 2876 O O   . PHE A 1 360 ? -2.021  13.113  9.171   1.00 96.19 360 A 1 
ATOM 2877 C CB  . PHE A 1 360 ? -1.085  10.152  8.827   1.00 96.83 360 A 1 
ATOM 2878 C CG  . PHE A 1 360 ? -1.025  8.642   8.980   1.00 96.92 360 A 1 
ATOM 2879 C CD1 . PHE A 1 360 ? 0.059   8.067   9.674   1.00 95.99 360 A 1 
ATOM 2880 C CD2 . PHE A 1 360 ? -2.016  7.825   8.424   1.00 96.05 360 A 1 
ATOM 2881 C CE1 . PHE A 1 360 ? 0.151   6.666   9.797   1.00 95.57 360 A 1 
ATOM 2882 C CE2 . PHE A 1 360 ? -1.928  6.428   8.552   1.00 95.66 360 A 1 
ATOM 2883 C CZ  . PHE A 1 360 ? -0.843  5.848   9.237   1.00 96.00 360 A 1 
ATOM 2884 N N   . GLU A 1 361 ? -0.535  12.740  10.823  1.00 94.99 361 A 1 
ATOM 2885 C CA  . GLU A 1 361 ? 0.076   14.068  10.869  1.00 94.54 361 A 1 
ATOM 2886 C C   . GLU A 1 361 ? 1.509   13.980  10.325  1.00 94.46 361 A 1 
ATOM 2887 O O   . GLU A 1 361 ? 2.329   13.198  10.815  1.00 93.62 361 A 1 
ATOM 2888 C CB  . GLU A 1 361 ? 0.053   14.633  12.287  1.00 94.05 361 A 1 
ATOM 2889 C CG  . GLU A 1 361 ? -1.371  14.849  12.842  1.00 90.16 361 A 1 
ATOM 2890 C CD  . GLU A 1 361 ? -1.382  15.334  14.307  1.00 87.66 361 A 1 
ATOM 2891 O OE1 . GLU A 1 361 ? -2.433  15.140  14.962  1.00 77.49 361 A 1 
ATOM 2892 O OE2 . GLU A 1 361 ? -0.366  15.893  14.778  1.00 78.64 361 A 1 
ATOM 2893 N N   . LEU A 1 362 ? 1.820   14.775  9.303   1.00 94.98 362 A 1 
ATOM 2894 C CA  . LEU A 1 362 ? 3.118   14.815  8.639   1.00 94.60 362 A 1 
ATOM 2895 C C   . LEU A 1 362 ? 3.877   16.092  9.009   1.00 94.19 362 A 1 
ATOM 2896 O O   . LEU A 1 362 ? 3.306   17.177  9.062   1.00 93.08 362 A 1 
ATOM 2897 C CB  . LEU A 1 362 ? 2.932   14.742  7.111   1.00 94.44 362 A 1 
ATOM 2898 C CG  . LEU A 1 362 ? 2.352   13.419  6.589   1.00 93.52 362 A 1 
ATOM 2899 C CD1 . LEU A 1 362 ? 2.142   13.538  5.078   1.00 91.38 362 A 1 
ATOM 2900 C CD2 . LEU A 1 362 ? 3.279   12.238  6.857   1.00 91.87 362 A 1 
ATOM 2901 N N   . SER A 1 363 ? 5.190   15.973  9.178   1.00 93.21 363 A 1 
ATOM 2902 C CA  . SER A 1 363 ? 6.089   17.114  9.291   1.00 91.78 363 A 1 
ATOM 2903 C C   . SER A 1 363 ? 7.468   16.748  8.746   1.00 91.34 363 A 1 
ATOM 2904 O O   . SER A 1 363 ? 8.060   15.760  9.160   1.00 87.70 363 A 1 
ATOM 2905 C CB  . SER A 1 363 ? 6.186   17.568  10.750  1.00 88.62 363 A 1 
ATOM 2906 O OG  . SER A 1 363 ? 6.933   18.769  10.840  1.00 79.75 363 A 1 
ATOM 2907 N N   . ASN A 1 364 ? 7.987   17.533  7.805   1.00 89.22 364 A 1 
ATOM 2908 C CA  . ASN A 1 364 ? 9.334   17.369  7.243   1.00 89.29 364 A 1 
ATOM 2909 C C   . ASN A 1 364 ? 9.675   15.918  6.810   1.00 91.02 364 A 1 
ATOM 2910 O O   . ASN A 1 364 ? 10.737  15.385  7.132   1.00 87.36 364 A 1 
ATOM 2911 C CB  . ASN A 1 364 ? 10.344  17.985  8.227   1.00 85.07 364 A 1 
ATOM 2912 C CG  . ASN A 1 364 ? 11.718  18.175  7.605   1.00 76.40 364 A 1 
ATOM 2913 O OD1 . ASN A 1 364 ? 11.870  18.536  6.449   1.00 68.84 364 A 1 
ATOM 2914 N ND2 . ASN A 1 364 ? 12.763  17.978  8.362   1.00 66.47 364 A 1 
ATOM 2915 N N   . GLY A 1 365 ? 8.755   15.277  6.093   1.00 86.72 365 A 1 
ATOM 2916 C CA  . GLY A 1 365 ? 8.915   13.940  5.526   1.00 87.29 365 A 1 
ATOM 2917 C C   . GLY A 1 365 ? 8.812   12.777  6.512   1.00 89.39 365 A 1 
ATOM 2918 O O   . GLY A 1 365 ? 9.080   11.641  6.120   1.00 87.61 365 A 1 
ATOM 2919 N N   . ILE A 1 366 ? 8.432   13.028  7.769   1.00 91.09 366 A 1 
ATOM 2920 C CA  . ILE A 1 366 ? 8.133   11.988  8.764   1.00 91.57 366 A 1 
ATOM 2921 C C   . ILE A 1 366 ? 6.672   12.071  9.220   1.00 92.98 366 A 1 
ATOM 2922 O O   . ILE A 1 366 ? 6.030   13.119  9.106   1.00 92.55 366 A 1 
ATOM 2923 C CB  . ILE A 1 366 ? 9.103   12.012  9.971   1.00 89.73 366 A 1 
ATOM 2924 C CG1 . ILE A 1 366 ? 8.973   13.301  10.817  1.00 81.61 366 A 1 
ATOM 2925 C CG2 . ILE A 1 366 ? 10.549  11.810  9.503   1.00 80.69 366 A 1 
ATOM 2926 C CD1 . ILE A 1 366 ? 9.729   13.258  12.148  1.00 76.46 366 A 1 
ATOM 2927 N N   . VAL A 1 367 ? 6.165   10.979  9.773   1.00 92.28 367 A 1 
ATOM 2928 C CA  . VAL A 1 367 ? 4.920   10.993  10.543  1.00 92.75 367 A 1 
ATOM 2929 C C   . VAL A 1 367 ? 5.221   11.549  11.931  1.00 92.67 367 A 1 
ATOM 2930 O O   . VAL A 1 367 ? 6.012   10.975  12.680  1.00 92.26 367 A 1 
ATOM 2931 C CB  . VAL A 1 367 ? 4.281   9.602   10.603  1.00 92.47 367 A 1 
ATOM 2932 C CG1 . VAL A 1 367 ? 3.014   9.588   11.463  1.00 87.76 367 A 1 
ATOM 2933 C CG2 . VAL A 1 367 ? 3.889   9.111   9.206   1.00 87.27 367 A 1 
ATOM 2934 N N   . LYS A 1 368 ? 4.613   12.686  12.263  1.00 94.02 368 A 1 
ATOM 2935 C CA  . LYS A 1 368 ? 4.691   13.306  13.583  1.00 93.39 368 A 1 
ATOM 2936 C C   . LYS A 1 368 ? 3.871   12.511  14.592  1.00 94.44 368 A 1 
ATOM 2937 O O   . LYS A 1 368 ? 4.370   12.191  15.652  1.00 92.93 368 A 1 
ATOM 2938 C CB  . LYS A 1 368 ? 4.213   14.761  13.471  1.00 91.27 368 A 1 
ATOM 2939 C CG  . LYS A 1 368 ? 4.249   15.527  14.802  1.00 82.22 368 A 1 
ATOM 2940 C CD  . LYS A 1 368 ? 3.651   16.914  14.584  1.00 78.17 368 A 1 
ATOM 2941 C CE  . LYS A 1 368 ? 3.516   17.713  15.869  1.00 69.56 368 A 1 
ATOM 2942 N NZ  . LYS A 1 368 ? 2.800   18.988  15.594  1.00 61.77 368 A 1 
ATOM 2943 N N   . ASP A 1 369 ? 2.635   12.176  14.213  1.00 93.83 369 A 1 
ATOM 2944 C CA  . ASP A 1 369 ? 1.741   11.317  14.992  1.00 94.78 369 A 1 
ATOM 2945 C C   . ASP A 1 369 ? 0.668   10.710  14.083  1.00 95.37 369 A 1 
ATOM 2946 O O   . ASP A 1 369 ? 0.516   11.105  12.922  1.00 95.07 369 A 1 
ATOM 2947 C CB  . ASP A 1 369 ? 1.095   12.124  16.147  1.00 94.57 369 A 1 
ATOM 2948 C CG  . ASP A 1 369 ? 0.637   11.254  17.322  1.00 94.02 369 A 1 
ATOM 2949 O OD1 . ASP A 1 369 ? 0.756   10.007  17.241  1.00 91.70 369 A 1 
ATOM 2950 O OD2 . ASP A 1 369 ? 0.199   11.819  18.347  1.00 91.30 369 A 1 
ATOM 2951 N N   . TYR A 1 370 ? -0.093  9.746   14.588  1.00 96.03 370 A 1 
ATOM 2952 C CA  . TYR A 1 370 ? -1.369  9.382   14.002  1.00 96.49 370 A 1 
ATOM 2953 C C   . TYR A 1 370 ? -2.413  9.103   15.080  1.00 96.61 370 A 1 
ATOM 2954 O O   . TYR A 1 370 ? -2.097  8.636   16.171  1.00 96.31 370 A 1 
ATOM 2955 C CB  . TYR A 1 370 ? -1.238  8.218   13.005  1.00 96.48 370 A 1 
ATOM 2956 C CG  . TYR A 1 370 ? -0.894  6.864   13.611  1.00 96.71 370 A 1 
ATOM 2957 C CD1 . TYR A 1 370 ? 0.412   6.358   13.487  1.00 95.17 370 A 1 
ATOM 2958 C CD2 . TYR A 1 370 ? -1.885  6.094   14.243  1.00 95.27 370 A 1 
ATOM 2959 C CE1 . TYR A 1 370 ? 0.732   5.087   13.994  1.00 94.60 370 A 1 
ATOM 2960 C CE2 . TYR A 1 370 ? -1.572  4.824   14.764  1.00 94.39 370 A 1 
ATOM 2961 C CZ  . TYR A 1 370 ? -0.264  4.311   14.632  1.00 94.96 370 A 1 
ATOM 2962 O OH  . TYR A 1 370 ? 0.038   3.081   15.121  1.00 93.76 370 A 1 
ATOM 2963 N N   . THR A 1 371 ? -3.666  9.369   14.738  1.00 95.60 371 A 1 
ATOM 2964 C CA  . THR A 1 371 ? -4.830  9.033   15.556  1.00 95.75 371 A 1 
ATOM 2965 C C   . THR A 1 371 ? -5.622  7.923   14.876  1.00 96.08 371 A 1 
ATOM 2966 O O   . THR A 1 371 ? -6.045  8.083   13.728  1.00 95.83 371 A 1 
ATOM 2967 C CB  . THR A 1 371 ? -5.715  10.267  15.788  1.00 95.88 371 A 1 
ATOM 2968 O OG1 . THR A 1 371 ? -4.955  11.330  16.320  1.00 94.34 371 A 1 
ATOM 2969 C CG2 . THR A 1 371 ? -6.845  9.987   16.777  1.00 94.46 371 A 1 
ATOM 2970 N N   . GLN A 1 372 ? -5.834  6.822   15.586  1.00 97.46 372 A 1 
ATOM 2971 C CA  . GLN A 1 372 ? -6.732  5.745   15.175  1.00 97.51 372 A 1 
ATOM 2972 C C   . GLN A 1 372 ? -8.145  6.047   15.657  1.00 97.43 372 A 1 
ATOM 2973 O O   . GLN A 1 372 ? -8.361  6.293   16.845  1.00 97.17 372 A 1 
ATOM 2974 C CB  . GLN A 1 372 ? -6.212  4.402   15.719  1.00 97.36 372 A 1 
ATOM 2975 C CG  . GLN A 1 372 ? -7.061  3.190   15.297  1.00 95.44 372 A 1 
ATOM 2976 C CD  . GLN A 1 372 ? -7.086  2.991   13.792  1.00 95.78 372 A 1 
ATOM 2977 O OE1 . GLN A 1 372 ? -6.060  2.989   13.134  1.00 89.87 372 A 1 
ATOM 2978 N NE2 . GLN A 1 372 ? -8.243  2.845   13.181  1.00 89.16 372 A 1 
ATOM 2979 N N   . TYR A 1 373 ? -9.101  5.995   14.748  1.00 97.46 373 A 1 
ATOM 2980 C CA  . TYR A 1 373 ? -10.525 6.093   15.046  1.00 97.46 373 A 1 
ATOM 2981 C C   . TYR A 1 373 ? -11.207 4.744   14.832  1.00 97.53 373 A 1 
ATOM 2982 O O   . TYR A 1 373 ? -10.820 4.004   13.932  1.00 97.20 373 A 1 
ATOM 2983 C CB  . TYR A 1 373 ? -11.186 7.174   14.188  1.00 97.54 373 A 1 
ATOM 2984 C CG  . TYR A 1 373 ? -10.747 8.581   14.514  1.00 97.40 373 A 1 
ATOM 2985 C CD1 . TYR A 1 373 ? -11.489 9.358   15.429  1.00 95.98 373 A 1 
ATOM 2986 C CD2 . TYR A 1 373 ? -9.585  9.113   13.923  1.00 96.07 373 A 1 
ATOM 2987 C CE1 . TYR A 1 373 ? -11.070 10.667  15.745  1.00 95.38 373 A 1 
ATOM 2988 C CE2 . TYR A 1 373 ? -9.158  10.413  14.248  1.00 95.56 373 A 1 
ATOM 2989 C CZ  . TYR A 1 373 ? -9.901  11.196  15.154  1.00 95.94 373 A 1 
ATOM 2990 O OH  . TYR A 1 373 ? -9.491  12.450  15.468  1.00 94.91 373 A 1 
ATOM 2991 N N   . TYR A 1 374 ? -12.244 4.472   15.623  1.00 97.59 374 A 1 
ATOM 2992 C CA  . TYR A 1 374 ? -13.077 3.276   15.478  1.00 97.65 374 A 1 
ATOM 2993 C C   . TYR A 1 374 ? -14.534 3.550   15.862  1.00 97.96 374 A 1 
ATOM 2994 O O   . TYR A 1 374 ? -14.848 4.542   16.524  1.00 97.54 374 A 1 
ATOM 2995 C CB  . TYR A 1 374 ? -12.497 2.124   16.299  1.00 97.01 374 A 1 
ATOM 2996 C CG  . TYR A 1 374 ? -12.926 2.081   17.752  1.00 96.59 374 A 1 
ATOM 2997 C CD1 . TYR A 1 374 ? -12.536 3.093   18.658  1.00 95.11 374 A 1 
ATOM 2998 C CD2 . TYR A 1 374 ? -13.745 1.025   18.209  1.00 95.10 374 A 1 
ATOM 2999 C CE1 . TYR A 1 374 ? -12.963 3.055   19.992  1.00 93.84 374 A 1 
ATOM 3000 C CE2 . TYR A 1 374 ? -14.165 0.980   19.552  1.00 93.72 374 A 1 
ATOM 3001 C CZ  . TYR A 1 374 ? -13.778 1.993   20.447  1.00 93.44 374 A 1 
ATOM 3002 O OH  . TYR A 1 374 ? -14.187 1.946   21.733  1.00 91.76 374 A 1 
ATOM 3003 N N   . ALA A 1 375 ? -15.420 2.628   15.480  1.00 97.71 375 A 1 
ATOM 3004 C CA  . ALA A 1 375 ? -16.808 2.601   15.944  1.00 97.75 375 A 1 
ATOM 3005 C C   . ALA A 1 375 ? -17.214 1.181   16.364  1.00 97.40 375 A 1 
ATOM 3006 O O   . ALA A 1 375 ? -16.973 0.223   15.640  1.00 96.69 375 A 1 
ATOM 3007 C CB  . ALA A 1 375 ? -17.703 3.159   14.842  1.00 97.61 375 A 1 
ATOM 3008 N N   . ASP A 1 376 ? -17.847 1.053   17.523  1.00 97.07 376 A 1 
ATOM 3009 C CA  . ASP A 1 376 ? -18.240 -0.244  18.083  1.00 96.58 376 A 1 
ATOM 3010 C C   . ASP A 1 376 ? -19.577 -0.720  17.492  1.00 96.68 376 A 1 
ATOM 3011 O O   . ASP A 1 376 ? -20.589 -0.018  17.581  1.00 95.72 376 A 1 
ATOM 3012 C CB  . ASP A 1 376 ? -18.275 -0.136  19.608  1.00 95.06 376 A 1 
ATOM 3013 C CG  . ASP A 1 376 ? -18.421 -1.475  20.333  1.00 92.64 376 A 1 
ATOM 3014 O OD1 . ASP A 1 376 ? -18.918 -2.440  19.717  1.00 88.66 376 A 1 
ATOM 3015 O OD2 . ASP A 1 376 ? -18.054 -1.515  21.528  1.00 86.62 376 A 1 
ATOM 3016 N N   . LEU A 1 377 ? -19.585 -1.918  16.903  1.00 95.35 377 A 1 
ATOM 3017 C CA  . LEU A 1 377 ? -20.753 -2.550  16.281  1.00 94.83 377 A 1 
ATOM 3018 C C   . LEU A 1 377 ? -21.452 -3.576  17.179  1.00 93.54 377 A 1 
ATOM 3019 O O   . LEU A 1 377 ? -22.593 -3.944  16.890  1.00 91.53 377 A 1 
ATOM 3020 C CB  . LEU A 1 377 ? -20.338 -3.211  14.956  1.00 95.29 377 A 1 
ATOM 3021 C CG  . LEU A 1 377 ? -19.882 -2.246  13.853  1.00 95.21 377 A 1 
ATOM 3022 C CD1 . LEU A 1 377 ? -19.541 -3.066  12.603  1.00 94.16 377 A 1 
ATOM 3023 C CD2 . LEU A 1 377 ? -20.962 -1.234  13.471  1.00 93.90 377 A 1 
ATOM 3024 N N   . LEU A 1 378 ? -20.824 -4.030  18.266  1.00 92.88 378 A 1 
ATOM 3025 C CA  . LEU A 1 378 ? -21.265 -5.197  19.040  1.00 90.82 378 A 1 
ATOM 3026 C C   . LEU A 1 378 ? -22.736 -5.109  19.478  1.00 89.39 378 A 1 
ATOM 3027 O O   . LEU A 1 378 ? -23.464 -6.097  19.447  1.00 87.03 378 A 1 
ATOM 3028 C CB  . LEU A 1 378 ? -20.343 -5.343  20.268  1.00 89.50 378 A 1 
ATOM 3029 C CG  . LEU A 1 378 ? -20.700 -6.516  21.206  1.00 86.05 378 A 1 
ATOM 3030 C CD1 . LEU A 1 378 ? -20.547 -7.878  20.518  1.00 81.85 378 A 1 
ATOM 3031 C CD2 . LEU A 1 378 ? -19.787 -6.500  22.431  1.00 81.20 378 A 1 
ATOM 3032 N N   . MET A 1 379 ? -23.176 -3.928  19.894  1.00 89.85 379 A 1 
ATOM 3033 C CA  . MET A 1 379 ? -24.522 -3.714  20.435  1.00 88.97 379 A 1 
ATOM 3034 C C   . MET A 1 379 ? -25.558 -3.282  19.389  1.00 89.96 379 A 1 
ATOM 3035 O O   . MET A 1 379 ? -26.634 -2.830  19.788  1.00 88.18 379 A 1 
ATOM 3036 C CB  . MET A 1 379 ? -24.443 -2.741  21.619  1.00 87.34 379 A 1 
ATOM 3037 C CG  . MET A 1 379 ? -23.632 -3.300  22.793  1.00 84.75 379 A 1 
ATOM 3038 S SD  . MET A 1 379 ? -24.173 -4.907  23.478  1.00 80.02 379 A 1 
ATOM 3039 C CE  . MET A 1 379 ? -25.902 -4.565  23.857  1.00 71.59 379 A 1 
ATOM 3040 N N   . ASN A 1 380 ? -25.247 -3.398  18.088  1.00 90.65 380 A 1 
ATOM 3041 C CA  . ASN A 1 380 ? -26.098 -2.929  16.987  1.00 91.19 380 A 1 
ATOM 3042 C C   . ASN A 1 380 ? -26.660 -1.508  17.243  1.00 92.14 380 A 1 
ATOM 3043 O O   . ASN A 1 380 ? -27.864 -1.327  17.450  1.00 91.30 380 A 1 
ATOM 3044 C CB  . ASN A 1 380 ? -27.176 -3.986  16.710  1.00 89.90 380 A 1 
ATOM 3045 C CG  . ASN A 1 380 ? -28.044 -3.630  15.518  1.00 88.97 380 A 1 
ATOM 3046 O OD1 . ASN A 1 380 ? -27.706 -2.814  14.672  1.00 86.62 380 A 1 
ATOM 3047 N ND2 . ASN A 1 380 ? -29.209 -4.226  15.414  1.00 85.56 380 A 1 
ATOM 3048 N N   . PRO A 1 381 ? -25.799 -0.474  17.315  1.00 93.23 381 A 1 
ATOM 3049 C CA  . PRO A 1 381 ? -26.222 0.853   17.727  1.00 94.01 381 A 1 
ATOM 3050 C C   . PRO A 1 381 ? -27.159 1.499   16.705  1.00 94.62 381 A 1 
ATOM 3051 O O   . PRO A 1 381 ? -26.906 1.490   15.498  1.00 93.54 381 A 1 
ATOM 3052 C CB  . PRO A 1 381 ? -24.922 1.639   17.913  1.00 93.97 381 A 1 
ATOM 3053 C CG  . PRO A 1 381 ? -23.969 0.972   16.925  1.00 94.01 381 A 1 
ATOM 3054 C CD  . PRO A 1 381 ? -24.381 -0.493  16.998  1.00 95.06 381 A 1 
ATOM 3055 N N   . SER A 1 382 ? -28.220 2.147   17.170  1.00 92.96 382 A 1 
ATOM 3056 C CA  . SER A 1 382 ? -29.118 2.937   16.317  1.00 93.26 382 A 1 
ATOM 3057 C C   . SER A 1 382 ? -28.464 4.202   15.750  1.00 94.84 382 A 1 
ATOM 3058 O O   . SER A 1 382 ? -28.874 4.712   14.709  1.00 93.44 382 A 1 
ATOM 3059 C CB  . SER A 1 382 ? -30.379 3.312   17.096  1.00 92.39 382 A 1 
ATOM 3060 O OG  . SER A 1 382 ? -30.048 4.053   18.258  1.00 87.31 382 A 1 
ATOM 3061 N N   . VAL A 1 383 ? -27.437 4.711   16.453  1.00 95.06 383 A 1 
ATOM 3062 C CA  . VAL A 1 383 ? -26.562 5.803   16.018  1.00 95.35 383 A 1 
ATOM 3063 C C   . VAL A 1 383 ? -25.126 5.364   16.231  1.00 96.13 383 A 1 
ATOM 3064 O O   . VAL A 1 383 ? -24.719 5.120   17.371  1.00 95.02 383 A 1 
ATOM 3065 C CB  . VAL A 1 383 ? -26.851 7.106   16.785  1.00 94.14 383 A 1 
ATOM 3066 C CG1 . VAL A 1 383 ? -25.912 8.242   16.323  1.00 90.29 383 A 1 
ATOM 3067 C CG2 . VAL A 1 383 ? -28.289 7.583   16.580  1.00 90.41 383 A 1 
ATOM 3068 N N   . LEU A 1 384 ? -24.357 5.269   15.154  1.00 95.23 384 A 1 
ATOM 3069 C CA  . LEU A 1 384 ? -22.960 4.858   15.223  1.00 96.16 384 A 1 
ATOM 3070 C C   . LEU A 1 384 ? -22.098 5.997   15.777  1.00 96.73 384 A 1 
ATOM 3071 O O   . LEU A 1 384 ? -22.133 7.120   15.277  1.00 95.90 384 A 1 
ATOM 3072 C CB  . LEU A 1 384 ? -22.503 4.399   13.833  1.00 95.83 384 A 1 
ATOM 3073 C CG  . LEU A 1 384 ? -21.172 3.623   13.860  1.00 94.92 384 A 1 
ATOM 3074 C CD1 . LEU A 1 384 ? -21.297 2.302   14.619  1.00 93.00 384 A 1 
ATOM 3075 C CD2 . LEU A 1 384 ? -20.738 3.298   12.428  1.00 93.28 384 A 1 
ATOM 3076 N N   . LYS A 1 385 ? -21.318 5.706   16.826  1.00 96.77 385 A 1 
ATOM 3077 C CA  . LYS A 1 385 ? -20.436 6.677   17.470  1.00 96.45 385 A 1 
ATOM 3078 C C   . LYS A 1 385 ? -18.986 6.360   17.153  1.00 96.82 385 A 1 
ATOM 3079 O O   . LYS A 1 385 ? -18.437 5.379   17.657  1.00 95.95 385 A 1 
ATOM 3080 C CB  . LYS A 1 385 ? -20.670 6.696   18.990  1.00 95.31 385 A 1 
ATOM 3081 C CG  . LYS A 1 385 ? -22.055 7.235   19.348  1.00 83.82 385 A 1 
ATOM 3082 C CD  . LYS A 1 385 ? -22.196 7.304   20.877  1.00 78.01 385 A 1 
ATOM 3083 C CE  . LYS A 1 385 ? -23.588 7.813   21.245  1.00 67.35 385 A 1 
ATOM 3084 N NZ  . LYS A 1 385 ? -23.762 7.855   22.711  1.00 57.45 385 A 1 
ATOM 3085 N N   . TRP A 1 386 ? -18.367 7.224   16.373  1.00 97.34 386 A 1 
ATOM 3086 C CA  . TRP A 1 386 ? -16.930 7.203   16.133  1.00 97.43 386 A 1 
ATOM 3087 C C   . TRP A 1 386 ? -16.185 7.787   17.328  1.00 97.37 386 A 1 
ATOM 3088 O O   . TRP A 1 386 ? -16.582 8.809   17.886  1.00 96.11 386 A 1 
ATOM 3089 C CB  . TRP A 1 386 ? -16.624 7.954   14.841  1.00 97.51 386 A 1 
ATOM 3090 C CG  . TRP A 1 386 ? -17.149 7.257   13.625  1.00 97.76 386 A 1 
ATOM 3091 C CD1 . TRP A 1 386 ? -18.359 7.437   13.062  1.00 97.17 386 A 1 
ATOM 3092 C CD2 . TRP A 1 386 ? -16.505 6.193   12.870  1.00 97.88 386 A 1 
ATOM 3093 N NE1 . TRP A 1 386 ? -18.522 6.555   12.016  1.00 97.25 386 A 1 
ATOM 3094 C CE2 . TRP A 1 386 ? -17.411 5.762   11.860  1.00 97.66 386 A 1 
ATOM 3095 C CE3 . TRP A 1 386 ? -15.264 5.537   12.954  1.00 97.69 386 A 1 
ATOM 3096 C CZ2 . TRP A 1 386 ? -17.100 4.711   10.981  1.00 97.57 386 A 1 
ATOM 3097 C CZ3 . TRP A 1 386 ? -14.937 4.485   12.064  1.00 97.26 386 A 1 
ATOM 3098 C CH2 . TRP A 1 386 ? -15.853 4.071   11.090  1.00 97.07 386 A 1 
ATOM 3099 N N   . GLN A 1 387 ? -15.109 7.118   17.722  1.00 97.22 387 A 1 
ATOM 3100 C CA  . GLN A 1 387 ? -14.305 7.450   18.893  1.00 96.40 387 A 1 
ATOM 3101 C C   . GLN A 1 387 ? -12.822 7.364   18.540  1.00 97.11 387 A 1 
ATOM 3102 O O   . GLN A 1 387 ? -12.431 6.616   17.649  1.00 96.42 387 A 1 
ATOM 3103 C CB  . GLN A 1 387 ? -14.659 6.502   20.042  1.00 93.89 387 A 1 
ATOM 3104 C CG  . GLN A 1 387 ? -16.111 6.665   20.503  1.00 87.76 387 A 1 
ATOM 3105 C CD  . GLN A 1 387 ? -16.485 5.646   21.567  1.00 85.83 387 A 1 
ATOM 3106 O OE1 . GLN A 1 387 ? -16.167 5.787   22.729  1.00 76.32 387 A 1 
ATOM 3107 N NE2 . GLN A 1 387 ? -17.177 4.591   21.200  1.00 72.37 387 A 1 
ATOM 3108 N N   . VAL A 1 388 ? -11.993 8.104   19.261  1.00 96.55 388 A 1 
ATOM 3109 C CA  . VAL A 1 388 ? -10.551 7.887   19.249  1.00 96.59 388 A 1 
ATOM 3110 C C   . VAL A 1 388 ? -10.265 6.571   19.962  1.00 96.38 388 A 1 
ATOM 3111 O O   . VAL A 1 388 ? -10.636 6.408   21.128  1.00 95.52 388 A 1 
ATOM 3112 C CB  . VAL A 1 388 ? -9.795  9.055   19.909  1.00 96.37 388 A 1 
ATOM 3113 C CG1 . VAL A 1 388 ? -8.289  8.785   20.009  1.00 94.61 388 A 1 
ATOM 3114 C CG2 . VAL A 1 388 ? -9.996  10.349  19.108  1.00 94.21 388 A 1 
ATOM 3115 N N   . GLU A 1 389 ? -9.622  5.639   19.274  1.00 96.82 389 A 1 
ATOM 3116 C CA  . GLU A 1 389 ? -9.128  4.415   19.892  1.00 96.68 389 A 1 
ATOM 3117 C C   . GLU A 1 389 ? -7.841  4.713   20.661  1.00 96.69 389 A 1 
ATOM 3118 O O   . GLU A 1 389 ? -7.764  4.445   21.862  1.00 95.56 389 A 1 
ATOM 3119 C CB  . GLU A 1 389 ? -8.917  3.341   18.820  1.00 96.26 389 A 1 
ATOM 3120 C CG  . GLU A 1 389 ? -8.529  2.022   19.495  1.00 94.36 389 A 1 
ATOM 3121 C CD  . GLU A 1 389 ? -8.366  0.873   18.503  1.00 94.13 389 A 1 
ATOM 3122 O OE1 . GLU A 1 389 ? -8.352  -0.279  19.003  1.00 87.90 389 A 1 
ATOM 3123 O OE2 . GLU A 1 389 ? -8.281  1.136   17.291  1.00 89.50 389 A 1 
ATOM 3124 N N   . TYR A 1 390 ? -6.867  5.318   19.978  1.00 97.01 390 A 1 
ATOM 3125 C CA  . TYR A 1 390 ? -5.611  5.773   20.549  1.00 97.15 390 A 1 
ATOM 3126 C C   . TYR A 1 390 ? -4.888  6.767   19.624  1.00 97.42 390 A 1 
ATOM 3127 O O   . TYR A 1 390 ? -5.154  6.828   18.423  1.00 97.17 390 A 1 
ATOM 3128 C CB  . TYR A 1 390 ? -4.714  4.570   20.865  1.00 97.08 390 A 1 
ATOM 3129 C CG  . TYR A 1 390 ? -4.120  3.861   19.663  1.00 97.22 390 A 1 
ATOM 3130 C CD1 . TYR A 1 390 ? -4.861  2.914   18.931  1.00 96.50 390 A 1 
ATOM 3131 C CD2 . TYR A 1 390 ? -2.799  4.151   19.283  1.00 96.71 390 A 1 
ATOM 3132 C CE1 . TYR A 1 390 ? -4.284  2.257   17.834  1.00 95.97 390 A 1 
ATOM 3133 C CE2 . TYR A 1 390 ? -2.211  3.500   18.188  1.00 96.04 390 A 1 
ATOM 3134 C CZ  . TYR A 1 390 ? -2.949  2.552   17.457  1.00 96.29 390 A 1 
ATOM 3135 O OH  . TYR A 1 390 ? -2.364  1.935   16.415  1.00 95.51 390 A 1 
ATOM 3136 N N   . LYS A 1 391 ? -3.938  7.517   20.193  1.00 96.22 391 A 1 
ATOM 3137 C CA  . LYS A 1 391 ? -2.870  8.206   19.458  1.00 96.21 391 A 1 
ATOM 3138 C C   . LYS A 1 391 ? -1.568  7.433   19.617  1.00 96.44 391 A 1 
ATOM 3139 O O   . LYS A 1 391 ? -1.299  6.925   20.705  1.00 95.53 391 A 1 
ATOM 3140 C CB  . LYS A 1 391 ? -2.701  9.634   19.953  1.00 94.96 391 A 1 
ATOM 3141 C CG  . LYS A 1 391 ? -3.921  10.506  19.651  1.00 87.88 391 A 1 
ATOM 3142 C CD  . LYS A 1 391 ? -3.579  11.964  19.939  1.00 87.36 391 A 1 
ATOM 3143 C CE  . LYS A 1 391 ? -4.700  12.879  19.448  1.00 79.19 391 A 1 
ATOM 3144 N NZ  . LYS A 1 391 ? -4.224  14.278  19.404  1.00 71.58 391 A 1 
ATOM 3145 N N   . PHE A 1 392 ? -0.735  7.367   18.573  1.00 96.88 392 A 1 
ATOM 3146 C CA  . PHE A 1 392 ? 0.537   6.637   18.647  1.00 96.91 392 A 1 
ATOM 3147 C C   . PHE A 1 392 ? 1.438   7.186   19.760  1.00 97.06 392 A 1 
ATOM 3148 O O   . PHE A 1 392 ? 1.994   6.406   20.532  1.00 96.61 392 A 1 
ATOM 3149 C CB  . PHE A 1 392 ? 1.254   6.694   17.292  1.00 97.00 392 A 1 
ATOM 3150 C CG  . PHE A 1 392 ? 2.568   5.946   17.273  1.00 96.97 392 A 1 
ATOM 3151 C CD1 . PHE A 1 392 ? 3.767   6.596   17.634  1.00 95.55 392 A 1 
ATOM 3152 C CD2 . PHE A 1 392 ? 2.609   4.587   16.909  1.00 95.74 392 A 1 
ATOM 3153 C CE1 . PHE A 1 392 ? 4.986   5.902   17.629  1.00 95.24 392 A 1 
ATOM 3154 C CE2 . PHE A 1 392 ? 3.832   3.890   16.894  1.00 94.94 392 A 1 
ATOM 3155 C CZ  . PHE A 1 392 ? 5.018   4.545   17.260  1.00 95.63 392 A 1 
ATOM 3156 N N   . SER A 1 393 ? 1.522   8.513   19.871  1.00 94.64 393 A 1 
ATOM 3157 C CA  . SER A 1 393 ? 2.290   9.202   20.912  1.00 93.68 393 A 1 
ATOM 3158 C C   . SER A 1 393 ? 1.906   8.751   22.322  1.00 93.66 393 A 1 
ATOM 3159 O O   . SER A 1 393 ? 2.778   8.380   23.106  1.00 93.27 393 A 1 
ATOM 3160 C CB  . SER A 1 393 ? 2.086   10.715  20.782  1.00 93.60 393 A 1 
ATOM 3161 O OG  . SER A 1 393 ? 0.724   11.077  20.816  1.00 91.15 393 A 1 
ATOM 3162 N N   . ASP A 1 394 ? 0.610   8.698   22.619  1.00 95.10 394 A 1 
ATOM 3163 C CA  . ASP A 1 394 ? 0.092   8.319   23.935  1.00 95.03 394 A 1 
ATOM 3164 C C   . ASP A 1 394 ? 0.242   6.807   24.178  1.00 95.67 394 A 1 
ATOM 3165 O O   . ASP A 1 394 ? 0.613   6.360   25.260  1.00 94.94 394 A 1 
ATOM 3166 C CB  . ASP A 1 394 ? -1.393  8.705   24.040  1.00 94.66 394 A 1 
ATOM 3167 C CG  . ASP A 1 394 ? -1.676  10.211  23.916  1.00 91.21 394 A 1 
ATOM 3168 O OD1 . ASP A 1 394 ? -0.771  11.015  24.221  1.00 87.13 394 A 1 
ATOM 3169 O OD2 . ASP A 1 394 ? -2.819  10.542  23.523  1.00 86.72 394 A 1 
ATOM 3170 N N   . ALA A 1 395 ? -0.023  6.011   23.137  1.00 96.49 395 A 1 
ATOM 3171 C CA  . ALA A 1 395 ? -0.022  4.557   23.222  1.00 96.48 395 A 1 
ATOM 3172 C C   . ALA A 1 395 ? 1.363   3.944   23.454  1.00 96.85 395 A 1 
ATOM 3173 O O   . ALA A 1 395 ? 1.459   2.889   24.095  1.00 96.04 395 A 1 
ATOM 3174 C CB  . ALA A 1 395 ? -0.619  4.032   21.919  1.00 96.13 395 A 1 
ATOM 3175 N N   . TYR A 1 396 ? 2.407   4.571   22.913  1.00 97.06 396 A 1 
ATOM 3176 C CA  . TYR A 1 396 ? 3.767   4.054   22.901  1.00 96.91 396 A 1 
ATOM 3177 C C   . TYR A 1 396 ? 4.787   5.021   23.524  1.00 96.82 396 A 1 
ATOM 3178 O O   . TYR A 1 396 ? 5.985   4.781   23.419  1.00 95.24 396 A 1 
ATOM 3179 C CB  . TYR A 1 396 ? 4.137   3.645   21.472  1.00 96.96 396 A 1 
ATOM 3180 C CG  . TYR A 1 396 ? 3.199   2.613   20.867  1.00 97.18 396 A 1 
ATOM 3181 C CD1 . TYR A 1 396 ? 3.211   1.287   21.351  1.00 96.21 396 A 1 
ATOM 3182 C CD2 . TYR A 1 396 ? 2.307   2.975   19.841  1.00 96.51 396 A 1 
ATOM 3183 C CE1 . TYR A 1 396 ? 2.330   0.332   20.807  1.00 95.88 396 A 1 
ATOM 3184 C CE2 . TYR A 1 396 ? 1.430   2.016   19.294  1.00 96.01 396 A 1 
ATOM 3185 C CZ  . TYR A 1 396 ? 1.435   0.690   19.774  1.00 96.26 396 A 1 
ATOM 3186 O OH  . TYR A 1 396 ? 0.588   -0.225  19.258  1.00 95.47 396 A 1 
ATOM 3187 N N   . SER A 1 397 ? 4.321   6.086   24.183  1.00 95.64 397 A 1 
ATOM 3188 C CA  . SER A 1 397 ? 5.163   7.103   24.829  1.00 95.24 397 A 1 
ATOM 3189 C C   . SER A 1 397 ? 6.235   7.664   23.887  1.00 95.56 397 A 1 
ATOM 3190 O O   . SER A 1 397 ? 7.403   7.797   24.248  1.00 93.42 397 A 1 
ATOM 3191 C CB  . SER A 1 397 ? 5.751   6.570   26.142  1.00 94.57 397 A 1 
ATOM 3192 O OG  . SER A 1 397 ? 4.709   6.175   27.016  1.00 86.15 397 A 1 
ATOM 3193 N N   . ALA A 1 398 ? 5.845   7.967   22.639  1.00 94.43 398 A 1 
ATOM 3194 C CA  . ALA A 1 398 ? 6.737   8.405   21.579  1.00 94.19 398 A 1 
ATOM 3195 C C   . ALA A 1 398 ? 6.412   9.838   21.131  1.00 93.82 398 A 1 
ATOM 3196 O O   . ALA A 1 398 ? 5.255   10.233  21.065  1.00 91.14 398 A 1 
ATOM 3197 C CB  . ALA A 1 398 ? 6.629   7.405   20.415  1.00 93.33 398 A 1 
ATOM 3198 N N   . SER A 1 399 ? 7.437   10.614  20.769  1.00 93.65 399 A 1 
ATOM 3199 C CA  . SER A 1 399 ? 7.254   11.999  20.285  1.00 92.61 399 A 1 
ATOM 3200 C C   . SER A 1 399 ? 6.981   12.104  18.779  1.00 93.31 399 A 1 
ATOM 3201 O O   . SER A 1 399 ? 6.680   13.183  18.287  1.00 89.84 399 A 1 
ATOM 3202 C CB  . SER A 1 399 ? 8.487   12.832  20.643  1.00 90.30 399 A 1 
ATOM 3203 O OG  . SER A 1 399 ? 9.662   12.237  20.112  1.00 83.50 399 A 1 
ATOM 3204 N N   . ASN A 1 400 ? 7.167   11.021  18.044  1.00 93.97 400 A 1 
ATOM 3205 C CA  . ASN A 1 400 ? 6.966   10.907  16.602  1.00 93.98 400 A 1 
ATOM 3206 C C   . ASN A 1 400 ? 6.843   9.426   16.204  1.00 95.28 400 A 1 
ATOM 3207 O O   . ASN A 1 400 ? 7.053   8.526   17.025  1.00 93.90 400 A 1 
ATOM 3208 C CB  . ASN A 1 400 ? 8.127   11.603  15.869  1.00 90.66 400 A 1 
ATOM 3209 C CG  . ASN A 1 400 ? 9.511   11.110  16.272  1.00 86.68 400 A 1 
ATOM 3210 O OD1 . ASN A 1 400 ? 9.767   9.937   16.463  1.00 77.43 400 A 1 
ATOM 3211 N ND2 . ASN A 1 400 ? 10.463  11.996  16.413  1.00 78.30 400 A 1 
ATOM 3212 N N   . VAL A 1 401 ? 6.555   9.168   14.933  1.00 95.05 401 A 1 
ATOM 3213 C CA  . VAL A 1 401 ? 6.448   7.828   14.346  1.00 95.11 401 A 1 
ATOM 3214 C C   . VAL A 1 401 ? 7.610   7.629   13.369  1.00 94.78 401 A 1 
ATOM 3215 O O   . VAL A 1 401 ? 7.513   7.898   12.179  1.00 93.34 401 A 1 
ATOM 3216 C CB  . VAL A 1 401 ? 5.078   7.615   13.677  1.00 95.18 401 A 1 
ATOM 3217 C CG1 . VAL A 1 401 ? 4.871   6.146   13.327  1.00 93.58 401 A 1 
ATOM 3218 C CG2 . VAL A 1 401 ? 3.912   8.066   14.562  1.00 93.88 401 A 1 
ATOM 3219 N N   . THR A 1 402 ? 8.747   7.192   13.898  1.00 94.10 402 A 1 
ATOM 3220 C CA  . THR A 1 402 ? 9.956   6.880   13.130  1.00 93.49 402 A 1 
ATOM 3221 C C   . THR A 1 402 ? 10.309  5.407   13.256  1.00 93.95 402 A 1 
ATOM 3222 O O   . THR A 1 402 ? 9.804   4.699   14.123  1.00 93.96 402 A 1 
ATOM 3223 C CB  . THR A 1 402 ? 11.163  7.724   13.572  1.00 92.66 402 A 1 
ATOM 3224 O OG1 . THR A 1 402 ? 11.474  7.454   14.921  1.00 90.68 402 A 1 
ATOM 3225 C CG2 . THR A 1 402 ? 10.937  9.219   13.398  1.00 90.01 402 A 1 
ATOM 3226 N N   . ARG A 1 403 ? 11.246  4.940   12.420  1.00 93.92 403 A 1 
ATOM 3227 C CA  . ARG A 1 403 ? 11.763  3.576   12.523  1.00 93.60 403 A 1 
ATOM 3228 C C   . ARG A 1 403 ? 12.237  3.238   13.940  1.00 94.37 403 A 1 
ATOM 3229 O O   . ARG A 1 403 ? 11.945  2.152   14.430  1.00 93.82 403 A 1 
ATOM 3230 C CB  . ARG A 1 403 ? 12.882  3.402   11.490  1.00 92.24 403 A 1 
ATOM 3231 C CG  . ARG A 1 403 ? 13.478  1.994   11.519  1.00 88.82 403 A 1 
ATOM 3232 C CD  . ARG A 1 403 ? 14.469  1.836   10.378  1.00 85.81 403 A 1 
ATOM 3233 N NE  . ARG A 1 403 ? 15.126  0.526   10.420  1.00 81.13 403 A 1 
ATOM 3234 C CZ  . ARG A 1 403 ? 15.930  0.026   9.501   1.00 76.23 403 A 1 
ATOM 3235 N NH1 . ARG A 1 403 ? 16.213  0.675   8.406   1.00 70.77 403 A 1 
ATOM 3236 N NH2 . ARG A 1 403 ? 16.482  -1.137  9.678   1.00 68.82 403 A 1 
ATOM 3237 N N   . GLU A 1 404 ? 12.917  4.157   14.602  1.00 91.83 404 A 1 
ATOM 3238 C CA  . GLU A 1 404 ? 13.392  3.968   15.978  1.00 92.41 404 A 1 
ATOM 3239 C C   . GLU A 1 404 ? 12.224  3.812   16.967  1.00 93.77 404 A 1 
ATOM 3240 O O   . GLU A 1 404 ? 12.172  2.832   17.702  1.00 93.67 404 A 1 
ATOM 3241 C CB  . GLU A 1 404 ? 14.283  5.162   16.350  1.00 92.19 404 A 1 
ATOM 3242 C CG  . GLU A 1 404 ? 14.895  5.019   17.756  1.00 84.86 404 A 1 
ATOM 3243 C CD  . GLU A 1 404 ? 15.743  6.243   18.154  1.00 80.11 404 A 1 
ATOM 3244 O OE1 . GLU A 1 404 ? 16.174  6.268   19.330  1.00 70.86 404 A 1 
ATOM 3245 O OE2 . GLU A 1 404 ? 15.938  7.133   17.301  1.00 72.90 404 A 1 
ATOM 3246 N N   . THR A 1 405 ? 11.258  4.732   16.959  1.00 94.88 405 A 1 
ATOM 3247 C CA  . THR A 1 405 ? 10.131  4.694   17.901  1.00 95.45 405 A 1 
ATOM 3248 C C   . THR A 1 405 ? 9.206   3.504   17.654  1.00 96.06 405 A 1 
ATOM 3249 O O   . THR A 1 405 ? 8.708   2.915   18.613  1.00 95.97 405 A 1 
ATOM 3250 C CB  . THR A 1 405 ? 9.334   6.001   17.904  1.00 95.57 405 A 1 
ATOM 3251 O OG1 . THR A 1 405 ? 8.894   6.323   16.611  1.00 91.58 405 A 1 
ATOM 3252 C CG2 . THR A 1 405 ? 10.186  7.167   18.409  1.00 90.16 405 A 1 
ATOM 3253 N N   . ILE A 1 406 ? 9.042   3.066   16.399  1.00 95.54 406 A 1 
ATOM 3254 C CA  . ILE A 1 406 ? 8.310   1.832   16.069  1.00 95.57 406 A 1 
ATOM 3255 C C   . ILE A 1 406 ? 9.057   0.598   16.595  1.00 95.42 406 A 1 
ATOM 3256 O O   . ILE A 1 406 ? 8.426   -0.293  17.159  1.00 95.25 406 A 1 
ATOM 3257 C CB  . ILE A 1 406 ? 8.052   1.721   14.550  1.00 95.80 406 A 1 
ATOM 3258 C CG1 . ILE A 1 406 ? 7.130   2.858   14.050  1.00 94.73 406 A 1 
ATOM 3259 C CG2 . ILE A 1 406 ? 7.403   0.369   14.199  1.00 94.72 406 A 1 
ATOM 3260 C CD1 . ILE A 1 406 ? 7.170   3.034   12.521  1.00 91.84 406 A 1 
ATOM 3261 N N   . ASN A 1 407 ? 10.387  0.536   16.475  1.00 95.02 407 A 1 
ATOM 3262 C CA  . ASN A 1 407 ? 11.170  -0.571  17.040  1.00 94.27 407 A 1 
ATOM 3263 C C   . ASN A 1 407 ? 11.078  -0.604  18.573  1.00 94.66 407 A 1 
ATOM 3264 O O   . ASN A 1 407 ? 10.902  -1.681  19.138  1.00 94.40 407 A 1 
ATOM 3265 C CB  . ASN A 1 407 ? 12.625  -0.517  16.555  1.00 93.67 407 A 1 
ATOM 3266 C CG  . ASN A 1 407 ? 12.811  -1.190  15.211  1.00 92.54 407 A 1 
ATOM 3267 O OD1 . ASN A 1 407 ? 13.152  -2.357  15.111  1.00 86.36 407 A 1 
ATOM 3268 N ND2 . ASN A 1 407 ? 12.598  -0.494  14.130  1.00 86.28 407 A 1 
ATOM 3269 N N   . ASN A 1 408 ? 11.120  0.547   19.240  1.00 94.94 408 A 1 
ATOM 3270 C CA  . ASN A 1 408 ? 10.932  0.638   20.687  1.00 94.97 408 A 1 
ATOM 3271 C C   . ASN A 1 408 ? 9.529   0.167   21.110  1.00 95.70 408 A 1 
ATOM 3272 O O   . ASN A 1 408 ? 9.391   -0.591  22.072  1.00 95.77 408 A 1 
ATOM 3273 C CB  . ASN A 1 408 ? 11.187  2.087   21.141  1.00 95.05 408 A 1 
ATOM 3274 C CG  . ASN A 1 408 ? 12.636  2.518   21.000  1.00 92.85 408 A 1 
ATOM 3275 O OD1 . ASN A 1 408 ? 13.548  1.729   20.859  1.00 87.52 408 A 1 
ATOM 3276 N ND2 . ASN A 1 408 ? 12.905  3.806   21.055  1.00 86.62 408 A 1 
ATOM 3277 N N   . ALA A 1 409 ? 8.486   0.562   20.359  1.00 95.74 409 A 1 
ATOM 3278 C CA  . ALA A 1 409 ? 7.123   0.086   20.574  1.00 96.03 409 A 1 
ATOM 3279 C C   . ALA A 1 409 ? 7.009   -1.438  20.371  1.00 96.19 409 A 1 
ATOM 3280 O O   . ALA A 1 409 ? 6.466   -2.132  21.224  1.00 96.07 409 A 1 
ATOM 3281 C CB  . ALA A 1 409 ? 6.184   0.847   19.626  1.00 96.51 409 A 1 
ATOM 3282 N N   . ALA A 1 410 ? 7.578   -1.963  19.273  1.00 95.51 410 A 1 
ATOM 3283 C CA  . ALA A 1 410 ? 7.586   -3.392  18.987  1.00 94.68 410 A 1 
ATOM 3284 C C   . ALA A 1 410 ? 8.337   -4.195  20.063  1.00 94.34 410 A 1 
ATOM 3285 O O   . ALA A 1 410 ? 7.857   -5.242  20.494  1.00 93.77 410 A 1 
ATOM 3286 C CB  . ALA A 1 410 ? 8.190   -3.614  17.592  1.00 94.32 410 A 1 
ATOM 3287 N N   . GLU A 1 411 ? 9.468   -3.686  20.551  1.00 93.77 411 A 1 
ATOM 3288 C CA  . GLU A 1 411 ? 10.229  -4.315  21.635  1.00 93.40 411 A 1 
ATOM 3289 C C   . GLU A 1 411 ? 9.431   -4.337  22.947  1.00 93.87 411 A 1 
ATOM 3290 O O   . GLU A 1 411 ? 9.332   -5.388  23.586  1.00 93.68 411 A 1 
ATOM 3291 C CB  . GLU A 1 411 ? 11.574  -3.591  21.804  1.00 93.02 411 A 1 
ATOM 3292 C CG  . GLU A 1 411 ? 12.503  -4.209  22.865  1.00 88.93 411 A 1 
ATOM 3293 C CD  . GLU A 1 411 ? 13.007  -5.630  22.543  1.00 84.59 411 A 1 
ATOM 3294 O OE1 . GLU A 1 411 ? 13.757  -6.167  23.397  1.00 74.66 411 A 1 
ATOM 3295 O OE2 . GLU A 1 411 ? 12.675  -6.178  21.472  1.00 75.89 411 A 1 
ATOM 3296 N N   . TRP A 1 412 ? 8.785   -3.223  23.316  1.00 95.17 412 A 1 
ATOM 3297 C CA  . TRP A 1 412 ? 7.905   -3.166  24.486  1.00 95.93 412 A 1 
ATOM 3298 C C   . TRP A 1 412 ? 6.756   -4.177  24.397  1.00 96.35 412 A 1 
ATOM 3299 O O   . TRP A 1 412 ? 6.487   -4.898  25.363  1.00 95.93 412 A 1 
ATOM 3300 C CB  . TRP A 1 412 ? 7.371   -1.741  24.657  1.00 96.18 412 A 1 
ATOM 3301 C CG  . TRP A 1 412 ? 6.353   -1.583  25.742  1.00 96.05 412 A 1 
ATOM 3302 C CD1 . TRP A 1 412 ? 6.595   -1.667  27.067  1.00 94.76 412 A 1 
ATOM 3303 C CD2 . TRP A 1 412 ? 4.916   -1.337  25.612  1.00 96.21 412 A 1 
ATOM 3304 N NE1 . TRP A 1 412 ? 5.417   -1.470  27.762  1.00 94.22 412 A 1 
ATOM 3305 C CE2 . TRP A 1 412 ? 4.351   -1.249  26.919  1.00 95.48 412 A 1 
ATOM 3306 C CE3 . TRP A 1 412 ? 4.047   -1.159  24.513  1.00 94.61 412 A 1 
ATOM 3307 C CZ2 . TRP A 1 412 ? 2.985   -0.981  27.132  1.00 94.84 412 A 1 
ATOM 3308 C CZ3 . TRP A 1 412 ? 2.673   -0.895  24.719  1.00 94.06 412 A 1 
ATOM 3309 C CH2 . TRP A 1 412 ? 2.153   -0.803  26.020  1.00 93.42 412 A 1 
ATOM 3310 N N   . VAL A 1 413 ? 6.124   -4.292  23.226  1.00 95.92 413 A 1 
ATOM 3311 C CA  . VAL A 1 413 ? 5.066   -5.282  22.980  1.00 95.48 413 A 1 
ATOM 3312 C C   . VAL A 1 413 ? 5.591   -6.714  23.098  1.00 95.37 413 A 1 
ATOM 3313 O O   . VAL A 1 413 ? 4.944   -7.565  23.698  1.00 94.99 413 A 1 
ATOM 3314 C CB  . VAL A 1 413 ? 4.417   -5.057  21.598  1.00 95.51 413 A 1 
ATOM 3315 C CG1 . VAL A 1 413 ? 3.452   -6.176  21.196  1.00 94.24 413 A 1 
ATOM 3316 C CG2 . VAL A 1 413 ? 3.630   -3.741  21.582  1.00 94.35 413 A 1 
ATOM 3317 N N   . ARG A 1 414 ? 6.772   -7.001  22.548  1.00 93.93 414 A 1 
ATOM 3318 C CA  . ARG A 1 414 ? 7.357   -8.353  22.544  1.00 92.62 414 A 1 
ATOM 3319 C C   . ARG A 1 414 ? 7.819   -8.824  23.924  1.00 92.96 414 A 1 
ATOM 3320 O O   . ARG A 1 414 ? 7.801   -10.022 24.185  1.00 92.63 414 A 1 
ATOM 3321 C CB  . ARG A 1 414 ? 8.539   -8.384  21.563  1.00 91.56 414 A 1 
ATOM 3322 C CG  . ARG A 1 414 ? 8.090   -8.382  20.098  1.00 89.21 414 A 1 
ATOM 3323 C CD  . ARG A 1 414 ? 9.290   -8.188  19.155  1.00 87.36 414 A 1 
ATOM 3324 N NE  . ARG A 1 414 ? 10.255  -9.308  19.261  1.00 82.50 414 A 1 
ATOM 3325 C CZ  . ARG A 1 414 ? 11.510  -9.309  18.839  1.00 79.63 414 A 1 
ATOM 3326 N NH1 . ARG A 1 414 ? 12.014  -8.325  18.157  1.00 72.97 414 A 1 
ATOM 3327 N NH2 . ARG A 1 414 ? 12.292  -10.305 19.115  1.00 72.21 414 A 1 
ATOM 3328 N N   . THR A 1 415 ? 8.255   -7.905  24.774  1.00 93.62 415 A 1 
ATOM 3329 C CA  . THR A 1 415 ? 8.993   -8.248  25.998  1.00 93.71 415 A 1 
ATOM 3330 C C   . THR A 1 415 ? 8.220   -8.011  27.294  1.00 94.99 415 A 1 
ATOM 3331 O O   . THR A 1 415 ? 8.660   -8.467  28.349  1.00 94.72 415 A 1 
ATOM 3332 C CB  . THR A 1 415 ? 10.340  -7.523  26.049  1.00 93.19 415 A 1 
ATOM 3333 O OG1 . THR A 1 415 ? 10.162  -6.131  26.041  1.00 92.11 415 A 1 
ATOM 3334 C CG2 . THR A 1 415 ? 11.244  -7.918  24.878  1.00 90.39 415 A 1 
ATOM 3335 N N   . THR A 1 416 ? 7.046   -7.348  27.241  1.00 95.20 416 A 1 
ATOM 3336 C CA  . THR A 1 416 ? 6.265   -7.044  28.451  1.00 95.86 416 A 1 
ATOM 3337 C C   . THR A 1 416 ? 4.824   -7.537  28.346  1.00 96.43 416 A 1 
ATOM 3338 O O   . THR A 1 416 ? 4.181   -7.453  27.298  1.00 96.33 416 A 1 
ATOM 3339 C CB  . THR A 1 416 ? 6.301   -5.565  28.832  1.00 96.30 416 A 1 
ATOM 3340 O OG1 . THR A 1 416 ? 5.499   -4.794  27.977  1.00 94.60 416 A 1 
ATOM 3341 C CG2 . THR A 1 416 ? 7.704   -4.960  28.831  1.00 93.05 416 A 1 
ATOM 3342 N N   . GLY A 1 417 ? 4.273   -8.036  29.469  1.00 95.14 417 A 1 
ATOM 3343 C CA  . GLY A 1 417 ? 2.869   -8.456  29.537  1.00 94.15 417 A 1 
ATOM 3344 C C   . GLY A 1 417 ? 1.896   -7.303  29.311  1.00 94.37 417 A 1 
ATOM 3345 O O   . GLY A 1 417 ? 0.899   -7.471  28.615  1.00 93.31 417 A 1 
ATOM 3346 N N   . GLU A 1 418 ? 2.195   -6.111  29.838  1.00 96.41 418 A 1 
ATOM 3347 C CA  . GLU A 1 418 ? 1.390   -4.914  29.586  1.00 95.97 418 A 1 
ATOM 3348 C C   . GLU A 1 418 ? 1.369   -4.559  28.096  1.00 95.86 418 A 1 
ATOM 3349 O O   . GLU A 1 418 ? 0.296   -4.373  27.534  1.00 94.76 418 A 1 
ATOM 3350 C CB  . GLU A 1 418 ? 1.904   -3.743  30.432  1.00 95.09 418 A 1 
ATOM 3351 C CG  . GLU A 1 418 ? 1.023   -2.504  30.237  1.00 89.96 418 A 1 
ATOM 3352 C CD  . GLU A 1 418 ? 1.464   -1.279  31.071  1.00 86.79 418 A 1 
ATOM 3353 O OE1 . GLU A 1 418 ? 0.695   -0.291  31.045  1.00 77.62 418 A 1 
ATOM 3354 O OE2 . GLU A 1 418 ? 2.542   -1.345  31.694  1.00 79.83 418 A 1 
ATOM 3355 N N   . GLY A 1 419 ? 2.534   -4.526  27.449  1.00 96.44 419 A 1 
ATOM 3356 C CA  . GLY A 1 419 ? 2.645   -4.256  26.018  1.00 96.06 419 A 1 
ATOM 3357 C C   . GLY A 1 419 ? 1.813   -5.221  25.177  1.00 96.00 419 A 1 
ATOM 3358 O O   . GLY A 1 419 ? 1.078   -4.788  24.298  1.00 95.26 419 A 1 
ATOM 3359 N N   . GLN A 1 420 ? 1.863   -6.516  25.510  1.00 95.51 420 A 1 
ATOM 3360 C CA  . GLN A 1 420 ? 1.070   -7.540  24.826  1.00 94.06 420 A 1 
ATOM 3361 C C   . GLN A 1 420 ? -0.446  -7.312  24.972  1.00 92.90 420 A 1 
ATOM 3362 O O   . GLN A 1 420 ? -1.156  -7.371  23.975  1.00 92.06 420 A 1 
ATOM 3363 C CB  . GLN A 1 420 ? 1.425   -8.933  25.386  1.00 93.60 420 A 1 
ATOM 3364 C CG  . GLN A 1 420 ? 2.822   -9.378  24.941  1.00 89.38 420 A 1 
ATOM 3365 C CD  . GLN A 1 420 ? 3.331   -10.604 25.693  1.00 86.46 420 A 1 
ATOM 3366 O OE1 . GLN A 1 420 ? 2.631   -11.277 26.438  1.00 81.71 420 A 1 
ATOM 3367 N NE2 . GLN A 1 420 ? 4.580   -10.947 25.525  1.00 76.82 420 A 1 
ATOM 3368 N N   . TRP A 1 421 ? -0.937  -7.011  26.173  1.00 95.07 421 A 1 
ATOM 3369 C CA  . TRP A 1 421 ? -2.360  -6.743  26.398  1.00 93.75 421 A 1 
ATOM 3370 C C   . TRP A 1 421 ? -2.837  -5.465  25.712  1.00 93.81 421 A 1 
ATOM 3371 O O   . TRP A 1 421 ? -3.869  -5.477  25.046  1.00 92.22 421 A 1 
ATOM 3372 C CB  . TRP A 1 421 ? -2.646  -6.699  27.899  1.00 91.29 421 A 1 
ATOM 3373 C CG  . TRP A 1 421 ? -2.848  -8.052  28.512  1.00 85.95 421 A 1 
ATOM 3374 C CD1 . TRP A 1 421 ? -2.004  -8.691  29.340  1.00 76.71 421 A 1 
ATOM 3375 C CD2 . TRP A 1 421 ? -3.977  -8.952  28.317  1.00 80.42 421 A 1 
ATOM 3376 N NE1 . TRP A 1 421 ? -2.524  -9.920  29.682  1.00 72.47 421 A 1 
ATOM 3377 C CE2 . TRP A 1 421 ? -3.746  -10.134 29.080  1.00 75.54 421 A 1 
ATOM 3378 C CE3 . TRP A 1 421 ? -5.173  -8.887  27.578  1.00 71.10 421 A 1 
ATOM 3379 C CZ2 . TRP A 1 421 ? -4.657  -11.199 29.110  1.00 72.74 421 A 1 
ATOM 3380 C CZ3 . TRP A 1 421 ? -6.096  -9.952  27.598  1.00 70.60 421 A 1 
ATOM 3381 C CH2 . TRP A 1 421 ? -5.843  -11.107 28.359  1.00 69.64 421 A 1 
ATOM 3382 N N   . ARG A 1 422 ? -2.052  -4.382  25.815  1.00 95.68 422 A 1 
ATOM 3383 C CA  . ARG A 1 422 ? -2.370  -3.104  25.161  1.00 95.19 422 A 1 
ATOM 3384 C C   . ARG A 1 422 ? -2.300  -3.179  23.640  1.00 95.43 422 A 1 
ATOM 3385 O O   . ARG A 1 422 ? -3.054  -2.497  22.970  1.00 94.43 422 A 1 
ATOM 3386 C CB  . ARG A 1 422 ? -1.411  -2.010  25.656  1.00 94.97 422 A 1 
ATOM 3387 C CG  . ARG A 1 422 ? -1.569  -1.659  27.134  1.00 91.74 422 A 1 
ATOM 3388 C CD  . ARG A 1 422 ? -2.968  -1.129  27.431  1.00 87.72 422 A 1 
ATOM 3389 N NE  . ARG A 1 422 ? -3.082  -0.677  28.810  1.00 82.25 422 A 1 
ATOM 3390 C CZ  . ARG A 1 422 ? -4.203  -0.369  29.415  1.00 75.88 422 A 1 
ATOM 3391 N NH1 . ARG A 1 422 ? -5.360  -0.452  28.801  1.00 68.89 422 A 1 
ATOM 3392 N NH2 . ARG A 1 422 ? -4.184  0.018   30.664  1.00 69.00 422 A 1 
ATOM 3393 N N   . TYR A 1 423 ? -1.415  -4.000  23.088  1.00 95.77 423 A 1 
ATOM 3394 C CA  . TYR A 1 423 ? -1.364  -4.230  21.653  1.00 95.41 423 A 1 
ATOM 3395 C C   . TYR A 1 423 ? -2.528  -5.110  21.186  1.00 95.38 423 A 1 
ATOM 3396 O O   . TYR A 1 423 ? -3.178  -4.790  20.205  1.00 94.36 423 A 1 
ATOM 3397 C CB  . TYR A 1 423 ? -0.011  -4.836  21.303  1.00 95.10 423 A 1 
ATOM 3398 C CG  . TYR A 1 423 ? 0.284   -4.846  19.823  1.00 94.72 423 A 1 
ATOM 3399 C CD1 . TYR A 1 423 ? 0.396   -6.070  19.132  1.00 91.61 423 A 1 
ATOM 3400 C CD2 . TYR A 1 423 ? 0.482   -3.629  19.142  1.00 92.22 423 A 1 
ATOM 3401 C CE1 . TYR A 1 423 ? 0.733   -6.076  17.772  1.00 91.07 423 A 1 
ATOM 3402 C CE2 . TYR A 1 423 ? 0.810   -3.636  17.785  1.00 90.96 423 A 1 
ATOM 3403 C CZ  . TYR A 1 423 ? 0.947   -4.855  17.095  1.00 92.34 423 A 1 
ATOM 3404 O OH  . TYR A 1 423 ? 1.298   -4.862  15.793  1.00 91.15 423 A 1 
ATOM 3405 N N   . ARG A 1 424 ? -2.846  -6.175  21.939  1.00 94.07 424 A 1 
ATOM 3406 C CA  . ARG A 1 424 ? -3.956  -7.083  21.627  1.00 92.48 424 A 1 
ATOM 3407 C C   . ARG A 1 424 ? -5.295  -6.362  21.512  1.00 92.89 424 A 1 
ATOM 3408 O O   . ARG A 1 424 ? -6.045  -6.676  20.598  1.00 91.81 424 A 1 
ATOM 3409 C CB  . ARG A 1 424 ? -4.011  -8.207  22.668  1.00 90.20 424 A 1 
ATOM 3410 C CG  . ARG A 1 424 ? -5.153  -9.191  22.359  1.00 77.53 424 A 1 
ATOM 3411 C CD  . ARG A 1 424 ? -5.214  -10.324 23.384  1.00 75.28 424 A 1 
ATOM 3412 N NE  . ARG A 1 424 ? -6.366  -11.192 23.101  1.00 66.31 424 A 1 
ATOM 3413 C CZ  . ARG A 1 424 ? -6.428  -12.507 23.136  1.00 59.65 424 A 1 
ATOM 3414 N NH1 . ARG A 1 424 ? -5.408  -13.232 23.529  1.00 55.80 424 A 1 
ATOM 3415 N NH2 . ARG A 1 424 ? -7.519  -13.114 22.758  1.00 50.30 424 A 1 
ATOM 3416 N N   . GLU A 1 425 ? -5.600  -5.419  22.397  1.00 93.31 425 A 1 
ATOM 3417 C CA  . GLU A 1 425 ? -6.870  -4.671  22.334  1.00 92.79 425 A 1 
ATOM 3418 C C   . GLU A 1 425 ? -7.020  -3.861  21.031  1.00 93.58 425 A 1 
ATOM 3419 O O   . GLU A 1 425 ? -8.139  -3.581  20.616  1.00 92.40 425 A 1 
ATOM 3420 C CB  . GLU A 1 425 ? -7.063  -3.787  23.589  1.00 89.78 425 A 1 
ATOM 3421 C CG  . GLU A 1 425 ? -6.163  -2.543  23.662  1.00 81.05 425 A 1 
ATOM 3422 C CD  . GLU A 1 425 ? -6.325  -1.671  24.939  1.00 80.96 425 A 1 
ATOM 3423 O OE1 . GLU A 1 425 ? -5.595  -0.656  25.058  1.00 73.44 425 A 1 
ATOM 3424 O OE2 . GLU A 1 425 ? -7.119  -2.012  25.835  1.00 75.22 425 A 1 
ATOM 3425 N N   . ARG A 1 426 ? -5.910  -3.530  20.368  1.00 95.18 426 A 1 
ATOM 3426 C CA  . ARG A 1 426 ? -5.868  -2.720  19.145  1.00 95.21 426 A 1 
ATOM 3427 C C   . ARG A 1 426 ? -5.915  -3.559  17.869  1.00 95.17 426 A 1 
ATOM 3428 O O   . ARG A 1 426 ? -6.432  -3.067  16.880  1.00 94.31 426 A 1 
ATOM 3429 C CB  . ARG A 1 426 ? -4.617  -1.838  19.157  1.00 95.54 426 A 1 
ATOM 3430 C CG  . ARG A 1 426 ? -4.642  -0.841  20.320  1.00 94.11 426 A 1 
ATOM 3431 C CD  . ARG A 1 426 ? -3.299  -0.130  20.444  1.00 92.52 426 A 1 
ATOM 3432 N NE  . ARG A 1 426 ? -3.244  0.638   21.690  1.00 88.03 426 A 1 
ATOM 3433 C CZ  . ARG A 1 426 ? -2.179  0.910   22.416  1.00 84.20 426 A 1 
ATOM 3434 N NH1 . ARG A 1 426 ? -0.978  0.570   22.033  1.00 78.86 426 A 1 
ATOM 3435 N NH2 . ARG A 1 426 ? -2.301  1.527   23.557  1.00 78.37 426 A 1 
ATOM 3436 N N   . ILE A 1 427 ? -5.424  -4.804  17.884  1.00 94.73 427 A 1 
ATOM 3437 C CA  . ILE A 1 427 ? -5.290  -5.638  16.669  1.00 93.79 427 A 1 
ATOM 3438 C C   . ILE A 1 427 ? -6.581  -5.648  15.838  1.00 93.24 427 A 1 
ATOM 3439 O O   . ILE A 1 427 ? -6.521  -5.498  14.622  1.00 91.91 427 A 1 
ATOM 3440 C CB  . ILE A 1 427 ? -4.841  -7.071  17.018  1.00 92.87 427 A 1 
ATOM 3441 C CG1 . ILE A 1 427 ? -3.393  -7.070  17.543  1.00 90.23 427 A 1 
ATOM 3442 C CG2 . ILE A 1 427 ? -4.943  -8.023  15.804  1.00 89.70 427 A 1 
ATOM 3443 C CD1 . ILE A 1 427 ? -2.873  -8.426  18.028  1.00 84.69 427 A 1 
ATOM 3444 N N   . TYR A 1 428 ? -7.734  -5.802  16.477  1.00 92.84 428 A 1 
ATOM 3445 C CA  . TYR A 1 428 ? -9.061  -5.827  15.853  1.00 92.36 428 A 1 
ATOM 3446 C C   . TYR A 1 428 ? -9.916  -4.617  16.253  1.00 93.19 428 A 1 
ATOM 3447 O O   . TYR A 1 428 ? -11.144 -4.704  16.287  1.00 91.47 428 A 1 
ATOM 3448 C CB  . TYR A 1 428 ? -9.752  -7.156  16.160  1.00 90.70 428 A 1 
ATOM 3449 C CG  . TYR A 1 428 ? -9.108  -8.346  15.487  1.00 88.56 428 A 1 
ATOM 3450 C CD1 . TYR A 1 428 ? -9.373  -8.604  14.133  1.00 83.49 428 A 1 
ATOM 3451 C CD2 . TYR A 1 428 ? -8.270  -9.208  16.215  1.00 83.44 428 A 1 
ATOM 3452 C CE1 . TYR A 1 428 ? -8.821  -9.726  13.499  1.00 80.44 428 A 1 
ATOM 3453 C CE2 . TYR A 1 428 ? -7.710  -10.335 15.588  1.00 80.39 428 A 1 
ATOM 3454 C CZ  . TYR A 1 428 ? -7.987  -10.605 14.229  1.00 81.34 428 A 1 
ATOM 3455 O OH  . TYR A 1 428 ? -7.466  -11.694 13.631  1.00 77.92 428 A 1 
ATOM 3456 N N   . THR A 1 429 ? -9.282  -3.480  16.604  1.00 94.63 429 A 1 
ATOM 3457 C CA  . THR A 1 429 ? -9.977  -2.258  17.027  1.00 95.30 429 A 1 
ATOM 3458 C C   . THR A 1 429 ? -11.023 -2.528  18.112  1.00 95.88 429 A 1 
ATOM 3459 O O   . THR A 1 429 ? -12.189 -2.162  18.009  1.00 93.55 429 A 1 
ATOM 3460 C CB  . THR A 1 429 ? -10.548 -1.490  15.825  1.00 94.12 429 A 1 
ATOM 3461 O OG1 . THR A 1 429 ? -11.356 -2.316  15.005  1.00 86.67 429 A 1 
ATOM 3462 C CG2 . THR A 1 429 ? -9.449  -0.955  14.927  1.00 84.08 429 A 1 
ATOM 3463 N N   . ARG A 1 430 ? -10.577 -3.229  19.167  1.00 94.19 430 A 1 
ATOM 3464 C CA  . ARG A 1 430 ? -11.376 -3.635  20.338  1.00 93.71 430 A 1 
ATOM 3465 C C   . ARG A 1 430 ? -12.521 -4.623  20.036  1.00 93.21 430 A 1 
ATOM 3466 O O   . ARG A 1 430 ? -13.329 -4.882  20.928  1.00 90.48 430 A 1 
ATOM 3467 C CB  . ARG A 1 430 ? -11.866 -2.420  21.121  1.00 93.87 430 A 1 
ATOM 3468 C CG  . ARG A 1 430 ? -10.725 -1.470  21.495  1.00 93.10 430 A 1 
ATOM 3469 C CD  . ARG A 1 430 ? -11.293 -0.282  22.258  1.00 90.90 430 A 1 
ATOM 3470 N NE  . ARG A 1 430 ? -10.204 0.547   22.765  1.00 87.75 430 A 1 
ATOM 3471 C CZ  . ARG A 1 430 ? -10.329 1.720   23.346  1.00 83.04 430 A 1 
ATOM 3472 N NH1 . ARG A 1 430 ? -11.495 2.293   23.513  1.00 80.15 430 A 1 
ATOM 3473 N NH2 . ARG A 1 430 ? -9.267  2.346   23.779  1.00 78.85 430 A 1 
ATOM 3474 N N   . ALA A 1 431 ? -12.586 -5.187  18.840  1.00 93.37 431 A 1 
ATOM 3475 C CA  . ALA A 1 431 ? -13.458 -6.310  18.548  1.00 91.70 431 A 1 
ATOM 3476 C C   . ALA A 1 431 ? -12.723 -7.643  18.757  1.00 89.98 431 A 1 
ATOM 3477 O O   . ALA A 1 431 ? -11.509 -7.742  18.645  1.00 86.56 431 A 1 
ATOM 3478 C CB  . ALA A 1 431 ? -14.016 -6.182  17.134  1.00 91.21 431 A 1 
ATOM 3479 N N   . ASP A 1 432 ? -13.491 -8.668  19.071  1.00 88.13 432 A 1 
ATOM 3480 C CA  . ASP A 1 432 ? -13.058 -10.061 19.131  1.00 85.99 432 A 1 
ATOM 3481 C C   . ASP A 1 432 ? -14.333 -10.911 18.993  1.00 85.79 432 A 1 
ATOM 3482 O O   . ASP A 1 432 ? -15.384 -10.532 19.518  1.00 83.04 432 A 1 
ATOM 3483 C CB  . ASP A 1 432 ? -12.315 -10.319 20.454  1.00 82.67 432 A 1 
ATOM 3484 C CG  . ASP A 1 432 ? -11.675 -11.703 20.589  1.00 78.42 432 A 1 
ATOM 3485 O OD1 . ASP A 1 432 ? -12.448 -12.676 20.738  1.00 74.18 432 A 1 
ATOM 3486 O OD2 . ASP A 1 432 ? -10.428 -11.795 20.644  1.00 72.18 432 A 1 
ATOM 3487 N N   . GLU A 1 433 ? -14.249 -12.057 18.314  1.00 81.98 433 A 1 
ATOM 3488 C CA  . GLU A 1 433 ? -15.390 -12.967 18.146  1.00 80.78 433 A 1 
ATOM 3489 C C   . GLU A 1 433 ? -15.988 -13.428 19.486  1.00 81.19 433 A 1 
ATOM 3490 O O   . GLU A 1 433 ? -17.156 -13.797 19.569  1.00 78.55 433 A 1 
ATOM 3491 C CB  . GLU A 1 433 ? -14.983 -14.156 17.259  1.00 77.81 433 A 1 
ATOM 3492 C CG  . GLU A 1 433 ? -13.903 -15.052 17.893  1.00 71.28 433 A 1 
ATOM 3493 C CD  . GLU A 1 433 ? -13.467 -16.249 17.014  1.00 69.54 433 A 1 
ATOM 3494 O OE1 . GLU A 1 433 ? -12.516 -16.949 17.443  1.00 63.67 433 A 1 
ATOM 3495 O OE2 . GLU A 1 433 ? -14.084 -16.476 15.955  1.00 63.67 433 A 1 
ATOM 3496 N N   . HIS A 1 434 ? -15.205 -13.350 20.564  1.00 82.77 434 A 1 
ATOM 3497 C CA  . HIS A 1 434 ? -15.616 -13.725 21.918  1.00 81.65 434 A 1 
ATOM 3498 C C   . HIS A 1 434 ? -16.034 -12.536 22.802  1.00 82.83 434 A 1 
ATOM 3499 O O   . HIS A 1 434 ? -16.363 -12.733 23.969  1.00 80.81 434 A 1 
ATOM 3500 C CB  . HIS A 1 434 ? -14.495 -14.552 22.557  1.00 79.79 434 A 1 
ATOM 3501 C CG  . HIS A 1 434 ? -14.104 -15.773 21.747  1.00 78.37 434 A 1 
ATOM 3502 N ND1 . HIS A 1 434 ? -14.924 -16.551 20.968  1.00 69.54 434 A 1 
ATOM 3503 C CD2 . HIS A 1 434 ? -12.848 -16.307 21.650  1.00 70.02 434 A 1 
ATOM 3504 C CE1 . HIS A 1 434 ? -14.189 -17.517 20.408  1.00 69.17 434 A 1 
ATOM 3505 N NE2 . HIS A 1 434 ? -12.914 -17.420 20.806  1.00 70.73 434 A 1 
ATOM 3506 N N   . ASN A 1 435 ? -16.074 -11.306 22.294  1.00 82.70 435 A 1 
ATOM 3507 C CA  . ASN A 1 435 ? -16.507 -10.150 23.097  1.00 82.28 435 A 1 
ATOM 3508 C C   . ASN A 1 435 ? -17.950 -10.300 23.610  1.00 83.25 435 A 1 
ATOM 3509 O O   . ASN A 1 435 ? -18.264 -9.882  24.728  1.00 82.36 435 A 1 
ATOM 3510 C CB  . ASN A 1 435 ? -16.359 -8.857  22.268  1.00 81.29 435 A 1 
ATOM 3511 C CG  . ASN A 1 435 ? -14.953 -8.292  22.291  1.00 79.65 435 A 1 
ATOM 3512 O OD1 . ASN A 1 435 ? -14.044 -8.783  22.944  1.00 74.08 435 A 1 
ATOM 3513 N ND2 . ASN A 1 435 ? -14.737 -7.184  21.608  1.00 72.94 435 A 1 
ATOM 3514 N N   . ALA A 1 436 ? -18.808 -10.960 22.829  1.00 83.59 436 A 1 
ATOM 3515 C CA  . ALA A 1 436 ? -20.177 -11.251 23.234  1.00 84.38 436 A 1 
ATOM 3516 C C   . ALA A 1 436 ? -20.263 -12.136 24.485  1.00 86.25 436 A 1 
ATOM 3517 O O   . ALA A 1 436 ? -21.208 -12.000 25.266  1.00 84.67 436 A 1 
ATOM 3518 C CB  . ALA A 1 436 ? -20.864 -11.906 22.047  1.00 82.34 436 A 1 
ATOM 3519 N N   . PHE A 1 437 ? -19.259 -12.982 24.737  1.00 83.76 437 A 1 
ATOM 3520 C CA  . PHE A 1 437 ? -19.175 -13.794 25.955  1.00 83.83 437 A 1 
ATOM 3521 C C   . PHE A 1 437 ? -19.258 -12.919 27.205  1.00 84.61 437 A 1 
ATOM 3522 O O   . PHE A 1 437 ? -20.040 -13.217 28.100  1.00 84.00 437 A 1 
ATOM 3523 C CB  . PHE A 1 437 ? -17.876 -14.600 25.961  1.00 82.71 437 A 1 
ATOM 3524 C CG  . PHE A 1 437 ? -17.566 -15.242 27.301  1.00 81.78 437 A 1 
ATOM 3525 C CD1 . PHE A 1 437 ? -16.555 -14.716 28.133  1.00 76.06 437 A 1 
ATOM 3526 C CD2 . PHE A 1 437 ? -18.321 -16.352 27.739  1.00 76.55 437 A 1 
ATOM 3527 C CE1 . PHE A 1 437 ? -16.298 -15.299 29.383  1.00 74.35 437 A 1 
ATOM 3528 C CE2 . PHE A 1 437 ? -18.062 -16.928 28.983  1.00 73.72 437 A 1 
ATOM 3529 C CZ  . PHE A 1 437 ? -17.050 -16.410 29.815  1.00 77.27 437 A 1 
ATOM 3530 N N   . TYR A 1 438 ? -18.520 -11.817 27.270  1.00 86.08 438 A 1 
ATOM 3531 C CA  . TYR A 1 438 ? -18.507 -10.942 28.444  1.00 85.13 438 A 1 
ATOM 3532 C C   . TYR A 1 438 ? -19.867 -10.287 28.667  1.00 85.76 438 A 1 
ATOM 3533 O O   . TYR A 1 438 ? -20.324 -10.185 29.801  1.00 83.41 438 A 1 
ATOM 3534 C CB  . TYR A 1 438 ? -17.416 -9.875  28.291  1.00 83.47 438 A 1 
ATOM 3535 C CG  . TYR A 1 438 ? -16.020 -10.450 28.130  1.00 82.22 438 A 1 
ATOM 3536 C CD1 . TYR A 1 438 ? -15.378 -11.076 29.215  1.00 78.09 438 A 1 
ATOM 3537 C CD2 . TYR A 1 438 ? -15.371 -10.380 26.877  1.00 78.96 438 A 1 
ATOM 3538 C CE1 . TYR A 1 438 ? -14.096 -11.628 29.063  1.00 75.48 438 A 1 
ATOM 3539 C CE2 . TYR A 1 438 ? -14.085 -10.928 26.722  1.00 75.54 438 A 1 
ATOM 3540 C CZ  . TYR A 1 438 ? -13.446 -11.555 27.812  1.00 76.22 438 A 1 
ATOM 3541 O OH  . TYR A 1 438 ? -12.203 -12.079 27.654  1.00 73.56 438 A 1 
ATOM 3542 N N   . TYR A 1 439 ? -20.558 -9.895  27.609  1.00 84.83 439 A 1 
ATOM 3543 C CA  . TYR A 1 439 ? -21.903 -9.342  27.709  1.00 84.67 439 A 1 
ATOM 3544 C C   . TYR A 1 439 ? -22.911 -10.381 28.223  1.00 86.00 439 A 1 
ATOM 3545 O O   . TYR A 1 439 ? -23.695 -10.079 29.124  1.00 85.05 439 A 1 
ATOM 3546 C CB  . TYR A 1 439 ? -22.332 -8.770  26.353  1.00 82.99 439 A 1 
ATOM 3547 C CG  . TYR A 1 439 ? -23.733 -8.204  26.374  1.00 80.05 439 A 1 
ATOM 3548 C CD1 . TYR A 1 439 ? -24.826 -9.006  25.975  1.00 75.11 439 A 1 
ATOM 3549 C CD2 . TYR A 1 439 ? -23.954 -6.897  26.837  1.00 75.01 439 A 1 
ATOM 3550 C CE1 . TYR A 1 439 ? -26.138 -8.506  26.056  1.00 70.59 439 A 1 
ATOM 3551 C CE2 . TYR A 1 439 ? -25.270 -6.391  26.916  1.00 70.42 439 A 1 
ATOM 3552 C CZ  . TYR A 1 439 ? -26.365 -7.196  26.529  1.00 71.18 439 A 1 
ATOM 3553 O OH  . TYR A 1 439 ? -27.629 -6.717  26.629  1.00 69.30 439 A 1 
ATOM 3554 N N   . CYS A 1 440 ? -22.870 -11.582 27.668  1.00 86.17 440 A 1 
ATOM 3555 C CA  . CYS A 1 440 ? -23.802 -12.640 28.039  1.00 86.39 440 A 1 
ATOM 3556 C C   . CYS A 1 440 ? -23.511 -13.216 29.425  1.00 86.80 440 A 1 
ATOM 3557 O O   . CYS A 1 440 ? -24.412 -13.264 30.270  1.00 85.11 440 A 1 
ATOM 3558 C CB  . CYS A 1 440 ? -23.807 -13.720 26.940  1.00 85.69 440 A 1 
ATOM 3559 S SG  . CYS A 1 440 ? -24.332 -13.154 25.298  1.00 84.80 440 A 1 
ATOM 3560 N N   . ALA A 1 441 ? -22.269 -13.575 29.727  1.00 86.00 441 A 1 
ATOM 3561 C CA  . ALA A 1 441 ? -21.884 -14.233 30.974  1.00 84.39 441 A 1 
ATOM 3562 C C   . ALA A 1 441 ? -22.086 -13.352 32.221  1.00 85.59 441 A 1 
ATOM 3563 O O   . ALA A 1 441 ? -22.380 -13.870 33.292  1.00 84.32 441 A 1 
ATOM 3564 C CB  . ALA A 1 441 ? -20.425 -14.689 30.871  1.00 81.82 441 A 1 
ATOM 3565 N N   . LEU A 1 442 ? -21.958 -12.029 32.089  1.00 85.92 442 A 1 
ATOM 3566 C CA  . LEU A 1 442 ? -22.185 -11.104 33.201  1.00 86.06 442 A 1 
ATOM 3567 C C   . LEU A 1 442 ? -23.671 -10.805 33.462  1.00 86.18 442 A 1 
ATOM 3568 O O   . LEU A 1 442 ? -23.990 -10.075 34.398  1.00 84.41 442 A 1 
ATOM 3569 C CB  . LEU A 1 442 ? -21.387 -9.811  32.960  1.00 86.26 442 A 1 
ATOM 3570 C CG  . LEU A 1 442 ? -19.854 -9.978  32.979  1.00 86.08 442 A 1 
ATOM 3571 C CD1 . LEU A 1 442 ? -19.202 -8.647  32.609  1.00 83.05 442 A 1 
ATOM 3572 C CD2 . LEU A 1 442 ? -19.335 -10.394 34.351  1.00 83.30 442 A 1 
ATOM 3573 N N   . LYS A 1 443 ? -24.580 -11.310 32.630  1.00 87.20 443 A 1 
ATOM 3574 C CA  . LYS A 1 443 ? -26.019 -11.043 32.703  1.00 86.78 443 A 1 
ATOM 3575 C C   . LYS A 1 443 ? -26.871 -12.306 32.845  1.00 87.91 443 A 1 
ATOM 3576 O O   . LYS A 1 443 ? -27.923 -12.240 33.477  1.00 86.03 443 A 1 
ATOM 3577 C CB  . LYS A 1 443 ? -26.403 -10.246 31.445  1.00 84.49 443 A 1 
ATOM 3578 C CG  . LYS A 1 443 ? -27.861 -9.791  31.493  1.00 76.25 443 A 1 
ATOM 3579 C CD  . LYS A 1 443 ? -28.231 -9.034  30.220  1.00 74.78 443 A 1 
ATOM 3580 C CE  . LYS A 1 443 ? -29.721 -8.745  30.283  1.00 67.28 443 A 1 
ATOM 3581 N NZ  . LYS A 1 443 ? -30.210 -8.287  28.967  1.00 61.03 443 A 1 
ATOM 3582 N N   . ALA A 1 444 ? -26.458 -13.401 32.225  1.00 85.33 444 A 1 
ATOM 3583 C CA  . ALA A 1 444 ? -27.219 -14.636 32.170  1.00 84.80 444 A 1 
ATOM 3584 C C   . ALA A 1 444 ? -26.993 -15.498 33.426  1.00 86.13 444 A 1 
ATOM 3585 O O   . ALA A 1 444 ? -25.860 -15.712 33.841  1.00 85.12 444 A 1 
ATOM 3586 C CB  . ALA A 1 444 ? -26.826 -15.377 30.891  1.00 83.28 444 A 1 
ATOM 3587 N N   . LEU A 1 445 ? -28.072 -16.007 33.985  1.00 85.23 445 A 1 
ATOM 3588 C CA  . LEU A 1 445 ? -28.073 -16.962 35.087  1.00 84.92 445 A 1 
ATOM 3589 C C   . LEU A 1 445 ? -28.537 -18.350 34.629  1.00 85.20 445 A 1 
ATOM 3590 O O   . LEU A 1 445 ? -28.025 -19.362 35.095  1.00 84.52 445 A 1 
ATOM 3591 C CB  . LEU A 1 445 ? -28.964 -16.401 36.208  1.00 84.75 445 A 1 
ATOM 3592 C CG  . LEU A 1 445 ? -29.075 -17.308 37.454  1.00 80.37 445 A 1 
ATOM 3593 C CD1 . LEU A 1 445 ? -27.731 -17.485 38.162  1.00 78.01 445 A 1 
ATOM 3594 C CD2 . LEU A 1 445 ? -30.055 -16.685 38.447  1.00 79.97 445 A 1 
ATOM 3595 N N   . LEU A 1 446 ? -29.510 -18.394 33.701  1.00 84.03 446 A 1 
ATOM 3596 C CA  . LEU A 1 446 ? -30.113 -19.612 33.181  1.00 85.56 446 A 1 
ATOM 3597 C C   . LEU A 1 446 ? -29.711 -19.858 31.712  1.00 85.69 446 A 1 
ATOM 3598 O O   . LEU A 1 446 ? -29.336 -18.915 31.015  1.00 85.49 446 A 1 
ATOM 3599 C CB  . LEU A 1 446 ? -31.643 -19.538 33.349  1.00 86.72 446 A 1 
ATOM 3600 C CG  . LEU A 1 446 ? -32.128 -19.318 34.795  1.00 85.84 446 A 1 
ATOM 3601 C CD1 . LEU A 1 446 ? -33.653 -19.204 34.808  1.00 82.36 446 A 1 
ATOM 3602 C CD2 . LEU A 1 446 ? -31.726 -20.462 35.722  1.00 83.35 446 A 1 
ATOM 3603 N N   . PRO A 1 447 ? -29.823 -21.095 31.203  1.00 85.99 447 A 1 
ATOM 3604 C CA  . PRO A 1 447 ? -29.558 -21.386 29.791  1.00 84.69 447 A 1 
ATOM 3605 C C   . PRO A 1 447 ? -30.383 -20.543 28.812  1.00 85.75 447 A 1 
ATOM 3606 O O   . PRO A 1 447 ? -29.852 -20.119 27.779  1.00 84.87 447 A 1 
ATOM 3607 C CB  . PRO A 1 447 ? -29.855 -22.877 29.621  1.00 83.83 447 A 1 
ATOM 3608 C CG  . PRO A 1 447 ? -29.592 -23.441 31.019  1.00 83.98 447 A 1 
ATOM 3609 C CD  . PRO A 1 447 ? -30.076 -22.313 31.940  1.00 86.18 447 A 1 
ATOM 3610 N N   . ASP A 1 448 ? -31.656 -20.269 29.143  1.00 86.89 448 A 1 
ATOM 3611 C CA  . ASP A 1 448 ? -32.531 -19.450 28.303  1.00 87.64 448 A 1 
ATOM 3612 C C   . ASP A 1 448 ? -32.043 -17.993 28.202  1.00 87.66 448 A 1 
ATOM 3613 O O   . ASP A 1 448 ? -32.144 -17.388 27.133  1.00 86.78 448 A 1 
ATOM 3614 C CB  . ASP A 1 448 ? -33.977 -19.518 28.819  1.00 88.57 448 A 1 
ATOM 3615 C CG  . ASP A 1 448 ? -34.625 -20.908 28.692  1.00 87.78 448 A 1 
ATOM 3616 O OD1 . ASP A 1 448 ? -34.102 -21.748 27.921  1.00 83.66 448 A 1 
ATOM 3617 O OD2 . ASP A 1 448 ? -35.636 -21.142 29.383  1.00 84.85 448 A 1 
ATOM 3618 N N   . ASP A 1 449 ? -31.417 -17.463 29.257  1.00 87.06 449 A 1 
ATOM 3619 C CA  . ASP A 1 449 ? -30.813 -16.123 29.217  1.00 86.39 449 A 1 
ATOM 3620 C C   . ASP A 1 449 ? -29.663 -16.037 28.193  1.00 86.64 449 A 1 
ATOM 3621 O O   . ASP A 1 449 ? -29.434 -14.989 27.599  1.00 85.99 449 A 1 
ATOM 3622 C CB  . ASP A 1 449 ? -30.244 -15.734 30.586  1.00 87.24 449 A 1 
ATOM 3623 C CG  . ASP A 1 449 ? -31.231 -15.700 31.755  1.00 87.17 449 A 1 
ATOM 3624 O OD1 . ASP A 1 449 ? -32.371 -15.246 31.573  1.00 83.80 449 A 1 
ATOM 3625 O OD2 . ASP A 1 449 ? -30.784 -16.070 32.872  1.00 85.34 449 A 1 
ATOM 3626 N N   . ILE A 1 450 ? -28.929 -17.147 27.983  1.00 88.69 450 A 1 
ATOM 3627 C CA  . ILE A 1 450 ? -27.892 -17.223 26.948  1.00 86.82 450 A 1 
ATOM 3628 C C   . ILE A 1 450 ? -28.530 -17.208 25.562  1.00 87.32 450 A 1 
ATOM 3629 O O   . ILE A 1 450 ? -28.088 -16.448 24.712  1.00 86.74 450 A 1 
ATOM 3630 C CB  . ILE A 1 450 ? -26.985 -18.457 27.138  1.00 85.24 450 A 1 
ATOM 3631 C CG1 . ILE A 1 450 ? -26.207 -18.442 28.480  1.00 81.12 450 A 1 
ATOM 3632 C CG2 . ILE A 1 450 ? -26.007 -18.614 25.958  1.00 80.98 450 A 1 
ATOM 3633 C CD1 . ILE A 1 450 ? -25.174 -17.318 28.626  1.00 74.08 450 A 1 
ATOM 3634 N N   . VAL A 1 451 ? -29.596 -17.980 25.354  1.00 86.08 451 A 1 
ATOM 3635 C CA  . VAL A 1 451 ? -30.330 -18.005 24.080  1.00 85.95 451 A 1 
ATOM 3636 C C   . VAL A 1 451 ? -30.891 -16.619 23.744  1.00 86.61 451 A 1 
ATOM 3637 O O   . VAL A 1 451 ? -30.776 -16.155 22.604  1.00 86.38 451 A 1 
ATOM 3638 C CB  . VAL A 1 451 ? -31.456 -19.055 24.116  1.00 85.55 451 A 1 
ATOM 3639 C CG1 . VAL A 1 451 ? -32.292 -19.060 22.833  1.00 83.19 451 A 1 
ATOM 3640 C CG2 . VAL A 1 451 ? -30.884 -20.468 24.302  1.00 83.82 451 A 1 
ATOM 3641 N N   . ASP A 1 452 ? -31.448 -15.926 24.728  1.00 88.59 452 A 1 
ATOM 3642 C CA  . ASP A 1 452 ? -31.936 -14.557 24.559  1.00 87.98 452 A 1 
ATOM 3643 C C   . ASP A 1 452 ? -30.795 -13.588 24.215  1.00 87.35 452 A 1 
ATOM 3644 O O   . ASP A 1 452 ? -30.957 -12.698 23.379  1.00 86.50 452 A 1 
ATOM 3645 C CB  . ASP A 1 452 ? -32.653 -14.102 25.838  1.00 88.60 452 A 1 
ATOM 3646 C CG  . ASP A 1 452 ? -34.073 -14.660 25.994  1.00 85.06 452 A 1 
ATOM 3647 O OD1 . ASP A 1 452 ? -34.616 -15.218 25.008  1.00 81.26 452 A 1 
ATOM 3648 O OD2 . ASP A 1 452 ? -34.658 -14.397 27.067  1.00 79.87 452 A 1 
ATOM 3649 N N   . CYS A 1 453 ? -29.639 -13.780 24.831  1.00 89.07 453 A 1 
ATOM 3650 C CA  . CYS A 1 453 ? -28.440 -12.993 24.535  1.00 87.73 453 A 1 
ATOM 3651 C C   . CYS A 1 453 ? -27.931 -13.226 23.108  1.00 87.64 453 A 1 
ATOM 3652 O O   . CYS A 1 453 ? -27.661 -12.263 22.396  1.00 86.03 453 A 1 
ATOM 3653 C CB  . CYS A 1 453 ? -27.375 -13.329 25.578  1.00 86.53 453 A 1 
ATOM 3654 S SG  . CYS A 1 453 ? -26.036 -12.118 25.599  1.00 82.75 453 A 1 
ATOM 3655 N N   . GLU A 1 454 ? -27.837 -14.489 22.665  1.00 86.18 454 A 1 
ATOM 3656 C CA  . GLU A 1 454 ? -27.455 -14.879 21.303  1.00 84.88 454 A 1 
ATOM 3657 C C   . GLU A 1 454 ? -28.377 -14.229 20.262  1.00 84.52 454 A 1 
ATOM 3658 O O   . GLU A 1 454 ? -27.908 -13.589 19.325  1.00 83.54 454 A 1 
ATOM 3659 C CB  . GLU A 1 454 ? -27.523 -16.416 21.159  1.00 83.59 454 A 1 
ATOM 3660 C CG  . GLU A 1 454 ? -26.411 -17.174 21.908  1.00 79.02 454 A 1 
ATOM 3661 C CD  . GLU A 1 454 ? -26.644 -18.708 21.973  1.00 78.39 454 A 1 
ATOM 3662 O OE1 . GLU A 1 454 ? -25.886 -19.390 22.707  1.00 71.38 454 A 1 
ATOM 3663 O OE2 . GLU A 1 454 ? -27.568 -19.232 21.309  1.00 72.26 454 A 1 
ATOM 3664 N N   . ASN A 1 455 ? -29.695 -14.318 20.466  1.00 85.53 455 A 1 
ATOM 3665 C CA  . ASN A 1 455 ? -30.690 -13.732 19.579  1.00 84.01 455 A 1 
ATOM 3666 C C   . ASN A 1 455 ? -30.584 -12.207 19.530  1.00 83.37 455 A 1 
ATOM 3667 O O   . ASN A 1 455 ? -30.634 -11.620 18.457  1.00 81.86 455 A 1 
ATOM 3668 C CB  . ASN A 1 455 ? -32.088 -14.156 20.050  1.00 84.36 455 A 1 
ATOM 3669 C CG  . ASN A 1 455 ? -32.411 -15.609 19.761  1.00 82.44 455 A 1 
ATOM 3670 O OD1 . ASN A 1 455 ? -32.059 -16.178 18.737  1.00 77.38 455 A 1 
ATOM 3671 N ND2 . ASN A 1 455 ? -33.142 -16.247 20.634  1.00 77.05 455 A 1 
ATOM 3672 N N   . LYS A 1 456 ? -30.401 -11.568 20.686  1.00 86.19 456 A 1 
ATOM 3673 C CA  . LYS A 1 456 ? -30.291 -10.111 20.785  1.00 84.80 456 A 1 
ATOM 3674 C C   . LYS A 1 456 ? -29.059 -9.559  20.073  1.00 85.43 456 A 1 
ATOM 3675 O O   . LYS A 1 456 ? -29.130 -8.484  19.484  1.00 83.68 456 A 1 
ATOM 3676 C CB  . LYS A 1 456 ? -30.299 -9.714  22.267  1.00 83.71 456 A 1 
ATOM 3677 C CG  . LYS A 1 456 ? -30.193 -8.196  22.418  1.00 77.55 456 A 1 
ATOM 3678 C CD  . LYS A 1 456 ? -30.233 -7.777  23.887  1.00 73.60 456 A 1 
ATOM 3679 C CE  . LYS A 1 456 ? -30.052 -6.261  23.899  1.00 66.79 456 A 1 
ATOM 3680 N NZ  . LYS A 1 456 ? -29.960 -5.736  25.268  1.00 59.81 456 A 1 
ATOM 3681 N N   . LEU A 1 457 ? -27.934 -10.248 20.169  1.00 84.85 457 A 1 
ATOM 3682 C CA  . LEU A 1 457 ? -26.680 -9.821  19.548  1.00 83.80 457 A 1 
ATOM 3683 C C   . LEU A 1 457 ? -26.515 -10.347 18.113  1.00 83.10 457 A 1 
ATOM 3684 O O   . LEU A 1 457 ? -25.572 -9.946  17.442  1.00 80.64 457 A 1 
ATOM 3685 C CB  . LEU A 1 457 ? -25.498 -10.219 20.447  1.00 84.04 457 A 1 
ATOM 3686 C CG  . LEU A 1 457 ? -25.481 -9.535  21.832  1.00 83.46 457 A 1 
ATOM 3687 C CD1 . LEU A 1 457 ? -24.224 -9.975  22.587  1.00 79.67 457 A 1 
ATOM 3688 C CD2 . LEU A 1 457 ? -25.457 -8.006  21.734  1.00 79.97 457 A 1 
ATOM 3689 N N   . ASN A 1 458 ? -27.439 -11.209 17.643  1.00 82.13 458 A 1 
ATOM 3690 C CA  . ASN A 1 458 ? -27.343 -11.896 16.361  1.00 79.85 458 A 1 
ATOM 3691 C C   . ASN A 1 458 ? -25.989 -12.616 16.177  1.00 79.64 458 A 1 
ATOM 3692 O O   . ASN A 1 458 ? -25.311 -12.456 15.167  1.00 77.32 458 A 1 
ATOM 3693 C CB  . ASN A 1 458 ? -27.709 -10.938 15.217  1.00 78.02 458 A 1 
ATOM 3694 C CG  . ASN A 1 458 ? -27.699 -11.640 13.884  1.00 72.50 458 A 1 
ATOM 3695 O OD1 . ASN A 1 458 ? -28.344 -12.661 13.682  1.00 67.54 458 A 1 
ATOM 3696 N ND2 . ASN A 1 458 ? -26.965 -11.126 12.920  1.00 66.17 458 A 1 
ATOM 3697 N N   . ILE A 1 459 ? -25.618 -13.396 17.184  1.00 78.57 459 A 1 
ATOM 3698 C CA  . ILE A 1 459 ? -24.369 -14.159 17.217  1.00 78.67 459 A 1 
ATOM 3699 C C   . ILE A 1 459 ? -24.654 -15.655 17.338  1.00 79.38 459 A 1 
ATOM 3700 O O   . ILE A 1 459 ? -25.753 -16.074 17.688  1.00 77.73 459 A 1 
ATOM 3701 C CB  . ILE A 1 459 ? -23.444 -13.677 18.351  1.00 77.21 459 A 1 
ATOM 3702 C CG1 . ILE A 1 459 ? -24.156 -13.807 19.710  1.00 75.60 459 A 1 
ATOM 3703 C CG2 . ILE A 1 459 ? -22.942 -12.254 18.059  1.00 75.06 459 A 1 
ATOM 3704 C CD1 . ILE A 1 459 ? -23.276 -13.511 20.905  1.00 72.14 459 A 1 
ATOM 3705 N N   . ASP A 1 460 ? -23.640 -16.461 17.054  1.00 76.86 460 A 1 
ATOM 3706 C CA  . ASP A 1 460 ? -23.709 -17.893 17.295  1.00 75.87 460 A 1 
ATOM 3707 C C   . ASP A 1 460 ? -23.329 -18.253 18.743  1.00 75.88 460 A 1 
ATOM 3708 O O   . ASP A 1 460 ? -22.793 -17.465 19.520  1.00 72.93 460 A 1 
ATOM 3709 C CB  . ASP A 1 460 ? -22.926 -18.670 16.232  1.00 72.19 460 A 1 
ATOM 3710 C CG  . ASP A 1 460 ? -21.403 -18.697 16.392  1.00 66.66 460 A 1 
ATOM 3711 O OD1 . ASP A 1 460 ? -20.891 -18.382 17.488  1.00 61.61 460 A 1 
ATOM 3712 O OD2 . ASP A 1 460 ? -20.756 -19.205 15.450  1.00 60.97 460 A 1 
ATOM 3713 N N   . LYS A 1 461 ? -23.614 -19.512 19.090  1.00 75.38 461 A 1 
ATOM 3714 C CA  . LYS A 1 461 ? -23.345 -20.042 20.431  1.00 74.35 461 A 1 
ATOM 3715 C C   . LYS A 1 461 ? -21.864 -20.028 20.814  1.00 76.39 461 A 1 
ATOM 3716 O O   . LYS A 1 461 ? -21.546 -19.981 21.996  1.00 72.35 461 A 1 
ATOM 3717 C CB  . LYS A 1 461 ? -23.932 -21.461 20.492  1.00 69.79 461 A 1 
ATOM 3718 C CG  . LYS A 1 461 ? -23.926 -21.984 21.925  1.00 64.61 461 A 1 
ATOM 3719 C CD  . LYS A 1 461 ? -24.693 -23.299 22.029  1.00 60.09 461 A 1 
ATOM 3720 C CE  . LYS A 1 461 ? -24.844 -23.608 23.518  1.00 54.68 461 A 1 
ATOM 3721 N NZ  . LYS A 1 461 ? -25.630 -24.835 23.738  1.00 47.66 461 A 1 
ATOM 3722 N N   . LEU A 1 462 ? -20.942 -20.098 19.846  1.00 74.24 462 A 1 
ATOM 3723 C CA  . LEU A 1 462 ? -19.505 -20.104 20.122  1.00 73.88 462 A 1 
ATOM 3724 C C   . LEU A 1 462 ? -19.016 -18.721 20.554  1.00 75.64 462 A 1 
ATOM 3725 O O   . LEU A 1 462 ? -18.185 -18.636 21.455  1.00 71.35 462 A 1 
ATOM 3726 C CB  . LEU A 1 462 ? -18.723 -20.591 18.891  1.00 70.19 462 A 1 
ATOM 3727 C CG  . LEU A 1 462 ? -19.002 -22.049 18.486  1.00 66.34 462 A 1 
ATOM 3728 C CD1 . LEU A 1 462 ? -18.236 -22.384 17.206  1.00 61.29 462 A 1 
ATOM 3729 C CD2 . LEU A 1 462 ? -18.558 -23.032 19.571  1.00 62.30 462 A 1 
ATOM 3730 N N   . SER A 1 463 ? -19.601 -17.660 19.997  1.00 76.13 463 A 1 
ATOM 3731 C CA  . SER A 1 463 ? -19.296 -16.281 20.393  1.00 76.39 463 A 1 
ATOM 3732 C C   . SER A 1 463 ? -19.806 -15.961 21.799  1.00 77.38 463 A 1 
ATOM 3733 O O   . SER A 1 463 ? -19.107 -15.336 22.589  1.00 75.32 463 A 1 
ATOM 3734 C CB  . SER A 1 463 ? -19.892 -15.310 19.375  1.00 74.80 463 A 1 
ATOM 3735 O OG  . SER A 1 463 ? -19.393 -15.560 18.086  1.00 68.03 463 A 1 
ATOM 3736 N N   . ALA A 1 464 ? -20.999 -16.448 22.154  1.00 78.39 464 A 1 
ATOM 3737 C CA  . ALA A 1 464 ? -21.560 -16.254 23.494  1.00 77.49 464 A 1 
ATOM 3738 C C   . ALA A 1 464 ? -20.966 -17.208 24.554  1.00 77.91 464 A 1 
ATOM 3739 O O   . ALA A 1 464 ? -20.964 -16.892 25.750  1.00 75.25 464 A 1 
ATOM 3740 C CB  . ALA A 1 464 ? -23.079 -16.425 23.415  1.00 75.90 464 A 1 
ATOM 3741 N N   . GLN A 1 465 ? -20.471 -18.362 24.119  1.00 75.50 465 A 1 
ATOM 3742 C CA  . GLN A 1 465 ? -19.946 -19.429 24.972  1.00 74.53 465 A 1 
ATOM 3743 C C   . GLN A 1 465 ? -18.669 -20.040 24.356  1.00 74.20 465 A 1 
ATOM 3744 O O   . GLN A 1 465 ? -18.684 -21.200 23.921  1.00 71.73 465 A 1 
ATOM 3745 C CB  . GLN A 1 465 ? -21.021 -20.502 25.200  1.00 72.56 465 A 1 
ATOM 3746 C CG  . GLN A 1 465 ? -22.269 -19.985 25.929  1.00 68.48 465 A 1 
ATOM 3747 C CD  . GLN A 1 465 ? -23.312 -21.088 26.068  1.00 62.46 465 A 1 
ATOM 3748 O OE1 . GLN A 1 465 ? -23.138 -22.067 26.776  1.00 60.39 465 A 1 
ATOM 3749 N NE2 . GLN A 1 465 ? -24.422 -20.995 25.364  1.00 57.00 465 A 1 
ATOM 3750 N N   . PRO A 1 466 ? -17.525 -19.323 24.339  1.00 71.29 466 A 1 
ATOM 3751 C CA  . PRO A 1 466 ? -16.306 -19.753 23.635  1.00 70.06 466 A 1 
ATOM 3752 C C   . PRO A 1 466 ? -15.716 -21.072 24.156  1.00 70.39 466 A 1 
ATOM 3753 O O   . PRO A 1 466 ? -14.981 -21.763 23.448  1.00 67.28 466 A 1 
ATOM 3754 C CB  . PRO A 1 466 ? -15.318 -18.591 23.814  1.00 67.30 466 A 1 
ATOM 3755 C CG  . PRO A 1 466 ? -15.829 -17.851 25.044  1.00 68.44 466 A 1 
ATOM 3756 C CD  . PRO A 1 466 ? -17.337 -18.028 24.956  1.00 73.47 466 A 1 
ATOM 3757 N N   . TYR A 1 467 ? -16.070 -21.458 25.377  1.00 67.69 467 A 1 
ATOM 3758 C CA  . TYR A 1 467 ? -15.618 -22.696 26.015  1.00 65.09 467 A 1 
ATOM 3759 C C   . TYR A 1 467 ? -16.623 -23.855 25.904  1.00 61.72 467 A 1 
ATOM 3760 O O   . TYR A 1 467 ? -16.352 -24.944 26.398  1.00 57.51 467 A 1 
ATOM 3761 C CB  . TYR A 1 467 ? -15.224 -22.402 27.464  1.00 63.18 467 A 1 
ATOM 3762 C CG  . TYR A 1 467 ? -14.213 -21.267 27.580  1.00 61.55 467 A 1 
ATOM 3763 C CD1 . TYR A 1 467 ? -12.911 -21.429 27.072  1.00 58.37 467 A 1 
ATOM 3764 C CD2 . TYR A 1 467 ? -14.596 -20.047 28.165  1.00 59.10 467 A 1 
ATOM 3765 C CE1 . TYR A 1 467 ? -11.985 -20.373 27.145  1.00 54.43 467 A 1 
ATOM 3766 C CE2 . TYR A 1 467 ? -13.669 -18.984 28.245  1.00 55.94 467 A 1 
ATOM 3767 C CZ  . TYR A 1 467 ? -12.363 -19.147 27.731  1.00 56.23 467 A 1 
ATOM 3768 O OH  . TYR A 1 467 ? -11.478 -18.123 27.807  1.00 53.30 467 A 1 
ATOM 3769 N N   . TYR A 1 468 ? -17.749 -23.673 25.206  1.00 59.21 468 A 1 
ATOM 3770 C CA  . TYR A 1 468 ? -18.834 -24.664 25.131  1.00 58.42 468 A 1 
ATOM 3771 C C   . TYR A 1 468 ? -18.391 -26.046 24.596  1.00 55.96 468 A 1 
ATOM 3772 O O   . TYR A 1 468 ? -18.914 -27.073 25.017  1.00 52.63 468 A 1 
ATOM 3773 C CB  . TYR A 1 468 ? -19.960 -24.096 24.251  1.00 56.23 468 A 1 
ATOM 3774 C CG  . TYR A 1 468 ? -21.128 -25.037 24.063  1.00 53.69 468 A 1 
ATOM 3775 C CD1 . TYR A 1 468 ? -21.311 -25.710 22.833  1.00 49.94 468 A 1 
ATOM 3776 C CD2 . TYR A 1 468 ? -22.006 -25.275 25.132  1.00 50.69 468 A 1 
ATOM 3777 C CE1 . TYR A 1 468 ? -22.375 -26.619 22.675  1.00 46.38 468 A 1 
ATOM 3778 C CE2 . TYR A 1 468 ? -23.072 -26.186 24.977  1.00 48.65 468 A 1 
ATOM 3779 C CZ  . TYR A 1 468 ? -23.262 -26.863 23.750  1.00 48.14 468 A 1 
ATOM 3780 O OH  . TYR A 1 468 ? -24.280 -27.747 23.608  1.00 45.74 468 A 1 
ATOM 3781 N N   . LYS A 1 469 ? -17.426 -26.089 23.675  1.00 53.79 469 A 1 
ATOM 3782 C CA  . LYS A 1 469 ? -16.891 -27.346 23.113  1.00 54.57 469 A 1 
ATOM 3783 C C   . LYS A 1 469 ? -15.708 -27.927 23.900  1.00 53.50 469 A 1 
ATOM 3784 O O   . LYS A 1 469 ? -15.306 -29.050 23.623  1.00 49.66 469 A 1 
ATOM 3785 C CB  . LYS A 1 469 ? -16.512 -27.153 21.643  1.00 51.52 469 A 1 
ATOM 3786 C CG  . LYS A 1 469 ? -17.738 -26.979 20.738  1.00 47.79 469 A 1 
ATOM 3787 C CD  . LYS A 1 469 ? -17.306 -26.908 19.265  1.00 45.50 469 A 1 
ATOM 3788 C CE  . LYS A 1 469 ? -18.527 -26.737 18.361  1.00 42.29 469 A 1 
ATOM 3789 N NZ  . LYS A 1 469 ? -18.132 -26.444 16.965  1.00 38.08 469 A 1 
ATOM 3790 N N   . LYS A 1 470 ? -15.141 -27.184 24.839  1.00 48.39 470 A 1 
ATOM 3791 C CA  . LYS A 1 470 ? -14.143 -27.683 25.778  1.00 48.95 470 A 1 
ATOM 3792 C C   . LYS A 1 470 ? -14.905 -28.064 27.046  1.00 47.87 470 A 1 
ATOM 3793 O O   . LYS A 1 470 ? -15.296 -27.188 27.798  1.00 45.28 470 A 1 
ATOM 3794 C CB  . LYS A 1 470 ? -13.056 -26.628 26.038  1.00 47.02 470 A 1 
ATOM 3795 C CG  . LYS A 1 470 ? -12.114 -26.454 24.834  1.00 43.43 470 A 1 
ATOM 3796 C CD  . LYS A 1 470 ? -11.022 -25.427 25.144  1.00 40.83 470 A 1 
ATOM 3797 C CE  . LYS A 1 470 ? -10.075 -25.273 23.948  1.00 38.06 470 A 1 
ATOM 3798 N NZ  . LYS A 1 470 ? -9.094  -24.184 24.171  1.00 34.94 470 A 1 
ATOM 3799 N N   . ALA A 1 471 ? -15.165 -29.352 27.215  1.00 48.26 471 A 1 
ATOM 3800 C CA  . ALA A 1 471 ? -15.683 -29.851 28.476  1.00 48.42 471 A 1 
ATOM 3801 C C   . ALA A 1 471 ? -14.856 -29.253 29.634  1.00 48.71 471 A 1 
ATOM 3802 O O   . ALA A 1 471 ? -13.636 -29.162 29.511  1.00 45.84 471 A 1 
ATOM 3803 C CB  . ALA A 1 471 ? -15.654 -31.390 28.440  1.00 45.52 471 A 1 
ATOM 3804 N N   . ASP A 1 472 ? -15.535 -28.825 30.695  1.00 44.30 472 A 1 
ATOM 3805 C CA  . ASP A 1 472 ? -14.970 -28.462 32.014  1.00 45.37 472 A 1 
ATOM 3806 C C   . ASP A 1 472 ? -14.717 -26.974 32.342  1.00 44.80 472 A 1 
ATOM 3807 O O   . ASP A 1 472 ? -13.834 -26.654 33.126  1.00 42.41 472 A 1 
ATOM 3808 C CB  . ASP A 1 472 ? -13.823 -29.398 32.444  1.00 43.08 472 A 1 
ATOM 3809 C CG  . ASP A 1 472 ? -14.111 -30.881 32.202  1.00 39.56 472 A 1 
ATOM 3810 O OD1 . ASP A 1 472 ? -15.308 -31.260 32.250  1.00 36.83 472 A 1 
ATOM 3811 O OD2 . ASP A 1 472 ? -13.152 -31.635 31.942  1.00 36.32 472 A 1 
ATOM 3812 N N   . PHE A 1 473 ? -15.565 -26.043 31.869  1.00 42.92 473 A 1 
ATOM 3813 C CA  . PHE A 1 473 ? -15.623 -24.681 32.448  1.00 43.75 473 A 1 
ATOM 3814 C C   . PHE A 1 473 ? -17.020 -24.231 32.918  1.00 42.80 473 A 1 
ATOM 3815 O O   . PHE A 1 473 ? -17.273 -23.035 33.069  1.00 41.05 473 A 1 
ATOM 3816 C CB  . PHE A 1 473 ? -14.936 -23.656 31.520  1.00 41.46 473 A 1 
ATOM 3817 C CG  . PHE A 1 473 ? -13.423 -23.679 31.609  1.00 38.92 473 A 1 
ATOM 3818 C CD1 . PHE A 1 473 ? -12.773 -23.023 32.671  1.00 36.07 473 A 1 
ATOM 3819 C CD2 . PHE A 1 473 ? -12.671 -24.357 30.643  1.00 36.17 473 A 1 
ATOM 3820 C CE1 . PHE A 1 473 ? -11.365 -23.045 32.757  1.00 32.76 473 A 1 
ATOM 3821 C CE2 . PHE A 1 473 ? -11.268 -24.380 30.727  1.00 33.73 473 A 1 
ATOM 3822 C CZ  . PHE A 1 473 ? -10.611 -23.724 31.784  1.00 33.31 473 A 1 
ATOM 3823 N N   . LEU A 1 474 ? -17.925 -25.175 33.184  1.00 42.94 474 A 1 
ATOM 3824 C CA  . LEU A 1 474 ? -19.106 -24.870 33.983  1.00 45.00 474 A 1 
ATOM 3825 C C   . LEU A 1 474 ? -18.669 -24.893 35.455  1.00 44.82 474 A 1 
ATOM 3826 O O   . LEU A 1 474 ? -18.280 -25.946 35.951  1.00 42.39 474 A 1 
ATOM 3827 C CB  . LEU A 1 474 ? -20.234 -25.881 33.676  1.00 42.28 474 A 1 
ATOM 3828 C CG  . LEU A 1 474 ? -20.841 -25.710 32.271  1.00 38.86 474 A 1 
ATOM 3829 C CD1 . LEU A 1 474 ? -21.719 -26.906 31.928  1.00 36.08 474 A 1 
ATOM 3830 C CD2 . LEU A 1 474 ? -21.695 -24.446 32.156  1.00 36.82 474 A 1 
ATOM 3831 N N   . ILE A 1 475 ? -18.664 -23.716 36.092  1.00 38.74 475 A 1 
ATOM 3832 C CA  . ILE A 1 475 ? -18.504 -23.584 37.556  1.00 39.28 475 A 1 
ATOM 3833 C C   . ILE A 1 475 ? -19.738 -24.167 38.239  1.00 37.29 475 A 1 
ATOM 3834 O O   . ILE A 1 475 ? -20.851 -23.881 37.754  1.00 34.01 475 A 1 
ATOM 3835 C CB  . ILE A 1 475 ? -18.257 -22.118 37.970  1.00 37.93 475 A 1 
ATOM 3836 C CG1 . ILE A 1 475 ? -16.958 -21.585 37.323  1.00 35.33 475 A 1 
ATOM 3837 C CG2 . ILE A 1 475 ? -18.189 -21.990 39.509  1.00 36.90 475 A 1 
ATOM 3838 C CD1 . ILE A 1 475 ? -16.685 -20.095 37.589  1.00 34.50 475 A 1 
ATOM 3839 O OXT . ILE A 1 475 ? -19.514 -24.890 39.236  1.00 34.46 475 A 1 
#
