# Supplementary material for: Theoretical Study of Sphingomyelinases from Entamoeba histolytica and Trichomonas vaginalis Sheds Light on the Evolution of Enzymes Needed for Survival and Colonization
Source: Pathogens. 2025 Jan 5;14(1):32. doi: 10.3390/pathogens14010032 (PMC11768322; doi:10.3390/pathogens14010032)
Supplement: Supplementary file 1 [file pathogens-14-00032-s001.zip › Supplementary structural Files/Trichomonas vaginalis/Trichomonas XP_001579639/fold_xp001579639cox2/fold_xp001579639cox2_model.cif]

# By using this file you agree to the legally binding terms of use found at alphafoldserver.com/output-terms
data_5f57ac28352b5ade
#
_entry.id 5f57ac28352b5ade
#
loop_
_atom_type.symbol
C  
CO 
N  
O  
S  
#
loop_
_audit_author.name
_audit_author.pdbx_ordinal
"Google DeepMind" 1 
"Isomorphic Labs" 2 
#
_audit_conform.dict_location https://raw.githubusercontent.com/ihmwg/ModelCIF/master/dist/mmcif_ma.dic
_audit_conform.dict_name     mmcif_ma.dic
_audit_conform.dict_version  1.4.5
#
loop_
_chem_comp.formula
_chem_comp.formula_weight
_chem_comp.id
_chem_comp.mon_nstd_flag
_chem_comp.name
_chem_comp.pdbx_smiles
_chem_comp.pdbx_synonyms
_chem_comp.type
"C3 H7 N O2"    89.093  ALA y ALANINE           C[C@H](N)C(O)=O                  ? "L-PEPTIDE LINKING" 
"C6 H15 N4 O2"  175.209 ARG y ARGININE          N[C@@H](CCCNC(N)=[NH2+])C(O)=O   ? "L-PEPTIDE LINKING" 
"C4 H8 N2 O3"   132.118 ASN y ASPARAGINE        N[C@@H](CC(N)=O)C(O)=O           ? "L-PEPTIDE LINKING" 
"C4 H7 N O4"    133.103 ASP y "ASPARTIC ACID"   N[C@@H](CC(O)=O)C(O)=O           ? "L-PEPTIDE LINKING" 
Co              58.933  CO  . "COBALT (II) ION" "[Co++]"                         ? NON-POLYMER         
"C3 H7 N O2 S"  121.158 CYS y CYSTEINE          N[C@@H](CS)C(O)=O                ? "L-PEPTIDE LINKING" 
"C5 H10 N2 O3"  146.144 GLN y GLUTAMINE         N[C@@H](CCC(N)=O)C(O)=O          ? "L-PEPTIDE LINKING" 
"C5 H9 N O4"    147.129 GLU y "GLUTAMIC ACID"   N[C@@H](CCC(O)=O)C(O)=O          ? "L-PEPTIDE LINKING" 
"C2 H5 N O2"    75.067  GLY y GLYCINE           NCC(O)=O                         ? "PEPTIDE LINKING"   
"C6 H10 N3 O2"  156.162 HIS y HISTIDINE         N[C@@H](Cc1c[nH]c[nH+]1)C(O)=O   ? "L-PEPTIDE LINKING" 
"C6 H13 N O2"   131.173 ILE y ISOLEUCINE        CC[C@H](C)[C@H](N)C(O)=O         ? "L-PEPTIDE LINKING" 
"C6 H13 N O2"   131.173 LEU y LEUCINE           CC(C)C[C@H](N)C(O)=O             ? "L-PEPTIDE LINKING" 
"C6 H15 N2 O2"  147.195 LYS y LYSINE            N[C@@H](CCCC[NH3+])C(O)=O        ? "L-PEPTIDE LINKING" 
"C5 H11 N O2 S" 149.211 MET y METHIONINE        CSCC[C@H](N)C(O)=O               ? "L-PEPTIDE LINKING" 
"C9 H11 N O2"   165.189 PHE y PHENYLALANINE     N[C@@H](Cc1ccccc1)C(O)=O         ? "L-PEPTIDE LINKING" 
"C5 H9 N O2"    115.130 PRO y PROLINE           OC(=O)[C@@H]1CCCN1               ? "L-PEPTIDE LINKING" 
"C3 H7 N O3"    105.093 SER y SERINE            N[C@@H](CO)C(O)=O                ? "L-PEPTIDE LINKING" 
"C4 H9 N O3"    119.119 THR y THREONINE         C[C@@H](O)[C@H](N)C(O)=O         ? "L-PEPTIDE LINKING" 
"C11 H12 N2 O2" 204.225 TRP y TRYPTOPHAN        N[C@@H](Cc1c[nH]c2ccccc12)C(O)=O ? "L-PEPTIDE LINKING" 
"C9 H11 N O3"   181.189 TYR y TYROSINE          N[C@@H](Cc1ccc(O)cc1)C(O)=O      ? "L-PEPTIDE LINKING" 
"C5 H11 N O2"   117.146 VAL y VALINE            CC(C)[C@H](N)C(O)=O              ? "L-PEPTIDE LINKING" 
#
_citation.book_publisher          ?
_citation.country                 UK
_citation.id                      primary
_citation.journal_full            Nature
_citation.journal_id_ASTM         NATUAS
_citation.journal_id_CSD          0006
_citation.journal_id_ISSN         0028-0836
_citation.journal_volume          ?
_citation.page_first              ?
_citation.page_last               ?
_citation.pdbx_database_id_DOI    ?
_citation.pdbx_database_id_PubMed ?
_citation.title                   "Accurate structure prediction of biomolecular interactions with AlphaFold 3"
_citation.year                    2024
#
loop_
_citation_author.citation_id
_citation_author.name
_citation_author.ordinal
primary "Google DeepMind" 1 
primary "Isomorphic Labs" 2 
#
loop_
_entity.id
_entity.pdbx_description
_entity.type
1 . polymer     
2 . non-polymer 
3 . non-polymer 
#
_entity_poly.entity_id      1
_entity_poly.pdbx_strand_id A
_entity_poly.type           polypeptide(L)
#
loop_
_entity_poly_seq.entity_id
_entity_poly_seq.hetero
_entity_poly_seq.mon_id
_entity_poly_seq.num
1 n MET 1   
1 n GLU 2   
1 n THR 3   
1 n ASP 4   
1 n LEU 5   
1 n LEU 6   
1 n SER 7   
1 n SER 8   
1 n HIS 9   
1 n ALA 10  
1 n GLN 11  
1 n ASP 12  
1 n PRO 13  
1 n LEU 14  
1 n THR 15  
1 n TYR 16  
1 n ASP 17  
1 n SER 18  
1 n ILE 19  
1 n GLU 20  
1 n LYS 21  
1 n VAL 22  
1 n HIS 23  
1 n HIS 24  
1 n SER 25  
1 n ASP 26  
1 n LYS 27  
1 n ARG 28  
1 n LYS 29  
1 n ILE 30  
1 n ILE 31  
1 n ILE 32  
1 n LEU 33  
1 n GLY 34  
1 n LEU 35  
1 n LEU 36  
1 n SER 37  
1 n LEU 38  
1 n ILE 39  
1 n PHE 40  
1 n VAL 41  
1 n VAL 42  
1 n SER 43  
1 n LEU 44  
1 n ILE 45  
1 n VAL 46  
1 n ALA 47  
1 n GLY 48  
1 n ILE 49  
1 n ILE 50  
1 n TYR 51  
1 n ARG 52  
1 n ALA 53  
1 n ARG 54  
1 n SER 55  
1 n HIS 56  
1 n ARG 57  
1 n ALA 58  
1 n ALA 59  
1 n ALA 60  
1 n ASN 61  
1 n THR 62  
1 n ILE 63  
1 n ARG 64  
1 n ARG 65  
1 n ILE 66  
1 n ALA 67  
1 n PRO 68  
1 n SER 69  
1 n GLU 70  
1 n ALA 71  
1 n SER 72  
1 n PHE 73  
1 n LEU 74  
1 n TYR 75  
1 n LEU 76  
1 n ASN 77  
1 n ASP 78  
1 n ILE 79  
1 n HIS 80  
1 n ALA 81  
1 n ASP 82  
1 n PRO 83  
1 n LEU 84  
1 n TYR 85  
1 n SER 86  
1 n PRO 87  
1 n ILE 88  
1 n ILE 89  
1 n PRO 90  
1 n SER 91  
1 n LYS 92  
1 n HIS 93  
1 n ASP 94  
1 n CYS 95  
1 n ARG 96  
1 n GLY 97  
1 n ASP 98  
1 n HIS 99  
1 n LYS 100 
1 n LYS 101 
1 n THR 102 
1 n ILE 103 
1 n ASP 104 
1 n PRO 105 
1 n HIS 106 
1 n LYS 107 
1 n TYR 108 
1 n GLY 109 
1 n GLN 110 
1 n TYR 111 
1 n GLU 112 
1 n CYS 113 
1 n ASP 114 
1 n SER 115 
1 n PRO 116 
1 n MET 117 
1 n GLU 118 
1 n LEU 119 
1 n PHE 120 
1 n GLU 121 
1 n SER 122 
1 n LEU 123 
1 n VAL 124 
1 n SER 125 
1 n ASN 126 
1 n ALA 127 
1 n LYS 128 
1 n GLN 129 
1 n THR 130 
1 n ASN 131 
1 n GLU 132 
1 n LYS 133 
1 n PRO 134 
1 n ALA 135 
1 n PHE 136 
1 n ILE 137 
1 n LEU 138 
1 n LEU 139 
1 n GLY 140 
1 n GLY 141 
1 n ASP 142 
1 n LEU 143 
1 n ILE 144 
1 n ALA 145 
1 n HIS 146 
1 n GLY 147 
1 n LEU 148 
1 n ASN 149 
1 n THR 150 
1 n ASP 151 
1 n SER 152 
1 n LYS 153 
1 n MET 154 
1 n LEU 155 
1 n LYS 156 
1 n GLN 157 
1 n SER 158 
1 n PHE 159 
1 n LYS 160 
1 n ASN 161 
1 n VAL 162 
1 n THR 163 
1 n ALA 164 
1 n PRO 165 
1 n LEU 166 
1 n GLU 167 
1 n ALA 168 
1 n ALA 169 
1 n PHE 170 
1 n PRO 171 
1 n ASN 172 
1 n THR 173 
1 n SER 174 
1 n ILE 175 
1 n TYR 176 
1 n ILE 177 
1 n THR 178 
1 n LEU 179 
1 n GLY 180 
1 n ASN 181 
1 n ASN 182 
1 n ASP 183 
1 n PHE 184 
1 n ALA 185 
1 n SER 186 
1 n ASP 187 
1 n TYR 188 
1 n GLY 189 
1 n SER 190 
1 n PHE 191 
1 n ASP 192 
1 n THR 193 
1 n ASP 194 
1 n ALA 195 
1 n ASP 196 
1 n ASN 197 
1 n PHE 198 
1 n LYS 199 
1 n THR 200 
1 n ALA 201 
1 n TYR 202 
1 n LYS 203 
1 n VAL 204 
1 n PHE 205 
1 n GLY 206 
1 n LYS 207 
1 n TRP 208 
1 n MET 209 
1 n ASN 210 
1 n ASP 211 
1 n GLU 212 
1 n GLN 213 
1 n SER 214 
1 n LYS 215 
1 n THR 216 
1 n PHE 217 
1 n LEU 218 
1 n LYS 219 
1 n GLY 220 
1 n GLY 221 
1 n TYR 222 
1 n TYR 223 
1 n TYR 224 
1 n ALA 225 
1 n ASP 226 
1 n PHE 227 
1 n PRO 228 
1 n GLU 229 
1 n VAL 230 
1 n ASN 231 
1 n LEU 232 
1 n ARG 233 
1 n PHE 234 
1 n LEU 235 
1 n PHE 236 
1 n LEU 237 
1 n ASN 238 
1 n SER 239 
1 n VAL 240 
1 n MET 241 
1 n TYR 242 
1 n ALA 243 
1 n ALA 244 
1 n LYS 245 
1 n ARG 246 
1 n ASP 247 
1 n GLN 248 
1 n THR 249 
1 n GLN 250 
1 n HIS 251 
1 n ALA 252 
1 n GLU 253 
1 n ASP 254 
1 n PRO 255 
1 n TYR 256 
1 n ASP 257 
1 n GLN 258 
1 n PHE 259 
1 n ALA 260 
1 n TRP 261 
1 n ILE 262 
1 n GLU 263 
1 n SER 264 
1 n SER 265 
1 n TYR 266 
1 n ASP 267 
1 n ASP 268 
1 n ALA 269 
1 n VAL 270 
1 n GLN 271 
1 n LYS 272 
1 n GLY 273 
1 n PHE 274 
1 n LYS 275 
1 n VAL 276 
1 n SER 277 
1 n VAL 278 
1 n ALA 279 
1 n LEU 280 
1 n HIS 281 
1 n ILE 282 
1 n PRO 283 
1 n PRO 284 
1 n GLY 285 
1 n VAL 286 
1 n TYR 287 
1 n TYR 288 
1 n TYR 289 
1 n LYS 290 
1 n ASN 291 
1 n LYS 292 
1 n LEU 293 
1 n GLY 294 
1 n TRP 295 
1 n ASN 296 
1 n GLU 297 
1 n ASP 298 
1 n TYR 299 
1 n ILE 300 
1 n THR 301 
1 n LYS 302 
1 n PHE 303 
1 n SER 304 
1 n LYS 305 
1 n ILE 306 
1 n MET 307 
1 n LYS 308 
1 n LYS 309 
1 n CYS 310 
1 n ASP 311 
1 n PHE 312 
1 n SER 313 
1 n PHE 314 
1 n ILE 315 
1 n LEU 316 
1 n SER 317 
1 n GLY 318 
1 n HIS 319 
1 n SER 320 
1 n HIS 321 
1 n THR 322 
1 n ASP 323 
1 n MET 324 
1 n PHE 325 
1 n LEU 326 
1 n PRO 327 
1 n LEU 328 
1 n TYR 329 
1 n SER 330 
1 n PRO 331 
1 n THR 332 
1 n ALA 333 
1 n ASP 334 
1 n LYS 335 
1 n ASP 336 
1 n SER 337 
1 n VAL 338 
1 n LEU 339 
1 n TYR 340 
1 n SER 341 
1 n LEU 342 
1 n SER 343 
1 n ALA 344 
1 n PRO 345 
1 n SER 346 
1 n VAL 347 
1 n SER 348 
1 n PRO 349 
1 n VAL 350 
1 n ASN 351 
1 n TYR 352 
1 n ASN 353 
1 n ASN 354 
1 n PRO 355 
1 n GLY 356 
1 n TYR 357 
1 n ARG 358 
1 n VAL 359 
1 n PHE 360 
1 n GLU 361 
1 n LEU 362 
1 n SER 363 
1 n ASN 364 
1 n GLY 365 
1 n ILE 366 
1 n VAL 367 
1 n LYS 368 
1 n ASP 369 
1 n TYR 370 
1 n THR 371 
1 n GLN 372 
1 n TYR 373 
1 n TYR 374 
1 n ALA 375 
1 n ASP 376 
1 n LEU 377 
1 n LEU 378 
1 n MET 379 
1 n ASN 380 
1 n PRO 381 
1 n SER 382 
1 n VAL 383 
1 n LEU 384 
1 n LYS 385 
1 n TRP 386 
1 n GLN 387 
1 n VAL 388 
1 n GLU 389 
1 n TYR 390 
1 n LYS 391 
1 n PHE 392 
1 n SER 393 
1 n ASP 394 
1 n ALA 395 
1 n TYR 396 
1 n SER 397 
1 n ALA 398 
1 n SER 399 
1 n ASN 400 
1 n VAL 401 
1 n THR 402 
1 n ARG 403 
1 n GLU 404 
1 n THR 405 
1 n ILE 406 
1 n ASN 407 
1 n ASN 408 
1 n ALA 409 
1 n ALA 410 
1 n GLU 411 
1 n TRP 412 
1 n VAL 413 
1 n ARG 414 
1 n THR 415 
1 n THR 416 
1 n GLY 417 
1 n GLU 418 
1 n GLY 419 
1 n GLN 420 
1 n TRP 421 
1 n ARG 422 
1 n TYR 423 
1 n ARG 424 
1 n GLU 425 
1 n ARG 426 
1 n ILE 427 
1 n TYR 428 
1 n THR 429 
1 n ARG 430 
1 n ALA 431 
1 n ASP 432 
1 n GLU 433 
1 n HIS 434 
1 n ASN 435 
1 n ALA 436 
1 n PHE 437 
1 n TYR 438 
1 n TYR 439 
1 n CYS 440 
1 n ALA 441 
1 n LEU 442 
1 n LYS 443 
1 n ALA 444 
1 n LEU 445 
1 n LEU 446 
1 n PRO 447 
1 n ASP 448 
1 n ASP 449 
1 n ILE 450 
1 n VAL 451 
1 n ASP 452 
1 n CYS 453 
1 n GLU 454 
1 n ASN 455 
1 n LYS 456 
1 n LEU 457 
1 n ASN 458 
1 n ILE 459 
1 n ASP 460 
1 n LYS 461 
1 n LEU 462 
1 n SER 463 
1 n ALA 464 
1 n GLN 465 
1 n PRO 466 
1 n TYR 467 
1 n TYR 468 
1 n LYS 469 
1 n LYS 470 
1 n ALA 471 
1 n ASP 472 
1 n PHE 473 
1 n LEU 474 
1 n ILE 475 
#
_ma_data.content_type "model coordinates"
_ma_data.id           1
_ma_data.name         Model
#
_ma_model_list.data_id          1
_ma_model_list.model_group_id   1
_ma_model_list.model_group_name "AlphaFold-beta-20231127 (7a14c934-fe78-43c1-a552-7fb305b0ebd1 @ 2024-09-17 17:32:30)"
_ma_model_list.model_id         1
_ma_model_list.model_name       "Top ranked model"
_ma_model_list.model_type       "Ab initio model"
_ma_model_list.ordinal_id       1
#
loop_
_ma_protocol_step.method_type
_ma_protocol_step.ordinal_id
_ma_protocol_step.protocol_id
_ma_protocol_step.step_id
"coevolution MSA" 1 1 1 
"template search" 2 1 2 
modeling          3 1 3 
#
loop_
_ma_qa_metric.id
_ma_qa_metric.mode
_ma_qa_metric.name
_ma_qa_metric.software_group_id
_ma_qa_metric.type
1 global pLDDT 1 pLDDT 
2 local  pLDDT 1 pLDDT 
#
_ma_qa_metric_global.metric_id    1
_ma_qa_metric_global.metric_value 83.32
_ma_qa_metric_global.model_id     1
_ma_qa_metric_global.ordinal_id   1
#
_ma_software_group.group_id    1
_ma_software_group.ordinal_id  1
_ma_software_group.software_id 1
#
loop_
_ma_target_entity.data_id
_ma_target_entity.entity_id
_ma_target_entity.origin
1 1 . 
1 2 . 
1 3 . 
#
loop_
_ma_target_entity_instance.asym_id
_ma_target_entity_instance.details
_ma_target_entity_instance.entity_id
A . 1 
B . 2 
C . 3 
#
loop_
_pdbx_data_usage.details
_pdbx_data_usage.id
_pdbx_data_usage.type
_pdbx_data_usage.url
;NON-COMMERCIAL USE ONLY, BY USING THIS FILE YOU AGREE TO THE TERMS OF USE FOUND
AT alphafoldserver.com/output-terms.
;
1 license    ? 
;THE INFORMATION IS NOT INTENDED FOR, HAS NOT BEEN VALIDATED FOR, AND IS NOT
APPROVED FOR CLINICAL USE. IT SHOULD NOT BE USED FOR CLINICAL PURPOSE OR RELIED
ON FOR MEDICAL OR OTHER PROFESSIONAL ADVICE. IT IS THEORETICAL MODELLING ONLY
AND CAUTION SHOULD BE EXERCISED IN ITS USE. IT IS PROVIDED "AS-IS" WITHOUT ANY
WARRANTY OF ANY KIND, WHETHER EXPRESSED OR IMPLIED. NO WARRANTY IS GIVEN THAT
USE OF THE INFORMATION SHALL NOT INFRINGE THE RIGHTS OF ANY THIRD PARTY.
;
2 disclaimer ? 
#
loop_
_pdbx_nonpoly_scheme.asym_id
_pdbx_nonpoly_scheme.auth_seq_num
_pdbx_nonpoly_scheme.entity_id
_pdbx_nonpoly_scheme.mon_id
_pdbx_nonpoly_scheme.pdb_ins_code
_pdbx_nonpoly_scheme.pdb_seq_num
_pdbx_nonpoly_scheme.pdb_strand_id
B 1 2 CO . 1 B 
C 1 3 CO . 1 C 
#
loop_
_pdbx_poly_seq_scheme.asym_id
_pdbx_poly_seq_scheme.auth_seq_num
_pdbx_poly_seq_scheme.entity_id
_pdbx_poly_seq_scheme.hetero
_pdbx_poly_seq_scheme.mon_id
_pdbx_poly_seq_scheme.pdb_ins_code
_pdbx_poly_seq_scheme.pdb_seq_num
_pdbx_poly_seq_scheme.pdb_strand_id
_pdbx_poly_seq_scheme.seq_id
A 1   1 n MET . 1   A 1   
A 2   1 n GLU . 2   A 2   
A 3   1 n THR . 3   A 3   
A 4   1 n ASP . 4   A 4   
A 5   1 n LEU . 5   A 5   
A 6   1 n LEU . 6   A 6   
A 7   1 n SER . 7   A 7   
A 8   1 n SER . 8   A 8   
A 9   1 n HIS . 9   A 9   
A 10  1 n ALA . 10  A 10  
A 11  1 n GLN . 11  A 11  
A 12  1 n ASP . 12  A 12  
A 13  1 n PRO . 13  A 13  
A 14  1 n LEU . 14  A 14  
A 15  1 n THR . 15  A 15  
A 16  1 n TYR . 16  A 16  
A 17  1 n ASP . 17  A 17  
A 18  1 n SER . 18  A 18  
A 19  1 n ILE . 19  A 19  
A 20  1 n GLU . 20  A 20  
A 21  1 n LYS . 21  A 21  
A 22  1 n VAL . 22  A 22  
A 23  1 n HIS . 23  A 23  
A 24  1 n HIS . 24  A 24  
A 25  1 n SER . 25  A 25  
A 26  1 n ASP . 26  A 26  
A 27  1 n LYS . 27  A 27  
A 28  1 n ARG . 28  A 28  
A 29  1 n LYS . 29  A 29  
A 30  1 n ILE . 30  A 30  
A 31  1 n ILE . 31  A 31  
A 32  1 n ILE . 32  A 32  
A 33  1 n LEU . 33  A 33  
A 34  1 n GLY . 34  A 34  
A 35  1 n LEU . 35  A 35  
A 36  1 n LEU . 36  A 36  
A 37  1 n SER . 37  A 37  
A 38  1 n LEU . 38  A 38  
A 39  1 n ILE . 39  A 39  
A 40  1 n PHE . 40  A 40  
A 41  1 n VAL . 41  A 41  
A 42  1 n VAL . 42  A 42  
A 43  1 n SER . 43  A 43  
A 44  1 n LEU . 44  A 44  
A 45  1 n ILE . 45  A 45  
A 46  1 n VAL . 46  A 46  
A 47  1 n ALA . 47  A 47  
A 48  1 n GLY . 48  A 48  
A 49  1 n ILE . 49  A 49  
A 50  1 n ILE . 50  A 50  
A 51  1 n TYR . 51  A 51  
A 52  1 n ARG . 52  A 52  
A 53  1 n ALA . 53  A 53  
A 54  1 n ARG . 54  A 54  
A 55  1 n SER . 55  A 55  
A 56  1 n HIS . 56  A 56  
A 57  1 n ARG . 57  A 57  
A 58  1 n ALA . 58  A 58  
A 59  1 n ALA . 59  A 59  
A 60  1 n ALA . 60  A 60  
A 61  1 n ASN . 61  A 61  
A 62  1 n THR . 62  A 62  
A 63  1 n ILE . 63  A 63  
A 64  1 n ARG . 64  A 64  
A 65  1 n ARG . 65  A 65  
A 66  1 n ILE . 66  A 66  
A 67  1 n ALA . 67  A 67  
A 68  1 n PRO . 68  A 68  
A 69  1 n SER . 69  A 69  
A 70  1 n GLU . 70  A 70  
A 71  1 n ALA . 71  A 71  
A 72  1 n SER . 72  A 72  
A 73  1 n PHE . 73  A 73  
A 74  1 n LEU . 74  A 74  
A 75  1 n TYR . 75  A 75  
A 76  1 n LEU . 76  A 76  
A 77  1 n ASN . 77  A 77  
A 78  1 n ASP . 78  A 78  
A 79  1 n ILE . 79  A 79  
A 80  1 n HIS . 80  A 80  
A 81  1 n ALA . 81  A 81  
A 82  1 n ASP . 82  A 82  
A 83  1 n PRO . 83  A 83  
A 84  1 n LEU . 84  A 84  
A 85  1 n TYR . 85  A 85  
A 86  1 n SER . 86  A 86  
A 87  1 n PRO . 87  A 87  
A 88  1 n ILE . 88  A 88  
A 89  1 n ILE . 89  A 89  
A 90  1 n PRO . 90  A 90  
A 91  1 n SER . 91  A 91  
A 92  1 n LYS . 92  A 92  
A 93  1 n HIS . 93  A 93  
A 94  1 n ASP . 94  A 94  
A 95  1 n CYS . 95  A 95  
A 96  1 n ARG . 96  A 96  
A 97  1 n GLY . 97  A 97  
A 98  1 n ASP . 98  A 98  
A 99  1 n HIS . 99  A 99  
A 100 1 n LYS . 100 A 100 
A 101 1 n LYS . 101 A 101 
A 102 1 n THR . 102 A 102 
A 103 1 n ILE . 103 A 103 
A 104 1 n ASP . 104 A 104 
A 105 1 n PRO . 105 A 105 
A 106 1 n HIS . 106 A 106 
A 107 1 n LYS . 107 A 107 
A 108 1 n TYR . 108 A 108 
A 109 1 n GLY . 109 A 109 
A 110 1 n GLN . 110 A 110 
A 111 1 n TYR . 111 A 111 
A 112 1 n GLU . 112 A 112 
A 113 1 n CYS . 113 A 113 
A 114 1 n ASP . 114 A 114 
A 115 1 n SER . 115 A 115 
A 116 1 n PRO . 116 A 116 
A 117 1 n MET . 117 A 117 
A 118 1 n GLU . 118 A 118 
A 119 1 n LEU . 119 A 119 
A 120 1 n PHE . 120 A 120 
A 121 1 n GLU . 121 A 121 
A 122 1 n SER . 122 A 122 
A 123 1 n LEU . 123 A 123 
A 124 1 n VAL . 124 A 124 
A 125 1 n SER . 125 A 125 
A 126 1 n ASN . 126 A 126 
A 127 1 n ALA . 127 A 127 
A 128 1 n LYS . 128 A 128 
A 129 1 n GLN . 129 A 129 
A 130 1 n THR . 130 A 130 
A 131 1 n ASN . 131 A 131 
A 132 1 n GLU . 132 A 132 
A 133 1 n LYS . 133 A 133 
A 134 1 n PRO . 134 A 134 
A 135 1 n ALA . 135 A 135 
A 136 1 n PHE . 136 A 136 
A 137 1 n ILE . 137 A 137 
A 138 1 n LEU . 138 A 138 
A 139 1 n LEU . 139 A 139 
A 140 1 n GLY . 140 A 140 
A 141 1 n GLY . 141 A 141 
A 142 1 n ASP . 142 A 142 
A 143 1 n LEU . 143 A 143 
A 144 1 n ILE . 144 A 144 
A 145 1 n ALA . 145 A 145 
A 146 1 n HIS . 146 A 146 
A 147 1 n GLY . 147 A 147 
A 148 1 n LEU . 148 A 148 
A 149 1 n ASN . 149 A 149 
A 150 1 n THR . 150 A 150 
A 151 1 n ASP . 151 A 151 
A 152 1 n SER . 152 A 152 
A 153 1 n LYS . 153 A 153 
A 154 1 n MET . 154 A 154 
A 155 1 n LEU . 155 A 155 
A 156 1 n LYS . 156 A 156 
A 157 1 n GLN . 157 A 157 
A 158 1 n SER . 158 A 158 
A 159 1 n PHE . 159 A 159 
A 160 1 n LYS . 160 A 160 
A 161 1 n ASN . 161 A 161 
A 162 1 n VAL . 162 A 162 
A 163 1 n THR . 163 A 163 
A 164 1 n ALA . 164 A 164 
A 165 1 n PRO . 165 A 165 
A 166 1 n LEU . 166 A 166 
A 167 1 n GLU . 167 A 167 
A 168 1 n ALA . 168 A 168 
A 169 1 n ALA . 169 A 169 
A 170 1 n PHE . 170 A 170 
A 171 1 n PRO . 171 A 171 
A 172 1 n ASN . 172 A 172 
A 173 1 n THR . 173 A 173 
A 174 1 n SER . 174 A 174 
A 175 1 n ILE . 175 A 175 
A 176 1 n TYR . 176 A 176 
A 177 1 n ILE . 177 A 177 
A 178 1 n THR . 178 A 178 
A 179 1 n LEU . 179 A 179 
A 180 1 n GLY . 180 A 180 
A 181 1 n ASN . 181 A 181 
A 182 1 n ASN . 182 A 182 
A 183 1 n ASP . 183 A 183 
A 184 1 n PHE . 184 A 184 
A 185 1 n ALA . 185 A 185 
A 186 1 n SER . 186 A 186 
A 187 1 n ASP . 187 A 187 
A 188 1 n TYR . 188 A 188 
A 189 1 n GLY . 189 A 189 
A 190 1 n SER . 190 A 190 
A 191 1 n PHE . 191 A 191 
A 192 1 n ASP . 192 A 192 
A 193 1 n THR . 193 A 193 
A 194 1 n ASP . 194 A 194 
A 195 1 n ALA . 195 A 195 
A 196 1 n ASP . 196 A 196 
A 197 1 n ASN . 197 A 197 
A 198 1 n PHE . 198 A 198 
A 199 1 n LYS . 199 A 199 
A 200 1 n THR . 200 A 200 
A 201 1 n ALA . 201 A 201 
A 202 1 n TYR . 202 A 202 
A 203 1 n LYS . 203 A 203 
A 204 1 n VAL . 204 A 204 
A 205 1 n PHE . 205 A 205 
A 206 1 n GLY . 206 A 206 
A 207 1 n LYS . 207 A 207 
A 208 1 n TRP . 208 A 208 
A 209 1 n MET . 209 A 209 
A 210 1 n ASN . 210 A 210 
A 211 1 n ASP . 211 A 211 
A 212 1 n GLU . 212 A 212 
A 213 1 n GLN . 213 A 213 
A 214 1 n SER . 214 A 214 
A 215 1 n LYS . 215 A 215 
A 216 1 n THR . 216 A 216 
A 217 1 n PHE . 217 A 217 
A 218 1 n LEU . 218 A 218 
A 219 1 n LYS . 219 A 219 
A 220 1 n GLY . 220 A 220 
A 221 1 n GLY . 221 A 221 
A 222 1 n TYR . 222 A 222 
A 223 1 n TYR . 223 A 223 
A 224 1 n TYR . 224 A 224 
A 225 1 n ALA . 225 A 225 
A 226 1 n ASP . 226 A 226 
A 227 1 n PHE . 227 A 227 
A 228 1 n PRO . 228 A 228 
A 229 1 n GLU . 229 A 229 
A 230 1 n VAL . 230 A 230 
A 231 1 n ASN . 231 A 231 
A 232 1 n LEU . 232 A 232 
A 233 1 n ARG . 233 A 233 
A 234 1 n PHE . 234 A 234 
A 235 1 n LEU . 235 A 235 
A 236 1 n PHE . 236 A 236 
A 237 1 n LEU . 237 A 237 
A 238 1 n ASN . 238 A 238 
A 239 1 n SER . 239 A 239 
A 240 1 n VAL . 240 A 240 
A 241 1 n MET . 241 A 241 
A 242 1 n TYR . 242 A 242 
A 243 1 n ALA . 243 A 243 
A 244 1 n ALA . 244 A 244 
A 245 1 n LYS . 245 A 245 
A 246 1 n ARG . 246 A 246 
A 247 1 n ASP . 247 A 247 
A 248 1 n GLN . 248 A 248 
A 249 1 n THR . 249 A 249 
A 250 1 n GLN . 250 A 250 
A 251 1 n HIS . 251 A 251 
A 252 1 n ALA . 252 A 252 
A 253 1 n GLU . 253 A 253 
A 254 1 n ASP . 254 A 254 
A 255 1 n PRO . 255 A 255 
A 256 1 n TYR . 256 A 256 
A 257 1 n ASP . 257 A 257 
A 258 1 n GLN . 258 A 258 
A 259 1 n PHE . 259 A 259 
A 260 1 n ALA . 260 A 260 
A 261 1 n TRP . 261 A 261 
A 262 1 n ILE . 262 A 262 
A 263 1 n GLU . 263 A 263 
A 264 1 n SER . 264 A 264 
A 265 1 n SER . 265 A 265 
A 266 1 n TYR . 266 A 266 
A 267 1 n ASP . 267 A 267 
A 268 1 n ASP . 268 A 268 
A 269 1 n ALA . 269 A 269 
A 270 1 n VAL . 270 A 270 
A 271 1 n GLN . 271 A 271 
A 272 1 n LYS . 272 A 272 
A 273 1 n GLY . 273 A 273 
A 274 1 n PHE . 274 A 274 
A 275 1 n LYS . 275 A 275 
A 276 1 n VAL . 276 A 276 
A 277 1 n SER . 277 A 277 
A 278 1 n VAL . 278 A 278 
A 279 1 n ALA . 279 A 279 
A 280 1 n LEU . 280 A 280 
A 281 1 n HIS . 281 A 281 
A 282 1 n ILE . 282 A 282 
A 283 1 n PRO . 283 A 283 
A 284 1 n PRO . 284 A 284 
A 285 1 n GLY . 285 A 285 
A 286 1 n VAL . 286 A 286 
A 287 1 n TYR . 287 A 287 
A 288 1 n TYR . 288 A 288 
A 289 1 n TYR . 289 A 289 
A 290 1 n LYS . 290 A 290 
A 291 1 n ASN . 291 A 291 
A 292 1 n LYS . 292 A 292 
A 293 1 n LEU . 293 A 293 
A 294 1 n GLY . 294 A 294 
A 295 1 n TRP . 295 A 295 
A 296 1 n ASN . 296 A 296 
A 297 1 n GLU . 297 A 297 
A 298 1 n ASP . 298 A 298 
A 299 1 n TYR . 299 A 299 
A 300 1 n ILE . 300 A 300 
A 301 1 n THR . 301 A 301 
A 302 1 n LYS . 302 A 302 
A 303 1 n PHE . 303 A 303 
A 304 1 n SER . 304 A 304 
A 305 1 n LYS . 305 A 305 
A 306 1 n ILE . 306 A 306 
A 307 1 n MET . 307 A 307 
A 308 1 n LYS . 308 A 308 
A 309 1 n LYS . 309 A 309 
A 310 1 n CYS . 310 A 310 
A 311 1 n ASP . 311 A 311 
A 312 1 n PHE . 312 A 312 
A 313 1 n SER . 313 A 313 
A 314 1 n PHE . 314 A 314 
A 315 1 n ILE . 315 A 315 
A 316 1 n LEU . 316 A 316 
A 317 1 n SER . 317 A 317 
A 318 1 n GLY . 318 A 318 
A 319 1 n HIS . 319 A 319 
A 320 1 n SER . 320 A 320 
A 321 1 n HIS . 321 A 321 
A 322 1 n THR . 322 A 322 
A 323 1 n ASP . 323 A 323 
A 324 1 n MET . 324 A 324 
A 325 1 n PHE . 325 A 325 
A 326 1 n LEU . 326 A 326 
A 327 1 n PRO . 327 A 327 
A 328 1 n LEU . 328 A 328 
A 329 1 n TYR . 329 A 329 
A 330 1 n SER . 330 A 330 
A 331 1 n PRO . 331 A 331 
A 332 1 n THR . 332 A 332 
A 333 1 n ALA . 333 A 333 
A 334 1 n ASP . 334 A 334 
A 335 1 n LYS . 335 A 335 
A 336 1 n ASP . 336 A 336 
A 337 1 n SER . 337 A 337 
A 338 1 n VAL . 338 A 338 
A 339 1 n LEU . 339 A 339 
A 340 1 n TYR . 340 A 340 
A 341 1 n SER . 341 A 341 
A 342 1 n LEU . 342 A 342 
A 343 1 n SER . 343 A 343 
A 344 1 n ALA . 344 A 344 
A 345 1 n PRO . 345 A 345 
A 346 1 n SER . 346 A 346 
A 347 1 n VAL . 347 A 347 
A 348 1 n SER . 348 A 348 
A 349 1 n PRO . 349 A 349 
A 350 1 n VAL . 350 A 350 
A 351 1 n ASN . 351 A 351 
A 352 1 n TYR . 352 A 352 
A 353 1 n ASN . 353 A 353 
A 354 1 n ASN . 354 A 354 
A 355 1 n PRO . 355 A 355 
A 356 1 n GLY . 356 A 356 
A 357 1 n TYR . 357 A 357 
A 358 1 n ARG . 358 A 358 
A 359 1 n VAL . 359 A 359 
A 360 1 n PHE . 360 A 360 
A 361 1 n GLU . 361 A 361 
A 362 1 n LEU . 362 A 362 
A 363 1 n SER . 363 A 363 
A 364 1 n ASN . 364 A 364 
A 365 1 n GLY . 365 A 365 
A 366 1 n ILE . 366 A 366 
A 367 1 n VAL . 367 A 367 
A 368 1 n LYS . 368 A 368 
A 369 1 n ASP . 369 A 369 
A 370 1 n TYR . 370 A 370 
A 371 1 n THR . 371 A 371 
A 372 1 n GLN . 372 A 372 
A 373 1 n TYR . 373 A 373 
A 374 1 n TYR . 374 A 374 
A 375 1 n ALA . 375 A 375 
A 376 1 n ASP . 376 A 376 
A 377 1 n LEU . 377 A 377 
A 378 1 n LEU . 378 A 378 
A 379 1 n MET . 379 A 379 
A 380 1 n ASN . 380 A 380 
A 381 1 n PRO . 381 A 381 
A 382 1 n SER . 382 A 382 
A 383 1 n VAL . 383 A 383 
A 384 1 n LEU . 384 A 384 
A 385 1 n LYS . 385 A 385 
A 386 1 n TRP . 386 A 386 
A 387 1 n GLN . 387 A 387 
A 388 1 n VAL . 388 A 388 
A 389 1 n GLU . 389 A 389 
A 390 1 n TYR . 390 A 390 
A 391 1 n LYS . 391 A 391 
A 392 1 n PHE . 392 A 392 
A 393 1 n SER . 393 A 393 
A 394 1 n ASP . 394 A 394 
A 395 1 n ALA . 395 A 395 
A 396 1 n TYR . 396 A 396 
A 397 1 n SER . 397 A 397 
A 398 1 n ALA . 398 A 398 
A 399 1 n SER . 399 A 399 
A 400 1 n ASN . 400 A 400 
A 401 1 n VAL . 401 A 401 
A 402 1 n THR . 402 A 402 
A 403 1 n ARG . 403 A 403 
A 404 1 n GLU . 404 A 404 
A 405 1 n THR . 405 A 405 
A 406 1 n ILE . 406 A 406 
A 407 1 n ASN . 407 A 407 
A 408 1 n ASN . 408 A 408 
A 409 1 n ALA . 409 A 409 
A 410 1 n ALA . 410 A 410 
A 411 1 n GLU . 411 A 411 
A 412 1 n TRP . 412 A 412 
A 413 1 n VAL . 413 A 413 
A 414 1 n ARG . 414 A 414 
A 415 1 n THR . 415 A 415 
A 416 1 n THR . 416 A 416 
A 417 1 n GLY . 417 A 417 
A 418 1 n GLU . 418 A 418 
A 419 1 n GLY . 419 A 419 
A 420 1 n GLN . 420 A 420 
A 421 1 n TRP . 421 A 421 
A 422 1 n ARG . 422 A 422 
A 423 1 n TYR . 423 A 423 
A 424 1 n ARG . 424 A 424 
A 425 1 n GLU . 425 A 425 
A 426 1 n ARG . 426 A 426 
A 427 1 n ILE . 427 A 427 
A 428 1 n TYR . 428 A 428 
A 429 1 n THR . 429 A 429 
A 430 1 n ARG . 430 A 430 
A 431 1 n ALA . 431 A 431 
A 432 1 n ASP . 432 A 432 
A 433 1 n GLU . 433 A 433 
A 434 1 n HIS . 434 A 434 
A 435 1 n ASN . 435 A 435 
A 436 1 n ALA . 436 A 436 
A 437 1 n PHE . 437 A 437 
A 438 1 n TYR . 438 A 438 
A 439 1 n TYR . 439 A 439 
A 440 1 n CYS . 440 A 440 
A 441 1 n ALA . 441 A 441 
A 442 1 n LEU . 442 A 442 
A 443 1 n LYS . 443 A 443 
A 444 1 n ALA . 444 A 444 
A 445 1 n LEU . 445 A 445 
A 446 1 n LEU . 446 A 446 
A 447 1 n PRO . 447 A 447 
A 448 1 n ASP . 448 A 448 
A 449 1 n ASP . 449 A 449 
A 450 1 n ILE . 450 A 450 
A 451 1 n VAL . 451 A 451 
A 452 1 n ASP . 452 A 452 
A 453 1 n CYS . 453 A 453 
A 454 1 n GLU . 454 A 454 
A 455 1 n ASN . 455 A 455 
A 456 1 n LYS . 456 A 456 
A 457 1 n LEU . 457 A 457 
A 458 1 n ASN . 458 A 458 
A 459 1 n ILE . 459 A 459 
A 460 1 n ASP . 460 A 460 
A 461 1 n LYS . 461 A 461 
A 462 1 n LEU . 462 A 462 
A 463 1 n SER . 463 A 463 
A 464 1 n ALA . 464 A 464 
A 465 1 n GLN . 465 A 465 
A 466 1 n PRO . 466 A 466 
A 467 1 n TYR . 467 A 467 
A 468 1 n TYR . 468 A 468 
A 469 1 n LYS . 469 A 469 
A 470 1 n LYS . 470 A 470 
A 471 1 n ALA . 471 A 471 
A 472 1 n ASP . 472 A 472 
A 473 1 n PHE . 473 A 473 
A 474 1 n LEU . 474 A 474 
A 475 1 n ILE . 475 A 475 
#
_software.classification other
_software.date           ?
_software.description    "Structure prediction"
_software.name           AlphaFold
_software.pdbx_ordinal   1
_software.type           package
_software.version        "AlphaFold-beta-20231127 (7a14c934-fe78-43c1-a552-7fb305b0ebd1 @ 2024-09-17 17:32:30)"
#
loop_
_struct_asym.entity_id
_struct_asym.id
1 A 
2 B 
3 C 
#
loop_
_atom_site.group_PDB
_atom_site.id
_atom_site.type_symbol
_atom_site.label_atom_id
_atom_site.label_alt_id
_atom_site.label_comp_id
_atom_site.label_asym_id
_atom_site.label_entity_id
_atom_site.label_seq_id
_atom_site.pdbx_PDB_ins_code
_atom_site.Cartn_x
_atom_site.Cartn_y
_atom_site.Cartn_z
_atom_site.occupancy
_atom_site.B_iso_or_equiv
_atom_site.auth_seq_id
_atom_site.auth_asym_id
_atom_site.pdbx_PDB_model_num
ATOM   1    N  N   . MET A 1 1   ? 129.081 -30.866 38.679  1.00 23.49 1   A 1 
ATOM   2    C  CA  . MET A 1 1   ? 128.213 -29.822 38.099  1.00 31.51 1   A 1 
ATOM   3    C  C   . MET A 1 1   ? 126.882 -30.498 37.791  1.00 33.60 1   A 1 
ATOM   4    O  O   . MET A 1 1   ? 126.770 -31.154 36.773  1.00 33.90 1   A 1 
ATOM   5    C  CB  . MET A 1 1   ? 128.861 -29.188 36.864  1.00 32.55 1   A 1 
ATOM   6    C  CG  . MET A 1 1   ? 129.097 -27.684 37.048  1.00 29.54 1   A 1 
ATOM   7    S  SD  . MET A 1 1   ? 130.088 -26.927 35.740  1.00 27.88 1   A 1 
ATOM   8    C  CE  . MET A 1 1   ? 130.010 -25.190 36.244  1.00 25.25 1   A 1 
ATOM   9    N  N   . GLU A 1 2   ? 126.027 -30.514 38.807  1.00 27.19 2   A 1 
ATOM   10   C  CA  . GLU A 1 2   ? 124.737 -31.209 38.777  1.00 29.39 2   A 1 
ATOM   11   C  C   . GLU A 1 2   ? 123.773 -30.378 37.911  1.00 27.25 2   A 1 
ATOM   12   O  O   . GLU A 1 2   ? 123.327 -29.308 38.306  1.00 27.16 2   A 1 
ATOM   13   C  CB  . GLU A 1 2   ? 124.229 -31.395 40.217  1.00 30.43 2   A 1 
ATOM   14   C  CG  . GLU A 1 2   ? 125.050 -32.460 40.978  1.00 28.44 2   A 1 
ATOM   15   C  CD  . GLU A 1 2   ? 124.804 -32.489 42.501  1.00 27.51 2   A 1 
ATOM   16   O  OE1 . GLU A 1 2   ? 124.866 -33.603 43.067  1.00 24.88 2   A 1 
ATOM   17   O  OE2 . GLU A 1 2   ? 124.621 -31.390 43.061  1.00 31.92 2   A 1 
ATOM   18   N  N   . THR A 1 3   ? 123.595 -30.830 36.659  1.00 28.85 3   A 1 
ATOM   19   C  CA  . THR A 1 3   ? 122.647 -30.186 35.745  1.00 29.42 3   A 1 
ATOM   20   C  C   . THR A 1 3   ? 121.246 -30.698 36.080  1.00 28.04 3   A 1 
ATOM   21   O  O   . THR A 1 3   ? 120.840 -31.754 35.599  1.00 26.71 3   A 1 
ATOM   22   C  CB  . THR A 1 3   ? 123.010 -30.470 34.283  1.00 28.51 3   A 1 
ATOM   23   O  OG1 . THR A 1 3   ? 123.378 -31.815 34.085  1.00 25.64 3   A 1 
ATOM   24   C  CG2 . THR A 1 3   ? 124.207 -29.618 33.831  1.00 25.96 3   A 1 
ATOM   25   N  N   . ASP A 1 4   ? 120.544 -29.956 36.948  1.00 28.94 4   A 1 
ATOM   26   C  CA  . ASP A 1 4   ? 119.137 -30.209 37.298  1.00 30.31 4   A 1 
ATOM   27   C  C   . ASP A 1 4   ? 118.262 -30.156 36.030  1.00 28.75 4   A 1 
ATOM   28   O  O   . ASP A 1 4   ? 117.961 -29.096 35.472  1.00 28.24 4   A 1 
ATOM   29   C  CB  . ASP A 1 4   ? 118.666 -29.197 38.354  1.00 30.26 4   A 1 
ATOM   30   C  CG  . ASP A 1 4   ? 119.059 -29.581 39.789  1.00 26.72 4   A 1 
ATOM   31   O  OD1 . ASP A 1 4   ? 119.063 -30.792 40.078  1.00 27.04 4   A 1 
ATOM   32   O  OD2 . ASP A 1 4   ? 119.323 -28.648 40.575  1.00 27.95 4   A 1 
ATOM   33   N  N   . LEU A 1 5   ? 117.894 -31.352 35.543  1.00 30.08 5   A 1 
ATOM   34   C  CA  . LEU A 1 5   ? 116.950 -31.522 34.446  1.00 30.53 5   A 1 
ATOM   35   C  C   . LEU A 1 5   ? 115.543 -31.137 34.953  1.00 28.73 5   A 1 
ATOM   36   O  O   . LEU A 1 5   ? 114.805 -31.958 35.498  1.00 28.30 5   A 1 
ATOM   37   C  CB  . LEU A 1 5   ? 117.020 -32.974 33.927  1.00 31.32 5   A 1 
ATOM   38   C  CG  . LEU A 1 5   ? 118.196 -33.232 32.958  1.00 28.42 5   A 1 
ATOM   39   C  CD1 . LEU A 1 5   ? 118.502 -34.735 32.860  1.00 28.44 5   A 1 
ATOM   40   C  CD2 . LEU A 1 5   ? 117.867 -32.729 31.555  1.00 31.44 5   A 1 
ATOM   41   N  N   . LEU A 1 6   ? 115.199 -29.865 34.767  1.00 31.32 6   A 1 
ATOM   42   C  CA  . LEU A 1 6   ? 113.846 -29.349 35.019  1.00 31.06 6   A 1 
ATOM   43   C  C   . LEU A 1 6   ? 112.847 -30.082 34.097  1.00 29.02 6   A 1 
ATOM   44   O  O   . LEU A 1 6   ? 112.675 -29.739 32.925  1.00 28.19 6   A 1 
ATOM   45   C  CB  . LEU A 1 6   ? 113.834 -27.826 34.785  1.00 31.34 6   A 1 
ATOM   46   C  CG  . LEU A 1 6   ? 114.428 -27.017 35.958  1.00 27.88 6   A 1 
ATOM   47   C  CD1 . LEU A 1 6   ? 114.791 -25.597 35.499  1.00 27.44 6   A 1 
ATOM   48   C  CD2 . LEU A 1 6   ? 113.446 -26.903 37.122  1.00 30.09 6   A 1 
ATOM   49   N  N   . SER A 1 7   ? 112.212 -31.138 34.638  1.00 29.18 7   A 1 
ATOM   50   C  CA  . SER A 1 7   ? 111.126 -31.855 33.962  1.00 31.35 7   A 1 
ATOM   51   C  C   . SER A 1 7   ? 109.912 -30.923 33.823  1.00 30.90 7   A 1 
ATOM   52   O  O   . SER A 1 7   ? 109.154 -30.713 34.773  1.00 30.23 7   A 1 
ATOM   53   C  CB  . SER A 1 7   ? 110.780 -33.140 34.724  1.00 31.07 7   A 1 
ATOM   54   O  OG  . SER A 1 7   ? 110.471 -32.871 36.075  1.00 27.34 7   A 1 
ATOM   55   N  N   . SER A 1 8   ? 109.756 -30.354 32.637  1.00 27.48 8   A 1 
ATOM   56   C  CA  . SER A 1 8   ? 108.574 -29.546 32.318  1.00 30.57 8   A 1 
ATOM   57   C  C   . SER A 1 8   ? 107.342 -30.457 32.266  1.00 30.12 8   A 1 
ATOM   58   O  O   . SER A 1 8   ? 107.102 -31.128 31.260  1.00 29.07 8   A 1 
ATOM   59   C  CB  . SER A 1 8   ? 108.786 -28.794 30.997  1.00 29.71 8   A 1 
ATOM   60   O  OG  . SER A 1 8   ? 109.033 -29.685 29.923  1.00 26.68 8   A 1 
ATOM   61   N  N   . HIS A 1 9   ? 106.579 -30.501 33.359  1.00 32.81 9   A 1 
ATOM   62   C  CA  . HIS A 1 9   ? 105.266 -31.139 33.327  1.00 33.67 9   A 1 
ATOM   63   C  C   . HIS A 1 9   ? 104.363 -30.341 32.374  1.00 32.01 9   A 1 
ATOM   64   O  O   . HIS A 1 9   ? 103.921 -29.239 32.683  1.00 30.44 9   A 1 
ATOM   65   C  CB  . HIS A 1 9   ? 104.678 -31.248 34.739  1.00 32.34 9   A 1 
ATOM   66   C  CG  . HIS A 1 9   ? 105.167 -32.463 35.495  1.00 28.78 9   A 1 
ATOM   67   N  ND1 . HIS A 1 9   ? 105.126 -33.763 35.034  1.00 26.62 9   A 1 
ATOM   68   C  CD2 . HIS A 1 9   ? 105.686 -32.514 36.763  1.00 25.67 9   A 1 
ATOM   69   C  CE1 . HIS A 1 9   ? 105.604 -34.573 35.990  1.00 26.92 9   A 1 
ATOM   70   N  NE2 . HIS A 1 9   ? 105.952 -33.839 37.057  1.00 26.80 9   A 1 
ATOM   71   N  N   . ALA A 1 10  ? 104.115 -30.917 31.195  1.00 30.27 10  A 1 
ATOM   72   C  CA  . ALA A 1 10  ? 103.136 -30.393 30.253  1.00 32.34 10  A 1 
ATOM   73   C  C   . ALA A 1 10  ? 101.744 -30.498 30.899  1.00 32.01 10  A 1 
ATOM   74   O  O   . ALA A 1 10  ? 101.244 -31.598 31.138  1.00 31.64 10  A 1 
ATOM   75   C  CB  . ALA A 1 10  ? 103.239 -31.188 28.941  1.00 32.24 10  A 1 
ATOM   76   N  N   . GLN A 1 11  ? 101.163 -29.360 31.237  1.00 30.32 11  A 1 
ATOM   77   C  CA  . GLN A 1 11  ? 99.778  -29.322 31.716  1.00 32.66 11  A 1 
ATOM   78   C  C   . GLN A 1 11  ? 98.858  -29.723 30.555  1.00 31.63 11  A 1 
ATOM   79   O  O   . GLN A 1 11  ? 98.896  -29.111 29.490  1.00 30.81 11  A 1 
ATOM   80   C  CB  . GLN A 1 11  ? 99.415  -27.940 32.260  1.00 33.07 11  A 1 
ATOM   81   C  CG  . GLN A 1 11  ? 100.021 -27.690 33.653  1.00 29.95 11  A 1 
ATOM   82   C  CD  . GLN A 1 11  ? 99.624  -26.330 34.251  1.00 27.21 11  A 1 
ATOM   83   O  OE1 . GLN A 1 11  ? 99.219  -25.405 33.586  1.00 27.80 11  A 1 
ATOM   84   N  NE2 . GLN A 1 11  ? 99.749  -26.167 35.555  1.00 27.95 11  A 1 
ATOM   85   N  N   . ASP A 1 12  ? 98.040  -30.740 30.771  1.00 30.53 12  A 1 
ATOM   86   C  CA  . ASP A 1 12  ? 97.065  -31.230 29.794  1.00 32.66 12  A 1 
ATOM   87   C  C   . ASP A 1 12  ? 96.096  -30.101 29.393  1.00 30.86 12  A 1 
ATOM   88   O  O   . ASP A 1 12  ? 95.529  -29.428 30.268  1.00 29.93 12  A 1 
ATOM   89   C  CB  . ASP A 1 12  ? 96.289  -32.435 30.373  1.00 32.86 12  A 1 
ATOM   90   C  CG  . ASP A 1 12  ? 96.639  -33.782 29.745  1.00 28.18 12  A 1 
ATOM   91   O  OD1 . ASP A 1 12  ? 97.040  -33.797 28.567  1.00 27.76 12  A 1 
ATOM   92   O  OD2 . ASP A 1 12  ? 96.459  -34.794 30.461  1.00 28.27 12  A 1 
ATOM   93   N  N   . PRO A 1 13  ? 95.899  -29.857 28.097  1.00 30.21 13  A 1 
ATOM   94   C  CA  . PRO A 1 13  ? 95.018  -28.795 27.656  1.00 31.93 13  A 1 
ATOM   95   C  C   . PRO A 1 13  ? 93.577  -29.155 28.019  1.00 32.03 13  A 1 
ATOM   96   O  O   . PRO A 1 13  ? 93.027  -30.153 27.554  1.00 31.15 13  A 1 
ATOM   97   C  CB  . PRO A 1 13  ? 95.263  -28.655 26.140  1.00 31.10 13  A 1 
ATOM   98   C  CG  . PRO A 1 13  ? 95.736  -30.050 25.721  1.00 30.36 13  A 1 
ATOM   99   C  CD  . PRO A 1 13  ? 96.459  -30.580 26.957  1.00 34.90 13  A 1 
ATOM   100  N  N   . LEU A 1 14  ? 92.943  -28.324 28.850  1.00 33.61 14  A 1 
ATOM   101  C  CA  . LEU A 1 14  ? 91.521  -28.434 29.174  1.00 33.58 14  A 1 
ATOM   102  C  C   . LEU A 1 14  ? 90.717  -28.397 27.872  1.00 31.63 14  A 1 
ATOM   103  O  O   . LEU A 1 14  ? 90.688  -27.384 27.170  1.00 31.35 14  A 1 
ATOM   104  C  CB  . LEU A 1 14  ? 91.117  -27.293 30.122  1.00 34.36 14  A 1 
ATOM   105  C  CG  . LEU A 1 14  ? 91.405  -27.599 31.603  1.00 31.79 14  A 1 
ATOM   106  C  CD1 . LEU A 1 14  ? 91.489  -26.302 32.414  1.00 31.28 14  A 1 
ATOM   107  C  CD2 . LEU A 1 14  ? 90.283  -28.461 32.206  1.00 33.24 14  A 1 
ATOM   108  N  N   . THR A 1 15  ? 90.062  -29.505 27.534  1.00 33.37 15  A 1 
ATOM   109  C  CA  . THR A 1 15  ? 89.294  -29.647 26.307  1.00 35.11 15  A 1 
ATOM   110  C  C   . THR A 1 15  ? 88.089  -28.707 26.329  1.00 33.78 15  A 1 
ATOM   111  O  O   . THR A 1 15  ? 87.141  -28.904 27.089  1.00 32.21 15  A 1 
ATOM   112  C  CB  . THR A 1 15  ? 88.849  -31.106 26.089  1.00 34.27 15  A 1 
ATOM   113  O  OG1 . THR A 1 15  ? 88.322  -31.648 27.272  1.00 30.39 15  A 1 
ATOM   114  C  CG2 . THR A 1 15  ? 90.030  -32.002 25.684  1.00 30.00 15  A 1 
ATOM   115  N  N   . TYR A 1 16  ? 88.111  -27.706 25.455  1.00 34.11 16  A 1 
ATOM   116  C  CA  . TYR A 1 16  ? 87.067  -26.687 25.270  1.00 33.51 16  A 1 
ATOM   117  C  C   . TYR A 1 16  ? 85.682  -27.248 24.879  1.00 32.33 16  A 1 
ATOM   118  O  O   . TYR A 1 16  ? 84.694  -26.526 24.900  1.00 31.63 16  A 1 
ATOM   119  C  CB  . TYR A 1 16  ? 87.556  -25.692 24.210  1.00 33.95 16  A 1 
ATOM   120  C  CG  . TYR A 1 16  ? 88.211  -24.447 24.779  1.00 32.62 16  A 1 
ATOM   121  C  CD1 . TYR A 1 16  ? 87.442  -23.273 24.953  1.00 30.00 16  A 1 
ATOM   122  C  CD2 . TYR A 1 16  ? 89.575  -24.434 25.123  1.00 29.16 16  A 1 
ATOM   123  C  CE1 . TYR A 1 16  ? 88.029  -22.102 25.459  1.00 27.75 16  A 1 
ATOM   124  C  CE2 . TYR A 1 16  ? 90.163  -23.268 25.640  1.00 26.80 16  A 1 
ATOM   125  C  CZ  . TYR A 1 16  ? 89.389  -22.103 25.800  1.00 29.08 16  A 1 
ATOM   126  O  OH  . TYR A 1 16  ? 89.963  -20.965 26.292  1.00 30.07 16  A 1 
ATOM   127  N  N   . ASP A 1 17  ? 85.597  -28.536 24.566  1.00 39.85 17  A 1 
ATOM   128  C  CA  . ASP A 1 17  ? 84.449  -29.172 23.898  1.00 42.81 17  A 1 
ATOM   129  C  C   . ASP A 1 17  ? 83.153  -29.178 24.750  1.00 41.52 17  A 1 
ATOM   130  O  O   . ASP A 1 17  ? 82.038  -29.334 24.238  1.00 40.96 17  A 1 
ATOM   131  C  CB  . ASP A 1 17  ? 84.889  -30.599 23.528  1.00 42.34 17  A 1 
ATOM   132  C  CG  . ASP A 1 17  ? 84.374  -31.107 22.184  1.00 37.81 17  A 1 
ATOM   133  O  OD1 . ASP A 1 17  ? 83.968  -30.279 21.350  1.00 36.35 17  A 1 
ATOM   134  O  OD2 . ASP A 1 17  ? 84.384  -32.338 22.012  1.00 36.01 17  A 1 
ATOM   135  N  N   . SER A 1 18  ? 83.264  -29.015 26.085  1.00 38.07 18  A 1 
ATOM   136  C  CA  . SER A 1 18  ? 82.109  -29.078 26.976  1.00 41.30 18  A 1 
ATOM   137  C  C   . SER A 1 18  ? 81.210  -27.843 26.936  1.00 40.32 18  A 1 
ATOM   138  O  O   . SER A 1 18  ? 80.013  -27.950 27.198  1.00 40.09 18  A 1 
ATOM   139  C  CB  . SER A 1 18  ? 82.560  -29.365 28.419  1.00 40.33 18  A 1 
ATOM   140  O  OG  . SER A 1 18  ? 83.379  -28.317 28.904  1.00 36.36 18  A 1 
ATOM   141  N  N   . ILE A 1 19  ? 81.742  -26.665 26.582  1.00 41.56 19  A 1 
ATOM   142  C  CA  . ILE A 1 19  ? 81.003  -25.401 26.670  1.00 43.22 19  A 1 
ATOM   143  C  C   . ILE A 1 19  ? 79.986  -25.265 25.530  1.00 41.68 19  A 1 
ATOM   144  O  O   . ILE A 1 19  ? 78.850  -24.835 25.764  1.00 40.83 19  A 1 
ATOM   145  C  CB  . ILE A 1 19  ? 81.980  -24.210 26.765  1.00 42.91 19  A 1 
ATOM   146  C  CG1 . ILE A 1 19  ? 82.891  -24.341 28.013  1.00 39.40 19  A 1 
ATOM   147  C  CG2 . ILE A 1 19  ? 81.202  -22.876 26.817  1.00 41.44 19  A 1 
ATOM   148  C  CD1 . ILE A 1 19  ? 83.956  -23.248 28.151  1.00 39.67 19  A 1 
ATOM   149  N  N   . GLU A 1 20  ? 80.339  -25.703 24.304  1.00 44.91 20  A 1 
ATOM   150  C  CA  . GLU A 1 20  ? 79.442  -25.541 23.150  1.00 47.35 20  A 1 
ATOM   151  C  C   . GLU A 1 20  ? 78.136  -26.347 23.279  1.00 44.97 20  A 1 
ATOM   152  O  O   . GLU A 1 20  ? 77.062  -25.876 22.883  1.00 45.70 20  A 1 
ATOM   153  C  CB  . GLU A 1 20  ? 80.143  -25.906 21.843  1.00 47.08 20  A 1 
ATOM   154  C  CG  . GLU A 1 20  ? 81.025  -24.770 21.324  1.00 43.72 20  A 1 
ATOM   155  C  CD  . GLU A 1 20  ? 81.443  -24.972 19.853  1.00 41.45 20  A 1 
ATOM   156  O  OE1 . GLU A 1 20  ? 81.638  -23.937 19.181  1.00 37.20 20  A 1 
ATOM   157  O  OE2 . GLU A 1 20  ? 81.509  -26.135 19.419  1.00 41.85 20  A 1 
ATOM   158  N  N   . LYS A 1 21  ? 78.160  -27.545 23.880  1.00 47.62 21  A 1 
ATOM   159  C  CA  . LYS A 1 21  ? 76.966  -28.390 24.052  1.00 50.28 21  A 1 
ATOM   160  C  C   . LYS A 1 21  ? 75.885  -27.744 24.921  1.00 47.73 21  A 1 
ATOM   161  O  O   . LYS A 1 21  ? 74.699  -27.968 24.659  1.00 48.26 21  A 1 
ATOM   162  C  CB  . LYS A 1 21  ? 77.358  -29.771 24.598  1.00 49.66 21  A 1 
ATOM   163  C  CG  . LYS A 1 21  ? 77.930  -30.650 23.490  1.00 45.50 21  A 1 
ATOM   164  C  CD  . LYS A 1 21  ? 78.253  -32.060 24.000  1.00 43.60 21  A 1 
ATOM   165  C  CE  . LYS A 1 21  ? 78.799  -32.890 22.838  1.00 38.90 21  A 1 
ATOM   166  N  NZ  . LYS A 1 21  ? 79.335  -34.189 23.269  1.00 35.91 21  A 1 
ATOM   167  N  N   . VAL A 1 22  ? 76.259  -26.971 25.925  1.00 51.19 22  A 1 
ATOM   168  C  CA  . VAL A 1 22  ? 75.298  -26.312 26.830  1.00 51.99 22  A 1 
ATOM   169  C  C   . VAL A 1 22  ? 74.497  -25.231 26.097  1.00 49.72 22  A 1 
ATOM   170  O  O   . VAL A 1 22  ? 73.270  -25.213 26.171  1.00 48.93 22  A 1 
ATOM   171  C  CB  . VAL A 1 22  ? 76.001  -25.760 28.088  1.00 50.84 22  A 1 
ATOM   172  C  CG1 . VAL A 1 22  ? 74.994  -25.152 29.065  1.00 45.01 22  A 1 
ATOM   173  C  CG2 . VAL A 1 22  ? 76.750  -26.876 28.839  1.00 48.60 22  A 1 
ATOM   174  N  N   . HIS A 1 23  ? 75.172  -24.405 25.288  1.00 57.94 23  A 1 
ATOM   175  C  CA  . HIS A 1 23  ? 74.492  -23.319 24.571  1.00 59.26 23  A 1 
ATOM   176  C  C   . HIS A 1 23  ? 73.475  -23.793 23.525  1.00 58.78 23  A 1 
ATOM   177  O  O   . HIS A 1 23  ? 72.446  -23.136 23.314  1.00 57.16 23  A 1 
ATOM   178  C  CB  . HIS A 1 23  ? 75.530  -22.381 23.946  1.00 55.39 23  A 1 
ATOM   179  C  CG  . HIS A 1 23  ? 75.832  -21.185 24.811  1.00 50.73 23  A 1 
ATOM   180  N  ND1 . HIS A 1 23  ? 74.919  -20.479 25.558  1.00 44.96 23  A 1 
ATOM   181  C  CD2 . HIS A 1 23  ? 77.037  -20.552 24.972  1.00 43.28 23  A 1 
ATOM   182  C  CE1 . HIS A 1 23  ? 75.555  -19.470 26.154  1.00 42.60 23  A 1 
ATOM   183  N  NE2 . HIS A 1 23  ? 76.843  -19.469 25.819  1.00 41.49 23  A 1 
ATOM   184  N  N   . HIS A 1 24  ? 73.701  -24.952 22.873  1.00 62.81 24  A 1 
ATOM   185  C  CA  . HIS A 1 24  ? 72.738  -25.497 21.911  1.00 64.47 24  A 1 
ATOM   186  C  C   . HIS A 1 24  ? 71.463  -26.043 22.577  1.00 63.26 24  A 1 
ATOM   187  O  O   . HIS A 1 24  ? 70.380  -25.973 21.976  1.00 61.75 24  A 1 
ATOM   188  C  CB  . HIS A 1 24  ? 73.413  -26.551 21.020  1.00 61.47 24  A 1 
ATOM   189  C  CG  . HIS A 1 24  ? 73.799  -25.992 19.681  1.00 56.61 24  A 1 
ATOM   190  N  ND1 . HIS A 1 24  ? 73.055  -25.133 18.915  1.00 49.98 24  A 1 
ATOM   191  C  CD2 . HIS A 1 24  ? 74.934  -26.263 18.963  1.00 48.84 24  A 1 
ATOM   192  C  CE1 . HIS A 1 24  ? 73.715  -24.882 17.778  1.00 48.03 24  A 1 
ATOM   193  N  NE2 . HIS A 1 24  ? 74.866  -25.560 17.765  1.00 46.56 24  A 1 
ATOM   194  N  N   . SER A 1 25  ? 71.543  -26.557 23.798  1.00 65.88 25  A 1 
ATOM   195  C  CA  . SER A 1 25  ? 70.399  -27.045 24.580  1.00 68.71 25  A 1 
ATOM   196  C  C   . SER A 1 25  ? 69.435  -25.909 24.928  1.00 69.25 25  A 1 
ATOM   197  O  O   . SER A 1 25  ? 68.223  -26.033 24.713  1.00 64.24 25  A 1 
ATOM   198  C  CB  . SER A 1 25  ? 70.919  -27.743 25.844  1.00 63.79 25  A 1 
ATOM   199  O  OG  . SER A 1 25  ? 69.870  -28.017 26.748  1.00 56.82 25  A 1 
ATOM   200  N  N   . ASP A 1 26  ? 69.965  -24.782 25.398  1.00 65.19 26  A 1 
ATOM   201  C  CA  . ASP A 1 26  ? 69.132  -23.666 25.836  1.00 69.11 26  A 1 
ATOM   202  C  C   . ASP A 1 26  ? 68.425  -22.967 24.676  1.00 69.51 26  A 1 
ATOM   203  O  O   . ASP A 1 26  ? 67.228  -22.685 24.767  1.00 70.56 26  A 1 
ATOM   204  C  CB  . ASP A 1 26  ? 69.966  -22.678 26.672  1.00 65.02 26  A 1 
ATOM   205  C  CG  . ASP A 1 26  ? 70.225  -23.184 28.089  1.00 59.13 26  A 1 
ATOM   206  O  OD1 . ASP A 1 26  ? 69.471  -24.082 28.550  1.00 55.46 26  A 1 
ATOM   207  O  OD2 . ASP A 1 26  ? 71.167  -22.667 28.718  1.00 55.33 26  A 1 
ATOM   208  N  N   . LYS A 1 27  ? 69.075  -22.806 23.519  1.00 64.83 27  A 1 
ATOM   209  C  CA  . LYS A 1 27  ? 68.413  -22.296 22.305  1.00 68.07 27  A 1 
ATOM   210  C  C   . LYS A 1 27  ? 67.247  -23.178 21.871  1.00 67.40 27  A 1 
ATOM   211  O  O   . LYS A 1 27  ? 66.191  -22.653 21.517  1.00 70.92 27  A 1 
ATOM   212  C  CB  . LYS A 1 27  ? 69.420  -22.122 21.154  1.00 67.66 27  A 1 
ATOM   213  C  CG  . LYS A 1 27  ? 70.174  -20.787 21.252  1.00 63.48 27  A 1 
ATOM   214  C  CD  . LYS A 1 27  ? 71.084  -20.589 20.030  1.00 59.92 27  A 1 
ATOM   215  C  CE  . LYS A 1 27  ? 71.781  -19.229 20.095  1.00 51.18 27  A 1 
ATOM   216  N  NZ  . LYS A 1 27  ? 72.705  -19.012 18.944  1.00 47.45 27  A 1 
ATOM   217  N  N   . ARG A 1 28  ? 67.386  -24.524 21.919  1.00 63.81 28  A 1 
ATOM   218  C  CA  . ARG A 1 28  ? 66.286  -25.446 21.609  1.00 66.53 28  A 1 
ATOM   219  C  C   . ARG A 1 28  ? 65.126  -25.307 22.593  1.00 67.34 28  A 1 
ATOM   220  O  O   . ARG A 1 28  ? 63.978  -25.295 22.153  1.00 72.32 28  A 1 
ATOM   221  C  CB  . ARG A 1 28  ? 66.775  -26.900 21.541  1.00 67.68 28  A 1 
ATOM   222  C  CG  . ARG A 1 28  ? 66.959  -27.363 20.092  1.00 62.47 28  A 1 
ATOM   223  C  CD  . ARG A 1 28  ? 67.349  -28.833 20.047  1.00 60.08 28  A 1 
ATOM   224  N  NE  . ARG A 1 28  ? 67.436  -29.326 18.665  1.00 50.86 28  A 1 
ATOM   225  C  CZ  . ARG A 1 28  ? 67.755  -30.553 18.288  1.00 46.15 28  A 1 
ATOM   226  N  NH1 . ARG A 1 28  ? 68.028  -31.489 19.167  1.00 41.79 28  A 1 
ATOM   227  N  NH2 . ARG A 1 28  ? 67.790  -30.882 17.037  1.00 42.70 28  A 1 
ATOM   228  N  N   . LYS A 1 29  ? 65.392  -25.172 23.904  1.00 62.27 29  A 1 
ATOM   229  C  CA  . LYS A 1 29  ? 64.350  -24.970 24.920  1.00 63.69 29  A 1 
ATOM   230  C  C   . LYS A 1 29  ? 63.585  -23.670 24.710  1.00 62.94 29  A 1 
ATOM   231  O  O   . LYS A 1 29  ? 62.357  -23.688 24.778  1.00 70.40 29  A 1 
ATOM   232  C  CB  . LYS A 1 29  ? 64.950  -25.010 26.327  1.00 66.25 29  A 1 
ATOM   233  C  CG  . LYS A 1 29  ? 65.220  -26.439 26.804  1.00 63.45 29  A 1 
ATOM   234  C  CD  . LYS A 1 29  ? 65.800  -26.392 28.212  1.00 60.90 29  A 1 
ATOM   235  C  CE  . LYS A 1 29  ? 66.060  -27.800 28.766  1.00 52.90 29  A 1 
ATOM   236  N  NZ  . LYS A 1 29  ? 66.715  -27.719 30.082  1.00 47.01 29  A 1 
ATOM   237  N  N   . ILE A 1 30  ? 64.273  -22.566 24.383  1.00 68.02 30  A 1 
ATOM   238  C  CA  . ILE A 1 30  ? 63.642  -21.271 24.105  1.00 68.89 30  A 1 
ATOM   239  C  C   . ILE A 1 30  ? 62.737  -21.353 22.868  1.00 69.79 30  A 1 
ATOM   240  O  O   . ILE A 1 30  ? 61.608  -20.874 22.914  1.00 73.11 30  A 1 
ATOM   241  C  CB  . ILE A 1 30  ? 64.712  -20.166 23.980  1.00 70.28 30  A 1 
ATOM   242  C  CG1 . ILE A 1 30  ? 65.402  -19.939 25.341  1.00 67.82 30  A 1 
ATOM   243  C  CG2 . ILE A 1 30  ? 64.091  -18.849 23.481  1.00 69.35 30  A 1 
ATOM   244  C  CD1 . ILE A 1 30  ? 66.681  -19.093 25.260  1.00 62.31 30  A 1 
ATOM   245  N  N   . ILE A 1 31  ? 63.184  -22.018 21.780  1.00 69.36 31  A 1 
ATOM   246  C  CA  . ILE A 1 31  ? 62.366  -22.207 20.570  1.00 68.98 31  A 1 
ATOM   247  C  C   . ILE A 1 31  ? 61.123  -23.054 20.863  1.00 70.03 31  A 1 
ATOM   248  O  O   . ILE A 1 31  ? 60.026  -22.704 20.421  1.00 75.73 31  A 1 
ATOM   249  C  CB  . ILE A 1 31  ? 63.222  -22.786 19.422  1.00 71.30 31  A 1 
ATOM   250  C  CG1 . ILE A 1 31  ? 64.275  -21.752 18.964  1.00 68.18 31  A 1 
ATOM   251  C  CG2 . ILE A 1 31  ? 62.340  -23.208 18.230  1.00 69.30 31  A 1 
ATOM   252  C  CD1 . ILE A 1 31  ? 65.377  -22.351 18.076  1.00 62.49 31  A 1 
ATOM   253  N  N   . ILE A 1 32  ? 61.253  -24.152 21.628  1.00 69.19 32  A 1 
ATOM   254  C  CA  . ILE A 1 32  ? 60.127  -25.014 22.007  1.00 68.56 32  A 1 
ATOM   255  C  C   . ILE A 1 32  ? 59.128  -24.257 22.886  1.00 68.84 32  A 1 
ATOM   256  O  O   . ILE A 1 32  ? 57.922  -24.336 22.647  1.00 75.82 32  A 1 
ATOM   257  C  CB  . ILE A 1 32  ? 60.624  -26.318 22.664  1.00 71.19 32  A 1 
ATOM   258  C  CG1 . ILE A 1 32  ? 61.346  -27.202 21.618  1.00 68.67 32  A 1 
ATOM   259  C  CG2 . ILE A 1 32  ? 59.463  -27.110 23.294  1.00 69.48 32  A 1 
ATOM   260  C  CD1 . ILE A 1 32  ? 62.166  -28.343 22.229  1.00 63.16 32  A 1 
ATOM   261  N  N   . LEU A 1 33  ? 59.596  -23.482 23.872  1.00 66.95 33  A 1 
ATOM   262  C  CA  . LEU A 1 33  ? 58.739  -22.638 24.716  1.00 66.38 33  A 1 
ATOM   263  C  C   . LEU A 1 33  ? 58.017  -21.558 23.898  1.00 66.70 33  A 1 
ATOM   264  O  O   . LEU A 1 33  ? 56.828  -21.330 24.113  1.00 73.07 33  A 1 
ATOM   265  C  CB  . LEU A 1 33  ? 59.580  -22.019 25.842  1.00 68.32 33  A 1 
ATOM   266  C  CG  . LEU A 1 33  ? 59.682  -22.932 27.080  1.00 64.02 33  A 1 
ATOM   267  C  CD1 . LEU A 1 33  ? 60.920  -22.618 27.896  1.00 57.91 33  A 1 
ATOM   268  C  CD2 . LEU A 1 33  ? 58.453  -22.757 27.970  1.00 64.73 33  A 1 
ATOM   269  N  N   . GLY A 1 34  ? 58.706  -20.948 22.925  1.00 64.24 34  A 1 
ATOM   270  C  CA  . GLY A 1 34  ? 58.108  -19.985 22.005  1.00 62.35 34  A 1 
ATOM   271  C  C   . GLY A 1 34  ? 57.009  -20.602 21.140  1.00 62.66 34  A 1 
ATOM   272  O  O   . GLY A 1 34  ? 55.917  -20.046 21.037  1.00 70.25 34  A 1 
ATOM   273  N  N   . LEU A 1 35  ? 57.243  -21.807 20.582  1.00 66.29 35  A 1 
ATOM   274  C  CA  . LEU A 1 35  ? 56.245  -22.554 19.809  1.00 67.39 35  A 1 
ATOM   275  C  C   . LEU A 1 35  ? 55.043  -22.976 20.661  1.00 67.66 35  A 1 
ATOM   276  O  O   . LEU A 1 35  ? 53.904  -22.823 20.221  1.00 75.25 35  A 1 
ATOM   277  C  CB  . LEU A 1 35  ? 56.914  -23.779 19.156  1.00 69.22 35  A 1 
ATOM   278  C  CG  . LEU A 1 35  ? 57.554  -23.461 17.796  1.00 64.15 35  A 1 
ATOM   279  C  CD1 . LEU A 1 35  ? 58.606  -24.513 17.434  1.00 58.03 35  A 1 
ATOM   280  C  CD2 . LEU A 1 35  ? 56.498  -23.446 16.687  1.00 65.77 35  A 1 
ATOM   281  N  N   . LEU A 1 36  ? 55.254  -23.461 21.887  1.00 65.03 36  A 1 
ATOM   282  C  CA  . LEU A 1 36  ? 54.167  -23.818 22.804  1.00 66.76 36  A 1 
ATOM   283  C  C   . LEU A 1 36  ? 53.320  -22.599 23.192  1.00 67.14 36  A 1 
ATOM   284  O  O   . LEU A 1 36  ? 52.095  -22.692 23.217  1.00 74.56 36  A 1 
ATOM   285  C  CB  . LEU A 1 36  ? 54.747  -24.499 24.057  1.00 68.93 36  A 1 
ATOM   286  C  CG  . LEU A 1 36  ? 55.173  -25.968 23.830  1.00 65.36 36  A 1 
ATOM   287  C  CD1 . LEU A 1 36  ? 56.003  -26.450 25.011  1.00 58.48 36  A 1 
ATOM   288  C  CD2 . LEU A 1 36  ? 53.965  -26.890 23.680  1.00 67.12 36  A 1 
ATOM   289  N  N   . SER A 1 37  ? 53.965  -21.465 23.426  1.00 59.15 37  A 1 
ATOM   290  C  CA  . SER A 1 37  ? 53.261  -20.208 23.712  1.00 60.36 37  A 1 
ATOM   291  C  C   . SER A 1 37  ? 52.430  -19.746 22.513  1.00 59.59 37  A 1 
ATOM   292  O  O   . SER A 1 37  ? 51.280  -19.348 22.674  1.00 67.05 37  A 1 
ATOM   293  C  CB  . SER A 1 37  ? 54.250  -19.103 24.093  1.00 60.52 37  A 1 
ATOM   294  O  OG  . SER A 1 37  ? 55.044  -19.497 25.194  1.00 55.61 37  A 1 
ATOM   295  N  N   . LEU A 1 38  ? 52.971  -19.866 21.301  1.00 62.71 38  A 1 
ATOM   296  C  CA  . LEU A 1 38  ? 52.254  -19.530 20.075  1.00 65.81 38  A 1 
ATOM   297  C  C   . LEU A 1 38  ? 51.039  -20.453 19.865  1.00 65.57 38  A 1 
ATOM   298  O  O   . LEU A 1 38  ? 49.944  -19.972 19.580  1.00 71.43 38  A 1 
ATOM   299  C  CB  . LEU A 1 38  ? 53.217  -19.594 18.868  1.00 66.70 38  A 1 
ATOM   300  C  CG  . LEU A 1 38  ? 52.739  -18.710 17.698  1.00 61.15 38  A 1 
ATOM   301  C  CD1 . LEU A 1 38  ? 53.269  -17.285 17.850  1.00 57.00 38  A 1 
ATOM   302  C  CD2 . LEU A 1 38  ? 53.245  -19.265 16.371  1.00 62.39 38  A 1 
ATOM   303  N  N   . ILE A 1 39  ? 51.203  -21.776 20.063  1.00 68.57 39  A 1 
ATOM   304  C  CA  . ILE A 1 39  ? 50.108  -22.758 19.985  1.00 68.93 39  A 1 
ATOM   305  C  C   . ILE A 1 39  ? 49.027  -22.447 21.033  1.00 68.33 39  A 1 
ATOM   306  O  O   . ILE A 1 39  ? 47.839  -22.502 20.715  1.00 75.08 39  A 1 
ATOM   307  C  CB  . ILE A 1 39  ? 50.650  -24.199 20.129  1.00 71.11 39  A 1 
ATOM   308  C  CG1 . ILE A 1 39  ? 51.486  -24.577 18.885  1.00 68.56 39  A 1 
ATOM   309  C  CG2 . ILE A 1 39  ? 49.507  -25.223 20.311  1.00 69.37 39  A 1 
ATOM   310  C  CD1 . ILE A 1 39  ? 52.344  -25.841 19.083  1.00 61.77 39  A 1 
ATOM   311  N  N   . PHE A 1 40  ? 49.420  -22.079 22.245  1.00 59.30 40  A 1 
ATOM   312  C  CA  . PHE A 1 40  ? 48.474  -21.718 23.301  1.00 60.38 40  A 1 
ATOM   313  C  C   . PHE A 1 40  ? 47.673  -20.450 22.957  1.00 58.90 40  A 1 
ATOM   314  O  O   . PHE A 1 40  ? 46.449  -20.441 23.095  1.00 66.98 40  A 1 
ATOM   315  C  CB  . PHE A 1 40  ? 49.226  -21.571 24.624  1.00 63.43 40  A 1 
ATOM   316  C  CG  . PHE A 1 40  ? 48.302  -21.499 25.828  1.00 62.56 40  A 1 
ATOM   317  C  CD1 . PHE A 1 40  ? 48.033  -20.261 26.439  1.00 58.61 40  A 1 
ATOM   318  C  CD2 . PHE A 1 40  ? 47.707  -22.660 26.319  1.00 59.52 40  A 1 
ATOM   319  C  CE1 . PHE A 1 40  ? 47.170  -20.202 27.549  1.00 54.80 40  A 1 
ATOM   320  C  CE2 . PHE A 1 40  ? 46.846  -22.604 27.425  1.00 54.03 40  A 1 
ATOM   321  C  CZ  . PHE A 1 40  ? 46.574  -21.376 28.041  1.00 58.87 40  A 1 
ATOM   322  N  N   . VAL A 1 41  ? 48.326  -19.424 22.432  1.00 66.41 41  A 1 
ATOM   323  C  CA  . VAL A 1 41  ? 47.663  -18.194 21.984  1.00 66.86 41  A 1 
ATOM   324  C  C   . VAL A 1 41  ? 46.716  -18.474 20.808  1.00 64.59 41  A 1 
ATOM   325  O  O   . VAL A 1 41  ? 45.569  -18.033 20.836  1.00 70.58 41  A 1 
ATOM   326  C  CB  . VAL A 1 41  ? 48.687  -17.105 21.626  1.00 68.18 41  A 1 
ATOM   327  C  CG1 . VAL A 1 41  ? 48.041  -15.879 20.971  1.00 60.90 41  A 1 
ATOM   328  C  CG2 . VAL A 1 41  ? 49.401  -16.619 22.895  1.00 67.34 41  A 1 
ATOM   329  N  N   . VAL A 1 42  ? 47.148  -19.245 19.804  1.00 65.50 42  A 1 
ATOM   330  C  CA  . VAL A 1 42  ? 46.290  -19.643 18.682  1.00 64.01 42  A 1 
ATOM   331  C  C   . VAL A 1 42  ? 45.108  -20.478 19.161  1.00 61.59 42  A 1 
ATOM   332  O  O   . VAL A 1 42  ? 43.977  -20.244 18.730  1.00 68.19 42  A 1 
ATOM   333  C  CB  . VAL A 1 42  ? 47.094  -20.376 17.589  1.00 66.29 42  A 1 
ATOM   334  C  CG1 . VAL A 1 42  ? 46.207  -20.958 16.492  1.00 59.13 42  A 1 
ATOM   335  C  CG2 . VAL A 1 42  ? 48.076  -19.411 16.907  1.00 64.52 42  A 1 
ATOM   336  N  N   . SER A 1 43  ? 45.325  -21.410 20.113  1.00 55.53 43  A 1 
ATOM   337  C  CA  . SER A 1 43  ? 44.249  -22.211 20.708  1.00 55.32 43  A 1 
ATOM   338  C  C   . SER A 1 43  ? 43.242  -21.346 21.466  1.00 52.37 43  A 1 
ATOM   339  O  O   . SER A 1 43  ? 42.033  -21.575 21.340  1.00 61.67 43  A 1 
ATOM   340  C  CB  . SER A 1 43  ? 44.813  -23.277 21.656  1.00 57.57 43  A 1 
ATOM   341  O  OG  . SER A 1 43  ? 45.694  -24.139 20.966  1.00 53.37 43  A 1 
ATOM   342  N  N   . LEU A 1 44  ? 43.686  -20.322 22.199  1.00 58.54 44  A 1 
ATOM   343  C  CA  . LEU A 1 44  ? 42.802  -19.357 22.867  1.00 64.21 44  A 1 
ATOM   344  C  C   . LEU A 1 44  ? 42.010  -18.511 21.865  1.00 64.16 44  A 1 
ATOM   345  O  O   . LEU A 1 44  ? 40.818  -18.289 22.076  1.00 70.80 44  A 1 
ATOM   346  C  CB  . LEU A 1 44  ? 43.619  -18.446 23.795  1.00 65.40 44  A 1 
ATOM   347  C  CG  . LEU A 1 44  ? 43.989  -19.087 25.144  1.00 61.06 44  A 1 
ATOM   348  C  CD1 . LEU A 1 44  ? 44.982  -18.176 25.870  1.00 56.84 44  A 1 
ATOM   349  C  CD2 . LEU A 1 44  ? 42.767  -19.261 26.040  1.00 63.40 44  A 1 
ATOM   350  N  N   . ILE A 1 45  ? 42.647  -18.087 20.760  1.00 63.75 45  A 1 
ATOM   351  C  CA  . ILE A 1 45  ? 41.958  -17.346 19.698  1.00 63.97 45  A 1 
ATOM   352  C  C   . ILE A 1 45  ? 40.898  -18.238 19.039  1.00 62.92 45  A 1 
ATOM   353  O  O   . ILE A 1 45  ? 39.752  -17.815 18.890  1.00 70.54 45  A 1 
ATOM   354  C  CB  . ILE A 1 45  ? 42.967  -16.774 18.678  1.00 66.32 45  A 1 
ATOM   355  C  CG1 . ILE A 1 45  ? 43.819  -15.660 19.340  1.00 65.61 45  A 1 
ATOM   356  C  CG2 . ILE A 1 45  ? 42.240  -16.207 17.442  1.00 67.07 45  A 1 
ATOM   357  C  CD1 . ILE A 1 45  ? 45.035  -15.250 18.512  1.00 60.26 45  A 1 
ATOM   358  N  N   . VAL A 1 46  ? 41.229  -19.477 18.677  1.00 62.40 46  A 1 
ATOM   359  C  CA  . VAL A 1 46  ? 40.289  -20.434 18.088  1.00 61.30 46  A 1 
ATOM   360  C  C   . VAL A 1 46  ? 39.159  -20.764 19.068  1.00 57.65 46  A 1 
ATOM   361  O  O   . VAL A 1 46  ? 37.992  -20.759 18.672  1.00 65.16 46  A 1 
ATOM   362  C  CB  . VAL A 1 46  ? 41.011  -21.706 17.601  1.00 64.13 46  A 1 
ATOM   363  C  CG1 . VAL A 1 46  ? 40.036  -22.793 17.138  1.00 57.06 46  A 1 
ATOM   364  C  CG2 . VAL A 1 46  ? 41.914  -21.388 16.408  1.00 63.03 46  A 1 
ATOM   365  N  N   . ALA A 1 47  ? 39.458  -20.991 20.354  1.00 57.75 47  A 1 
ATOM   366  C  CA  . ALA A 1 47  ? 38.447  -21.197 21.385  1.00 59.50 47  A 1 
ATOM   367  C  C   . ALA A 1 47  ? 37.539  -19.966 21.545  1.00 57.92 47  A 1 
ATOM   368  O  O   . ALA A 1 47  ? 36.328  -20.116 21.641  1.00 62.42 47  A 1 
ATOM   369  C  CB  . ALA A 1 47  ? 39.131  -21.577 22.706  1.00 62.71 47  A 1 
ATOM   370  N  N   . GLY A 1 48  ? 38.098  -18.761 21.489  1.00 57.05 48  A 1 
ATOM   371  C  CA  . GLY A 1 48  ? 37.347  -17.510 21.519  1.00 56.16 48  A 1 
ATOM   372  C  C   . GLY A 1 48  ? 36.437  -17.331 20.300  1.00 55.49 48  A 1 
ATOM   373  O  O   . GLY A 1 48  ? 35.285  -16.925 20.449  1.00 62.81 48  A 1 
ATOM   374  N  N   . ILE A 1 49  ? 36.920  -17.714 19.104  1.00 60.63 49  A 1 
ATOM   375  C  CA  . ILE A 1 49  ? 36.118  -17.701 17.865  1.00 61.60 49  A 1 
ATOM   376  C  C   . ILE A 1 49  ? 35.006  -18.752 17.937  1.00 60.49 49  A 1 
ATOM   377  O  O   . ILE A 1 49  ? 33.854  -18.439 17.641  1.00 66.93 49  A 1 
ATOM   378  C  CB  . ILE A 1 49  ? 37.007  -17.885 16.620  1.00 63.61 49  A 1 
ATOM   379  C  CG1 . ILE A 1 49  ? 37.923  -16.650 16.423  1.00 62.89 49  A 1 
ATOM   380  C  CG2 . ILE A 1 49  ? 36.155  -18.096 15.352  1.00 65.00 49  A 1 
ATOM   381  C  CD1 . ILE A 1 49  ? 39.059  -16.885 15.410  1.00 59.50 49  A 1 
ATOM   382  N  N   . ILE A 1 50  ? 35.299  -19.983 18.375  1.00 62.36 50  A 1 
ATOM   383  C  CA  . ILE A 1 50  ? 34.298  -21.047 18.549  1.00 61.90 50  A 1 
ATOM   384  C  C   . ILE A 1 50  ? 33.283  -20.660 19.631  1.00 60.85 50  A 1 
ATOM   385  O  O   . ILE A 1 50  ? 32.089  -20.884 19.443  1.00 67.42 50  A 1 
ATOM   386  C  CB  . ILE A 1 50  ? 34.963  -22.402 18.855  1.00 65.09 50  A 1 
ATOM   387  C  CG1 . ILE A 1 50  ? 35.748  -22.906 17.620  1.00 65.11 50  A 1 
ATOM   388  C  CG2 . ILE A 1 50  ? 33.924  -23.467 19.266  1.00 67.01 50  A 1 
ATOM   389  C  CD1 . ILE A 1 50  ? 36.660  -24.110 17.914  1.00 61.38 50  A 1 
ATOM   390  N  N   . TYR A 1 51  ? 33.732  -20.056 20.728  1.00 54.28 51  A 1 
ATOM   391  C  CA  . TYR A 1 51  ? 32.846  -19.570 21.784  1.00 52.20 51  A 1 
ATOM   392  C  C   . TYR A 1 51  ? 31.965  -18.423 21.288  1.00 51.31 51  A 1 
ATOM   393  O  O   . TYR A 1 51  ? 30.753  -18.477 21.499  1.00 56.10 51  A 1 
ATOM   394  C  CB  . TYR A 1 51  ? 33.646  -19.164 23.025  1.00 54.73 51  A 1 
ATOM   395  C  CG  . TYR A 1 51  ? 32.764  -18.817 24.208  1.00 56.46 51  A 1 
ATOM   396  C  CD1 . TYR A 1 51  ? 32.409  -17.479 24.482  1.00 52.63 51  A 1 
ATOM   397  C  CD2 . TYR A 1 51  ? 32.267  -19.846 25.041  1.00 58.89 51  A 1 
ATOM   398  C  CE1 . TYR A 1 51  ? 31.572  -17.175 25.568  1.00 49.04 51  A 1 
ATOM   399  C  CE2 . TYR A 1 51  ? 31.432  -19.539 26.131  1.00 52.18 51  A 1 
ATOM   400  C  CZ  . TYR A 1 51  ? 31.086  -18.203 26.386  1.00 56.49 51  A 1 
ATOM   401  O  OH  . TYR A 1 51  ? 30.262  -17.911 27.450  1.00 60.20 51  A 1 
ATOM   402  N  N   . ARG A 1 52  ? 32.501  -17.459 20.548  1.00 54.23 52  A 1 
ATOM   403  C  CA  . ARG A 1 52  ? 31.695  -16.415 19.894  1.00 54.24 52  A 1 
ATOM   404  C  C   . ARG A 1 52  ? 30.743  -16.997 18.847  1.00 51.34 52  A 1 
ATOM   405  O  O   . ARG A 1 52  ? 29.597  -16.592 18.811  1.00 56.63 52  A 1 
ATOM   406  C  CB  . ARG A 1 52  ? 32.577  -15.325 19.254  1.00 55.63 52  A 1 
ATOM   407  C  CG  . ARG A 1 52  ? 32.767  -14.127 20.190  1.00 50.80 52  A 1 
ATOM   408  C  CD  . ARG A 1 52  ? 33.508  -13.011 19.456  1.00 51.61 52  A 1 
ATOM   409  N  NE  . ARG A 1 52  ? 33.561  -11.770 20.255  1.00 44.05 52  A 1 
ATOM   410  C  CZ  . ARG A 1 52  ? 34.113  -10.619 19.875  1.00 41.79 52  A 1 
ATOM   411  N  NH1 . ARG A 1 52  ? 34.720  -10.496 18.719  1.00 37.64 52  A 1 
ATOM   412  N  NH2 . ARG A 1 52  ? 34.065  -9.579  20.654  1.00 36.42 52  A 1 
ATOM   413  N  N   . ALA A 1 53  ? 31.184  -17.953 18.032  1.00 56.06 53  A 1 
ATOM   414  C  CA  . ALA A 1 53  ? 30.317  -18.610 17.056  1.00 55.52 53  A 1 
ATOM   415  C  C   . ALA A 1 53  ? 29.217  -19.435 17.742  1.00 54.80 53  A 1 
ATOM   416  O  O   . ALA A 1 53  ? 28.075  -19.418 17.296  1.00 56.20 53  A 1 
ATOM   417  C  CB  . ALA A 1 53  ? 31.175  -19.471 16.123  1.00 56.44 53  A 1 
ATOM   418  N  N   . ARG A 1 54  ? 29.540  -20.132 18.861  1.00 52.50 54  A 1 
ATOM   419  C  CA  . ARG A 1 54  ? 28.543  -20.831 19.687  1.00 51.45 54  A 1 
ATOM   420  C  C   . ARG A 1 54  ? 27.650  -19.868 20.450  1.00 48.94 54  A 1 
ATOM   421  O  O   . ARG A 1 54  ? 26.468  -20.158 20.536  1.00 52.31 54  A 1 
ATOM   422  C  CB  . ARG A 1 54  ? 29.195  -21.825 20.662  1.00 52.52 54  A 1 
ATOM   423  C  CG  . ARG A 1 54  ? 29.508  -23.159 19.990  1.00 48.21 54  A 1 
ATOM   424  C  CD  . ARG A 1 54  ? 30.022  -24.150 21.044  1.00 47.48 54  A 1 
ATOM   425  N  NE  . ARG A 1 54  ? 30.213  -25.496 20.480  1.00 41.55 54  A 1 
ATOM   426  C  CZ  . ARG A 1 54  ? 30.576  -26.587 21.156  1.00 39.40 54  A 1 
ATOM   427  N  NH1 . ARG A 1 54  ? 30.823  -26.537 22.444  1.00 35.50 54  A 1 
ATOM   428  N  NH2 . ARG A 1 54  ? 30.695  -27.736 20.546  1.00 34.98 54  A 1 
ATOM   429  N  N   . SER A 1 55  ? 28.155  -18.770 20.977  1.00 48.68 55  A 1 
ATOM   430  C  CA  . SER A 1 55  ? 27.327  -17.770 21.656  1.00 48.43 55  A 1 
ATOM   431  C  C   . SER A 1 55  ? 26.469  -17.001 20.659  1.00 48.36 55  A 1 
ATOM   432  O  O   . SER A 1 55  ? 25.310  -16.765 20.957  1.00 49.13 55  A 1 
ATOM   433  C  CB  . SER A 1 55  ? 28.148  -16.808 22.521  1.00 46.56 55  A 1 
ATOM   434  O  OG  . SER A 1 55  ? 28.982  -15.979 21.741  1.00 44.22 55  A 1 
ATOM   435  N  N   . HIS A 1 56  ? 26.948  -16.730 19.442  1.00 45.58 56  A 1 
ATOM   436  C  CA  . HIS A 1 56  ? 26.110  -16.210 18.360  1.00 45.14 56  A 1 
ATOM   437  C  C   . HIS A 1 56  ? 25.093  -17.240 17.875  1.00 43.15 56  A 1 
ATOM   438  O  O   . HIS A 1 56  ? 23.949  -16.865 17.668  1.00 46.15 56  A 1 
ATOM   439  C  CB  . HIS A 1 56  ? 26.956  -15.680 17.202  1.00 45.22 56  A 1 
ATOM   440  C  CG  . HIS A 1 56  ? 27.455  -14.287 17.441  1.00 44.20 56  A 1 
ATOM   441  N  ND1 . HIS A 1 56  ? 26.674  -13.163 17.587  1.00 43.30 56  A 1 
ATOM   442  C  CD2 . HIS A 1 56  ? 28.753  -13.857 17.543  1.00 44.24 56  A 1 
ATOM   443  C  CE1 . HIS A 1 56  ? 27.477  -12.104 17.779  1.00 42.80 56  A 1 
ATOM   444  N  NE2 . HIS A 1 56  ? 28.750  -12.479 17.764  1.00 40.73 56  A 1 
ATOM   445  N  N   . ARG A 1 57  ? 25.442  -18.525 17.744  1.00 40.14 57  A 1 
ATOM   446  C  CA  . ARG A 1 57  ? 24.454  -19.579 17.454  1.00 40.57 57  A 1 
ATOM   447  C  C   . ARG A 1 57  ? 23.487  -19.801 18.615  1.00 39.18 57  A 1 
ATOM   448  O  O   . ARG A 1 57  ? 22.322  -20.055 18.351  1.00 39.84 57  A 1 
ATOM   449  C  CB  . ARG A 1 57  ? 25.115  -20.911 17.084  1.00 41.41 57  A 1 
ATOM   450  C  CG  . ARG A 1 57  ? 25.289  -21.063 15.575  1.00 37.37 57  A 1 
ATOM   451  C  CD  . ARG A 1 57  ? 25.820  -22.461 15.258  1.00 36.12 57  A 1 
ATOM   452  N  NE  . ARG A 1 57  ? 25.844  -22.711 13.800  1.00 31.61 57  A 1 
ATOM   453  C  CZ  . ARG A 1 57  ? 26.235  -23.829 13.204  1.00 30.11 57  A 1 
ATOM   454  N  NH1 . ARG A 1 57  ? 26.680  -24.858 13.887  1.00 27.23 57  A 1 
ATOM   455  N  NH2 . ARG A 1 57  ? 26.186  -23.929 11.908  1.00 25.94 57  A 1 
ATOM   456  N  N   . ALA A 1 58  ? 23.946  -19.739 19.858  1.00 43.04 58  A 1 
ATOM   457  C  CA  . ALA A 1 58  ? 23.091  -19.815 21.028  1.00 41.90 58  A 1 
ATOM   458  C  C   . ALA A 1 58  ? 22.201  -18.585 21.082  1.00 41.65 58  A 1 
ATOM   459  O  O   . ALA A 1 58  ? 21.009  -18.763 21.189  1.00 40.75 58  A 1 
ATOM   460  C  CB  . ALA A 1 58  ? 23.910  -20.023 22.305  1.00 40.66 58  A 1 
ATOM   461  N  N   . ALA A 1 59  ? 22.715  -17.375 20.890  1.00 37.93 59  A 1 
ATOM   462  C  CA  . ALA A 1 59  ? 21.915  -16.159 20.787  1.00 37.64 59  A 1 
ATOM   463  C  C   . ALA A 1 59  ? 20.948  -16.209 19.595  1.00 38.03 59  A 1 
ATOM   464  O  O   . ALA A 1 59  ? 19.804  -15.823 19.752  1.00 38.68 59  A 1 
ATOM   465  C  CB  . ALA A 1 59  ? 22.831  -14.937 20.721  1.00 37.85 59  A 1 
ATOM   466  N  N   . ALA A 1 60  ? 21.357  -16.772 18.445  1.00 37.81 60  A 1 
ATOM   467  C  CA  . ALA A 1 60  ? 20.475  -16.993 17.308  1.00 36.97 60  A 1 
ATOM   468  C  C   . ALA A 1 60  ? 19.408  -18.061 17.590  1.00 36.97 60  A 1 
ATOM   469  O  O   . ALA A 1 60  ? 18.266  -17.898 17.187  1.00 36.83 60  A 1 
ATOM   470  C  CB  . ALA A 1 60  ? 21.317  -17.359 16.070  1.00 37.39 60  A 1 
ATOM   471  N  N   . ASN A 1 61  ? 19.739  -19.138 18.338  1.00 34.35 61  A 1 
ATOM   472  C  CA  . ASN A 1 61  ? 18.755  -20.138 18.771  1.00 33.66 61  A 1 
ATOM   473  C  C   . ASN A 1 61  ? 17.922  -19.669 19.975  1.00 33.41 61  A 1 
ATOM   474  O  O   . ASN A 1 61  ? 16.802  -20.134 20.162  1.00 31.86 61  A 1 
ATOM   475  C  CB  . ASN A 1 61  ? 19.464  -21.461 19.106  1.00 32.03 61  A 1 
ATOM   476  C  CG  . ASN A 1 61  ? 19.823  -22.296 17.882  1.00 27.88 61  A 1 
ATOM   477  O  OD1 . ASN A 1 61  ? 19.386  -22.094 16.774  1.00 28.61 61  A 1 
ATOM   478  N  ND2 . ASN A 1 61  ? 20.601  -23.341 18.088  1.00 29.34 61  A 1 
ATOM   479  N  N   . THR A 1 62  ? 18.468  -18.785 20.814  1.00 35.88 62  A 1 
ATOM   480  C  CA  . THR A 1 62  ? 17.760  -18.073 21.883  1.00 36.23 62  A 1 
ATOM   481  C  C   . THR A 1 62  ? 17.169  -16.755 21.376  1.00 36.51 62  A 1 
ATOM   482  O  O   . THR A 1 62  ? 16.667  -15.973 22.180  1.00 35.15 62  A 1 
ATOM   483  C  CB  . THR A 1 62  ? 18.587  -17.803 23.161  1.00 33.74 62  A 1 
ATOM   484  O  OG1 . THR A 1 62  ? 19.750  -18.562 23.273  1.00 29.53 62  A 1 
ATOM   485  C  CG2 . THR A 1 62  ? 17.795  -18.137 24.427  1.00 30.21 62  A 1 
ATOM   486  N  N   . ILE A 1 63  ? 17.199  -16.509 20.048  1.00 41.06 63  A 1 
ATOM   487  C  CA  . ILE A 1 63  ? 16.128  -15.713 19.460  1.00 40.54 63  A 1 
ATOM   488  C  C   . ILE A 1 63  ? 14.883  -16.470 19.901  1.00 40.37 63  A 1 
ATOM   489  O  O   . ILE A 1 63  ? 14.622  -17.586 19.455  1.00 39.00 63  A 1 
ATOM   490  C  CB  . ILE A 1 63  ? 16.224  -15.589 17.929  1.00 38.99 63  A 1 
ATOM   491  C  CG1 . ILE A 1 63  ? 17.487  -14.788 17.539  1.00 35.55 63  A 1 
ATOM   492  C  CG2 . ILE A 1 63  ? 14.962  -14.888 17.376  1.00 37.78 63  A 1 
ATOM   493  C  CD1 . ILE A 1 63  ? 17.779  -14.768 16.030  1.00 34.78 63  A 1 
ATOM   494  N  N   . ARG A 1 64  ? 14.191  -15.901 20.878  1.00 38.59 64  A 1 
ATOM   495  C  CA  . ARG A 1 64  ? 12.918  -16.396 21.358  1.00 39.10 64  A 1 
ATOM   496  C  C   . ARG A 1 64  ? 12.138  -16.755 20.091  1.00 40.30 64  A 1 
ATOM   497  O  O   . ARG A 1 64  ? 11.984  -15.904 19.215  1.00 40.38 64  A 1 
ATOM   498  C  CB  . ARG A 1 64  ? 12.158  -15.311 22.149  1.00 38.02 64  A 1 
ATOM   499  C  CG  . ARG A 1 64  ? 12.572  -15.190 23.620  1.00 34.26 64  A 1 
ATOM   500  C  CD  . ARG A 1 64  ? 11.802  -14.034 24.281  1.00 31.67 64  A 1 
ATOM   501  N  NE  . ARG A 1 64  ? 11.959  -14.036 25.749  1.00 26.94 64  A 1 
ATOM   502  C  CZ  . ARG A 1 64  ? 11.456  -13.132 26.595  1.00 24.45 64  A 1 
ATOM   503  N  NH1 . ARG A 1 64  ? 10.805  -12.092 26.172  1.00 22.41 64  A 1 
ATOM   504  N  NH2 . ARG A 1 64  ? 11.602  -13.276 27.887  1.00 20.55 64  A 1 
ATOM   505  N  N   . ARG A 1 65  ? 11.568  -17.970 20.075  1.00 40.45 65  A 1 
ATOM   506  C  CA  . ARG A 1 65  ? 10.263  -18.141 19.442  1.00 40.49 65  A 1 
ATOM   507  C  C   . ARG A 1 65  ? 9.300   -17.226 20.214  1.00 40.16 65  A 1 
ATOM   508  O  O   . ARG A 1 65  ? 8.531   -17.689 21.046  1.00 39.59 65  A 1 
ATOM   509  C  CB  . ARG A 1 65  ? 9.803   -19.604 19.479  1.00 38.33 65  A 1 
ATOM   510  C  CG  . ARG A 1 65  ? 10.557  -20.533 18.535  1.00 34.53 65  A 1 
ATOM   511  C  CD  . ARG A 1 65  ? 9.951   -21.940 18.656  1.00 32.05 65  A 1 
ATOM   512  N  NE  . ARG A 1 65  ? 10.569  -22.901 17.739  1.00 27.42 65  A 1 
ATOM   513  C  CZ  . ARG A 1 65  ? 10.246  -24.181 17.613  1.00 24.92 65  A 1 
ATOM   514  N  NH1 . ARG A 1 65  ? 9.312   -24.727 18.352  1.00 22.96 65  A 1 
ATOM   515  N  NH2 . ARG A 1 65  ? 10.853  -24.945 16.739  1.00 20.94 65  A 1 
ATOM   516  N  N   . ILE A 1 66  ? 9.468   -15.918 20.051  1.00 48.74 66  A 1 
ATOM   517  C  CA  . ILE A 1 66  ? 8.407   -14.979 20.336  1.00 49.85 66  A 1 
ATOM   518  C  C   . ILE A 1 66  ? 7.273   -15.505 19.480  1.00 49.97 66  A 1 
ATOM   519  O  O   . ILE A 1 66  ? 7.500   -15.859 18.316  1.00 47.54 66  A 1 
ATOM   520  C  CB  . ILE A 1 66  ? 8.834   -13.531 19.981  1.00 46.92 66  A 1 
ATOM   521  C  CG1 . ILE A 1 66  ? 10.054  -13.103 20.842  1.00 43.91 66  A 1 
ATOM   522  C  CG2 . ILE A 1 66  ? 7.663   -12.563 20.209  1.00 43.69 66  A 1 
ATOM   523  C  CD1 . ILE A 1 66  ? 10.654  -11.746 20.465  1.00 40.58 66  A 1 
ATOM   524  N  N   . ALA A 1 67  ? 6.130   -15.730 20.080  1.00 52.74 67  A 1 
ATOM   525  C  CA  . ALA A 1 67  ? 4.949   -16.138 19.330  1.00 52.78 67  A 1 
ATOM   526  C  C   . ALA A 1 67  ? 4.843   -15.190 18.132  1.00 53.61 67  A 1 
ATOM   527  O  O   . ALA A 1 67  ? 5.075   -13.996 18.347  1.00 50.89 67  A 1 
ATOM   528  C  CB  . ALA A 1 67  ? 3.726   -16.036 20.251  1.00 48.70 67  A 1 
ATOM   529  N  N   . PRO A 1 68  ? 4.606   -15.698 16.908  1.00 59.19 68  A 1 
ATOM   530  C  CA  . PRO A 1 68  ? 4.571   -14.852 15.720  1.00 58.64 68  A 1 
ATOM   531  C  C   . PRO A 1 68  ? 3.658   -13.668 16.032  1.00 62.20 68  A 1 
ATOM   532  O  O   . PRO A 1 68  ? 2.480   -13.862 16.338  1.00 59.61 68  A 1 
ATOM   533  C  CB  . PRO A 1 68  ? 4.047   -15.743 14.587  1.00 53.21 68  A 1 
ATOM   534  C  CG  . PRO A 1 68  ? 3.374   -16.907 15.303  1.00 50.84 68  A 1 
ATOM   535  C  CD  . PRO A 1 68  ? 4.166   -17.041 16.594  1.00 53.05 68  A 1 
ATOM   536  N  N   . SER A 1 69  ? 4.259   -12.496 16.102  1.00 78.41 69  A 1 
ATOM   537  C  CA  . SER A 1 69  ? 3.526   -11.313 16.502  1.00 85.26 69  A 1 
ATOM   538  C  C   . SER A 1 69  ? 2.565   -10.991 15.372  1.00 90.02 69  A 1 
ATOM   539  O  O   . SER A 1 69  ? 2.956   -10.959 14.206  1.00 86.78 69  A 1 
ATOM   540  C  CB  . SER A 1 69  ? 4.435   -10.125 16.852  1.00 75.26 69  A 1 
ATOM   541  O  OG  . SER A 1 69  ? 5.800   -10.459 16.913  1.00 64.20 69  A 1 
ATOM   542  N  N   . GLU A 1 70  ? 1.307   -10.817 15.719  1.00 90.77 70  A 1 
ATOM   543  C  CA  . GLU A 1 70  ? 0.298   -10.345 14.794  1.00 93.14 70  A 1 
ATOM   544  C  C   . GLU A 1 70  ? 0.233   -8.827  14.923  1.00 94.54 70  A 1 
ATOM   545  O  O   . GLU A 1 70  ? 0.303   -8.281  16.033  1.00 92.31 70  A 1 
ATOM   546  C  CB  . GLU A 1 70  ? -1.046  -11.054 15.029  1.00 88.90 70  A 1 
ATOM   547  C  CG  . GLU A 1 70  ? -0.915  -12.562 14.764  1.00 80.70 70  A 1 
ATOM   548  C  CD  . GLU A 1 70  ? -2.214  -13.382 14.858  1.00 77.68 70  A 1 
ATOM   549  O  OE1 . GLU A 1 70  ? -2.143  -14.614 14.650  1.00 70.01 70  A 1 
ATOM   550  O  OE2 . GLU A 1 70  ? -3.314  -12.838 15.070  1.00 72.28 70  A 1 
ATOM   551  N  N   . ALA A 1 71  ? 0.114   -8.150  13.795  1.00 95.81 71  A 1 
ATOM   552  C  CA  . ALA A 1 71  ? -0.088  -6.719  13.748  1.00 96.66 71  A 1 
ATOM   553  C  C   . ALA A 1 71  ? -1.225  -6.426  12.779  1.00 97.79 71  A 1 
ATOM   554  O  O   . ALA A 1 71  ? -1.318  -7.043  11.724  1.00 97.29 71  A 1 
ATOM   555  C  CB  . ALA A 1 71  ? 1.213   -6.035  13.336  1.00 95.02 71  A 1 
ATOM   556  N  N   . SER A 1 72  ? -2.078  -5.472  13.120  1.00 98.06 72  A 1 
ATOM   557  C  CA  . SER A 1 72  ? -3.104  -4.998  12.200  1.00 98.16 72  A 1 
ATOM   558  C  C   . SER A 1 72  ? -2.742  -3.638  11.635  1.00 98.48 72  A 1 
ATOM   559  O  O   . SER A 1 72  ? -2.012  -2.867  12.259  1.00 98.08 72  A 1 
ATOM   560  C  CB  . SER A 1 72  ? -4.483  -4.994  12.872  1.00 97.16 72  A 1 
ATOM   561  O  OG  . SER A 1 72  ? -4.512  -4.095  13.961  1.00 88.81 72  A 1 
ATOM   562  N  N   . PHE A 1 73  ? -3.260  -3.317  10.449  1.00 98.55 73  A 1 
ATOM   563  C  CA  . PHE A 1 73  ? -3.232  -1.960  9.932   1.00 98.66 73  A 1 
ATOM   564  C  C   . PHE A 1 73  ? -4.568  -1.551  9.335   1.00 98.74 73  A 1 
ATOM   565  O  O   . PHE A 1 73  ? -5.292  -2.368  8.753   1.00 98.69 73  A 1 
ATOM   566  C  CB  . PHE A 1 73  ? -2.068  -1.752  8.961   1.00 98.67 73  A 1 
ATOM   567  C  CG  . PHE A 1 73  ? -2.197  -2.442  7.613   1.00 98.74 73  A 1 
ATOM   568  C  CD1 . PHE A 1 73  ? -1.712  -3.754  7.446   1.00 98.51 73  A 1 
ATOM   569  C  CD2 . PHE A 1 73  ? -2.720  -1.751  6.513   1.00 98.54 73  A 1 
ATOM   570  C  CE1 . PHE A 1 73  ? -1.736  -4.360  6.170   1.00 98.36 73  A 1 
ATOM   571  C  CE2 . PHE A 1 73  ? -2.749  -2.348  5.243   1.00 98.29 73  A 1 
ATOM   572  C  CZ  . PHE A 1 73  ? -2.249  -3.653  5.071   1.00 98.43 73  A 1 
ATOM   573  N  N   . LEU A 1 74  ? -4.894  -0.275  9.480   1.00 98.78 74  A 1 
ATOM   574  C  CA  . LEU A 1 74  ? -6.045  0.350   8.858   1.00 98.84 74  A 1 
ATOM   575  C  C   . LEU A 1 74  ? -5.660  0.821   7.451   1.00 98.89 74  A 1 
ATOM   576  O  O   . LEU A 1 74  ? -4.700  1.574   7.305   1.00 98.79 74  A 1 
ATOM   577  C  CB  . LEU A 1 74  ? -6.510  1.504   9.764   1.00 98.73 74  A 1 
ATOM   578  C  CG  . LEU A 1 74  ? -7.671  2.345   9.195   1.00 98.23 74  A 1 
ATOM   579  C  CD1 . LEU A 1 74  ? -8.946  1.519   9.048   1.00 97.63 74  A 1 
ATOM   580  C  CD2 . LEU A 1 74  ? -7.958  3.502   10.151  1.00 97.54 74  A 1 
ATOM   581  N  N   . TYR A 1 75  ? -6.425  0.416   6.449   1.00 98.87 75  A 1 
ATOM   582  C  CA  . TYR A 1 75  ? -6.257  0.840   5.063   1.00 98.86 75  A 1 
ATOM   583  C  C   . TYR A 1 75  ? -7.455  1.677   4.608   1.00 98.84 75  A 1 
ATOM   584  O  O   . TYR A 1 75  ? -8.598  1.216   4.661   1.00 98.68 75  A 1 
ATOM   585  C  CB  . TYR A 1 75  ? -6.034  -0.387  4.165   1.00 98.81 75  A 1 
ATOM   586  C  CG  . TYR A 1 75  ? -5.807  -0.050  2.712   1.00 98.74 75  A 1 
ATOM   587  C  CD1 . TYR A 1 75  ? -6.785  -0.343  1.735   1.00 98.27 75  A 1 
ATOM   588  C  CD2 . TYR A 1 75  ? -4.602  0.545   2.310   1.00 98.32 75  A 1 
ATOM   589  C  CE1 . TYR A 1 75  ? -6.554  -0.047  0.382   1.00 97.86 75  A 1 
ATOM   590  C  CE2 . TYR A 1 75  ? -4.356  0.857   0.957   1.00 97.85 75  A 1 
ATOM   591  C  CZ  . TYR A 1 75  ? -5.339  0.558   -0.002  1.00 97.91 75  A 1 
ATOM   592  O  OH  . TYR A 1 75  ? -5.109  0.851   -1.318  1.00 96.88 75  A 1 
ATOM   593  N  N   . LEU A 1 76  ? -7.179  2.896   4.174   1.00 98.87 76  A 1 
ATOM   594  C  CA  . LEU A 1 76  ? -8.162  3.851   3.667   1.00 98.72 76  A 1 
ATOM   595  C  C   . LEU A 1 76  ? -7.689  4.322   2.294   1.00 98.71 76  A 1 
ATOM   596  O  O   . LEU A 1 76  ? -6.610  4.917   2.195   1.00 98.12 76  A 1 
ATOM   597  C  CB  . LEU A 1 76  ? -8.276  5.060   4.616   1.00 98.41 76  A 1 
ATOM   598  C  CG  . LEU A 1 76  ? -8.561  4.740   6.096   1.00 96.76 76  A 1 
ATOM   599  C  CD1 . LEU A 1 76  ? -8.578  6.037   6.908   1.00 94.80 76  A 1 
ATOM   600  C  CD2 . LEU A 1 76  ? -9.907  4.052   6.287   1.00 94.54 76  A 1 
ATOM   601  N  N   . ASN A 1 77  ? -8.471  4.096   1.241   1.00 98.62 77  A 1 
ATOM   602  C  CA  . ASN A 1 77  ? -8.136  4.551   -0.104  1.00 98.48 77  A 1 
ATOM   603  C  C   . ASN A 1 77  ? -9.252  5.401   -0.691  1.00 98.68 77  A 1 
ATOM   604  O  O   . ASN A 1 77  ? -10.415 5.248   -0.301  1.00 97.88 77  A 1 
ATOM   605  C  CB  . ASN A 1 77  ? -7.769  3.353   -1.000  1.00 97.47 77  A 1 
ATOM   606  C  CG  . ASN A 1 77  ? -8.941  2.419   -1.226  1.00 96.96 77  A 1 
ATOM   607  O  OD1 . ASN A 1 77  ? -9.270  1.588   -0.387  1.00 90.37 77  A 1 
ATOM   608  N  ND2 . ASN A 1 77  ? -9.588  2.497   -2.367  1.00 89.85 77  A 1 
ATOM   609  N  N   . ASP A 1 78  ? -8.893  6.275   -1.635  1.00 98.40 78  A 1 
ATOM   610  C  CA  . ASP A 1 78  ? -9.843  7.061   -2.412  1.00 98.49 78  A 1 
ATOM   611  C  C   . ASP A 1 78  ? -10.867 7.779   -1.508  1.00 98.66 78  A 1 
ATOM   612  O  O   . ASP A 1 78  ? -12.079 7.674   -1.656  1.00 98.24 78  A 1 
ATOM   613  C  CB  . ASP A 1 78  ? -10.461 6.172   -3.503  1.00 98.16 78  A 1 
ATOM   614  C  CG  . ASP A 1 78  ? -9.384  5.520   -4.381  1.00 97.43 78  A 1 
ATOM   615  O  OD1 . ASP A 1 78  ? -8.949  6.150   -5.363  1.00 95.43 78  A 1 
ATOM   616  O  OD2 . ASP A 1 78  ? -8.959  4.387   -4.066  1.00 95.40 78  A 1 
ATOM   617  N  N   . ILE A 1 79  ? -10.328 8.476   -0.491  1.00 98.62 79  A 1 
ATOM   618  C  CA  . ILE A 1 79  ? -11.140 9.187   0.506   1.00 98.78 79  A 1 
ATOM   619  C  C   . ILE A 1 79  ? -11.900 10.331  -0.167  1.00 98.61 79  A 1 
ATOM   620  O  O   . ILE A 1 79  ? -13.062 10.559  0.168   1.00 98.36 79  A 1 
ATOM   621  C  CB  . ILE A 1 79  ? -10.258 9.699   1.668   1.00 98.69 79  A 1 
ATOM   622  C  CG1 . ILE A 1 79  ? -9.638  8.510   2.439   1.00 98.19 79  A 1 
ATOM   623  C  CG2 . ILE A 1 79  ? -11.053 10.597  2.632   1.00 98.16 79  A 1 
ATOM   624  C  CD1 . ILE A 1 79  ? -8.519  8.902   3.408   1.00 96.80 79  A 1 
ATOM   625  N  N   . HIS A 1 80  ? -11.245 11.047  -1.097  1.00 98.43 80  A 1 
ATOM   626  C  CA  . HIS A 1 80  ? -11.793 12.183  -1.824  1.00 98.23 80  A 1 
ATOM   627  C  C   . HIS A 1 80  ? -12.594 13.135  -0.918  1.00 98.26 80  A 1 
ATOM   628  O  O   . HIS A 1 80  ? -13.770 13.414  -1.157  1.00 97.67 80  A 1 
ATOM   629  C  CB  . HIS A 1 80  ? -12.586 11.686  -3.033  1.00 97.93 80  A 1 
ATOM   630  C  CG  . HIS A 1 80  ? -11.733 11.077  -4.108  1.00 97.74 80  A 1 
ATOM   631  N  ND1 . HIS A 1 80  ? -10.862 11.771  -4.931  1.00 96.79 80  A 1 
ATOM   632  C  CD2 . HIS A 1 80  ? -11.713 9.759   -4.508  1.00 96.89 80  A 1 
ATOM   633  C  CE1 . HIS A 1 80  ? -10.344 10.884  -5.799  1.00 96.36 80  A 1 
ATOM   634  N  NE2 . HIS A 1 80  ? -10.839 9.662   -5.574  1.00 96.42 80  A 1 
ATOM   635  N  N   . ALA A 1 81  ? -11.983 13.598  0.164   1.00 97.91 81  A 1 
ATOM   636  C  CA  . ALA A 1 81  ? -12.655 14.466  1.124   1.00 97.79 81  A 1 
ATOM   637  C  C   . ALA A 1 81  ? -12.984 15.821  0.477   1.00 97.33 81  A 1 
ATOM   638  O  O   . ALA A 1 81  ? -12.082 16.547  0.036   1.00 96.41 81  A 1 
ATOM   639  C  CB  . ALA A 1 81  ? -11.785 14.621  2.365   1.00 97.51 81  A 1 
ATOM   640  N  N   . ASP A 1 82  ? -14.270 16.180  0.452   1.00 97.61 82  A 1 
ATOM   641  C  CA  . ASP A 1 82  ? -14.753 17.409  -0.168  1.00 97.50 82  A 1 
ATOM   642  C  C   . ASP A 1 82  ? -15.168 18.461  0.871   1.00 97.38 82  A 1 
ATOM   643  O  O   . ASP A 1 82  ? -16.260 18.385  1.442   1.00 96.74 82  A 1 
ATOM   644  C  CB  . ASP A 1 82  ? -15.901 17.119  -1.150  1.00 97.22 82  A 1 
ATOM   645  C  CG  . ASP A 1 82  ? -16.259 18.368  -1.960  1.00 96.84 82  A 1 
ATOM   646  O  OD1 . ASP A 1 82  ? -15.508 19.376  -1.892  1.00 95.65 82  A 1 
ATOM   647  O  OD2 . ASP A 1 82  ? -17.236 18.350  -2.730  1.00 95.15 82  A 1 
ATOM   648  N  N   . PRO A 1 83  ? -14.349 19.493  1.102   1.00 96.43 83  A 1 
ATOM   649  C  CA  . PRO A 1 83  ? -14.725 20.596  1.986   1.00 95.52 83  A 1 
ATOM   650  C  C   . PRO A 1 83  ? -15.842 21.484  1.420   1.00 95.81 83  A 1 
ATOM   651  O  O   . PRO A 1 83  ? -16.360 22.332  2.144   1.00 94.88 83  A 1 
ATOM   652  C  CB  . PRO A 1 83  ? -13.430 21.369  2.202   1.00 94.19 83  A 1 
ATOM   653  C  CG  . PRO A 1 83  ? -12.677 21.162  0.890   1.00 92.02 83  A 1 
ATOM   654  C  CD  . PRO A 1 83  ? -13.046 19.729  0.507   1.00 94.74 83  A 1 
ATOM   655  N  N   . LEU A 1 84  ? -16.196 21.339  0.143   1.00 96.39 84  A 1 
ATOM   656  C  CA  . LEU A 1 84  ? -17.245 22.106  -0.533  1.00 96.40 84  A 1 
ATOM   657  C  C   . LEU A 1 84  ? -18.586 21.376  -0.583  1.00 97.03 84  A 1 
ATOM   658  O  O   . LEU A 1 84  ? -19.557 21.930  -1.105  1.00 96.63 84  A 1 
ATOM   659  C  CB  . LEU A 1 84  ? -16.786 22.493  -1.954  1.00 95.65 84  A 1 
ATOM   660  C  CG  . LEU A 1 84  ? -15.460 23.268  -2.043  1.00 94.24 84  A 1 
ATOM   661  C  CD1 . LEU A 1 84  ? -15.183 23.625  -3.505  1.00 91.71 84  A 1 
ATOM   662  C  CD2 . LEU A 1 84  ? -15.490 24.567  -1.233  1.00 91.05 84  A 1 
ATOM   663  N  N   . TYR A 1 85  ? -18.677 20.157  -0.042  1.00 97.34 85  A 1 
ATOM   664  C  CA  . TYR A 1 85  ? -19.901 19.372  -0.031  1.00 97.78 85  A 1 
ATOM   665  C  C   . TYR A 1 85  ? -21.057 20.139  0.619   1.00 97.75 85  A 1 
ATOM   666  O  O   . TYR A 1 85  ? -20.949 20.655  1.735   1.00 97.44 85  A 1 
ATOM   667  C  CB  . TYR A 1 85  ? -19.666 18.038  0.681   1.00 97.81 85  A 1 
ATOM   668  C  CG  . TYR A 1 85  ? -20.910 17.175  0.754   1.00 98.08 85  A 1 
ATOM   669  C  CD1 . TYR A 1 85  ? -21.760 17.241  1.866   1.00 97.92 85  A 1 
ATOM   670  C  CD2 . TYR A 1 85  ? -21.243 16.325  -0.324  1.00 97.94 85  A 1 
ATOM   671  C  CE1 . TYR A 1 85  ? -22.933 16.463  1.914   1.00 97.79 85  A 1 
ATOM   672  C  CE2 . TYR A 1 85  ? -22.408 15.546  -0.285  1.00 97.79 85  A 1 
ATOM   673  C  CZ  . TYR A 1 85  ? -23.252 15.623  0.836   1.00 97.90 85  A 1 
ATOM   674  O  OH  . TYR A 1 85  ? -24.398 14.858  0.878   1.00 97.50 85  A 1 
ATOM   675  N  N   . SER A 1 86  ? -22.191 20.161  -0.079  1.00 97.52 86  A 1 
ATOM   676  C  CA  . SER A 1 86  ? -23.438 20.725  0.421   1.00 97.47 86  A 1 
ATOM   677  C  C   . SER A 1 86  ? -24.493 19.626  0.567   1.00 97.31 86  A 1 
ATOM   678  O  O   . SER A 1 86  ? -24.910 19.038  -0.433  1.00 96.84 86  A 1 
ATOM   679  C  CB  . SER A 1 86  ? -23.937 21.821  -0.512  1.00 97.13 86  A 1 
ATOM   680  O  OG  . SER A 1 86  ? -25.113 22.394  0.030   1.00 94.09 86  A 1 
ATOM   681  N  N   . PRO A 1 87  ? -25.002 19.387  1.777   1.00 97.29 87  A 1 
ATOM   682  C  CA  . PRO A 1 87  ? -25.937 18.289  2.025   1.00 96.87 87  A 1 
ATOM   683  C  C   . PRO A 1 87  ? -27.304 18.471  1.355   1.00 96.34 87  A 1 
ATOM   684  O  O   . PRO A 1 87  ? -28.064 17.519  1.265   1.00 95.27 87  A 1 
ATOM   685  C  CB  . PRO A 1 87  ? -26.065 18.222  3.552   1.00 96.48 87  A 1 
ATOM   686  C  CG  . PRO A 1 87  ? -25.746 19.637  4.008   1.00 94.88 87  A 1 
ATOM   687  C  CD  . PRO A 1 87  ? -24.684 20.086  3.003   1.00 96.99 87  A 1 
ATOM   688  N  N   . ILE A 1 88  ? -27.628 19.671  0.875   1.00 96.65 88  A 1 
ATOM   689  C  CA  . ILE A 1 88  ? -28.927 20.014  0.267   1.00 96.24 88  A 1 
ATOM   690  C  C   . ILE A 1 88  ? -28.862 20.165  -1.255  1.00 95.75 88  A 1 
ATOM   691  O  O   . ILE A 1 88  ? -29.875 20.493  -1.879  1.00 94.76 88  A 1 
ATOM   692  C  CB  . ILE A 1 88  ? -29.530 21.271  0.935   1.00 96.42 88  A 1 
ATOM   693  C  CG1 . ILE A 1 88  ? -28.621 22.508  0.751   1.00 95.81 88  A 1 
ATOM   694  C  CG2 . ILE A 1 88  ? -29.826 20.994  2.414   1.00 95.05 88  A 1 
ATOM   695  C  CD1 . ILE A 1 88  ? -29.303 23.826  1.124   1.00 93.88 88  A 1 
ATOM   696  N  N   . ILE A 1 89  ? -27.702 19.965  -1.863  1.00 95.78 89  A 1 
ATOM   697  C  CA  . ILE A 1 89  ? -27.503 20.083  -3.317  1.00 95.85 89  A 1 
ATOM   698  C  C   . ILE A 1 89  ? -27.375 18.674  -3.905  1.00 94.93 89  A 1 
ATOM   699  O  O   . ILE A 1 89  ? -26.587 17.892  -3.394  1.00 94.53 89  A 1 
ATOM   700  C  CB  . ILE A 1 89  ? -26.295 20.982  -3.629  1.00 96.38 89  A 1 
ATOM   701  C  CG1 . ILE A 1 89  ? -26.477 22.412  -3.076  1.00 95.59 89  A 1 
ATOM   702  C  CG2 . ILE A 1 89  ? -26.018 21.034  -5.140  1.00 96.05 89  A 1 
ATOM   703  C  CD1 . ILE A 1 89  ? -27.728 23.157  -3.548  1.00 92.70 89  A 1 
ATOM   704  N  N   . PRO A 1 90  ? -28.146 18.341  -4.964  1.00 94.04 90  A 1 
ATOM   705  C  CA  . PRO A 1 90  ? -28.142 16.990  -5.522  1.00 93.15 90  A 1 
ATOM   706  C  C   . PRO A 1 90  ? -26.861 16.672  -6.310  1.00 93.61 90  A 1 
ATOM   707  O  O   . PRO A 1 90  ? -26.187 17.573  -6.814  1.00 93.33 90  A 1 
ATOM   708  C  CB  . PRO A 1 90  ? -29.389 16.926  -6.403  1.00 91.38 90  A 1 
ATOM   709  C  CG  . PRO A 1 90  ? -29.570 18.372  -6.854  1.00 89.38 90  A 1 
ATOM   710  C  CD  . PRO A 1 90  ? -29.128 19.167  -5.638  1.00 91.97 90  A 1 
ATOM   711  N  N   . SER A 1 91  ? -26.603 15.384  -6.503  1.00 92.53 91  A 1 
ATOM   712  C  CA  . SER A 1 91  ? -25.416 14.840  -7.177  1.00 92.12 91  A 1 
ATOM   713  C  C   . SER A 1 91  ? -25.210 15.343  -8.611  1.00 92.68 91  A 1 
ATOM   714  O  O   . SER A 1 91  ? -24.079 15.573  -9.020  1.00 91.64 91  A 1 
ATOM   715  C  CB  . SER A 1 91  ? -25.471 13.308  -7.197  1.00 90.86 91  A 1 
ATOM   716  O  OG  . SER A 1 91  ? -26.605 12.863  -7.925  1.00 87.28 91  A 1 
ATOM   717  N  N   . LYS A 1 92  ? -26.283 15.656  -9.348  1.00 92.11 92  A 1 
ATOM   718  C  CA  . LYS A 1 92  ? -26.193 16.261  -10.695 1.00 91.62 92  A 1 
ATOM   719  C  C   . LYS A 1 92  ? -25.481 17.618  -10.738 1.00 92.67 92  A 1 
ATOM   720  O  O   . LYS A 1 92  ? -25.235 18.151  -11.810 1.00 91.37 92  A 1 
ATOM   721  C  CB  . LYS A 1 92  ? -27.597 16.370  -11.294 1.00 89.68 92  A 1 
ATOM   722  C  CG  . LYS A 1 92  ? -28.428 17.472  -10.621 1.00 82.87 92  A 1 
ATOM   723  C  CD  . LYS A 1 92  ? -29.800 17.517  -11.253 1.00 78.81 92  A 1 
ATOM   724  C  CE  . LYS A 1 92  ? -30.614 18.614  -10.609 1.00 68.71 92  A 1 
ATOM   725  N  NZ  . LYS A 1 92  ? -31.987 18.578  -11.133 1.00 61.34 92  A 1 
ATOM   726  N  N   . HIS A 1 93  ? -25.223 18.230  -9.586  1.00 93.95 93  A 1 
ATOM   727  C  CA  . HIS A 1 93  ? -24.447 19.447  -9.402  1.00 94.81 93  A 1 
ATOM   728  C  C   . HIS A 1 93  ? -23.189 19.194  -8.561  1.00 95.55 93  A 1 
ATOM   729  O  O   . HIS A 1 93  ? -22.720 20.101  -7.876  1.00 94.30 93  A 1 
ATOM   730  C  CB  . HIS A 1 93  ? -25.344 20.532  -8.787  1.00 94.66 93  A 1 
ATOM   731  C  CG  . HIS A 1 93  ? -26.501 20.937  -9.651  1.00 93.89 93  A 1 
ATOM   732  N  ND1 . HIS A 1 93  ? -26.416 21.411  -10.941 1.00 85.44 93  A 1 
ATOM   733  C  CD2 . HIS A 1 93  ? -27.838 20.943  -9.316  1.00 85.96 93  A 1 
ATOM   734  C  CE1 . HIS A 1 93  ? -27.662 21.696  -11.363 1.00 86.92 93  A 1 
ATOM   735  N  NE2 . HIS A 1 93  ? -28.544 21.430  -10.405 1.00 88.62 93  A 1 
ATOM   736  N  N   . ASP A 1 94  ? -22.699 17.974  -8.565  1.00 95.32 94  A 1 
ATOM   737  C  CA  . ASP A 1 94  ? -21.552 17.507  -7.778  1.00 95.58 94  A 1 
ATOM   738  C  C   . ASP A 1 94  ? -21.693 17.785  -6.265  1.00 96.26 94  A 1 
ATOM   739  O  O   . ASP A 1 94  ? -20.715 17.945  -5.547  1.00 95.16 94  A 1 
ATOM   740  C  CB  . ASP A 1 94  ? -20.233 18.047  -8.383  1.00 94.46 94  A 1 
ATOM   741  C  CG  . ASP A 1 94  ? -20.113 17.739  -9.877  1.00 91.08 94  A 1 
ATOM   742  O  OD1 . ASP A 1 94  ? -20.367 16.576  -10.249 1.00 87.13 94  A 1 
ATOM   743  O  OD2 . ASP A 1 94  ? -19.802 18.681  -10.648 1.00 85.73 94  A 1 
ATOM   744  N  N   . CYS A 1 95  ? -22.945 17.888  -5.794  1.00 96.22 95  A 1 
ATOM   745  C  CA  . CYS A 1 95  ? -23.260 18.262  -4.416  1.00 96.45 95  A 1 
ATOM   746  C  C   . CYS A 1 95  ? -22.592 19.576  -3.966  1.00 96.75 95  A 1 
ATOM   747  O  O   . CYS A 1 95  ? -22.246 19.740  -2.796  1.00 95.65 95  A 1 
ATOM   748  C  CB  . CYS A 1 95  ? -22.976 17.076  -3.483  1.00 96.11 95  A 1 
ATOM   749  S  SG  . CYS A 1 95  ? -23.868 15.552  -3.939  1.00 94.92 95  A 1 
ATOM   750  N  N   . ARG A 1 96  ? -22.418 20.528  -4.893  1.00 96.98 96  A 1 
ATOM   751  C  CA  . ARG A 1 96  ? -21.734 21.806  -4.655  1.00 96.93 96  A 1 
ATOM   752  C  C   . ARG A 1 96  ? -22.523 23.006  -5.167  1.00 96.65 96  A 1 
ATOM   753  O  O   . ARG A 1 96  ? -23.370 22.906  -6.059  1.00 94.55 96  A 1 
ATOM   754  C  CB  . ARG A 1 96  ? -20.336 21.790  -5.308  1.00 95.99 96  A 1 
ATOM   755  C  CG  . ARG A 1 96  ? -19.359 20.795  -4.669  1.00 94.41 96  A 1 
ATOM   756  C  CD  . ARG A 1 96  ? -18.017 20.864  -5.398  1.00 93.92 96  A 1 
ATOM   757  N  NE  . ARG A 1 96  ? -17.054 19.893  -4.875  1.00 93.46 96  A 1 
ATOM   758  C  CZ  . ARG A 1 96  ? -15.985 19.438  -5.489  1.00 93.92 96  A 1 
ATOM   759  N  NH1 . ARG A 1 96  ? -15.620 19.865  -6.660  1.00 90.40 96  A 1 
ATOM   760  N  NH2 . ARG A 1 96  ? -15.259 18.523  -4.935  1.00 89.67 96  A 1 
ATOM   761  N  N   . GLY A 1 97  ? -22.178 24.176  -4.648  1.00 95.37 97  A 1 
ATOM   762  C  CA  . GLY A 1 97  ? -22.689 25.462  -5.105  1.00 94.49 97  A 1 
ATOM   763  C  C   . GLY A 1 97  ? -24.038 25.841  -4.511  1.00 94.99 97  A 1 
ATOM   764  O  O   . GLY A 1 97  ? -24.511 25.260  -3.536  1.00 91.56 97  A 1 
ATOM   765  N  N   . ASP A 1 98  ? -24.651 26.871  -5.117  1.00 93.41 98  A 1 
ATOM   766  C  CA  . ASP A 1 98  ? -25.957 27.389  -4.733  1.00 92.67 98  A 1 
ATOM   767  C  C   . ASP A 1 98  ? -26.938 27.190  -5.896  1.00 92.67 98  A 1 
ATOM   768  O  O   . ASP A 1 98  ? -26.729 27.696  -7.008  1.00 86.79 98  A 1 
ATOM   769  C  CB  . ASP A 1 98  ? -25.832 28.859  -4.310  1.00 89.16 98  A 1 
ATOM   770  C  CG  . ASP A 1 98  ? -27.130 29.435  -3.738  1.00 80.35 98  A 1 
ATOM   771  O  OD1 . ASP A 1 98  ? -28.088 28.668  -3.525  1.00 73.80 98  A 1 
ATOM   772  O  OD2 . ASP A 1 98  ? -27.164 30.670  -3.541  1.00 74.32 98  A 1 
ATOM   773  N  N   . HIS A 1 99  ? -27.980 26.406  -5.662  1.00 91.35 99  A 1 
ATOM   774  C  CA  . HIS A 1 99  ? -28.956 26.033  -6.675  1.00 91.23 99  A 1 
ATOM   775  C  C   . HIS A 1 99  ? -30.383 26.214  -6.150  1.00 90.69 99  A 1 
ATOM   776  O  O   . HIS A 1 99  ? -30.694 25.933  -4.999  1.00 85.13 99  A 1 
ATOM   777  C  CB  . HIS A 1 99  ? -28.708 24.592  -7.148  1.00 89.08 99  A 1 
ATOM   778  C  CG  . HIS A 1 99  ? -27.390 24.413  -7.847  1.00 87.82 99  A 1 
ATOM   779  N  ND1 . HIS A 1 99  ? -27.119 24.668  -9.177  1.00 77.27 99  A 1 
ATOM   780  C  CD2 . HIS A 1 99  ? -26.218 23.988  -7.269  1.00 77.10 99  A 1 
ATOM   781  C  CE1 . HIS A 1 99  ? -25.818 24.400  -9.389  1.00 78.46 99  A 1 
ATOM   782  N  NE2 . HIS A 1 99  ? -25.251 23.990  -8.255  1.00 80.48 99  A 1 
ATOM   783  N  N   . LYS A 1 100 ? -31.295 26.640  -7.050  1.00 92.49 100 A 1 
ATOM   784  C  CA  . LYS A 1 100 ? -32.698 26.896  -6.684  1.00 90.93 100 A 1 
ATOM   785  C  C   . LYS A 1 100 ? -33.450 25.667  -6.170  1.00 90.17 100 A 1 
ATOM   786  O  O   . LYS A 1 100 ? -34.359 25.811  -5.362  1.00 85.27 100 A 1 
ATOM   787  C  CB  . LYS A 1 100 ? -33.474 27.455  -7.884  1.00 89.19 100 A 1 
ATOM   788  C  CG  . LYS A 1 100 ? -33.075 28.895  -8.238  1.00 80.09 100 A 1 
ATOM   789  C  CD  . LYS A 1 100 ? -33.979 29.420  -9.353  1.00 73.22 100 A 1 
ATOM   790  C  CE  . LYS A 1 100 ? -33.610 30.868  -9.677  1.00 64.54 100 A 1 
ATOM   791  N  NZ  . LYS A 1 100 ? -34.455 31.428  -10.750 1.00 54.80 100 A 1 
ATOM   792  N  N   . LYS A 1 101 ? -33.159 24.483  -6.722  1.00 88.98 101 A 1 
ATOM   793  C  CA  . LYS A 1 101 ? -33.766 23.229  -6.291  1.00 88.09 101 A 1 
ATOM   794  C  C   . LYS A 1 101 ? -32.826 22.560  -5.298  1.00 89.83 101 A 1 
ATOM   795  O  O   . LYS A 1 101 ? -31.725 22.170  -5.689  1.00 87.87 101 A 1 
ATOM   796  C  CB  . LYS A 1 101 ? -34.082 22.294  -7.461  1.00 83.41 101 A 1 
ATOM   797  C  CG  . LYS A 1 101 ? -35.311 22.748  -8.266  1.00 71.31 101 A 1 
ATOM   798  C  CD  . LYS A 1 101 ? -35.696 21.665  -9.278  1.00 64.37 101 A 1 
ATOM   799  C  CE  . LYS A 1 101 ? -36.965 22.040  -10.035 1.00 55.28 101 A 1 
ATOM   800  N  NZ  . LYS A 1 101 ? -37.444 20.922  -10.904 1.00 48.54 101 A 1 
ATOM   801  N  N   . THR A 1 102 ? -33.313 22.442  -4.073  1.00 90.66 102 A 1 
ATOM   802  C  CA  . THR A 1 102 ? -32.644 21.714  -3.002  1.00 91.34 102 A 1 
ATOM   803  C  C   . THR A 1 102 ? -33.346 20.386  -2.734  1.00 90.54 102 A 1 
ATOM   804  O  O   . THR A 1 102 ? -34.487 20.182  -3.152  1.00 88.60 102 A 1 
ATOM   805  C  CB  . THR A 1 102 ? -32.571 22.559  -1.728  1.00 91.32 102 A 1 
ATOM   806  O  OG1 . THR A 1 102 ? -33.865 22.933  -1.298  1.00 86.20 102 A 1 
ATOM   807  C  CG2 . THR A 1 102 ? -31.788 23.852  -1.964  1.00 86.38 102 A 1 
ATOM   808  N  N   . ILE A 1 103 ? -32.660 19.508  -2.049  1.00 91.90 103 A 1 
ATOM   809  C  CA  . ILE A 1 103 ? -33.160 18.220  -1.571  1.00 91.65 103 A 1 
ATOM   810  C  C   . ILE A 1 103 ? -33.147 18.178  -0.044  1.00 92.42 103 A 1 
ATOM   811  O  O   . ILE A 1 103 ? -32.596 19.083  0.596   1.00 92.29 103 A 1 
ATOM   812  C  CB  . ILE A 1 103 ? -32.349 17.062  -2.200  1.00 90.90 103 A 1 
ATOM   813  C  CG1 . ILE A 1 103 ? -30.847 17.162  -1.851  1.00 89.16 103 A 1 
ATOM   814  C  CG2 . ILE A 1 103 ? -32.583 17.028  -3.713  1.00 88.87 103 A 1 
ATOM   815  C  CD1 . ILE A 1 103 ? -30.037 15.934  -2.274  1.00 88.15 103 A 1 
ATOM   816  N  N   . ASP A 1 104 ? -33.726 17.143  0.538   1.00 91.17 104 A 1 
ATOM   817  C  CA  . ASP A 1 104 ? -33.575 16.887  1.958   1.00 90.77 104 A 1 
ATOM   818  C  C   . ASP A 1 104 ? -32.086 16.732  2.321   1.00 92.31 104 A 1 
ATOM   819  O  O   . ASP A 1 104 ? -31.322 16.180  1.523   1.00 92.28 104 A 1 
ATOM   820  C  CB  . ASP A 1 104 ? -34.359 15.633  2.373   1.00 88.34 104 A 1 
ATOM   821  C  CG  . ASP A 1 104 ? -35.876 15.851  2.387   1.00 80.09 104 A 1 
ATOM   822  O  OD1 . ASP A 1 104 ? -36.301 17.000  2.631   1.00 75.48 104 A 1 
ATOM   823  O  OD2 . ASP A 1 104 ? -36.600 14.850  2.200   1.00 75.11 104 A 1 
ATOM   824  N  N   . PRO A 1 105 ? -31.643 17.211  3.483   1.00 94.60 105 A 1 
ATOM   825  C  CA  . PRO A 1 105 ? -30.234 17.157  3.858   1.00 95.20 105 A 1 
ATOM   826  C  C   . PRO A 1 105 ? -29.679 15.725  3.884   1.00 95.33 105 A 1 
ATOM   827  O  O   . PRO A 1 105 ? -30.166 14.876  4.631   1.00 94.60 105 A 1 
ATOM   828  C  CB  . PRO A 1 105 ? -30.136 17.832  5.224   1.00 94.89 105 A 1 
ATOM   829  C  CG  . PRO A 1 105 ? -31.350 18.762  5.242   1.00 92.88 105 A 1 
ATOM   830  C  CD  . PRO A 1 105 ? -32.395 17.985  4.459   1.00 95.41 105 A 1 
ATOM   831  N  N   . HIS A 1 106 ? -28.611 15.490  3.141   1.00 95.94 106 A 1 
ATOM   832  C  CA  . HIS A 1 106 ? -27.853 14.239  3.120   1.00 95.84 106 A 1 
ATOM   833  C  C   . HIS A 1 106 ? -26.519 14.443  3.840   1.00 96.61 106 A 1 
ATOM   834  O  O   . HIS A 1 106 ? -25.473 14.615  3.223   1.00 96.42 106 A 1 
ATOM   835  C  CB  . HIS A 1 106 ? -27.674 13.762  1.675   1.00 94.82 106 A 1 
ATOM   836  C  CG  . HIS A 1 106 ? -28.945 13.284  1.033   1.00 93.42 106 A 1 
ATOM   837  N  ND1 . HIS A 1 106 ? -30.062 14.040  0.758   1.00 86.00 106 A 1 
ATOM   838  C  CD2 . HIS A 1 106 ? -29.233 12.008  0.617   1.00 86.94 106 A 1 
ATOM   839  C  CE1 . HIS A 1 106 ? -30.989 13.242  0.212   1.00 86.82 106 A 1 
ATOM   840  N  NE2 . HIS A 1 106 ? -30.519 12.002  0.102   1.00 88.61 106 A 1 
ATOM   841  N  N   . LYS A 1 107 ? -26.577 14.460  5.176   1.00 97.39 107 A 1 
ATOM   842  C  CA  . LYS A 1 107 ? -25.440 14.815  6.035   1.00 97.71 107 A 1 
ATOM   843  C  C   . LYS A 1 107 ? -24.177 13.989  5.758   1.00 97.92 107 A 1 
ATOM   844  O  O   . LYS A 1 107 ? -23.074 14.522  5.816   1.00 97.55 107 A 1 
ATOM   845  C  CB  . LYS A 1 107 ? -25.858 14.678  7.508   1.00 97.26 107 A 1 
ATOM   846  C  CG  . LYS A 1 107 ? -24.728 15.104  8.458   1.00 94.10 107 A 1 
ATOM   847  C  CD  . LYS A 1 107 ? -25.091 14.905  9.921   1.00 92.02 107 A 1 
ATOM   848  C  CE  . LYS A 1 107 ? -23.831 15.282  10.728  1.00 84.37 107 A 1 
ATOM   849  N  NZ  . LYS A 1 107 ? -23.933 14.904  12.146  1.00 76.29 107 A 1 
ATOM   850  N  N   . TYR A 1 108 ? -24.342 12.689  5.514   1.00 98.12 108 A 1 
ATOM   851  C  CA  . TYR A 1 108 ? -23.236 11.736  5.418   1.00 98.20 108 A 1 
ATOM   852  C  C   . TYR A 1 108 ? -22.843 11.376  3.979   1.00 98.27 108 A 1 
ATOM   853  O  O   . TYR A 1 108 ? -22.091 10.435  3.780   1.00 97.50 108 A 1 
ATOM   854  C  CB  . TYR A 1 108 ? -23.559 10.504  6.261   1.00 98.30 108 A 1 
ATOM   855  C  CG  . TYR A 1 108 ? -23.608 10.790  7.741   1.00 98.30 108 A 1 
ATOM   856  C  CD1 . TYR A 1 108 ? -22.440 11.170  8.426   1.00 97.81 108 A 1 
ATOM   857  C  CD2 . TYR A 1 108 ? -24.814 10.667  8.453   1.00 97.78 108 A 1 
ATOM   858  C  CE1 . TYR A 1 108 ? -22.462 11.421  9.804   1.00 97.29 108 A 1 
ATOM   859  C  CE2 . TYR A 1 108 ? -24.856 10.912  9.838   1.00 97.32 108 A 1 
ATOM   860  C  CZ  . TYR A 1 108 ? -23.673 11.287  10.509  1.00 97.42 108 A 1 
ATOM   861  O  OH  . TYR A 1 108 ? -23.702 11.528  11.853  1.00 96.34 108 A 1 
ATOM   862  N  N   . GLY A 1 109 ? -23.325 12.120  2.997   1.00 97.55 109 A 1 
ATOM   863  C  CA  . GLY A 1 109 ? -22.968 11.909  1.603   1.00 97.32 109 A 1 
ATOM   864  C  C   . GLY A 1 109 ? -24.129 11.460  0.737   1.00 96.92 109 A 1 
ATOM   865  O  O   . GLY A 1 109 ? -25.202 11.077  1.214   1.00 95.95 109 A 1 
ATOM   866  N  N   . GLN A 1 110 ? -23.879 11.536  -0.561  1.00 96.11 110 A 1 
ATOM   867  C  CA  . GLN A 1 110 ? -24.770 11.078  -1.610  1.00 95.71 110 A 1 
ATOM   868  C  C   . GLN A 1 110 ? -23.964 10.189  -2.550  1.00 95.70 110 A 1 
ATOM   869  O  O   . GLN A 1 110 ? -22.762 10.416  -2.738  1.00 95.30 110 A 1 
ATOM   870  C  CB  . GLN A 1 110 ? -25.351 12.283  -2.368  1.00 94.98 110 A 1 
ATOM   871  C  CG  . GLN A 1 110 ? -26.260 13.147  -1.493  1.00 93.27 110 A 1 
ATOM   872  C  CD  . GLN A 1 110 ? -26.673 14.444  -2.184  1.00 93.43 110 A 1 
ATOM   873  O  OE1 . GLN A 1 110 ? -27.277 14.463  -3.244  1.00 88.25 110 A 1 
ATOM   874  N  NE2 . GLN A 1 110 ? -26.342 15.575  -1.615  1.00 86.97 110 A 1 
ATOM   875  N  N   . TYR A 1 111 ? -24.611 9.191   -3.150  1.00 94.50 111 A 1 
ATOM   876  C  CA  . TYR A 1 111 ? -23.995 8.497   -4.276  1.00 93.93 111 A 1 
ATOM   877  C  C   . TYR A 1 111 ? -23.704 9.493   -5.412  1.00 93.56 111 A 1 
ATOM   878  O  O   . TYR A 1 111 ? -24.434 10.469  -5.568  1.00 92.41 111 A 1 
ATOM   879  C  CB  . TYR A 1 111 ? -24.903 7.360   -4.759  1.00 93.66 111 A 1 
ATOM   880  C  CG  . TYR A 1 111 ? -25.193 6.298   -3.718  1.00 93.79 111 A 1 
ATOM   881  C  CD1 . TYR A 1 111 ? -24.139 5.628   -3.068  1.00 93.23 111 A 1 
ATOM   882  C  CD2 . TYR A 1 111 ? -26.525 5.955   -3.406  1.00 93.19 111 A 1 
ATOM   883  C  CE1 . TYR A 1 111 ? -24.407 4.631   -2.116  1.00 92.69 111 A 1 
ATOM   884  C  CE2 . TYR A 1 111 ? -26.804 4.956   -2.462  1.00 92.78 111 A 1 
ATOM   885  C  CZ  . TYR A 1 111 ? -25.743 4.292   -1.828  1.00 93.08 111 A 1 
ATOM   886  O  OH  . TYR A 1 111 ? -26.017 3.312   -0.901  1.00 92.20 111 A 1 
ATOM   887  N  N   . GLU A 1 112 ? -22.644 9.246   -6.151  1.00 94.42 112 A 1 
ATOM   888  C  CA  . GLU A 1 112 ? -22.144 10.114  -7.234  1.00 94.38 112 A 1 
ATOM   889  C  C   . GLU A 1 112 ? -21.548 11.458  -6.767  1.00 95.16 112 A 1 
ATOM   890  O  O   . GLU A 1 112 ? -21.268 12.330  -7.579  1.00 94.31 112 A 1 
ATOM   891  C  CB  . GLU A 1 112 ? -23.182 10.298  -8.352  1.00 93.09 112 A 1 
ATOM   892  C  CG  . GLU A 1 112 ? -23.838 8.993   -8.831  1.00 90.18 112 A 1 
ATOM   893  C  CD  . GLU A 1 112 ? -24.905 9.293   -9.887  1.00 85.39 112 A 1 
ATOM   894  O  OE1 . GLU A 1 112 ? -24.713 8.854   -11.038 1.00 78.42 112 A 1 
ATOM   895  O  OE2 . GLU A 1 112 ? -25.903 9.976   -9.551  1.00 77.57 112 A 1 
ATOM   896  N  N   . CYS A 1 113 ? -21.331 11.638  -5.463  1.00 96.47 113 A 1 
ATOM   897  C  CA  . CYS A 1 113 ? -20.591 12.768  -4.917  1.00 96.98 113 A 1 
ATOM   898  C  C   . CYS A 1 113 ? -19.429 12.293  -4.043  1.00 97.58 113 A 1 
ATOM   899  O  O   . CYS A 1 113 ? -19.492 11.237  -3.430  1.00 97.19 113 A 1 
ATOM   900  C  CB  . CYS A 1 113 ? -21.525 13.679  -4.122  1.00 96.79 113 A 1 
ATOM   901  S  SG  . CYS A 1 113 ? -22.629 14.625  -5.194  1.00 96.04 113 A 1 
ATOM   902  N  N   . ASP A 1 114 ? -18.392 13.125  -3.951  1.00 97.84 114 A 1 
ATOM   903  C  CA  . ASP A 1 114 ? -17.280 12.884  -3.050  1.00 98.15 114 A 1 
ATOM   904  C  C   . ASP A 1 114 ? -17.671 13.011  -1.568  1.00 98.30 114 A 1 
ATOM   905  O  O   . ASP A 1 114 ? -18.737 13.503  -1.204  1.00 98.00 114 A 1 
ATOM   906  C  CB  . ASP A 1 114 ? -16.110 13.817  -3.400  1.00 97.84 114 A 1 
ATOM   907  C  CG  . ASP A 1 114 ? -15.268 13.292  -4.555  1.00 97.43 114 A 1 
ATOM   908  O  OD1 . ASP A 1 114 ? -15.149 12.057  -4.712  1.00 95.99 114 A 1 
ATOM   909  O  OD2 . ASP A 1 114 ? -14.665 14.135  -5.258  1.00 95.62 114 A 1 
ATOM   910  N  N   . SER A 1 115 ? -16.772 12.555  -0.698  1.00 98.34 115 A 1 
ATOM   911  C  CA  . SER A 1 115 ? -17.025 12.406  0.733   1.00 98.41 115 A 1 
ATOM   912  C  C   . SER A 1 115 ? -17.181 13.752  1.438   1.00 98.46 115 A 1 
ATOM   913  O  O   . SER A 1 115 ? -16.227 14.531  1.477   1.00 97.98 115 A 1 
ATOM   914  C  CB  . SER A 1 115 ? -15.869 11.666  1.395   1.00 98.26 115 A 1 
ATOM   915  O  OG  . SER A 1 115 ? -15.677 10.394  0.820   1.00 95.96 115 A 1 
ATOM   916  N  N   . PRO A 1 116 ? -18.319 14.025  2.119   1.00 98.49 116 A 1 
ATOM   917  C  CA  . PRO A 1 116 ? -18.369 15.103  3.098   1.00 98.48 116 A 1 
ATOM   918  C  C   . PRO A 1 116 ? -17.446 14.803  4.281   1.00 98.59 116 A 1 
ATOM   919  O  O   . PRO A 1 116 ? -17.181 13.650  4.616   1.00 98.31 116 A 1 
ATOM   920  C  CB  . PRO A 1 116 ? -19.829 15.197  3.537   1.00 97.99 116 A 1 
ATOM   921  C  CG  . PRO A 1 116 ? -20.369 13.787  3.313   1.00 96.03 116 A 1 
ATOM   922  C  CD  . PRO A 1 116 ? -19.555 13.264  2.131   1.00 98.18 116 A 1 
ATOM   923  N  N   . MET A 1 117 ? -17.004 15.855  4.966   1.00 98.23 117 A 1 
ATOM   924  C  CA  . MET A 1 117 ? -16.152 15.690  6.151   1.00 98.11 117 A 1 
ATOM   925  C  C   . MET A 1 117 ? -16.842 14.869  7.247   1.00 98.30 117 A 1 
ATOM   926  O  O   . MET A 1 117 ? -16.200 14.041  7.887   1.00 98.02 117 A 1 
ATOM   927  C  CB  . MET A 1 117 ? -15.731 17.063  6.692   1.00 97.35 117 A 1 
ATOM   928  C  CG  . MET A 1 117 ? -14.771 17.822  5.760   1.00 92.13 117 A 1 
ATOM   929  S  SD  . MET A 1 117 ? -13.246 16.952  5.276   1.00 84.91 117 A 1 
ATOM   930  C  CE  . MET A 1 117 ? -12.579 16.483  6.883   1.00 73.36 117 A 1 
ATOM   931  N  N   . GLU A 1 118 ? -18.145 15.002  7.411   1.00 98.10 118 A 1 
ATOM   932  C  CA  . GLU A 1 118 ? -18.933 14.232  8.375   1.00 98.10 118 A 1 
ATOM   933  C  C   . GLU A 1 118 ? -18.906 12.719  8.111   1.00 98.48 118 A 1 
ATOM   934  O  O   . GLU A 1 118 ? -18.920 11.933  9.060   1.00 98.11 118 A 1 
ATOM   935  C  CB  . GLU A 1 118 ? -20.399 14.693  8.362   1.00 97.55 118 A 1 
ATOM   936  C  CG  . GLU A 1 118 ? -20.637 16.065  9.006   1.00 89.95 118 A 1 
ATOM   937  C  CD  . GLU A 1 118 ? -20.415 17.267  8.091   1.00 84.94 118 A 1 
ATOM   938  O  OE1 . GLU A 1 118 ? -20.823 18.377  8.535   1.00 77.10 118 A 1 
ATOM   939  O  OE2 . GLU A 1 118 ? -19.885 17.104  6.972   1.00 78.53 118 A 1 
ATOM   940  N  N   . LEU A 1 119 ? -18.848 12.303  6.849   1.00 98.59 119 A 1 
ATOM   941  C  CA  . LEU A 1 119 ? -18.671 10.904  6.479   1.00 98.70 119 A 1 
ATOM   942  C  C   . LEU A 1 119 ? -17.315 10.402  6.968   1.00 98.86 119 A 1 
ATOM   943  O  O   . LEU A 1 119 ? -17.237 9.376   7.652   1.00 98.73 119 A 1 
ATOM   944  C  CB  . LEU A 1 119 ? -18.825 10.733  4.957   1.00 98.64 119 A 1 
ATOM   945  C  CG  . LEU A 1 119 ? -18.402 9.360   4.401   1.00 98.03 119 A 1 
ATOM   946  C  CD1 . LEU A 1 119 ? -19.217 8.216   4.994   1.00 97.26 119 A 1 
ATOM   947  C  CD2 . LEU A 1 119 ? -18.582 9.320   2.891   1.00 97.07 119 A 1 
ATOM   948  N  N   . PHE A 1 120 ? -16.260 11.142  6.659   1.00 98.65 120 A 1 
ATOM   949  C  CA  . PHE A 1 120 ? -14.909 10.754  7.031   1.00 98.74 120 A 1 
ATOM   950  C  C   . PHE A 1 120 ? -14.706 10.729  8.550   1.00 98.78 120 A 1 
ATOM   951  O  O   . PHE A 1 120 ? -14.165 9.771   9.086   1.00 98.56 120 A 1 
ATOM   952  C  CB  . PHE A 1 120 ? -13.896 11.682  6.337   1.00 98.70 120 A 1 
ATOM   953  C  CG  . PHE A 1 120 ? -12.473 11.241  6.577   1.00 98.72 120 A 1 
ATOM   954  C  CD1 . PHE A 1 120 ? -11.602 12.026  7.362   1.00 98.38 120 A 1 
ATOM   955  C  CD2 . PHE A 1 120 ? -12.030 10.014  6.060   1.00 98.42 120 A 1 
ATOM   956  C  CE1 . PHE A 1 120 ? -10.293 11.582  7.619   1.00 98.14 120 A 1 
ATOM   957  C  CE2 . PHE A 1 120 ? -10.723 9.566   6.322   1.00 98.12 120 A 1 
ATOM   958  C  CZ  . PHE A 1 120 ? -9.858  10.346  7.107   1.00 98.27 120 A 1 
ATOM   959  N  N   . GLU A 1 121 ? -15.206 11.730  9.267   1.00 98.52 121 A 1 
ATOM   960  C  CA  . GLU A 1 121 ? -15.157 11.769  10.732  1.00 98.40 121 A 1 
ATOM   961  C  C   . GLU A 1 121 ? -15.907 10.585  11.370  1.00 98.57 121 A 1 
ATOM   962  O  O   . GLU A 1 121 ? -15.410 9.954   12.302  1.00 98.31 121 A 1 
ATOM   963  C  CB  . GLU A 1 121 ? -15.759 13.088  11.228  1.00 97.94 121 A 1 
ATOM   964  C  CG  . GLU A 1 121 ? -14.853 14.297  10.948  1.00 94.04 121 A 1 
ATOM   965  C  CD  . GLU A 1 121 ? -15.487 15.635  11.363  1.00 90.03 121 A 1 
ATOM   966  O  OE1 . GLU A 1 121 ? -14.806 16.670  11.194  1.00 82.56 121 A 1 
ATOM   967  O  OE2 . GLU A 1 121 ? -16.630 15.628  11.876  1.00 83.96 121 A 1 
ATOM   968  N  N   . SER A 1 122 ? -17.086 10.245  10.832  1.00 98.69 122 A 1 
ATOM   969  C  CA  . SER A 1 122 ? -17.846 9.074   11.279  1.00 98.65 122 A 1 
ATOM   970  C  C   . SER A 1 122 ? -17.081 7.770   11.031  1.00 98.75 122 A 1 
ATOM   971  O  O   . SER A 1 122 ? -17.047 6.901   11.905  1.00 98.63 122 A 1 
ATOM   972  C  CB  . SER A 1 122 ? -19.204 9.033   10.577  1.00 98.58 122 A 1 
ATOM   973  O  OG  . SER A 1 122 ? -19.967 7.938   11.073  1.00 97.53 122 A 1 
ATOM   974  N  N   . LEU A 1 123 ? -16.426 7.640   9.864   1.00 98.78 123 A 1 
ATOM   975  C  CA  . LEU A 1 123 ? -15.590 6.490   9.531   1.00 98.85 123 A 1 
ATOM   976  C  C   . LEU A 1 123 ? -14.422 6.357   10.505  1.00 98.83 123 A 1 
ATOM   977  O  O   . LEU A 1 123 ? -14.219 5.288   11.068  1.00 98.69 123 A 1 
ATOM   978  C  CB  . LEU A 1 123 ? -15.135 6.612   8.064   1.00 98.67 123 A 1 
ATOM   979  C  CG  . LEU A 1 123 ? -14.300 5.419   7.542   1.00 98.05 123 A 1 
ATOM   980  C  CD1 . LEU A 1 123 ? -14.361 5.404   6.023   1.00 95.06 123 A 1 
ATOM   981  C  CD2 . LEU A 1 123 ? -12.817 5.504   7.927   1.00 93.94 123 A 1 
ATOM   982  N  N   . VAL A 1 124 ? -13.679 7.425   10.752  1.00 98.72 124 A 1 
ATOM   983  C  CA  . VAL A 1 124 ? -12.524 7.425   11.656  1.00 98.71 124 A 1 
ATOM   984  C  C   . VAL A 1 124 ? -12.945 7.046   13.083  1.00 98.79 124 A 1 
ATOM   985  O  O   . VAL A 1 124 ? -12.276 6.240   13.732  1.00 98.55 124 A 1 
ATOM   986  C  CB  . VAL A 1 124 ? -11.811 8.788   11.632  1.00 98.68 124 A 1 
ATOM   987  C  CG1 . VAL A 1 124 ? -10.700 8.880   12.678  1.00 98.25 124 A 1 
ATOM   988  C  CG2 . VAL A 1 124 ? -11.151 9.024   10.258  1.00 98.31 124 A 1 
ATOM   989  N  N   . SER A 1 125 ? -14.086 7.574   13.544  1.00 98.68 125 A 1 
ATOM   990  C  CA  . SER A 1 125 ? -14.653 7.211   14.849  1.00 98.57 125 A 1 
ATOM   991  C  C   . SER A 1 125 ? -14.975 5.717   14.936  1.00 98.59 125 A 1 
ATOM   992  O  O   . SER A 1 125 ? -14.662 5.070   15.943  1.00 98.23 125 A 1 
ATOM   993  C  CB  . SER A 1 125 ? -15.906 8.047   15.108  1.00 98.10 125 A 1 
ATOM   994  O  OG  . SER A 1 125 ? -16.415 7.775   16.404  1.00 86.59 125 A 1 
ATOM   995  N  N   . ASN A 1 126 ? -15.551 5.134   13.886  1.00 98.52 126 A 1 
ATOM   996  C  CA  . ASN A 1 126 ? -15.828 3.702   13.859  1.00 98.53 126 A 1 
ATOM   997  C  C   . ASN A 1 126 ? -14.550 2.861   13.762  1.00 98.51 126 A 1 
ATOM   998  O  O   . ASN A 1 126 ? -14.391 1.900   14.521  1.00 98.33 126 A 1 
ATOM   999  C  CB  . ASN A 1 126 ? -16.801 3.384   12.715  1.00 98.52 126 A 1 
ATOM   1000 C  CG  . ASN A 1 126 ? -17.256 1.943   12.826  1.00 97.89 126 A 1 
ATOM   1001 O  OD1 . ASN A 1 126 ? -16.767 1.053   12.175  1.00 88.90 126 A 1 
ATOM   1002 N  ND2 . ASN A 1 126 ? -18.183 1.663   13.724  1.00 90.11 126 A 1 
ATOM   1003 N  N   . ALA A 1 127 ? -13.602 3.250   12.922  1.00 98.65 127 A 1 
ATOM   1004 C  CA  . ALA A 1 127 ? -12.322 2.566   12.781  1.00 98.55 127 A 1 
ATOM   1005 C  C   . ALA A 1 127 ? -11.547 2.508   14.113  1.00 98.41 127 A 1 
ATOM   1006 O  O   . ALA A 1 127 ? -10.927 1.493   14.419  1.00 97.86 127 A 1 
ATOM   1007 C  CB  . ALA A 1 127 ? -11.514 3.277   11.684  1.00 98.52 127 A 1 
ATOM   1008 N  N   . LYS A 1 128 ? -11.658 3.553   14.938  1.00 98.52 128 A 1 
ATOM   1009 C  CA  . LYS A 1 128 ? -11.104 3.548   16.301  1.00 98.24 128 A 1 
ATOM   1010 C  C   . LYS A 1 128 ? -11.761 2.498   17.200  1.00 97.97 128 A 1 
ATOM   1011 O  O   . LYS A 1 128 ? -11.090 1.919   18.051  1.00 96.54 128 A 1 
ATOM   1012 C  CB  . LYS A 1 128 ? -11.242 4.952   16.908  1.00 97.87 128 A 1 
ATOM   1013 C  CG  . LYS A 1 128 ? -10.699 5.085   18.347  1.00 95.37 128 A 1 
ATOM   1014 C  CD  . LYS A 1 128 ? -9.210  4.739   18.425  1.00 91.20 128 A 1 
ATOM   1015 C  CE  . LYS A 1 128 ? -8.672  4.958   19.828  1.00 87.74 128 A 1 
ATOM   1016 N  NZ  . LYS A 1 128 ? -7.220  4.684   19.875  1.00 79.21 128 A 1 
ATOM   1017 N  N   . GLN A 1 129 ? -13.064 2.241   17.033  1.00 97.90 129 A 1 
ATOM   1018 C  CA  . GLN A 1 129 ? -13.791 1.247   17.819  1.00 97.48 129 A 1 
ATOM   1019 C  C   . GLN A 1 129 ? -13.470 -0.182  17.372  1.00 97.26 129 A 1 
ATOM   1020 O  O   . GLN A 1 129 ? -13.332 -1.066  18.211  1.00 95.42 129 A 1 
ATOM   1021 C  CB  . GLN A 1 129 ? -15.305 1.495   17.714  1.00 96.74 129 A 1 
ATOM   1022 C  CG  . GLN A 1 129 ? -15.733 2.819   18.350  1.00 90.18 129 A 1 
ATOM   1023 C  CD  . GLN A 1 129 ? -17.211 3.149   18.107  1.00 83.81 129 A 1 
ATOM   1024 O  OE1 . GLN A 1 129 ? -18.011 2.325   17.700  1.00 75.19 129 A 1 
ATOM   1025 N  NE2 . GLN A 1 129 ? -17.625 4.368   18.360  1.00 70.76 129 A 1 
ATOM   1026 N  N   . THR A 1 130 ? -13.324 -0.404  16.068  1.00 96.91 130 A 1 
ATOM   1027 C  CA  . THR A 1 130 ? -13.083 -1.747  15.518  1.00 95.83 130 A 1 
ATOM   1028 C  C   . THR A 1 130 ? -11.617 -2.158  15.560  1.00 95.05 130 A 1 
ATOM   1029 O  O   . THR A 1 130 ? -11.322 -3.347  15.672  1.00 92.07 130 A 1 
ATOM   1030 C  CB  . THR A 1 130 ? -13.597 -1.855  14.072  1.00 94.98 130 A 1 
ATOM   1031 O  OG1 . THR A 1 130 ? -12.972 -0.912  13.236  1.00 90.18 130 A 1 
ATOM   1032 C  CG2 . THR A 1 130 ? -15.106 -1.630  14.002  1.00 89.94 130 A 1 
ATOM   1033 N  N   . ASN A 1 131 ? -10.692 -1.190  15.500  1.00 96.30 131 A 1 
ATOM   1034 C  CA  . ASN A 1 131 ? -9.255  -1.428  15.579  1.00 95.25 131 A 1 
ATOM   1035 C  C   . ASN A 1 131 ? -8.593  -0.364  16.455  1.00 95.12 131 A 1 
ATOM   1036 O  O   . ASN A 1 131 ? -8.097  0.653   15.976  1.00 91.80 131 A 1 
ATOM   1037 C  CB  . ASN A 1 131 ? -8.685  -1.493  14.149  1.00 92.46 131 A 1 
ATOM   1038 C  CG  . ASN A 1 131 ? -7.240  -1.971  14.130  1.00 79.37 131 A 1 
ATOM   1039 O  OD1 . ASN A 1 131 ? -6.665  -2.351  15.139  1.00 69.28 131 A 1 
ATOM   1040 N  ND2 . ASN A 1 131 ? -6.617  -1.988  12.974  1.00 70.37 131 A 1 
ATOM   1041 N  N   . GLU A 1 132 ? -8.611  -0.584  17.780  1.00 93.49 132 A 1 
ATOM   1042 C  CA  . GLU A 1 132 ? -8.201  0.430   18.754  1.00 93.12 132 A 1 
ATOM   1043 C  C   . GLU A 1 132 ? -6.715  0.820   18.651  1.00 93.63 132 A 1 
ATOM   1044 O  O   . GLU A 1 132 ? -6.354  1.974   18.875  1.00 89.85 132 A 1 
ATOM   1045 C  CB  . GLU A 1 132 ? -8.521  -0.088  20.176  1.00 90.42 132 A 1 
ATOM   1046 C  CG  . GLU A 1 132 ? -8.499  1.048   21.204  1.00 80.12 132 A 1 
ATOM   1047 C  CD  . GLU A 1 132 ? -8.471  0.572   22.656  1.00 74.82 132 A 1 
ATOM   1048 O  OE1 . GLU A 1 132 ? -8.056  1.391   23.508  1.00 67.48 132 A 1 
ATOM   1049 O  OE2 . GLU A 1 132 ? -8.771  -0.613  22.920  1.00 71.55 132 A 1 
ATOM   1050 N  N   . LYS A 1 133 ? -5.849  -0.154  18.313  1.00 95.77 133 A 1 
ATOM   1051 C  CA  . LYS A 1 133 ? -4.390  -0.004  18.264  1.00 96.09 133 A 1 
ATOM   1052 C  C   . LYS A 1 133 ? -3.804  -0.651  17.009  1.00 97.08 133 A 1 
ATOM   1053 O  O   . LYS A 1 133 ? -3.112  -1.662  17.116  1.00 95.73 133 A 1 
ATOM   1054 C  CB  . LYS A 1 133 ? -3.752  -0.566  19.546  1.00 93.73 133 A 1 
ATOM   1055 C  CG  . LYS A 1 133 ? -4.136  0.244   20.790  1.00 82.78 133 A 1 
ATOM   1056 C  CD  . LYS A 1 133 ? -3.410  -0.305  22.017  1.00 72.90 133 A 1 
ATOM   1057 C  CE  . LYS A 1 133 ? -3.862  0.487   23.234  1.00 62.26 133 A 1 
ATOM   1058 N  NZ  . LYS A 1 133 ? -3.310  -0.086  24.478  1.00 51.93 133 A 1 
ATOM   1059 N  N   . PRO A 1 134 ? -4.059  -0.100  15.819  1.00 97.44 134 A 1 
ATOM   1060 C  CA  . PRO A 1 134 ? -3.368  -0.543  14.624  1.00 97.80 134 A 1 
ATOM   1061 C  C   . PRO A 1 134 ? -1.863  -0.267  14.758  1.00 98.01 134 A 1 
ATOM   1062 O  O   . PRO A 1 134 ? -1.461  0.741   15.353  1.00 97.43 134 A 1 
ATOM   1063 C  CB  . PRO A 1 134 ? -4.005  0.229   13.463  1.00 97.55 134 A 1 
ATOM   1064 C  CG  . PRO A 1 134 ? -4.459  1.530   14.116  1.00 96.27 134 A 1 
ATOM   1065 C  CD  . PRO A 1 134 ? -4.851  1.090   15.534  1.00 97.67 134 A 1 
ATOM   1066 N  N   . ALA A 1 135 ? -1.040  -1.143  14.204  1.00 98.29 135 A 1 
ATOM   1067 C  CA  . ALA A 1 135 ? 0.408   -0.935  14.144  1.00 98.03 135 A 1 
ATOM   1068 C  C   . ALA A 1 135 ? 0.763   0.297   13.298  1.00 98.22 135 A 1 
ATOM   1069 O  O   . ALA A 1 135 ? 1.713   1.018   13.598  1.00 97.92 135 A 1 
ATOM   1070 C  CB  . ALA A 1 135 ? 1.058   -2.201  13.590  1.00 97.63 135 A 1 
ATOM   1071 N  N   . PHE A 1 136 ? -0.024  0.541   12.255  1.00 98.56 136 A 1 
ATOM   1072 C  CA  . PHE A 1 136 ? 0.067   1.713   11.391  1.00 98.69 136 A 1 
ATOM   1073 C  C   . PHE A 1 136 ? -1.238  1.945   10.626  1.00 98.72 136 A 1 
ATOM   1074 O  O   . PHE A 1 136 ? -2.147  1.109   10.632  1.00 98.70 136 A 1 
ATOM   1075 C  CB  . PHE A 1 136 ? 1.253   1.562   10.426  1.00 98.65 136 A 1 
ATOM   1076 C  CG  . PHE A 1 136 ? 1.185   0.368   9.490   1.00 98.69 136 A 1 
ATOM   1077 C  CD1 . PHE A 1 136 ? 1.639   -0.898  9.921   1.00 98.46 136 A 1 
ATOM   1078 C  CD2 . PHE A 1 136 ? 0.723   0.520   8.179   1.00 98.45 136 A 1 
ATOM   1079 C  CE1 . PHE A 1 136 ? 1.642   -1.987  9.043   1.00 98.25 136 A 1 
ATOM   1080 C  CE2 . PHE A 1 136 ? 0.727   -0.566  7.295   1.00 98.20 136 A 1 
ATOM   1081 C  CZ  . PHE A 1 136 ? 1.192   -1.825  7.725   1.00 98.28 136 A 1 
ATOM   1082 N  N   . ILE A 1 137 ? -1.326  3.081   9.972   1.00 98.86 137 A 1 
ATOM   1083 C  CA  . ILE A 1 137 ? -2.387  3.427   9.025   1.00 98.94 137 A 1 
ATOM   1084 C  C   . ILE A 1 137 ? -1.739  3.608   7.645   1.00 98.97 137 A 1 
ATOM   1085 O  O   . ILE A 1 137 ? -0.718  4.282   7.530   1.00 98.87 137 A 1 
ATOM   1086 C  CB  . ILE A 1 137 ? -3.146  4.690   9.478   1.00 98.88 137 A 1 
ATOM   1087 C  CG1 . ILE A 1 137 ? -3.767  4.484   10.883  1.00 98.69 137 A 1 
ATOM   1088 C  CG2 . ILE A 1 137 ? -4.231  5.064   8.452   1.00 98.73 137 A 1 
ATOM   1089 C  CD1 . ILE A 1 137 ? -4.308  5.765   11.528  1.00 98.08 137 A 1 
ATOM   1090 N  N   . LEU A 1 138 ? -2.331  3.016   6.618   1.00 98.84 138 A 1 
ATOM   1091 C  CA  . LEU A 1 138 ? -1.927  3.210   5.234   1.00 98.99 138 A 1 
ATOM   1092 C  C   . LEU A 1 138 ? -3.053  3.902   4.463   1.00 98.99 138 A 1 
ATOM   1093 O  O   . LEU A 1 138 ? -4.174  3.402   4.405   1.00 98.82 138 A 1 
ATOM   1094 C  CB  . LEU A 1 138 ? -1.520  1.865   4.618   1.00 98.88 138 A 1 
ATOM   1095 C  CG  . LEU A 1 138 ? -1.132  1.943   3.130   1.00 98.74 138 A 1 
ATOM   1096 C  CD1 . LEU A 1 138 ? 0.065   2.859   2.883   1.00 98.41 138 A 1 
ATOM   1097 C  CD2 . LEU A 1 138 ? -0.764  0.544   2.639   1.00 98.35 138 A 1 
ATOM   1098 N  N   . LEU A 1 139 ? -2.730  5.036   3.861   1.00 98.81 139 A 1 
ATOM   1099 C  CA  . LEU A 1 139 ? -3.603  5.747   2.941   1.00 98.83 139 A 1 
ATOM   1100 C  C   . LEU A 1 139 ? -3.255  5.321   1.513   1.00 98.82 139 A 1 
ATOM   1101 O  O   . LEU A 1 139 ? -2.118  5.480   1.073   1.00 98.65 139 A 1 
ATOM   1102 C  CB  . LEU A 1 139 ? -3.467  7.263   3.164   1.00 98.83 139 A 1 
ATOM   1103 C  CG  . LEU A 1 139 ? -3.718  7.724   4.614   1.00 98.58 139 A 1 
ATOM   1104 C  CD1 . LEU A 1 139 ? -3.573  9.243   4.714   1.00 98.36 139 A 1 
ATOM   1105 C  CD2 . LEU A 1 139 ? -5.116  7.352   5.109   1.00 98.20 139 A 1 
ATOM   1106 N  N   . GLY A 1 140 ? -4.230  4.766   0.797   1.00 98.65 140 A 1 
ATOM   1107 C  CA  . GLY A 1 140 ? -4.075  4.229   -0.559  1.00 98.59 140 A 1 
ATOM   1108 C  C   . GLY A 1 140 ? -4.099  5.272   -1.678  1.00 98.34 140 A 1 
ATOM   1109 O  O   . GLY A 1 140 ? -4.143  4.896   -2.848  1.00 96.21 140 A 1 
ATOM   1110 N  N   . GLY A 1 141 ? -4.053  6.558   -1.327  1.00 98.27 141 A 1 
ATOM   1111 C  CA  . GLY A 1 141 ? -4.082  7.688   -2.256  1.00 98.28 141 A 1 
ATOM   1112 C  C   . GLY A 1 141 ? -5.476  8.250   -2.503  1.00 98.20 141 A 1 
ATOM   1113 O  O   . GLY A 1 141 ? -6.454  7.788   -1.922  1.00 97.41 141 A 1 
ATOM   1114 N  N   . ASP A 1 142 ? -5.524  9.284   -3.340  1.00 98.13 142 A 1 
ATOM   1115 C  CA  . ASP A 1 142 ? -6.718  10.061  -3.671  1.00 97.95 142 A 1 
ATOM   1116 C  C   . ASP A 1 142 ? -7.439  10.597  -2.423  1.00 98.19 142 A 1 
ATOM   1117 O  O   . ASP A 1 142 ? -8.632  10.395  -2.191  1.00 97.45 142 A 1 
ATOM   1118 C  CB  . ASP A 1 142 ? -7.612  9.327   -4.680  1.00 97.32 142 A 1 
ATOM   1119 C  CG  . ASP A 1 142 ? -7.120  9.420   -6.121  1.00 96.45 142 A 1 
ATOM   1120 O  OD1 . ASP A 1 142 ? -6.034  10.006  -6.375  1.00 95.10 142 A 1 
ATOM   1121 O  OD2 . ASP A 1 142 ? -7.847  8.944   -7.031  1.00 94.69 142 A 1 
ATOM   1122 N  N   . LEU A 1 143 ? -6.695  11.327  -1.590  1.00 97.89 143 A 1 
ATOM   1123 C  CA  . LEU A 1 143 ? -7.256  12.008  -0.422  1.00 97.99 143 A 1 
ATOM   1124 C  C   . LEU A 1 143 ? -8.099  13.220  -0.825  1.00 97.93 143 A 1 
ATOM   1125 O  O   . LEU A 1 143 ? -8.976  13.641  -0.068  1.00 97.36 143 A 1 
ATOM   1126 C  CB  . LEU A 1 143 ? -6.125  12.453  0.517   1.00 97.89 143 A 1 
ATOM   1127 C  CG  . LEU A 1 143 ? -5.583  11.352  1.445   1.00 96.06 143 A 1 
ATOM   1128 C  CD1 . LEU A 1 143 ? -4.897  10.200  0.716   1.00 91.15 143 A 1 
ATOM   1129 C  CD2 . LEU A 1 143 ? -4.567  11.969  2.409   1.00 90.94 143 A 1 
ATOM   1130 N  N   . ILE A 1 144 ? -7.803  13.795  -1.990  1.00 96.48 144 A 1 
ATOM   1131 C  CA  . ILE A 1 144 ? -8.340  15.066  -2.455  1.00 96.03 144 A 1 
ATOM   1132 C  C   . ILE A 1 144 ? -9.568  14.808  -3.325  1.00 96.44 144 A 1 
ATOM   1133 O  O   . ILE A 1 144 ? -9.519  13.969  -4.225  1.00 95.77 144 A 1 
ATOM   1134 C  CB  . ILE A 1 144 ? -7.267  15.858  -3.229  1.00 93.94 144 A 1 
ATOM   1135 C  CG1 . ILE A 1 144 ? -5.876  15.881  -2.549  1.00 82.49 144 A 1 
ATOM   1136 C  CG2 . ILE A 1 144 ? -7.755  17.294  -3.489  1.00 81.65 144 A 1 
ATOM   1137 C  CD1 . ILE A 1 144 ? -5.879  16.360  -1.098  1.00 77.43 144 A 1 
ATOM   1138 N  N   . ALA A 1 145 ? -10.639 15.571  -3.101  1.00 96.33 145 A 1 
ATOM   1139 C  CA  . ALA A 1 145 ? -11.851 15.495  -3.899  1.00 96.28 145 A 1 
ATOM   1140 C  C   . ALA A 1 145 ? -11.597 15.833  -5.381  1.00 95.85 145 A 1 
ATOM   1141 O  O   . ALA A 1 145 ? -10.724 16.635  -5.720  1.00 94.65 145 A 1 
ATOM   1142 C  CB  . ALA A 1 145 ? -12.904 16.429  -3.304  1.00 95.87 145 A 1 
ATOM   1143 N  N   . HIS A 1 146 ? -12.421 15.260  -6.258  1.00 95.70 146 A 1 
ATOM   1144 C  CA  . HIS A 1 146 ? -12.403 15.572  -7.678  1.00 95.37 146 A 1 
ATOM   1145 C  C   . HIS A 1 146 ? -12.799 17.032  -7.954  1.00 94.52 146 A 1 
ATOM   1146 O  O   . HIS A 1 146 ? -13.602 17.647  -7.243  1.00 92.49 146 A 1 
ATOM   1147 C  CB  . HIS A 1 146 ? -13.351 14.618  -8.426  1.00 95.16 146 A 1 
ATOM   1148 C  CG  . HIS A 1 146 ? -12.921 13.185  -8.368  1.00 95.30 146 A 1 
ATOM   1149 N  ND1 . HIS A 1 146 ? -13.327 12.260  -7.428  1.00 93.06 146 A 1 
ATOM   1150 C  CD2 . HIS A 1 146 ? -12.089 12.519  -9.231  1.00 93.40 146 A 1 
ATOM   1151 C  CE1 . HIS A 1 146 ? -12.752 11.088  -7.719  1.00 93.03 146 A 1 
ATOM   1152 N  NE2 . HIS A 1 146 ? -11.988 11.194  -8.821  1.00 93.44 146 A 1 
ATOM   1153 N  N   . GLY A 1 147 ? -12.255 17.594  -9.034  1.00 92.97 147 A 1 
ATOM   1154 C  CA  . GLY A 1 147 ? -12.673 18.907  -9.529  1.00 91.00 147 A 1 
ATOM   1155 C  C   . GLY A 1 147 ? -12.316 20.095  -8.620  1.00 91.14 147 A 1 
ATOM   1156 O  O   . GLY A 1 147 ? -12.873 21.180  -8.788  1.00 87.28 147 A 1 
ATOM   1157 N  N   . LEU A 1 148 ? -11.406 19.928  -7.679  1.00 90.82 148 A 1 
ATOM   1158 C  CA  . LEU A 1 148 ? -10.850 21.033  -6.912  1.00 88.81 148 A 1 
ATOM   1159 C  C   . LEU A 1 148 ? -9.655  21.651  -7.653  1.00 85.12 148 A 1 
ATOM   1160 O  O   . LEU A 1 148 ? -8.628  21.004  -7.847  1.00 74.72 148 A 1 
ATOM   1161 C  CB  . LEU A 1 148 ? -10.469 20.581  -5.494  1.00 87.31 148 A 1 
ATOM   1162 C  CG  . LEU A 1 148 ? -11.650 20.160  -4.602  1.00 86.29 148 A 1 
ATOM   1163 C  CD1 . LEU A 1 148 ? -11.125 19.768  -3.219  1.00 83.18 148 A 1 
ATOM   1164 C  CD2 . LEU A 1 148 ? -12.669 21.290  -4.398  1.00 83.04 148 A 1 
ATOM   1165 N  N   . ASN A 1 149 ? -9.758  22.927  -7.994  1.00 77.30 149 A 1 
ATOM   1166 C  CA  . ASN A 1 149 ? -8.594  23.709  -8.415  1.00 74.07 149 A 1 
ATOM   1167 C  C   . ASN A 1 149 ? -7.731  24.001  -7.185  1.00 76.43 149 A 1 
ATOM   1168 O  O   . ASN A 1 149 ? -8.037  24.901  -6.397  1.00 71.68 149 A 1 
ATOM   1169 C  CB  . ASN A 1 149 ? -9.037  25.004  -9.111  1.00 66.11 149 A 1 
ATOM   1170 C  CG  . ASN A 1 149 ? -9.367  24.793  -10.575 1.00 58.17 149 A 1 
ATOM   1171 O  OD1 . ASN A 1 149 ? -8.910  23.894  -11.232 1.00 51.16 149 A 1 
ATOM   1172 N  ND2 . ASN A 1 149 ? -10.151 25.684  -11.152 1.00 50.64 149 A 1 
ATOM   1173 N  N   . THR A 1 150 ? -6.676  23.236  -7.018  1.00 80.87 150 A 1 
ATOM   1174 C  CA  . THR A 1 150 ? -5.890  23.205  -5.793  1.00 80.67 150 A 1 
ATOM   1175 C  C   . THR A 1 150 ? -4.520  23.842  -6.020  1.00 84.79 150 A 1 
ATOM   1176 O  O   . THR A 1 150 ? -3.760  23.415  -6.875  1.00 81.71 150 A 1 
ATOM   1177 C  CB  . THR A 1 150 ? -5.761  21.767  -5.259  1.00 72.86 150 A 1 
ATOM   1178 O  OG1 . THR A 1 150 ? -6.946  21.040  -5.437  1.00 67.89 150 A 1 
ATOM   1179 C  CG2 . THR A 1 150 ? -5.517  21.766  -3.765  1.00 68.04 150 A 1 
ATOM   1180 N  N   . ASP A 1 151 ? -4.185  24.866  -5.230  1.00 89.14 151 A 1 
ATOM   1181 C  CA  . ASP A 1 151 ? -2.809  25.326  -5.100  1.00 90.59 151 A 1 
ATOM   1182 C  C   . ASP A 1 151 ? -2.068  24.536  -3.994  1.00 92.84 151 A 1 
ATOM   1183 O  O   . ASP A 1 151 ? -2.655  23.729  -3.267  1.00 92.24 151 A 1 
ATOM   1184 C  CB  . ASP A 1 151 ? -2.770  26.858  -4.916  1.00 88.07 151 A 1 
ATOM   1185 C  CG  . ASP A 1 151 ? -3.253  27.374  -3.558  1.00 86.59 151 A 1 
ATOM   1186 O  OD1 . ASP A 1 151 ? -3.259  26.616  -2.575  1.00 81.89 151 A 1 
ATOM   1187 O  OD2 . ASP A 1 151 ? -3.520  28.597  -3.448  1.00 81.96 151 A 1 
ATOM   1188 N  N   . SER A 1 152 ? -0.776  24.786  -3.825  1.00 92.17 152 A 1 
ATOM   1189 C  CA  . SER A 1 152 ? 0.019   24.069  -2.822  1.00 93.12 152 A 1 
ATOM   1190 C  C   . SER A 1 152 ? -0.458  24.277  -1.378  1.00 94.46 152 A 1 
ATOM   1191 O  O   . SER A 1 152 ? -0.255  23.423  -0.512  1.00 93.94 152 A 1 
ATOM   1192 C  CB  . SER A 1 152 ? 1.486   24.495  -2.944  1.00 91.57 152 A 1 
ATOM   1193 O  OG  . SER A 1 152 ? 1.653   25.875  -2.658  1.00 78.68 152 A 1 
ATOM   1194 N  N   . LYS A 1 153 ? -1.106  25.415  -1.082  1.00 94.41 153 A 1 
ATOM   1195 C  CA  . LYS A 1 153 ? -1.646  25.712  0.243   1.00 94.67 153 A 1 
ATOM   1196 C  C   . LYS A 1 153 ? -2.934  24.936  0.489   1.00 95.30 153 A 1 
ATOM   1197 O  O   . LYS A 1 153 ? -3.088  24.354  1.560   1.00 94.80 153 A 1 
ATOM   1198 C  CB  . LYS A 1 153 ? -1.858  27.222  0.373   1.00 93.85 153 A 1 
ATOM   1199 C  CG  . LYS A 1 153 ? -2.321  27.636  1.776   1.00 81.38 153 A 1 
ATOM   1200 C  CD  . LYS A 1 153 ? -2.629  29.134  1.805   1.00 76.69 153 A 1 
ATOM   1201 C  CE  . LYS A 1 153 ? -3.201  29.541  3.151   1.00 63.99 153 A 1 
ATOM   1202 N  NZ  . LYS A 1 153 ? -3.716  30.932  3.103   1.00 55.01 153 A 1 
ATOM   1203 N  N   . MET A 1 154 ? -3.831  24.911  -0.505  1.00 95.15 154 A 1 
ATOM   1204 C  CA  . MET A 1 154 ? -5.056  24.131  -0.468  1.00 94.61 154 A 1 
ATOM   1205 C  C   . MET A 1 154 ? -4.747  22.641  -0.431  1.00 95.58 154 A 1 
ATOM   1206 O  O   . MET A 1 154 ? -5.275  21.964  0.440   1.00 95.25 154 A 1 
ATOM   1207 C  CB  . MET A 1 154 ? -5.934  24.468  -1.675  1.00 92.97 154 A 1 
ATOM   1208 C  CG  . MET A 1 154 ? -6.565  25.852  -1.554  1.00 80.06 154 A 1 
ATOM   1209 S  SD  . MET A 1 154 ? -7.596  26.316  -2.977  1.00 72.99 154 A 1 
ATOM   1210 C  CE  . MET A 1 154 ? -8.929  25.103  -2.850  1.00 63.11 154 A 1 
ATOM   1211 N  N   . LEU A 1 155 ? -3.817  22.158  -1.246  1.00 95.55 155 A 1 
ATOM   1212 C  CA  . LEU A 1 155 ? -3.384  20.758  -1.253  1.00 96.03 155 A 1 
ATOM   1213 C  C   . LEU A 1 155 ? -2.894  20.309  0.129   1.00 96.69 155 A 1 
ATOM   1214 O  O   . LEU A 1 155 ? -3.331  19.305  0.674   1.00 96.76 155 A 1 
ATOM   1215 C  CB  . LEU A 1 155 ? -2.285  20.589  -2.324  1.00 95.71 155 A 1 
ATOM   1216 C  CG  . LEU A 1 155 ? -1.841  19.129  -2.534  1.00 94.60 155 A 1 
ATOM   1217 C  CD1 . LEU A 1 155 ? -2.959  18.276  -3.113  1.00 93.51 155 A 1 
ATOM   1218 C  CD2 . LEU A 1 155 ? -0.658  19.082  -3.494  1.00 93.00 155 A 1 
ATOM   1219 N  N   . LYS A 1 156 ? -2.039  21.119  0.756   1.00 96.46 156 A 1 
ATOM   1220 C  CA  . LYS A 1 156 ? -1.581  20.863  2.120   1.00 96.80 156 A 1 
ATOM   1221 C  C   . LYS A 1 156 ? -2.729  20.833  3.127   1.00 96.97 156 A 1 
ATOM   1222 O  O   . LYS A 1 156 ? -2.690  20.041  4.072   1.00 96.96 156 A 1 
ATOM   1223 C  CB  . LYS A 1 156 ? -0.536  21.920  2.508   1.00 97.04 156 A 1 
ATOM   1224 C  CG  . LYS A 1 156 ? 0.039   21.660  3.901   1.00 95.71 156 A 1 
ATOM   1225 C  CD  . LYS A 1 156 ? 1.031   22.763  4.277   1.00 93.92 156 A 1 
ATOM   1226 C  CE  . LYS A 1 156 ? 1.511   22.501  5.698   1.00 87.07 156 A 1 
ATOM   1227 N  NZ  . LYS A 1 156 ? 2.444   23.557  6.141   1.00 80.46 156 A 1 
ATOM   1228 N  N   . GLN A 1 157 ? -3.715  21.730  2.985   1.00 96.63 157 A 1 
ATOM   1229 C  CA  . GLN A 1 157 ? -4.876  21.750  3.862   1.00 96.57 157 A 1 
ATOM   1230 C  C   . GLN A 1 157 ? -5.754  20.519  3.660   1.00 96.78 157 A 1 
ATOM   1231 O  O   . GLN A 1 157 ? -6.159  19.917  4.645   1.00 96.54 157 A 1 
ATOM   1232 C  CB  . GLN A 1 157 ? -5.654  23.056  3.694   1.00 96.21 157 A 1 
ATOM   1233 C  CG  . GLN A 1 157 ? -6.794  23.192  4.715   1.00 92.85 157 A 1 
ATOM   1234 C  CD  . GLN A 1 157 ? -6.296  23.115  6.169   1.00 89.86 157 A 1 
ATOM   1235 O  OE1 . GLN A 1 157 ? -5.348  23.773  6.567   1.00 82.46 157 A 1 
ATOM   1236 N  NE2 . GLN A 1 157 ? -6.894  22.285  6.982   1.00 78.68 157 A 1 
ATOM   1237 N  N   . SER A 1 158 ? -5.971  20.088  2.413   1.00 96.67 158 A 1 
ATOM   1238 C  CA  . SER A 1 158 ? -6.733  18.888  2.077   1.00 96.56 158 A 1 
ATOM   1239 C  C   . SER A 1 158 ? -6.096  17.622  2.670   1.00 97.14 158 A 1 
ATOM   1240 O  O   . SER A 1 158 ? -6.798  16.820  3.287   1.00 97.07 158 A 1 
ATOM   1241 C  CB  . SER A 1 158 ? -6.869  18.766  0.565   1.00 95.66 158 A 1 
ATOM   1242 O  OG  . SER A 1 158 ? -7.545  19.898  0.046   1.00 88.33 158 A 1 
ATOM   1243 N  N   . PHE A 1 159 ? -4.773  17.494  2.627   1.00 97.49 159 A 1 
ATOM   1244 C  CA  . PHE A 1 159 ? -4.089  16.416  3.347   1.00 97.89 159 A 1 
ATOM   1245 C  C   . PHE A 1 159 ? -4.330  16.476  4.862   1.00 98.18 159 A 1 
ATOM   1246 O  O   . PHE A 1 159 ? -4.559  15.453  5.503   1.00 98.08 159 A 1 
ATOM   1247 C  CB  . PHE A 1 159 ? -2.588  16.449  3.057   1.00 97.78 159 A 1 
ATOM   1248 C  CG  . PHE A 1 159 ? -2.182  16.117  1.643   1.00 97.75 159 A 1 
ATOM   1249 C  CD1 . PHE A 1 159 ? -2.771  15.044  0.965   1.00 97.17 159 A 1 
ATOM   1250 C  CD2 . PHE A 1 159 ? -1.166  16.858  1.009   1.00 97.01 159 A 1 
ATOM   1251 C  CE1 . PHE A 1 159 ? -2.371  14.715  -0.336  1.00 96.61 159 A 1 
ATOM   1252 C  CE2 . PHE A 1 159 ? -0.760  16.538  -0.292  1.00 96.53 159 A 1 
ATOM   1253 C  CZ  . PHE A 1 159 ? -1.365  15.463  -0.966  1.00 96.89 159 A 1 
ATOM   1254 N  N   . LYS A 1 160 ? -4.304  17.672  5.455   1.00 98.08 160 A 1 
ATOM   1255 C  CA  . LYS A 1 160 ? -4.562  17.843  6.887   1.00 98.05 160 A 1 
ATOM   1256 C  C   . LYS A 1 160 ? -6.001  17.556  7.279   1.00 98.13 160 A 1 
ATOM   1257 O  O   . LYS A 1 160 ? -6.216  17.102  8.399   1.00 97.85 160 A 1 
ATOM   1258 C  CB  . LYS A 1 160 ? -4.195  19.250  7.342   1.00 97.79 160 A 1 
ATOM   1259 C  CG  . LYS A 1 160 ? -2.685  19.424  7.487   1.00 92.16 160 A 1 
ATOM   1260 C  CD  . LYS A 1 160 ? -2.446  20.828  8.023   1.00 86.51 160 A 1 
ATOM   1261 C  CE  . LYS A 1 160 ? -1.005  20.985  8.472   1.00 77.60 160 A 1 
ATOM   1262 N  NZ  . LYS A 1 160 ? -0.901  22.151  9.369   1.00 68.04 160 A 1 
ATOM   1263 N  N   . ASN A 1 161 ? -6.980  17.803  6.401   1.00 97.86 161 A 1 
ATOM   1264 C  CA  . ASN A 1 161 ? -8.375  17.442  6.643   1.00 97.62 161 A 1 
ATOM   1265 C  C   . ASN A 1 161 ? -8.521  15.935  6.872   1.00 98.08 161 A 1 
ATOM   1266 O  O   . ASN A 1 161 ? -9.367  15.520  7.658   1.00 97.81 161 A 1 
ATOM   1267 C  CB  . ASN A 1 161 ? -9.246  17.897  5.462   1.00 96.88 161 A 1 
ATOM   1268 C  CG  . ASN A 1 161 ? -9.338  19.410  5.282   1.00 95.23 161 A 1 
ATOM   1269 O  OD1 . ASN A 1 161 ? -8.904  20.213  6.100   1.00 90.68 161 A 1 
ATOM   1270 N  ND2 . ASN A 1 161 ? -9.910  19.844  4.179   1.00 89.39 161 A 1 
ATOM   1271 N  N   . VAL A 1 162 ? -7.655  15.122  6.262   1.00 98.38 162 A 1 
ATOM   1272 C  CA  . VAL A 1 162 ? -7.596  13.672  6.467   1.00 98.50 162 A 1 
ATOM   1273 C  C   . VAL A 1 162 ? -6.712  13.300  7.658   1.00 98.75 162 A 1 
ATOM   1274 O  O   . VAL A 1 162 ? -7.123  12.537  8.531   1.00 98.68 162 A 1 
ATOM   1275 C  CB  . VAL A 1 162 ? -7.122  12.979  5.171   1.00 98.45 162 A 1 
ATOM   1276 C  CG1 . VAL A 1 162 ? -6.911  11.473  5.380   1.00 97.73 162 A 1 
ATOM   1277 C  CG2 . VAL A 1 162 ? -8.151  13.182  4.062   1.00 97.73 162 A 1 
ATOM   1278 N  N   . THR A 1 163 ? -5.486  13.828  7.745   1.00 98.63 163 A 1 
ATOM   1279 C  CA  . THR A 1 163 ? -4.553  13.390  8.791   1.00 98.77 163 A 1 
ATOM   1280 C  C   . THR A 1 163 ? -4.933  13.865  10.190  1.00 98.77 163 A 1 
ATOM   1281 O  O   . THR A 1 163 ? -4.639  13.163  11.152  1.00 98.60 163 A 1 
ATOM   1282 C  CB  . THR A 1 163 ? -3.096  13.774  8.506   1.00 98.61 163 A 1 
ATOM   1283 O  OG1 . THR A 1 163 ? -2.928  15.167  8.411   1.00 97.68 163 A 1 
ATOM   1284 C  CG2 . THR A 1 163 ? -2.579  13.136  7.214   1.00 97.46 163 A 1 
ATOM   1285 N  N   . ALA A 1 164 ? -5.566  15.032  10.345  1.00 98.69 164 A 1 
ATOM   1286 C  CA  . ALA A 1 164 ? -5.871  15.573  11.667  1.00 98.55 164 A 1 
ATOM   1287 C  C   . ALA A 1 164 ? -6.906  14.727  12.446  1.00 98.69 164 A 1 
ATOM   1288 O  O   . ALA A 1 164 ? -6.627  14.404  13.608  1.00 98.33 164 A 1 
ATOM   1289 C  CB  . ALA A 1 164 ? -6.244  17.062  11.560  1.00 98.16 164 A 1 
ATOM   1290 N  N   . PRO A 1 165 ? -8.033  14.281  11.845  1.00 98.58 165 A 1 
ATOM   1291 C  CA  . PRO A 1 165 ? -8.930  13.330  12.501  1.00 98.56 165 A 1 
ATOM   1292 C  C   . PRO A 1 165 ? -8.255  11.997  12.847  1.00 98.65 165 A 1 
ATOM   1293 O  O   . PRO A 1 165 ? -8.451  11.465  13.943  1.00 98.48 165 A 1 
ATOM   1294 C  CB  . PRO A 1 165 ? -10.104 13.128  11.535  1.00 98.21 165 A 1 
ATOM   1295 C  CG  . PRO A 1 165 ? -10.120 14.409  10.711  1.00 96.77 165 A 1 
ATOM   1296 C  CD  . PRO A 1 165 ? -8.633  14.747  10.610  1.00 98.21 165 A 1 
ATOM   1297 N  N   . LEU A 1 166 ? -7.403  11.488  11.954  1.00 98.71 166 A 1 
ATOM   1298 C  CA  . LEU A 1 166 ? -6.663  10.248  12.193  1.00 98.75 166 A 1 
ATOM   1299 C  C   . LEU A 1 166 ? -5.679  10.381  13.366  1.00 98.79 166 A 1 
ATOM   1300 O  O   . LEU A 1 166 ? -5.643  9.511   14.228  1.00 98.59 166 A 1 
ATOM   1301 C  CB  . LEU A 1 166 ? -5.922  9.811   10.916  1.00 98.76 166 A 1 
ATOM   1302 C  CG  . LEU A 1 166 ? -6.844  9.319   9.785   1.00 98.52 166 A 1 
ATOM   1303 C  CD1 . LEU A 1 166 ? -6.019  9.093   8.522   1.00 98.36 166 A 1 
ATOM   1304 C  CD2 . LEU A 1 166 ? -7.532  7.997   10.144  1.00 98.19 166 A 1 
ATOM   1305 N  N   . GLU A 1 167 ? -4.928  11.471  13.446  1.00 98.79 167 A 1 
ATOM   1306 C  CA  . GLU A 1 167 ? -4.024  11.730  14.573  1.00 98.58 167 A 1 
ATOM   1307 C  C   . GLU A 1 167 ? -4.757  11.891  15.903  1.00 98.44 167 A 1 
ATOM   1308 O  O   . GLU A 1 167 ? -4.251  11.457  16.946  1.00 97.97 167 A 1 
ATOM   1309 C  CB  . GLU A 1 167 ? -3.210  12.997  14.320  1.00 98.22 167 A 1 
ATOM   1310 C  CG  . GLU A 1 167 ? -2.103  12.760  13.310  1.00 94.43 167 A 1 
ATOM   1311 C  CD  . GLU A 1 167 ? -1.226  13.998  13.217  1.00 94.56 167 A 1 
ATOM   1312 O  OE1 . GLU A 1 167 ? -0.181  14.055  13.905  1.00 88.22 167 A 1 
ATOM   1313 O  OE2 . GLU A 1 167 ? -1.519  14.928  12.430  1.00 90.54 167 A 1 
ATOM   1314 N  N   . ALA A 1 168 ? -5.935  12.493  15.876  1.00 98.59 168 A 1 
ATOM   1315 C  CA  . ALA A 1 168 ? -6.748  12.639  17.079  1.00 98.31 168 A 1 
ATOM   1316 C  C   . ALA A 1 168 ? -7.279  11.287  17.572  1.00 98.33 168 A 1 
ATOM   1317 O  O   . ALA A 1 168 ? -7.263  11.007  18.773  1.00 97.78 168 A 1 
ATOM   1318 C  CB  . ALA A 1 168 ? -7.883  13.624  16.774  1.00 98.11 168 A 1 
ATOM   1319 N  N   . ALA A 1 169 ? -7.714  10.426  16.663  1.00 98.41 169 A 1 
ATOM   1320 C  CA  . ALA A 1 169 ? -8.228  9.097   16.991  1.00 98.41 169 A 1 
ATOM   1321 C  C   . ALA A 1 169 ? -7.108  8.097   17.336  1.00 98.39 169 A 1 
ATOM   1322 O  O   . ALA A 1 169 ? -7.256  7.291   18.255  1.00 97.84 169 A 1 
ATOM   1323 C  CB  . ALA A 1 169 ? -9.080  8.608   15.822  1.00 98.33 169 A 1 
ATOM   1324 N  N   . PHE A 1 170 ? -5.985  8.158   16.626  1.00 98.58 170 A 1 
ATOM   1325 C  CA  . PHE A 1 170 ? -4.867  7.220   16.709  1.00 98.41 170 A 1 
ATOM   1326 C  C   . PHE A 1 170 ? -3.550  7.936   17.073  1.00 98.26 170 A 1 
ATOM   1327 O  O   . PHE A 1 170 ? -2.613  7.978   16.270  1.00 97.60 170 A 1 
ATOM   1328 C  CB  . PHE A 1 170 ? -4.761  6.428   15.402  1.00 98.48 170 A 1 
ATOM   1329 C  CG  . PHE A 1 170 ? -6.015  5.684   15.019  1.00 98.62 170 A 1 
ATOM   1330 C  CD1 . PHE A 1 170 ? -6.331  4.453   15.629  1.00 98.42 170 A 1 
ATOM   1331 C  CD2 . PHE A 1 170 ? -6.881  6.212   14.043  1.00 98.44 170 A 1 
ATOM   1332 C  CE1 . PHE A 1 170 ? -7.479  3.746   15.255  1.00 98.23 170 A 1 
ATOM   1333 C  CE2 . PHE A 1 170 ? -8.039  5.505   13.659  1.00 98.28 170 A 1 
ATOM   1334 C  CZ  . PHE A 1 170 ? -8.334  4.274   14.268  1.00 98.37 170 A 1 
ATOM   1335 N  N   . PRO A 1 171 ? -3.449  8.511   18.278  1.00 97.77 171 A 1 
ATOM   1336 C  CA  . PRO A 1 171 ? -2.233  9.187   18.695  1.00 96.78 171 A 1 
ATOM   1337 C  C   . PRO A 1 171 ? -1.058  8.199   18.728  1.00 95.23 171 A 1 
ATOM   1338 O  O   . PRO A 1 171 ? -1.193  7.062   19.176  1.00 87.70 171 A 1 
ATOM   1339 C  CB  . PRO A 1 171 ? -2.541  9.764   20.077  1.00 95.51 171 A 1 
ATOM   1340 C  CG  . PRO A 1 171 ? -3.630  8.833   20.619  1.00 93.97 171 A 1 
ATOM   1341 C  CD  . PRO A 1 171 ? -4.413  8.463   19.359  1.00 97.03 171 A 1 
ATOM   1342 N  N   . ASN A 1 172 ? 0.111   8.662   18.280  1.00 94.72 172 A 1 
ATOM   1343 C  CA  . ASN A 1 172 ? 1.345   7.877   18.174  1.00 94.46 172 A 1 
ATOM   1344 C  C   . ASN A 1 172 ? 1.308   6.738   17.139  1.00 95.52 172 A 1 
ATOM   1345 O  O   . ASN A 1 172 ? 2.208   5.895   17.137  1.00 92.84 172 A 1 
ATOM   1346 C  CB  . ASN A 1 172 ? 1.819   7.386   19.556  1.00 91.83 172 A 1 
ATOM   1347 C  CG  . ASN A 1 172 ? 1.782   8.463   20.615  1.00 85.56 172 A 1 
ATOM   1348 O  OD1 . ASN A 1 172 ? 2.354   9.534   20.483  1.00 76.41 172 A 1 
ATOM   1349 N  ND2 . ASN A 1 172 ? 1.094   8.220   21.711  1.00 74.22 172 A 1 
ATOM   1350 N  N   . THR A 1 173 ? 0.323   6.698   16.253  1.00 97.51 173 A 1 
ATOM   1351 C  CA  . THR A 1 173 ? 0.271   5.746   15.143  1.00 98.10 173 A 1 
ATOM   1352 C  C   . THR A 1 173 ? 0.845   6.385   13.878  1.00 98.40 173 A 1 
ATOM   1353 O  O   . THR A 1 173 ? 0.422   7.473   13.492  1.00 98.10 173 A 1 
ATOM   1354 C  CB  . THR A 1 173 ? -1.159  5.240   14.911  1.00 97.92 173 A 1 
ATOM   1355 O  OG1 . THR A 1 173 ? -1.651  4.687   16.106  1.00 94.75 173 A 1 
ATOM   1356 C  CG2 . THR A 1 173 ? -1.221  4.147   13.853  1.00 94.88 173 A 1 
ATOM   1357 N  N   . SER A 1 174 ? 1.795   5.713   13.237  1.00 98.62 174 A 1 
ATOM   1358 C  CA  . SER A 1 174 ? 2.363   6.191   11.975  1.00 98.65 174 A 1 
ATOM   1359 C  C   . SER A 1 174 ? 1.334   6.130   10.843  1.00 98.83 174 A 1 
ATOM   1360 O  O   . SER A 1 174 ? 0.622   5.137   10.702  1.00 98.67 174 A 1 
ATOM   1361 C  CB  . SER A 1 174 ? 3.603   5.387   11.589  1.00 98.32 174 A 1 
ATOM   1362 O  OG  . SER A 1 174 ? 4.625   5.587   12.545  1.00 94.45 174 A 1 
ATOM   1363 N  N   . ILE A 1 175 ? 1.288   7.178   10.032  1.00 98.86 175 A 1 
ATOM   1364 C  CA  . ILE A 1 175 ? 0.448   7.272   8.838   1.00 98.90 175 A 1 
ATOM   1365 C  C   . ILE A 1 175 ? 1.361   7.277   7.616   1.00 98.93 175 A 1 
ATOM   1366 O  O   . ILE A 1 175 ? 2.190   8.172   7.449   1.00 98.82 175 A 1 
ATOM   1367 C  CB  . ILE A 1 175 ? -0.483  8.508   8.883   1.00 98.88 175 A 1 
ATOM   1368 C  CG1 . ILE A 1 175 ? -1.341  8.519   10.172  1.00 98.66 175 A 1 
ATOM   1369 C  CG2 . ILE A 1 175 ? -1.376  8.516   7.627   1.00 98.68 175 A 1 
ATOM   1370 C  CD1 . ILE A 1 175 ? -2.230  9.766   10.328  1.00 98.23 175 A 1 
ATOM   1371 N  N   . TYR A 1 176 ? 1.200   6.277   6.764   1.00 98.97 176 A 1 
ATOM   1372 C  CA  . TYR A 1 176 ? 1.891   6.154   5.485   1.00 98.95 176 A 1 
ATOM   1373 C  C   . TYR A 1 176 ? 0.932   6.445   4.336   1.00 98.91 176 A 1 
ATOM   1374 O  O   . TYR A 1 176 ? -0.285  6.360   4.491   1.00 98.83 176 A 1 
ATOM   1375 C  CB  . TYR A 1 176 ? 2.505   4.758   5.373   1.00 98.87 176 A 1 
ATOM   1376 C  CG  . TYR A 1 176 ? 3.429   4.392   6.514   1.00 98.75 176 A 1 
ATOM   1377 C  CD1 . TYR A 1 176 ? 4.684   5.014   6.639   1.00 98.14 176 A 1 
ATOM   1378 C  CD2 . TYR A 1 176 ? 3.028   3.443   7.474   1.00 98.03 176 A 1 
ATOM   1379 C  CE1 . TYR A 1 176 ? 5.543   4.675   7.700   1.00 97.26 176 A 1 
ATOM   1380 C  CE2 . TYR A 1 176 ? 3.873   3.102   8.539   1.00 97.37 176 A 1 
ATOM   1381 C  CZ  . TYR A 1 176 ? 5.133   3.716   8.647   1.00 97.53 176 A 1 
ATOM   1382 O  OH  . TYR A 1 176 ? 5.973   3.381   9.684   1.00 96.02 176 A 1 
ATOM   1383 N  N   . ILE A 1 177 ? 1.474   6.789   3.167   1.00 98.81 177 A 1 
ATOM   1384 C  CA  . ILE A 1 177 ? 0.680   7.125   1.979   1.00 98.81 177 A 1 
ATOM   1385 C  C   . ILE A 1 177 ? 1.310   6.558   0.710   1.00 98.87 177 A 1 
ATOM   1386 O  O   . ILE A 1 177 ? 2.517   6.645   0.505   1.00 98.72 177 A 1 
ATOM   1387 C  CB  . ILE A 1 177 ? 0.432   8.652   1.901   1.00 98.63 177 A 1 
ATOM   1388 C  CG1 . ILE A 1 177 ? -0.522  8.982   0.743   1.00 97.59 177 A 1 
ATOM   1389 C  CG2 . ILE A 1 177 ? 1.748   9.455   1.790   1.00 97.37 177 A 1 
ATOM   1390 C  CD1 . ILE A 1 177 ? -1.031  10.436  0.722   1.00 95.54 177 A 1 
ATOM   1391 N  N   . THR A 1 178 ? 0.481   6.024   -0.171  1.00 98.73 178 A 1 
ATOM   1392 C  CA  . THR A 1 178 ? 0.786   5.913   -1.599  1.00 98.66 178 A 1 
ATOM   1393 C  C   . THR A 1 178 ? 0.062   7.045   -2.305  1.00 98.49 178 A 1 
ATOM   1394 O  O   . THR A 1 178 ? -1.151  7.139   -2.193  1.00 97.26 178 A 1 
ATOM   1395 C  CB  . THR A 1 178 ? 0.316   4.566   -2.174  1.00 97.62 178 A 1 
ATOM   1396 O  OG1 . THR A 1 178 ? -1.035  4.318   -1.879  1.00 88.47 178 A 1 
ATOM   1397 C  CG2 . THR A 1 178 ? 1.127   3.419   -1.578  1.00 89.54 178 A 1 
ATOM   1398 N  N   . LEU A 1 179 ? 0.792   7.905   -3.007  1.00 98.63 179 A 1 
ATOM   1399 C  CA  . LEU A 1 179 ? 0.183   9.046   -3.684  1.00 98.56 179 A 1 
ATOM   1400 C  C   . LEU A 1 179 ? -0.783  8.581   -4.784  1.00 98.33 179 A 1 
ATOM   1401 O  O   . LEU A 1 179 ? -0.434  7.729   -5.610  1.00 97.72 179 A 1 
ATOM   1402 C  CB  . LEU A 1 179 ? 1.272   9.963   -4.271  1.00 98.39 179 A 1 
ATOM   1403 C  CG  . LEU A 1 179 ? 2.157   10.654  -3.224  1.00 98.04 179 A 1 
ATOM   1404 C  CD1 . LEU A 1 179 ? 3.276   11.430  -3.932  1.00 97.59 179 A 1 
ATOM   1405 C  CD2 . LEU A 1 179 ? 1.379   11.647  -2.357  1.00 97.32 179 A 1 
ATOM   1406 N  N   . GLY A 1 180 ? -1.970  9.172   -4.791  1.00 97.93 180 A 1 
ATOM   1407 C  CA  . GLY A 1 180 ? -2.955  9.049   -5.854  1.00 97.77 180 A 1 
ATOM   1408 C  C   . GLY A 1 180 ? -2.847  10.170  -6.878  1.00 97.54 180 A 1 
ATOM   1409 O  O   . GLY A 1 180 ? -2.116  11.142  -6.684  1.00 96.94 180 A 1 
ATOM   1410 N  N   . ASN A 1 181 ? -3.560  10.035  -7.997  1.00 96.81 181 A 1 
ATOM   1411 C  CA  . ASN A 1 181 ? -3.536  11.025  -9.073  1.00 96.19 181 A 1 
ATOM   1412 C  C   . ASN A 1 181 ? -4.153  12.369  -8.662  1.00 96.11 181 A 1 
ATOM   1413 O  O   . ASN A 1 181 ? -3.718  13.400  -9.168  1.00 95.13 181 A 1 
ATOM   1414 C  CB  . ASN A 1 181 ? -4.195  10.445  -10.337 1.00 95.53 181 A 1 
ATOM   1415 C  CG  . ASN A 1 181 ? -5.578  9.879   -10.075 1.00 94.83 181 A 1 
ATOM   1416 O  OD1 . ASN A 1 181 ? -5.710  8.743   -9.646  1.00 91.88 181 A 1 
ATOM   1417 N  ND2 . ASN A 1 181 ? -6.621  10.633  -10.324 1.00 91.24 181 A 1 
ATOM   1418 N  N   . ASN A 1 182 ? -5.102  12.368  -7.722  1.00 96.30 182 A 1 
ATOM   1419 C  CA  . ASN A 1 182 ? -5.690  13.590  -7.179  1.00 96.17 182 A 1 
ATOM   1420 C  C   . ASN A 1 182 ? -4.859  14.210  -6.036  1.00 96.29 182 A 1 
ATOM   1421 O  O   . ASN A 1 182 ? -5.132  15.339  -5.634  1.00 95.08 182 A 1 
ATOM   1422 C  CB  . ASN A 1 182 ? -7.151  13.326  -6.778  1.00 95.64 182 A 1 
ATOM   1423 C  CG  . ASN A 1 182 ? -8.035  13.102  -7.990  1.00 92.26 182 A 1 
ATOM   1424 O  OD1 . ASN A 1 182 ? -8.476  12.009  -8.289  1.00 79.03 182 A 1 
ATOM   1425 N  ND2 . ASN A 1 182 ? -8.306  14.143  -8.745  1.00 78.38 182 A 1 
ATOM   1426 N  N   . ASP A 1 183 ? -3.805  13.541  -5.556  1.00 96.83 183 A 1 
ATOM   1427 C  CA  . ASP A 1 183 ? -2.914  14.048  -4.497  1.00 97.06 183 A 1 
ATOM   1428 C  C   . ASP A 1 183 ? -1.843  15.027  -5.022  1.00 96.78 183 A 1 
ATOM   1429 O  O   . ASP A 1 183 ? -0.764  15.194  -4.439  1.00 95.84 183 A 1 
ATOM   1430 C  CB  . ASP A 1 183 ? -2.301  12.886  -3.708  1.00 97.28 183 A 1 
ATOM   1431 C  CG  . ASP A 1 183 ? -3.332  12.017  -2.988  1.00 97.40 183 A 1 
ATOM   1432 O  OD1 . ASP A 1 183 ? -4.334  12.567  -2.468  1.00 96.48 183 A 1 
ATOM   1433 O  OD2 . ASP A 1 183 ? -3.085  10.804  -2.884  1.00 96.59 183 A 1 
ATOM   1434 N  N   . PHE A 1 184 ? -2.149  15.694  -6.130  1.00 96.31 184 A 1 
ATOM   1435 C  CA  . PHE A 1 184 ? -1.311  16.672  -6.806  1.00 96.10 184 A 1 
ATOM   1436 C  C   . PHE A 1 184 ? -2.098  17.974  -7.021  1.00 95.48 184 A 1 
ATOM   1437 O  O   . PHE A 1 184 ? -3.319  17.969  -7.113  1.00 93.03 184 A 1 
ATOM   1438 C  CB  . PHE A 1 184 ? -0.802  16.096  -8.139  1.00 96.22 184 A 1 
ATOM   1439 C  CG  . PHE A 1 184 ? 0.126   14.896  -8.014  1.00 96.54 184 A 1 
ATOM   1440 C  CD1 . PHE A 1 184 ? 1.513   15.057  -8.176  1.00 95.79 184 A 1 
ATOM   1441 C  CD2 . PHE A 1 184 ? -0.388  13.625  -7.734  1.00 95.75 184 A 1 
ATOM   1442 C  CE1 . PHE A 1 184 ? 2.379   13.956  -8.052  1.00 95.07 184 A 1 
ATOM   1443 C  CE2 . PHE A 1 184 ? 0.470   12.518  -7.596  1.00 95.27 184 A 1 
ATOM   1444 C  CZ  . PHE A 1 184 ? 1.857   12.681  -7.754  1.00 95.70 184 A 1 
ATOM   1445 N  N   . ALA A 1 185 ? -1.399  19.098  -7.129  1.00 95.09 185 A 1 
ATOM   1446 C  CA  . ALA A 1 185 ? -2.053  20.386  -7.375  1.00 93.90 185 A 1 
ATOM   1447 C  C   . ALA A 1 185 ? -2.829  20.415  -8.706  1.00 92.97 185 A 1 
ATOM   1448 O  O   . ALA A 1 185 ? -3.853  21.089  -8.815  1.00 88.73 185 A 1 
ATOM   1449 C  CB  . ALA A 1 185 ? -0.990  21.483  -7.331  1.00 93.01 185 A 1 
ATOM   1450 N  N   . SER A 1 186 ? -2.347  19.678  -9.698  1.00 92.52 186 A 1 
ATOM   1451 C  CA  . SER A 1 186 ? -3.054  19.338  -10.926 1.00 91.91 186 A 1 
ATOM   1452 C  C   . SER A 1 186 ? -3.112  17.822  -11.040 1.00 92.57 186 A 1 
ATOM   1453 O  O   . SER A 1 186 ? -2.126  17.158  -10.730 1.00 89.93 186 A 1 
ATOM   1454 C  CB  . SER A 1 186 ? -2.338  19.942  -12.137 1.00 89.34 186 A 1 
ATOM   1455 O  OG  . SER A 1 186 ? -3.077  19.726  -13.311 1.00 76.43 186 A 1 
ATOM   1456 N  N   . ASP A 1 187 ? -4.243  17.290  -11.479 1.00 91.39 187 A 1 
ATOM   1457 C  CA  . ASP A 1 187 ? -4.485  15.853  -11.586 1.00 91.22 187 A 1 
ATOM   1458 C  C   . ASP A 1 187 ? -3.362  15.147  -12.379 1.00 91.96 187 A 1 
ATOM   1459 O  O   . ASP A 1 187 ? -2.917  15.648  -13.412 1.00 90.19 187 A 1 
ATOM   1460 C  CB  . ASP A 1 187 ? -5.876  15.623  -12.209 1.00 89.14 187 A 1 
ATOM   1461 C  CG  . ASP A 1 187 ? -6.340  14.162  -12.146 1.00 85.27 187 A 1 
ATOM   1462 O  OD1 . ASP A 1 187 ? -5.850  13.429  -11.268 1.00 79.27 187 A 1 
ATOM   1463 O  OD2 . ASP A 1 187 ? -7.174  13.769  -12.995 1.00 79.61 187 A 1 
ATOM   1464 N  N   . TYR A 1 188 ? -2.884  14.028  -11.863 1.00 93.41 188 A 1 
ATOM   1465 C  CA  . TYR A 1 188 ? -1.707  13.264  -12.314 1.00 93.82 188 A 1 
ATOM   1466 C  C   . TYR A 1 188 ? -0.343  13.962  -12.176 1.00 94.23 188 A 1 
ATOM   1467 O  O   . TYR A 1 188 ? 0.695   13.305  -12.332 1.00 92.25 188 A 1 
ATOM   1468 C  CB  . TYR A 1 188 ? -1.906  12.712  -13.741 1.00 93.31 188 A 1 
ATOM   1469 C  CG  . TYR A 1 188 ? -3.076  11.772  -13.904 1.00 93.10 188 A 1 
ATOM   1470 C  CD1 . TYR A 1 188 ? -2.877  10.378  -13.848 1.00 92.22 188 A 1 
ATOM   1471 C  CD2 . TYR A 1 188 ? -4.379  12.274  -14.074 1.00 92.35 188 A 1 
ATOM   1472 C  CE1 . TYR A 1 188 ? -3.956  9.496   -13.925 1.00 91.30 188 A 1 
ATOM   1473 C  CE2 . TYR A 1 188 ? -5.477  11.396  -14.142 1.00 91.36 188 A 1 
ATOM   1474 C  CZ  . TYR A 1 188 ? -5.256  10.014  -14.056 1.00 91.30 188 A 1 
ATOM   1475 O  OH  . TYR A 1 188 ? -6.337  9.159   -14.080 1.00 89.29 188 A 1 
ATOM   1476 N  N   . GLY A 1 189 ? -0.298  15.254  -11.879 1.00 93.18 189 A 1 
ATOM   1477 C  CA  . GLY A 1 189 ? 0.959   16.006  -11.827 1.00 92.73 189 A 1 
ATOM   1478 C  C   . GLY A 1 189 ? 1.704   16.054  -13.170 1.00 92.90 189 A 1 
ATOM   1479 O  O   . GLY A 1 189 ? 1.173   15.729  -14.232 1.00 90.41 189 A 1 
ATOM   1480 N  N   . SER A 1 190 ? 2.963   16.504  -13.116 1.00 93.24 190 A 1 
ATOM   1481 C  CA  . SER A 1 190 ? 3.873   16.528  -14.265 1.00 93.29 190 A 1 
ATOM   1482 C  C   . SER A 1 190 ? 5.323   16.530  -13.774 1.00 93.88 190 A 1 
ATOM   1483 O  O   . SER A 1 190 ? 5.581   16.938  -12.640 1.00 93.01 190 A 1 
ATOM   1484 C  CB  . SER A 1 190 ? 3.619   17.771  -15.128 1.00 91.70 190 A 1 
ATOM   1485 O  OG  . SER A 1 190 ? 4.001   18.956  -14.451 1.00 88.80 190 A 1 
ATOM   1486 N  N   . PHE A 1 191 ? 6.272   16.147  -14.621 1.00 93.17 191 A 1 
ATOM   1487 C  CA  . PHE A 1 191 ? 7.690   16.158  -14.255 1.00 92.66 191 A 1 
ATOM   1488 C  C   . PHE A 1 191 ? 8.175   17.533  -13.776 1.00 93.12 191 A 1 
ATOM   1489 O  O   . PHE A 1 191 ? 8.981   17.612  -12.852 1.00 92.50 191 A 1 
ATOM   1490 C  CB  . PHE A 1 191 ? 8.530   15.660  -15.431 1.00 91.13 191 A 1 
ATOM   1491 C  CG  . PHE A 1 191 ? 8.468   14.165  -15.627 1.00 81.54 191 A 1 
ATOM   1492 C  CD1 . PHE A 1 191 ? 9.260   13.332  -14.815 1.00 75.60 191 A 1 
ATOM   1493 C  CD2 . PHE A 1 191 ? 7.622   13.594  -16.594 1.00 74.16 191 A 1 
ATOM   1494 C  CE1 . PHE A 1 191 ? 9.213   11.938  -14.976 1.00 67.95 191 A 1 
ATOM   1495 C  CE2 . PHE A 1 191 ? 7.568   12.205  -16.756 1.00 66.68 191 A 1 
ATOM   1496 C  CZ  . PHE A 1 191 ? 8.360   11.373  -15.943 1.00 66.88 191 A 1 
ATOM   1497 N  N   . ASP A 1 192 ? 7.630   18.619  -14.327 1.00 92.92 192 A 1 
ATOM   1498 C  CA  . ASP A 1 192 ? 8.008   19.982  -13.948 1.00 92.76 192 A 1 
ATOM   1499 C  C   . ASP A 1 192 ? 7.464   20.397  -12.571 1.00 93.70 192 A 1 
ATOM   1500 O  O   . ASP A 1 192 ? 8.024   21.275  -11.915 1.00 92.64 192 A 1 
ATOM   1501 C  CB  . ASP A 1 192 ? 7.506   20.969  -15.020 1.00 90.74 192 A 1 
ATOM   1502 C  CG  . ASP A 1 192 ? 8.125   20.723  -16.401 1.00 81.62 192 A 1 
ATOM   1503 O  OD1 . ASP A 1 192 ? 9.304   20.319  -16.463 1.00 74.60 192 A 1 
ATOM   1504 O  OD2 . ASP A 1 192 ? 7.408   20.936  -17.399 1.00 74.90 192 A 1 
ATOM   1505 N  N   . THR A 1 193 ? 6.368   19.773  -12.117 1.00 93.60 193 A 1 
ATOM   1506 C  CA  . THR A 1 193 ? 5.670   20.147  -10.871 1.00 94.14 193 A 1 
ATOM   1507 C  C   . THR A 1 193 ? 5.779   19.097  -9.767  1.00 95.17 193 A 1 
ATOM   1508 O  O   . THR A 1 193 ? 5.460   19.383  -8.610  1.00 95.10 193 A 1 
ATOM   1509 C  CB  . THR A 1 193 ? 4.200   20.492  -11.132 1.00 93.11 193 A 1 
ATOM   1510 O  OG1 . THR A 1 193 ? 3.501   19.390  -11.670 1.00 90.75 193 A 1 
ATOM   1511 C  CG2 . THR A 1 193 ? 4.036   21.665  -12.104 1.00 89.99 193 A 1 
ATOM   1512 N  N   . ASP A 1 194 ? 6.247   17.887  -10.079 1.00 95.50 194 A 1 
ATOM   1513 C  CA  . ASP A 1 194 ? 6.337   16.769  -9.150  1.00 95.90 194 A 1 
ATOM   1514 C  C   . ASP A 1 194 ? 7.113   17.111  -7.872  1.00 96.67 194 A 1 
ATOM   1515 O  O   . ASP A 1 194 ? 6.626   16.877  -6.768  1.00 96.59 194 A 1 
ATOM   1516 C  CB  . ASP A 1 194 ? 7.026   15.587  -9.831  1.00 95.38 194 A 1 
ATOM   1517 C  CG  . ASP A 1 194 ? 6.129   14.747  -10.735 1.00 94.57 194 A 1 
ATOM   1518 O  OD1 . ASP A 1 194 ? 4.887   14.829  -10.678 1.00 92.86 194 A 1 
ATOM   1519 O  OD2 . ASP A 1 194 ? 6.701   13.933  -11.495 1.00 92.46 194 A 1 
ATOM   1520 N  N   . ALA A 1 195 ? 8.285   17.716  -7.998  1.00 96.21 195 A 1 
ATOM   1521 C  CA  . ALA A 1 195 ? 9.127   18.046  -6.850  1.00 96.54 195 A 1 
ATOM   1522 C  C   . ALA A 1 195 ? 8.410   18.958  -5.836  1.00 97.34 195 A 1 
ATOM   1523 O  O   . ALA A 1 195 ? 8.532   18.764  -4.620  1.00 97.22 195 A 1 
ATOM   1524 C  CB  . ALA A 1 195 ? 10.417  18.691  -7.371  1.00 95.77 195 A 1 
ATOM   1525 N  N   . ASP A 1 196 ? 7.624   19.920  -6.317  1.00 96.81 196 A 1 
ATOM   1526 C  CA  . ASP A 1 196 ? 6.846   20.819  -5.463  1.00 96.91 196 A 1 
ATOM   1527 C  C   . ASP A 1 196 ? 5.635   20.116  -4.827  1.00 97.41 196 A 1 
ATOM   1528 O  O   . ASP A 1 196 ? 5.323   20.365  -3.662  1.00 97.34 196 A 1 
ATOM   1529 C  CB  . ASP A 1 196 ? 6.414   22.062  -6.257  1.00 96.19 196 A 1 
ATOM   1530 C  CG  . ASP A 1 196 ? 7.530   23.105  -6.417  1.00 87.38 196 A 1 
ATOM   1531 O  OD1 . ASP A 1 196 ? 8.442   23.139  -5.554  1.00 81.53 196 A 1 
ATOM   1532 O  OD2 . ASP A 1 196 ? 7.421   23.926  -7.347  1.00 80.56 196 A 1 
ATOM   1533 N  N   . ASN A 1 197 ? 5.001   19.197  -5.558  1.00 97.04 197 A 1 
ATOM   1534 C  CA  . ASN A 1 197 ? 3.924   18.359  -5.038  1.00 97.29 197 A 1 
ATOM   1535 C  C   . ASN A 1 197 ? 4.437   17.416  -3.935  1.00 97.89 197 A 1 
ATOM   1536 O  O   . ASN A 1 197 ? 3.887   17.417  -2.835  1.00 97.91 197 A 1 
ATOM   1537 C  CB  . ASN A 1 197 ? 3.255   17.597  -6.187  1.00 96.50 197 A 1 
ATOM   1538 C  CG  . ASN A 1 197 ? 2.323   18.489  -6.992  1.00 94.98 197 A 1 
ATOM   1539 O  OD1 . ASN A 1 197 ? 1.305   18.947  -6.508  1.00 89.80 197 A 1 
ATOM   1540 N  ND2 . ASN A 1 197 ? 2.645   18.765  -8.228  1.00 88.66 197 A 1 
ATOM   1541 N  N   . PHE A 1 198 ? 5.544   16.712  -4.167  1.00 98.01 198 A 1 
ATOM   1542 C  CA  . PHE A 1 198 ? 6.170   15.848  -3.158  1.00 98.36 198 A 1 
ATOM   1543 C  C   . PHE A 1 198 ? 6.573   16.639  -1.916  1.00 98.53 198 A 1 
ATOM   1544 O  O   . PHE A 1 198 ? 6.315   16.223  -0.783  1.00 98.49 198 A 1 
ATOM   1545 C  CB  . PHE A 1 198 ? 7.399   15.131  -3.741  1.00 98.33 198 A 1 
ATOM   1546 C  CG  . PHE A 1 198 ? 7.170   14.318  -5.001  1.00 98.28 198 A 1 
ATOM   1547 C  CD1 . PHE A 1 198 ? 5.935   13.719  -5.281  1.00 97.77 198 A 1 
ATOM   1548 C  CD2 . PHE A 1 198 ? 8.228   14.180  -5.924  1.00 97.66 198 A 1 
ATOM   1549 C  CE1 . PHE A 1 198 ? 5.734   13.005  -6.465  1.00 97.33 198 A 1 
ATOM   1550 C  CE2 . PHE A 1 198 ? 8.038   13.461  -7.109  1.00 97.21 198 A 1 
ATOM   1551 C  CZ  . PHE A 1 198 ? 6.788   12.879  -7.397  1.00 97.46 198 A 1 
ATOM   1552 N  N   . LYS A 1 199 ? 7.136   17.838  -2.092  1.00 98.38 199 A 1 
ATOM   1553 C  CA  . LYS A 1 199 ? 7.486   18.739  -0.985  1.00 98.35 199 A 1 
ATOM   1554 C  C   . LYS A 1 199 ? 6.255   19.231  -0.228  1.00 98.45 199 A 1 
ATOM   1555 O  O   . LYS A 1 199 ? 6.338   19.492  0.977   1.00 98.21 199 A 1 
ATOM   1556 C  CB  . LYS A 1 199 ? 8.300   19.896  -1.563  1.00 97.94 199 A 1 
ATOM   1557 C  CG  . LYS A 1 199 ? 8.961   20.770  -0.488  1.00 86.67 199 A 1 
ATOM   1558 C  CD  . LYS A 1 199 ? 9.804   21.831  -1.204  1.00 86.47 199 A 1 
ATOM   1559 C  CE  . LYS A 1 199 ? 10.622  22.685  -0.241  1.00 73.38 199 A 1 
ATOM   1560 N  NZ  . LYS A 1 199 ? 11.456  23.632  -1.012  1.00 65.20 199 A 1 
ATOM   1561 N  N   . THR A 1 200 ? 5.122   19.387  -0.904  1.00 98.03 200 A 1 
ATOM   1562 C  CA  . THR A 1 200 ? 3.859   19.774  -0.269  1.00 97.92 200 A 1 
ATOM   1563 C  C   . THR A 1 200 ? 3.287   18.634  0.580   1.00 98.25 200 A 1 
ATOM   1564 O  O   . THR A 1 200 ? 3.000   18.866  1.756   1.00 98.18 200 A 1 
ATOM   1565 C  CB  . THR A 1 200 ? 2.852   20.283  -1.308  1.00 97.45 200 A 1 
ATOM   1566 O  OG1 . THR A 1 200 ? 3.395   21.455  -1.881  1.00 95.54 200 A 1 
ATOM   1567 C  CG2 . THR A 1 200 ? 1.515   20.670  -0.667  1.00 95.89 200 A 1 
ATOM   1568 N  N   . ALA A 1 201 ? 3.223   17.433  0.030   1.00 98.23 201 A 1 
ATOM   1569 C  CA  . ALA A 1 201 ? 2.827   16.228  0.768   1.00 98.43 201 A 1 
ATOM   1570 C  C   . ALA A 1 201 ? 3.768   15.957  1.957   1.00 98.63 201 A 1 
ATOM   1571 O  O   . ALA A 1 201 ? 3.319   15.744  3.083   1.00 98.62 201 A 1 
ATOM   1572 C  CB  . ALA A 1 201 ? 2.782   15.058  -0.223  1.00 98.40 201 A 1 
ATOM   1573 N  N   . TYR A 1 202 ? 5.084   16.107  1.766   1.00 98.74 202 A 1 
ATOM   1574 C  CA  . TYR A 1 202 ? 6.088   15.933  2.812   1.00 98.89 202 A 1 
ATOM   1575 C  C   . TYR A 1 202 ? 5.889   16.865  4.017   1.00 98.82 202 A 1 
ATOM   1576 O  O   . TYR A 1 202 ? 6.140   16.474  5.153   1.00 98.73 202 A 1 
ATOM   1577 C  CB  . TYR A 1 202 ? 7.483   16.138  2.222   1.00 98.84 202 A 1 
ATOM   1578 C  CG  . TYR A 1 202 ? 8.587   15.841  3.206   1.00 98.86 202 A 1 
ATOM   1579 C  CD1 . TYR A 1 202 ? 9.310   16.882  3.833   1.00 98.68 202 A 1 
ATOM   1580 C  CD2 . TYR A 1 202 ? 8.869   14.505  3.537   1.00 98.74 202 A 1 
ATOM   1581 C  CE1 . TYR A 1 202 ? 10.301  16.589  4.772   1.00 98.58 202 A 1 
ATOM   1582 C  CE2 . TYR A 1 202 ? 9.868   14.204  4.480   1.00 98.61 202 A 1 
ATOM   1583 C  CZ  . TYR A 1 202 ? 10.576  15.245  5.103   1.00 98.65 202 A 1 
ATOM   1584 O  OH  . TYR A 1 202 ? 11.536  14.951  6.029   1.00 98.26 202 A 1 
ATOM   1585 N  N   . LYS A 1 203 ? 5.374   18.085  3.815   1.00 98.77 203 A 1 
ATOM   1586 C  CA  . LYS A 1 203 ? 5.053   18.999  4.928   1.00 98.67 203 A 1 
ATOM   1587 C  C   . LYS A 1 203 ? 3.968   18.460  5.867   1.00 98.65 203 A 1 
ATOM   1588 O  O   . LYS A 1 203 ? 3.828   18.994  6.975   1.00 98.03 203 A 1 
ATOM   1589 C  CB  . LYS A 1 203 ? 4.622   20.369  4.381   1.00 98.36 203 A 1 
ATOM   1590 C  CG  . LYS A 1 203 ? 5.772   21.195  3.782   1.00 96.75 203 A 1 
ATOM   1591 C  CD  . LYS A 1 203 ? 5.195   22.361  2.971   1.00 93.07 203 A 1 
ATOM   1592 C  CE  . LYS A 1 203 ? 6.302   23.133  2.249   1.00 88.01 203 A 1 
ATOM   1593 N  NZ  . LYS A 1 203 ? 5.766   24.071  1.237   1.00 77.08 203 A 1 
ATOM   1594 N  N   . VAL A 1 204 ? 3.194   17.479  5.437   1.00 98.79 204 A 1 
ATOM   1595 C  CA  . VAL A 1 204 ? 2.148   16.817  6.222   1.00 98.74 204 A 1 
ATOM   1596 C  C   . VAL A 1 204 ? 2.612   15.438  6.682   1.00 98.75 204 A 1 
ATOM   1597 O  O   . VAL A 1 204 ? 2.581   15.167  7.880   1.00 98.44 204 A 1 
ATOM   1598 C  CB  . VAL A 1 204 ? 0.822   16.734  5.433   1.00 98.49 204 A 1 
ATOM   1599 C  CG1 . VAL A 1 204 ? -0.289  16.126  6.288   1.00 97.69 204 A 1 
ATOM   1600 C  CG2 . VAL A 1 204 ? 0.370   18.132  4.997   1.00 97.78 204 A 1 
ATOM   1601 N  N   . PHE A 1 205 ? 3.101   14.597  5.770   1.00 98.87 205 A 1 
ATOM   1602 C  CA  . PHE A 1 205 ? 3.455   13.203  6.045   1.00 98.87 205 A 1 
ATOM   1603 C  C   . PHE A 1 205 ? 4.879   12.998  6.567   1.00 98.81 205 A 1 
ATOM   1604 O  O   . PHE A 1 205 ? 5.157   11.984  7.207   1.00 98.68 205 A 1 
ATOM   1605 C  CB  . PHE A 1 205 ? 3.192   12.369  4.783   1.00 98.86 205 A 1 
ATOM   1606 C  CG  . PHE A 1 205 ? 1.727   12.335  4.391   1.00 98.80 205 A 1 
ATOM   1607 C  CD1 . PHE A 1 205 ? 0.830   11.528  5.116   1.00 98.50 205 A 1 
ATOM   1608 C  CD2 . PHE A 1 205 ? 1.245   13.146  3.353   1.00 98.47 205 A 1 
ATOM   1609 C  CE1 . PHE A 1 205 ? -0.534  11.537  4.806   1.00 98.01 205 A 1 
ATOM   1610 C  CE2 . PHE A 1 205 ? -0.126  13.165  3.039   1.00 97.99 205 A 1 
ATOM   1611 C  CZ  . PHE A 1 205 ? -1.017  12.366  3.779   1.00 98.02 205 A 1 
ATOM   1612 N  N   . GLY A 1 206 ? 5.771   13.961  6.367   1.00 98.71 206 A 1 
ATOM   1613 C  CA  . GLY A 1 206 ? 7.191   13.835  6.699   1.00 98.72 206 A 1 
ATOM   1614 C  C   . GLY A 1 206 ? 7.503   13.610  8.183   1.00 98.73 206 A 1 
ATOM   1615 O  O   . GLY A 1 206 ? 8.551   13.056  8.507   1.00 98.38 206 A 1 
ATOM   1616 N  N   . LYS A 1 207 ? 6.594   13.966  9.095   1.00 98.45 207 A 1 
ATOM   1617 C  CA  . LYS A 1 207 ? 6.737   13.665  10.534  1.00 98.11 207 A 1 
ATOM   1618 C  C   . LYS A 1 207 ? 6.683   12.166  10.867  1.00 98.36 207 A 1 
ATOM   1619 O  O   . LYS A 1 207 ? 7.084   11.784  11.958  1.00 97.54 207 A 1 
ATOM   1620 C  CB  . LYS A 1 207 ? 5.708   14.450  11.347  1.00 96.15 207 A 1 
ATOM   1621 C  CG  . LYS A 1 207 ? 4.275   14.003  11.072  1.00 90.62 207 A 1 
ATOM   1622 C  CD  . LYS A 1 207 ? 3.323   14.878  11.898  1.00 90.60 207 A 1 
ATOM   1623 C  CE  . LYS A 1 207 ? 1.888   14.578  11.501  1.00 84.04 207 A 1 
ATOM   1624 N  NZ  . LYS A 1 207 ? 0.966   15.527  12.150  1.00 80.66 207 A 1 
ATOM   1625 N  N   . TRP A 1 208 ? 6.180   11.343  9.947   1.00 98.79 208 A 1 
ATOM   1626 C  CA  . TRP A 1 208 ? 6.174   9.881   10.038  1.00 98.69 208 A 1 
ATOM   1627 C  C   . TRP A 1 208 ? 7.228   9.226   9.135   1.00 98.67 208 A 1 
ATOM   1628 O  O   . TRP A 1 208 ? 7.165   8.025   8.871   1.00 98.34 208 A 1 
ATOM   1629 C  CB  . TRP A 1 208 ? 4.771   9.353   9.729   1.00 98.65 208 A 1 
ATOM   1630 C  CG  . TRP A 1 208 ? 3.682   9.885   10.597  1.00 98.63 208 A 1 
ATOM   1631 C  CD1 . TRP A 1 208 ? 3.519   9.612   11.918  1.00 98.19 208 A 1 
ATOM   1632 C  CD2 . TRP A 1 208 ? 2.562   10.744  10.217  1.00 98.56 208 A 1 
ATOM   1633 N  NE1 . TRP A 1 208 ? 2.362   10.229  12.374  1.00 98.10 208 A 1 
ATOM   1634 C  CE2 . TRP A 1 208 ? 1.737   10.922  11.363  1.00 98.40 208 A 1 
ATOM   1635 C  CE3 . TRP A 1 208 ? 2.167   11.347  9.012   1.00 98.38 208 A 1 
ATOM   1636 C  CZ2 . TRP A 1 208 ? 0.542   11.665  11.312  1.00 98.12 208 A 1 
ATOM   1637 C  CZ3 . TRP A 1 208 ? 0.979   12.098  8.957   1.00 97.84 208 A 1 
ATOM   1638 C  CH2 . TRP A 1 208 ? 0.168   12.250  10.094  1.00 97.79 208 A 1 
ATOM   1639 N  N   . MET A 1 209 ? 8.198   10.007  8.664   1.00 98.70 209 A 1 
ATOM   1640 C  CA  . MET A 1 209 ? 9.282   9.535   7.806   1.00 98.73 209 A 1 
ATOM   1641 C  C   . MET A 1 209 ? 10.635  9.754   8.491   1.00 98.79 209 A 1 
ATOM   1642 O  O   . MET A 1 209 ? 10.924  10.848  8.976   1.00 98.37 209 A 1 
ATOM   1643 C  CB  . MET A 1 209 ? 9.241   10.240  6.443   1.00 98.75 209 A 1 
ATOM   1644 C  CG  . MET A 1 209 ? 7.950   9.955   5.665   1.00 98.56 209 A 1 
ATOM   1645 S  SD  . MET A 1 209 ? 7.893   10.801  4.052   1.00 98.52 209 A 1 
ATOM   1646 C  CE  . MET A 1 209 ? 6.197   10.431  3.575   1.00 96.77 209 A 1 
ATOM   1647 N  N   . ASN A 1 210 ? 11.477  8.725   8.480   1.00 98.73 210 A 1 
ATOM   1648 C  CA  . ASN A 1 210 ? 12.890  8.866   8.814   1.00 98.69 210 A 1 
ATOM   1649 C  C   . ASN A 1 210 ? 13.679  9.507   7.651   1.00 98.70 210 A 1 
ATOM   1650 O  O   . ASN A 1 210 ? 13.115  9.817   6.596   1.00 98.57 210 A 1 
ATOM   1651 C  CB  . ASN A 1 210 ? 13.432  7.498   9.287   1.00 98.22 210 A 1 
ATOM   1652 C  CG  . ASN A 1 210 ? 13.502  6.445   8.183   1.00 97.72 210 A 1 
ATOM   1653 O  OD1 . ASN A 1 210 ? 13.770  6.729   7.035   1.00 94.99 210 A 1 
ATOM   1654 N  ND2 . ASN A 1 210 ? 13.296  5.192   8.510   1.00 93.67 210 A 1 
ATOM   1655 N  N   . ASP A 1 211 ? 14.990  9.693   7.812   1.00 98.62 211 A 1 
ATOM   1656 C  CA  . ASP A 1 211 ? 15.825  10.351  6.808   1.00 98.69 211 A 1 
ATOM   1657 C  C   . ASP A 1 211 ? 15.877  9.594   5.472   1.00 98.73 211 A 1 
ATOM   1658 O  O   . ASP A 1 211 ? 15.873  10.208  4.401   1.00 98.44 211 A 1 
ATOM   1659 C  CB  . ASP A 1 211 ? 17.254  10.515  7.352   1.00 98.31 211 A 1 
ATOM   1660 C  CG  . ASP A 1 211 ? 17.376  11.500  8.519   1.00 93.30 211 A 1 
ATOM   1661 O  OD1 . ASP A 1 211 ? 16.418  12.280  8.739   1.00 89.26 211 A 1 
ATOM   1662 O  OD2 . ASP A 1 211 ? 18.434  11.471  9.174   1.00 89.39 211 A 1 
ATOM   1663 N  N   . GLU A 1 212 ? 15.911  8.264   5.501   1.00 98.52 212 A 1 
ATOM   1664 C  CA  . GLU A 1 212 ? 15.941  7.440   4.292   1.00 98.37 212 A 1 
ATOM   1665 C  C   . GLU A 1 212 ? 14.604  7.520   3.532   1.00 98.54 212 A 1 
ATOM   1666 O  O   . GLU A 1 212 ? 14.591  7.787   2.328   1.00 98.29 212 A 1 
ATOM   1667 C  CB  . GLU A 1 212 ? 16.281  5.992   4.668   1.00 97.38 212 A 1 
ATOM   1668 C  CG  . GLU A 1 212 ? 16.470  5.106   3.424   1.00 86.18 212 A 1 
ATOM   1669 C  CD  . GLU A 1 212 ? 16.849  3.657   3.750   1.00 78.36 212 A 1 
ATOM   1670 O  OE1 . GLU A 1 212 ? 17.089  2.898   2.776   1.00 71.17 212 A 1 
ATOM   1671 O  OE2 . GLU A 1 212 ? 16.911  3.288   4.947   1.00 72.82 212 A 1 
ATOM   1672 N  N   . GLN A 1 213 ? 13.493  7.386   4.257   1.00 98.78 213 A 1 
ATOM   1673 C  CA  . GLN A 1 213 ? 12.143  7.554   3.725   1.00 98.86 213 A 1 
ATOM   1674 C  C   . GLN A 1 213 ? 11.942  8.970   3.159   1.00 98.82 213 A 1 
ATOM   1675 O  O   . GLN A 1 213 ? 11.436  9.137   2.047   1.00 98.80 213 A 1 
ATOM   1676 C  CB  . GLN A 1 213 ? 11.130  7.288   4.844   1.00 98.73 213 A 1 
ATOM   1677 C  CG  . GLN A 1 213 ? 11.060  5.815   5.260   1.00 98.53 213 A 1 
ATOM   1678 C  CD  . GLN A 1 213 ? 10.199  5.600   6.502   1.00 98.58 213 A 1 
ATOM   1679 O  OE1 . GLN A 1 213 ? 10.083  6.448   7.371   1.00 96.56 213 A 1 
ATOM   1680 N  NE2 . GLN A 1 213 ? 9.576   4.457   6.627   1.00 95.73 213 A 1 
ATOM   1681 N  N   . SER A 1 214 ? 12.390  9.971   3.891   1.00 98.88 214 A 1 
ATOM   1682 C  CA  . SER A 1 214 ? 12.307  11.374  3.468   1.00 98.88 214 A 1 
ATOM   1683 C  C   . SER A 1 214 ? 13.052  11.621  2.158   1.00 98.88 214 A 1 
ATOM   1684 O  O   . SER A 1 214 ? 12.557  12.323  1.283   1.00 98.79 214 A 1 
ATOM   1685 C  CB  . SER A 1 214 ? 12.894  12.286  4.549   1.00 98.79 214 A 1 
ATOM   1686 O  OG  . SER A 1 214 ? 12.181  12.168  5.759   1.00 97.63 214 A 1 
ATOM   1687 N  N   . LYS A 1 215 ? 14.248  11.035  2.012   1.00 98.81 215 A 1 
ATOM   1688 C  CA  . LYS A 1 215 ? 15.083  11.202  0.817   1.00 98.78 215 A 1 
ATOM   1689 C  C   . LYS A 1 215 ? 14.400  10.658  -0.436  1.00 98.71 215 A 1 
ATOM   1690 O  O   . LYS A 1 215 ? 14.401  11.338  -1.460  1.00 98.40 215 A 1 
ATOM   1691 C  CB  . LYS A 1 215 ? 16.439  10.540  1.069   1.00 98.22 215 A 1 
ATOM   1692 C  CG  . LYS A 1 215 ? 17.420  10.790  -0.079  1.00 86.18 215 A 1 
ATOM   1693 C  CD  . LYS A 1 215 ? 18.753  10.085  0.224   1.00 83.46 215 A 1 
ATOM   1694 C  CE  . LYS A 1 215 ? 19.733  10.284  -0.929  1.00 70.66 215 A 1 
ATOM   1695 N  NZ  . LYS A 1 215 ? 20.990  9.515   -0.697  1.00 61.69 215 A 1 
ATOM   1696 N  N   . THR A 1 216 ? 13.834  9.455   -0.380  1.00 98.73 216 A 1 
ATOM   1697 C  CA  . THR A 1 216 ? 13.158  8.857   -1.541  1.00 98.75 216 A 1 
ATOM   1698 C  C   . THR A 1 216 ? 11.803  9.513   -1.812  1.00 98.70 216 A 1 
ATOM   1699 O  O   . THR A 1 216 ? 11.496  9.793   -2.966  1.00 98.49 216 A 1 
ATOM   1700 C  CB  . THR A 1 216 ? 12.989  7.335   -1.400  1.00 98.55 216 A 1 
ATOM   1701 O  OG1 . THR A 1 216 ? 12.281  7.015   -0.224  1.00 97.35 216 A 1 
ATOM   1702 C  CG2 . THR A 1 216 ? 14.340  6.618   -1.323  1.00 97.28 216 A 1 
ATOM   1703 N  N   . PHE A 1 217 ? 11.053  9.875   -0.770  1.00 98.82 217 A 1 
ATOM   1704 C  CA  . PHE A 1 217 ? 9.764   10.545  -0.933  1.00 98.97 217 A 1 
ATOM   1705 C  C   . PHE A 1 217 ? 9.909   11.929  -1.566  1.00 98.84 217 A 1 
ATOM   1706 O  O   . PHE A 1 217 ? 9.191   12.253  -2.508  1.00 98.78 217 A 1 
ATOM   1707 C  CB  . PHE A 1 217 ? 9.046   10.639  0.412   1.00 98.89 217 A 1 
ATOM   1708 C  CG  . PHE A 1 217 ? 7.611   11.087  0.274   1.00 98.90 217 A 1 
ATOM   1709 C  CD1 . PHE A 1 217 ? 7.261   12.444  0.432   1.00 98.79 217 A 1 
ATOM   1710 C  CD2 . PHE A 1 217 ? 6.614   10.155  -0.076  1.00 98.78 217 A 1 
ATOM   1711 C  CE1 . PHE A 1 217 ? 5.932   12.862  0.258   1.00 98.63 217 A 1 
ATOM   1712 C  CE2 . PHE A 1 217 ? 5.279   10.567  -0.249  1.00 98.59 217 A 1 
ATOM   1713 C  CZ  . PHE A 1 217 ? 4.939   11.921  -0.083  1.00 98.63 217 A 1 
ATOM   1714 N  N   . LEU A 1 218 ? 10.880  12.726  -1.129  1.00 98.80 218 A 1 
ATOM   1715 C  CA  . LEU A 1 218 ? 11.149  14.037  -1.734  1.00 98.70 218 A 1 
ATOM   1716 C  C   . LEU A 1 218 ? 11.700  13.943  -3.162  1.00 98.61 218 A 1 
ATOM   1717 O  O   . LEU A 1 218 ? 11.561  14.899  -3.922  1.00 98.07 218 A 1 
ATOM   1718 C  CB  . LEU A 1 218 ? 12.136  14.809  -0.843  1.00 98.75 218 A 1 
ATOM   1719 C  CG  . LEU A 1 218 ? 11.529  15.318  0.479   1.00 98.33 218 A 1 
ATOM   1720 C  CD1 . LEU A 1 218 ? 12.645  15.841  1.385   1.00 97.56 218 A 1 
ATOM   1721 C  CD2 . LEU A 1 218 ? 10.533  16.454  0.241   1.00 97.31 218 A 1 
ATOM   1722 N  N   . LYS A 1 219 ? 12.322  12.815  -3.524  1.00 98.40 219 A 1 
ATOM   1723 C  CA  . LYS A 1 219 ? 12.841  12.571  -4.874  1.00 98.14 219 A 1 
ATOM   1724 C  C   . LYS A 1 219 ? 11.740  12.179  -5.852  1.00 98.07 219 A 1 
ATOM   1725 O  O   . LYS A 1 219 ? 11.697  12.734  -6.945  1.00 97.18 219 A 1 
ATOM   1726 C  CB  . LYS A 1 219 ? 13.935  11.496  -4.801  1.00 97.66 219 A 1 
ATOM   1727 C  CG  . LYS A 1 219 ? 14.549  11.193  -6.183  1.00 96.09 219 A 1 
ATOM   1728 C  CD  . LYS A 1 219 ? 15.550  10.033  -6.086  1.00 93.98 219 A 1 
ATOM   1729 C  CE  . LYS A 1 219 ? 16.055  9.688   -7.488  1.00 89.62 219 A 1 
ATOM   1730 N  NZ  . LYS A 1 219 ? 16.819  8.420   -7.509  1.00 85.16 219 A 1 
ATOM   1731 N  N   . GLY A 1 220 ? 10.882  11.217  -5.476  1.00 98.30 220 A 1 
ATOM   1732 C  CA  . GLY A 1 220 ? 9.951   10.572  -6.414  1.00 98.36 220 A 1 
ATOM   1733 C  C   . GLY A 1 220 ? 8.578   10.228  -5.840  1.00 98.59 220 A 1 
ATOM   1734 O  O   . GLY A 1 220 ? 7.795   9.568   -6.511  1.00 98.22 220 A 1 
ATOM   1735 N  N   . GLY A 1 221 ? 8.275   10.631  -4.601  1.00 98.61 221 A 1 
ATOM   1736 C  CA  . GLY A 1 221 ? 6.989   10.348  -3.963  1.00 98.76 221 A 1 
ATOM   1737 C  C   . GLY A 1 221 ? 6.815   8.894   -3.512  1.00 98.78 221 A 1 
ATOM   1738 O  O   . GLY A 1 221 ? 5.689   8.448   -3.345  1.00 98.61 221 A 1 
ATOM   1739 N  N   . TYR A 1 222 ? 7.909   8.158   -3.322  1.00 98.82 222 A 1 
ATOM   1740 C  CA  . TYR A 1 222 ? 7.904   6.759   -2.894  1.00 98.93 222 A 1 
ATOM   1741 C  C   . TYR A 1 222 ? 8.834   6.526   -1.696  1.00 98.93 222 A 1 
ATOM   1742 O  O   . TYR A 1 222 ? 9.804   7.253   -1.481  1.00 98.84 222 A 1 
ATOM   1743 C  CB  . TYR A 1 222 ? 8.272   5.842   -4.065  1.00 98.86 222 A 1 
ATOM   1744 C  CG  . TYR A 1 222 ? 9.669   6.057   -4.614  1.00 98.85 222 A 1 
ATOM   1745 C  CD1 . TYR A 1 222 ? 9.870   6.836   -5.780  1.00 98.60 222 A 1 
ATOM   1746 C  CD2 . TYR A 1 222 ? 10.790  5.481   -3.987  1.00 98.55 222 A 1 
ATOM   1747 C  CE1 . TYR A 1 222 ? 11.155  7.029   -6.300  1.00 98.29 222 A 1 
ATOM   1748 C  CE2 . TYR A 1 222 ? 12.091  5.675   -4.492  1.00 98.31 222 A 1 
ATOM   1749 C  CZ  . TYR A 1 222 ? 12.269  6.448   -5.657  1.00 98.37 222 A 1 
ATOM   1750 O  OH  . TYR A 1 222 ? 13.530  6.626   -6.158  1.00 97.62 222 A 1 
ATOM   1751 N  N   . TYR A 1 223 ? 8.562   5.483   -0.932  1.00 98.82 223 A 1 
ATOM   1752 C  CA  . TYR A 1 223 ? 9.373   5.063   0.216   1.00 98.94 223 A 1 
ATOM   1753 C  C   . TYR A 1 223 ? 8.978   3.652   0.654   1.00 98.91 223 A 1 
ATOM   1754 O  O   . TYR A 1 223 ? 8.051   3.060   0.112   1.00 98.85 223 A 1 
ATOM   1755 C  CB  . TYR A 1 223 ? 9.230   6.075   1.371   1.00 98.87 223 A 1 
ATOM   1756 C  CG  . TYR A 1 223 ? 7.834   6.310   1.927   1.00 98.90 223 A 1 
ATOM   1757 C  CD1 . TYR A 1 223 ? 6.818   6.851   1.113   1.00 98.70 223 A 1 
ATOM   1758 C  CD2 . TYR A 1 223 ? 7.573   6.065   3.287   1.00 98.68 223 A 1 
ATOM   1759 C  CE1 . TYR A 1 223 ? 5.560   7.148   1.637   1.00 98.47 223 A 1 
ATOM   1760 C  CE2 . TYR A 1 223 ? 6.311   6.368   3.829   1.00 98.48 223 A 1 
ATOM   1761 C  CZ  . TYR A 1 223 ? 5.308   6.913   3.001   1.00 98.59 223 A 1 
ATOM   1762 O  OH  . TYR A 1 223 ? 4.085   7.237   3.531   1.00 98.00 223 A 1 
ATOM   1763 N  N   . TYR A 1 224 ? 9.677   3.084   1.635   1.00 98.98 224 A 1 
ATOM   1764 C  CA  . TYR A 1 224 ? 9.272   1.851   2.290   1.00 98.98 224 A 1 
ATOM   1765 C  C   . TYR A 1 224 ? 9.280   2.015   3.809   1.00 98.96 224 A 1 
ATOM   1766 O  O   . TYR A 1 224 ? 9.968   2.880   4.352   1.00 98.77 224 A 1 
ATOM   1767 C  CB  . TYR A 1 224 ? 10.142  0.664   1.816   1.00 98.85 224 A 1 
ATOM   1768 C  CG  . TYR A 1 224 ? 11.559  0.641   2.352   1.00 98.80 224 A 1 
ATOM   1769 C  CD1 . TYR A 1 224 ? 12.634  1.103   1.562   1.00 98.26 224 A 1 
ATOM   1770 C  CD2 . TYR A 1 224 ? 11.822  0.150   3.641   1.00 98.11 224 A 1 
ATOM   1771 C  CE1 . TYR A 1 224 ? 13.947  1.099   2.067   1.00 97.67 224 A 1 
ATOM   1772 C  CE2 . TYR A 1 224 ? 13.131  0.152   4.160   1.00 97.56 224 A 1 
ATOM   1773 C  CZ  . TYR A 1 224 ? 14.196  0.634   3.378   1.00 97.66 224 A 1 
ATOM   1774 O  OH  . TYR A 1 224 ? 15.451  0.663   3.906   1.00 96.06 224 A 1 
ATOM   1775 N  N   . ALA A 1 225 ? 8.548   1.145   4.500   1.00 98.84 225 A 1 
ATOM   1776 C  CA  . ALA A 1 225 ? 8.646   0.968   5.939   1.00 98.85 225 A 1 
ATOM   1777 C  C   . ALA A 1 225 ? 8.918   -0.503  6.271   1.00 98.71 225 A 1 
ATOM   1778 O  O   . ALA A 1 225 ? 8.432   -1.405  5.581   1.00 98.51 225 A 1 
ATOM   1779 C  CB  . ALA A 1 225 ? 7.376   1.494   6.613   1.00 98.66 225 A 1 
ATOM   1780 N  N   . ASP A 1 226 ? 9.695   -0.732  7.325   1.00 98.61 226 A 1 
ATOM   1781 C  CA  . ASP A 1 226 ? 9.975   -2.065  7.855   1.00 98.46 226 A 1 
ATOM   1782 C  C   . ASP A 1 226 ? 9.169   -2.299  9.135   1.00 98.23 226 A 1 
ATOM   1783 O  O   . ASP A 1 226 ? 9.145   -1.455  10.033  1.00 97.66 226 A 1 
ATOM   1784 C  CB  . ASP A 1 226 ? 11.485  -2.244  8.103   1.00 98.29 226 A 1 
ATOM   1785 C  CG  . ASP A 1 226 ? 12.316  -2.408  6.829   1.00 98.21 226 A 1 
ATOM   1786 O  OD1 . ASP A 1 226 ? 11.754  -2.700  5.748   1.00 97.29 226 A 1 
ATOM   1787 O  OD2 . ASP A 1 226 ? 13.565  -2.287  6.879   1.00 97.15 226 A 1 
ATOM   1788 N  N   . PHE A 1 227 ? 8.559   -3.478  9.224   1.00 98.12 227 A 1 
ATOM   1789 C  CA  . PHE A 1 227 ? 7.797   -3.970  10.371  1.00 98.09 227 A 1 
ATOM   1790 C  C   . PHE A 1 227 ? 8.442   -5.274  10.862  1.00 97.72 227 A 1 
ATOM   1791 O  O   . PHE A 1 227 ? 7.989   -6.365  10.516  1.00 97.16 227 A 1 
ATOM   1792 C  CB  . PHE A 1 227 ? 6.326   -4.122  9.977   1.00 97.98 227 A 1 
ATOM   1793 C  CG  . PHE A 1 227 ? 5.705   -2.860  9.419   1.00 98.08 227 A 1 
ATOM   1794 C  CD1 . PHE A 1 227 ? 5.352   -1.801  10.272  1.00 97.57 227 A 1 
ATOM   1795 C  CD2 . PHE A 1 227 ? 5.524   -2.722  8.033   1.00 97.61 227 A 1 
ATOM   1796 C  CE1 . PHE A 1 227 ? 4.824   -0.611  9.749   1.00 97.11 227 A 1 
ATOM   1797 C  CE2 . PHE A 1 227 ? 4.997   -1.533  7.496   1.00 97.23 227 A 1 
ATOM   1798 C  CZ  . PHE A 1 227 ? 4.655   -0.478  8.352   1.00 97.44 227 A 1 
ATOM   1799 N  N   . PRO A 1 228 ? 9.556   -5.191  11.650  1.00 97.20 228 A 1 
ATOM   1800 C  CA  . PRO A 1 228 ? 10.342  -6.354  12.055  1.00 96.70 228 A 1 
ATOM   1801 C  C   . PRO A 1 228 ? 9.544   -7.391  12.849  1.00 96.61 228 A 1 
ATOM   1802 O  O   . PRO A 1 228 ? 9.792   -8.592  12.735  1.00 95.38 228 A 1 
ATOM   1803 C  CB  . PRO A 1 228 ? 11.491  -5.795  12.902  1.00 95.82 228 A 1 
ATOM   1804 C  CG  . PRO A 1 228 ? 11.632  -4.357  12.424  1.00 93.94 228 A 1 
ATOM   1805 C  CD  . PRO A 1 228 ? 10.190  -3.963  12.104  1.00 96.66 228 A 1 
ATOM   1806 N  N   . GLU A 1 229 ? 8.570   -6.944  13.631  1.00 95.94 229 A 1 
ATOM   1807 C  CA  . GLU A 1 229 ? 7.691   -7.766  14.446  1.00 95.60 229 A 1 
ATOM   1808 C  C   . GLU A 1 229 ? 6.818   -8.732  13.622  1.00 96.12 229 A 1 
ATOM   1809 O  O   . GLU A 1 229 ? 6.423   -9.774  14.136  1.00 95.19 229 A 1 
ATOM   1810 C  CB  . GLU A 1 229 ? 6.832   -6.876  15.362  1.00 94.23 229 A 1 
ATOM   1811 C  CG  . GLU A 1 229 ? 5.834   -5.912  14.678  1.00 82.57 229 A 1 
ATOM   1812 C  CD  . GLU A 1 229 ? 6.446   -4.647  14.061  1.00 73.83 229 A 1 
ATOM   1813 O  OE1 . GLU A 1 229 ? 5.682   -3.873  13.456  1.00 67.08 229 A 1 
ATOM   1814 O  OE2 . GLU A 1 229 ? 7.683   -4.452  14.162  1.00 69.33 229 A 1 
ATOM   1815 N  N   . VAL A 1 230 ? 6.586   -8.431  12.337  1.00 96.76 230 A 1 
ATOM   1816 C  CA  . VAL A 1 230 ? 5.857   -9.304  11.404  1.00 97.07 230 A 1 
ATOM   1817 C  C   . VAL A 1 230 ? 6.707   -9.718  10.192  1.00 97.32 230 A 1 
ATOM   1818 O  O   . VAL A 1 230 ? 6.173   -10.254 9.230   1.00 96.61 230 A 1 
ATOM   1819 C  CB  . VAL A 1 230 ? 4.504   -8.702  10.971  1.00 96.66 230 A 1 
ATOM   1820 C  CG1 . VAL A 1 230 ? 3.551   -8.600  12.163  1.00 94.75 230 A 1 
ATOM   1821 C  CG2 . VAL A 1 230 ? 4.646   -7.322  10.326  1.00 94.86 230 A 1 
ATOM   1822 N  N   . ASN A 1 231 ? 8.027   -9.504  10.234  1.00 97.20 231 A 1 
ATOM   1823 C  CA  . ASN A 1 231 ? 8.968   -9.835  9.155   1.00 97.14 231 A 1 
ATOM   1824 C  C   . ASN A 1 231 ? 8.555   -9.267  7.781   1.00 97.68 231 A 1 
ATOM   1825 O  O   . ASN A 1 231 ? 8.631   -9.961  6.765   1.00 96.73 231 A 1 
ATOM   1826 C  CB  . ASN A 1 231 ? 9.213   -11.352 9.111   1.00 95.53 231 A 1 
ATOM   1827 C  CG  . ASN A 1 231 ? 9.787   -11.908 10.396  1.00 85.74 231 A 1 
ATOM   1828 O  OD1 . ASN A 1 231 ? 10.704  -11.387 10.996  1.00 76.66 231 A 1 
ATOM   1829 N  ND2 . ASN A 1 231 ? 9.282   -13.038 10.845  1.00 73.95 231 A 1 
ATOM   1830 N  N   . LEU A 1 232 ? 8.110   -8.012  7.749   1.00 97.49 232 A 1 
ATOM   1831 C  CA  . LEU A 1 232 ? 7.610   -7.378  6.532   1.00 97.95 232 A 1 
ATOM   1832 C  C   . LEU A 1 232 ? 8.364   -6.085  6.216   1.00 98.11 232 A 1 
ATOM   1833 O  O   . LEU A 1 232 ? 8.446   -5.187  7.050   1.00 97.97 232 A 1 
ATOM   1834 C  CB  . LEU A 1 232 ? 6.100   -7.141  6.674   1.00 97.94 232 A 1 
ATOM   1835 C  CG  . LEU A 1 232 ? 5.425   -6.504  5.444   1.00 97.65 232 A 1 
ATOM   1836 C  CD1 . LEU A 1 232 ? 5.446   -7.435  4.232   1.00 96.71 232 A 1 
ATOM   1837 C  CD2 . LEU A 1 232 ? 3.971   -6.170  5.758   1.00 96.48 232 A 1 
ATOM   1838 N  N   . ARG A 1 233 ? 8.834   -5.958  4.967   1.00 98.62 233 A 1 
ATOM   1839 C  CA  . ARG A 1 233 ? 9.109   -4.673  4.323   1.00 98.72 233 A 1 
ATOM   1840 C  C   . ARG A 1 233 ? 7.944   -4.325  3.415   1.00 98.79 233 A 1 
ATOM   1841 O  O   . ARG A 1 233 ? 7.571   -5.115  2.552   1.00 98.65 233 A 1 
ATOM   1842 C  CB  . ARG A 1 233 ? 10.440  -4.724  3.563   1.00 98.74 233 A 1 
ATOM   1843 C  CG  . ARG A 1 233 ? 10.686  -3.428  2.781   1.00 98.60 233 A 1 
ATOM   1844 C  CD  . ARG A 1 233 ? 12.135  -3.327  2.280   1.00 98.41 233 A 1 
ATOM   1845 N  NE  . ARG A 1 233 ? 13.044  -3.113  3.404   1.00 98.24 233 A 1 
ATOM   1846 C  CZ  . ARG A 1 233 ? 14.348  -2.952  3.368   1.00 98.41 233 A 1 
ATOM   1847 N  NH1 . ARG A 1 233 ? 15.015  -2.974  2.262   1.00 96.95 233 A 1 
ATOM   1848 N  NH2 . ARG A 1 233 ? 14.993  -2.756  4.476   1.00 97.01 233 A 1 
ATOM   1849 N  N   . PHE A 1 234 ? 7.382   -3.127  3.580   1.00 98.70 234 A 1 
ATOM   1850 C  CA  . PHE A 1 234 ? 6.249   -2.665  2.789   1.00 98.88 234 A 1 
ATOM   1851 C  C   . PHE A 1 234 ? 6.675   -1.468  1.930   1.00 98.87 234 A 1 
ATOM   1852 O  O   . PHE A 1 234 ? 7.046   -0.422  2.460   1.00 98.77 234 A 1 
ATOM   1853 C  CB  . PHE A 1 234 ? 5.073   -2.358  3.726   1.00 98.75 234 A 1 
ATOM   1854 C  CG  . PHE A 1 234 ? 3.682   -2.461  3.129   1.00 98.80 234 A 1 
ATOM   1855 C  CD1 . PHE A 1 234 ? 2.574   -2.369  3.993   1.00 98.36 234 A 1 
ATOM   1856 C  CD2 . PHE A 1 234 ? 3.455   -2.687  1.760   1.00 98.38 234 A 1 
ATOM   1857 C  CE1 . PHE A 1 234 ? 1.267   -2.506  3.501   1.00 98.15 234 A 1 
ATOM   1858 C  CE2 . PHE A 1 234 ? 2.146   -2.816  1.261   1.00 98.03 234 A 1 
ATOM   1859 C  CZ  . PHE A 1 234 ? 1.058   -2.725  2.138   1.00 98.31 234 A 1 
ATOM   1860 N  N   . LEU A 1 235 ? 6.651   -1.650  0.610   1.00 98.81 235 A 1 
ATOM   1861 C  CA  . LEU A 1 235 ? 6.983   -0.611  -0.360  1.00 98.99 235 A 1 
ATOM   1862 C  C   . LEU A 1 235 ? 5.727   0.197   -0.701  1.00 98.95 235 A 1 
ATOM   1863 O  O   . LEU A 1 235 ? 4.721   -0.376  -1.124  1.00 98.81 235 A 1 
ATOM   1864 C  CB  . LEU A 1 235 ? 7.586   -1.223  -1.640  1.00 98.86 235 A 1 
ATOM   1865 C  CG  . LEU A 1 235 ? 8.726   -2.243  -1.452  1.00 98.18 235 A 1 
ATOM   1866 C  CD1 . LEU A 1 235 ? 9.276   -2.658  -2.818  1.00 97.24 235 A 1 
ATOM   1867 C  CD2 . LEU A 1 235 ? 9.881   -1.690  -0.633  1.00 97.00 235 A 1 
ATOM   1868 N  N   . PHE A 1 236 ? 5.805   1.510   -0.547  1.00 98.91 236 A 1 
ATOM   1869 C  CA  . PHE A 1 236 ? 4.757   2.463   -0.895  1.00 98.97 236 A 1 
ATOM   1870 C  C   . PHE A 1 236 ? 5.177   3.194   -2.170  1.00 98.95 236 A 1 
ATOM   1871 O  O   . PHE A 1 236 ? 5.996   4.118   -2.132  1.00 98.75 236 A 1 
ATOM   1872 C  CB  . PHE A 1 236 ? 4.518   3.418   0.283   1.00 98.91 236 A 1 
ATOM   1873 C  CG  . PHE A 1 236 ? 4.305   2.743   1.619   1.00 98.88 236 A 1 
ATOM   1874 C  CD1 . PHE A 1 236 ? 3.374   1.698   1.764   1.00 98.59 236 A 1 
ATOM   1875 C  CD2 . PHE A 1 236 ? 5.055   3.150   2.742   1.00 98.55 236 A 1 
ATOM   1876 C  CE1 . PHE A 1 236 ? 3.192   1.066   3.006   1.00 98.33 236 A 1 
ATOM   1877 C  CE2 . PHE A 1 236 ? 4.881   2.522   3.982   1.00 98.31 236 A 1 
ATOM   1878 C  CZ  . PHE A 1 236 ? 3.948   1.487   4.111   1.00 98.43 236 A 1 
ATOM   1879 N  N   . LEU A 1 237 ? 4.657   2.732   -3.314  1.00 98.86 237 A 1 
ATOM   1880 C  CA  . LEU A 1 237 ? 5.086   3.209   -4.616  1.00 98.84 237 A 1 
ATOM   1881 C  C   . LEU A 1 237 ? 4.332   4.469   -5.048  1.00 98.75 237 A 1 
ATOM   1882 O  O   . LEU A 1 237 ? 3.156   4.640   -4.737  1.00 98.52 237 A 1 
ATOM   1883 C  CB  . LEU A 1 237 ? 4.946   2.102   -5.676  1.00 98.71 237 A 1 
ATOM   1884 C  CG  . LEU A 1 237 ? 5.655   0.780   -5.360  1.00 98.17 237 A 1 
ATOM   1885 C  CD1 . LEU A 1 237 ? 5.607   -0.124  -6.592  1.00 97.38 237 A 1 
ATOM   1886 C  CD2 . LEU A 1 237 ? 7.124   0.969   -4.963  1.00 97.09 237 A 1 
ATOM   1887 N  N   . ASN A 1 238 ? 4.983   5.291   -5.863  1.00 98.68 238 A 1 
ATOM   1888 C  CA  . ASN A 1 238 ? 4.312   6.277   -6.694  1.00 98.53 238 A 1 
ATOM   1889 C  C   . ASN A 1 238 ? 4.066   5.662   -8.081  1.00 98.38 238 A 1 
ATOM   1890 O  O   . ASN A 1 238 ? 4.971   5.610   -8.912  1.00 97.78 238 A 1 
ATOM   1891 C  CB  . ASN A 1 238 ? 5.148   7.561   -6.737  1.00 98.32 238 A 1 
ATOM   1892 C  CG  . ASN A 1 238 ? 4.520   8.633   -7.617  1.00 98.02 238 A 1 
ATOM   1893 O  OD1 . ASN A 1 238 ? 3.478   8.459   -8.219  1.00 95.69 238 A 1 
ATOM   1894 N  ND2 . ASN A 1 238 ? 5.164   9.766   -7.732  1.00 94.55 238 A 1 
ATOM   1895 N  N   . SER A 1 239 ? 2.847   5.190   -8.332  1.00 97.94 239 A 1 
ATOM   1896 C  CA  . SER A 1 239 ? 2.456   4.668   -9.644  1.00 97.42 239 A 1 
ATOM   1897 C  C   . SER A 1 239 ? 1.832   5.719   -10.553 1.00 97.07 239 A 1 
ATOM   1898 O  O   . SER A 1 239 ? 1.619   5.457   -11.731 1.00 95.89 239 A 1 
ATOM   1899 C  CB  . SER A 1 239 ? 1.519   3.472   -9.483  1.00 96.85 239 A 1 
ATOM   1900 O  OG  . SER A 1 239 ? 0.279   3.864   -8.942  1.00 95.47 239 A 1 
ATOM   1901 N  N   . VAL A 1 240 ? 1.561   6.920   -10.041 1.00 97.44 240 A 1 
ATOM   1902 C  CA  . VAL A 1 240 ? 0.934   8.012   -10.807 1.00 97.00 240 A 1 
ATOM   1903 C  C   . VAL A 1 240 ? 1.806   8.415   -11.991 1.00 96.37 240 A 1 
ATOM   1904 O  O   . VAL A 1 240 ? 1.298   8.644   -13.083 1.00 95.50 240 A 1 
ATOM   1905 C  CB  . VAL A 1 240 ? 0.644   9.225   -9.907  1.00 96.84 240 A 1 
ATOM   1906 C  CG1 . VAL A 1 240 ? -0.050  10.347  -10.686 1.00 96.04 240 A 1 
ATOM   1907 C  CG2 . VAL A 1 240 ? -0.259  8.835   -8.730  1.00 96.10 240 A 1 
ATOM   1908 N  N   . MET A 1 241 ? 3.128   8.404   -11.817 1.00 95.87 241 A 1 
ATOM   1909 C  CA  . MET A 1 241 ? 4.072   8.711   -12.891 1.00 95.33 241 A 1 
ATOM   1910 C  C   . MET A 1 241 ? 4.067   7.697   -14.043 1.00 95.45 241 A 1 
ATOM   1911 O  O   . MET A 1 241 ? 4.543   8.017   -15.135 1.00 94.11 241 A 1 
ATOM   1912 C  CB  . MET A 1 241 ? 5.477   8.885   -12.309 1.00 93.08 241 A 1 
ATOM   1913 C  CG  . MET A 1 241 ? 6.042   7.616   -11.682 1.00 90.27 241 A 1 
ATOM   1914 S  SD  . MET A 1 241 ? 7.742   7.869   -11.121 1.00 87.57 241 A 1 
ATOM   1915 C  CE  . MET A 1 241 ? 7.658   7.246   -9.459  1.00 82.17 241 A 1 
ATOM   1916 N  N   . TYR A 1 242 ? 3.496   6.512   -13.839 1.00 95.64 242 A 1 
ATOM   1917 C  CA  . TYR A 1 242 ? 3.350   5.494   -14.870 1.00 95.52 242 A 1 
ATOM   1918 C  C   . TYR A 1 242 ? 2.019   5.566   -15.626 1.00 94.86 242 A 1 
ATOM   1919 O  O   . TYR A 1 242 ? 1.847   4.888   -16.642 1.00 94.17 242 A 1 
ATOM   1920 C  CB  . TYR A 1 242 ? 3.541   4.103   -14.246 1.00 96.13 242 A 1 
ATOM   1921 C  CG  . TYR A 1 242 ? 4.815   3.910   -13.454 1.00 96.73 242 A 1 
ATOM   1922 C  CD1 . TYR A 1 242 ? 6.023   4.504   -13.856 1.00 96.54 242 A 1 
ATOM   1923 C  CD2 . TYR A 1 242 ? 4.799   3.115   -12.289 1.00 96.55 242 A 1 
ATOM   1924 C  CE1 . TYR A 1 242 ? 7.207   4.316   -13.127 1.00 96.60 242 A 1 
ATOM   1925 C  CE2 . TYR A 1 242 ? 5.980   2.908   -11.552 1.00 96.64 242 A 1 
ATOM   1926 C  CZ  . TYR A 1 242 ? 7.177   3.512   -11.978 1.00 97.08 242 A 1 
ATOM   1927 O  OH  . TYR A 1 242 ? 8.338   3.313   -11.276 1.00 96.91 242 A 1 
ATOM   1928 N  N   . ALA A 1 243 ? 1.067   6.359   -15.134 1.00 94.47 243 A 1 
ATOM   1929 C  CA  . ALA A 1 243 ? -0.285  6.392   -15.650 1.00 93.96 243 A 1 
ATOM   1930 C  C   . ALA A 1 243 ? -0.339  6.838   -17.117 1.00 93.34 243 A 1 
ATOM   1931 O  O   . ALA A 1 243 ? 0.236   7.855   -17.503 1.00 92.35 243 A 1 
ATOM   1932 C  CB  . ALA A 1 243 ? -1.141  7.298   -14.763 1.00 93.68 243 A 1 
ATOM   1933 N  N   . ALA A 1 244 ? -1.123  6.127   -17.929 1.00 91.76 244 A 1 
ATOM   1934 C  CA  . ALA A 1 244 ? -1.327  6.462   -19.332 1.00 90.33 244 A 1 
ATOM   1935 C  C   . ALA A 1 244 ? -2.043  7.804   -19.535 1.00 89.83 244 A 1 
ATOM   1936 O  O   . ALA A 1 244 ? -1.941  8.406   -20.605 1.00 87.39 244 A 1 
ATOM   1937 C  CB  . ALA A 1 244 ? -2.122  5.325   -19.985 1.00 88.78 244 A 1 
ATOM   1938 N  N   . LYS A 1 245 ? -2.786  8.280   -18.529 1.00 90.40 245 A 1 
ATOM   1939 C  CA  . LYS A 1 245 ? -3.448  9.594   -18.554 1.00 89.58 245 A 1 
ATOM   1940 C  C   . LYS A 1 245 ? -2.523  10.752  -18.193 1.00 89.79 245 A 1 
ATOM   1941 O  O   . LYS A 1 245 ? -2.870  11.895  -18.473 1.00 87.44 245 A 1 
ATOM   1942 C  CB  . LYS A 1 245 ? -4.631  9.607   -17.586 1.00 88.00 245 A 1 
ATOM   1943 C  CG  . LYS A 1 245 ? -5.917  8.980   -18.138 1.00 83.24 245 A 1 
ATOM   1944 C  CD  . LYS A 1 245 ? -6.981  9.244   -17.070 1.00 78.65 245 A 1 
ATOM   1945 C  CE  . LYS A 1 245 ? -8.396  8.826   -17.421 1.00 72.67 245 A 1 
ATOM   1946 N  NZ  . LYS A 1 245 ? -9.265  9.163   -16.259 1.00 64.67 245 A 1 
ATOM   1947 N  N   . ARG A 1 246 ? -1.403  10.485  -17.546 1.00 90.88 246 A 1 
ATOM   1948 C  CA  . ARG A 1 246 ? -0.420  11.507  -17.200 1.00 90.98 246 A 1 
ATOM   1949 C  C   . ARG A 1 246 ? 0.269   11.999  -18.469 1.00 89.58 246 A 1 
ATOM   1950 O  O   . ARG A 1 246 ? 0.490   11.221  -19.394 1.00 85.55 246 A 1 
ATOM   1951 C  CB  . ARG A 1 246 ? 0.557   10.915  -16.178 1.00 90.73 246 A 1 
ATOM   1952 C  CG  . ARG A 1 246 ? 1.650   11.894  -15.746 1.00 89.96 246 A 1 
ATOM   1953 C  CD  . ARG A 1 246 ? 2.497   11.257  -14.655 1.00 88.56 246 A 1 
ATOM   1954 N  NE  . ARG A 1 246 ? 3.783   11.908  -14.546 1.00 88.82 246 A 1 
ATOM   1955 C  CZ  . ARG A 1 246 ? 4.261   12.664  -13.567 1.00 90.00 246 A 1 
ATOM   1956 N  NH1 . ARG A 1 246 ? 3.568   13.039  -12.547 1.00 84.62 246 A 1 
ATOM   1957 N  NH2 . ARG A 1 246 ? 5.483   13.039  -13.614 1.00 84.49 246 A 1 
ATOM   1958 N  N   . ASP A 1 247 ? 0.638   13.276  -18.494 1.00 87.87 247 A 1 
ATOM   1959 C  CA  . ASP A 1 247 ? 1.474   13.802  -19.569 1.00 84.84 247 A 1 
ATOM   1960 C  C   . ASP A 1 247 ? 2.828   13.078  -19.577 1.00 83.82 247 A 1 
ATOM   1961 O  O   . ASP A 1 247 ? 3.602   13.139  -18.626 1.00 77.55 247 A 1 
ATOM   1962 C  CB  . ASP A 1 247 ? 1.635   15.323  -19.435 1.00 80.65 247 A 1 
ATOM   1963 C  CG  . ASP A 1 247 ? 2.473   15.915  -20.579 1.00 75.49 247 A 1 
ATOM   1964 O  OD1 . ASP A 1 247 ? 2.768   15.197  -21.560 1.00 68.45 247 A 1 
ATOM   1965 O  OD2 . ASP A 1 247 ? 2.853   17.094  -20.473 1.00 68.11 247 A 1 
ATOM   1966 N  N   . GLN A 1 248 ? 3.093   12.387  -20.686 1.00 78.97 248 A 1 
ATOM   1967 C  CA  . GLN A 1 248 ? 4.314   11.612  -20.913 1.00 75.54 248 A 1 
ATOM   1968 C  C   . GLN A 1 248 ? 5.281   12.320  -21.877 1.00 77.15 248 A 1 
ATOM   1969 O  O   . GLN A 1 248 ? 6.198   11.688  -22.389 1.00 71.38 248 A 1 
ATOM   1970 C  CB  . GLN A 1 248 ? 3.944   10.195  -21.389 1.00 68.81 248 A 1 
ATOM   1971 C  CG  . GLN A 1 248 ? 3.135   9.387   -20.347 1.00 64.01 248 A 1 
ATOM   1972 C  CD  . GLN A 1 248 ? 3.905   9.042   -19.073 1.00 59.00 248 A 1 
ATOM   1973 O  OE1 . GLN A 1 248 ? 5.120   8.986   -19.042 1.00 55.47 248 A 1 
ATOM   1974 N  NE2 . GLN A 1 248 ? 3.225   8.790   -17.985 1.00 54.07 248 A 1 
ATOM   1975 N  N   . THR A 1 249 ? 5.114   13.608  -22.109 1.00 79.00 249 A 1 
ATOM   1976 C  CA  . THR A 1 249 ? 6.000   14.384  -23.003 1.00 77.21 249 A 1 
ATOM   1977 C  C   . THR A 1 249 ? 7.467   14.297  -22.572 1.00 77.78 249 A 1 
ATOM   1978 O  O   . THR A 1 249 ? 8.364   14.219  -23.407 1.00 73.49 249 A 1 
ATOM   1979 C  CB  . THR A 1 249 ? 5.563   15.852  -23.052 1.00 74.43 249 A 1 
ATOM   1980 O  OG1 . THR A 1 249 ? 4.237   15.961  -23.515 1.00 68.22 249 A 1 
ATOM   1981 C  CG2 . THR A 1 249 ? 6.403   16.694  -24.022 1.00 67.07 249 A 1 
ATOM   1982 N  N   . GLN A 1 250 ? 7.734   14.249  -21.275 1.00 77.42 250 A 1 
ATOM   1983 C  CA  . GLN A 1 250 ? 9.063   14.041  -20.694 1.00 75.15 250 A 1 
ATOM   1984 C  C   . GLN A 1 250 ? 9.280   12.580  -20.266 1.00 77.37 250 A 1 
ATOM   1985 O  O   . GLN A 1 250 ? 9.754   12.313  -19.167 1.00 72.14 250 A 1 
ATOM   1986 C  CB  . GLN A 1 250 ? 9.306   15.034  -19.547 1.00 68.72 250 A 1 
ATOM   1987 C  CG  . GLN A 1 250 ? 9.254   16.492  -19.999 1.00 61.15 250 A 1 
ATOM   1988 C  CD  . GLN A 1 250 ? 9.642   17.465  -18.883 1.00 54.97 250 A 1 
ATOM   1989 O  OE1 . GLN A 1 250 ? 10.229  17.116  -17.875 1.00 51.28 250 A 1 
ATOM   1990 N  NE2 . GLN A 1 250 ? 9.333   18.731  -19.027 1.00 49.24 250 A 1 
ATOM   1991 N  N   . HIS A 1 251 ? 8.917   11.632  -21.118 1.00 79.01 251 A 1 
ATOM   1992 C  CA  . HIS A 1 251 ? 9.052   10.202  -20.830 1.00 78.07 251 A 1 
ATOM   1993 C  C   . HIS A 1 251 ? 10.471  9.835   -20.367 1.00 81.49 251 A 1 
ATOM   1994 O  O   . HIS A 1 251 ? 11.460  10.125  -21.036 1.00 76.43 251 A 1 
ATOM   1995 C  CB  . HIS A 1 251 ? 8.655   9.397   -22.071 1.00 70.25 251 A 1 
ATOM   1996 C  CG  . HIS A 1 251 ? 8.709   7.905   -21.836 1.00 63.75 251 A 1 
ATOM   1997 N  ND1 . HIS A 1 251 ? 7.683   7.110   -21.375 1.00 55.88 251 A 1 
ATOM   1998 C  CD2 . HIS A 1 251 ? 9.792   7.090   -22.023 1.00 54.73 251 A 1 
ATOM   1999 C  CE1 . HIS A 1 251 ? 8.130   5.847   -21.295 1.00 51.61 251 A 1 
ATOM   2000 N  NE2 . HIS A 1 251 ? 9.414   5.802   -21.676 1.00 53.22 251 A 1 
ATOM   2001 N  N   . ALA A 1 252 ? 10.563  9.162   -19.234 1.00 87.14 252 A 1 
ATOM   2002 C  CA  . ALA A 1 252 ? 11.802  8.645   -18.692 1.00 89.06 252 A 1 
ATOM   2003 C  C   . ALA A 1 252 ? 11.757  7.119   -18.632 1.00 91.29 252 A 1 
ATOM   2004 O  O   . ALA A 1 252 ? 10.725  6.515   -18.351 1.00 89.67 252 A 1 
ATOM   2005 C  CB  . ALA A 1 252 ? 12.054  9.273   -17.312 1.00 85.55 252 A 1 
ATOM   2006 N  N   . GLU A 1 253 ? 12.904  6.478   -18.849 1.00 93.18 253 A 1 
ATOM   2007 C  CA  . GLU A 1 253 ? 12.996  5.015   -18.835 1.00 93.92 253 A 1 
ATOM   2008 C  C   . GLU A 1 253 ? 12.756  4.408   -17.446 1.00 95.25 253 A 1 
ATOM   2009 O  O   . GLU A 1 253 ? 12.165  3.343   -17.320 1.00 94.13 253 A 1 
ATOM   2010 C  CB  . GLU A 1 253 ? 14.379  4.599   -19.355 1.00 92.01 253 A 1 
ATOM   2011 C  CG  . GLU A 1 253 ? 14.286  3.636   -20.542 1.00 80.73 253 A 1 
ATOM   2012 C  CD  . GLU A 1 253 ? 15.501  2.717   -20.602 1.00 71.19 253 A 1 
ATOM   2013 O  OE1 . GLU A 1 253 ? 15.241  1.496   -20.612 1.00 63.54 253 A 1 
ATOM   2014 O  OE2 . GLU A 1 253 ? 16.636  3.192   -20.493 1.00 65.85 253 A 1 
ATOM   2015 N  N   . ASP A 1 254 ? 13.225  5.088   -16.410 1.00 95.21 254 A 1 
ATOM   2016 C  CA  . ASP A 1 254 ? 12.988  4.781   -14.995 1.00 96.32 254 A 1 
ATOM   2017 C  C   . ASP A 1 254 ? 12.748  6.093   -14.232 1.00 96.44 254 A 1 
ATOM   2018 O  O   . ASP A 1 254 ? 13.692  6.688   -13.697 1.00 95.75 254 A 1 
ATOM   2019 C  CB  . ASP A 1 254 ? 14.162  3.972   -14.425 1.00 96.50 254 A 1 
ATOM   2020 C  CG  . ASP A 1 254 ? 13.873  3.468   -13.001 1.00 97.12 254 A 1 
ATOM   2021 O  OD1 . ASP A 1 254 ? 12.721  3.614   -12.523 1.00 96.68 254 A 1 
ATOM   2022 O  OD2 . ASP A 1 254 ? 14.775  2.859   -12.395 1.00 96.79 254 A 1 
ATOM   2023 N  N   . PRO A 1 255 ? 11.506  6.605   -14.208 1.00 96.64 255 A 1 
ATOM   2024 C  CA  . PRO A 1 255 ? 11.186  7.859   -13.548 1.00 96.45 255 A 1 
ATOM   2025 C  C   . PRO A 1 255 ? 11.626  7.860   -12.088 1.00 96.87 255 A 1 
ATOM   2026 O  O   . PRO A 1 255 ? 11.241  6.989   -11.307 1.00 96.59 255 A 1 
ATOM   2027 C  CB  . PRO A 1 255 ? 9.672   8.032   -13.691 1.00 95.55 255 A 1 
ATOM   2028 C  CG  . PRO A 1 255 ? 9.345   7.249   -14.959 1.00 94.05 255 A 1 
ATOM   2029 C  CD  . PRO A 1 255 ? 10.333  6.090   -14.899 1.00 95.78 255 A 1 
ATOM   2030 N  N   . TYR A 1 256 ? 12.448  8.834   -11.722 1.00 96.97 256 A 1 
ATOM   2031 C  CA  . TYR A 1 256 ? 12.999  9.001   -10.374 1.00 97.18 256 A 1 
ATOM   2032 C  C   . TYR A 1 256 ? 13.741  7.771   -9.810  1.00 97.68 256 A 1 
ATOM   2033 O  O   . TYR A 1 256 ? 13.919  7.673   -8.599  1.00 97.16 256 A 1 
ATOM   2034 C  CB  . TYR A 1 256 ? 11.912  9.528   -9.429  1.00 96.60 256 A 1 
ATOM   2035 C  CG  . TYR A 1 256 ? 11.166  10.728  -9.967  1.00 96.01 256 A 1 
ATOM   2036 C  CD1 . TYR A 1 256 ? 11.872  11.911  -10.267 1.00 94.26 256 A 1 
ATOM   2037 C  CD2 . TYR A 1 256 ? 9.779   10.675  -10.206 1.00 94.29 256 A 1 
ATOM   2038 C  CE1 . TYR A 1 256 ? 11.204  13.029  -10.804 1.00 92.86 256 A 1 
ATOM   2039 C  CE2 . TYR A 1 256 ? 9.101   11.788  -10.738 1.00 92.80 256 A 1 
ATOM   2040 C  CZ  . TYR A 1 256 ? 9.824   12.959  -11.043 1.00 93.17 256 A 1 
ATOM   2041 O  OH  . TYR A 1 256 ? 9.189   14.047  -11.580 1.00 91.03 256 A 1 
ATOM   2042 N  N   . ASP A 1 257 ? 14.183  6.869   -10.675 1.00 97.46 257 A 1 
ATOM   2043 C  CA  . ASP A 1 257 ? 14.868  5.616   -10.355 1.00 97.96 257 A 1 
ATOM   2044 C  C   . ASP A 1 257 ? 14.038  4.648   -9.489  1.00 98.37 257 A 1 
ATOM   2045 O  O   . ASP A 1 257 ? 14.591  3.822   -8.756  1.00 98.16 257 A 1 
ATOM   2046 C  CB  . ASP A 1 257 ? 16.275  5.879   -9.772  1.00 97.46 257 A 1 
ATOM   2047 C  CG  . ASP A 1 257 ? 17.103  6.907   -10.543 1.00 96.12 257 A 1 
ATOM   2048 O  OD1 . ASP A 1 257 ? 17.352  6.698   -11.740 1.00 92.19 257 A 1 
ATOM   2049 O  OD2 . ASP A 1 257 ? 17.528  7.901   -9.910  1.00 91.37 257 A 1 
ATOM   2050 N  N   . GLN A 1 258 ? 12.703  4.722   -9.547  1.00 98.26 258 A 1 
ATOM   2051 C  CA  . GLN A 1 258 ? 11.842  3.884   -8.695  1.00 98.52 258 A 1 
ATOM   2052 C  C   . GLN A 1 258 ? 12.003  2.389   -8.996  1.00 98.68 258 A 1 
ATOM   2053 O  O   . GLN A 1 258 ? 12.029  1.594   -8.061  1.00 98.58 258 A 1 
ATOM   2054 C  CB  . GLN A 1 258 ? 10.372  4.314   -8.795  1.00 98.37 258 A 1 
ATOM   2055 C  CG  . GLN A 1 258 ? 9.493   3.545   -7.794  1.00 98.09 258 A 1 
ATOM   2056 C  CD  . GLN A 1 258 ? 8.047   4.019   -7.716  1.00 98.30 258 A 1 
ATOM   2057 O  OE1 . GLN A 1 258 ? 7.577   4.460   -6.687  1.00 94.53 258 A 1 
ATOM   2058 N  NE2 . GLN A 1 258 ? 7.289   3.918   -8.776  1.00 94.71 258 A 1 
ATOM   2059 N  N   . PHE A 1 259 ? 12.139  1.978   -10.260 1.00 98.57 259 A 1 
ATOM   2060 C  CA  . PHE A 1 259 ? 12.299  0.559   -10.588 1.00 98.47 259 A 1 
ATOM   2061 C  C   . PHE A 1 259 ? 13.612  -0.011  -10.036 1.00 98.58 259 A 1 
ATOM   2062 O  O   . PHE A 1 259 ? 13.587  -1.053  -9.368  1.00 98.38 259 A 1 
ATOM   2063 C  CB  . PHE A 1 259 ? 12.191  0.344   -12.104 1.00 98.09 259 A 1 
ATOM   2064 C  CG  . PHE A 1 259 ? 10.819  0.585   -12.704 1.00 97.66 259 A 1 
ATOM   2065 C  CD1 . PHE A 1 259 ? 9.680   -0.043  -12.163 1.00 96.61 259 A 1 
ATOM   2066 C  CD2 . PHE A 1 259 ? 10.677  1.412   -13.834 1.00 96.29 259 A 1 
ATOM   2067 C  CE1 . PHE A 1 259 ? 8.420   0.144   -12.750 1.00 95.38 259 A 1 
ATOM   2068 C  CE2 . PHE A 1 259 ? 9.414   1.601   -14.432 1.00 95.21 259 A 1 
ATOM   2069 C  CZ  . PHE A 1 259 ? 8.284   0.967   -13.886 1.00 95.50 259 A 1 
ATOM   2070 N  N   . ALA A 1 260 ? 14.721  0.690   -10.211 1.00 98.41 260 A 1 
ATOM   2071 C  CA  . ALA A 1 260 ? 16.001  0.288   -9.627  1.00 98.41 260 A 1 
ATOM   2072 C  C   . ALA A 1 260 ? 15.949  0.265   -8.089  1.00 98.54 260 A 1 
ATOM   2073 O  O   . ALA A 1 260 ? 16.525  -0.619  -7.438  1.00 98.39 260 A 1 
ATOM   2074 C  CB  . ALA A 1 260 ? 17.078  1.256   -10.132 1.00 98.10 260 A 1 
ATOM   2075 N  N   . TRP A 1 261 ? 15.218  1.202   -7.483  1.00 98.69 261 A 1 
ATOM   2076 C  CA  . TRP A 1 261 ? 14.995  1.250   -6.039  1.00 98.72 261 A 1 
ATOM   2077 C  C   . TRP A 1 261 ? 14.139  0.092   -5.542  1.00 98.89 261 A 1 
ATOM   2078 O  O   . TRP A 1 261 ? 14.453  -0.468  -4.493  1.00 98.71 261 A 1 
ATOM   2079 C  CB  . TRP A 1 261 ? 14.390  2.602   -5.669  1.00 98.77 261 A 1 
ATOM   2080 C  CG  . TRP A 1 261 ? 13.989  2.712   -4.234  1.00 98.80 261 A 1 
ATOM   2081 C  CD1 . TRP A 1 261 ? 14.792  3.090   -3.212  1.00 98.59 261 A 1 
ATOM   2082 C  CD2 . TRP A 1 261 ? 12.688  2.399   -3.645  1.00 98.76 261 A 1 
ATOM   2083 N  NE1 . TRP A 1 261 ? 14.077  3.057   -2.028  1.00 98.52 261 A 1 
ATOM   2084 C  CE2 . TRP A 1 261 ? 12.783  2.642   -2.245  1.00 98.67 261 A 1 
ATOM   2085 C  CE3 . TRP A 1 261 ? 11.458  1.960   -4.165  1.00 98.65 261 A 1 
ATOM   2086 C  CZ2 . TRP A 1 261 ? 11.676  2.458   -1.382  1.00 98.52 261 A 1 
ATOM   2087 C  CZ3 . TRP A 1 261 ? 10.355  1.772   -3.302  1.00 98.47 261 A 1 
ATOM   2088 C  CH2 . TRP A 1 261 ? 10.466  2.017   -1.931  1.00 98.44 261 A 1 
ATOM   2089 N  N   . ILE A 1 262 ? 13.100  -0.330  -6.261  1.00 98.71 262 A 1 
ATOM   2090 C  CA  . ILE A 1 262 ? 12.299  -1.514  -5.903  1.00 98.78 262 A 1 
ATOM   2091 C  C   . ILE A 1 262 ? 13.202  -2.751  -5.847  1.00 98.73 262 A 1 
ATOM   2092 O  O   . ILE A 1 262 ? 13.184  -3.471  -4.848  1.00 98.63 262 A 1 
ATOM   2093 C  CB  . ILE A 1 262 ? 11.127  -1.740  -6.881  1.00 98.65 262 A 1 
ATOM   2094 C  CG1 . ILE A 1 262 ? 10.063  -0.633  -6.739  1.00 98.17 262 A 1 
ATOM   2095 C  CG2 . ILE A 1 262 ? 10.448  -3.106  -6.628  1.00 98.08 262 A 1 
ATOM   2096 C  CD1 . ILE A 1 262 ? 9.094   -0.555  -7.939  1.00 97.48 262 A 1 
ATOM   2097 N  N   . GLU A 1 263 ? 14.010  -2.974  -6.867  1.00 98.77 263 A 1 
ATOM   2098 C  CA  . GLU A 1 263 ? 14.895  -4.142  -6.932  1.00 98.53 263 A 1 
ATOM   2099 C  C   . GLU A 1 263 ? 15.927  -4.151  -5.796  1.00 98.62 263 A 1 
ATOM   2100 O  O   . GLU A 1 263 ? 16.068  -5.159  -5.101  1.00 98.32 263 A 1 
ATOM   2101 C  CB  . GLU A 1 263 ? 15.607  -4.221  -8.286  1.00 98.09 263 A 1 
ATOM   2102 C  CG  . GLU A 1 263 ? 14.657  -4.593  -9.436  1.00 93.93 263 A 1 
ATOM   2103 C  CD  . GLU A 1 263 ? 15.382  -5.016  -10.721 1.00 91.47 263 A 1 
ATOM   2104 O  OE1 . GLU A 1 263 ? 14.797  -4.856  -11.811 1.00 84.43 263 A 1 
ATOM   2105 O  OE2 . GLU A 1 263 ? 16.477  -5.620  -10.606 1.00 86.46 263 A 1 
ATOM   2106 N  N   . SER A 1 264 ? 16.606  -3.035  -5.565  1.00 98.65 264 A 1 
ATOM   2107 C  CA  . SER A 1 264 ? 17.603  -2.938  -4.488  1.00 98.61 264 A 1 
ATOM   2108 C  C   . SER A 1 264 ? 16.974  -3.034  -3.090  1.00 98.78 264 A 1 
ATOM   2109 O  O   . SER A 1 264 ? 17.533  -3.696  -2.211  1.00 98.45 264 A 1 
ATOM   2110 C  CB  . SER A 1 264 ? 18.430  -1.657  -4.626  1.00 98.17 264 A 1 
ATOM   2111 O  OG  . SER A 1 264 ? 17.613  -0.505  -4.672  1.00 89.95 264 A 1 
ATOM   2112 N  N   . SER A 1 265 ? 15.795  -2.451  -2.891  1.00 98.78 265 A 1 
ATOM   2113 C  CA  . SER A 1 265 ? 15.056  -2.538  -1.626  1.00 98.71 265 A 1 
ATOM   2114 C  C   . SER A 1 265 ? 14.545  -3.952  -1.358  1.00 98.78 265 A 1 
ATOM   2115 O  O   . SER A 1 265 ? 14.523  -4.379  -0.208  1.00 98.47 265 A 1 
ATOM   2116 C  CB  . SER A 1 265 ? 13.869  -1.569  -1.613  1.00 98.64 265 A 1 
ATOM   2117 O  OG  . SER A 1 265 ? 14.328  -0.241  -1.763  1.00 95.96 265 A 1 
ATOM   2118 N  N   . TYR A 1 266 ? 14.150  -4.673  -2.406  1.00 98.86 266 A 1 
ATOM   2119 C  CA  . TYR A 1 266 ? 13.765  -6.075  -2.310  1.00 98.84 266 A 1 
ATOM   2120 C  C   . TYR A 1 266 ? 14.957  -6.960  -1.934  1.00 98.73 266 A 1 
ATOM   2121 O  O   . TYR A 1 266 ? 14.874  -7.713  -0.967  1.00 98.63 266 A 1 
ATOM   2122 C  CB  . TYR A 1 266 ? 13.133  -6.534  -3.630  1.00 98.68 266 A 1 
ATOM   2123 C  CG  . TYR A 1 266 ? 12.763  -8.004  -3.630  1.00 98.54 266 A 1 
ATOM   2124 C  CD1 . TYR A 1 266 ? 13.678  -8.974  -4.092  1.00 98.09 266 A 1 
ATOM   2125 C  CD2 . TYR A 1 266 ? 11.516  -8.413  -3.132  1.00 98.15 266 A 1 
ATOM   2126 C  CE1 . TYR A 1 266 ? 13.347  -10.337 -4.058  1.00 97.58 266 A 1 
ATOM   2127 C  CE2 . TYR A 1 266 ? 11.172  -9.774  -3.096  1.00 97.56 266 A 1 
ATOM   2128 C  CZ  . TYR A 1 266 ? 12.091  -10.738 -3.561  1.00 97.44 266 A 1 
ATOM   2129 O  OH  . TYR A 1 266 ? 11.757  -12.067 -3.523  1.00 96.23 266 A 1 
ATOM   2130 N  N   . ASP A 1 267 ? 16.077  -6.831  -2.630  1.00 98.75 267 A 1 
ATOM   2131 C  CA  . ASP A 1 267 ? 17.277  -7.641  -2.388  1.00 98.50 267 A 1 
ATOM   2132 C  C   . ASP A 1 267 ? 17.814  -7.437  -0.960  1.00 98.51 267 A 1 
ATOM   2133 O  O   . ASP A 1 267 ? 18.125  -8.413  -0.262  1.00 98.15 267 A 1 
ATOM   2134 C  CB  . ASP A 1 267 ? 18.341  -7.325  -3.469  1.00 98.31 267 A 1 
ATOM   2135 C  CG  . ASP A 1 267 ? 18.008  -7.845  -4.887  1.00 96.90 267 A 1 
ATOM   2136 O  OD1 . ASP A 1 267 ? 17.189  -8.771  -5.035  1.00 94.20 267 A 1 
ATOM   2137 O  OD2 . ASP A 1 267 ? 18.630  -7.365  -5.875  1.00 94.01 267 A 1 
ATOM   2138 N  N   . ASP A 1 268 ? 17.839  -6.204  -0.458  1.00 98.50 268 A 1 
ATOM   2139 C  CA  . ASP A 1 268 ? 18.210  -5.887  0.932   1.00 98.46 268 A 1 
ATOM   2140 C  C   . ASP A 1 268 ? 17.223  -6.469  1.955   1.00 98.49 268 A 1 
ATOM   2141 O  O   . ASP A 1 268 ? 17.631  -7.027  2.980   1.00 97.91 268 A 1 
ATOM   2142 C  CB  . ASP A 1 268 ? 18.324  -4.355  1.075   1.00 98.24 268 A 1 
ATOM   2143 C  CG  . ASP A 1 268 ? 18.545  -3.921  2.531   1.00 97.36 268 A 1 
ATOM   2144 O  OD1 . ASP A 1 268 ? 19.632  -4.124  3.096   1.00 93.73 268 A 1 
ATOM   2145 O  OD2 . ASP A 1 268 ? 17.606  -3.364  3.145   1.00 93.72 268 A 1 
ATOM   2146 N  N   . ALA A 1 269 ? 15.917  -6.409  1.686   1.00 98.50 269 A 1 
ATOM   2147 C  CA  . ALA A 1 269 ? 14.900  -6.967  2.575   1.00 98.41 269 A 1 
ATOM   2148 C  C   . ALA A 1 269 ? 15.025  -8.491  2.704   1.00 98.20 269 A 1 
ATOM   2149 O  O   . ALA A 1 269 ? 14.977  -9.025  3.812   1.00 97.63 269 A 1 
ATOM   2150 C  CB  . ALA A 1 269 ? 13.516  -6.571  2.060   1.00 98.29 269 A 1 
ATOM   2151 N  N   . VAL A 1 270 ? 15.236  -9.186  1.597   1.00 98.21 270 A 1 
ATOM   2152 C  CA  . VAL A 1 270 ? 15.429  -10.643 1.576   1.00 97.82 270 A 1 
ATOM   2153 C  C   . VAL A 1 270 ? 16.677  -11.043 2.369   1.00 97.68 270 A 1 
ATOM   2154 O  O   . VAL A 1 270 ? 16.627  -11.984 3.160   1.00 96.59 270 A 1 
ATOM   2155 C  CB  . VAL A 1 270 ? 15.476  -11.169 0.128   1.00 96.91 270 A 1 
ATOM   2156 C  CG1 . VAL A 1 270 ? 15.862  -12.649 0.057   1.00 91.56 270 A 1 
ATOM   2157 C  CG2 . VAL A 1 270 ? 14.098  -11.035 -0.532  1.00 91.98 270 A 1 
ATOM   2158 N  N   . GLN A 1 271 ? 17.785  -10.297 2.239   1.00 97.74 271 A 1 
ATOM   2159 C  CA  . GLN A 1 271 ? 18.991  -10.525 3.038   1.00 97.58 271 A 1 
ATOM   2160 C  C   . GLN A 1 271 ? 18.745  -10.346 4.546   1.00 97.42 271 A 1 
ATOM   2161 O  O   . GLN A 1 271 ? 19.340  -11.066 5.358   1.00 96.06 271 A 1 
ATOM   2162 C  CB  . GLN A 1 271 ? 20.117  -9.577  2.606   1.00 97.09 271 A 1 
ATOM   2163 C  CG  . GLN A 1 271 ? 20.742  -10.021 1.277   1.00 86.77 271 A 1 
ATOM   2164 C  CD  . GLN A 1 271 ? 21.914  -9.123  0.860   1.00 77.62 271 A 1 
ATOM   2165 O  OE1 . GLN A 1 271 ? 22.419  -8.295  1.601   1.00 70.23 271 A 1 
ATOM   2166 N  NE2 . GLN A 1 271 ? 22.413  -9.296  -0.332  1.00 66.75 271 A 1 
ATOM   2167 N  N   . LYS A 1 272 ? 17.846  -9.442  4.928   1.00 97.06 272 A 1 
ATOM   2168 C  CA  . LYS A 1 272 ? 17.426  -9.222  6.322   1.00 96.48 272 A 1 
ATOM   2169 C  C   . LYS A 1 272 ? 16.377  -10.226 6.820   1.00 96.19 272 A 1 
ATOM   2170 O  O   . LYS A 1 272 ? 16.041  -10.208 7.994   1.00 94.88 272 A 1 
ATOM   2171 C  CB  . LYS A 1 272 ? 16.939  -7.769  6.472   1.00 96.35 272 A 1 
ATOM   2172 C  CG  . LYS A 1 272 ? 18.121  -6.789  6.395   1.00 94.80 272 A 1 
ATOM   2173 C  CD  . LYS A 1 272 ? 17.638  -5.343  6.329   1.00 92.92 272 A 1 
ATOM   2174 C  CE  . LYS A 1 272 ? 18.857  -4.414  6.287   1.00 89.86 272 A 1 
ATOM   2175 N  NZ  . LYS A 1 272 ? 18.503  -3.041  5.872   1.00 82.95 272 A 1 
ATOM   2176 N  N   . GLY A 1 273 ? 15.875  -11.106 5.950   1.00 96.65 273 A 1 
ATOM   2177 C  CA  . GLY A 1 273 ? 14.872  -12.115 6.286   1.00 96.06 273 A 1 
ATOM   2178 C  C   . GLY A 1 273 ? 13.428  -11.606 6.276   1.00 96.45 273 A 1 
ATOM   2179 O  O   . GLY A 1 273 ? 12.554  -12.284 6.812   1.00 94.98 273 A 1 
ATOM   2180 N  N   . PHE A 1 274 ? 13.174  -10.453 5.677   1.00 97.65 274 A 1 
ATOM   2181 C  CA  . PHE A 1 274 ? 11.823  -9.930  5.496   1.00 97.81 274 A 1 
ATOM   2182 C  C   . PHE A 1 274 ? 11.152  -10.507 4.242   1.00 97.91 274 A 1 
ATOM   2183 O  O   . PHE A 1 274 ? 11.795  -10.744 3.216   1.00 97.39 274 A 1 
ATOM   2184 C  CB  . PHE A 1 274 ? 11.841  -8.394  5.440   1.00 97.47 274 A 1 
ATOM   2185 C  CG  . PHE A 1 274 ? 12.313  -7.727  6.716   1.00 97.24 274 A 1 
ATOM   2186 C  CD1 . PHE A 1 274 ? 11.584  -7.884  7.911   1.00 95.01 274 A 1 
ATOM   2187 C  CD2 . PHE A 1 274 ? 13.470  -6.928  6.724   1.00 94.62 274 A 1 
ATOM   2188 C  CE1 . PHE A 1 274 ? 12.016  -7.270  9.096   1.00 93.30 274 A 1 
ATOM   2189 C  CE2 . PHE A 1 274 ? 13.900  -6.310  7.911   1.00 93.67 274 A 1 
ATOM   2190 C  CZ  . PHE A 1 274 ? 13.167  -6.489  9.095   1.00 94.60 274 A 1 
ATOM   2191 N  N   . LYS A 1 275 ? 9.834   -10.674 4.316   1.00 97.87 275 A 1 
ATOM   2192 C  CA  . LYS A 1 275 ? 8.979   -10.693 3.131   1.00 97.94 275 A 1 
ATOM   2193 C  C   . LYS A 1 275 ? 8.771   -9.260  2.628   1.00 98.27 275 A 1 
ATOM   2194 O  O   . LYS A 1 275 ? 8.878   -8.314  3.411   1.00 98.03 275 A 1 
ATOM   2195 C  CB  . LYS A 1 275 ? 7.638   -11.384 3.449   1.00 97.32 275 A 1 
ATOM   2196 C  CG  . LYS A 1 275 ? 7.763   -12.912 3.628   1.00 93.53 275 A 1 
ATOM   2197 C  CD  . LYS A 1 275 ? 8.089   -13.594 2.296   1.00 84.18 275 A 1 
ATOM   2198 C  CE  . LYS A 1 275 ? 7.995   -15.119 2.341   1.00 78.26 275 A 1 
ATOM   2199 N  NZ  . LYS A 1 275 ? 8.119   -15.684 0.971   1.00 68.13 275 A 1 
ATOM   2200 N  N   . VAL A 1 276 ? 8.477   -9.117  1.349   1.00 98.22 276 A 1 
ATOM   2201 C  CA  . VAL A 1 276 ? 8.246   -7.810  0.735   1.00 98.45 276 A 1 
ATOM   2202 C  C   . VAL A 1 276 ? 6.843   -7.747  0.147   1.00 98.29 276 A 1 
ATOM   2203 O  O   . VAL A 1 276 ? 6.412   -8.674  -0.537  1.00 97.76 276 A 1 
ATOM   2204 C  CB  . VAL A 1 276 ? 9.310   -7.463  -0.322  1.00 98.49 276 A 1 
ATOM   2205 C  CG1 . VAL A 1 276 ? 9.167   -6.013  -0.794  1.00 98.07 276 A 1 
ATOM   2206 C  CG2 . VAL A 1 276 ? 10.730  -7.634  0.240   1.00 98.00 276 A 1 
ATOM   2207 N  N   . SER A 1 277 ? 6.142   -6.670  0.441   1.00 98.40 277 A 1 
ATOM   2208 C  CA  . SER A 1 277 ? 4.823   -6.362  -0.108  1.00 98.47 277 A 1 
ATOM   2209 C  C   . SER A 1 277 ? 4.812   -4.964  -0.723  1.00 98.67 277 A 1 
ATOM   2210 O  O   . SER A 1 277 ? 5.678   -4.142  -0.432  1.00 98.47 277 A 1 
ATOM   2211 C  CB  . SER A 1 277 ? 3.749   -6.503  0.968   1.00 97.95 277 A 1 
ATOM   2212 O  OG  . SER A 1 277 ? 3.661   -7.865  1.319   1.00 91.52 277 A 1 
ATOM   2213 N  N   . VAL A 1 278 ? 3.839   -4.719  -1.584  1.00 98.48 278 A 1 
ATOM   2214 C  CA  . VAL A 1 278 ? 3.725   -3.476  -2.345  1.00 98.44 278 A 1 
ATOM   2215 C  C   . VAL A 1 278 ? 2.336   -2.885  -2.156  1.00 98.44 278 A 1 
ATOM   2216 O  O   . VAL A 1 278 ? 1.336   -3.594  -2.258  1.00 98.10 278 A 1 
ATOM   2217 C  CB  . VAL A 1 278 ? 4.033   -3.729  -3.837  1.00 98.09 278 A 1 
ATOM   2218 C  CG1 . VAL A 1 278 ? 3.835   -2.482  -4.695  1.00 96.56 278 A 1 
ATOM   2219 C  CG2 . VAL A 1 278 ? 5.487   -4.195  -4.035  1.00 96.69 278 A 1 
ATOM   2220 N  N   . ALA A 1 279 ? 2.269   -1.585  -1.928  1.00 98.61 279 A 1 
ATOM   2221 C  CA  . ALA A 1 279 ? 1.064   -0.807  -2.149  1.00 98.75 279 A 1 
ATOM   2222 C  C   . ALA A 1 279 ? 1.320   0.249   -3.230  1.00 98.72 279 A 1 
ATOM   2223 O  O   . ALA A 1 279 ? 2.395   0.855   -3.291  1.00 98.57 279 A 1 
ATOM   2224 C  CB  . ALA A 1 279 ? 0.563   -0.206  -0.834  1.00 98.68 279 A 1 
ATOM   2225 N  N   . LEU A 1 280 ? 0.339   0.461   -4.106  1.00 98.46 280 A 1 
ATOM   2226 C  CA  . LEU A 1 280 ? 0.355   1.458   -5.154  1.00 98.07 280 A 1 
ATOM   2227 C  C   . LEU A 1 280 ? -1.072  1.959   -5.396  1.00 97.96 280 A 1 
ATOM   2228 O  O   . LEU A 1 280 ? -2.035  1.263   -5.079  1.00 96.68 280 A 1 
ATOM   2229 C  CB  . LEU A 1 280 ? 1.021   0.866   -6.424  1.00 97.09 280 A 1 
ATOM   2230 C  CG  . LEU A 1 280 ? 0.443   -0.471  -6.946  1.00 96.26 280 A 1 
ATOM   2231 C  CD1 . LEU A 1 280 ? -0.822  -0.290  -7.782  1.00 92.83 280 A 1 
ATOM   2232 C  CD2 . LEU A 1 280 ? 1.475   -1.156  -7.845  1.00 92.35 280 A 1 
ATOM   2233 N  N   . HIS A 1 281 ? -1.224  3.156   -5.951  1.00 97.73 281 A 1 
ATOM   2234 C  CA  . HIS A 1 281 ? -2.547  3.694   -6.217  1.00 97.45 281 A 1 
ATOM   2235 C  C   . HIS A 1 281 ? -3.133  3.142   -7.518  1.00 96.99 281 A 1 
ATOM   2236 O  O   . HIS A 1 281 ? -4.021  2.290   -7.482  1.00 96.06 281 A 1 
ATOM   2237 C  CB  . HIS A 1 281 ? -2.499  5.222   -6.168  1.00 97.22 281 A 1 
ATOM   2238 C  CG  . HIS A 1 281 ? -3.856  5.818   -6.364  1.00 97.19 281 A 1 
ATOM   2239 N  ND1 . HIS A 1 281 ? -4.898  5.777   -5.458  1.00 96.30 281 A 1 
ATOM   2240 C  CD2 . HIS A 1 281 ? -4.310  6.435   -7.495  1.00 96.53 281 A 1 
ATOM   2241 C  CE1 . HIS A 1 281 ? -5.951  6.366   -6.043  1.00 96.03 281 A 1 
ATOM   2242 N  NE2 . HIS A 1 281 ? -5.638  6.773   -7.280  1.00 96.19 281 A 1 
ATOM   2243 N  N   . ILE A 1 282 ? -2.585  3.547   -8.650  1.00 96.37 282 A 1 
ATOM   2244 C  CA  . ILE A 1 282 ? -3.044  3.113   -9.970  1.00 95.96 282 A 1 
ATOM   2245 C  C   . ILE A 1 282 ? -2.416  1.755   -10.307 1.00 96.17 282 A 1 
ATOM   2246 O  O   . ILE A 1 282 ? -1.190  1.688   -10.422 1.00 95.89 282 A 1 
ATOM   2247 C  CB  . ILE A 1 282 ? -2.728  4.167   -11.055 1.00 95.44 282 A 1 
ATOM   2248 C  CG1 . ILE A 1 282 ? -3.276  5.552   -10.644 1.00 94.47 282 A 1 
ATOM   2249 C  CG2 . ILE A 1 282 ? -3.298  3.721   -12.412 1.00 94.50 282 A 1 
ATOM   2250 C  CD1 . ILE A 1 282 ? -2.960  6.677   -11.628 1.00 92.57 282 A 1 
ATOM   2251 N  N   . PRO A 1 283 ? -3.209  0.680   -10.496 1.00 94.29 283 A 1 
ATOM   2252 C  CA  . PRO A 1 283 ? -2.661  -0.619  -10.866 1.00 93.68 283 A 1 
ATOM   2253 C  C   . PRO A 1 283 ? -2.306  -0.691  -12.361 1.00 93.12 283 A 1 
ATOM   2254 O  O   . PRO A 1 283 ? -2.974  -0.070  -13.199 1.00 92.09 283 A 1 
ATOM   2255 C  CB  . PRO A 1 283 ? -3.742  -1.631  -10.474 1.00 93.06 283 A 1 
ATOM   2256 C  CG  . PRO A 1 283 ? -5.035  -0.834  -10.647 1.00 92.04 283 A 1 
ATOM   2257 C  CD  . PRO A 1 283 ? -4.638  0.584   -10.246 1.00 93.61 283 A 1 
ATOM   2258 N  N   . PRO A 1 284 ? -1.297  -1.502  -12.739 1.00 92.86 284 A 1 
ATOM   2259 C  CA  . PRO A 1 284 ? -0.933  -1.738  -14.130 1.00 90.88 284 A 1 
ATOM   2260 C  C   . PRO A 1 284 ? -1.918  -2.725  -14.781 1.00 87.85 284 A 1 
ATOM   2261 O  O   . PRO A 1 284 ? -1.652  -3.912  -14.913 1.00 77.78 284 A 1 
ATOM   2262 C  CB  . PRO A 1 284 ? 0.503   -2.277  -14.071 1.00 89.82 284 A 1 
ATOM   2263 C  CG  . PRO A 1 284 ? 0.524   -3.059  -12.763 1.00 89.55 284 A 1 
ATOM   2264 C  CD  . PRO A 1 284 ? -0.416  -2.250  -11.856 1.00 91.92 284 A 1 
ATOM   2265 N  N   . GLY A 1 285 ? -3.085  -2.229  -15.167 1.00 83.45 285 A 1 
ATOM   2266 C  CA  . GLY A 1 285 ? -4.143  -3.053  -15.729 1.00 80.27 285 A 1 
ATOM   2267 C  C   . GLY A 1 285 ? -4.970  -2.323  -16.775 1.00 80.21 285 A 1 
ATOM   2268 O  O   . GLY A 1 285 ? -4.578  -1.284  -17.302 1.00 74.30 285 A 1 
ATOM   2269 N  N   . VAL A 1 286 ? -6.135  -2.884  -17.076 1.00 74.96 286 A 1 
ATOM   2270 C  CA  . VAL A 1 286 ? -7.074  -2.329  -18.044 1.00 72.77 286 A 1 
ATOM   2271 C  C   . VAL A 1 286 ? -8.206  -1.585  -17.335 1.00 72.94 286 A 1 
ATOM   2272 O  O   . VAL A 1 286 ? -8.794  -2.073  -16.375 1.00 69.33 286 A 1 
ATOM   2273 C  CB  . VAL A 1 286 ? -7.568  -3.427  -19.007 1.00 68.38 286 A 1 
ATOM   2274 C  CG1 . VAL A 1 286 ? -8.461  -4.480  -18.350 1.00 61.04 286 A 1 
ATOM   2275 C  CG2 . VAL A 1 286 ? -8.306  -2.837  -20.206 1.00 62.77 286 A 1 
ATOM   2276 N  N   . TYR A 1 287 ? -8.558  -0.404  -17.860 1.00 69.85 287 A 1 
ATOM   2277 C  CA  . TYR A 1 287 ? -9.848  0.211   -17.559 1.00 67.03 287 A 1 
ATOM   2278 C  C   . TYR A 1 287 ? -10.948 -0.564  -18.293 1.00 68.15 287 A 1 
ATOM   2279 O  O   . TYR A 1 287 ? -11.158 -0.343  -19.485 1.00 64.36 287 A 1 
ATOM   2280 C  CB  . TYR A 1 287 ? -9.848  1.673   -17.996 1.00 61.29 287 A 1 
ATOM   2281 C  CG  . TYR A 1 287 ? -8.896  2.567   -17.251 1.00 57.15 287 A 1 
ATOM   2282 C  CD1 . TYR A 1 287 ? -9.113  2.857   -15.887 1.00 51.53 287 A 1 
ATOM   2283 C  CD2 . TYR A 1 287 ? -7.810  3.164   -17.914 1.00 51.00 287 A 1 
ATOM   2284 C  CE1 . TYR A 1 287 ? -8.268  3.744   -15.199 1.00 45.07 287 A 1 
ATOM   2285 C  CE2 . TYR A 1 287 ? -6.959  4.054   -17.238 1.00 46.76 287 A 1 
ATOM   2286 C  CZ  . TYR A 1 287 ? -7.198  4.346   -15.884 1.00 45.90 287 A 1 
ATOM   2287 O  OH  . TYR A 1 287 ? -6.385  5.237   -15.229 1.00 40.26 287 A 1 
ATOM   2288 N  N   . TYR A 1 288 ? -11.657 -1.429  -17.595 1.00 66.23 288 A 1 
ATOM   2289 C  CA  . TYR A 1 288 ? -12.633 -2.341  -18.193 1.00 63.43 288 A 1 
ATOM   2290 C  C   . TYR A 1 288 ? -13.673 -1.643  -19.077 1.00 62.63 288 A 1 
ATOM   2291 O  O   . TYR A 1 288 ? -13.937 -2.086  -20.193 1.00 57.57 288 A 1 
ATOM   2292 C  CB  . TYR A 1 288 ? -13.334 -3.136  -17.079 1.00 59.37 288 A 1 
ATOM   2293 C  CG  . TYR A 1 288 ? -12.392 -3.976  -16.244 1.00 56.88 288 A 1 
ATOM   2294 C  CD1 . TYR A 1 288 ? -11.658 -5.031  -16.837 1.00 52.51 288 A 1 
ATOM   2295 C  CD2 . TYR A 1 288 ? -12.226 -3.720  -14.868 1.00 52.78 288 A 1 
ATOM   2296 C  CE1 . TYR A 1 288 ? -10.776 -5.812  -16.075 1.00 48.29 288 A 1 
ATOM   2297 C  CE2 . TYR A 1 288 ? -11.343 -4.499  -14.093 1.00 47.57 288 A 1 
ATOM   2298 C  CZ  . TYR A 1 288 ? -10.620 -5.540  -14.705 1.00 47.93 288 A 1 
ATOM   2299 O  OH  . TYR A 1 288 ? -9.748  -6.306  -13.965 1.00 42.73 288 A 1 
ATOM   2300 N  N   . TYR A 1 289 ? -14.200 -0.511  -18.619 1.00 60.03 289 A 1 
ATOM   2301 C  CA  . TYR A 1 289 ? -15.224 0.258   -19.339 1.00 57.24 289 A 1 
ATOM   2302 C  C   . TYR A 1 289 ? -14.688 1.033   -20.558 1.00 58.25 289 A 1 
ATOM   2303 O  O   . TYR A 1 289 ? -15.465 1.428   -21.421 1.00 54.00 289 A 1 
ATOM   2304 C  CB  . TYR A 1 289 ? -15.917 1.190   -18.339 1.00 51.49 289 A 1 
ATOM   2305 C  CG  . TYR A 1 289 ? -15.027 2.272   -17.758 1.00 46.86 289 A 1 
ATOM   2306 C  CD1 . TYR A 1 289 ? -14.178 2.010   -16.665 1.00 42.55 289 A 1 
ATOM   2307 C  CD2 . TYR A 1 289 ? -15.062 3.568   -18.303 1.00 41.79 289 A 1 
ATOM   2308 C  CE1 . TYR A 1 289 ? -13.372 3.014   -16.122 1.00 37.06 289 A 1 
ATOM   2309 C  CE2 . TYR A 1 289 ? -14.258 4.592   -17.763 1.00 38.46 289 A 1 
ATOM   2310 C  CZ  . TYR A 1 289 ? -13.410 4.314   -16.670 1.00 37.83 289 A 1 
ATOM   2311 O  OH  . TYR A 1 289 ? -12.619 5.306   -16.149 1.00 33.56 289 A 1 
ATOM   2312 N  N   . LYS A 1 290 ? -13.381 1.264   -20.665 1.00 67.71 290 A 1 
ATOM   2313 C  CA  . LYS A 1 290 ? -12.748 1.962   -21.801 1.00 67.20 290 A 1 
ATOM   2314 C  C   . LYS A 1 290 ? -11.868 1.053   -22.658 1.00 69.87 290 A 1 
ATOM   2315 O  O   . LYS A 1 290 ? -11.401 1.506   -23.703 1.00 64.20 290 A 1 
ATOM   2316 C  CB  . LYS A 1 290 ? -11.950 3.185   -21.311 1.00 61.22 290 A 1 
ATOM   2317 C  CG  . LYS A 1 290 ? -12.863 4.298   -20.794 1.00 54.58 290 A 1 
ATOM   2318 C  CD  . LYS A 1 290 ? -12.094 5.576   -20.442 1.00 50.20 290 A 1 
ATOM   2319 C  CE  . LYS A 1 290 ? -13.086 6.621   -19.934 1.00 44.40 290 A 1 
ATOM   2320 N  NZ  . LYS A 1 290 ? -12.434 7.836   -19.384 1.00 39.29 290 A 1 
ATOM   2321 N  N   . ASN A 1 291 ? -11.607 -0.151  -22.195 1.00 71.29 291 A 1 
ATOM   2322 C  CA  . ASN A 1 291 ? -10.652 -1.087  -22.786 1.00 70.64 291 A 1 
ATOM   2323 C  C   . ASN A 1 291 ? -9.282  -0.429  -23.089 1.00 72.51 291 A 1 
ATOM   2324 O  O   . ASN A 1 291 ? -8.739  -0.560  -24.187 1.00 68.35 291 A 1 
ATOM   2325 C  CB  . ASN A 1 291 ? -11.315 -1.798  -23.980 1.00 66.40 291 A 1 
ATOM   2326 C  CG  . ASN A 1 291 ? -10.544 -3.041  -24.385 1.00 60.28 291 A 1 
ATOM   2327 O  OD1 . ASN A 1 291 ? -9.897  -3.692  -23.591 1.00 56.45 291 A 1 
ATOM   2328 N  ND2 . ASN A 1 291 ? -10.619 -3.431  -25.642 1.00 56.58 291 A 1 
ATOM   2329 N  N   . LYS A 1 292 ? -8.768  0.333   -22.125 1.00 78.69 292 A 1 
ATOM   2330 C  CA  . LYS A 1 292 ? -7.481  1.030   -22.213 1.00 78.14 292 A 1 
ATOM   2331 C  C   . LYS A 1 292 ? -6.598  0.664   -21.027 1.00 79.22 292 A 1 
ATOM   2332 O  O   . LYS A 1 292 ? -7.114  0.448   -19.927 1.00 76.14 292 A 1 
ATOM   2333 C  CB  . LYS A 1 292 ? -7.663  2.549   -22.283 1.00 74.16 292 A 1 
ATOM   2334 C  CG  . LYS A 1 292 ? -8.220  2.996   -23.634 1.00 67.11 292 A 1 
ATOM   2335 C  CD  . LYS A 1 292 ? -8.188  4.519   -23.750 1.00 63.24 292 A 1 
ATOM   2336 C  CE  . LYS A 1 292 ? -8.648  4.944   -25.137 1.00 55.46 292 A 1 
ATOM   2337 N  NZ  . LYS A 1 292 ? -8.397  6.394   -25.387 1.00 49.48 292 A 1 
ATOM   2338 N  N   . LEU A 1 293 ? -5.292  0.650   -21.240 1.00 83.41 293 A 1 
ATOM   2339 C  CA  . LEU A 1 293 ? -4.329  0.400   -20.173 1.00 84.26 293 A 1 
ATOM   2340 C  C   . LEU A 1 293 ? -4.304  1.556   -19.164 1.00 85.94 293 A 1 
ATOM   2341 O  O   . LEU A 1 293 ? -4.416  2.724   -19.552 1.00 84.78 293 A 1 
ATOM   2342 C  CB  . LEU A 1 293 ? -2.938  0.125   -20.769 1.00 81.29 293 A 1 
ATOM   2343 C  CG  . LEU A 1 293 ? -2.854  -1.147  -21.635 1.00 76.73 293 A 1 
ATOM   2344 C  CD1 . LEU A 1 293 ? -1.461  -1.253  -22.253 1.00 73.43 293 A 1 
ATOM   2345 C  CD2 . LEU A 1 293 ? -3.125  -2.416  -20.820 1.00 73.27 293 A 1 
ATOM   2346 N  N   . GLY A 1 294 ? -4.149  1.222   -17.889 1.00 86.39 294 A 1 
ATOM   2347 C  CA  . GLY A 1 294 ? -3.963  2.177   -16.802 1.00 86.85 294 A 1 
ATOM   2348 C  C   . GLY A 1 294 ? -2.580  2.814   -16.806 1.00 89.56 294 A 1 
ATOM   2349 O  O   . GLY A 1 294 ? -2.445  3.996   -16.492 1.00 88.76 294 A 1 
ATOM   2350 N  N   . TRP A 1 295 ? -1.572  2.059   -17.200 1.00 91.05 295 A 1 
ATOM   2351 C  CA  . TRP A 1 295 ? -0.198  2.530   -17.339 1.00 92.06 295 A 1 
ATOM   2352 C  C   . TRP A 1 295 ? 0.249   2.531   -18.793 1.00 91.42 295 A 1 
ATOM   2353 O  O   . TRP A 1 295 ? -0.287  1.813   -19.640 1.00 90.40 295 A 1 
ATOM   2354 C  CB  . TRP A 1 295 ? 0.758   1.665   -16.515 1.00 93.11 295 A 1 
ATOM   2355 C  CG  . TRP A 1 295 ? 0.632   1.671   -15.037 1.00 93.72 295 A 1 
ATOM   2356 C  CD1 . TRP A 1 295 ? -0.361  2.211   -14.291 1.00 92.75 295 A 1 
ATOM   2357 C  CD2 . TRP A 1 295 ? 1.557   1.062   -14.089 1.00 94.65 295 A 1 
ATOM   2358 N  NE1 . TRP A 1 295 ? -0.128  1.975   -12.949 1.00 93.86 295 A 1 
ATOM   2359 C  CE2 . TRP A 1 295 ? 1.041   1.260   -12.780 1.00 94.85 295 A 1 
ATOM   2360 C  CE3 . TRP A 1 295 ? 2.772   0.349   -14.218 1.00 94.85 295 A 1 
ATOM   2361 C  CZ2 . TRP A 1 295 ? 1.689   0.761   -11.632 1.00 95.19 295 A 1 
ATOM   2362 C  CZ3 . TRP A 1 295 ? 3.425   -0.143  -13.076 1.00 94.66 295 A 1 
ATOM   2363 C  CH2 . TRP A 1 295 ? 2.892   0.055   -11.797 1.00 94.69 295 A 1 
ATOM   2364 N  N   . ASN A 1 296 ? 1.301   3.291   -19.055 1.00 91.79 296 A 1 
ATOM   2365 C  CA  . ASN A 1 296 ? 2.031   3.200   -20.309 1.00 91.06 296 A 1 
ATOM   2366 C  C   . ASN A 1 296 ? 2.712   1.820   -20.437 1.00 91.40 296 A 1 
ATOM   2367 O  O   . ASN A 1 296 ? 3.223   1.275   -19.458 1.00 90.81 296 A 1 
ATOM   2368 C  CB  . ASN A 1 296 ? 3.026   4.366   -20.388 1.00 89.93 296 A 1 
ATOM   2369 C  CG  . ASN A 1 296 ? 2.953   5.103   -21.709 1.00 80.20 296 A 1 
ATOM   2370 O  OD1 . ASN A 1 296 ? 2.313   4.709   -22.655 1.00 72.00 296 A 1 
ATOM   2371 N  ND2 . ASN A 1 296 ? 3.605   6.240   -21.811 1.00 69.88 296 A 1 
ATOM   2372 N  N   . GLU A 1 297 ? 2.705   1.254   -21.626 1.00 89.67 297 A 1 
ATOM   2373 C  CA  . GLU A 1 297 ? 3.080   -0.147  -21.864 1.00 89.02 297 A 1 
ATOM   2374 C  C   . GLU A 1 297 ? 4.545   -0.457  -21.491 1.00 89.86 297 A 1 
ATOM   2375 O  O   . GLU A 1 297 ? 4.841   -1.526  -20.953 1.00 89.26 297 A 1 
ATOM   2376 C  CB  . GLU A 1 297 ? 2.774   -0.491  -23.329 1.00 87.03 297 A 1 
ATOM   2377 C  CG  . GLU A 1 297 ? 2.922   -1.982  -23.633 1.00 76.98 297 A 1 
ATOM   2378 C  CD  . GLU A 1 297 ? 2.403   -2.386  -25.024 1.00 73.61 297 A 1 
ATOM   2379 O  OE1 . GLU A 1 297 ? 2.267   -3.606  -25.250 1.00 69.00 297 A 1 
ATOM   2380 O  OE2 . GLU A 1 297 ? 2.107   -1.493  -25.839 1.00 68.86 297 A 1 
ATOM   2381 N  N   . ASP A 1 298 ? 5.445   0.501   -21.693 1.00 90.99 298 A 1 
ATOM   2382 C  CA  . ASP A 1 298 ? 6.861   0.362   -21.316 1.00 90.82 298 A 1 
ATOM   2383 C  C   . ASP A 1 298 ? 7.033   0.146   -19.806 1.00 92.25 298 A 1 
ATOM   2384 O  O   . ASP A 1 298 ? 7.795   -0.724  -19.370 1.00 91.91 298 A 1 
ATOM   2385 C  CB  . ASP A 1 298 ? 7.633   1.613   -21.751 1.00 89.27 298 A 1 
ATOM   2386 C  CG  . ASP A 1 298 ? 7.721   1.781   -23.269 1.00 77.50 298 A 1 
ATOM   2387 O  OD1 . ASP A 1 298 ? 7.643   0.753   -23.978 1.00 69.90 298 A 1 
ATOM   2388 O  OD2 . ASP A 1 298 ? 7.900   2.944   -23.696 1.00 69.62 298 A 1 
ATOM   2389 N  N   . TYR A 1 299 ? 6.259   0.874   -18.984 1.00 93.05 299 A 1 
ATOM   2390 C  CA  . TYR A 1 299 ? 6.289   0.738   -17.532 1.00 93.65 299 A 1 
ATOM   2391 C  C   . TYR A 1 299 ? 5.653   -0.571  -17.065 1.00 93.34 299 A 1 
ATOM   2392 O  O   . TYR A 1 299 ? 6.198   -1.231  -16.175 1.00 93.11 299 A 1 
ATOM   2393 C  CB  . TYR A 1 299 ? 5.613   1.952   -16.890 1.00 94.34 299 A 1 
ATOM   2394 C  CG  . TYR A 1 299 ? 6.230   3.289   -17.234 1.00 94.50 299 A 1 
ATOM   2395 C  CD1 . TYR A 1 299 ? 7.631   3.469   -17.215 1.00 94.11 299 A 1 
ATOM   2396 C  CD2 . TYR A 1 299 ? 5.402   4.375   -17.562 1.00 94.09 299 A 1 
ATOM   2397 C  CE1 . TYR A 1 299 ? 8.198   4.720   -17.513 1.00 93.80 299 A 1 
ATOM   2398 C  CE2 . TYR A 1 299 ? 5.957   5.634   -17.859 1.00 93.94 299 A 1 
ATOM   2399 C  CZ  . TYR A 1 299 ? 7.358   5.809   -17.833 1.00 94.23 299 A 1 
ATOM   2400 O  OH  . TYR A 1 299 ? 7.896   7.026   -18.116 1.00 93.60 299 A 1 
ATOM   2401 N  N   . ILE A 1 300 ? 4.579   -1.018  -17.721 1.00 92.12 300 A 1 
ATOM   2402 C  CA  . ILE A 1 300 ? 3.991   -2.342  -17.474 1.00 91.44 300 A 1 
ATOM   2403 C  C   . ILE A 1 300 ? 5.036   -3.428  -17.730 1.00 91.49 300 A 1 
ATOM   2404 O  O   . ILE A 1 300 ? 5.201   -4.346  -16.924 1.00 91.08 300 A 1 
ATOM   2405 C  CB  . ILE A 1 300 ? 2.730   -2.564  -18.343 1.00 90.48 300 A 1 
ATOM   2406 C  CG1 . ILE A 1 300 ? 1.619   -1.577  -17.919 1.00 88.86 300 A 1 
ATOM   2407 C  CG2 . ILE A 1 300 ? 2.231   -4.021  -18.233 1.00 88.70 300 A 1 
ATOM   2408 C  CD1 . ILE A 1 300 ? 0.375   -1.614  -18.811 1.00 85.74 300 A 1 
ATOM   2409 N  N   . THR A 1 301 ? 5.783   -3.312  -18.818 1.00 90.52 301 A 1 
ATOM   2410 C  CA  . THR A 1 301 ? 6.823   -4.274  -19.189 1.00 90.01 301 A 1 
ATOM   2411 C  C   . THR A 1 301 ? 7.958   -4.301  -18.169 1.00 90.98 301 A 1 
ATOM   2412 O  O   . THR A 1 301 ? 8.386   -5.379  -17.751 1.00 90.96 301 A 1 
ATOM   2413 C  CB  . THR A 1 301 ? 7.361   -3.970  -20.596 1.00 88.85 301 A 1 
ATOM   2414 O  OG1 . THR A 1 301 ? 6.307   -4.066  -21.525 1.00 84.03 301 A 1 
ATOM   2415 C  CG2 . THR A 1 301 ? 8.417   -4.979  -21.035 1.00 82.40 301 A 1 
ATOM   2416 N  N   . LYS A 1 302 ? 8.443   -3.138  -17.711 1.00 92.96 302 A 1 
ATOM   2417 C  CA  . LYS A 1 302 ? 9.472   -3.053  -16.661 1.00 93.50 302 A 1 
ATOM   2418 C  C   . LYS A 1 302 ? 8.977   -3.624  -15.335 1.00 94.05 302 A 1 
ATOM   2419 O  O   . LYS A 1 302 ? 9.648   -4.476  -14.758 1.00 94.12 302 A 1 
ATOM   2420 C  CB  . LYS A 1 302 ? 9.965   -1.607  -16.485 1.00 93.80 302 A 1 
ATOM   2421 C  CG  . LYS A 1 302 ? 10.984  -1.222  -17.575 1.00 88.24 302 A 1 
ATOM   2422 C  CD  . LYS A 1 302 ? 11.701  0.088   -17.228 1.00 83.50 302 A 1 
ATOM   2423 C  CE  . LYS A 1 302 ? 12.818  0.357   -18.242 1.00 77.38 302 A 1 
ATOM   2424 N  NZ  . LYS A 1 302 ? 13.692  1.497   -17.862 1.00 68.92 302 A 1 
ATOM   2425 N  N   . PHE A 1 303 ? 7.792   -3.238  -14.885 1.00 93.95 303 A 1 
ATOM   2426 C  CA  . PHE A 1 303 ? 7.234   -3.736  -13.634 1.00 94.11 303 A 1 
ATOM   2427 C  C   . PHE A 1 303 ? 6.934   -5.242  -13.694 1.00 93.66 303 A 1 
ATOM   2428 O  O   . PHE A 1 303 ? 7.164   -5.948  -12.722 1.00 93.55 303 A 1 
ATOM   2429 C  CB  . PHE A 1 303 ? 5.991   -2.923  -13.271 1.00 94.82 303 A 1 
ATOM   2430 C  CG  . PHE A 1 303 ? 5.532   -3.159  -11.841 1.00 95.20 303 A 1 
ATOM   2431 C  CD1 . PHE A 1 303 ? 4.263   -3.695  -11.577 1.00 94.46 303 A 1 
ATOM   2432 C  CD2 . PHE A 1 303 ? 6.381   -2.832  -10.769 1.00 94.59 303 A 1 
ATOM   2433 C  CE1 . PHE A 1 303 ? 3.844   -3.902  -10.251 1.00 94.17 303 A 1 
ATOM   2434 C  CE2 . PHE A 1 303 ? 5.975   -3.046  -9.440  1.00 94.14 303 A 1 
ATOM   2435 C  CZ  . PHE A 1 303 ? 4.706   -3.575  -9.187  1.00 94.68 303 A 1 
ATOM   2436 N  N   . SER A 1 304 ? 6.540   -5.760  -14.848 1.00 91.42 304 A 1 
ATOM   2437 C  CA  . SER A 1 304 ? 6.365   -7.198  -15.068 1.00 90.06 304 A 1 
ATOM   2438 C  C   . SER A 1 304 ? 7.658   -7.994  -14.851 1.00 90.25 304 A 1 
ATOM   2439 O  O   . SER A 1 304 ? 7.626   -9.079  -14.274 1.00 89.70 304 A 1 
ATOM   2440 C  CB  . SER A 1 304 ? 5.867   -7.472  -16.489 1.00 88.25 304 A 1 
ATOM   2441 O  OG  . SER A 1 304 ? 4.582   -6.937  -16.672 1.00 77.07 304 A 1 
ATOM   2442 N  N   . LYS A 1 305 ? 8.801   -7.458  -15.274 1.00 90.94 305 A 1 
ATOM   2443 C  CA  . LYS A 1 305 ? 10.113  -8.085  -15.019 1.00 90.91 305 A 1 
ATOM   2444 C  C   . LYS A 1 305 ? 10.440  -8.085  -13.524 1.00 91.76 305 A 1 
ATOM   2445 O  O   . LYS A 1 305 ? 10.908  -9.097  -13.018 1.00 91.53 305 A 1 
ATOM   2446 C  CB  . LYS A 1 305 ? 11.220  -7.387  -15.811 1.00 90.54 305 A 1 
ATOM   2447 C  CG  . LYS A 1 305 ? 11.101  -7.616  -17.326 1.00 81.50 305 A 1 
ATOM   2448 C  CD  . LYS A 1 305 ? 12.156  -6.780  -18.065 1.00 76.35 305 A 1 
ATOM   2449 C  CE  . LYS A 1 305 ? 12.010  -6.937  -19.580 1.00 65.87 305 A 1 
ATOM   2450 N  NZ  . LYS A 1 305 ? 12.942  -6.042  -20.313 1.00 58.22 305 A 1 
ATOM   2451 N  N   . ILE A 1 306 ? 10.145  -6.995  -12.833 1.00 94.11 306 A 1 
ATOM   2452 C  CA  . ILE A 1 306 ? 10.314  -6.894  -11.375 1.00 94.82 306 A 1 
ATOM   2453 C  C   . ILE A 1 306 ? 9.432   -7.908  -10.659 1.00 94.60 306 A 1 
ATOM   2454 O  O   . ILE A 1 306 ? 9.943   -8.684  -9.855  1.00 94.22 306 A 1 
ATOM   2455 C  CB  . ILE A 1 306 ? 10.052  -5.446  -10.905 1.00 95.79 306 A 1 
ATOM   2456 C  CG1 . ILE A 1 306 ? 11.159  -4.521  -11.450 1.00 95.55 306 A 1 
ATOM   2457 C  CG2 . ILE A 1 306 ? 9.975   -5.367  -9.366  1.00 95.60 306 A 1 
ATOM   2458 C  CD1 . ILE A 1 306 ? 10.922  -3.032  -11.188 1.00 94.07 306 A 1 
ATOM   2459 N  N   . MET A 1 307 ? 8.150   -8.000  -10.983 1.00 93.18 307 A 1 
ATOM   2460 C  CA  . MET A 1 307 ? 7.229   -8.978  -10.379 1.00 92.46 307 A 1 
ATOM   2461 C  C   . MET A 1 307 ? 7.639   -10.435 -10.637 1.00 92.04 307 A 1 
ATOM   2462 O  O   . MET A 1 307 ? 7.305   -11.316 -9.852  1.00 91.20 307 A 1 
ATOM   2463 C  CB  . MET A 1 307 ? 5.810   -8.777  -10.914 1.00 92.15 307 A 1 
ATOM   2464 C  CG  . MET A 1 307 ? 5.147   -7.509  -10.369 1.00 90.28 307 A 1 
ATOM   2465 S  SD  . MET A 1 307 ? 3.386   -7.385  -10.794 1.00 88.59 307 A 1 
ATOM   2466 C  CE  . MET A 1 307 ? 3.469   -7.165  -12.582 1.00 80.33 307 A 1 
ATOM   2467 N  N   . LYS A 1 308 ? 8.362   -10.700 -11.730 1.00 90.23 308 A 1 
ATOM   2468 C  CA  . LYS A 1 308 ? 8.895   -12.036 -12.029 1.00 88.91 308 A 1 
ATOM   2469 C  C   . LYS A 1 308 ? 10.159  -12.346 -11.224 1.00 89.32 308 A 1 
ATOM   2470 O  O   . LYS A 1 308 ? 10.402  -13.505 -10.910 1.00 88.54 308 A 1 
ATOM   2471 C  CB  . LYS A 1 308 ? 9.119   -12.139 -13.546 1.00 87.25 308 A 1 
ATOM   2472 C  CG  . LYS A 1 308 ? 9.387   -13.594 -13.967 1.00 75.92 308 A 1 
ATOM   2473 C  CD  . LYS A 1 308 ? 9.407   -13.708 -15.504 1.00 71.29 308 A 1 
ATOM   2474 C  CE  . LYS A 1 308 ? 9.506   -15.173 -15.904 1.00 61.69 308 A 1 
ATOM   2475 N  NZ  . LYS A 1 308 ? 9.276   -15.364 -17.352 1.00 55.43 308 A 1 
ATOM   2476 N  N   . LYS A 1 309 ? 10.971  -11.333 -10.899 1.00 91.84 309 A 1 
ATOM   2477 C  CA  . LYS A 1 309 ? 12.176  -11.439 -10.070 1.00 91.86 309 A 1 
ATOM   2478 C  C   . LYS A 1 309 ? 11.833  -11.483 -8.574  1.00 92.40 309 A 1 
ATOM   2479 O  O   . LYS A 1 309 ? 12.433  -12.242 -7.826  1.00 91.86 309 A 1 
ATOM   2480 C  CB  . LYS A 1 309 ? 13.115  -10.267 -10.394 1.00 91.18 309 A 1 
ATOM   2481 C  CG  . LYS A 1 309 ? 14.442  -10.328 -9.619  1.00 80.17 309 A 1 
ATOM   2482 C  CD  . LYS A 1 309 ? 15.291  -9.053  -9.772  1.00 76.66 309 A 1 
ATOM   2483 C  CE  . LYS A 1 309 ? 16.467  -9.084  -8.785  1.00 67.31 309 A 1 
ATOM   2484 N  NZ  . LYS A 1 309 ? 17.106  -7.762  -8.573  1.00 60.21 309 A 1 
ATOM   2485 N  N   . CYS A 1 310 ? 10.898  -10.658 -8.148  1.00 94.36 310 A 1 
ATOM   2486 C  CA  . CYS A 1 310 ? 10.564  -10.401 -6.757  1.00 94.38 310 A 1 
ATOM   2487 C  C   . CYS A 1 310 ? 9.309   -11.180 -6.350  1.00 93.22 310 A 1 
ATOM   2488 O  O   . CYS A 1 310 ? 8.227   -10.971 -6.903  1.00 91.56 310 A 1 
ATOM   2489 C  CB  . CYS A 1 310 ? 10.381  -8.892  -6.557  1.00 95.21 310 A 1 
ATOM   2490 S  SG  . CYS A 1 310 ? 11.892  -7.971  -7.016  1.00 94.91 310 A 1 
ATOM   2491 N  N   . ASP A 1 311 ? 9.440   -12.049 -5.340  1.00 93.79 311 A 1 
ATOM   2492 C  CA  . ASP A 1 311 ? 8.310   -12.784 -4.752  1.00 93.21 311 A 1 
ATOM   2493 C  C   . ASP A 1 311 ? 7.565   -11.893 -3.739  1.00 94.24 311 A 1 
ATOM   2494 O  O   . ASP A 1 311 ? 7.762   -12.001 -2.525  1.00 93.61 311 A 1 
ATOM   2495 C  CB  . ASP A 1 311 ? 8.808   -14.106 -4.149  1.00 90.93 311 A 1 
ATOM   2496 C  CG  . ASP A 1 311 ? 7.666   -14.955 -3.573  1.00 86.38 311 A 1 
ATOM   2497 O  OD1 . ASP A 1 311 ? 6.597   -15.000 -4.219  1.00 82.93 311 A 1 
ATOM   2498 O  OD2 . ASP A 1 311 ? 7.874   -15.571 -2.498  1.00 80.84 311 A 1 
ATOM   2499 N  N   . PHE A 1 312 ? 6.744   -10.975 -4.241  1.00 94.98 312 A 1 
ATOM   2500 C  CA  . PHE A 1 312 ? 5.920   -10.126 -3.394  1.00 95.19 312 A 1 
ATOM   2501 C  C   . PHE A 1 312 ? 4.836   -10.935 -2.679  1.00 94.61 312 A 1 
ATOM   2502 O  O   . PHE A 1 312 ? 4.108   -11.711 -3.303  1.00 93.69 312 A 1 
ATOM   2503 C  CB  . PHE A 1 312 ? 5.310   -8.964  -4.195  1.00 95.65 312 A 1 
ATOM   2504 C  CG  . PHE A 1 312 ? 6.321   -8.017  -4.815  1.00 96.09 312 A 1 
ATOM   2505 C  CD1 . PHE A 1 312 ? 7.341   -7.448  -4.031  1.00 95.74 312 A 1 
ATOM   2506 C  CD2 . PHE A 1 312 ? 6.237   -7.678  -6.177  1.00 95.64 312 A 1 
ATOM   2507 C  CE1 . PHE A 1 312 ? 8.271   -6.558  -4.604  1.00 95.53 312 A 1 
ATOM   2508 C  CE2 . PHE A 1 312 ? 7.155   -6.796  -6.750  1.00 95.53 312 A 1 
ATOM   2509 C  CZ  . PHE A 1 312 ? 8.174   -6.236  -5.960  1.00 96.01 312 A 1 
ATOM   2510 N  N   . SER A 1 313 ? 4.707   -10.728 -1.372  1.00 95.83 313 A 1 
ATOM   2511 C  CA  . SER A 1 313 ? 3.736   -11.434 -0.536  1.00 95.40 313 A 1 
ATOM   2512 C  C   . SER A 1 313 ? 2.297   -11.059 -0.873  1.00 95.22 313 A 1 
ATOM   2513 O  O   . SER A 1 313 ? 1.440   -11.928 -1.001  1.00 93.10 313 A 1 
ATOM   2514 C  CB  . SER A 1 313 ? 4.040   -11.160 0.939   1.00 94.74 313 A 1 
ATOM   2515 O  OG  . SER A 1 313 ? 3.146   -11.859 1.785   1.00 88.82 313 A 1 
ATOM   2516 N  N   . PHE A 1 314 ? 2.031   -9.768  -1.034  1.00 96.10 314 A 1 
ATOM   2517 C  CA  . PHE A 1 314 ? 0.753   -9.229  -1.498  1.00 96.65 314 A 1 
ATOM   2518 C  C   . PHE A 1 314 ? 0.951   -7.858  -2.147  1.00 97.06 314 A 1 
ATOM   2519 O  O   . PHE A 1 314 ? 1.951   -7.176  -1.897  1.00 96.95 314 A 1 
ATOM   2520 C  CB  . PHE A 1 314 ? -0.256  -9.151  -0.335  1.00 96.41 314 A 1 
ATOM   2521 C  CG  . PHE A 1 314 ? 0.147   -8.242  0.802   1.00 95.95 314 A 1 
ATOM   2522 C  CD1 . PHE A 1 314 ? 0.927   -8.737  1.871   1.00 94.55 314 A 1 
ATOM   2523 C  CD2 . PHE A 1 314 ? -0.278  -6.901  0.829   1.00 94.92 314 A 1 
ATOM   2524 C  CE1 . PHE A 1 314 ? 1.282   -7.898  2.939   1.00 92.34 314 A 1 
ATOM   2525 C  CE2 . PHE A 1 314 ? 0.072   -6.062  1.895   1.00 92.99 314 A 1 
ATOM   2526 C  CZ  . PHE A 1 314 ? 0.859   -6.561  2.954   1.00 92.43 314 A 1 
ATOM   2527 N  N   . ILE A 1 315 ? -0.008  -7.452  -2.973  1.00 97.45 315 A 1 
ATOM   2528 C  CA  . ILE A 1 315 ? -0.018  -6.140  -3.621  1.00 97.32 315 A 1 
ATOM   2529 C  C   . ILE A 1 315 ? -1.385  -5.495  -3.387  1.00 97.68 315 A 1 
ATOM   2530 O  O   . ILE A 1 315 ? -2.414  -6.102  -3.679  1.00 97.33 315 A 1 
ATOM   2531 C  CB  . ILE A 1 315 ? 0.345   -6.242  -5.127  1.00 96.64 315 A 1 
ATOM   2532 C  CG1 . ILE A 1 315 ? 1.696   -6.971  -5.301  1.00 93.85 315 A 1 
ATOM   2533 C  CG2 . ILE A 1 315 ? 0.364   -4.836  -5.756  1.00 93.70 315 A 1 
ATOM   2534 C  CD1 . ILE A 1 315 ? 2.258   -7.006  -6.725  1.00 86.21 315 A 1 
ATOM   2535 N  N   . LEU A 1 316 ? -1.395  -4.269  -2.868  1.00 98.02 316 A 1 
ATOM   2536 C  CA  . LEU A 1 316 ? -2.599  -3.463  -2.696  1.00 98.28 316 A 1 
ATOM   2537 C  C   . LEU A 1 316 ? -2.677  -2.406  -3.787  1.00 98.12 316 A 1 
ATOM   2538 O  O   . LEU A 1 316 ? -1.661  -1.827  -4.171  1.00 97.68 316 A 1 
ATOM   2539 C  CB  . LEU A 1 316 ? -2.638  -2.813  -1.301  1.00 98.29 316 A 1 
ATOM   2540 C  CG  . LEU A 1 316 ? -2.484  -3.776  -0.108  1.00 97.70 316 A 1 
ATOM   2541 C  CD1 . LEU A 1 316 ? -2.714  -3.012  1.196   1.00 96.99 316 A 1 
ATOM   2542 C  CD2 . LEU A 1 316 ? -3.461  -4.947  -0.158  1.00 96.91 316 A 1 
ATOM   2543 N  N   . SER A 1 317 ? -3.897  -2.127  -4.259  1.00 97.34 317 A 1 
ATOM   2544 C  CA  . SER A 1 317 ? -4.180  -1.016  -5.166  1.00 96.79 317 A 1 
ATOM   2545 C  C   . SER A 1 317 ? -5.439  -0.260  -4.746  1.00 96.61 317 A 1 
ATOM   2546 O  O   . SER A 1 317 ? -6.316  -0.814  -4.083  1.00 95.69 317 A 1 
ATOM   2547 C  CB  . SER A 1 317 ? -4.285  -1.506  -6.615  1.00 95.75 317 A 1 
ATOM   2548 O  OG  . SER A 1 317 ? -5.295  -2.485  -6.771  1.00 93.54 317 A 1 
ATOM   2549 N  N   . GLY A 1 318 ? -5.525  1.012   -5.128  1.00 96.26 318 A 1 
ATOM   2550 C  CA  . GLY A 1 318 ? -6.724  1.843   -5.050  1.00 95.75 318 A 1 
ATOM   2551 C  C   . GLY A 1 318 ? -7.220  2.210   -6.450  1.00 94.93 318 A 1 
ATOM   2552 O  O   . GLY A 1 318 ? -7.183  1.376   -7.368  1.00 92.66 318 A 1 
ATOM   2553 N  N   . HIS A 1 319 ? -7.636  3.448   -6.627  1.00 95.70 319 A 1 
ATOM   2554 C  CA  . HIS A 1 319 ? -7.988  4.107   -7.891  1.00 94.96 319 A 1 
ATOM   2555 C  C   . HIS A 1 319 ? -9.265  3.618   -8.585  1.00 94.50 319 A 1 
ATOM   2556 O  O   . HIS A 1 319 ? -9.984  4.409   -9.182  1.00 92.94 319 A 1 
ATOM   2557 C  CB  . HIS A 1 319 ? -6.792  4.050   -8.840  1.00 94.46 319 A 1 
ATOM   2558 C  CG  . HIS A 1 319 ? -6.963  4.838   -10.106 1.00 94.10 319 A 1 
ATOM   2559 N  ND1 . HIS A 1 319 ? -7.105  6.205   -10.182 1.00 92.88 319 A 1 
ATOM   2560 C  CD2 . HIS A 1 319 ? -7.009  4.361   -11.400 1.00 92.98 319 A 1 
ATOM   2561 C  CE1 . HIS A 1 319 ? -7.240  6.539   -11.483 1.00 91.79 319 A 1 
ATOM   2562 N  NE2 . HIS A 1 319 ? -7.179  5.440   -12.250 1.00 92.10 319 A 1 
ATOM   2563 N  N   . SER A 1 320 ? -9.566  2.323   -8.540  1.00 93.57 320 A 1 
ATOM   2564 C  CA  . SER A 1 320 ? -10.764 1.790   -9.198  1.00 92.53 320 A 1 
ATOM   2565 C  C   . SER A 1 320 ? -12.050 2.046   -8.408  1.00 92.44 320 A 1 
ATOM   2566 O  O   . SER A 1 320 ? -13.127 1.944   -8.984  1.00 90.12 320 A 1 
ATOM   2567 C  CB  . SER A 1 320 ? -10.598 0.296   -9.490  1.00 91.02 320 A 1 
ATOM   2568 O  OG  . SER A 1 320 ? -10.798 -0.486  -8.336  1.00 81.39 320 A 1 
ATOM   2569 N  N   . HIS A 1 321 ? -11.936 2.335   -7.108  1.00 94.63 321 A 1 
ATOM   2570 C  CA  . HIS A 1 321 ? -13.047 2.459   -6.158  1.00 95.10 321 A 1 
ATOM   2571 C  C   . HIS A 1 321 ? -13.879 1.178   -5.987  1.00 95.29 321 A 1 
ATOM   2572 O  O   . HIS A 1 321 ? -14.949 1.203   -5.389  1.00 94.03 321 A 1 
ATOM   2573 C  CB  . HIS A 1 321 ? -13.916 3.681   -6.499  1.00 95.53 321 A 1 
ATOM   2574 C  CG  . HIS A 1 321 ? -13.230 5.016   -6.482  1.00 95.85 321 A 1 
ATOM   2575 N  ND1 . HIS A 1 321 ? -13.878 6.213   -6.217  1.00 94.32 321 A 1 
ATOM   2576 C  CD2 . HIS A 1 321 ? -11.923 5.321   -6.703  1.00 94.46 321 A 1 
ATOM   2577 C  CE1 . HIS A 1 321 ? -12.968 7.196   -6.283  1.00 94.13 321 A 1 
ATOM   2578 N  NE2 . HIS A 1 321 ? -11.773 6.686   -6.581  1.00 94.65 321 A 1 
ATOM   2579 N  N   . THR A 1 322 ? -13.384 0.061   -6.495  1.00 93.87 322 A 1 
ATOM   2580 C  CA  . THR A 1 322 ? -14.102 -1.215  -6.498  1.00 93.85 322 A 1 
ATOM   2581 C  C   . THR A 1 322 ? -13.390 -2.273  -5.665  1.00 94.98 322 A 1 
ATOM   2582 O  O   . THR A 1 322 ? -12.159 -2.349  -5.653  1.00 94.48 322 A 1 
ATOM   2583 C  CB  . THR A 1 322 ? -14.315 -1.748  -7.919  1.00 92.03 322 A 1 
ATOM   2584 O  OG1 . THR A 1 322 ? -13.088 -1.941  -8.597  1.00 87.88 322 A 1 
ATOM   2585 C  CG2 . THR A 1 322 ? -15.170 -0.818  -8.778  1.00 86.77 322 A 1 
ATOM   2586 N  N   . ASP A 1 323 ? -14.166 -3.138  -5.005  1.00 95.80 323 A 1 
ATOM   2587 C  CA  . ASP A 1 323 ? -13.640 -4.329  -4.335  1.00 96.59 323 A 1 
ATOM   2588 C  C   . ASP A 1 323 ? -13.435 -5.447  -5.362  1.00 96.21 323 A 1 
ATOM   2589 O  O   . ASP A 1 323 ? -14.367 -6.153  -5.747  1.00 95.29 323 A 1 
ATOM   2590 C  CB  . ASP A 1 323 ? -14.561 -4.744  -3.187  1.00 97.03 323 A 1 
ATOM   2591 C  CG  . ASP A 1 323 ? -13.914 -5.767  -2.256  1.00 97.09 323 A 1 
ATOM   2592 O  OD1 . ASP A 1 323 ? -12.922 -6.433  -2.635  1.00 95.72 323 A 1 
ATOM   2593 O  OD2 . ASP A 1 323 ? -14.367 -5.883  -1.093  1.00 95.51 323 A 1 
ATOM   2594 N  N   . MET A 1 324 ? -12.210 -5.584  -5.853  1.00 95.50 324 A 1 
ATOM   2595 C  CA  . MET A 1 324 ? -11.888 -6.538  -6.909  1.00 95.22 324 A 1 
ATOM   2596 C  C   . MET A 1 324 ? -10.498 -7.156  -6.737  1.00 95.76 324 A 1 
ATOM   2597 O  O   . MET A 1 324 ? -9.559  -6.544  -6.233  1.00 95.51 324 A 1 
ATOM   2598 C  CB  . MET A 1 324 ? -11.989 -5.878  -8.300  1.00 93.87 324 A 1 
ATOM   2599 C  CG  . MET A 1 324 ? -13.388 -5.370  -8.644  1.00 89.59 324 A 1 
ATOM   2600 S  SD  . MET A 1 324 ? -13.608 -4.825  -10.363 1.00 84.48 324 A 1 
ATOM   2601 C  CE  . MET A 1 324 ? -13.669 -6.401  -11.225 1.00 74.17 324 A 1 
ATOM   2602 N  N   . PHE A 1 325 ? -10.357 -8.368  -7.270  1.00 95.14 325 A 1 
ATOM   2603 C  CA  . PHE A 1 325 ? -9.054  -8.945  -7.597  1.00 95.01 325 A 1 
ATOM   2604 C  C   . PHE A 1 325 ? -8.668  -8.487  -8.998  1.00 94.02 325 A 1 
ATOM   2605 O  O   . PHE A 1 325 ? -9.245  -8.942  -9.985  1.00 93.05 325 A 1 
ATOM   2606 C  CB  . PHE A 1 325 ? -9.114  -10.474 -7.492  1.00 95.71 325 A 1 
ATOM   2607 C  CG  . PHE A 1 325 ? -9.643  -11.009 -6.176  1.00 96.31 325 A 1 
ATOM   2608 C  CD1 . PHE A 1 325 ? -9.118  -10.560 -4.951  1.00 95.62 325 A 1 
ATOM   2609 C  CD2 . PHE A 1 325 ? -10.691 -11.957 -6.170  1.00 95.67 325 A 1 
ATOM   2610 C  CE1 . PHE A 1 325 ? -9.629  -11.035 -3.741  1.00 95.54 325 A 1 
ATOM   2611 C  CE2 . PHE A 1 325 ? -11.201 -12.443 -4.960  1.00 95.65 325 A 1 
ATOM   2612 C  CZ  . PHE A 1 325 ? -10.671 -11.980 -3.739  1.00 96.34 325 A 1 
ATOM   2613 N  N   . LEU A 1 326 ? -7.718  -7.566  -9.099  1.00 93.72 326 A 1 
ATOM   2614 C  CA  . LEU A 1 326 ? -7.287  -7.022  -10.380 1.00 92.96 326 A 1 
ATOM   2615 C  C   . LEU A 1 326 ? -6.051  -7.779  -10.876 1.00 92.78 326 A 1 
ATOM   2616 O  O   . LEU A 1 326 ? -5.004  -7.703  -10.228 1.00 92.08 326 A 1 
ATOM   2617 C  CB  . LEU A 1 326 ? -7.020  -5.519  -10.264 1.00 92.40 326 A 1 
ATOM   2618 C  CG  . LEU A 1 326 ? -8.239  -4.670  -9.836  1.00 90.92 326 A 1 
ATOM   2619 C  CD1 . LEU A 1 326 ? -7.833  -3.202  -9.807  1.00 89.60 326 A 1 
ATOM   2620 C  CD2 . LEU A 1 326 ? -9.414  -4.820  -10.798 1.00 89.43 326 A 1 
ATOM   2621 N  N   . PRO A 1 327 ? -6.128  -8.481  -12.017 1.00 90.39 327 A 1 
ATOM   2622 C  CA  . PRO A 1 327 ? -4.955  -9.102  -12.612 1.00 89.05 327 A 1 
ATOM   2623 C  C   . PRO A 1 327 ? -3.905  -8.044  -12.944 1.00 87.98 327 A 1 
ATOM   2624 O  O   . PRO A 1 327 ? -4.182  -7.086  -13.672 1.00 85.36 327 A 1 
ATOM   2625 C  CB  . PRO A 1 327 ? -5.442  -9.827  -13.873 1.00 87.56 327 A 1 
ATOM   2626 C  CG  . PRO A 1 327 ? -6.951  -9.985  -13.650 1.00 86.21 327 A 1 
ATOM   2627 C  CD  . PRO A 1 327 ? -7.312  -8.757  -12.818 1.00 88.74 327 A 1 
ATOM   2628 N  N   . LEU A 1 328 ? -2.695  -8.233  -12.440 1.00 88.29 328 A 1 
ATOM   2629 C  CA  . LEU A 1 328 ? -1.569  -7.399  -12.809 1.00 85.94 328 A 1 
ATOM   2630 C  C   . LEU A 1 328 ? -1.093  -7.842  -14.189 1.00 82.62 328 A 1 
ATOM   2631 O  O   . LEU A 1 328 ? -0.509  -8.912  -14.352 1.00 74.29 328 A 1 
ATOM   2632 C  CB  . LEU A 1 328 ? -0.467  -7.501  -11.743 1.00 85.26 328 A 1 
ATOM   2633 C  CG  . LEU A 1 328 ? -0.903  -6.951  -10.377 1.00 85.74 328 A 1 
ATOM   2634 C  CD1 . LEU A 1 328 ? 0.190   -7.219  -9.360  1.00 83.55 328 A 1 
ATOM   2635 C  CD2 . LEU A 1 328 ? -1.162  -5.438  -10.401 1.00 84.03 328 A 1 
ATOM   2636 N  N   . TYR A 1 329 ? -1.379  -7.007  -15.192 1.00 70.40 329 A 1 
ATOM   2637 C  CA  . TYR A 1 329 ? -1.012  -7.318  -16.561 1.00 65.28 329 A 1 
ATOM   2638 C  C   . TYR A 1 329 ? 0.502   -7.499  -16.671 1.00 64.75 329 A 1 
ATOM   2639 O  O   . TYR A 1 329 ? 1.281   -6.600  -16.354 1.00 58.06 329 A 1 
ATOM   2640 C  CB  . TYR A 1 329 ? -1.531  -6.233  -17.514 1.00 58.46 329 A 1 
ATOM   2641 C  CG  . TYR A 1 329 ? -1.211  -6.544  -18.965 1.00 56.28 329 A 1 
ATOM   2642 C  CD1 . TYR A 1 329 ? -0.059  -5.994  -19.576 1.00 52.00 329 A 1 
ATOM   2643 C  CD2 . TYR A 1 329 ? -2.039  -7.400  -19.716 1.00 51.45 329 A 1 
ATOM   2644 C  CE1 . TYR A 1 329 ? 0.245   -6.295  -20.907 1.00 47.12 329 A 1 
ATOM   2645 C  CE2 . TYR A 1 329 ? -1.738  -7.710  -21.047 1.00 47.67 329 A 1 
ATOM   2646 C  CZ  . TYR A 1 329 ? -0.592  -7.152  -21.656 1.00 48.32 329 A 1 
ATOM   2647 O  OH  . TYR A 1 329 ? -0.301  -7.442  -22.964 1.00 45.39 329 A 1 
ATOM   2648 N  N   . SER A 1 330 ? 0.899   -8.669  -17.150 1.00 62.22 330 A 1 
ATOM   2649 C  CA  . SER A 1 330 ? 2.286   -8.964  -17.439 1.00 59.07 330 A 1 
ATOM   2650 C  C   . SER A 1 330 ? 2.358   -9.794  -18.714 1.00 60.71 330 A 1 
ATOM   2651 O  O   . SER A 1 330 ? 1.864   -10.921 -18.730 1.00 56.12 330 A 1 
ATOM   2652 C  CB  . SER A 1 330 ? 2.926   -9.710  -16.265 1.00 52.75 330 A 1 
ATOM   2653 O  OG  . SER A 1 330 ? 4.235   -10.136 -16.606 1.00 48.17 330 A 1 
ATOM   2654 N  N   . PRO A 1 331 ? 3.018   -9.298  -19.772 1.00 53.22 331 A 1 
ATOM   2655 C  CA  . PRO A 1 331 ? 3.204   -10.077 -20.999 1.00 50.54 331 A 1 
ATOM   2656 C  C   . PRO A 1 331 ? 4.075   -11.321 -20.780 1.00 52.78 331 A 1 
ATOM   2657 O  O   . PRO A 1 331 ? 4.089   -12.229 -21.605 1.00 49.20 331 A 1 
ATOM   2658 C  CB  . PRO A 1 331 ? 3.824   -9.097  -21.993 1.00 45.23 331 A 1 
ATOM   2659 C  CG  . PRO A 1 331 ? 4.532   -8.068  -21.114 1.00 44.37 331 A 1 
ATOM   2660 C  CD  . PRO A 1 331 ? 3.647   -7.996  -19.880 1.00 47.50 331 A 1 
ATOM   2661 N  N   . THR A 1 332 ? 4.791   -11.384 -19.658 1.00 56.33 332 A 1 
ATOM   2662 C  CA  . THR A 1 332 ? 5.657   -12.513 -19.286 1.00 55.16 332 A 1 
ATOM   2663 C  C   . THR A 1 332 ? 5.085   -13.373 -18.165 1.00 56.21 332 A 1 
ATOM   2664 O  O   . THR A 1 332 ? 5.782   -14.289 -17.706 1.00 51.68 332 A 1 
ATOM   2665 C  CB  . THR A 1 332 ? 7.053   -12.028 -18.897 1.00 50.39 332 A 1 
ATOM   2666 O  OG1 . THR A 1 332 ? 7.038   -11.240 -17.735 1.00 47.10 332 A 1 
ATOM   2667 C  CG2 . THR A 1 332 ? 7.722   -11.198 -20.010 1.00 45.62 332 A 1 
ATOM   2668 N  N   . ALA A 1 333 ? 3.875   -13.072 -17.670 1.00 57.00 333 A 1 
ATOM   2669 C  CA  . ALA A 1 333 ? 3.241   -13.830 -16.599 1.00 56.19 333 A 1 
ATOM   2670 C  C   . ALA A 1 333 ? 2.864   -15.231 -17.084 1.00 58.87 333 A 1 
ATOM   2671 O  O   . ALA A 1 333 ? 2.423   -15.425 -18.220 1.00 54.91 333 A 1 
ATOM   2672 C  CB  . ALA A 1 333 ? 2.023   -13.093 -16.056 1.00 51.66 333 A 1 
ATOM   2673 N  N   . ASP A 1 334 ? 3.013   -16.190 -16.194 1.00 61.06 334 A 1 
ATOM   2674 C  CA  . ASP A 1 334 ? 2.391   -17.490 -16.356 1.00 60.42 334 A 1 
ATOM   2675 C  C   . ASP A 1 334 ? 0.871   -17.315 -16.239 1.00 62.41 334 A 1 
ATOM   2676 O  O   . ASP A 1 334 ? 0.373   -16.814 -15.232 1.00 58.70 334 A 1 
ATOM   2677 C  CB  . ASP A 1 334 ? 2.951   -18.453 -15.314 1.00 55.20 334 A 1 
ATOM   2678 C  CG  . ASP A 1 334 ? 2.499   -19.887 -15.549 1.00 50.73 334 A 1 
ATOM   2679 O  OD1 . ASP A 1 334 ? 1.576   -20.073 -16.367 1.00 47.08 334 A 1 
ATOM   2680 O  OD2 . ASP A 1 334 ? 3.124   -20.764 -14.909 1.00 46.58 334 A 1 
ATOM   2681 N  N   . LYS A 1 335 ? 0.145   -17.689 -17.286 1.00 61.32 335 A 1 
ATOM   2682 C  CA  . LYS A 1 335 ? -1.311  -17.536 -17.343 1.00 61.41 335 A 1 
ATOM   2683 C  C   . LYS A 1 335 ? -2.019  -18.391 -16.303 1.00 64.02 335 A 1 
ATOM   2684 O  O   . LYS A 1 335 ? -3.105  -18.026 -15.866 1.00 59.16 335 A 1 
ATOM   2685 C  CB  . LYS A 1 335 ? -1.832  -17.879 -18.744 1.00 56.12 335 A 1 
ATOM   2686 C  CG  . LYS A 1 335 ? -1.410  -16.841 -19.781 1.00 51.71 335 A 1 
ATOM   2687 C  CD  . LYS A 1 335 ? -2.057  -17.167 -21.133 1.00 48.10 335 A 1 
ATOM   2688 C  CE  . LYS A 1 335 ? -1.678  -16.117 -22.165 1.00 43.80 335 A 1 
ATOM   2689 N  NZ  . LYS A 1 335 ? -2.304  -16.407 -23.476 1.00 39.53 335 A 1 
ATOM   2690 N  N   . ASP A 1 336 ? -1.391  -19.479 -15.876 1.00 60.92 336 A 1 
ATOM   2691 C  CA  . ASP A 1 336 ? -1.945  -20.409 -14.897 1.00 60.83 336 A 1 
ATOM   2692 C  C   . ASP A 1 336 ? -1.672  -19.964 -13.446 1.00 64.85 336 A 1 
ATOM   2693 O  O   . ASP A 1 336 ? -2.235  -20.501 -12.500 1.00 60.04 336 A 1 
ATOM   2694 C  CB  . ASP A 1 336 ? -1.419  -21.821 -15.192 1.00 54.15 336 A 1 
ATOM   2695 C  CG  . ASP A 1 336 ? -1.813  -22.345 -16.589 1.00 48.64 336 A 1 
ATOM   2696 O  OD1 . ASP A 1 336 ? -2.870  -21.913 -17.109 1.00 44.12 336 A 1 
ATOM   2697 O  OD2 . ASP A 1 336 ? -1.069  -23.181 -17.137 1.00 43.28 336 A 1 
ATOM   2698 N  N   . SER A 1 337 ? -0.832  -18.943 -13.255 1.00 69.32 337 A 1 
ATOM   2699 C  CA  . SER A 1 337 ? -0.507  -18.383 -11.939 1.00 70.91 337 A 1 
ATOM   2700 C  C   . SER A 1 337 ? -0.539  -16.859 -11.967 1.00 74.44 337 A 1 
ATOM   2701 O  O   . SER A 1 337 ? 0.496   -16.179 -11.943 1.00 71.04 337 A 1 
ATOM   2702 C  CB  . SER A 1 337 ? 0.830   -18.946 -11.455 1.00 64.54 337 A 1 
ATOM   2703 O  OG  . SER A 1 337 ? 1.027   -18.610 -10.084 1.00 56.72 337 A 1 
ATOM   2704 N  N   . VAL A 1 338 ? -1.750  -16.321 -12.004 1.00 79.55 338 A 1 
ATOM   2705 C  CA  . VAL A 1 338 ? -1.987  -14.872 -12.054 1.00 82.19 338 A 1 
ATOM   2706 C  C   . VAL A 1 338 ? -1.568  -14.231 -10.731 1.00 84.94 338 A 1 
ATOM   2707 O  O   . VAL A 1 338 ? -1.903  -14.708 -9.647  1.00 84.37 338 A 1 
ATOM   2708 C  CB  . VAL A 1 338 ? -3.455  -14.555 -12.397 1.00 78.89 338 A 1 
ATOM   2709 C  CG1 . VAL A 1 338 ? -3.679  -13.057 -12.543 1.00 73.66 338 A 1 
ATOM   2710 C  CG2 . VAL A 1 338 ? -3.867  -15.223 -13.722 1.00 75.42 338 A 1 
ATOM   2711 N  N   . LEU A 1 339 ? -0.832  -13.120 -10.809 1.00 86.39 339 A 1 
ATOM   2712 C  CA  . LEU A 1 339 ? -0.618  -12.250 -9.661  1.00 87.65 339 A 1 
ATOM   2713 C  C   . LEU A 1 339 ? -1.698  -11.172 -9.678  1.00 89.48 339 A 1 
ATOM   2714 O  O   . LEU A 1 339 ? -1.853  -10.462 -10.669 1.00 89.28 339 A 1 
ATOM   2715 C  CB  . LEU A 1 339 ? 0.810   -11.687 -9.697  1.00 85.82 339 A 1 
ATOM   2716 C  CG  . LEU A 1 339 ? 1.172   -10.822 -8.479  1.00 79.11 339 A 1 
ATOM   2717 C  CD1 . LEU A 1 339 ? 1.154   -11.611 -7.171  1.00 76.59 339 A 1 
ATOM   2718 C  CD2 . LEU A 1 339 ? 2.584   -10.264 -8.659  1.00 76.17 339 A 1 
ATOM   2719 N  N   . TYR A 1 340 ? -2.442  -11.063 -8.591  1.00 92.42 340 A 1 
ATOM   2720 C  CA  . TYR A 1 340 ? -3.494  -10.076 -8.427  1.00 93.35 340 A 1 
ATOM   2721 C  C   . TYR A 1 340 ? -3.050  -8.958  -7.488  1.00 94.19 340 A 1 
ATOM   2722 O  O   . TYR A 1 340 ? -2.326  -9.214  -6.526  1.00 93.74 340 A 1 
ATOM   2723 C  CB  . TYR A 1 340 ? -4.768  -10.743 -7.908  1.00 92.93 340 A 1 
ATOM   2724 C  CG  . TYR A 1 340 ? -5.388  -11.751 -8.869  1.00 92.71 340 A 1 
ATOM   2725 C  CD1 . TYR A 1 340 ? -6.322  -11.329 -9.825  1.00 91.59 340 A 1 
ATOM   2726 C  CD2 . TYR A 1 340 ? -5.034  -13.113 -8.805  1.00 91.86 340 A 1 
ATOM   2727 C  CE1 . TYR A 1 340 ? -6.901  -12.247 -10.713 1.00 90.87 340 A 1 
ATOM   2728 C  CE2 . TYR A 1 340 ? -5.607  -14.041 -9.689  1.00 91.00 340 A 1 
ATOM   2729 C  CZ  . TYR A 1 340 ? -6.546  -13.608 -10.646 1.00 91.17 340 A 1 
ATOM   2730 O  OH  . TYR A 1 340 ? -7.103  -14.507 -11.511 1.00 89.44 340 A 1 
ATOM   2731 N  N   . SER A 1 341 ? -3.540  -7.739  -7.721  1.00 94.04 341 A 1 
ATOM   2732 C  CA  . SER A 1 341 ? -3.639  -6.757  -6.652  1.00 94.54 341 A 1 
ATOM   2733 C  C   . SER A 1 341 ? -5.002  -6.860  -5.975  1.00 95.21 341 A 1 
ATOM   2734 O  O   . SER A 1 341 ? -6.012  -7.153  -6.624  1.00 95.08 341 A 1 
ATOM   2735 C  CB  . SER A 1 341 ? -3.349  -5.329  -7.131  1.00 93.88 341 A 1 
ATOM   2736 O  OG  . SER A 1 341 ? -4.328  -4.852  -8.035  1.00 91.36 341 A 1 
ATOM   2737 N  N   . LEU A 1 342 ? -5.034  -6.620  -4.670  1.00 96.75 342 A 1 
ATOM   2738 C  CA  . LEU A 1 342 ? -6.264  -6.434  -3.920  1.00 97.15 342 A 1 
ATOM   2739 C  C   . LEU A 1 342 ? -6.681  -4.966  -4.058  1.00 97.20 342 A 1 
ATOM   2740 O  O   . LEU A 1 342 ? -6.089  -4.101  -3.415  1.00 96.67 342 A 1 
ATOM   2741 C  CB  . LEU A 1 342 ? -6.042  -6.819  -2.445  1.00 97.23 342 A 1 
ATOM   2742 C  CG  . LEU A 1 342 ? -5.615  -8.279  -2.199  1.00 96.06 342 A 1 
ATOM   2743 C  CD1 . LEU A 1 342 ? -5.344  -8.488  -0.720  1.00 94.64 342 A 1 
ATOM   2744 C  CD2 . LEU A 1 342 ? -6.687  -9.271  -2.652  1.00 94.20 342 A 1 
ATOM   2745 N  N   . SER A 1 343 ? -7.663  -4.698  -4.905  1.00 96.04 343 A 1 
ATOM   2746 C  CA  . SER A 1 343 ? -8.310  -3.391  -4.973  1.00 95.66 343 A 1 
ATOM   2747 C  C   . SER A 1 343 ? -9.357  -3.326  -3.874  1.00 95.99 343 A 1 
ATOM   2748 O  O   . SER A 1 343 ? -10.243 -4.165  -3.826  1.00 95.12 343 A 1 
ATOM   2749 C  CB  . SER A 1 343 ? -8.958  -3.181  -6.341  1.00 94.41 343 A 1 
ATOM   2750 O  OG  . SER A 1 343 ? -9.497  -1.884  -6.426  1.00 87.94 343 A 1 
ATOM   2751 N  N   . ALA A 1 344 ? -9.230  -2.347  -2.973  1.00 96.22 344 A 1 
ATOM   2752 C  CA  . ALA A 1 344 ? -10.250 -2.100  -1.964  1.00 96.04 344 A 1 
ATOM   2753 C  C   . ALA A 1 344 ? -11.262 -1.059  -2.469  1.00 95.92 344 A 1 
ATOM   2754 O  O   . ALA A 1 344 ? -10.889 -0.182  -3.257  1.00 94.51 344 A 1 
ATOM   2755 C  CB  . ALA A 1 344 ? -9.571  -1.692  -0.652  1.00 95.36 344 A 1 
ATOM   2756 N  N   . PRO A 1 345 ? -12.533 -1.130  -2.026  1.00 96.35 345 A 1 
ATOM   2757 C  CA  . PRO A 1 345 ? -13.510 -0.096  -2.327  1.00 96.24 345 A 1 
ATOM   2758 C  C   . PRO A 1 345 ? -13.107 1.218   -1.662  1.00 96.84 345 A 1 
ATOM   2759 O  O   . PRO A 1 345 ? -12.436 1.237   -0.626  1.00 95.65 345 A 1 
ATOM   2760 C  CB  . PRO A 1 345 ? -14.840 -0.627  -1.794  1.00 94.65 345 A 1 
ATOM   2761 C  CG  . PRO A 1 345 ? -14.414 -1.527  -0.640  1.00 92.10 345 A 1 
ATOM   2762 C  CD  . PRO A 1 345 ? -13.090 -2.117  -1.118  1.00 95.04 345 A 1 
ATOM   2763 N  N   . SER A 1 346 ? -13.546 2.325   -2.256  1.00 97.49 346 A 1 
ATOM   2764 C  CA  . SER A 1 346 ? -13.248 3.662   -1.776  1.00 97.79 346 A 1 
ATOM   2765 C  C   . SER A 1 346 ? -14.025 4.044   -0.514  1.00 98.14 346 A 1 
ATOM   2766 O  O   . SER A 1 346 ? -15.073 3.484   -0.194  1.00 98.00 346 A 1 
ATOM   2767 C  CB  . SER A 1 346 ? -13.502 4.680   -2.886  1.00 97.08 346 A 1 
ATOM   2768 O  OG  . SER A 1 346 ? -14.834 4.587   -3.343  1.00 93.79 346 A 1 
ATOM   2769 N  N   . VAL A 1 347 ? -13.511 5.041   0.197   1.00 98.55 347 A 1 
ATOM   2770 C  CA  . VAL A 1 347 ? -14.300 5.786   1.182   1.00 98.62 347 A 1 
ATOM   2771 C  C   . VAL A 1 347 ? -15.343 6.649   0.473   1.00 98.60 347 A 1 
ATOM   2772 O  O   . VAL A 1 347 ? -16.492 6.697   0.907   1.00 98.38 347 A 1 
ATOM   2773 C  CB  . VAL A 1 347 ? -13.394 6.665   2.058   1.00 98.54 347 A 1 
ATOM   2774 C  CG1 . VAL A 1 347 ? -14.196 7.521   3.043   1.00 97.96 347 A 1 
ATOM   2775 C  CG2 . VAL A 1 347 ? -12.386 5.822   2.853   1.00 97.97 347 A 1 
ATOM   2776 N  N   . SER A 1 348 ? -14.955 7.316   -0.621  1.00 98.54 348 A 1 
ATOM   2777 C  CA  . SER A 1 348 ? -15.852 8.163   -1.406  1.00 98.43 348 A 1 
ATOM   2778 C  C   . SER A 1 348 ? -16.946 7.335   -2.086  1.00 98.31 348 A 1 
ATOM   2779 O  O   . SER A 1 348 ? -16.633 6.354   -2.751  1.00 97.88 348 A 1 
ATOM   2780 C  CB  . SER A 1 348 ? -15.058 8.932   -2.468  1.00 98.22 348 A 1 
ATOM   2781 O  OG  . SER A 1 348 ? -15.950 9.714   -3.231  1.00 97.01 348 A 1 
ATOM   2782 N  N   . PRO A 1 349 ? -18.220 7.747   -1.978  1.00 98.08 349 A 1 
ATOM   2783 C  CA  . PRO A 1 349 ? -19.330 7.103   -2.670  1.00 97.77 349 A 1 
ATOM   2784 C  C   . PRO A 1 349 ? -19.551 7.634   -4.096  1.00 96.96 349 A 1 
ATOM   2785 O  O   . PRO A 1 349 ? -20.614 7.425   -4.678  1.00 95.49 349 A 1 
ATOM   2786 C  CB  . PRO A 1 349 ? -20.524 7.329   -1.739  1.00 97.64 349 A 1 
ATOM   2787 C  CG  . PRO A 1 349 ? -20.243 8.717   -1.158  1.00 97.24 349 A 1 
ATOM   2788 C  CD  . PRO A 1 349 ? -18.714 8.759   -1.056  1.00 97.95 349 A 1 
ATOM   2789 N  N   . VAL A 1 350 ? -18.572 8.318   -4.685  1.00 97.18 350 A 1 
ATOM   2790 C  CA  . VAL A 1 350 ? -18.701 9.016   -5.978  1.00 96.45 350 A 1 
ATOM   2791 C  C   . VAL A 1 350 ? -19.031 8.085   -7.147  1.00 94.90 350 A 1 
ATOM   2792 O  O   . VAL A 1 350 ? -19.722 8.482   -8.080  1.00 93.34 350 A 1 
ATOM   2793 C  CB  . VAL A 1 350 ? -17.427 9.836   -6.259  1.00 96.25 350 A 1 
ATOM   2794 C  CG1 . VAL A 1 350 ? -16.200 8.971   -6.567  1.00 94.44 350 A 1 
ATOM   2795 C  CG2 . VAL A 1 350 ? -17.632 10.837  -7.395  1.00 94.41 350 A 1 
ATOM   2796 N  N   . ASN A 1 351 ? -18.588 6.838   -7.109  1.00 95.10 351 A 1 
ATOM   2797 C  CA  . ASN A 1 351 ? -18.850 5.867   -8.169  1.00 93.47 351 A 1 
ATOM   2798 C  C   . ASN A 1 351 ? -20.059 4.965   -7.865  1.00 92.76 351 A 1 
ATOM   2799 O  O   . ASN A 1 351 ? -20.069 3.794   -8.246  1.00 89.28 351 A 1 
ATOM   2800 C  CB  . ASN A 1 351 ? -17.564 5.090   -8.487  1.00 91.24 351 A 1 
ATOM   2801 C  CG  . ASN A 1 351 ? -16.544 5.907   -9.262  1.00 86.37 351 A 1 
ATOM   2802 O  OD1 . ASN A 1 351 ? -16.830 6.850   -9.974  1.00 77.29 351 A 1 
ATOM   2803 N  ND2 . ASN A 1 351 ? -15.287 5.527   -9.195  1.00 76.10 351 A 1 
ATOM   2804 N  N   . TYR A 1 352 ? -21.065 5.514   -7.188  1.00 92.72 352 A 1 
ATOM   2805 C  CA  . TYR A 1 352 ? -22.271 4.789   -6.790  1.00 91.96 352 A 1 
ATOM   2806 C  C   . TYR A 1 352 ? -21.985 3.570   -5.895  1.00 92.23 352 A 1 
ATOM   2807 O  O   . TYR A 1 352 ? -22.627 2.526   -5.997  1.00 90.89 352 A 1 
ATOM   2808 C  CB  . TYR A 1 352 ? -23.158 4.497   -8.014  1.00 90.14 352 A 1 
ATOM   2809 C  CG  . TYR A 1 352 ? -24.634 4.699   -7.754  1.00 87.45 352 A 1 
ATOM   2810 C  CD1 . TYR A 1 352 ? -25.339 3.845   -6.880  1.00 84.94 352 A 1 
ATOM   2811 C  CD2 . TYR A 1 352 ? -25.307 5.766   -8.374  1.00 84.82 352 A 1 
ATOM   2812 C  CE1 . TYR A 1 352 ? -26.696 4.055   -6.616  1.00 82.34 352 A 1 
ATOM   2813 C  CE2 . TYR A 1 352 ? -26.667 5.988   -8.132  1.00 81.31 352 A 1 
ATOM   2814 C  CZ  . TYR A 1 352 ? -27.368 5.134   -7.245  1.00 81.58 352 A 1 
ATOM   2815 O  OH  . TYR A 1 352 ? -28.692 5.347   -6.988  1.00 76.52 352 A 1 
ATOM   2816 N  N   . ASN A 1 353 ? -21.002 3.700   -5.014  1.00 94.25 353 A 1 
ATOM   2817 C  CA  . ASN A 1 353 ? -20.628 2.693   -4.029  1.00 95.08 353 A 1 
ATOM   2818 C  C   . ASN A 1 353 ? -20.937 3.177   -2.609  1.00 95.89 353 A 1 
ATOM   2819 O  O   . ASN A 1 353 ? -20.954 4.375   -2.336  1.00 95.67 353 A 1 
ATOM   2820 C  CB  . ASN A 1 353 ? -19.155 2.306   -4.217  1.00 94.78 353 A 1 
ATOM   2821 C  CG  . ASN A 1 353 ? -18.221 3.469   -3.944  1.00 94.63 353 A 1 
ATOM   2822 O  OD1 . ASN A 1 353 ? -17.979 4.320   -4.792  1.00 88.50 353 A 1 
ATOM   2823 N  ND2 . ASN A 1 353 ? -17.673 3.546   -2.753  1.00 89.38 353 A 1 
ATOM   2824 N  N   . ASN A 1 354 ? -21.153 2.257   -1.687  1.00 97.32 354 A 1 
ATOM   2825 C  CA  . ASN A 1 354 ? -21.175 2.607   -0.271  1.00 97.78 354 A 1 
ATOM   2826 C  C   . ASN A 1 354 ? -19.752 2.906   0.231   1.00 98.15 354 A 1 
ATOM   2827 O  O   . ASN A 1 354 ? -18.795 2.274   -0.227  1.00 98.12 354 A 1 
ATOM   2828 C  CB  . ASN A 1 354 ? -21.835 1.490   0.531   1.00 97.35 354 A 1 
ATOM   2829 C  CG  . ASN A 1 354 ? -23.351 1.541   0.449   1.00 96.91 354 A 1 
ATOM   2830 O  OD1 . ASN A 1 354 ? -23.972 2.589   0.553   1.00 94.75 354 A 1 
ATOM   2831 N  ND2 . ASN A 1 354 ? -23.986 0.400   0.310   1.00 94.30 354 A 1 
ATOM   2832 N  N   . PRO A 1 355 ? -19.592 3.835   1.191   1.00 98.53 355 A 1 
ATOM   2833 C  CA  . PRO A 1 355 ? -18.292 4.088   1.792   1.00 98.64 355 A 1 
ATOM   2834 C  C   . PRO A 1 355 ? -17.809 2.878   2.586   1.00 98.68 355 A 1 
ATOM   2835 O  O   . PRO A 1 355 ? -18.592 2.242   3.307   1.00 98.35 355 A 1 
ATOM   2836 C  CB  . PRO A 1 355 ? -18.490 5.306   2.691   1.00 98.46 355 A 1 
ATOM   2837 C  CG  . PRO A 1 355 ? -19.969 5.207   3.080   1.00 97.93 355 A 1 
ATOM   2838 C  CD  . PRO A 1 355 ? -20.606 4.652   1.811   1.00 98.45 355 A 1 
ATOM   2839 N  N   . GLY A 1 356 ? -16.514 2.602   2.514   1.00 98.52 356 A 1 
ATOM   2840 C  CA  . GLY A 1 356 ? -15.913 1.485   3.216   1.00 98.56 356 A 1 
ATOM   2841 C  C   . GLY A 1 356 ? -14.474 1.724   3.655   1.00 98.62 356 A 1 
ATOM   2842 O  O   . GLY A 1 356 ? -13.807 2.658   3.217   1.00 98.35 356 A 1 
ATOM   2843 N  N   . TYR A 1 357 ? -14.006 0.865   4.539   1.00 98.67 357 A 1 
ATOM   2844 C  CA  . TYR A 1 357 ? -12.602 0.785   4.929   1.00 98.69 357 A 1 
ATOM   2845 C  C   . TYR A 1 357 ? -12.218 -0.663  5.228   1.00 98.65 357 A 1 
ATOM   2846 O  O   . TYR A 1 357 ? -13.077 -1.505  5.522   1.00 98.50 357 A 1 
ATOM   2847 C  CB  . TYR A 1 357 ? -12.312 1.714   6.122   1.00 98.65 357 A 1 
ATOM   2848 C  CG  . TYR A 1 357 ? -12.939 1.277   7.430   1.00 98.71 357 A 1 
ATOM   2849 C  CD1 . TYR A 1 357 ? -14.224 1.728   7.803   1.00 98.39 357 A 1 
ATOM   2850 C  CD2 . TYR A 1 357 ? -12.223 0.438   8.303   1.00 98.45 357 A 1 
ATOM   2851 C  CE1 . TYR A 1 357 ? -14.782 1.355   9.045   1.00 98.17 357 A 1 
ATOM   2852 C  CE2 . TYR A 1 357 ? -12.766 0.056   9.538   1.00 98.23 357 A 1 
ATOM   2853 C  CZ  . TYR A 1 357 ? -14.046 0.517   9.908   1.00 98.35 357 A 1 
ATOM   2854 O  OH  . TYR A 1 357 ? -14.562 0.155   11.119  1.00 97.82 357 A 1 
ATOM   2855 N  N   . ARG A 1 358 ? -10.925 -0.953  5.185   1.00 98.76 358 A 1 
ATOM   2856 C  CA  . ARG A 1 358 ? -10.415 -2.313  5.365   1.00 98.88 358 A 1 
ATOM   2857 C  C   . ARG A 1 358 ? -9.384  -2.370  6.489   1.00 98.81 358 A 1 
ATOM   2858 O  O   . ARG A 1 358 ? -8.469  -1.557  6.553   1.00 98.72 358 A 1 
ATOM   2859 C  CB  . ARG A 1 358 ? -9.898  -2.820  4.010   1.00 98.70 358 A 1 
ATOM   2860 C  CG  . ARG A 1 358 ? -9.532  -4.303  4.032   1.00 98.19 358 A 1 
ATOM   2861 C  CD  . ARG A 1 358 ? -9.230  -4.820  2.610   1.00 97.94 358 A 1 
ATOM   2862 N  NE  . ARG A 1 358 ? -10.448 -4.925  1.798   1.00 97.53 358 A 1 
ATOM   2863 C  CZ  . ARG A 1 358 ? -10.555 -5.295  0.537   1.00 97.53 358 A 1 
ATOM   2864 N  NH1 . ARG A 1 358 ? -9.522  -5.624  -0.180  1.00 95.63 358 A 1 
ATOM   2865 N  NH2 . ARG A 1 358 ? -11.720 -5.349  -0.028  1.00 95.22 358 A 1 
ATOM   2866 N  N   . VAL A 1 359 ? -9.522  -3.365  7.360   1.00 98.71 359 A 1 
ATOM   2867 C  CA  . VAL A 1 359 ? -8.530  -3.677  8.393   1.00 98.71 359 A 1 
ATOM   2868 C  C   . VAL A 1 359 ? -7.836  -4.976  8.008   1.00 98.79 359 A 1 
ATOM   2869 O  O   . VAL A 1 359 ? -8.484  -6.008  7.878   1.00 98.58 359 A 1 
ATOM   2870 C  CB  . VAL A 1 359 ? -9.161  -3.759  9.791   1.00 98.59 359 A 1 
ATOM   2871 C  CG1 . VAL A 1 359 ? -8.115  -4.131  10.852  1.00 97.94 359 A 1 
ATOM   2872 C  CG2 . VAL A 1 359 ? -9.776  -2.412  10.186  1.00 98.03 359 A 1 
ATOM   2873 N  N   . PHE A 1 360 ? -6.524  -4.915  7.826   1.00 98.75 360 A 1 
ATOM   2874 C  CA  . PHE A 1 360 ? -5.690  -6.074  7.520   1.00 98.70 360 A 1 
ATOM   2875 C  C   . PHE A 1 360 ? -5.030  -6.611  8.792   1.00 98.67 360 A 1 
ATOM   2876 O  O   . PHE A 1 360 ? -4.577  -5.836  9.628   1.00 98.36 360 A 1 
ATOM   2877 C  CB  . PHE A 1 360 ? -4.624  -5.688  6.498   1.00 98.71 360 A 1 
ATOM   2878 C  CG  . PHE A 1 360 ? -5.153  -5.450  5.094   1.00 98.74 360 A 1 
ATOM   2879 C  CD1 . PHE A 1 360 ? -5.191  -6.522  4.181   1.00 98.48 360 A 1 
ATOM   2880 C  CD2 . PHE A 1 360 ? -5.559  -4.175  4.689   1.00 98.49 360 A 1 
ATOM   2881 C  CE1 . PHE A 1 360 ? -5.613  -6.308  2.854   1.00 98.24 360 A 1 
ATOM   2882 C  CE2 . PHE A 1 360 ? -5.985  -3.958  3.360   1.00 98.24 360 A 1 
ATOM   2883 C  CZ  . PHE A 1 360 ? -6.006  -5.027  2.445   1.00 98.34 360 A 1 
ATOM   2884 N  N   . GLU A 1 361 ? -4.921  -7.934  8.886   1.00 98.57 361 A 1 
ATOM   2885 C  CA  . GLU A 1 361 ? -4.144  -8.638  9.897   1.00 98.40 361 A 1 
ATOM   2886 C  C   . GLU A 1 361 ? -2.880  -9.226  9.248   1.00 98.49 361 A 1 
ATOM   2887 O  O   . GLU A 1 361 ? -2.959  -10.011 8.304   1.00 98.17 361 A 1 
ATOM   2888 C  CB  . GLU A 1 361 ? -4.978  -9.739  10.571  1.00 97.94 361 A 1 
ATOM   2889 C  CG  . GLU A 1 361 ? -6.166  -9.192  11.371  1.00 90.98 361 A 1 
ATOM   2890 C  CD  . GLU A 1 361 ? -7.040  -10.308 11.989  1.00 81.69 361 A 1 
ATOM   2891 O  OE1 . GLU A 1 361 ? -8.152  -9.975  12.467  1.00 74.53 361 A 1 
ATOM   2892 O  OE2 . GLU A 1 361 ? -6.636  -11.492 11.989  1.00 74.50 361 A 1 
ATOM   2893 N  N   . LEU A 1 362 ? -1.714  -8.850  9.762   1.00 98.26 362 A 1 
ATOM   2894 C  CA  . LEU A 1 362 ? -0.420  -9.326  9.297   1.00 98.20 362 A 1 
ATOM   2895 C  C   . LEU A 1 362 ? 0.133   -10.378 10.260  1.00 97.99 362 A 1 
ATOM   2896 O  O   . LEU A 1 362 ? 0.075   -10.216 11.477  1.00 97.16 362 A 1 
ATOM   2897 C  CB  . LEU A 1 362 ? 0.561   -8.144  9.174   1.00 98.16 362 A 1 
ATOM   2898 C  CG  . LEU A 1 362 ? 0.203   -7.112  8.093   1.00 97.85 362 A 1 
ATOM   2899 C  CD1 . LEU A 1 362 ? 1.148   -5.913  8.211   1.00 97.25 362 A 1 
ATOM   2900 C  CD2 . LEU A 1 362 ? 0.319   -7.698  6.688   1.00 97.02 362 A 1 
ATOM   2901 N  N   . SER A 1 363 ? 0.737   -11.423 9.703   1.00 97.61 363 A 1 
ATOM   2902 C  CA  . SER A 1 363 ? 1.475   -12.420 10.463  1.00 97.06 363 A 1 
ATOM   2903 C  C   . SER A 1 363 ? 2.619   -12.966 9.622   1.00 96.90 363 A 1 
ATOM   2904 O  O   . SER A 1 363 ? 2.406   -13.476 8.524   1.00 94.33 363 A 1 
ATOM   2905 C  CB  . SER A 1 363 ? 0.534   -13.543 10.912  1.00 95.17 363 A 1 
ATOM   2906 O  OG  . SER A 1 363 ? 1.206   -14.432 11.785  1.00 85.87 363 A 1 
ATOM   2907 N  N   . ASN A 1 364 ? 3.844   -12.878 10.130  1.00 95.70 364 A 1 
ATOM   2908 C  CA  . ASN A 1 364 ? 5.033   -13.492 9.516   1.00 95.77 364 A 1 
ATOM   2909 C  C   . ASN A 1 364 ? 5.251   -13.143 8.024   1.00 96.22 364 A 1 
ATOM   2910 O  O   . ASN A 1 364 ? 5.593   -14.002 7.206   1.00 93.90 364 A 1 
ATOM   2911 C  CB  . ASN A 1 364 ? 5.006   -14.998 9.838   1.00 93.38 364 A 1 
ATOM   2912 C  CG  . ASN A 1 364 ? 6.273   -15.517 10.484  1.00 86.44 364 A 1 
ATOM   2913 O  OD1 . ASN A 1 364 ? 7.153   -14.809 10.918  1.00 78.50 364 A 1 
ATOM   2914 N  ND2 . ASN A 1 364 ? 6.385   -16.822 10.612  1.00 75.67 364 A 1 
ATOM   2915 N  N   . GLY A 1 365 ? 5.033   -11.880 7.673   1.00 95.91 365 A 1 
ATOM   2916 C  CA  . GLY A 1 365 ? 5.250   -11.353 6.321   1.00 96.18 365 A 1 
ATOM   2917 C  C   . GLY A 1 365 ? 4.104   -11.574 5.332   1.00 96.99 365 A 1 
ATOM   2918 O  O   . GLY A 1 365 ? 4.225   -11.176 4.174   1.00 95.66 365 A 1 
ATOM   2919 N  N   . ILE A 1 366 ? 2.998   -12.182 5.771   1.00 97.39 366 A 1 
ATOM   2920 C  CA  . ILE A 1 366 ? 1.799   -12.377 4.943   1.00 97.47 366 A 1 
ATOM   2921 C  C   . ILE A 1 366 ? 0.580   -11.700 5.580   1.00 98.05 366 A 1 
ATOM   2922 O  O   . ILE A 1 366 ? 0.555   -11.432 6.779   1.00 97.71 366 A 1 
ATOM   2923 C  CB  . ILE A 1 366 ? 1.541   -13.871 4.643   1.00 96.45 366 A 1 
ATOM   2924 C  CG1 . ILE A 1 366 ? 1.159   -14.673 5.897   1.00 91.27 366 A 1 
ATOM   2925 C  CG2 . ILE A 1 366 ? 2.757   -14.494 3.935   1.00 89.53 366 A 1 
ATOM   2926 C  CD1 . ILE A 1 366 ? 0.663   -16.094 5.608   1.00 88.11 366 A 1 
ATOM   2927 N  N   . VAL A 1 367 ? -0.450  -11.482 4.777   1.00 98.05 367 A 1 
ATOM   2928 C  CA  . VAL A 1 367 ? -1.788  -11.168 5.293   1.00 98.06 367 A 1 
ATOM   2929 C  C   . VAL A 1 367 ? -2.434  -12.460 5.778   1.00 97.99 367 A 1 
ATOM   2930 O  O   . VAL A 1 367 ? -2.602  -13.405 5.014   1.00 97.54 367 A 1 
ATOM   2931 C  CB  . VAL A 1 367 ? -2.652  -10.443 4.247   1.00 97.91 367 A 1 
ATOM   2932 C  CG1 . VAL A 1 367 ? -4.063  -10.161 4.778   1.00 96.79 367 A 1 
ATOM   2933 C  CG2 . VAL A 1 367 ? -2.038  -9.102  3.848   1.00 96.99 367 A 1 
ATOM   2934 N  N   . LYS A 1 368 ? -2.784  -12.507 7.065   1.00 98.11 368 A 1 
ATOM   2935 C  CA  . LYS A 1 368 ? -3.510  -13.618 7.672   1.00 97.98 368 A 1 
ATOM   2936 C  C   . LYS A 1 368 ? -4.995  -13.568 7.319   1.00 98.24 368 A 1 
ATOM   2937 O  O   . LYS A 1 368 ? -5.573  -14.579 6.953   1.00 97.62 368 A 1 
ATOM   2938 C  CB  . LYS A 1 368 ? -3.292  -13.545 9.191   1.00 96.80 368 A 1 
ATOM   2939 C  CG  . LYS A 1 368 ? -4.004  -14.667 9.963   1.00 87.87 368 A 1 
ATOM   2940 C  CD  . LYS A 1 368 ? -3.850  -14.392 11.456  1.00 80.14 368 A 1 
ATOM   2941 C  CE  . LYS A 1 368 ? -4.677  -15.340 12.316  1.00 70.98 368 A 1 
ATOM   2942 N  NZ  . LYS A 1 368 ? -4.678  -14.851 13.712  1.00 61.12 368 A 1 
ATOM   2943 N  N   . ASP A 1 369 ? -5.587  -12.380 7.412   1.00 98.33 369 A 1 
ATOM   2944 C  CA  . ASP A 1 369 ? -6.976  -12.107 7.056   1.00 98.59 369 A 1 
ATOM   2945 C  C   . ASP A 1 369 ? -7.155  -10.600 6.806   1.00 98.57 369 A 1 
ATOM   2946 O  O   . ASP A 1 369 ? -6.281  -9.791  7.128   1.00 98.40 369 A 1 
ATOM   2947 C  CB  . ASP A 1 369 ? -7.908  -12.602 8.184   1.00 98.42 369 A 1 
ATOM   2948 C  CG  . ASP A 1 369 ? -9.355  -12.858 7.736   1.00 98.36 369 A 1 
ATOM   2949 O  OD1 . ASP A 1 369 ? -9.661  -12.684 6.539   1.00 97.62 369 A 1 
ATOM   2950 O  OD2 . ASP A 1 369 ? -10.178 -13.265 8.587   1.00 97.46 369 A 1 
ATOM   2951 N  N   . TYR A 1 370 ? -8.293  -10.207 6.257   1.00 98.60 370 A 1 
ATOM   2952 C  CA  . TYR A 1 370 ? -8.768  -8.835  6.344   1.00 98.79 370 A 1 
ATOM   2953 C  C   . TYR A 1 370 ? -10.273 -8.807  6.616   1.00 98.74 370 A 1 
ATOM   2954 O  O   . TYR A 1 370 ? -11.011 -9.719  6.251   1.00 98.59 370 A 1 
ATOM   2955 C  CB  . TYR A 1 370 ? -8.374  -8.009  5.110   1.00 98.67 370 A 1 
ATOM   2956 C  CG  . TYR A 1 370 ? -9.099  -8.362  3.823   1.00 98.67 370 A 1 
ATOM   2957 C  CD1 . TYR A 1 370 ? -8.418  -9.040  2.789   1.00 98.26 370 A 1 
ATOM   2958 C  CD2 . TYR A 1 370 ? -10.440 -7.979  3.626   1.00 98.21 370 A 1 
ATOM   2959 C  CE1 . TYR A 1 370 ? -9.067  -9.335  1.581   1.00 97.90 370 A 1 
ATOM   2960 C  CE2 . TYR A 1 370 ? -11.107 -8.281  2.420   1.00 97.79 370 A 1 
ATOM   2961 C  CZ  . TYR A 1 370 ? -10.416 -8.955  1.400   1.00 97.92 370 A 1 
ATOM   2962 O  OH  . TYR A 1 370 ? -11.061 -9.239  0.224   1.00 96.86 370 A 1 
ATOM   2963 N  N   . THR A 1 371 ? -10.727 -7.721  7.225   1.00 98.62 371 A 1 
ATOM   2964 C  CA  . THR A 1 371 ? -12.141 -7.421  7.437   1.00 98.78 371 A 1 
ATOM   2965 C  C   . THR A 1 371 ? -12.500 -6.161  6.661   1.00 98.78 371 A 1 
ATOM   2966 O  O   . THR A 1 371 ? -11.878 -5.116  6.853   1.00 98.63 371 A 1 
ATOM   2967 C  CB  . THR A 1 371 ? -12.454 -7.264  8.928   1.00 98.59 371 A 1 
ATOM   2968 O  OG1 . THR A 1 371 ? -11.991 -8.379  9.657   1.00 97.60 371 A 1 
ATOM   2969 C  CG2 . THR A 1 371 ? -13.954 -7.160  9.183   1.00 97.74 371 A 1 
ATOM   2970 N  N   . GLN A 1 372 ? -13.513 -6.266  5.804   1.00 98.75 372 A 1 
ATOM   2971 C  CA  . GLN A 1 372 ? -14.099 -5.127  5.104   1.00 98.72 372 A 1 
ATOM   2972 C  C   . GLN A 1 372 ? -15.263 -4.574  5.932   1.00 98.74 372 A 1 
ATOM   2973 O  O   . GLN A 1 372 ? -16.163 -5.316  6.323   1.00 98.56 372 A 1 
ATOM   2974 C  CB  . GLN A 1 372 ? -14.553 -5.561  3.700   1.00 98.61 372 A 1 
ATOM   2975 C  CG  . GLN A 1 372 ? -15.067 -4.388  2.846   1.00 97.46 372 A 1 
ATOM   2976 C  CD  . GLN A 1 372 ? -13.988 -3.349  2.575   1.00 97.83 372 A 1 
ATOM   2977 O  OE1 . GLN A 1 372 ? -12.838 -3.671  2.311   1.00 93.87 372 A 1 
ATOM   2978 N  NE2 . GLN A 1 372 ? -14.300 -2.080  2.645   1.00 93.28 372 A 1 
ATOM   2979 N  N   . TYR A 1 373 ? -15.240 -3.276  6.169   1.00 98.77 373 A 1 
ATOM   2980 C  CA  . TYR A 1 373 ? -16.309 -2.533  6.821   1.00 98.77 373 A 1 
ATOM   2981 C  C   . TYR A 1 373 ? -16.966 -1.575  5.828   1.00 98.73 373 A 1 
ATOM   2982 O  O   . TYR A 1 373 ? -16.302 -1.063  4.938   1.00 98.49 373 A 1 
ATOM   2983 C  CB  . TYR A 1 373 ? -15.759 -1.756  8.022   1.00 98.76 373 A 1 
ATOM   2984 C  CG  . TYR A 1 373 ? -15.190 -2.622  9.118   1.00 98.74 373 A 1 
ATOM   2985 C  CD1 . TYR A 1 373 ? -15.996 -3.016  10.206  1.00 98.43 373 A 1 
ATOM   2986 C  CD2 . TYR A 1 373 ? -13.842 -3.036  9.071   1.00 98.44 373 A 1 
ATOM   2987 C  CE1 . TYR A 1 373 ? -15.469 -3.813  11.227  1.00 98.12 373 A 1 
ATOM   2988 C  CE2 . TYR A 1 373 ? -13.304 -3.838  10.094  1.00 98.17 373 A 1 
ATOM   2989 C  CZ  . TYR A 1 373 ? -14.124 -4.228  11.167  1.00 98.23 373 A 1 
ATOM   2990 O  OH  . TYR A 1 373 ? -13.608 -5.022  12.165  1.00 97.47 373 A 1 
ATOM   2991 N  N   . TYR A 1 374 ? -18.258 -1.299  6.028   1.00 98.78 374 A 1 
ATOM   2992 C  CA  . TYR A 1 374 ? -19.000 -0.334  5.227   1.00 98.78 374 A 1 
ATOM   2993 C  C   . TYR A 1 374 ? -20.146 0.299   6.023   1.00 98.77 374 A 1 
ATOM   2994 O  O   . TYR A 1 374 ? -20.546 -0.191  7.080   1.00 98.54 374 A 1 
ATOM   2995 C  CB  . TYR A 1 374 ? -19.522 -1.006  3.945   1.00 98.49 374 A 1 
ATOM   2996 C  CG  . TYR A 1 374 ? -20.814 -1.783  4.098   1.00 98.29 374 A 1 
ATOM   2997 C  CD1 . TYR A 1 374 ? -20.885 -2.944  4.898   1.00 97.75 374 A 1 
ATOM   2998 C  CD2 . TYR A 1 374 ? -21.974 -1.335  3.428   1.00 97.64 374 A 1 
ATOM   2999 C  CE1 . TYR A 1 374 ? -22.085 -3.641  5.033   1.00 96.83 374 A 1 
ATOM   3000 C  CE2 . TYR A 1 374 ? -23.187 -2.040  3.560   1.00 96.63 374 A 1 
ATOM   3001 C  CZ  . TYR A 1 374 ? -23.246 -3.194  4.358   1.00 96.41 374 A 1 
ATOM   3002 O  OH  . TYR A 1 374 ? -24.423 -3.867  4.477   1.00 94.77 374 A 1 
ATOM   3003 N  N   . ALA A 1 375 ? -20.698 1.386   5.477   1.00 98.62 375 A 1 
ATOM   3004 C  CA  . ALA A 1 375 ? -21.969 1.960   5.897   1.00 98.57 375 A 1 
ATOM   3005 C  C   . ALA A 1 375 ? -22.896 2.106   4.689   1.00 98.34 375 A 1 
ATOM   3006 O  O   . ALA A 1 375 ? -22.461 2.516   3.619   1.00 97.83 375 A 1 
ATOM   3007 C  CB  . ALA A 1 375 ? -21.722 3.295   6.600   1.00 98.47 375 A 1 
ATOM   3008 N  N   . ASP A 1 376 ? -24.186 1.797   4.866   1.00 97.68 376 A 1 
ATOM   3009 C  CA  . ASP A 1 376 ? -25.175 1.895   3.796   1.00 96.99 376 A 1 
ATOM   3010 C  C   . ASP A 1 376 ? -25.788 3.303   3.744   1.00 96.78 376 A 1 
ATOM   3011 O  O   . ASP A 1 376 ? -26.414 3.752   4.716   1.00 95.86 376 A 1 
ATOM   3012 C  CB  . ASP A 1 376 ? -26.228 0.799   3.991   1.00 95.54 376 A 1 
ATOM   3013 C  CG  . ASP A 1 376 ? -27.122 0.591   2.770   1.00 94.06 376 A 1 
ATOM   3014 O  OD1 . ASP A 1 376 ? -27.156 1.484   1.902   1.00 91.76 376 A 1 
ATOM   3015 O  OD2 . ASP A 1 376 ? -27.769 -0.472  2.724   1.00 90.04 376 A 1 
ATOM   3016 N  N   . LEU A 1 377 ? -25.616 4.000   2.623   1.00 96.25 377 A 1 
ATOM   3017 C  CA  . LEU A 1 377 ? -26.145 5.344   2.385   1.00 95.60 377 A 1 
ATOM   3018 C  C   . LEU A 1 377 ? -27.539 5.345   1.749   1.00 94.33 377 A 1 
ATOM   3019 O  O   . LEU A 1 377 ? -28.162 6.400   1.683   1.00 93.02 377 A 1 
ATOM   3020 C  CB  . LEU A 1 377 ? -25.169 6.152   1.515   1.00 96.19 377 A 1 
ATOM   3021 C  CG  . LEU A 1 377 ? -23.783 6.431   2.135   1.00 96.31 377 A 1 
ATOM   3022 C  CD1 . LEU A 1 377 ? -22.998 7.332   1.178   1.00 96.15 377 A 1 
ATOM   3023 C  CD2 . LEU A 1 377 ? -23.873 7.140   3.488   1.00 95.88 377 A 1 
ATOM   3024 N  N   . LEU A 1 378 ? -28.059 4.207   1.310   1.00 92.58 378 A 1 
ATOM   3025 C  CA  . LEU A 1 378 ? -29.258 4.098   0.466   1.00 90.40 378 A 1 
ATOM   3026 C  C   . LEU A 1 378 ? -30.463 4.872   1.017   1.00 89.86 378 A 1 
ATOM   3027 O  O   . LEU A 1 378 ? -31.188 5.531   0.279   1.00 88.16 378 A 1 
ATOM   3028 C  CB  . LEU A 1 378 ? -29.601 2.601   0.320   1.00 88.69 378 A 1 
ATOM   3029 C  CG  . LEU A 1 378 ? -30.870 2.301   -0.500  1.00 86.78 378 A 1 
ATOM   3030 C  CD1 . LEU A 1 378 ? -30.751 2.754   -1.957  1.00 84.22 378 A 1 
ATOM   3031 C  CD2 . LEU A 1 378 ? -31.142 0.797   -0.489  1.00 83.39 378 A 1 
ATOM   3032 N  N   . MET A 1 379 ? -30.675 4.807   2.329   1.00 89.68 379 A 1 
ATOM   3033 C  CA  . MET A 1 379 ? -31.841 5.403   2.988   1.00 89.38 379 A 1 
ATOM   3034 C  C   . MET A 1 379 ? -31.569 6.764   3.629   1.00 90.16 379 A 1 
ATOM   3035 O  O   . MET A 1 379 ? -32.349 7.186   4.492   1.00 89.30 379 A 1 
ATOM   3036 C  CB  . MET A 1 379 ? -32.415 4.390   4.001   1.00 88.11 379 A 1 
ATOM   3037 C  CG  . MET A 1 379 ? -32.923 3.114   3.333   1.00 86.06 379 A 1 
ATOM   3038 S  SD  . MET A 1 379 ? -34.155 3.326   2.005   1.00 82.71 379 A 1 
ATOM   3039 C  CE  . MET A 1 379 ? -35.456 4.229   2.862   1.00 76.01 379 A 1 
ATOM   3040 N  N   . ASN A 1 380 ? -30.485 7.450   3.234   1.00 91.58 380 A 1 
ATOM   3041 C  CA  . ASN A 1 380 ? -30.057 8.712   3.841   1.00 92.38 380 A 1 
ATOM   3042 C  C   . ASN A 1 380 ? -30.092 8.667   5.387   1.00 92.80 380 A 1 
ATOM   3043 O  O   . ASN A 1 380 ? -30.896 9.360   6.025   1.00 92.53 380 A 1 
ATOM   3044 C  CB  . ASN A 1 380 ? -30.865 9.866   3.224   1.00 92.14 380 A 1 
ATOM   3045 C  CG  . ASN A 1 380 ? -30.410 11.218  3.741   1.00 92.26 380 A 1 
ATOM   3046 O  OD1 . ASN A 1 380 ? -29.318 11.408  4.245   1.00 90.73 380 A 1 
ATOM   3047 N  ND2 . ASN A 1 380 ? -31.264 12.226  3.634   1.00 90.22 380 A 1 
ATOM   3048 N  N   . PRO A 1 381 ? -29.302 7.818   6.027   1.00 95.00 381 A 1 
ATOM   3049 C  CA  . PRO A 1 381 ? -29.389 7.588   7.466   1.00 95.60 381 A 1 
ATOM   3050 C  C   . PRO A 1 381 ? -28.976 8.825   8.259   1.00 96.03 381 A 1 
ATOM   3051 O  O   . PRO A 1 381 ? -27.971 9.485   7.976   1.00 95.34 381 A 1 
ATOM   3052 C  CB  . PRO A 1 381 ? -28.483 6.386   7.729   1.00 95.29 381 A 1 
ATOM   3053 C  CG  . PRO A 1 381 ? -27.436 6.492   6.618   1.00 94.28 381 A 1 
ATOM   3054 C  CD  . PRO A 1 381 ? -28.251 7.014   5.433   1.00 95.63 381 A 1 
ATOM   3055 N  N   . SER A 1 382 ? -29.702 9.112   9.336   1.00 95.95 382 A 1 
ATOM   3056 C  CA  . SER A 1 382 ? -29.356 10.188  10.272  1.00 96.09 382 A 1 
ATOM   3057 C  C   . SER A 1 382 ? -28.132 9.883   11.145  1.00 96.71 382 A 1 
ATOM   3058 O  O   . SER A 1 382 ? -27.539 10.781  11.742  1.00 95.42 382 A 1 
ATOM   3059 C  CB  . SER A 1 382 ? -30.563 10.489  11.173  1.00 95.06 382 A 1 
ATOM   3060 O  OG  . SER A 1 382 ? -30.950 9.335   11.893  1.00 87.33 382 A 1 
ATOM   3061 N  N   . VAL A 1 383 ? -27.782 8.605   11.243  1.00 96.96 383 A 1 
ATOM   3062 C  CA  . VAL A 1 383 ? -26.580 8.090   11.897  1.00 96.77 383 A 1 
ATOM   3063 C  C   . VAL A 1 383 ? -26.047 6.955   11.036  1.00 97.12 383 A 1 
ATOM   3064 O  O   . VAL A 1 383 ? -26.796 6.024   10.732  1.00 95.94 383 A 1 
ATOM   3065 C  CB  . VAL A 1 383 ? -26.864 7.590   13.325  1.00 95.30 383 A 1 
ATOM   3066 C  CG1 . VAL A 1 383 ? -25.604 7.035   13.994  1.00 87.38 383 A 1 
ATOM   3067 C  CG2 . VAL A 1 383 ? -27.408 8.703   14.228  1.00 87.72 383 A 1 
ATOM   3068 N  N   . LEU A 1 384 ? -24.767 7.004   10.666  1.00 97.10 384 A 1 
ATOM   3069 C  CA  . LEU A 1 384 ? -24.154 5.922   9.909   1.00 97.39 384 A 1 
ATOM   3070 C  C   . LEU A 1 384 ? -24.003 4.673   10.769  1.00 97.71 384 A 1 
ATOM   3071 O  O   . LEU A 1 384 ? -23.453 4.712   11.870  1.00 96.96 384 A 1 
ATOM   3072 C  CB  . LEU A 1 384 ? -22.787 6.346   9.336   1.00 96.38 384 A 1 
ATOM   3073 C  CG  . LEU A 1 384 ? -22.859 7.394   8.214   1.00 94.29 384 A 1 
ATOM   3074 C  CD1 . LEU A 1 384 ? -21.448 7.647   7.688   1.00 93.71 384 A 1 
ATOM   3075 C  CD2 . LEU A 1 384 ? -23.726 6.947   7.043   1.00 93.32 384 A 1 
ATOM   3076 N  N   . LYS A 1 385 ? -24.484 3.543   10.243  1.00 98.35 385 A 1 
ATOM   3077 C  CA  . LYS A 1 385 ? -24.338 2.230   10.853  1.00 98.19 385 A 1 
ATOM   3078 C  C   . LYS A 1 385 ? -23.206 1.483   10.154  1.00 98.31 385 A 1 
ATOM   3079 O  O   . LYS A 1 385 ? -23.443 0.763   9.182   1.00 97.73 385 A 1 
ATOM   3080 C  CB  . LYS A 1 385 ? -25.654 1.462   10.790  1.00 97.32 385 A 1 
ATOM   3081 C  CG  . LYS A 1 385 ? -26.738 2.117   11.652  1.00 84.29 385 A 1 
ATOM   3082 C  CD  . LYS A 1 385 ? -28.015 1.277   11.571  1.00 79.83 385 A 1 
ATOM   3083 C  CE  . LYS A 1 385 ? -29.122 1.940   12.378  1.00 65.61 385 A 1 
ATOM   3084 N  NZ  . LYS A 1 385 ? -30.387 1.175   12.244  1.00 56.07 385 A 1 
ATOM   3085 N  N   . TRP A 1 386 ? -21.998 1.676   10.651  1.00 98.44 386 A 1 
ATOM   3086 C  CA  . TRP A 1 386 ? -20.841 0.914   10.210  1.00 98.52 386 A 1 
ATOM   3087 C  C   . TRP A 1 386 ? -20.973 -0.538  10.658  1.00 98.47 386 A 1 
ATOM   3088 O  O   . TRP A 1 386 ? -21.282 -0.816  11.820  1.00 97.82 386 A 1 
ATOM   3089 C  CB  . TRP A 1 386 ? -19.561 1.542   10.746  1.00 98.49 386 A 1 
ATOM   3090 C  CG  . TRP A 1 386 ? -19.317 2.925   10.232  1.00 98.54 386 A 1 
ATOM   3091 C  CD1 . TRP A 1 386 ? -19.648 4.070   10.858  1.00 98.22 386 A 1 
ATOM   3092 C  CD2 . TRP A 1 386 ? -18.752 3.306   8.949   1.00 98.50 386 A 1 
ATOM   3093 N  NE1 . TRP A 1 386 ? -19.327 5.151   10.054  1.00 98.14 386 A 1 
ATOM   3094 C  CE2 . TRP A 1 386 ? -18.780 4.728   8.864   1.00 98.33 386 A 1 
ATOM   3095 C  CE3 . TRP A 1 386 ? -18.230 2.596   7.843   1.00 98.39 386 A 1 
ATOM   3096 C  CZ2 . TRP A 1 386 ? -18.328 5.424   7.726   1.00 98.10 386 A 1 
ATOM   3097 C  CZ3 . TRP A 1 386 ? -17.773 3.286   6.706   1.00 97.97 386 A 1 
ATOM   3098 C  CH2 . TRP A 1 386 ? -17.828 4.682   6.642   1.00 97.93 386 A 1 
ATOM   3099 N  N   . GLN A 1 387 ? -20.745 -1.452  9.736   1.00 98.40 387 A 1 
ATOM   3100 C  CA  . GLN A 1 387 ? -20.856 -2.883  9.985   1.00 98.23 387 A 1 
ATOM   3101 C  C   . GLN A 1 387 ? -19.814 -3.649  9.172   1.00 98.52 387 A 1 
ATOM   3102 O  O   . GLN A 1 387 ? -19.241 -3.128  8.217   1.00 98.22 387 A 1 
ATOM   3103 C  CB  . GLN A 1 387 ? -22.292 -3.351  9.713   1.00 96.48 387 A 1 
ATOM   3104 C  CG  . GLN A 1 387 ? -22.816 -3.015  8.316   1.00 88.07 387 A 1 
ATOM   3105 C  CD  . GLN A 1 387 ? -24.324 -3.273  8.169   1.00 85.13 387 A 1 
ATOM   3106 O  OE1 . GLN A 1 387 ? -24.914 -4.116  8.830   1.00 76.38 387 A 1 
ATOM   3107 N  NE2 . GLN A 1 387 ? -25.003 -2.540  7.325   1.00 72.26 387 A 1 
ATOM   3108 N  N   . VAL A 1 388 ? -19.571 -4.886  9.571   1.00 98.67 388 A 1 
ATOM   3109 C  CA  . VAL A 1 388 ? -18.742 -5.794  8.778   1.00 98.66 388 A 1 
ATOM   3110 C  C   . VAL A 1 388 ? -19.521 -6.176  7.521   1.00 98.66 388 A 1 
ATOM   3111 O  O   . VAL A 1 388 ? -20.643 -6.671  7.609   1.00 98.28 388 A 1 
ATOM   3112 C  CB  . VAL A 1 388 ? -18.366 -7.039  9.601   1.00 98.53 388 A 1 
ATOM   3113 C  CG1 . VAL A 1 388 ? -17.604 -8.071  8.769   1.00 97.69 388 A 1 
ATOM   3114 C  CG2 . VAL A 1 388 ? -17.489 -6.660  10.798  1.00 97.74 388 A 1 
ATOM   3115 N  N   . GLU A 1 389 ? -18.928 -5.944  6.362   1.00 98.64 389 A 1 
ATOM   3116 C  CA  . GLU A 1 389 ? -19.446 -6.480  5.110   1.00 98.59 389 A 1 
ATOM   3117 C  C   . GLU A 1 389 ? -19.097 -7.966  4.994   1.00 98.45 389 A 1 
ATOM   3118 O  O   . GLU A 1 389 ? -19.978 -8.811  4.823   1.00 98.00 389 A 1 
ATOM   3119 C  CB  . GLU A 1 389 ? -18.884 -5.685  3.922   1.00 98.28 389 A 1 
ATOM   3120 C  CG  . GLU A 1 389 ? -19.593 -6.091  2.626   1.00 97.39 389 A 1 
ATOM   3121 C  CD  . GLU A 1 389 ? -18.939 -5.533  1.363   1.00 96.96 389 A 1 
ATOM   3122 O  OE1 . GLU A 1 389 ? -19.300 -6.049  0.286   1.00 93.69 389 A 1 
ATOM   3123 O  OE2 . GLU A 1 389 ? -18.076 -4.645  1.476   1.00 94.53 389 A 1 
ATOM   3124 N  N   . TYR A 1 390 ? -17.809 -8.281  5.153   1.00 98.62 390 A 1 
ATOM   3125 C  CA  . TYR A 1 390 ? -17.288 -9.643  5.158   1.00 98.65 390 A 1 
ATOM   3126 C  C   . TYR A 1 390 ? -15.865 -9.700  5.732   1.00 98.60 390 A 1 
ATOM   3127 O  O   . TYR A 1 390 ? -15.142 -8.704  5.766   1.00 98.58 390 A 1 
ATOM   3128 C  CB  . TYR A 1 390 ? -17.325 -10.222 3.736   1.00 98.49 390 A 1 
ATOM   3129 C  CG  . TYR A 1 390 ? -16.337 -9.616  2.761   1.00 98.55 390 A 1 
ATOM   3130 C  CD1 . TYR A 1 390 ? -16.618 -8.402  2.082   1.00 98.27 390 A 1 
ATOM   3131 C  CD2 . TYR A 1 390 ? -15.121 -10.272 2.512   1.00 98.32 390 A 1 
ATOM   3132 C  CE1 . TYR A 1 390 ? -15.692 -7.864  1.179   1.00 97.95 390 A 1 
ATOM   3133 C  CE2 . TYR A 1 390 ? -14.193 -9.744  1.608   1.00 97.98 390 A 1 
ATOM   3134 C  CZ  . TYR A 1 390 ? -14.473 -8.541  0.937   1.00 98.02 390 A 1 
ATOM   3135 O  OH  . TYR A 1 390 ? -13.561 -8.045  0.055   1.00 97.39 390 A 1 
ATOM   3136 N  N   . LYS A 1 391 ? -15.452 -10.905 6.140   1.00 98.60 391 A 1 
ATOM   3137 C  CA  . LYS A 1 391 ? -14.045 -11.263 6.326   1.00 98.64 391 A 1 
ATOM   3138 C  C   . LYS A 1 391 ? -13.586 -12.108 5.133   1.00 98.60 391 A 1 
ATOM   3139 O  O   . LYS A 1 391 ? -14.351 -12.948 4.657   1.00 98.30 391 A 1 
ATOM   3140 C  CB  . LYS A 1 391 ? -13.829 -12.032 7.634   1.00 98.18 391 A 1 
ATOM   3141 C  CG  . LYS A 1 391 ? -14.221 -11.229 8.881   1.00 89.60 391 A 1 
ATOM   3142 C  CD  . LYS A 1 391 ? -13.716 -11.882 10.186  1.00 90.04 391 A 1 
ATOM   3143 C  CE  . LYS A 1 391 ? -12.184 -11.758 10.248  1.00 79.80 391 A 1 
ATOM   3144 N  NZ  . LYS A 1 391 ? -11.547 -12.433 11.398  1.00 72.59 391 A 1 
ATOM   3145 N  N   . PHE A 1 392 ? -12.336 -11.955 4.677   1.00 98.77 392 A 1 
ATOM   3146 C  CA  . PHE A 1 392 ? -11.814 -12.742 3.558   1.00 98.72 392 A 1 
ATOM   3147 C  C   . PHE A 1 392 ? -11.871 -14.248 3.845   1.00 98.67 392 A 1 
ATOM   3148 O  O   . PHE A 1 392 ? -12.304 -15.015 2.985   1.00 98.39 392 A 1 
ATOM   3149 C  CB  . PHE A 1 392 ? -10.379 -12.309 3.240   1.00 98.64 392 A 1 
ATOM   3150 C  CG  . PHE A 1 392 ? -9.772  -13.038 2.055   1.00 98.61 392 A 1 
ATOM   3151 C  CD1 . PHE A 1 392 ? -9.127  -14.271 2.227   1.00 98.30 392 A 1 
ATOM   3152 C  CD2 . PHE A 1 392 ? -9.871  -12.490 0.759   1.00 98.27 392 A 1 
ATOM   3153 C  CE1 . PHE A 1 392 ? -8.583  -14.953 1.123   1.00 97.90 392 A 1 
ATOM   3154 C  CE2 . PHE A 1 392 ? -9.324  -13.166 -0.349  1.00 97.83 392 A 1 
ATOM   3155 C  CZ  . PHE A 1 392 ? -8.682  -14.399 -0.166  1.00 97.87 392 A 1 
ATOM   3156 N  N   . SER A 1 393 ? -11.503 -14.644 5.062   1.00 98.40 393 A 1 
ATOM   3157 C  CA  . SER A 1 393 ? -11.534 -16.042 5.515   1.00 98.39 393 A 1 
ATOM   3158 C  C   . SER A 1 393 ? -12.906 -16.682 5.341   1.00 98.29 393 A 1 
ATOM   3159 O  O   . SER A 1 393 ? -13.013 -17.780 4.788   1.00 97.79 393 A 1 
ATOM   3160 C  CB  . SER A 1 393 ? -11.106 -16.117 6.984   1.00 98.10 393 A 1 
ATOM   3161 O  OG  . SER A 1 393 ? -11.894 -15.293 7.821   1.00 96.83 393 A 1 
ATOM   3162 N  N   . ASP A 1 394 ? -13.965 -15.974 5.748   1.00 98.34 394 A 1 
ATOM   3163 C  CA  . ASP A 1 394 ? -15.340 -16.478 5.682   1.00 98.11 394 A 1 
ATOM   3164 C  C   . ASP A 1 394 ? -15.875 -16.441 4.239   1.00 98.19 394 A 1 
ATOM   3165 O  O   . ASP A 1 394 ? -16.512 -17.375 3.764   1.00 97.30 394 A 1 
ATOM   3166 C  CB  . ASP A 1 394 ? -16.246 -15.624 6.587   1.00 97.55 394 A 1 
ATOM   3167 C  CG  . ASP A 1 394 ? -15.827 -15.596 8.066   1.00 92.00 394 A 1 
ATOM   3168 O  OD1 . ASP A 1 394 ? -15.124 -16.527 8.514   1.00 88.85 394 A 1 
ATOM   3169 O  OD2 . ASP A 1 394 ? -16.204 -14.612 8.742   1.00 88.23 394 A 1 
ATOM   3170 N  N   . ALA A 1 395 ? -15.584 -15.362 3.525   1.00 98.29 395 A 1 
ATOM   3171 C  CA  . ALA A 1 395 ? -16.095 -15.121 2.189   1.00 98.08 395 A 1 
ATOM   3172 C  C   . ALA A 1 395 ? -15.534 -16.086 1.127   1.00 98.07 395 A 1 
ATOM   3173 O  O   . ALA A 1 395 ? -16.242 -16.429 0.172   1.00 97.34 395 A 1 
ATOM   3174 C  CB  . ALA A 1 395 ? -15.761 -13.681 1.818   1.00 97.72 395 A 1 
ATOM   3175 N  N   . TYR A 1 396 ? -14.282 -16.500 1.289   1.00 98.18 396 A 1 
ATOM   3176 C  CA  . TYR A 1 396 ? -13.541 -17.304 0.319   1.00 98.00 396 A 1 
ATOM   3177 C  C   . TYR A 1 396 ? -13.018 -18.631 0.901   1.00 97.83 396 A 1 
ATOM   3178 O  O   . TYR A 1 396 ? -12.223 -19.305 0.259   1.00 96.78 396 A 1 
ATOM   3179 C  CB  . TYR A 1 396 ? -12.433 -16.443 -0.297  1.00 97.84 396 A 1 
ATOM   3180 C  CG  . TYR A 1 396 ? -12.947 -15.199 -0.993  1.00 97.85 396 A 1 
ATOM   3181 C  CD1 . TYR A 1 396 ? -13.676 -15.306 -2.197  1.00 97.25 396 A 1 
ATOM   3182 C  CD2 . TYR A 1 396 ? -12.706 -13.922 -0.454  1.00 97.33 396 A 1 
ATOM   3183 C  CE1 . TYR A 1 396 ? -14.151 -14.161 -2.857  1.00 96.69 396 A 1 
ATOM   3184 C  CE2 . TYR A 1 396 ? -13.178 -12.769 -1.105  1.00 96.78 396 A 1 
ATOM   3185 C  CZ  . TYR A 1 396 ? -13.902 -12.890 -2.311  1.00 96.88 396 A 1 
ATOM   3186 O  OH  . TYR A 1 396 ? -14.364 -11.772 -2.957  1.00 95.77 396 A 1 
ATOM   3187 N  N   . SER A 1 397 ? -13.462 -18.999 2.106   1.00 97.83 397 A 1 
ATOM   3188 C  CA  . SER A 1 397 ? -13.085 -20.248 2.789   1.00 97.54 397 A 1 
ATOM   3189 C  C   . SER A 1 397 ? -11.562 -20.455 2.846   1.00 97.75 397 A 1 
ATOM   3190 O  O   . SER A 1 397 ? -11.044 -21.524 2.520   1.00 96.14 397 A 1 
ATOM   3191 C  CB  . SER A 1 397 ? -13.816 -21.443 2.162   1.00 96.57 397 A 1 
ATOM   3192 O  OG  . SER A 1 397 ? -15.213 -21.251 2.227   1.00 85.28 397 A 1 
ATOM   3193 N  N   . ALA A 1 398 ? -10.835 -19.402 3.241   1.00 97.42 398 A 1 
ATOM   3194 C  CA  . ALA A 1 398 ? -9.382  -19.374 3.245   1.00 97.55 398 A 1 
ATOM   3195 C  C   . ALA A 1 398 ? -8.827  -19.097 4.647   1.00 97.70 398 A 1 
ATOM   3196 O  O   . ALA A 1 398 ? -9.404  -18.347 5.426   1.00 96.51 398 A 1 
ATOM   3197 C  CB  . ALA A 1 398 ? -8.916  -18.335 2.224   1.00 96.72 398 A 1 
ATOM   3198 N  N   . SER A 1 399 ? -7.671  -19.677 4.961   1.00 97.56 399 A 1 
ATOM   3199 C  CA  . SER A 1 399 ? -6.997  -19.469 6.260   1.00 97.01 399 A 1 
ATOM   3200 C  C   . SER A 1 399 ? -5.978  -18.322 6.264   1.00 97.22 399 A 1 
ATOM   3201 O  O   . SER A 1 399 ? -5.389  -18.018 7.293   1.00 95.12 399 A 1 
ATOM   3202 C  CB  . SER A 1 399 ? -6.320  -20.765 6.694   1.00 95.20 399 A 1 
ATOM   3203 O  OG  . SER A 1 399 ? -5.387  -21.197 5.715   1.00 86.00 399 A 1 
ATOM   3204 N  N   . ASN A 1 400 ? -5.725  -17.733 5.100   1.00 97.76 400 A 1 
ATOM   3205 C  CA  . ASN A 1 400 ? -4.838  -16.597 4.897   1.00 97.78 400 A 1 
ATOM   3206 C  C   . ASN A 1 400 ? -5.185  -15.897 3.573   1.00 98.08 400 A 1 
ATOM   3207 O  O   . ASN A 1 400 ? -6.052  -16.357 2.826   1.00 97.52 400 A 1 
ATOM   3208 C  CB  . ASN A 1 400 ? -3.370  -17.069 4.961   1.00 96.77 400 A 1 
ATOM   3209 C  CG  . ASN A 1 400 ? -3.013  -18.160 3.962   1.00 95.58 400 A 1 
ATOM   3210 O  OD1 . ASN A 1 400 ? -3.460  -18.212 2.840   1.00 91.98 400 A 1 
ATOM   3211 N  ND2 . ASN A 1 400 ? -2.151  -19.075 4.353   1.00 90.34 400 A 1 
ATOM   3212 N  N   . VAL A 1 401 ? -4.494  -14.808 3.278   1.00 97.76 401 A 1 
ATOM   3213 C  CA  . VAL A 1 401 ? -4.645  -14.026 2.039   1.00 97.64 401 A 1 
ATOM   3214 C  C   . VAL A 1 401 ? -3.302  -14.012 1.316   1.00 97.08 401 A 1 
ATOM   3215 O  O   . VAL A 1 401 ? -2.475  -13.117 1.487   1.00 96.02 401 A 1 
ATOM   3216 C  CB  . VAL A 1 401 ? -5.169  -12.605 2.319   1.00 97.63 401 A 1 
ATOM   3217 C  CG1 . VAL A 1 401 ? -5.561  -11.915 1.021   1.00 97.04 401 A 1 
ATOM   3218 C  CG2 . VAL A 1 401 ? -6.394  -12.609 3.250   1.00 97.28 401 A 1 
ATOM   3219 N  N   . THR A 1 402 ? -3.055  -15.042 0.519   1.00 96.23 402 A 1 
ATOM   3220 C  CA  . THR A 1 402 ? -1.815  -15.217 -0.249  1.00 95.47 402 A 1 
ATOM   3221 C  C   . THR A 1 402 ? -2.127  -15.342 -1.734  1.00 95.38 402 A 1 
ATOM   3222 O  O   . THR A 1 402 ? -3.279  -15.493 -2.133  1.00 95.03 402 A 1 
ATOM   3223 C  CB  . THR A 1 402 ? -1.037  -16.456 0.215   1.00 94.62 402 A 1 
ATOM   3224 O  OG1 . THR A 1 402 ? -1.770  -17.630 -0.057  1.00 91.69 402 A 1 
ATOM   3225 C  CG2 . THR A 1 402 ? -0.676  -16.418 1.688   1.00 91.53 402 A 1 
ATOM   3226 N  N   . ARG A 1 403 ? -1.090  -15.343 -2.561  1.00 93.44 403 A 1 
ATOM   3227 C  CA  . ARG A 1 403 ? -1.253  -15.558 -4.002  1.00 92.40 403 A 1 
ATOM   3228 C  C   . ARG A 1 403 ? -2.080  -16.807 -4.319  1.00 93.19 403 A 1 
ATOM   3229 O  O   . ARG A 1 403 ? -2.942  -16.758 -5.190  1.00 92.72 403 A 1 
ATOM   3230 C  CB  . ARG A 1 403 ? 0.136   -15.626 -4.655  1.00 90.25 403 A 1 
ATOM   3231 C  CG  . ARG A 1 403 ? 0.050   -15.779 -6.178  1.00 81.43 403 A 1 
ATOM   3232 C  CD  . ARG A 1 403 ? 1.458   -15.772 -6.796  1.00 77.71 403 A 1 
ATOM   3233 N  NE  . ARG A 1 403 ? 1.409   -15.877 -8.246  1.00 71.81 403 A 1 
ATOM   3234 C  CZ  . ARG A 1 403 ? 2.430   -15.720 -9.074  1.00 66.51 403 A 1 
ATOM   3235 N  NH1 . ARG A 1 403 ? 3.642   -15.479 -8.640  1.00 62.45 403 A 1 
ATOM   3236 N  NH2 . ARG A 1 403 ? 2.257   -15.802 -10.363 1.00 58.11 403 A 1 
ATOM   3237 N  N   . GLU A 1 404 ? -1.854  -17.891 -3.600  1.00 92.32 404 A 1 
ATOM   3238 C  CA  . GLU A 1 404 ? -2.592  -19.141 -3.786  1.00 92.64 404 A 1 
ATOM   3239 C  C   . GLU A 1 404 ? -4.080  -18.984 -3.445  1.00 93.59 404 A 1 
ATOM   3240 O  O   . GLU A 1 404 ? -4.944  -19.267 -4.273  1.00 93.88 404 A 1 
ATOM   3241 C  CB  . GLU A 1 404 ? -1.931  -20.224 -2.926  1.00 92.41 404 A 1 
ATOM   3242 C  CG  . GLU A 1 404 ? -2.570  -21.610 -3.126  1.00 82.84 404 A 1 
ATOM   3243 C  CD  . GLU A 1 404 ? -1.937  -22.690 -2.224  1.00 76.13 404 A 1 
ATOM   3244 O  OE1 . GLU A 1 404 ? -2.409  -23.848 -2.305  1.00 69.99 404 A 1 
ATOM   3245 O  OE2 . GLU A 1 404 ? -1.010  -22.365 -1.452  1.00 71.66 404 A 1 
ATOM   3246 N  N   . THR A 1 405 ? -4.402  -18.468 -2.258  1.00 95.55 405 A 1 
ATOM   3247 C  CA  . THR A 1 405 ? -5.804  -18.333 -1.829  1.00 96.37 405 A 1 
ATOM   3248 C  C   . THR A 1 405 ? -6.560  -17.277 -2.639  1.00 96.59 405 A 1 
ATOM   3249 O  O   . THR A 1 405 ? -7.749  -17.452 -2.891  1.00 96.59 405 A 1 
ATOM   3250 C  CB  . THR A 1 405 ? -5.927  -18.037 -0.335  1.00 96.77 405 A 1 
ATOM   3251 O  OG1 . THR A 1 405 ? -5.237  -16.860 0.010   1.00 95.16 405 A 1 
ATOM   3252 C  CG2 . THR A 1 405 ? -5.360  -19.178 0.512   1.00 94.93 405 A 1 
ATOM   3253 N  N   . ILE A 1 406 ? -5.890  -16.224 -3.111  1.00 95.60 406 A 1 
ATOM   3254 C  CA  . ILE A 1 406 ? -6.481  -15.240 -4.021  1.00 95.67 406 A 1 
ATOM   3255 C  C   . ILE A 1 406 ? -6.766  -15.883 -5.393  1.00 95.23 406 A 1 
ATOM   3256 O  O   . ILE A 1 406 ? -7.836  -15.655 -5.949  1.00 95.05 406 A 1 
ATOM   3257 C  CB  . ILE A 1 406 ? -5.586  -13.988 -4.153  1.00 95.94 406 A 1 
ATOM   3258 C  CG1 . ILE A 1 406 ? -5.490  -13.232 -2.807  1.00 95.57 406 A 1 
ATOM   3259 C  CG2 . ILE A 1 406 ? -6.135  -13.029 -5.228  1.00 95.43 406 A 1 
ATOM   3260 C  CD1 . ILE A 1 406 ? -4.329  -12.217 -2.766  1.00 94.78 406 A 1 
ATOM   3261 N  N   . ASN A 1 407 ? -5.859  -16.699 -5.924  1.00 94.33 407 A 1 
ATOM   3262 C  CA  . ASN A 1 407 ? -6.114  -17.436 -7.165  1.00 93.59 407 A 1 
ATOM   3263 C  C   . ASN A 1 407 ? -7.307  -18.393 -7.015  1.00 94.19 407 A 1 
ATOM   3264 O  O   . ASN A 1 407 ? -8.189  -18.392 -7.874  1.00 94.30 407 A 1 
ATOM   3265 C  CB  . ASN A 1 407 ? -4.856  -18.187 -7.631  1.00 92.30 407 A 1 
ATOM   3266 C  CG  . ASN A 1 407 ? -3.956  -17.329 -8.517  1.00 89.99 407 A 1 
ATOM   3267 O  OD1 . ASN A 1 407 ? -4.043  -17.335 -9.728  1.00 83.48 407 A 1 
ATOM   3268 N  ND2 . ASN A 1 407 ? -3.070  -16.560 -7.933  1.00 82.45 407 A 1 
ATOM   3269 N  N   . ASN A 1 408 ? -7.398  -19.116 -5.911  1.00 94.84 408 A 1 
ATOM   3270 C  CA  . ASN A 1 408 ? -8.533  -19.996 -5.623  1.00 95.18 408 A 1 
ATOM   3271 C  C   . ASN A 1 408 ? -9.857  -19.214 -5.517  1.00 95.80 408 A 1 
ATOM   3272 O  O   . ASN A 1 408 ? -10.869 -19.623 -6.083  1.00 95.98 408 A 1 
ATOM   3273 C  CB  . ASN A 1 408 ? -8.253  -20.771 -4.324  1.00 95.10 408 A 1 
ATOM   3274 C  CG  . ASN A 1 408 ? -7.106  -21.769 -4.456  1.00 92.64 408 A 1 
ATOM   3275 O  OD1 . ASN A 1 408 ? -6.677  -22.139 -5.528  1.00 87.44 408 A 1 
ATOM   3276 N  ND2 . ASN A 1 408 ? -6.596  -22.255 -3.343  1.00 87.22 408 A 1 
ATOM   3277 N  N   . ALA A 1 409 ? -9.841  -18.062 -4.834  1.00 96.83 409 A 1 
ATOM   3278 C  CA  . ALA A 1 409 ? -10.999 -17.182 -4.733  1.00 97.12 409 A 1 
ATOM   3279 C  C   . ALA A 1 409 ? -11.428 -16.643 -6.108  1.00 97.17 409 A 1 
ATOM   3280 O  O   . ALA A 1 409 ? -12.603 -16.713 -6.468  1.00 96.92 409 A 1 
ATOM   3281 C  CB  . ALA A 1 409 ? -10.664 -16.040 -3.769  1.00 97.43 409 A 1 
ATOM   3282 N  N   . ALA A 1 410 ? -10.472 -16.162 -6.907  1.00 95.74 410 A 1 
ATOM   3283 C  CA  . ALA A 1 410 ? -10.733 -15.674 -8.253  1.00 94.98 410 A 1 
ATOM   3284 C  C   . ALA A 1 410 ? -11.304 -16.775 -9.157  1.00 94.80 410 A 1 
ATOM   3285 O  O   . ALA A 1 410 ? -12.264 -16.531 -9.884  1.00 94.43 410 A 1 
ATOM   3286 C  CB  . ALA A 1 410 ? -9.437  -15.082 -8.828  1.00 94.13 410 A 1 
ATOM   3287 N  N   . GLU A 1 411 ? -10.791 -17.984 -9.064  1.00 94.36 411 A 1 
ATOM   3288 C  CA  . GLU A 1 411 ? -11.282 -19.117 -9.854  1.00 93.80 411 A 1 
ATOM   3289 C  C   . GLU A 1 411 ? -12.707 -19.519 -9.462  1.00 94.65 411 A 1 
ATOM   3290 O  O   . GLU A 1 411 ? -13.555 -19.726 -10.328 1.00 94.63 411 A 1 
ATOM   3291 C  CB  . GLU A 1 411 ? -10.306 -20.298 -9.746  1.00 92.63 411 A 1 
ATOM   3292 C  CG  . GLU A 1 411 ? -10.507 -21.340 -10.864 1.00 85.70 411 A 1 
ATOM   3293 C  CD  . GLU A 1 411 ? -10.336 -20.739 -12.270 1.00 83.88 411 A 1 
ATOM   3294 O  OE1 . GLU A 1 411 ? -10.903 -21.268 -13.245 1.00 77.42 411 A 1 
ATOM   3295 O  OE2 . GLU A 1 411 ? -9.691  -19.669 -12.407 1.00 78.51 411 A 1 
ATOM   3296 N  N   . TRP A 1 412 ? -13.017 -19.536 -8.159  1.00 96.47 412 A 1 
ATOM   3297 C  CA  . TRP A 1 412 ? -14.379 -19.756 -7.665  1.00 97.23 412 A 1 
ATOM   3298 C  C   . TRP A 1 412 ? -15.362 -18.708 -8.198  1.00 97.58 412 A 1 
ATOM   3299 O  O   . TRP A 1 412 ? -16.448 -19.047 -8.672  1.00 97.42 412 A 1 
ATOM   3300 C  CB  . TRP A 1 412 ? -14.372 -19.788 -6.142  1.00 97.34 412 A 1 
ATOM   3301 C  CG  . TRP A 1 412 ? -15.733 -19.923 -5.526  1.00 97.36 412 A 1 
ATOM   3302 C  CD1 . TRP A 1 412 ? -16.514 -21.022 -5.585  1.00 96.52 412 A 1 
ATOM   3303 C  CD2 . TRP A 1 412 ? -16.482 -18.928 -4.752  1.00 97.29 412 A 1 
ATOM   3304 N  NE1 . TRP A 1 412 ? -17.695 -20.792 -4.893  1.00 96.16 412 A 1 
ATOM   3305 C  CE2 . TRP A 1 412 ? -17.707 -19.525 -4.364  1.00 96.85 412 A 1 
ATOM   3306 C  CE3 . TRP A 1 412 ? -16.218 -17.606 -4.340  1.00 96.57 412 A 1 
ATOM   3307 C  CZ2 . TRP A 1 412 ? -18.656 -18.832 -3.564  1.00 96.27 412 A 1 
ATOM   3308 C  CZ3 . TRP A 1 412 ? -17.158 -16.921 -3.554  1.00 96.07 412 A 1 
ATOM   3309 C  CH2 . TRP A 1 412 ? -18.361 -17.525 -3.171  1.00 95.87 412 A 1 
ATOM   3310 N  N   . VAL A 1 413 ? -14.966 -17.437 -8.205  1.00 97.73 413 A 1 
ATOM   3311 C  CA  . VAL A 1 413 ? -15.769 -16.348 -8.781  1.00 97.48 413 A 1 
ATOM   3312 C  C   . VAL A 1 413 ? -15.957 -16.518 -10.286 1.00 97.39 413 A 1 
ATOM   3313 O  O   . VAL A 1 413 ? -17.060 -16.317 -10.800 1.00 96.78 413 A 1 
ATOM   3314 C  CB  . VAL A 1 413 ? -15.125 -14.984 -8.459  1.00 97.04 413 A 1 
ATOM   3315 C  CG1 . VAL A 1 413 ? -15.806 -13.827 -9.208  1.00 96.12 413 A 1 
ATOM   3316 C  CG2 . VAL A 1 413 ? -15.206 -14.686 -6.963  1.00 96.41 413 A 1 
ATOM   3317 N  N   . ARG A 1 414 ? -14.924 -16.902 -11.009 1.00 95.44 414 A 1 
ATOM   3318 C  CA  . ARG A 1 414 ? -14.960 -17.061 -12.472 1.00 94.23 414 A 1 
ATOM   3319 C  C   . ARG A 1 414 ? -15.852 -18.210 -12.922 1.00 94.65 414 A 1 
ATOM   3320 O  O   . ARG A 1 414 ? -16.454 -18.117 -13.986 1.00 94.04 414 A 1 
ATOM   3321 C  CB  . ARG A 1 414 ? -13.534 -17.281 -12.994 1.00 92.02 414 A 1 
ATOM   3322 C  CG  . ARG A 1 414 ? -12.693 -16.002 -12.968 1.00 88.55 414 A 1 
ATOM   3323 C  CD  . ARG A 1 414 ? -11.246 -16.272 -13.393 1.00 86.95 414 A 1 
ATOM   3324 N  NE  . ARG A 1 414 ? -11.169 -16.629 -14.825 1.00 84.67 414 A 1 
ATOM   3325 C  CZ  . ARG A 1 414 ? -10.654 -17.724 -15.364 1.00 82.99 414 A 1 
ATOM   3326 N  NH1 . ARG A 1 414 ? -10.052 -18.627 -14.665 1.00 77.80 414 A 1 
ATOM   3327 N  NH2 . ARG A 1 414 ? -10.744 -17.928 -16.637 1.00 78.50 414 A 1 
ATOM   3328 N  N   . THR A 1 415 ? -15.913 -19.281 -12.151 1.00 96.32 415 A 1 
ATOM   3329 C  CA  . THR A 1 415 ? -16.447 -20.579 -12.613 1.00 96.31 415 A 1 
ATOM   3330 C  C   . THR A 1 415 ? -17.753 -21.013 -11.947 1.00 96.96 415 A 1 
ATOM   3331 O  O   . THR A 1 415 ? -18.357 -21.988 -12.393 1.00 96.42 415 A 1 
ATOM   3332 C  CB  . THR A 1 415 ? -15.397 -21.690 -12.480 1.00 95.16 415 A 1 
ATOM   3333 O  OG1 . THR A 1 415 ? -15.032 -21.852 -11.128 1.00 93.53 415 A 1 
ATOM   3334 C  CG2 . THR A 1 415 ? -14.140 -21.398 -13.299 1.00 92.29 415 A 1 
ATOM   3335 N  N   . THR A 1 416 ? -18.249 -20.283 -10.928 1.00 97.83 416 A 1 
ATOM   3336 C  CA  . THR A 1 416 ? -19.504 -20.620 -10.248 1.00 98.08 416 A 1 
ATOM   3337 C  C   . THR A 1 416 ? -20.487 -19.457 -10.233 1.00 98.13 416 A 1 
ATOM   3338 O  O   . THR A 1 416 ? -20.107 -18.296 -10.084 1.00 97.72 416 A 1 
ATOM   3339 C  CB  . THR A 1 416 ? -19.291 -21.176 -8.831  1.00 97.87 416 A 1 
ATOM   3340 O  OG1 . THR A 1 416 ? -18.934 -20.153 -7.942  1.00 95.87 416 A 1 
ATOM   3341 C  CG2 . THR A 1 416 ? -18.243 -22.275 -8.755  1.00 95.26 416 A 1 
ATOM   3342 N  N   . GLY A 1 417 ? -21.786 -19.769 -10.351 1.00 97.50 417 A 1 
ATOM   3343 C  CA  . GLY A 1 417 ? -22.847 -18.762 -10.224 1.00 97.07 417 A 1 
ATOM   3344 C  C   . GLY A 1 417 ? -22.879 -18.129 -8.833  1.00 97.18 417 A 1 
ATOM   3345 O  O   . GLY A 1 417 ? -23.001 -16.916 -8.722  1.00 96.35 417 A 1 
ATOM   3346 N  N   . GLU A 1 418 ? -22.713 -18.938 -7.788  1.00 97.83 418 A 1 
ATOM   3347 C  CA  . GLU A 1 418 ? -22.642 -18.442 -6.413  1.00 97.68 418 A 1 
ATOM   3348 C  C   . GLU A 1 418 ? -21.475 -17.470 -6.224  1.00 97.56 418 A 1 
ATOM   3349 O  O   . GLU A 1 418 ? -21.688 -16.353 -5.748  1.00 96.97 418 A 1 
ATOM   3350 C  CB  . GLU A 1 418 ? -22.540 -19.624 -5.446  1.00 96.89 418 A 1 
ATOM   3351 C  CG  . GLU A 1 418 ? -22.544 -19.151 -3.986  1.00 90.83 418 A 1 
ATOM   3352 C  CD  . GLU A 1 418 ? -22.477 -20.300 -2.973  1.00 88.95 418 A 1 
ATOM   3353 O  OE1 . GLU A 1 418 ? -22.711 -20.007 -1.774  1.00 82.88 418 A 1 
ATOM   3354 O  OE2 . GLU A 1 418 ? -22.199 -21.442 -3.384  1.00 85.33 418 A 1 
ATOM   3355 N  N   . GLY A 1 419 ? -20.281 -17.825 -6.668  1.00 98.02 419 A 1 
ATOM   3356 C  CA  . GLY A 1 419 ? -19.101 -16.975 -6.609  1.00 97.99 419 A 1 
ATOM   3357 C  C   . GLY A 1 419 ? -19.319 -15.625 -7.298  1.00 97.80 419 A 1 
ATOM   3358 O  O   . GLY A 1 419 ? -19.032 -14.581 -6.716  1.00 97.26 419 A 1 
ATOM   3359 N  N   . GLN A 1 420 ? -19.927 -15.644 -8.482  1.00 97.20 420 A 1 
ATOM   3360 C  CA  . GLN A 1 420 ? -20.240 -14.419 -9.216  1.00 96.49 420 A 1 
ATOM   3361 C  C   . GLN A 1 420 ? -21.277 -13.534 -8.509  1.00 95.81 420 A 1 
ATOM   3362 O  O   . GLN A 1 420 ? -21.155 -12.311 -8.571  1.00 94.79 420 A 1 
ATOM   3363 C  CB  . GLN A 1 420 ? -20.780 -14.770 -10.615 1.00 95.35 420 A 1 
ATOM   3364 C  CG  . GLN A 1 420 ? -19.691 -15.330 -11.534 1.00 87.74 420 A 1 
ATOM   3365 C  CD  . GLN A 1 420 ? -20.241 -15.759 -12.892 1.00 84.96 420 A 1 
ATOM   3366 O  OE1 . GLN A 1 420 ? -21.302 -15.348 -13.326 1.00 80.73 420 A 1 
ATOM   3367 N  NE2 . GLN A 1 420 ? -19.533 -16.600 -13.593 1.00 76.54 420 A 1 
ATOM   3368 N  N   . TRP A 1 421 ? -22.295 -14.097 -7.855  1.00 95.66 421 A 1 
ATOM   3369 C  CA  . TRP A 1 421 ? -23.278 -13.320 -7.089  1.00 94.48 421 A 1 
ATOM   3370 C  C   . TRP A 1 421 ? -22.669 -12.710 -5.825  1.00 94.64 421 A 1 
ATOM   3371 O  O   . TRP A 1 421 ? -22.866 -11.525 -5.567  1.00 93.62 421 A 1 
ATOM   3372 C  CB  . TRP A 1 421 ? -24.490 -14.187 -6.769  1.00 92.27 421 A 1 
ATOM   3373 C  CG  . TRP A 1 421 ? -25.481 -14.310 -7.889  1.00 88.27 421 A 1 
ATOM   3374 C  CD1 . TRP A 1 421 ? -25.777 -15.429 -8.575  1.00 83.18 421 A 1 
ATOM   3375 C  CD2 . TRP A 1 421 ? -26.315 -13.249 -8.446  1.00 84.16 421 A 1 
ATOM   3376 N  NE1 . TRP A 1 421 ? -26.751 -15.154 -9.527  1.00 79.83 421 A 1 
ATOM   3377 C  CE2 . TRP A 1 421 ? -27.110 -13.828 -9.484  1.00 81.46 421 A 1 
ATOM   3378 C  CE3 . TRP A 1 421 ? -26.487 -11.874 -8.181  1.00 77.86 421 A 1 
ATOM   3379 C  CZ2 . TRP A 1 421 ? -28.034 -13.061 -10.228 1.00 77.17 421 A 1 
ATOM   3380 C  CZ3 . TRP A 1 421 ? -27.410 -11.120 -8.925  1.00 75.43 421 A 1 
ATOM   3381 C  CH2 . TRP A 1 421 ? -28.170 -11.704 -9.931  1.00 75.84 421 A 1 
ATOM   3382 N  N   . ARG A 1 422 ? -21.885 -13.498 -5.079  1.00 96.98 422 A 1 
ATOM   3383 C  CA  . ARG A 1 422 ? -21.183 -13.004 -3.883  1.00 96.88 422 A 1 
ATOM   3384 C  C   . ARG A 1 422 ? -20.110 -11.966 -4.215  1.00 97.04 422 A 1 
ATOM   3385 O  O   . ARG A 1 422 ? -19.895 -11.053 -3.436  1.00 96.30 422 A 1 
ATOM   3386 C  CB  . ARG A 1 422 ? -20.546 -14.184 -3.126  1.00 96.64 422 A 1 
ATOM   3387 C  CG  . ARG A 1 422 ? -21.529 -15.205 -2.548  1.00 93.86 422 A 1 
ATOM   3388 C  CD  . ARG A 1 422 ? -22.337 -14.674 -1.342  1.00 90.38 422 A 1 
ATOM   3389 N  NE  . ARG A 1 422 ? -23.489 -13.861 -1.726  1.00 84.69 422 A 1 
ATOM   3390 C  CZ  . ARG A 1 422 ? -24.682 -14.293 -2.110  1.00 79.64 422 A 1 
ATOM   3391 N  NH1 . ARG A 1 422 ? -24.969 -15.561 -2.175  1.00 72.09 422 A 1 
ATOM   3392 N  NH2 . ARG A 1 422 ? -25.603 -13.428 -2.438  1.00 73.44 422 A 1 
ATOM   3393 N  N   . TYR A 1 423 ? -19.476 -12.065 -5.374  1.00 96.86 423 A 1 
ATOM   3394 C  CA  . TYR A 1 423 ? -18.500 -11.069 -5.815  1.00 96.80 423 A 1 
ATOM   3395 C  C   . TYR A 1 423 ? -19.181 -9.774  -6.269  1.00 96.65 423 A 1 
ATOM   3396 O  O   . TYR A 1 423 ? -18.747 -8.691  -5.884  1.00 95.96 423 A 1 
ATOM   3397 C  CB  . TYR A 1 423 ? -17.652 -11.683 -6.921  1.00 96.66 423 A 1 
ATOM   3398 C  CG  . TYR A 1 423 ? -16.411 -10.885 -7.246  1.00 96.62 423 A 1 
ATOM   3399 C  CD1 . TYR A 1 423 ? -16.336 -10.135 -8.437  1.00 95.48 423 A 1 
ATOM   3400 C  CD2 . TYR A 1 423 ? -15.293 -10.935 -6.385  1.00 95.72 423 A 1 
ATOM   3401 C  CE1 . TYR A 1 423 ? -15.150 -9.481  -8.787  1.00 95.00 423 A 1 
ATOM   3402 C  CE2 . TYR A 1 423 ? -14.105 -10.281 -6.725  1.00 94.84 423 A 1 
ATOM   3403 C  CZ  . TYR A 1 423 ? -14.028 -9.571  -7.931  1.00 95.13 423 A 1 
ATOM   3404 O  OH  . TYR A 1 423 ? -12.851 -8.974  -8.291  1.00 94.04 423 A 1 
ATOM   3405 N  N   . ARG A 1 424 ? -20.279 -9.863  -7.025  1.00 94.76 424 A 1 
ATOM   3406 C  CA  . ARG A 1 424 ? -21.032 -8.695  -7.507  1.00 93.47 424 A 1 
ATOM   3407 C  C   . ARG A 1 424 ? -21.543 -7.802  -6.378  1.00 93.46 424 A 1 
ATOM   3408 O  O   . ARG A 1 424 ? -21.446 -6.588  -6.515  1.00 92.71 424 A 1 
ATOM   3409 C  CB  . ARG A 1 424 ? -22.196 -9.131  -8.410  1.00 91.37 424 A 1 
ATOM   3410 C  CG  . ARG A 1 424 ? -21.734 -9.280  -9.858  1.00 77.16 424 A 1 
ATOM   3411 C  CD  . ARG A 1 424 ? -22.878 -9.716  -10.771 1.00 75.77 424 A 1 
ATOM   3412 N  NE  . ARG A 1 424 ? -23.014 -11.182 -10.816 1.00 67.86 424 A 1 
ATOM   3413 C  CZ  . ARG A 1 424 ? -23.914 -11.854 -11.526 1.00 62.51 424 A 1 
ATOM   3414 N  NH1 . ARG A 1 424 ? -24.859 -11.250 -12.178 1.00 58.22 424 A 1 
ATOM   3415 N  NH2 . ARG A 1 424 ? -23.851 -13.144 -11.603 1.00 52.85 424 A 1 
ATOM   3416 N  N   . GLU A 1 425 ? -22.038 -8.364  -5.281  1.00 94.62 425 A 1 
ATOM   3417 C  CA  . GLU A 1 425 ? -22.494 -7.559  -4.135  1.00 94.17 425 A 1 
ATOM   3418 C  C   . GLU A 1 425 ? -21.353 -6.764  -3.471  1.00 94.26 425 A 1 
ATOM   3419 O  O   . GLU A 1 425 ? -21.606 -5.747  -2.841  1.00 93.03 425 A 1 
ATOM   3420 C  CB  . GLU A 1 425 ? -23.247 -8.446  -3.118  1.00 92.24 425 A 1 
ATOM   3421 C  CG  . GLU A 1 425 ? -22.356 -9.380  -2.298  1.00 86.92 425 A 1 
ATOM   3422 C  CD  . GLU A 1 425 ? -23.109 -10.377 -1.398  1.00 87.01 425 A 1 
ATOM   3423 O  OE1 . GLU A 1 425 ? -22.514 -10.877 -0.415  1.00 81.83 425 A 1 
ATOM   3424 O  OE2 . GLU A 1 425 ? -24.259 -10.773 -1.703  1.00 83.48 425 A 1 
ATOM   3425 N  N   . ARG A 1 426 ? -20.098 -7.189  -3.648  1.00 96.29 426 A 1 
ATOM   3426 C  CA  . ARG A 1 426 ? -18.913 -6.555  -3.054  1.00 96.61 426 A 1 
ATOM   3427 C  C   . ARG A 1 426 ? -18.302 -5.468  -3.932  1.00 96.55 426 A 1 
ATOM   3428 O  O   . ARG A 1 426 ? -17.801 -4.501  -3.378  1.00 95.72 426 A 1 
ATOM   3429 C  CB  . ARG A 1 426 ? -17.865 -7.626  -2.732  1.00 96.67 426 A 1 
ATOM   3430 C  CG  . ARG A 1 426 ? -18.355 -8.583  -1.647  1.00 95.18 426 A 1 
ATOM   3431 C  CD  . ARG A 1 426 ? -17.406 -9.766  -1.491  1.00 93.38 426 A 1 
ATOM   3432 N  NE  . ARG A 1 426 ? -18.003 -10.775 -0.612  1.00 89.44 426 A 1 
ATOM   3433 C  CZ  . ARG A 1 426 ? -17.796 -12.074 -0.643  1.00 86.22 426 A 1 
ATOM   3434 N  NH1 . ARG A 1 426 ? -16.919 -12.613 -1.445  1.00 80.58 426 A 1 
ATOM   3435 N  NH2 . ARG A 1 426 ? -18.483 -12.852 0.132   1.00 81.54 426 A 1 
ATOM   3436 N  N   . ILE A 1 427 ? -18.375 -5.590  -5.260  1.00 95.84 427 A 1 
ATOM   3437 C  CA  . ILE A 1 427 ? -17.699 -4.679  -6.204  1.00 95.19 427 A 1 
ATOM   3438 C  C   . ILE A 1 427 ? -17.952 -3.204  -5.857  1.00 94.82 427 A 1 
ATOM   3439 O  O   . ILE A 1 427 ? -17.002 -2.431  -5.794  1.00 93.77 427 A 1 
ATOM   3440 C  CB  . ILE A 1 427 ? -18.114 -4.986  -7.662  1.00 94.19 427 A 1 
ATOM   3441 C  CG1 . ILE A 1 427 ? -17.542 -6.347  -8.112  1.00 92.28 427 A 1 
ATOM   3442 C  CG2 . ILE A 1 427 ? -17.639 -3.887  -8.639  1.00 91.80 427 A 1 
ATOM   3443 C  CD1 . ILE A 1 427 ? -18.012 -6.828  -9.483  1.00 88.99 427 A 1 
ATOM   3444 N  N   . TYR A 1 428 ? -19.201 -2.839  -5.611  1.00 94.60 428 A 1 
ATOM   3445 C  CA  . TYR A 1 428 ? -19.644 -1.493  -5.231  1.00 94.59 428 A 1 
ATOM   3446 C  C   . TYR A 1 428 ? -20.133 -1.430  -3.777  1.00 95.28 428 A 1 
ATOM   3447 O  O   . TYR A 1 428 ? -20.964 -0.595  -3.424  1.00 94.42 428 A 1 
ATOM   3448 C  CB  . TYR A 1 428 ? -20.697 -0.996  -6.226  1.00 93.00 428 A 1 
ATOM   3449 C  CG  . TYR A 1 428 ? -20.191 -0.874  -7.638  1.00 90.82 428 A 1 
ATOM   3450 C  CD1 . TYR A 1 428 ? -19.311 0.174   -7.997  1.00 86.73 428 A 1 
ATOM   3451 C  CD2 . TYR A 1 428 ? -20.584 -1.804  -8.627  1.00 86.50 428 A 1 
ATOM   3452 C  CE1 . TYR A 1 428 ? -18.845 0.299   -9.314  1.00 83.92 428 A 1 
ATOM   3453 C  CE2 . TYR A 1 428 ? -20.117 -1.689  -9.944  1.00 83.72 428 A 1 
ATOM   3454 C  CZ  . TYR A 1 428 ? -19.254 -0.639  -10.281 1.00 83.61 428 A 1 
ATOM   3455 O  OH  . TYR A 1 428 ? -18.789 -0.514  -11.576 1.00 79.67 428 A 1 
ATOM   3456 N  N   . THR A 1 429 ? -19.640 -2.333  -2.914  1.00 96.31 429 A 1 
ATOM   3457 C  CA  . THR A 1 429 ? -19.949 -2.342  -1.479  1.00 96.73 429 A 1 
ATOM   3458 C  C   . THR A 1 429 ? -21.468 -2.372  -1.220  1.00 96.57 429 A 1 
ATOM   3459 O  O   . THR A 1 429 ? -22.017 -1.586  -0.452  1.00 95.10 429 A 1 
ATOM   3460 C  CB  . THR A 1 429 ? -19.232 -1.191  -0.772  1.00 96.45 429 A 1 
ATOM   3461 O  OG1 . THR A 1 429 ? -17.914 -1.044  -1.270  1.00 91.45 429 A 1 
ATOM   3462 C  CG2 . THR A 1 429 ? -19.100 -1.416  0.720   1.00 89.52 429 A 1 
ATOM   3463 N  N   . ARG A 1 430 ? -22.163 -3.285  -1.894  1.00 95.25 430 A 1 
ATOM   3464 C  CA  . ARG A 1 430 ? -23.617 -3.504  -1.806  1.00 94.80 430 A 1 
ATOM   3465 C  C   . ARG A 1 430 ? -24.481 -2.324  -2.302  1.00 93.72 430 A 1 
ATOM   3466 O  O   . ARG A 1 430 ? -25.670 -2.271  -1.970  1.00 91.68 430 A 1 
ATOM   3467 C  CB  . ARG A 1 430 ? -24.027 -3.962  -0.396  1.00 95.25 430 A 1 
ATOM   3468 C  CG  . ARG A 1 430 ? -23.254 -5.193  0.082   1.00 94.95 430 A 1 
ATOM   3469 C  CD  . ARG A 1 430 ? -23.701 -5.547  1.496   1.00 93.82 430 A 1 
ATOM   3470 N  NE  . ARG A 1 430 ? -23.102 -6.817  1.908   1.00 92.42 430 A 1 
ATOM   3471 C  CZ  . ARG A 1 430 ? -23.169 -7.368  3.107   1.00 91.28 430 A 1 
ATOM   3472 N  NH1 . ARG A 1 430 ? -23.782 -6.783  4.097   1.00 88.27 430 A 1 
ATOM   3473 N  NH2 . ARG A 1 430 ? -22.604 -8.521  3.314   1.00 87.15 430 A 1 
ATOM   3474 N  N   . ALA A 1 431 ? -23.922 -1.418  -3.079  1.00 94.05 431 A 1 
ATOM   3475 C  CA  . ALA A 1 431 ? -24.667 -0.367  -3.755  1.00 92.50 431 A 1 
ATOM   3476 C  C   . ALA A 1 431 ? -24.661 -0.596  -5.270  1.00 89.77 431 A 1 
ATOM   3477 O  O   . ALA A 1 431 ? -23.684 -1.085  -5.834  1.00 85.28 431 A 1 
ATOM   3478 C  CB  . ALA A 1 431 ? -24.085 0.991   -3.383  1.00 92.60 431 A 1 
ATOM   3479 N  N   . ASP A 1 432 ? -25.746 -0.209  -5.928  1.00 86.01 432 A 1 
ATOM   3480 C  CA  . ASP A 1 432 ? -25.815 -0.017  -7.370  1.00 82.99 432 A 1 
ATOM   3481 C  C   . ASP A 1 432 ? -26.990 0.901   -7.743  1.00 82.77 432 A 1 
ATOM   3482 O  O   . ASP A 1 432 ? -27.907 1.131   -6.948  1.00 79.17 432 A 1 
ATOM   3483 C  CB  . ASP A 1 432 ? -25.840 -1.364  -8.121  1.00 78.76 432 A 1 
ATOM   3484 C  CG  . ASP A 1 432 ? -27.135 -2.163  -7.991  1.00 75.03 432 A 1 
ATOM   3485 O  OD1 . ASP A 1 432 ? -28.184 -1.656  -8.430  1.00 69.99 432 A 1 
ATOM   3486 O  OD2 . ASP A 1 432 ? -27.079 -3.339  -7.592  1.00 68.84 432 A 1 
ATOM   3487 N  N   . GLU A 1 433 ? -26.981 1.424   -8.970  1.00 80.38 433 A 1 
ATOM   3488 C  CA  . GLU A 1 433 ? -27.999 2.346   -9.489  1.00 78.49 433 A 1 
ATOM   3489 C  C   . GLU A 1 433 ? -29.405 1.722   -9.605  1.00 77.98 433 A 1 
ATOM   3490 O  O   . GLU A 1 433 ? -30.392 2.435   -9.733  1.00 74.99 433 A 1 
ATOM   3491 C  CB  . GLU A 1 433 ? -27.520 2.904   -10.847 1.00 75.64 433 A 1 
ATOM   3492 C  CG  . GLU A 1 433 ? -27.365 1.819   -11.925 1.00 68.99 433 A 1 
ATOM   3493 C  CD  . GLU A 1 433 ? -26.836 2.345   -13.275 1.00 66.46 433 A 1 
ATOM   3494 O  OE1 . GLU A 1 433 ? -26.776 1.521   -14.218 1.00 61.86 433 A 1 
ATOM   3495 O  OE2 . GLU A 1 433 ? -26.519 3.545   -13.387 1.00 61.38 433 A 1 
ATOM   3496 N  N   . HIS A 1 434 ? -29.524 0.402   -9.513  1.00 75.88 434 A 1 
ATOM   3497 C  CA  . HIS A 1 434 ? -30.791 -0.313  -9.581  1.00 74.27 434 A 1 
ATOM   3498 C  C   . HIS A 1 434 ? -31.382 -0.651  -8.207  1.00 74.72 434 A 1 
ATOM   3499 O  O   . HIS A 1 434 ? -32.506 -1.156  -8.139  1.00 71.98 434 A 1 
ATOM   3500 C  CB  . HIS A 1 434 ? -30.631 -1.569  -10.441 1.00 71.90 434 A 1 
ATOM   3501 C  CG  . HIS A 1 434 ? -30.112 -1.290  -11.821 1.00 69.99 434 A 1 
ATOM   3502 N  ND1 . HIS A 1 434 ? -30.778 -0.628  -12.828 1.00 61.63 434 A 1 
ATOM   3503 C  CD2 . HIS A 1 434 ? -28.871 -1.616  -12.321 1.00 62.54 434 A 1 
ATOM   3504 C  CE1 . HIS A 1 434 ? -29.957 -0.556  -13.885 1.00 60.73 434 A 1 
ATOM   3505 N  NE2 . HIS A 1 434 ? -28.796 -1.149  -13.618 1.00 61.63 434 A 1 
ATOM   3506 N  N   . ASN A 1 435 ? -30.700 -0.321  -7.110  1.00 75.33 435 A 1 
ATOM   3507 C  CA  . ASN A 1 435 ? -31.231 -0.551  -5.755  1.00 74.76 435 A 1 
ATOM   3508 C  C   . ASN A 1 435 ? -32.597 0.133   -5.537  1.00 76.68 435 A 1 
ATOM   3509 O  O   . ASN A 1 435 ? -33.491 -0.418  -4.890  1.00 75.35 435 A 1 
ATOM   3510 C  CB  . ASN A 1 435 ? -30.199 -0.066  -4.720  1.00 72.38 435 A 1 
ATOM   3511 C  CG  . ASN A 1 435 ? -29.084 -1.077  -4.469  1.00 69.09 435 A 1 
ATOM   3512 O  OD1 . ASN A 1 435 ? -29.108 -2.204  -4.916  1.00 64.74 435 A 1 
ATOM   3513 N  ND2 . ASN A 1 435 ? -28.089 -0.702  -3.688  1.00 64.74 435 A 1 
ATOM   3514 N  N   . ALA A 1 436 ? -32.808 1.304   -6.154  1.00 77.47 436 A 1 
ATOM   3515 C  CA  . ALA A 1 436 ? -34.079 2.018   -6.139  1.00 77.69 436 A 1 
ATOM   3516 C  C   . ALA A 1 436 ? -35.244 1.202   -6.719  1.00 80.56 436 A 1 
ATOM   3517 O  O   . ALA A 1 436 ? -36.373 1.324   -6.241  1.00 80.00 436 A 1 
ATOM   3518 C  CB  . ALA A 1 436 ? -33.880 3.309   -6.936  1.00 74.24 436 A 1 
ATOM   3519 N  N   . PHE A 1 437 ? -34.981 0.325   -7.688  1.00 78.55 437 A 1 
ATOM   3520 C  CA  . PHE A 1 437 ? -36.016 -0.526  -8.278  1.00 79.60 437 A 1 
ATOM   3521 C  C   . PHE A 1 437 ? -36.684 -1.387  -7.204  1.00 81.20 437 A 1 
ATOM   3522 O  O   . PHE A 1 437 ? -37.908 -1.408  -7.115  1.00 81.81 437 A 1 
ATOM   3523 C  CB  . PHE A 1 437 ? -35.428 -1.401  -9.389  1.00 78.50 437 A 1 
ATOM   3524 C  CG  . PHE A 1 437 ? -36.407 -2.427  -9.917  1.00 78.39 437 A 1 
ATOM   3525 C  CD1 . PHE A 1 437 ? -36.382 -3.746  -9.426  1.00 76.20 437 A 1 
ATOM   3526 C  CD2 . PHE A 1 437 ? -37.376 -2.056  -10.861 1.00 75.50 437 A 1 
ATOM   3527 C  CE1 . PHE A 1 437 ? -37.327 -4.692  -9.873  1.00 73.77 437 A 1 
ATOM   3528 C  CE2 . PHE A 1 437 ? -38.319 -2.996  -11.320 1.00 72.84 437 A 1 
ATOM   3529 C  CZ  . PHE A 1 437 ? -38.300 -4.313  -10.823 1.00 72.97 437 A 1 
ATOM   3530 N  N   . TYR A 1 438 ? -35.929 -2.027  -6.356  1.00 82.29 438 A 1 
ATOM   3531 C  CA  . TYR A 1 438 ? -36.455 -2.900  -5.321  1.00 83.02 438 A 1 
ATOM   3532 C  C   . TYR A 1 438 ? -37.235 -2.111  -4.262  1.00 84.85 438 A 1 
ATOM   3533 O  O   . TYR A 1 438 ? -38.323 -2.524  -3.857  1.00 84.39 438 A 1 
ATOM   3534 C  CB  . TYR A 1 438 ? -35.309 -3.687  -4.669  1.00 81.41 438 A 1 
ATOM   3535 C  CG  . TYR A 1 438 ? -34.447 -4.435  -5.663  1.00 80.18 438 A 1 
ATOM   3536 C  CD1 . TYR A 1 438 ? -34.927 -5.598  -6.300  1.00 77.17 438 A 1 
ATOM   3537 C  CD2 . TYR A 1 438 ? -33.171 -3.943  -5.982  1.00 77.07 438 A 1 
ATOM   3538 C  CE1 . TYR A 1 438 ? -34.135 -6.266  -7.244  1.00 74.96 438 A 1 
ATOM   3539 C  CE2 . TYR A 1 438 ? -32.372 -4.607  -6.932  1.00 74.81 438 A 1 
ATOM   3540 C  CZ  . TYR A 1 438 ? -32.858 -5.774  -7.554  1.00 74.52 438 A 1 
ATOM   3541 O  OH  . TYR A 1 438 ? -32.073 -6.411  -8.467  1.00 71.78 438 A 1 
ATOM   3542 N  N   . TYR A 1 439 ? -36.721 -0.950  -3.868  1.00 84.51 439 A 1 
ATOM   3543 C  CA  . TYR A 1 439 ? -37.388 -0.082  -2.902  1.00 85.39 439 A 1 
ATOM   3544 C  C   . TYR A 1 439 ? -38.779 0.354   -3.384  1.00 86.12 439 A 1 
ATOM   3545 O  O   . TYR A 1 439 ? -39.742 0.328   -2.613  1.00 85.81 439 A 1 
ATOM   3546 C  CB  . TYR A 1 439 ? -36.498 1.135   -2.626  1.00 84.91 439 A 1 
ATOM   3547 C  CG  . TYR A 1 439 ? -37.119 2.104   -1.641  1.00 85.49 439 A 1 
ATOM   3548 C  CD1 . TYR A 1 439 ? -37.752 3.284   -2.094  1.00 83.45 439 A 1 
ATOM   3549 C  CD2 . TYR A 1 439 ? -37.100 1.823   -0.256  1.00 83.61 439 A 1 
ATOM   3550 C  CE1 . TYR A 1 439 ? -38.358 4.166   -1.180  1.00 82.44 439 A 1 
ATOM   3551 C  CE2 . TYR A 1 439 ? -37.700 2.699   0.654   1.00 82.19 439 A 1 
ATOM   3552 C  CZ  . TYR A 1 439 ? -38.333 3.869   0.195   1.00 81.91 439 A 1 
ATOM   3553 O  OH  . TYR A 1 439 ? -38.923 4.719   1.081   1.00 79.89 439 A 1 
ATOM   3554 N  N   . CYS A 1 440 ? -38.897 0.718   -4.649  1.00 85.28 440 A 1 
ATOM   3555 C  CA  . CYS A 1 440 ? -40.147 1.206   -5.219  1.00 85.29 440 A 1 
ATOM   3556 C  C   . CYS A 1 440 ? -41.089 0.075   -5.652  1.00 85.70 440 A 1 
ATOM   3557 O  O   . CYS A 1 440 ? -42.250 0.060   -5.236  1.00 84.68 440 A 1 
ATOM   3558 C  CB  . CYS A 1 440 ? -39.827 2.167   -6.368  1.00 84.75 440 A 1 
ATOM   3559 S  SG  . CYS A 1 440 ? -38.960 3.669   -5.813  1.00 83.92 440 A 1 
ATOM   3560 N  N   . ALA A 1 441 ? -40.611 -0.883  -6.425  1.00 83.63 441 A 1 
ATOM   3561 C  CA  . ALA A 1 441 ? -41.449 -1.924  -7.016  1.00 82.85 441 A 1 
ATOM   3562 C  C   . ALA A 1 441 ? -42.075 -2.872  -5.977  1.00 84.38 441 A 1 
ATOM   3563 O  O   . ALA A 1 441 ? -43.161 -3.386  -6.210  1.00 83.63 441 A 1 
ATOM   3564 C  CB  . ALA A 1 441 ? -40.622 -2.699  -8.043  1.00 80.14 441 A 1 
ATOM   3565 N  N   . LEU A 1 442 ? -41.442 -3.067  -4.823  1.00 84.34 442 A 1 
ATOM   3566 C  CA  . LEU A 1 442 ? -41.999 -3.893  -3.743  1.00 85.95 442 A 1 
ATOM   3567 C  C   . LEU A 1 442 ? -43.104 -3.196  -2.932  1.00 86.58 442 A 1 
ATOM   3568 O  O   . LEU A 1 442 ? -43.688 -3.820  -2.045  1.00 85.54 442 A 1 
ATOM   3569 C  CB  . LEU A 1 442 ? -40.865 -4.381  -2.825  1.00 86.45 442 A 1 
ATOM   3570 C  CG  . LEU A 1 442 ? -39.922 -5.405  -3.478  1.00 86.78 442 A 1 
ATOM   3571 C  CD1 . LEU A 1 442 ? -38.730 -5.673  -2.553  1.00 84.84 442 A 1 
ATOM   3572 C  CD2 . LEU A 1 442 ? -40.609 -6.746  -3.742  1.00 84.53 442 A 1 
ATOM   3573 N  N   . LYS A 1 443 ? -43.386 -1.927  -3.202  1.00 87.24 443 A 1 
ATOM   3574 C  CA  . LYS A 1 443 ? -44.412 -1.146  -2.511  1.00 87.36 443 A 1 
ATOM   3575 C  C   . LYS A 1 443 ? -45.465 -0.552  -3.440  1.00 87.54 443 A 1 
ATOM   3576 O  O   . LYS A 1 443 ? -46.613 -0.391  -3.034  1.00 84.92 443 A 1 
ATOM   3577 C  CB  . LYS A 1 443 ? -43.713 -0.065  -1.674  1.00 86.39 443 A 1 
ATOM   3578 C  CG  . LYS A 1 443 ? -44.692 0.674   -0.759  1.00 82.13 443 A 1 
ATOM   3579 C  CD  . LYS A 1 443 ? -43.958 1.640   0.163   1.00 79.16 443 A 1 
ATOM   3580 C  CE  . LYS A 1 443 ? -44.985 2.320   1.066   1.00 74.23 443 A 1 
ATOM   3581 N  NZ  . LYS A 1 443 ? -44.325 3.193   2.054   1.00 67.11 443 A 1 
ATOM   3582 N  N   . ALA A 1 444 ? -45.085 -0.199  -4.665  1.00 85.91 444 A 1 
ATOM   3583 C  CA  . ALA A 1 444 ? -45.963 0.421   -5.634  1.00 85.41 444 A 1 
ATOM   3584 C  C   . ALA A 1 444 ? -47.056 -0.553  -6.109  1.00 87.20 444 A 1 
ATOM   3585 O  O   . ALA A 1 444 ? -46.766 -1.680  -6.509  1.00 86.43 444 A 1 
ATOM   3586 C  CB  . ALA A 1 444 ? -45.112 0.931   -6.801  1.00 83.13 444 A 1 
ATOM   3587 N  N   . LEU A 1 445 ? -48.301 -0.082  -6.087  1.00 87.64 445 A 1 
ATOM   3588 C  CA  . LEU A 1 445 ? -49.460 -0.790  -6.631  1.00 87.81 445 A 1 
ATOM   3589 C  C   . LEU A 1 445 ? -49.972 -0.108  -7.903  1.00 88.01 445 A 1 
ATOM   3590 O  O   . LEU A 1 445 ? -50.368 -0.783  -8.857  1.00 87.01 445 A 1 
ATOM   3591 C  CB  . LEU A 1 445 ? -50.539 -0.859  -5.540  1.00 87.58 445 A 1 
ATOM   3592 C  CG  . LEU A 1 445 ? -51.841 -1.542  -5.996  1.00 81.88 445 A 1 
ATOM   3593 C  CD1 . LEU A 1 445 ? -51.624 -3.021  -6.320  1.00 77.87 445 A 1 
ATOM   3594 C  CD2 . LEU A 1 445 ? -52.878 -1.450  -4.881  1.00 79.74 445 A 1 
ATOM   3595 N  N   . LEU A 1 446 ? -49.974 1.231   -7.905  1.00 90.94 446 A 1 
ATOM   3596 C  CA  . LEU A 1 446 ? -50.455 2.062   -8.999  1.00 90.66 446 A 1 
ATOM   3597 C  C   . LEU A 1 446 ? -49.293 2.803   -9.678  1.00 89.55 446 A 1 
ATOM   3598 O  O   . LEU A 1 446 ? -48.239 2.974   -9.065  1.00 88.57 446 A 1 
ATOM   3599 C  CB  . LEU A 1 446 ? -51.526 3.038   -8.465  1.00 91.48 446 A 1 
ATOM   3600 C  CG  . LEU A 1 446 ? -52.729 2.372   -7.781  1.00 89.99 446 A 1 
ATOM   3601 C  CD1 . LEU A 1 446 ? -53.661 3.447   -7.235  1.00 86.25 446 A 1 
ATOM   3602 C  CD2 . LEU A 1 446 ? -53.528 1.491   -8.750  1.00 87.36 446 A 1 
ATOM   3603 N  N   . PRO A 1 447 ? -49.464 3.295   -10.922 1.00 88.19 447 A 1 
ATOM   3604 C  CA  . PRO A 1 447 ? -48.443 4.095   -11.594 1.00 86.35 447 A 1 
ATOM   3605 C  C   . PRO A 1 447 ? -47.982 5.319   -10.791 1.00 86.37 447 A 1 
ATOM   3606 O  O   . PRO A 1 447 ? -46.787 5.599   -10.744 1.00 85.24 447 A 1 
ATOM   3607 C  CB  . PRO A 1 447 ? -49.075 4.511   -12.923 1.00 85.61 447 A 1 
ATOM   3608 C  CG  . PRO A 1 447 ? -50.078 3.392   -13.201 1.00 85.42 447 A 1 
ATOM   3609 C  CD  . PRO A 1 447 ? -50.577 3.032   -11.804 1.00 87.34 447 A 1 
ATOM   3610 N  N   . ASP A 1 448 ? -48.915 6.009   -10.115 1.00 90.65 448 A 1 
ATOM   3611 C  CA  . ASP A 1 448 ? -48.605 7.181   -9.294  1.00 90.53 448 A 1 
ATOM   3612 C  C   . ASP A 1 448 ? -47.716 6.815   -8.095  1.00 90.35 448 A 1 
ATOM   3613 O  O   . ASP A 1 448 ? -46.832 7.594   -7.735  1.00 89.27 448 A 1 
ATOM   3614 C  CB  . ASP A 1 448 ? -49.903 7.861   -8.831  1.00 90.59 448 A 1 
ATOM   3615 C  CG  . ASP A 1 448 ? -50.739 8.470   -9.969  1.00 87.69 448 A 1 
ATOM   3616 O  OD1 . ASP A 1 448 ? -50.203 8.634   -11.088 1.00 83.80 448 A 1 
ATOM   3617 O  OD2 . ASP A 1 448 ? -51.934 8.730   -9.724  1.00 84.29 448 A 1 
ATOM   3618 N  N   . ASP A 1 449 ? -47.852 5.617   -7.537  1.00 89.19 449 A 1 
ATOM   3619 C  CA  . ASP A 1 449 ? -46.982 5.149   -6.451  1.00 88.25 449 A 1 
ATOM   3620 C  C   . ASP A 1 449 ? -45.518 5.007   -6.905  1.00 87.72 449 A 1 
ATOM   3621 O  O   . ASP A 1 449 ? -44.597 5.232   -6.118  1.00 86.86 449 A 1 
ATOM   3622 C  CB  . ASP A 1 449 ? -47.433 3.777   -5.922  1.00 89.07 449 A 1 
ATOM   3623 C  CG  . ASP A 1 449 ? -48.854 3.705   -5.360  1.00 88.54 449 A 1 
ATOM   3624 O  OD1 . ASP A 1 449 ? -49.275 4.646   -4.658  1.00 84.99 449 A 1 
ATOM   3625 O  OD2 . ASP A 1 449 ? -49.494 2.649   -5.581  1.00 86.03 449 A 1 
ATOM   3626 N  N   . ILE A 1 450 ? -45.299 4.637   -8.169  1.00 87.98 450 A 1 
ATOM   3627 C  CA  . ILE A 1 450 ? -43.963 4.558   -8.758  1.00 85.54 450 A 1 
ATOM   3628 C  C   . ILE A 1 450 ? -43.380 5.959   -8.873  1.00 85.52 450 A 1 
ATOM   3629 O  O   . ILE A 1 450 ? -42.279 6.191   -8.387  1.00 84.68 450 A 1 
ATOM   3630 C  CB  . ILE A 1 450 ? -43.970 3.814   -10.107 1.00 83.35 450 A 1 
ATOM   3631 C  CG1 . ILE A 1 450 ? -44.417 2.346   -9.900  1.00 78.95 450 A 1 
ATOM   3632 C  CG2 . ILE A 1 450 ? -42.586 3.875   -10.776 1.00 77.93 450 A 1 
ATOM   3633 C  CD1 . ILE A 1 450 ? -44.515 1.515   -11.187 1.00 72.52 450 A 1 
ATOM   3634 N  N   . VAL A 1 451 ? -44.125 6.910   -9.441  1.00 86.67 451 A 1 
ATOM   3635 C  CA  . VAL A 1 451 ? -43.688 8.306   -9.606  1.00 86.16 451 A 1 
ATOM   3636 C  C   . VAL A 1 451 ? -43.365 8.947   -8.254  1.00 86.13 451 A 1 
ATOM   3637 O  O   . VAL A 1 451 ? -42.331 9.605   -8.104  1.00 85.61 451 A 1 
ATOM   3638 C  CB  . VAL A 1 451 ? -44.754 9.118   -10.359 1.00 85.78 451 A 1 
ATOM   3639 C  CG1 . VAL A 1 451 ? -44.383 10.594  -10.482 1.00 82.82 451 A 1 
ATOM   3640 C  CG2 . VAL A 1 451 ? -44.961 8.578   -11.778 1.00 83.55 451 A 1 
ATOM   3641 N  N   . ASP A 1 452 ? -44.200 8.741   -7.245  1.00 88.76 452 A 1 
ATOM   3642 C  CA  . ASP A 1 452 ? -43.957 9.248   -5.898  1.00 88.26 452 A 1 
ATOM   3643 C  C   . ASP A 1 452 ? -42.696 8.647   -5.265  1.00 87.08 452 A 1 
ATOM   3644 O  O   . ASP A 1 452 ? -41.964 9.326   -4.534  1.00 86.07 452 A 1 
ATOM   3645 C  CB  . ASP A 1 452 ? -45.164 8.926   -4.999  1.00 89.06 452 A 1 
ATOM   3646 C  CG  . ASP A 1 452 ? -46.336 9.911   -5.126  1.00 85.51 452 A 1 
ATOM   3647 O  OD1 . ASP A 1 452 ? -46.182 10.959  -5.791  1.00 81.71 452 A 1 
ATOM   3648 O  OD2 . ASP A 1 452 ? -47.343 9.672   -4.405  1.00 81.56 452 A 1 
ATOM   3649 N  N   . CYS A 1 453 ? -42.433 7.381   -5.545  1.00 88.85 453 A 1 
ATOM   3650 C  CA  . CYS A 1 453 ? -41.233 6.712   -5.057  1.00 86.84 453 A 1 
ATOM   3651 C  C   . CYS A 1 453 ? -39.964 7.196   -5.775  1.00 85.03 453 A 1 
ATOM   3652 O  O   . CYS A 1 453 ? -38.965 7.470   -5.107  1.00 83.00 453 A 1 
ATOM   3653 C  CB  . CYS A 1 453 ? -41.418 5.206   -5.191  1.00 86.50 453 A 1 
ATOM   3654 S  SG  . CYS A 1 453 ? -40.123 4.288   -4.317  1.00 85.11 453 A 1 
ATOM   3655 N  N   . GLU A 1 454 ? -40.018 7.372   -7.091  1.00 85.75 454 A 1 
ATOM   3656 C  CA  . GLU A 1 454 ? -38.925 7.944   -7.889  1.00 83.47 454 A 1 
ATOM   3657 C  C   . GLU A 1 454 ? -38.550 9.339   -7.385  1.00 82.02 454 A 1 
ATOM   3658 O  O   . GLU A 1 454 ? -37.383 9.621   -7.111  1.00 80.56 454 A 1 
ATOM   3659 C  CB  . GLU A 1 454 ? -39.346 8.010   -9.377  1.00 82.63 454 A 1 
ATOM   3660 C  CG  . GLU A 1 454 ? -39.375 6.633   -10.047 1.00 79.93 454 A 1 
ATOM   3661 C  CD  . GLU A 1 454 ? -39.935 6.642   -11.482 1.00 79.86 454 A 1 
ATOM   3662 O  OE1 . GLU A 1 454 ? -39.610 5.700   -12.239 1.00 74.22 454 A 1 
ATOM   3663 O  OE2 . GLU A 1 454 ? -40.712 7.561   -11.845 1.00 75.85 454 A 1 
ATOM   3664 N  N   . ASN A 1 455 ? -39.539 10.203  -7.149  1.00 83.82 455 A 1 
ATOM   3665 C  CA  . ASN A 1 455 ? -39.339 11.544  -6.618  1.00 81.81 455 A 1 
ATOM   3666 C  C   . ASN A 1 455 ? -38.702 11.537  -5.221  1.00 80.09 455 A 1 
ATOM   3667 O  O   . ASN A 1 455 ? -37.821 12.354  -4.951  1.00 78.46 455 A 1 
ATOM   3668 C  CB  . ASN A 1 455 ? -40.691 12.275  -6.585  1.00 82.46 455 A 1 
ATOM   3669 C  CG  . ASN A 1 455 ? -41.160 12.720  -7.954  1.00 80.67 455 A 1 
ATOM   3670 O  OD1 . ASN A 1 455 ? -40.404 13.185  -8.789  1.00 76.04 455 A 1 
ATOM   3671 N  ND2 . ASN A 1 455 ? -42.447 12.673  -8.203  1.00 76.11 455 A 1 
ATOM   3672 N  N   . LYS A 1 456 ? -39.086 10.608  -4.339  1.00 82.07 456 A 1 
ATOM   3673 C  CA  . LYS A 1 456 ? -38.482 10.472  -3.001  1.00 80.23 456 A 1 
ATOM   3674 C  C   . LYS A 1 456 ? -37.009 10.091  -3.038  1.00 79.44 456 A 1 
ATOM   3675 O  O   . LYS A 1 456 ? -36.273 10.494  -2.145  1.00 76.99 456 A 1 
ATOM   3676 C  CB  . LYS A 1 456 ? -39.233 9.421   -2.184  1.00 79.65 456 A 1 
ATOM   3677 C  CG  . LYS A 1 456 ? -40.448 10.036  -1.511  1.00 72.48 456 A 1 
ATOM   3678 C  CD  . LYS A 1 456 ? -41.206 8.957   -0.731  1.00 68.80 456 A 1 
ATOM   3679 C  CE  . LYS A 1 456 ? -42.382 9.629   -0.053  1.00 62.07 456 A 1 
ATOM   3680 N  NZ  . LYS A 1 456 ? -43.261 8.643   0.594   1.00 56.61 456 A 1 
ATOM   3681 N  N   . LEU A 1 457 ? -36.608 9.315   -4.031  1.00 79.46 457 A 1 
ATOM   3682 C  CA  . LEU A 1 457 ? -35.225 8.882   -4.203  1.00 77.30 457 A 1 
ATOM   3683 C  C   . LEU A 1 457 ? -34.409 9.821   -5.106  1.00 76.02 457 A 1 
ATOM   3684 O  O   . LEU A 1 457 ? -33.234 9.554   -5.337  1.00 73.65 457 A 1 
ATOM   3685 C  CB  . LEU A 1 457 ? -35.214 7.433   -4.694  1.00 76.75 457 A 1 
ATOM   3686 C  CG  . LEU A 1 457 ? -35.803 6.416   -3.695  1.00 75.98 457 A 1 
ATOM   3687 C  CD1 . LEU A 1 457 ? -35.702 5.017   -4.288  1.00 73.81 457 A 1 
ATOM   3688 C  CD2 . LEU A 1 457 ? -35.076 6.402   -2.351  1.00 73.91 457 A 1 
ATOM   3689 N  N   . ASN A 1 458 ? -34.999 10.917  -5.590  1.00 75.72 458 A 1 
ATOM   3690 C  CA  . ASN A 1 458 ? -34.391 11.851  -6.537  1.00 73.77 458 A 1 
ATOM   3691 C  C   . ASN A 1 458 ? -33.880 11.169  -7.819  1.00 73.34 458 A 1 
ATOM   3692 O  O   . ASN A 1 458 ? -32.836 11.546  -8.355  1.00 71.12 458 A 1 
ATOM   3693 C  CB  . ASN A 1 458 ? -33.315 12.706  -5.848  1.00 71.30 458 A 1 
ATOM   3694 C  CG  . ASN A 1 458 ? -33.878 13.539  -4.712  1.00 65.84 458 A 1 
ATOM   3695 O  OD1 . ASN A 1 458 ? -34.738 14.393  -4.896  1.00 60.40 458 A 1 
ATOM   3696 N  ND2 . ASN A 1 458 ? -33.380 13.346  -3.517  1.00 59.07 458 A 1 
ATOM   3697 N  N   . ILE A 1 459 ? -34.612 10.186  -8.325  1.00 73.77 459 A 1 
ATOM   3698 C  CA  . ILE A 1 459 ? -34.310 9.500   -9.583  1.00 73.05 459 A 1 
ATOM   3699 C  C   . ILE A 1 459 ? -35.359 9.855   -10.637 1.00 73.65 459 A 1 
ATOM   3700 O  O   . ILE A 1 459 ? -36.540 10.005  -10.338 1.00 71.59 459 A 1 
ATOM   3701 C  CB  . ILE A 1 459 ? -34.172 7.978   -9.390  1.00 70.23 459 A 1 
ATOM   3702 C  CG1 . ILE A 1 459 ? -35.449 7.351   -8.811  1.00 66.02 459 A 1 
ATOM   3703 C  CG2 . ILE A 1 459 ? -32.936 7.679   -8.522  1.00 64.96 459 A 1 
ATOM   3704 C  CD1 . ILE A 1 459 ? -35.402 5.830   -8.677  1.00 62.27 459 A 1 
ATOM   3705 N  N   . ASP A 1 460 ? -34.922 9.966   -11.899 1.00 72.66 460 A 1 
ATOM   3706 C  CA  . ASP A 1 460 ? -35.815 10.339  -13.005 1.00 71.89 460 A 1 
ATOM   3707 C  C   . ASP A 1 460 ? -36.710 9.182   -13.465 1.00 72.56 460 A 1 
ATOM   3708 O  O   . ASP A 1 460 ? -37.807 9.405   -13.986 1.00 69.42 460 A 1 
ATOM   3709 C  CB  . ASP A 1 460 ? -34.982 10.844  -14.198 1.00 67.55 460 A 1 
ATOM   3710 C  CG  . ASP A 1 460 ? -34.332 12.219  -13.994 1.00 61.92 460 A 1 
ATOM   3711 O  OD1 . ASP A 1 460 ? -34.891 13.047  -13.236 1.00 56.39 460 A 1 
ATOM   3712 O  OD2 . ASP A 1 460 ? -33.317 12.475  -14.670 1.00 54.91 460 A 1 
ATOM   3713 N  N   . LYS A 1 461 ? -36.225 7.950   -13.315 1.00 73.08 461 A 1 
ATOM   3714 C  CA  . LYS A 1 461 ? -36.936 6.746   -13.741 1.00 72.55 461 A 1 
ATOM   3715 C  C   . LYS A 1 461 ? -36.332 5.497   -13.103 1.00 73.29 461 A 1 
ATOM   3716 O  O   . LYS A 1 461 ? -35.116 5.333   -13.084 1.00 68.87 461 A 1 
ATOM   3717 C  CB  . LYS A 1 461 ? -36.868 6.650   -15.271 1.00 67.39 461 A 1 
ATOM   3718 C  CG  . LYS A 1 461 ? -37.742 5.519   -15.794 1.00 59.92 461 A 1 
ATOM   3719 C  CD  . LYS A 1 461 ? -37.730 5.487   -17.317 1.00 53.41 461 A 1 
ATOM   3720 C  CE  . LYS A 1 461 ? -38.579 4.312   -17.759 1.00 46.12 461 A 1 
ATOM   3721 N  NZ  . LYS A 1 461 ? -38.588 4.204   -19.233 1.00 40.22 461 A 1 
ATOM   3722 N  N   . LEU A 1 462 ? -37.196 4.571   -12.692 1.00 73.33 462 A 1 
ATOM   3723 C  CA  . LEU A 1 462 ? -36.761 3.241   -12.280 1.00 71.95 462 A 1 
ATOM   3724 C  C   . LEU A 1 462 ? -36.205 2.445   -13.463 1.00 71.62 462 A 1 
ATOM   3725 O  O   . LEU A 1 462 ? -36.817 2.342   -14.525 1.00 69.00 462 A 1 
ATOM   3726 C  CB  . LEU A 1 462 ? -37.927 2.479   -11.625 1.00 69.94 462 A 1 
ATOM   3727 C  CG  . LEU A 1 462 ? -38.320 3.008   -10.242 1.00 67.15 462 A 1 
ATOM   3728 C  CD1 . LEU A 1 462 ? -39.590 2.295   -9.776  1.00 64.55 462 A 1 
ATOM   3729 C  CD2 . LEU A 1 462 ? -37.225 2.757   -9.200  1.00 65.42 462 A 1 
ATOM   3730 N  N   . SER A 1 463 ? -35.061 1.829   -13.240 1.00 70.50 463 A 1 
ATOM   3731 C  CA  . SER A 1 463 ? -34.454 0.889   -14.170 1.00 68.65 463 A 1 
ATOM   3732 C  C   . SER A 1 463 ? -34.375 -0.495  -13.529 1.00 68.38 463 A 1 
ATOM   3733 O  O   . SER A 1 463 ? -33.820 -0.654  -12.449 1.00 65.08 463 A 1 
ATOM   3734 C  CB  . SER A 1 463 ? -33.073 1.369   -14.599 1.00 64.21 463 A 1 
ATOM   3735 O  OG  . SER A 1 463 ? -32.535 0.456   -15.531 1.00 57.68 463 A 1 
ATOM   3736 N  N   . ALA A 1 464 ? -34.909 -1.489  -14.223 1.00 61.67 464 A 1 
ATOM   3737 C  CA  . ALA A 1 464 ? -34.717 -2.891  -13.883 1.00 59.37 464 A 1 
ATOM   3738 C  C   . ALA A 1 464 ? -33.590 -3.553  -14.693 1.00 59.61 464 A 1 
ATOM   3739 O  O   . ALA A 1 464 ? -33.202 -4.684  -14.426 1.00 56.45 464 A 1 
ATOM   3740 C  CB  . ALA A 1 464 ? -36.056 -3.615  -14.083 1.00 55.60 464 A 1 
ATOM   3741 N  N   . GLN A 1 465 ? -33.074 -2.851  -15.712 1.00 54.81 465 A 1 
ATOM   3742 C  CA  . GLN A 1 465 ? -31.993 -3.342  -16.561 1.00 53.62 465 A 1 
ATOM   3743 C  C   . GLN A 1 465 ? -30.628 -3.011  -15.937 1.00 55.61 465 A 1 
ATOM   3744 O  O   . GLN A 1 465 ? -30.501 -1.932  -15.370 1.00 51.48 465 A 1 
ATOM   3745 C  CB  . GLN A 1 465 ? -32.127 -2.742  -17.972 1.00 47.47 465 A 1 
ATOM   3746 C  CG  . GLN A 1 465 ? -33.378 -3.239  -18.712 1.00 41.58 465 A 1 
ATOM   3747 C  CD  . GLN A 1 465 ? -33.325 -4.736  -19.022 1.00 37.36 465 A 1 
ATOM   3748 O  OE1 . GLN A 1 465 ? -32.271 -5.346  -19.101 1.00 34.94 465 A 1 
ATOM   3749 N  NE2 . GLN A 1 465 ? -34.453 -5.369  -19.218 1.00 33.67 465 A 1 
ATOM   3750 N  N   . PRO A 1 466 ? -29.614 -3.856  -16.048 1.00 52.88 466 A 1 
ATOM   3751 C  CA  . PRO A 1 466 ? -29.558 -5.048  -16.895 1.00 52.38 466 A 1 
ATOM   3752 C  C   . PRO A 1 466 ? -30.034 -6.351  -16.223 1.00 54.15 466 A 1 
ATOM   3753 O  O   . PRO A 1 466 ? -29.897 -7.417  -16.816 1.00 51.41 466 A 1 
ATOM   3754 C  CB  . PRO A 1 466 ? -28.084 -5.136  -17.296 1.00 48.49 466 A 1 
ATOM   3755 C  CG  . PRO A 1 466 ? -27.375 -4.678  -16.029 1.00 48.51 466 A 1 
ATOM   3756 C  CD  . PRO A 1 466 ? -28.294 -3.580  -15.503 1.00 50.93 466 A 1 
ATOM   3757 N  N   . TYR A 1 467 ? -30.578 -6.271  -15.005 1.00 54.78 467 A 1 
ATOM   3758 C  CA  . TYR A 1 467 ? -30.943 -7.466  -14.236 1.00 54.17 467 A 1 
ATOM   3759 C  C   . TYR A 1 467 ? -32.109 -8.251  -14.834 1.00 54.14 467 A 1 
ATOM   3760 O  O   . TYR A 1 467 ? -32.155 -9.475  -14.717 1.00 51.01 467 A 1 
ATOM   3761 C  CB  . TYR A 1 467 ? -31.281 -7.054  -12.797 1.00 51.07 467 A 1 
ATOM   3762 C  CG  . TYR A 1 467 ? -30.147 -6.355  -12.090 1.00 49.42 467 A 1 
ATOM   3763 C  CD1 . TYR A 1 467 ? -28.921 -7.030  -11.867 1.00 45.67 467 A 1 
ATOM   3764 C  CD2 . TYR A 1 467 ? -30.298 -5.024  -11.653 1.00 44.76 467 A 1 
ATOM   3765 C  CE1 . TYR A 1 467 ? -27.860 -6.384  -11.220 1.00 41.85 467 A 1 
ATOM   3766 C  CE2 . TYR A 1 467 ? -29.239 -4.373  -10.994 1.00 41.83 467 A 1 
ATOM   3767 C  CZ  . TYR A 1 467 ? -28.025 -5.059  -10.780 1.00 41.27 467 A 1 
ATOM   3768 O  OH  . TYR A 1 467 ? -27.002 -4.428  -10.135 1.00 39.02 467 A 1 
ATOM   3769 N  N   . TYR A 1 468 ? -33.031 -7.560  -15.491 1.00 52.64 468 A 1 
ATOM   3770 C  CA  . TYR A 1 468 ? -34.191 -8.154  -16.140 1.00 52.72 468 A 1 
ATOM   3771 C  C   . TYR A 1 468 ? -34.197 -7.823  -17.633 1.00 52.39 468 A 1 
ATOM   3772 O  O   . TYR A 1 468 ? -33.832 -6.723  -18.047 1.00 49.88 468 A 1 
ATOM   3773 C  CB  . TYR A 1 468 ? -35.476 -7.688  -15.451 1.00 51.36 468 A 1 
ATOM   3774 C  CG  . TYR A 1 468 ? -35.461 -7.867  -13.953 1.00 49.04 468 A 1 
ATOM   3775 C  CD1 . TYR A 1 468 ? -35.472 -9.161  -13.381 1.00 44.99 468 A 1 
ATOM   3776 C  CD2 . TYR A 1 468 ? -35.385 -6.745  -13.110 1.00 44.27 468 A 1 
ATOM   3777 C  CE1 . TYR A 1 468 ? -35.410 -9.328  -11.991 1.00 41.59 468 A 1 
ATOM   3778 C  CE2 . TYR A 1 468 ? -35.322 -6.901  -11.712 1.00 42.75 468 A 1 
ATOM   3779 C  CZ  . TYR A 1 468 ? -35.336 -8.195  -11.157 1.00 42.02 468 A 1 
ATOM   3780 O  OH  . TYR A 1 468 ? -35.255 -8.346  -9.797  1.00 38.51 468 A 1 
ATOM   3781 N  N   . LYS A 1 469 ? -34.671 -8.757  -18.447 1.00 53.37 469 A 1 
ATOM   3782 C  CA  . LYS A 1 469 ? -34.846 -8.584  -19.885 1.00 52.96 469 A 1 
ATOM   3783 C  C   . LYS A 1 469 ? -36.322 -8.332  -20.197 1.00 52.04 469 A 1 
ATOM   3784 O  O   . LYS A 1 469 ? -37.205 -8.773  -19.476 1.00 48.08 469 A 1 
ATOM   3785 C  CB  . LYS A 1 469 ? -34.324 -9.808  -20.636 1.00 50.89 469 A 1 
ATOM   3786 C  CG  . LYS A 1 469 ? -32.826 -10.022 -20.392 1.00 47.61 469 A 1 
ATOM   3787 C  CD  . LYS A 1 469 ? -32.375 -11.315 -21.061 1.00 45.37 469 A 1 
ATOM   3788 C  CE  . LYS A 1 469 ? -30.908 -11.573 -20.718 1.00 42.02 469 A 1 
ATOM   3789 N  NZ  . LYS A 1 469 ? -30.484 -12.912 -21.167 1.00 38.80 469 A 1 
ATOM   3790 N  N   . LYS A 1 470 ? -36.580 -7.699  -21.331 1.00 51.19 470 A 1 
ATOM   3791 C  CA  . LYS A 1 470 ? -37.957 -7.496  -21.796 1.00 50.38 470 A 1 
ATOM   3792 C  C   . LYS A 1 470 ? -38.750 -8.806  -21.882 1.00 49.59 470 A 1 
ATOM   3793 O  O   . LYS A 1 470 ? -39.938 -8.813  -21.592 1.00 46.11 470 A 1 
ATOM   3794 C  CB  . LYS A 1 470 ? -37.936 -6.765  -23.151 1.00 48.48 470 A 1 
ATOM   3795 C  CG  . LYS A 1 470 ? -39.355 -6.391  -23.605 1.00 44.92 470 A 1 
ATOM   3796 C  CD  . LYS A 1 470 ? -39.359 -5.625  -24.927 1.00 41.59 470 A 1 
ATOM   3797 C  CE  . LYS A 1 470 ? -40.816 -5.327  -25.303 1.00 37.38 470 A 1 
ATOM   3798 N  NZ  . LYS A 1 470 ? -40.942 -4.629  -26.587 1.00 34.45 470 A 1 
ATOM   3799 N  N   . ALA A 1 471 ? -38.108 -9.889  -22.253 1.00 50.25 471 A 1 
ATOM   3800 C  CA  . ALA A 1 471 ? -38.721 -11.214 -22.347 1.00 48.92 471 A 1 
ATOM   3801 C  C   . ALA A 1 471 ? -39.126 -11.818 -20.996 1.00 49.14 471 A 1 
ATOM   3802 O  O   . ALA A 1 471 ? -39.942 -12.732 -20.973 1.00 45.53 471 A 1 
ATOM   3803 C  CB  . ALA A 1 471 ? -37.737 -12.130 -23.092 1.00 45.67 471 A 1 
ATOM   3804 N  N   . ASP A 1 472 ? -38.586 -11.302 -19.895 1.00 46.90 472 A 1 
ATOM   3805 C  CA  . ASP A 1 472 ? -38.895 -11.783 -18.547 1.00 46.69 472 A 1 
ATOM   3806 C  C   . ASP A 1 472 ? -40.212 -11.182 -18.019 1.00 45.31 472 A 1 
ATOM   3807 O  O   . ASP A 1 472 ? -40.775 -11.669 -17.039 1.00 42.31 472 A 1 
ATOM   3808 C  CB  . ASP A 1 472 ? -37.725 -11.465 -17.594 1.00 45.09 472 A 1 
ATOM   3809 C  CG  . ASP A 1 472 ? -36.358 -11.998 -18.068 1.00 42.28 472 A 1 
ATOM   3810 O  OD1 . ASP A 1 472 ? -36.302 -13.047 -18.748 1.00 39.79 472 A 1 
ATOM   3811 O  OD2 . ASP A 1 472 ? -35.336 -11.331 -17.789 1.00 38.63 472 A 1 
ATOM   3812 N  N   . PHE A 1 473 ? -40.719 -10.152 -18.675 1.00 46.32 473 A 1 
ATOM   3813 C  CA  . PHE A 1 473 ? -42.015 -9.563  -18.376 1.00 45.18 473 A 1 
ATOM   3814 C  C   . PHE A 1 473 ? -43.078 -10.194 -19.286 1.00 43.02 473 A 1 
ATOM   3815 O  O   . PHE A 1 473 ? -43.042 -10.040 -20.510 1.00 40.47 473 A 1 
ATOM   3816 C  CB  . PHE A 1 473 ? -41.959 -8.043  -18.513 1.00 44.40 473 A 1 
ATOM   3817 C  CG  . PHE A 1 473 ? -40.948 -7.387  -17.585 1.00 42.65 473 A 1 
ATOM   3818 C  CD1 . PHE A 1 473 ? -41.297 -7.047  -16.268 1.00 39.47 473 A 1 
ATOM   3819 C  CD2 . PHE A 1 473 ? -39.639 -7.146  -18.041 1.00 38.79 473 A 1 
ATOM   3820 C  CE1 . PHE A 1 473 ? -40.352 -6.456  -15.414 1.00 35.95 473 A 1 
ATOM   3821 C  CE2 . PHE A 1 473 ? -38.693 -6.563  -17.187 1.00 36.71 473 A 1 
ATOM   3822 C  CZ  . PHE A 1 473 ? -39.041 -6.208  -15.872 1.00 35.71 473 A 1 
ATOM   3823 N  N   . LEU A 1 474 ? -44.043 -10.856 -18.679 1.00 42.80 474 A 1 
ATOM   3824 C  CA  . LEU A 1 474 ? -45.263 -11.261 -19.364 1.00 41.54 474 A 1 
ATOM   3825 C  C   . LEU A 1 474 ? -46.089 -10.000 -19.618 1.00 39.53 474 A 1 
ATOM   3826 O  O   . LEU A 1 474 ? -46.595 -9.390  -18.679 1.00 36.79 474 A 1 
ATOM   3827 C  CB  . LEU A 1 474 ? -46.022 -12.298 -18.512 1.00 40.18 474 A 1 
ATOM   3828 C  CG  . LEU A 1 474 ? -45.304 -13.663 -18.399 1.00 36.64 474 A 1 
ATOM   3829 C  CD1 . LEU A 1 474 ? -45.970 -14.507 -17.310 1.00 34.28 474 A 1 
ATOM   3830 C  CD2 . LEU A 1 474 ? -45.354 -14.451 -19.709 1.00 35.85 474 A 1 
ATOM   3831 N  N   . ILE A 1 475 ? -46.169 -9.600  -20.882 1.00 44.14 475 A 1 
ATOM   3832 C  CA  . ILE A 1 475 ? -46.984 -8.479  -21.354 1.00 40.46 475 A 1 
ATOM   3833 C  C   . ILE A 1 475 ? -48.248 -9.036  -22.002 1.00 36.56 475 A 1 
ATOM   3834 O  O   . ILE A 1 475 ? -48.132 -10.009 -22.771 1.00 31.65 475 A 1 
ATOM   3835 C  CB  . ILE A 1 475 ? -46.196 -7.554  -22.311 1.00 38.53 475 A 1 
ATOM   3836 C  CG1 . ILE A 1 475 ? -44.868 -7.082  -21.674 1.00 36.15 475 A 1 
ATOM   3837 C  CG2 . ILE A 1 475 ? -47.079 -6.344  -22.687 1.00 36.32 475 A 1 
ATOM   3838 C  CD1 . ILE A 1 475 ? -43.998 -6.230  -22.621 1.00 35.02 475 A 1 
ATOM   3839 O  OXT . ILE A 1 475 ? -49.342 -8.474  -21.697 1.00 33.16 475 A 1 
HETATM 3840 CO CO  . CO  B 2 .   ? -9.955  7.930   -6.634  1.00 94.37 1   B 1 
HETATM 3841 CO CO  . CO  C 3 .   ? -7.142  7.675   -8.549  1.00 92.92 1   C 1 
#
