# Supplementary material for: Theoretical Study of Sphingomyelinases from Entamoeba histolytica and Trichomonas vaginalis Sheds Light on the Evolution of Enzymes Needed for Survival and Colonization
Source: Pathogens. 2025 Jan 5;14(1):32. doi: 10.3390/pathogens14010032 (PMC11768322; doi:10.3390/pathogens14010032)
Supplement: Supplementary file 1 [file pathogens-14-00032-s001.zip › Supplementary structural Files/Trichomonas vaginalis/Trichomonas XP_001579639/fold_xp001579639mg2x/fold_xp001579639mg2x_model.cif]

# By using this file you agree to the legally binding terms of use found at alphafoldserver.com/output-terms
data_1f3ed10a1622dc40
#
_entry.id 1f3ed10a1622dc40
#
loop_
_atom_type.symbol
C  
MG 
N  
O  
S  
#
loop_
_audit_author.name
_audit_author.pdbx_ordinal
"Google DeepMind" 1 
"Isomorphic Labs" 2 
#
_audit_conform.dict_location https://raw.githubusercontent.com/ihmwg/ModelCIF/master/dist/mmcif_ma.dic
_audit_conform.dict_name     mmcif_ma.dic
_audit_conform.dict_version  1.4.5
#
loop_
_chem_comp.formula
_chem_comp.formula_weight
_chem_comp.id
_chem_comp.mon_nstd_flag
_chem_comp.name
_chem_comp.pdbx_smiles
_chem_comp.pdbx_synonyms
_chem_comp.type
"C3 H7 N O2"    89.093  ALA y ALANINE         C[C@H](N)C(O)=O                  ? "L-PEPTIDE LINKING" 
"C6 H15 N4 O2"  175.209 ARG y ARGININE        N[C@@H](CCCNC(N)=[NH2+])C(O)=O   ? "L-PEPTIDE LINKING" 
"C4 H8 N2 O3"   132.118 ASN y ASPARAGINE      N[C@@H](CC(N)=O)C(O)=O           ? "L-PEPTIDE LINKING" 
"C4 H7 N O4"    133.103 ASP y "ASPARTIC ACID" N[C@@H](CC(O)=O)C(O)=O           ? "L-PEPTIDE LINKING" 
"C3 H7 N O2 S"  121.158 CYS y CYSTEINE        N[C@@H](CS)C(O)=O                ? "L-PEPTIDE LINKING" 
"C5 H10 N2 O3"  146.144 GLN y GLUTAMINE       N[C@@H](CCC(N)=O)C(O)=O          ? "L-PEPTIDE LINKING" 
"C5 H9 N O4"    147.129 GLU y "GLUTAMIC ACID" N[C@@H](CCC(O)=O)C(O)=O          ? "L-PEPTIDE LINKING" 
"C2 H5 N O2"    75.067  GLY y GLYCINE         NCC(O)=O                         ? "PEPTIDE LINKING"   
"C6 H10 N3 O2"  156.162 HIS y HISTIDINE       N[C@@H](Cc1c[nH]c[nH+]1)C(O)=O   ? "L-PEPTIDE LINKING" 
"C6 H13 N O2"   131.173 ILE y ISOLEUCINE      CC[C@H](C)[C@H](N)C(O)=O         ? "L-PEPTIDE LINKING" 
"C6 H13 N O2"   131.173 LEU y LEUCINE         CC(C)C[C@H](N)C(O)=O             ? "L-PEPTIDE LINKING" 
"C6 H15 N2 O2"  147.195 LYS y LYSINE          N[C@@H](CCCC[NH3+])C(O)=O        ? "L-PEPTIDE LINKING" 
"C5 H11 N O2 S" 149.211 MET y METHIONINE      CSCC[C@H](N)C(O)=O               ? "L-PEPTIDE LINKING" 
Mg              24.305  MG  . "MAGNESIUM ION" "[Mg++]"                         ? NON-POLYMER         
"C9 H11 N O2"   165.189 PHE y PHENYLALANINE   N[C@@H](Cc1ccccc1)C(O)=O         ? "L-PEPTIDE LINKING" 
"C5 H9 N O2"    115.130 PRO y PROLINE         OC(=O)[C@@H]1CCCN1               ? "L-PEPTIDE LINKING" 
"C3 H7 N O3"    105.093 SER y SERINE          N[C@@H](CO)C(O)=O                ? "L-PEPTIDE LINKING" 
"C4 H9 N O3"    119.119 THR y THREONINE       C[C@@H](O)[C@H](N)C(O)=O         ? "L-PEPTIDE LINKING" 
"C11 H12 N2 O2" 204.225 TRP y TRYPTOPHAN      N[C@@H](Cc1c[nH]c2ccccc12)C(O)=O ? "L-PEPTIDE LINKING" 
"C9 H11 N O3"   181.189 TYR y TYROSINE        N[C@@H](Cc1ccc(O)cc1)C(O)=O      ? "L-PEPTIDE LINKING" 
"C5 H11 N O2"   117.146 VAL y VALINE          CC(C)[C@H](N)C(O)=O              ? "L-PEPTIDE LINKING" 
#
_citation.book_publisher          ?
_citation.country                 UK
_citation.id                      primary
_citation.journal_full            Nature
_citation.journal_id_ASTM         NATUAS
_citation.journal_id_CSD          0006
_citation.journal_id_ISSN         0028-0836
_citation.journal_volume          ?
_citation.page_first              ?
_citation.page_last               ?
_citation.pdbx_database_id_DOI    ?
_citation.pdbx_database_id_PubMed ?
_citation.title                   "Accurate structure prediction of biomolecular interactions with AlphaFold 3"
_citation.year                    2024
#
loop_
_citation_author.citation_id
_citation_author.name
_citation_author.ordinal
primary "Google DeepMind" 1 
primary "Isomorphic Labs" 2 
#
loop_
_entity.id
_entity.pdbx_description
_entity.type
1 . polymer     
2 . non-polymer 
3 . non-polymer 
#
_entity_poly.entity_id      1
_entity_poly.pdbx_strand_id A
_entity_poly.type           polypeptide(L)
#
loop_
_entity_poly_seq.entity_id
_entity_poly_seq.hetero
_entity_poly_seq.mon_id
_entity_poly_seq.num
1 n MET 1   
1 n GLU 2   
1 n THR 3   
1 n ASP 4   
1 n LEU 5   
1 n LEU 6   
1 n SER 7   
1 n SER 8   
1 n HIS 9   
1 n ALA 10  
1 n GLN 11  
1 n ASP 12  
1 n PRO 13  
1 n LEU 14  
1 n THR 15  
1 n TYR 16  
1 n ASP 17  
1 n SER 18  
1 n ILE 19  
1 n GLU 20  
1 n LYS 21  
1 n VAL 22  
1 n HIS 23  
1 n HIS 24  
1 n SER 25  
1 n ASP 26  
1 n LYS 27  
1 n ARG 28  
1 n LYS 29  
1 n ILE 30  
1 n ILE 31  
1 n ILE 32  
1 n LEU 33  
1 n GLY 34  
1 n LEU 35  
1 n LEU 36  
1 n SER 37  
1 n LEU 38  
1 n ILE 39  
1 n PHE 40  
1 n VAL 41  
1 n VAL 42  
1 n SER 43  
1 n LEU 44  
1 n ILE 45  
1 n VAL 46  
1 n ALA 47  
1 n GLY 48  
1 n ILE 49  
1 n ILE 50  
1 n TYR 51  
1 n ARG 52  
1 n ALA 53  
1 n ARG 54  
1 n SER 55  
1 n HIS 56  
1 n ARG 57  
1 n ALA 58  
1 n ALA 59  
1 n ALA 60  
1 n ASN 61  
1 n THR 62  
1 n ILE 63  
1 n ARG 64  
1 n ARG 65  
1 n ILE 66  
1 n ALA 67  
1 n PRO 68  
1 n SER 69  
1 n GLU 70  
1 n ALA 71  
1 n SER 72  
1 n PHE 73  
1 n LEU 74  
1 n TYR 75  
1 n LEU 76  
1 n ASN 77  
1 n ASP 78  
1 n ILE 79  
1 n HIS 80  
1 n ALA 81  
1 n ASP 82  
1 n PRO 83  
1 n LEU 84  
1 n TYR 85  
1 n SER 86  
1 n PRO 87  
1 n ILE 88  
1 n ILE 89  
1 n PRO 90  
1 n SER 91  
1 n LYS 92  
1 n HIS 93  
1 n ASP 94  
1 n CYS 95  
1 n ARG 96  
1 n GLY 97  
1 n ASP 98  
1 n HIS 99  
1 n LYS 100 
1 n LYS 101 
1 n THR 102 
1 n ILE 103 
1 n ASP 104 
1 n PRO 105 
1 n HIS 106 
1 n LYS 107 
1 n TYR 108 
1 n GLY 109 
1 n GLN 110 
1 n TYR 111 
1 n GLU 112 
1 n CYS 113 
1 n ASP 114 
1 n SER 115 
1 n PRO 116 
1 n MET 117 
1 n GLU 118 
1 n LEU 119 
1 n PHE 120 
1 n GLU 121 
1 n SER 122 
1 n LEU 123 
1 n VAL 124 
1 n SER 125 
1 n ASN 126 
1 n ALA 127 
1 n LYS 128 
1 n GLN 129 
1 n THR 130 
1 n ASN 131 
1 n GLU 132 
1 n LYS 133 
1 n PRO 134 
1 n ALA 135 
1 n PHE 136 
1 n ILE 137 
1 n LEU 138 
1 n LEU 139 
1 n GLY 140 
1 n GLY 141 
1 n ASP 142 
1 n LEU 143 
1 n ILE 144 
1 n ALA 145 
1 n HIS 146 
1 n GLY 147 
1 n LEU 148 
1 n ASN 149 
1 n THR 150 
1 n ASP 151 
1 n SER 152 
1 n LYS 153 
1 n MET 154 
1 n LEU 155 
1 n LYS 156 
1 n GLN 157 
1 n SER 158 
1 n PHE 159 
1 n LYS 160 
1 n ASN 161 
1 n VAL 162 
1 n THR 163 
1 n ALA 164 
1 n PRO 165 
1 n LEU 166 
1 n GLU 167 
1 n ALA 168 
1 n ALA 169 
1 n PHE 170 
1 n PRO 171 
1 n ASN 172 
1 n THR 173 
1 n SER 174 
1 n ILE 175 
1 n TYR 176 
1 n ILE 177 
1 n THR 178 
1 n LEU 179 
1 n GLY 180 
1 n ASN 181 
1 n ASN 182 
1 n ASP 183 
1 n PHE 184 
1 n ALA 185 
1 n SER 186 
1 n ASP 187 
1 n TYR 188 
1 n GLY 189 
1 n SER 190 
1 n PHE 191 
1 n ASP 192 
1 n THR 193 
1 n ASP 194 
1 n ALA 195 
1 n ASP 196 
1 n ASN 197 
1 n PHE 198 
1 n LYS 199 
1 n THR 200 
1 n ALA 201 
1 n TYR 202 
1 n LYS 203 
1 n VAL 204 
1 n PHE 205 
1 n GLY 206 
1 n LYS 207 
1 n TRP 208 
1 n MET 209 
1 n ASN 210 
1 n ASP 211 
1 n GLU 212 
1 n GLN 213 
1 n SER 214 
1 n LYS 215 
1 n THR 216 
1 n PHE 217 
1 n LEU 218 
1 n LYS 219 
1 n GLY 220 
1 n GLY 221 
1 n TYR 222 
1 n TYR 223 
1 n TYR 224 
1 n ALA 225 
1 n ASP 226 
1 n PHE 227 
1 n PRO 228 
1 n GLU 229 
1 n VAL 230 
1 n ASN 231 
1 n LEU 232 
1 n ARG 233 
1 n PHE 234 
1 n LEU 235 
1 n PHE 236 
1 n LEU 237 
1 n ASN 238 
1 n SER 239 
1 n VAL 240 
1 n MET 241 
1 n TYR 242 
1 n ALA 243 
1 n ALA 244 
1 n LYS 245 
1 n ARG 246 
1 n ASP 247 
1 n GLN 248 
1 n THR 249 
1 n GLN 250 
1 n HIS 251 
1 n ALA 252 
1 n GLU 253 
1 n ASP 254 
1 n PRO 255 
1 n TYR 256 
1 n ASP 257 
1 n GLN 258 
1 n PHE 259 
1 n ALA 260 
1 n TRP 261 
1 n ILE 262 
1 n GLU 263 
1 n SER 264 
1 n SER 265 
1 n TYR 266 
1 n ASP 267 
1 n ASP 268 
1 n ALA 269 
1 n VAL 270 
1 n GLN 271 
1 n LYS 272 
1 n GLY 273 
1 n PHE 274 
1 n LYS 275 
1 n VAL 276 
1 n SER 277 
1 n VAL 278 
1 n ALA 279 
1 n LEU 280 
1 n HIS 281 
1 n ILE 282 
1 n PRO 283 
1 n PRO 284 
1 n GLY 285 
1 n VAL 286 
1 n TYR 287 
1 n TYR 288 
1 n TYR 289 
1 n LYS 290 
1 n ASN 291 
1 n LYS 292 
1 n LEU 293 
1 n GLY 294 
1 n TRP 295 
1 n ASN 296 
1 n GLU 297 
1 n ASP 298 
1 n TYR 299 
1 n ILE 300 
1 n THR 301 
1 n LYS 302 
1 n PHE 303 
1 n SER 304 
1 n LYS 305 
1 n ILE 306 
1 n MET 307 
1 n LYS 308 
1 n LYS 309 
1 n CYS 310 
1 n ASP 311 
1 n PHE 312 
1 n SER 313 
1 n PHE 314 
1 n ILE 315 
1 n LEU 316 
1 n SER 317 
1 n GLY 318 
1 n HIS 319 
1 n SER 320 
1 n HIS 321 
1 n THR 322 
1 n ASP 323 
1 n MET 324 
1 n PHE 325 
1 n LEU 326 
1 n PRO 327 
1 n LEU 328 
1 n TYR 329 
1 n SER 330 
1 n PRO 331 
1 n THR 332 
1 n ALA 333 
1 n ASP 334 
1 n LYS 335 
1 n ASP 336 
1 n SER 337 
1 n VAL 338 
1 n LEU 339 
1 n TYR 340 
1 n SER 341 
1 n LEU 342 
1 n SER 343 
1 n ALA 344 
1 n PRO 345 
1 n SER 346 
1 n VAL 347 
1 n SER 348 
1 n PRO 349 
1 n VAL 350 
1 n ASN 351 
1 n TYR 352 
1 n ASN 353 
1 n ASN 354 
1 n PRO 355 
1 n GLY 356 
1 n TYR 357 
1 n ARG 358 
1 n VAL 359 
1 n PHE 360 
1 n GLU 361 
1 n LEU 362 
1 n SER 363 
1 n ASN 364 
1 n GLY 365 
1 n ILE 366 
1 n VAL 367 
1 n LYS 368 
1 n ASP 369 
1 n TYR 370 
1 n THR 371 
1 n GLN 372 
1 n TYR 373 
1 n TYR 374 
1 n ALA 375 
1 n ASP 376 
1 n LEU 377 
1 n LEU 378 
1 n MET 379 
1 n ASN 380 
1 n PRO 381 
1 n SER 382 
1 n VAL 383 
1 n LEU 384 
1 n LYS 385 
1 n TRP 386 
1 n GLN 387 
1 n VAL 388 
1 n GLU 389 
1 n TYR 390 
1 n LYS 391 
1 n PHE 392 
1 n SER 393 
1 n ASP 394 
1 n ALA 395 
1 n TYR 396 
1 n SER 397 
1 n ALA 398 
1 n SER 399 
1 n ASN 400 
1 n VAL 401 
1 n THR 402 
1 n ARG 403 
1 n GLU 404 
1 n THR 405 
1 n ILE 406 
1 n ASN 407 
1 n ASN 408 
1 n ALA 409 
1 n ALA 410 
1 n GLU 411 
1 n TRP 412 
1 n VAL 413 
1 n ARG 414 
1 n THR 415 
1 n THR 416 
1 n GLY 417 
1 n GLU 418 
1 n GLY 419 
1 n GLN 420 
1 n TRP 421 
1 n ARG 422 
1 n TYR 423 
1 n ARG 424 
1 n GLU 425 
1 n ARG 426 
1 n ILE 427 
1 n TYR 428 
1 n THR 429 
1 n ARG 430 
1 n ALA 431 
1 n ASP 432 
1 n GLU 433 
1 n HIS 434 
1 n ASN 435 
1 n ALA 436 
1 n PHE 437 
1 n TYR 438 
1 n TYR 439 
1 n CYS 440 
1 n ALA 441 
1 n LEU 442 
1 n LYS 443 
1 n ALA 444 
1 n LEU 445 
1 n LEU 446 
1 n PRO 447 
1 n ASP 448 
1 n ASP 449 
1 n ILE 450 
1 n VAL 451 
1 n ASP 452 
1 n CYS 453 
1 n GLU 454 
1 n ASN 455 
1 n LYS 456 
1 n LEU 457 
1 n ASN 458 
1 n ILE 459 
1 n ASP 460 
1 n LYS 461 
1 n LEU 462 
1 n SER 463 
1 n ALA 464 
1 n GLN 465 
1 n PRO 466 
1 n TYR 467 
1 n TYR 468 
1 n LYS 469 
1 n LYS 470 
1 n ALA 471 
1 n ASP 472 
1 n PHE 473 
1 n LEU 474 
1 n ILE 475 
#
_ma_data.content_type "model coordinates"
_ma_data.id           1
_ma_data.name         Model
#
_ma_model_list.data_id          1
_ma_model_list.model_group_id   1
_ma_model_list.model_group_name "AlphaFold-beta-20231127 (7a14c934-fe78-43c1-a552-7fb305b0ebd1 @ 2024-09-17 17:27:04)"
_ma_model_list.model_id         1
_ma_model_list.model_name       "Top ranked model"
_ma_model_list.model_type       "Ab initio model"
_ma_model_list.ordinal_id       1
#
loop_
_ma_protocol_step.method_type
_ma_protocol_step.ordinal_id
_ma_protocol_step.protocol_id
_ma_protocol_step.step_id
"coevolution MSA" 1 1 1 
"template search" 2 1 2 
modeling          3 1 3 
#
loop_
_ma_qa_metric.id
_ma_qa_metric.mode
_ma_qa_metric.name
_ma_qa_metric.software_group_id
_ma_qa_metric.type
1 global pLDDT 1 pLDDT 
2 local  pLDDT 1 pLDDT 
#
_ma_qa_metric_global.metric_id    1
_ma_qa_metric_global.metric_value 84.03
_ma_qa_metric_global.model_id     1
_ma_qa_metric_global.ordinal_id   1
#
_ma_software_group.group_id    1
_ma_software_group.ordinal_id  1
_ma_software_group.software_id 1
#
loop_
_ma_target_entity.data_id
_ma_target_entity.entity_id
_ma_target_entity.origin
1 1 . 
1 2 . 
1 3 . 
#
loop_
_ma_target_entity_instance.asym_id
_ma_target_entity_instance.details
_ma_target_entity_instance.entity_id
A . 1 
B . 2 
C . 3 
#
loop_
_pdbx_data_usage.details
_pdbx_data_usage.id
_pdbx_data_usage.type
_pdbx_data_usage.url
;NON-COMMERCIAL USE ONLY, BY USING THIS FILE YOU AGREE TO THE TERMS OF USE FOUND
AT alphafoldserver.com/output-terms.
;
1 license    ? 
;THE INFORMATION IS NOT INTENDED FOR, HAS NOT BEEN VALIDATED FOR, AND IS NOT
APPROVED FOR CLINICAL USE. IT SHOULD NOT BE USED FOR CLINICAL PURPOSE OR RELIED
ON FOR MEDICAL OR OTHER PROFESSIONAL ADVICE. IT IS THEORETICAL MODELLING ONLY
AND CAUTION SHOULD BE EXERCISED IN ITS USE. IT IS PROVIDED "AS-IS" WITHOUT ANY
WARRANTY OF ANY KIND, WHETHER EXPRESSED OR IMPLIED. NO WARRANTY IS GIVEN THAT
USE OF THE INFORMATION SHALL NOT INFRINGE THE RIGHTS OF ANY THIRD PARTY.
;
2 disclaimer ? 
#
loop_
_pdbx_nonpoly_scheme.asym_id
_pdbx_nonpoly_scheme.auth_seq_num
_pdbx_nonpoly_scheme.entity_id
_pdbx_nonpoly_scheme.mon_id
_pdbx_nonpoly_scheme.pdb_ins_code
_pdbx_nonpoly_scheme.pdb_seq_num
_pdbx_nonpoly_scheme.pdb_strand_id
B 1 2 MG . 1 B 
C 1 3 MG . 1 C 
#
loop_
_pdbx_poly_seq_scheme.asym_id
_pdbx_poly_seq_scheme.auth_seq_num
_pdbx_poly_seq_scheme.entity_id
_pdbx_poly_seq_scheme.hetero
_pdbx_poly_seq_scheme.mon_id
_pdbx_poly_seq_scheme.pdb_ins_code
_pdbx_poly_seq_scheme.pdb_seq_num
_pdbx_poly_seq_scheme.pdb_strand_id
_pdbx_poly_seq_scheme.seq_id
A 1   1 n MET . 1   A 1   
A 2   1 n GLU . 2   A 2   
A 3   1 n THR . 3   A 3   
A 4   1 n ASP . 4   A 4   
A 5   1 n LEU . 5   A 5   
A 6   1 n LEU . 6   A 6   
A 7   1 n SER . 7   A 7   
A 8   1 n SER . 8   A 8   
A 9   1 n HIS . 9   A 9   
A 10  1 n ALA . 10  A 10  
A 11  1 n GLN . 11  A 11  
A 12  1 n ASP . 12  A 12  
A 13  1 n PRO . 13  A 13  
A 14  1 n LEU . 14  A 14  
A 15  1 n THR . 15  A 15  
A 16  1 n TYR . 16  A 16  
A 17  1 n ASP . 17  A 17  
A 18  1 n SER . 18  A 18  
A 19  1 n ILE . 19  A 19  
A 20  1 n GLU . 20  A 20  
A 21  1 n LYS . 21  A 21  
A 22  1 n VAL . 22  A 22  
A 23  1 n HIS . 23  A 23  
A 24  1 n HIS . 24  A 24  
A 25  1 n SER . 25  A 25  
A 26  1 n ASP . 26  A 26  
A 27  1 n LYS . 27  A 27  
A 28  1 n ARG . 28  A 28  
A 29  1 n LYS . 29  A 29  
A 30  1 n ILE . 30  A 30  
A 31  1 n ILE . 31  A 31  
A 32  1 n ILE . 32  A 32  
A 33  1 n LEU . 33  A 33  
A 34  1 n GLY . 34  A 34  
A 35  1 n LEU . 35  A 35  
A 36  1 n LEU . 36  A 36  
A 37  1 n SER . 37  A 37  
A 38  1 n LEU . 38  A 38  
A 39  1 n ILE . 39  A 39  
A 40  1 n PHE . 40  A 40  
A 41  1 n VAL . 41  A 41  
A 42  1 n VAL . 42  A 42  
A 43  1 n SER . 43  A 43  
A 44  1 n LEU . 44  A 44  
A 45  1 n ILE . 45  A 45  
A 46  1 n VAL . 46  A 46  
A 47  1 n ALA . 47  A 47  
A 48  1 n GLY . 48  A 48  
A 49  1 n ILE . 49  A 49  
A 50  1 n ILE . 50  A 50  
A 51  1 n TYR . 51  A 51  
A 52  1 n ARG . 52  A 52  
A 53  1 n ALA . 53  A 53  
A 54  1 n ARG . 54  A 54  
A 55  1 n SER . 55  A 55  
A 56  1 n HIS . 56  A 56  
A 57  1 n ARG . 57  A 57  
A 58  1 n ALA . 58  A 58  
A 59  1 n ALA . 59  A 59  
A 60  1 n ALA . 60  A 60  
A 61  1 n ASN . 61  A 61  
A 62  1 n THR . 62  A 62  
A 63  1 n ILE . 63  A 63  
A 64  1 n ARG . 64  A 64  
A 65  1 n ARG . 65  A 65  
A 66  1 n ILE . 66  A 66  
A 67  1 n ALA . 67  A 67  
A 68  1 n PRO . 68  A 68  
A 69  1 n SER . 69  A 69  
A 70  1 n GLU . 70  A 70  
A 71  1 n ALA . 71  A 71  
A 72  1 n SER . 72  A 72  
A 73  1 n PHE . 73  A 73  
A 74  1 n LEU . 74  A 74  
A 75  1 n TYR . 75  A 75  
A 76  1 n LEU . 76  A 76  
A 77  1 n ASN . 77  A 77  
A 78  1 n ASP . 78  A 78  
A 79  1 n ILE . 79  A 79  
A 80  1 n HIS . 80  A 80  
A 81  1 n ALA . 81  A 81  
A 82  1 n ASP . 82  A 82  
A 83  1 n PRO . 83  A 83  
A 84  1 n LEU . 84  A 84  
A 85  1 n TYR . 85  A 85  
A 86  1 n SER . 86  A 86  
A 87  1 n PRO . 87  A 87  
A 88  1 n ILE . 88  A 88  
A 89  1 n ILE . 89  A 89  
A 90  1 n PRO . 90  A 90  
A 91  1 n SER . 91  A 91  
A 92  1 n LYS . 92  A 92  
A 93  1 n HIS . 93  A 93  
A 94  1 n ASP . 94  A 94  
A 95  1 n CYS . 95  A 95  
A 96  1 n ARG . 96  A 96  
A 97  1 n GLY . 97  A 97  
A 98  1 n ASP . 98  A 98  
A 99  1 n HIS . 99  A 99  
A 100 1 n LYS . 100 A 100 
A 101 1 n LYS . 101 A 101 
A 102 1 n THR . 102 A 102 
A 103 1 n ILE . 103 A 103 
A 104 1 n ASP . 104 A 104 
A 105 1 n PRO . 105 A 105 
A 106 1 n HIS . 106 A 106 
A 107 1 n LYS . 107 A 107 
A 108 1 n TYR . 108 A 108 
A 109 1 n GLY . 109 A 109 
A 110 1 n GLN . 110 A 110 
A 111 1 n TYR . 111 A 111 
A 112 1 n GLU . 112 A 112 
A 113 1 n CYS . 113 A 113 
A 114 1 n ASP . 114 A 114 
A 115 1 n SER . 115 A 115 
A 116 1 n PRO . 116 A 116 
A 117 1 n MET . 117 A 117 
A 118 1 n GLU . 118 A 118 
A 119 1 n LEU . 119 A 119 
A 120 1 n PHE . 120 A 120 
A 121 1 n GLU . 121 A 121 
A 122 1 n SER . 122 A 122 
A 123 1 n LEU . 123 A 123 
A 124 1 n VAL . 124 A 124 
A 125 1 n SER . 125 A 125 
A 126 1 n ASN . 126 A 126 
A 127 1 n ALA . 127 A 127 
A 128 1 n LYS . 128 A 128 
A 129 1 n GLN . 129 A 129 
A 130 1 n THR . 130 A 130 
A 131 1 n ASN . 131 A 131 
A 132 1 n GLU . 132 A 132 
A 133 1 n LYS . 133 A 133 
A 134 1 n PRO . 134 A 134 
A 135 1 n ALA . 135 A 135 
A 136 1 n PHE . 136 A 136 
A 137 1 n ILE . 137 A 137 
A 138 1 n LEU . 138 A 138 
A 139 1 n LEU . 139 A 139 
A 140 1 n GLY . 140 A 140 
A 141 1 n GLY . 141 A 141 
A 142 1 n ASP . 142 A 142 
A 143 1 n LEU . 143 A 143 
A 144 1 n ILE . 144 A 144 
A 145 1 n ALA . 145 A 145 
A 146 1 n HIS . 146 A 146 
A 147 1 n GLY . 147 A 147 
A 148 1 n LEU . 148 A 148 
A 149 1 n ASN . 149 A 149 
A 150 1 n THR . 150 A 150 
A 151 1 n ASP . 151 A 151 
A 152 1 n SER . 152 A 152 
A 153 1 n LYS . 153 A 153 
A 154 1 n MET . 154 A 154 
A 155 1 n LEU . 155 A 155 
A 156 1 n LYS . 156 A 156 
A 157 1 n GLN . 157 A 157 
A 158 1 n SER . 158 A 158 
A 159 1 n PHE . 159 A 159 
A 160 1 n LYS . 160 A 160 
A 161 1 n ASN . 161 A 161 
A 162 1 n VAL . 162 A 162 
A 163 1 n THR . 163 A 163 
A 164 1 n ALA . 164 A 164 
A 165 1 n PRO . 165 A 165 
A 166 1 n LEU . 166 A 166 
A 167 1 n GLU . 167 A 167 
A 168 1 n ALA . 168 A 168 
A 169 1 n ALA . 169 A 169 
A 170 1 n PHE . 170 A 170 
A 171 1 n PRO . 171 A 171 
A 172 1 n ASN . 172 A 172 
A 173 1 n THR . 173 A 173 
A 174 1 n SER . 174 A 174 
A 175 1 n ILE . 175 A 175 
A 176 1 n TYR . 176 A 176 
A 177 1 n ILE . 177 A 177 
A 178 1 n THR . 178 A 178 
A 179 1 n LEU . 179 A 179 
A 180 1 n GLY . 180 A 180 
A 181 1 n ASN . 181 A 181 
A 182 1 n ASN . 182 A 182 
A 183 1 n ASP . 183 A 183 
A 184 1 n PHE . 184 A 184 
A 185 1 n ALA . 185 A 185 
A 186 1 n SER . 186 A 186 
A 187 1 n ASP . 187 A 187 
A 188 1 n TYR . 188 A 188 
A 189 1 n GLY . 189 A 189 
A 190 1 n SER . 190 A 190 
A 191 1 n PHE . 191 A 191 
A 192 1 n ASP . 192 A 192 
A 193 1 n THR . 193 A 193 
A 194 1 n ASP . 194 A 194 
A 195 1 n ALA . 195 A 195 
A 196 1 n ASP . 196 A 196 
A 197 1 n ASN . 197 A 197 
A 198 1 n PHE . 198 A 198 
A 199 1 n LYS . 199 A 199 
A 200 1 n THR . 200 A 200 
A 201 1 n ALA . 201 A 201 
A 202 1 n TYR . 202 A 202 
A 203 1 n LYS . 203 A 203 
A 204 1 n VAL . 204 A 204 
A 205 1 n PHE . 205 A 205 
A 206 1 n GLY . 206 A 206 
A 207 1 n LYS . 207 A 207 
A 208 1 n TRP . 208 A 208 
A 209 1 n MET . 209 A 209 
A 210 1 n ASN . 210 A 210 
A 211 1 n ASP . 211 A 211 
A 212 1 n GLU . 212 A 212 
A 213 1 n GLN . 213 A 213 
A 214 1 n SER . 214 A 214 
A 215 1 n LYS . 215 A 215 
A 216 1 n THR . 216 A 216 
A 217 1 n PHE . 217 A 217 
A 218 1 n LEU . 218 A 218 
A 219 1 n LYS . 219 A 219 
A 220 1 n GLY . 220 A 220 
A 221 1 n GLY . 221 A 221 
A 222 1 n TYR . 222 A 222 
A 223 1 n TYR . 223 A 223 
A 224 1 n TYR . 224 A 224 
A 225 1 n ALA . 225 A 225 
A 226 1 n ASP . 226 A 226 
A 227 1 n PHE . 227 A 227 
A 228 1 n PRO . 228 A 228 
A 229 1 n GLU . 229 A 229 
A 230 1 n VAL . 230 A 230 
A 231 1 n ASN . 231 A 231 
A 232 1 n LEU . 232 A 232 
A 233 1 n ARG . 233 A 233 
A 234 1 n PHE . 234 A 234 
A 235 1 n LEU . 235 A 235 
A 236 1 n PHE . 236 A 236 
A 237 1 n LEU . 237 A 237 
A 238 1 n ASN . 238 A 238 
A 239 1 n SER . 239 A 239 
A 240 1 n VAL . 240 A 240 
A 241 1 n MET . 241 A 241 
A 242 1 n TYR . 242 A 242 
A 243 1 n ALA . 243 A 243 
A 244 1 n ALA . 244 A 244 
A 245 1 n LYS . 245 A 245 
A 246 1 n ARG . 246 A 246 
A 247 1 n ASP . 247 A 247 
A 248 1 n GLN . 248 A 248 
A 249 1 n THR . 249 A 249 
A 250 1 n GLN . 250 A 250 
A 251 1 n HIS . 251 A 251 
A 252 1 n ALA . 252 A 252 
A 253 1 n GLU . 253 A 253 
A 254 1 n ASP . 254 A 254 
A 255 1 n PRO . 255 A 255 
A 256 1 n TYR . 256 A 256 
A 257 1 n ASP . 257 A 257 
A 258 1 n GLN . 258 A 258 
A 259 1 n PHE . 259 A 259 
A 260 1 n ALA . 260 A 260 
A 261 1 n TRP . 261 A 261 
A 262 1 n ILE . 262 A 262 
A 263 1 n GLU . 263 A 263 
A 264 1 n SER . 264 A 264 
A 265 1 n SER . 265 A 265 
A 266 1 n TYR . 266 A 266 
A 267 1 n ASP . 267 A 267 
A 268 1 n ASP . 268 A 268 
A 269 1 n ALA . 269 A 269 
A 270 1 n VAL . 270 A 270 
A 271 1 n GLN . 271 A 271 
A 272 1 n LYS . 272 A 272 
A 273 1 n GLY . 273 A 273 
A 274 1 n PHE . 274 A 274 
A 275 1 n LYS . 275 A 275 
A 276 1 n VAL . 276 A 276 
A 277 1 n SER . 277 A 277 
A 278 1 n VAL . 278 A 278 
A 279 1 n ALA . 279 A 279 
A 280 1 n LEU . 280 A 280 
A 281 1 n HIS . 281 A 281 
A 282 1 n ILE . 282 A 282 
A 283 1 n PRO . 283 A 283 
A 284 1 n PRO . 284 A 284 
A 285 1 n GLY . 285 A 285 
A 286 1 n VAL . 286 A 286 
A 287 1 n TYR . 287 A 287 
A 288 1 n TYR . 288 A 288 
A 289 1 n TYR . 289 A 289 
A 290 1 n LYS . 290 A 290 
A 291 1 n ASN . 291 A 291 
A 292 1 n LYS . 292 A 292 
A 293 1 n LEU . 293 A 293 
A 294 1 n GLY . 294 A 294 
A 295 1 n TRP . 295 A 295 
A 296 1 n ASN . 296 A 296 
A 297 1 n GLU . 297 A 297 
A 298 1 n ASP . 298 A 298 
A 299 1 n TYR . 299 A 299 
A 300 1 n ILE . 300 A 300 
A 301 1 n THR . 301 A 301 
A 302 1 n LYS . 302 A 302 
A 303 1 n PHE . 303 A 303 
A 304 1 n SER . 304 A 304 
A 305 1 n LYS . 305 A 305 
A 306 1 n ILE . 306 A 306 
A 307 1 n MET . 307 A 307 
A 308 1 n LYS . 308 A 308 
A 309 1 n LYS . 309 A 309 
A 310 1 n CYS . 310 A 310 
A 311 1 n ASP . 311 A 311 
A 312 1 n PHE . 312 A 312 
A 313 1 n SER . 313 A 313 
A 314 1 n PHE . 314 A 314 
A 315 1 n ILE . 315 A 315 
A 316 1 n LEU . 316 A 316 
A 317 1 n SER . 317 A 317 
A 318 1 n GLY . 318 A 318 
A 319 1 n HIS . 319 A 319 
A 320 1 n SER . 320 A 320 
A 321 1 n HIS . 321 A 321 
A 322 1 n THR . 322 A 322 
A 323 1 n ASP . 323 A 323 
A 324 1 n MET . 324 A 324 
A 325 1 n PHE . 325 A 325 
A 326 1 n LEU . 326 A 326 
A 327 1 n PRO . 327 A 327 
A 328 1 n LEU . 328 A 328 
A 329 1 n TYR . 329 A 329 
A 330 1 n SER . 330 A 330 
A 331 1 n PRO . 331 A 331 
A 332 1 n THR . 332 A 332 
A 333 1 n ALA . 333 A 333 
A 334 1 n ASP . 334 A 334 
A 335 1 n LYS . 335 A 335 
A 336 1 n ASP . 336 A 336 
A 337 1 n SER . 337 A 337 
A 338 1 n VAL . 338 A 338 
A 339 1 n LEU . 339 A 339 
A 340 1 n TYR . 340 A 340 
A 341 1 n SER . 341 A 341 
A 342 1 n LEU . 342 A 342 
A 343 1 n SER . 343 A 343 
A 344 1 n ALA . 344 A 344 
A 345 1 n PRO . 345 A 345 
A 346 1 n SER . 346 A 346 
A 347 1 n VAL . 347 A 347 
A 348 1 n SER . 348 A 348 
A 349 1 n PRO . 349 A 349 
A 350 1 n VAL . 350 A 350 
A 351 1 n ASN . 351 A 351 
A 352 1 n TYR . 352 A 352 
A 353 1 n ASN . 353 A 353 
A 354 1 n ASN . 354 A 354 
A 355 1 n PRO . 355 A 355 
A 356 1 n GLY . 356 A 356 
A 357 1 n TYR . 357 A 357 
A 358 1 n ARG . 358 A 358 
A 359 1 n VAL . 359 A 359 
A 360 1 n PHE . 360 A 360 
A 361 1 n GLU . 361 A 361 
A 362 1 n LEU . 362 A 362 
A 363 1 n SER . 363 A 363 
A 364 1 n ASN . 364 A 364 
A 365 1 n GLY . 365 A 365 
A 366 1 n ILE . 366 A 366 
A 367 1 n VAL . 367 A 367 
A 368 1 n LYS . 368 A 368 
A 369 1 n ASP . 369 A 369 
A 370 1 n TYR . 370 A 370 
A 371 1 n THR . 371 A 371 
A 372 1 n GLN . 372 A 372 
A 373 1 n TYR . 373 A 373 
A 374 1 n TYR . 374 A 374 
A 375 1 n ALA . 375 A 375 
A 376 1 n ASP . 376 A 376 
A 377 1 n LEU . 377 A 377 
A 378 1 n LEU . 378 A 378 
A 379 1 n MET . 379 A 379 
A 380 1 n ASN . 380 A 380 
A 381 1 n PRO . 381 A 381 
A 382 1 n SER . 382 A 382 
A 383 1 n VAL . 383 A 383 
A 384 1 n LEU . 384 A 384 
A 385 1 n LYS . 385 A 385 
A 386 1 n TRP . 386 A 386 
A 387 1 n GLN . 387 A 387 
A 388 1 n VAL . 388 A 388 
A 389 1 n GLU . 389 A 389 
A 390 1 n TYR . 390 A 390 
A 391 1 n LYS . 391 A 391 
A 392 1 n PHE . 392 A 392 
A 393 1 n SER . 393 A 393 
A 394 1 n ASP . 394 A 394 
A 395 1 n ALA . 395 A 395 
A 396 1 n TYR . 396 A 396 
A 397 1 n SER . 397 A 397 
A 398 1 n ALA . 398 A 398 
A 399 1 n SER . 399 A 399 
A 400 1 n ASN . 400 A 400 
A 401 1 n VAL . 401 A 401 
A 402 1 n THR . 402 A 402 
A 403 1 n ARG . 403 A 403 
A 404 1 n GLU . 404 A 404 
A 405 1 n THR . 405 A 405 
A 406 1 n ILE . 406 A 406 
A 407 1 n ASN . 407 A 407 
A 408 1 n ASN . 408 A 408 
A 409 1 n ALA . 409 A 409 
A 410 1 n ALA . 410 A 410 
A 411 1 n GLU . 411 A 411 
A 412 1 n TRP . 412 A 412 
A 413 1 n VAL . 413 A 413 
A 414 1 n ARG . 414 A 414 
A 415 1 n THR . 415 A 415 
A 416 1 n THR . 416 A 416 
A 417 1 n GLY . 417 A 417 
A 418 1 n GLU . 418 A 418 
A 419 1 n GLY . 419 A 419 
A 420 1 n GLN . 420 A 420 
A 421 1 n TRP . 421 A 421 
A 422 1 n ARG . 422 A 422 
A 423 1 n TYR . 423 A 423 
A 424 1 n ARG . 424 A 424 
A 425 1 n GLU . 425 A 425 
A 426 1 n ARG . 426 A 426 
A 427 1 n ILE . 427 A 427 
A 428 1 n TYR . 428 A 428 
A 429 1 n THR . 429 A 429 
A 430 1 n ARG . 430 A 430 
A 431 1 n ALA . 431 A 431 
A 432 1 n ASP . 432 A 432 
A 433 1 n GLU . 433 A 433 
A 434 1 n HIS . 434 A 434 
A 435 1 n ASN . 435 A 435 
A 436 1 n ALA . 436 A 436 
A 437 1 n PHE . 437 A 437 
A 438 1 n TYR . 438 A 438 
A 439 1 n TYR . 439 A 439 
A 440 1 n CYS . 440 A 440 
A 441 1 n ALA . 441 A 441 
A 442 1 n LEU . 442 A 442 
A 443 1 n LYS . 443 A 443 
A 444 1 n ALA . 444 A 444 
A 445 1 n LEU . 445 A 445 
A 446 1 n LEU . 446 A 446 
A 447 1 n PRO . 447 A 447 
A 448 1 n ASP . 448 A 448 
A 449 1 n ASP . 449 A 449 
A 450 1 n ILE . 450 A 450 
A 451 1 n VAL . 451 A 451 
A 452 1 n ASP . 452 A 452 
A 453 1 n CYS . 453 A 453 
A 454 1 n GLU . 454 A 454 
A 455 1 n ASN . 455 A 455 
A 456 1 n LYS . 456 A 456 
A 457 1 n LEU . 457 A 457 
A 458 1 n ASN . 458 A 458 
A 459 1 n ILE . 459 A 459 
A 460 1 n ASP . 460 A 460 
A 461 1 n LYS . 461 A 461 
A 462 1 n LEU . 462 A 462 
A 463 1 n SER . 463 A 463 
A 464 1 n ALA . 464 A 464 
A 465 1 n GLN . 465 A 465 
A 466 1 n PRO . 466 A 466 
A 467 1 n TYR . 467 A 467 
A 468 1 n TYR . 468 A 468 
A 469 1 n LYS . 469 A 469 
A 470 1 n LYS . 470 A 470 
A 471 1 n ALA . 471 A 471 
A 472 1 n ASP . 472 A 472 
A 473 1 n PHE . 473 A 473 
A 474 1 n LEU . 474 A 474 
A 475 1 n ILE . 475 A 475 
#
_software.classification other
_software.date           ?
_software.description    "Structure prediction"
_software.name           AlphaFold
_software.pdbx_ordinal   1
_software.type           package
_software.version        "AlphaFold-beta-20231127 (7a14c934-fe78-43c1-a552-7fb305b0ebd1 @ 2024-09-17 17:27:04)"
#
loop_
_struct_asym.entity_id
_struct_asym.id
1 A 
2 B 
3 C 
#
loop_
_atom_site.group_PDB
_atom_site.id
_atom_site.type_symbol
_atom_site.label_atom_id
_atom_site.label_alt_id
_atom_site.label_comp_id
_atom_site.label_asym_id
_atom_site.label_entity_id
_atom_site.label_seq_id
_atom_site.pdbx_PDB_ins_code
_atom_site.Cartn_x
_atom_site.Cartn_y
_atom_site.Cartn_z
_atom_site.occupancy
_atom_site.B_iso_or_equiv
_atom_site.auth_seq_id
_atom_site.auth_asym_id
_atom_site.pdbx_PDB_model_num
ATOM   1    N  N   . MET A 1 1   ? -114.825 -21.008 51.540  1.00 26.16 1   A 1 
ATOM   2    C  CA  . MET A 1 1   ? -115.227 -20.300 52.775  1.00 34.71 1   A 1 
ATOM   3    C  C   . MET A 1 1   ? -114.030 -20.046 53.684  1.00 37.30 1   A 1 
ATOM   4    O  O   . MET A 1 1   ? -113.882 -18.919 54.115  1.00 38.17 1   A 1 
ATOM   5    C  CB  . MET A 1 1   ? -116.321 -21.058 53.525  1.00 35.69 1   A 1 
ATOM   6    C  CG  . MET A 1 1   ? -117.236 -20.116 54.340  1.00 32.06 1   A 1 
ATOM   7    S  SD  . MET A 1 1   ? -118.605 -20.978 55.178  1.00 30.95 1   A 1 
ATOM   8    C  CE  . MET A 1 1   ? -119.583 -19.571 55.780  1.00 26.97 1   A 1 
ATOM   9    N  N   . GLU A 1 2   ? -113.267 -21.048 53.950  1.00 25.17 2   A 1 
ATOM   10   C  CA  . GLU A 1 2   ? -112.281 -21.038 55.032  1.00 28.17 2   A 1 
ATOM   11   C  C   . GLU A 1 2   ? -111.195 -19.960 54.843  1.00 26.25 2   A 1 
ATOM   12   O  O   . GLU A 1 2   ? -110.671 -19.748 53.767  1.00 26.47 2   A 1 
ATOM   13   C  CB  . GLU A 1 2   ? -111.704 -22.446 55.235  1.00 29.44 2   A 1 
ATOM   14   C  CG  . GLU A 1 2   ? -112.747 -23.334 55.944  1.00 27.38 2   A 1 
ATOM   15   C  CD  . GLU A 1 2   ? -112.374 -24.825 56.016  1.00 26.87 2   A 1 
ATOM   16   O  OE1 . GLU A 1 2   ? -112.875 -25.496 56.950  1.00 24.79 2   A 1 
ATOM   17   O  OE2 . GLU A 1 2   ? -111.661 -25.282 55.091  1.00 32.32 2   A 1 
ATOM   18   N  N   . THR A 1 3   ? -111.006 -19.249 55.962  1.00 27.56 3   A 1 
ATOM   19   C  CA  . THR A 1 3   ? -110.502 -17.868 56.056  1.00 29.12 3   A 1 
ATOM   20   C  C   . THR A 1 3   ? -109.023 -17.757 56.437  1.00 27.74 3   A 1 
ATOM   21   O  O   . THR A 1 3   ? -108.580 -16.640 56.689  1.00 26.68 3   A 1 
ATOM   22   C  CB  . THR A 1 3   ? -111.314 -17.136 57.142  1.00 28.64 3   A 1 
ATOM   23   O  OG1 . THR A 1 3   ? -111.546 -17.964 58.263  1.00 25.93 3   A 1 
ATOM   24   C  CG2 . THR A 1 3   ? -112.695 -16.701 56.635  1.00 26.75 3   A 1 
ATOM   25   N  N   . ASP A 1 4   ? -108.313 -18.848 56.567  1.00 27.54 4   A 1 
ATOM   26   C  CA  . ASP A 1 4   ? -107.333 -19.048 57.637  1.00 29.31 4   A 1 
ATOM   27   C  C   . ASP A 1 4   ? -106.091 -18.124 57.667  1.00 27.95 4   A 1 
ATOM   28   O  O   . ASP A 1 4   ? -105.737 -17.396 56.741  1.00 27.51 4   A 1 
ATOM   29   C  CB  . ASP A 1 4   ? -106.943 -20.545 57.726  1.00 29.13 4   A 1 
ATOM   30   C  CG  . ASP A 1 4   ? -107.738 -21.298 58.802  1.00 25.78 4   A 1 
ATOM   31   O  OD1 . ASP A 1 4   ? -108.282 -20.645 59.720  1.00 26.26 4   A 1 
ATOM   32   O  OD2 . ASP A 1 4   ? -107.771 -22.544 58.700  1.00 27.57 4   A 1 
ATOM   33   N  N   . LEU A 1 5   ? -105.460 -18.229 58.847  1.00 30.07 5   A 1 
ATOM   34   C  CA  . LEU A 1 5   ? -104.532 -17.370 59.568  1.00 31.63 5   A 1 
ATOM   35   C  C   . LEU A 1 5   ? -103.165 -17.169 58.873  1.00 29.73 5   A 1 
ATOM   36   O  O   . LEU A 1 5   ? -102.127 -17.573 59.413  1.00 29.46 5   A 1 
ATOM   37   C  CB  . LEU A 1 5   ? -104.323 -18.031 60.949  1.00 32.58 5   A 1 
ATOM   38   C  CG  . LEU A 1 5   ? -105.536 -17.960 61.894  1.00 29.57 5   A 1 
ATOM   39   C  CD1 . LEU A 1 5   ? -105.497 -19.137 62.896  1.00 29.80 5   A 1 
ATOM   40   C  CD2 . LEU A 1 5   ? -105.525 -16.659 62.683  1.00 33.59 5   A 1 
ATOM   41   N  N   . LEU A 1 6   ? -103.140 -16.526 57.710  1.00 31.92 6   A 1 
ATOM   42   C  CA  . LEU A 1 6   ? -101.832 -16.121 57.179  1.00 32.76 6   A 1 
ATOM   43   C  C   . LEU A 1 6   ? -101.224 -15.017 58.053  1.00 30.52 6   A 1 
ATOM   44   O  O   . LEU A 1 6   ? -101.605 -13.853 57.998  1.00 29.82 6   A 1 
ATOM   45   C  CB  . LEU A 1 6   ? -101.941 -15.740 55.690  1.00 33.35 6   A 1 
ATOM   46   C  CG  . LEU A 1 6   ? -102.042 -16.979 54.782  1.00 29.87 6   A 1 
ATOM   47   C  CD1 . LEU A 1 6   ? -102.428 -16.542 53.366  1.00 29.79 6   A 1 
ATOM   48   C  CD2 . LEU A 1 6   ? -100.733 -17.762 54.701  1.00 32.99 6   A 1 
ATOM   49   N  N   . SER A 1 7   ? -100.321 -15.430 58.946  1.00 27.79 7   A 1 
ATOM   50   C  CA  . SER A 1 7   ? -99.743  -14.634 60.030  1.00 30.97 7   A 1 
ATOM   51   C  C   . SER A 1 7   ? -98.768  -13.559 59.533  1.00 30.50 7   A 1 
ATOM   52   O  O   . SER A 1 7   ? -98.249  -13.576 58.428  1.00 30.19 7   A 1 
ATOM   53   C  CB  . SER A 1 7   ? -99.080  -15.572 61.046  1.00 31.21 7   A 1 
ATOM   54   O  OG  . SER A 1 7   ? -97.994  -16.274 60.462  1.00 27.76 7   A 1 
ATOM   55   N  N   . SER A 1 8   ? -98.523  -12.616 60.441  1.00 26.85 8   A 1 
ATOM   56   C  CA  . SER A 1 8   ? -98.113  -11.221 60.210  1.00 30.85 8   A 1 
ATOM   57   C  C   . SER A 1 8   ? -96.614  -10.950 60.123  1.00 30.32 8   A 1 
ATOM   58   O  O   . SER A 1 8   ? -96.227  -9.792  60.295  1.00 29.56 8   A 1 
ATOM   59   C  CB  . SER A 1 8   ? -98.682  -10.403 61.376  1.00 30.29 8   A 1 
ATOM   60   O  OG  . SER A 1 8   ? -98.125  -10.852 62.601  1.00 27.41 8   A 1 
ATOM   61   N  N   . HIS A 1 9   ? -95.779  -11.973 59.980  1.00 31.01 9   A 1 
ATOM   62   C  CA  . HIS A 1 9   ? -94.365  -11.717 60.265  1.00 32.67 9   A 1 
ATOM   63   C  C   . HIS A 1 9   ? -93.791  -10.633 59.342  1.00 31.11 9   A 1 
ATOM   64   O  O   . HIS A 1 9   ? -93.460  -10.868 58.185  1.00 29.76 9   A 1 
ATOM   65   C  CB  . HIS A 1 9   ? -93.546  -13.005 60.282  1.00 31.66 9   A 1 
ATOM   66   C  CG  . HIS A 1 9   ? -93.658  -13.735 61.592  1.00 28.27 9   A 1 
ATOM   67   N  ND1 . HIS A 1 9   ? -93.482  -13.183 62.840  1.00 26.64 9   A 1 
ATOM   68   C  CD2 . HIS A 1 9   ? -93.944  -15.055 61.799  1.00 26.30 9   A 1 
ATOM   69   C  CE1 . HIS A 1 9   ? -93.664  -14.131 63.760  1.00 27.92 9   A 1 
ATOM   70   N  NE2 . HIS A 1 9   ? -93.950  -15.291 63.168  1.00 28.19 9   A 1 
ATOM   71   N  N   . ALA A 1 10  ? -93.693  -9.414  59.954  1.00 29.46 10  A 1 
ATOM   72   C  CA  . ALA A 1 10  ? -93.034  -8.258  59.381  1.00 32.24 10  A 1 
ATOM   73   C  C   . ALA A 1 10  ? -91.536  -8.582  59.214  1.00 31.91 10  A 1 
ATOM   74   O  O   . ALA A 1 10  ? -90.777  -8.551  60.176  1.00 31.56 10  A 1 
ATOM   75   C  CB  . ALA A 1 10  ? -93.284  -7.056  60.307  1.00 32.39 10  A 1 
ATOM   76   N  N   . GLN A 1 11  ? -91.165  -8.946  58.008  1.00 30.52 11  A 1 
ATOM   77   C  CA  . GLN A 1 11  ? -89.738  -9.093  57.716  1.00 33.55 11  A 1 
ATOM   78   C  C   . GLN A 1 11  ? -89.096  -7.705  57.702  1.00 32.63 11  A 1 
ATOM   79   O  O   . GLN A 1 11  ? -89.562  -6.796  57.022  1.00 31.98 11  A 1 
ATOM   80   C  CB  . GLN A 1 11  ? -89.502  -9.842  56.404  1.00 34.15 11  A 1 
ATOM   81   C  CG  . GLN A 1 11  ? -89.716  -11.350 56.583  1.00 31.03 11  A 1 
ATOM   82   C  CD  . GLN A 1 11  ? -89.355  -12.167 55.337  1.00 28.17 11  A 1 
ATOM   83   O  OE1 . GLN A 1 11  ? -89.226  -11.675 54.239  1.00 28.98 11  A 1 
ATOM   84   N  NE2 . GLN A 1 11  ? -89.193  -13.465 55.467  1.00 29.18 11  A 1 
ATOM   85   N  N   . ASP A 1 12  ? -88.035  -7.559  58.493  1.00 30.13 12  A 1 
ATOM   86   C  CA  . ASP A 1 12  ? -87.277  -6.320  58.680  1.00 33.39 12  A 1 
ATOM   87   C  C   . ASP A 1 12  ? -86.741  -5.791  57.338  1.00 31.55 12  A 1 
ATOM   88   O  O   . ASP A 1 12  ? -86.272  -6.567  56.496  1.00 30.86 12  A 1 
ATOM   89   C  CB  . ASP A 1 12  ? -86.106  -6.565  59.656  1.00 33.47 12  A 1 
ATOM   90   C  CG  . ASP A 1 12  ? -86.350  -6.046  61.076  1.00 28.75 12  A 1 
ATOM   91   O  OD1 . ASP A 1 12  ? -87.043  -5.019  61.215  1.00 28.31 12  A 1 
ATOM   92   O  OD2 . ASP A 1 12  ? -85.800  -6.674  62.006  1.00 29.17 12  A 1 
ATOM   93   N  N   . PRO A 1 13  ? -86.769  -4.459  57.150  1.00 29.41 13  A 1 
ATOM   94   C  CA  . PRO A 1 13  ? -86.262  -3.839  55.940  1.00 31.43 13  A 1 
ATOM   95   C  C   . PRO A 1 13  ? -84.731  -3.969  55.920  1.00 31.73 13  A 1 
ATOM   96   O  O   . PRO A 1 13  ? -84.020  -3.195  56.566  1.00 31.03 13  A 1 
ATOM   97   C  CB  . PRO A 1 13  ? -86.773  -2.390  55.983  1.00 31.10 13  A 1 
ATOM   98   C  CG  . PRO A 1 13  ? -86.896  -2.098  57.474  1.00 30.46 13  A 1 
ATOM   99   C  CD  . PRO A 1 13  ? -87.255  -3.454  58.086  1.00 35.38 13  A 1 
ATOM   100  N  N   . LEU A 1 14  ? -84.235  -4.960  55.202  1.00 33.31 14  A 1 
ATOM   101  C  CA  . LEU A 1 14  ? -82.801  -5.115  54.998  1.00 34.49 14  A 1 
ATOM   102  C  C   . LEU A 1 14  ? -82.238  -3.851  54.347  1.00 32.73 14  A 1 
ATOM   103  O  O   . LEU A 1 14  ? -82.670  -3.430  53.271  1.00 32.30 14  A 1 
ATOM   104  C  CB  . LEU A 1 14  ? -82.519  -6.378  54.161  1.00 35.27 14  A 1 
ATOM   105  C  CG  . LEU A 1 14  ? -82.474  -7.662  55.009  1.00 32.54 14  A 1 
ATOM   106  C  CD1 . LEU A 1 14  ? -82.627  -8.894  54.111  1.00 31.95 14  A 1 
ATOM   107  C  CD2 . LEU A 1 14  ? -81.127  -7.791  55.749  1.00 34.27 14  A 1 
ATOM   108  N  N   . THR A 1 15  ? -81.314  -3.202  55.059  1.00 31.67 15  A 1 
ATOM   109  C  CA  . THR A 1 15  ? -80.818  -1.870  54.749  1.00 34.01 15  A 1 
ATOM   110  C  C   . THR A 1 15  ? -80.044  -1.853  53.421  1.00 32.77 15  A 1 
ATOM   111  O  O   . THR A 1 15  ? -79.120  -2.636  53.217  1.00 31.53 15  A 1 
ATOM   112  C  CB  . THR A 1 15  ? -79.937  -1.339  55.888  1.00 33.48 15  A 1 
ATOM   113  O  OG1 . THR A 1 15  ? -79.008  -2.318  56.300  1.00 29.82 15  A 1 
ATOM   114  C  CG2 . THR A 1 15  ? -80.765  -0.975  57.131  1.00 29.92 15  A 1 
ATOM   115  N  N   . TYR A 1 16  ? -80.357  -0.876  52.569  1.00 35.61 16  A 1 
ATOM   116  C  CA  . TYR A 1 16  ? -79.754  -0.608  51.245  1.00 35.21 16  A 1 
ATOM   117  C  C   . TYR A 1 16  ? -78.218  -0.499  51.250  1.00 34.03 16  A 1 
ATOM   118  O  O   . TYR A 1 16  ? -77.571  -0.778  50.249  1.00 33.67 16  A 1 
ATOM   119  C  CB  . TYR A 1 16  ? -80.352  0.705   50.720  1.00 35.76 16  A 1 
ATOM   120  C  CG  . TYR A 1 16  ? -81.396  0.533   49.644  1.00 34.48 16  A 1 
ATOM   121  C  CD1 . TYR A 1 16  ? -81.013  0.647   48.289  1.00 32.00 16  A 1 
ATOM   122  C  CD2 . TYR A 1 16  ? -82.747  0.280   49.963  1.00 31.36 16  A 1 
ATOM   123  C  CE1 . TYR A 1 16  ? -81.975  0.511   47.269  1.00 30.25 16  A 1 
ATOM   124  C  CE2 . TYR A 1 16  ? -83.694  0.134   48.949  1.00 29.32 16  A 1 
ATOM   125  C  CZ  . TYR A 1 16  ? -83.318  0.251   47.601  1.00 32.24 16  A 1 
ATOM   126  O  OH  . TYR A 1 16  ? -84.254  0.115   46.610  1.00 32.35 16  A 1 
ATOM   127  N  N   . ASP A 1 17  ? -77.661  -0.124  52.423  1.00 40.25 17  A 1 
ATOM   128  C  CA  . ASP A 1 17  ? -76.264  0.316   52.546  1.00 44.71 17  A 1 
ATOM   129  C  C   . ASP A 1 17  ? -75.234  -0.797  52.263  1.00 43.82 17  A 1 
ATOM   130  O  O   . ASP A 1 17  ? -74.058  -0.540  51.972  1.00 43.80 17  A 1 
ATOM   131  C  CB  . ASP A 1 17  ? -76.101  0.885   53.969  1.00 44.41 17  A 1 
ATOM   132  C  CG  . ASP A 1 17  ? -75.191  2.105   54.072  1.00 39.87 17  A 1 
ATOM   133  O  OD1 . ASP A 1 17  ? -74.989  2.781   53.044  1.00 38.09 17  A 1 
ATOM   134  O  OD2 . ASP A 1 17  ? -74.709  2.353   55.199  1.00 38.22 17  A 1 
ATOM   135  N  N   . SER A 1 18  ? -75.644  -2.064  52.347  1.00 38.65 18  A 1 
ATOM   136  C  CA  . SER A 1 18  ? -74.734  -3.192  52.131  1.00 43.80 18  A 1 
ATOM   137  C  C   . SER A 1 18  ? -74.348  -3.404  50.664  1.00 42.92 18  A 1 
ATOM   138  O  O   . SER A 1 18  ? -73.256  -3.905  50.384  1.00 42.96 18  A 1 
ATOM   139  C  CB  . SER A 1 18  ? -75.325  -4.472  52.735  1.00 43.18 18  A 1 
ATOM   140  O  OG  . SER A 1 18  ? -76.524  -4.836  52.091  1.00 39.18 18  A 1 
ATOM   141  N  N   . ILE A 1 19  ? -75.202  -2.992  49.731  1.00 43.59 19  A 1 
ATOM   142  C  CA  . ILE A 1 19  ? -74.999  -3.274  48.303  1.00 45.92 19  A 1 
ATOM   143  C  C   . ILE A 1 19  ? -73.863  -2.421  47.718  1.00 44.67 19  A 1 
ATOM   144  O  O   . ILE A 1 19  ? -73.033  -2.940  46.963  1.00 43.93 19  A 1 
ATOM   145  C  CB  . ILE A 1 19  ? -76.335  -3.118  47.535  1.00 45.58 19  A 1 
ATOM   146  C  CG1 . ILE A 1 19  ? -77.403  -4.096  48.097  1.00 42.13 19  A 1 
ATOM   147  C  CG2 . ILE A 1 19  ? -76.119  -3.366  46.032  1.00 43.98 19  A 1 
ATOM   148  C  CD1 . ILE A 1 19  ? -78.789  -3.961  47.447  1.00 42.38 19  A 1 
ATOM   149  N  N   . GLU A 1 20  ? -73.763  -1.135  48.124  1.00 46.81 20  A 1 
ATOM   150  C  CA  . GLU A 1 20  ? -72.720  -0.250  47.586  1.00 50.56 20  A 1 
ATOM   151  C  C   . GLU A 1 20  ? -71.298  -0.707  47.960  1.00 48.36 20  A 1 
ATOM   152  O  O   . GLU A 1 20  ? -70.373  -0.629  47.140  1.00 49.93 20  A 1 
ATOM   153  C  CB  . GLU A 1 20  ? -72.933  1.195   48.030  1.00 50.44 20  A 1 
ATOM   154  C  CG  . GLU A 1 20  ? -74.023  1.905   47.220  1.00 47.25 20  A 1 
ATOM   155  C  CD  . GLU A 1 20  ? -73.991  3.429   47.400  1.00 44.73 20  A 1 
ATOM   156  O  OE1 . GLU A 1 20  ? -74.405  4.121   46.436  1.00 40.66 20  A 1 
ATOM   157  O  OE2 . GLU A 1 20  ? -73.524  3.881   48.458  1.00 45.70 20  A 1 
ATOM   158  N  N   . LYS A 1 21  ? -71.097  -1.230  49.190  1.00 50.82 21  A 1 
ATOM   159  C  CA  . LYS A 1 21  ? -69.784  -1.721  49.643  1.00 54.68 21  A 1 
ATOM   160  C  C   . LYS A 1 21  ? -69.266  -2.898  48.814  1.00 52.63 21  A 1 
ATOM   161  O  O   . LYS A 1 21  ? -68.054  -2.978  48.577  1.00 52.42 21  A 1 
ATOM   162  C  CB  . LYS A 1 21  ? -69.826  -2.074  51.137  1.00 53.54 21  A 1 
ATOM   163  C  CG  . LYS A 1 21  ? -69.771  -0.813  51.991  1.00 49.54 21  A 1 
ATOM   164  C  CD  . LYS A 1 21  ? -69.737  -1.150  53.491  1.00 46.82 21  A 1 
ATOM   165  C  CE  . LYS A 1 21  ? -69.664  0.146   54.291  1.00 42.55 21  A 1 
ATOM   166  N  NZ  . LYS A 1 21  ? -69.830  -0.079  55.739  1.00 38.95 21  A 1 
ATOM   167  N  N   . VAL A 1 22  ? -70.158  -3.781  48.362  1.00 54.99 22  A 1 
ATOM   168  C  CA  . VAL A 1 22  ? -69.774  -4.929  47.534  1.00 56.25 22  A 1 
ATOM   169  C  C   . VAL A 1 22  ? -69.253  -4.471  46.167  1.00 54.32 22  A 1 
ATOM   170  O  O   . VAL A 1 22  ? -68.169  -4.876  45.753  1.00 52.96 22  A 1 
ATOM   171  C  CB  . VAL A 1 22  ? -70.932  -5.941  47.406  1.00 54.39 22  A 1 
ATOM   172  C  CG1 . VAL A 1 22  ? -70.527  -7.155  46.572  1.00 48.67 22  A 1 
ATOM   173  C  CG2 . VAL A 1 22  ? -71.354  -6.464  48.794  1.00 51.12 22  A 1 
ATOM   174  N  N   . HIS A 1 23  ? -69.960  -3.516  45.529  1.00 59.74 23  A 1 
ATOM   175  C  CA  . HIS A 1 23  ? -69.532  -3.008  44.223  1.00 61.56 23  A 1 
ATOM   176  C  C   . HIS A 1 23  ? -68.166  -2.302  44.234  1.00 60.46 23  A 1 
ATOM   177  O  O   . HIS A 1 23  ? -67.399  -2.420  43.271  1.00 59.29 23  A 1 
ATOM   178  C  CB  . HIS A 1 23  ? -70.614  -2.088  43.647  1.00 58.23 23  A 1 
ATOM   179  C  CG  . HIS A 1 23  ? -71.632  -2.829  42.825  1.00 53.80 23  A 1 
ATOM   180  N  ND1 . HIS A 1 23  ? -71.337  -3.703  41.804  1.00 47.56 23  A 1 
ATOM   181  C  CD2 . HIS A 1 23  ? -72.986  -2.754  42.897  1.00 46.41 23  A 1 
ATOM   182  C  CE1 . HIS A 1 23  ? -72.493  -4.146  41.293  1.00 46.37 23  A 1 
ATOM   183  N  NE2 . HIS A 1 23  ? -73.523  -3.589  41.930  1.00 45.02 23  A 1 
ATOM   184  N  N   . HIS A 1 24  ? -67.817  -1.575  45.322  1.00 62.61 24  A 1 
ATOM   185  C  CA  . HIS A 1 24  ? -66.497  -0.949  45.445  1.00 65.06 24  A 1 
ATOM   186  C  C   . HIS A 1 24  ? -65.357  -1.960  45.643  1.00 63.69 24  A 1 
ATOM   187  O  O   . HIS A 1 24  ? -64.248  -1.741  45.146  1.00 63.24 24  A 1 
ATOM   188  C  CB  . HIS A 1 24  ? -66.507  0.112   46.552  1.00 62.27 24  A 1 
ATOM   189  C  CG  . HIS A 1 24  ? -66.790  1.480   46.025  1.00 57.66 24  A 1 
ATOM   190  N  ND1 . HIS A 1 24  ? -66.136  2.095   44.976  1.00 50.78 24  A 1 
ATOM   191  C  CD2 . HIS A 1 24  ? -67.714  2.384   46.475  1.00 50.60 24  A 1 
ATOM   192  C  CE1 . HIS A 1 24  ? -66.651  3.320   44.799  1.00 50.42 24  A 1 
ATOM   193  N  NE2 . HIS A 1 24  ? -67.612  3.530   45.693  1.00 48.96 24  A 1 
ATOM   194  N  N   . SER A 1 25  ? -65.600  -3.056  46.340  1.00 64.05 25  A 1 
ATOM   195  C  CA  . SER A 1 25  ? -64.640  -4.149  46.539  1.00 67.81 25  A 1 
ATOM   196  C  C   . SER A 1 25  ? -64.280  -4.822  45.214  1.00 68.07 25  A 1 
ATOM   197  O  O   . SER A 1 25  ? -63.093  -4.995  44.901  1.00 63.58 25  A 1 
ATOM   198  C  CB  . SER A 1 25  ? -65.223  -5.136  47.560  1.00 63.54 25  A 1 
ATOM   199  O  OG  . SER A 1 25  ? -64.696  -6.432  47.428  1.00 57.28 25  A 1 
ATOM   200  N  N   . ASP A 1 26  ? -65.288  -5.125  44.401  1.00 64.79 26  A 1 
ATOM   201  C  CA  . ASP A 1 26  ? -65.073  -5.802  43.125  1.00 68.91 26  A 1 
ATOM   202  C  C   . ASP A 1 26  ? -64.350  -4.926  42.116  1.00 68.01 26  A 1 
ATOM   203  O  O   . ASP A 1 26  ? -63.397  -5.380  41.465  1.00 69.34 26  A 1 
ATOM   204  C  CB  . ASP A 1 26  ? -66.401  -6.335  42.571  1.00 65.52 26  A 1 
ATOM   205  C  CG  . ASP A 1 26  ? -66.890  -7.582  43.315  1.00 60.40 26  A 1 
ATOM   206  O  OD1 . ASP A 1 26  ? -66.042  -8.252  43.968  1.00 56.62 26  A 1 
ATOM   207  O  OD2 . ASP A 1 26  ? -68.097  -7.871  43.216  1.00 57.05 26  A 1 
ATOM   208  N  N   . LYS A 1 27  ? -64.651  -3.616  42.045  1.00 64.23 27  A 1 
ATOM   209  C  CA  . LYS A 1 27  ? -63.895  -2.665  41.226  1.00 67.69 27  A 1 
ATOM   210  C  C   . LYS A 1 27  ? -62.416  -2.614  41.621  1.00 66.80 27  A 1 
ATOM   211  O  O   . LYS A 1 27  ? -61.557  -2.617  40.740  1.00 69.22 27  A 1 
ATOM   212  C  CB  . LYS A 1 27  ? -64.511  -1.265  41.284  1.00 66.32 27  A 1 
ATOM   213  C  CG  . LYS A 1 27  ? -65.715  -1.133  40.342  1.00 62.85 27  A 1 
ATOM   214  C  CD  . LYS A 1 27  ? -66.261  0.302   40.357  1.00 60.15 27  A 1 
ATOM   215  C  CE  . LYS A 1 27  ? -67.445  0.436   39.393  1.00 51.82 27  A 1 
ATOM   216  N  NZ  . LYS A 1 27  ? -68.019  1.816   39.391  1.00 49.01 27  A 1 
ATOM   217  N  N   . ARG A 1 28  ? -62.086  -2.609  42.937  1.00 64.21 28  A 1 
ATOM   218  C  CA  . ARG A 1 28  ? -60.690  -2.661  43.394  1.00 67.03 28  A 1 
ATOM   219  C  C   . ARG A 1 28  ? -59.998  -3.957  42.997  1.00 67.04 28  A 1 
ATOM   220  O  O   . ARG A 1 28  ? -58.854  -3.901  42.546  1.00 71.05 28  A 1 
ATOM   221  C  CB  . ARG A 1 28  ? -60.579  -2.434  44.904  1.00 67.37 28  A 1 
ATOM   222  C  CG  . ARG A 1 28  ? -60.525  -0.949  45.256  1.00 62.64 28  A 1 
ATOM   223  C  CD  . ARG A 1 28  ? -60.300  -0.762  46.757  1.00 60.55 28  A 1 
ATOM   224  N  NE  . ARG A 1 28  ? -60.136  0.654   47.124  1.00 52.16 28  A 1 
ATOM   225  C  CZ  . ARG A 1 28  ? -59.901  1.131   48.327  1.00 48.67 28  A 1 
ATOM   226  N  NH1 . ARG A 1 28  ? -59.778  0.342   49.359  1.00 43.93 28  A 1 
ATOM   227  N  NH2 . ARG A 1 28  ? -59.764  2.417   48.523  1.00 44.63 28  A 1 
ATOM   228  N  N   . LYS A 1 29  ? -60.679  -5.113  43.125  1.00 63.68 29  A 1 
ATOM   229  C  CA  . LYS A 1 29  ? -60.123  -6.400  42.703  1.00 65.48 29  A 1 
ATOM   230  C  C   . LYS A 1 29  ? -59.844  -6.443  41.200  1.00 65.34 29  A 1 
ATOM   231  O  O   . LYS A 1 29  ? -58.770  -6.884  40.810  1.00 70.12 29  A 1 
ATOM   232  C  CB  . LYS A 1 29  ? -61.041  -7.553  43.102  1.00 65.67 29  A 1 
ATOM   233  C  CG  . LYS A 1 29  ? -60.944  -7.879  44.588  1.00 63.04 29  A 1 
ATOM   234  C  CD  . LYS A 1 29  ? -61.911  -9.025  44.909  1.00 60.36 29  A 1 
ATOM   235  C  CE  . LYS A 1 29  ? -61.856  -9.418  46.378  1.00 53.14 29  A 1 
ATOM   236  N  NZ  . LYS A 1 29  ? -62.891  -10.437 46.675  1.00 48.25 29  A 1 
ATOM   237  N  N   . ILE A 1 30  ? -60.766  -5.913  40.378  1.00 65.62 30  A 1 
ATOM   238  C  CA  . ILE A 1 30  ? -60.589  -5.840  38.924  1.00 67.15 30  A 1 
ATOM   239  C  C   . ILE A 1 30  ? -59.399  -4.938  38.550  1.00 67.98 30  A 1 
ATOM   240  O  O   . ILE A 1 30  ? -58.585  -5.325  37.716  1.00 69.89 30  A 1 
ATOM   241  C  CB  . ILE A 1 30  ? -61.895  -5.392  38.241  1.00 66.36 30  A 1 
ATOM   242  C  CG1 . ILE A 1 30  ? -62.984  -6.481  38.409  1.00 64.30 30  A 1 
ATOM   243  C  CG2 . ILE A 1 30  ? -61.678  -5.100  36.749  1.00 64.61 30  A 1 
ATOM   244  C  CD1 . ILE A 1 30  ? -64.398  -6.001  38.069  1.00 59.90 30  A 1 
ATOM   245  N  N   . ILE A 1 31  ? -59.265  -3.774  39.227  1.00 65.49 31  A 1 
ATOM   246  C  CA  . ILE A 1 31  ? -58.127  -2.866  38.989  1.00 66.99 31  A 1 
ATOM   247  C  C   . ILE A 1 31  ? -56.798  -3.528  39.396  1.00 68.33 31  A 1 
ATOM   248  O  O   . ILE A 1 31  ? -55.827  -3.446  38.652  1.00 71.86 31  A 1 
ATOM   249  C  CB  . ILE A 1 31  ? -58.337  -1.515  39.701  1.00 66.78 31  A 1 
ATOM   250  C  CG1 . ILE A 1 31  ? -59.508  -0.743  39.042  1.00 64.25 31  A 1 
ATOM   251  C  CG2 . ILE A 1 31  ? -57.066  -0.652  39.678  1.00 64.42 31  A 1 
ATOM   252  C  CD1 . ILE A 1 31  ? -60.021  0.439   39.869  1.00 59.76 31  A 1 
ATOM   253  N  N   . ILE A 1 32  ? -56.741  -4.218  40.553  1.00 64.57 32  A 1 
ATOM   254  C  CA  . ILE A 1 32  ? -55.546  -4.930  41.012  1.00 65.95 32  A 1 
ATOM   255  C  C   . ILE A 1 32  ? -55.189  -6.076  40.054  1.00 66.84 32  A 1 
ATOM   256  O  O   . ILE A 1 32  ? -54.024  -6.212  39.685  1.00 71.25 32  A 1 
ATOM   257  C  CB  . ILE A 1 32  ? -55.709  -5.407  42.470  1.00 65.92 32  A 1 
ATOM   258  C  CG1 . ILE A 1 32  ? -55.722  -4.190  43.426  1.00 64.13 32  A 1 
ATOM   259  C  CG2 . ILE A 1 32  ? -54.574  -6.371  42.873  1.00 63.62 32  A 1 
ATOM   260  C  CD1 . ILE A 1 32  ? -56.210  -4.530  44.841  1.00 59.64 32  A 1 
ATOM   261  N  N   . LEU A 1 33  ? -56.184  -6.856  39.607  1.00 67.37 33  A 1 
ATOM   262  C  CA  . LEU A 1 33  ? -55.967  -7.914  38.609  1.00 68.29 33  A 1 
ATOM   263  C  C   . LEU A 1 33  ? -55.492  -7.348  37.266  1.00 68.70 33  A 1 
ATOM   264  O  O   . LEU A 1 33  ? -54.579  -7.914  36.660  1.00 71.66 33  A 1 
ATOM   265  C  CB  . LEU A 1 33  ? -57.263  -8.728  38.442  1.00 67.74 33  A 1 
ATOM   266  C  CG  . LEU A 1 33  ? -57.389  -9.862  39.474  1.00 64.46 33  A 1 
ATOM   267  C  CD1 . LEU A 1 33  ? -58.843  -10.265 39.662  1.00 57.89 33  A 1 
ATOM   268  C  CD2 . LEU A 1 33  ? -56.599  -11.085 39.015  1.00 64.01 33  A 1 
ATOM   269  N  N   . GLY A 1 34  ? -56.050  -6.207  36.844  1.00 66.74 34  A 1 
ATOM   270  C  CA  . GLY A 1 34  ? -55.612  -5.497  35.650  1.00 66.98 34  A 1 
ATOM   271  C  C   . GLY A 1 34  ? -54.167  -5.014  35.760  1.00 67.77 34  A 1 
ATOM   272  O  O   . GLY A 1 34  ? -53.373  -5.235  34.844  1.00 72.06 34  A 1 
ATOM   273  N  N   . LEU A 1 35  ? -53.783  -4.424  36.906  1.00 67.18 35  A 1 
ATOM   274  C  CA  . LEU A 1 35  ? -52.406  -3.988  37.177  1.00 69.87 35  A 1 
ATOM   275  C  C   . LEU A 1 35  ? -51.427  -5.172  37.245  1.00 70.37 35  A 1 
ATOM   276  O  O   . LEU A 1 35  ? -50.350  -5.092  36.660  1.00 75.12 35  A 1 
ATOM   277  C  CB  . LEU A 1 35  ? -52.361  -3.172  38.488  1.00 69.40 35  A 1 
ATOM   278  C  CG  . LEU A 1 35  ? -52.744  -1.695  38.292  1.00 65.87 35  A 1 
ATOM   279  C  CD1 . LEU A 1 35  ? -53.097  -1.061  39.638  1.00 59.38 35  A 1 
ATOM   280  C  CD2 . LEU A 1 35  ? -51.594  -0.904  37.678  1.00 66.52 35  A 1 
ATOM   281  N  N   . LEU A 1 36  ? -51.791  -6.271  37.904  1.00 67.13 36  A 1 
ATOM   282  C  CA  . LEU A 1 36  ? -50.967  -7.479  37.955  1.00 69.87 36  A 1 
ATOM   283  C  C   . LEU A 1 36  ? -50.777  -8.099  36.565  1.00 70.54 36  A 1 
ATOM   284  O  O   . LEU A 1 36  ? -49.664  -8.496  36.215  1.00 74.21 36  A 1 
ATOM   285  C  CB  . LEU A 1 36  ? -51.583  -8.490  38.928  1.00 68.98 36  A 1 
ATOM   286  C  CG  . LEU A 1 36  ? -51.382  -8.141  40.423  1.00 67.64 36  A 1 
ATOM   287  C  CD1 . LEU A 1 36  ? -52.252  -9.048  41.287  1.00 60.29 36  A 1 
ATOM   288  C  CD2 . LEU A 1 36  ? -49.925  -8.319  40.850  1.00 68.00 36  A 1 
ATOM   289  N  N   . SER A 1 37  ? -51.853  -8.107  35.768  1.00 64.49 37  A 1 
ATOM   290  C  CA  . SER A 1 37  ? -51.781  -8.577  34.376  1.00 67.47 37  A 1 
ATOM   291  C  C   . SER A 1 37  ? -50.875  -7.678  33.536  1.00 67.98 37  A 1 
ATOM   292  O  O   . SER A 1 37  ? -50.053  -8.179  32.770  1.00 70.41 37  A 1 
ATOM   293  C  CB  . SER A 1 37  ? -53.172  -8.627  33.736  1.00 64.46 37  A 1 
ATOM   294  O  OG  . SER A 1 37  ? -54.060  -9.413  34.499  1.00 59.35 37  A 1 
ATOM   295  N  N   . LEU A 1 38  ? -50.971  -6.355  33.719  1.00 67.41 38  A 1 
ATOM   296  C  CA  . LEU A 1 38  ? -50.108  -5.401  33.035  1.00 71.01 38  A 1 
ATOM   297  C  C   . LEU A 1 38  ? -48.634  -5.572  33.432  1.00 71.38 38  A 1 
ATOM   298  O  O   . LEU A 1 38  ? -47.766  -5.620  32.568  1.00 74.81 38  A 1 
ATOM   299  C  CB  . LEU A 1 38  ? -50.592  -3.961  33.306  1.00 69.48 38  A 1 
ATOM   300  C  CG  . LEU A 1 38  ? -50.183  -2.982  32.191  1.00 64.21 38  A 1 
ATOM   301  C  CD1 . LEU A 1 38  ? -51.243  -2.955  31.085  1.00 58.41 38  A 1 
ATOM   302  C  CD2 . LEU A 1 38  ? -50.036  -1.572  32.736  1.00 62.75 38  A 1 
ATOM   303  N  N   . ILE A 1 39  ? -48.350  -5.724  34.749  1.00 67.39 39  A 1 
ATOM   304  C  CA  . ILE A 1 39  ? -47.000  -5.989  35.262  1.00 69.43 39  A 1 
ATOM   305  C  C   . ILE A 1 39  ? -46.459  -7.310  34.697  1.00 70.03 39  A 1 
ATOM   306  O  O   . ILE A 1 39  ? -45.300  -7.363  34.287  1.00 72.88 39  A 1 
ATOM   307  C  CB  . ILE A 1 39  ? -46.988  -5.986  36.809  1.00 68.72 39  A 1 
ATOM   308  C  CG1 . ILE A 1 39  ? -47.227  -4.547  37.332  1.00 67.46 39  A 1 
ATOM   309  C  CG2 . ILE A 1 39  ? -45.652  -6.524  37.371  1.00 65.77 39  A 1 
ATOM   310  C  CD1 . ILE A 1 39  ? -47.583  -4.497  38.832  1.00 60.85 39  A 1 
ATOM   311  N  N   . PHE A 1 40  ? -47.286  -8.344  34.613  1.00 64.70 40  A 1 
ATOM   312  C  CA  . PHE A 1 40  ? -46.885  -9.632  34.051  1.00 67.67 40  A 1 
ATOM   313  C  C   . PHE A 1 40  ? -46.560  -9.531  32.547  1.00 68.00 40  A 1 
ATOM   314  O  O   . PHE A 1 40  ? -45.520  -10.027 32.106  1.00 71.48 40  A 1 
ATOM   315  C  CB  . PHE A 1 40  ? -47.966  -10.671 34.334  1.00 65.23 40  A 1 
ATOM   316  C  CG  . PHE A 1 40  ? -47.491  -12.091 34.095  1.00 62.64 40  A 1 
ATOM   317  C  CD1 . PHE A 1 40  ? -47.847  -12.770 32.914  1.00 57.93 40  A 1 
ATOM   318  C  CD2 . PHE A 1 40  ? -46.701  -12.729 35.056  1.00 59.24 40  A 1 
ATOM   319  C  CE1 . PHE A 1 40  ? -47.403  -14.081 32.697  1.00 55.87 40  A 1 
ATOM   320  C  CE2 . PHE A 1 40  ? -46.258  -14.045 34.838  1.00 54.39 40  A 1 
ATOM   321  C  CZ  . PHE A 1 40  ? -46.606  -14.727 33.665  1.00 58.72 40  A 1 
ATOM   322  N  N   . VAL A 1 41  ? -47.396  -8.826  31.787  1.00 66.11 41  A 1 
ATOM   323  C  CA  . VAL A 1 41  ? -47.153  -8.578  30.355  1.00 67.99 41  A 1 
ATOM   324  C  C   . VAL A 1 41  ? -45.891  -7.733  30.155  1.00 66.95 41  A 1 
ATOM   325  O  O   . VAL A 1 41  ? -45.050  -8.080  29.328  1.00 68.96 41  A 1 
ATOM   326  C  CB  . VAL A 1 41  ? -48.376  -7.929  29.687  1.00 66.44 41  A 1 
ATOM   327  C  CG1 . VAL A 1 41  ? -48.089  -7.466  28.252  1.00 60.38 41  A 1 
ATOM   328  C  CG2 . VAL A 1 41  ? -49.537  -8.927  29.613  1.00 61.54 41  A 1 
ATOM   329  N  N   . VAL A 1 42  ? -45.703  -6.657  30.938  1.00 67.00 42  A 1 
ATOM   330  C  CA  . VAL A 1 42  ? -44.486  -5.839  30.887  1.00 67.51 42  A 1 
ATOM   331  C  C   . VAL A 1 42  ? -43.261  -6.664  31.278  1.00 66.58 42  A 1 
ATOM   332  O  O   . VAL A 1 42  ? -42.232  -6.580  30.603  1.00 69.11 42  A 1 
ATOM   333  C  CB  . VAL A 1 42  ? -44.620  -4.574  31.755  1.00 66.64 42  A 1 
ATOM   334  C  CG1 . VAL A 1 42  ? -43.307  -3.800  31.879  1.00 60.31 42  A 1 
ATOM   335  C  CG2 . VAL A 1 42  ? -45.650  -3.613  31.148  1.00 61.24 42  A 1 
ATOM   336  N  N   . SER A 1 43  ? -43.367  -7.523  32.297  1.00 64.83 43  A 1 
ATOM   337  C  CA  . SER A 1 43  ? -42.283  -8.425  32.697  1.00 66.72 43  A 1 
ATOM   338  C  C   . SER A 1 43  ? -41.936  -9.433  31.599  1.00 65.57 43  A 1 
ATOM   339  O  O   . SER A 1 43  ? -40.765  -9.677  31.351  1.00 69.18 43  A 1 
ATOM   340  C  CB  . SER A 1 43  ? -42.635  -9.179  33.986  1.00 64.78 43  A 1 
ATOM   341  O  OG  . SER A 1 43  ? -42.879  -8.280  35.039  1.00 59.52 43  A 1 
ATOM   342  N  N   . LEU A 1 44  ? -42.926  -9.977  30.896  1.00 63.24 44  A 1 
ATOM   343  C  CA  . LEU A 1 44  ? -42.707  -10.846 29.739  1.00 67.01 44  A 1 
ATOM   344  C  C   . LEU A 1 44  ? -42.063  -10.111 28.562  1.00 66.66 44  A 1 
ATOM   345  O  O   . LEU A 1 44  ? -41.164  -10.659 27.926  1.00 70.89 44  A 1 
ATOM   346  C  CB  . LEU A 1 44  ? -44.036  -11.484 29.298  1.00 65.56 44  A 1 
ATOM   347  C  CG  . LEU A 1 44  ? -44.507  -12.671 30.167  1.00 62.55 44  A 1 
ATOM   348  C  CD1 . LEU A 1 44  ? -45.924  -13.051 29.754  1.00 57.44 44  A 1 
ATOM   349  C  CD2 . LEU A 1 44  ? -43.610  -13.895 29.988  1.00 63.44 44  A 1 
ATOM   350  N  N   . ILE A 1 45  ? -42.493  -8.862  28.308  1.00 63.75 45  A 1 
ATOM   351  C  CA  . ILE A 1 45  ? -41.882  -8.026  27.264  1.00 64.67 45  A 1 
ATOM   352  C  C   . ILE A 1 45  ? -40.424  -7.717  27.628  1.00 64.62 45  A 1 
ATOM   353  O  O   . ILE A 1 45  ? -39.539  -7.896  26.791  1.00 67.90 45  A 1 
ATOM   354  C  CB  . ILE A 1 45  ? -42.709  -6.747  27.023  1.00 63.17 45  A 1 
ATOM   355  C  CG1 . ILE A 1 45  ? -44.065  -7.106  26.366  1.00 62.19 45  A 1 
ATOM   356  C  CG2 . ILE A 1 45  ? -41.940  -5.755  26.123  1.00 61.19 45  A 1 
ATOM   357  C  CD1 . ILE A 1 45  ? -45.072  -5.954  26.361  1.00 57.13 45  A 1 
ATOM   358  N  N   . VAL A 1 46  ? -40.143  -7.319  28.876  1.00 62.60 46  A 1 
ATOM   359  C  CA  . VAL A 1 46  ? -38.784  -7.057  29.356  1.00 63.60 46  A 1 
ATOM   360  C  C   . VAL A 1 46  ? -37.936  -8.333  29.320  1.00 61.89 46  A 1 
ATOM   361  O  O   . VAL A 1 46  ? -36.806  -8.292  28.835  1.00 64.40 46  A 1 
ATOM   362  C  CB  . VAL A 1 46  ? -38.787  -6.421  30.755  1.00 62.69 46  A 1 
ATOM   363  C  CG1 . VAL A 1 46  ? -37.390  -6.303  31.361  1.00 56.65 46  A 1 
ATOM   364  C  CG2 . VAL A 1 46  ? -39.371  -4.996  30.696  1.00 57.97 46  A 1 
ATOM   365  N  N   . ALA A 1 47  ? -38.473  -9.472  29.746  1.00 62.09 47  A 1 
ATOM   366  C  CA  . ALA A 1 47  ? -37.788  -10.755 29.634  1.00 63.40 47  A 1 
ATOM   367  C  C   . ALA A 1 47  ? -37.518  -11.139 28.171  1.00 62.22 47  A 1 
ATOM   368  O  O   . ALA A 1 47  ? -36.420  -11.588 27.848  1.00 62.22 47  A 1 
ATOM   369  C  CB  . ALA A 1 47  ? -38.612  -11.831 30.364  1.00 62.41 47  A 1 
ATOM   370  N  N   . GLY A 1 48  ? -38.473  -10.898 27.274  1.00 61.19 48  A 1 
ATOM   371  C  CA  . GLY A 1 48  ? -38.312  -11.098 25.837  1.00 60.86 48  A 1 
ATOM   372  C  C   . GLY A 1 48  ? -37.257  -10.180 25.212  1.00 59.76 48  A 1 
ATOM   373  O  O   . GLY A 1 48  ? -36.452  -10.634 24.398  1.00 63.17 48  A 1 
ATOM   374  N  N   . ILE A 1 49  ? -37.207  -8.905  25.643  1.00 60.23 49  A 1 
ATOM   375  C  CA  . ILE A 1 49  ? -36.172  -7.950  25.224  1.00 61.90 49  A 1 
ATOM   376  C  C   . ILE A 1 49  ? -34.796  -8.366  25.764  1.00 61.16 49  A 1 
ATOM   377  O  O   . ILE A 1 49  ? -33.835  -8.379  25.011  1.00 63.89 49  A 1 
ATOM   378  C  CB  . ILE A 1 49  ? -36.541  -6.507  25.636  1.00 60.67 49  A 1 
ATOM   379  C  CG1 . ILE A 1 49  ? -37.765  -6.010  24.832  1.00 59.35 49  A 1 
ATOM   380  C  CG2 . ILE A 1 49  ? -35.355  -5.540  25.416  1.00 58.97 49  A 1 
ATOM   381  C  CD1 . ILE A 1 49  ? -38.391  -4.725  25.392  1.00 55.85 49  A 1 
ATOM   382  N  N   . ILE A 1 50  ? -34.704  -8.754  27.049  1.00 59.98 50  A 1 
ATOM   383  C  CA  . ILE A 1 50  ? -33.453  -9.243  27.645  1.00 60.40 50  A 1 
ATOM   384  C  C   . ILE A 1 50  ? -33.009  -10.545 26.967  1.00 59.76 50  A 1 
ATOM   385  O  O   . ILE A 1 50  ? -31.820  -10.709 26.690  1.00 61.42 50  A 1 
ATOM   386  C  CB  . ILE A 1 50  ? -33.592  -9.414  29.167  1.00 59.26 50  A 1 
ATOM   387  C  CG1 . ILE A 1 50  ? -33.738  -8.030  29.853  1.00 58.51 50  A 1 
ATOM   388  C  CG2 . ILE A 1 50  ? -32.376  -10.159 29.766  1.00 58.26 50  A 1 
ATOM   389  C  CD1 . ILE A 1 50  ? -34.152  -8.108  31.324  1.00 55.41 50  A 1 
ATOM   390  N  N   . TYR A 1 51  ? -33.948  -11.448 26.669  1.00 59.09 51  A 1 
ATOM   391  C  CA  . TYR A 1 51  ? -33.642  -12.687 25.955  1.00 58.50 51  A 1 
ATOM   392  C  C   . TYR A 1 51  ? -33.185  -12.405 24.518  1.00 57.71 51  A 1 
ATOM   393  O  O   . TYR A 1 51  ? -32.152  -12.935 24.112  1.00 58.29 51  A 1 
ATOM   394  C  CB  . TYR A 1 51  ? -34.838  -13.639 25.992  1.00 56.24 51  A 1 
ATOM   395  C  CG  . TYR A 1 51  ? -34.511  -15.011 25.439  1.00 55.53 51  A 1 
ATOM   396  C  CD1 . TYR A 1 51  ? -34.771  -15.331 24.090  1.00 51.01 51  A 1 
ATOM   397  C  CD2 . TYR A 1 51  ? -33.917  -15.978 26.272  1.00 55.35 51  A 1 
ATOM   398  C  CE1 . TYR A 1 51  ? -34.444  -16.593 23.579  1.00 48.20 51  A 1 
ATOM   399  C  CE2 . TYR A 1 51  ? -33.587  -17.248 25.771  1.00 50.46 51  A 1 
ATOM   400  C  CZ  . TYR A 1 51  ? -33.852  -17.550 24.423  1.00 54.11 51  A 1 
ATOM   401  O  OH  . TYR A 1 51  ? -33.526  -18.796 23.926  1.00 55.26 51  A 1 
ATOM   402  N  N   . ARG A 1 52  ? -33.864  -11.507 23.783  1.00 58.13 52  A 1 
ATOM   403  C  CA  . ARG A 1 52  ? -33.396  -11.057 22.461  1.00 58.34 52  A 1 
ATOM   404  C  C   . ARG A 1 52  ? -32.061  -10.316 22.540  1.00 55.34 52  A 1 
ATOM   405  O  O   . ARG A 1 52  ? -31.207  -10.554 21.705  1.00 58.47 52  A 1 
ATOM   406  C  CB  . ARG A 1 52  ? -34.437  -10.171 21.757  1.00 57.78 52  A 1 
ATOM   407  C  CG  . ARG A 1 52  ? -35.440  -10.985 20.942  1.00 52.74 52  A 1 
ATOM   408  C  CD  . ARG A 1 52  ? -36.329  -10.049 20.128  1.00 52.64 52  A 1 
ATOM   409  N  NE  . ARG A 1 52  ? -37.248  -10.783 19.243  1.00 46.01 52  A 1 
ATOM   410  C  CZ  . ARG A 1 52  ? -38.064  -10.251 18.340  1.00 43.61 52  A 1 
ATOM   411  N  NH1 . ARG A 1 52  ? -38.140  -8.959  18.177  1.00 39.72 52  A 1 
ATOM   412  N  NH2 . ARG A 1 52  ? -38.812  -11.010 17.598  1.00 40.00 52  A 1 
ATOM   413  N  N   . ALA A 1 53  ? -31.849  -9.464  23.540  1.00 56.95 53  A 1 
ATOM   414  C  CA  . ALA A 1 53  ? -30.572  -8.791  23.738  1.00 57.02 53  A 1 
ATOM   415  C  C   . ALA A 1 53  ? -29.453  -9.786  24.093  1.00 55.60 53  A 1 
ATOM   416  O  O   . ALA A 1 53  ? -28.337  -9.651  23.609  1.00 54.81 53  A 1 
ATOM   417  C  CB  . ALA A 1 53  ? -30.728  -7.706  24.810  1.00 55.86 53  A 1 
ATOM   418  N  N   . ARG A 1 54  ? -29.762  -10.827 24.900  1.00 55.40 54  A 1 
ATOM   419  C  CA  . ARG A 1 54  ? -28.825  -11.928 25.177  1.00 54.59 54  A 1 
ATOM   420  C  C   . ARG A 1 54  ? -28.617  -12.826 23.968  1.00 51.84 54  A 1 
ATOM   421  O  O   . ARG A 1 54  ? -27.477  -13.210 23.750  1.00 53.02 54  A 1 
ATOM   422  C  CB  . ARG A 1 54  ? -29.275  -12.765 26.384  1.00 54.05 54  A 1 
ATOM   423  C  CG  . ARG A 1 54  ? -28.896  -12.109 27.712  1.00 49.18 54  A 1 
ATOM   424  C  CD  . ARG A 1 54  ? -29.275  -13.038 28.874  1.00 47.44 54  A 1 
ATOM   425  N  NE  . ARG A 1 54  ? -28.854  -12.494 30.174  1.00 42.33 54  A 1 
ATOM   426  C  CZ  . ARG A 1 54  ? -28.950  -13.107 31.353  1.00 40.31 54  A 1 
ATOM   427  N  NH1 . ARG A 1 54  ? -29.469  -14.302 31.447  1.00 36.65 54  A 1 
ATOM   428  N  NH2 . ARG A 1 54  ? -28.528  -12.525 32.438  1.00 37.27 54  A 1 
ATOM   429  N  N   . SER A 1 55  ? -29.650  -13.133 23.193  1.00 49.59 55  A 1 
ATOM   430  C  CA  . SER A 1 55  ? -29.494  -13.932 21.973  1.00 51.03 55  A 1 
ATOM   431  C  C   . SER A 1 55  ? -28.779  -13.145 20.881  1.00 50.95 55  A 1 
ATOM   432  O  O   . SER A 1 55  ? -27.908  -13.703 20.224  1.00 49.89 55  A 1 
ATOM   433  C  CB  . SER A 1 55  ? -30.833  -14.487 21.463  1.00 48.70 55  A 1 
ATOM   434  O  OG  . SER A 1 55  ? -31.680  -13.470 20.992  1.00 45.03 55  A 1 
ATOM   435  N  N   . HIS A 1 56  ? -29.022  -11.832 20.762  1.00 48.57 56  A 1 
ATOM   436  C  CA  . HIS A 1 56  ? -28.233  -10.969 19.893  1.00 48.24 56  A 1 
ATOM   437  C  C   . HIS A 1 56  ? -26.801  -10.794 20.399  1.00 45.97 56  A 1 
ATOM   438  O  O   . HIS A 1 56  ? -25.890  -10.825 19.581  1.00 48.17 56  A 1 
ATOM   439  C  CB  . HIS A 1 56  ? -28.910  -9.609  19.690  1.00 47.18 56  A 1 
ATOM   440  C  CG  . HIS A 1 56  ? -29.982  -9.648  18.643  1.00 44.69 56  A 1 
ATOM   441  N  ND1 . HIS A 1 56  ? -29.795  -9.909  17.305  1.00 42.49 56  A 1 
ATOM   442  C  CD2 . HIS A 1 56  ? -31.325  -9.424  18.806  1.00 43.77 56  A 1 
ATOM   443  C  CE1 . HIS A 1 56  ? -30.984  -9.854  16.690  1.00 43.82 56  A 1 
ATOM   444  N  NE2 . HIS A 1 56  ? -31.942  -9.562  17.559  1.00 42.37 56  A 1 
ATOM   445  N  N   . ARG A 1 57  ? -26.560  -10.690 21.712  1.00 42.04 57  A 1 
ATOM   446  C  CA  . ARG A 1 57  ? -25.193  -10.718 22.259  1.00 43.18 57  A 1 
ATOM   447  C  C   . ARG A 1 57  ? -24.538  -12.088 22.093  1.00 41.99 57  A 1 
ATOM   448  O  O   . ARG A 1 57  ? -23.346  -12.121 21.842  1.00 42.70 57  A 1 
ATOM   449  C  CB  . ARG A 1 57  ? -25.144  -10.310 23.734  1.00 43.71 57  A 1 
ATOM   450  C  CG  . ARG A 1 57  ? -25.038  -8.792  23.902  1.00 38.70 57  A 1 
ATOM   451  C  CD  . ARG A 1 57  ? -24.859  -8.457  25.387  1.00 36.92 57  A 1 
ATOM   452  N  NE  . ARG A 1 57  ? -24.693  -7.006  25.592  1.00 32.24 57  A 1 
ATOM   453  C  CZ  . ARG A 1 57  ? -24.433  -6.392  26.742  1.00 30.28 57  A 1 
ATOM   454  N  NH1 . ARG A 1 57  ? -24.312  -7.066  27.850  1.00 27.49 57  A 1 
ATOM   455  N  NH2 . ARG A 1 57  ? -24.288  -5.100  26.787  1.00 27.23 57  A 1 
ATOM   456  N  N   . ALA A 1 58  ? -25.275  -13.175 22.229  1.00 43.34 58  A 1 
ATOM   457  C  CA  . ALA A 1 58  ? -24.760  -14.505 21.974  1.00 44.10 58  A 1 
ATOM   458  C  C   . ALA A 1 58  ? -24.475  -14.693 20.481  1.00 44.08 58  A 1 
ATOM   459  O  O   . ALA A 1 58  ? -23.404  -15.171 20.154  1.00 43.53 58  A 1 
ATOM   460  C  CB  . ALA A 1 58  ? -25.715  -15.569 22.528  1.00 43.12 58  A 1 
ATOM   461  N  N   . ALA A 1 59  ? -25.345  -14.224 19.590  1.00 39.63 59  A 1 
ATOM   462  C  CA  . ALA A 1 59  ? -25.108  -14.213 18.152  1.00 40.84 59  A 1 
ATOM   463  C  C   . ALA A 1 59  ? -23.951  -13.276 17.760  1.00 41.23 59  A 1 
ATOM   464  O  O   . ALA A 1 59  ? -23.119  -13.658 16.957  1.00 41.30 59  A 1 
ATOM   465  C  CB  . ALA A 1 59  ? -26.409  -13.853 17.422  1.00 40.80 59  A 1 
ATOM   466  N  N   . ALA A 1 60  ? -23.846  -12.096 18.402  1.00 37.61 60  A 1 
ATOM   467  C  CA  . ALA A 1 60  ? -22.705  -11.198 18.220  1.00 37.49 60  A 1 
ATOM   468  C  C   . ALA A 1 60  ? -21.400  -11.795 18.784  1.00 37.66 60  A 1 
ATOM   469  O  O   . ALA A 1 60  ? -20.351  -11.631 18.183  1.00 37.26 60  A 1 
ATOM   470  C  CB  . ALA A 1 60  ? -23.021  -9.836  18.856  1.00 37.82 60  A 1 
ATOM   471  N  N   . ASN A 1 61  ? -21.465  -12.535 19.904  1.00 35.67 61  A 1 
ATOM   472  C  CA  . ASN A 1 61  ? -20.308  -13.265 20.439  1.00 36.27 61  A 1 
ATOM   473  C  C   . ASN A 1 61  ? -20.014  -14.564 19.668  1.00 36.11 61  A 1 
ATOM   474  O  O   . ASN A 1 61  ? -18.896  -15.066 19.743  1.00 34.71 61  A 1 
ATOM   475  C  CB  . ASN A 1 61  ? -20.518  -13.567 21.922  1.00 34.44 61  A 1 
ATOM   476  C  CG  . ASN A 1 61  ? -20.281  -12.385 22.851  1.00 29.34 61  A 1 
ATOM   477  O  OD1 . ASN A 1 61  ? -19.714  -11.361 22.515  1.00 28.88 61  A 1 
ATOM   478  N  ND2 . ASN A 1 61  ? -20.669  -12.512 24.093  1.00 29.26 61  A 1 
ATOM   479  N  N   . THR A 1 62  ? -21.001  -15.132 18.961  1.00 34.47 62  A 1 
ATOM   480  C  CA  . THR A 1 62  ? -20.785  -16.216 17.990  1.00 36.03 62  A 1 
ATOM   481  C  C   . THR A 1 62  ? -20.423  -15.712 16.602  1.00 36.21 62  A 1 
ATOM   482  O  O   . THR A 1 62  ? -20.143  -16.543 15.732  1.00 35.13 62  A 1 
ATOM   483  C  CB  . THR A 1 62  ? -21.947  -17.228 17.864  1.00 34.07 62  A 1 
ATOM   484  O  OG1 . THR A 1 62  ? -23.194  -16.690 18.156  1.00 29.99 62  A 1 
ATOM   485  C  CG2 . THR A 1 62  ? -21.747  -18.440 18.768  1.00 30.44 62  A 1 
ATOM   486  N  N   . ILE A 1 63  ? -20.356  -14.391 16.365  1.00 38.28 63  A 1 
ATOM   487  C  CA  . ILE A 1 63  ? -19.333  -13.908 15.442  1.00 37.74 63  A 1 
ATOM   488  C  C   . ILE A 1 63  ? -18.032  -14.399 16.072  1.00 38.06 63  A 1 
ATOM   489  O  O   . ILE A 1 63  ? -17.523  -13.800 17.020  1.00 36.62 63  A 1 
ATOM   490  C  CB  . ILE A 1 63  ? -19.344  -12.372 15.258  1.00 36.01 63  A 1 
ATOM   491  C  CG1 . ILE A 1 63  ? -20.728  -11.890 14.753  1.00 32.71 63  A 1 
ATOM   492  C  CG2 . ILE A 1 63  ? -18.240  -11.965 14.269  1.00 34.48 63  A 1 
ATOM   493  C  CD1 . ILE A 1 63  ? -20.869  -10.360 14.680  1.00 31.66 63  A 1 
ATOM   494  N  N   . ARG A 1 64  ? -17.569  -15.564 15.632  1.00 38.78 64  A 1 
ATOM   495  C  CA  . ARG A 1 64  ? -16.231  -16.041 15.926  1.00 39.80 64  A 1 
ATOM   496  C  C   . ARG A 1 64  ? -15.358  -14.809 15.742  1.00 41.50 64  A 1 
ATOM   497  O  O   . ARG A 1 64  ? -15.345  -14.244 14.645  1.00 41.51 64  A 1 
ATOM   498  C  CB  . ARG A 1 64  ? -15.787  -17.152 14.946  1.00 38.79 64  A 1 
ATOM   499  C  CG  . ARG A 1 64  ? -16.201  -18.565 15.365  1.00 34.58 64  A 1 
ATOM   500  C  CD  . ARG A 1 64  ? -15.703  -19.589 14.334  1.00 31.91 64  A 1 
ATOM   501  N  NE  . ARG A 1 64  ? -15.919  -20.983 14.779  1.00 27.20 64  A 1 
ATOM   502  C  CZ  . ARG A 1 64  ? -15.599  -22.083 14.107  1.00 24.51 64  A 1 
ATOM   503  N  NH1 . ARG A 1 64  ? -15.074  -22.033 12.915  1.00 22.64 64  A 1 
ATOM   504  N  NH2 . ARG A 1 64  ? -15.799  -23.271 14.621  1.00 20.85 64  A 1 
ATOM   505  N  N   . ARG A 1 65  ? -14.620  -14.430 16.787  1.00 41.25 65  A 1 
ATOM   506  C  CA  . ARG A 1 65  ? -13.316  -13.850 16.554  1.00 42.27 65  A 1 
ATOM   507  C  C   . ARG A 1 65  ? -12.572  -14.927 15.760  1.00 42.76 65  A 1 
ATOM   508  O  O   . ARG A 1 65  ? -11.952  -15.808 16.351  1.00 42.08 65  A 1 
ATOM   509  C  CB  . ARG A 1 65  ? -12.593  -13.508 17.862  1.00 40.24 65  A 1 
ATOM   510  C  CG  . ARG A 1 65  ? -13.116  -12.243 18.547  1.00 35.81 65  A 1 
ATOM   511  C  CD  . ARG A 1 65  ? -12.260  -11.967 19.790  1.00 33.12 65  A 1 
ATOM   512  N  NE  . ARG A 1 65  ? -12.651  -10.722 20.464  1.00 28.83 65  A 1 
ATOM   513  C  CZ  . ARG A 1 65  ? -12.048  -10.195 21.526  1.00 25.71 65  A 1 
ATOM   514  N  NH1 . ARG A 1 65  ? -11.040  -10.785 22.108  1.00 23.84 65  A 1 
ATOM   515  N  NH2 . ARG A 1 65  ? -12.458  -9.057  22.031  1.00 22.12 65  A 1 
ATOM   516  N  N   . ILE A 1 66  ? -12.799  -14.944 14.457  1.00 47.24 66  A 1 
ATOM   517  C  CA  . ILE A 1 66  ? -11.890  -15.592 13.531  1.00 49.08 66  A 1 
ATOM   518  C  C   . ILE A 1 66  ? -10.561  -14.977 13.935  1.00 49.79 66  A 1 
ATOM   519  O  O   . ILE A 1 66  ? -10.480  -13.748 14.073  1.00 47.85 66  A 1 
ATOM   520  C  CB  . ILE A 1 66  ? -12.290  -15.304 12.071  1.00 46.71 66  A 1 
ATOM   521  C  CG1 . ILE A 1 66  ? -13.719  -15.832 11.783  1.00 44.05 66  A 1 
ATOM   522  C  CG2 . ILE A 1 66  ? -11.279  -15.956 11.122  1.00 43.67 66  A 1 
ATOM   523  C  CD1 . ILE A 1 66  ? -14.256  -15.487 10.391  1.00 40.98 66  A 1 
ATOM   524  N  N   . ALA A 1 67  ? -9.618   -15.808 14.318  1.00 53.04 67  A 1 
ATOM   525  C  CA  . ALA A 1 67  ? -8.283   -15.318 14.639  1.00 53.59 67  A 1 
ATOM   526  C  C   . ALA A 1 67  ? -7.889   -14.418 13.471  1.00 54.31 67  A 1 
ATOM   527  O  O   . ALA A 1 67  ? -8.117   -14.853 12.337  1.00 51.89 67  A 1 
ATOM   528  C  CB  . ALA A 1 67  ? -7.335   -16.516 14.783  1.00 49.42 67  A 1 
ATOM   529  N  N   . PRO A 1 68  ? -7.454   -13.167 13.722  1.00 58.48 68  A 1 
ATOM   530  C  CA  . PRO A 1 68  ? -7.241   -12.203 12.653  1.00 58.14 68  A 1 
ATOM   531  C  C   . PRO A 1 68  ? -6.384   -12.876 11.590  1.00 61.00 68  A 1 
ATOM   532  O  O   . PRO A 1 68  ? -5.250   -13.276 11.869  1.00 58.54 68  A 1 
ATOM   533  C  CB  . PRO A 1 68  ? -6.565   -10.990 13.310  1.00 53.19 68  A 1 
ATOM   534  C  CG  . PRO A 1 68  ? -6.015   -11.538 14.626  1.00 51.24 68  A 1 
ATOM   535  C  CD  . PRO A 1 68  ? -6.995   -12.642 14.989  1.00 53.12 68  A 1 
ATOM   536  N  N   . SER A 1 69  ? -6.996   -13.132 10.448  1.00 78.81 69  A 1 
ATOM   537  C  CA  . SER A 1 69  ? -6.310   -13.812 9.373   1.00 85.86 69  A 1 
ATOM   538  C  C   . SER A 1 69  ? -5.250   -12.864 8.854   1.00 90.32 69  A 1 
ATOM   539  O  O   . SER A 1 69  ? -5.492   -11.670 8.664   1.00 87.19 69  A 1 
ATOM   540  C  CB  . SER A 1 69  ? -7.279   -14.290 8.290   1.00 75.74 69  A 1 
ATOM   541  O  OG  . SER A 1 69  ? -8.384   -13.429 8.209   1.00 64.53 69  A 1 
ATOM   542  N  N   . GLU A 1 70  ? -4.057   -13.390 8.708   1.00 91.37 70  A 1 
ATOM   543  C  CA  . GLU A 1 70  ? -2.955   -12.686 8.093   1.00 93.74 70  A 1 
ATOM   544  C  C   . GLU A 1 70  ? -2.898   -13.106 6.630   1.00 95.14 70  A 1 
ATOM   545  O  O   . GLU A 1 70  ? -3.087   -14.278 6.292   1.00 93.18 70  A 1 
ATOM   546  C  CB  . GLU A 1 70  ? -1.642   -12.920 8.857   1.00 89.74 70  A 1 
ATOM   547  C  CG  . GLU A 1 70  ? -1.736   -12.388 10.301  1.00 81.58 70  A 1 
ATOM   548  C  CD  . GLU A 1 70  ? -0.427   -12.424 11.119  1.00 78.18 70  A 1 
ATOM   549  O  OE1 . GLU A 1 70  ? -0.421   -11.895 12.254  1.00 69.99 70  A 1 
ATOM   550  O  OE2 . GLU A 1 70  ? 0.619    -12.921 10.652  1.00 72.33 70  A 1 
ATOM   551  N  N   . ALA A 1 71  ? -2.657   -12.145 5.765   1.00 96.01 71  A 1 
ATOM   552  C  CA  . ALA A 1 71  ? -2.433   -12.381 4.354   1.00 96.96 71  A 1 
ATOM   553  C  C   . ALA A 1 71  ? -1.228   -11.573 3.917   1.00 97.88 71  A 1 
ATOM   554  O  O   . ALA A 1 71  ? -0.992   -10.480 4.426   1.00 97.43 71  A 1 
ATOM   555  C  CB  . ALA A 1 71  ? -3.697   -12.021 3.570   1.00 95.48 71  A 1 
ATOM   556  N  N   . SER A 1 72  ? -0.470   -12.083 2.962   1.00 98.09 72  A 1 
ATOM   557  C  CA  . SER A 1 72  ? 0.622    -11.331 2.365   1.00 98.18 72  A 1 
ATOM   558  C  C   . SER A 1 72  ? 0.314    -10.999 0.915   1.00 98.45 72  A 1 
ATOM   559  O  O   . SER A 1 72  ? -0.462   -11.704 0.259   1.00 98.14 72  A 1 
ATOM   560  C  CB  . SER A 1 72  ? 1.949    -12.073 2.521   1.00 97.50 72  A 1 
ATOM   561  O  OG  . SER A 1 72  ? 1.908    -13.318 1.853   1.00 90.81 72  A 1 
ATOM   562  N  N   . PHE A 1 73  ? 0.924    -9.950  0.389   1.00 98.55 73  A 1 
ATOM   563  C  CA  . PHE A 1 73  ? 0.937    -9.688  -1.045  1.00 98.78 73  A 1 
ATOM   564  C  C   . PHE A 1 73  ? 2.315    -9.279  -1.531  1.00 98.74 73  A 1 
ATOM   565  O  O   . PHE A 1 73  ? 3.088    -8.631  -0.820  1.00 98.71 73  A 1 
ATOM   566  C  CB  . PHE A 1 73  ? -0.154   -8.686  -1.441  1.00 98.70 73  A 1 
ATOM   567  C  CG  . PHE A 1 73  ? 0.086    -7.252  -1.016  1.00 98.77 73  A 1 
ATOM   568  C  CD1 . PHE A 1 73  ? -0.369   -6.794  0.237   1.00 98.56 73  A 1 
ATOM   569  C  CD2 . PHE A 1 73  ? 0.685    -6.345  -1.907  1.00 98.57 73  A 1 
ATOM   570  C  CE1 . PHE A 1 73  ? -0.248   -5.439  0.588   1.00 98.43 73  A 1 
ATOM   571  C  CE2 . PHE A 1 73  ? 0.817    -4.992  -1.560  1.00 98.35 73  A 1 
ATOM   572  C  CZ  . PHE A 1 73  ? 0.345    -4.539  -0.314  1.00 98.52 73  A 1 
ATOM   573  N  N   . LEU A 1 74  ? 2.616    -9.670  -2.761  1.00 98.79 74  A 1 
ATOM   574  C  CA  . LEU A 1 74  ? 3.810    -9.261  -3.477  1.00 98.74 74  A 1 
ATOM   575  C  C   . LEU A 1 74  ? 3.521    -7.959  -4.227  1.00 98.88 74  A 1 
ATOM   576  O  O   . LEU A 1 74  ? 2.578    -7.905  -5.013  1.00 98.78 74  A 1 
ATOM   577  C  CB  . LEU A 1 74  ? 4.221    -10.413 -4.416  1.00 98.73 74  A 1 
ATOM   578  C  CG  . LEU A 1 74  ? 5.421    -10.105 -5.330  1.00 98.35 74  A 1 
ATOM   579  C  CD1 . LEU A 1 74  ? 6.704    -9.884  -4.531  1.00 97.84 74  A 1 
ATOM   580  C  CD2 . LEU A 1 74  ? 5.645    -11.289 -6.278  1.00 97.76 74  A 1 
ATOM   581  N  N   . TYR A 1 75  ? 4.351    -6.944  -4.023  1.00 98.89 75  A 1 
ATOM   582  C  CA  . TYR A 1 75  ? 4.287    -5.673  -4.732  1.00 98.89 75  A 1 
ATOM   583  C  C   . TYR A 1 75  ? 5.518    -5.497  -5.620  1.00 98.84 75  A 1 
ATOM   584  O  O   . TYR A 1 75  ? 6.650    -5.546  -5.144  1.00 98.67 75  A 1 
ATOM   585  C  CB  . TYR A 1 75  ? 4.128    -4.521  -3.728  1.00 98.80 75  A 1 
ATOM   586  C  CG  . TYR A 1 75  ? 3.974    -3.164  -4.377  1.00 98.70 75  A 1 
ATOM   587  C  CD1 . TYR A 1 75  ? 5.009    -2.202  -4.315  1.00 98.03 75  A 1 
ATOM   588  C  CD2 . TYR A 1 75  ? 2.780    -2.842  -5.048  1.00 98.09 75  A 1 
ATOM   589  C  CE1 . TYR A 1 75  ? 4.847    -0.943  -4.909  1.00 97.50 75  A 1 
ATOM   590  C  CE2 . TYR A 1 75  ? 2.612    -1.581  -5.659  1.00 97.46 75  A 1 
ATOM   591  C  CZ  . TYR A 1 75  ? 3.651    -0.636  -5.583  1.00 97.57 75  A 1 
ATOM   592  O  OH  . TYR A 1 75  ? 3.481    0.592   -6.171  1.00 96.27 75  A 1 
ATOM   593  N  N   . LEU A 1 76  ? 5.270    -5.296  -6.910  1.00 98.87 76  A 1 
ATOM   594  C  CA  . LEU A 1 76  ? 6.285    -5.065  -7.930  1.00 98.72 76  A 1 
ATOM   595  C  C   . LEU A 1 76  ? 5.910    -3.802  -8.696  1.00 98.71 76  A 1 
ATOM   596  O  O   . LEU A 1 76  ? 4.840    -3.764  -9.303  1.00 98.15 76  A 1 
ATOM   597  C  CB  . LEU A 1 76  ? 6.344    -6.262  -8.904  1.00 98.39 76  A 1 
ATOM   598  C  CG  . LEU A 1 76  ? 6.531    -7.652  -8.280  1.00 96.75 76  A 1 
ATOM   599  C  CD1 . LEU A 1 76  ? 6.503    -8.720  -9.375  1.00 94.85 76  A 1 
ATOM   600  C  CD2 . LEU A 1 76  ? 7.864    -7.770  -7.548  1.00 94.53 76  A 1 
ATOM   601  N  N   . ASN A 1 77  ? 6.771    -2.790  -8.696  1.00 98.52 77  A 1 
ATOM   602  C  CA  . ASN A 1 77  ? 6.525    -1.555  -9.442  1.00 98.36 77  A 1 
ATOM   603  C  C   . ASN A 1 77  ? 7.686    -1.233  -10.369 1.00 98.45 77  A 1 
ATOM   604  O  O   . ASN A 1 77  ? 8.817    -1.658  -10.108 1.00 97.71 77  A 1 
ATOM   605  C  CB  . ASN A 1 77  ? 6.214    -0.398  -8.481  1.00 97.64 77  A 1 
ATOM   606  C  CG  . ASN A 1 77  ? 7.391    -0.060  -7.579  1.00 97.31 77  A 1 
ATOM   607  O  OD1 . ASN A 1 77  ? 7.640    -0.727  -6.587  1.00 91.11 77  A 1 
ATOM   608  N  ND2 . ASN A 1 77  ? 8.130    0.978   -7.888  1.00 90.46 77  A 1 
ATOM   609  N  N   . ASP A 1 78  ? 7.398    -0.478  -11.429 1.00 98.30 78  A 1 
ATOM   610  C  CA  . ASP A 1 78  ? 8.406    0.038   -12.341 1.00 98.37 78  A 1 
ATOM   611  C  C   . ASP A 1 78  ? 9.357    -1.066  -12.829 1.00 98.46 78  A 1 
ATOM   612  O  O   . ASP A 1 78  ? 10.574   -0.996  -12.729 1.00 98.02 78  A 1 
ATOM   613  C  CB  . ASP A 1 78  ? 9.104    1.248   -11.702 1.00 98.09 78  A 1 
ATOM   614  C  CG  . ASP A 1 78  ? 8.092    2.315   -11.262 1.00 97.33 78  A 1 
ATOM   615  O  OD1 . ASP A 1 78  ? 7.700    3.141   -12.100 1.00 95.37 78  A 1 
ATOM   616  O  OD2 . ASP A 1 78  ? 7.684    2.285   -10.075 1.00 95.39 78  A 1 
ATOM   617  N  N   . ILE A 1 79  ? 8.738    -2.171  -13.298 1.00 98.42 79  A 1 
ATOM   618  C  CA  . ILE A 1 79  ? 9.476    -3.350  -13.769 1.00 98.57 79  A 1 
ATOM   619  C  C   . ILE A 1 79  ? 10.279   -2.993  -15.014 1.00 98.41 79  A 1 
ATOM   620  O  O   . ILE A 1 79  ? 11.410   -3.450  -15.143 1.00 98.00 79  A 1 
ATOM   621  C  CB  . ILE A 1 79  ? 8.512    -4.528  -14.025 1.00 98.63 79  A 1 
ATOM   622  C  CG1 . ILE A 1 79  ? 7.852    -4.995  -12.695 1.00 98.17 79  A 1 
ATOM   623  C  CG2 . ILE A 1 79  ? 9.230    -5.713  -14.690 1.00 98.18 79  A 1 
ATOM   624  C  CD1 . ILE A 1 79  ? 6.678    -5.948  -12.876 1.00 96.83 79  A 1 
ATOM   625  N  N   . HIS A 1 80  ? 9.697    -2.201  -15.924 1.00 98.33 80  A 1 
ATOM   626  C  CA  . HIS A 1 80  ? 10.295   -1.769  -17.182 1.00 98.13 80  A 1 
ATOM   627  C  C   . HIS A 1 80  ? 11.037   -2.908  -17.902 1.00 98.16 80  A 1 
ATOM   628  O  O   . HIS A 1 80  ? 12.221   -2.810  -18.215 1.00 97.56 80  A 1 
ATOM   629  C  CB  . HIS A 1 80  ? 11.170   -0.541  -16.943 1.00 97.83 80  A 1 
ATOM   630  C  CG  . HIS A 1 80  ? 10.393   0.699   -16.579 1.00 97.63 80  A 1 
ATOM   631  N  ND1 . HIS A 1 80  ? 9.587    1.421   -17.447 1.00 96.68 80  A 1 
ATOM   632  C  CD2 . HIS A 1 80  ? 10.408   1.347   -15.374 1.00 96.80 80  A 1 
ATOM   633  C  CE1 . HIS A 1 80  ? 9.135    2.486   -16.760 1.00 96.23 80  A 1 
ATOM   634  N  NE2 . HIS A 1 80  ? 9.612    2.474   -15.505 1.00 96.30 80  A 1 
ATOM   635  N  N   . ALA A 1 81  ? 10.346   -4.028  -18.128 1.00 97.91 81  A 1 
ATOM   636  C  CA  . ALA A 1 81  ? 10.959   -5.195  -18.736 1.00 97.85 81  A 1 
ATOM   637  C  C   . ALA A 1 81  ? 11.377   -4.905  -20.187 1.00 97.63 81  A 1 
ATOM   638  O  O   . ALA A 1 81  ? 10.539   -4.552  -21.026 1.00 96.77 81  A 1 
ATOM   639  C  CB  . ALA A 1 81  ? 9.997    -6.374  -18.642 1.00 97.48 81  A 1 
ATOM   640  N  N   . ASP A 1 82  ? 12.656   -5.093  -20.489 1.00 97.81 82  A 1 
ATOM   641  C  CA  . ASP A 1 82  ? 13.225   -4.813  -21.803 1.00 97.80 82  A 1 
ATOM   642  C  C   . ASP A 1 82  ? 13.582   -6.100  -22.564 1.00 97.75 82  A 1 
ATOM   643  O  O   . ASP A 1 82  ? 14.636   -6.693  -22.336 1.00 97.33 82  A 1 
ATOM   644  C  CB  . ASP A 1 82  ? 14.437   -3.874  -21.690 1.00 97.59 82  A 1 
ATOM   645  C  CG  . ASP A 1 82  ? 14.858   -3.364  -23.065 1.00 97.09 82  A 1 
ATOM   646  O  OD1 . ASP A 1 82  ? 14.166   -3.669  -24.072 1.00 95.68 82  A 1 
ATOM   647  O  OD2 . ASP A 1 82  ? 15.817   -2.576  -23.160 1.00 95.15 82  A 1 
ATOM   648  N  N   . PRO A 1 83  ? 12.754   -6.530  -23.524 1.00 97.13 83  A 1 
ATOM   649  C  CA  . PRO A 1 83  ? 13.080   -7.674  -24.369 1.00 96.62 83  A 1 
ATOM   650  C  C   . PRO A 1 83  ? 14.216   -7.388  -25.369 1.00 96.71 83  A 1 
ATOM   651  O  O   . PRO A 1 83  ? 14.681   -8.315  -26.025 1.00 95.81 83  A 1 
ATOM   652  C  CB  . PRO A 1 83  ? 11.767   -8.008  -25.078 1.00 95.52 83  A 1 
ATOM   653  C  CG  . PRO A 1 83  ? 11.084   -6.647  -25.207 1.00 93.48 83  A 1 
ATOM   654  C  CD  . PRO A 1 83  ? 11.475   -5.949  -23.908 1.00 96.04 83  A 1 
ATOM   655  N  N   . LEU A 1 84  ? 14.629   -6.133  -25.516 1.00 97.07 84  A 1 
ATOM   656  C  CA  . LEU A 1 84  ? 15.715   -5.714  -26.407 1.00 97.00 84  A 1 
ATOM   657  C  C   . LEU A 1 84  ? 17.048   -5.525  -25.678 1.00 97.33 84  A 1 
ATOM   658  O  O   . LEU A 1 84  ? 18.040   -5.175  -26.325 1.00 96.76 84  A 1 
ATOM   659  C  CB  . LEU A 1 84  ? 15.317   -4.429  -27.160 1.00 96.58 84  A 1 
ATOM   660  C  CG  . LEU A 1 84  ? 14.009   -4.502  -27.965 1.00 95.35 84  A 1 
ATOM   661  C  CD1 . LEU A 1 84  ? 13.809   -3.177  -28.713 1.00 93.03 84  A 1 
ATOM   662  C  CD2 . LEU A 1 84  ? 14.016   -5.627  -28.997 1.00 92.52 84  A 1 
ATOM   663  N  N   . TYR A 1 85  ? 17.095   -5.760  -24.371 1.00 97.44 85  A 1 
ATOM   664  C  CA  . TYR A 1 85  ? 18.318   -5.636  -23.583 1.00 97.67 85  A 1 
ATOM   665  C  C   . TYR A 1 85  ? 19.436   -6.510  -24.152 1.00 97.66 85  A 1 
ATOM   666  O  O   . TYR A 1 85  ? 19.278   -7.712  -24.380 1.00 97.38 85  A 1 
ATOM   667  C  CB  . TYR A 1 85  ? 18.044   -6.002  -22.125 1.00 97.58 85  A 1 
ATOM   668  C  CG  . TYR A 1 85  ? 19.285   -5.946  -21.253 1.00 97.72 85  A 1 
ATOM   669  C  CD1 . TYR A 1 85  ? 20.075   -7.087  -21.045 1.00 97.47 85  A 1 
ATOM   670  C  CD2 . TYR A 1 85  ? 19.689   -4.716  -20.685 1.00 97.49 85  A 1 
ATOM   671  C  CE1 . TYR A 1 85  ? 21.247   -7.022  -20.269 1.00 97.22 85  A 1 
ATOM   672  C  CE2 . TYR A 1 85  ? 20.857   -4.635  -19.908 1.00 97.16 85  A 1 
ATOM   673  C  CZ  . TYR A 1 85  ? 21.628   -5.797  -19.700 1.00 97.23 85  A 1 
ATOM   674  O  OH  . TYR A 1 85  ? 22.773   -5.721  -18.944 1.00 96.66 85  A 1 
ATOM   675  N  N   . SER A 1 86  ? 20.595   -5.893  -24.364 1.00 97.02 86  A 1 
ATOM   676  C  CA  . SER A 1 86  ? 21.815   -6.567  -24.775 1.00 96.75 86  A 1 
ATOM   677  C  C   . SER A 1 86  ? 22.853   -6.507  -23.664 1.00 96.51 86  A 1 
ATOM   678  O  O   . SER A 1 86  ? 23.315   -5.413  -23.316 1.00 96.08 86  A 1 
ATOM   679  C  CB  . SER A 1 86  ? 22.365   -5.942  -26.054 1.00 96.51 86  A 1 
ATOM   680  O  OG  . SER A 1 86  ? 23.537   -6.638  -26.440 1.00 94.03 86  A 1 
ATOM   681  N  N   . PRO A 1 87  ? 23.316   -7.651  -23.144 1.00 96.48 87  A 1 
ATOM   682  C  CA  . PRO A 1 87  ? 24.256   -7.683  -22.017 1.00 95.75 87  A 1 
ATOM   683  C  C   . PRO A 1 87  ? 25.641   -7.132  -22.361 1.00 95.04 87  A 1 
ATOM   684  O  O   . PRO A 1 87  ? 26.428   -6.878  -21.457 1.00 93.94 87  A 1 
ATOM   685  C  CB  . PRO A 1 87  ? 24.318   -9.156  -21.598 1.00 95.49 87  A 1 
ATOM   686  C  CG  . PRO A 1 87  ? 23.975   -9.904  -22.879 1.00 94.15 87  A 1 
ATOM   687  C  CD  . PRO A 1 87  ? 22.953   -8.989  -23.549 1.00 96.15 87  A 1 
ATOM   688  N  N   . ILE A 1 88  ? 25.952   -6.947  -23.640 1.00 94.95 88  A 1 
ATOM   689  C  CA  . ILE A 1 88  ? 27.263   -6.486  -24.120 1.00 94.54 88  A 1 
ATOM   690  C  C   . ILE A 1 88  ? 27.258   -5.043  -24.626 1.00 93.75 88  A 1 
ATOM   691  O  O   . ILE A 1 88  ? 28.287   -4.566  -25.116 1.00 92.76 88  A 1 
ATOM   692  C  CB  . ILE A 1 88  ? 27.823   -7.448  -25.190 1.00 94.90 88  A 1 
ATOM   693  C  CG1 . ILE A 1 88  ? 26.914   -7.516  -26.432 1.00 94.80 88  A 1 
ATOM   694  C  CG2 . ILE A 1 88  ? 28.057   -8.836  -24.578 1.00 94.10 88  A 1 
ATOM   695  C  CD1 . ILE A 1 88  ? 27.569   -8.210  -27.636 1.00 93.59 88  A 1 
ATOM   696  N  N   . ILE A 1 89  ? 26.128   -4.353  -24.560 1.00 93.66 89  A 1 
ATOM   697  C  CA  . ILE A 1 89  ? 25.989   -2.966  -25.025 1.00 93.99 89  A 1 
ATOM   698  C  C   . ILE A 1 89  ? 25.870   -2.052  -23.806 1.00 92.93 89  A 1 
ATOM   699  O  O   . ILE A 1 89  ? 25.019   -2.303  -22.957 1.00 92.86 89  A 1 
ATOM   700  C  CB  . ILE A 1 89  ? 24.800   -2.827  -25.985 1.00 94.76 89  A 1 
ATOM   701  C  CG1 . ILE A 1 89  ? 24.959   -3.693  -27.252 1.00 94.00 89  A 1 
ATOM   702  C  CG2 . ILE A 1 89  ? 24.577   -1.355  -26.382 1.00 94.45 89  A 1 
ATOM   703  C  CD1 . ILE A 1 89  ? 26.242   -3.446  -28.075 1.00 92.09 89  A 1 
ATOM   704  N  N   . PRO A 1 90  ? 26.704   -1.009  -23.700 1.00 92.54 90  A 1 
ATOM   705  C  CA  . PRO A 1 90  ? 26.735   -0.152  -22.517 1.00 91.57 90  A 1 
ATOM   706  C  C   . PRO A 1 90  ? 25.523   0.776   -22.409 1.00 91.91 90  A 1 
ATOM   707  O  O   . PRO A 1 90  ? 24.879   1.106   -23.411 1.00 91.72 90  A 1 
ATOM   708  C  CB  . PRO A 1 90  ? 28.047   0.623   -22.625 1.00 89.62 90  A 1 
ATOM   709  C  CG  . PRO A 1 90  ? 28.264   0.735   -24.127 1.00 87.38 90  A 1 
ATOM   710  C  CD  . PRO A 1 90  ? 27.740   -0.606  -24.638 1.00 90.13 90  A 1 
ATOM   711  N  N   . SER A 1 91  ? 25.281   1.293   -21.211 1.00 91.23 91  A 1 
ATOM   712  C  CA  . SER A 1 91  ? 24.129   2.135   -20.853 1.00 90.62 91  A 1 
ATOM   713  C  C   . SER A 1 91  ? 24.020   3.431   -21.663 1.00 90.85 91  A 1 
ATOM   714  O  O   . SER A 1 91  ? 22.924   3.895   -21.955 1.00 89.86 91  A 1 
ATOM   715  C  CB  . SER A 1 91  ? 24.180   2.489   -19.365 1.00 89.33 91  A 1 
ATOM   716  O  OG  . SER A 1 91  ? 25.218   3.420   -19.113 1.00 85.77 91  A 1 
ATOM   717  N  N   . LYS A 1 92  ? 25.134   3.989   -22.153 1.00 89.71 92  A 1 
ATOM   718  C  CA  . LYS A 1 92  ? 25.123   5.156   -23.058 1.00 89.22 92  A 1 
ATOM   719  C  C   . LYS A 1 92  ? 24.365   4.919   -24.374 1.00 90.08 92  A 1 
ATOM   720  O  O   . LYS A 1 92  ? 24.149   5.865   -25.126 1.00 88.94 92  A 1 
ATOM   721  C  CB  . LYS A 1 92  ? 26.563   5.599   -23.336 1.00 87.41 92  A 1 
ATOM   722  C  CG  . LYS A 1 92  ? 27.275   4.625   -24.282 1.00 81.32 92  A 1 
ATOM   723  C  CD  . LYS A 1 92  ? 28.735   5.018   -24.465 1.00 77.72 92  A 1 
ATOM   724  C  CE  . LYS A 1 92  ? 29.360   3.992   -25.391 1.00 68.29 92  A 1 
ATOM   725  N  NZ  . LYS A 1 92  ? 30.824   4.078   -25.343 1.00 61.92 92  A 1 
ATOM   726  N  N   . HIS A 1 93  ? 24.054   3.671   -24.705 1.00 91.45 93  A 1 
ATOM   727  C  CA  . HIS A 1 93  ? 23.243   3.237   -25.838 1.00 92.31 93  A 1 
ATOM   728  C  C   . HIS A 1 93  ? 21.947   2.559   -25.375 1.00 93.17 93  A 1 
ATOM   729  O  O   . HIS A 1 93  ? 21.410   1.713   -26.100 1.00 92.16 93  A 1 
ATOM   730  C  CB  . HIS A 1 93  ? 24.081   2.329   -26.744 1.00 92.20 93  A 1 
ATOM   731  C  CG  . HIS A 1 93  ? 25.271   3.003   -27.353 1.00 91.69 93  A 1 
ATOM   732  N  ND1 . HIS A 1 93  ? 25.245   4.146   -28.118 1.00 84.67 93  A 1 
ATOM   733  C  CD2 . HIS A 1 93  ? 26.580   2.596   -27.308 1.00 84.90 93  A 1 
ATOM   734  C  CE1 . HIS A 1 93  ? 26.501   4.411   -28.519 1.00 85.63 93  A 1 
ATOM   735  N  NE2 . HIS A 1 93  ? 27.342   3.492   -28.055 1.00 87.00 93  A 1 
ATOM   736  N  N   . ASP A 1 94  ? 21.487   2.870   -24.185 1.00 93.52 94  A 1 
ATOM   737  C  CA  . ASP A 1 94  ? 20.312   2.289   -23.544 1.00 93.86 94  A 1 
ATOM   738  C  C   . ASP A 1 94  ? 20.363   0.750   -23.439 1.00 94.86 94  A 1 
ATOM   739  O  O   . ASP A 1 94  ? 19.348   0.069   -23.425 1.00 93.97 94  A 1 
ATOM   740  C  CB  . ASP A 1 94  ? 19.021   2.821   -24.202 1.00 92.97 94  A 1 
ATOM   741  C  CG  . ASP A 1 94  ? 18.997   4.356   -24.259 1.00 89.76 94  A 1 
ATOM   742  O  OD1 . ASP A 1 94  ? 19.260   4.983   -23.207 1.00 86.20 94  A 1 
ATOM   743  O  OD2 . ASP A 1 94  ? 18.750   4.901   -25.368 1.00 84.97 94  A 1 
ATOM   744  N  N   . CYS A 1 95  ? 21.590   0.199   -23.416 1.00 94.32 95  A 1 
ATOM   745  C  CA  . CYS A 1 95  ? 21.839   -1.243  -23.445 1.00 94.88 95  A 1 
ATOM   746  C  C   . CYS A 1 95  ? 21.154   -1.962  -24.623 1.00 95.49 95  A 1 
ATOM   747  O  O   . CYS A 1 95  ? 20.753   -3.121  -24.507 1.00 94.65 95  A 1 
ATOM   748  C  CB  . CYS A 1 95  ? 21.520   -1.848  -22.072 1.00 94.63 95  A 1 
ATOM   749  S  SG  . CYS A 1 95  ? 22.441   -1.076  -20.701 1.00 93.28 95  A 1 
ATOM   750  N  N   . ARG A 1 96  ? 21.017   -1.287  -25.771 1.00 95.95 96  A 1 
ATOM   751  C  CA  . ARG A 1 96  ? 20.305   -1.792  -26.951 1.00 96.03 96  A 1 
ATOM   752  C  C   . ARG A 1 96  ? 21.109   -1.601  -28.237 1.00 95.65 96  A 1 
ATOM   753  O  O   . ARG A 1 96  ? 21.991   -0.751  -28.355 1.00 93.78 96  A 1 
ATOM   754  C  CB  . ARG A 1 96  ? 18.943   -1.096  -27.094 1.00 95.45 96  A 1 
ATOM   755  C  CG  . ARG A 1 96  ? 17.954   -1.446  -25.975 1.00 94.27 96  A 1 
ATOM   756  C  CD  . ARG A 1 96  ? 16.661   -0.657  -26.186 1.00 93.81 96  A 1 
ATOM   757  N  NE  . ARG A 1 96  ? 15.709   -0.859  -25.087 1.00 93.23 96  A 1 
ATOM   758  C  CZ  . ARG A 1 96  ? 14.716   -0.074  -24.751 1.00 93.79 96  A 1 
ATOM   759  N  NH1 . ARG A 1 96  ? 14.408   0.993   -25.427 1.00 90.25 96  A 1 
ATOM   760  N  NH2 . ARG A 1 96  ? 14.007   -0.349  -23.706 1.00 89.49 96  A 1 
ATOM   761  N  N   . GLY A 1 97  ? 20.723   -2.368  -29.245 1.00 95.39 97  A 1 
ATOM   762  C  CA  . GLY A 1 97  ? 21.226   -2.246  -30.611 1.00 94.57 97  A 1 
ATOM   763  C  C   . GLY A 1 97  ? 22.508   -3.032  -30.874 1.00 94.77 97  A 1 
ATOM   764  O  O   . GLY A 1 97  ? 22.917   -3.887  -30.091 1.00 91.86 97  A 1 
ATOM   765  N  N   . ASP A 1 98  ? 23.120   -2.724  -32.030 1.00 92.91 98  A 1 
ATOM   766  C  CA  . ASP A 1 98  ? 24.380   -3.312  -32.459 1.00 92.05 98  A 1 
ATOM   767  C  C   . ASP A 1 98  ? 25.439   -2.209  -32.562 1.00 91.69 98  A 1 
ATOM   768  O  O   . ASP A 1 98  ? 25.327   -1.280  -33.375 1.00 86.00 98  A 1 
ATOM   769  C  CB  . ASP A 1 98  ? 24.182   -4.066  -33.780 1.00 88.74 98  A 1 
ATOM   770  C  CG  . ASP A 1 98  ? 25.426   -4.828  -34.245 1.00 80.49 98  A 1 
ATOM   771  O  OD1 . ASP A 1 98  ? 26.408   -4.887  -33.471 1.00 74.61 98  A 1 
ATOM   772  O  OD2 . ASP A 1 98  ? 25.401   -5.331  -35.388 1.00 74.89 98  A 1 
ATOM   773  N  N   . HIS A 1 99  ? 26.442   -2.272  -31.694 1.00 90.67 99  A 1 
ATOM   774  C  CA  . HIS A 1 99  ? 27.480   -1.264  -31.586 1.00 90.23 99  A 1 
ATOM   775  C  C   . HIS A 1 99  ? 28.865   -1.911  -31.634 1.00 89.38 99  A 1 
ATOM   776  O  O   . HIS A 1 99  ? 29.122   -2.947  -31.037 1.00 84.96 99  A 1 
ATOM   777  C  CB  . HIS A 1 99  ? 27.291   -0.430  -30.317 1.00 88.31 99  A 1 
ATOM   778  C  CG  . HIS A 1 99  ? 26.020   0.376   -30.318 1.00 86.92 99  A 1 
ATOM   779  N  ND1 . HIS A 1 99  ? 25.830   1.604   -30.921 1.00 76.93 99  A 1 
ATOM   780  C  CD2 . HIS A 1 99  ? 24.833   0.013   -29.749 1.00 76.63 99  A 1 
ATOM   781  C  CE1 . HIS A 1 99  ? 24.550   1.963   -30.707 1.00 77.95 99  A 1 
ATOM   782  N  NE2 . HIS A 1 99  ? 23.917   1.026   -30.001 1.00 79.67 99  A 1 
ATOM   783  N  N   . LYS A 1 100 ? 29.799   -1.233  -32.328 1.00 91.18 100 A 1 
ATOM   784  C  CA  . LYS A 1 100 ? 31.169   -1.745  -32.507 1.00 90.13 100 A 1 
ATOM   785  C  C   . LYS A 1 100 ? 31.947   -1.927  -31.197 1.00 89.58 100 A 1 
ATOM   786  O  O   . LYS A 1 100 ? 32.852   -2.748  -31.149 1.00 84.79 100 A 1 
ATOM   787  C  CB  . LYS A 1 100 ? 31.977   -0.811  -33.421 1.00 88.21 100 A 1 
ATOM   788  C  CG  . LYS A 1 100 ? 31.486   -0.835  -34.871 1.00 79.32 100 A 1 
ATOM   789  C  CD  . LYS A 1 100 ? 32.403   0.025   -35.744 1.00 72.74 100 A 1 
ATOM   790  C  CE  . LYS A 1 100 ? 31.920   -0.024  -37.194 1.00 64.15 100 A 1 
ATOM   791  N  NZ  . LYS A 1 100 ? 32.775   0.790   -38.098 1.00 54.87 100 A 1 
ATOM   792  N  N   . LYS A 1 101 ? 31.697   -1.073  -30.204 1.00 87.78 101 A 1 
ATOM   793  C  CA  . LYS A 1 101 ? 32.349   -1.151  -28.893 1.00 87.48 101 A 1 
ATOM   794  C  C   . LYS A 1 101 ? 31.393   -1.840  -27.932 1.00 88.73 101 A 1 
ATOM   795  O  O   . LYS A 1 101 ? 30.372   -1.257  -27.585 1.00 86.51 101 A 1 
ATOM   796  C  CB  . LYS A 1 101 ? 32.756   0.235   -28.372 1.00 83.51 101 A 1 
ATOM   797  C  CG  . LYS A 1 101 ? 33.916   0.845   -29.163 1.00 72.81 101 A 1 
ATOM   798  C  CD  . LYS A 1 101 ? 34.402   2.135   -28.481 1.00 66.53 101 A 1 
ATOM   799  C  CE  . LYS A 1 101 ? 35.582   2.730   -29.229 1.00 57.68 101 A 1 
ATOM   800  N  NZ  . LYS A 1 101 ? 36.161   3.904   -28.518 1.00 50.43 101 A 1 
ATOM   801  N  N   . THR A 1 102 ? 31.784   -3.046  -27.546 1.00 89.96 102 A 1 
ATOM   802  C  CA  . THR A 1 102 ? 31.076   -3.854  -26.561 1.00 90.14 102 A 1 
ATOM   803  C  C   . THR A 1 102 ? 31.794   -3.834  -25.212 1.00 88.94 102 A 1 
ATOM   804  O  O   . THR A 1 102 ? 32.963   -3.444  -25.133 1.00 87.25 102 A 1 
ATOM   805  C  CB  . THR A 1 102 ? 30.897   -5.294  -27.066 1.00 90.15 102 A 1 
ATOM   806  O  OG1 . THR A 1 102 ? 32.159   -5.873  -27.336 1.00 85.45 102 A 1 
ATOM   807  C  CG2 . THR A 1 102 ? 30.096   -5.341  -28.360 1.00 85.40 102 A 1 
ATOM   808  N  N   . ILE A 1 103 ? 31.085   -4.257  -24.187 1.00 90.10 103 A 1 
ATOM   809  C  CA  . ILE A 1 103 ? 31.588   -4.463  -22.824 1.00 89.89 103 A 1 
ATOM   810  C  C   . ILE A 1 103 ? 31.512   -5.946  -22.465 1.00 90.32 103 A 1 
ATOM   811  O  O   . ILE A 1 103 ? 30.931   -6.747  -23.204 1.00 90.14 103 A 1 
ATOM   812  C  CB  . ILE A 1 103 ? 30.821   -3.573  -21.829 1.00 89.42 103 A 1 
ATOM   813  C  CG1 . ILE A 1 103 ? 29.304   -3.861  -21.851 1.00 88.24 103 A 1 
ATOM   814  C  CG2 . ILE A 1 103 ? 31.131   -2.093  -22.109 1.00 87.94 103 A 1 
ATOM   815  C  CD1 . ILE A 1 103 ? 28.519   -3.154  -20.744 1.00 87.59 103 A 1 
ATOM   816  N  N   . ASP A 1 104 ? 32.081   -6.307  -21.318 1.00 89.86 104 A 1 
ATOM   817  C  CA  . ASP A 1 104 ? 31.870   -7.632  -20.752 1.00 89.59 104 A 1 
ATOM   818  C  C   . ASP A 1 104 ? 30.373   -7.869  -20.481 1.00 91.01 104 A 1 
ATOM   819  O  O   . ASP A 1 104 ? 29.658   -6.933  -20.125 1.00 91.06 104 A 1 
ATOM   820  C  CB  . ASP A 1 104 ? 32.684   -7.806  -19.463 1.00 87.57 104 A 1 
ATOM   821  C  CG  . ASP A 1 104 ? 34.188   -7.985  -19.722 1.00 80.01 104 A 1 
ATOM   822  O  OD1 . ASP A 1 104 ? 34.541   -8.506  -20.804 1.00 76.14 104 A 1 
ATOM   823  O  OD2 . ASP A 1 104 ? 34.975   -7.650  -18.813 1.00 75.21 104 A 1 
ATOM   824  N  N   . PRO A 1 105 ? 29.878   -9.103  -20.649 1.00 93.20 105 A 1 
ATOM   825  C  CA  . PRO A 1 105 ? 28.451   -9.378  -20.486 1.00 93.80 105 A 1 
ATOM   826  C  C   . PRO A 1 105 ? 27.933   -9.061  -19.080 1.00 94.23 105 A 1 
ATOM   827  O  O   . PRO A 1 105 ? 28.405   -9.625  -18.095 1.00 93.56 105 A 1 
ATOM   828  C  CB  . PRO A 1 105 ? 28.273   -10.850 -20.839 1.00 93.28 105 A 1 
ATOM   829  C  CG  . PRO A 1 105 ? 29.456   -11.144 -21.755 1.00 91.20 105 A 1 
ATOM   830  C  CD  . PRO A 1 105 ? 30.560   -10.261 -21.189 1.00 93.72 105 A 1 
ATOM   831  N  N   . HIS A 1 106 ? 26.892   -8.248  -18.997 1.00 94.84 106 A 1 
ATOM   832  C  CA  . HIS A 1 106 ? 26.150   -7.928  -17.780 1.00 94.94 106 A 1 
ATOM   833  C  C   . HIS A 1 106 ? 24.784   -8.611  -17.816 1.00 95.71 106 A 1 
ATOM   834  O  O   . HIS A 1 106 ? 23.766   -7.999  -18.151 1.00 95.45 106 A 1 
ATOM   835  C  CB  . HIS A 1 106 ? 26.046   -6.405  -17.619 1.00 93.84 106 A 1 
ATOM   836  C  CG  . HIS A 1 106 ? 27.353   -5.751  -17.305 1.00 91.78 106 A 1 
ATOM   837  N  ND1 . HIS A 1 106 ? 28.444   -5.636  -18.142 1.00 81.62 106 A 1 
ATOM   838  C  CD2 . HIS A 1 106 ? 27.721   -5.176  -16.111 1.00 82.42 106 A 1 
ATOM   839  C  CE1 . HIS A 1 106 ? 29.426   -5.017  -17.474 1.00 83.03 106 A 1 
ATOM   840  N  NE2 . HIS A 1 106 ? 29.024   -4.713  -16.240 1.00 85.46 106 A 1 
ATOM   841  N  N   . LYS A 1 107 ? 24.757   -9.899  -17.511 1.00 96.46 107 A 1 
ATOM   842  C  CA  . LYS A 1 107 ? 23.582   -10.767 -17.698 1.00 96.91 107 A 1 
ATOM   843  C  C   . LYS A 1 107 ? 22.308   -10.251 -17.013 1.00 97.32 107 A 1 
ATOM   844  O  O   . LYS A 1 107 ? 21.230   -10.388 -17.571 1.00 97.02 107 A 1 
ATOM   845  C  CB  . LYS A 1 107 ? 23.917   -12.185 -17.200 1.00 96.45 107 A 1 
ATOM   846  C  CG  . LYS A 1 107 ? 22.751   -13.154 -17.436 1.00 93.48 107 A 1 
ATOM   847  C  CD  . LYS A 1 107 ? 23.033   -14.555 -16.900 1.00 91.32 107 A 1 
ATOM   848  C  CE  . LYS A 1 107 ? 21.751   -15.364 -17.115 1.00 84.24 107 A 1 
ATOM   849  N  NZ  . LYS A 1 107 ? 21.769   -16.672 -16.429 1.00 76.57 107 A 1 
ATOM   850  N  N   . TYR A 1 108 ? 22.438   -9.727  -15.797 1.00 97.42 108 A 1 
ATOM   851  C  CA  . TYR A 1 108 ? 21.306   -9.372  -14.945 1.00 97.70 108 A 1 
ATOM   852  C  C   . TYR A 1 108 ? 20.980   -7.874  -14.925 1.00 97.77 108 A 1 
ATOM   853  O  O   . TYR A 1 108 ? 20.208   -7.434  -14.086 1.00 97.10 108 A 1 
ATOM   854  C  CB  . TYR A 1 108 ? 21.528   -9.935  -13.540 1.00 97.81 108 A 1 
ATOM   855  C  CG  . TYR A 1 108 ? 21.516   -11.444 -13.492 1.00 97.83 108 A 1 
ATOM   856  C  CD1 . TYR A 1 108 ? 20.313   -12.143 -13.720 1.00 97.32 108 A 1 
ATOM   857  C  CD2 . TYR A 1 108 ? 22.689   -12.160 -13.204 1.00 97.28 108 A 1 
ATOM   858  C  CE1 . TYR A 1 108 ? 20.275   -13.540 -13.652 1.00 96.77 108 A 1 
ATOM   859  C  CE2 . TYR A 1 108 ? 22.667   -13.563 -13.131 1.00 96.80 108 A 1 
ATOM   860  C  CZ  . TYR A 1 108 ? 21.458   -14.258 -13.353 1.00 96.89 108 A 1 
ATOM   861  O  OH  . TYR A 1 108 ? 21.423   -15.620 -13.281 1.00 95.81 108 A 1 
ATOM   862  N  N   . GLY A 1 109 ? 21.541   -7.112  -15.848 1.00 96.85 109 A 1 
ATOM   863  C  CA  . GLY A 1 109 ? 21.269   -5.689  -15.963 1.00 96.52 109 A 1 
ATOM   864  C  C   . GLY A 1 109 ? 22.481   -4.819  -15.705 1.00 96.22 109 A 1 
ATOM   865  O  O   . GLY A 1 109 ? 23.507   -5.256  -15.186 1.00 95.33 109 A 1 
ATOM   866  N  N   . GLN A 1 110 ? 22.324   -3.565  -16.108 1.00 95.71 110 A 1 
ATOM   867  C  CA  . GLN A 1 110 ? 23.276   -2.494  -15.882 1.00 95.21 110 A 1 
ATOM   868  C  C   . GLN A 1 110 ? 22.545   -1.345  -15.196 1.00 95.00 110 A 1 
ATOM   869  O  O   . GLN A 1 110 ? 21.353   -1.130  -15.448 1.00 94.43 110 A 1 
ATOM   870  C  CB  . GLN A 1 110 ? 23.875   -2.042  -17.217 1.00 94.53 110 A 1 
ATOM   871  C  CG  . GLN A 1 110 ? 24.697   -3.142  -17.898 1.00 93.23 110 A 1 
ATOM   872  C  CD  . GLN A 1 110 ? 25.182   -2.729  -19.282 1.00 93.28 110 A 1 
ATOM   873  O  OE1 . GLN A 1 110 ? 25.835   -1.717  -19.471 1.00 89.00 110 A 1 
ATOM   874  N  NE2 . GLN A 1 110 ? 24.866   -3.491  -20.304 1.00 87.67 110 A 1 
ATOM   875  N  N   . TYR A 1 111 ? 23.232   -0.610  -14.328 1.00 94.60 111 A 1 
ATOM   876  C  CA  . TYR A 1 111 ? 22.703   0.671   -13.870 1.00 93.83 111 A 1 
ATOM   877  C  C   . TYR A 1 111 ? 22.492   1.606   -15.071 1.00 92.27 111 A 1 
ATOM   878  O  O   . TYR A 1 111 ? 23.222   1.533   -16.057 1.00 88.84 111 A 1 
ATOM   879  C  CB  . TYR A 1 111 ? 23.641   1.301   -12.842 1.00 93.71 111 A 1 
ATOM   880  C  CG  . TYR A 1 111 ? 23.833   0.485   -11.582 1.00 94.42 111 A 1 
ATOM   881  C  CD1 . TYR A 1 111 ? 22.733   0.108   -10.794 1.00 93.67 111 A 1 
ATOM   882  C  CD2 . TYR A 1 111 ? 25.134   0.126   -11.166 1.00 93.73 111 A 1 
ATOM   883  C  CE1 . TYR A 1 111 ? 22.913   -0.618  -9.602  1.00 93.27 111 A 1 
ATOM   884  C  CE2 . TYR A 1 111 ? 25.325   -0.598  -9.976  1.00 93.45 111 A 1 
ATOM   885  C  CZ  . TYR A 1 111 ? 24.213   -0.955  -9.202  1.00 94.10 111 A 1 
ATOM   886  O  OH  . TYR A 1 111 ? 24.410   -1.664  -8.036  1.00 93.38 111 A 1 
ATOM   887  N  N   . GLU A 1 112 ? 21.498   2.468   -14.987 1.00 92.92 112 A 1 
ATOM   888  C  CA  . GLU A 1 112 ? 21.075   3.363   -16.074 1.00 92.56 112 A 1 
ATOM   889  C  C   . GLU A 1 112 ? 20.424   2.653   -17.292 1.00 93.29 112 A 1 
ATOM   890  O  O   . GLU A 1 112 ? 20.186   3.296   -18.311 1.00 91.84 112 A 1 
ATOM   891  C  CB  . GLU A 1 112 ? 22.180   4.374   -16.479 1.00 90.73 112 A 1 
ATOM   892  C  CG  . GLU A 1 112 ? 22.855   5.128   -15.310 1.00 87.27 112 A 1 
ATOM   893  C  CD  . GLU A 1 112 ? 23.887   6.181   -15.817 1.00 80.74 112 A 1 
ATOM   894  O  OE1 . GLU A 1 112 ? 23.661   7.406   -15.676 1.00 74.23 112 A 1 
ATOM   895  O  OE2 . GLU A 1 112 ? 24.946   5.849   -16.383 1.00 73.71 112 A 1 
ATOM   896  N  N   . CYS A 1 113 ? 20.108   1.357   -17.199 1.00 94.99 113 A 1 
ATOM   897  C  CA  . CYS A 1 113 ? 19.328   0.628   -18.196 1.00 95.57 113 A 1 
ATOM   898  C  C   . CYS A 1 113 ? 18.122   -0.066  -17.571 1.00 96.18 113 A 1 
ATOM   899  O  O   . CYS A 1 113 ? 18.145   -0.449  -16.406 1.00 95.79 113 A 1 
ATOM   900  C  CB  . CYS A 1 113 ? 20.206   -0.387  -18.926 1.00 95.31 113 A 1 
ATOM   901  S  SG  . CYS A 1 113 ? 21.291   0.388   -20.144 1.00 94.27 113 A 1 
ATOM   902  N  N   . ASP A 1 114 ? 17.081   -0.280  -18.375 1.00 96.94 114 A 1 
ATOM   903  C  CA  . ASP A 1 114 ? 15.910   -1.042  -17.957 1.00 97.49 114 A 1 
ATOM   904  C  C   . ASP A 1 114 ? 16.193   -2.542  -17.761 1.00 97.70 114 A 1 
ATOM   905  O  O   . ASP A 1 114 ? 17.256   -3.065  -18.131 1.00 97.56 114 A 1 
ATOM   906  C  CB  . ASP A 1 114 ? 14.748   -0.809  -18.932 1.00 97.33 114 A 1 
ATOM   907  C  CG  . ASP A 1 114 ? 13.990   0.477   -18.634 1.00 96.93 114 A 1 
ATOM   908  O  OD1 . ASP A 1 114 ? 13.862   0.834   -17.439 1.00 95.37 114 A 1 
ATOM   909  O  OD2 . ASP A 1 114 ? 13.465   1.084   -19.593 1.00 95.04 114 A 1 
ATOM   910  N  N   . SER A 1 115 ? 15.232   -3.236  -17.165 1.00 97.94 115 A 1 
ATOM   911  C  CA  . SER A 1 115 ? 15.384   -4.616  -16.698 1.00 98.21 115 A 1 
ATOM   912  C  C   . SER A 1 115 ? 15.501   -5.612  -17.851 1.00 98.25 115 A 1 
ATOM   913  O  O   . SER A 1 115 ? 14.544   -5.773  -18.611 1.00 97.96 115 A 1 
ATOM   914  C  CB  . SER A 1 115 ? 14.171   -5.011  -15.854 1.00 98.00 115 A 1 
ATOM   915  O  OG  . SER A 1 115 ? 14.017   -4.141  -14.758 1.00 95.62 115 A 1 
ATOM   916  N  N   . PRO A 1 116 ? 16.590   -6.400  -17.951 1.00 98.37 116 A 1 
ATOM   917  C  CA  . PRO A 1 116 ? 16.591   -7.582  -18.796 1.00 98.49 116 A 1 
ATOM   918  C  C   . PRO A 1 116 ? 15.593   -8.616  -18.273 1.00 98.57 116 A 1 
ATOM   919  O  O   . PRO A 1 116 ? 15.317   -8.701  -17.077 1.00 98.40 116 A 1 
ATOM   920  C  CB  . PRO A 1 116 ? 18.021   -8.119  -18.752 1.00 97.87 116 A 1 
ATOM   921  C  CG  . PRO A 1 116 ? 18.564   -7.619  -17.420 1.00 96.00 116 A 1 
ATOM   922  C  CD  . PRO A 1 116 ? 17.820   -6.306  -17.181 1.00 97.99 116 A 1 
ATOM   923  N  N   . MET A 1 117 ? 15.095   -9.464  -19.171 1.00 98.33 117 A 1 
ATOM   924  C  CA  . MET A 1 117 ? 14.172   -10.539 -18.787 1.00 98.21 117 A 1 
ATOM   925  C  C   . MET A 1 117 ? 14.802   -11.492 -17.766 1.00 98.30 117 A 1 
ATOM   926  O  O   . MET A 1 117 ? 14.120   -11.915 -16.836 1.00 98.14 117 A 1 
ATOM   927  C  CB  . MET A 1 117 ? 13.709   -11.300 -20.030 1.00 97.80 117 A 1 
ATOM   928  C  CG  . MET A 1 117 ? 12.778   -10.480 -20.929 1.00 94.42 117 A 1 
ATOM   929  S  SD  . MET A 1 117 ? 11.263   -9.818  -20.134 1.00 89.57 117 A 1 
ATOM   930  C  CE  . MET A 1 117 ? 10.550   -11.315 -19.421 1.00 78.33 117 A 1 
ATOM   931  N  N   . GLU A 1 118 ? 16.094   -11.763 -17.851 1.00 98.10 118 A 1 
ATOM   932  C  CA  . GLU A 1 118 ? 16.819   -12.593 -16.887 1.00 98.00 118 A 1 
ATOM   933  C  C   . GLU A 1 118 ? 16.792   -12.030 -15.461 1.00 98.36 118 A 1 
ATOM   934  O  O   . GLU A 1 118 ? 16.736   -12.794 -14.495 1.00 97.94 118 A 1 
ATOM   935  C  CB  . GLU A 1 118 ? 18.292   -12.758 -17.308 1.00 97.32 118 A 1 
ATOM   936  C  CG  . GLU A 1 118 ? 18.510   -13.696 -18.500 1.00 89.50 118 A 1 
ATOM   937  C  CD  . GLU A 1 118 ? 18.309   -13.059 -19.878 1.00 83.55 118 A 1 
ATOM   938  O  OE1 . GLU A 1 118 ? 18.645   -13.771 -20.861 1.00 76.04 118 A 1 
ATOM   939  O  OE2 . GLU A 1 118 ? 17.860   -11.903 -19.966 1.00 77.70 118 A 1 
ATOM   940  N  N   . LEU A 1 119 ? 16.815   -10.705 -15.304 1.00 98.46 119 A 1 
ATOM   941  C  CA  . LEU A 1 119 ? 16.662   -10.058 -14.010 1.00 98.60 119 A 1 
ATOM   942  C  C   . LEU A 1 119 ? 15.262   -10.323 -13.460 1.00 98.77 119 A 1 
ATOM   943  O  O   . LEU A 1 119 ? 15.117   -10.769 -12.318 1.00 98.63 119 A 1 
ATOM   944  C  CB  . LEU A 1 119 ? 16.982   -8.554  -14.122 1.00 98.49 119 A 1 
ATOM   945  C  CG  . LEU A 1 119 ? 16.880   -7.759  -12.805 1.00 97.81 119 A 1 
ATOM   946  C  CD1 . LEU A 1 119 ? 17.728   -6.499  -12.900 1.00 96.76 119 A 1 
ATOM   947  C  CD2 . LEU A 1 119 ? 15.460   -7.294  -12.472 1.00 96.52 119 A 1 
ATOM   948  N  N   . PHE A 1 120 ? 14.232   -10.089 -14.277 1.00 98.66 120 A 1 
ATOM   949  C  CA  . PHE A 1 120 ? 12.855   -10.268 -13.855 1.00 98.64 120 A 1 
ATOM   950  C  C   . PHE A 1 120 ? 12.531   -11.734 -13.528 1.00 98.67 120 A 1 
ATOM   951  O  O   . PHE A 1 120 ? 11.941   -12.021 -12.491 1.00 98.53 120 A 1 
ATOM   952  C  CB  . PHE A 1 120 ? 11.912   -9.707  -14.925 1.00 98.66 120 A 1 
ATOM   953  C  CG  . PHE A 1 120 ? 10.464   -9.764  -14.497 1.00 98.70 120 A 1 
ATOM   954  C  CD1 . PHE A 1 120 ? 9.547    -10.599 -15.167 1.00 98.37 120 A 1 
ATOM   955  C  CD2 . PHE A 1 120 ? 10.034   -9.020  -13.388 1.00 98.40 120 A 1 
ATOM   956  C  CE1 . PHE A 1 120 ? 8.220    -10.684 -14.736 1.00 98.15 120 A 1 
ATOM   957  C  CE2 . PHE A 1 120 ? 8.705    -9.101  -12.943 1.00 98.10 120 A 1 
ATOM   958  C  CZ  . PHE A 1 120 ? 7.803    -9.937  -13.616 1.00 98.26 120 A 1 
ATOM   959  N  N   . GLU A 1 121 ? 12.984   -12.673 -14.338 1.00 98.52 121 A 1 
ATOM   960  C  CA  . GLU A 1 121 ? 12.827   -14.107 -14.082 1.00 98.30 121 A 1 
ATOM   961  C  C   . GLU A 1 121 ? 13.516   -14.535 -12.772 1.00 98.47 121 A 1 
ATOM   962  O  O   . GLU A 1 121 ? 12.947   -15.281 -11.974 1.00 98.28 121 A 1 
ATOM   963  C  CB  . GLU A 1 121 ? 13.387   -14.905 -15.256 1.00 97.82 121 A 1 
ATOM   964  C  CG  . GLU A 1 121 ? 12.511   -14.808 -16.513 1.00 93.28 121 A 1 
ATOM   965  C  CD  . GLU A 1 121 ? 13.120   -15.520 -17.731 1.00 87.77 121 A 1 
ATOM   966  O  OE1 . GLU A 1 121 ? 12.463   -15.496 -18.793 1.00 80.14 121 A 1 
ATOM   967  O  OE2 . GLU A 1 121 ? 14.209   -16.116 -17.598 1.00 82.24 121 A 1 
ATOM   968  N  N   . SER A 1 122 ? 14.726   -14.023 -12.525 1.00 98.55 122 A 1 
ATOM   969  C  CA  . SER A 1 122 ? 15.439   -14.260 -11.263 1.00 98.66 122 A 1 
ATOM   970  C  C   . SER A 1 122 ? 14.676   -13.691 -10.062 1.00 98.78 122 A 1 
ATOM   971  O  O   . SER A 1 122 ? 14.575   -14.360 -9.029  1.00 98.62 122 A 1 
ATOM   972  C  CB  . SER A 1 122 ? 16.836   -13.646 -11.337 1.00 98.48 122 A 1 
ATOM   973  O  OG  . SER A 1 122 ? 17.550   -13.904 -10.136 1.00 97.24 122 A 1 
ATOM   974  N  N   . LEU A 1 123 ? 14.102   -12.486 -10.199 1.00 98.75 123 A 1 
ATOM   975  C  CA  . LEU A 1 123 ? 13.276   -11.867 -9.171  1.00 98.77 123 A 1 
ATOM   976  C  C   . LEU A 1 123 ? 12.043   -12.720 -8.863  1.00 98.73 123 A 1 
ATOM   977  O  O   . LEU A 1 123 ? 11.792   -13.035 -7.705  1.00 98.65 123 A 1 
ATOM   978  C  CB  . LEU A 1 123 ? 12.910   -10.435 -9.605  1.00 98.63 123 A 1 
ATOM   979  C  CG  . LEU A 1 123 ? 12.107   -9.619  -8.567  1.00 97.99 123 A 1 
ATOM   980  C  CD1 . LEU A 1 123 ? 12.246   -8.137  -8.886  1.00 95.03 123 A 1 
ATOM   981  C  CD2 . LEU A 1 123 ? 10.604   -9.923  -8.580  1.00 93.96 123 A 1 
ATOM   982  N  N   . VAL A 1 124 ? 11.299   -13.137 -9.889  1.00 98.72 124 A 1 
ATOM   983  C  CA  . VAL A 1 124 ? 10.081   -13.945 -9.727  1.00 98.71 124 A 1 
ATOM   984  C  C   . VAL A 1 124 ? 10.397   -15.281 -9.045  1.00 98.76 124 A 1 
ATOM   985  O  O   . VAL A 1 124 ? 9.684    -15.695 -8.139  1.00 98.56 124 A 1 
ATOM   986  C  CB  . VAL A 1 124 ? 9.391    -14.156 -11.080 1.00 98.70 124 A 1 
ATOM   987  C  CG1 . VAL A 1 124 ? 8.206    -15.113 -10.977 1.00 98.33 124 A 1 
ATOM   988  C  CG2 . VAL A 1 124 ? 8.842    -12.821 -11.620 1.00 98.38 124 A 1 
ATOM   989  N  N   . SER A 1 125 ? 11.501   -15.919 -9.427  1.00 98.66 125 A 1 
ATOM   990  C  CA  . SER A 1 125 ? 11.968   -17.149 -8.782  1.00 98.56 125 A 1 
ATOM   991  C  C   . SER A 1 125 ? 12.275   -16.935 -7.295  1.00 98.56 125 A 1 
ATOM   992  O  O   . SER A 1 125 ? 11.882   -17.756 -6.460  1.00 98.25 125 A 1 
ATOM   993  C  CB  . SER A 1 125 ? 13.211   -17.667 -9.509  1.00 98.16 125 A 1 
ATOM   994  O  OG  . SER A 1 125 ? 13.637   -18.894 -8.949  1.00 85.32 125 A 1 
ATOM   995  N  N   . ASN A 1 126 ? 12.921   -15.833 -6.942  1.00 98.52 126 A 1 
ATOM   996  C  CA  . ASN A 1 126 ? 13.204   -15.524 -5.544  1.00 98.53 126 A 1 
ATOM   997  C  C   . ASN A 1 126 ? 11.937   -15.155 -4.758  1.00 98.41 126 A 1 
ATOM   998  O  O   . ASN A 1 126 ? 11.732   -15.667 -3.661  1.00 98.26 126 A 1 
ATOM   999  C  CB  . ASN A 1 126 ? 14.264   -14.420 -5.459  1.00 98.48 126 A 1 
ATOM   1000 C  CG  . ASN A 1 126 ? 14.755   -14.301 -4.028  1.00 97.78 126 A 1 
ATOM   1001 O  OD1 . ASN A 1 126 ? 14.337   -13.475 -3.258  1.00 88.18 126 A 1 
ATOM   1002 N  ND2 . ASN A 1 126 ? 15.637   -15.198 -3.616  1.00 89.63 126 A 1 
ATOM   1003 N  N   . ALA A 1 127 ? 11.053   -14.359 -5.344  1.00 98.65 127 A 1 
ATOM   1004 C  CA  . ALA A 1 127 ? 9.784    -13.988 -4.737  1.00 98.57 127 A 1 
ATOM   1005 C  C   . ALA A 1 127 ? 8.917    -15.217 -4.412  1.00 98.41 127 A 1 
ATOM   1006 O  O   . ALA A 1 127 ? 8.276    -15.266 -3.364  1.00 97.89 127 A 1 
ATOM   1007 C  CB  . ALA A 1 127 ? 9.062    -13.021 -5.678  1.00 98.54 127 A 1 
ATOM   1008 N  N   . LYS A 1 128 ? 8.963    -16.251 -5.262  1.00 98.52 128 A 1 
ATOM   1009 C  CA  . LYS A 1 128 ? 8.318    -17.535 -4.979  1.00 98.34 128 A 1 
ATOM   1010 C  C   . LYS A 1 128 ? 8.911    -18.238 -3.760  1.00 97.95 128 A 1 
ATOM   1011 O  O   . LYS A 1 128 ? 8.179    -18.896 -3.019  1.00 96.67 128 A 1 
ATOM   1012 C  CB  . LYS A 1 128 ? 8.392    -18.430 -6.228  1.00 97.98 128 A 1 
ATOM   1013 C  CG  . LYS A 1 128 ? 7.711    -19.801 -6.074  1.00 95.74 128 A 1 
ATOM   1014 C  CD  . LYS A 1 128 ? 6.217    -19.662 -5.767  1.00 92.25 128 A 1 
ATOM   1015 C  CE  . LYS A 1 128 ? 5.541    -21.025 -5.731  1.00 89.31 128 A 1 
ATOM   1016 N  NZ  . LYS A 1 128 ? 4.089    -20.878 -5.501  1.00 82.23 128 A 1 
ATOM   1017 N  N   . GLN A 1 129 ? 10.221   -18.115 -3.531  1.00 98.00 129 A 1 
ATOM   1018 C  CA  . GLN A 1 129 ? 10.896   -18.714 -2.380  1.00 97.59 129 A 1 
ATOM   1019 C  C   . GLN A 1 129 ? 10.612   -17.953 -1.083  1.00 97.36 129 A 1 
ATOM   1020 O  O   . GLN A 1 129 ? 10.427   -18.567 -0.042  1.00 95.61 129 A 1 
ATOM   1021 C  CB  . GLN A 1 129 ? 12.411   -18.771 -2.630  1.00 96.96 129 A 1 
ATOM   1022 C  CG  . GLN A 1 129 ? 12.790   -19.718 -3.781  1.00 91.11 129 A 1 
ATOM   1023 C  CD  . GLN A 1 129 ? 14.281   -19.655 -4.140  1.00 84.00 129 A 1 
ATOM   1024 O  OE1 . GLN A 1 129 ? 15.103   -19.086 -3.449  1.00 75.25 129 A 1 
ATOM   1025 N  NE2 . GLN A 1 129 ? 14.673   -20.251 -5.238  1.00 71.27 129 A 1 
ATOM   1026 N  N   . THR A 1 130 ? 10.566   -16.630 -1.145  1.00 96.81 130 A 1 
ATOM   1027 C  CA  . THR A 1 130 ? 10.362   -15.793 0.048   1.00 95.53 130 A 1 
ATOM   1028 C  C   . THR A 1 130 ? 8.895    -15.673 0.451   1.00 94.56 130 A 1 
ATOM   1029 O  O   . THR A 1 130 ? 8.603    -15.527 1.636   1.00 91.91 130 A 1 
ATOM   1030 C  CB  . THR A 1 130 ? 10.947   -14.384 -0.149  1.00 94.92 130 A 1 
ATOM   1031 O  OG1 . THR A 1 130 ? 10.373   -13.736 -1.261  1.00 91.59 130 A 1 
ATOM   1032 C  CG2 . THR A 1 130 ? 12.462   -14.440 -0.354  1.00 91.26 130 A 1 
ATOM   1033 N  N   . ASN A 1 131 ? 7.973    -15.753 -0.514  1.00 96.10 131 A 1 
ATOM   1034 C  CA  . ASN A 1 131 ? 6.537    -15.711 -0.273  1.00 95.17 131 A 1 
ATOM   1035 C  C   . ASN A 1 131 ? 5.813    -16.705 -1.187  1.00 95.02 131 A 1 
ATOM   1036 O  O   . ASN A 1 131 ? 5.355    -16.366 -2.276  1.00 92.05 131 A 1 
ATOM   1037 C  CB  . ASN A 1 131 ? 6.039    -14.267 -0.435  1.00 92.39 131 A 1 
ATOM   1038 C  CG  . ASN A 1 131 ? 4.596    -14.115 0.019   1.00 81.68 131 A 1 
ATOM   1039 O  OD1 . ASN A 1 131 ? 3.980    -15.021 0.558   1.00 71.16 131 A 1 
ATOM   1040 N  ND2 . ASN A 1 131 ? 4.021    -12.946 -0.167  1.00 72.62 131 A 1 
ATOM   1041 N  N   . GLU A 1 132 ? 5.729    -17.962 -0.744  1.00 93.68 132 A 1 
ATOM   1042 C  CA  . GLU A 1 132 ? 5.270    -19.065 -1.586  1.00 93.72 132 A 1 
ATOM   1043 C  C   . GLU A 1 132 ? 3.790    -18.946 -2.004  1.00 94.23 132 A 1 
ATOM   1044 O  O   . GLU A 1 132 ? 3.414    -19.381 -3.093  1.00 91.17 132 A 1 
ATOM   1045 C  CB  . GLU A 1 132 ? 5.533    -20.387 -0.853  1.00 91.04 132 A 1 
ATOM   1046 C  CG  . GLU A 1 132 ? 5.458    -21.584 -1.799  1.00 80.73 132 A 1 
ATOM   1047 C  CD  . GLU A 1 132 ? 5.571    -22.945 -1.113  1.00 75.32 132 A 1 
ATOM   1048 O  OE1 . GLU A 1 132 ? 5.635    -23.949 -1.862  1.00 67.71 132 A 1 
ATOM   1049 O  OE2 . GLU A 1 132 ? 5.486    -23.004 0.124   1.00 72.72 132 A 1 
ATOM   1050 N  N   . LYS A 1 133 ? 2.958    -18.357 -1.137  1.00 96.35 133 A 1 
ATOM   1051 C  CA  . LYS A 1 133 ? 1.506    -18.249 -1.311  1.00 96.67 133 A 1 
ATOM   1052 C  C   . LYS A 1 133 ? 0.998    -16.854 -0.939  1.00 97.38 133 A 1 
ATOM   1053 O  O   . LYS A 1 133 ? 0.274    -16.713 0.058   1.00 96.31 133 A 1 
ATOM   1054 C  CB  . LYS A 1 133 ? 0.791    -19.348 -0.495  1.00 94.73 133 A 1 
ATOM   1055 C  CG  . LYS A 1 133 ? 1.107    -20.755 -1.019  1.00 83.46 133 A 1 
ATOM   1056 C  CD  . LYS A 1 133 ? 0.310    -21.792 -0.229  1.00 72.58 133 A 1 
ATOM   1057 C  CE  . LYS A 1 133 ? 0.681    -23.183 -0.732  1.00 61.97 133 A 1 
ATOM   1058 N  NZ  . LYS A 1 133 ? 0.036    -24.236 0.074   1.00 51.14 133 A 1 
ATOM   1059 N  N   . PRO A 1 134 ? 1.345    -15.814 -1.702  1.00 97.54 134 A 1 
ATOM   1060 C  CA  . PRO A 1 134 ? 0.727    -14.513 -1.521  1.00 97.90 134 A 1 
ATOM   1061 C  C   . PRO A 1 134 ? -0.782   -14.611 -1.799  1.00 97.91 134 A 1 
ATOM   1062 O  O   . PRO A 1 134 ? -1.211   -15.364 -2.679  1.00 97.46 134 A 1 
ATOM   1063 C  CB  . PRO A 1 134 ? 1.445    -13.576 -2.492  1.00 97.66 134 A 1 
ATOM   1064 C  CG  . PRO A 1 134 ? 1.877    -14.504 -3.626  1.00 96.47 134 A 1 
ATOM   1065 C  CD  . PRO A 1 134 ? 2.184    -15.820 -2.898  1.00 97.80 134 A 1 
ATOM   1066 N  N   . ALA A 1 135 ? -1.577   -13.843 -1.069  1.00 98.15 135 A 1 
ATOM   1067 C  CA  . ALA A 1 135 ? -3.012   -13.736 -1.312  1.00 98.03 135 A 1 
ATOM   1068 C  C   . ALA A 1 135 ? -3.309   -13.122 -2.686  1.00 98.22 135 A 1 
ATOM   1069 O  O   . ALA A 1 135 ? -4.272   -13.502 -3.349  1.00 97.87 135 A 1 
ATOM   1070 C  CB  . ALA A 1 135 ? -3.635   -12.907 -0.188  1.00 97.59 135 A 1 
ATOM   1071 N  N   . PHE A 1 136 ? -2.460   -12.199 -3.118  1.00 98.46 136 A 1 
ATOM   1072 C  CA  . PHE A 1 136 ? -2.489   -11.576 -4.431  1.00 98.67 136 A 1 
ATOM   1073 C  C   . PHE A 1 136 ? -1.126   -10.966 -4.786  1.00 98.72 136 A 1 
ATOM   1074 O  O   . PHE A 1 136 ? -0.234   -10.855 -3.943  1.00 98.68 136 A 1 
ATOM   1075 C  CB  . PHE A 1 136 ? -3.602   -10.517 -4.487  1.00 98.63 136 A 1 
ATOM   1076 C  CG  . PHE A 1 136 ? -3.456   -9.370  -3.508  1.00 98.68 136 A 1 
ATOM   1077 C  CD1 . PHE A 1 136 ? -3.919   -9.503  -2.181  1.00 98.43 136 A 1 
ATOM   1078 C  CD2 . PHE A 1 136 ? -2.899   -8.151  -3.927  1.00 98.41 136 A 1 
ATOM   1079 C  CE1 . PHE A 1 136 ? -3.838   -8.426  -1.294  1.00 98.23 136 A 1 
ATOM   1080 C  CE2 . PHE A 1 136 ? -2.815   -7.065  -3.038  1.00 98.18 136 A 1 
ATOM   1081 C  CZ  . PHE A 1 136 ? -3.295   -7.201  -1.719  1.00 98.29 136 A 1 
ATOM   1082 N  N   . ILE A 1 137 ? -0.987   -10.561 -6.028  1.00 98.89 137 A 1 
ATOM   1083 C  CA  . ILE A 1 137 ? 0.138    -9.780  -6.535  1.00 98.84 137 A 1 
ATOM   1084 C  C   . ILE A 1 137 ? -0.405   -8.428  -6.989  1.00 98.96 137 A 1 
ATOM   1085 O  O   . ILE A 1 137 ? -1.408   -8.371  -7.702  1.00 98.85 137 A 1 
ATOM   1086 C  CB  . ILE A 1 137 ? 0.864    -10.528 -7.665  1.00 98.87 137 A 1 
ATOM   1087 C  CG1 . ILE A 1 137 ? 1.372    -11.911 -7.180  1.00 98.67 137 A 1 
ATOM   1088 C  CG2 . ILE A 1 137 ? 2.030    -9.677  -8.212  1.00 98.73 137 A 1 
ATOM   1089 C  CD1 . ILE A 1 137 ? 1.906    -12.818 -8.294  1.00 98.00 137 A 1 
ATOM   1090 N  N   . LEU A 1 138 ? 0.253    -7.350  -6.599  1.00 98.84 138 A 1 
ATOM   1091 C  CA  . LEU A 1 138 ? -0.039   -6.009  -7.076  1.00 98.97 138 A 1 
ATOM   1092 C  C   . LEU A 1 138 ? 1.146    -5.490  -7.892  1.00 98.95 138 A 1 
ATOM   1093 O  O   . LEU A 1 138 ? 2.265    -5.403  -7.397  1.00 98.84 138 A 1 
ATOM   1094 C  CB  . LEU A 1 138 ? -0.393   -5.096  -5.888  1.00 98.90 138 A 1 
ATOM   1095 C  CG  . LEU A 1 138 ? -0.657   -3.632  -6.277  1.00 98.77 138 A 1 
ATOM   1096 C  CD1 . LEU A 1 138 ? -1.832   -3.489  -7.241  1.00 98.41 138 A 1 
ATOM   1097 C  CD2 . LEU A 1 138 ? -0.989   -2.837  -5.014  1.00 98.36 138 A 1 
ATOM   1098 N  N   . LEU A 1 139 ? 0.869    -5.130  -9.135  1.00 98.81 139 A 1 
ATOM   1099 C  CA  . LEU A 1 139 ? 1.809    -4.443  -10.008 1.00 98.83 139 A 1 
ATOM   1100 C  C   . LEU A 1 139 ? 1.573    -2.938  -9.898  1.00 98.82 139 A 1 
ATOM   1101 O  O   . LEU A 1 139 ? 0.471    -2.453  -10.163 1.00 98.65 139 A 1 
ATOM   1102 C  CB  . LEU A 1 139 ? 1.661    -4.963  -11.449 1.00 98.85 139 A 1 
ATOM   1103 C  CG  . LEU A 1 139 ? 1.822    -6.487  -11.596 1.00 98.64 139 A 1 
ATOM   1104 C  CD1 . LEU A 1 139 ? 1.695    -6.883  -13.062 1.00 98.44 139 A 1 
ATOM   1105 C  CD2 . LEU A 1 139 ? 3.175    -6.988  -11.082 1.00 98.31 139 A 1 
ATOM   1106 N  N   . GLY A 1 140 ? 2.596    -2.201  -9.492  1.00 98.68 140 A 1 
ATOM   1107 C  CA  . GLY A 1 140 ? 2.552    -0.750  -9.279  1.00 98.55 140 A 1 
ATOM   1108 C  C   . GLY A 1 140 ? 2.658    0.092   -10.554 1.00 98.34 140 A 1 
ATOM   1109 O  O   . GLY A 1 140 ? 2.798    1.310   -10.449 1.00 96.51 140 A 1 
ATOM   1110 N  N   . GLY A 1 141 ? 2.569    -0.538  -11.733 1.00 98.36 141 A 1 
ATOM   1111 C  CA  . GLY A 1 141 ? 2.638    0.111   -13.037 1.00 98.36 141 A 1 
ATOM   1112 C  C   . GLY A 1 141 ? 4.039    0.142   -13.643 1.00 98.30 141 A 1 
ATOM   1113 O  O   . GLY A 1 141 ? 4.992    -0.386  -13.062 1.00 97.51 141 A 1 
ATOM   1114 N  N   . ASP A 1 142 ? 4.123    0.734   -14.833 1.00 98.33 142 A 1 
ATOM   1115 C  CA  . ASP A 1 142 ? 5.328    0.827   -15.657 1.00 98.27 142 A 1 
ATOM   1116 C  C   . ASP A 1 142 ? 5.968    -0.546  -15.936 1.00 98.39 142 A 1 
ATOM   1117 O  O   . ASP A 1 142 ? 7.128    -0.833  -15.619 1.00 97.73 142 A 1 
ATOM   1118 C  CB  . ASP A 1 142 ? 6.288    1.901   -15.125 1.00 97.77 142 A 1 
ATOM   1119 C  CG  . ASP A 1 142 ? 5.888    3.332   -15.512 1.00 96.93 142 A 1 
ATOM   1120 O  OD1 . ASP A 1 142 ? 4.787    3.529   -16.079 1.00 95.60 142 A 1 
ATOM   1121 O  OD2 . ASP A 1 142 ? 6.720    4.248   -15.307 1.00 95.19 142 A 1 
ATOM   1122 N  N   . LEU A 1 143 ? 5.182    -1.434  -16.551 1.00 98.16 143 A 1 
ATOM   1123 C  CA  . LEU A 1 143 ? 5.625    -2.796  -16.857 1.00 98.27 143 A 1 
ATOM   1124 C  C   . LEU A 1 143 ? 6.567    -2.844  -18.062 1.00 98.13 143 A 1 
ATOM   1125 O  O   . LEU A 1 143 ? 7.421    -3.723  -18.150 1.00 97.51 143 A 1 
ATOM   1126 C  CB  . LEU A 1 143 ? 4.407    -3.698  -17.109 1.00 98.17 143 A 1 
ATOM   1127 C  CG  . LEU A 1 143 ? 3.775    -4.279  -15.833 1.00 96.71 143 A 1 
ATOM   1128 C  CD1 . LEU A 1 143 ? 3.170    -3.225  -14.901 1.00 92.71 143 A 1 
ATOM   1129 C  CD2 . LEU A 1 143 ? 2.661    -5.244  -16.225 1.00 92.21 143 A 1 
ATOM   1130 N  N   . ILE A 1 144 ? 6.378    -1.927  -19.021 1.00 97.19 144 A 1 
ATOM   1131 C  CA  . ILE A 1 144 ? 7.105    -1.885  -20.283 1.00 96.83 144 A 1 
ATOM   1132 C  C   . ILE A 1 144 ? 8.345    -0.996  -20.157 1.00 97.04 144 A 1 
ATOM   1133 O  O   . ILE A 1 144 ? 8.292    0.068   -19.543 1.00 96.41 144 A 1 
ATOM   1134 C  CB  . ILE A 1 144 ? 6.170    -1.453  -21.427 1.00 94.94 144 A 1 
ATOM   1135 C  CG1 . ILE A 1 144 ? 6.859    -1.565  -22.797 1.00 81.32 144 A 1 
ATOM   1136 C  CG2 . ILE A 1 144 ? 5.612    -0.032  -21.218 1.00 82.45 144 A 1 
ATOM   1137 C  CD1 . ILE A 1 144 ? 5.883    -1.499  -23.980 1.00 77.45 144 A 1 
ATOM   1138 N  N   . ALA A 1 145 ? 9.436    -1.416  -20.789 1.00 96.83 145 A 1 
ATOM   1139 C  CA  . ALA A 1 145 ? 10.654   -0.621  -20.863 1.00 96.76 145 A 1 
ATOM   1140 C  C   . ALA A 1 145 ? 10.434   0.719   -21.578 1.00 96.35 145 A 1 
ATOM   1141 O  O   . ALA A 1 145 ? 9.616    0.835   -22.497 1.00 95.33 145 A 1 
ATOM   1142 C  CB  . ALA A 1 145 ? 11.743   -1.436  -21.553 1.00 96.42 145 A 1 
ATOM   1143 N  N   . HIS A 1 146 ? 11.212   1.722   -21.189 1.00 95.90 146 A 1 
ATOM   1144 C  CA  . HIS A 1 146 ? 11.151   3.054   -21.781 1.00 95.68 146 A 1 
ATOM   1145 C  C   . HIS A 1 146 ? 11.345   3.020   -23.303 1.00 95.02 146 A 1 
ATOM   1146 O  O   . HIS A 1 146 ? 12.242   2.361   -23.845 1.00 93.55 146 A 1 
ATOM   1147 C  CB  . HIS A 1 146 ? 12.195   3.962   -21.121 1.00 95.26 146 A 1 
ATOM   1148 C  CG  . HIS A 1 146 ? 11.885   4.269   -19.681 1.00 95.40 146 A 1 
ATOM   1149 N  ND1 . HIS A 1 146 ? 12.302   3.540   -18.590 1.00 93.06 146 A 1 
ATOM   1150 C  CD2 . HIS A 1 146 ? 11.138   5.319   -19.189 1.00 93.29 146 A 1 
ATOM   1151 C  CE1 . HIS A 1 146 ? 11.822   4.130   -17.483 1.00 93.08 146 A 1 
ATOM   1152 N  NE2 . HIS A 1 146 ? 11.109   5.222   -17.797 1.00 93.40 146 A 1 
ATOM   1153 N  N   . GLY A 1 147 ? 10.487   3.755   -24.008 1.00 94.57 147 A 1 
ATOM   1154 C  CA  . GLY A 1 147 ? 10.543   3.908   -25.467 1.00 93.40 147 A 1 
ATOM   1155 C  C   . GLY A 1 147 ? 9.960    2.743   -26.278 1.00 93.84 147 A 1 
ATOM   1156 O  O   . GLY A 1 147 ? 9.936    2.824   -27.509 1.00 91.09 147 A 1 
ATOM   1157 N  N   . LEU A 1 148 ? 9.459    1.677   -25.639 1.00 94.22 148 A 1 
ATOM   1158 C  CA  . LEU A 1 148 ? 8.829    0.545   -26.340 1.00 94.01 148 A 1 
ATOM   1159 C  C   . LEU A 1 148 ? 7.302    0.623   -26.408 1.00 93.72 148 A 1 
ATOM   1160 O  O   . LEU A 1 148 ? 6.678    -0.154  -27.137 1.00 90.61 148 A 1 
ATOM   1161 C  CB  . LEU A 1 148 ? 9.290    -0.779  -25.710 1.00 93.31 148 A 1 
ATOM   1162 C  CG  . LEU A 1 148 ? 10.811   -1.038  -25.743 1.00 92.24 148 A 1 
ATOM   1163 C  CD1 . LEU A 1 148 ? 11.056   -2.471  -25.279 1.00 89.68 148 A 1 
ATOM   1164 C  CD2 . LEU A 1 148 ? 11.407   -0.880  -27.142 1.00 89.45 148 A 1 
ATOM   1165 N  N   . ASN A 1 149 ? 6.685    1.546   -25.692 1.00 93.00 149 A 1 
ATOM   1166 C  CA  . ASN A 1 149 ? 5.236    1.744   -25.622 1.00 92.58 149 A 1 
ATOM   1167 C  C   . ASN A 1 149 ? 4.675    2.496   -26.846 1.00 92.03 149 A 1 
ATOM   1168 O  O   . ASN A 1 149 ? 3.944    3.477   -26.735 1.00 89.17 149 A 1 
ATOM   1169 C  CB  . ASN A 1 149 ? 4.881    2.403   -24.280 1.00 91.01 149 A 1 
ATOM   1170 C  CG  . ASN A 1 149 ? 5.503    3.770   -24.064 1.00 91.13 149 A 1 
ATOM   1171 O  OD1 . ASN A 1 149 ? 6.617    4.066   -24.482 1.00 84.89 149 A 1 
ATOM   1172 N  ND2 . ASN A 1 149 ? 4.806    4.631   -23.351 1.00 86.06 149 A 1 
ATOM   1173 N  N   . THR A 1 150 ? 5.039    2.029   -28.039 1.00 93.08 150 A 1 
ATOM   1174 C  CA  . THR A 1 150 ? 4.716    2.711   -29.303 1.00 91.48 150 A 1 
ATOM   1175 C  C   . THR A 1 150 ? 3.345    2.348   -29.867 1.00 91.37 150 A 1 
ATOM   1176 O  O   . THR A 1 150 ? 2.740    3.143   -30.585 1.00 87.72 150 A 1 
ATOM   1177 C  CB  . THR A 1 150 ? 5.786    2.412   -30.357 1.00 89.66 150 A 1 
ATOM   1178 O  OG1 . THR A 1 150 ? 5.930    1.016   -30.543 1.00 85.52 150 A 1 
ATOM   1179 C  CG2 . THR A 1 150 ? 7.153    2.962   -29.951 1.00 83.93 150 A 1 
ATOM   1180 N  N   . ASP A 1 151 ? 2.845    1.150   -29.566 1.00 93.24 151 A 1 
ATOM   1181 C  CA  . ASP A 1 151 ? 1.567    0.652   -30.058 1.00 93.75 151 A 1 
ATOM   1182 C  C   . ASP A 1 151 ? 0.945    -0.397  -29.122 1.00 94.94 151 A 1 
ATOM   1183 O  O   . ASP A 1 151 ? 1.600    -0.987  -28.251 1.00 94.38 151 A 1 
ATOM   1184 C  CB  . ASP A 1 151 ? 1.727    0.126   -31.502 1.00 91.84 151 A 1 
ATOM   1185 C  CG  . ASP A 1 151 ? 2.553    -1.148  -31.587 1.00 89.69 151 A 1 
ATOM   1186 O  OD1 . ASP A 1 151 ? 2.052    -2.193  -31.104 1.00 84.16 151 A 1 
ATOM   1187 O  OD2 . ASP A 1 151 ? 3.646    -1.125  -32.189 1.00 83.86 151 A 1 
ATOM   1188 N  N   . SER A 1 152 ? -0.331   -0.678  -29.331 1.00 95.09 152 A 1 
ATOM   1189 C  CA  . SER A 1 152 ? -1.100   -1.597  -28.489 1.00 95.52 152 A 1 
ATOM   1190 C  C   . SER A 1 152 ? -0.622   -3.053  -28.549 1.00 96.17 152 A 1 
ATOM   1191 O  O   . SER A 1 152 ? -0.863   -3.828  -27.623 1.00 95.63 152 A 1 
ATOM   1192 C  CB  . SER A 1 152 ? -2.575   -1.517  -28.873 1.00 94.49 152 A 1 
ATOM   1193 O  OG  . SER A 1 152 ? -2.787   -1.947  -30.207 1.00 84.93 152 A 1 
ATOM   1194 N  N   . LYS A 1 153 ? 0.041    -3.463  -29.632 1.00 96.01 153 A 1 
ATOM   1195 C  CA  . LYS A 1 153 ? 0.565    -4.823  -29.778 1.00 96.06 153 A 1 
ATOM   1196 C  C   . LYS A 1 153 ? 1.818    -5.009  -28.930 1.00 96.30 153 A 1 
ATOM   1197 O  O   . LYS A 1 153 ? 1.897    -6.000  -28.203 1.00 95.77 153 A 1 
ATOM   1198 C  CB  . LYS A 1 153 ? 0.818    -5.117  -31.260 1.00 95.58 153 A 1 
ATOM   1199 C  CG  . LYS A 1 153 ? 1.285    -6.554  -31.507 1.00 84.32 153 A 1 
ATOM   1200 C  CD  . LYS A 1 153 ? 1.661    -6.736  -32.976 1.00 80.05 153 A 1 
ATOM   1201 C  CE  . LYS A 1 153 ? 2.253    -8.118  -33.217 1.00 67.99 153 A 1 
ATOM   1202 N  NZ  . LYS A 1 153 ? 2.849    -8.213  -34.580 1.00 58.97 153 A 1 
ATOM   1203 N  N   . MET A 1 154 ? 2.754    -4.058  -29.001 1.00 95.99 154 A 1 
ATOM   1204 C  CA  . MET A 1 154 ? 3.941    -4.016  -28.144 1.00 95.41 154 A 1 
ATOM   1205 C  C   . MET A 1 154 ? 3.552    -3.930  -26.677 1.00 96.15 154 A 1 
ATOM   1206 O  O   . MET A 1 154 ? 3.971    -4.776  -25.889 1.00 95.77 154 A 1 
ATOM   1207 C  CB  . MET A 1 154 ? 4.830    -2.828  -28.546 1.00 94.07 154 A 1 
ATOM   1208 C  CG  . MET A 1 154 ? 5.589    -3.085  -29.842 1.00 85.65 154 A 1 
ATOM   1209 S  SD  . MET A 1 154 ? 6.757    -4.478  -29.782 1.00 79.01 154 A 1 
ATOM   1210 C  CE  . MET A 1 154 ? 8.006    -3.803  -28.665 1.00 68.45 154 A 1 
ATOM   1211 N  N   . LEU A 1 155 ? 2.651    -3.026  -26.345 1.00 96.27 155 A 1 
ATOM   1212 C  CA  . LEU A 1 155 ? 2.163    -2.848  -24.979 1.00 96.63 155 A 1 
ATOM   1213 C  C   . LEU A 1 155 ? 1.557    -4.142  -24.409 1.00 97.25 155 A 1 
ATOM   1214 O  O   . LEU A 1 155 ? 1.933    -4.609  -23.338 1.00 97.19 155 A 1 
ATOM   1215 C  CB  . LEU A 1 155 ? 1.145    -1.697  -25.004 1.00 95.86 155 A 1 
ATOM   1216 C  CG  . LEU A 1 155 ? 0.701    -1.239  -23.606 1.00 90.36 155 A 1 
ATOM   1217 C  CD1 . LEU A 1 155 ? 1.854    -0.622  -22.833 1.00 89.80 155 A 1 
ATOM   1218 C  CD2 . LEU A 1 155 ? -0.402   -0.200  -23.749 1.00 89.34 155 A 1 
ATOM   1219 N  N   . LYS A 1 156 ? 0.672    -4.787  -25.162 1.00 96.96 156 A 1 
ATOM   1220 C  CA  . LYS A 1 156 ? 0.069    -6.060  -24.752 1.00 97.20 156 A 1 
ATOM   1221 C  C   . LYS A 1 156 ? 1.105    -7.175  -24.595 1.00 97.46 156 A 1 
ATOM   1222 O  O   . LYS A 1 156 ? 0.954    -8.037  -23.720 1.00 97.36 156 A 1 
ATOM   1223 C  CB  . LYS A 1 156 ? -1.016   -6.449  -25.763 1.00 97.25 156 A 1 
ATOM   1224 C  CG  . LYS A 1 156 ? -1.746   -7.734  -25.357 1.00 94.55 156 A 1 
ATOM   1225 C  CD  . LYS A 1 156 ? -2.792   -8.095  -26.404 1.00 92.58 156 A 1 
ATOM   1226 C  CE  . LYS A 1 156 ? -3.443   -9.403  -26.007 1.00 84.20 156 A 1 
ATOM   1227 N  NZ  . LYS A 1 156 ? -4.434   -9.826  -27.008 1.00 77.68 156 A 1 
ATOM   1228 N  N   . GLN A 1 157 ? 2.113    -7.220  -25.472 1.00 97.23 157 A 1 
ATOM   1229 C  CA  . GLN A 1 157 ? 3.175    -8.205  -25.364 1.00 97.16 157 A 1 
ATOM   1230 C  C   . GLN A 1 157 ? 4.025    -7.967  -24.118 1.00 97.29 157 A 1 
ATOM   1231 O  O   . GLN A 1 157 ? 4.292    -8.920  -23.400 1.00 97.00 157 A 1 
ATOM   1232 C  CB  . GLN A 1 157 ? 4.016    -8.230  -26.648 1.00 96.78 157 A 1 
ATOM   1233 C  CG  . GLN A 1 157 ? 5.068    -9.361  -26.633 1.00 92.30 157 A 1 
ATOM   1234 C  CD  . GLN A 1 157 ? 4.440    -10.742 -26.443 1.00 86.67 157 A 1 
ATOM   1235 O  OE1 . GLN A 1 157 ? 3.485    -11.121 -27.109 1.00 79.26 157 A 1 
ATOM   1236 N  NE2 . GLN A 1 157 ? 4.931    -11.524 -25.519 1.00 74.68 157 A 1 
ATOM   1237 N  N   . SER A 1 158 ? 4.362    -6.720  -23.802 1.00 96.85 158 A 1 
ATOM   1238 C  CA  . SER A 1 158 ? 5.113    -6.354  -22.603 1.00 96.76 158 A 1 
ATOM   1239 C  C   . SER A 1 158 ? 4.367    -6.696  -21.316 1.00 97.54 158 A 1 
ATOM   1240 O  O   . SER A 1 158 ? 4.949    -7.268  -20.406 1.00 97.35 158 A 1 
ATOM   1241 C  CB  . SER A 1 158 ? 5.466    -4.875  -22.637 1.00 95.67 158 A 1 
ATOM   1242 O  OG  . SER A 1 158 ? 6.301    -4.643  -23.754 1.00 82.51 158 A 1 
ATOM   1243 N  N   . PHE A 1 159 ? 3.048    -6.474  -21.273 1.00 97.76 159 A 1 
ATOM   1244 C  CA  . PHE A 1 159 ? 2.239    -6.948  -20.146 1.00 98.28 159 A 1 
ATOM   1245 C  C   . PHE A 1 159 ? 2.326    -8.461  -19.973 1.00 98.48 159 A 1 
ATOM   1246 O  O   . PHE A 1 159 ? 2.458    -8.961  -18.850 1.00 98.35 159 A 1 
ATOM   1247 C  CB  . PHE A 1 159 ? 0.784    -6.514  -20.340 1.00 98.21 159 A 1 
ATOM   1248 C  CG  . PHE A 1 159 ? 0.516    -5.033  -20.345 1.00 98.17 159 A 1 
ATOM   1249 C  CD1 . PHE A 1 159 ? 1.362    -4.122  -19.685 1.00 97.48 159 A 1 
ATOM   1250 C  CD2 . PHE A 1 159 ? -0.644   -4.544  -20.988 1.00 97.30 159 A 1 
ATOM   1251 C  CE1 . PHE A 1 159 ? 1.061    -2.754  -19.665 1.00 96.86 159 A 1 
ATOM   1252 C  CE2 . PHE A 1 159 ? -0.946   -3.176  -20.962 1.00 96.77 159 A 1 
ATOM   1253 C  CZ  . PHE A 1 159 ? -0.095   -2.283  -20.302 1.00 97.19 159 A 1 
ATOM   1254 N  N   . LYS A 1 160 ? 2.290    -9.235  -21.071 1.00 98.39 160 A 1 
ATOM   1255 C  CA  . LYS A 1 160 ? 2.428    -10.690 -21.017 1.00 98.36 160 A 1 
ATOM   1256 C  C   . LYS A 1 160 ? 3.830    -11.148 -20.628 1.00 98.43 160 A 1 
ATOM   1257 O  O   . LYS A 1 160 ? 3.935    -12.174 -19.970 1.00 98.10 160 A 1 
ATOM   1258 C  CB  . LYS A 1 160 ? 2.050    -11.317 -22.352 1.00 98.02 160 A 1 
ATOM   1259 C  CG  . LYS A 1 160 ? 0.542    -11.295 -22.581 1.00 92.83 160 A 1 
ATOM   1260 C  CD  . LYS A 1 160 ? 0.283    -11.982 -23.915 1.00 86.61 160 A 1 
ATOM   1261 C  CE  . LYS A 1 160 ? -1.198   -12.225 -24.119 1.00 76.84 160 A 1 
ATOM   1262 N  NZ  . LYS A 1 160 ? -1.378   -13.217 -25.199 1.00 67.28 160 A 1 
ATOM   1263 N  N   . ASN A 1 161 ? 4.879    -10.412 -21.010 1.00 98.09 161 A 1 
ATOM   1264 C  CA  . ASN A 1 161 ? 6.250    -10.705 -20.588 1.00 97.92 161 A 1 
ATOM   1265 C  C   . ASN A 1 161 ? 6.379    -10.644 -19.061 1.00 98.28 161 A 1 
ATOM   1266 O  O   . ASN A 1 161 ? 7.160    -11.397 -18.487 1.00 98.02 161 A 1 
ATOM   1267 C  CB  . ASN A 1 161 ? 7.228    -9.727  -21.247 1.00 97.28 161 A 1 
ATOM   1268 C  CG  . ASN A 1 161 ? 7.347    -9.857  -22.758 1.00 95.76 161 A 1 
ATOM   1269 O  OD1 . ASN A 1 161 ? 6.842    -10.772 -23.395 1.00 91.26 161 A 1 
ATOM   1270 N  ND2 . ASN A 1 161 ? 8.043    -8.932  -23.382 1.00 90.27 161 A 1 
ATOM   1271 N  N   . VAL A 1 162 ? 5.571    -9.813  -18.406 1.00 98.48 162 A 1 
ATOM   1272 C  CA  . VAL A 1 162 ? 5.501    -9.722  -16.942 1.00 98.60 162 A 1 
ATOM   1273 C  C   . VAL A 1 162 ? 4.535    -10.749 -16.358 1.00 98.77 162 A 1 
ATOM   1274 O  O   . VAL A 1 162 ? 4.891    -11.483 -15.433 1.00 98.71 162 A 1 
ATOM   1275 C  CB  . VAL A 1 162 ? 5.130    -8.292  -16.523 1.00 98.57 162 A 1 
ATOM   1276 C  CG1 . VAL A 1 162 ? 4.861    -8.183  -15.021 1.00 97.97 162 A 1 
ATOM   1277 C  CG2 . VAL A 1 162 ? 6.257    -7.325  -16.899 1.00 98.00 162 A 1 
ATOM   1278 N  N   . THR A 1 163 ? 3.311    -10.850 -16.875 1.00 98.63 163 A 1 
ATOM   1279 C  CA  . THR A 1 163 ? 2.305    -11.720 -16.254 1.00 98.75 163 A 1 
ATOM   1280 C  C   . THR A 1 163 ? 2.590    -13.202 -16.437 1.00 98.75 163 A 1 
ATOM   1281 O  O   . THR A 1 163 ? 2.269    -13.977 -15.546 1.00 98.63 163 A 1 
ATOM   1282 C  CB  . THR A 1 163 ? 0.875    -11.420 -16.713 1.00 98.65 163 A 1 
ATOM   1283 O  OG1 . THR A 1 163 ? 0.721    -11.572 -18.100 1.00 97.85 163 A 1 
ATOM   1284 C  CG2 . THR A 1 163 ? 0.438    -10.001 -16.327 1.00 97.62 163 A 1 
ATOM   1285 N  N   . ALA A 1 164 ? 3.195    -13.631 -17.544 1.00 98.68 164 A 1 
ATOM   1286 C  CA  . ALA A 1 164 ? 3.400    -15.053 -17.809 1.00 98.58 164 A 1 
ATOM   1287 C  C   . ALA A 1 164 ? 4.362    -15.729 -16.811 1.00 98.66 164 A 1 
ATOM   1288 O  O   . ALA A 1 164 ? 3.994    -16.778 -16.268 1.00 98.38 164 A 1 
ATOM   1289 C  CB  . ALA A 1 164 ? 3.784    -15.264 -19.280 1.00 98.24 164 A 1 
ATOM   1290 N  N   . PRO A 1 165 ? 5.528    -15.145 -16.472 1.00 98.57 165 A 1 
ATOM   1291 C  CA  . PRO A 1 165 ? 6.373    -15.682 -15.403 1.00 98.55 165 A 1 
ATOM   1292 C  C   . PRO A 1 165 ? 5.682    -15.696 -14.036 1.00 98.67 165 A 1 
ATOM   1293 O  O   . PRO A 1 165 ? 5.799    -16.667 -13.288 1.00 98.47 165 A 1 
ATOM   1294 C  CB  . PRO A 1 165 ? 7.634    -14.799 -15.390 1.00 98.24 165 A 1 
ATOM   1295 C  CG  . PRO A 1 165 ? 7.703    -14.240 -16.808 1.00 96.98 165 A 1 
ATOM   1296 C  CD  . PRO A 1 165 ? 6.225    -14.064 -17.158 1.00 98.24 165 A 1 
ATOM   1297 N  N   . LEU A 1 166 ? 4.907    -14.644 -13.719 1.00 98.71 166 A 1 
ATOM   1298 C  CA  . LEU A 1 166 ? 4.162    -14.566 -12.466 1.00 98.75 166 A 1 
ATOM   1299 C  C   . LEU A 1 166 ? 3.073    -15.645 -12.377 1.00 98.75 166 A 1 
ATOM   1300 O  O   . LEU A 1 166 ? 2.964    -16.314 -11.352 1.00 98.60 166 A 1 
ATOM   1301 C  CB  . LEU A 1 166 ? 3.549    -13.166 -12.295 1.00 98.78 166 A 1 
ATOM   1302 C  CG  . LEU A 1 166 ? 4.577    -12.050 -12.031 1.00 98.60 166 A 1 
ATOM   1303 C  CD1 . LEU A 1 166 ? 3.876    -10.696 -12.074 1.00 98.44 166 A 1 
ATOM   1304 C  CD2 . LEU A 1 166 ? 5.239    -12.196 -10.663 1.00 98.30 166 A 1 
ATOM   1305 N  N   . GLU A 1 167 ? 2.326    -15.875 -13.442 1.00 98.75 167 A 1 
ATOM   1306 C  CA  . GLU A 1 167 ? 1.316    -16.946 -13.491 1.00 98.58 167 A 1 
ATOM   1307 C  C   . GLU A 1 167 ? 1.931    -18.342 -13.382 1.00 98.54 167 A 1 
ATOM   1308 O  O   . GLU A 1 167 ? 1.338    -19.229 -12.759 1.00 98.05 167 A 1 
ATOM   1309 C  CB  . GLU A 1 167 ? 0.529    -16.863 -14.800 1.00 98.33 167 A 1 
ATOM   1310 C  CG  . GLU A 1 167 ? -0.451   -15.700 -14.795 1.00 95.40 167 A 1 
ATOM   1311 C  CD  . GLU A 1 167 ? -1.316   -15.728 -16.052 1.00 95.10 167 A 1 
ATOM   1312 O  OE1 . GLU A 1 167 ? -2.364   -16.413 -16.036 1.00 88.88 167 A 1 
ATOM   1313 O  OE2 . GLU A 1 167 ? -1.020   -15.048 -17.054 1.00 91.26 167 A 1 
ATOM   1314 N  N   . ALA A 1 168 ? 3.119    -18.537 -13.953 1.00 98.57 168 A 1 
ATOM   1315 C  CA  . ALA A 1 168 ? 3.826    -19.804 -13.839 1.00 98.41 168 A 1 
ATOM   1316 C  C   . ALA A 1 168 ? 4.321    -20.061 -12.405 1.00 98.43 168 A 1 
ATOM   1317 O  O   . ALA A 1 168 ? 4.191    -21.173 -11.892 1.00 97.89 168 A 1 
ATOM   1318 C  CB  . ALA A 1 168 ? 4.979    -19.803 -14.849 1.00 98.23 168 A 1 
ATOM   1319 N  N   . ALA A 1 169 ? 4.839    -19.042 -11.737 1.00 98.51 169 A 1 
ATOM   1320 C  CA  . ALA A 1 169 ? 5.332    -19.145 -10.365 1.00 98.41 169 A 1 
ATOM   1321 C  C   . ALA A 1 169 ? 4.199    -19.175 -9.330  1.00 98.47 169 A 1 
ATOM   1322 O  O   . ALA A 1 169 ? 4.285    -19.912 -8.341  1.00 97.90 169 A 1 
ATOM   1323 C  CB  . ALA A 1 169 ? 6.287    -17.978 -10.110 1.00 98.38 169 A 1 
ATOM   1324 N  N   . PHE A 1 170 ? 3.137    -18.414 -9.552  1.00 98.55 170 A 1 
ATOM   1325 C  CA  . PHE A 1 170 ? 2.016    -18.214 -8.636  1.00 98.51 170 A 1 
ATOM   1326 C  C   . PHE A 1 170 ? 0.676    -18.599 -9.291  1.00 98.35 170 A 1 
ATOM   1327 O  O   . PHE A 1 170 ? -0.184   -17.743 -9.517  1.00 97.71 170 A 1 
ATOM   1328 C  CB  . PHE A 1 170 ? 2.029    -16.769 -8.133  1.00 98.50 170 A 1 
ATOM   1329 C  CG  . PHE A 1 170 ? 3.320    -16.345 -7.466  1.00 98.63 170 A 1 
ATOM   1330 C  CD1 . PHE A 1 170 ? 3.587    -16.716 -6.142  1.00 98.40 170 A 1 
ATOM   1331 C  CD2 . PHE A 1 170 ? 4.258    -15.567 -8.179  1.00 98.43 170 A 1 
ATOM   1332 C  CE1 . PHE A 1 170 ? 4.778    -16.298 -5.516  1.00 98.22 170 A 1 
ATOM   1333 C  CE2 . PHE A 1 170 ? 5.446    -15.148 -7.558  1.00 98.27 170 A 1 
ATOM   1334 C  CZ  . PHE A 1 170 ? 5.702    -15.514 -6.225  1.00 98.38 170 A 1 
ATOM   1335 N  N   . PRO A 1 171 ? 0.467    -19.878 -9.614  1.00 97.97 171 A 1 
ATOM   1336 C  CA  . PRO A 1 171 ? -0.768   -20.313 -10.243 1.00 97.07 171 A 1 
ATOM   1337 C  C   . PRO A 1 171 ? -1.964   -20.038 -9.331  1.00 95.63 171 A 1 
ATOM   1338 O  O   . PRO A 1 171 ? -1.902   -20.242 -8.118  1.00 89.16 171 A 1 
ATOM   1339 C  CB  . PRO A 1 171 ? -0.575   -21.806 -10.519 1.00 95.99 171 A 1 
ATOM   1340 C  CG  . PRO A 1 171 ? 0.439    -22.238 -9.456  1.00 94.42 171 A 1 
ATOM   1341 C  CD  . PRO A 1 171 ? 1.330    -21.007 -9.319  1.00 97.37 171 A 1 
ATOM   1342 N  N   . ASN A 1 172 ? -3.077   -19.612 -9.933  1.00 95.32 172 A 1 
ATOM   1343 C  CA  . ASN A 1 172 ? -4.317   -19.237 -9.244  1.00 94.96 172 A 1 
ATOM   1344 C  C   . ASN A 1 172 ? -4.204   -18.024 -8.302  1.00 95.72 172 A 1 
ATOM   1345 O  O   . ASN A 1 172 ? -5.106   -17.798 -7.497  1.00 93.39 172 A 1 
ATOM   1346 C  CB  . ASN A 1 172 ? -4.945   -20.457 -8.539  1.00 92.78 172 A 1 
ATOM   1347 C  CG  . ASN A 1 172 ? -5.023   -21.681 -9.426  1.00 86.38 172 A 1 
ATOM   1348 O  OD1 . ASN A 1 172 ? -5.538   -21.656 -10.529 1.00 77.51 172 A 1 
ATOM   1349 N  ND2 . ASN A 1 172 ? -4.496   -22.794 -8.974  1.00 75.16 172 A 1 
ATOM   1350 N  N   . THR A 1 173 ? -3.141   -17.234 -8.401  1.00 97.51 173 A 1 
ATOM   1351 C  CA  . THR A 1 173 ? -2.996   -15.979 -7.666  1.00 98.10 173 A 1 
ATOM   1352 C  C   . THR A 1 173 ? -3.456   -14.814 -8.540  1.00 98.30 173 A 1 
ATOM   1353 O  O   . THR A 1 173 ? -2.988   -14.659 -9.668  1.00 98.08 173 A 1 
ATOM   1354 C  CB  . THR A 1 173 ? -1.557   -15.777 -7.185  1.00 97.92 173 A 1 
ATOM   1355 O  OG1 . THR A 1 173 ? -1.165   -16.892 -6.418  1.00 94.73 173 A 1 
ATOM   1356 C  CG2 . THR A 1 173 ? -1.407   -14.548 -6.297  1.00 94.87 173 A 1 
ATOM   1357 N  N   . SER A 1 174 ? -4.370   -13.987 -8.027  1.00 98.62 174 A 1 
ATOM   1358 C  CA  . SER A 1 174 ? -4.825   -12.798 -8.740  1.00 98.68 174 A 1 
ATOM   1359 C  C   . SER A 1 174 ? -3.703   -11.774 -8.892  1.00 98.73 174 A 1 
ATOM   1360 O  O   . SER A 1 174 ? -2.976   -11.495 -7.939  1.00 98.66 174 A 1 
ATOM   1361 C  CB  . SER A 1 174 ? -6.014   -12.149 -8.030  1.00 98.31 174 A 1 
ATOM   1362 O  OG  . SER A 1 174 ? -7.121   -13.033 -8.044  1.00 94.61 174 A 1 
ATOM   1363 N  N   . ILE A 1 175 ? -3.592   -11.193 -10.080 1.00 98.87 175 A 1 
ATOM   1364 C  CA  . ILE A 1 175 ? -2.655   -10.115 -10.391 1.00 98.80 175 A 1 
ATOM   1365 C  C   . ILE A 1 175 ? -3.467   -8.848  -10.660 1.00 98.83 175 A 1 
ATOM   1366 O  O   . ILE A 1 175 ? -4.250   -8.790  -11.608 1.00 98.78 175 A 1 
ATOM   1367 C  CB  . ILE A 1 175 ? -1.726   -10.479 -11.572 1.00 98.85 175 A 1 
ATOM   1368 C  CG1 . ILE A 1 175 ? -0.992   -11.818 -11.312 1.00 98.62 175 A 1 
ATOM   1369 C  CG2 . ILE A 1 175 ? -0.723   -9.333  -11.797 1.00 98.65 175 A 1 
ATOM   1370 C  CD1 . ILE A 1 175 ? -0.082   -12.283 -12.466 1.00 98.16 175 A 1 
ATOM   1371 N  N   . TYR A 1 176 ? -3.274   -7.851  -9.824  1.00 98.98 176 A 1 
ATOM   1372 C  CA  . TYR A 1 176 ? -3.857   -6.524  -9.976  1.00 98.99 176 A 1 
ATOM   1373 C  C   . TYR A 1 176 ? -2.812   -5.534  -10.485 1.00 98.91 176 A 1 
ATOM   1374 O  O   . TYR A 1 176 ? -1.611   -5.775  -10.354 1.00 98.82 176 A 1 
ATOM   1375 C  CB  . TYR A 1 176 ? -4.466   -6.074  -8.642  1.00 98.84 176 A 1 
ATOM   1376 C  CG  . TYR A 1 176 ? -5.480   -7.035  -8.076  1.00 98.70 176 A 1 
ATOM   1377 C  CD1 . TYR A 1 176 ? -6.739   -7.190  -8.692  1.00 97.90 176 A 1 
ATOM   1378 C  CD2 . TYR A 1 176 ? -5.174   -7.802  -6.930  1.00 97.76 176 A 1 
ATOM   1379 C  CE1 . TYR A 1 176 ? -7.683   -8.084  -8.169  1.00 96.84 176 A 1 
ATOM   1380 C  CE2 . TYR A 1 176 ? -6.115   -8.702  -6.401  1.00 96.99 176 A 1 
ATOM   1381 C  CZ  . TYR A 1 176 ? -7.373   -8.839  -7.023  1.00 97.20 176 A 1 
ATOM   1382 O  OH  . TYR A 1 176 ? -8.293   -9.715  -6.506  1.00 95.50 176 A 1 
ATOM   1383 N  N   . ILE A 1 177 ? -3.257   -4.416  -11.049 1.00 98.81 177 A 1 
ATOM   1384 C  CA  . ILE A 1 177 ? -2.369   -3.378  -11.589 1.00 98.81 177 A 1 
ATOM   1385 C  C   . ILE A 1 177 ? -2.892   -1.979  -11.261 1.00 98.89 177 A 1 
ATOM   1386 O  O   . ILE A 1 177 ? -4.079   -1.706  -11.379 1.00 98.70 177 A 1 
ATOM   1387 C  CB  . ILE A 1 177 ? -2.132   -3.591  -13.098 1.00 98.59 177 A 1 
ATOM   1388 C  CG1 . ILE A 1 177 ? -1.092   -2.588  -13.629 1.00 97.61 177 A 1 
ATOM   1389 C  CG2 . ILE A 1 177 ? -3.442   -3.533  -13.924 1.00 97.30 177 A 1 
ATOM   1390 C  CD1 . ILE A 1 177 ? -0.597   -2.874  -15.057 1.00 95.58 177 A 1 
ATOM   1391 N  N   . THR A 1 178 ? -1.990   -1.088  -10.897 1.00 98.73 178 A 1 
ATOM   1392 C  CA  . THR A 1 178 ? -2.195   0.353   -11.029 1.00 98.65 178 A 1 
ATOM   1393 C  C   . THR A 1 178 ? -1.455   0.809   -12.273 1.00 98.58 178 A 1 
ATOM   1394 O  O   . THR A 1 178 ? -0.244   0.642   -12.331 1.00 97.56 178 A 1 
ATOM   1395 C  CB  . THR A 1 178 ? -1.676   1.119   -9.806  1.00 98.01 178 A 1 
ATOM   1396 O  OG1 . THR A 1 178 ? -0.318   0.818   -9.549  1.00 92.29 178 A 1 
ATOM   1397 C  CG2 . THR A 1 178 ? -2.464   0.754   -8.547  1.00 93.32 178 A 1 
ATOM   1398 N  N   . LEU A 1 179 ? -2.160   1.354   -13.254 1.00 98.73 179 A 1 
ATOM   1399 C  CA  . LEU A 1 179 ? -1.538   1.749   -14.517 1.00 98.66 179 A 1 
ATOM   1400 C  C   . LEU A 1 179 ? -0.467   2.831   -14.301 1.00 98.43 179 A 1 
ATOM   1401 O  O   . LEU A 1 179 ? -0.718   3.837   -13.631 1.00 98.00 179 A 1 
ATOM   1402 C  CB  . LEU A 1 179 ? -2.603   2.248   -15.501 1.00 98.56 179 A 1 
ATOM   1403 C  CG  . LEU A 1 179 ? -3.605   1.172   -15.951 1.00 98.31 179 A 1 
ATOM   1404 C  CD1 . LEU A 1 179 ? -4.686   1.816   -16.819 1.00 97.93 179 A 1 
ATOM   1405 C  CD2 . LEU A 1 179 ? -2.949   0.061   -16.769 1.00 97.68 179 A 1 
ATOM   1406 N  N   . GLY A 1 180 ? 0.697    2.615   -14.898 1.00 98.33 180 A 1 
ATOM   1407 C  CA  . GLY A 1 180 ? 1.776    3.577   -14.995 1.00 98.29 180 A 1 
ATOM   1408 C  C   . GLY A 1 180 ? 1.724    4.383   -16.289 1.00 98.14 180 A 1 
ATOM   1409 O  O   . GLY A 1 180 ? 0.951    4.083   -17.199 1.00 97.68 180 A 1 
ATOM   1410 N  N   . ASN A 1 181 ? 2.530    5.433   -16.378 1.00 97.71 181 A 1 
ATOM   1411 C  CA  . ASN A 1 181 ? 2.562    6.305   -17.547 1.00 97.35 181 A 1 
ATOM   1412 C  C   . ASN A 1 181 ? 3.106    5.604   -18.795 1.00 97.41 181 A 1 
ATOM   1413 O  O   . ASN A 1 181 ? 2.693    5.947   -19.905 1.00 96.51 181 A 1 
ATOM   1414 C  CB  . ASN A 1 181 ? 3.335    7.592   -17.225 1.00 96.64 181 A 1 
ATOM   1415 C  CG  . ASN A 1 181 ? 4.720    7.331   -16.655 1.00 95.86 181 A 1 
ATOM   1416 O  OD1 . ASN A 1 181 ? 4.870    7.115   -15.466 1.00 92.54 181 A 1 
ATOM   1417 N  ND2 . ASN A 1 181 ? 5.748    7.346   -17.477 1.00 91.59 181 A 1 
ATOM   1418 N  N   . ASN A 1 182 ? 3.974    4.602   -18.627 1.00 97.40 182 A 1 
ATOM   1419 C  CA  . ASN A 1 182 ? 4.482    3.787   -19.730 1.00 97.38 182 A 1 
ATOM   1420 C  C   . ASN A 1 182 ? 3.543    2.625   -20.087 1.00 97.58 182 A 1 
ATOM   1421 O  O   . ASN A 1 182 ? 3.722    2.006   -21.139 1.00 96.74 182 A 1 
ATOM   1422 C  CB  . ASN A 1 182 ? 5.915    3.328   -19.410 1.00 96.68 182 A 1 
ATOM   1423 C  CG  . ASN A 1 182 ? 6.875    4.505   -19.280 1.00 92.77 182 A 1 
ATOM   1424 O  OD1 . ASN A 1 182 ? 7.454    4.758   -18.244 1.00 80.07 182 A 1 
ATOM   1425 N  ND2 . ASN A 1 182 ? 7.053    5.271   -20.332 1.00 79.05 182 A 1 
ATOM   1426 N  N   . ASP A 1 183 ? 2.485    2.366   -19.308 1.00 97.73 183 A 1 
ATOM   1427 C  CA  . ASP A 1 183 ? 1.461    1.359   -19.617 1.00 97.86 183 A 1 
ATOM   1428 C  C   . ASP A 1 183 ? 0.417    1.845   -20.647 1.00 97.75 183 A 1 
ATOM   1429 O  O   . ASP A 1 183 ? -0.708   1.326   -20.730 1.00 97.12 183 A 1 
ATOM   1430 C  CB  . ASP A 1 183 ? 0.800    0.851   -18.323 1.00 97.98 183 A 1 
ATOM   1431 C  CG  . ASP A 1 183 ? 1.772    0.174   -17.354 1.00 97.90 183 A 1 
ATOM   1432 O  OD1 . ASP A 1 183 ? 2.667    -0.573  -17.807 1.00 96.97 183 A 1 
ATOM   1433 O  OD2 . ASP A 1 183 ? 1.574    0.337   -16.135 1.00 96.99 183 A 1 
ATOM   1434 N  N   . PHE A 1 184 ? 0.789    2.843   -21.452 1.00 97.41 184 A 1 
ATOM   1435 C  CA  . PHE A 1 184 ? -0.015   3.451   -22.504 1.00 97.30 184 A 1 
ATOM   1436 C  C   . PHE A 1 184 ? 0.760    3.437   -23.823 1.00 96.79 184 A 1 
ATOM   1437 O  O   . PHE A 1 184 ? 1.957    3.711   -23.852 1.00 94.69 184 A 1 
ATOM   1438 C  CB  . PHE A 1 184 ? -0.413   4.882   -22.111 1.00 97.29 184 A 1 
ATOM   1439 C  CG  . PHE A 1 184 ? -1.365   4.988   -20.934 1.00 97.57 184 A 1 
ATOM   1440 C  CD1 . PHE A 1 184 ? -2.723   5.281   -21.137 1.00 96.85 184 A 1 
ATOM   1441 C  CD2 . PHE A 1 184 ? -0.903   4.796   -19.620 1.00 96.83 184 A 1 
ATOM   1442 C  CE1 . PHE A 1 184 ? -3.612   5.375   -20.058 1.00 96.22 184 A 1 
ATOM   1443 C  CE2 . PHE A 1 184 ? -1.787   4.873   -18.531 1.00 96.39 184 A 1 
ATOM   1444 C  CZ  . PHE A 1 184 ? -3.145   5.159   -18.750 1.00 96.69 184 A 1 
ATOM   1445 N  N   . ALA A 1 185 ? 0.075    3.184   -24.939 1.00 95.88 185 A 1 
ATOM   1446 C  CA  . ALA A 1 185 ? 0.707    3.148   -26.266 1.00 94.40 185 A 1 
ATOM   1447 C  C   . ALA A 1 185 ? 1.240    4.511   -26.742 1.00 91.79 185 A 1 
ATOM   1448 O  O   . ALA A 1 185 ? 2.039    4.575   -27.667 1.00 82.84 185 A 1 
ATOM   1449 C  CB  . ALA A 1 185 ? -0.301   2.579   -27.268 1.00 92.31 185 A 1 
ATOM   1450 N  N   . SER A 1 186 ? 0.782    5.596   -26.129 1.00 91.02 186 A 1 
ATOM   1451 C  CA  . SER A 1 186 ? 1.454    6.890   -26.104 1.00 90.21 186 A 1 
ATOM   1452 C  C   . SER A 1 186 ? 1.699    7.207   -24.643 1.00 91.58 186 A 1 
ATOM   1453 O  O   . SER A 1 186 ? 0.763    7.099   -23.842 1.00 87.24 186 A 1 
ATOM   1454 C  CB  . SER A 1 186 ? 0.593    7.952   -26.767 1.00 84.10 186 A 1 
ATOM   1455 O  OG  . SER A 1 186 ? 1.250    9.196   -26.770 1.00 71.31 186 A 1 
ATOM   1456 N  N   . ASP A 1 187 ? 2.918    7.563   -24.296 1.00 92.75 187 A 1 
ATOM   1457 C  CA  . ASP A 1 187 ? 3.308    7.816   -22.910 1.00 93.12 187 A 1 
ATOM   1458 C  C   . ASP A 1 187 ? 2.367    8.829   -22.237 1.00 93.96 187 A 1 
ATOM   1459 O  O   . ASP A 1 187 ? 1.999    9.839   -22.848 1.00 92.44 187 A 1 
ATOM   1460 C  CB  . ASP A 1 187 ? 4.778    8.260   -22.874 1.00 90.88 187 A 1 
ATOM   1461 C  CG  . ASP A 1 187 ? 5.382    8.192   -21.473 1.00 83.70 187 A 1 
ATOM   1462 O  OD1 . ASP A 1 187 ? 4.882    7.390   -20.656 1.00 78.66 187 A 1 
ATOM   1463 O  OD2 . ASP A 1 187 ? 6.364    8.925   -21.207 1.00 78.45 187 A 1 
ATOM   1464 N  N   . TYR A 1 188 ? 1.929    8.545   -21.025 1.00 95.31 188 A 1 
ATOM   1465 C  CA  . TYR A 1 188 ? 0.874    9.238   -20.267 1.00 95.62 188 A 1 
ATOM   1466 C  C   . TYR A 1 188 ? -0.553   9.144   -20.846 1.00 95.93 188 A 1 
ATOM   1467 O  O   . TYR A 1 188 ? -1.514   9.517   -20.154 1.00 94.42 188 A 1 
ATOM   1468 C  CB  . TYR A 1 188 ? 1.254    10.707  -19.976 1.00 95.15 188 A 1 
ATOM   1469 C  CG  . TYR A 1 188 ? 2.527    10.885  -19.196 1.00 94.93 188 A 1 
ATOM   1470 C  CD1 . TYR A 1 188 ? 2.484    11.048  -17.801 1.00 94.11 188 A 1 
ATOM   1471 C  CD2 . TYR A 1 188 ? 3.781    10.863  -19.844 1.00 94.09 188 A 1 
ATOM   1472 C  CE1 . TYR A 1 188 ? 3.662    11.147  -17.055 1.00 93.25 188 A 1 
ATOM   1473 C  CE2 . TYR A 1 188 ? 4.968    10.958  -19.103 1.00 93.28 188 A 1 
ATOM   1474 C  CZ  . TYR A 1 188 ? 4.901    11.093  -17.710 1.00 93.18 188 A 1 
ATOM   1475 O  OH  . TYR A 1 188 ? 6.068    11.142  -16.977 1.00 91.44 188 A 1 
ATOM   1476 N  N   . GLY A 1 189 ? -0.740   8.656   -22.074 1.00 95.07 189 A 1 
ATOM   1477 C  CA  . GLY A 1 189 ? -2.049   8.623   -22.722 1.00 94.53 189 A 1 
ATOM   1478 C  C   . GLY A 1 189 ? -2.673   10.011  -22.955 1.00 94.60 189 A 1 
ATOM   1479 O  O   . GLY A 1 189 ? -2.049   11.056  -22.774 1.00 92.63 189 A 1 
ATOM   1480 N  N   . SER A 1 190 ? -3.937   10.000  -23.391 1.00 94.74 190 A 1 
ATOM   1481 C  CA  . SER A 1 190 ? -4.759   11.197  -23.547 1.00 94.76 190 A 1 
ATOM   1482 C  C   . SER A 1 190 ? -6.239   10.815  -23.481 1.00 95.25 190 A 1 
ATOM   1483 O  O   . SER A 1 190 ? -6.573   9.639   -23.647 1.00 94.83 190 A 1 
ATOM   1484 C  CB  . SER A 1 190 ? -4.460   11.878  -24.896 1.00 93.44 190 A 1 
ATOM   1485 O  OG  . SER A 1 190 ? -4.952   11.101  -25.975 1.00 90.71 190 A 1 
ATOM   1486 N  N   . PHE A 1 191 ? -7.135   11.783  -23.318 1.00 94.35 191 A 1 
ATOM   1487 C  CA  . PHE A 1 191 ? -8.574   11.504  -23.329 1.00 94.18 191 A 1 
ATOM   1488 C  C   . PHE A 1 191 ? -9.047   10.812  -24.614 1.00 94.32 191 A 1 
ATOM   1489 O  O   . PHE A 1 191 ? -9.974   10.010  -24.568 1.00 93.59 191 A 1 
ATOM   1490 C  CB  . PHE A 1 191 ? -9.353   12.800  -23.096 1.00 93.27 191 A 1 
ATOM   1491 C  CG  . PHE A 1 191 ? -9.337   13.258  -21.658 1.00 90.94 191 A 1 
ATOM   1492 C  CD1 . PHE A 1 191 ? -10.193  12.639  -20.730 1.00 88.14 191 A 1 
ATOM   1493 C  CD2 . PHE A 1 191 ? -8.471   14.275  -21.230 1.00 87.89 191 A 1 
ATOM   1494 C  CE1 . PHE A 1 191 ? -10.178  13.037  -19.384 1.00 85.94 191 A 1 
ATOM   1495 C  CE2 . PHE A 1 191 ? -8.453   14.674  -19.886 1.00 85.34 191 A 1 
ATOM   1496 C  CZ  . PHE A 1 191 ? -9.300   14.052  -18.957 1.00 85.50 191 A 1 
ATOM   1497 N  N   . ASP A 1 192 ? -8.377   11.038  -25.741 1.00 93.92 192 A 1 
ATOM   1498 C  CA  . ASP A 1 192 ? -8.717   10.422  -27.023 1.00 93.87 192 A 1 
ATOM   1499 C  C   . ASP A 1 192 ? -8.227   8.971   -27.140 1.00 94.60 192 A 1 
ATOM   1500 O  O   . ASP A 1 192 ? -8.787   8.176   -27.900 1.00 93.80 192 A 1 
ATOM   1501 C  CB  . ASP A 1 192 ? -8.138   11.278  -28.167 1.00 92.55 192 A 1 
ATOM   1502 C  CG  . ASP A 1 192 ? -8.662   12.717  -28.168 1.00 88.02 192 A 1 
ATOM   1503 O  OD1 . ASP A 1 192 ? -9.864   12.926  -27.889 1.00 84.36 192 A 1 
ATOM   1504 O  OD2 . ASP A 1 192 ? -7.852   13.634  -28.416 1.00 83.68 192 A 1 
ATOM   1505 N  N   . THR A 1 193 ? -7.176   8.594   -26.404 1.00 94.70 193 A 1 
ATOM   1506 C  CA  . THR A 1 193 ? -6.522   7.278   -26.513 1.00 95.24 193 A 1 
ATOM   1507 C  C   . THR A 1 193 ? -6.725   6.377   -25.293 1.00 96.16 193 A 1 
ATOM   1508 O  O   . THR A 1 193 ? -6.530   5.163   -25.392 1.00 96.18 193 A 1 
ATOM   1509 C  CB  . THR A 1 193 ? -5.021   7.416   -26.812 1.00 94.44 193 A 1 
ATOM   1510 O  OG1 . THR A 1 193 ? -4.351   8.094   -25.770 1.00 92.62 193 A 1 
ATOM   1511 C  CG2 . THR A 1 193 ? -4.751   8.171   -28.114 1.00 91.98 193 A 1 
ATOM   1512 N  N   . ASP A 1 194 ? -7.134   6.923   -24.173 1.00 96.20 194 A 1 
ATOM   1513 C  CA  . ASP A 1 194 ? -7.277   6.215   -22.905 1.00 96.60 194 A 1 
ATOM   1514 C  C   . ASP A 1 194 ? -8.166   4.972   -23.006 1.00 97.39 194 A 1 
ATOM   1515 O  O   . ASP A 1 194 ? -7.773   3.891   -22.583 1.00 97.35 194 A 1 
ATOM   1516 C  CB  . ASP A 1 194 ? -7.886   7.151   -21.859 1.00 96.20 194 A 1 
ATOM   1517 C  CG  . ASP A 1 194 ? -6.899   8.144   -21.246 1.00 95.51 194 A 1 
ATOM   1518 O  OD1 . ASP A 1 194 ? -5.664   7.992   -21.383 1.00 94.12 194 A 1 
ATOM   1519 O  OD2 . ASP A 1 194 ? -7.377   9.070   -20.564 1.00 93.69 194 A 1 
ATOM   1520 N  N   . ALA A 1 195 ? -9.336   5.090   -23.620 1.00 96.81 195 A 1 
ATOM   1521 C  CA  . ALA A 1 195 ? -10.275  3.977   -23.729 1.00 97.14 195 A 1 
ATOM   1522 C  C   . ALA A 1 195 ? -9.668   2.752   -24.440 1.00 97.74 195 A 1 
ATOM   1523 O  O   . ALA A 1 195 ? -9.963   1.610   -24.075 1.00 97.68 195 A 1 
ATOM   1524 C  CB  . ALA A 1 195 ? -11.532  4.478   -24.454 1.00 96.61 195 A 1 
ATOM   1525 N  N   . ASP A 1 196 ? -8.824   2.966   -25.440 1.00 97.51 196 A 1 
ATOM   1526 C  CA  . ASP A 1 196 ? -8.163   1.883   -26.168 1.00 97.51 196 A 1 
ATOM   1527 C  C   . ASP A 1 196 ? -6.967   1.314   -25.393 1.00 98.01 196 A 1 
ATOM   1528 O  O   . ASP A 1 196 ? -6.734   0.102   -25.428 1.00 97.90 196 A 1 
ATOM   1529 C  CB  . ASP A 1 196 ? -7.786   2.350   -27.577 1.00 97.02 196 A 1 
ATOM   1530 C  CG  . ASP A 1 196 ? -8.997   2.476   -28.508 1.00 89.77 196 A 1 
ATOM   1531 O  OD1 . ASP A 1 196 ? -10.076  1.882   -28.208 1.00 84.26 196 A 1 
ATOM   1532 O  OD2 . ASP A 1 196 ? -8.844   3.111   -29.574 1.00 83.14 196 A 1 
ATOM   1533 N  N   . ASN A 1 197 ? -6.277   2.146   -24.623 1.00 97.74 197 A 1 
ATOM   1534 C  CA  . ASN A 1 197 ? -5.252   1.700   -23.680 1.00 97.95 197 A 1 
ATOM   1535 C  C   . ASN A 1 197 ? -5.861   0.846   -22.554 1.00 98.36 197 A 1 
ATOM   1536 O  O   . ASN A 1 197 ? -5.384   -0.256  -22.309 1.00 98.35 197 A 1 
ATOM   1537 C  CB  . ASN A 1 197 ? -4.488   2.915   -23.149 1.00 97.64 197 A 1 
ATOM   1538 C  CG  . ASN A 1 197 ? -3.485   3.410   -24.166 1.00 96.88 197 A 1 
ATOM   1539 O  OD1 . ASN A 1 197 ? -2.501   2.746   -24.462 1.00 92.58 197 A 1 
ATOM   1540 N  ND2 . ASN A 1 197 ? -3.698   4.562   -24.752 1.00 92.03 197 A 1 
ATOM   1541 N  N   . PHE A 1 198 ? -6.985   1.267   -21.980 1.00 98.41 198 A 1 
ATOM   1542 C  CA  . PHE A 1 198 ? -7.701   0.479   -20.974 1.00 98.69 198 A 1 
ATOM   1543 C  C   . PHE A 1 198 ? -8.158   -0.869  -21.535 1.00 98.73 198 A 1 
ATOM   1544 O  O   . PHE A 1 198 ? -7.940   -1.909  -20.908 1.00 98.63 198 A 1 
ATOM   1545 C  CB  . PHE A 1 198 ? -8.903   1.257   -20.424 1.00 98.56 198 A 1 
ATOM   1546 C  CG  . PHE A 1 198 ? -8.609   2.630   -19.843 1.00 98.53 198 A 1 
ATOM   1547 C  CD1 . PHE A 1 198 ? -7.369   2.943   -19.276 1.00 98.17 198 A 1 
ATOM   1548 C  CD2 . PHE A 1 198 ? -9.619   3.618   -19.888 1.00 98.09 198 A 1 
ATOM   1549 C  CE1 . PHE A 1 198 ? -7.116   4.229   -18.784 1.00 97.84 198 A 1 
ATOM   1550 C  CE2 . PHE A 1 198 ? -9.379   4.905   -19.388 1.00 97.73 198 A 1 
ATOM   1551 C  CZ  . PHE A 1 198 ? -8.121   5.215   -18.843 1.00 97.93 198 A 1 
ATOM   1552 N  N   . LYS A 1 199 ? -8.695   -0.910  -22.757 1.00 98.69 199 A 1 
ATOM   1553 C  CA  . LYS A 1 199 ? -9.027   -2.177  -23.433 1.00 98.58 199 A 1 
ATOM   1554 C  C   . LYS A 1 199 ? -7.801   -3.050  -23.685 1.00 98.59 199 A 1 
ATOM   1555 O  O   . LYS A 1 199 ? -7.918   -4.272  -23.677 1.00 98.33 199 A 1 
ATOM   1556 C  CB  . LYS A 1 199 ? -9.697   -1.898  -24.784 1.00 98.26 199 A 1 
ATOM   1557 C  CG  . LYS A 1 199 ? -11.124  -1.347  -24.681 1.00 87.09 199 A 1 
ATOM   1558 C  CD  . LYS A 1 199 ? -11.555  -0.889  -26.089 1.00 87.28 199 A 1 
ATOM   1559 C  CE  . LYS A 1 199 ? -12.718  0.095   -26.057 1.00 75.31 199 A 1 
ATOM   1560 N  NZ  . LYS A 1 199 ? -12.722  0.895   -27.306 1.00 67.36 199 A 1 
ATOM   1561 N  N   . THR A 1 200 ? -6.652   -2.449  -23.971 1.00 98.33 200 A 1 
ATOM   1562 C  CA  . THR A 1 200 ? -5.404   -3.184  -24.208 1.00 98.32 200 A 1 
ATOM   1563 C  C   . THR A 1 200 ? -4.914   -3.864  -22.931 1.00 98.58 200 A 1 
ATOM   1564 O  O   . THR A 1 200 ? -4.676   -5.078  -22.961 1.00 98.40 200 A 1 
ATOM   1565 C  CB  . THR A 1 200 ? -4.336   -2.290  -24.834 1.00 97.97 200 A 1 
ATOM   1566 O  OG1 . THR A 1 200 ? -4.807   -1.876  -26.096 1.00 96.34 200 A 1 
ATOM   1567 C  CG2 . THR A 1 200 ? -3.017   -3.025  -25.065 1.00 96.64 200 A 1 
ATOM   1568 N  N   . ALA A 1 201 ? -4.863   -3.138  -21.835 1.00 98.53 201 A 1 
ATOM   1569 C  CA  . ALA A 1 201 ? -4.544   -3.684  -20.520 1.00 98.63 201 A 1 
ATOM   1570 C  C   . ALA A 1 201 ? -5.577   -4.736  -20.080 1.00 98.73 201 A 1 
ATOM   1571 O  O   . ALA A 1 201 ? -5.214   -5.840  -19.664 1.00 98.69 201 A 1 
ATOM   1572 C  CB  . ALA A 1 201 ? -4.431   -2.524  -19.533 1.00 98.57 201 A 1 
ATOM   1573 N  N   . TYR A 1 202 ? -6.874   -4.475  -20.293 1.00 98.74 202 A 1 
ATOM   1574 C  CA  . TYR A 1 202 ? -7.953   -5.399  -19.958 1.00 98.87 202 A 1 
ATOM   1575 C  C   . TYR A 1 202 ? -7.846   -6.761  -20.657 1.00 98.82 202 A 1 
ATOM   1576 O  O   . TYR A 1 202 ? -8.168   -7.789  -20.074 1.00 98.70 202 A 1 
ATOM   1577 C  CB  . TYR A 1 202 ? -9.301   -4.751  -20.278 1.00 98.82 202 A 1 
ATOM   1578 C  CG  . TYR A 1 202 ? -10.476  -5.552  -19.769 1.00 98.84 202 A 1 
ATOM   1579 C  CD1 . TYR A 1 202 ? -11.264  -6.336  -20.642 1.00 98.63 202 A 1 
ATOM   1580 C  CD2 . TYR A 1 202 ? -10.771  -5.538  -18.392 1.00 98.69 202 A 1 
ATOM   1581 C  CE1 . TYR A 1 202 ? -12.326  -7.097  -20.151 1.00 98.51 202 A 1 
ATOM   1582 C  CE2 . TYR A 1 202 ? -11.838  -6.297  -17.891 1.00 98.54 202 A 1 
ATOM   1583 C  CZ  . TYR A 1 202 ? -12.607  -7.075  -18.774 1.00 98.60 202 A 1 
ATOM   1584 O  OH  . TYR A 1 202 ? -13.648  -7.831  -18.283 1.00 98.18 202 A 1 
ATOM   1585 N  N   . LYS A 1 203 ? -7.315   -6.804  -21.892 1.00 98.76 203 A 1 
ATOM   1586 C  CA  . LYS A 1 203 ? -7.063   -8.075  -22.600 1.00 98.68 203 A 1 
ATOM   1587 C  C   . LYS A 1 203 ? -6.051   -8.986  -21.889 1.00 98.66 203 A 1 
ATOM   1588 O  O   . LYS A 1 203 ? -5.996   -10.169 -22.221 1.00 98.11 203 A 1 
ATOM   1589 C  CB  . LYS A 1 203 ? -6.576   -7.788  -24.026 1.00 98.44 203 A 1 
ATOM   1590 C  CG  . LYS A 1 203 ? -7.690   -7.296  -24.964 1.00 96.80 203 A 1 
ATOM   1591 C  CD  . LYS A 1 203 ? -7.074   -6.687  -26.235 1.00 92.80 203 A 1 
ATOM   1592 C  CE  . LYS A 1 203 ? -8.163   -6.060  -27.122 1.00 87.52 203 A 1 
ATOM   1593 N  NZ  . LYS A 1 203 ? -7.589   -5.217  -28.192 1.00 76.59 203 A 1 
ATOM   1594 N  N   . VAL A 1 204 ? -5.251   -8.452  -20.979 1.00 98.79 204 A 1 
ATOM   1595 C  CA  . VAL A 1 204 ? -4.272   -9.191  -20.171 1.00 98.64 204 A 1 
ATOM   1596 C  C   . VAL A 1 204 ? -4.757   -9.348  -18.735 1.00 98.78 204 A 1 
ATOM   1597 O  O   . VAL A 1 204 ? -4.818   -10.471 -18.245 1.00 98.35 204 A 1 
ATOM   1598 C  CB  . VAL A 1 204 ? -2.879   -8.518  -20.235 1.00 98.52 204 A 1 
ATOM   1599 C  CG1 . VAL A 1 204 ? -1.841   -9.338  -19.462 1.00 97.71 204 A 1 
ATOM   1600 C  CG2 . VAL A 1 204 ? -2.397   -8.402  -21.689 1.00 97.81 204 A 1 
ATOM   1601 N  N   . PHE A 1 205 ? -5.172   -8.265  -18.090 1.00 98.86 205 A 1 
ATOM   1602 C  CA  . PHE A 1 205 ? -5.522   -8.241  -16.667 1.00 98.88 205 A 1 
ATOM   1603 C  C   . PHE A 1 205 ? -6.988   -8.565  -16.368 1.00 98.81 205 A 1 
ATOM   1604 O  O   . PHE A 1 205 ? -7.316   -8.963  -15.255 1.00 98.58 205 A 1 
ATOM   1605 C  CB  . PHE A 1 205 ? -5.122   -6.882  -16.077 1.00 98.83 205 A 1 
ATOM   1606 C  CG  . PHE A 1 205 ? -3.624   -6.644  -16.113 1.00 98.79 205 A 1 
ATOM   1607 C  CD1 . PHE A 1 205 ? -2.801   -7.285  -15.170 1.00 98.52 205 A 1 
ATOM   1608 C  CD2 . PHE A 1 205 ? -3.054   -5.847  -17.114 1.00 98.50 205 A 1 
ATOM   1609 C  CE1 . PHE A 1 205 ? -1.410   -7.132  -15.232 1.00 98.10 205 A 1 
ATOM   1610 C  CE2 . PHE A 1 205 ? -1.652   -5.692  -17.183 1.00 98.09 205 A 1 
ATOM   1611 C  CZ  . PHE A 1 205 ? -0.830   -6.344  -16.245 1.00 98.13 205 A 1 
ATOM   1612 N  N   . GLY A 1 206 ? -7.869   -8.468  -17.361 1.00 98.71 206 A 1 
ATOM   1613 C  CA  . GLY A 1 206 ? -9.313   -8.637  -17.179 1.00 98.72 206 A 1 
ATOM   1614 C  C   . GLY A 1 206 ? -9.750   -10.018 -16.673 1.00 98.73 206 A 1 
ATOM   1615 O  O   . GLY A 1 206 ? -10.801  -10.134 -16.052 1.00 98.39 206 A 1 
ATOM   1616 N  N   . LYS A 1 207 ? -8.943   -11.063 -16.869 1.00 98.59 207 A 1 
ATOM   1617 C  CA  . LYS A 1 207 ? -9.205   -12.401 -16.306 1.00 98.21 207 A 1 
ATOM   1618 C  C   . LYS A 1 207 ? -9.139   -12.458 -14.770 1.00 98.38 207 A 1 
ATOM   1619 O  O   . LYS A 1 207 ? -9.621   -13.418 -14.188 1.00 97.58 207 A 1 
ATOM   1620 C  CB  . LYS A 1 207 ? -8.267   -13.437 -16.937 1.00 96.64 207 A 1 
ATOM   1621 C  CG  . LYS A 1 207 ? -6.793   -13.233 -16.545 1.00 92.75 207 A 1 
ATOM   1622 C  CD  . LYS A 1 207 ? -5.918   -14.260 -17.271 1.00 92.06 207 A 1 
ATOM   1623 C  CE  . LYS A 1 207 ? -4.466   -13.975 -16.946 1.00 86.73 207 A 1 
ATOM   1624 N  NZ  . LYS A 1 207 ? -3.551   -14.849 -17.718 1.00 83.96 207 A 1 
ATOM   1625 N  N   . TRP A 1 208 ? -8.542   -11.450 -14.136 1.00 98.67 208 A 1 
ATOM   1626 C  CA  . TRP A 1 208 ? -8.495   -11.273 -12.681 1.00 98.65 208 A 1 
ATOM   1627 C  C   . TRP A 1 208 ? -9.461   -10.191 -12.187 1.00 98.65 208 A 1 
ATOM   1628 O  O   . TRP A 1 208 ? -9.362   -9.751  -11.033 1.00 98.20 208 A 1 
ATOM   1629 C  CB  . TRP A 1 208 ? -7.063   -10.990 -12.243 1.00 98.59 208 A 1 
ATOM   1630 C  CG  . TRP A 1 208 ? -6.057   -12.039 -12.609 1.00 98.60 208 A 1 
ATOM   1631 C  CD1 . TRP A 1 208 ? -5.994   -13.290 -12.091 1.00 98.14 208 A 1 
ATOM   1632 C  CD2 . TRP A 1 208 ? -4.932   -11.921 -13.530 1.00 98.55 208 A 1 
ATOM   1633 N  NE1 . TRP A 1 208 ? -4.892   -13.945 -12.613 1.00 98.10 208 A 1 
ATOM   1634 C  CE2 . TRP A 1 208 ? -4.201   -13.139 -13.485 1.00 98.40 208 A 1 
ATOM   1635 C  CE3 . TRP A 1 208 ? -4.449   -10.880 -14.353 1.00 98.41 208 A 1 
ATOM   1636 C  CZ2 . TRP A 1 208 ? -3.019   -13.317 -14.235 1.00 98.16 208 A 1 
ATOM   1637 C  CZ3 . TRP A 1 208 ? -3.282   -11.066 -15.103 1.00 97.92 208 A 1 
ATOM   1638 C  CH2 . TRP A 1 208 ? -2.569   -12.269 -15.040 1.00 97.88 208 A 1 
ATOM   1639 N  N   . MET A 1 209 ? -10.390  -9.755  -13.030 1.00 98.60 209 A 1 
ATOM   1640 C  CA  . MET A 1 209 ? -11.381  -8.737  -12.702 1.00 98.73 209 A 1 
ATOM   1641 C  C   . MET A 1 209 ? -12.794  -9.335  -12.773 1.00 98.67 209 A 1 
ATOM   1642 O  O   . MET A 1 209 ? -13.152  -9.979  -13.751 1.00 98.25 209 A 1 
ATOM   1643 C  CB  . MET A 1 209 ? -11.249  -7.531  -13.649 1.00 98.72 209 A 1 
ATOM   1644 C  CG  . MET A 1 209 ? -9.887   -6.846  -13.550 1.00 98.56 209 A 1 
ATOM   1645 S  SD  . MET A 1 209 ? -9.724   -5.414  -14.667 1.00 98.52 209 A 1 
ATOM   1646 C  CE  . MET A 1 209 ? -7.972   -5.054  -14.448 1.00 96.79 209 A 1 
ATOM   1647 N  N   . ASN A 1 210 ? -13.594  -9.065  -11.754 1.00 98.63 210 A 1 
ATOM   1648 C  CA  . ASN A 1 210 ? -15.034  -9.307  -11.816 1.00 98.45 210 A 1 
ATOM   1649 C  C   . ASN A 1 210 ? -15.753  -8.235  -12.656 1.00 98.60 210 A 1 
ATOM   1650 O  O   . ASN A 1 210 ? -15.129  -7.308  -13.176 1.00 98.49 210 A 1 
ATOM   1651 C  CB  . ASN A 1 210 ? -15.575  -9.468  -10.372 1.00 97.95 210 A 1 
ATOM   1652 C  CG  . ASN A 1 210 ? -15.551  -8.184  -9.560  1.00 97.46 210 A 1 
ATOM   1653 O  OD1 . ASN A 1 210 ? -15.744  -7.096  -10.061 1.00 94.87 210 A 1 
ATOM   1654 N  ND2 . ASN A 1 210 ? -15.342  -8.272  -8.263  1.00 93.36 210 A 1 
ATOM   1655 N  N   . ASP A 1 211 ? -17.074  -8.341  -12.792 1.00 98.52 211 A 1 
ATOM   1656 C  CA  . ASP A 1 211 ? -17.858  -7.421  -13.630 1.00 98.59 211 A 1 
ATOM   1657 C  C   . ASP A 1 211 ? -17.802  -5.964  -13.140 1.00 98.63 211 A 1 
ATOM   1658 O  O   . ASP A 1 211 ? -17.735  -5.038  -13.949 1.00 98.36 211 A 1 
ATOM   1659 C  CB  . ASP A 1 211 ? -19.317  -7.884  -13.677 1.00 98.25 211 A 1 
ATOM   1660 C  CG  . ASP A 1 211 ? -19.536  -9.202  -14.423 1.00 93.69 211 A 1 
ATOM   1661 O  OD1 . ASP A 1 211 ? -18.613  -9.626  -15.161 1.00 90.00 211 A 1 
ATOM   1662 O  OD2 . ASP A 1 211 ? -20.634  -9.771  -14.266 1.00 90.29 211 A 1 
ATOM   1663 N  N   . GLU A 1 212 ? -17.810  -5.740  -11.835 1.00 98.32 212 A 1 
ATOM   1664 C  CA  . GLU A 1 212 ? -17.742  -4.394  -11.255 1.00 98.17 212 A 1 
ATOM   1665 C  C   . GLU A 1 212 ? -16.361  -3.761  -11.484 1.00 98.54 212 A 1 
ATOM   1666 O  O   . GLU A 1 212 ? -16.261  -2.630  -11.967 1.00 98.15 212 A 1 
ATOM   1667 C  CB  . GLU A 1 212 ? -18.094  -4.461  -9.763  1.00 97.04 212 A 1 
ATOM   1668 C  CG  . GLU A 1 212 ? -18.178  -3.053  -9.145  1.00 85.12 212 A 1 
ATOM   1669 C  CD  . GLU A 1 212 ? -18.592  -3.055  -7.665  1.00 77.41 212 A 1 
ATOM   1670 O  OE1 . GLU A 1 212 ? -18.709  -1.939  -7.120  1.00 70.35 212 A 1 
ATOM   1671 O  OE2 . GLU A 1 212 ? -18.798  -4.143  -7.089  1.00 72.57 212 A 1 
ATOM   1672 N  N   . GLN A 1 213 ? -15.299  -4.531  -11.227 1.00 98.67 213 A 1 
ATOM   1673 C  CA  . GLN A 1 213 ? -13.917  -4.138  -11.509 1.00 98.78 213 A 1 
ATOM   1674 C  C   . GLN A 1 213 ? -13.714  -3.861  -13.000 1.00 98.82 213 A 1 
ATOM   1675 O  O   . GLN A 1 213 ? -13.149  -2.833  -13.381 1.00 98.75 213 A 1 
ATOM   1676 C  CB  . GLN A 1 213 ? -12.982  -5.266  -11.053 1.00 98.63 213 A 1 
ATOM   1677 C  CG  . GLN A 1 213 ? -12.898  -5.406  -9.526  1.00 98.40 213 A 1 
ATOM   1678 C  CD  . GLN A 1 213 ? -12.125  -6.651  -9.092  1.00 98.45 213 A 1 
ATOM   1679 O  OE1 . GLN A 1 213 ? -12.065  -7.660  -9.781  1.00 96.66 213 A 1 
ATOM   1680 N  NE2 . GLN A 1 213 ? -11.525  -6.622  -7.926  1.00 95.84 213 A 1 
ATOM   1681 N  N   . SER A 1 214 ? -14.240  -4.742  -13.855 1.00 98.86 214 A 1 
ATOM   1682 C  CA  . SER A 1 214 ? -14.162  -4.587  -15.304 1.00 98.88 214 A 1 
ATOM   1683 C  C   . SER A 1 214 ? -14.831  -3.305  -15.785 1.00 98.89 214 A 1 
ATOM   1684 O  O   . SER A 1 214 ? -14.298  -2.608  -16.642 1.00 98.78 214 A 1 
ATOM   1685 C  CB  . SER A 1 214 ? -14.835  -5.777  -15.998 1.00 98.77 214 A 1 
ATOM   1686 O  OG  . SER A 1 214 ? -14.193  -6.988  -15.657 1.00 97.70 214 A 1 
ATOM   1687 N  N   . LYS A 1 215 ? -15.997  -2.969  -15.219 1.00 98.81 215 A 1 
ATOM   1688 C  CA  . LYS A 1 215 ? -16.749  -1.771  -15.587 1.00 98.78 215 A 1 
ATOM   1689 C  C   . LYS A 1 215 ? -15.966  -0.492  -15.304 1.00 98.81 215 A 1 
ATOM   1690 O  O   . LYS A 1 215 ? -15.899  0.380   -16.170 1.00 98.51 215 A 1 
ATOM   1691 C  CB  . LYS A 1 215 ? -18.095  -1.787  -14.858 1.00 98.33 215 A 1 
ATOM   1692 C  CG  . LYS A 1 215 ? -18.997  -0.614  -15.268 1.00 86.13 215 A 1 
ATOM   1693 C  CD  . LYS A 1 215 ? -20.298  -0.674  -14.459 1.00 83.45 215 A 1 
ATOM   1694 C  CE  . LYS A 1 215 ? -21.182  0.520   -14.797 1.00 70.79 215 A 1 
ATOM   1695 N  NZ  . LYS A 1 215 ? -22.390  0.548   -13.927 1.00 61.86 215 A 1 
ATOM   1696 N  N   . THR A 1 216 ? -15.387  -0.355  -14.119 1.00 98.83 216 A 1 
ATOM   1697 C  CA  . THR A 1 216 ? -14.618  0.848   -13.770 1.00 98.77 216 A 1 
ATOM   1698 C  C   . THR A 1 216 ? -13.264  0.885   -14.470 1.00 98.80 216 A 1 
ATOM   1699 O  O   . THR A 1 216 ? -12.866  1.940   -14.950 1.00 98.58 216 A 1 
ATOM   1700 C  CB  . THR A 1 216 ? -14.428  0.995   -12.255 1.00 98.51 216 A 1 
ATOM   1701 O  OG1 . THR A 1 216 ? -13.800  -0.135  -11.715 1.00 96.89 216 A 1 
ATOM   1702 C  CG2 . THR A 1 216 ? -15.768  1.164   -11.529 1.00 96.90 216 A 1 
ATOM   1703 N  N   . PHE A 1 217 ? -12.603  -0.267  -14.642 1.00 98.82 217 A 1 
ATOM   1704 C  CA  . PHE A 1 217 ? -11.320  -0.336  -15.340 1.00 98.99 217 A 1 
ATOM   1705 C  C   . PHE A 1 217 ? -11.445  0.043   -16.817 1.00 98.84 217 A 1 
ATOM   1706 O  O   . PHE A 1 217 ? -10.660  0.844   -17.311 1.00 98.81 217 A 1 
ATOM   1707 C  CB  . PHE A 1 217 ? -10.726  -1.734  -15.190 1.00 98.89 217 A 1 
ATOM   1708 C  CG  . PHE A 1 217 ? -9.289   -1.804  -15.668 1.00 98.90 217 A 1 
ATOM   1709 C  CD1 . PHE A 1 217 ? -8.981   -2.252  -16.964 1.00 98.77 217 A 1 
ATOM   1710 C  CD2 . PHE A 1 217 ? -8.253   -1.354  -14.830 1.00 98.77 217 A 1 
ATOM   1711 C  CE1 . PHE A 1 217 ? -7.657   -2.262  -17.415 1.00 98.63 217 A 1 
ATOM   1712 C  CE2 . PHE A 1 217 ? -6.921   -1.370  -15.272 1.00 98.58 217 A 1 
ATOM   1713 C  CZ  . PHE A 1 217 ? -6.625   -1.823  -16.566 1.00 98.65 217 A 1 
ATOM   1714 N  N   . LEU A 1 218 ? -12.471  -0.453  -17.509 1.00 98.80 218 A 1 
ATOM   1715 C  CA  . LEU A 1 218 ? -12.719  -0.081  -18.904 1.00 98.80 218 A 1 
ATOM   1716 C  C   . LEU A 1 218 ? -13.190  1.367   -19.079 1.00 98.61 218 A 1 
ATOM   1717 O  O   . LEU A 1 218 ? -13.031  1.930   -20.160 1.00 98.22 218 A 1 
ATOM   1718 C  CB  . LEU A 1 218 ? -13.741  -1.052  -19.513 1.00 98.78 218 A 1 
ATOM   1719 C  CG  . LEU A 1 218 ? -13.208  -2.478  -19.733 1.00 98.45 218 A 1 
ATOM   1720 C  CD1 . LEU A 1 218 ? -14.368  -3.401  -20.108 1.00 97.72 218 A 1 
ATOM   1721 C  CD2 . LEU A 1 218 ? -12.175  -2.530  -20.867 1.00 97.55 218 A 1 
ATOM   1722 N  N   . LYS A 1 219 ? -13.764  1.971   -18.032 1.00 98.60 219 A 1 
ATOM   1723 C  CA  . LYS A 1 219 ? -14.178  3.378   -18.026 1.00 98.44 219 A 1 
ATOM   1724 C  C   . LYS A 1 219 ? -13.002  4.322   -17.836 1.00 98.36 219 A 1 
ATOM   1725 O  O   . LYS A 1 219 ? -12.900  5.296   -18.581 1.00 97.59 219 A 1 
ATOM   1726 C  CB  . LYS A 1 219 ? -15.243  3.587   -16.937 1.00 97.89 219 A 1 
ATOM   1727 C  CG  . LYS A 1 219 ? -15.738  5.046   -16.872 1.00 96.43 219 A 1 
ATOM   1728 C  CD  . LYS A 1 219 ? -16.666  5.271   -15.668 1.00 94.43 219 A 1 
ATOM   1729 C  CE  . LYS A 1 219 ? -17.024  6.755   -15.600 1.00 90.10 219 A 1 
ATOM   1730 N  NZ  . LYS A 1 219 ? -17.672  7.133   -14.315 1.00 86.13 219 A 1 
ATOM   1731 N  N   . GLY A 1 220 ? -12.161  4.076   -16.828 1.00 98.50 220 A 1 
ATOM   1732 C  CA  . GLY A 1 220 ? -11.168  5.052   -16.363 1.00 98.57 220 A 1 
ATOM   1733 C  C   . GLY A 1 220 ? -9.821   4.468   -15.935 1.00 98.79 220 A 1 
ATOM   1734 O  O   . GLY A 1 220 ? -8.989   5.198   -15.417 1.00 98.44 220 A 1 
ATOM   1735 N  N   . GLY A 1 221 ? -9.600   3.159   -16.119 1.00 98.71 221 A 1 
ATOM   1736 C  CA  . GLY A 1 221 ? -8.350   2.505   -15.740 1.00 98.79 221 A 1 
ATOM   1737 C  C   . GLY A 1 221 ? -8.176   2.300   -14.234 1.00 98.85 221 A 1 
ATOM   1738 O  O   . GLY A 1 221 ? -7.060   2.087   -13.782 1.00 98.67 221 A 1 
ATOM   1739 N  N   . TYR A 1 222 ? -9.258   2.360   -13.464 1.00 98.82 222 A 1 
ATOM   1740 C  CA  . TYR A 1 222 ? -9.245   2.177   -12.015 1.00 98.93 222 A 1 
ATOM   1741 C  C   . TYR A 1 222 ? -10.272  1.125   -11.563 1.00 98.93 222 A 1 
ATOM   1742 O  O   . TYR A 1 222 ? -11.268  0.865   -12.240 1.00 98.82 222 A 1 
ATOM   1743 C  CB  . TYR A 1 222 ? -9.489   3.516   -11.310 1.00 98.85 222 A 1 
ATOM   1744 C  CG  . TYR A 1 222 ? -10.833  4.149   -11.602 1.00 98.86 222 A 1 
ATOM   1745 C  CD1 . TYR A 1 222 ? -10.933  5.207   -12.544 1.00 98.57 222 A 1 
ATOM   1746 C  CD2 . TYR A 1 222 ? -11.998  3.720   -10.943 1.00 98.52 222 A 1 
ATOM   1747 C  CE1 . TYR A 1 222 ? -12.171  5.807   -12.813 1.00 98.29 222 A 1 
ATOM   1748 C  CE2 . TYR A 1 222 ? -13.244  4.318   -11.210 1.00 98.28 222 A 1 
ATOM   1749 C  CZ  . TYR A 1 222 ? -13.328  5.365   -12.142 1.00 98.41 222 A 1 
ATOM   1750 O  OH  . TYR A 1 222 ? -14.542  5.949   -12.391 1.00 97.70 222 A 1 
ATOM   1751 N  N   . TYR A 1 223 ? -10.044  0.539   -10.406 1.00 98.82 223 A 1 
ATOM   1752 C  CA  . TYR A 1 223 ? -10.929  -0.445  -9.790  1.00 98.94 223 A 1 
ATOM   1753 C  C   . TYR A 1 223 ? -10.552  -0.651  -8.320  1.00 98.91 223 A 1 
ATOM   1754 O  O   . TYR A 1 223 ? -9.570   -0.084  -7.839  1.00 98.82 223 A 1 
ATOM   1755 C  CB  . TYR A 1 223 ? -10.880  -1.778  -10.566 1.00 98.83 223 A 1 
ATOM   1756 C  CG  . TYR A 1 223 ? -9.531   -2.467  -10.694 1.00 98.87 223 A 1 
ATOM   1757 C  CD1 . TYR A 1 223 ? -8.448   -1.832  -11.335 1.00 98.60 223 A 1 
ATOM   1758 C  CD2 . TYR A 1 223 ? -9.371   -3.784  -10.231 1.00 98.57 223 A 1 
ATOM   1759 C  CE1 . TYR A 1 223 ? -7.236   -2.499  -11.534 1.00 98.33 223 A 1 
ATOM   1760 C  CE2 . TYR A 1 223 ? -8.161   -4.463  -10.421 1.00 98.33 223 A 1 
ATOM   1761 C  CZ  . TYR A 1 223 ? -7.088   -3.819  -11.079 1.00 98.47 223 A 1 
ATOM   1762 O  OH  . TYR A 1 223 ? -5.922   -4.488  -11.300 1.00 97.72 223 A 1 
ATOM   1763 N  N   . TYR A 1 224 ? -11.309  -1.455  -7.583  1.00 98.98 224 A 1 
ATOM   1764 C  CA  . TYR A 1 224 ? -10.924  -1.903  -6.257  1.00 98.98 224 A 1 
ATOM   1765 C  C   . TYR A 1 224 ? -11.057  -3.420  -6.134  1.00 98.88 224 A 1 
ATOM   1766 O  O   . TYR A 1 224 ? -11.818  -4.051  -6.870  1.00 98.72 224 A 1 
ATOM   1767 C  CB  . TYR A 1 224 ? -11.708  -1.148  -5.167  1.00 98.81 224 A 1 
ATOM   1768 C  CG  . TYR A 1 224 ? -13.176  -1.512  -5.055  1.00 98.76 224 A 1 
ATOM   1769 C  CD1 . TYR A 1 224 ? -14.171  -0.684  -5.618  1.00 98.14 224 A 1 
ATOM   1770 C  CD2 . TYR A 1 224 ? -13.569  -2.675  -4.369  1.00 97.96 224 A 1 
ATOM   1771 C  CE1 . TYR A 1 224 ? -15.524  -1.027  -5.521  1.00 97.45 224 A 1 
ATOM   1772 C  CE2 . TYR A 1 224 ? -14.929  -3.038  -4.274  1.00 97.33 224 A 1 
ATOM   1773 C  CZ  . TYR A 1 224 ? -15.903  -2.216  -4.858  1.00 97.48 224 A 1 
ATOM   1774 O  OH  . TYR A 1 224 ? -17.214  -2.591  -4.788  1.00 95.78 224 A 1 
ATOM   1775 N  N   . ALA A 1 225 ? -10.353  -3.997  -5.168  1.00 98.84 225 A 1 
ATOM   1776 C  CA  . ALA A 1 225 ? -10.564  -5.363  -4.720  1.00 98.78 225 A 1 
ATOM   1777 C  C   . ALA A 1 225 ? -10.865  -5.383  -3.217  1.00 98.71 225 A 1 
ATOM   1778 O  O   . ALA A 1 225 ? -10.305  -4.587  -2.456  1.00 98.48 225 A 1 
ATOM   1779 C  CB  . ALA A 1 225 ? -9.352   -6.221  -5.082  1.00 98.62 225 A 1 
ATOM   1780 N  N   . ASP A 1 226 ? -11.750  -6.283  -2.810  1.00 98.51 226 A 1 
ATOM   1781 C  CA  . ASP A 1 226 ? -12.067  -6.528  -1.406  1.00 98.37 226 A 1 
ATOM   1782 C  C   . ASP A 1 226 ? -11.387  -7.817  -0.937  1.00 98.13 226 A 1 
ATOM   1783 O  O   . ASP A 1 226 ? -11.491  -8.862  -1.584  1.00 97.54 226 A 1 
ATOM   1784 C  CB  . ASP A 1 226 ? -13.586  -6.577  -1.189  1.00 98.19 226 A 1 
ATOM   1785 C  CG  . ASP A 1 226 ? -14.272  -5.212  -1.243  1.00 98.12 226 A 1 
ATOM   1786 O  OD1 . ASP A 1 226 ? -13.592  -4.165  -1.137  1.00 97.16 226 A 1 
ATOM   1787 O  OD2 . ASP A 1 226 ? -15.520  -5.139  -1.355  1.00 97.05 226 A 1 
ATOM   1788 N  N   . PHE A 1 227 ? -10.730  -7.737  0.216   1.00 98.12 227 A 1 
ATOM   1789 C  CA  . PHE A 1 227 ? -10.072  -8.836  0.908   1.00 97.99 227 A 1 
ATOM   1790 C  C   . PHE A 1 227 ? -10.743  -9.020  2.279   1.00 97.72 227 A 1 
ATOM   1791 O  O   . PHE A 1 227 ? -10.245  -8.530  3.293   1.00 97.22 227 A 1 
ATOM   1792 C  CB  . PHE A 1 227 ? -8.567   -8.566  0.993   1.00 97.96 227 A 1 
ATOM   1793 C  CG  . PHE A 1 227 ? -7.911   -8.310  -0.348  1.00 98.05 227 A 1 
ATOM   1794 C  CD1 . PHE A 1 227 ? -7.659   -9.377  -1.233  1.00 97.46 227 A 1 
ATOM   1795 C  CD2 . PHE A 1 227 ? -7.597   -7.000  -0.736  1.00 97.49 227 A 1 
ATOM   1796 C  CE1 . PHE A 1 227 ? -7.098   -9.136  -2.490  1.00 96.99 227 A 1 
ATOM   1797 C  CE2 . PHE A 1 227 ? -7.039   -6.749  -2.002  1.00 97.10 227 A 1 
ATOM   1798 C  CZ  . PHE A 1 227 ? -6.792   -7.820  -2.879  1.00 97.35 227 A 1 
ATOM   1799 N  N   . PRO A 1 228 ? -11.928  -9.685  2.327   1.00 97.00 228 A 1 
ATOM   1800 C  CA  . PRO A 1 228 ? -12.739  -9.775  3.538   1.00 96.60 228 A 1 
ATOM   1801 C  C   . PRO A 1 228 ? -12.043  -10.516 4.681   1.00 96.41 228 A 1 
ATOM   1802 O  O   . PRO A 1 228 ? -12.272  -10.205 5.844   1.00 95.33 228 A 1 
ATOM   1803 C  CB  . PRO A 1 228 ? -14.026  -10.480 3.098   1.00 95.75 228 A 1 
ATOM   1804 C  CG  . PRO A 1 228 ? -13.619  -11.262 1.852   1.00 94.05 228 A 1 
ATOM   1805 C  CD  . PRO A 1 228 ? -12.569  -10.359 1.219   1.00 96.60 228 A 1 
ATOM   1806 N  N   . GLU A 1 229 ? -11.150  -11.447 4.368   1.00 95.94 229 A 1 
ATOM   1807 C  CA  . GLU A 1 229 ? -10.343  -12.186 5.325   1.00 95.50 229 A 1 
ATOM   1808 C  C   . GLU A 1 229 ? -9.400   -11.289 6.146   1.00 96.02 229 A 1 
ATOM   1809 O  O   . GLU A 1 229 ? -9.070   -11.639 7.278   1.00 95.04 229 A 1 
ATOM   1810 C  CB  . GLU A 1 229 ? -9.569   -13.313 4.615   1.00 94.19 229 A 1 
ATOM   1811 C  CG  . GLU A 1 229 ? -8.493   -12.897 3.594   1.00 82.81 229 A 1 
ATOM   1812 C  CD  . GLU A 1 229 ? -9.013   -12.399 2.232   1.00 73.44 229 A 1 
ATOM   1813 O  OE1 . GLU A 1 229 ? -8.175   -11.984 1.409   1.00 66.41 229 A 1 
ATOM   1814 O  OE2 . GLU A 1 229 ? -10.242  -12.416 2.015   1.00 69.43 229 A 1 
ATOM   1815 N  N   . VAL A 1 230 ? -9.032   -10.108 5.627   1.00 96.65 230 A 1 
ATOM   1816 C  CA  . VAL A 1 230 ? -8.213   -9.112  6.343   1.00 97.06 230 A 1 
ATOM   1817 C  C   . VAL A 1 230 ? -8.934   -7.774  6.541   1.00 97.32 230 A 1 
ATOM   1818 O  O   . VAL A 1 230 ? -8.311   -6.792  6.915   1.00 96.78 230 A 1 
ATOM   1819 C  CB  . VAL A 1 230 ? -6.818   -8.926  5.705   1.00 96.68 230 A 1 
ATOM   1820 C  CG1 . VAL A 1 230 ? -5.985   -10.199 5.846   1.00 94.88 230 A 1 
ATOM   1821 C  CG2 . VAL A 1 230 ? -6.887   -8.530  4.231   1.00 94.92 230 A 1 
ATOM   1822 N  N   . ASN A 1 231 ? -10.254  -7.719  6.311   1.00 97.10 231 A 1 
ATOM   1823 C  CA  . ASN A 1 231 ? -11.085  -6.510  6.434   1.00 97.04 231 A 1 
ATOM   1824 C  C   . ASN A 1 231 ? -10.532  -5.308  5.642   1.00 97.66 231 A 1 
ATOM   1825 O  O   . ASN A 1 231 ? -10.503  -4.180  6.157   1.00 96.68 231 A 1 
ATOM   1826 C  CB  . ASN A 1 231 ? -11.327  -6.179  7.916   1.00 95.29 231 A 1 
ATOM   1827 C  CG  . ASN A 1 231 ? -12.023  -7.296  8.670   1.00 85.11 231 A 1 
ATOM   1828 O  OD1 . ASN A 1 231 ? -13.019  -7.843  8.263   1.00 75.77 231 A 1 
ATOM   1829 N  ND2 . ASN A 1 231 ? -11.522  -7.634  9.837   1.00 73.37 231 A 1 
ATOM   1830 N  N   . LEU A 1 232 ? -10.101  -5.533  4.411   1.00 97.66 232 A 1 
ATOM   1831 C  CA  . LEU A 1 232 ? -9.489   -4.501  3.576   1.00 98.07 232 A 1 
ATOM   1832 C  C   . LEU A 1 232 ? -10.221  -4.353  2.247   1.00 98.21 232 A 1 
ATOM   1833 O  O   . LEU A 1 232 ? -10.384  -5.316  1.505   1.00 98.03 232 A 1 
ATOM   1834 C  CB  . LEU A 1 232 ? -8.004   -4.851  3.373   1.00 98.06 232 A 1 
ATOM   1835 C  CG  . LEU A 1 232 ? -7.219   -3.829  2.530   1.00 97.82 232 A 1 
ATOM   1836 C  CD1 . LEU A 1 232 ? -7.101   -2.472  3.228   1.00 96.95 232 A 1 
ATOM   1837 C  CD2 . LEU A 1 232 ? -5.803   -4.350  2.264   1.00 96.73 232 A 1 
ATOM   1838 N  N   . ARG A 1 233 ? -10.585  -3.106  1.903   1.00 98.52 233 A 1 
ATOM   1839 C  CA  . ARG A 1 233 ? -10.827  -2.674  0.526   1.00 98.72 233 A 1 
ATOM   1840 C  C   . ARG A 1 233 ? -9.585   -1.965  0.009   1.00 98.79 233 A 1 
ATOM   1841 O  O   . ARG A 1 233 ? -9.100   -1.024  0.634   1.00 98.66 233 A 1 
ATOM   1842 C  CB  . ARG A 1 233 ? -12.071  -1.792  0.442   1.00 98.72 233 A 1 
ATOM   1843 C  CG  . ARG A 1 233 ? -12.279  -1.247  -0.976  1.00 98.58 233 A 1 
ATOM   1844 C  CD  . ARG A 1 233 ? -13.673  -0.628  -1.164  1.00 98.35 233 A 1 
ATOM   1845 N  NE  . ARG A 1 233 ? -14.690  -1.677  -1.140  1.00 98.13 233 A 1 
ATOM   1846 C  CZ  . ARG A 1 233 ? -15.999  -1.531  -1.258  1.00 98.33 233 A 1 
ATOM   1847 N  NH1 . ARG A 1 233 ? -16.553  -0.368  -1.418  1.00 96.69 233 A 1 
ATOM   1848 N  NH2 . ARG A 1 233 ? -16.759  -2.580  -1.219  1.00 96.78 233 A 1 
ATOM   1849 N  N   . PHE A 1 234 ? -9.083   -2.386  -1.144  1.00 98.70 234 A 1 
ATOM   1850 C  CA  . PHE A 1 234 ? -7.895   -1.803  -1.755  1.00 98.88 234 A 1 
ATOM   1851 C  C   . PHE A 1 234 ? -8.255   -1.159  -3.091  1.00 98.89 234 A 1 
ATOM   1852 O  O   . PHE A 1 234 ? -8.664   -1.844  -4.022  1.00 98.79 234 A 1 
ATOM   1853 C  CB  . PHE A 1 234 ? -6.813   -2.887  -1.857  1.00 98.80 234 A 1 
ATOM   1854 C  CG  . PHE A 1 234 ? -5.369   -2.411  -1.889  1.00 98.85 234 A 1 
ATOM   1855 C  CD1 . PHE A 1 234 ? -4.346   -3.368  -1.818  1.00 98.45 234 A 1 
ATOM   1856 C  CD2 . PHE A 1 234 ? -5.022   -1.051  -1.944  1.00 98.46 234 A 1 
ATOM   1857 C  CE1 . PHE A 1 234 ? -3.004   -2.978  -1.793  1.00 98.29 234 A 1 
ATOM   1858 C  CE2 . PHE A 1 234 ? -3.678   -0.649  -1.920  1.00 98.15 234 A 1 
ATOM   1859 C  CZ  . PHE A 1 234 ? -2.669   -1.618  -1.845  1.00 98.47 234 A 1 
ATOM   1860 N  N   . LEU A 1 235 ? -8.139   0.171   -3.160  1.00 98.91 235 A 1 
ATOM   1861 C  CA  . LEU A 1 235 ? -8.395   0.950   -4.366  1.00 98.97 235 A 1 
ATOM   1862 C  C   . LEU A 1 235 ? -7.127   1.013   -5.221  1.00 98.99 235 A 1 
ATOM   1863 O  O   . LEU A 1 235 ? -6.082   1.430   -4.741  1.00 98.85 235 A 1 
ATOM   1864 C  CB  . LEU A 1 235 ? -8.880   2.369   -4.002  1.00 98.88 235 A 1 
ATOM   1865 C  CG  . LEU A 1 235 ? -10.013  2.482   -2.966  1.00 98.20 235 A 1 
ATOM   1866 C  CD1 . LEU A 1 235 ? -10.453  3.947   -2.837  1.00 97.17 235 A 1 
ATOM   1867 C  CD2 . LEU A 1 235 ? -11.243  1.669   -3.346  1.00 96.95 235 A 1 
ATOM   1868 N  N   . PHE A 1 236 ? -7.253   0.639   -6.486  1.00 98.91 236 A 1 
ATOM   1869 C  CA  . PHE A 1 236 ? -6.192   0.711   -7.486  1.00 98.99 236 A 1 
ATOM   1870 C  C   . PHE A 1 236 ? -6.506   1.851   -8.444  1.00 98.98 236 A 1 
ATOM   1871 O  O   . PHE A 1 236 ? -7.367   1.732   -9.320  1.00 98.77 236 A 1 
ATOM   1872 C  CB  . PHE A 1 236 ? -6.071   -0.643  -8.204  1.00 98.92 236 A 1 
ATOM   1873 C  CG  . PHE A 1 236 ? -5.949   -1.844  -7.296  1.00 98.89 236 A 1 
ATOM   1874 C  CD1 . PHE A 1 236 ? -5.011   -1.862  -6.248  1.00 98.62 236 A 1 
ATOM   1875 C  CD2 . PHE A 1 236 ? -6.790   -2.961  -7.477  1.00 98.56 236 A 1 
ATOM   1876 C  CE1 . PHE A 1 236 ? -4.907   -2.981  -5.398  1.00 98.36 236 A 1 
ATOM   1877 C  CE2 . PHE A 1 236 ? -6.690   -4.079  -6.640  1.00 98.33 236 A 1 
ATOM   1878 C  CZ  . PHE A 1 236 ? -5.746   -4.091  -5.597  1.00 98.47 236 A 1 
ATOM   1879 N  N   . LEU A 1 237 ? -5.848   2.995   -8.243  1.00 98.85 237 A 1 
ATOM   1880 C  CA  . LEU A 1 237 ? -6.165   4.224   -8.962  1.00 98.84 237 A 1 
ATOM   1881 C  C   . LEU A 1 237 ? -5.428   4.322   -10.294 1.00 98.85 237 A 1 
ATOM   1882 O  O   . LEU A 1 237 ? -4.302   3.851   -10.436 1.00 98.61 237 A 1 
ATOM   1883 C  CB  . LEU A 1 237 ? -5.869   5.457   -8.091  1.00 98.76 237 A 1 
ATOM   1884 C  CG  . LEU A 1 237 ? -6.542   5.489   -6.713  1.00 98.24 237 A 1 
ATOM   1885 C  CD1 . LEU A 1 237 ? -6.332   6.868   -6.091  1.00 97.48 237 A 1 
ATOM   1886 C  CD2 . LEU A 1 237 ? -8.044   5.213   -6.775  1.00 97.24 237 A 1 
ATOM   1887 N  N   . ASN A 1 238 ? -6.032   5.041   -11.236 1.00 98.77 238 A 1 
ATOM   1888 C  CA  . ASN A 1 238 ? -5.330   5.607   -12.376 1.00 98.63 238 A 1 
ATOM   1889 C  C   . ASN A 1 238 ? -4.903   7.041   -12.019 1.00 98.57 238 A 1 
ATOM   1890 O  O   . ASN A 1 238 ? -5.704   7.969   -12.064 1.00 98.07 238 A 1 
ATOM   1891 C  CB  . ASN A 1 238 ? -6.227   5.535   -13.617 1.00 98.53 238 A 1 
ATOM   1892 C  CG  . ASN A 1 238 ? -5.574   6.153   -14.842 1.00 98.34 238 A 1 
ATOM   1893 O  OD1 . ASN A 1 238 ? -4.449   6.608   -14.822 1.00 96.49 238 A 1 
ATOM   1894 N  ND2 . ASN A 1 238 ? -6.289   6.213   -15.931 1.00 95.64 238 A 1 
ATOM   1895 N  N   . SER A 1 239 ? -3.628   7.221   -11.671 1.00 98.34 239 A 1 
ATOM   1896 C  CA  . SER A 1 239 ? -3.058   8.544   -11.407 1.00 97.92 239 A 1 
ATOM   1897 C  C   . SER A 1 239 ? -2.435   9.192   -12.643 1.00 97.59 239 A 1 
ATOM   1898 O  O   . SER A 1 239 ? -2.105   10.374  -12.611 1.00 96.59 239 A 1 
ATOM   1899 C  CB  . SER A 1 239 ? -2.030   8.445   -10.280 1.00 97.54 239 A 1 
ATOM   1900 O  OG  . SER A 1 239 ? -0.983   7.581   -10.649 1.00 96.34 239 A 1 
ATOM   1901 N  N   . VAL A 1 240 ? -2.293   8.450   -13.735 1.00 97.94 240 A 1 
ATOM   1902 C  CA  . VAL A 1 240 ? -1.626   8.920   -14.957 1.00 97.60 240 A 1 
ATOM   1903 C  C   . VAL A 1 240 ? -2.371   10.091  -15.582 1.00 97.06 240 A 1 
ATOM   1904 O  O   . VAL A 1 240 ? -1.762   11.055  -16.033 1.00 96.17 240 A 1 
ATOM   1905 C  CB  . VAL A 1 240 ? -1.470   7.772   -15.972 1.00 97.52 240 A 1 
ATOM   1906 C  CG1 . VAL A 1 240 ? -0.748   8.230   -17.233 1.00 96.67 240 A 1 
ATOM   1907 C  CG2 . VAL A 1 240 ? -0.676   6.617   -15.356 1.00 96.80 240 A 1 
ATOM   1908 N  N   . MET A 1 241 ? -3.706   10.073  -15.524 1.00 96.49 241 A 1 
ATOM   1909 C  CA  . MET A 1 241 ? -4.546   11.163  -16.029 1.00 95.73 241 A 1 
ATOM   1910 C  C   . MET A 1 241 ? -4.403   12.483  -15.256 1.00 95.89 241 A 1 
ATOM   1911 O  O   . MET A 1 241 ? -4.805   13.525  -15.767 1.00 94.43 241 A 1 
ATOM   1912 C  CB  . MET A 1 241 ? -5.999   10.695  -16.087 1.00 93.15 241 A 1 
ATOM   1913 C  CG  . MET A 1 241 ? -6.578   10.313  -14.729 1.00 91.57 241 A 1 
ATOM   1914 S  SD  . MET A 1 241 ? -8.217   9.586   -14.934 1.00 89.85 241 A 1 
ATOM   1915 C  CE  . MET A 1 241 ? -8.554   9.084   -13.250 1.00 85.34 241 A 1 
ATOM   1916 N  N   . TYR A 1 242 ? -3.798   12.450  -14.073 1.00 96.64 242 A 1 
ATOM   1917 C  CA  . TYR A 1 242 ? -3.501   13.643  -13.287 1.00 96.42 242 A 1 
ATOM   1918 C  C   . TYR A 1 242 ? -2.102   14.215  -13.549 1.00 95.96 242 A 1 
ATOM   1919 O  O   . TYR A 1 242 ? -1.792   15.315  -13.080 1.00 95.19 242 A 1 
ATOM   1920 C  CB  . TYR A 1 242 ? -3.678   13.324  -11.802 1.00 96.84 242 A 1 
ATOM   1921 C  CG  . TYR A 1 242 ? -5.011   12.727  -11.418 1.00 97.35 242 A 1 
ATOM   1922 C  CD1 . TYR A 1 242 ? -6.201   13.151  -12.031 1.00 97.08 242 A 1 
ATOM   1923 C  CD2 . TYR A 1 242 ? -5.072   11.731  -10.419 1.00 97.13 242 A 1 
ATOM   1924 C  CE1 . TYR A 1 242 ? -7.437   12.613  -11.667 1.00 97.11 242 A 1 
ATOM   1925 C  CE2 . TYR A 1 242 ? -6.305   11.184  -10.036 1.00 97.15 242 A 1 
ATOM   1926 C  CZ  . TYR A 1 242 ? -7.489   11.629  -10.659 1.00 97.52 242 A 1 
ATOM   1927 O  OH  . TYR A 1 242 ? -8.702   11.115  -10.291 1.00 97.29 242 A 1 
ATOM   1928 N  N   . ALA A 1 243 ? -1.247   13.484  -14.257 1.00 95.68 243 A 1 
ATOM   1929 C  CA  . ALA A 1 243 ? 0.160    13.799  -14.392 1.00 95.29 243 A 1 
ATOM   1930 C  C   . ALA A 1 243 ? 0.388    15.185  -15.023 1.00 94.84 243 A 1 
ATOM   1931 O  O   . ALA A 1 243 ? -0.179   15.515  -16.060 1.00 94.04 243 A 1 
ATOM   1932 C  CB  . ALA A 1 243 ? 0.852    12.707  -15.204 1.00 95.07 243 A 1 
ATOM   1933 N  N   . ALA A 1 244 ? 1.304    15.952  -14.446 1.00 93.55 244 A 1 
ATOM   1934 C  CA  . ALA A 1 244 ? 1.700    17.258  -14.977 1.00 92.43 244 A 1 
ATOM   1935 C  C   . ALA A 1 244 ? 2.340    17.166  -16.371 1.00 92.03 244 A 1 
ATOM   1936 O  O   . ALA A 1 244 ? 2.334    18.138  -17.121 1.00 89.95 244 A 1 
ATOM   1937 C  CB  . ALA A 1 244 ? 2.670    17.899  -13.977 1.00 91.10 244 A 1 
ATOM   1938 N  N   . LYS A 1 245 ? 2.901    15.999  -16.725 1.00 92.50 245 A 1 
ATOM   1939 C  CA  . LYS A 1 245 ? 3.499    15.750  -18.049 1.00 91.78 245 A 1 
ATOM   1940 C  C   . LYS A 1 245 ? 2.495    15.254  -19.088 1.00 91.95 245 A 1 
ATOM   1941 O  O   . LYS A 1 245 ? 2.847    15.203  -20.261 1.00 90.05 245 A 1 
ATOM   1942 C  CB  . LYS A 1 245 ? 4.634    14.734  -17.924 1.00 90.63 245 A 1 
ATOM   1943 C  CG  . LYS A 1 245 ? 5.881    15.261  -17.208 1.00 86.74 245 A 1 
ATOM   1944 C  CD  . LYS A 1 245 ? 6.943    14.168  -17.304 1.00 81.41 245 A 1 
ATOM   1945 C  CE  . LYS A 1 245 ? 8.263    14.541  -16.648 1.00 74.92 245 A 1 
ATOM   1946 N  NZ  . LYS A 1 245 ? 9.191    13.387  -16.733 1.00 66.18 245 A 1 
ATOM   1947 N  N   . ARG A 1 246 ? 1.303    14.869  -18.690 1.00 92.69 246 A 1 
ATOM   1948 C  CA  . ARG A 1 246 ? 0.244    14.457  -19.615 1.00 92.66 246 A 1 
ATOM   1949 C  C   . ARG A 1 246 ? -0.241   15.661  -20.416 1.00 91.39 246 A 1 
ATOM   1950 O  O   . ARG A 1 246 ? -0.205   16.789  -19.919 1.00 87.83 246 A 1 
ATOM   1951 C  CB  . ARG A 1 246 ? -0.882   13.790  -18.808 1.00 92.22 246 A 1 
ATOM   1952 C  CG  . ARG A 1 246 ? -2.039   13.294  -19.664 1.00 91.49 246 A 1 
ATOM   1953 C  CD  . ARG A 1 246 ? -3.027   12.562  -18.779 1.00 90.60 246 A 1 
ATOM   1954 N  NE  . ARG A 1 246 ? -4.324   12.406  -19.419 1.00 90.87 246 A 1 
ATOM   1955 C  CZ  . ARG A 1 246 ? -4.901   11.297  -19.839 1.00 92.19 246 A 1 
ATOM   1956 N  NH1 . ARG A 1 246 ? -4.314   10.148  -19.865 1.00 87.31 246 A 1 
ATOM   1957 N  NH2 . ARG A 1 246 ? -6.118   11.338  -20.226 1.00 86.74 246 A 1 
ATOM   1958 N  N   . ASP A 1 247 ? -0.732   15.415  -21.631 1.00 89.25 247 A 1 
ATOM   1959 C  CA  . ASP A 1 247 ? -1.397   16.454  -22.409 1.00 86.64 247 A 1 
ATOM   1960 C  C   . ASP A 1 247 ? -2.614   16.989  -21.641 1.00 85.92 247 A 1 
ATOM   1961 O  O   . ASP A 1 247 ? -3.570   16.265  -21.352 1.00 81.30 247 A 1 
ATOM   1962 C  CB  . ASP A 1 247 ? -1.777   15.920  -23.795 1.00 83.03 247 A 1 
ATOM   1963 C  CG  . ASP A 1 247 ? -2.410   16.999  -24.678 1.00 78.76 247 A 1 
ATOM   1964 O  OD1 . ASP A 1 247 ? -2.437   18.176  -24.273 1.00 72.20 247 A 1 
ATOM   1965 O  OD2 . ASP A 1 247 ? -2.900   16.651  -25.771 1.00 71.63 247 A 1 
ATOM   1966 N  N   . GLN A 1 248 ? -2.553   18.268  -21.290 1.00 79.76 248 A 1 
ATOM   1967 C  CA  . GLN A 1 248 ? -3.585   18.983  -20.542 1.00 76.84 248 A 1 
ATOM   1968 C  C   . GLN A 1 248 ? -4.447   19.882  -21.451 1.00 78.07 248 A 1 
ATOM   1969 O  O   . GLN A 1 248 ? -5.214   20.696  -20.944 1.00 73.25 248 A 1 
ATOM   1970 C  CB  . GLN A 1 248 ? -2.939   19.797  -19.402 1.00 70.78 248 A 1 
ATOM   1971 C  CG  . GLN A 1 248 ? -2.205   18.940  -18.362 1.00 64.19 248 A 1 
ATOM   1972 C  CD  . GLN A 1 248 ? -3.125   18.054  -17.517 1.00 57.94 248 A 1 
ATOM   1973 O  OE1 . GLN A 1 248 ? -4.224   18.436  -17.152 1.00 54.51 248 A 1 
ATOM   1974 N  NE2 . GLN A 1 248 ? -2.700   16.870  -17.160 1.00 51.77 248 A 1 
ATOM   1975 N  N   . THR A 1 249 ? -4.335   19.750  -22.776 1.00 81.40 249 A 1 
ATOM   1976 C  CA  . THR A 1 249 ? -5.181   20.516  -23.712 1.00 80.71 249 A 1 
ATOM   1977 C  C   . THR A 1 249 ? -6.667   20.213  -23.520 1.00 81.36 249 A 1 
ATOM   1978 O  O   . THR A 1 249 ? -7.509   21.106  -23.649 1.00 77.94 249 A 1 
ATOM   1979 C  CB  . THR A 1 249 ? -4.822   20.247  -25.178 1.00 78.54 249 A 1 
ATOM   1980 O  OG1 . THR A 1 249 ? -4.889   18.879  -25.477 1.00 72.54 249 A 1 
ATOM   1981 C  CG2 . THR A 1 249 ? -3.446   20.790  -25.557 1.00 71.31 249 A 1 
ATOM   1982 N  N   . GLN A 1 250 ? -7.002   18.982  -23.164 1.00 81.62 250 A 1 
ATOM   1983 C  CA  . GLN A 1 250 ? -8.307   18.588  -22.688 1.00 80.58 250 A 1 
ATOM   1984 C  C   . GLN A 1 250 ? -8.251   18.476  -21.160 1.00 80.95 250 A 1 
ATOM   1985 O  O   . GLN A 1 250 ? -7.592   17.603  -20.610 1.00 77.27 250 A 1 
ATOM   1986 C  CB  . GLN A 1 250 ? -8.744   17.277  -23.360 1.00 76.86 250 A 1 
ATOM   1987 C  CG  . GLN A 1 250 ? -8.876   17.406  -24.887 1.00 70.50 250 A 1 
ATOM   1988 C  CD  . GLN A 1 250 ? -9.363   16.109  -25.553 1.00 65.38 250 A 1 
ATOM   1989 O  OE1 . GLN A 1 250 ? -9.880   15.209  -24.925 1.00 61.54 250 A 1 
ATOM   1990 N  NE2 . GLN A 1 250 ? -9.207   15.979  -26.845 1.00 59.00 250 A 1 
ATOM   1991 N  N   . HIS A 1 251 ? -8.960   19.362  -20.466 1.00 83.11 251 A 1 
ATOM   1992 C  CA  . HIS A 1 251 ? -9.048   19.350  -19.015 1.00 83.08 251 A 1 
ATOM   1993 C  C   . HIS A 1 251 ? -10.435  18.868  -18.568 1.00 85.68 251 A 1 
ATOM   1994 O  O   . HIS A 1 251 ? -11.464  19.302  -19.088 1.00 82.23 251 A 1 
ATOM   1995 C  CB  . HIS A 1 251 ? -8.714   20.745  -18.469 1.00 76.33 251 A 1 
ATOM   1996 C  CG  . HIS A 1 251 ? -8.732   20.804  -16.967 1.00 69.43 251 A 1 
ATOM   1997 N  ND1 . HIS A 1 251 ? -9.832   21.029  -16.175 1.00 60.53 251 A 1 
ATOM   1998 C  CD2 . HIS A 1 251 ? -7.670   20.587  -16.120 1.00 59.39 251 A 1 
ATOM   1999 C  CE1 . HIS A 1 251 ? -9.457   20.955  -14.885 1.00 54.34 251 A 1 
ATOM   2000 N  NE2 . HIS A 1 251 ? -8.142   20.690  -14.821 1.00 55.52 251 A 1 
ATOM   2001 N  N   . ALA A 1 252 ? -10.464  17.994  -17.577 1.00 88.94 252 A 1 
ATOM   2002 C  CA  . ALA A 1 252 ? -11.687  17.603  -16.896 1.00 90.95 252 A 1 
ATOM   2003 C  C   . ALA A 1 252 ? -11.548  17.876  -15.397 1.00 92.46 252 A 1 
ATOM   2004 O  O   . ALA A 1 252 ? -10.485  17.683  -14.816 1.00 91.18 252 A 1 
ATOM   2005 C  CB  . ALA A 1 252 ? -11.985  16.132  -17.200 1.00 88.76 252 A 1 
ATOM   2006 N  N   . GLU A 1 253 ? -12.624  18.309  -14.748 1.00 94.17 253 A 1 
ATOM   2007 C  CA  . GLU A 1 253 ? -12.592  18.555  -13.298 1.00 94.72 253 A 1 
ATOM   2008 C  C   . GLU A 1 253 ? -12.430  17.277  -12.474 1.00 95.97 253 A 1 
ATOM   2009 O  O   . GLU A 1 253 ? -11.741  17.286  -11.460 1.00 94.86 253 A 1 
ATOM   2010 C  CB  . GLU A 1 253 ? -13.862  19.266  -12.840 1.00 92.86 253 A 1 
ATOM   2011 C  CG  . GLU A 1 253 ? -13.921  20.745  -13.247 1.00 82.35 253 A 1 
ATOM   2012 C  CD  . GLU A 1 253 ? -14.878  21.542  -12.352 1.00 72.46 253 A 1 
ATOM   2013 O  OE1 . GLU A 1 253 ? -14.791  22.788  -12.406 1.00 64.75 253 A 1 
ATOM   2014 O  OE2 . GLU A 1 253 ? -15.616  20.924  -11.558 1.00 67.28 253 A 1 
ATOM   2015 N  N   . ASP A 1 254 ? -13.075  16.202  -12.906 1.00 96.11 254 A 1 
ATOM   2016 C  CA  . ASP A 1 254 ? -12.970  14.865  -12.338 1.00 97.12 254 A 1 
ATOM   2017 C  C   . ASP A 1 254 ? -12.863  13.843  -13.483 1.00 97.34 254 A 1 
ATOM   2018 O  O   . ASP A 1 254 ? -13.875  13.313  -13.942 1.00 96.71 254 A 1 
ATOM   2019 C  CB  . ASP A 1 254 ? -14.160  14.594  -11.407 1.00 97.24 254 A 1 
ATOM   2020 C  CG  . ASP A 1 254 ? -13.989  13.266  -10.639 1.00 97.68 254 A 1 
ATOM   2021 O  OD1 . ASP A 1 254 ? -12.889  12.673  -10.707 1.00 97.24 254 A 1 
ATOM   2022 O  OD2 . ASP A 1 254 ? -14.931  12.859  -9.927  1.00 97.35 254 A 1 
ATOM   2023 N  N   . PRO A 1 255 ? -11.658  13.599  -14.011 1.00 97.34 255 A 1 
ATOM   2024 C  CA  . PRO A 1 255 ? -11.452  12.671  -15.107 1.00 97.18 255 A 1 
ATOM   2025 C  C   . PRO A 1 255 ? -12.045  11.295  -14.802 1.00 97.56 255 A 1 
ATOM   2026 O  O   . PRO A 1 255 ? -11.704  10.670  -13.789 1.00 97.28 255 A 1 
ATOM   2027 C  CB  . PRO A 1 255 ? -9.946   12.616  -15.327 1.00 96.41 255 A 1 
ATOM   2028 C  CG  . PRO A 1 255 ? -9.465   13.982  -14.846 1.00 95.15 255 A 1 
ATOM   2029 C  CD  . PRO A 1 255 ? -10.402  14.269  -13.685 1.00 96.53 255 A 1 
ATOM   2030 N  N   . TYR A 1 256 ? -12.925  10.830  -15.669 1.00 97.69 256 A 1 
ATOM   2031 C  CA  . TYR A 1 256 ? -13.624  9.548   -15.552 1.00 97.75 256 A 1 
ATOM   2032 C  C   . TYR A 1 256 ? -14.378  9.326   -14.228 1.00 98.09 256 A 1 
ATOM   2033 O  O   . TYR A 1 256 ? -14.682  8.187   -13.883 1.00 97.53 256 A 1 
ATOM   2034 C  CB  . TYR A 1 256 ? -12.663  8.395   -15.886 1.00 97.26 256 A 1 
ATOM   2035 C  CG  . TYR A 1 256 ? -11.902  8.584   -17.178 1.00 96.82 256 A 1 
ATOM   2036 C  CD1 . TYR A 1 256 ? -12.610  8.705   -18.391 1.00 95.26 256 A 1 
ATOM   2037 C  CD2 . TYR A 1 256 ? -10.498  8.671   -17.175 1.00 95.35 256 A 1 
ATOM   2038 C  CE1 . TYR A 1 256 ? -11.918  8.915   -19.596 1.00 94.14 256 A 1 
ATOM   2039 C  CE2 . TYR A 1 256 ? -9.801   8.873   -18.378 1.00 94.12 256 A 1 
ATOM   2040 C  CZ  . TYR A 1 256 ? -10.513  9.005   -19.588 1.00 94.45 256 A 1 
ATOM   2041 O  OH  . TYR A 1 256 ? -9.856   9.226   -20.763 1.00 92.63 256 A 1 
ATOM   2042 N  N   . ASP A 1 257 ? -14.692  10.398  -13.515 1.00 97.96 257 A 1 
ATOM   2043 C  CA  . ASP A 1 257 ? -15.360  10.412  -12.209 1.00 98.38 257 A 1 
ATOM   2044 C  C   . ASP A 1 257 ? -14.573  9.688   -11.096 1.00 98.59 257 A 1 
ATOM   2045 O  O   . ASP A 1 257 ? -15.161  9.182   -10.143 1.00 98.35 257 A 1 
ATOM   2046 C  CB  . ASP A 1 257 ? -16.820  9.924   -12.315 1.00 97.92 257 A 1 
ATOM   2047 C  CG  . ASP A 1 257 ? -17.603  10.494  -13.503 1.00 96.54 257 A 1 
ATOM   2048 O  OD1 . ASP A 1 257 ? -17.756  11.723  -13.583 1.00 92.29 257 A 1 
ATOM   2049 O  OD2 . ASP A 1 257 ? -18.096  9.677   -14.319 1.00 91.52 257 A 1 
ATOM   2050 N  N   . GLN A 1 258 ? -13.241  9.612   -11.197 1.00 98.57 258 A 1 
ATOM   2051 C  CA  . GLN A 1 258 ? -12.445  8.851   -10.222 1.00 98.62 258 A 1 
ATOM   2052 C  C   . GLN A 1 258 ? -12.510  9.450   -8.817  1.00 98.78 258 A 1 
ATOM   2053 O  O   . GLN A 1 258 ? -12.574  8.691   -7.855  1.00 98.66 258 A 1 
ATOM   2054 C  CB  . GLN A 1 258 ? -10.990  8.699   -10.690 1.00 98.55 258 A 1 
ATOM   2055 C  CG  . GLN A 1 258 ? -10.207  7.738   -9.771  1.00 98.30 258 A 1 
ATOM   2056 C  CD  . GLN A 1 258 ? -8.781   7.449   -10.238 1.00 98.49 258 A 1 
ATOM   2057 O  OE1 . GLN A 1 258 ? -8.464   6.368   -10.682 1.00 95.32 258 A 1 
ATOM   2058 N  NE2 . GLN A 1 258 ? -7.880   8.397   -10.132 1.00 95.43 258 A 1 
ATOM   2059 N  N   . PHE A 1 259 ? -12.505  10.774  -8.650  1.00 98.68 259 A 1 
ATOM   2060 C  CA  . PHE A 1 259 ? -12.580  11.372  -7.318  1.00 98.67 259 A 1 
ATOM   2061 C  C   . PHE A 1 259 ? -13.917  11.064  -6.635  1.00 98.66 259 A 1 
ATOM   2062 O  O   . PHE A 1 259 ? -13.925  10.611  -5.491  1.00 98.51 259 A 1 
ATOM   2063 C  CB  . PHE A 1 259 ? -12.323  12.890  -7.384  1.00 98.37 259 A 1 
ATOM   2064 C  CG  . PHE A 1 259 ? -10.919  13.305  -7.784  1.00 98.05 259 A 1 
ATOM   2065 C  CD1 . PHE A 1 259 ? -9.796   12.716  -7.171  1.00 96.92 259 A 1 
ATOM   2066 C  CD2 . PHE A 1 259 ? -10.731  14.323  -8.740  1.00 96.62 259 A 1 
ATOM   2067 C  CE1 . PHE A 1 259 ? -8.496   13.133  -7.520  1.00 95.72 259 A 1 
ATOM   2068 C  CE2 . PHE A 1 259 ? -9.437   14.740  -9.086  1.00 95.57 259 A 1 
ATOM   2069 C  CZ  . PHE A 1 259 ? -8.314   14.147  -8.478  1.00 96.00 259 A 1 
ATOM   2070 N  N   . ALA A 1 260 ? -15.028  11.203  -7.350  1.00 98.51 260 A 1 
ATOM   2071 C  CA  . ALA A 1 260 ? -16.342  10.827  -6.836  1.00 98.51 260 A 1 
ATOM   2072 C  C   . ALA A 1 260 ? -16.431  9.320   -6.521  1.00 98.64 260 A 1 
ATOM   2073 O  O   . ALA A 1 260 ? -17.028  8.909   -5.522  1.00 98.48 260 A 1 
ATOM   2074 C  CB  . ALA A 1 260 ? -17.391  11.237  -7.877  1.00 98.38 260 A 1 
ATOM   2075 N  N   . TRP A 1 261 ? -15.790  8.487   -7.343  1.00 98.65 261 A 1 
ATOM   2076 C  CA  . TRP A 1 261 ? -15.709  7.045   -7.122  1.00 98.72 261 A 1 
ATOM   2077 C  C   . TRP A 1 261 ? -14.856  6.679   -5.907  1.00 98.88 261 A 1 
ATOM   2078 O  O   . TRP A 1 261 ? -15.238  5.775   -5.168  1.00 98.71 261 A 1 
ATOM   2079 C  CB  . TRP A 1 261 ? -15.204  6.361   -8.391  1.00 98.75 261 A 1 
ATOM   2080 C  CG  . TRP A 1 261 ? -14.973  4.894   -8.242  1.00 98.78 261 A 1 
ATOM   2081 C  CD1 . TRP A 1 261 ? -15.894  3.920   -8.417  1.00 98.56 261 A 1 
ATOM   2082 C  CD2 . TRP A 1 261 ? -13.737  4.221   -7.848  1.00 98.74 261 A 1 
ATOM   2083 N  NE1 . TRP A 1 261 ? -15.318  2.687   -8.176  1.00 98.50 261 A 1 
ATOM   2084 C  CE2 . TRP A 1 261 ? -13.993  2.827   -7.828  1.00 98.64 261 A 1 
ATOM   2085 C  CE3 . TRP A 1 261 ? -12.437  4.672   -7.521  1.00 98.63 261 A 1 
ATOM   2086 C  CZ2 . TRP A 1 261 ? -12.979  1.884   -7.494  1.00 98.48 261 A 1 
ATOM   2087 C  CZ3 . TRP A 1 261 ? -11.441  3.743   -7.184  1.00 98.44 261 A 1 
ATOM   2088 C  CH2 . TRP A 1 261 ? -11.705  2.367   -7.176  1.00 98.40 261 A 1 
ATOM   2089 N  N   . ILE A 1 262 ? -13.749  7.374   -5.641  1.00 98.71 262 A 1 
ATOM   2090 C  CA  . ILE A 1 262 ? -12.947  7.166   -4.424  1.00 98.75 262 A 1 
ATOM   2091 C  C   . ILE A 1 262 ? -13.818  7.423   -3.191  1.00 98.73 262 A 1 
ATOM   2092 O  O   . ILE A 1 262 ? -13.870  6.577   -2.303  1.00 98.66 262 A 1 
ATOM   2093 C  CB  . ILE A 1 262 ? -11.686  8.058   -4.404  1.00 98.70 262 A 1 
ATOM   2094 C  CG1 . ILE A 1 262 ? -10.664  7.605   -5.465  1.00 98.36 262 A 1 
ATOM   2095 C  CG2 . ILE A 1 262 ? -10.993  8.023   -3.018  1.00 98.27 262 A 1 
ATOM   2096 C  CD1 . ILE A 1 262 ? -9.598   8.664   -5.782  1.00 97.82 262 A 1 
ATOM   2097 N  N   . GLU A 1 263 ? -14.522  8.549   -3.144  1.00 98.79 263 A 1 
ATOM   2098 C  CA  . GLU A 1 263 ? -15.363  8.907   -1.997  1.00 98.63 263 A 1 
ATOM   2099 C  C   . GLU A 1 263 ? -16.504  7.907   -1.787  1.00 98.72 263 A 1 
ATOM   2100 O  O   . GLU A 1 263 ? -16.677  7.391   -0.683  1.00 98.46 263 A 1 
ATOM   2101 C  CB  . GLU A 1 263 ? -15.909  10.343  -2.135  1.00 98.28 263 A 1 
ATOM   2102 C  CG  . GLU A 1 263 ? -14.805  11.402  -1.997  1.00 95.46 263 A 1 
ATOM   2103 C  CD  . GLU A 1 263 ? -15.324  12.825  -1.773  1.00 93.62 263 A 1 
ATOM   2104 O  OE1 . GLU A 1 263 ? -14.739  13.781  -2.332  1.00 86.90 263 A 1 
ATOM   2105 O  OE2 . GLU A 1 263 ? -16.238  13.007  -0.931  1.00 88.91 263 A 1 
ATOM   2106 N  N   . SER A 1 264 ? -17.230  7.559   -2.841  1.00 98.76 264 A 1 
ATOM   2107 C  CA  . SER A 1 264 ? -18.335  6.598   -2.734  1.00 98.61 264 A 1 
ATOM   2108 C  C   . SER A 1 264 ? -17.865  5.179   -2.397  1.00 98.75 264 A 1 
ATOM   2109 O  O   . SER A 1 264 ? -18.501  4.494   -1.587  1.00 98.58 264 A 1 
ATOM   2110 C  CB  . SER A 1 264 ? -19.181  6.590   -4.013  1.00 98.34 264 A 1 
ATOM   2111 O  OG  . SER A 1 264 ? -18.384  6.357   -5.162  1.00 91.26 264 A 1 
ATOM   2112 N  N   . SER A 1 265 ? -16.728  4.736   -2.949  1.00 98.79 265 A 1 
ATOM   2113 C  CA  . SER A 1 265 ? -16.149  3.427   -2.638  1.00 98.71 265 A 1 
ATOM   2114 C  C   . SER A 1 265 ? -15.609  3.364   -1.216  1.00 98.76 265 A 1 
ATOM   2115 O  O   . SER A 1 265 ? -15.702  2.319   -0.570  1.00 98.53 265 A 1 
ATOM   2116 C  CB  . SER A 1 265 ? -15.013  3.086   -3.611  1.00 98.69 265 A 1 
ATOM   2117 O  OG  . SER A 1 265 ? -15.501  3.056   -4.934  1.00 95.76 265 A 1 
ATOM   2118 N  N   . TYR A 1 266 ? -15.074  4.472   -0.702  1.00 98.85 266 A 1 
ATOM   2119 C  CA  . TYR A 1 266 ? -14.651  4.606   0.683   1.00 98.84 266 A 1 
ATOM   2120 C  C   . TYR A 1 266 ? -15.847  4.523   1.637   1.00 98.83 266 A 1 
ATOM   2121 O  O   . TYR A 1 266 ? -15.835  3.704   2.551   1.00 98.69 266 A 1 
ATOM   2122 C  CB  . TYR A 1 266 ? -13.871  5.917   0.861   1.00 98.74 266 A 1 
ATOM   2123 C  CG  . TYR A 1 266 ? -13.517  6.210   2.303   1.00 98.67 266 A 1 
ATOM   2124 C  CD1 . TYR A 1 266 ? -14.387  6.975   3.108   1.00 98.34 266 A 1 
ATOM   2125 C  CD2 . TYR A 1 266 ? -12.343  5.679   2.863   1.00 98.40 266 A 1 
ATOM   2126 C  CE1 . TYR A 1 266 ? -14.088  7.199   4.462   1.00 98.01 266 A 1 
ATOM   2127 C  CE2 . TYR A 1 266 ? -12.033  5.902   4.216   1.00 97.99 266 A 1 
ATOM   2128 C  CZ  . TYR A 1 266 ? -12.908  6.657   5.010   1.00 97.97 266 A 1 
ATOM   2129 O  OH  . TYR A 1 266 ? -12.618  6.864   6.335   1.00 97.08 266 A 1 
ATOM   2130 N  N   . ASP A 1 267 ? -16.889  5.307   1.398   1.00 98.76 267 A 1 
ATOM   2131 C  CA  . ASP A 1 267 ? -18.072  5.347   2.256   1.00 98.60 267 A 1 
ATOM   2132 C  C   . ASP A 1 267 ? -18.769  3.972   2.332   1.00 98.61 267 A 1 
ATOM   2133 O  O   . ASP A 1 267 ? -19.105  3.493   3.415   1.00 98.31 267 A 1 
ATOM   2134 C  CB  . ASP A 1 267 ? -19.046  6.439   1.762   1.00 98.43 267 A 1 
ATOM   2135 C  CG  . ASP A 1 267 ? -18.595  7.878   2.052   1.00 96.82 267 A 1 
ATOM   2136 O  OD1 . ASP A 1 267 ? -17.726  8.075   2.933   1.00 93.93 267 A 1 
ATOM   2137 O  OD2 . ASP A 1 267 ? -19.193  8.811   1.461   1.00 93.91 267 A 1 
ATOM   2138 N  N   . ASP A 1 268 ? -18.920  3.283   1.195   1.00 98.50 268 A 1 
ATOM   2139 C  CA  . ASP A 1 268 ? -19.476  1.923   1.137   1.00 98.46 268 A 1 
ATOM   2140 C  C   . ASP A 1 268 ? -18.606  0.909   1.901   1.00 98.45 268 A 1 
ATOM   2141 O  O   . ASP A 1 268 ? -19.115  0.068   2.646   1.00 97.91 268 A 1 
ATOM   2142 C  CB  . ASP A 1 268 ? -19.641  1.509   -0.337  1.00 98.16 268 A 1 
ATOM   2143 C  CG  . ASP A 1 268 ? -20.057  0.050   -0.494  1.00 96.96 268 A 1 
ATOM   2144 O  OD1 . ASP A 1 268 ? -21.210  -0.321  -0.200  1.00 92.39 268 A 1 
ATOM   2145 O  OD2 . ASP A 1 268 ? -19.210  -0.782  -0.913  1.00 92.41 268 A 1 
ATOM   2146 N  N   . ALA A 1 269 ? -17.281  0.992   1.775   1.00 98.50 269 A 1 
ATOM   2147 C  CA  . ALA A 1 269 ? -16.364  0.106   2.485   1.00 98.41 269 A 1 
ATOM   2148 C  C   . ALA A 1 269 ? -16.426  0.299   4.010   1.00 98.20 269 A 1 
ATOM   2149 O  O   . ALA A 1 269 ? -16.498  -0.675  4.755   1.00 97.78 269 A 1 
ATOM   2150 C  CB  . ALA A 1 269 ? -14.945  0.334   1.966   1.00 98.34 269 A 1 
ATOM   2151 N  N   . VAL A 1 270 ? -16.453  1.549   4.471   1.00 98.31 270 A 1 
ATOM   2152 C  CA  . VAL A 1 270 ? -16.569  1.879   5.897   1.00 98.02 270 A 1 
ATOM   2153 C  C   . VAL A 1 270 ? -17.884  1.362   6.474   1.00 97.89 270 A 1 
ATOM   2154 O  O   . VAL A 1 270 ? -17.893  0.762   7.553   1.00 96.86 270 A 1 
ATOM   2155 C  CB  . VAL A 1 270 ? -16.399  3.396   6.117   1.00 97.35 270 A 1 
ATOM   2156 C  CG1 . VAL A 1 270 ? -16.721  3.818   7.556   1.00 92.61 270 A 1 
ATOM   2157 C  CG2 . VAL A 1 270 ? -14.953  3.815   5.837   1.00 93.11 270 A 1 
ATOM   2158 N  N   . GLN A 1 271 ? -19.004  1.496   5.741   1.00 97.94 271 A 1 
ATOM   2159 C  CA  . GLN A 1 271 ? -20.297  0.931   6.151   1.00 97.78 271 A 1 
ATOM   2160 C  C   . GLN A 1 271 ? -20.261  -0.599  6.263   1.00 97.52 271 A 1 
ATOM   2161 O  O   . GLN A 1 271 ? -20.924  -1.169  7.138   1.00 96.38 271 A 1 
ATOM   2162 C  CB  . GLN A 1 271 ? -21.387  1.340   5.150   1.00 97.41 271 A 1 
ATOM   2163 C  CG  . GLN A 1 271 ? -21.762  2.821   5.292   1.00 87.14 271 A 1 
ATOM   2164 C  CD  . GLN A 1 271 ? -22.796  3.256   4.255   1.00 77.22 271 A 1 
ATOM   2165 O  OE1 . GLN A 1 271 ? -23.501  2.461   3.648   1.00 69.73 271 A 1 
ATOM   2166 N  NE2 . GLN A 1 271 ? -22.957  4.537   4.047   1.00 66.47 271 A 1 
ATOM   2167 N  N   . LYS A 1 272 ? -19.462  -1.267  5.438   1.00 97.16 272 A 1 
ATOM   2168 C  CA  . LYS A 1 272 ? -19.235  -2.721  5.489   1.00 96.56 272 A 1 
ATOM   2169 C  C   . LYS A 1 272 ? -18.216  -3.157  6.558   1.00 96.25 272 A 1 
ATOM   2170 O  O   . LYS A 1 272 ? -18.026  -4.349  6.757   1.00 94.93 272 A 1 
ATOM   2171 C  CB  . LYS A 1 272 ? -18.838  -3.215  4.088   1.00 96.45 272 A 1 
ATOM   2172 C  CG  . LYS A 1 272 ? -20.040  -3.168  3.131   1.00 94.98 272 A 1 
ATOM   2173 C  CD  . LYS A 1 272 ? -19.607  -3.435  1.692   1.00 92.99 272 A 1 
ATOM   2174 C  CE  . LYS A 1 272 ? -20.849  -3.387  0.796   1.00 89.89 272 A 1 
ATOM   2175 N  NZ  . LYS A 1 272 ? -20.507  -3.313  -0.640  1.00 83.00 272 A 1 
ATOM   2176 N  N   . GLY A 1 273 ? -17.573  -2.209  7.244   1.00 96.76 273 A 1 
ATOM   2177 C  CA  . GLY A 1 273 ? -16.578  -2.480  8.287   1.00 96.16 273 A 1 
ATOM   2178 C  C   . GLY A 1 273 ? -15.164  -2.762  7.766   1.00 96.46 273 A 1 
ATOM   2179 O  O   . GLY A 1 273 ? -14.338  -3.261  8.527   1.00 94.98 273 A 1 
ATOM   2180 N  N   . PHE A 1 274 ? -14.894  -2.438  6.513   1.00 97.68 274 A 1 
ATOM   2181 C  CA  . PHE A 1 274 ? -13.554  -2.528  5.949   1.00 97.81 274 A 1 
ATOM   2182 C  C   . PHE A 1 274 ? -12.717  -1.285  6.294   1.00 98.01 274 A 1 
ATOM   2183 O  O   . PHE A 1 274 ? -13.226  -0.161  6.360   1.00 97.42 274 A 1 
ATOM   2184 C  CB  . PHE A 1 274 ? -13.613  -2.723  4.427   1.00 97.41 274 A 1 
ATOM   2185 C  CG  . PHE A 1 274 ? -14.160  -4.063  4.001   1.00 97.11 274 A 1 
ATOM   2186 C  CD1 . PHE A 1 274 ? -13.303  -5.170  3.857   1.00 94.66 274 A 1 
ATOM   2187 C  CD2 . PHE A 1 274 ? -15.535  -4.232  3.745   1.00 94.12 274 A 1 
ATOM   2188 C  CE1 . PHE A 1 274 ? -13.803  -6.416  3.466   1.00 92.73 274 A 1 
ATOM   2189 C  CE2 . PHE A 1 274 ? -16.043  -5.483  3.355   1.00 93.13 274 A 1 
ATOM   2190 C  CZ  . PHE A 1 274 ? -15.171  -6.582  3.212   1.00 94.16 274 A 1 
ATOM   2191 N  N   . LYS A 1 275 ? -11.417  -1.485  6.455   1.00 98.17 275 A 1 
ATOM   2192 C  CA  . LYS A 1 275 ? -10.435  -0.416  6.241   1.00 98.24 275 A 1 
ATOM   2193 C  C   . LYS A 1 275 ? -10.213  -0.226  4.740   1.00 98.49 275 A 1 
ATOM   2194 O  O   . LYS A 1 275 ? -10.405  -1.158  3.954   1.00 98.23 275 A 1 
ATOM   2195 C  CB  . LYS A 1 275 ? -9.128   -0.728  6.983   1.00 97.69 275 A 1 
ATOM   2196 C  CG  . LYS A 1 275 ? -9.230   -0.557  8.519   1.00 94.01 275 A 1 
ATOM   2197 C  CD  . LYS A 1 275 ? -9.406   0.927   8.874   1.00 85.26 275 A 1 
ATOM   2198 C  CE  . LYS A 1 275 ? -9.315   1.218   10.381  1.00 79.58 275 A 1 
ATOM   2199 N  NZ  . LYS A 1 275 ? -9.375   2.698   10.622  1.00 69.40 275 A 1 
ATOM   2200 N  N   . VAL A 1 276 ? -9.813   0.977   4.352   1.00 98.42 276 A 1 
ATOM   2201 C  CA  . VAL A 1 276 ? -9.572   1.311   2.946   1.00 98.68 276 A 1 
ATOM   2202 C  C   . VAL A 1 276 ? -8.119   1.733   2.759   1.00 98.56 276 A 1 
ATOM   2203 O  O   . VAL A 1 276 ? -7.597   2.549   3.520   1.00 98.18 276 A 1 
ATOM   2204 C  CB  . VAL A 1 276 ? -10.539  2.379   2.410   1.00 98.63 276 A 1 
ATOM   2205 C  CG1 . VAL A 1 276 ? -10.431  2.486   0.883   1.00 98.15 276 A 1 
ATOM   2206 C  CG2 . VAL A 1 276 ? -11.996  2.034   2.753   1.00 98.10 276 A 1 
ATOM   2207 N  N   . SER A 1 277 ? -7.492   1.171   1.750   1.00 98.60 277 A 1 
ATOM   2208 C  CA  . SER A 1 277 ? -6.143   1.522   1.315   1.00 98.68 277 A 1 
ATOM   2209 C  C   . SER A 1 277 ? -6.135   1.877   -0.172  1.00 98.77 277 A 1 
ATOM   2210 O  O   . SER A 1 277 ? -7.061   1.535   -0.904  1.00 98.65 277 A 1 
ATOM   2211 C  CB  . SER A 1 277 ? -5.174   0.378   1.613   1.00 98.40 277 A 1 
ATOM   2212 O  OG  . SER A 1 277 ? -5.058   0.263   3.015   1.00 94.13 277 A 1 
ATOM   2213 N  N   . VAL A 1 278 ? -5.103   2.575   -0.607  1.00 98.67 278 A 1 
ATOM   2214 C  CA  . VAL A 1 278 ? -4.974   3.062   -1.975  1.00 98.64 278 A 1 
ATOM   2215 C  C   . VAL A 1 278 ? -3.600   2.699   -2.518  1.00 98.74 278 A 1 
ATOM   2216 O  O   . VAL A 1 278 ? -2.590   2.903   -1.841  1.00 98.47 278 A 1 
ATOM   2217 C  CB  . VAL A 1 278 ? -5.209   4.585   -2.037  1.00 98.45 278 A 1 
ATOM   2218 C  CG1 . VAL A 1 278 ? -5.080   5.132   -3.461  1.00 97.31 278 A 1 
ATOM   2219 C  CG2 . VAL A 1 278 ? -6.606   4.975   -1.525  1.00 97.52 278 A 1 
ATOM   2220 N  N   . ALA A 1 279 ? -3.550   2.211   -3.741  1.00 98.71 279 A 1 
ATOM   2221 C  CA  . ALA A 1 279 ? -2.331   2.193   -4.535  1.00 98.89 279 A 1 
ATOM   2222 C  C   . ALA A 1 279 ? -2.509   3.053   -5.788  1.00 98.72 279 A 1 
ATOM   2223 O  O   . ALA A 1 279 ? -3.581   3.092   -6.391  1.00 98.65 279 A 1 
ATOM   2224 C  CB  . ALA A 1 279 ? -1.927   0.755   -4.857  1.00 98.76 279 A 1 
ATOM   2225 N  N   . LEU A 1 280 ? -1.458   3.769   -6.167  1.00 98.57 280 A 1 
ATOM   2226 C  CA  . LEU A 1 280 ? -1.400   4.596   -7.355  1.00 98.36 280 A 1 
ATOM   2227 C  C   . LEU A 1 280 ? 0.034    4.607   -7.906  1.00 98.37 280 A 1 
ATOM   2228 O  O   . LEU A 1 280 ? 0.979    4.375   -7.156  1.00 97.35 280 A 1 
ATOM   2229 C  CB  . LEU A 1 280 ? -1.930   6.008   -7.019  1.00 97.24 280 A 1 
ATOM   2230 C  CG  . LEU A 1 280 ? -1.207   6.749   -5.872  1.00 96.15 280 A 1 
ATOM   2231 C  CD1 . LEU A 1 280 ? 0.004    7.547   -6.347  1.00 92.30 280 A 1 
ATOM   2232 C  CD2 . LEU A 1 280 ? -2.155   7.742   -5.207  1.00 92.13 280 A 1 
ATOM   2233 N  N   . HIS A 1 281 ? 0.199    4.873   -9.194  1.00 98.33 281 A 1 
ATOM   2234 C  CA  . HIS A 1 281 ? 1.531    4.905   -9.788  1.00 98.08 281 A 1 
ATOM   2235 C  C   . HIS A 1 281 ? 2.245    6.231   -9.503  1.00 97.86 281 A 1 
ATOM   2236 O  O   . HIS A 1 281 ? 3.154    6.280   -8.674  1.00 97.09 281 A 1 
ATOM   2237 C  CB  . HIS A 1 281 ? 1.432    4.572   -11.278 1.00 97.89 281 A 1 
ATOM   2238 C  CG  . HIS A 1 281 ? 2.782    4.557   -11.927 1.00 97.84 281 A 1 
ATOM   2239 N  ND1 . HIS A 1 281 ? 3.756    3.592   -11.762 1.00 96.98 281 A 1 
ATOM   2240 C  CD2 . HIS A 1 281 ? 3.296    5.513   -12.755 1.00 97.11 281 A 1 
ATOM   2241 C  CE1 . HIS A 1 281 ? 4.822    3.958   -12.483 1.00 96.78 281 A 1 
ATOM   2242 N  NE2 . HIS A 1 281 ? 4.583    5.129   -13.099 1.00 96.85 281 A 1 
ATOM   2243 N  N   . ILE A 1 282 ? 1.782    7.315   -10.109 1.00 97.05 282 A 1 
ATOM   2244 C  CA  . ILE A 1 282 ? 2.412    8.635   -9.993  1.00 96.85 282 A 1 
ATOM   2245 C  C   . ILE A 1 282 ? 1.973    9.303   -8.680  1.00 96.96 282 A 1 
ATOM   2246 O  O   . ILE A 1 282 ? 0.778    9.577   -8.528  1.00 96.65 282 A 1 
ATOM   2247 C  CB  . ILE A 1 282 ? 2.096    9.523   -11.214 1.00 96.50 282 A 1 
ATOM   2248 C  CG1 . ILE A 1 282 ? 2.447    8.791   -12.531 1.00 95.66 282 A 1 
ATOM   2249 C  CG2 . ILE A 1 282 ? 2.848    10.864  -11.109 1.00 95.81 282 A 1 
ATOM   2250 C  CD1 . ILE A 1 282 ? 2.176    9.588   -13.803 1.00 94.14 282 A 1 
ATOM   2251 N  N   . PRO A 1 283 ? 2.893    9.616   -7.756  1.00 95.86 283 A 1 
ATOM   2252 C  CA  . PRO A 1 283 ? 2.546    10.368  -6.561  1.00 95.45 283 A 1 
ATOM   2253 C  C   . PRO A 1 283 ? 2.252    11.845  -6.898  1.00 95.22 283 A 1 
ATOM   2254 O  O   . PRO A 1 283 ? 2.841    12.392  -7.833  1.00 94.22 283 A 1 
ATOM   2255 C  CB  . PRO A 1 283 ? 3.737    10.199  -5.618  1.00 94.69 283 A 1 
ATOM   2256 C  CG  . PRO A 1 283 ? 4.909    10.029  -6.578  1.00 93.23 283 A 1 
ATOM   2257 C  CD  . PRO A 1 283 ? 4.303    9.279   -7.769  1.00 95.19 283 A 1 
ATOM   2258 N  N   . PRO A 1 284 ? 1.377    12.520  -6.138  1.00 95.27 284 A 1 
ATOM   2259 C  CA  . PRO A 1 284 ? 0.869    13.840  -6.524  1.00 94.57 284 A 1 
ATOM   2260 C  C   . PRO A 1 284 ? 1.908    14.955  -6.460  1.00 93.27 284 A 1 
ATOM   2261 O  O   . PRO A 1 284 ? 2.029    15.755  -7.381  1.00 89.82 284 A 1 
ATOM   2262 C  CB  . PRO A 1 284 ? -0.318   14.103  -5.589  1.00 93.97 284 A 1 
ATOM   2263 C  CG  . PRO A 1 284 ? -0.040   13.229  -4.369  1.00 92.27 284 A 1 
ATOM   2264 C  CD  . PRO A 1 284 ? 0.667    12.016  -4.964  1.00 94.61 284 A 1 
ATOM   2265 N  N   . GLY A 1 285 ? 2.657    15.009  -5.369  1.00 90.65 285 A 1 
ATOM   2266 C  CA  . GLY A 1 285 ? 3.607    16.085  -5.101  1.00 88.89 285 A 1 
ATOM   2267 C  C   . GLY A 1 285 ? 4.990    15.864  -5.727  1.00 88.81 285 A 1 
ATOM   2268 O  O   . GLY A 1 285 ? 5.162    15.149  -6.708  1.00 85.73 285 A 1 
ATOM   2269 N  N   . VAL A 1 286 ? 5.992    16.486  -5.129  1.00 85.26 286 A 1 
ATOM   2270 C  CA  . VAL A 1 286 ? 7.394    16.281  -5.496  1.00 83.69 286 A 1 
ATOM   2271 C  C   . VAL A 1 286 ? 7.829    14.885  -5.048  1.00 83.24 286 A 1 
ATOM   2272 O  O   . VAL A 1 286 ? 7.675    14.531  -3.891  1.00 81.21 286 A 1 
ATOM   2273 C  CB  . VAL A 1 286 ? 8.289    17.359  -4.861  1.00 80.94 286 A 1 
ATOM   2274 C  CG1 . VAL A 1 286 ? 9.771    17.096  -5.106  1.00 73.75 286 A 1 
ATOM   2275 C  CG2 . VAL A 1 286 ? 7.942    18.738  -5.436  1.00 74.88 286 A 1 
ATOM   2276 N  N   . TYR A 1 287 ? 8.394    14.120  -5.976  1.00 81.86 287 A 1 
ATOM   2277 C  CA  . TYR A 1 287 ? 8.836    12.740  -5.723  1.00 79.03 287 A 1 
ATOM   2278 C  C   . TYR A 1 287 ? 10.324   12.496  -6.025  1.00 77.49 287 A 1 
ATOM   2279 O  O   . TYR A 1 287 ? 10.812   11.383  -5.857  1.00 70.92 287 A 1 
ATOM   2280 C  CB  . TYR A 1 287 ? 7.942    11.786  -6.516  1.00 75.95 287 A 1 
ATOM   2281 C  CG  . TYR A 1 287 ? 7.994    11.992  -8.019  1.00 76.08 287 A 1 
ATOM   2282 C  CD1 . TYR A 1 287 ? 7.053    12.817  -8.659  1.00 69.23 287 A 1 
ATOM   2283 C  CD2 . TYR A 1 287 ? 8.994    11.370  -8.789  1.00 72.84 287 A 1 
ATOM   2284 C  CE1 . TYR A 1 287 ? 7.105    13.032  -10.044 1.00 67.46 287 A 1 
ATOM   2285 C  CE2 . TYR A 1 287 ? 9.063    11.579  -10.181 1.00 68.14 287 A 1 
ATOM   2286 C  CZ  . TYR A 1 287 ? 8.117    12.408  -10.807 1.00 70.78 287 A 1 
ATOM   2287 O  OH  . TYR A 1 287 ? 8.175    12.616  -12.160 1.00 65.73 287 A 1 
ATOM   2288 N  N   . TYR A 1 288 ? 11.052   13.495  -6.497  1.00 77.33 288 A 1 
ATOM   2289 C  CA  . TYR A 1 288 ? 12.480   13.371  -6.805  1.00 74.33 288 A 1 
ATOM   2290 C  C   . TYR A 1 288 ? 13.214   14.724  -6.719  1.00 75.43 288 A 1 
ATOM   2291 O  O   . TYR A 1 288 ? 12.615   15.793  -6.696  1.00 69.45 288 A 1 
ATOM   2292 C  CB  . TYR A 1 288 ? 12.680   12.722  -8.195  1.00 67.66 288 A 1 
ATOM   2293 C  CG  . TYR A 1 288 ? 12.367   13.563  -9.419  1.00 62.54 288 A 1 
ATOM   2294 C  CD1 . TYR A 1 288 ? 11.180   14.327  -9.511  1.00 57.01 288 A 1 
ATOM   2295 C  CD2 . TYR A 1 288 ? 13.254   13.551  -10.511 1.00 56.34 288 A 1 
ATOM   2296 C  CE1 . TYR A 1 288 ? 10.885   15.058  -10.668 1.00 49.99 288 A 1 
ATOM   2297 C  CE2 . TYR A 1 288 ? 12.959   14.274  -11.687 1.00 50.09 288 A 1 
ATOM   2298 C  CZ  . TYR A 1 288 ? 11.771   15.019  -11.760 1.00 49.35 288 A 1 
ATOM   2299 O  OH  . TYR A 1 288 ? 11.471   15.709  -12.894 1.00 44.45 288 A 1 
ATOM   2300 N  N   . TYR A 1 289 ? 14.547   14.653  -6.751  1.00 68.23 289 A 1 
ATOM   2301 C  CA  . TYR A 1 289 ? 15.448   15.781  -6.496  1.00 66.54 289 A 1 
ATOM   2302 C  C   . TYR A 1 289 ? 15.299   16.988  -7.432  1.00 67.27 289 A 1 
ATOM   2303 O  O   . TYR A 1 289 ? 15.751   18.085  -7.093  1.00 62.90 289 A 1 
ATOM   2304 C  CB  . TYR A 1 289 ? 16.889   15.264  -6.548  1.00 61.68 289 A 1 
ATOM   2305 C  CG  . TYR A 1 289 ? 17.336   14.836  -7.932  1.00 56.88 289 A 1 
ATOM   2306 C  CD1 . TYR A 1 289 ? 17.175   13.507  -8.375  1.00 51.68 289 A 1 
ATOM   2307 C  CD2 . TYR A 1 289 ? 17.932   15.776  -8.806  1.00 52.34 289 A 1 
ATOM   2308 C  CE1 . TYR A 1 289 ? 17.592   13.115  -9.658  1.00 46.48 289 A 1 
ATOM   2309 C  CE2 . TYR A 1 289 ? 18.347   15.395  -10.098 1.00 46.98 289 A 1 
ATOM   2310 C  CZ  . TYR A 1 289 ? 18.178   14.069  -10.511 1.00 47.04 289 A 1 
ATOM   2311 O  OH  . TYR A 1 289 ? 18.585   13.693  -11.776 1.00 42.54 289 A 1 
ATOM   2312 N  N   . LYS A 1 290 ? 14.682   16.853  -8.603  1.00 70.01 290 A 1 
ATOM   2313 C  CA  . LYS A 1 290 ? 14.474   17.983  -9.533  1.00 69.70 290 A 1 
ATOM   2314 C  C   . LYS A 1 290 ? 13.353   18.940  -9.089  1.00 72.49 290 A 1 
ATOM   2315 O  O   . LYS A 1 290 ? 13.087   19.899  -9.808  1.00 67.58 290 A 1 
ATOM   2316 C  CB  . LYS A 1 290 ? 14.244   17.503  -10.974 1.00 64.03 290 A 1 
ATOM   2317 C  CG  . LYS A 1 290 ? 15.419   16.705  -11.550 1.00 57.67 290 A 1 
ATOM   2318 C  CD  . LYS A 1 290 ? 15.179   16.325  -13.027 1.00 53.01 290 A 1 
ATOM   2319 C  CE  . LYS A 1 290 ? 16.276   15.373  -13.503 1.00 48.19 290 A 1 
ATOM   2320 N  NZ  . LYS A 1 290 ? 15.974   14.731  -14.806 1.00 42.46 290 A 1 
ATOM   2321 N  N   . ASN A 1 291 ? 12.732   18.684  -7.962  1.00 76.95 291 A 1 
ATOM   2322 C  CA  . ASN A 1 291 ? 11.720   19.537  -7.341  1.00 76.74 291 A 1 
ATOM   2323 C  C   . ASN A 1 291 ? 10.566   19.919  -8.294  1.00 77.01 291 A 1 
ATOM   2324 O  O   . ASN A 1 291 ? 10.223   21.089  -8.444  1.00 73.55 291 A 1 
ATOM   2325 C  CB  . ASN A 1 291 ? 12.433   20.736  -6.674  1.00 73.65 291 A 1 
ATOM   2326 C  CG  . ASN A 1 291 ? 11.522   21.488  -5.716  1.00 69.60 291 A 1 
ATOM   2327 O  OD1 . ASN A 1 291 ? 10.597   20.948  -5.142  1.00 66.44 291 A 1 
ATOM   2328 N  ND2 . ASN A 1 291 ? 11.777   22.749  -5.494  1.00 65.87 291 A 1 
ATOM   2329 N  N   . LYS A 1 292 ? 9.988    18.918  -8.965  1.00 81.55 292 A 1 
ATOM   2330 C  CA  . LYS A 1 292 ? 8.837    19.092  -9.856  1.00 80.74 292 A 1 
ATOM   2331 C  C   . LYS A 1 292 ? 7.645    18.293  -9.349  1.00 82.72 292 A 1 
ATOM   2332 O  O   . LYS A 1 292 ? 7.819    17.182  -8.843  1.00 80.83 292 A 1 
ATOM   2333 C  CB  . LYS A 1 292 ? 9.183    18.686  -11.289 1.00 76.02 292 A 1 
ATOM   2334 C  CG  . LYS A 1 292 ? 10.200   19.643  -11.931 1.00 68.59 292 A 1 
ATOM   2335 C  CD  . LYS A 1 292 ? 10.365   19.320  -13.410 1.00 63.38 292 A 1 
ATOM   2336 C  CE  . LYS A 1 292 ? 11.325   20.309  -14.059 1.00 55.94 292 A 1 
ATOM   2337 N  NZ  . LYS A 1 292 ? 11.353   20.152  -15.541 1.00 49.39 292 A 1 
ATOM   2338 N  N   . LEU A 1 293 ? 6.455    18.857  -9.541  1.00 84.81 293 A 1 
ATOM   2339 C  CA  . LEU A 1 293 ? 5.207    18.193  -9.198  1.00 86.99 293 A 1 
ATOM   2340 C  C   . LEU A 1 293 ? 4.961    16.966  -10.085 1.00 88.74 293 A 1 
ATOM   2341 O  O   . LEU A 1 293 ? 5.247    16.998  -11.288 1.00 87.01 293 A 1 
ATOM   2342 C  CB  . LEU A 1 293 ? 4.047    19.193  -9.320  1.00 83.30 293 A 1 
ATOM   2343 C  CG  . LEU A 1 293 ? 4.117    20.370  -8.321  1.00 80.12 293 A 1 
ATOM   2344 C  CD1 . LEU A 1 293 ? 2.999    21.356  -8.625  1.00 76.24 293 A 1 
ATOM   2345 C  CD2 . LEU A 1 293 ? 3.977    19.905  -6.872  1.00 77.08 293 A 1 
ATOM   2346 N  N   . GLY A 1 294 ? 4.413    15.912  -9.490  1.00 88.85 294 A 1 
ATOM   2347 C  CA  . GLY A 1 294 ? 3.920    14.748  -10.217 1.00 89.66 294 A 1 
ATOM   2348 C  C   . GLY A 1 294 ? 2.630    15.039  -10.972 1.00 91.67 294 A 1 
ATOM   2349 O  O   . GLY A 1 294 ? 2.482    14.617  -12.119 1.00 90.85 294 A 1 
ATOM   2350 N  N   . TRP A 1 295 ? 1.719    15.791  -10.366 1.00 93.47 295 A 1 
ATOM   2351 C  CA  . TRP A 1 295 ? 0.402    16.089  -10.931 1.00 94.09 295 A 1 
ATOM   2352 C  C   . TRP A 1 295 ? 0.194    17.579  -11.197 1.00 93.32 295 A 1 
ATOM   2353 O  O   . TRP A 1 295 ? 0.871    18.440  -10.641 1.00 91.91 295 A 1 
ATOM   2354 C  CB  . TRP A 1 295 ? -0.699   15.575  -9.993  1.00 94.65 295 A 1 
ATOM   2355 C  CG  . TRP A 1 295 ? -0.748   14.115  -9.681  1.00 95.25 295 A 1 
ATOM   2356 C  CD1 . TRP A 1 295 ? 0.104    13.151  -10.103 1.00 94.17 295 A 1 
ATOM   2357 C  CD2 . TRP A 1 295 ? -1.728   13.437  -8.835  1.00 96.03 295 A 1 
ATOM   2358 N  NE1 . TRP A 1 295 ? -0.266   11.932  -9.567  1.00 94.98 295 A 1 
ATOM   2359 C  CE2 . TRP A 1 295 ? -1.380   12.056  -8.779  1.00 95.98 295 A 1 
ATOM   2360 C  CE3 . TRP A 1 295 ? -2.862   13.862  -8.110  1.00 95.82 295 A 1 
ATOM   2361 C  CZ2 . TRP A 1 295 ? -2.118   11.129  -8.015  1.00 96.17 295 A 1 
ATOM   2362 C  CZ3 . TRP A 1 295 ? -3.601   12.938  -7.356  1.00 95.73 295 A 1 
ATOM   2363 C  CH2 . TRP A 1 295 ? -3.227   11.586  -7.305  1.00 95.81 295 A 1 
ATOM   2364 N  N   . ASN A 1 296 ? -0.832   17.871  -11.991 1.00 93.76 296 A 1 
ATOM   2365 C  CA  . ASN A 1 296 ? -1.399   19.209  -12.082 1.00 93.27 296 A 1 
ATOM   2366 C  C   . ASN A 1 296 ? -1.951   19.649  -10.697 1.00 93.60 296 A 1 
ATOM   2367 O  O   . ASN A 1 296 ? -2.572   18.860  -9.987  1.00 93.15 296 A 1 
ATOM   2368 C  CB  . ASN A 1 296 ? -2.476   19.195  -13.177 1.00 91.71 296 A 1 
ATOM   2369 C  CG  . ASN A 1 296 ? -3.131   20.549  -13.352 1.00 81.06 296 A 1 
ATOM   2370 O  OD1 . ASN A 1 296 ? -3.753   21.072  -12.457 1.00 72.61 296 A 1 
ATOM   2371 N  ND2 . ASN A 1 296 ? -2.982   21.183  -14.497 1.00 70.59 296 A 1 
ATOM   2372 N  N   . GLU A 1 297 ? -1.720   20.903  -10.330 1.00 92.68 297 A 1 
ATOM   2373 C  CA  . GLU A 1 297 ? -2.043   21.430  -8.996  1.00 92.12 297 A 1 
ATOM   2374 C  C   . GLU A 1 297 ? -3.533   21.362  -8.637  1.00 92.78 297 A 1 
ATOM   2375 O  O   . GLU A 1 297 ? -3.874   21.141  -7.472  1.00 92.23 297 A 1 
ATOM   2376 C  CB  . GLU A 1 297 ? -1.555   22.883  -8.874  1.00 90.15 297 A 1 
ATOM   2377 C  CG  . GLU A 1 297 ? -0.021   22.990  -8.875  1.00 80.96 297 A 1 
ATOM   2378 C  CD  . GLU A 1 297 ? 0.513    24.412  -8.628  1.00 76.49 297 A 1 
ATOM   2379 O  OE1 . GLU A 1 297 ? 1.735    24.608  -8.845  1.00 71.49 297 A 1 
ATOM   2380 O  OE2 . GLU A 1 297 ? -0.262   25.292  -8.209  1.00 72.45 297 A 1 
ATOM   2381 N  N   . ASP A 1 298 ? -4.430   21.477  -9.617  1.00 93.15 298 A 1 
ATOM   2382 C  CA  . ASP A 1 298 ? -5.873   21.372  -9.376  1.00 93.02 298 A 1 
ATOM   2383 C  C   . ASP A 1 298 ? -6.251   19.965  -8.894  1.00 94.27 298 A 1 
ATOM   2384 O  O   . ASP A 1 298 ? -7.024   19.802  -7.940  1.00 93.96 298 A 1 
ATOM   2385 C  CB  . ASP A 1 298 ? -6.655   21.712  -10.651 1.00 91.25 298 A 1 
ATOM   2386 C  CG  . ASP A 1 298 ? -6.548   23.187  -11.062 1.00 77.64 298 A 1 
ATOM   2387 O  OD1 . ASP A 1 298 ? -6.371   24.031  -10.158 1.00 69.46 298 A 1 
ATOM   2388 O  OD2 . ASP A 1 298 ? -6.711   23.450  -12.275 1.00 69.77 298 A 1 
ATOM   2389 N  N   . TYR A 1 299 ? -5.642   18.928  -9.485  1.00 94.99 299 A 1 
ATOM   2390 C  CA  . TYR A 1 299 ? -5.834   17.542  -9.071  1.00 95.45 299 A 1 
ATOM   2391 C  C   . TYR A 1 299 ? -5.193   17.253  -7.710  1.00 95.54 299 A 1 
ATOM   2392 O  O   . TYR A 1 299 ? -5.822   16.608  -6.867  1.00 95.26 299 A 1 
ATOM   2393 C  CB  . TYR A 1 299 ? -5.316   16.591  -10.144 1.00 95.73 299 A 1 
ATOM   2394 C  CG  . TYR A 1 299 ? -5.959   16.731  -11.506 1.00 95.71 299 A 1 
ATOM   2395 C  CD1 . TYR A 1 299 ? -7.355   16.897  -11.642 1.00 95.07 299 A 1 
ATOM   2396 C  CD2 . TYR A 1 299 ? -5.159   16.671  -12.663 1.00 95.03 299 A 1 
ATOM   2397 C  CE1 . TYR A 1 299 ? -7.943   17.009  -12.912 1.00 94.56 299 A 1 
ATOM   2398 C  CE2 . TYR A 1 299 ? -5.737   16.773  -13.936 1.00 94.60 299 A 1 
ATOM   2399 C  CZ  . TYR A 1 299 ? -7.129   16.947  -14.071 1.00 94.92 299 A 1 
ATOM   2400 O  OH  . TYR A 1 299 ? -7.688   17.057  -15.302 1.00 94.05 299 A 1 
ATOM   2401 N  N   . ILE A 1 300 ? -4.015   17.819  -7.436  1.00 94.82 300 A 1 
ATOM   2402 C  CA  . ILE A 1 300 ? -3.383   17.730  -6.109  1.00 94.64 300 A 1 
ATOM   2403 C  C   . ILE A 1 300 ? -4.312   18.309  -5.043  1.00 94.57 300 A 1 
ATOM   2404 O  O   . ILE A 1 300 ? -4.518   17.699  -3.995  1.00 94.25 300 A 1 
ATOM   2405 C  CB  . ILE A 1 300 ? -2.016   18.458  -6.080  1.00 93.99 300 A 1 
ATOM   2406 C  CG1 . ILE A 1 300 ? -1.030   17.780  -7.048  1.00 92.63 300 A 1 
ATOM   2407 C  CG2 . ILE A 1 300 ? -1.433   18.483  -4.647  1.00 92.51 300 A 1 
ATOM   2408 C  CD1 . ILE A 1 300 ? 0.338    18.448  -7.127  1.00 90.98 300 A 1 
ATOM   2409 N  N   . THR A 1 301 ? -4.904   19.466  -5.320  1.00 94.42 301 A 1 
ATOM   2410 C  CA  . THR A 1 301 ? -5.802   20.145  -4.383  1.00 94.21 301 A 1 
ATOM   2411 C  C   . THR A 1 301 ? -7.043   19.305  -4.084  1.00 94.65 301 A 1 
ATOM   2412 O  O   . THR A 1 301 ? -7.404   19.142  -2.920  1.00 94.46 301 A 1 
ATOM   2413 C  CB  . THR A 1 301 ? -6.205   21.521  -4.938  1.00 93.31 301 A 1 
ATOM   2414 O  OG1 . THR A 1 301 ? -5.053   22.318  -5.062  1.00 88.02 301 A 1 
ATOM   2415 C  CG2 . THR A 1 301 ? -7.145   22.267  -3.997  1.00 86.49 301 A 1 
ATOM   2416 N  N   . LYS A 1 302 ? -7.679   18.734  -5.111  1.00 95.38 302 A 1 
ATOM   2417 C  CA  . LYS A 1 302 ? -8.843   17.853  -4.959  1.00 95.70 302 A 1 
ATOM   2418 C  C   . LYS A 1 302 ? -8.484   16.568  -4.205  1.00 96.19 302 A 1 
ATOM   2419 O  O   . LYS A 1 302 ? -9.142   16.236  -3.220  1.00 96.09 302 A 1 
ATOM   2420 C  CB  . LYS A 1 302 ? -9.441   17.530  -6.334  1.00 95.72 302 A 1 
ATOM   2421 C  CG  . LYS A 1 302 ? -10.149  18.749  -6.950  1.00 89.93 302 A 1 
ATOM   2422 C  CD  . LYS A 1 302 ? -10.640  18.419  -8.366  1.00 86.90 302 A 1 
ATOM   2423 C  CE  . LYS A 1 302 ? -11.316  19.627  -8.999  1.00 79.38 302 A 1 
ATOM   2424 N  NZ  . LYS A 1 302 ? -11.751  19.334  -10.381 1.00 71.37 302 A 1 
ATOM   2425 N  N   . PHE A 1 303 ? -7.413   15.906  -4.603  1.00 96.45 303 A 1 
ATOM   2426 C  CA  . PHE A 1 303 ? -6.967   14.669  -3.965  1.00 96.51 303 A 1 
ATOM   2427 C  C   . PHE A 1 303 ? -6.567   14.894  -2.506  1.00 96.35 303 A 1 
ATOM   2428 O  O   . PHE A 1 303 ? -6.979   14.140  -1.635  1.00 96.10 303 A 1 
ATOM   2429 C  CB  . PHE A 1 303 ? -5.811   14.086  -4.771  1.00 96.69 303 A 1 
ATOM   2430 C  CG  . PHE A 1 303 ? -5.443   12.682  -4.343  1.00 96.88 303 A 1 
ATOM   2431 C  CD1 . PHE A 1 303 ? -4.203   12.409  -3.729  1.00 95.70 303 A 1 
ATOM   2432 C  CD2 . PHE A 1 303 ? -6.332   11.621  -4.593  1.00 95.81 303 A 1 
ATOM   2433 C  CE1 . PHE A 1 303 ? -3.852   11.100  -3.392  1.00 95.01 303 A 1 
ATOM   2434 C  CE2 . PHE A 1 303 ? -5.986   10.308  -4.251  1.00 94.89 303 A 1 
ATOM   2435 C  CZ  . PHE A 1 303 ? -4.743   10.047  -3.659  1.00 95.36 303 A 1 
ATOM   2436 N  N   . SER A 1 304 ? -5.861   15.981  -2.204  1.00 95.22 304 A 1 
ATOM   2437 C  CA  . SER A 1 304 ? -5.490   16.345  -0.833  1.00 94.17 304 A 1 
ATOM   2438 C  C   . SER A 1 304 ? -6.704   16.524  0.086   1.00 94.19 304 A 1 
ATOM   2439 O  O   . SER A 1 304 ? -6.636   16.176  1.265   1.00 93.44 304 A 1 
ATOM   2440 C  CB  . SER A 1 304 ? -4.682   17.646  -0.812  1.00 92.65 304 A 1 
ATOM   2441 O  OG  . SER A 1 304 ? -3.456   17.503  -1.491  1.00 79.39 304 A 1 
ATOM   2442 N  N   . LYS A 1 305 ? -7.827   17.056  -0.429  1.00 94.64 305 A 1 
ATOM   2443 C  CA  . LYS A 1 305 ? -9.077   17.161  0.342   1.00 94.41 305 A 1 
ATOM   2444 C  C   . LYS A 1 305 ? -9.640   15.782  0.672   1.00 94.69 305 A 1 
ATOM   2445 O  O   . LYS A 1 305 ? -10.018  15.560  1.821   1.00 94.04 305 A 1 
ATOM   2446 C  CB  . LYS A 1 305 ? -10.116  18.006  -0.404  1.00 94.32 305 A 1 
ATOM   2447 C  CG  . LYS A 1 305 ? -9.761   19.496  -0.450  1.00 82.19 305 A 1 
ATOM   2448 C  CD  . LYS A 1 305 ? -10.749  20.250  -1.353  1.00 79.50 305 A 1 
ATOM   2449 C  CE  . LYS A 1 305 ? -10.376  21.725  -1.473  1.00 67.78 305 A 1 
ATOM   2450 N  NZ  . LYS A 1 305 ? -11.257  22.445  -2.433  1.00 60.13 305 A 1 
ATOM   2451 N  N   . ILE A 1 306 ? -9.639   14.859  -0.271  1.00 96.11 306 A 1 
ATOM   2452 C  CA  . ILE A 1 306 ? -10.078  13.475  -0.061  1.00 96.62 306 A 1 
ATOM   2453 C  C   . ILE A 1 306 ? -9.171   12.770  0.956   1.00 96.30 306 A 1 
ATOM   2454 O  O   . ILE A 1 306 ? -9.659   12.187  1.915   1.00 95.76 306 A 1 
ATOM   2455 C  CB  . ILE A 1 306 ? -10.154  12.711  -1.406  1.00 97.22 306 A 1 
ATOM   2456 C  CG1 . ILE A 1 306 ? -11.177  13.377  -2.350  1.00 96.85 306 A 1 
ATOM   2457 C  CG2 . ILE A 1 306 ? -10.519  11.229  -1.168  1.00 96.71 306 A 1 
ATOM   2458 C  CD1 . ILE A 1 306 ? -11.186  12.798  -3.774  1.00 95.69 306 A 1 
ATOM   2459 N  N   . MET A 1 307 ? -7.844   12.905  0.810   1.00 95.36 307 A 1 
ATOM   2460 C  CA  . MET A 1 307 ? -6.866   12.312  1.733   1.00 94.56 307 A 1 
ATOM   2461 C  C   . MET A 1 307 ? -6.982   12.838  3.172   1.00 93.74 307 A 1 
ATOM   2462 O  O   . MET A 1 307 ? -6.676   12.114  4.122   1.00 92.57 307 A 1 
ATOM   2463 C  CB  . MET A 1 307 ? -5.443   12.579  1.214   1.00 94.54 307 A 1 
ATOM   2464 C  CG  . MET A 1 307 ? -5.083   11.856  -0.090  1.00 92.97 307 A 1 
ATOM   2465 S  SD  . MET A 1 307 ? -5.173   10.045  -0.019  1.00 91.44 307 A 1 
ATOM   2466 C  CE  . MET A 1 307 ? -6.738   9.756   -0.867  1.00 84.13 307 A 1 
ATOM   2467 N  N   . LYS A 1 308 ? -7.431   14.079  3.360   1.00 93.43 308 A 1 
ATOM   2468 C  CA  . LYS A 1 308 ? -7.690   14.661  4.683   1.00 92.31 308 A 1 
ATOM   2469 C  C   . LYS A 1 308 ? -9.041   14.239  5.248   1.00 92.42 308 A 1 
ATOM   2470 O  O   . LYS A 1 308 ? -9.175   14.137  6.464   1.00 91.26 308 A 1 
ATOM   2471 C  CB  . LYS A 1 308 ? -7.615   16.193  4.610   1.00 90.70 308 A 1 
ATOM   2472 C  CG  . LYS A 1 308 ? -6.162   16.684  4.480   1.00 83.29 308 A 1 
ATOM   2473 C  CD  . LYS A 1 308 ? -6.122   18.210  4.330   1.00 79.70 308 A 1 
ATOM   2474 C  CE  . LYS A 1 308 ? -4.666   18.650  4.194   1.00 71.42 308 A 1 
ATOM   2475 N  NZ  . LYS A 1 308 ? -4.498   20.121  4.145   1.00 64.27 308 A 1 
ATOM   2476 N  N   . LYS A 1 309 ? -10.041  14.057  4.398   1.00 93.34 309 A 1 
ATOM   2477 C  CA  . LYS A 1 309 ? -11.414  13.708  4.791   1.00 93.36 309 A 1 
ATOM   2478 C  C   . LYS A 1 309 ? -11.544  12.241  5.203   1.00 93.90 309 A 1 
ATOM   2479 O  O   . LYS A 1 309 ? -12.265  11.938  6.148   1.00 93.24 309 A 1 
ATOM   2480 C  CB  . LYS A 1 309 ? -12.348  14.049  3.615   1.00 92.25 309 A 1 
ATOM   2481 C  CG  . LYS A 1 309 ? -13.836  13.760  3.889   1.00 84.44 309 A 1 
ATOM   2482 C  CD  . LYS A 1 309 ? -14.668  14.021  2.630   1.00 82.59 309 A 1 
ATOM   2483 C  CE  . LYS A 1 309 ? -16.106  13.532  2.807   1.00 72.70 309 A 1 
ATOM   2484 N  NZ  . LYS A 1 309 ? -16.858  13.547  1.521   1.00 66.48 309 A 1 
ATOM   2485 N  N   . CYS A 1 310 ? -10.864  11.345  4.496   1.00 95.65 310 A 1 
ATOM   2486 C  CA  . CYS A 1 310 ? -10.975  9.905   4.654   1.00 95.75 310 A 1 
ATOM   2487 C  C   . CYS A 1 310 ? -9.866   9.345   5.563   1.00 95.32 310 A 1 
ATOM   2488 O  O   . CYS A 1 310 ? -8.733   9.835   5.563   1.00 94.04 310 A 1 
ATOM   2489 C  CB  . CYS A 1 310 ? -10.959  9.250   3.266   1.00 96.28 310 A 1 
ATOM   2490 S  SG  . CYS A 1 310 ? -12.346  9.845   2.237   1.00 95.51 310 A 1 
ATOM   2491 N  N   . ASP A 1 311 ? -10.183  8.287   6.317   1.00 96.09 311 A 1 
ATOM   2492 C  CA  . ASP A 1 311 ? -9.225   7.559   7.168   1.00 96.01 311 A 1 
ATOM   2493 C  C   . ASP A 1 311 ? -8.636   6.356   6.415   1.00 96.74 311 A 1 
ATOM   2494 O  O   . ASP A 1 311 ? -8.972   5.196   6.679   1.00 95.98 311 A 1 
ATOM   2495 C  CB  . ASP A 1 311 ? -9.870   7.170   8.505   1.00 94.75 311 A 1 
ATOM   2496 C  CG  . ASP A 1 311 ? -8.882   6.476   9.463   1.00 91.77 311 A 1 
ATOM   2497 O  OD1 . ASP A 1 311 ? -7.721   6.947   9.527   1.00 89.19 311 A 1 
ATOM   2498 O  OD2 . ASP A 1 311 ? -9.272   5.492   10.137  1.00 87.23 311 A 1 
ATOM   2499 N  N   . PHE A 1 312 ? -7.778   6.626   5.436   1.00 97.09 312 A 1 
ATOM   2500 C  CA  . PHE A 1 312 ? -7.072   5.576   4.714   1.00 97.18 312 A 1 
ATOM   2501 C  C   . PHE A 1 312 ? -6.027   4.894   5.601   1.00 96.71 312 A 1 
ATOM   2502 O  O   . PHE A 1 312 ? -5.292   5.559   6.336   1.00 95.73 312 A 1 
ATOM   2503 C  CB  . PHE A 1 312 ? -6.448   6.111   3.424   1.00 97.31 312 A 1 
ATOM   2504 C  CG  . PHE A 1 312 ? -7.456   6.586   2.403   1.00 97.50 312 A 1 
ATOM   2505 C  CD1 . PHE A 1 312 ? -8.269   5.657   1.732   1.00 96.73 312 A 1 
ATOM   2506 C  CD2 . PHE A 1 312 ? -7.609   7.955   2.130   1.00 96.65 312 A 1 
ATOM   2507 C  CE1 . PHE A 1 312 ? -9.223   6.089   0.789   1.00 96.11 312 A 1 
ATOM   2508 C  CE2 . PHE A 1 312 ? -8.554   8.394   1.196   1.00 96.14 312 A 1 
ATOM   2509 C  CZ  . PHE A 1 312 ? -9.366   7.459   0.523   1.00 96.61 312 A 1 
ATOM   2510 N  N   . SER A 1 313 ? -5.937   3.564   5.496   1.00 97.33 313 A 1 
ATOM   2511 C  CA  . SER A 1 313 ? -5.009   2.755   6.283   1.00 97.20 313 A 1 
ATOM   2512 C  C   . SER A 1 313 ? -3.559   2.941   5.826   1.00 97.02 313 A 1 
ATOM   2513 O  O   . SER A 1 313 ? -2.697   3.266   6.633   1.00 95.54 313 A 1 
ATOM   2514 C  CB  . SER A 1 313 ? -5.430   1.279   6.206   1.00 96.95 313 A 1 
ATOM   2515 O  OG  . SER A 1 313 ? -4.579   0.470   6.985   1.00 93.74 313 A 1 
ATOM   2516 N  N   . PHE A 1 314 ? -3.304   2.746   4.535   1.00 97.40 314 A 1 
ATOM   2517 C  CA  . PHE A 1 314 ? -2.001   2.977   3.911   1.00 97.85 314 A 1 
ATOM   2518 C  C   . PHE A 1 314 ? -2.160   3.348   2.434   1.00 98.05 314 A 1 
ATOM   2519 O  O   . PHE A 1 314 ? -3.157   2.999   1.796   1.00 97.89 314 A 1 
ATOM   2520 C  CB  . PHE A 1 314 ? -1.092   1.743   4.080   1.00 97.52 314 A 1 
ATOM   2521 C  CG  . PHE A 1 314 ? -1.600   0.481   3.416   1.00 97.21 314 A 1 
ATOM   2522 C  CD1 . PHE A 1 314 ? -2.462   -0.396  4.113   1.00 96.04 314 A 1 
ATOM   2523 C  CD2 . PHE A 1 314 ? -1.210   0.149   2.111   1.00 96.29 314 A 1 
ATOM   2524 C  CE1 . PHE A 1 314 ? -2.925   -1.575  3.509   1.00 94.34 314 A 1 
ATOM   2525 C  CE2 . PHE A 1 314 ? -1.673   -1.028  1.496   1.00 94.52 314 A 1 
ATOM   2526 C  CZ  . PHE A 1 314 ? -2.531   -1.894  2.199   1.00 93.99 314 A 1 
ATOM   2527 N  N   . ILE A 1 315 ? -1.173   4.052   1.899   1.00 98.27 315 A 1 
ATOM   2528 C  CA  . ILE A 1 315 ? -1.119   4.457   0.493   1.00 98.22 315 A 1 
ATOM   2529 C  C   . ILE A 1 315 ? 0.195    3.975   -0.101  1.00 98.39 315 A 1 
ATOM   2530 O  O   . ILE A 1 315 ? 1.250    4.209   0.477   1.00 98.01 315 A 1 
ATOM   2531 C  CB  . ILE A 1 315 ? -1.271   5.989   0.335   1.00 97.62 315 A 1 
ATOM   2532 C  CG1 . ILE A 1 315 ? -2.423   6.627   1.160   1.00 95.15 315 A 1 
ATOM   2533 C  CG2 . ILE A 1 315 ? -1.414   6.348   -1.153  1.00 95.86 315 A 1 
ATOM   2534 C  CD1 . ILE A 1 315 ? -3.840   6.250   0.734   1.00 86.39 315 A 1 
ATOM   2535 N  N   . LEU A 1 316 ? 0.150    3.320   -1.266  1.00 98.42 316 A 1 
ATOM   2536 C  CA  . LEU A 1 316 ? 1.328    2.920   -2.020  1.00 98.55 316 A 1 
ATOM   2537 C  C   . LEU A 1 316 ? 1.486    3.785   -3.271  1.00 98.42 316 A 1 
ATOM   2538 O  O   . LEU A 1 316 ? 0.493    4.131   -3.909  1.00 98.11 316 A 1 
ATOM   2539 C  CB  . LEU A 1 316 ? 1.269    1.430   -2.390  1.00 98.51 316 A 1 
ATOM   2540 C  CG  . LEU A 1 316 ? 1.057    0.458   -1.210  1.00 97.78 316 A 1 
ATOM   2541 C  CD1 . LEU A 1 316 ? 1.173    -0.982  -1.704  1.00 96.94 316 A 1 
ATOM   2542 C  CD2 . LEU A 1 316 ? 2.069    0.657   -0.084  1.00 96.89 316 A 1 
ATOM   2543 N  N   . SER A 1 317 ? 2.724    4.092   -3.628  1.00 98.04 317 A 1 
ATOM   2544 C  CA  . SER A 1 317 ? 3.051    4.720   -4.906  1.00 97.68 317 A 1 
ATOM   2545 C  C   . SER A 1 317 ? 4.292    4.086   -5.534  1.00 97.51 317 A 1 
ATOM   2546 O  O   . SER A 1 317 ? 5.143    3.538   -4.840  1.00 96.87 317 A 1 
ATOM   2547 C  CB  . SER A 1 317 ? 3.197    6.245   -4.761  1.00 96.95 317 A 1 
ATOM   2548 O  OG  . SER A 1 317 ? 4.176    6.598   -3.808  1.00 95.72 317 A 1 
ATOM   2549 N  N   . GLY A 1 318 ? 4.386    4.159   -6.857  1.00 97.05 318 A 1 
ATOM   2550 C  CA  . GLY A 1 318 ? 5.570    3.812   -7.636  1.00 96.68 318 A 1 
ATOM   2551 C  C   . GLY A 1 318 ? 6.172    5.057   -8.294  1.00 96.13 318 A 1 
ATOM   2552 O  O   . GLY A 1 318 ? 6.256    6.115   -7.662  1.00 93.92 318 A 1 
ATOM   2553 N  N   . HIS A 1 319 ? 6.548    4.941   -9.553  1.00 96.50 319 A 1 
ATOM   2554 C  CA  . HIS A 1 319 ? 6.995    6.004   -10.468 1.00 96.09 319 A 1 
ATOM   2555 C  C   . HIS A 1 319 ? 8.328    6.677   -10.132 1.00 95.60 319 A 1 
ATOM   2556 O  O   . HIS A 1 319 ? 9.088    7.023   -11.032 1.00 93.74 319 A 1 
ATOM   2557 C  CB  . HIS A 1 319 ? 5.882    7.049   -10.604 1.00 95.49 319 A 1 
ATOM   2558 C  CG  . HIS A 1 319 ? 6.145    8.092   -11.645 1.00 95.15 319 A 1 
ATOM   2559 N  ND1 . HIS A 1 319 ? 6.238    7.862   -13.004 1.00 93.65 319 A 1 
ATOM   2560 C  CD2 . HIS A 1 319 ? 6.337    9.445   -11.457 1.00 93.70 319 A 1 
ATOM   2561 C  CE1 . HIS A 1 319 ? 6.465    9.047   -13.610 1.00 92.69 319 A 1 
ATOM   2562 N  NE2 . HIS A 1 319 ? 6.532    10.028  -12.704 1.00 93.00 319 A 1 
ATOM   2563 N  N   . SER A 1 320 ? 8.617    6.898   -8.855  1.00 94.47 320 A 1 
ATOM   2564 C  CA  . SER A 1 320 ? 9.858    7.553   -8.447  1.00 93.53 320 A 1 
ATOM   2565 C  C   . SER A 1 320 ? 11.089   6.652   -8.585  1.00 92.74 320 A 1 
ATOM   2566 O  O   . SER A 1 320 ? 12.206   7.167   -8.627  1.00 90.31 320 A 1 
ATOM   2567 C  CB  . SER A 1 320 ? 9.745    8.048   -7.000  1.00 92.89 320 A 1 
ATOM   2568 O  OG  . SER A 1 320 ? 9.868    6.979   -6.090  1.00 89.76 320 A 1 
ATOM   2569 N  N   . HIS A 1 321 ? 10.887   5.335   -8.628  1.00 95.13 321 A 1 
ATOM   2570 C  CA  . HIS A 1 321 ? 11.923   4.300   -8.551  1.00 95.40 321 A 1 
ATOM   2571 C  C   . HIS A 1 321 ? 12.730   4.319   -7.244  1.00 95.55 321 A 1 
ATOM   2572 O  O   . HIS A 1 321 ? 13.762   3.663   -7.134  1.00 94.27 321 A 1 
ATOM   2573 C  CB  . HIS A 1 321 ? 12.826   4.349   -9.800  1.00 95.54 321 A 1 
ATOM   2574 C  CG  . HIS A 1 321 ? 12.149   4.114   -11.120 1.00 95.70 321 A 1 
ATOM   2575 N  ND1 . HIS A 1 321 ? 12.776   3.610   -12.243 1.00 93.93 321 A 1 
ATOM   2576 C  CD2 . HIS A 1 321 ? 10.846   4.314   -11.465 1.00 93.92 321 A 1 
ATOM   2577 C  CE1 . HIS A 1 321 ? 11.872   3.510   -13.218 1.00 93.62 321 A 1 
ATOM   2578 N  NE2 . HIS A 1 321 ? 10.686   3.928   -12.785 1.00 94.10 321 A 1 
ATOM   2579 N  N   . THR A 1 322 ? 12.257   5.059   -6.247  1.00 94.55 322 A 1 
ATOM   2580 C  CA  . THR A 1 322 ? 12.984   5.307   -4.999  1.00 94.48 322 A 1 
ATOM   2581 C  C   . THR A 1 322 ? 12.161   4.933   -3.776  1.00 95.45 322 A 1 
ATOM   2582 O  O   . THR A 1 322 ? 10.931   5.060   -3.763  1.00 94.91 322 A 1 
ATOM   2583 C  CB  . THR A 1 322 ? 13.437   6.767   -4.892  1.00 92.52 322 A 1 
ATOM   2584 O  OG1 . THR A 1 322 ? 12.360   7.668   -4.994  1.00 88.13 322 A 1 
ATOM   2585 C  CG2 . THR A 1 322 ? 14.452   7.155   -5.961  1.00 86.59 322 A 1 
ATOM   2586 N  N   . ASP A 1 323 ? 12.845   4.501   -2.711  1.00 96.10 323 A 1 
ATOM   2587 C  CA  . ASP A 1 323 ? 12.236   4.187   -1.422  1.00 96.79 323 A 1 
ATOM   2588 C  C   . ASP A 1 323 ? 12.084   5.464   -0.581  1.00 96.21 323 A 1 
ATOM   2589 O  O   . ASP A 1 323 ? 13.045   5.973   -0.005  1.00 95.13 323 A 1 
ATOM   2590 C  CB  . ASP A 1 323 ? 13.056   3.106   -0.713  1.00 97.09 323 A 1 
ATOM   2591 C  CG  . ASP A 1 323 ? 12.304   2.439   0.437   1.00 97.08 323 A 1 
ATOM   2592 O  OD1 . ASP A 1 323 ? 11.374   3.044   1.009   1.00 95.58 323 A 1 
ATOM   2593 O  OD2 . ASP A 1 323 ? 12.613   1.266   0.740   1.00 95.38 323 A 1 
ATOM   2594 N  N   . MET A 1 324 ? 10.877   6.020   -0.543  1.00 96.00 324 A 1 
ATOM   2595 C  CA  . MET A 1 324 ? 10.611   7.298   0.108   1.00 95.52 324 A 1 
ATOM   2596 C  C   . MET A 1 324 ? 9.246    7.320   0.814   1.00 96.26 324 A 1 
ATOM   2597 O  O   . MET A 1 324 ? 8.294    6.654   0.420   1.00 95.87 324 A 1 
ATOM   2598 C  CB  . MET A 1 324 ? 10.677   8.456   -0.905  1.00 93.57 324 A 1 
ATOM   2599 C  CG  . MET A 1 324 ? 12.019   8.581   -1.627  1.00 88.02 324 A 1 
ATOM   2600 S  SD  . MET A 1 324 ? 12.185   10.049  -2.690  1.00 81.84 324 A 1 
ATOM   2601 C  CE  . MET A 1 324 ? 12.388   11.343  -1.449  1.00 70.56 324 A 1 
ATOM   2602 N  N   . PHE A 1 325 ? 9.145    8.192   1.824   1.00 95.44 325 A 1 
ATOM   2603 C  CA  . PHE A 1 325 ? 7.866    8.631   2.383   1.00 95.21 325 A 1 
ATOM   2604 C  C   . PHE A 1 325 ? 7.475    9.954   1.717   1.00 94.42 325 A 1 
ATOM   2605 O  O   . PHE A 1 325 ? 8.123    10.974  1.936   1.00 93.35 325 A 1 
ATOM   2606 C  CB  . PHE A 1 325 ? 7.968    8.773   3.909   1.00 95.43 325 A 1 
ATOM   2607 C  CG  . PHE A 1 325 ? 8.460    7.541   4.644   1.00 96.03 325 A 1 
ATOM   2608 C  CD1 . PHE A 1 325 ? 7.855    6.295   4.432   1.00 94.49 325 A 1 
ATOM   2609 C  CD2 . PHE A 1 325 ? 9.541    7.645   5.539   1.00 94.40 325 A 1 
ATOM   2610 C  CE1 . PHE A 1 325 ? 8.327    5.151   5.100   1.00 93.75 325 A 1 
ATOM   2611 C  CE2 . PHE A 1 325 ? 10.012   6.504   6.213   1.00 93.81 325 A 1 
ATOM   2612 C  CZ  . PHE A 1 325 ? 9.405    5.252   5.995   1.00 95.11 325 A 1 
ATOM   2613 N  N   . LEU A 1 326 ? 6.405    9.945   0.914   1.00 94.02 326 A 1 
ATOM   2614 C  CA  . LEU A 1 326 ? 5.960    11.124  0.180   1.00 93.77 326 A 1 
ATOM   2615 C  C   . LEU A 1 326 ? 4.668    11.683  0.781   1.00 93.37 326 A 1 
ATOM   2616 O  O   . LEU A 1 326 ? 3.657    10.974  0.792   1.00 92.77 326 A 1 
ATOM   2617 C  CB  . LEU A 1 326 ? 5.789    10.783  -1.309  1.00 93.67 326 A 1 
ATOM   2618 C  CG  . LEU A 1 326 ? 7.064    10.278  -2.010  1.00 93.10 326 A 1 
ATOM   2619 C  CD1 . LEU A 1 326 ? 6.751    9.986   -3.470  1.00 91.79 326 A 1 
ATOM   2620 C  CD2 . LEU A 1 326 ? 8.201    11.310  -1.966  1.00 91.74 326 A 1 
ATOM   2621 N  N   . PRO A 1 327 ? 4.650    12.928  1.281   1.00 91.96 327 A 1 
ATOM   2622 C  CA  . PRO A 1 327 ? 3.446    13.512  1.849   1.00 91.15 327 A 1 
ATOM   2623 C  C   . PRO A 1 327 ? 2.379    13.736  0.772   1.00 91.19 327 A 1 
ATOM   2624 O  O   . PRO A 1 327 ? 2.667    14.242  -0.316  1.00 89.68 327 A 1 
ATOM   2625 C  CB  . PRO A 1 327 ? 3.894    14.817  2.511   1.00 88.99 327 A 1 
ATOM   2626 C  CG  . PRO A 1 327 ? 5.130    15.216  1.707   1.00 87.10 327 A 1 
ATOM   2627 C  CD  . PRO A 1 327 ? 5.753    13.880  1.313   1.00 89.73 327 A 1 
ATOM   2628 N  N   . LEU A 1 328 ? 1.128    13.408  1.102   1.00 90.56 328 A 1 
ATOM   2629 C  CA  . LEU A 1 328 ? -0.016   13.605  0.201   1.00 90.24 328 A 1 
ATOM   2630 C  C   . LEU A 1 328 ? -0.692   14.964  0.387   1.00 88.22 328 A 1 
ATOM   2631 O  O   . LEU A 1 328 ? -1.531   15.367  -0.421  1.00 84.36 328 A 1 
ATOM   2632 C  CB  . LEU A 1 328 ? -1.009   12.463  0.421   1.00 90.87 328 A 1 
ATOM   2633 C  CG  . LEU A 1 328 ? -0.441   11.073  0.062   1.00 91.73 328 A 1 
ATOM   2634 C  CD1 . LEU A 1 328 ? -1.452   10.013  0.455   1.00 89.68 328 A 1 
ATOM   2635 C  CD2 . LEU A 1 328 ? -0.166   10.936  -1.435  1.00 90.15 328 A 1 
ATOM   2636 N  N   . TYR A 1 329 ? -0.338   15.676  1.440   1.00 85.70 329 A 1 
ATOM   2637 C  CA  . TYR A 1 329 ? -0.717   17.062  1.694   1.00 83.38 329 A 1 
ATOM   2638 C  C   . TYR A 1 329 ? 0.290    17.707  2.646   1.00 82.35 329 A 1 
ATOM   2639 O  O   . TYR A 1 329 ? 0.941    17.020  3.441   1.00 78.54 329 A 1 
ATOM   2640 C  CB  . TYR A 1 329 ? -2.142   17.125  2.266   1.00 80.98 329 A 1 
ATOM   2641 C  CG  . TYR A 1 329 ? -2.396   16.229  3.459   1.00 82.71 329 A 1 
ATOM   2642 C  CD1 . TYR A 1 329 ? -3.055   14.991  3.285   1.00 77.41 329 A 1 
ATOM   2643 C  CD2 . TYR A 1 329 ? -2.000   16.622  4.751   1.00 78.15 329 A 1 
ATOM   2644 C  CE1 . TYR A 1 329 ? -3.329   14.173  4.393   1.00 73.61 329 A 1 
ATOM   2645 C  CE2 . TYR A 1 329 ? -2.263   15.808  5.861   1.00 74.13 329 A 1 
ATOM   2646 C  CZ  . TYR A 1 329 ? -2.936   14.587  5.684   1.00 76.40 329 A 1 
ATOM   2647 O  OH  . TYR A 1 329 ? -3.219   13.816  6.775   1.00 72.52 329 A 1 
ATOM   2648 N  N   . SER A 1 330 ? 0.390    19.027  2.590   1.00 79.32 330 A 1 
ATOM   2649 C  CA  . SER A 1 330 ? 1.229    19.772  3.518   1.00 77.58 330 A 1 
ATOM   2650 C  C   . SER A 1 330 ? 0.608    19.798  4.916   1.00 77.51 330 A 1 
ATOM   2651 O  O   . SER A 1 330 ? -0.603   20.023  5.036   1.00 73.64 330 A 1 
ATOM   2652 C  CB  . SER A 1 330 ? 1.457    21.200  3.027   1.00 73.34 330 A 1 
ATOM   2653 O  OG  . SER A 1 330 ? 2.056    21.173  1.744   1.00 66.29 330 A 1 
ATOM   2654 N  N   . PRO A 1 331 ? 1.416    19.597  5.976   1.00 74.62 331 A 1 
ATOM   2655 C  CA  . PRO A 1 331 ? 0.963    19.795  7.349   1.00 72.34 331 A 1 
ATOM   2656 C  C   . PRO A 1 331 ? 0.645    21.276  7.599   1.00 73.35 331 A 1 
ATOM   2657 O  O   . PRO A 1 331 ? 1.205    22.166  6.950   1.00 69.73 331 A 1 
ATOM   2658 C  CB  . PRO A 1 331 ? 2.107    19.288  8.225   1.00 67.98 331 A 1 
ATOM   2659 C  CG  . PRO A 1 331 ? 3.347    19.537  7.371   1.00 65.81 331 A 1 
ATOM   2660 C  CD  . PRO A 1 331 ? 2.844    19.321  5.946   1.00 68.74 331 A 1 
ATOM   2661 N  N   . THR A 1 332 ? -0.252   21.536  8.546   1.00 72.93 332 A 1 
ATOM   2662 C  CA  . THR A 1 332 ? -0.568   22.902  8.987   1.00 71.55 332 A 1 
ATOM   2663 C  C   . THR A 1 332 ? 0.245    23.332  10.210  1.00 70.81 332 A 1 
ATOM   2664 O  O   . THR A 1 332 ? 0.442    24.522  10.423  1.00 65.38 332 A 1 
ATOM   2665 C  CB  . THR A 1 332 ? -2.065   23.073  9.275   1.00 67.65 332 A 1 
ATOM   2666 O  OG1 . THR A 1 332 ? -2.569   22.169  10.219  1.00 62.05 332 A 1 
ATOM   2667 C  CG2 . THR A 1 332 ? -2.894   22.884  8.000   1.00 60.20 332 A 1 
ATOM   2668 N  N   . ALA A 1 333 ? 0.747    22.368  10.987  1.00 64.40 333 A 1 
ATOM   2669 C  CA  . ALA A 1 333 ? 1.646    22.562  12.112  1.00 63.06 333 A 1 
ATOM   2670 C  C   . ALA A 1 333 ? 2.743    21.484  12.139  1.00 64.98 333 A 1 
ATOM   2671 O  O   . ALA A 1 333 ? 2.574    20.399  11.585  1.00 60.60 333 A 1 
ATOM   2672 C  CB  . ALA A 1 333 ? 0.819    22.565  13.404  1.00 57.30 333 A 1 
ATOM   2673 N  N   . ASP A 1 334 ? 3.850    21.749  12.831  1.00 65.05 334 A 1 
ATOM   2674 C  CA  . ASP A 1 334 ? 5.029    20.869  12.851  1.00 64.62 334 A 1 
ATOM   2675 C  C   . ASP A 1 334 ? 4.763    19.441  13.343  1.00 66.01 334 A 1 
ATOM   2676 O  O   . ASP A 1 334 ? 5.475    18.505  12.966  1.00 61.98 334 A 1 
ATOM   2677 C  CB  . ASP A 1 334 ? 6.106    21.483  13.761  1.00 59.96 334 A 1 
ATOM   2678 C  CG  . ASP A 1 334 ? 6.812    22.705  13.168  1.00 55.27 334 A 1 
ATOM   2679 O  OD1 . ASP A 1 334 ? 6.762    22.870  11.935  1.00 50.60 334 A 1 
ATOM   2680 O  OD2 . ASP A 1 334 ? 7.413    23.448  13.973  1.00 51.04 334 A 1 
ATOM   2681 N  N   . LYS A 1 335 ? 3.757    19.263  14.200  1.00 67.02 335 A 1 
ATOM   2682 C  CA  . LYS A 1 335 ? 3.374    17.968  14.779  1.00 67.91 335 A 1 
ATOM   2683 C  C   . LYS A 1 335 ? 2.106    17.374  14.170  1.00 70.82 335 A 1 
ATOM   2684 O  O   . LYS A 1 335 ? 1.555    16.427  14.726  1.00 65.07 335 A 1 
ATOM   2685 C  CB  . LYS A 1 335 ? 3.283    18.064  16.303  1.00 61.48 335 A 1 
ATOM   2686 C  CG  . LYS A 1 335 ? 4.641    18.386  16.932  1.00 55.62 335 A 1 
ATOM   2687 C  CD  . LYS A 1 335 ? 4.592    18.157  18.436  1.00 50.71 335 A 1 
ATOM   2688 C  CE  . LYS A 1 335 ? 5.988    18.361  19.009  1.00 44.59 335 A 1 
ATOM   2689 N  NZ  . LYS A 1 335 ? 6.094    17.897  20.413  1.00 38.93 335 A 1 
ATOM   2690 N  N   . ASP A 1 336 ? 1.633    17.911  13.055  1.00 72.12 336 A 1 
ATOM   2691 C  CA  . ASP A 1 336 ? 0.486    17.336  12.379  1.00 72.73 336 A 1 
ATOM   2692 C  C   . ASP A 1 336 ? 0.808    15.927  11.879  1.00 76.25 336 A 1 
ATOM   2693 O  O   . ASP A 1 336 ? 1.853    15.677  11.276  1.00 72.33 336 A 1 
ATOM   2694 C  CB  . ASP A 1 336 ? 0.021    18.211  11.208  1.00 66.59 336 A 1 
ATOM   2695 C  CG  . ASP A 1 336 ? -0.777   19.452  11.624  1.00 61.25 336 A 1 
ATOM   2696 O  OD1 . ASP A 1 336 ? -1.178   19.557  12.795  1.00 56.49 336 A 1 
ATOM   2697 O  OD2 . ASP A 1 336 ? -1.032   20.278  10.721  1.00 56.19 336 A 1 
ATOM   2698 N  N   . SER A 1 337 ? -0.143   15.020  12.086  1.00 80.72 337 A 1 
ATOM   2699 C  CA  . SER A 1 337 ? -0.076   13.702  11.464  1.00 82.51 337 A 1 
ATOM   2700 C  C   . SER A 1 337 ? -0.335   13.844  9.969   1.00 84.64 337 A 1 
ATOM   2701 O  O   . SER A 1 337 ? -1.432   14.199  9.540   1.00 81.28 337 A 1 
ATOM   2702 C  CB  . SER A 1 337 ? -1.080   12.757  12.124  1.00 77.87 337 A 1 
ATOM   2703 O  OG  . SER A 1 337 ? -0.999   11.471  11.549  1.00 71.46 337 A 1 
ATOM   2704 N  N   . VAL A 1 338 ? 0.675    13.545  9.162   1.00 87.15 338 A 1 
ATOM   2705 C  CA  . VAL A 1 338 ? 0.604    13.572  7.705   1.00 88.59 338 A 1 
ATOM   2706 C  C   . VAL A 1 338 ? 0.284    12.174  7.184   1.00 90.64 338 A 1 
ATOM   2707 O  O   . VAL A 1 338 ? 0.773    11.179  7.703   1.00 89.87 338 A 1 
ATOM   2708 C  CB  . VAL A 1 338 ? 1.902    14.143  7.109   1.00 85.45 338 A 1 
ATOM   2709 C  CG1 . VAL A 1 338 ? 1.860    14.209  5.583   1.00 78.63 338 A 1 
ATOM   2710 C  CG2 . VAL A 1 338 ? 2.155    15.566  7.625   1.00 79.50 338 A 1 
ATOM   2711 N  N   . LEU A 1 339 ? -0.546   12.088  6.145   1.00 88.85 339 A 1 
ATOM   2712 C  CA  . LEU A 1 339 ? -0.670   10.844  5.393   1.00 90.59 339 A 1 
ATOM   2713 C  C   . LEU A 1 339 ? 0.427    10.824  4.326   1.00 91.67 339 A 1 
ATOM   2714 O  O   . LEU A 1 339 ? 0.449    11.689  3.453   1.00 91.68 339 A 1 
ATOM   2715 C  CB  . LEU A 1 339 ? -2.075   10.713  4.807   1.00 90.32 339 A 1 
ATOM   2716 C  CG  . LEU A 1 339 ? -2.331   9.370   4.100   1.00 87.66 339 A 1 
ATOM   2717 C  CD1 . LEU A 1 339 ? -2.264   8.181   5.059   1.00 86.77 339 A 1 
ATOM   2718 C  CD2 . LEU A 1 339 ? -3.733   9.390   3.487   1.00 86.22 339 A 1 
ATOM   2719 N  N   . TYR A 1 340 ? 1.304    9.852   4.412   1.00 94.82 340 A 1 
ATOM   2720 C  CA  . TYR A 1 340 ? 2.349    9.609   3.419   1.00 95.45 340 A 1 
ATOM   2721 C  C   . TYR A 1 340 ? 1.939    8.473   2.482   1.00 96.37 340 A 1 
ATOM   2722 O  O   . TYR A 1 340 ? 1.305    7.513   2.924   1.00 96.02 340 A 1 
ATOM   2723 C  CB  . TYR A 1 340 ? 3.668    9.282   4.124   1.00 94.87 340 A 1 
ATOM   2724 C  CG  . TYR A 1 340 ? 4.247    10.427  4.935   1.00 94.39 340 A 1 
ATOM   2725 C  CD1 . TYR A 1 340 ? 5.124    11.344  4.333   1.00 92.83 340 A 1 
ATOM   2726 C  CD2 . TYR A 1 340 ? 3.913    10.582  6.296   1.00 92.92 340 A 1 
ATOM   2727 C  CE1 . TYR A 1 340 ? 5.667    12.403  5.078   1.00 91.95 340 A 1 
ATOM   2728 C  CE2 . TYR A 1 340 ? 4.443    11.651  7.042   1.00 92.05 340 A 1 
ATOM   2729 C  CZ  . TYR A 1 340 ? 5.328    12.556  6.428   1.00 92.46 340 A 1 
ATOM   2730 O  OH  . TYR A 1 340 ? 5.850    13.605  7.150   1.00 90.94 340 A 1 
ATOM   2731 N  N   . SER A 1 341 ? 2.355    8.550   1.219   1.00 95.34 341 A 1 
ATOM   2732 C  CA  . SER A 1 341 ? 2.484    7.343   0.412   1.00 95.84 341 A 1 
ATOM   2733 C  C   . SER A 1 341 ? 3.831    6.681   0.687   1.00 96.31 341 A 1 
ATOM   2734 O  O   . SER A 1 341 ? 4.847    7.358   0.851   1.00 96.14 341 A 1 
ATOM   2735 C  CB  . SER A 1 341 ? 2.264    7.597   -1.086  1.00 95.59 341 A 1 
ATOM   2736 O  OG  . SER A 1 341 ? 3.304    8.353   -1.671  1.00 93.77 341 A 1 
ATOM   2737 N  N   . LEU A 1 342 ? 3.833    5.353   0.730   1.00 97.58 342 A 1 
ATOM   2738 C  CA  . LEU A 1 342 ? 5.043    4.551   0.677   1.00 97.89 342 A 1 
ATOM   2739 C  C   . LEU A 1 342 ? 5.441    4.408   -0.790  1.00 97.80 342 A 1 
ATOM   2740 O  O   . LEU A 1 342 ? 4.850    3.607   -1.516  1.00 97.40 342 A 1 
ATOM   2741 C  CB  . LEU A 1 342 ? 4.785    3.175   1.331   1.00 97.80 342 A 1 
ATOM   2742 C  CG  . LEU A 1 342 ? 4.310    3.224   2.792   1.00 96.88 342 A 1 
ATOM   2743 C  CD1 . LEU A 1 342 ? 4.035    1.803   3.289   1.00 95.57 342 A 1 
ATOM   2744 C  CD2 . LEU A 1 342 ? 5.353    3.859   3.706   1.00 95.18 342 A 1 
ATOM   2745 N  N   . SER A 1 343 ? 6.385    5.230   -1.239  1.00 96.64 343 A 1 
ATOM   2746 C  CA  . SER A 1 343 ? 6.981    5.090   -2.560  1.00 96.25 343 A 1 
ATOM   2747 C  C   . SER A 1 343 ? 7.961    3.938   -2.513  1.00 96.45 343 A 1 
ATOM   2748 O  O   . SER A 1 343 ? 8.919    3.983   -1.744  1.00 95.44 343 A 1 
ATOM   2749 C  CB  . SER A 1 343 ? 7.694    6.377   -2.971  1.00 94.86 343 A 1 
ATOM   2750 O  OG  . SER A 1 343 ? 8.077    6.311   -4.324  1.00 87.42 343 A 1 
ATOM   2751 N  N   . ALA A 1 344 ? 7.693    2.873   -3.278  1.00 96.82 344 A 1 
ATOM   2752 C  CA  . ALA A 1 344 ? 8.558    1.710   -3.296  1.00 96.54 344 A 1 
ATOM   2753 C  C   . ALA A 1 344 ? 9.640    1.848   -4.384  1.00 96.42 344 A 1 
ATOM   2754 O  O   . ALA A 1 344 ? 9.373    2.443   -5.428  1.00 95.24 344 A 1 
ATOM   2755 C  CB  . ALA A 1 344 ? 7.706    0.451   -3.466  1.00 95.79 344 A 1 
ATOM   2756 N  N   . PRO A 1 345 ? 10.843   1.289   -4.152  1.00 96.88 345 A 1 
ATOM   2757 C  CA  . PRO A 1 345 ? 11.876   1.242   -5.169  1.00 96.84 345 A 1 
ATOM   2758 C  C   . PRO A 1 345 ? 11.451   0.329   -6.323  1.00 97.44 345 A 1 
ATOM   2759 O  O   . PRO A 1 345 ? 10.672   -0.610  -6.147  1.00 96.62 345 A 1 
ATOM   2760 C  CB  . PRO A 1 345 ? 13.126   0.728   -4.459  1.00 95.25 345 A 1 
ATOM   2761 C  CG  . PRO A 1 345 ? 12.550   -0.140  -3.354  1.00 92.23 345 A 1 
ATOM   2762 C  CD  . PRO A 1 345 ? 11.272   0.585   -2.957  1.00 95.45 345 A 1 
ATOM   2763 N  N   . SER A 1 346 ? 11.988   0.602   -7.504  1.00 97.48 346 A 1 
ATOM   2764 C  CA  . SER A 1 346 ? 11.678   -0.137  -8.725  1.00 97.79 346 A 1 
ATOM   2765 C  C   . SER A 1 346 ? 12.371   -1.496  -8.813  1.00 98.14 346 A 1 
ATOM   2766 O  O   . SER A 1 346 ? 13.368   -1.773  -8.147  1.00 97.98 346 A 1 
ATOM   2767 C  CB  . SER A 1 346 ? 12.024   0.717   -9.948  1.00 97.08 346 A 1 
ATOM   2768 O  OG  . SER A 1 346 ? 13.380   1.102   -9.917  1.00 94.01 346 A 1 
ATOM   2769 N  N   . VAL A 1 347 ? 11.843   -2.339  -9.693  1.00 98.37 347 A 1 
ATOM   2770 C  CA  . VAL A 1 347 ? 12.585   -3.496  -10.209 1.00 98.42 347 A 1 
ATOM   2771 C  C   . VAL A 1 347 ? 13.677   -3.023  -11.175 1.00 98.30 347 A 1 
ATOM   2772 O  O   . VAL A 1 347 ? 14.800   -3.524  -11.108 1.00 98.05 347 A 1 
ATOM   2773 C  CB  . VAL A 1 347 ? 11.638   -4.474  -10.928 1.00 98.45 347 A 1 
ATOM   2774 C  CG1 . VAL A 1 347 ? 12.392   -5.665  -11.527 1.00 97.92 347 A 1 
ATOM   2775 C  CG2 . VAL A 1 347 ? 10.559   -5.016  -9.970  1.00 97.92 347 A 1 
ATOM   2776 N  N   . SER A 1 348 ? 13.368   -2.067  -12.053 1.00 98.34 348 A 1 
ATOM   2777 C  CA  . SER A 1 348 ? 14.313   -1.535  -13.028 1.00 98.13 348 A 1 
ATOM   2778 C  C   . SER A 1 348 ? 15.454   -0.766  -12.346 1.00 97.81 348 A 1 
ATOM   2779 O  O   . SER A 1 348 ? 15.186   0.105   -11.525 1.00 97.36 348 A 1 
ATOM   2780 C  CB  . SER A 1 348 ? 13.598   -0.614  -14.017 1.00 97.89 348 A 1 
ATOM   2781 O  OG  . SER A 1 348 ? 14.544   -0.093  -14.936 1.00 96.62 348 A 1 
ATOM   2782 N  N   . PRO A 1 349 ? 16.718   -1.032  -12.717 1.00 97.37 349 A 1 
ATOM   2783 C  CA  . PRO A 1 349 ? 17.870   -0.295  -12.217 1.00 96.69 349 A 1 
ATOM   2784 C  C   . PRO A 1 349 ? 18.194   0.969   -13.035 1.00 95.38 349 A 1 
ATOM   2785 O  O   . PRO A 1 349 ? 19.280   1.531   -12.911 1.00 93.52 349 A 1 
ATOM   2786 C  CB  . PRO A 1 349 ? 18.996   -1.335  -12.220 1.00 96.68 349 A 1 
ATOM   2787 C  CG  . PRO A 1 349 ? 18.688   -2.164  -13.469 1.00 96.21 349 A 1 
ATOM   2788 C  CD  . PRO A 1 349 ? 17.157   -2.166  -13.520 1.00 97.16 349 A 1 
ATOM   2789 N  N   . VAL A 1 350 ? 17.268   1.443   -13.871 1.00 95.67 350 A 1 
ATOM   2790 C  CA  . VAL A 1 350 ? 17.504   2.537   -14.834 1.00 94.76 350 A 1 
ATOM   2791 C  C   . VAL A 1 350 ? 17.897   3.867   -14.177 1.00 92.80 350 A 1 
ATOM   2792 O  O   . VAL A 1 350 ? 18.631   4.656   -14.763 1.00 91.53 350 A 1 
ATOM   2793 C  CB  . VAL A 1 350 ? 16.260   2.711   -15.736 1.00 94.97 350 A 1 
ATOM   2794 C  CG1 . VAL A 1 350 ? 15.046   3.290   -15.000 1.00 93.16 350 A 1 
ATOM   2795 C  CG2 . VAL A 1 350 ? 16.562   3.575   -16.959 1.00 93.10 350 A 1 
ATOM   2796 N  N   . ASN A 1 351 ? 17.451   4.112   -12.952 1.00 93.50 351 A 1 
ATOM   2797 C  CA  . ASN A 1 351 ? 17.760   5.349   -12.229 1.00 91.86 351 A 1 
ATOM   2798 C  C   . ASN A 1 351 ? 18.934   5.193   -11.252 1.00 91.28 351 A 1 
ATOM   2799 O  O   . ASN A 1 351 ? 18.964   5.848   -10.208 1.00 88.00 351 A 1 
ATOM   2800 C  CB  . ASN A 1 351 ? 16.483   5.896   -11.580 1.00 89.38 351 A 1 
ATOM   2801 C  CG  . ASN A 1 351 ? 15.523   6.510   -12.582 1.00 84.35 351 A 1 
ATOM   2802 O  OD1 . ASN A 1 351 ? 15.869   6.979   -13.648 1.00 74.98 351 A 1 
ATOM   2803 N  ND2 . ASN A 1 351 ? 14.253   6.589   -12.241 1.00 74.58 351 A 1 
ATOM   2804 N  N   . TYR A 1 352 ? 19.900   4.343   -11.603 1.00 90.62 352 A 1 
ATOM   2805 C  CA  . TYR A 1 352 ? 21.065   4.037   -10.774 1.00 90.35 352 A 1 
ATOM   2806 C  C   . TYR A 1 352 ? 20.669   3.488   -9.389  1.00 90.63 352 A 1 
ATOM   2807 O  O   . TYR A 1 352 ? 21.173   3.918   -8.351  1.00 89.24 352 A 1 
ATOM   2808 C  CB  . TYR A 1 352 ? 22.045   5.225   -10.731 1.00 88.46 352 A 1 
ATOM   2809 C  CG  . TYR A 1 352 ? 23.489   4.805   -10.604 1.00 85.65 352 A 1 
ATOM   2810 C  CD1 . TYR A 1 352 ? 23.997   4.295   -9.393  1.00 82.55 352 A 1 
ATOM   2811 C  CD2 . TYR A 1 352 ? 24.339   4.901   -11.727 1.00 82.48 352 A 1 
ATOM   2812 C  CE1 . TYR A 1 352 ? 25.323   3.871   -9.296  1.00 79.90 352 A 1 
ATOM   2813 C  CE2 . TYR A 1 352 ? 25.676   4.486   -11.641 1.00 78.96 352 A 1 
ATOM   2814 C  CZ  . TYR A 1 352 ? 26.171   3.967   -10.426 1.00 79.38 352 A 1 
ATOM   2815 O  OH  . TYR A 1 352 ? 27.469   3.551   -10.342 1.00 74.54 352 A 1 
ATOM   2816 N  N   . ASN A 1 353 ? 19.734   2.547   -9.382  1.00 92.77 353 A 1 
ATOM   2817 C  CA  . ASN A 1 353 ? 19.288   1.850   -8.187  1.00 93.68 353 A 1 
ATOM   2818 C  C   . ASN A 1 353 ? 19.478   0.345   -8.351  1.00 94.67 353 A 1 
ATOM   2819 O  O   . ASN A 1 353 ? 19.457   -0.182  -9.464  1.00 94.57 353 A 1 
ATOM   2820 C  CB  . ASN A 1 353 ? 17.831   2.230   -7.881  1.00 93.21 353 A 1 
ATOM   2821 C  CG  . ASN A 1 353 ? 16.881   1.805   -8.989  1.00 92.37 353 A 1 
ATOM   2822 O  OD1 . ASN A 1 353 ? 16.737   2.454   -10.013 1.00 85.95 353 A 1 
ATOM   2823 N  ND2 . ASN A 1 353 ? 16.209   0.688   -8.809  1.00 86.64 353 A 1 
ATOM   2824 N  N   . ASN A 1 354 ? 19.645   -0.375  -7.249  1.00 96.92 354 A 1 
ATOM   2825 C  CA  . ASN A 1 354 ? 19.557   -1.824  -7.292  1.00 97.36 354 A 1 
ATOM   2826 C  C   . ASN A 1 354 ? 18.092   -2.256  -7.496  1.00 97.85 354 A 1 
ATOM   2827 O  O   . ASN A 1 354 ? 17.185   -1.600  -6.986  1.00 97.77 354 A 1 
ATOM   2828 C  CB  . ASN A 1 354 ? 20.163   -2.423  -6.023  1.00 97.10 354 A 1 
ATOM   2829 C  CG  . ASN A 1 354 ? 21.682   -2.413  -6.059  1.00 96.69 354 A 1 
ATOM   2830 O  OD1 . ASN A 1 354 ? 22.299   -2.789  -7.045  1.00 94.29 354 A 1 
ATOM   2831 N  ND2 . ASN A 1 354 ? 22.310   -2.023  -4.976  1.00 93.70 354 A 1 
ATOM   2832 N  N   . PRO A 1 355 ? 17.843   -3.370  -8.212  1.00 98.13 355 A 1 
ATOM   2833 C  CA  . PRO A 1 355 ? 16.497   -3.907  -8.356  1.00 98.34 355 A 1 
ATOM   2834 C  C   . PRO A 1 355 ? 15.955   -4.379  -7.012  1.00 98.49 355 A 1 
ATOM   2835 O  O   . PRO A 1 355 ? 16.673   -5.010  -6.222  1.00 98.15 355 A 1 
ATOM   2836 C  CB  . PRO A 1 355 ? 16.624   -5.056  -9.350  1.00 98.17 355 A 1 
ATOM   2837 C  CG  . PRO A 1 355 ? 18.064   -5.526  -9.156  1.00 97.38 355 A 1 
ATOM   2838 C  CD  . PRO A 1 355 ? 18.804   -4.221  -8.876  1.00 98.10 355 A 1 
ATOM   2839 N  N   . GLY A 1 356 ? 14.668   -4.139  -6.782  1.00 98.32 356 A 1 
ATOM   2840 C  CA  . GLY A 1 356 ? 14.008   -4.526  -5.555  1.00 98.38 356 A 1 
ATOM   2841 C  C   . GLY A 1 356 ? 12.556   -4.974  -5.741  1.00 98.52 356 A 1 
ATOM   2842 O  O   . GLY A 1 356 ? 11.920   -4.717  -6.761  1.00 98.33 356 A 1 
ATOM   2843 N  N   . TYR A 1 357 ? 12.042   -5.642  -4.727  1.00 98.56 357 A 1 
ATOM   2844 C  CA  . TYR A 1 357 ? 10.621   -5.952  -4.601  1.00 98.65 357 A 1 
ATOM   2845 C  C   . TYR A 1 357 ? 10.218   -5.942  -3.129  1.00 98.69 357 A 1 
ATOM   2846 O  O   . TYR A 1 357 ? 11.057   -6.119  -2.237  1.00 98.47 357 A 1 
ATOM   2847 C  CB  . TYR A 1 357 ? 10.283   -7.288  -5.276  1.00 98.58 357 A 1 
ATOM   2848 C  CG  . TYR A 1 357 ? 10.837   -8.516  -4.578  1.00 98.68 357 A 1 
ATOM   2849 C  CD1 . TYR A 1 357 ? 12.101   -9.032  -4.928  1.00 98.27 357 A 1 
ATOM   2850 C  CD2 . TYR A 1 357 ? 10.069   -9.165  -3.599  1.00 98.36 357 A 1 
ATOM   2851 C  CE1 . TYR A 1 357 ? 12.590   -10.199 -4.317  1.00 98.07 357 A 1 
ATOM   2852 C  CE2 . TYR A 1 357 ? 10.544   -10.331 -2.981  1.00 98.10 357 A 1 
ATOM   2853 C  CZ  . TYR A 1 357 ? 11.805   -10.847 -3.341  1.00 98.29 357 A 1 
ATOM   2854 O  OH  . TYR A 1 357 ? 12.257   -11.997 -2.753  1.00 97.72 357 A 1 
ATOM   2855 N  N   . ARG A 1 358 ? 8.934    -5.767  -2.867  1.00 98.78 358 A 1 
ATOM   2856 C  CA  . ARG A 1 358 ? 8.422    -5.642  -1.502  1.00 98.87 358 A 1 
ATOM   2857 C  C   . ARG A 1 358 ? 7.322    -6.660  -1.231  1.00 98.81 358 A 1 
ATOM   2858 O  O   . ARG A 1 358 ? 6.387    -6.815  -2.011  1.00 98.73 358 A 1 
ATOM   2859 C  CB  . ARG A 1 358 ? 8.004    -4.191  -1.268  1.00 98.70 358 A 1 
ATOM   2860 C  CG  . ARG A 1 358 ? 7.698    -3.892  0.202   1.00 98.12 358 A 1 
ATOM   2861 C  CD  . ARG A 1 358 ? 7.478    -2.379  0.438   1.00 97.80 358 A 1 
ATOM   2862 N  NE  . ARG A 1 358 ? 8.730    -1.618  0.337   1.00 97.31 358 A 1 
ATOM   2863 C  CZ  . ARG A 1 358 ? 8.893    -0.313  0.422   1.00 97.28 358 A 1 
ATOM   2864 N  NH1 . ARG A 1 358 ? 7.899    0.500   0.615   1.00 95.16 358 A 1 
ATOM   2865 N  NH2 . ARG A 1 358 ? 10.081   0.207   0.321   1.00 94.68 358 A 1 
ATOM   2866 N  N   . VAL A 1 359 ? 7.418    -7.333  -0.091  1.00 98.71 359 A 1 
ATOM   2867 C  CA  . VAL A 1 359 ? 6.361    -8.226  0.416   1.00 98.71 359 A 1 
ATOM   2868 C  C   . VAL A 1 359 ? 5.705    -7.557  1.608   1.00 98.66 359 A 1 
ATOM   2869 O  O   . VAL A 1 359 ? 6.374    -7.254  2.589   1.00 98.55 359 A 1 
ATOM   2870 C  CB  . VAL A 1 359 ? 6.907    -9.618  0.767   1.00 98.59 359 A 1 
ATOM   2871 C  CG1 . VAL A 1 359 ? 5.807    -10.514 1.332   1.00 97.88 359 A 1 
ATOM   2872 C  CG2 . VAL A 1 359 ? 7.486    -10.302 -0.475  1.00 97.97 359 A 1 
ATOM   2873 N  N   . PHE A 1 360 ? 4.402    -7.332  1.515   1.00 98.77 360 A 1 
ATOM   2874 C  CA  . PHE A 1 360 ? 3.599    -6.765  2.589   1.00 98.70 360 A 1 
ATOM   2875 C  C   . PHE A 1 360 ? 2.861    -7.857  3.353   1.00 98.67 360 A 1 
ATOM   2876 O  O   . PHE A 1 360 ? 2.320    -8.775  2.739   1.00 98.37 360 A 1 
ATOM   2877 C  CB  . PHE A 1 360 ? 2.604    -5.761  2.012   1.00 98.75 360 A 1 
ATOM   2878 C  CG  . PHE A 1 360 ? 3.228    -4.482  1.480   1.00 98.79 360 A 1 
ATOM   2879 C  CD1 . PHE A 1 360 ? 3.341    -3.358  2.317   1.00 98.54 360 A 1 
ATOM   2880 C  CD2 . PHE A 1 360 ? 3.659    -4.396  0.141   1.00 98.54 360 A 1 
ATOM   2881 C  CE1 . PHE A 1 360 ? 3.858    -2.154  1.825   1.00 98.35 360 A 1 
ATOM   2882 C  CE2 . PHE A 1 360 ? 4.185    -3.201  -0.355  1.00 98.33 360 A 1 
ATOM   2883 C  CZ  . PHE A 1 360 ? 4.276    -2.064  0.479   1.00 98.45 360 A 1 
ATOM   2884 N  N   . GLU A 1 361 ? 2.785    -7.715  4.672   1.00 98.58 361 A 1 
ATOM   2885 C  CA  . GLU A 1 361 ? 1.963    -8.533  5.556   1.00 98.40 361 A 1 
ATOM   2886 C  C   . GLU A 1 361 ? 0.748    -7.710  6.007   1.00 98.57 361 A 1 
ATOM   2887 O  O   . GLU A 1 361 ? 0.891    -6.646  6.609   1.00 98.23 361 A 1 
ATOM   2888 C  CB  . GLU A 1 361 ? 2.775    -9.031  6.756   1.00 98.08 361 A 1 
ATOM   2889 C  CG  . GLU A 1 361 ? 3.914    -9.985  6.362   1.00 91.99 361 A 1 
ATOM   2890 C  CD  . GLU A 1 361 ? 4.773    -10.428 7.566   1.00 84.24 361 A 1 
ATOM   2891 O  OE1 . GLU A 1 361 ? 5.940    -10.814 7.332   1.00 76.71 361 A 1 
ATOM   2892 O  OE2 . GLU A 1 361 ? 4.285    -10.382 8.718   1.00 78.53 361 A 1 
ATOM   2893 N  N   . LEU A 1 362 ? -0.450   -8.205  5.722   1.00 98.25 362 A 1 
ATOM   2894 C  CA  . LEU A 1 362 ? -1.713   -7.579  6.084   1.00 98.20 362 A 1 
ATOM   2895 C  C   . LEU A 1 362 ? -2.323   -8.283  7.295   1.00 98.05 362 A 1 
ATOM   2896 O  O   . LEU A 1 362 ? -2.349   -9.506  7.366   1.00 97.41 362 A 1 
ATOM   2897 C  CB  . LEU A 1 362 ? -2.682   -7.634  4.893   1.00 98.29 362 A 1 
ATOM   2898 C  CG  . LEU A 1 362 ? -2.259   -6.806  3.668   1.00 98.06 362 A 1 
ATOM   2899 C  CD1 . LEU A 1 362 ? -3.231   -7.078  2.518   1.00 97.54 362 A 1 
ATOM   2900 C  CD2 . LEU A 1 362 ? -2.265   -5.307  3.967   1.00 97.40 362 A 1 
ATOM   2901 N  N   . SER A 1 363 ? -2.875   -7.493  8.209   1.00 97.71 363 A 1 
ATOM   2902 C  CA  . SER A 1 363 ? -3.655   -8.008  9.330   1.00 97.17 363 A 1 
ATOM   2903 C  C   . SER A 1 363 ? -4.747   -7.001  9.687   1.00 97.00 363 A 1 
ATOM   2904 O  O   . SER A 1 363 ? -4.465   -5.851  10.013  1.00 94.74 363 A 1 
ATOM   2905 C  CB  . SER A 1 363 ? -2.750   -8.286  10.526  1.00 95.25 363 A 1 
ATOM   2906 O  OG  . SER A 1 363 ? -3.478   -8.952  11.540  1.00 86.32 363 A 1 
ATOM   2907 N  N   . ASN A 1 364 ? -6.001   -7.427  9.640   1.00 95.90 364 A 1 
ATOM   2908 C  CA  . ASN A 1 364 ? -7.151   -6.652  10.113  1.00 96.07 364 A 1 
ATOM   2909 C  C   . ASN A 1 364 ? -7.252   -5.219  9.535   1.00 96.62 364 A 1 
ATOM   2910 O  O   . ASN A 1 364 ? -7.507   -4.254  10.256  1.00 94.69 364 A 1 
ATOM   2911 C  CB  . ASN A 1 364 ? -7.168   -6.744  11.651  1.00 93.73 364 A 1 
ATOM   2912 C  CG  . ASN A 1 364 ? -8.561   -6.849  12.234  1.00 86.88 364 A 1 
ATOM   2913 O  OD1 . ASN A 1 364 ? -9.527   -7.239  11.615  1.00 78.86 364 A 1 
ATOM   2914 N  ND2 . ASN A 1 364 ? -8.695   -6.564  13.511  1.00 76.14 364 A 1 
ATOM   2915 N  N   . GLY A 1 365 ? -7.020   -5.089  8.235   1.00 96.21 365 A 1 
ATOM   2916 C  CA  . GLY A 1 365 ? -7.123   -3.827  7.491   1.00 96.76 365 A 1 
ATOM   2917 C  C   . GLY A 1 365 ? -5.891   -2.925  7.546   1.00 97.47 365 A 1 
ATOM   2918 O  O   . GLY A 1 365 ? -5.920   -1.840  6.953   1.00 96.49 365 A 1 
ATOM   2919 N  N   . ILE A 1 366 ? -4.825   -3.345  8.222   1.00 97.77 366 A 1 
ATOM   2920 C  CA  . ILE A 1 366 ? -3.563   -2.601  8.270   1.00 97.87 366 A 1 
ATOM   2921 C  C   . ILE A 1 366 ? -2.404   -3.438  7.715   1.00 98.26 366 A 1 
ATOM   2922 O  O   . ILE A 1 366 ? -2.479   -4.669  7.662   1.00 97.96 366 A 1 
ATOM   2923 C  CB  . ILE A 1 366 ? -3.255   -2.070  9.685   1.00 97.14 366 A 1 
ATOM   2924 C  CG1 . ILE A 1 366 ? -2.944   -3.192  10.691  1.00 92.62 366 A 1 
ATOM   2925 C  CG2 . ILE A 1 366 ? -4.409   -1.181  10.187  1.00 90.79 366 A 1 
ATOM   2926 C  CD1 . ILE A 1 366 ? -2.384   -2.697  12.031  1.00 89.52 366 A 1 
ATOM   2927 N  N   . VAL A 1 367 ? -1.313   -2.777  7.362   1.00 98.26 367 A 1 
ATOM   2928 C  CA  . VAL A 1 367 ? -0.028   -3.439  7.149   1.00 98.25 367 A 1 
ATOM   2929 C  C   . VAL A 1 367 ? 0.607    -3.699  8.515   1.00 98.16 367 A 1 
ATOM   2930 O  O   . VAL A 1 367 ? 0.852    -2.779  9.283   1.00 97.81 367 A 1 
ATOM   2931 C  CB  . VAL A 1 367 ? 0.896    -2.618  6.232   1.00 98.17 367 A 1 
ATOM   2932 C  CG1 . VAL A 1 367 ? 2.276    -3.270  6.083   1.00 97.17 367 A 1 
ATOM   2933 C  CG2 . VAL A 1 367 ? 0.302    -2.489  4.827   1.00 97.39 367 A 1 
ATOM   2934 N  N   . LYS A 1 368 ? 0.847    -4.969  8.816   1.00 98.31 368 A 1 
ATOM   2935 C  CA  . LYS A 1 368 ? 1.551    -5.407  10.018  1.00 98.07 368 A 1 
ATOM   2936 C  C   . LYS A 1 368 ? 3.046    -5.132  9.911   1.00 98.34 368 A 1 
ATOM   2937 O  O   . LYS A 1 368 ? 3.644    -4.592  10.832  1.00 97.85 368 A 1 
ATOM   2938 C  CB  . LYS A 1 368 ? 1.257    -6.903  10.208  1.00 96.93 368 A 1 
ATOM   2939 C  CG  . LYS A 1 368 ? 1.957    -7.512  11.437  1.00 86.35 368 A 1 
ATOM   2940 C  CD  . LYS A 1 368 ? 1.685    -9.010  11.419  1.00 80.05 368 A 1 
ATOM   2941 C  CE  . LYS A 1 368 ? 2.470    -9.785  12.479  1.00 69.90 368 A 1 
ATOM   2942 N  NZ  . LYS A 1 368 ? 2.266    -11.232 12.264  1.00 61.12 368 A 1 
ATOM   2943 N  N   . ASP A 1 369 ? 3.629    -5.499  8.778   1.00 98.33 369 A 1 
ATOM   2944 C  CA  . ASP A 1 369 ? 5.026    -5.239  8.429   1.00 98.55 369 A 1 
ATOM   2945 C  C   . ASP A 1 369 ? 5.191    -5.305  6.905   1.00 98.67 369 A 1 
ATOM   2946 O  O   . ASP A 1 369 ? 4.308    -5.781  6.185   1.00 98.44 369 A 1 
ATOM   2947 C  CB  . ASP A 1 369 ? 5.951    -6.262  9.130   1.00 98.45 369 A 1 
ATOM   2948 C  CG  . ASP A 1 369 ? 7.406    -5.784  9.269   1.00 98.39 369 A 1 
ATOM   2949 O  OD1 . ASP A 1 369 ? 7.718    -4.651  8.847   1.00 97.68 369 A 1 
ATOM   2950 O  OD2 . ASP A 1 369 ? 8.225    -6.534  9.840   1.00 97.55 369 A 1 
ATOM   2951 N  N   . TYR A 1 370 ? 6.326    -4.849  6.396   1.00 98.60 370 A 1 
ATOM   2952 C  CA  . TYR A 1 370 ? 6.786    -5.227  5.070   1.00 98.77 370 A 1 
ATOM   2953 C  C   . TYR A 1 370 ? 8.271    -5.575  5.104   1.00 98.74 370 A 1 
ATOM   2954 O  O   . TYR A 1 370 ? 9.041    -5.061  5.913   1.00 98.60 370 A 1 
ATOM   2955 C  CB  . TYR A 1 370 ? 6.444    -4.163  4.015   1.00 98.64 370 A 1 
ATOM   2956 C  CG  . TYR A 1 370 ? 7.250    -2.874  4.094   1.00 98.63 370 A 1 
ATOM   2957 C  CD1 . TYR A 1 370 ? 6.635    -1.681  4.534   1.00 98.10 370 A 1 
ATOM   2958 C  CD2 . TYR A 1 370 ? 8.593    -2.843  3.688   1.00 98.06 370 A 1 
ATOM   2959 C  CE1 . TYR A 1 370 ? 7.358    -0.479  4.570   1.00 97.71 370 A 1 
ATOM   2960 C  CE2 . TYR A 1 370 ? 9.333    -1.643  3.730   1.00 97.55 370 A 1 
ATOM   2961 C  CZ  . TYR A 1 370 ? 8.710    -0.463  4.174   1.00 97.74 370 A 1 
ATOM   2962 O  OH  . TYR A 1 370 ? 9.424    0.706   4.206   1.00 96.54 370 A 1 
ATOM   2963 N  N   . THR A 1 371 ? 8.669    -6.430  4.177   1.00 98.62 371 A 1 
ATOM   2964 C  CA  . THR A 1 371 ? 10.065   -6.765  3.925   1.00 98.67 371 A 1 
ATOM   2965 C  C   . THR A 1 371 ? 10.449   -6.264  2.533   1.00 98.78 371 A 1 
ATOM   2966 O  O   . THR A 1 371 ? 9.814    -6.650  1.550   1.00 98.60 371 A 1 
ATOM   2967 C  CB  . THR A 1 371 ? 10.306   -8.273  4.053   1.00 98.58 371 A 1 
ATOM   2968 O  OG1 . THR A 1 371 ? 9.851    -8.741  5.312   1.00 97.65 371 A 1 
ATOM   2969 C  CG2 . THR A 1 371 ? 11.789   -8.619  3.977   1.00 97.75 371 A 1 
ATOM   2970 N  N   . GLN A 1 372 ? 11.478   -5.427  2.476   1.00 98.75 372 A 1 
ATOM   2971 C  CA  . GLN A 1 372 ? 12.100   -5.011  1.225   1.00 98.72 372 A 1 
ATOM   2972 C  C   . GLN A 1 372 ? 13.214   -5.995  0.864   1.00 98.74 372 A 1 
ATOM   2973 O  O   . GLN A 1 372 ? 14.111   -6.253  1.670   1.00 98.49 372 A 1 
ATOM   2974 C  CB  . GLN A 1 372 ? 12.633   -3.574  1.368   1.00 98.59 372 A 1 
ATOM   2975 C  CG  . GLN A 1 372 ? 13.205   -3.019  0.052   1.00 97.61 372 A 1 
ATOM   2976 C  CD  . GLN A 1 372 ? 12.147   -2.900  -1.041  1.00 97.92 372 A 1 
ATOM   2977 O  OE1 . GLN A 1 372 ? 11.013   -2.510  -0.794  1.00 94.23 372 A 1 
ATOM   2978 N  NE2 . GLN A 1 372 ? 12.468   -3.240  -2.264  1.00 93.73 372 A 1 
ATOM   2979 N  N   . TYR A 1 373 ? 13.145   -6.526  -0.340  1.00 98.76 373 A 1 
ATOM   2980 C  CA  . TYR A 1 373 ? 14.178   -7.372  -0.923  1.00 98.76 373 A 1 
ATOM   2981 C  C   . TYR A 1 373 ? 14.899   -6.612  -2.031  1.00 98.63 373 A 1 
ATOM   2982 O  O   . TYR A 1 373 ? 14.296   -5.796  -2.720  1.00 98.46 373 A 1 
ATOM   2983 C  CB  . TYR A 1 373 ? 13.568   -8.662  -1.468  1.00 98.75 373 A 1 
ATOM   2984 C  CG  . TYR A 1 373 ? 12.948   -9.547  -0.406  1.00 98.73 373 A 1 
ATOM   2985 C  CD1 . TYR A 1 373 ? 13.704   -10.577 0.204   1.00 98.39 373 A 1 
ATOM   2986 C  CD2 . TYR A 1 373 ? 11.606   -9.357  -0.018  1.00 98.39 373 A 1 
ATOM   2987 C  CE1 . TYR A 1 373 ? 13.129   -11.399 1.180   1.00 98.08 373 A 1 
ATOM   2988 C  CE2 . TYR A 1 373 ? 11.029   -10.170 0.964   1.00 98.13 373 A 1 
ATOM   2989 C  CZ  . TYR A 1 373 ? 11.794   -11.194 1.560   1.00 98.22 373 A 1 
ATOM   2990 O  OH  . TYR A 1 373 ? 11.229   -11.992 2.529   1.00 97.48 373 A 1 
ATOM   2991 N  N   . TYR A 1 374 ? 16.179   -6.923  -2.220  1.00 98.58 374 A 1 
ATOM   2992 C  CA  . TYR A 1 374 ? 16.980   -6.366  -3.302  1.00 98.57 374 A 1 
ATOM   2993 C  C   . TYR A 1 374 ? 18.069   -7.347  -3.749  1.00 98.69 374 A 1 
ATOM   2994 O  O   . TYR A 1 374 ? 18.376   -8.328  -3.057  1.00 98.32 374 A 1 
ATOM   2995 C  CB  . TYR A 1 374 ? 17.584   -5.019  -2.876  1.00 98.26 374 A 1 
ATOM   2996 C  CG  . TYR A 1 374 ? 18.877   -5.107  -2.078  1.00 98.01 374 A 1 
ATOM   2997 C  CD1 . TYR A 1 374 ? 18.901   -5.677  -0.791  1.00 97.36 374 A 1 
ATOM   2998 C  CD2 . TYR A 1 374 ? 20.070   -4.611  -2.639  1.00 97.23 374 A 1 
ATOM   2999 C  CE1 . TYR A 1 374 ? 20.097   -5.744  -0.060  1.00 96.29 374 A 1 
ATOM   3000 C  CE2 . TYR A 1 374 ? 21.272   -4.666  -1.914  1.00 96.04 374 A 1 
ATOM   3001 C  CZ  . TYR A 1 374 ? 21.289   -5.227  -0.627  1.00 95.75 374 A 1 
ATOM   3002 O  OH  . TYR A 1 374 ? 22.458   -5.263  0.083   1.00 93.89 374 A 1 
ATOM   3003 N  N   . ALA A 1 375 ? 18.661   -7.059  -4.904  1.00 98.42 375 A 1 
ATOM   3004 C  CA  . ALA A 1 375 ? 19.893   -7.694  -5.360  1.00 98.36 375 A 1 
ATOM   3005 C  C   . ALA A 1 375 ? 20.917   -6.624  -5.743  1.00 98.14 375 A 1 
ATOM   3006 O  O   . ALA A 1 375 ? 20.579   -5.656  -6.413  1.00 97.62 375 A 1 
ATOM   3007 C  CB  . ALA A 1 375 ? 19.575   -8.634  -6.516  1.00 98.25 375 A 1 
ATOM   3008 N  N   . ASP A 1 376 ? 22.165   -6.812  -5.324  1.00 97.79 376 A 1 
ATOM   3009 C  CA  . ASP A 1 376 ? 23.239   -5.876  -5.645  1.00 97.37 376 A 1 
ATOM   3010 C  C   . ASP A 1 376 ? 23.842   -6.199  -7.016  1.00 97.45 376 A 1 
ATOM   3011 O  O   . ASP A 1 376 ? 24.354   -7.303  -7.244  1.00 96.59 376 A 1 
ATOM   3012 C  CB  . ASP A 1 376 ? 24.277   -5.909  -4.522  1.00 96.37 376 A 1 
ATOM   3013 C  CG  . ASP A 1 376 ? 25.248   -4.726  -4.567  1.00 94.33 376 A 1 
ATOM   3014 O  OD1 . ASP A 1 376 ? 25.469   -4.193  -5.667  1.00 90.90 376 A 1 
ATOM   3015 O  OD2 . ASP A 1 376 ? 25.766   -4.379  -3.485  1.00 89.24 376 A 1 
ATOM   3016 N  N   . LEU A 1 377 ? 23.778   -5.238  -7.944  1.00 96.87 377 A 1 
ATOM   3017 C  CA  . LEU A 1 377 ? 24.302   -5.361  -9.300  1.00 96.50 377 A 1 
ATOM   3018 C  C   . LEU A 1 377 ? 25.751   -4.886  -9.428  1.00 95.73 377 A 1 
ATOM   3019 O  O   . LEU A 1 377 ? 26.377   -5.170  -10.449 1.00 94.36 377 A 1 
ATOM   3020 C  CB  . LEU A 1 377 ? 23.403   -4.595  -10.285 1.00 96.72 377 A 1 
ATOM   3021 C  CG  . LEU A 1 377 ? 21.956   -5.099  -10.409 1.00 96.52 377 A 1 
ATOM   3022 C  CD1 . LEU A 1 377 ? 21.249   -4.291  -11.505 1.00 96.04 377 A 1 
ATOM   3023 C  CD2 . LEU A 1 377 ? 21.877   -6.580  -10.790 1.00 95.73 377 A 1 
ATOM   3024 N  N   . LEU A 1 378 ? 26.303   -4.211  -8.426  1.00 94.96 378 A 1 
ATOM   3025 C  CA  . LEU A 1 378 ? 27.596   -3.523  -8.516  1.00 93.90 378 A 1 
ATOM   3026 C  C   . LEU A 1 378 ? 28.720   -4.438  -9.015  1.00 93.19 378 A 1 
ATOM   3027 O  O   . LEU A 1 378 ? 29.552   -4.033  -9.824  1.00 91.78 378 A 1 
ATOM   3028 C  CB  . LEU A 1 378 ? 27.948   -2.959  -7.120  1.00 92.97 378 A 1 
ATOM   3029 C  CG  . LEU A 1 378 ? 29.312   -2.242  -7.049  1.00 91.82 378 A 1 
ATOM   3030 C  CD1 . LEU A 1 378 ? 29.342   -0.982  -7.922  1.00 89.88 378 A 1 
ATOM   3031 C  CD2 . LEU A 1 378 ? 29.626   -1.840  -5.611  1.00 89.17 378 A 1 
ATOM   3032 N  N   . MET A 1 379 ? 28.739   -5.679  -8.554  1.00 93.25 379 A 1 
ATOM   3033 C  CA  . MET A 1 379 ? 29.797   -6.646  -8.835  1.00 92.39 379 A 1 
ATOM   3034 C  C   . MET A 1 379 ? 29.607   -7.425  -10.141 1.00 92.75 379 A 1 
ATOM   3035 O  O   . MET A 1 379 ? 30.333   -8.400  -10.358 1.00 90.53 379 A 1 
ATOM   3036 C  CB  . MET A 1 379 ? 29.927   -7.600  -7.637  1.00 90.77 379 A 1 
ATOM   3037 C  CG  . MET A 1 379 ? 30.325   -6.890  -6.340  1.00 85.82 379 A 1 
ATOM   3038 S  SD  . MET A 1 379 ? 31.856   -5.899  -6.412  1.00 76.62 379 A 1 
ATOM   3039 C  CE  . MET A 1 379 ? 33.038   -7.147  -6.960  1.00 66.47 379 A 1 
ATOM   3040 N  N   . ASN A 1 380 ? 28.634   -7.044  -10.977 1.00 92.97 380 A 1 
ATOM   3041 C  CA  . ASN A 1 380 ? 28.226   -7.804  -12.164 1.00 92.96 380 A 1 
ATOM   3042 C  C   . ASN A 1 380 ? 28.122   -9.320  -11.870 1.00 92.90 380 A 1 
ATOM   3043 O  O   . ASN A 1 380 ? 28.891   -10.130 -12.402 1.00 91.94 380 A 1 
ATOM   3044 C  CB  . ASN A 1 380 ? 29.153   -7.442  -13.343 1.00 92.16 380 A 1 
ATOM   3045 C  CG  . ASN A 1 380 ? 28.699   -8.098  -14.633 1.00 91.35 380 A 1 
ATOM   3046 O  OD1 . ASN A 1 380 ? 27.579   -8.571  -14.777 1.00 89.17 380 A 1 
ATOM   3047 N  ND2 . ASN A 1 380 ? 29.570   -8.152  -15.623 1.00 88.27 380 A 1 
ATOM   3048 N  N   . PRO A 1 381 ? 27.237   -9.738  -10.968 1.00 94.20 381 A 1 
ATOM   3049 C  CA  . PRO A 1 381 ? 27.237   -11.093 -10.448 1.00 94.10 381 A 1 
ATOM   3050 C  C   . PRO A 1 381 ? 26.831   -12.111 -11.520 1.00 94.53 381 A 1 
ATOM   3051 O  O   . PRO A 1 381 ? 25.853   -11.935 -12.252 1.00 93.53 381 A 1 
ATOM   3052 C  CB  . PRO A 1 381 ? 26.270   -11.064 -9.260  1.00 93.31 381 A 1 
ATOM   3053 C  CG  . PRO A 1 381 ? 25.291   -9.954  -9.644  1.00 92.26 381 A 1 
ATOM   3054 C  CD  . PRO A 1 381 ? 26.181   -8.942  -10.353 1.00 94.17 381 A 1 
ATOM   3055 N  N   . SER A 1 382 ? 27.513   -13.247 -11.554 1.00 94.69 382 A 1 
ATOM   3056 C  CA  . SER A 1 382 ? 27.147   -14.372 -12.428 1.00 94.58 382 A 1 
ATOM   3057 C  C   . SER A 1 382 ? 25.878   -15.111 -11.971 1.00 95.41 382 A 1 
ATOM   3058 O  O   . SER A 1 382 ? 25.236   -15.812 -12.754 1.00 94.02 382 A 1 
ATOM   3059 C  CB  . SER A 1 382 ? 28.311   -15.366 -12.500 1.00 93.08 382 A 1 
ATOM   3060 O  OG  . SER A 1 382 ? 28.642   -15.847 -11.211 1.00 85.90 382 A 1 
ATOM   3061 N  N   . VAL A 1 383 ? 25.538   -14.963 -10.698 1.00 95.58 383 A 1 
ATOM   3062 C  CA  . VAL A 1 383 ? 24.290   -15.419 -10.092 1.00 95.69 383 A 1 
ATOM   3063 C  C   . VAL A 1 383 ? 23.751   -14.275 -9.252  1.00 96.12 383 A 1 
ATOM   3064 O  O   . VAL A 1 383 ? 24.429   -13.809 -8.341  1.00 95.07 383 A 1 
ATOM   3065 C  CB  . VAL A 1 383 ? 24.492   -16.675 -9.220  1.00 94.04 383 A 1 
ATOM   3066 C  CG1 . VAL A 1 383 ? 23.179   -17.126 -8.574  1.00 85.77 383 A 1 
ATOM   3067 C  CG2 . VAL A 1 383 ? 25.035   -17.852 -10.047 1.00 86.08 383 A 1 
ATOM   3068 N  N   . LEU A 1 384 ? 22.533   -13.846 -9.538  1.00 96.00 384 A 1 
ATOM   3069 C  CA  . LEU A 1 384 ? 21.898   -12.749 -8.820  1.00 96.68 384 A 1 
ATOM   3070 C  C   . LEU A 1 384 ? 21.475   -13.219 -7.423  1.00 97.21 384 A 1 
ATOM   3071 O  O   . LEU A 1 384 ? 20.753   -14.201 -7.285  1.00 96.43 384 A 1 
ATOM   3072 C  CB  . LEU A 1 384 ? 20.727   -12.226 -9.655  1.00 95.23 384 A 1 
ATOM   3073 C  CG  . LEU A 1 384 ? 20.306   -10.794 -9.282  1.00 93.00 384 A 1 
ATOM   3074 C  CD1 . LEU A 1 384 ? 21.424   -9.792  -9.563  1.00 92.38 384 A 1 
ATOM   3075 C  CD2 . LEU A 1 384 ? 19.110   -10.389 -10.135 1.00 92.20 384 A 1 
ATOM   3076 N  N   . LYS A 1 385 ? 21.973   -12.538 -6.385  1.00 97.79 385 A 1 
ATOM   3077 C  CA  . LYS A 1 385 ? 21.708   -12.890 -4.987  1.00 97.66 385 A 1 
ATOM   3078 C  C   . LYS A 1 385 ? 20.694   -11.920 -4.403  1.00 97.81 385 A 1 
ATOM   3079 O  O   . LYS A 1 385 ? 21.047   -10.808 -4.010  1.00 97.31 385 A 1 
ATOM   3080 C  CB  . LYS A 1 385 ? 23.002   -12.899 -4.173  1.00 96.56 385 A 1 
ATOM   3081 C  CG  . LYS A 1 385 ? 23.940   -14.039 -4.590  1.00 83.68 385 A 1 
ATOM   3082 C  CD  . LYS A 1 385 ? 25.187   -14.010 -3.708  1.00 79.15 385 A 1 
ATOM   3083 C  CE  . LYS A 1 385 ? 26.159   -15.105 -4.144  1.00 65.52 385 A 1 
ATOM   3084 N  NZ  . LYS A 1 385 ? 27.412   -15.048 -3.352  1.00 56.20 385 A 1 
ATOM   3085 N  N   . TRP A 1 386 ? 19.450   -12.365 -4.319  1.00 98.24 386 A 1 
ATOM   3086 C  CA  . TRP A 1 386 ? 18.400   -11.645 -3.622  1.00 98.32 386 A 1 
ATOM   3087 C  C   . TRP A 1 386 ? 18.570   -11.797 -2.110  1.00 98.25 386 A 1 
ATOM   3088 O  O   . TRP A 1 386 ? 18.815   -12.896 -1.609  1.00 97.50 386 A 1 
ATOM   3089 C  CB  . TRP A 1 386 ? 17.042   -12.149 -4.085  1.00 98.27 386 A 1 
ATOM   3090 C  CG  . TRP A 1 386 ? 16.787   -11.886 -5.533  1.00 98.34 386 A 1 
ATOM   3091 C  CD1 . TRP A 1 386 ? 17.038   -12.743 -6.549  1.00 97.92 386 A 1 
ATOM   3092 C  CD2 . TRP A 1 386 ? 16.319   -10.648 -6.148  1.00 98.30 386 A 1 
ATOM   3093 N  NE1 . TRP A 1 386 ? 16.760   -12.126 -7.760  1.00 97.87 386 A 1 
ATOM   3094 C  CE2 . TRP A 1 386 ? 16.325   -10.835 -7.557  1.00 98.09 386 A 1 
ATOM   3095 C  CE3 . TRP A 1 386 ? 15.911   -9.392  -5.648  1.00 98.17 386 A 1 
ATOM   3096 C  CZ2 . TRP A 1 386 ? 15.968   -9.803  -8.448  1.00 97.84 386 A 1 
ATOM   3097 C  CZ3 . TRP A 1 386 ? 15.543   -8.364  -6.533  1.00 97.71 386 A 1 
ATOM   3098 C  CH2 . TRP A 1 386 ? 15.580   -8.561  -7.916  1.00 97.65 386 A 1 
ATOM   3099 N  N   . GLN A 1 387 ? 18.418   -10.694 -1.391  1.00 98.40 387 A 1 
ATOM   3100 C  CA  . GLN A 1 387 ? 18.531   -10.652 0.061   1.00 98.23 387 A 1 
ATOM   3101 C  C   . GLN A 1 387 ? 17.549   -9.638  0.646   1.00 98.52 387 A 1 
ATOM   3102 O  O   . GLN A 1 387 ? 17.015   -8.788  -0.069  1.00 98.23 387 A 1 
ATOM   3103 C  CB  . GLN A 1 387 ? 19.992   -10.381 0.462   1.00 96.67 387 A 1 
ATOM   3104 C  CG  . GLN A 1 387 ? 20.593   -9.115  -0.159  1.00 88.35 387 A 1 
ATOM   3105 C  CD  . GLN A 1 387 ? 22.109   -8.999  0.082   1.00 83.41 387 A 1 
ATOM   3106 O  OE1 . GLN A 1 387 ? 22.695   -9.635  0.942   1.00 74.14 387 A 1 
ATOM   3107 N  NE2 . GLN A 1 387 ? 22.808   -8.197  -0.689  1.00 70.14 387 A 1 
ATOM   3108 N  N   . VAL A 1 388 ? 17.305   -9.751  1.940   1.00 98.69 388 A 1 
ATOM   3109 C  CA  . VAL A 1 388 ? 16.535   -8.738  2.663   1.00 98.67 388 A 1 
ATOM   3110 C  C   . VAL A 1 388 ? 17.387   -7.472  2.769   1.00 98.56 388 A 1 
ATOM   3111 O  O   . VAL A 1 388 ? 18.491   -7.518  3.303   1.00 98.18 388 A 1 
ATOM   3112 C  CB  . VAL A 1 388 ? 16.115   -9.249  4.053   1.00 98.52 388 A 1 
ATOM   3113 C  CG1 . VAL A 1 388 ? 15.404   -8.174  4.874   1.00 97.77 388 A 1 
ATOM   3114 C  CG2 . VAL A 1 388 ? 15.173   -10.450 3.927   1.00 97.77 388 A 1 
ATOM   3115 N  N   . GLU A 1 389 ? 16.873   -6.360  2.275   1.00 98.54 389 A 1 
ATOM   3116 C  CA  . GLU A 1 389 ? 17.462   -5.049  2.531   1.00 98.36 389 A 1 
ATOM   3117 C  C   . GLU A 1 389 ? 17.133   -4.615  3.959   1.00 98.25 389 A 1 
ATOM   3118 O  O   . GLU A 1 389 ? 18.032   -4.332  4.751   1.00 97.65 389 A 1 
ATOM   3119 C  CB  . GLU A 1 389 ? 16.948   -4.033  1.502   1.00 98.08 389 A 1 
ATOM   3120 C  CG  . GLU A 1 389 ? 17.694   -2.698  1.650   1.00 97.07 389 A 1 
ATOM   3121 C  CD  . GLU A 1 389 ? 17.104   -1.577  0.800   1.00 96.57 389 A 1 
ATOM   3122 O  OE1 . GLU A 1 389 ? 17.514   -0.424  1.045   1.00 93.02 389 A 1 
ATOM   3123 O  OE2 . GLU A 1 389 ? 16.242   -1.848  -0.056  1.00 93.90 389 A 1 
ATOM   3124 N  N   . TYR A 1 390 ? 15.841   -4.619  4.294   1.00 98.52 390 A 1 
ATOM   3125 C  CA  . TYR A 1 390 ? 15.344   -4.324  5.630   1.00 98.47 390 A 1 
ATOM   3126 C  C   . TYR A 1 390 ? 13.892   -4.791  5.793   1.00 98.60 390 A 1 
ATOM   3127 O  O   . TYR A 1 390 ? 13.161   -4.986  4.825   1.00 98.48 390 A 1 
ATOM   3128 C  CB  . TYR A 1 390 ? 15.464   -2.813  5.907   1.00 98.24 390 A 1 
ATOM   3129 C  CG  . TYR A 1 390 ? 14.511   -1.930  5.127   1.00 98.32 390 A 1 
ATOM   3130 C  CD1 . TYR A 1 390 ? 14.785   -1.532  3.798   1.00 97.96 390 A 1 
ATOM   3131 C  CD2 . TYR A 1 390 ? 13.329   -1.470  5.739   1.00 98.04 390 A 1 
ATOM   3132 C  CE1 . TYR A 1 390 ? 13.901   -0.697  3.099   1.00 97.63 390 A 1 
ATOM   3133 C  CE2 . TYR A 1 390 ? 12.442   -0.631  5.056   1.00 97.66 390 A 1 
ATOM   3134 C  CZ  . TYR A 1 390 ? 12.727   -0.247  3.735   1.00 97.73 390 A 1 
ATOM   3135 O  OH  . TYR A 1 390 ? 11.848   0.577   3.087   1.00 97.03 390 A 1 
ATOM   3136 N  N   . LYS A 1 391 ? 13.470   -4.915  7.055   1.00 98.60 391 A 1 
ATOM   3137 C  CA  . LYS A 1 391 ? 12.056   -4.938  7.435   1.00 98.64 391 A 1 
ATOM   3138 C  C   . LYS A 1 391 ? 11.675   -3.585  8.026   1.00 98.60 391 A 1 
ATOM   3139 O  O   . LYS A 1 391 ? 12.483   -2.983  8.735   1.00 98.23 391 A 1 
ATOM   3140 C  CB  . LYS A 1 391 ? 11.781   -6.048  8.443   1.00 98.29 391 A 1 
ATOM   3141 C  CG  . LYS A 1 391 ? 11.991   -7.447  7.854   1.00 91.08 391 A 1 
ATOM   3142 C  CD  . LYS A 1 391 ? 11.454   -8.487  8.830   1.00 91.09 391 A 1 
ATOM   3143 C  CE  . LYS A 1 391 ? 11.405   -9.852  8.166   1.00 81.14 391 A 1 
ATOM   3144 N  NZ  . LYS A 1 391 ? 10.424   -10.725 8.871   1.00 73.67 391 A 1 
ATOM   3145 N  N   . PHE A 1 392 ? 10.450   -3.110  7.785   1.00 98.67 392 A 1 
ATOM   3146 C  CA  . PHE A 1 392 ? 9.995    -1.832  8.334   1.00 98.62 392 A 1 
ATOM   3147 C  C   . PHE A 1 392 ? 10.060   -1.817  9.862   1.00 98.56 392 A 1 
ATOM   3148 O  O   . PHE A 1 392 ? 10.541   -0.846  10.447  1.00 98.27 392 A 1 
ATOM   3149 C  CB  . PHE A 1 392 ? 8.574    -1.527  7.842   1.00 98.61 392 A 1 
ATOM   3150 C  CG  . PHE A 1 392 ? 8.058    -0.176  8.297   1.00 98.59 392 A 1 
ATOM   3151 C  CD1 . PHE A 1 392 ? 7.419    -0.037  9.546   1.00 98.27 392 A 1 
ATOM   3152 C  CD2 . PHE A 1 392 ? 8.239    0.964   7.493   1.00 98.25 392 A 1 
ATOM   3153 C  CE1 . PHE A 1 392 ? 6.965    1.225   9.976   1.00 97.90 392 A 1 
ATOM   3154 C  CE2 . PHE A 1 392 ? 7.780    2.226   7.914   1.00 97.81 392 A 1 
ATOM   3155 C  CZ  . PHE A 1 392 ? 7.144    2.351   9.161   1.00 97.87 392 A 1 
ATOM   3156 N  N   . SER A 1 393 ? 9.627    -2.911  10.493  1.00 98.40 393 A 1 
ATOM   3157 C  CA  . SER A 1 393 ? 9.657    -3.092  11.939  1.00 98.35 393 A 1 
ATOM   3158 C  C   . SER A 1 393 ? 11.052   -2.884  12.536  1.00 98.18 393 A 1 
ATOM   3159 O  O   . SER A 1 393 ? 11.207   -2.113  13.484  1.00 97.77 393 A 1 
ATOM   3160 C  CB  . SER A 1 393 ? 9.153    -4.496  12.293  1.00 98.17 393 A 1 
ATOM   3161 O  OG  . SER A 1 393 ? 9.857    -5.510  11.602  1.00 97.07 393 A 1 
ATOM   3162 N  N   . ASP A 1 394 ? 12.067   -3.494  11.939  1.00 98.24 394 A 1 
ATOM   3163 C  CA  . ASP A 1 394 ? 13.453   -3.402  12.401  1.00 97.91 394 A 1 
ATOM   3164 C  C   . ASP A 1 394 ? 14.055   -2.025  12.090  1.00 97.88 394 A 1 
ATOM   3165 O  O   . ASP A 1 394 ? 14.728   -1.411  12.919  1.00 97.04 394 A 1 
ATOM   3166 C  CB  . ASP A 1 394 ? 14.301   -4.496  11.722  1.00 97.60 394 A 1 
ATOM   3167 C  CG  . ASP A 1 394 ? 13.859   -5.930  12.017  1.00 92.88 394 A 1 
ATOM   3168 O  OD1 . ASP A 1 394 ? 13.260   -6.172  13.081  1.00 90.17 394 A 1 
ATOM   3169 O  OD2 . ASP A 1 394 ? 14.150   -6.800  11.157  1.00 89.75 394 A 1 
ATOM   3170 N  N   . ALA A 1 395 ? 13.799   -1.520  10.897  1.00 98.08 395 A 1 
ATOM   3171 C  CA  . ALA A 1 395 ? 14.373   -0.282  10.400  1.00 97.85 395 A 1 
ATOM   3172 C  C   . ALA A 1 395 ? 13.900   0.970   11.156  1.00 97.69 395 A 1 
ATOM   3173 O  O   . ALA A 1 395 ? 14.667   1.924   11.315  1.00 96.90 395 A 1 
ATOM   3174 C  CB  . ALA A 1 395 ? 14.019   -0.164  8.924   1.00 97.49 395 A 1 
ATOM   3175 N  N   . TYR A 1 396 ? 12.646   0.966   11.604  1.00 98.09 396 A 1 
ATOM   3176 C  CA  . TYR A 1 396 ? 11.982   2.116   12.220  1.00 97.80 396 A 1 
ATOM   3177 C  C   . TYR A 1 396 ? 11.450   1.824   13.634  1.00 97.73 396 A 1 
ATOM   3178 O  O   . TYR A 1 396 ? 10.690   2.619   14.174  1.00 96.67 396 A 1 
ATOM   3179 C  CB  . TYR A 1 396 ? 10.903   2.640   11.266  1.00 97.52 396 A 1 
ATOM   3180 C  CG  . TYR A 1 396 ? 11.452   3.082   9.923   1.00 97.44 396 A 1 
ATOM   3181 C  CD1 . TYR A 1 396 ? 12.253   4.240   9.829   1.00 96.75 396 A 1 
ATOM   3182 C  CD2 . TYR A 1 396 ? 11.175   2.348   8.751   1.00 96.85 396 A 1 
ATOM   3183 C  CE1 . TYR A 1 396 ? 12.766   4.666   8.592   1.00 96.09 396 A 1 
ATOM   3184 C  CE2 . TYR A 1 396 ? 11.685   2.764   7.509   1.00 96.19 396 A 1 
ATOM   3185 C  CZ  . TYR A 1 396 ? 12.483   3.923   7.433   1.00 96.22 396 A 1 
ATOM   3186 O  OH  . TYR A 1 396 ? 12.988   4.338   6.224   1.00 95.01 396 A 1 
ATOM   3187 N  N   . SER A 1 397 ? 11.845   0.701   14.229  1.00 97.73 397 A 1 
ATOM   3188 C  CA  . SER A 1 397 ? 11.442   0.283   15.576  1.00 97.54 397 A 1 
ATOM   3189 C  C   . SER A 1 397 ? 9.918    0.317   15.774  1.00 97.77 397 A 1 
ATOM   3190 O  O   . SER A 1 397 ? 9.409    0.851   16.761  1.00 96.38 397 A 1 
ATOM   3191 C  CB  . SER A 1 397 ? 12.188   1.092   16.644  1.00 96.65 397 A 1 
ATOM   3192 O  OG  . SER A 1 397 ? 13.585   0.941   16.484  1.00 85.62 397 A 1 
ATOM   3193 N  N   . ALA A 1 398 ? 9.184    -0.223  14.802  1.00 97.42 398 A 1 
ATOM   3194 C  CA  . ALA A 1 398 ? 7.729    -0.164  14.744  1.00 97.78 398 A 1 
ATOM   3195 C  C   . ALA A 1 398 ? 7.109    -1.565  14.806  1.00 97.80 398 A 1 
ATOM   3196 O  O   . ALA A 1 398 ? 7.650    -2.529  14.280  1.00 96.88 398 A 1 
ATOM   3197 C  CB  . ALA A 1 398 ? 7.328    0.588   13.468  1.00 97.01 398 A 1 
ATOM   3198 N  N   . SER A 1 399 ? 5.930    -1.673  15.418  1.00 97.67 399 A 1 
ATOM   3199 C  CA  . SER A 1 399 ? 5.185    -2.942  15.500  1.00 97.21 399 A 1 
ATOM   3200 C  C   . SER A 1 399 ? 4.187    -3.159  14.367  1.00 97.52 399 A 1 
ATOM   3201 O  O   . SER A 1 399 ? 3.536    -4.202  14.301  1.00 95.61 399 A 1 
ATOM   3202 C  CB  . SER A 1 399 ? 4.469    -3.017  16.854  1.00 95.51 399 A 1 
ATOM   3203 O  OG  . SER A 1 399 ? 3.584    -1.922  17.010  1.00 86.27 399 A 1 
ATOM   3204 N  N   . ASN A 1 400 ? 4.003    -2.155  13.530  1.00 97.95 400 A 1 
ATOM   3205 C  CA  . ASN A 1 400 ? 3.134    -2.171  12.362  1.00 98.07 400 A 1 
ATOM   3206 C  C   . ASN A 1 400 ? 3.541    -1.039  11.398  1.00 98.26 400 A 1 
ATOM   3207 O  O   . ASN A 1 400 ? 4.443    -0.256  11.698  1.00 97.78 400 A 1 
ATOM   3208 C  CB  . ASN A 1 400 ? 1.662    -2.071  12.811  1.00 97.34 400 A 1 
ATOM   3209 C  CG  . ASN A 1 400 ? 1.338    -0.841  13.649  1.00 96.79 400 A 1 
ATOM   3210 O  OD1 . ASN A 1 400 ? 1.773    0.258   13.407  1.00 94.07 400 A 1 
ATOM   3211 N  ND2 . ASN A 1 400 ? 0.520    -0.998  14.665  1.00 92.38 400 A 1 
ATOM   3212 N  N   . VAL A 1 401 ? 2.848    -0.933  10.274  1.00 98.17 401 A 1 
ATOM   3213 C  CA  . VAL A 1 401 ? 3.033    0.122   9.267   1.00 98.14 401 A 1 
ATOM   3214 C  C   . VAL A 1 401 ? 1.729    0.893   9.119   1.00 97.75 401 A 1 
ATOM   3215 O  O   . VAL A 1 401 ? 0.883    0.599   8.274   1.00 96.85 401 A 1 
ATOM   3216 C  CB  . VAL A 1 401 ? 3.528    -0.451  7.921   1.00 98.09 401 A 1 
ATOM   3217 C  CG1 . VAL A 1 401 ? 3.967    0.669   6.988   1.00 97.55 401 A 1 
ATOM   3218 C  CG2 . VAL A 1 401 ? 4.699    -1.421  8.099   1.00 97.74 401 A 1 
ATOM   3219 N  N   . THR A 1 402 ? 1.538    1.883   9.977   1.00 97.43 402 A 1 
ATOM   3220 C  CA  . THR A 1 402 ? 0.336    2.722   10.020  1.00 96.97 402 A 1 
ATOM   3221 C  C   . THR A 1 402 ? 0.708    4.191   9.874   1.00 96.79 402 A 1 
ATOM   3222 O  O   . THR A 1 402 ? 1.880    4.561   9.944   1.00 96.31 402 A 1 
ATOM   3223 C  CB  . THR A 1 402 ? -0.449   2.526   11.324  1.00 96.07 402 A 1 
ATOM   3224 O  OG1 . THR A 1 402 ? 0.324    2.942   12.425  1.00 92.94 402 A 1 
ATOM   3225 C  CG2 . THR A 1 402 ? -0.901   1.083   11.537  1.00 92.70 402 A 1 
ATOM   3226 N  N   . ARG A 1 403 ? -0.299   5.044   9.732   1.00 95.74 403 A 1 
ATOM   3227 C  CA  . ARG A 1 403 ? -0.092   6.495   9.709   1.00 94.90 403 A 1 
ATOM   3228 C  C   . ARG A 1 403 ? 0.764    6.979   10.888  1.00 95.27 403 A 1 
ATOM   3229 O  O   . ARG A 1 403 ? 1.647    7.794   10.686  1.00 94.55 403 A 1 
ATOM   3230 C  CB  . ARG A 1 403 ? -1.464   7.177   9.703   1.00 93.02 403 A 1 
ATOM   3231 C  CG  . ARG A 1 403 ? -1.361   8.695   9.529   1.00 85.92 403 A 1 
ATOM   3232 C  CD  . ARG A 1 403 ? -2.764   9.320   9.551   1.00 83.24 403 A 1 
ATOM   3233 N  NE  . ARG A 1 403 ? -2.920   10.383  8.563   1.00 77.39 403 A 1 
ATOM   3234 C  CZ  . ARG A 1 403 ? -4.046   10.757  7.990   1.00 72.50 403 A 1 
ATOM   3235 N  NH1 . ARG A 1 403 ? -5.201   10.243  8.329   1.00 66.69 403 A 1 
ATOM   3236 N  NH2 . ARG A 1 403 ? -4.047   11.650  7.046   1.00 64.30 403 A 1 
ATOM   3237 N  N   . GLU A 1 404 ? 0.525    6.456   12.074  1.00 94.62 404 A 1 
ATOM   3238 C  CA  . GLU A 1 404 ? 1.281    6.816   13.272  1.00 94.94 404 A 1 
ATOM   3239 C  C   . GLU A 1 404 ? 2.748    6.398   13.161  1.00 95.47 404 A 1 
ATOM   3240 O  O   . GLU A 1 404 ? 3.646    7.239   13.283  1.00 95.47 404 A 1 
ATOM   3241 C  CB  . GLU A 1 404 ? 0.602    6.170   14.485  1.00 94.57 404 A 1 
ATOM   3242 C  CG  . GLU A 1 404 ? 1.275    6.569   15.806  1.00 85.26 404 A 1 
ATOM   3243 C  CD  . GLU A 1 404 ? 0.614    5.901   17.037  1.00 77.43 404 A 1 
ATOM   3244 O  OE1 . GLU A 1 404 ? 1.115    6.147   18.157  1.00 71.13 404 A 1 
ATOM   3245 O  OE2 . GLU A 1 404 ? -0.365   5.146   16.856  1.00 73.43 404 A 1 
ATOM   3246 N  N   . THR A 1 405 ? 3.025    5.139   12.858  1.00 96.76 405 A 1 
ATOM   3247 C  CA  . THR A 1 405 ? 4.409    4.641   12.801  1.00 97.28 405 A 1 
ATOM   3248 C  C   . THR A 1 405 ? 5.196    5.214   11.623  1.00 97.26 405 A 1 
ATOM   3249 O  O   . THR A 1 405 ? 6.392    5.447   11.754  1.00 97.08 405 A 1 
ATOM   3250 C  CB  . THR A 1 405 ? 4.470    3.110   12.775  1.00 97.56 405 A 1 
ATOM   3251 O  OG1 . THR A 1 405 ? 3.731    2.600   11.689  1.00 95.79 405 A 1 
ATOM   3252 C  CG2 . THR A 1 405 ? 3.886    2.509   14.056  1.00 95.41 405 A 1 
ATOM   3253 N  N   . ILE A 1 406 ? 4.536    5.526   10.503  1.00 96.90 406 A 1 
ATOM   3254 C  CA  . ILE A 1 406 ? 5.175    6.226   9.378   1.00 96.78 406 A 1 
ATOM   3255 C  C   . ILE A 1 406 ? 5.507    7.673   9.761   1.00 96.23 406 A 1 
ATOM   3256 O  O   . ILE A 1 406 ? 6.580    8.156   9.430   1.00 95.79 406 A 1 
ATOM   3257 C  CB  . ILE A 1 406 ? 4.292    6.155   8.110   1.00 97.08 406 A 1 
ATOM   3258 C  CG1 . ILE A 1 406 ? 4.124    4.696   7.628   1.00 96.75 406 A 1 
ATOM   3259 C  CG2 . ILE A 1 406 ? 4.910    6.989   6.968   1.00 96.60 406 A 1 
ATOM   3260 C  CD1 . ILE A 1 406 ? 2.972    4.517   6.624   1.00 95.70 406 A 1 
ATOM   3261 N  N   . ASN A 1 407 ? 4.628    8.370   10.502  1.00 95.63 407 A 1 
ATOM   3262 C  CA  . ASN A 1 407 ? 4.940    9.706   11.017  1.00 95.06 407 A 1 
ATOM   3263 C  C   . ASN A 1 407 ? 6.118    9.673   12.002  1.00 95.18 407 A 1 
ATOM   3264 O  O   . ASN A 1 407 ? 7.025    10.491  11.876  1.00 94.72 407 A 1 
ATOM   3265 C  CB  . ASN A 1 407 ? 3.702    10.361  11.644  1.00 94.26 407 A 1 
ATOM   3266 C  CG  . ASN A 1 407 ? 2.861    11.090  10.615  1.00 92.91 407 A 1 
ATOM   3267 O  OD1 . ASN A 1 407 ? 3.028    12.265  10.350  1.00 87.16 407 A 1 
ATOM   3268 N  ND2 . ASN A 1 407 ? 1.940    10.413  9.982   1.00 86.49 407 A 1 
ATOM   3269 N  N   . ASN A 1 408 ? 6.158    8.693   12.904  1.00 95.64 408 A 1 
ATOM   3270 C  CA  . ASN A 1 408 ? 7.281    8.502   13.819  1.00 95.77 408 A 1 
ATOM   3271 C  C   . ASN A 1 408 ? 8.593    8.213   13.067  1.00 96.00 408 A 1 
ATOM   3272 O  O   . ASN A 1 408 ? 9.636    8.786   13.383  1.00 96.00 408 A 1 
ATOM   3273 C  CB  . ASN A 1 408 ? 6.953    7.347   14.794  1.00 95.72 408 A 1 
ATOM   3274 C  CG  . ASN A 1 408 ? 5.805    7.660   15.741  1.00 93.61 408 A 1 
ATOM   3275 O  OD1 . ASN A 1 408 ? 5.375    8.781   15.909  1.00 89.14 408 A 1 
ATOM   3276 N  ND2 . ASN A 1 408 ? 5.283    6.654   16.403  1.00 88.77 408 A 1 
ATOM   3277 N  N   . ALA A 1 409 ? 8.536    7.380   12.022  1.00 96.33 409 A 1 
ATOM   3278 C  CA  . ALA A 1 409 ? 9.682    7.117   11.154  1.00 96.52 409 A 1 
ATOM   3279 C  C   . ALA A 1 409 ? 10.159   8.389   10.440  1.00 96.37 409 A 1 
ATOM   3280 O  O   . ALA A 1 409 ? 11.346   8.710   10.472  1.00 95.92 409 A 1 
ATOM   3281 C  CB  . ALA A 1 409 ? 9.298    6.018   10.155  1.00 97.00 409 A 1 
ATOM   3282 N  N   . ALA A 1 410 ? 9.232    9.161   9.860   1.00 95.34 410 A 1 
ATOM   3283 C  CA  . ALA A 1 410 ? 9.551    10.414  9.194   1.00 94.49 410 A 1 
ATOM   3284 C  C   . ALA A 1 410 ? 10.126   11.467  10.163  1.00 93.90 410 A 1 
ATOM   3285 O  O   . ALA A 1 410 ? 11.049   12.203  9.799   1.00 93.00 410 A 1 
ATOM   3286 C  CB  . ALA A 1 410 ? 8.287    10.930  8.498   1.00 93.80 410 A 1 
ATOM   3287 N  N   . GLU A 1 411 ? 9.634    11.522  11.390  1.00 93.97 411 A 1 
ATOM   3288 C  CA  . GLU A 1 411 ? 10.187   12.396  12.428  1.00 93.60 411 A 1 
ATOM   3289 C  C   . GLU A 1 411 ? 11.616   11.985  12.811  1.00 93.98 411 A 1 
ATOM   3290 O  O   . GLU A 1 411 ? 12.508   12.829  12.836  1.00 93.73 411 A 1 
ATOM   3291 C  CB  . GLU A 1 411 ? 9.252    12.446  13.647  1.00 92.84 411 A 1 
ATOM   3292 C  CG  . GLU A 1 411 ? 9.785    13.418  14.722  1.00 87.75 411 A 1 
ATOM   3293 C  CD  . GLU A 1 411 ? 8.770    13.749  15.839  1.00 81.78 411 A 1 
ATOM   3294 O  OE1 . GLU A 1 411 ? 8.960    14.807  16.478  1.00 75.52 411 A 1 
ATOM   3295 O  OE2 . GLU A 1 411 ? 7.814    12.975  16.031  1.00 75.89 411 A 1 
ATOM   3296 N  N   . TRP A 1 412 ? 11.861   10.684  13.021  1.00 95.19 412 A 1 
ATOM   3297 C  CA  . TRP A 1 412 ? 13.203   10.170  13.299  1.00 96.13 412 A 1 
ATOM   3298 C  C   . TRP A 1 412 ? 14.198   10.475  12.176  1.00 96.45 412 A 1 
ATOM   3299 O  O   . TRP A 1 412 ? 15.296   10.972  12.435  1.00 96.06 412 A 1 
ATOM   3300 C  CB  . TRP A 1 412 ? 13.116   8.663   13.564  1.00 96.37 412 A 1 
ATOM   3301 C  CG  . TRP A 1 412 ? 14.441   8.012   13.816  1.00 96.33 412 A 1 
ATOM   3302 C  CD1 . TRP A 1 412 ? 15.207   8.200   14.908  1.00 95.28 412 A 1 
ATOM   3303 C  CD2 . TRP A 1 412 ? 15.175   7.076   12.960  1.00 96.41 412 A 1 
ATOM   3304 N  NE1 . TRP A 1 412 ? 16.369   7.438   14.806  1.00 94.81 412 A 1 
ATOM   3305 C  CE2 . TRP A 1 412 ? 16.383   6.732   13.628  1.00 95.82 412 A 1 
ATOM   3306 C  CE3 . TRP A 1 412 ? 14.917   6.485   11.708  1.00 95.31 412 A 1 
ATOM   3307 C  CZ2 . TRP A 1 412 ? 17.310   5.826   13.071  1.00 95.14 412 A 1 
ATOM   3308 C  CZ3 . TRP A 1 412 ? 15.843   5.586   11.150  1.00 94.59 412 A 1 
ATOM   3309 C  CH2 . TRP A 1 412 ? 17.023   5.260   11.829  1.00 94.37 412 A 1 
ATOM   3310 N  N   . VAL A 1 413 ? 13.773   10.301  10.921  1.00 96.13 413 A 1 
ATOM   3311 C  CA  . VAL A 1 413 ? 14.570   10.647  9.733   1.00 95.46 413 A 1 
ATOM   3312 C  C   . VAL A 1 413 ? 14.895   12.141  9.681   1.00 94.87 413 A 1 
ATOM   3313 O  O   . VAL A 1 413 ? 16.020   12.521  9.366   1.00 93.93 413 A 1 
ATOM   3314 C  CB  . VAL A 1 413 ? 13.848   10.196  8.454   1.00 95.01 413 A 1 
ATOM   3315 C  CG1 . VAL A 1 413 ? 14.487   10.752  7.172   1.00 93.68 413 A 1 
ATOM   3316 C  CG2 . VAL A 1 413 ? 13.847   8.671   8.347   1.00 94.15 413 A 1 
ATOM   3317 N  N   . ARG A 1 414 ? 13.932   13.015  9.993   1.00 93.94 414 A 1 
ATOM   3318 C  CA  . ARG A 1 414 ? 14.134   14.474  9.949   1.00 92.43 414 A 1 
ATOM   3319 C  C   . ARG A 1 414 ? 14.991   15.016  11.088  1.00 92.66 414 A 1 
ATOM   3320 O  O   . ARG A 1 414 ? 15.585   16.079  10.937  1.00 91.62 414 A 1 
ATOM   3321 C  CB  . ARG A 1 414 ? 12.789   15.197  9.975   1.00 89.84 414 A 1 
ATOM   3322 C  CG  . ARG A 1 414 ? 12.014   15.117  8.658   1.00 82.76 414 A 1 
ATOM   3323 C  CD  . ARG A 1 414 ? 10.772   16.012  8.669   1.00 80.19 414 A 1 
ATOM   3324 N  NE  . ARG A 1 414 ? 9.906    15.800  9.838   1.00 75.12 414 A 1 
ATOM   3325 C  CZ  . ARG A 1 414 ? 9.810    16.563  10.933  1.00 70.48 414 A 1 
ATOM   3326 N  NH1 . ARG A 1 414 ? 10.495   17.666  11.076  1.00 63.81 414 A 1 
ATOM   3327 N  NH2 . ARG A 1 414 ? 9.023    16.225  11.898  1.00 64.20 414 A 1 
ATOM   3328 N  N   . THR A 1 415 ? 14.991   14.355  12.239  1.00 93.62 415 A 1 
ATOM   3329 C  CA  . THR A 1 415 ? 15.528   14.924  13.486  1.00 93.81 415 A 1 
ATOM   3330 C  C   . THR A 1 415 ? 16.854   14.318  13.943  1.00 95.16 415 A 1 
ATOM   3331 O  O   . THR A 1 415 ? 17.501   14.890  14.817  1.00 94.82 415 A 1 
ATOM   3332 C  CB  . THR A 1 415 ? 14.502   14.856  14.621  1.00 92.58 415 A 1 
ATOM   3333 O  OG1 . THR A 1 415 ? 14.118   13.528  14.857  1.00 90.23 415 A 1 
ATOM   3334 C  CG2 . THR A 1 415 ? 13.247   15.677  14.320  1.00 88.55 415 A 1 
ATOM   3335 N  N   . THR A 1 416 ? 17.281   13.202  13.339  1.00 95.73 416 A 1 
ATOM   3336 C  CA  . THR A 1 416 ? 18.533   12.546  13.726  1.00 96.57 416 A 1 
ATOM   3337 C  C   . THR A 1 416 ? 19.454   12.301  12.528  1.00 96.83 416 A 1 
ATOM   3338 O  O   . THR A 1 416 ? 18.990   11.997  11.428  1.00 96.50 416 A 1 
ATOM   3339 C  CB  . THR A 1 416 ? 18.293   11.233  14.490  1.00 96.40 416 A 1 
ATOM   3340 O  OG1 . THR A 1 416 ? 17.821   10.233  13.628  1.00 93.81 416 A 1 
ATOM   3341 C  CG2 . THR A 1 416 ? 17.301   11.372  15.641  1.00 92.92 416 A 1 
ATOM   3342 N  N   . GLY A 1 417 ? 20.770   12.405  12.753  1.00 95.40 417 A 1 
ATOM   3343 C  CA  . GLY A 1 417 ? 21.766   12.103  11.715  1.00 95.06 417 A 1 
ATOM   3344 C  C   . GLY A 1 417 ? 21.738   10.635  11.283  1.00 95.55 417 A 1 
ATOM   3345 O  O   . GLY A 1 417 ? 21.831   10.350  10.091  1.00 94.48 417 A 1 
ATOM   3346 N  N   . GLU A 1 418 ? 21.539   9.722   12.226  1.00 96.83 418 A 1 
ATOM   3347 C  CA  . GLU A 1 418 ? 21.374   8.303   11.921  1.00 96.55 418 A 1 
ATOM   3348 C  C   . GLU A 1 418 ? 20.134   8.058   11.054  1.00 96.58 418 A 1 
ATOM   3349 O  O   . GLU A 1 418 ? 20.235   7.388   10.029  1.00 95.67 418 A 1 
ATOM   3350 C  CB  . GLU A 1 418 ? 21.310   7.488   13.216  1.00 95.43 418 A 1 
ATOM   3351 C  CG  . GLU A 1 418 ? 21.213   5.987   12.928  1.00 88.30 418 A 1 
ATOM   3352 C  CD  . GLU A 1 418 ? 21.153   5.095   14.179  1.00 85.17 418 A 1 
ATOM   3353 O  OE1 . GLU A 1 418 ? 21.237   3.862   13.993  1.00 78.48 418 A 1 
ATOM   3354 O  OE2 . GLU A 1 418 ? 21.021   5.638   15.298  1.00 81.24 418 A 1 
ATOM   3355 N  N   . GLY A 1 419 ? 19.008   8.641   11.410  1.00 97.12 419 A 1 
ATOM   3356 C  CA  . GLY A 1 419 ? 17.770   8.521   10.639  1.00 96.97 419 A 1 
ATOM   3357 C  C   . GLY A 1 419 ? 17.920   9.020   9.206   1.00 96.70 419 A 1 
ATOM   3358 O  O   . GLY A 1 419 ? 17.546   8.323   8.264   1.00 95.93 419 A 1 
ATOM   3359 N  N   . GLN A 1 420 ? 18.525   10.183  9.038   1.00 96.50 420 A 1 
ATOM   3360 C  CA  . GLN A 1 420 ? 18.808   10.743  7.716   1.00 95.26 420 A 1 
ATOM   3361 C  C   . GLN A 1 420 ? 19.712   9.821   6.875   1.00 94.71 420 A 1 
ATOM   3362 O  O   . GLN A 1 420 ? 19.412   9.588   5.708   1.00 93.44 420 A 1 
ATOM   3363 C  CB  . GLN A 1 420 ? 19.505   12.114  7.849   1.00 93.18 420 A 1 
ATOM   3364 C  CG  . GLN A 1 420 ? 18.557   13.200  8.355   1.00 79.33 420 A 1 
ATOM   3365 C  CD  . GLN A 1 420 ? 19.274   14.529  8.621   1.00 72.28 420 A 1 
ATOM   3366 O  OE1 . GLN A 1 420 ? 20.395   14.775  8.202   1.00 66.76 420 A 1 
ATOM   3367 N  NE2 . GLN A 1 420 ? 18.640   15.439  9.314   1.00 62.06 420 A 1 
ATOM   3368 N  N   . TRP A 1 421 ? 20.773   9.286   7.478   1.00 95.39 421 A 1 
ATOM   3369 C  CA  . TRP A 1 421 ? 21.710   8.405   6.780   1.00 94.16 421 A 1 
ATOM   3370 C  C   . TRP A 1 421 ? 21.061   7.086   6.371   1.00 94.24 421 A 1 
ATOM   3371 O  O   . TRP A 1 421 ? 21.160   6.685   5.218   1.00 92.71 421 A 1 
ATOM   3372 C  CB  . TRP A 1 421 ? 22.941   8.165   7.648   1.00 91.67 421 A 1 
ATOM   3373 C  CG  . TRP A 1 421 ? 24.043   7.481   6.911   1.00 84.45 421 A 1 
ATOM   3374 C  CD1 . TRP A 1 421 ? 24.366   6.172   6.991   1.00 75.45 421 A 1 
ATOM   3375 C  CD2 . TRP A 1 421 ? 24.936   8.070   5.912   1.00 79.67 421 A 1 
ATOM   3376 N  NE1 . TRP A 1 421 ? 25.416   5.902   6.114   1.00 71.93 421 A 1 
ATOM   3377 C  CE2 . TRP A 1 421 ? 25.795   7.037   5.428   1.00 75.60 421 A 1 
ATOM   3378 C  CE3 . TRP A 1 421 ? 25.100   9.377   5.373   1.00 69.99 421 A 1 
ATOM   3379 C  CZ2 . TRP A 1 421 ? 26.770   7.287   4.439   1.00 70.48 421 A 1 
ATOM   3380 C  CZ3 . TRP A 1 421 ? 26.081   9.605   4.392   1.00 67.81 421 A 1 
ATOM   3381 C  CH2 . TRP A 1 421 ? 26.894   8.574   3.925   1.00 68.13 421 A 1 
ATOM   3382 N  N   . ARG A 1 422 ? 20.335   6.441   7.297   1.00 96.38 422 A 1 
ATOM   3383 C  CA  . ARG A 1 422 ? 19.630   5.180   7.039   1.00 96.27 422 A 1 
ATOM   3384 C  C   . ARG A 1 422 ? 18.499   5.333   6.026   1.00 96.34 422 A 1 
ATOM   3385 O  O   . ARG A 1 422 ? 18.270   4.428   5.237   1.00 95.47 422 A 1 
ATOM   3386 C  CB  . ARG A 1 422 ? 19.074   4.611   8.349   1.00 96.03 422 A 1 
ATOM   3387 C  CG  . ARG A 1 422 ? 20.155   4.141   9.329   1.00 92.52 422 A 1 
ATOM   3388 C  CD  . ARG A 1 422 ? 20.975   3.005   8.748   1.00 88.21 422 A 1 
ATOM   3389 N  NE  . ARG A 1 422 ? 21.961   2.497   9.703   1.00 82.37 422 A 1 
ATOM   3390 C  CZ  . ARG A 1 422 ? 22.934   1.661   9.422   1.00 76.70 422 A 1 
ATOM   3391 N  NH1 . ARG A 1 422 ? 23.095   1.176   8.214   1.00 69.92 422 A 1 
ATOM   3392 N  NH2 . ARG A 1 422 ? 23.772   1.302   10.358  1.00 70.58 422 A 1 
ATOM   3393 N  N   . TYR A 1 423 ? 17.824   6.462   6.016   1.00 95.88 423 A 1 
ATOM   3394 C  CA  . TYR A 1 423 ? 16.824   6.759   4.992   1.00 95.80 423 A 1 
ATOM   3395 C  C   . TYR A 1 423 ? 17.474   6.920   3.615   1.00 95.78 423 A 1 
ATOM   3396 O  O   . TYR A 1 423 ? 17.032   6.300   2.655   1.00 94.72 423 A 1 
ATOM   3397 C  CB  . TYR A 1 423 ? 16.054   8.009   5.406   1.00 95.48 423 A 1 
ATOM   3398 C  CG  . TYR A 1 423 ? 14.935   8.367   4.457   1.00 95.71 423 A 1 
ATOM   3399 C  CD1 . TYR A 1 423 ? 15.029   9.515   3.647   1.00 93.98 423 A 1 
ATOM   3400 C  CD2 . TYR A 1 423 ? 13.772   7.570   4.408   1.00 94.26 423 A 1 
ATOM   3401 C  CE1 . TYR A 1 423 ? 13.966   9.878   2.812   1.00 93.62 423 A 1 
ATOM   3402 C  CE2 . TYR A 1 423 ? 12.701   7.927   3.573   1.00 93.40 423 A 1 
ATOM   3403 C  CZ  . TYR A 1 423 ? 12.796   9.088   2.785   1.00 94.24 423 A 1 
ATOM   3404 O  OH  . TYR A 1 423 ? 11.743   9.457   1.997   1.00 93.26 423 A 1 
ATOM   3405 N  N   . ARG A 1 424 ? 18.563   7.674   3.529   1.00 94.45 424 A 1 
ATOM   3406 C  CA  . ARG A 1 424 ? 19.293   7.888   2.276   1.00 93.26 424 A 1 
ATOM   3407 C  C   . ARG A 1 424 ? 19.906   6.613   1.705   1.00 93.25 424 A 1 
ATOM   3408 O  O   . ARG A 1 424 ? 19.885   6.450   0.493   1.00 92.22 424 A 1 
ATOM   3409 C  CB  . ARG A 1 424 ? 20.373   8.956   2.463   1.00 91.07 424 A 1 
ATOM   3410 C  CG  . ARG A 1 424 ? 19.761   10.362  2.592   1.00 82.50 424 A 1 
ATOM   3411 C  CD  . ARG A 1 424 ? 20.852   11.411  2.805   1.00 78.33 424 A 1 
ATOM   3412 N  NE  . ARG A 1 424 ? 21.727   11.509  1.627   1.00 71.80 424 A 1 
ATOM   3413 C  CZ  . ARG A 1 424 ? 22.623   12.446  1.381   1.00 66.54 424 A 1 
ATOM   3414 N  NH1 . ARG A 1 424 ? 22.813   13.429  2.207   1.00 63.10 424 A 1 
ATOM   3415 N  NH2 . ARG A 1 424 ? 23.341   12.394  0.296   1.00 57.57 424 A 1 
ATOM   3416 N  N   . GLU A 1 425 ? 20.388   5.715   2.546   1.00 93.92 425 A 1 
ATOM   3417 C  CA  . GLU A 1 425 ? 20.856   4.379   2.149   1.00 93.57 425 A 1 
ATOM   3418 C  C   . GLU A 1 425 ? 19.793   3.605   1.350   1.00 94.26 425 A 1 
ATOM   3419 O  O   . GLU A 1 425 ? 20.105   2.902   0.395   1.00 93.30 425 A 1 
ATOM   3420 C  CB  . GLU A 1 425 ? 21.233   3.609   3.438   1.00 90.86 425 A 1 
ATOM   3421 C  CG  . GLU A 1 425 ? 21.708   2.158   3.227   1.00 84.08 425 A 1 
ATOM   3422 C  CD  . GLU A 1 425 ? 21.906   1.355   4.542   1.00 82.97 425 A 1 
ATOM   3423 O  OE1 . GLU A 1 425 ? 22.242   0.155   4.481   1.00 77.50 425 A 1 
ATOM   3424 O  OE2 . GLU A 1 425 ? 21.709   1.909   5.655   1.00 79.26 425 A 1 
ATOM   3425 N  N   . ARG A 1 426 ? 18.521   3.776   1.705   1.00 95.38 426 A 1 
ATOM   3426 C  CA  . ARG A 1 426 ? 17.399   3.050   1.113   1.00 95.81 426 A 1 
ATOM   3427 C  C   . ARG A 1 426 ? 16.844   3.695   -0.155  1.00 95.96 426 A 1 
ATOM   3428 O  O   . ARG A 1 426 ? 16.312   2.971   -0.988  1.00 95.04 426 A 1 
ATOM   3429 C  CB  . ARG A 1 426 ? 16.298   2.888   2.162   1.00 95.80 426 A 1 
ATOM   3430 C  CG  . ARG A 1 426 ? 16.771   2.024   3.336   1.00 94.06 426 A 1 
ATOM   3431 C  CD  . ARG A 1 426 ? 15.768   2.084   4.481   1.00 91.96 426 A 1 
ATOM   3432 N  NE  . ARG A 1 426 ? 16.333   1.465   5.680   1.00 87.70 426 A 1 
ATOM   3433 C  CZ  . ARG A 1 426 ? 16.173   1.866   6.928   1.00 84.19 426 A 1 
ATOM   3434 N  NH1 . ARG A 1 426 ? 15.390   2.856   7.240   1.00 78.57 426 A 1 
ATOM   3435 N  NH2 . ARG A 1 426 ? 16.815   1.272   7.879   1.00 79.06 426 A 1 
ATOM   3436 N  N   . ILE A 1 427 ? 16.985   5.016   -0.316  1.00 95.14 427 A 1 
ATOM   3437 C  CA  . ILE A 1 427 ? 16.370   5.764   -1.429  1.00 94.45 427 A 1 
ATOM   3438 C  C   . ILE A 1 427 ? 16.649   5.096   -2.789  1.00 94.12 427 A 1 
ATOM   3439 O  O   . ILE A 1 427 ? 15.717   4.928   -3.572  1.00 92.96 427 A 1 
ATOM   3440 C  CB  . ILE A 1 427 ? 16.815   7.245   -1.425  1.00 93.61 427 A 1 
ATOM   3441 C  CG1 . ILE A 1 427 ? 16.203   7.981   -0.219  1.00 92.03 427 A 1 
ATOM   3442 C  CG2 . ILE A 1 427 ? 16.415   7.970   -2.729  1.00 91.53 427 A 1 
ATOM   3443 C  CD1 . ILE A 1 427 ? 16.636   9.444   -0.052  1.00 89.34 427 A 1 
ATOM   3444 N  N   . TYR A 1 428 ? 17.883   4.696   -3.050  1.00 93.60 428 A 1 
ATOM   3445 C  CA  . TYR A 1 428 ? 18.321   4.028   -4.278  1.00 93.77 428 A 1 
ATOM   3446 C  C   . TYR A 1 428 ? 18.655   2.545   -4.045  1.00 94.57 428 A 1 
ATOM   3447 O  O   . TYR A 1 428 ? 19.472   1.965   -4.766  1.00 93.69 428 A 1 
ATOM   3448 C  CB  . TYR A 1 428 ? 19.489   4.802   -4.906  1.00 92.03 428 A 1 
ATOM   3449 C  CG  . TYR A 1 428 ? 19.124   6.202   -5.333  1.00 89.62 428 A 1 
ATOM   3450 C  CD1 . TYR A 1 428 ? 18.405   6.411   -6.528  1.00 85.22 428 A 1 
ATOM   3451 C  CD2 . TYR A 1 428 ? 19.490   7.312   -4.541  1.00 85.09 428 A 1 
ATOM   3452 C  CE1 . TYR A 1 428 ? 18.069   7.710   -6.940  1.00 82.69 428 A 1 
ATOM   3453 C  CE2 . TYR A 1 428 ? 19.151   8.616   -4.945  1.00 82.45 428 A 1 
ATOM   3454 C  CZ  . TYR A 1 428 ? 18.440   8.811   -6.145  1.00 82.61 428 A 1 
ATOM   3455 O  OH  . TYR A 1 428 ? 18.104   10.083  -6.541  1.00 78.60 428 A 1 
ATOM   3456 N  N   . THR A 1 429 ? 18.038   1.910   -3.038  1.00 95.51 429 A 1 
ATOM   3457 C  CA  . THR A 1 429 ? 18.200   0.478   -2.755  1.00 96.33 429 A 1 
ATOM   3458 C  C   . THR A 1 429 ? 19.676   0.075   -2.603  1.00 96.38 429 A 1 
ATOM   3459 O  O   . THR A 1 429 ? 20.162   -0.885  -3.203  1.00 94.88 429 A 1 
ATOM   3460 C  CB  . THR A 1 429 ? 17.442   -0.353  -3.803  1.00 96.12 429 A 1 
ATOM   3461 O  OG1 . THR A 1 429 ? 16.184   0.225   -4.070  1.00 90.13 429 A 1 
ATOM   3462 C  CG2 . THR A 1 429 ? 17.174   -1.777  -3.334  1.00 88.51 429 A 1 
ATOM   3463 N  N   . ARG A 1 430 ? 20.412   0.857   -1.812  1.00 95.26 430 A 1 
ATOM   3464 C  CA  . ARG A 1 430 ? 21.849   0.703   -1.526  1.00 95.00 430 A 1 
ATOM   3465 C  C   . ARG A 1 430 ? 22.791   0.884   -2.728  1.00 94.42 430 A 1 
ATOM   3466 O  O   . ARG A 1 430 ? 23.994   0.655   -2.585  1.00 92.31 430 A 1 
ATOM   3467 C  CB  . ARG A 1 430 ? 22.126   -0.614  -0.800  1.00 94.88 430 A 1 
ATOM   3468 C  CG  . ARG A 1 430 ? 21.338   -0.747  0.502   1.00 93.73 430 A 1 
ATOM   3469 C  CD  . ARG A 1 430 ? 21.695   -2.068  1.177   1.00 91.79 430 A 1 
ATOM   3470 N  NE  . ARG A 1 430 ? 21.153   -2.101  2.534   1.00 89.44 430 A 1 
ATOM   3471 C  CZ  . ARG A 1 430 ? 21.168   -3.120  3.359   1.00 86.07 430 A 1 
ATOM   3472 N  NH1 . ARG A 1 430 ? 21.667   -4.277  3.016   1.00 83.36 430 A 1 
ATOM   3473 N  NH2 . ARG A 1 430 ? 20.674   -2.964  4.552   1.00 80.91 430 A 1 
ATOM   3474 N  N   . ALA A 1 431 ? 22.294   1.308   -3.873  1.00 93.97 431 A 1 
ATOM   3475 C  CA  . ALA A 1 431 ? 23.146   1.764   -4.958  1.00 92.70 431 A 1 
ATOM   3476 C  C   . ALA A 1 431 ? 23.537   3.230   -4.732  1.00 90.87 431 A 1 
ATOM   3477 O  O   . ALA A 1 431 ? 22.745   4.047   -4.281  1.00 88.33 431 A 1 
ATOM   3478 C  CB  . ALA A 1 431 ? 22.452   1.546   -6.293  1.00 92.92 431 A 1 
ATOM   3479 N  N   . ASP A 1 432 ? 24.790   3.536   -5.064  1.00 88.61 432 A 1 
ATOM   3480 C  CA  . ASP A 1 432 ? 25.325   4.889   -5.048  1.00 86.95 432 A 1 
ATOM   3481 C  C   . ASP A 1 432 ? 26.478   4.943   -6.055  1.00 87.05 432 A 1 
ATOM   3482 O  O   . ASP A 1 432 ? 27.238   3.981   -6.192  1.00 85.61 432 A 1 
ATOM   3483 C  CB  . ASP A 1 432 ? 25.776   5.249   -3.627  1.00 84.34 432 A 1 
ATOM   3484 C  CG  . ASP A 1 432 ? 26.254   6.695   -3.514  1.00 81.01 432 A 1 
ATOM   3485 O  OD1 . ASP A 1 432 ? 27.405   6.956   -3.889  1.00 76.75 432 A 1 
ATOM   3486 O  OD2 . ASP A 1 432 ? 25.493   7.546   -3.020  1.00 75.26 432 A 1 
ATOM   3487 N  N   . GLU A 1 433 ? 26.611   6.064   -6.773  1.00 82.95 433 A 1 
ATOM   3488 C  CA  . GLU A 1 433 ? 27.644   6.217   -7.793  1.00 82.05 433 A 1 
ATOM   3489 C  C   . GLU A 1 433 ? 29.068   6.099   -7.229  1.00 83.27 433 A 1 
ATOM   3490 O  O   . GLU A 1 433 ? 29.988   5.713   -7.940  1.00 81.94 433 A 1 
ATOM   3491 C  CB  . GLU A 1 433 ? 27.422   7.535   -8.565  1.00 78.73 433 A 1 
ATOM   3492 C  CG  . GLU A 1 433 ? 27.563   8.800   -7.711  1.00 71.06 433 A 1 
ATOM   3493 C  CD  . GLU A 1 433 ? 27.283   10.108  -8.492  1.00 68.33 433 A 1 
ATOM   3494 O  OE1 . GLU A 1 433 ? 27.303   11.179  -7.841  1.00 62.62 433 A 1 
ATOM   3495 O  OE2 . GLU A 1 433 ? 27.060   10.052  -9.721  1.00 62.57 433 A 1 
ATOM   3496 N  N   . HIS A 1 434 ? 29.254   6.329   -5.938  1.00 81.98 434 A 1 
ATOM   3497 C  CA  . HIS A 1 434 ? 30.554   6.244   -5.270  1.00 81.76 434 A 1 
ATOM   3498 C  C   . HIS A 1 434 ? 30.891   4.838   -4.753  1.00 83.72 434 A 1 
ATOM   3499 O  O   . HIS A 1 434 ? 32.028   4.583   -4.362  1.00 82.86 434 A 1 
ATOM   3500 C  CB  . HIS A 1 434 ? 30.604   7.258   -4.126  1.00 79.14 434 A 1 
ATOM   3501 C  CG  . HIS A 1 434 ? 30.195   8.641   -4.534  1.00 76.01 434 A 1 
ATOM   3502 N  ND1 . HIS A 1 434 ? 28.904   9.133   -4.523  1.00 67.85 434 A 1 
ATOM   3503 C  CD2 . HIS A 1 434 ? 30.991   9.627   -5.049  1.00 68.11 434 A 1 
ATOM   3504 C  CE1 . HIS A 1 434 ? 28.926   10.373  -5.040  1.00 67.07 434 A 1 
ATOM   3505 N  NE2 . HIS A 1 434 ? 30.178   10.717  -5.359  1.00 67.98 434 A 1 
ATOM   3506 N  N   . ASN A 1 435 ? 29.945   3.901   -4.765  1.00 84.23 435 A 1 
ATOM   3507 C  CA  . ASN A 1 435 ? 30.167   2.551   -4.242  1.00 85.45 435 A 1 
ATOM   3508 C  C   . ASN A 1 435 ? 31.324   1.833   -4.956  1.00 85.98 435 A 1 
ATOM   3509 O  O   . ASN A 1 435 ? 32.102   1.131   -4.307  1.00 86.16 435 A 1 
ATOM   3510 C  CB  . ASN A 1 435 ? 28.872   1.723   -4.364  1.00 85.44 435 A 1 
ATOM   3511 C  CG  . ASN A 1 435 ? 27.816   2.057   -3.328  1.00 84.38 435 A 1 
ATOM   3512 O  OD1 . ASN A 1 435 ? 28.046   2.726   -2.339  1.00 81.13 435 A 1 
ATOM   3513 N  ND2 . ASN A 1 435 ? 26.617   1.541   -3.510  1.00 80.11 435 A 1 
ATOM   3514 N  N   . ALA A 1 436 ? 31.463   2.027   -6.262  1.00 84.57 436 A 1 
ATOM   3515 C  CA  . ALA A 1 436 ? 32.542   1.446   -7.044  1.00 85.77 436 A 1 
ATOM   3516 C  C   . ALA A 1 436 ? 33.911   1.956   -6.578  1.00 87.05 436 A 1 
ATOM   3517 O  O   . ALA A 1 436 ? 34.815   1.153   -6.312  1.00 86.91 436 A 1 
ATOM   3518 C  CB  . ALA A 1 436 ? 32.298   1.747   -8.523  1.00 84.86 436 A 1 
ATOM   3519 N  N   . PHE A 1 437 ? 34.049   3.273   -6.388  1.00 84.87 437 A 1 
ATOM   3520 C  CA  . PHE A 1 437 ? 35.259   3.877   -5.862  1.00 85.50 437 A 1 
ATOM   3521 C  C   . PHE A 1 437 ? 35.598   3.330   -4.469  1.00 86.60 437 A 1 
ATOM   3522 O  O   . PHE A 1 437 ? 36.711   2.860   -4.258  1.00 87.40 437 A 1 
ATOM   3523 C  CB  . PHE A 1 437 ? 35.130   5.404   -5.830  1.00 84.82 437 A 1 
ATOM   3524 C  CG  . PHE A 1 437 ? 36.309   6.073   -5.144  1.00 84.52 437 A 1 
ATOM   3525 C  CD1 . PHE A 1 437 ? 36.203   6.485   -3.800  1.00 82.71 437 A 1 
ATOM   3526 C  CD2 . PHE A 1 437 ? 37.523   6.219   -5.824  1.00 82.28 437 A 1 
ATOM   3527 C  CE1 . PHE A 1 437 ? 37.314   7.045   -3.147  1.00 81.79 437 A 1 
ATOM   3528 C  CE2 . PHE A 1 437 ? 38.638   6.777   -5.174  1.00 80.75 437 A 1 
ATOM   3529 C  CZ  . PHE A 1 437 ? 38.538   7.191   -3.835  1.00 81.38 437 A 1 
ATOM   3530 N  N   . TYR A 1 438 ? 34.655   3.325   -3.545  1.00 86.38 438 A 1 
ATOM   3531 C  CA  . TYR A 1 438 ? 34.911   2.831   -2.195  1.00 86.92 438 A 1 
ATOM   3532 C  C   . TYR A 1 438 ? 35.266   1.343   -2.160  1.00 88.47 438 A 1 
ATOM   3533 O  O   . TYR A 1 438 ? 36.123   0.934   -1.375  1.00 88.13 438 A 1 
ATOM   3534 C  CB  . TYR A 1 438 ? 33.704   3.111   -1.289  1.00 85.04 438 A 1 
ATOM   3535 C  CG  . TYR A 1 438 ? 33.473   4.581   -1.002  1.00 82.89 438 A 1 
ATOM   3536 C  CD1 . TYR A 1 438 ? 34.498   5.376   -0.438  1.00 79.70 438 A 1 
ATOM   3537 C  CD2 . TYR A 1 438 ? 32.221   5.179   -1.282  1.00 79.58 438 A 1 
ATOM   3538 C  CE1 . TYR A 1 438 ? 34.294   6.733   -0.177  1.00 77.20 438 A 1 
ATOM   3539 C  CE2 . TYR A 1 438 ? 32.006   6.536   -1.028  1.00 76.73 438 A 1 
ATOM   3540 C  CZ  . TYR A 1 438 ? 33.046   7.320   -0.478  1.00 77.07 438 A 1 
ATOM   3541 O  OH  . TYR A 1 438 ? 32.842   8.651   -0.239  1.00 73.15 438 A 1 
ATOM   3542 N  N   . TYR A 1 439 ? 34.675   0.535   -3.040  1.00 85.61 439 A 1 
ATOM   3543 C  CA  . TYR A 1 439 ? 35.045   -0.865  -3.200  1.00 86.65 439 A 1 
ATOM   3544 C  C   . TYR A 1 439 ? 36.478   -1.021  -3.725  1.00 87.42 439 A 1 
ATOM   3545 O  O   . TYR A 1 439 ? 37.252   -1.828  -3.195  1.00 88.27 439 A 1 
ATOM   3546 C  CB  . TYR A 1 439 ? 34.037   -1.540  -4.133  1.00 86.30 439 A 1 
ATOM   3547 C  CG  . TYR A 1 439 ? 34.391   -2.976  -4.452  1.00 85.76 439 A 1 
ATOM   3548 C  CD1 . TYR A 1 439 ? 35.178   -3.283  -5.581  1.00 83.16 439 A 1 
ATOM   3549 C  CD2 . TYR A 1 439 ? 33.963   -4.011  -3.591  1.00 83.91 439 A 1 
ATOM   3550 C  CE1 . TYR A 1 439 ? 35.531   -4.624  -5.864  1.00 80.73 439 A 1 
ATOM   3551 C  CE2 . TYR A 1 439 ? 34.308   -5.347  -3.872  1.00 80.16 439 A 1 
ATOM   3552 C  CZ  . TYR A 1 439 ? 35.086   -5.639  -4.998  1.00 80.48 439 A 1 
ATOM   3553 O  OH  . TYR A 1 439 ? 35.424   -6.948  -5.270  1.00 77.05 439 A 1 
ATOM   3554 N  N   . CYS A 1 440 ? 36.842   -0.266  -4.741  1.00 87.58 440 A 1 
ATOM   3555 C  CA  . CYS A 1 440 ? 38.149   -0.368  -5.377  1.00 88.19 440 A 1 
ATOM   3556 C  C   . CYS A 1 440 ? 39.273   0.241   -4.537  1.00 88.30 440 A 1 
ATOM   3557 O  O   . CYS A 1 440 ? 40.360   -0.333  -4.476  1.00 87.40 440 A 1 
ATOM   3558 C  CB  . CYS A 1 440 ? 38.064   0.223   -6.785  1.00 87.92 440 A 1 
ATOM   3559 S  SG  . CYS A 1 440 ? 37.091   -0.861  -7.872  1.00 87.95 440 A 1 
ATOM   3560 N  N   . ALA A 1 441 ? 39.006   1.300   -3.791  1.00 89.13 441 A 1 
ATOM   3561 C  CA  . ALA A 1 441 ? 39.951   1.909   -2.858  1.00 88.65 441 A 1 
ATOM   3562 C  C   . ALA A 1 441 ? 40.353   0.980   -1.692  1.00 88.97 441 A 1 
ATOM   3563 O  O   . ALA A 1 441 ? 41.395   1.184   -1.077  1.00 88.31 441 A 1 
ATOM   3564 C  CB  . ALA A 1 441 ? 39.348   3.226   -2.349  1.00 87.34 441 A 1 
ATOM   3565 N  N   . LEU A 1 442 ? 39.567   -0.072  -1.428  1.00 91.64 442 A 1 
ATOM   3566 C  CA  . LEU A 1 442 ? 39.937   -1.134  -0.486  1.00 91.88 442 A 1 
ATOM   3567 C  C   . LEU A 1 442 ? 40.837   -2.223  -1.104  1.00 90.59 442 A 1 
ATOM   3568 O  O   . LEU A 1 442 ? 41.347   -3.081  -0.381  1.00 88.49 442 A 1 
ATOM   3569 C  CB  . LEU A 1 442 ? 38.648   -1.770  0.083   1.00 92.64 442 A 1 
ATOM   3570 C  CG  . LEU A 1 442 ? 37.829   -0.845  1.002   1.00 91.93 442 A 1 
ATOM   3571 C  CD1 . LEU A 1 442 ? 36.478   -1.505  1.308   1.00 89.40 442 A 1 
ATOM   3572 C  CD2 . LEU A 1 442 ? 38.532   -0.591  2.337   1.00 89.85 442 A 1 
ATOM   3573 N  N   . LYS A 1 443 ? 41.012   -2.222  -2.430  1.00 90.64 443 A 1 
ATOM   3574 C  CA  . LYS A 1 443 ? 41.735   -3.257  -3.187  1.00 88.58 443 A 1 
ATOM   3575 C  C   . LYS A 1 443 ? 42.956   -2.752  -3.939  1.00 88.64 443 A 1 
ATOM   3576 O  O   . LYS A 1 443 ? 43.869   -3.541  -4.185  1.00 85.93 443 A 1 
ATOM   3577 C  CB  . LYS A 1 443 ? 40.780   -3.911  -4.189  1.00 86.10 443 A 1 
ATOM   3578 C  CG  . LYS A 1 443 ? 39.740   -4.799  -3.492  1.00 79.64 443 A 1 
ATOM   3579 C  CD  . LYS A 1 443 ? 38.968   -5.576  -4.550  1.00 77.12 443 A 1 
ATOM   3580 C  CE  . LYS A 1 443 ? 38.137   -6.654  -3.872  1.00 71.29 443 A 1 
ATOM   3581 N  NZ  . LYS A 1 443 ? 37.534   -7.538  -4.885  1.00 64.31 443 A 1 
ATOM   3582 N  N   . ALA A 1 444 ? 42.951   -1.481  -4.320  1.00 86.51 444 A 1 
ATOM   3583 C  CA  . ALA A 1 444 ? 43.986   -0.856  -5.115  1.00 85.81 444 A 1 
ATOM   3584 C  C   . ALA A 1 444 ? 44.616   0.319   -4.349  1.00 86.10 444 A 1 
ATOM   3585 O  O   . ALA A 1 444 ? 43.945   1.005   -3.582  1.00 85.01 444 A 1 
ATOM   3586 C  CB  . ALA A 1 444 ? 43.383   -0.432  -6.452  1.00 84.64 444 A 1 
ATOM   3587 N  N   . LEU A 1 445 ? 45.923   0.522   -4.572  1.00 90.14 445 A 1 
ATOM   3588 C  CA  . LEU A 1 445 ? 46.692   1.574   -3.912  1.00 88.51 445 A 1 
ATOM   3589 C  C   . LEU A 1 445 ? 46.876   2.801   -4.809  1.00 87.81 445 A 1 
ATOM   3590 O  O   . LEU A 1 445 ? 46.861   3.933   -4.317  1.00 86.43 445 A 1 
ATOM   3591 C  CB  . LEU A 1 445 ? 48.047   0.977   -3.498  1.00 87.99 445 A 1 
ATOM   3592 C  CG  . LEU A 1 445 ? 48.997   1.966   -2.791  1.00 81.63 445 A 1 
ATOM   3593 C  CD1 . LEU A 1 445 ? 48.453   2.418   -1.428  1.00 76.52 445 A 1 
ATOM   3594 C  CD2 . LEU A 1 445 ? 50.345   1.290   -2.553  1.00 79.86 445 A 1 
ATOM   3595 N  N   . LEU A 1 446 ? 47.093   2.574   -6.109  1.00 89.54 446 A 1 
ATOM   3596 C  CA  . LEU A 1 446 ? 47.395   3.631   -7.059  1.00 88.48 446 A 1 
ATOM   3597 C  C   . LEU A 1 446 ? 46.129   4.088   -7.796  1.00 86.75 446 A 1 
ATOM   3598 O  O   . LEU A 1 446 ? 45.242   3.268   -8.028  1.00 86.79 446 A 1 
ATOM   3599 C  CB  . LEU A 1 446 ? 48.490   3.166   -8.037  1.00 89.27 446 A 1 
ATOM   3600 C  CG  . LEU A 1 446 ? 49.789   2.691   -7.381  1.00 87.19 446 A 1 
ATOM   3601 C  CD1 . LEU A 1 446 ? 50.769   2.232   -8.464  1.00 83.06 446 A 1 
ATOM   3602 C  CD2 . LEU A 1 446 ? 50.470   3.799   -6.565  1.00 84.17 446 A 1 
ATOM   3603 N  N   . PRO A 1 447 ? 46.039   5.356   -8.228  1.00 87.27 447 A 1 
ATOM   3604 C  CA  . PRO A 1 447 ? 44.873   5.869   -8.940  1.00 84.95 447 A 1 
ATOM   3605 C  C   . PRO A 1 447 ? 44.503   5.077   -10.191 1.00 84.77 447 A 1 
ATOM   3606 O  O   . PRO A 1 447 ? 43.331   4.762   -10.386 1.00 83.66 447 A 1 
ATOM   3607 C  CB  . PRO A 1 447 ? 45.224   7.321   -9.298  1.00 83.71 447 A 1 
ATOM   3608 C  CG  . PRO A 1 447 ? 46.211   7.722   -8.213  1.00 83.79 447 A 1 
ATOM   3609 C  CD  . PRO A 1 447 ? 46.973   6.425   -7.939  1.00 85.64 447 A 1 
ATOM   3610 N  N   . ASP A 1 448 ? 45.493   4.697   -11.013 1.00 85.48 448 A 1 
ATOM   3611 C  CA  . ASP A 1 448 ? 45.253   3.941   -12.247 1.00 84.93 448 A 1 
ATOM   3612 C  C   . ASP A 1 448 ? 44.713   2.532   -11.948 1.00 84.36 448 A 1 
ATOM   3613 O  O   . ASP A 1 448 ? 43.780   2.070   -12.612 1.00 83.90 448 A 1 
ATOM   3614 C  CB  . ASP A 1 448 ? 46.539   3.871   -13.093 1.00 85.21 448 A 1 
ATOM   3615 C  CG  . ASP A 1 448 ? 47.024   5.237   -13.614 1.00 83.33 448 A 1 
ATOM   3616 O  OD1 . ASP A 1 448 ? 46.220   6.191   -13.664 1.00 79.30 448 A 1 
ATOM   3617 O  OD2 . ASP A 1 448 ? 48.225   5.340   -13.944 1.00 79.00 448 A 1 
ATOM   3618 N  N   . ASP A 1 449 ? 45.198   1.885   -10.889 1.00 86.38 449 A 1 
ATOM   3619 C  CA  . ASP A 1 449 ? 44.702   0.575   -10.459 1.00 85.78 449 A 1 
ATOM   3620 C  C   . ASP A 1 449 ? 43.263   0.654   -9.903  1.00 85.32 449 A 1 
ATOM   3621 O  O   . ASP A 1 449 ? 42.483   -0.286  -10.055 1.00 85.30 449 A 1 
ATOM   3622 C  CB  . ASP A 1 449 ? 45.610   -0.016  -9.377  1.00 86.86 449 A 1 
ATOM   3623 C  CG  . ASP A 1 449 ? 47.046   -0.319  -9.806  1.00 85.56 449 A 1 
ATOM   3624 O  OD1 . ASP A 1 449 ? 47.275   -0.691  -10.975 1.00 83.04 449 A 1 
ATOM   3625 O  OD2 . ASP A 1 449 ? 47.928   -0.217  -8.915  1.00 83.34 449 A 1 
ATOM   3626 N  N   . ILE A 1 450 ? 42.917   1.774   -9.271  1.00 86.96 450 A 1 
ATOM   3627 C  CA  . ILE A 1 450 ? 41.540   2.037   -8.827  1.00 85.24 450 A 1 
ATOM   3628 C  C   . ILE A 1 450 ? 40.626   2.173   -10.045 1.00 84.22 450 A 1 
ATOM   3629 O  O   . ILE A 1 450 ? 39.600   1.500   -10.101 1.00 83.50 450 A 1 
ATOM   3630 C  CB  . ILE A 1 450 ? 41.463   3.266   -7.894  1.00 84.81 450 A 1 
ATOM   3631 C  CG1 . ILE A 1 450 ? 42.189   2.967   -6.567  1.00 84.03 450 A 1 
ATOM   3632 C  CG2 . ILE A 1 450 ? 40.005   3.683   -7.632  1.00 83.74 450 A 1 
ATOM   3633 C  CD1 . ILE A 1 450 ? 42.330   4.165   -5.627  1.00 78.84 450 A 1 
ATOM   3634 N  N   . VAL A 1 451 ? 41.012   2.963   -11.041 1.00 84.98 451 A 1 
ATOM   3635 C  CA  . VAL A 1 451 ? 40.264   3.138   -12.290 1.00 83.29 451 A 1 
ATOM   3636 C  C   . VAL A 1 451 ? 40.077   1.804   -13.020 1.00 83.53 451 A 1 
ATOM   3637 O  O   . VAL A 1 451 ? 38.975   1.470   -13.455 1.00 83.48 451 A 1 
ATOM   3638 C  CB  . VAL A 1 451 ? 40.973   4.171   -13.185 1.00 81.28 451 A 1 
ATOM   3639 C  CG1 . VAL A 1 451 ? 40.447   4.201   -14.614 1.00 77.96 451 A 1 
ATOM   3640 C  CG2 . VAL A 1 451 ? 40.822   5.581   -12.592 1.00 79.06 451 A 1 
ATOM   3641 N  N   . ASP A 1 452 ? 41.131   0.990   -13.114 1.00 85.17 452 A 1 
ATOM   3642 C  CA  . ASP A 1 452 ? 41.061   -0.341  -13.724 1.00 85.27 452 A 1 
ATOM   3643 C  C   . ASP A 1 452 ? 40.162   -1.315  -12.951 1.00 84.98 452 A 1 
ATOM   3644 O  O   . ASP A 1 452 ? 39.573   -2.235  -13.532 1.00 84.77 452 A 1 
ATOM   3645 C  CB  . ASP A 1 452 ? 42.471   -0.939  -13.807 1.00 85.89 452 A 1 
ATOM   3646 C  CG  . ASP A 1 452 ? 43.304   -0.462  -15.004 1.00 83.01 452 A 1 
ATOM   3647 O  OD1 . ASP A 1 452 ? 42.768   0.269   -15.866 1.00 79.72 452 A 1 
ATOM   3648 O  OD2 . ASP A 1 452 ? 44.456   -0.965  -15.110 1.00 78.64 452 A 1 
ATOM   3649 N  N   . CYS A 1 453 ? 40.083   -1.156  -11.642 1.00 86.97 453 A 1 
ATOM   3650 C  CA  . CYS A 1 453 ? 39.148   -1.896  -10.804 1.00 86.94 453 A 1 
ATOM   3651 C  C   . CYS A 1 453 ? 37.715   -1.453  -11.061 1.00 86.43 453 A 1 
ATOM   3652 O  O   . CYS A 1 453 ? 36.854   -2.308  -11.280 1.00 85.60 453 A 1 
ATOM   3653 C  CB  . CYS A 1 453 ? 39.549   -1.742  -9.339  1.00 87.66 453 A 1 
ATOM   3654 S  SG  . CYS A 1 453 ? 38.343   -2.410  -8.156  1.00 88.45 453 A 1 
ATOM   3655 N  N   . GLU A 1 454 ? 37.450   -0.153  -11.089 1.00 85.76 454 A 1 
ATOM   3656 C  CA  . GLU A 1 454 ? 36.106   0.403   -11.317 1.00 84.85 454 A 1 
ATOM   3657 C  C   . GLU A 1 454 ? 35.545   -0.012  -12.679 1.00 84.12 454 A 1 
ATOM   3658 O  O   . GLU A 1 454 ? 34.409   -0.473  -12.768 1.00 83.42 454 A 1 
ATOM   3659 C  CB  . GLU A 1 454 ? 36.137   1.928   -11.205 1.00 84.14 454 A 1 
ATOM   3660 C  CG  . GLU A 1 454 ? 36.324   2.421   -9.760  1.00 81.50 454 A 1 
ATOM   3661 C  CD  . GLU A 1 454 ? 36.250   3.951   -9.684  1.00 81.35 454 A 1 
ATOM   3662 O  OE1 . GLU A 1 454 ? 35.441   4.456   -8.881  1.00 75.45 454 A 1 
ATOM   3663 O  OE2 . GLU A 1 454 ? 36.977   4.632   -10.437 1.00 76.85 454 A 1 
ATOM   3664 N  N   . ASN A 1 455 ? 36.369   0.005   -13.729 1.00 83.72 455 A 1 
ATOM   3665 C  CA  . ASN A 1 455 ? 35.978   -0.402  -15.085 1.00 81.61 455 A 1 
ATOM   3666 C  C   . ASN A 1 455 ? 35.558   -1.876  -15.216 1.00 80.85 455 A 1 
ATOM   3667 O  O   . ASN A 1 455 ? 35.028   -2.273  -16.252 1.00 79.36 455 A 1 
ATOM   3668 C  CB  . ASN A 1 455 ? 37.152   -0.109  -16.028 1.00 80.42 455 A 1 
ATOM   3669 C  CG  . ASN A 1 455 ? 37.362   1.372   -16.313 1.00 76.96 455 A 1 
ATOM   3670 O  OD1 . ASN A 1 455 ? 36.447   2.172   -16.375 1.00 72.60 455 A 1 
ATOM   3671 N  ND2 . ASN A 1 455 ? 38.586   1.768   -16.550 1.00 71.50 455 A 1 
ATOM   3672 N  N   . LYS A 1 456 ? 35.798   -2.715  -14.197 1.00 84.67 456 A 1 
ATOM   3673 C  CA  . LYS A 1 456 ? 35.347   -4.116  -14.142 1.00 84.03 456 A 1 
ATOM   3674 C  C   . LYS A 1 456 ? 34.027   -4.286  -13.396 1.00 83.84 456 A 1 
ATOM   3675 O  O   . LYS A 1 456 ? 33.489   -5.398  -13.361 1.00 81.75 456 A 1 
ATOM   3676 C  CB  . LYS A 1 456 ? 36.429   -4.986  -13.494 1.00 83.71 456 A 1 
ATOM   3677 C  CG  . LYS A 1 456 ? 37.706   -5.023  -14.347 1.00 80.85 456 A 1 
ATOM   3678 C  CD  . LYS A 1 456 ? 38.839   -5.686  -13.569 1.00 76.62 456 A 1 
ATOM   3679 C  CE  . LYS A 1 456 ? 40.111   -5.516  -14.397 1.00 71.47 456 A 1 
ATOM   3680 N  NZ  . LYS A 1 456 ? 41.331   -5.816  -13.612 1.00 63.40 456 A 1 
ATOM   3681 N  N   . LEU A 1 457 ? 33.536   -3.230  -12.763 1.00 85.98 457 A 1 
ATOM   3682 C  CA  . LEU A 1 457 ? 32.279   -3.219  -12.030 1.00 85.80 457 A 1 
ATOM   3683 C  C   . LEU A 1 457 ? 31.133   -2.790  -12.951 1.00 84.12 457 A 1 
ATOM   3684 O  O   . LEU A 1 457 ? 31.333   -2.444  -14.111 1.00 81.58 457 A 1 
ATOM   3685 C  CB  . LEU A 1 457 ? 32.408   -2.332  -10.780 1.00 86.94 457 A 1 
ATOM   3686 C  CG  . LEU A 1 457 ? 33.556   -2.713  -9.836  1.00 87.77 457 A 1 
ATOM   3687 C  CD1 . LEU A 1 457 ? 33.500   -1.845  -8.581  1.00 85.92 457 A 1 
ATOM   3688 C  CD2 . LEU A 1 457 ? 33.500   -4.176  -9.388  1.00 86.25 457 A 1 
ATOM   3689 N  N   . ASN A 1 458 ? 29.919   -2.835  -12.430 1.00 85.22 458 A 1 
ATOM   3690 C  CA  . ASN A 1 458 ? 28.714   -2.440  -13.168 1.00 83.28 458 A 1 
ATOM   3691 C  C   . ASN A 1 458 ? 28.571   -0.906  -13.209 1.00 81.04 458 A 1 
ATOM   3692 O  O   . ASN A 1 458 ? 27.655   -0.340  -12.623 1.00 77.64 458 A 1 
ATOM   3693 C  CB  . ASN A 1 458 ? 27.510   -3.159  -12.552 1.00 82.42 458 A 1 
ATOM   3694 C  CG  . ASN A 1 458 ? 26.273   -3.097  -13.429 1.00 80.91 458 A 1 
ATOM   3695 O  OD1 . ASN A 1 458 ? 26.220   -2.465  -14.460 1.00 76.32 458 A 1 
ATOM   3696 N  ND2 . ASN A 1 458 ? 25.251   -3.811  -13.033 1.00 75.64 458 A 1 
ATOM   3697 N  N   . ILE A 1 459 ? 29.535   -0.256  -13.865 1.00 77.05 459 A 1 
ATOM   3698 C  CA  . ILE A 1 459 ? 29.553   1.182   -14.084 1.00 73.39 459 A 1 
ATOM   3699 C  C   . ILE A 1 459 ? 30.075   1.468   -15.492 1.00 71.18 459 A 1 
ATOM   3700 O  O   . ILE A 1 459 ? 31.032   0.843   -15.954 1.00 67.69 459 A 1 
ATOM   3701 C  CB  . ILE A 1 459 ? 30.394   1.928   -13.027 1.00 70.39 459 A 1 
ATOM   3702 C  CG1 . ILE A 1 459 ? 31.891   1.548   -13.062 1.00 65.10 459 A 1 
ATOM   3703 C  CG2 . ILE A 1 459 ? 29.809   1.719   -11.619 1.00 64.10 459 A 1 
ATOM   3704 C  CD1 . ILE A 1 459 ? 32.770   2.472   -12.230 1.00 60.88 459 A 1 
ATOM   3705 N  N   . ASP A 1 460 ? 29.481   2.438   -16.170 1.00 63.35 460 A 1 
ATOM   3706 C  CA  . ASP A 1 460 ? 29.953   2.895   -17.484 1.00 61.28 460 A 1 
ATOM   3707 C  C   . ASP A 1 460 ? 30.730   4.212   -17.418 1.00 61.47 460 A 1 
ATOM   3708 O  O   . ASP A 1 460 ? 31.439   4.608   -18.352 1.00 57.66 460 A 1 
ATOM   3709 C  CB  . ASP A 1 460 ? 28.763   3.086   -18.423 1.00 56.21 460 A 1 
ATOM   3710 C  CG  . ASP A 1 460 ? 28.255   1.804   -19.076 1.00 50.67 460 A 1 
ATOM   3711 O  OD1 . ASP A 1 460 ? 28.978   0.792   -19.107 1.00 47.17 460 A 1 
ATOM   3712 O  OD2 . ASP A 1 460 ? 27.170   1.902   -19.674 1.00 46.61 460 A 1 
ATOM   3713 N  N   . LYS A 1 461 ? 30.558   4.931   -16.323 1.00 57.15 461 A 1 
ATOM   3714 C  CA  . LYS A 1 461 ? 31.226   6.193   -16.052 1.00 54.85 461 A 1 
ATOM   3715 C  C   . LYS A 1 461 ? 32.164   5.984   -14.878 1.00 55.28 461 A 1 
ATOM   3716 O  O   . LYS A 1 461 ? 31.805   5.342   -13.905 1.00 51.56 461 A 1 
ATOM   3717 C  CB  . LYS A 1 461 ? 30.201   7.294   -15.743 1.00 50.56 461 A 1 
ATOM   3718 C  CG  . LYS A 1 461 ? 29.305   7.631   -16.947 1.00 46.46 461 A 1 
ATOM   3719 C  CD  . LYS A 1 461 ? 28.169   8.559   -16.522 1.00 43.80 461 A 1 
ATOM   3720 C  CE  . LYS A 1 461 ? 27.097   8.642   -17.609 1.00 39.59 461 A 1 
ATOM   3721 N  NZ  . LYS A 1 461 ? 25.732   8.663   -17.029 1.00 36.57 461 A 1 
ATOM   3722 N  N   . LEU A 1 462 ? 33.344   6.615   -14.955 1.00 50.33 462 A 1 
ATOM   3723 C  CA  . LEU A 1 462 ? 34.216   6.759   -13.797 1.00 49.15 462 A 1 
ATOM   3724 C  C   . LEU A 1 462 ? 33.451   7.506   -12.700 1.00 49.42 462 A 1 
ATOM   3725 O  O   . LEU A 1 462 ? 33.296   8.726   -12.767 1.00 46.27 462 A 1 
ATOM   3726 C  CB  . LEU A 1 462 ? 35.489   7.514   -14.211 1.00 45.31 462 A 1 
ATOM   3727 C  CG  . LEU A 1 462 ? 36.494   6.626   -14.954 1.00 42.98 462 A 1 
ATOM   3728 C  CD1 . LEU A 1 462 ? 37.512   7.484   -15.701 1.00 39.52 462 A 1 
ATOM   3729 C  CD2 . LEU A 1 462 ? 37.242   5.736   -13.965 1.00 39.49 462 A 1 
ATOM   3730 N  N   . SER A 1 463 ? 32.971   6.757   -11.738 1.00 46.90 463 A 1 
ATOM   3731 C  CA  . SER A 1 463 ? 32.231   7.282   -10.583 1.00 46.76 463 A 1 
ATOM   3732 C  C   . SER A 1 463 ? 33.148   7.895   -9.525  1.00 47.29 463 A 1 
ATOM   3733 O  O   . SER A 1 463 ? 32.664   8.468   -8.560  1.00 45.61 463 A 1 
ATOM   3734 C  CB  . SER A 1 463 ? 31.382   6.175   -9.978  1.00 43.89 463 A 1 
ATOM   3735 O  OG  . SER A 1 463 ? 32.212   5.137   -9.523  1.00 41.89 463 A 1 
ATOM   3736 N  N   . ALA A 1 464 ? 34.455   7.854   -9.744  1.00 47.08 464 A 1 
ATOM   3737 C  CA  . ALA A 1 464 ? 35.481   8.446   -8.886  1.00 46.07 464 A 1 
ATOM   3738 C  C   . ALA A 1 464 ? 35.455   9.992   -8.838  1.00 46.71 464 A 1 
ATOM   3739 O  O   . ALA A 1 464 ? 36.469   10.639  -8.574  1.00 44.76 464 A 1 
ATOM   3740 C  CB  . ALA A 1 464 ? 36.847   7.907   -9.327  1.00 42.66 464 A 1 
ATOM   3741 N  N   . GLN A 1 465 ? 34.315   10.611  -9.111  1.00 46.51 465 A 1 
ATOM   3742 C  CA  . GLN A 1 465 ? 34.089   11.960  -8.629  1.00 46.62 465 A 1 
ATOM   3743 C  C   . GLN A 1 465 ? 33.752   11.831  -7.149  1.00 47.61 465 A 1 
ATOM   3744 O  O   . GLN A 1 465 ? 32.706   11.274  -6.816  1.00 45.17 465 A 1 
ATOM   3745 C  CB  . GLN A 1 465 ? 33.006   12.689  -9.421  1.00 42.98 465 A 1 
ATOM   3746 C  CG  . GLN A 1 465 ? 33.483   12.941  -10.848 1.00 38.70 465 A 1 
ATOM   3747 C  CD  . GLN A 1 465 ? 32.805   14.124  -11.535 1.00 35.74 465 A 1 
ATOM   3748 O  OE1 . GLN A 1 465 ? 32.174   14.987  -10.945 1.00 33.60 465 A 1 
ATOM   3749 N  NE2 . GLN A 1 465 ? 32.947   14.238  -12.829 1.00 32.05 465 A 1 
ATOM   3750 N  N   . PRO A 1 466 ? 34.628   12.288  -6.244  1.00 43.69 466 A 1 
ATOM   3751 C  CA  . PRO A 1 466 ? 34.315   12.251  -4.829  1.00 43.69 466 A 1 
ATOM   3752 C  C   . PRO A 1 466 ? 33.012   13.018  -4.577  1.00 44.48 466 A 1 
ATOM   3753 O  O   . PRO A 1 466 ? 32.684   13.961  -5.306  1.00 42.93 466 A 1 
ATOM   3754 C  CB  . PRO A 1 466 ? 35.526   12.878  -4.130  1.00 41.12 466 A 1 
ATOM   3755 C  CG  . PRO A 1 466 ? 36.175   13.736  -5.206  1.00 40.83 466 A 1 
ATOM   3756 C  CD  . PRO A 1 466 ? 35.877   12.984  -6.493  1.00 42.40 466 A 1 
ATOM   3757 N  N   . TYR A 1 467 ? 32.311   12.640  -3.510  1.00 47.07 467 A 1 
ATOM   3758 C  CA  . TYR A 1 467 ? 31.126   13.359  -3.006  1.00 47.48 467 A 1 
ATOM   3759 C  C   . TYR A 1 467 ? 31.338   14.878  -2.899  1.00 47.24 467 A 1 
ATOM   3760 O  O   . TYR A 1 467 ? 30.394   15.661  -2.982  1.00 45.22 467 A 1 
ATOM   3761 C  CB  . TYR A 1 467 ? 30.794   12.825  -1.606  1.00 45.75 467 A 1 
ATOM   3762 C  CG  . TYR A 1 467 ? 29.628   11.878  -1.536  1.00 43.38 467 A 1 
ATOM   3763 C  CD1 . TYR A 1 467 ? 28.325   12.395  -1.356  1.00 39.98 467 A 1 
ATOM   3764 C  CD2 . TYR A 1 467 ? 29.810   10.484  -1.608  1.00 39.16 467 A 1 
ATOM   3765 C  CE1 . TYR A 1 467 ? 27.221   11.534  -1.264  1.00 36.59 467 A 1 
ATOM   3766 C  CE2 . TYR A 1 467 ? 28.708   9.615   -1.517  1.00 37.29 467 A 1 
ATOM   3767 C  CZ  . TYR A 1 467 ? 27.418   10.141  -1.347  1.00 36.91 467 A 1 
ATOM   3768 O  OH  . TYR A 1 467 ? 26.339   9.303   -1.270  1.00 34.90 467 A 1 
ATOM   3769 N  N   . TYR A 1 468 ? 32.590   15.271  -2.724  1.00 43.84 468 A 1 
ATOM   3770 C  CA  . TYR A 1 468 ? 33.055   16.645  -2.666  1.00 43.22 468 A 1 
ATOM   3771 C  C   . TYR A 1 468 ? 33.435   17.106  -4.075  1.00 43.58 468 A 1 
ATOM   3772 O  O   . TYR A 1 468 ? 34.203   16.444  -4.776  1.00 40.85 468 A 1 
ATOM   3773 C  CB  . TYR A 1 468 ? 34.225   16.729  -1.701  1.00 41.42 468 A 1 
ATOM   3774 C  CG  . TYR A 1 468 ? 33.914   16.140  -0.338  1.00 37.84 468 A 1 
ATOM   3775 C  CD1 . TYR A 1 468 ? 33.242   16.918  0.626   1.00 33.98 468 A 1 
ATOM   3776 C  CD2 . TYR A 1 468 ? 34.245   14.804  -0.046  1.00 32.66 468 A 1 
ATOM   3777 C  CE1 . TYR A 1 468 ? 32.911   16.371  1.877   1.00 29.92 468 A 1 
ATOM   3778 C  CE2 . TYR A 1 468 ? 33.916   14.250  1.207   1.00 30.86 468 A 1 
ATOM   3779 C  CZ  . TYR A 1 468 ? 33.253   15.034  2.168   1.00 30.21 468 A 1 
ATOM   3780 O  OH  . TYR A 1 468 ? 32.933   14.496  3.375   1.00 28.37 468 A 1 
ATOM   3781 N  N   . LYS A 1 469 ? 32.967   18.283  -4.482  1.00 44.75 469 A 1 
ATOM   3782 C  CA  . LYS A 1 469 ? 33.516   18.940  -5.665  1.00 45.28 469 A 1 
ATOM   3783 C  C   . LYS A 1 469 ? 35.022   19.110  -5.478  1.00 44.74 469 A 1 
ATOM   3784 O  O   . LYS A 1 469 ? 35.484   19.346  -4.365  1.00 41.93 469 A 1 
ATOM   3785 C  CB  . LYS A 1 469 ? 32.833   20.293  -5.892  1.00 44.08 469 A 1 
ATOM   3786 C  CG  . LYS A 1 469 ? 31.373   20.132  -6.323  1.00 40.69 469 A 1 
ATOM   3787 C  CD  . LYS A 1 469 ? 30.729   21.507  -6.518  1.00 38.30 469 A 1 
ATOM   3788 C  CE  . LYS A 1 469 ? 29.282   21.343  -6.962  1.00 34.66 469 A 1 
ATOM   3789 N  NZ  . LYS A 1 469 ? 28.599   22.649  -7.046  1.00 30.95 469 A 1 
ATOM   3790 N  N   . LYS A 1 470 ? 35.802   19.072  -6.556  1.00 42.46 470 A 1 
ATOM   3791 C  CA  . LYS A 1 470 ? 37.261   19.301  -6.516  1.00 42.19 470 A 1 
ATOM   3792 C  C   . LYS A 1 470 ? 37.687   20.530  -5.703  1.00 41.65 470 A 1 
ATOM   3793 O  O   . LYS A 1 470 ? 38.791   20.547  -5.176  1.00 39.50 470 A 1 
ATOM   3794 C  CB  . LYS A 1 470 ? 37.818   19.457  -7.951  1.00 41.45 470 A 1 
ATOM   3795 C  CG  . LYS A 1 470 ? 38.279   18.139  -8.564  1.00 37.78 470 A 1 
ATOM   3796 C  CD  . LYS A 1 470 ? 38.907   18.382  -9.951  1.00 35.21 470 A 1 
ATOM   3797 C  CE  . LYS A 1 470 ? 39.479   17.083  -10.497 1.00 31.74 470 A 1 
ATOM   3798 N  NZ  . LYS A 1 470 ? 40.066   17.247  -11.845 1.00 29.34 470 A 1 
ATOM   3799 N  N   . ALA A 1 471 ? 36.858   21.552  -5.644  1.00 47.26 471 A 1 
ATOM   3800 C  CA  . ALA A 1 471 ? 37.128   22.784  -4.910  1.00 47.32 471 A 1 
ATOM   3801 C  C   . ALA A 1 471 ? 37.113   22.629  -3.379  1.00 47.64 471 A 1 
ATOM   3802 O  O   . ALA A 1 471 ? 37.683   23.473  -2.697  1.00 45.04 471 A 1 
ATOM   3803 C  CB  . ALA A 1 471 ? 36.103   23.828  -5.367  1.00 45.42 471 A 1 
ATOM   3804 N  N   . ASP A 1 472 ? 36.472   21.589  -2.854  1.00 43.80 472 A 1 
ATOM   3805 C  CA  . ASP A 1 472 ? 36.231   21.483  -1.409  1.00 44.07 472 A 1 
ATOM   3806 C  C   . ASP A 1 472 ? 37.392   20.829  -0.641  1.00 42.51 472 A 1 
ATOM   3807 O  O   . ASP A 1 472 ? 37.504   20.982  0.577   1.00 40.29 472 A 1 
ATOM   3808 C  CB  . ASP A 1 472 ? 34.907   20.733  -1.152  1.00 43.55 472 A 1 
ATOM   3809 C  CG  . ASP A 1 472 ? 33.682   21.441  -1.737  1.00 40.53 472 A 1 
ATOM   3810 O  OD1 . ASP A 1 472 ? 33.653   22.694  -1.771  1.00 38.32 472 A 1 
ATOM   3811 O  OD2 . ASP A 1 472 ? 32.751   20.719  -2.189  1.00 37.56 472 A 1 
ATOM   3812 N  N   . PHE A 1 473 ? 38.285   20.130  -1.328  1.00 40.62 473 A 1 
ATOM   3813 C  CA  . PHE A 1 473 ? 39.537   19.680  -0.731  1.00 39.79 473 A 1 
ATOM   3814 C  C   . PHE A 1 473 ? 40.598   20.771  -0.884  1.00 37.52 473 A 1 
ATOM   3815 O  O   . PHE A 1 473 ? 41.434   20.735  -1.783  1.00 35.88 473 A 1 
ATOM   3816 C  CB  . PHE A 1 473 ? 39.974   18.329  -1.306  1.00 40.86 473 A 1 
ATOM   3817 C  CG  . PHE A 1 473 ? 39.063   17.191  -0.900  1.00 39.90 473 A 1 
ATOM   3818 C  CD1 . PHE A 1 473 ? 39.171   16.613  0.377   1.00 37.23 473 A 1 
ATOM   3819 C  CD2 . PHE A 1 473 ? 38.111   16.697  -1.803  1.00 36.84 473 A 1 
ATOM   3820 C  CE1 . PHE A 1 473 ? 38.351   15.536  0.740   1.00 34.08 473 A 1 
ATOM   3821 C  CE2 . PHE A 1 473 ? 37.291   15.617  -1.436  1.00 34.59 473 A 1 
ATOM   3822 C  CZ  . PHE A 1 473 ? 37.415   15.028  -0.167  1.00 33.55 473 A 1 
ATOM   3823 N  N   . LEU A 1 474 ? 40.573   21.731  0.037   1.00 45.10 474 A 1 
ATOM   3824 C  CA  . LEU A 1 474 ? 41.780   22.462  0.370   1.00 45.04 474 A 1 
ATOM   3825 C  C   . LEU A 1 474 ? 42.704   21.474  1.087   1.00 41.93 474 A 1 
ATOM   3826 O  O   . LEU A 1 474 ? 42.449   21.108  2.232   1.00 39.92 474 A 1 
ATOM   3827 C  CB  . LEU A 1 474 ? 41.443   23.685  1.243   1.00 45.24 474 A 1 
ATOM   3828 C  CG  . LEU A 1 474 ? 40.776   24.833  0.467   1.00 40.53 474 A 1 
ATOM   3829 C  CD1 . LEU A 1 474 ? 40.177   25.849  1.446   1.00 38.51 474 A 1 
ATOM   3830 C  CD2 . LEU A 1 474 ? 41.776   25.590  -0.415  1.00 41.02 474 A 1 
ATOM   3831 N  N   . ILE A 1 475 ? 43.710   21.002  0.379   1.00 44.64 475 A 1 
ATOM   3832 C  CA  . ILE A 1 475 ? 44.906   20.402  0.987   1.00 40.76 475 A 1 
ATOM   3833 C  C   . ILE A 1 475 ? 45.783   21.545  1.492   1.00 34.99 475 A 1 
ATOM   3834 O  O   . ILE A 1 475 ? 45.943   22.543  0.756   1.00 29.17 475 A 1 
ATOM   3835 C  CB  . ILE A 1 475 ? 45.654   19.473  0.004   1.00 37.89 475 A 1 
ATOM   3836 C  CG1 . ILE A 1 475 ? 44.716   18.359  -0.521  1.00 35.12 475 A 1 
ATOM   3837 C  CG2 . ILE A 1 475 ? 46.885   18.870  0.701   1.00 35.73 475 A 1 
ATOM   3838 C  CD1 . ILE A 1 475 ? 45.371   17.429  -1.565  1.00 34.52 475 A 1 
ATOM   3839 O  OXT . ILE A 1 475 ? 46.297   21.410  2.639   1.00 33.64 475 A 1 
HETATM 3840 MG MG  . MG  B 2 .   ? 8.793    3.971   -14.069 1.00 89.74 1   B 1 
HETATM 3841 MG MG  . MG  C 3 .   ? 6.313    6.046   -14.268 1.00 83.11 1   C 1 
#
