# Supplementary material for: Theoretical Study of Sphingomyelinases from Entamoeba histolytica and Trichomonas vaginalis Sheds Light on the Evolution of Enzymes Needed for Survival and Colonization
Source: Pathogens. 2025 Jan 5;14(1):32. doi: 10.3390/pathogens14010032 (PMC11768322; doi:10.3390/pathogens14010032)
Supplement: Supplementary file 1 [file pathogens-14-00032-s001.zip › Supplementary structural Files/Trichomonas vaginalis/Trichomonas XP_001579639/fold_xp001579639oleics50x/fold_xp001579639oleics50x_model.cif]

# By using this file you agree to the legally binding terms of use found at alphafoldserver.com/output-terms
data_476be17c420cb771
#
_entry.id 476be17c420cb771
#
loop_
_atom_type.symbol
C 
N 
O 
S 
#
loop_
_audit_author.name
_audit_author.pdbx_ordinal
"Google DeepMind" 1 
"Isomorphic Labs" 2 
#
_audit_conform.dict_location https://raw.githubusercontent.com/ihmwg/ModelCIF/master/dist/mmcif_ma.dic
_audit_conform.dict_name     mmcif_ma.dic
_audit_conform.dict_version  1.4.5
#
loop_
_chem_comp.formula
_chem_comp.formula_weight
_chem_comp.id
_chem_comp.mon_nstd_flag
_chem_comp.name
_chem_comp.pdbx_smiles
_chem_comp.pdbx_synonyms
_chem_comp.type
"C3 H7 N O2"    89.093  ALA y ALANINE         C[C@H](N)C(O)=O                  ? "L-PEPTIDE LINKING" 
"C6 H15 N4 O2"  175.209 ARG y ARGININE        N[C@@H](CCCNC(N)=[NH2+])C(O)=O   ? "L-PEPTIDE LINKING" 
"C4 H8 N2 O3"   132.118 ASN y ASPARAGINE      N[C@@H](CC(N)=O)C(O)=O           ? "L-PEPTIDE LINKING" 
"C4 H7 N O4"    133.103 ASP y "ASPARTIC ACID" N[C@@H](CC(O)=O)C(O)=O           ? "L-PEPTIDE LINKING" 
"C3 H7 N O2 S"  121.158 CYS y CYSTEINE        N[C@@H](CS)C(O)=O                ? "L-PEPTIDE LINKING" 
"C5 H10 N2 O3"  146.144 GLN y GLUTAMINE       N[C@@H](CCC(N)=O)C(O)=O          ? "L-PEPTIDE LINKING" 
"C5 H9 N O4"    147.129 GLU y "GLUTAMIC ACID" N[C@@H](CCC(O)=O)C(O)=O          ? "L-PEPTIDE LINKING" 
"C2 H5 N O2"    75.067  GLY y GLYCINE         NCC(O)=O                         ? "PEPTIDE LINKING"   
"C6 H10 N3 O2"  156.162 HIS y HISTIDINE       N[C@@H](Cc1c[nH]c[nH+]1)C(O)=O   ? "L-PEPTIDE LINKING" 
"C6 H13 N O2"   131.173 ILE y ISOLEUCINE      CC[C@H](C)[C@H](N)C(O)=O         ? "L-PEPTIDE LINKING" 
"C6 H13 N O2"   131.173 LEU y LEUCINE         CC(C)C[C@H](N)C(O)=O             ? "L-PEPTIDE LINKING" 
"C6 H15 N2 O2"  147.195 LYS y LYSINE          N[C@@H](CCCC[NH3+])C(O)=O        ? "L-PEPTIDE LINKING" 
"C5 H11 N O2 S" 149.211 MET y METHIONINE      CSCC[C@H](N)C(O)=O               ? "L-PEPTIDE LINKING" 
"C18 H34 O2"    282.461 OLA . "OLEIC ACID"    CCCCCCCC\C=C/CCCCCCCC(O)=O       ? NON-POLYMER         
"C9 H11 N O2"   165.189 PHE y PHENYLALANINE   N[C@@H](Cc1ccccc1)C(O)=O         ? "L-PEPTIDE LINKING" 
"C5 H9 N O2"    115.130 PRO y PROLINE         OC(=O)[C@@H]1CCCN1               ? "L-PEPTIDE LINKING" 
"C3 H7 N O3"    105.093 SER y SERINE          N[C@@H](CO)C(O)=O                ? "L-PEPTIDE LINKING" 
"C4 H9 N O3"    119.119 THR y THREONINE       C[C@@H](O)[C@H](N)C(O)=O         ? "L-PEPTIDE LINKING" 
"C11 H12 N2 O2" 204.225 TRP y TRYPTOPHAN      N[C@@H](Cc1c[nH]c2ccccc12)C(O)=O ? "L-PEPTIDE LINKING" 
"C9 H11 N O3"   181.189 TYR y TYROSINE        N[C@@H](Cc1ccc(O)cc1)C(O)=O      ? "L-PEPTIDE LINKING" 
"C5 H11 N O2"   117.146 VAL y VALINE          CC(C)[C@H](N)C(O)=O              ? "L-PEPTIDE LINKING" 
#
_citation.book_publisher          ?
_citation.country                 UK
_citation.id                      primary
_citation.journal_full            Nature
_citation.journal_id_ASTM         NATUAS
_citation.journal_id_CSD          0006
_citation.journal_id_ISSN         0028-0836
_citation.journal_volume          ?
_citation.page_first              ?
_citation.page_last               ?
_citation.pdbx_database_id_DOI    ?
_citation.pdbx_database_id_PubMed ?
_citation.title                   "Accurate structure prediction of biomolecular interactions with AlphaFold 3"
_citation.year                    2024
#
loop_
_citation_author.citation_id
_citation_author.name
_citation_author.ordinal
primary "Google DeepMind" 1 
primary "Isomorphic Labs" 2 
#
loop_
_entity.id
_entity.pdbx_description
_entity.type
1  . polymer     
2  . non-polymer 
3  . non-polymer 
4  . non-polymer 
5  . non-polymer 
6  . non-polymer 
7  . non-polymer 
8  . non-polymer 
9  . non-polymer 
10 . non-polymer 
11 . non-polymer 
12 . non-polymer 
13 . non-polymer 
14 . non-polymer 
15 . non-polymer 
16 . non-polymer 
17 . non-polymer 
18 . non-polymer 
19 . non-polymer 
20 . non-polymer 
21 . non-polymer 
22 . non-polymer 
23 . non-polymer 
24 . non-polymer 
25 . non-polymer 
26 . non-polymer 
27 . non-polymer 
28 . non-polymer 
29 . non-polymer 
30 . non-polymer 
31 . non-polymer 
32 . non-polymer 
33 . non-polymer 
34 . non-polymer 
35 . non-polymer 
36 . non-polymer 
37 . non-polymer 
38 . non-polymer 
39 . non-polymer 
40 . non-polymer 
41 . non-polymer 
42 . non-polymer 
43 . non-polymer 
44 . non-polymer 
45 . non-polymer 
46 . non-polymer 
47 . non-polymer 
48 . non-polymer 
49 . non-polymer 
50 . non-polymer 
51 . non-polymer 
#
_entity_poly.entity_id      1
_entity_poly.pdbx_strand_id A
_entity_poly.type           polypeptide(L)
#
loop_
_entity_poly_seq.entity_id
_entity_poly_seq.hetero
_entity_poly_seq.mon_id
_entity_poly_seq.num
1 n MET 1   
1 n GLU 2   
1 n THR 3   
1 n ASP 4   
1 n LEU 5   
1 n LEU 6   
1 n SER 7   
1 n SER 8   
1 n HIS 9   
1 n ALA 10  
1 n GLN 11  
1 n ASP 12  
1 n PRO 13  
1 n LEU 14  
1 n THR 15  
1 n TYR 16  
1 n ASP 17  
1 n SER 18  
1 n ILE 19  
1 n GLU 20  
1 n LYS 21  
1 n VAL 22  
1 n HIS 23  
1 n HIS 24  
1 n SER 25  
1 n ASP 26  
1 n LYS 27  
1 n ARG 28  
1 n LYS 29  
1 n ILE 30  
1 n ILE 31  
1 n ILE 32  
1 n LEU 33  
1 n GLY 34  
1 n LEU 35  
1 n LEU 36  
1 n SER 37  
1 n LEU 38  
1 n ILE 39  
1 n PHE 40  
1 n VAL 41  
1 n VAL 42  
1 n SER 43  
1 n LEU 44  
1 n ILE 45  
1 n VAL 46  
1 n ALA 47  
1 n GLY 48  
1 n ILE 49  
1 n ILE 50  
1 n TYR 51  
1 n ARG 52  
1 n ALA 53  
1 n ARG 54  
1 n SER 55  
1 n HIS 56  
1 n ARG 57  
1 n ALA 58  
1 n ALA 59  
1 n ALA 60  
1 n ASN 61  
1 n THR 62  
1 n ILE 63  
1 n ARG 64  
1 n ARG 65  
1 n ILE 66  
1 n ALA 67  
1 n PRO 68  
1 n SER 69  
1 n GLU 70  
1 n ALA 71  
1 n SER 72  
1 n PHE 73  
1 n LEU 74  
1 n TYR 75  
1 n LEU 76  
1 n ASN 77  
1 n ASP 78  
1 n ILE 79  
1 n HIS 80  
1 n ALA 81  
1 n ASP 82  
1 n PRO 83  
1 n LEU 84  
1 n TYR 85  
1 n SER 86  
1 n PRO 87  
1 n ILE 88  
1 n ILE 89  
1 n PRO 90  
1 n SER 91  
1 n LYS 92  
1 n HIS 93  
1 n ASP 94  
1 n CYS 95  
1 n ARG 96  
1 n GLY 97  
1 n ASP 98  
1 n HIS 99  
1 n LYS 100 
1 n LYS 101 
1 n THR 102 
1 n ILE 103 
1 n ASP 104 
1 n PRO 105 
1 n HIS 106 
1 n LYS 107 
1 n TYR 108 
1 n GLY 109 
1 n GLN 110 
1 n TYR 111 
1 n GLU 112 
1 n CYS 113 
1 n ASP 114 
1 n SER 115 
1 n PRO 116 
1 n MET 117 
1 n GLU 118 
1 n LEU 119 
1 n PHE 120 
1 n GLU 121 
1 n SER 122 
1 n LEU 123 
1 n VAL 124 
1 n SER 125 
1 n ASN 126 
1 n ALA 127 
1 n LYS 128 
1 n GLN 129 
1 n THR 130 
1 n ASN 131 
1 n GLU 132 
1 n LYS 133 
1 n PRO 134 
1 n ALA 135 
1 n PHE 136 
1 n ILE 137 
1 n LEU 138 
1 n LEU 139 
1 n GLY 140 
1 n GLY 141 
1 n ASP 142 
1 n LEU 143 
1 n ILE 144 
1 n ALA 145 
1 n HIS 146 
1 n GLY 147 
1 n LEU 148 
1 n ASN 149 
1 n THR 150 
1 n ASP 151 
1 n SER 152 
1 n LYS 153 
1 n MET 154 
1 n LEU 155 
1 n LYS 156 
1 n GLN 157 
1 n SER 158 
1 n PHE 159 
1 n LYS 160 
1 n ASN 161 
1 n VAL 162 
1 n THR 163 
1 n ALA 164 
1 n PRO 165 
1 n LEU 166 
1 n GLU 167 
1 n ALA 168 
1 n ALA 169 
1 n PHE 170 
1 n PRO 171 
1 n ASN 172 
1 n THR 173 
1 n SER 174 
1 n ILE 175 
1 n TYR 176 
1 n ILE 177 
1 n THR 178 
1 n LEU 179 
1 n GLY 180 
1 n ASN 181 
1 n ASN 182 
1 n ASP 183 
1 n PHE 184 
1 n ALA 185 
1 n SER 186 
1 n ASP 187 
1 n TYR 188 
1 n GLY 189 
1 n SER 190 
1 n PHE 191 
1 n ASP 192 
1 n THR 193 
1 n ASP 194 
1 n ALA 195 
1 n ASP 196 
1 n ASN 197 
1 n PHE 198 
1 n LYS 199 
1 n THR 200 
1 n ALA 201 
1 n TYR 202 
1 n LYS 203 
1 n VAL 204 
1 n PHE 205 
1 n GLY 206 
1 n LYS 207 
1 n TRP 208 
1 n MET 209 
1 n ASN 210 
1 n ASP 211 
1 n GLU 212 
1 n GLN 213 
1 n SER 214 
1 n LYS 215 
1 n THR 216 
1 n PHE 217 
1 n LEU 218 
1 n LYS 219 
1 n GLY 220 
1 n GLY 221 
1 n TYR 222 
1 n TYR 223 
1 n TYR 224 
1 n ALA 225 
1 n ASP 226 
1 n PHE 227 
1 n PRO 228 
1 n GLU 229 
1 n VAL 230 
1 n ASN 231 
1 n LEU 232 
1 n ARG 233 
1 n PHE 234 
1 n LEU 235 
1 n PHE 236 
1 n LEU 237 
1 n ASN 238 
1 n SER 239 
1 n VAL 240 
1 n MET 241 
1 n TYR 242 
1 n ALA 243 
1 n ALA 244 
1 n LYS 245 
1 n ARG 246 
1 n ASP 247 
1 n GLN 248 
1 n THR 249 
1 n GLN 250 
1 n HIS 251 
1 n ALA 252 
1 n GLU 253 
1 n ASP 254 
1 n PRO 255 
1 n TYR 256 
1 n ASP 257 
1 n GLN 258 
1 n PHE 259 
1 n ALA 260 
1 n TRP 261 
1 n ILE 262 
1 n GLU 263 
1 n SER 264 
1 n SER 265 
1 n TYR 266 
1 n ASP 267 
1 n ASP 268 
1 n ALA 269 
1 n VAL 270 
1 n GLN 271 
1 n LYS 272 
1 n GLY 273 
1 n PHE 274 
1 n LYS 275 
1 n VAL 276 
1 n SER 277 
1 n VAL 278 
1 n ALA 279 
1 n LEU 280 
1 n HIS 281 
1 n ILE 282 
1 n PRO 283 
1 n PRO 284 
1 n GLY 285 
1 n VAL 286 
1 n TYR 287 
1 n TYR 288 
1 n TYR 289 
1 n LYS 290 
1 n ASN 291 
1 n LYS 292 
1 n LEU 293 
1 n GLY 294 
1 n TRP 295 
1 n ASN 296 
1 n GLU 297 
1 n ASP 298 
1 n TYR 299 
1 n ILE 300 
1 n THR 301 
1 n LYS 302 
1 n PHE 303 
1 n SER 304 
1 n LYS 305 
1 n ILE 306 
1 n MET 307 
1 n LYS 308 
1 n LYS 309 
1 n CYS 310 
1 n ASP 311 
1 n PHE 312 
1 n SER 313 
1 n PHE 314 
1 n ILE 315 
1 n LEU 316 
1 n SER 317 
1 n GLY 318 
1 n HIS 319 
1 n SER 320 
1 n HIS 321 
1 n THR 322 
1 n ASP 323 
1 n MET 324 
1 n PHE 325 
1 n LEU 326 
1 n PRO 327 
1 n LEU 328 
1 n TYR 329 
1 n SER 330 
1 n PRO 331 
1 n THR 332 
1 n ALA 333 
1 n ASP 334 
1 n LYS 335 
1 n ASP 336 
1 n SER 337 
1 n VAL 338 
1 n LEU 339 
1 n TYR 340 
1 n SER 341 
1 n LEU 342 
1 n SER 343 
1 n ALA 344 
1 n PRO 345 
1 n SER 346 
1 n VAL 347 
1 n SER 348 
1 n PRO 349 
1 n VAL 350 
1 n ASN 351 
1 n TYR 352 
1 n ASN 353 
1 n ASN 354 
1 n PRO 355 
1 n GLY 356 
1 n TYR 357 
1 n ARG 358 
1 n VAL 359 
1 n PHE 360 
1 n GLU 361 
1 n LEU 362 
1 n SER 363 
1 n ASN 364 
1 n GLY 365 
1 n ILE 366 
1 n VAL 367 
1 n LYS 368 
1 n ASP 369 
1 n TYR 370 
1 n THR 371 
1 n GLN 372 
1 n TYR 373 
1 n TYR 374 
1 n ALA 375 
1 n ASP 376 
1 n LEU 377 
1 n LEU 378 
1 n MET 379 
1 n ASN 380 
1 n PRO 381 
1 n SER 382 
1 n VAL 383 
1 n LEU 384 
1 n LYS 385 
1 n TRP 386 
1 n GLN 387 
1 n VAL 388 
1 n GLU 389 
1 n TYR 390 
1 n LYS 391 
1 n PHE 392 
1 n SER 393 
1 n ASP 394 
1 n ALA 395 
1 n TYR 396 
1 n SER 397 
1 n ALA 398 
1 n SER 399 
1 n ASN 400 
1 n VAL 401 
1 n THR 402 
1 n ARG 403 
1 n GLU 404 
1 n THR 405 
1 n ILE 406 
1 n ASN 407 
1 n ASN 408 
1 n ALA 409 
1 n ALA 410 
1 n GLU 411 
1 n TRP 412 
1 n VAL 413 
1 n ARG 414 
1 n THR 415 
1 n THR 416 
1 n GLY 417 
1 n GLU 418 
1 n GLY 419 
1 n GLN 420 
1 n TRP 421 
1 n ARG 422 
1 n TYR 423 
1 n ARG 424 
1 n GLU 425 
1 n ARG 426 
1 n ILE 427 
1 n TYR 428 
1 n THR 429 
1 n ARG 430 
1 n ALA 431 
1 n ASP 432 
1 n GLU 433 
1 n HIS 434 
1 n ASN 435 
1 n ALA 436 
1 n PHE 437 
1 n TYR 438 
1 n TYR 439 
1 n CYS 440 
1 n ALA 441 
1 n LEU 442 
1 n LYS 443 
1 n ALA 444 
1 n LEU 445 
1 n LEU 446 
1 n PRO 447 
1 n ASP 448 
1 n ASP 449 
1 n ILE 450 
1 n VAL 451 
1 n ASP 452 
1 n CYS 453 
1 n GLU 454 
1 n ASN 455 
1 n LYS 456 
1 n LEU 457 
1 n ASN 458 
1 n ILE 459 
1 n ASP 460 
1 n LYS 461 
1 n LEU 462 
1 n SER 463 
1 n ALA 464 
1 n GLN 465 
1 n PRO 466 
1 n TYR 467 
1 n TYR 468 
1 n LYS 469 
1 n LYS 470 
1 n ALA 471 
1 n ASP 472 
1 n PHE 473 
1 n LEU 474 
1 n ILE 475 
#
_ma_data.content_type "model coordinates"
_ma_data.id           1
_ma_data.name         Model
#
_ma_model_list.data_id          1
_ma_model_list.model_group_id   1
_ma_model_list.model_group_name "AlphaFold-beta-20231127 (7a14c934-fe78-43c1-a552-7fb305b0ebd1 @ 2024-09-17 17:46:56)"
_ma_model_list.model_id         1
_ma_model_list.model_name       "Top ranked model"
_ma_model_list.model_type       "Ab initio model"
_ma_model_list.ordinal_id       1
#
loop_
_ma_protocol_step.method_type
_ma_protocol_step.ordinal_id
_ma_protocol_step.protocol_id
_ma_protocol_step.step_id
"coevolution MSA" 1 1 1 
"template search" 2 1 2 
modeling          3 1 3 
#
loop_
_ma_qa_metric.id
_ma_qa_metric.mode
_ma_qa_metric.name
_ma_qa_metric.software_group_id
_ma_qa_metric.type
1 global pLDDT 1 pLDDT 
2 local  pLDDT 1 pLDDT 
#
_ma_qa_metric_global.metric_id    1
_ma_qa_metric_global.metric_value 66.96
_ma_qa_metric_global.model_id     1
_ma_qa_metric_global.ordinal_id   1
#
_ma_software_group.group_id    1
_ma_software_group.ordinal_id  1
_ma_software_group.software_id 1
#
loop_
_ma_target_entity.data_id
_ma_target_entity.entity_id
_ma_target_entity.origin
1 1  . 
1 2  . 
1 3  . 
1 4  . 
1 5  . 
1 6  . 
1 7  . 
1 8  . 
1 9  . 
1 10 . 
1 11 . 
1 12 . 
1 13 . 
1 14 . 
1 15 . 
1 16 . 
1 17 . 
1 18 . 
1 19 . 
1 20 . 
1 21 . 
1 22 . 
1 23 . 
1 24 . 
1 25 . 
1 26 . 
1 27 . 
1 28 . 
1 29 . 
1 30 . 
1 31 . 
1 32 . 
1 33 . 
1 34 . 
1 35 . 
1 36 . 
1 37 . 
1 38 . 
1 39 . 
1 40 . 
1 41 . 
1 42 . 
1 43 . 
1 44 . 
1 45 . 
1 46 . 
1 47 . 
1 48 . 
1 49 . 
1 50 . 
1 51 . 
#
loop_
_ma_target_entity_instance.asym_id
_ma_target_entity_instance.details
_ma_target_entity_instance.entity_id
A  . 1  
B  . 2  
C  . 3  
D  . 4  
E  . 5  
F  . 6  
G  . 7  
H  . 8  
I  . 9  
J  . 10 
K  . 11 
L  . 12 
M  . 13 
N  . 14 
O  . 15 
P  . 16 
Q  . 17 
R  . 18 
S  . 19 
T  . 20 
U  . 21 
V  . 22 
W  . 23 
X  . 24 
Y  . 25 
Z  . 26 
AA . 27 
BA . 28 
CA . 29 
DA . 30 
EA . 31 
FA . 32 
GA . 33 
HA . 34 
IA . 35 
JA . 36 
KA . 37 
LA . 38 
MA . 39 
NA . 40 
OA . 41 
PA . 42 
QA . 43 
RA . 44 
SA . 45 
TA . 46 
UA . 47 
VA . 48 
WA . 49 
XA . 50 
YA . 51 
#
loop_
_pdbx_data_usage.details
_pdbx_data_usage.id
_pdbx_data_usage.type
_pdbx_data_usage.url
;NON-COMMERCIAL USE ONLY, BY USING THIS FILE YOU AGREE TO THE TERMS OF USE FOUND
AT alphafoldserver.com/output-terms.
;
1 license    ? 
;THE INFORMATION IS NOT INTENDED FOR, HAS NOT BEEN VALIDATED FOR, AND IS NOT
APPROVED FOR CLINICAL USE. IT SHOULD NOT BE USED FOR CLINICAL PURPOSE OR RELIED
ON FOR MEDICAL OR OTHER PROFESSIONAL ADVICE. IT IS THEORETICAL MODELLING ONLY
AND CAUTION SHOULD BE EXERCISED IN ITS USE. IT IS PROVIDED "AS-IS" WITHOUT ANY
WARRANTY OF ANY KIND, WHETHER EXPRESSED OR IMPLIED. NO WARRANTY IS GIVEN THAT
USE OF THE INFORMATION SHALL NOT INFRINGE THE RIGHTS OF ANY THIRD PARTY.
;
2 disclaimer ? 
#
loop_
_pdbx_nonpoly_scheme.asym_id
_pdbx_nonpoly_scheme.auth_seq_num
_pdbx_nonpoly_scheme.entity_id
_pdbx_nonpoly_scheme.mon_id
_pdbx_nonpoly_scheme.pdb_ins_code
_pdbx_nonpoly_scheme.pdb_seq_num
_pdbx_nonpoly_scheme.pdb_strand_id
B  1 2  OLA . 1 B  
C  1 3  OLA . 1 C  
D  1 4  OLA . 1 D  
E  1 5  OLA . 1 E  
F  1 6  OLA . 1 F  
G  1 7  OLA . 1 G  
H  1 8  OLA . 1 H  
I  1 9  OLA . 1 I  
J  1 10 OLA . 1 J  
K  1 11 OLA . 1 K  
L  1 12 OLA . 1 L  
M  1 13 OLA . 1 M  
N  1 14 OLA . 1 N  
O  1 15 OLA . 1 O  
P  1 16 OLA . 1 P  
Q  1 17 OLA . 1 Q  
R  1 18 OLA . 1 R  
S  1 19 OLA . 1 S  
T  1 20 OLA . 1 T  
U  1 21 OLA . 1 U  
V  1 22 OLA . 1 V  
W  1 23 OLA . 1 W  
X  1 24 OLA . 1 X  
Y  1 25 OLA . 1 Y  
Z  1 26 OLA . 1 Z  
AA 1 27 OLA . 1 AA 
BA 1 28 OLA . 1 BA 
CA 1 29 OLA . 1 CA 
DA 1 30 OLA . 1 DA 
EA 1 31 OLA . 1 EA 
FA 1 32 OLA . 1 FA 
GA 1 33 OLA . 1 GA 
HA 1 34 OLA . 1 HA 
IA 1 35 OLA . 1 IA 
JA 1 36 OLA . 1 JA 
KA 1 37 OLA . 1 KA 
LA 1 38 OLA . 1 LA 
MA 1 39 OLA . 1 MA 
NA 1 40 OLA . 1 NA 
OA 1 41 OLA . 1 OA 
PA 1 42 OLA . 1 PA 
QA 1 43 OLA . 1 QA 
RA 1 44 OLA . 1 RA 
SA 1 45 OLA . 1 SA 
TA 1 46 OLA . 1 TA 
UA 1 47 OLA . 1 UA 
VA 1 48 OLA . 1 VA 
WA 1 49 OLA . 1 WA 
XA 1 50 OLA . 1 XA 
YA 1 51 OLA . 1 YA 
#
loop_
_pdbx_poly_seq_scheme.asym_id
_pdbx_poly_seq_scheme.auth_seq_num
_pdbx_poly_seq_scheme.entity_id
_pdbx_poly_seq_scheme.hetero
_pdbx_poly_seq_scheme.mon_id
_pdbx_poly_seq_scheme.pdb_ins_code
_pdbx_poly_seq_scheme.pdb_seq_num
_pdbx_poly_seq_scheme.pdb_strand_id
_pdbx_poly_seq_scheme.seq_id
A 1   1 n MET . 1   A 1   
A 2   1 n GLU . 2   A 2   
A 3   1 n THR . 3   A 3   
A 4   1 n ASP . 4   A 4   
A 5   1 n LEU . 5   A 5   
A 6   1 n LEU . 6   A 6   
A 7   1 n SER . 7   A 7   
A 8   1 n SER . 8   A 8   
A 9   1 n HIS . 9   A 9   
A 10  1 n ALA . 10  A 10  
A 11  1 n GLN . 11  A 11  
A 12  1 n ASP . 12  A 12  
A 13  1 n PRO . 13  A 13  
A 14  1 n LEU . 14  A 14  
A 15  1 n THR . 15  A 15  
A 16  1 n TYR . 16  A 16  
A 17  1 n ASP . 17  A 17  
A 18  1 n SER . 18  A 18  
A 19  1 n ILE . 19  A 19  
A 20  1 n GLU . 20  A 20  
A 21  1 n LYS . 21  A 21  
A 22  1 n VAL . 22  A 22  
A 23  1 n HIS . 23  A 23  
A 24  1 n HIS . 24  A 24  
A 25  1 n SER . 25  A 25  
A 26  1 n ASP . 26  A 26  
A 27  1 n LYS . 27  A 27  
A 28  1 n ARG . 28  A 28  
A 29  1 n LYS . 29  A 29  
A 30  1 n ILE . 30  A 30  
A 31  1 n ILE . 31  A 31  
A 32  1 n ILE . 32  A 32  
A 33  1 n LEU . 33  A 33  
A 34  1 n GLY . 34  A 34  
A 35  1 n LEU . 35  A 35  
A 36  1 n LEU . 36  A 36  
A 37  1 n SER . 37  A 37  
A 38  1 n LEU . 38  A 38  
A 39  1 n ILE . 39  A 39  
A 40  1 n PHE . 40  A 40  
A 41  1 n VAL . 41  A 41  
A 42  1 n VAL . 42  A 42  
A 43  1 n SER . 43  A 43  
A 44  1 n LEU . 44  A 44  
A 45  1 n ILE . 45  A 45  
A 46  1 n VAL . 46  A 46  
A 47  1 n ALA . 47  A 47  
A 48  1 n GLY . 48  A 48  
A 49  1 n ILE . 49  A 49  
A 50  1 n ILE . 50  A 50  
A 51  1 n TYR . 51  A 51  
A 52  1 n ARG . 52  A 52  
A 53  1 n ALA . 53  A 53  
A 54  1 n ARG . 54  A 54  
A 55  1 n SER . 55  A 55  
A 56  1 n HIS . 56  A 56  
A 57  1 n ARG . 57  A 57  
A 58  1 n ALA . 58  A 58  
A 59  1 n ALA . 59  A 59  
A 60  1 n ALA . 60  A 60  
A 61  1 n ASN . 61  A 61  
A 62  1 n THR . 62  A 62  
A 63  1 n ILE . 63  A 63  
A 64  1 n ARG . 64  A 64  
A 65  1 n ARG . 65  A 65  
A 66  1 n ILE . 66  A 66  
A 67  1 n ALA . 67  A 67  
A 68  1 n PRO . 68  A 68  
A 69  1 n SER . 69  A 69  
A 70  1 n GLU . 70  A 70  
A 71  1 n ALA . 71  A 71  
A 72  1 n SER . 72  A 72  
A 73  1 n PHE . 73  A 73  
A 74  1 n LEU . 74  A 74  
A 75  1 n TYR . 75  A 75  
A 76  1 n LEU . 76  A 76  
A 77  1 n ASN . 77  A 77  
A 78  1 n ASP . 78  A 78  
A 79  1 n ILE . 79  A 79  
A 80  1 n HIS . 80  A 80  
A 81  1 n ALA . 81  A 81  
A 82  1 n ASP . 82  A 82  
A 83  1 n PRO . 83  A 83  
A 84  1 n LEU . 84  A 84  
A 85  1 n TYR . 85  A 85  
A 86  1 n SER . 86  A 86  
A 87  1 n PRO . 87  A 87  
A 88  1 n ILE . 88  A 88  
A 89  1 n ILE . 89  A 89  
A 90  1 n PRO . 90  A 90  
A 91  1 n SER . 91  A 91  
A 92  1 n LYS . 92  A 92  
A 93  1 n HIS . 93  A 93  
A 94  1 n ASP . 94  A 94  
A 95  1 n CYS . 95  A 95  
A 96  1 n ARG . 96  A 96  
A 97  1 n GLY . 97  A 97  
A 98  1 n ASP . 98  A 98  
A 99  1 n HIS . 99  A 99  
A 100 1 n LYS . 100 A 100 
A 101 1 n LYS . 101 A 101 
A 102 1 n THR . 102 A 102 
A 103 1 n ILE . 103 A 103 
A 104 1 n ASP . 104 A 104 
A 105 1 n PRO . 105 A 105 
A 106 1 n HIS . 106 A 106 
A 107 1 n LYS . 107 A 107 
A 108 1 n TYR . 108 A 108 
A 109 1 n GLY . 109 A 109 
A 110 1 n GLN . 110 A 110 
A 111 1 n TYR . 111 A 111 
A 112 1 n GLU . 112 A 112 
A 113 1 n CYS . 113 A 113 
A 114 1 n ASP . 114 A 114 
A 115 1 n SER . 115 A 115 
A 116 1 n PRO . 116 A 116 
A 117 1 n MET . 117 A 117 
A 118 1 n GLU . 118 A 118 
A 119 1 n LEU . 119 A 119 
A 120 1 n PHE . 120 A 120 
A 121 1 n GLU . 121 A 121 
A 122 1 n SER . 122 A 122 
A 123 1 n LEU . 123 A 123 
A 124 1 n VAL . 124 A 124 
A 125 1 n SER . 125 A 125 
A 126 1 n ASN . 126 A 126 
A 127 1 n ALA . 127 A 127 
A 128 1 n LYS . 128 A 128 
A 129 1 n GLN . 129 A 129 
A 130 1 n THR . 130 A 130 
A 131 1 n ASN . 131 A 131 
A 132 1 n GLU . 132 A 132 
A 133 1 n LYS . 133 A 133 
A 134 1 n PRO . 134 A 134 
A 135 1 n ALA . 135 A 135 
A 136 1 n PHE . 136 A 136 
A 137 1 n ILE . 137 A 137 
A 138 1 n LEU . 138 A 138 
A 139 1 n LEU . 139 A 139 
A 140 1 n GLY . 140 A 140 
A 141 1 n GLY . 141 A 141 
A 142 1 n ASP . 142 A 142 
A 143 1 n LEU . 143 A 143 
A 144 1 n ILE . 144 A 144 
A 145 1 n ALA . 145 A 145 
A 146 1 n HIS . 146 A 146 
A 147 1 n GLY . 147 A 147 
A 148 1 n LEU . 148 A 148 
A 149 1 n ASN . 149 A 149 
A 150 1 n THR . 150 A 150 
A 151 1 n ASP . 151 A 151 
A 152 1 n SER . 152 A 152 
A 153 1 n LYS . 153 A 153 
A 154 1 n MET . 154 A 154 
A 155 1 n LEU . 155 A 155 
A 156 1 n LYS . 156 A 156 
A 157 1 n GLN . 157 A 157 
A 158 1 n SER . 158 A 158 
A 159 1 n PHE . 159 A 159 
A 160 1 n LYS . 160 A 160 
A 161 1 n ASN . 161 A 161 
A 162 1 n VAL . 162 A 162 
A 163 1 n THR . 163 A 163 
A 164 1 n ALA . 164 A 164 
A 165 1 n PRO . 165 A 165 
A 166 1 n LEU . 166 A 166 
A 167 1 n GLU . 167 A 167 
A 168 1 n ALA . 168 A 168 
A 169 1 n ALA . 169 A 169 
A 170 1 n PHE . 170 A 170 
A 171 1 n PRO . 171 A 171 
A 172 1 n ASN . 172 A 172 
A 173 1 n THR . 173 A 173 
A 174 1 n SER . 174 A 174 
A 175 1 n ILE . 175 A 175 
A 176 1 n TYR . 176 A 176 
A 177 1 n ILE . 177 A 177 
A 178 1 n THR . 178 A 178 
A 179 1 n LEU . 179 A 179 
A 180 1 n GLY . 180 A 180 
A 181 1 n ASN . 181 A 181 
A 182 1 n ASN . 182 A 182 
A 183 1 n ASP . 183 A 183 
A 184 1 n PHE . 184 A 184 
A 185 1 n ALA . 185 A 185 
A 186 1 n SER . 186 A 186 
A 187 1 n ASP . 187 A 187 
A 188 1 n TYR . 188 A 188 
A 189 1 n GLY . 189 A 189 
A 190 1 n SER . 190 A 190 
A 191 1 n PHE . 191 A 191 
A 192 1 n ASP . 192 A 192 
A 193 1 n THR . 193 A 193 
A 194 1 n ASP . 194 A 194 
A 195 1 n ALA . 195 A 195 
A 196 1 n ASP . 196 A 196 
A 197 1 n ASN . 197 A 197 
A 198 1 n PHE . 198 A 198 
A 199 1 n LYS . 199 A 199 
A 200 1 n THR . 200 A 200 
A 201 1 n ALA . 201 A 201 
A 202 1 n TYR . 202 A 202 
A 203 1 n LYS . 203 A 203 
A 204 1 n VAL . 204 A 204 
A 205 1 n PHE . 205 A 205 
A 206 1 n GLY . 206 A 206 
A 207 1 n LYS . 207 A 207 
A 208 1 n TRP . 208 A 208 
A 209 1 n MET . 209 A 209 
A 210 1 n ASN . 210 A 210 
A 211 1 n ASP . 211 A 211 
A 212 1 n GLU . 212 A 212 
A 213 1 n GLN . 213 A 213 
A 214 1 n SER . 214 A 214 
A 215 1 n LYS . 215 A 215 
A 216 1 n THR . 216 A 216 
A 217 1 n PHE . 217 A 217 
A 218 1 n LEU . 218 A 218 
A 219 1 n LYS . 219 A 219 
A 220 1 n GLY . 220 A 220 
A 221 1 n GLY . 221 A 221 
A 222 1 n TYR . 222 A 222 
A 223 1 n TYR . 223 A 223 
A 224 1 n TYR . 224 A 224 
A 225 1 n ALA . 225 A 225 
A 226 1 n ASP . 226 A 226 
A 227 1 n PHE . 227 A 227 
A 228 1 n PRO . 228 A 228 
A 229 1 n GLU . 229 A 229 
A 230 1 n VAL . 230 A 230 
A 231 1 n ASN . 231 A 231 
A 232 1 n LEU . 232 A 232 
A 233 1 n ARG . 233 A 233 
A 234 1 n PHE . 234 A 234 
A 235 1 n LEU . 235 A 235 
A 236 1 n PHE . 236 A 236 
A 237 1 n LEU . 237 A 237 
A 238 1 n ASN . 238 A 238 
A 239 1 n SER . 239 A 239 
A 240 1 n VAL . 240 A 240 
A 241 1 n MET . 241 A 241 
A 242 1 n TYR . 242 A 242 
A 243 1 n ALA . 243 A 243 
A 244 1 n ALA . 244 A 244 
A 245 1 n LYS . 245 A 245 
A 246 1 n ARG . 246 A 246 
A 247 1 n ASP . 247 A 247 
A 248 1 n GLN . 248 A 248 
A 249 1 n THR . 249 A 249 
A 250 1 n GLN . 250 A 250 
A 251 1 n HIS . 251 A 251 
A 252 1 n ALA . 252 A 252 
A 253 1 n GLU . 253 A 253 
A 254 1 n ASP . 254 A 254 
A 255 1 n PRO . 255 A 255 
A 256 1 n TYR . 256 A 256 
A 257 1 n ASP . 257 A 257 
A 258 1 n GLN . 258 A 258 
A 259 1 n PHE . 259 A 259 
A 260 1 n ALA . 260 A 260 
A 261 1 n TRP . 261 A 261 
A 262 1 n ILE . 262 A 262 
A 263 1 n GLU . 263 A 263 
A 264 1 n SER . 264 A 264 
A 265 1 n SER . 265 A 265 
A 266 1 n TYR . 266 A 266 
A 267 1 n ASP . 267 A 267 
A 268 1 n ASP . 268 A 268 
A 269 1 n ALA . 269 A 269 
A 270 1 n VAL . 270 A 270 
A 271 1 n GLN . 271 A 271 
A 272 1 n LYS . 272 A 272 
A 273 1 n GLY . 273 A 273 
A 274 1 n PHE . 274 A 274 
A 275 1 n LYS . 275 A 275 
A 276 1 n VAL . 276 A 276 
A 277 1 n SER . 277 A 277 
A 278 1 n VAL . 278 A 278 
A 279 1 n ALA . 279 A 279 
A 280 1 n LEU . 280 A 280 
A 281 1 n HIS . 281 A 281 
A 282 1 n ILE . 282 A 282 
A 283 1 n PRO . 283 A 283 
A 284 1 n PRO . 284 A 284 
A 285 1 n GLY . 285 A 285 
A 286 1 n VAL . 286 A 286 
A 287 1 n TYR . 287 A 287 
A 288 1 n TYR . 288 A 288 
A 289 1 n TYR . 289 A 289 
A 290 1 n LYS . 290 A 290 
A 291 1 n ASN . 291 A 291 
A 292 1 n LYS . 292 A 292 
A 293 1 n LEU . 293 A 293 
A 294 1 n GLY . 294 A 294 
A 295 1 n TRP . 295 A 295 
A 296 1 n ASN . 296 A 296 
A 297 1 n GLU . 297 A 297 
A 298 1 n ASP . 298 A 298 
A 299 1 n TYR . 299 A 299 
A 300 1 n ILE . 300 A 300 
A 301 1 n THR . 301 A 301 
A 302 1 n LYS . 302 A 302 
A 303 1 n PHE . 303 A 303 
A 304 1 n SER . 304 A 304 
A 305 1 n LYS . 305 A 305 
A 306 1 n ILE . 306 A 306 
A 307 1 n MET . 307 A 307 
A 308 1 n LYS . 308 A 308 
A 309 1 n LYS . 309 A 309 
A 310 1 n CYS . 310 A 310 
A 311 1 n ASP . 311 A 311 
A 312 1 n PHE . 312 A 312 
A 313 1 n SER . 313 A 313 
A 314 1 n PHE . 314 A 314 
A 315 1 n ILE . 315 A 315 
A 316 1 n LEU . 316 A 316 
A 317 1 n SER . 317 A 317 
A 318 1 n GLY . 318 A 318 
A 319 1 n HIS . 319 A 319 
A 320 1 n SER . 320 A 320 
A 321 1 n HIS . 321 A 321 
A 322 1 n THR . 322 A 322 
A 323 1 n ASP . 323 A 323 
A 324 1 n MET . 324 A 324 
A 325 1 n PHE . 325 A 325 
A 326 1 n LEU . 326 A 326 
A 327 1 n PRO . 327 A 327 
A 328 1 n LEU . 328 A 328 
A 329 1 n TYR . 329 A 329 
A 330 1 n SER . 330 A 330 
A 331 1 n PRO . 331 A 331 
A 332 1 n THR . 332 A 332 
A 333 1 n ALA . 333 A 333 
A 334 1 n ASP . 334 A 334 
A 335 1 n LYS . 335 A 335 
A 336 1 n ASP . 336 A 336 
A 337 1 n SER . 337 A 337 
A 338 1 n VAL . 338 A 338 
A 339 1 n LEU . 339 A 339 
A 340 1 n TYR . 340 A 340 
A 341 1 n SER . 341 A 341 
A 342 1 n LEU . 342 A 342 
A 343 1 n SER . 343 A 343 
A 344 1 n ALA . 344 A 344 
A 345 1 n PRO . 345 A 345 
A 346 1 n SER . 346 A 346 
A 347 1 n VAL . 347 A 347 
A 348 1 n SER . 348 A 348 
A 349 1 n PRO . 349 A 349 
A 350 1 n VAL . 350 A 350 
A 351 1 n ASN . 351 A 351 
A 352 1 n TYR . 352 A 352 
A 353 1 n ASN . 353 A 353 
A 354 1 n ASN . 354 A 354 
A 355 1 n PRO . 355 A 355 
A 356 1 n GLY . 356 A 356 
A 357 1 n TYR . 357 A 357 
A 358 1 n ARG . 358 A 358 
A 359 1 n VAL . 359 A 359 
A 360 1 n PHE . 360 A 360 
A 361 1 n GLU . 361 A 361 
A 362 1 n LEU . 362 A 362 
A 363 1 n SER . 363 A 363 
A 364 1 n ASN . 364 A 364 
A 365 1 n GLY . 365 A 365 
A 366 1 n ILE . 366 A 366 
A 367 1 n VAL . 367 A 367 
A 368 1 n LYS . 368 A 368 
A 369 1 n ASP . 369 A 369 
A 370 1 n TYR . 370 A 370 
A 371 1 n THR . 371 A 371 
A 372 1 n GLN . 372 A 372 
A 373 1 n TYR . 373 A 373 
A 374 1 n TYR . 374 A 374 
A 375 1 n ALA . 375 A 375 
A 376 1 n ASP . 376 A 376 
A 377 1 n LEU . 377 A 377 
A 378 1 n LEU . 378 A 378 
A 379 1 n MET . 379 A 379 
A 380 1 n ASN . 380 A 380 
A 381 1 n PRO . 381 A 381 
A 382 1 n SER . 382 A 382 
A 383 1 n VAL . 383 A 383 
A 384 1 n LEU . 384 A 384 
A 385 1 n LYS . 385 A 385 
A 386 1 n TRP . 386 A 386 
A 387 1 n GLN . 387 A 387 
A 388 1 n VAL . 388 A 388 
A 389 1 n GLU . 389 A 389 
A 390 1 n TYR . 390 A 390 
A 391 1 n LYS . 391 A 391 
A 392 1 n PHE . 392 A 392 
A 393 1 n SER . 393 A 393 
A 394 1 n ASP . 394 A 394 
A 395 1 n ALA . 395 A 395 
A 396 1 n TYR . 396 A 396 
A 397 1 n SER . 397 A 397 
A 398 1 n ALA . 398 A 398 
A 399 1 n SER . 399 A 399 
A 400 1 n ASN . 400 A 400 
A 401 1 n VAL . 401 A 401 
A 402 1 n THR . 402 A 402 
A 403 1 n ARG . 403 A 403 
A 404 1 n GLU . 404 A 404 
A 405 1 n THR . 405 A 405 
A 406 1 n ILE . 406 A 406 
A 407 1 n ASN . 407 A 407 
A 408 1 n ASN . 408 A 408 
A 409 1 n ALA . 409 A 409 
A 410 1 n ALA . 410 A 410 
A 411 1 n GLU . 411 A 411 
A 412 1 n TRP . 412 A 412 
A 413 1 n VAL . 413 A 413 
A 414 1 n ARG . 414 A 414 
A 415 1 n THR . 415 A 415 
A 416 1 n THR . 416 A 416 
A 417 1 n GLY . 417 A 417 
A 418 1 n GLU . 418 A 418 
A 419 1 n GLY . 419 A 419 
A 420 1 n GLN . 420 A 420 
A 421 1 n TRP . 421 A 421 
A 422 1 n ARG . 422 A 422 
A 423 1 n TYR . 423 A 423 
A 424 1 n ARG . 424 A 424 
A 425 1 n GLU . 425 A 425 
A 426 1 n ARG . 426 A 426 
A 427 1 n ILE . 427 A 427 
A 428 1 n TYR . 428 A 428 
A 429 1 n THR . 429 A 429 
A 430 1 n ARG . 430 A 430 
A 431 1 n ALA . 431 A 431 
A 432 1 n ASP . 432 A 432 
A 433 1 n GLU . 433 A 433 
A 434 1 n HIS . 434 A 434 
A 435 1 n ASN . 435 A 435 
A 436 1 n ALA . 436 A 436 
A 437 1 n PHE . 437 A 437 
A 438 1 n TYR . 438 A 438 
A 439 1 n TYR . 439 A 439 
A 440 1 n CYS . 440 A 440 
A 441 1 n ALA . 441 A 441 
A 442 1 n LEU . 442 A 442 
A 443 1 n LYS . 443 A 443 
A 444 1 n ALA . 444 A 444 
A 445 1 n LEU . 445 A 445 
A 446 1 n LEU . 446 A 446 
A 447 1 n PRO . 447 A 447 
A 448 1 n ASP . 448 A 448 
A 449 1 n ASP . 449 A 449 
A 450 1 n ILE . 450 A 450 
A 451 1 n VAL . 451 A 451 
A 452 1 n ASP . 452 A 452 
A 453 1 n CYS . 453 A 453 
A 454 1 n GLU . 454 A 454 
A 455 1 n ASN . 455 A 455 
A 456 1 n LYS . 456 A 456 
A 457 1 n LEU . 457 A 457 
A 458 1 n ASN . 458 A 458 
A 459 1 n ILE . 459 A 459 
A 460 1 n ASP . 460 A 460 
A 461 1 n LYS . 461 A 461 
A 462 1 n LEU . 462 A 462 
A 463 1 n SER . 463 A 463 
A 464 1 n ALA . 464 A 464 
A 465 1 n GLN . 465 A 465 
A 466 1 n PRO . 466 A 466 
A 467 1 n TYR . 467 A 467 
A 468 1 n TYR . 468 A 468 
A 469 1 n LYS . 469 A 469 
A 470 1 n LYS . 470 A 470 
A 471 1 n ALA . 471 A 471 
A 472 1 n ASP . 472 A 472 
A 473 1 n PHE . 473 A 473 
A 474 1 n LEU . 474 A 474 
A 475 1 n ILE . 475 A 475 
#
_software.classification other
_software.date           ?
_software.description    "Structure prediction"
_software.name           AlphaFold
_software.pdbx_ordinal   1
_software.type           package
_software.version        "AlphaFold-beta-20231127 (7a14c934-fe78-43c1-a552-7fb305b0ebd1 @ 2024-09-17 17:46:56)"
#
loop_
_struct_asym.entity_id
_struct_asym.id
1  A  
2  B  
3  C  
4  D  
5  E  
6  F  
7  G  
8  H  
9  I  
10 J  
11 K  
12 L  
13 M  
14 N  
15 O  
16 P  
17 Q  
18 R  
19 S  
20 T  
21 U  
22 V  
23 W  
24 X  
25 Y  
26 Z  
27 AA 
28 BA 
29 CA 
30 DA 
31 EA 
32 FA 
33 GA 
34 HA 
35 IA 
36 JA 
37 KA 
38 LA 
39 MA 
40 NA 
41 OA 
42 PA 
43 QA 
44 RA 
45 SA 
46 TA 
47 UA 
48 VA 
49 WA 
50 XA 
51 YA 
#
loop_
_atom_site.group_PDB
_atom_site.id
_atom_site.type_symbol
_atom_site.label_atom_id
_atom_site.label_alt_id
_atom_site.label_comp_id
_atom_site.label_asym_id
_atom_site.label_entity_id
_atom_site.label_seq_id
_atom_site.pdbx_PDB_ins_code
_atom_site.Cartn_x
_atom_site.Cartn_y
_atom_site.Cartn_z
_atom_site.occupancy
_atom_site.B_iso_or_equiv
_atom_site.auth_seq_id
_atom_site.auth_asym_id
_atom_site.pdbx_PDB_model_num
ATOM   1    N N   . MET A  1  1   ? -40.756 52.786  -83.313 1.00 22.77 1   A  1 
ATOM   2    C CA  . MET A  1  1   ? -40.856 53.175  -81.901 1.00 31.31 1   A  1 
ATOM   3    C C   . MET A  1  1   ? -41.687 52.098  -81.205 1.00 32.74 1   A  1 
ATOM   4    O O   . MET A  1  1   ? -42.833 52.325  -80.877 1.00 31.62 1   A  1 
ATOM   5    C CB  . MET A  1  1   ? -41.503 54.557  -81.712 1.00 31.63 1   A  1 
ATOM   6    C CG  . MET A  1  1   ? -40.581 55.708  -82.087 1.00 28.50 1   A  1 
ATOM   7    S SD  . MET A  1  1   ? -41.410 57.317  -81.985 1.00 25.73 1   A  1 
ATOM   8    C CE  . MET A  1  1   ? -40.036 58.426  -82.324 1.00 23.31 1   A  1 
ATOM   9    N N   . GLU A  1  2   ? -41.151 50.899  -81.171 1.00 22.08 2   A  1 
ATOM   10   C CA  . GLU A  1  2   ? -41.785 49.788  -80.468 1.00 26.99 2   A  1 
ATOM   11   C C   . GLU A  1  2   ? -41.579 50.021  -78.971 1.00 25.97 2   A  1 
ATOM   12   O O   . GLU A  1  2   ? -40.457 50.057  -78.474 1.00 25.60 2   A  1 
ATOM   13   C CB  . GLU A  1  2   ? -41.230 48.452  -80.964 1.00 26.99 2   A  1 
ATOM   14   C CG  . GLU A  1  2   ? -41.835 48.112  -82.335 1.00 24.99 2   A  1 
ATOM   15   C CD  . GLU A  1  2   ? -41.210 46.897  -83.024 1.00 23.42 2   A  1 
ATOM   16   O OE1 . GLU A  1  2   ? -41.947 46.259  -83.815 1.00 21.63 2   A  1 
ATOM   17   O OE2 . GLU A  1  2   ? -40.008 46.661  -82.815 1.00 28.38 2   A  1 
ATOM   18   N N   . THR A  1  3   ? -42.677 50.333  -78.319 1.00 25.48 3   A  1 
ATOM   19   C CA  . THR A  1  3   ? -42.696 50.515  -76.873 1.00 25.82 3   A  1 
ATOM   20   C C   . THR A  1  3   ? -42.644 49.134  -76.234 1.00 24.91 3   A  1 
ATOM   21   O O   . THR A  1  3   ? -43.677 48.477  -76.107 1.00 23.30 3   A  1 
ATOM   22   C CB  . THR A  1  3   ? -43.964 51.260  -76.435 1.00 24.05 3   A  1 
ATOM   23   O OG1 . THR A  1  3   ? -45.094 50.752  -77.096 1.00 21.76 3   A  1 
ATOM   24   C CG2 . THR A  1  3   ? -43.888 52.755  -76.761 1.00 22.49 3   A  1 
ATOM   25   N N   . ASP A  1  4   ? -41.459 48.731  -75.880 1.00 24.52 4   A  1 
ATOM   26   C CA  . ASP A  1  4   ? -41.254 47.524  -75.078 1.00 28.31 4   A  1 
ATOM   27   C C   . ASP A  1  4   ? -42.016 47.669  -73.752 1.00 27.36 4   A  1 
ATOM   28   O O   . ASP A  1  4   ? -41.638 48.436  -72.862 1.00 26.38 4   A  1 
ATOM   29   C CB  . ASP A  1  4   ? -39.765 47.261  -74.836 1.00 27.24 4   A  1 
ATOM   30   C CG  . ASP A  1  4   ? -39.108 46.457  -75.948 1.00 24.30 4   A  1 
ATOM   31   O OD1 . ASP A  1  4   ? -39.807 45.619  -76.555 1.00 23.92 4   A  1 
ATOM   32   O OD2 . ASP A  1  4   ? -37.893 46.669  -76.168 1.00 24.82 4   A  1 
ATOM   33   N N   . LEU A  1  5   ? -43.122 46.963  -73.698 1.00 25.35 5   A  1 
ATOM   34   C CA  . LEU A  1  5   ? -43.901 46.820  -72.476 1.00 28.84 5   A  1 
ATOM   35   C C   . LEU A  1  5   ? -43.069 45.980  -71.490 1.00 27.90 5   A  1 
ATOM   36   O O   . LEU A  1  5   ? -43.197 44.762  -71.424 1.00 27.03 5   A  1 
ATOM   37   C CB  . LEU A  1  5   ? -45.264 46.163  -72.798 1.00 29.20 5   A  1 
ATOM   38   C CG  . LEU A  1  5   ? -46.319 47.157  -73.290 1.00 26.65 5   A  1 
ATOM   39   C CD1 . LEU A  1  5   ? -47.429 46.421  -74.049 1.00 26.10 5   A  1 
ATOM   40   C CD2 . LEU A  1  5   ? -46.962 47.905  -72.123 1.00 29.70 5   A  1 
ATOM   41   N N   . LEU A  1  6   ? -42.235 46.652  -70.757 1.00 29.03 6   A  1 
ATOM   42   C CA  . LEU A  1  6   ? -41.612 46.113  -69.558 1.00 30.65 6   A  1 
ATOM   43   C C   . LEU A  1  6   ? -42.724 45.807  -68.541 1.00 29.60 6   A  1 
ATOM   44   O O   . LEU A  1  6   ? -43.065 46.638  -67.698 1.00 28.25 6   A  1 
ATOM   45   C CB  . LEU A  1  6   ? -40.587 47.118  -68.995 1.00 29.92 6   A  1 
ATOM   46   C CG  . LEU A  1  6   ? -39.240 47.116  -69.737 1.00 26.88 6   A  1 
ATOM   47   C CD1 . LEU A  1  6   ? -38.464 48.391  -69.417 1.00 25.74 6   A  1 
ATOM   48   C CD2 . LEU A  1  6   ? -38.384 45.918  -69.338 1.00 28.78 6   A  1 
ATOM   49   N N   . SER A  1  7   ? -43.316 44.638  -68.669 1.00 29.19 7   A  1 
ATOM   50   C CA  . SER A  1  7   ? -44.230 44.123  -67.653 1.00 31.58 7   A  1 
ATOM   51   C C   . SER A  1  7   ? -43.418 43.890  -66.384 1.00 31.12 7   A  1 
ATOM   52   O O   . SER A  1  7   ? -42.716 42.884  -66.254 1.00 29.88 7   A  1 
ATOM   53   C CB  . SER A  1  7   ? -44.934 42.853  -68.136 1.00 29.88 7   A  1 
ATOM   54   O OG  . SER A  1  7   ? -44.004 41.850  -68.462 1.00 26.85 7   A  1 
ATOM   55   N N   . SER A  1  8   ? -43.498 44.831  -65.493 1.00 28.16 8   A  1 
ATOM   56   C CA  . SER A  1  8   ? -42.966 44.672  -64.150 1.00 30.75 8   A  1 
ATOM   57   C C   . SER A  1  8   ? -43.770 43.582  -63.451 1.00 30.24 8   A  1 
ATOM   58   O O   . SER A  1  8   ? -44.811 43.861  -62.850 1.00 28.70 8   A  1 
ATOM   59   C CB  . SER A  1  8   ? -43.042 45.999  -63.385 1.00 28.99 8   A  1 
ATOM   60   O OG  . SER A  1  8   ? -44.373 46.455  -63.299 1.00 27.06 8   A  1 
ATOM   61   N N   . HIS A  1  9   ? -43.332 42.358  -63.576 1.00 32.20 9   A  1 
ATOM   62   C CA  . HIS A  1  9   ? -43.794 41.316  -62.675 1.00 34.87 9   A  1 
ATOM   63   C C   . HIS A  1  9   ? -43.356 41.726  -61.274 1.00 33.33 9   A  1 
ATOM   64   O O   . HIS A  1  9   ? -42.193 41.597  -60.912 1.00 31.17 9   A  1 
ATOM   65   C CB  . HIS A  1  9   ? -43.264 39.940  -63.095 1.00 33.06 9   A  1 
ATOM   66   C CG  . HIS A  1  9   ? -44.125 39.283  -64.131 1.00 30.71 9   A  1 
ATOM   67   N ND1 . HIS A  1  9   ? -45.462 39.024  -64.010 1.00 29.24 9   A  1 
ATOM   68   C CD2 . HIS A  1  9   ? -43.739 38.800  -65.350 1.00 29.16 9   A  1 
ATOM   69   C CE1 . HIS A  1  9   ? -45.875 38.399  -65.125 1.00 32.40 9   A  1 
ATOM   70   N NE2 . HIS A  1  9   ? -44.853 38.245  -65.962 1.00 31.88 9   A  1 
ATOM   71   N N   . ALA A  1  10  ? -44.289 42.285  -60.540 1.00 35.88 10  A  1 
ATOM   72   C CA  . ALA A  1  10  ? -44.124 42.535  -59.126 1.00 38.52 10  A  1 
ATOM   73   C C   . ALA A  1  10  ? -43.870 41.162  -58.483 1.00 38.93 10  A  1 
ATOM   74   O O   . ALA A  1  10  ? -44.764 40.325  -58.434 1.00 37.55 10  A  1 
ATOM   75   C CB  . ALA A  1  10  ? -45.388 43.222  -58.584 1.00 36.85 10  A  1 
ATOM   76   N N   . GLN A  1  11  ? -42.648 40.920  -58.097 1.00 32.73 11  A  1 
ATOM   77   C CA  . GLN A  1  11  ? -42.375 39.811  -57.197 1.00 36.56 11  A  1 
ATOM   78   C C   . GLN A  1  11  ? -43.234 40.040  -55.959 1.00 36.21 11  A  1 
ATOM   79   O O   . GLN A  1  11  ? -43.110 41.089  -55.329 1.00 34.35 11  A  1 
ATOM   80   C CB  . GLN A  1  11  ? -40.891 39.745  -56.831 1.00 36.46 11  A  1 
ATOM   81   C CG  . GLN A  1  11  ? -40.048 39.120  -57.949 1.00 34.16 11  A  1 
ATOM   82   C CD  . GLN A  1  11  ? -38.569 38.989  -57.580 1.00 31.17 11  A  1 
ATOM   83   O OE1 . GLN A  1  11  ? -38.033 39.667  -56.729 1.00 31.67 11  A  1 
ATOM   84   N NE2 . GLN A  1  11  ? -37.829 38.111  -58.230 1.00 33.27 11  A  1 
ATOM   85   N N   . ASP A  1  12  ? -44.113 39.106  -55.684 1.00 35.81 12  A  1 
ATOM   86   C CA  . ASP A  1  12  ? -44.954 39.174  -54.502 1.00 40.18 12  A  1 
ATOM   87   C C   . ASP A  1  12  ? -44.052 39.397  -53.293 1.00 38.38 12  A  1 
ATOM   88   O O   . ASP A  1  12  ? -43.080 38.654  -53.114 1.00 36.45 12  A  1 
ATOM   89   C CB  . ASP A  1  12  ? -45.784 37.889  -54.329 1.00 38.48 12  A  1 
ATOM   90   C CG  . ASP A  1  12  ? -47.223 38.008  -54.806 1.00 34.15 12  A  1 
ATOM   91   O OD1 . ASP A  1  12  ? -47.778 39.125  -54.705 1.00 33.51 12  A  1 
ATOM   92   O OD2 . ASP A  1  12  ? -47.777 36.969  -55.233 1.00 34.52 12  A  1 
ATOM   93   N N   . PRO A  1  13  ? -44.316 40.426  -52.511 1.00 35.61 13  A  1 
ATOM   94   C CA  . PRO A  1  13  ? -43.513 40.668  -51.338 1.00 39.44 13  A  1 
ATOM   95   C C   . PRO A  1  13  ? -43.722 39.465  -50.428 1.00 41.04 13  A  1 
ATOM   96   O O   . PRO A  1  13  ? -44.821 39.255  -49.914 1.00 39.01 13  A  1 
ATOM   97   C CB  . PRO A  1  13  ? -44.025 41.993  -50.757 1.00 37.14 13  A  1 
ATOM   98   C CG  . PRO A  1  13  ? -45.458 42.075  -51.258 1.00 36.93 13  A  1 
ATOM   99   C CD  . PRO A  1  13  ? -45.419 41.341  -52.599 1.00 42.33 13  A  1 
ATOM   100  N N   . LEU A  1  14  ? -42.716 38.675  -50.278 1.00 37.32 14  A  1 
ATOM   101  C CA  . LEU A  1  14  ? -42.673 37.672  -49.226 1.00 40.96 14  A  1 
ATOM   102  C C   . LEU A  1  14  ? -43.010 38.405  -47.936 1.00 39.91 14  A  1 
ATOM   103  O O   . LEU A  1  14  ? -42.261 39.271  -47.494 1.00 38.67 14  A  1 
ATOM   104  C CB  . LEU A  1  14  ? -41.266 37.051  -49.167 1.00 41.21 14  A  1 
ATOM   105  C CG  . LEU A  1  14  ? -41.115 35.842  -50.091 1.00 38.66 14  A  1 
ATOM   106  C CD1 . LEU A  1  14  ? -39.641 35.606  -50.429 1.00 36.68 14  A  1 
ATOM   107  C CD2 . LEU A  1  14  ? -41.654 34.570  -49.424 1.00 39.39 14  A  1 
ATOM   108  N N   . THR A  1  15  ? -44.203 38.146  -47.438 1.00 38.56 15  A  1 
ATOM   109  C CA  . THR A  1  15  ? -44.782 38.975  -46.393 1.00 40.01 15  A  1 
ATOM   110  C C   . THR A  1  15  ? -43.855 38.912  -45.190 1.00 39.09 15  A  1 
ATOM   111  O O   . THR A  1  15  ? -43.397 37.844  -44.804 1.00 37.26 15  A  1 
ATOM   112  C CB  . THR A  1  15  ? -46.204 38.535  -46.029 1.00 38.19 15  A  1 
ATOM   113  O OG1 . THR A  1  15  ? -46.285 37.139  -45.922 1.00 34.27 15  A  1 
ATOM   114  C CG2 . THR A  1  15  ? -47.216 38.971  -47.080 1.00 34.57 15  A  1 
ATOM   115  N N   . TYR A  1  16  ? -43.603 40.050  -44.614 1.00 42.34 16  A  1 
ATOM   116  C CA  . TYR A  1  16  ? -42.743 40.222  -43.438 1.00 43.04 16  A  1 
ATOM   117  C C   . TYR A  1  16  ? -43.098 39.215  -42.333 1.00 41.30 16  A  1 
ATOM   118  O O   . TYR A  1  16  ? -42.230 38.596  -41.725 1.00 40.20 16  A  1 
ATOM   119  C CB  . TYR A  1  16  ? -42.916 41.665  -42.953 1.00 43.03 16  A  1 
ATOM   120  C CG  . TYR A  1  16  ? -41.654 42.296  -42.407 1.00 41.78 16  A  1 
ATOM   121  C CD1 . TYR A  1  16  ? -41.343 42.194  -41.041 1.00 38.94 16  A  1 
ATOM   122  C CD2 . TYR A  1  16  ? -40.800 43.008  -43.274 1.00 38.32 16  A  1 
ATOM   123  C CE1 . TYR A  1  16  ? -40.182 42.802  -40.538 1.00 36.97 16  A  1 
ATOM   124  C CE2 . TYR A  1  16  ? -39.642 43.615  -42.775 1.00 36.05 16  A  1 
ATOM   125  C CZ  . TYR A  1  16  ? -39.327 43.518  -41.399 1.00 38.84 16  A  1 
ATOM   126  O OH  . TYR A  1  16  ? -38.197 44.119  -40.918 1.00 37.61 16  A  1 
ATOM   127  N N   . ASP A  1  17  ? -44.357 38.948  -42.192 1.00 43.85 17  A  1 
ATOM   128  C CA  . ASP A  1  17  ? -44.973 37.983  -41.285 1.00 46.94 17  A  1 
ATOM   129  C C   . ASP A  1  17  ? -44.535 36.525  -41.564 1.00 44.71 17  A  1 
ATOM   130  O O   . ASP A  1  17  ? -44.397 35.715  -40.644 1.00 44.00 17  A  1 
ATOM   131  C CB  . ASP A  1  17  ? -46.483 38.189  -41.456 1.00 46.20 17  A  1 
ATOM   132  C CG  . ASP A  1  17  ? -47.363 37.782  -40.270 1.00 43.52 17  A  1 
ATOM   133  O OD1 . ASP A  1  17  ? -46.837 37.293  -39.257 1.00 42.13 17  A  1 
ATOM   134  O OD2 . ASP A  1  17  ? -48.587 37.870  -40.422 1.00 42.73 17  A  1 
ATOM   135  N N   . SER A  1  18  ? -44.318 36.179  -42.830 1.00 43.77 18  A  1 
ATOM   136  C CA  . SER A  1  18  ? -43.826 34.842  -43.171 1.00 46.73 18  A  1 
ATOM   137  C C   . SER A  1  18  ? -42.351 34.661  -42.828 1.00 44.82 18  A  1 
ATOM   138  O O   . SER A  1  18  ? -41.973 33.614  -42.300 1.00 44.58 18  A  1 
ATOM   139  C CB  . SER A  1  18  ? -44.087 34.502  -44.646 1.00 45.79 18  A  1 
ATOM   140  O OG  . SER A  1  18  ? -43.317 35.263  -45.530 1.00 43.09 18  A  1 
ATOM   141  N N   . ILE A  1  19  ? -41.554 35.674  -43.044 1.00 49.55 19  A  1 
ATOM   142  C CA  . ILE A  1  19  ? -40.130 35.679  -42.689 1.00 50.73 19  A  1 
ATOM   143  C C   . ILE A  1  19  ? -39.968 35.628  -41.174 1.00 50.29 19  A  1 
ATOM   144  O O   . ILE A  1  19  ? -39.192 34.818  -40.671 1.00 49.58 19  A  1 
ATOM   145  C CB  . ILE A  1  19  ? -39.420 36.904  -43.320 1.00 50.59 19  A  1 
ATOM   146  C CG1 . ILE A  1  19  ? -39.502 36.849  -44.857 1.00 48.89 19  A  1 
ATOM   147  C CG2 . ILE A  1  19  ? -37.961 36.970  -42.848 1.00 51.00 19  A  1 
ATOM   148  C CD1 . ILE A  1  19  ? -39.000 38.118  -45.552 1.00 48.08 19  A  1 
ATOM   149  N N   . GLU A  1  20  ? -40.747 36.397  -40.441 1.00 46.84 20  A  1 
ATOM   150  C CA  . GLU A  1  20  ? -40.770 36.336  -38.979 1.00 50.88 20  A  1 
ATOM   151  C C   . GLU A  1  20  ? -41.197 34.960  -38.462 1.00 49.17 20  A  1 
ATOM   152  O O   . GLU A  1  20  ? -40.552 34.419  -37.560 1.00 49.65 20  A  1 
ATOM   153  C CB  . GLU A  1  20  ? -41.696 37.395  -38.386 1.00 51.51 20  A  1 
ATOM   154  C CG  . GLU A  1  20  ? -40.969 38.717  -38.122 1.00 49.20 20  A  1 
ATOM   155  C CD  . GLU A  1  20  ? -41.792 39.688  -37.271 1.00 45.35 20  A  1 
ATOM   156  O OE1 . GLU A  1  20  ? -41.161 40.482  -36.541 1.00 41.78 20  A  1 
ATOM   157  O OE2 . GLU A  1  20  ? -43.030 39.613  -37.335 1.00 45.83 20  A  1 
ATOM   158  N N   . LYS A  1  21  ? -42.200 34.330  -39.040 1.00 51.94 21  A  1 
ATOM   159  C CA  . LYS A  1  21  ? -42.632 32.984  -38.641 1.00 54.89 21  A  1 
ATOM   160  C C   . LYS A  1  21  ? -41.562 31.927  -38.885 1.00 52.54 21  A  1 
ATOM   161  O O   . LYS A  1  21  ? -41.352 31.074  -38.019 1.00 51.99 21  A  1 
ATOM   162  C CB  . LYS A  1  21  ? -43.924 32.606  -39.369 1.00 54.85 21  A  1 
ATOM   163  C CG  . LYS A  1  21  ? -45.128 33.199  -38.657 1.00 51.96 21  A  1 
ATOM   164  C CD  . LYS A  1  21  ? -46.392 33.056  -39.495 1.00 49.19 21  A  1 
ATOM   165  C CE  . LYS A  1  21  ? -47.542 33.682  -38.721 1.00 44.15 21  A  1 
ATOM   166  N NZ  . LYS A  1  21  ? -48.556 34.285  -39.611 1.00 40.75 21  A  1 
ATOM   167  N N   . VAL A  1  22  ? -40.906 31.990  -40.022 1.00 52.85 22  A  1 
ATOM   168  C CA  . VAL A  1  22  ? -39.806 31.073  -40.326 1.00 54.75 22  A  1 
ATOM   169  C C   . VAL A  1  22  ? -38.652 31.293  -39.345 1.00 54.21 22  A  1 
ATOM   170  O O   . VAL A  1  22  ? -38.191 30.339  -38.723 1.00 52.10 22  A  1 
ATOM   171  C CB  . VAL A  1  22  ? -39.349 31.217  -41.790 1.00 52.47 22  A  1 
ATOM   172  C CG1 . VAL A  1  22  ? -38.099 30.409  -42.085 1.00 47.51 22  A  1 
ATOM   173  C CG2 . VAL A  1  22  ? -40.445 30.713  -42.738 1.00 51.54 22  A  1 
ATOM   174  N N   . HIS A  1  23  ? -38.298 32.522  -39.098 1.00 55.52 23  A  1 
ATOM   175  C CA  . HIS A  1  23  ? -37.263 32.833  -38.114 1.00 57.69 23  A  1 
ATOM   176  C C   . HIS A  1  23  ? -37.629 32.380  -36.695 1.00 56.17 23  A  1 
ATOM   177  O O   . HIS A  1  23  ? -36.773 31.840  -35.989 1.00 55.80 23  A  1 
ATOM   178  C CB  . HIS A  1  23  ? -36.963 34.334  -38.131 1.00 56.08 23  A  1 
ATOM   179  C CG  . HIS A  1  23  ? -35.825 34.705  -39.033 1.00 53.76 23  A  1 
ATOM   180  N ND1 . HIS A  1  23  ? -34.805 33.884  -39.434 1.00 47.64 23  A  1 
ATOM   181  C CD2 . HIS A  1  23  ? -35.549 35.948  -39.546 1.00 47.69 23  A  1 
ATOM   182  C CE1 . HIS A  1  23  ? -33.944 34.607  -40.168 1.00 48.23 23  A  1 
ATOM   183  N NE2 . HIS A  1  23  ? -34.361 35.865  -40.242 1.00 46.35 23  A  1 
ATOM   184  N N   . HIS A  1  24  ? -38.862 32.546  -36.304 1.00 59.10 24  A  1 
ATOM   185  C CA  . HIS A  1  24  ? -39.309 32.049  -35.005 1.00 61.46 24  A  1 
ATOM   186  C C   . HIS A  1  24  ? -39.304 30.527  -34.915 1.00 59.16 24  A  1 
ATOM   187  O O   . HIS A  1  24  ? -38.964 29.975  -33.860 1.00 58.37 24  A  1 
ATOM   188  C CB  . HIS A  1  24  ? -40.708 32.586  -34.696 1.00 59.59 24  A  1 
ATOM   189  C CG  . HIS A  1  24  ? -40.678 33.878  -33.923 1.00 56.56 24  A  1 
ATOM   190  N ND1 . HIS A  1  24  ? -40.044 34.071  -32.730 1.00 50.83 24  A  1 
ATOM   191  C CD2 . HIS A  1  24  ? -41.298 35.051  -34.243 1.00 50.10 24  A  1 
ATOM   192  C CE1 . HIS A  1  24  ? -40.268 35.336  -32.342 1.00 51.06 24  A  1 
ATOM   193  N NE2 . HIS A  1  24  ? -41.029 35.957  -33.233 1.00 48.77 24  A  1 
ATOM   194  N N   . SER A  1  25  ? -39.647 29.847  -35.973 1.00 65.37 25  A  1 
ATOM   195  C CA  . SER A  1  25  ? -39.594 28.386  -36.033 1.00 68.93 25  A  1 
ATOM   196  C C   . SER A  1  25  ? -38.165 27.871  -35.860 1.00 69.19 25  A  1 
ATOM   197  O O   . SER A  1  25  ? -37.934 26.982  -35.039 1.00 64.77 25  A  1 
ATOM   198  C CB  . SER A  1  25  ? -40.187 27.920  -37.363 1.00 65.32 25  A  1 
ATOM   199  O OG  . SER A  1  25  ? -40.151 26.520  -37.471 1.00 58.53 25  A  1 
ATOM   200  N N   . ASP A  1  26  ? -37.240 28.450  -36.570 1.00 66.65 26  A  1 
ATOM   201  C CA  . ASP A  1  26  ? -35.840 28.027  -36.492 1.00 71.61 26  A  1 
ATOM   202  C C   . ASP A  1  26  ? -35.218 28.338  -35.131 1.00 73.02 26  A  1 
ATOM   203  O O   . ASP A  1  26  ? -34.562 27.474  -34.540 1.00 70.75 26  A  1 
ATOM   204  C CB  . ASP A  1  26  ? -35.046 28.626  -37.647 1.00 66.24 26  A  1 
ATOM   205  C CG  . ASP A  1  26  ? -35.392 27.983  -38.990 1.00 60.52 26  A  1 
ATOM   206  O OD1 . ASP A  1  26  ? -35.918 26.848  -38.996 1.00 56.08 26  A  1 
ATOM   207  O OD2 . ASP A  1  26  ? -35.116 28.642  -40.013 1.00 54.46 26  A  1 
ATOM   208  N N   . LYS A  1  27  ? -35.517 29.481  -34.571 1.00 73.94 27  A  1 
ATOM   209  C CA  . LYS A  1  27  ? -35.113 29.815  -33.200 1.00 79.48 27  A  1 
ATOM   210  C C   . LYS A  1  27  ? -35.621 28.789  -32.194 1.00 79.73 27  A  1 
ATOM   211  O O   . LYS A  1  27  ? -34.851 28.325  -31.351 1.00 79.41 27  A  1 
ATOM   212  C CB  . LYS A  1  27  ? -35.606 31.205  -32.825 1.00 75.95 27  A  1 
ATOM   213  C CG  . LYS A  1  27  ? -34.804 32.311  -33.506 1.00 69.27 27  A  1 
ATOM   214  C CD  . LYS A  1  27  ? -35.437 33.665  -33.226 1.00 63.92 27  A  1 
ATOM   215  C CE  . LYS A  1  27  ? -34.712 34.767  -33.996 1.00 54.69 27  A  1 
ATOM   216  N NZ  . LYS A  1  27  ? -35.241 36.111  -33.681 1.00 51.43 27  A  1 
ATOM   217  N N   . ARG A  1  28  ? -36.881 28.399  -32.291 1.00 69.94 28  A  1 
ATOM   218  C CA  . ARG A  1  28  ? -37.440 27.369  -31.414 1.00 75.71 28  A  1 
ATOM   219  C C   . ARG A  1  28  ? -36.722 26.035  -31.568 1.00 77.73 28  A  1 
ATOM   220  O O   . ARG A  1  28  ? -36.435 25.399  -30.561 1.00 77.73 28  A  1 
ATOM   221  C CB  . ARG A  1  28  ? -38.935 27.171  -31.665 1.00 73.91 28  A  1 
ATOM   222  C CG  . ARG A  1  28  ? -39.766 28.209  -30.919 1.00 67.27 28  A  1 
ATOM   223  C CD  . ARG A  1  28  ? -41.239 27.922  -31.125 1.00 64.31 28  A  1 
ATOM   224  N NE  . ARG A  1  28  ? -42.080 28.861  -30.363 1.00 54.52 28  A  1 
ATOM   225  C CZ  . ARG A  1  28  ? -43.382 28.802  -30.206 1.00 50.38 28  A  1 
ATOM   226  N NH1 . ARG A  1  28  ? -44.087 27.853  -30.750 1.00 44.70 28  A  1 
ATOM   227  N NH2 . ARG A  1  28  ? -44.000 29.694  -29.493 1.00 44.27 28  A  1 
ATOM   228  N N   . LYS A  1  29  ? -36.429 25.618  -32.777 1.00 71.87 29  A  1 
ATOM   229  C CA  . LYS A  1  29  ? -35.697 24.374  -33.012 1.00 76.29 29  A  1 
ATOM   230  C C   . LYS A  1  29  ? -34.305 24.396  -32.390 1.00 76.64 29  A  1 
ATOM   231  O O   . LYS A  1  29  ? -33.945 23.430  -31.723 1.00 79.65 29  A  1 
ATOM   232  C CB  . LYS A  1  29  ? -35.575 24.108  -34.511 1.00 76.07 29  A  1 
ATOM   233  C CG  . LYS A  1  29  ? -36.896 23.713  -35.169 1.00 72.22 29  A  1 
ATOM   234  C CD  . LYS A  1  29  ? -36.671 23.667  -36.670 1.00 68.05 29  A  1 
ATOM   235  C CE  . LYS A  1  29  ? -37.950 23.473  -37.456 1.00 58.77 29  A  1 
ATOM   236  N NZ  . LYS A  1  29  ? -37.714 23.817  -38.871 1.00 53.04 29  A  1 
ATOM   237  N N   . ILE A  1  30  ? -33.609 25.493  -32.546 1.00 72.14 30  A  1 
ATOM   238  C CA  . ILE A  1  30  ? -32.278 25.641  -31.953 1.00 75.85 30  A  1 
ATOM   239  C C   . ILE A  1  30  ? -32.344 25.565  -30.426 1.00 78.68 30  A  1 
ATOM   240  O O   . ILE A  1  30  ? -31.563 24.834  -29.818 1.00 78.69 30  A  1 
ATOM   241  C CB  . ILE A  1  30  ? -31.621 26.951  -32.427 1.00 75.09 30  A  1 
ATOM   242  C CG1 . ILE A  1  30  ? -31.351 26.900  -33.941 1.00 72.75 30  A  1 
ATOM   243  C CG2 . ILE A  1  30  ? -30.306 27.208  -31.670 1.00 72.21 30  A  1 
ATOM   244  C CD1 . ILE A  1  30  ? -31.073 28.269  -34.553 1.00 64.60 30  A  1 
ATOM   245  N N   . ILE A  1  31  ? -33.297 26.253  -29.838 1.00 71.88 31  A  1 
ATOM   246  C CA  . ILE A  1  31  ? -33.469 26.221  -28.381 1.00 74.18 31  A  1 
ATOM   247  C C   . ILE A  1  31  ? -33.810 24.813  -27.894 1.00 76.12 31  A  1 
ATOM   248  O O   . ILE A  1  31  ? -33.227 24.339  -26.922 1.00 79.35 31  A  1 
ATOM   249  C CB  . ILE A  1  31  ? -34.525 27.240  -27.940 1.00 75.06 31  A  1 
ATOM   250  C CG1 . ILE A  1  31  ? -34.036 28.679  -28.199 1.00 73.45 31  A  1 
ATOM   251  C CG2 . ILE A  1  31  ? -34.853 27.079  -26.451 1.00 72.92 31  A  1 
ATOM   252  C CD1 . ILE A  1  31  ? -35.158 29.721  -28.156 1.00 65.45 31  A  1 
ATOM   253  N N   . ILE A  1  32  ? -34.717 24.140  -28.569 1.00 68.97 32  A  1 
ATOM   254  C CA  . ILE A  1  32  ? -35.095 22.772  -28.214 1.00 71.95 32  A  1 
ATOM   255  C C   . ILE A  1  32  ? -33.903 21.822  -28.341 1.00 74.24 32  A  1 
ATOM   256  O O   . ILE A  1  32  ? -33.667 21.020  -27.440 1.00 77.74 32  A  1 
ATOM   257  C CB  . ILE A  1  32  ? -36.298 22.312  -29.068 1.00 73.02 32  A  1 
ATOM   258  C CG1 . ILE A  1  32  ? -37.563 23.086  -28.653 1.00 72.65 32  A  1 
ATOM   259  C CG2 . ILE A  1  32  ? -36.541 20.800  -28.935 1.00 71.66 32  A  1 
ATOM   260  C CD1 . ILE A  1  32  ? -38.705 22.978  -29.663 1.00 64.45 32  A  1 
ATOM   261  N N   . LEU A  1  33  ? -33.146 21.940  -29.397 1.00 74.45 33  A  1 
ATOM   262  C CA  . LEU A  1  33  ? -31.943 21.133  -29.584 1.00 77.19 33  A  1 
ATOM   263  C C   . LEU A  1  33  ? -30.901 21.388  -28.488 1.00 77.90 33  A  1 
ATOM   264  O O   . LEU A  1  33  ? -30.306 20.447  -27.985 1.00 81.52 33  A  1 
ATOM   265  C CB  . LEU A  1  33  ? -31.343 21.418  -30.966 1.00 78.12 33  A  1 
ATOM   266  C CG  . LEU A  1  33  ? -32.047 20.670  -32.101 1.00 71.58 33  A  1 
ATOM   267  C CD1 . LEU A  1  33  ? -31.707 21.301  -33.442 1.00 62.95 33  A  1 
ATOM   268  C CD2 . LEU A  1  33  ? -31.603 19.208  -32.152 1.00 66.99 33  A  1 
ATOM   269  N N   . GLY A  1  34  ? -30.740 22.639  -28.136 1.00 74.13 34  A  1 
ATOM   270  C CA  . GLY A  1  34  ? -29.853 22.993  -27.039 1.00 77.86 34  A  1 
ATOM   271  C C   . GLY A  1  34  ? -30.304 22.396  -25.710 1.00 79.27 34  A  1 
ATOM   272  O O   . GLY A  1  34  ? -29.503 21.808  -24.984 1.00 81.96 34  A  1 
ATOM   273  N N   . LEU A  1  35  ? -31.569 22.464  -25.436 1.00 70.66 35  A  1 
ATOM   274  C CA  . LEU A  1  35  ? -32.140 21.898  -24.218 1.00 76.97 35  A  1 
ATOM   275  C C   . LEU A  1  35  ? -32.002 20.370  -24.179 1.00 76.96 35  A  1 
ATOM   276  O O   . LEU A  1  35  ? -31.615 19.807  -23.162 1.00 80.84 35  A  1 
ATOM   277  C CB  . LEU A  1  35  ? -33.611 22.323  -24.120 1.00 77.63 35  A  1 
ATOM   278  C CG  . LEU A  1  35  ? -34.129 22.227  -22.680 1.00 72.47 35  A  1 
ATOM   279  C CD1 . LEU A  1  35  ? -33.815 23.506  -21.919 1.00 62.42 35  A  1 
ATOM   280  C CD2 . LEU A  1  35  ? -35.641 22.042  -22.655 1.00 67.44 35  A  1 
ATOM   281  N N   . LEU A  1  36  ? -32.287 19.721  -25.299 1.00 70.12 36  A  1 
ATOM   282  C CA  . LEU A  1  36  ? -32.108 18.273  -25.415 1.00 76.89 36  A  1 
ATOM   283  C C   . LEU A  1  36  ? -30.647 17.869  -25.236 1.00 77.20 36  A  1 
ATOM   284  O O   . LEU A  1  36  ? -30.371 16.885  -24.562 1.00 80.62 36  A  1 
ATOM   285  C CB  . LEU A  1  36  ? -32.616 17.806  -26.787 1.00 77.57 36  A  1 
ATOM   286  C CG  . LEU A  1  36  ? -34.144 17.761  -26.916 1.00 75.22 36  A  1 
ATOM   287  C CD1 . LEU A  1  36  ? -34.519 17.532  -28.366 1.00 64.94 36  A  1 
ATOM   288  C CD2 . LEU A  1  36  ? -34.747 16.635  -26.089 1.00 69.05 36  A  1 
ATOM   289  N N   . SER A  1  37  ? -29.764 18.635  -25.794 1.00 71.96 37  A  1 
ATOM   290  C CA  . SER A  1  37  ? -28.333 18.394  -25.618 1.00 77.17 37  A  1 
ATOM   291  C C   . SER A  1  37  ? -27.919 18.526  -24.157 1.00 75.98 37  A  1 
ATOM   292  O O   . SER A  1  37  ? -27.195 17.680  -23.645 1.00 79.00 37  A  1 
ATOM   293  C CB  . SER A  1  37  ? -27.507 19.355  -26.467 1.00 75.18 37  A  1 
ATOM   294  O OG  . SER A  1  37  ? -27.856 19.253  -27.820 1.00 69.04 37  A  1 
ATOM   295  N N   . LEU A  1  38  ? -28.407 19.529  -23.486 1.00 67.44 38  A  1 
ATOM   296  C CA  . LEU A  1  38  ? -28.137 19.713  -22.062 1.00 80.02 38  A  1 
ATOM   297  C C   . LEU A  1  38  ? -28.676 18.546  -21.236 1.00 79.49 38  A  1 
ATOM   298  O O   . LEU A  1  38  ? -27.949 17.984  -20.421 1.00 82.01 38  A  1 
ATOM   299  C CB  . LEU A  1  38  ? -28.758 21.044  -21.615 1.00 79.40 38  A  1 
ATOM   300  C CG  . LEU A  1  38  ? -28.464 21.369  -20.146 1.00 72.38 38  A  1 
ATOM   301  C CD1 . LEU A  1  38  ? -26.990 21.660  -19.911 1.00 63.70 38  A  1 
ATOM   302  C CD2 . LEU A  1  38  ? -29.259 22.603  -19.725 1.00 68.87 38  A  1 
ATOM   303  N N   . ILE A  1  39  ? -29.910 18.154  -21.476 1.00 69.45 39  A  1 
ATOM   304  C CA  . ILE A  1  39  ? -30.525 17.021  -20.782 1.00 75.62 39  A  1 
ATOM   305  C C   . ILE A  1  39  ? -29.739 15.735  -21.043 1.00 74.84 39  A  1 
ATOM   306  O O   . ILE A  1  39  ? -29.511 14.951  -20.121 1.00 78.92 39  A  1 
ATOM   307  C CB  . ILE A  1  39  ? -32.008 16.880  -21.197 1.00 76.87 39  A  1 
ATOM   308  C CG1 . ILE A  1  39  ? -32.821 18.073  -20.655 1.00 76.85 39  A  1 
ATOM   309  C CG2 . ILE A  1  39  ? -32.609 15.555  -20.693 1.00 73.88 39  A  1 
ATOM   310  C CD1 . ILE A  1  39  ? -34.213 18.195  -21.277 1.00 65.83 39  A  1 
ATOM   311  N N   . PHE A  1  40  ? -29.302 15.544  -22.257 1.00 66.71 40  A  1 
ATOM   312  C CA  . PHE A  1  40  ? -28.492 14.389  -22.626 1.00 75.26 40  A  1 
ATOM   313  C C   . PHE A  1  40  ? -27.165 14.355  -21.871 1.00 72.72 40  A  1 
ATOM   314  O O   . PHE A  1  40  ? -26.825 13.330  -21.278 1.00 77.70 40  A  1 
ATOM   315  C CB  . PHE A  1  40  ? -28.285 14.410  -24.144 1.00 74.99 40  A  1 
ATOM   316  C CG  . PHE A  1  40  ? -27.526 13.209  -24.642 1.00 71.21 40  A  1 
ATOM   317  C CD1 . PHE A  1  40  ? -26.179 13.320  -24.992 1.00 62.44 40  A  1 
ATOM   318  C CD2 . PHE A  1  40  ? -28.174 11.973  -24.744 1.00 62.16 40  A  1 
ATOM   319  C CE1 . PHE A  1  40  ? -25.474 12.197  -25.460 1.00 59.29 40  A  1 
ATOM   320  C CE2 . PHE A  1  40  ? -27.476 10.851  -25.209 1.00 55.27 40  A  1 
ATOM   321  C CZ  . PHE A  1  40  ? -26.131 10.967  -25.563 1.00 59.77 40  A  1 
ATOM   322  N N   . VAL A  1  41  ? -26.483 15.455  -21.831 1.00 69.73 41  A  1 
ATOM   323  C CA  . VAL A  1  41  ? -25.213 15.561  -21.103 1.00 77.45 41  A  1 
ATOM   324  C C   . VAL A  1  41  ? -25.414 15.292  -19.615 1.00 76.78 41  A  1 
ATOM   325  O O   . VAL A  1  41  ? -24.693 14.490  -19.028 1.00 77.41 41  A  1 
ATOM   326  C CB  . VAL A  1  41  ? -24.574 16.941  -21.326 1.00 75.77 41  A  1 
ATOM   327  C CG1 . VAL A  1  41  ? -23.348 17.164  -20.439 1.00 69.76 41  A  1 
ATOM   328  C CG2 . VAL A  1  41  ? -24.108 17.091  -22.766 1.00 70.19 41  A  1 
ATOM   329  N N   . VAL A  1  42  ? -26.396 15.926  -19.029 1.00 68.84 42  A  1 
ATOM   330  C CA  . VAL A  1  42  ? -26.684 15.734  -17.608 1.00 73.82 42  A  1 
ATOM   331  C C   . VAL A  1  42  ? -27.076 14.286  -17.316 1.00 72.35 42  A  1 
ATOM   332  O O   . VAL A  1  42  ? -26.596 13.701  -16.346 1.00 73.83 42  A  1 
ATOM   333  C CB  . VAL A  1  42  ? -27.769 16.711  -17.140 1.00 72.86 42  A  1 
ATOM   334  C CG1 . VAL A  1  42  ? -28.197 16.450  -15.696 1.00 67.24 42  A  1 
ATOM   335  C CG2 . VAL A  1  42  ? -27.244 18.147  -17.196 1.00 67.04 42  A  1 
ATOM   336  N N   . SER A  1  43  ? -27.878 13.701  -18.177 1.00 66.41 43  A  1 
ATOM   337  C CA  . SER A  1  43  ? -28.275 12.300  -18.026 1.00 71.50 43  A  1 
ATOM   338  C C   . SER A  1  43  ? -27.077 11.354  -18.101 1.00 69.37 43  A  1 
ATOM   339  O O   . SER A  1  43  ? -26.988 10.427  -17.300 1.00 74.33 43  A  1 
ATOM   340  C CB  . SER A  1  43  ? -29.288 11.897  -19.090 1.00 70.31 43  A  1 
ATOM   341  O OG  . SER A  1  43  ? -30.425 12.726  -19.032 1.00 66.26 43  A  1 
ATOM   342  N N   . LEU A  1  44  ? -26.169 11.605  -18.995 1.00 65.01 44  A  1 
ATOM   343  C CA  . LEU A  1  44  ? -24.934 10.832  -19.106 1.00 77.92 44  A  1 
ATOM   344  C C   . LEU A  1  44  ? -24.062 10.945  -17.858 1.00 77.79 44  A  1 
ATOM   345  O O   . LEU A  1  44  ? -23.568 9.938   -17.365 1.00 80.59 44  A  1 
ATOM   346  C CB  . LEU A  1  44  ? -24.137 11.300  -20.331 1.00 77.65 44  A  1 
ATOM   347  C CG  . LEU A  1  44  ? -24.599 10.669  -21.648 1.00 73.47 44  A  1 
ATOM   348  C CD1 . LEU A  1  44  ? -23.954 11.411  -22.813 1.00 65.05 44  A  1 
ATOM   349  C CD2 . LEU A  1  44  ? -24.164 9.215   -21.732 1.00 69.04 44  A  1 
ATOM   350  N N   . ILE A  1  45  ? -23.904 12.142  -17.359 1.00 70.09 45  A  1 
ATOM   351  C CA  . ILE A  1  45  ? -23.110 12.369  -16.148 1.00 74.48 45  A  1 
ATOM   352  C C   . ILE A  1  45  ? -23.729 11.646  -14.963 1.00 74.00 45  A  1 
ATOM   353  O O   . ILE A  1  45  ? -23.039 10.905  -14.253 1.00 78.22 45  A  1 
ATOM   354  C CB  . ILE A  1  45  ? -22.955 13.879  -15.890 1.00 76.08 45  A  1 
ATOM   355  C CG1 . ILE A  1  45  ? -22.071 14.509  -16.993 1.00 77.58 45  A  1 
ATOM   356  C CG2 . ILE A  1  45  ? -22.338 14.138  -14.508 1.00 75.58 45  A  1 
ATOM   357  C CD1 . ILE A  1  45  ? -22.130 16.042  -17.023 1.00 68.07 45  A  1 
ATOM   358  N N   . VAL A  1  46  ? -25.017 11.800  -14.768 1.00 66.14 46  A  1 
ATOM   359  C CA  . VAL A  1  46  ? -25.729 11.141  -13.678 1.00 72.43 46  A  1 
ATOM   360  C C   . VAL A  1  46  ? -25.671 9.622   -13.820 1.00 71.99 46  A  1 
ATOM   361  O O   . VAL A  1  46  ? -25.384 8.923   -12.844 1.00 73.28 46  A  1 
ATOM   362  C CB  . VAL A  1  46  ? -27.176 11.648  -13.584 1.00 70.91 46  A  1 
ATOM   363  C CG1 . VAL A  1  46  ? -27.989 10.886  -12.536 1.00 66.85 46  A  1 
ATOM   364  C CG2 . VAL A  1  46  ? -27.203 13.121  -13.188 1.00 66.27 46  A  1 
ATOM   365  N N   . ALA A  1  47  ? -25.869 9.113   -15.015 1.00 65.27 47  A  1 
ATOM   366  C CA  . ALA A  1  47  ? -25.761 7.685   -15.273 1.00 74.01 47  A  1 
ATOM   367  C C   . ALA A  1  47  ? -24.352 7.156   -14.979 1.00 75.01 47  A  1 
ATOM   368  O O   . ALA A  1  47  ? -24.219 6.092   -14.364 1.00 72.56 47  A  1 
ATOM   369  C CB  . ALA A  1  47  ? -26.183 7.404   -16.716 1.00 72.54 47  A  1 
ATOM   370  N N   . GLY A  1  48  ? -23.337 7.889   -15.355 1.00 73.46 48  A  1 
ATOM   371  C CA  . GLY A  1  48  ? -21.956 7.536   -15.055 1.00 77.49 48  A  1 
ATOM   372  C C   . GLY A  1  48  ? -21.656 7.503   -13.564 1.00 78.08 48  A  1 
ATOM   373  O O   . GLY A  1  48  ? -21.032 6.555   -13.077 1.00 78.90 48  A  1 
ATOM   374  N N   . ILE A  1  49  ? -22.158 8.471   -12.827 1.00 69.90 49  A  1 
ATOM   375  C CA  . ILE A  1  49  ? -22.000 8.506   -11.370 1.00 73.20 49  A  1 
ATOM   376  C C   . ILE A  1  49  ? -22.721 7.328   -10.706 1.00 73.86 49  A  1 
ATOM   377  O O   . ILE A  1  49  ? -22.141 6.640   -9.870  1.00 75.74 49  A  1 
ATOM   378  C CB  . ILE A  1  49  ? -22.480 9.859   -10.808 1.00 74.27 49  A  1 
ATOM   379  C CG1 . ILE A  1  49  ? -21.573 11.006  -11.298 1.00 75.12 49  A  1 
ATOM   380  C CG2 . ILE A  1  49  ? -22.500 9.837   -9.272  1.00 74.20 49  A  1 
ATOM   381  C CD1 . ILE A  1  49  ? -22.175 12.402  -11.073 1.00 67.76 49  A  1 
ATOM   382  N N   . ILE A  1  50  ? -23.955 7.069   -11.108 1.00 68.75 50  A  1 
ATOM   383  C CA  . ILE A  1  50  ? -24.731 5.941   -10.590 1.00 68.30 50  A  1 
ATOM   384  C C   . ILE A  1  50  ? -24.057 4.614   -10.941 1.00 69.79 50  A  1 
ATOM   385  O O   . ILE A  1  50  ? -23.965 3.732   -10.093 1.00 70.45 50  A  1 
ATOM   386  C CB  . ILE A  1  50  ? -26.185 5.991   -11.109 1.00 68.70 50  A  1 
ATOM   387  C CG1 . ILE A  1  50  ? -26.923 7.196   -10.489 1.00 70.77 50  A  1 
ATOM   388  C CG2 . ILE A  1  50  ? -26.937 4.689   -10.789 1.00 70.51 50  A  1 
ATOM   389  C CD1 . ILE A  1  50  ? -28.290 7.475   -11.122 1.00 64.99 50  A  1 
ATOM   390  N N   . TYR A  1  51  ? -23.579 4.490   -12.151 1.00 68.08 51  A  1 
ATOM   391  C CA  . TYR A  1  51  ? -22.856 3.305   -12.589 1.00 67.40 51  A  1 
ATOM   392  C C   . TYR A  1  51  ? -21.614 3.062   -11.732 1.00 66.63 51  A  1 
ATOM   393  O O   . TYR A  1  51  ? -21.430 1.962   -11.216 1.00 68.09 51  A  1 
ATOM   394  C CB  . TYR A  1  51  ? -22.485 3.440   -14.063 1.00 67.29 51  A  1 
ATOM   395  C CG  . TYR A  1  51  ? -21.758 2.220   -14.573 1.00 68.89 51  A  1 
ATOM   396  C CD1 . TYR A  1  51  ? -20.361 2.146   -14.523 1.00 63.04 51  A  1 
ATOM   397  C CD2 . TYR A  1  51  ? -22.493 1.117   -15.035 1.00 66.31 51  A  1 
ATOM   398  C CE1 . TYR A  1  51  ? -19.703 0.977   -14.927 1.00 60.27 51  A  1 
ATOM   399  C CE2 . TYR A  1  51  ? -21.848 -0.052  -15.442 1.00 59.99 51  A  1 
ATOM   400  C CZ  . TYR A  1  51  ? -20.447 -0.123  -15.383 1.00 62.69 51  A  1 
ATOM   401  O OH  . TYR A  1  51  ? -19.819 -1.278  -15.747 1.00 61.54 51  A  1 
ATOM   402  N N   . ARG A  1  52  ? -20.843 4.074   -11.516 1.00 69.53 52  A  1 
ATOM   403  C CA  . ARG A  1  52  ? -19.653 3.990   -10.663 1.00 70.23 52  A  1 
ATOM   404  C C   . ARG A  1  52  ? -20.007 3.586   -9.231  1.00 68.31 52  A  1 
ATOM   405  O O   . ARG A  1  52  ? -19.389 2.672   -8.677  1.00 68.31 52  A  1 
ATOM   406  C CB  . ARG A  1  52  ? -18.917 5.337   -10.721 1.00 68.31 52  A  1 
ATOM   407  C CG  . ARG A  1  52  ? -17.559 5.257   -10.033 1.00 61.88 52  A  1 
ATOM   408  C CD  . ARG A  1  52  ? -16.836 6.595   -10.161 1.00 61.88 52  A  1 
ATOM   409  N NE  . ARG A  1  52  ? -15.525 6.549   -9.496  1.00 52.58 52  A  1 
ATOM   410  C CZ  . ARG A  1  52  ? -14.719 7.575   -9.269  1.00 49.55 52  A  1 
ATOM   411  N NH1 . ARG A  1  52  ? -15.019 8.789   -9.650  1.00 43.52 52  A  1 
ATOM   412  N NH2 . ARG A  1  52  ? -13.595 7.401   -8.642  1.00 43.63 52  A  1 
ATOM   413  N N   . ALA A  1  53  ? -21.025 4.209   -8.670  1.00 64.39 53  A  1 
ATOM   414  C CA  . ALA A  1  53  ? -21.499 3.860   -7.335  1.00 66.30 53  A  1 
ATOM   415  C C   . ALA A  1  53  ? -22.006 2.417   -7.266  1.00 66.52 53  A  1 
ATOM   416  O O   . ALA A  1  53  ? -21.752 1.709   -6.284  1.00 62.75 53  A  1 
ATOM   417  C CB  . ALA A  1  53  ? -22.587 4.863   -6.935  1.00 64.72 53  A  1 
ATOM   418  N N   . ARG A  1  54  ? -22.690 1.952   -8.292  1.00 68.14 54  A  1 
ATOM   419  C CA  . ARG A  1  54  ? -23.125 0.556   -8.396  1.00 68.08 54  A  1 
ATOM   420  C C   . ARG A  1  54  ? -21.967 -0.406  -8.555  1.00 65.61 54  A  1 
ATOM   421  O O   . ARG A  1  54  ? -22.006 -1.445  -7.921  1.00 65.05 54  A  1 
ATOM   422  C CB  . ARG A  1  54  ? -24.101 0.341   -9.552  1.00 66.68 54  A  1 
ATOM   423  C CG  . ARG A  1  54  ? -25.523 0.693   -9.164  1.00 62.27 54  A  1 
ATOM   424  C CD  . ARG A  1  54  ? -26.476 0.316   -10.307 1.00 61.53 54  A  1 
ATOM   425  N NE  . ARG A  1  54  ? -27.161 -0.959  -10.089 1.00 53.03 54  A  1 
ATOM   426  C CZ  . ARG A  1  54  ? -27.892 -1.623  -10.975 1.00 50.91 54  A  1 
ATOM   427  N NH1 . ARG A  1  54  ? -28.023 -1.210  -12.201 1.00 44.52 54  A  1 
ATOM   428  N NH2 . ARG A  1  54  ? -28.521 -2.704  -10.647 1.00 44.54 54  A  1 
ATOM   429  N N   . SER A  1  55  ? -21.002 -0.072  -9.366  1.00 63.45 55  A  1 
ATOM   430  C CA  . SER A  1  55  ? -19.835 -0.929  -9.563  1.00 64.54 55  A  1 
ATOM   431  C C   . SER A  1  55  ? -19.098 -1.161  -8.249  1.00 64.16 55  A  1 
ATOM   432  O O   . SER A  1  55  ? -18.802 -2.305  -7.902  1.00 61.15 55  A  1 
ATOM   433  C CB  . SER A  1  55  ? -18.892 -0.330  -10.607 1.00 62.10 55  A  1 
ATOM   434  O OG  . SER A  1  55  ? -19.559 -0.212  -11.837 1.00 57.03 55  A  1 
ATOM   435  N N   . HIS A  1  56  ? -18.925 -0.127  -7.466  1.00 59.15 56  A  1 
ATOM   436  C CA  . HIS A  1  56  ? -18.361 -0.264  -6.128  1.00 58.53 56  A  1 
ATOM   437  C C   . HIS A  1  56  ? -19.234 -1.105  -5.190  1.00 56.05 56  A  1 
ATOM   438  O O   . HIS A  1  56  ? -18.731 -1.982  -4.482  1.00 55.89 56  A  1 
ATOM   439  C CB  . HIS A  1  56  ? -18.107 1.122   -5.528  1.00 57.65 56  A  1 
ATOM   440  C CG  . HIS A  1  56  ? -16.836 1.738   -6.031  1.00 57.02 56  A  1 
ATOM   441  N ND1 . HIS A  1  56  ? -15.561 1.311   -5.721  1.00 51.25 56  A  1 
ATOM   442  C CD2 . HIS A  1  56  ? -16.699 2.823   -6.863  1.00 51.25 56  A  1 
ATOM   443  C CE1 . HIS A  1  56  ? -14.693 2.119   -6.367  1.00 52.69 56  A  1 
ATOM   444  N NE2 . HIS A  1  56  ? -15.348 3.045   -7.062  1.00 49.86 56  A  1 
ATOM   445  N N   . ARG A  1  57  ? -20.547 -0.905  -5.199  1.00 57.10 57  A  1 
ATOM   446  C CA  . ARG A  1  57  ? -21.454 -1.712  -4.377  1.00 59.19 57  A  1 
ATOM   447  C C   . ARG A  1  57  ? -21.536 -3.171  -4.834  1.00 58.27 57  A  1 
ATOM   448  O O   . ARG A  1  57  ? -21.652 -4.053  -3.990  1.00 57.65 57  A  1 
ATOM   449  C CB  . ARG A  1  57  ? -22.866 -1.118  -4.353  1.00 58.11 57  A  1 
ATOM   450  C CG  . ARG A  1  57  ? -22.985 0.057   -3.373  1.00 54.11 57  A  1 
ATOM   451  C CD  . ARG A  1  57  ? -24.446 0.500   -3.303  1.00 53.71 57  A  1 
ATOM   452  N NE  . ARG A  1  57  ? -24.637 1.619   -2.364  1.00 46.07 57  A  1 
ATOM   453  C CZ  . ARG A  1  57  ? -25.793 2.188   -2.036  1.00 43.77 57  A  1 
ATOM   454  N NH1 . ARG A  1  57  ? -26.922 1.759   -2.522  1.00 39.03 57  A  1 
ATOM   455  N NH2 . ARG A  1  57  ? -25.835 3.205   -1.214  1.00 38.83 57  A  1 
ATOM   456  N N   . ALA A  1  58  ? -21.531 -3.398  -6.120  1.00 55.92 58  A  1 
ATOM   457  C CA  . ALA A  1  58  ? -21.566 -4.741  -6.673  1.00 57.20 58  A  1 
ATOM   458  C C   . ALA A  1  58  ? -20.292 -5.503  -6.334  1.00 56.88 58  A  1 
ATOM   459  O O   . ALA A  1  58  ? -20.383 -6.637  -5.884  1.00 54.66 58  A  1 
ATOM   460  C CB  . ALA A  1  58  ? -21.809 -4.670  -8.183  1.00 55.11 58  A  1 
ATOM   461  N N   . ALA A  1  59  ? -19.158 -4.854  -6.447  1.00 50.74 59  A  1 
ATOM   462  C CA  . ALA A  1  59  ? -17.897 -5.421  -5.984  1.00 51.22 59  A  1 
ATOM   463  C C   . ALA A  1  59  ? -17.971 -5.773  -4.490  1.00 51.00 59  A  1 
ATOM   464  O O   . ALA A  1  59  ? -17.709 -6.909  -4.116  1.00 49.88 59  A  1 
ATOM   465  C CB  . ALA A  1  59  ? -16.763 -4.433  -6.296  1.00 50.37 59  A  1 
ATOM   466  N N   . ALA A  1  60  ? -18.443 -4.857  -3.671  1.00 47.82 60  A  1 
ATOM   467  C CA  . ALA A  1  60  ? -18.610 -5.105  -2.239  1.00 48.17 60  A  1 
ATOM   468  C C   . ALA A  1  60  ? -19.611 -6.233  -1.913  1.00 48.05 60  A  1 
ATOM   469  O O   . ALA A  1  60  ? -19.392 -7.015  -0.999  1.00 46.45 60  A  1 
ATOM   470  C CB  . ALA A  1  60  ? -19.024 -3.790  -1.566  1.00 47.24 60  A  1 
ATOM   471  N N   . ASN A  1  61  ? -20.707 -6.324  -2.662  1.00 45.45 61  A  1 
ATOM   472  C CA  . ASN A  1  61  ? -21.714 -7.365  -2.448  1.00 46.67 61  A  1 
ATOM   473  C C   . ASN A  1  61  ? -21.295 -8.732  -2.986  1.00 45.54 61  A  1 
ATOM   474  O O   . ASN A  1  61  ? -21.685 -9.741  -2.406  1.00 43.89 61  A  1 
ATOM   475  C CB  . ASN A  1  61  ? -23.042 -6.935  -3.076  1.00 44.98 61  A  1 
ATOM   476  C CG  . ASN A  1  61  ? -23.828 -5.939  -2.233  1.00 41.24 61  A  1 
ATOM   477  O OD1 . ASN A  1  61  ? -23.645 -5.791  -1.044  1.00 40.34 61  A  1 
ATOM   478  N ND2 . ASN A  1  61  ? -24.773 -5.264  -2.836  1.00 40.93 61  A  1 
ATOM   479  N N   . THR A  1  62  ? -20.540 -8.765  -4.057  1.00 39.06 62  A  1 
ATOM   480  C CA  . THR A  1  62  ? -19.987 -10.022 -4.587  1.00 40.41 62  A  1 
ATOM   481  C C   . THR A  1  62  ? -18.988 -10.602 -3.598  1.00 40.62 62  A  1 
ATOM   482  O O   . THR A  1  62  ? -19.085 -11.771 -3.265  1.00 39.24 62  A  1 
ATOM   483  C CB  . THR A  1  62  ? -19.346 -9.828  -5.969  1.00 38.57 62  A  1 
ATOM   484  O OG1 . THR A  1  62  ? -20.253 -9.188  -6.823  1.00 35.14 62  A  1 
ATOM   485  C CG2 . THR A  1  62  ? -19.006 -11.156 -6.625  1.00 35.36 62  A  1 
ATOM   486  N N   . ILE A  1  63  ? -18.160 -9.754  -3.044  1.00 38.35 63  A  1 
ATOM   487  C CA  . ILE A  1  63  ? -17.265 -10.124 -1.934  1.00 38.44 63  A  1 
ATOM   488  C C   . ILE A  1  63  ? -18.055 -10.616 -0.718  1.00 38.39 63  A  1 
ATOM   489  O O   . ILE A  1  63  ? -17.624 -11.540 -0.046  1.00 37.22 63  A  1 
ATOM   490  C CB  . ILE A  1  63  ? -16.357 -8.927  -1.576  1.00 37.28 63  A  1 
ATOM   491  C CG1 . ILE A  1  63  ? -15.405 -8.579  -2.748  1.00 35.38 63  A  1 
ATOM   492  C CG2 . ILE A  1  63  ? -15.519 -9.214  -0.314  1.00 36.34 63  A  1 
ATOM   493  C CD1 . ILE A  1  63  ? -14.756 -7.198  -2.626  1.00 34.18 63  A  1 
ATOM   494  N N   . ARG A  1  64  ? -19.227 -10.060 -0.439  1.00 36.35 64  A  1 
ATOM   495  C CA  . ARG A  1  64  ? -20.057 -10.543 0.673   1.00 37.42 64  A  1 
ATOM   496  C C   . ARG A  1  64  ? -20.716 -11.900 0.413   1.00 38.22 64  A  1 
ATOM   497  O O   . ARG A  1  64  ? -20.927 -12.635 1.369   1.00 37.31 64  A  1 
ATOM   498  C CB  . ARG A  1  64  ? -21.151 -9.535  1.046   1.00 35.82 64  A  1 
ATOM   499  C CG  . ARG A  1  64  ? -20.682 -8.549  2.112   1.00 32.68 64  A  1 
ATOM   500  C CD  . ARG A  1  64  ? -21.873 -7.687  2.539   1.00 30.69 64  A  1 
ATOM   501  N NE  . ARG A  1  64  ? -21.512 -6.796  3.648   1.00 27.39 64  A  1 
ATOM   502  C CZ  . ARG A  1  64  ? -22.350 -6.008  4.322   1.00 25.20 64  A  1 
ATOM   503  N NH1 . ARG A  1  64  ? -23.623 -5.950  4.020   1.00 23.64 64  A  1 
ATOM   504  N NH2 . ARG A  1  64  ? -21.913 -5.283  5.302   1.00 22.29 64  A  1 
ATOM   505  N N   . ARG A  1  65  ? -21.122 -12.176 -0.813  1.00 33.79 65  A  1 
ATOM   506  C CA  . ARG A  1  65  ? -21.799 -13.449 -1.114  1.00 34.57 65  A  1 
ATOM   507  C C   . ARG A  1  65  ? -20.848 -14.626 -1.135  1.00 34.78 65  A  1 
ATOM   508  O O   . ARG A  1  65  ? -21.157 -15.656 -0.565  1.00 33.13 65  A  1 
ATOM   509  C CB  . ARG A  1  65  ? -22.552 -13.390 -2.447  1.00 32.19 65  A  1 
ATOM   510  C CG  . ARG A  1  65  ? -24.011 -13.008 -2.256  1.00 29.13 65  A  1 
ATOM   511  C CD  . ARG A  1  65  ? -24.744 -13.189 -3.584  1.00 27.53 65  A  1 
ATOM   512  N NE  . ARG A  1  65  ? -26.182 -12.944 -3.434  1.00 24.11 65  A  1 
ATOM   513  C CZ  . ARG A  1  65  ? -27.102 -13.103 -4.388  1.00 22.02 65  A  1 
ATOM   514  N NH1 . ARG A  1  65  ? -26.763 -13.492 -5.588  1.00 20.66 65  A  1 
ATOM   515  N NH2 . ARG A  1  65  ? -28.349 -12.871 -4.142  1.00 19.23 65  A  1 
ATOM   516  N N   . ILE A  1  66  ? -19.759 -14.452 -1.824  1.00 44.14 66  A  1 
ATOM   517  C CA  . ILE A  1  66  ? -18.627 -15.344 -1.694  1.00 44.65 66  A  1 
ATOM   518  C C   . ILE A  1  66  ? -17.876 -14.816 -0.474  1.00 44.37 66  A  1 
ATOM   519  O O   . ILE A  1  66  ? -16.851 -14.180 -0.633  1.00 42.18 66  A  1 
ATOM   520  C CB  . ILE A  1  66  ? -17.748 -15.349 -2.967  1.00 42.32 66  A  1 
ATOM   521  C CG1 . ILE A  1  66  ? -18.587 -15.514 -4.256  1.00 40.28 66  A  1 
ATOM   522  C CG2 . ILE A  1  66  ? -16.701 -16.462 -2.854  1.00 40.53 66  A  1 
ATOM   523  C CD1 . ILE A  1  66  ? -17.759 -15.303 -5.541  1.00 38.12 66  A  1 
ATOM   524  N N   . ALA A  1  67  ? -18.444 -14.974 0.695   1.00 46.61 67  A  1 
ATOM   525  C CA  . ALA A  1  67  ? -17.694 -14.748 1.917   1.00 46.28 67  A  1 
ATOM   526  C C   . ALA A  1  67  ? -16.729 -15.930 2.015   1.00 47.34 67  A  1 
ATOM   527  O O   . ALA A  1  67  ? -17.168 -17.015 2.412   1.00 45.01 67  A  1 
ATOM   528  C CB  . ALA A  1  67  ? -18.658 -14.663 3.109   1.00 42.90 67  A  1 
ATOM   529  N N   . PRO A  1  68  ? -15.504 -15.792 1.534   1.00 54.76 68  A  1 
ATOM   530  C CA  . PRO A  1  68  ? -14.581 -16.890 1.554   1.00 54.50 68  A  1 
ATOM   531  C C   . PRO A  1  68  ? -14.279 -17.140 3.022   1.00 58.03 68  A  1 
ATOM   532  O O   . PRO A  1  68  ? -14.360 -16.219 3.842   1.00 55.58 68  A  1 
ATOM   533  C CB  . PRO A  1  68  ? -13.362 -16.447 0.737   1.00 49.77 68  A  1 
ATOM   534  C CG  . PRO A  1  68  ? -13.750 -15.081 0.169   1.00 48.46 68  A  1 
ATOM   535  C CD  . PRO A  1  68  ? -14.820 -14.586 1.121   1.00 50.17 68  A  1 
ATOM   536  N N   . SER A  1  69  ? -13.969 -18.347 3.344   1.00 73.53 69  A  1 
ATOM   537  C CA  . SER A  1  69  ? -13.412 -18.625 4.650   1.00 80.77 69  A  1 
ATOM   538  C C   . SER A  1  69  ? -12.184 -17.738 4.838   1.00 86.41 69  A  1 
ATOM   539  O O   . SER A  1  69  ? -11.274 -17.719 4.006   1.00 83.06 69  A  1 
ATOM   540  C CB  . SER A  1  69  ? -13.090 -20.110 4.778   1.00 70.32 69  A  1 
ATOM   541  O OG  . SER A  1  69  ? -12.781 -20.642 3.512   1.00 59.37 69  A  1 
ATOM   542  N N   . GLU A  1  70  ? -12.224 -16.965 5.900   1.00 88.37 70  A  1 
ATOM   543  C CA  . GLU A  1  70  ? -11.115 -16.118 6.299   1.00 91.31 70  A  1 
ATOM   544  C C   . GLU A  1  70  ? -10.393 -16.797 7.456   1.00 92.94 70  A  1 
ATOM   545  O O   . GLU A  1  70  ? -11.016 -17.391 8.337   1.00 90.19 70  A  1 
ATOM   546  C CB  . GLU A  1  70  ? -11.600 -14.695 6.639   1.00 87.41 70  A  1 
ATOM   547  C CG  . GLU A  1  70  ? -12.192 -13.997 5.412   1.00 79.44 70  A  1 
ATOM   548  C CD  . GLU A  1  70  ? -12.615 -12.529 5.608   1.00 76.66 70  A  1 
ATOM   549  O OE1 . GLU A  1  70  ? -13.176 -11.937 4.658   1.00 68.17 70  A  1 
ATOM   550  O OE2 . GLU A  1  70  ? -12.355 -11.911 6.662   1.00 70.30 70  A  1 
ATOM   551  N N   . ALA A  1  71  ? -9.088  -16.688 7.435   1.00 94.43 71  A  1 
ATOM   552  C CA  . ALA A  1  71  ? -8.256  -17.142 8.526   1.00 95.76 71  A  1 
ATOM   553  C C   . ALA A  1  71  ? -7.187  -16.087 8.782   1.00 96.86 71  A  1 
ATOM   554  O O   . ALA A  1  71  ? -6.747  -15.411 7.859   1.00 96.07 71  A  1 
ATOM   555  C CB  . ALA A  1  71  ? -7.654  -18.501 8.173   1.00 94.07 71  A  1 
ATOM   556  N N   . SER A  1  72  ? -6.765  -15.960 10.016  1.00 97.37 72  A  1 
ATOM   557  C CA  . SER A  1  72  ? -5.645  -15.104 10.358  1.00 97.57 72  A  1 
ATOM   558  C C   . SER A  1  72  ? -4.450  -15.934 10.797  1.00 97.98 72  A  1 
ATOM   559  O O   . SER A  1  72  ? -4.615  -17.052 11.293  1.00 97.28 72  A  1 
ATOM   560  C CB  . SER A  1  72  ? -6.040  -14.059 11.400  1.00 96.46 72  A  1 
ATOM   561  O OG  . SER A  1  72  ? -6.471  -14.683 12.602  1.00 88.36 72  A  1 
ATOM   562  N N   . PHE A  1  73  ? -3.267  -15.391 10.644  1.00 98.15 73  A  1 
ATOM   563  C CA  . PHE A  1  73  ? -2.077  -15.960 11.273  1.00 98.26 73  A  1 
ATOM   564  C C   . PHE A  1  73  ? -1.213  -14.872 11.906  1.00 98.30 73  A  1 
ATOM   565  O O   . PHE A  1  73  ? -1.129  -13.746 11.421  1.00 98.09 73  A  1 
ATOM   566  C CB  . PHE A  1  73  ? -1.293  -16.837 10.294  1.00 98.16 73  A  1 
ATOM   567  C CG  . PHE A  1  73  ? -0.550  -16.104 9.198   1.00 98.31 73  A  1 
ATOM   568  C CD1 . PHE A  1  73  ? -1.187  -15.832 7.969   1.00 97.11 73  A  1 
ATOM   569  C CD2 . PHE A  1  73  ? 0.802   -15.761 9.363   1.00 96.88 73  A  1 
ATOM   570  C CE1 . PHE A  1  73  ? -0.478  -15.231 6.918   1.00 96.90 73  A  1 
ATOM   571  C CE2 . PHE A  1  73  ? 1.518   -15.157 8.319   1.00 96.26 73  A  1 
ATOM   572  C CZ  . PHE A  1  73  ? 0.881   -14.896 7.095   1.00 97.75 73  A  1 
ATOM   573  N N   . LEU A  1  74  ? -0.586  -15.243 13.009  1.00 98.46 74  A  1 
ATOM   574  C CA  . LEU A  1  74  ? 0.386   -14.414 13.698  1.00 98.54 74  A  1 
ATOM   575  C C   . LEU A  1  74  ? 1.765   -14.658 13.089  1.00 98.58 74  A  1 
ATOM   576  O O   . LEU A  1  74  ? 2.221   -15.798 13.038  1.00 98.26 74  A  1 
ATOM   577  C CB  . LEU A  1  74  ? 0.331   -14.766 15.192  1.00 98.31 74  A  1 
ATOM   578  C CG  . LEU A  1  74  ? 1.359   -14.023 16.069  1.00 97.09 74  A  1 
ATOM   579  C CD1 . LEU A  1  74  ? 1.104   -12.518 16.088  1.00 94.99 74  A  1 
ATOM   580  C CD2 . LEU A  1  74  ? 1.270   -14.543 17.501  1.00 95.38 74  A  1 
ATOM   581  N N   . TYR A  1  75  ? 2.431   -13.599 12.669  1.00 98.59 75  A  1 
ATOM   582  C CA  . TYR A  1  75  ? 3.790   -13.636 12.143  1.00 98.57 75  A  1 
ATOM   583  C C   . TYR A  1  75  ? 4.754   -12.916 13.087  1.00 98.51 75  A  1 
ATOM   584  O O   . TYR A  1  75  ? 4.566   -11.740 13.398  1.00 98.09 75  A  1 
ATOM   585  C CB  . TYR A  1  75  ? 3.822   -13.047 10.729  1.00 98.44 75  A  1 
ATOM   586  C CG  . TYR A  1  75  ? 5.177   -13.119 10.070  1.00 98.32 75  A  1 
ATOM   587  C CD1 . TYR A  1  75  ? 5.917   -11.947 9.797   1.00 96.93 75  A  1 
ATOM   588  C CD2 . TYR A  1  75  ? 5.718   -14.366 9.717   1.00 97.05 75  A  1 
ATOM   589  C CE1 . TYR A  1  75  ? 7.173   -12.024 9.168   1.00 96.67 75  A  1 
ATOM   590  C CE2 . TYR A  1  75  ? 6.976   -14.454 9.092   1.00 96.39 75  A  1 
ATOM   591  C CZ  . TYR A  1  75  ? 7.700   -13.279 8.815   1.00 97.14 75  A  1 
ATOM   592  O OH  . TYR A  1  75  ? 8.927   -13.372 8.203   1.00 96.03 75  A  1 
ATOM   593  N N   . LEU A  1  76  ? 5.768   -13.640 13.533  1.00 98.46 76  A  1 
ATOM   594  C CA  . LEU A  1  76  ? 6.809   -13.154 14.434  1.00 98.41 76  A  1 
ATOM   595  C C   . LEU A  1  76  ? 8.165   -13.485 13.816  1.00 98.42 76  A  1 
ATOM   596  O O   . LEU A  1  76  ? 8.494   -14.668 13.668  1.00 97.49 76  A  1 
ATOM   597  C CB  . LEU A  1  76  ? 6.687   -13.845 15.806  1.00 97.99 76  A  1 
ATOM   598  C CG  . LEU A  1  76  ? 5.321   -13.739 16.514  1.00 96.28 76  A  1 
ATOM   599  C CD1 . LEU A  1  76  ? 5.351   -14.534 17.815  1.00 93.58 76  A  1 
ATOM   600  C CD2 . LEU A  1  76  ? 4.967   -12.299 16.854  1.00 93.70 76  A  1 
ATOM   601  N N   . ASN A  1  77  ? 8.952   -12.482 13.465  1.00 98.20 77  A  1 
ATOM   602  C CA  . ASN A  1  77  ? 10.273  -12.680 12.889  1.00 98.06 77  A  1 
ATOM   603  C C   . ASN A  1  77  ? 11.351  -11.998 13.726  1.00 98.09 77  A  1 
ATOM   604  O O   . ASN A  1  77  ? 11.066  -11.010 14.403  1.00 96.63 77  A  1 
ATOM   605  C CB  . ASN A  1  77  ? 10.288  -12.207 11.428  1.00 96.73 77  A  1 
ATOM   606  C CG  . ASN A  1  77  ? 10.041  -10.715 11.295  1.00 96.13 77  A  1 
ATOM   607  O OD1 . ASN A  1  77  ? 8.924   -10.237 11.391  1.00 86.40 77  A  1 
ATOM   608  N ND2 . ASN A  1  77  ? 11.077  -9.945  11.047  1.00 85.42 77  A  1 
ATOM   609  N N   . ASP A  1  78  ? 12.566  -12.527 13.659  1.00 98.00 78  A  1 
ATOM   610  C CA  . ASP A  1  78  ? 13.743  -11.950 14.297  1.00 97.95 78  A  1 
ATOM   611  C C   . ASP A  1  78  ? 13.485  -11.626 15.783  1.00 98.17 78  A  1 
ATOM   612  O O   . ASP A  1  78  ? 13.658  -10.502 16.259  1.00 97.32 78  A  1 
ATOM   613  C CB  . ASP A  1  78  ? 14.242  -10.760 13.473  1.00 97.46 78  A  1 
ATOM   614  C CG  . ASP A  1  78  ? 14.418  -11.105 11.992  1.00 96.44 78  A  1 
ATOM   615  O OD1 . ASP A  1  78  ? 15.479  -11.622 11.614  1.00 92.37 78  A  1 
ATOM   616  O OD2 . ASP A  1  78  ? 13.471  -10.848 11.207  1.00 92.60 78  A  1 
ATOM   617  N N   . ILE A  1  79  ? 12.970  -12.622 16.506  1.00 98.11 79  A  1 
ATOM   618  C CA  . ILE A  1  79  ? 12.587  -12.474 17.918  1.00 98.25 79  A  1 
ATOM   619  C C   . ILE A  1  79  ? 13.830  -12.221 18.767  1.00 98.00 79  A  1 
ATOM   620  O O   . ILE A  1  79  ? 13.780  -11.391 19.678  1.00 97.22 79  A  1 
ATOM   621  C CB  . ILE A  1  79  ? 11.801  -13.708 18.406  1.00 98.24 79  A  1 
ATOM   622  C CG1 . ILE A  1  79  ? 10.456  -13.834 17.643  1.00 97.08 79  A  1 
ATOM   623  C CG2 . ILE A  1  79  ? 11.541  -13.641 19.925  1.00 96.95 79  A  1 
ATOM   624  C CD1 . ILE A  1  79  ? 9.716   -15.159 17.878  1.00 95.25 79  A  1 
ATOM   625  N N   . HIS A  1  80  ? 14.926  -12.931 18.486  1.00 97.91 80  A  1 
ATOM   626  C CA  . HIS A  1  80  ? 16.194  -12.865 19.211  1.00 97.70 80  A  1 
ATOM   627  C C   . HIS A  1  80  ? 16.003  -12.821 20.736  1.00 97.67 80  A  1 
ATOM   628  O O   . HIS A  1  80  ? 16.499  -11.927 21.416  1.00 96.56 80  A  1 
ATOM   629  C CB  . HIS A  1  80  ? 17.039  -11.706 18.678  1.00 97.21 80  A  1 
ATOM   630  C CG  . HIS A  1  80  ? 17.533  -11.906 17.275  1.00 96.97 80  A  1 
ATOM   631  N ND1 . HIS A  1  80  ? 18.498  -12.808 16.883  1.00 93.93 80  A  1 
ATOM   632  C CD2 . HIS A  1  80  ? 17.170  -11.183 16.169  1.00 94.33 80  A  1 
ATOM   633  C CE1 . HIS A  1  80  ? 18.704  -12.623 15.562  1.00 94.18 80  A  1 
ATOM   634  N NE2 . HIS A  1  80  ? 17.924  -11.645 15.105  1.00 94.43 80  A  1 
ATOM   635  N N   . ALA A  1  81  ? 15.247  -13.767 21.274  1.00 97.44 81  A  1 
ATOM   636  C CA  . ALA A  1  81  ? 14.953  -13.800 22.704  1.00 97.38 81  A  1 
ATOM   637  C C   . ALA A  1  81  ? 16.231  -14.013 23.517  1.00 97.02 81  A  1 
ATOM   638  O O   . ALA A  1  81  ? 16.917  -15.034 23.367  1.00 95.49 81  A  1 
ATOM   639  C CB  . ALA A  1  81  ? 13.904  -14.877 22.973  1.00 96.79 81  A  1 
ATOM   640  N N   . ASP A  1  82  ? 16.529  -13.067 24.399  1.00 97.42 82  A  1 
ATOM   641  C CA  . ASP A  1  82  ? 17.739  -13.076 25.216  1.00 97.34 82  A  1 
ATOM   642  C C   . ASP A  1  82  ? 17.436  -13.379 26.690  1.00 97.38 82  A  1 
ATOM   643  O O   . ASP A  1  82  ? 17.059  -12.478 27.452  1.00 96.52 82  A  1 
ATOM   644  C CB  . ASP A  1  82  ? 18.513  -11.761 25.056  1.00 96.99 82  A  1 
ATOM   645  C CG  . ASP A  1  82  ? 19.904  -11.866 25.678  1.00 96.62 82  A  1 
ATOM   646  O OD1 . ASP A  1  82  ? 20.276  -12.955 26.180  1.00 94.57 82  A  1 
ATOM   647  O OD2 . ASP A  1  82  ? 20.694  -10.907 25.589  1.00 94.17 82  A  1 
ATOM   648  N N   . PRO A  1  83  ? 17.653  -14.609 27.145  1.00 96.83 83  A  1 
ATOM   649  C CA  . PRO A  1  83  ? 17.501  -14.945 28.558  1.00 96.22 83  A  1 
ATOM   650  C C   . PRO A  1  83  ? 18.596  -14.342 29.448  1.00 96.21 83  A  1 
ATOM   651  O O   . PRO A  1  83  ? 18.492  -14.423 30.668  1.00 94.55 83  A  1 
ATOM   652  C CB  . PRO A  1  83  ? 17.520  -16.474 28.591  1.00 95.10 83  A  1 
ATOM   653  C CG  . PRO A  1  83  ? 18.421  -16.831 27.408  1.00 92.76 83  A  1 
ATOM   654  C CD  . PRO A  1  83  ? 18.082  -15.763 26.374  1.00 95.54 83  A  1 
ATOM   655  N N   . LEU A  1  84  ? 19.640  -13.766 28.865  1.00 96.75 84  A  1 
ATOM   656  C CA  . LEU A  1  84  ? 20.749  -13.134 29.577  1.00 96.64 84  A  1 
ATOM   657  C C   . LEU A  1  84  ? 20.605  -11.614 29.674  1.00 96.82 84  A  1 
ATOM   658  O O   . LEU A  1  84  ? 21.480  -10.954 30.247  1.00 95.74 84  A  1 
ATOM   659  C CB  . LEU A  1  84  ? 22.090  -13.516 28.919  1.00 96.04 84  A  1 
ATOM   660  C CG  . LEU A  1  84  ? 22.364  -15.018 28.802  1.00 94.45 84  A  1 
ATOM   661  C CD1 . LEU A  1  84  ? 23.741  -15.225 28.156  1.00 91.60 84  A  1 
ATOM   662  C CD2 . LEU A  1  84  ? 22.371  -15.724 30.157  1.00 91.01 84  A  1 
ATOM   663  N N   . TYR A  1  85  ? 19.528  -11.047 29.145  1.00 96.42 85  A  1 
ATOM   664  C CA  . TYR A  1  85  ? 19.279  -9.613  29.184  1.00 96.77 85  A  1 
ATOM   665  C C   . TYR A  1  85  ? 19.258  -9.092  30.626  1.00 96.97 85  A  1 
ATOM   666  O O   . TYR A  1  85  ? 18.552  -9.617  31.498  1.00 96.24 85  A  1 
ATOM   667  C CB  . TYR A  1  85  ? 17.961  -9.300  28.481  1.00 96.43 85  A  1 
ATOM   668  C CG  . TYR A  1  85  ? 17.587  -7.838  28.525  1.00 96.51 85  A  1 
ATOM   669  C CD1 . TYR A  1  85  ? 16.791  -7.324  29.567  1.00 95.85 85  A  1 
ATOM   670  C CD2 . TYR A  1  85  ? 18.063  -6.947  27.531  1.00 95.85 85  A  1 
ATOM   671  C CE1 . TYR A  1  85  ? 16.463  -5.962  29.625  1.00 95.57 85  A  1 
ATOM   672  C CE2 . TYR A  1  85  ? 17.736  -5.579  27.579  1.00 95.27 85  A  1 
ATOM   673  C CZ  . TYR A  1  85  ? 16.938  -5.102  28.626  1.00 95.75 85  A  1 
ATOM   674  O OH  . TYR A  1  85  ? 16.609  -3.762  28.673  1.00 95.02 85  A  1 
ATOM   675  N N   . SER A  1  86  ? 20.005  -8.020  30.853  1.00 95.54 86  A  1 
ATOM   676  C CA  . SER A  1  86  ? 20.022  -7.296  32.119  1.00 95.15 86  A  1 
ATOM   677  C C   . SER A  1  86  ? 19.445  -5.896  31.930  1.00 94.72 86  A  1 
ATOM   678  O O   . SER A  1  86  ? 20.042  -5.084  31.217  1.00 94.13 86  A  1 
ATOM   679  C CB  . SER A  1  86  ? 21.435  -7.224  32.679  1.00 94.98 86  A  1 
ATOM   680  O OG  . SER A  1  86  ? 21.406  -6.564  33.928  1.00 90.83 86  A  1 
ATOM   681  N N   . PRO A  1  87  ? 18.352  -5.554  32.620  1.00 94.39 87  A  1 
ATOM   682  C CA  . PRO A  1  87  ? 17.678  -4.269  32.422  1.00 93.17 87  A  1 
ATOM   683  C C   . PRO A  1  87  ? 18.496  -3.059  32.882  1.00 91.50 87  A  1 
ATOM   684  O O   . PRO A  1  87  ? 18.168  -1.932  32.518  1.00 90.00 87  A  1 
ATOM   685  C CB  . PRO A  1  87  ? 16.366  -4.393  33.201  1.00 93.04 87  A  1 
ATOM   686  C CG  . PRO A  1  87  ? 16.672  -5.422  34.271  1.00 91.50 87  A  1 
ATOM   687  C CD  . PRO A  1  87  ? 17.641  -6.371  33.565  1.00 93.83 87  A  1 
ATOM   688  N N   . ILE A  1  88  ? 19.557  -3.265  33.660  1.00 92.55 88  A  1 
ATOM   689  C CA  . ILE A  1  88  ? 20.402  -2.199  34.218  1.00 91.74 88  A  1 
ATOM   690  C C   . ILE A  1  88  ? 21.746  -2.049  33.505  1.00 90.55 88  A  1 
ATOM   691  O O   . ILE A  1  88  ? 22.562  -1.215  33.905  1.00 88.68 88  A  1 
ATOM   692  C CB  . ILE A  1  88  ? 20.596  -2.394  35.731  1.00 92.01 88  A  1 
ATOM   693  C CG1 . ILE A  1  88  ? 21.271  -3.738  36.062  1.00 91.47 88  A  1 
ATOM   694  C CG2 . ILE A  1  88  ? 19.250  -2.250  36.465  1.00 90.46 88  A  1 
ATOM   695  C CD1 . ILE A  1  88  ? 21.776  -3.847  37.509  1.00 90.29 88  A  1 
ATOM   696  N N   . ILE A  1  89  ? 22.005  -2.849  32.482  1.00 91.17 89  A  1 
ATOM   697  C CA  . ILE A  1  89  ? 23.256  -2.816  31.721  1.00 91.16 89  A  1 
ATOM   698  C C   . ILE A  1  89  ? 22.994  -2.149  30.372  1.00 89.74 89  A  1 
ATOM   699  O O   . ILE A  1  89  ? 22.065  -2.540  29.683  1.00 88.96 89  A  1 
ATOM   700  C CB  . ILE A  1  89  ? 23.854  -4.233  31.578  1.00 92.09 89  A  1 
ATOM   701  C CG1 . ILE A  1  89  ? 24.160  -4.879  32.942  1.00 90.90 89  A  1 
ATOM   702  C CG2 . ILE A  1  89  ? 25.124  -4.218  30.715  1.00 91.43 89  A  1 
ATOM   703  C CD1 . ILE A  1  89  ? 25.129  -4.095  33.856  1.00 88.57 89  A  1 
ATOM   704  N N   . PRO A  1  90  ? 23.798  -1.132  29.984  1.00 89.93 90  A  1 
ATOM   705  C CA  . PRO A  1  90  ? 23.557  -0.394  28.747  1.00 88.55 90  A  1 
ATOM   706  C C   . PRO A  1  90  ? 23.884  -1.202  27.489  1.00 89.10 90  A  1 
ATOM   707  O O   . PRO A  1  90  ? 24.692  -2.133  27.524  1.00 88.68 90  A  1 
ATOM   708  C CB  . PRO A  1  90  ? 24.425  0.867   28.863  1.00 85.94 90  A  1 
ATOM   709  C CG  . PRO A  1  90  ? 25.580  0.409   29.744  1.00 83.05 90  A  1 
ATOM   710  C CD  . PRO A  1  90  ? 24.921  -0.566  30.705  1.00 85.84 90  A  1 
ATOM   711  N N   . SER A  1  91  ? 23.331  -0.766  26.364  1.00 88.60 91  A  1 
ATOM   712  C CA  . SER A  1  91  ? 23.444  -1.430  25.059  1.00 88.02 91  A  1 
ATOM   713  C C   . SER A  1  91  ? 24.877  -1.613  24.555  1.00 88.59 91  A  1 
ATOM   714  O O   . SER A  1  91  ? 25.174  -2.610  23.910  1.00 87.40 91  A  1 
ATOM   715  C CB  . SER A  1  91  ? 22.645  -0.648  24.007  1.00 85.87 91  A  1 
ATOM   716  O OG  . SER A  1  91  ? 23.177  0.647   23.848  1.00 81.35 91  A  1 
ATOM   717  N N   . LYS A  1  92  ? 25.811  -0.731  24.934  1.00 87.20 92  A  1 
ATOM   718  C CA  . LYS A  1  92  ? 27.236  -0.875  24.585  1.00 87.01 92  A  1 
ATOM   719  C C   . LYS A  1  92  ? 27.897  -2.152  25.123  1.00 88.06 92  A  1 
ATOM   720  O O   . LYS A  1  92  ? 29.021  -2.463  24.744  1.00 86.48 92  A  1 
ATOM   721  C CB  . LYS A  1  92  ? 27.997  0.359   25.052  1.00 84.73 92  A  1 
ATOM   722  C CG  . LYS A  1  92  ? 28.219  0.358   26.570  1.00 76.83 92  A  1 
ATOM   723  C CD  . LYS A  1  92  ? 28.992  1.612   26.928  1.00 73.30 92  A  1 
ATOM   724  C CE  . LYS A  1  92  ? 29.309  1.626   28.400  1.00 63.01 92  A  1 
ATOM   725  N NZ  . LYS A  1  92  ? 30.000  2.896   28.697  1.00 56.76 92  A  1 
ATOM   726  N N   . HIS A  1  93  ? 27.248  -2.832  26.045  1.00 89.68 93  A  1 
ATOM   727  C CA  . HIS A  1  93  ? 27.655  -4.111  26.607  1.00 90.41 93  A  1 
ATOM   728  C C   . HIS A  1  93  ? 26.669  -5.230  26.245  1.00 91.26 93  A  1 
ATOM   729  O O   . HIS A  1  93  ? 26.535  -6.196  26.998  1.00 89.36 93  A  1 
ATOM   730  C CB  . HIS A  1  93  ? 27.839  -3.964  28.125  1.00 90.25 93  A  1 
ATOM   731  C CG  . HIS A  1  93  ? 28.927  -3.008  28.516  1.00 89.32 93  A  1 
ATOM   732  N ND1 . HIS A  1  93  ? 30.247  -3.099  28.148  1.00 80.01 93  A  1 
ATOM   733  C CD2 . HIS A  1  93  ? 28.823  -1.914  29.334  1.00 80.29 93  A  1 
ATOM   734  C CE1 . HIS A  1  93  ? 30.909  -2.084  28.730  1.00 82.28 93  A  1 
ATOM   735  N NE2 . HIS A  1  93  ? 30.081  -1.344  29.463  1.00 83.57 93  A  1 
ATOM   736  N N   . ASP A  1  94  ? 25.950  -5.062  25.160  1.00 92.20 94  A  1 
ATOM   737  C CA  . ASP A  1  94  ? 24.911  -5.973  24.674  1.00 92.46 94  A  1 
ATOM   738  C C   . ASP A  1  94  ? 23.814  -6.262  25.718  1.00 93.36 94  A  1 
ATOM   739  O O   . ASP A  1  94  ? 23.162  -7.298  25.700  1.00 91.70 94  A  1 
ATOM   740  C CB  . ASP A  1  94  ? 25.542  -7.240  24.076  1.00 91.34 94  A  1 
ATOM   741  C CG  . ASP A  1  94  ? 26.558  -6.926  22.979  1.00 87.42 94  A  1 
ATOM   742  O OD1 . ASP A  1  94  ? 26.252  -6.054  22.137  1.00 82.04 94  A  1 
ATOM   743  O OD2 . ASP A  1  94  ? 27.650  -7.547  22.999  1.00 80.33 94  A  1 
ATOM   744  N N   . CYS A  1  95  ? 23.631  -5.322  26.672  1.00 93.02 95  A  1 
ATOM   745  C CA  . CYS A  1  95  ? 22.713  -5.480  27.801  1.00 93.38 95  A  1 
ATOM   746  C C   . CYS A  1  95  ? 22.959  -6.766  28.610  1.00 93.98 95  A  1 
ATOM   747  O O   . CYS A  1  95  ? 22.020  -7.359  29.151  1.00 92.39 95  A  1 
ATOM   748  C CB  . CYS A  1  95  ? 21.271  -5.324  27.308  1.00 92.81 95  A  1 
ATOM   749  S SG  . CYS A  1  95  ? 20.948  -3.724  26.515  1.00 90.91 95  A  1 
ATOM   750  N N   . ARG A  1  96  ? 24.222  -7.206  28.710  1.00 94.06 96  A  1 
ATOM   751  C CA  . ARG A  1  96  ? 24.620  -8.444  29.391  1.00 94.21 96  A  1 
ATOM   752  C C   . ARG A  1  96  ? 25.771  -8.228  30.368  1.00 93.45 96  A  1 
ATOM   753  O O   . ARG A  1  96  ? 26.600  -7.333  30.218  1.00 90.17 96  A  1 
ATOM   754  C CB  . ARG A  1  96  ? 25.009  -9.506  28.357  1.00 93.50 96  A  1 
ATOM   755  C CG  . ARG A  1  96  ? 23.835  -9.984  27.493  1.00 92.12 96  A  1 
ATOM   756  C CD  . ARG A  1  96  ? 24.340  -11.014 26.476  1.00 91.82 96  A  1 
ATOM   757  N NE  . ARG A  1  96  ? 23.282  -11.460 25.568  1.00 91.78 96  A  1 
ATOM   758  C CZ  . ARG A  1  96  ? 23.438  -12.004 24.385  1.00 92.84 96  A  1 
ATOM   759  N NH1 . ARG A  1  96  ? 24.610  -12.281 23.888  1.00 88.99 96  A  1 
ATOM   760  N NH2 . ARG A  1  96  ? 22.409  -12.269 23.659  1.00 88.95 96  A  1 
ATOM   761  N N   . GLY A  1  97  ? 25.862  -9.122  31.335  1.00 93.26 97  A  1 
ATOM   762  C CA  . GLY A  1  97  ? 26.965  -9.198  32.282  1.00 92.55 97  A  1 
ATOM   763  C C   . GLY A  1  97  ? 26.860  -8.216  33.450  1.00 92.89 97  A  1 
ATOM   764  O O   . GLY A  1  97  ? 25.850  -7.558  33.651  1.00 89.33 97  A  1 
ATOM   765  N N   . ASP A  1  98  ? 27.948  -8.134  34.226  1.00 91.04 98  A  1 
ATOM   766  C CA  . ASP A  1  98  ? 28.079  -7.219  35.355  1.00 90.06 98  A  1 
ATOM   767  C C   . ASP A  1  98  ? 29.040  -6.093  35.004  1.00 89.95 98  A  1 
ATOM   768  O O   . ASP A  1  98  ? 30.234  -6.309  34.772  1.00 84.82 98  A  1 
ATOM   769  C CB  . ASP A  1  98  ? 28.560  -7.960  36.611  1.00 86.60 98  A  1 
ATOM   770  C CG  . ASP A  1  98  ? 27.437  -8.538  37.465  1.00 77.57 98  A  1 
ATOM   771  O OD1 . ASP A  1  98  ? 26.372  -7.905  37.522  1.00 70.07 98  A  1 
ATOM   772  O OD2 . ASP A  1  98  ? 27.697  -9.575  38.105  1.00 70.29 98  A  1 
ATOM   773  N N   . HIS A  1  99  ? 28.530  -4.868  34.972  1.00 88.17 99  A  1 
ATOM   774  C CA  . HIS A  1  99  ? 29.316  -3.680  34.669  1.00 88.21 99  A  1 
ATOM   775  C C   . HIS A  1  99  ? 29.149  -2.623  35.758  1.00 87.37 99  A  1 
ATOM   776  O O   . HIS A  1  99  ? 28.105  -2.474  36.384  1.00 82.84 99  A  1 
ATOM   777  C CB  . HIS A  1  99  ? 28.962  -3.152  33.280  1.00 86.53 99  A  1 
ATOM   778  C CG  . HIS A  1  99  ? 29.348  -4.105  32.185  1.00 85.28 99  A  1 
ATOM   779  N ND1 . HIS A  1  99  ? 30.597  -4.248  31.631  1.00 73.72 99  A  1 
ATOM   780  C CD2 . HIS A  1  99  ? 28.534  -5.032  31.600  1.00 74.78 99  A  1 
ATOM   781  C CE1 . HIS A  1  99  ? 30.535  -5.245  30.720  1.00 76.75 99  A  1 
ATOM   782  N NE2 . HIS A  1  99  ? 29.292  -5.735  30.684  1.00 78.03 99  A  1 
ATOM   783  N N   . LYS A  1  100 ? 30.227  -1.841  35.974  1.00 90.06 100 A  1 
ATOM   784  C CA  . LYS A  1  100 ? 30.276  -0.829  37.037  1.00 88.52 100 A  1 
ATOM   785  C C   . LYS A  1  100 ? 29.314  0.341   36.829  1.00 87.39 100 A  1 
ATOM   786  O O   . LYS A  1  100 ? 28.877  0.948   37.799  1.00 82.14 100 A  1 
ATOM   787  C CB  . LYS A  1  100 ? 31.721  -0.311  37.157  1.00 86.45 100 A  1 
ATOM   788  C CG  . LYS A  1  100 ? 32.238  -0.374  38.591  1.00 76.62 100 A  1 
ATOM   789  C CD  . LYS A  1  100 ? 33.659  0.175   38.664  1.00 69.21 100 A  1 
ATOM   790  C CE  . LYS A  1  100 ? 34.217  0.012   40.071  1.00 60.21 100 A  1 
ATOM   791  N NZ  . LYS A  1  100 ? 35.594  0.550   40.193  1.00 50.93 100 A  1 
ATOM   792  N N   . LYS A  1  101 ? 29.089  0.716   35.563  1.00 85.56 101 A  1 
ATOM   793  C CA  . LYS A  1  101 ? 28.109  1.743   35.198  1.00 84.99 101 A  1 
ATOM   794  C C   . LYS A  1  101 ? 26.807  1.052   34.847  1.00 86.53 101 A  1 
ATOM   795  O O   . LYS A  1  101 ? 26.729  0.403   33.806  1.00 83.76 101 A  1 
ATOM   796  C CB  . LYS A  1  101 ? 28.602  2.617   34.040  1.00 79.92 101 A  1 
ATOM   797  C CG  . LYS A  1  101 ? 29.453  3.802   34.516  1.00 69.06 101 A  1 
ATOM   798  C CD  . LYS A  1  101 ? 29.734  4.737   33.335  1.00 62.48 101 A  1 
ATOM   799  C CE  . LYS A  1  101 ? 30.440  6.021   33.787  1.00 54.30 101 A  1 
ATOM   800  N NZ  . LYS A  1  101 ? 30.563  7.003   32.679  1.00 47.35 101 A  1 
ATOM   801  N N   . THR A  1  102 ? 25.842  1.243   35.719  1.00 86.48 102 A  1 
ATOM   802  C CA  . THR A  1  102 ? 24.464  0.822   35.493  1.00 86.72 102 A  1 
ATOM   803  C C   . THR A  1  102 ? 23.621  2.003   35.031  1.00 85.23 102 A  1 
ATOM   804  O O   . THR A  1  102 ? 23.989  3.165   35.243  1.00 83.05 102 A  1 
ATOM   805  C CB  . THR A  1  102 ? 23.873  0.182   36.759  1.00 87.03 102 A  1 
ATOM   806  O OG1 . THR A  1  102 ? 23.973  1.076   37.842  1.00 80.35 102 A  1 
ATOM   807  C CG2 . THR A  1  102 ? 24.625  -1.080  37.149  1.00 80.53 102 A  1 
ATOM   808  N N   . ILE A  1  103 ? 22.508  1.693   34.401  1.00 86.72 103 A  1 
ATOM   809  C CA  . ILE A  1  103 ? 21.477  2.634   33.980  1.00 86.56 103 A  1 
ATOM   810  C C   . ILE A  1  103 ? 20.186  2.351   34.744  1.00 87.11 103 A  1 
ATOM   811  O O   . ILE A  1  103 ? 20.082  1.342   35.453  1.00 86.61 103 A  1 
ATOM   812  C CB  . ILE A  1  103 ? 21.271  2.570   32.451  1.00 85.37 103 A  1 
ATOM   813  C CG1 . ILE A  1  103 ? 20.875  1.155   31.983  1.00 83.56 103 A  1 
ATOM   814  C CG2 . ILE A  1  103 ? 22.531  3.080   31.745  1.00 83.24 103 A  1 
ATOM   815  C CD1 . ILE A  1  103 ? 20.463  1.087   30.509  1.00 82.59 103 A  1 
ATOM   816  N N   . ASP A  1  104 ? 19.210  3.237   34.604  1.00 86.49 104 A  1 
ATOM   817  C CA  . ASP A  1  104 ? 17.868  2.954   35.102  1.00 85.65 104 A  1 
ATOM   818  C C   . ASP A  1  104 ? 17.303  1.674   34.470  1.00 86.94 104 A  1 
ATOM   819  O O   . ASP A  1  104 ? 17.578  1.404   33.294  1.00 86.33 104 A  1 
ATOM   820  C CB  . ASP A  1  104 ? 16.927  4.140   34.835  1.00 82.92 104 A  1 
ATOM   821  C CG  . ASP A  1  104 ? 17.166  5.308   35.792  1.00 75.09 104 A  1 
ATOM   822  O OD1 . ASP A  1  104 ? 17.562  5.048   36.950  1.00 69.44 104 A  1 
ATOM   823  O OD2 . ASP A  1  104 ? 16.915  6.458   35.367  1.00 68.42 104 A  1 
ATOM   824  N N   . PRO A  1  105 ? 16.538  0.881   35.202  1.00 89.02 105 A  1 
ATOM   825  C CA  . PRO A  1  105 ? 16.033  -0.383  34.691  1.00 89.22 105 A  1 
ATOM   826  C C   . PRO A  1  105 ? 15.156  -0.213  33.448  1.00 88.93 105 A  1 
ATOM   827  O O   . PRO A  1  105 ? 14.107  0.433   33.504  1.00 87.99 105 A  1 
ATOM   828  C CB  . PRO A  1  105 ? 15.257  -1.017  35.849  1.00 89.00 105 A  1 
ATOM   829  C CG  . PRO A  1  105 ? 15.861  -0.373  37.090  1.00 87.49 105 A  1 
ATOM   830  C CD  . PRO A  1  105 ? 16.228  1.031   36.603  1.00 89.91 105 A  1 
ATOM   831  N N   . HIS A  1  106 ? 15.548  -0.851  32.359  1.00 92.32 106 A  1 
ATOM   832  C CA  . HIS A  1  106 ? 14.781  -0.931  31.116  1.00 92.10 106 A  1 
ATOM   833  C C   . HIS A  1  106 ? 14.167  -2.326  30.992  1.00 93.24 106 A  1 
ATOM   834  O O   . HIS A  1  106 ? 14.673  -3.189  30.270  1.00 92.93 106 A  1 
ATOM   835  C CB  . HIS A  1  106 ? 15.682  -0.570  29.926  1.00 90.50 106 A  1 
ATOM   836  C CG  . HIS A  1  106 ? 16.068  0.881   29.871  1.00 87.88 106 A  1 
ATOM   837  N ND1 . HIS A  1  106 ? 16.830  1.556   30.790  1.00 78.05 106 A  1 
ATOM   838  C CD2 . HIS A  1  106 ? 15.709  1.796   28.910  1.00 77.83 106 A  1 
ATOM   839  C CE1 . HIS A  1  106 ? 16.930  2.840   30.392  1.00 78.96 106 A  1 
ATOM   840  N NE2 . HIS A  1  106 ? 16.265  3.013   29.251  1.00 81.05 106 A  1 
ATOM   841  N N   . LYS A  1  107 ? 13.083  -2.544  31.721  1.00 93.59 107 A  1 
ATOM   842  C CA  . LYS A  1  107 ? 12.468  -3.869  31.874  1.00 94.20 107 A  1 
ATOM   843  C C   . LYS A  1  107 ? 12.103  -4.538  30.543  1.00 94.64 107 A  1 
ATOM   844  O O   . LYS A  1  107 ? 12.253  -5.748  30.410  1.00 94.45 107 A  1 
ATOM   845  C CB  . LYS A  1  107 ? 11.224  -3.748  32.770  1.00 94.06 107 A  1 
ATOM   846  C CG  . LYS A  1  107 ? 10.580  -5.114  33.036  1.00 90.50 107 A  1 
ATOM   847  C CD  . LYS A  1  107 ? 9.296   -5.009  33.864  1.00 89.21 107 A  1 
ATOM   848  C CE  . LYS A  1  107 ? 8.724   -6.425  33.950  1.00 82.93 107 A  1 
ATOM   849  N NZ  . LYS A  1  107 ? 7.357   -6.456  34.503  1.00 76.42 107 A  1 
ATOM   850  N N   . TYR A  1  108 ? 11.595  -3.754  29.590  1.00 95.32 108 A  1 
ATOM   851  C CA  . TYR A  1  108 ? 11.040  -4.273  28.337  1.00 95.62 108 A  1 
ATOM   852  C C   . TYR A  1  108 ? 11.998  -4.170  27.146  1.00 95.48 108 A  1 
ATOM   853  O O   . TYR A  1  108 ? 11.578  -4.400  26.016  1.00 94.69 108 A  1 
ATOM   854  C CB  . TYR A  1  108 ? 9.697   -3.601  28.063  1.00 96.05 108 A  1 
ATOM   855  C CG  . TYR A  1  108 ? 8.643   -3.919  29.100  1.00 96.29 108 A  1 
ATOM   856  C CD1 . TYR A  1  108 ? 8.116   -5.226  29.188  1.00 95.65 108 A  1 
ATOM   857  C CD2 . TYR A  1  108 ? 8.179   -2.924  29.967  1.00 95.48 108 A  1 
ATOM   858  C CE1 . TYR A  1  108 ? 7.129   -5.529  30.134  1.00 95.28 108 A  1 
ATOM   859  C CE2 . TYR A  1  108 ? 7.184   -3.214  30.922  1.00 95.28 108 A  1 
ATOM   860  C CZ  . TYR A  1  108 ? 6.658   -4.518  31.000  1.00 95.81 108 A  1 
ATOM   861  O OH  . TYR A  1  108 ? 5.691   -4.810  31.921  1.00 95.26 108 A  1 
ATOM   862  N N   . GLY A  1  109 ? 13.259  -3.856  27.391  1.00 94.48 109 A  1 
ATOM   863  C CA  . GLY A  1  109 ? 14.253  -3.787  26.330  1.00 93.82 109 A  1 
ATOM   864  C C   . GLY A  1  109 ? 14.865  -2.410  26.164  1.00 92.91 109 A  1 
ATOM   865  O O   . GLY A  1  109 ? 14.390  -1.405  26.693  1.00 91.80 109 A  1 
ATOM   866  N N   . GLN A  1  110 ? 15.945  -2.413  25.402  1.00 92.64 110 A  1 
ATOM   867  C CA  . GLN A  1  110 ? 16.675  -1.228  25.010  1.00 91.80 110 A  1 
ATOM   868  C C   . GLN A  1  110 ? 16.912  -1.303  23.503  1.00 91.74 110 A  1 
ATOM   869  O O   . GLN A  1  110 ? 17.094  -2.398  22.964  1.00 91.01 110 A  1 
ATOM   870  C CB  . GLN A  1  110 ? 18.018  -1.157  25.752  1.00 90.34 110 A  1 
ATOM   871  C CG  . GLN A  1  110 ? 17.849  -1.029  27.275  1.00 87.34 110 A  1 
ATOM   872  C CD  . GLN A  1  110 ? 19.178  -1.136  28.018  1.00 87.50 110 A  1 
ATOM   873  O OE1 . GLN A  1  110 ? 20.143  -0.450  27.738  1.00 82.55 110 A  1 
ATOM   874  N NE2 . GLN A  1  110 ? 19.274  -2.006  28.999  1.00 80.63 110 A  1 
ATOM   875  N N   . TYR A  1  111 ? 16.938  -0.147  22.843  1.00 90.43 111 A  1 
ATOM   876  C CA  . TYR A  1  111 ? 17.441  -0.109  21.471  1.00 89.41 111 A  1 
ATOM   877  C C   . TYR A  1  111 ? 18.893  -0.605  21.436  1.00 88.08 111 A  1 
ATOM   878  O O   . TYR A  1  111 ? 19.648  -0.398  22.384  1.00 85.82 111 A  1 
ATOM   879  C CB  . TYR A  1  111 ? 17.317  1.305   20.903  1.00 89.09 111 A  1 
ATOM   880  C CG  . TYR A  1  111 ? 15.900  1.840   20.837  1.00 89.41 111 A  1 
ATOM   881  C CD1 . TYR A  1  111 ? 14.901  1.134   20.139  1.00 87.99 111 A  1 
ATOM   882  C CD2 . TYR A  1  111 ? 15.568  3.061   21.462  1.00 88.38 111 A  1 
ATOM   883  C CE1 . TYR A  1  111 ? 13.587  1.636   20.067  1.00 87.99 111 A  1 
ATOM   884  C CE2 . TYR A  1  111 ? 14.256  3.574   21.394  1.00 88.05 111 A  1 
ATOM   885  C CZ  . TYR A  1  111 ? 13.268  2.857   20.692  1.00 89.23 111 A  1 
ATOM   886  O OH  . TYR A  1  111 ? 11.993  3.348   20.627  1.00 88.16 111 A  1 
ATOM   887  N N   . GLU A  1  112 ? 19.262  -1.259  20.340  1.00 90.23 112 A  1 
ATOM   888  C CA  . GLU A  1  112 ? 20.565  -1.897  20.130  1.00 90.07 112 A  1 
ATOM   889  C C   . GLU A  1  112 ? 20.838  -3.136  21.010  1.00 91.25 112 A  1 
ATOM   890  O O   . GLU A  1  112 ? 21.958  -3.645  21.014  1.00 90.16 112 A  1 
ATOM   891  C CB  . GLU A  1  112 ? 21.732  -0.893  20.183  1.00 87.54 112 A  1 
ATOM   892  C CG  . GLU A  1  112 ? 21.484  0.397   19.392  1.00 83.44 112 A  1 
ATOM   893  C CD  . GLU A  1  112 ? 22.797  1.170   19.211  1.00 77.69 112 A  1 
ATOM   894  O OE1 . GLU A  1  112 ? 23.235  1.310   18.042  1.00 70.47 112 A  1 
ATOM   895  O OE2 . GLU A  1  112 ? 23.439  1.586   20.194  1.00 70.17 112 A  1 
ATOM   896  N N   . CYS A  1  113 ? 19.841  -3.646  21.724  1.00 92.96 113 A  1 
ATOM   897  C CA  . CYS A  1  113 ? 19.913  -4.928  22.406  1.00 94.09 113 A  1 
ATOM   898  C C   . CYS A  1  113 ? 18.819  -5.875  21.915  1.00 95.18 113 A  1 
ATOM   899  O O   . CYS A  1  113 ? 17.744  -5.441  21.507  1.00 94.62 113 A  1 
ATOM   900  C CB  . CYS A  1  113 ? 19.823  -4.730  23.918  1.00 93.44 113 A  1 
ATOM   901  S SG  . CYS A  1  113 ? 21.356  -4.068  24.608  1.00 91.96 113 A  1 
ATOM   902  N N   . ASP A  1  114 ? 19.084  -7.173  22.023  1.00 95.22 114 A  1 
ATOM   903  C CA  . ASP A  1  114 ? 18.090  -8.193  21.747  1.00 96.17 114 A  1 
ATOM   904  C C   . ASP A  1  114 ? 16.964  -8.219  22.791  1.00 96.42 114 A  1 
ATOM   905  O O   . ASP A  1  114 ? 17.030  -7.587  23.845  1.00 95.97 114 A  1 
ATOM   906  C CB  . ASP A  1  114 ? 18.770  -9.560  21.597  1.00 96.25 114 A  1 
ATOM   907  C CG  . ASP A  1  114 ? 19.416  -9.733  20.236  1.00 95.92 114 A  1 
ATOM   908  O OD1 . ASP A  1  114 ? 18.856  -9.231  19.234  1.00 93.51 114 A  1 
ATOM   909  O OD2 . ASP A  1  114 ? 20.452  -10.423 20.169  1.00 93.23 114 A  1 
ATOM   910  N N   . SER A  1  115 ? 15.901  -8.946  22.461  1.00 97.34 115 A  1 
ATOM   911  C CA  . SER A  1  115 ? 14.656  -8.943  23.225  1.00 97.62 115 A  1 
ATOM   912  C C   . SER A  1  115 ? 14.820  -9.583  24.603  1.00 97.76 115 A  1 
ATOM   913  O O   . SER A  1  115 ? 15.121  -10.772 24.682  1.00 96.97 115 A  1 
ATOM   914  C CB  . SER A  1  115 ? 13.583  -9.720  22.472  1.00 97.33 115 A  1 
ATOM   915  O OG  . SER A  1  115 ? 13.370  -9.181  21.190  1.00 93.59 115 A  1 
ATOM   916  N N   . PRO A  1  116 ? 14.524  -8.859  25.701  1.00 97.75 116 A  1 
ATOM   917  C CA  . PRO A  1  116 ? 14.320  -9.509  26.986  1.00 97.75 116 A  1 
ATOM   918  C C   . PRO A  1  116 ? 13.125  -10.457 26.938  1.00 97.96 116 A  1 
ATOM   919  O O   . PRO A  1  116 ? 12.179  -10.253 26.175  1.00 97.41 116 A  1 
ATOM   920  C CB  . PRO A  1  116 ? 14.101  -8.393  28.008  1.00 97.01 116 A  1 
ATOM   921  C CG  . PRO A  1  116 ? 13.804  -7.153  27.195  1.00 94.84 116 A  1 
ATOM   922  C CD  . PRO A  1  116 ? 14.252  -7.444  25.765  1.00 97.19 116 A  1 
ATOM   923  N N   . MET A  1  117 ? 13.127  -11.456 27.812  1.00 97.80 117 A  1 
ATOM   924  C CA  . MET A  1  117 ? 11.986  -12.371 27.918  1.00 97.63 117 A  1 
ATOM   925  C C   . MET A  1  117 ? 10.698  -11.631 28.296  1.00 97.82 117 A  1 
ATOM   926  O O   . MET A  1  117 ? 9.644   -11.948 27.751  1.00 97.35 117 A  1 
ATOM   927  C CB  . MET A  1  117 ? 12.296  -13.488 28.928  1.00 96.94 117 A  1 
ATOM   928  C CG  . MET A  1  117 ? 13.379  -14.453 28.443  1.00 92.25 117 A  1 
ATOM   929  S SD  . MET A  1  117 ? 13.069  -15.288 26.851  1.00 87.33 117 A  1 
ATOM   930  C CE  . MET A  1  117 ? 11.457  -16.039 27.143  1.00 77.70 117 A  1 
ATOM   931  N N   . GLU A  1  118 ? 10.775  -10.593 29.116  1.00 97.41 118 A  1 
ATOM   932  C CA  . GLU A  1  118 ? 9.623   -9.761  29.479  1.00 97.34 118 A  1 
ATOM   933  C C   . GLU A  1  118 ? 8.992   -9.044  28.283  1.00 97.75 118 A  1 
ATOM   934  O O   . GLU A  1  118 ? 7.773   -8.881  28.235  1.00 97.16 118 A  1 
ATOM   935  C CB  . GLU A  1  118 ? 10.025  -8.698  30.519  1.00 96.45 118 A  1 
ATOM   936  C CG  . GLU A  1  118 ? 10.250  -9.244  31.935  1.00 86.23 118 A  1 
ATOM   937  C CD  . GLU A  1  118 ? 11.628  -9.853  32.198  1.00 79.02 118 A  1 
ATOM   938  O OE1 . GLU A  1  118 ? 11.874  -10.150 33.395  1.00 71.66 118 A  1 
ATOM   939  O OE2 . GLU A  1  118 ? 12.431  -10.005 31.255  1.00 71.28 118 A  1 
ATOM   940  N N   . LEU A  1  119 ? 9.802   -8.629  27.316  1.00 97.96 119 A  1 
ATOM   941  C CA  . LEU A  1  119 ? 9.299   -8.056  26.069  1.00 98.11 119 A  1 
ATOM   942  C C   . LEU A  1  119 ? 8.505   -9.103  25.298  1.00 98.26 119 A  1 
ATOM   943  O O   . LEU A  1  119 ? 7.377   -8.845  24.877  1.00 98.06 119 A  1 
ATOM   944  C CB  . LEU A  1  119 ? 10.477  -7.505  25.236  1.00 97.93 119 A  1 
ATOM   945  C CG  . LEU A  1  119 ? 10.121  -7.098  23.791  1.00 96.94 119 A  1 
ATOM   946  C CD1 . LEU A  1  119 ? 9.074   -5.993  23.740  1.00 95.06 119 A  1 
ATOM   947  C CD2 . LEU A  1  119 ? 11.360  -6.591  23.058  1.00 94.90 119 A  1 
ATOM   948  N N   . PHE A  1  120 ? 9.081   -10.290 25.139  1.00 98.08 120 A  1 
ATOM   949  C CA  . PHE A  1  120 ? 8.442   -11.359 24.390  1.00 98.14 120 A  1 
ATOM   950  C C   . PHE A  1  120 ? 7.159   -11.855 25.066  1.00 98.16 120 A  1 
ATOM   951  O O   . PHE A  1  120 ? 6.133   -12.008 24.404  1.00 97.89 120 A  1 
ATOM   952  C CB  . PHE A  1  120 ? 9.446   -12.497 24.165  1.00 98.14 120 A  1 
ATOM   953  C CG  . PHE A  1  120 ? 8.890   -13.569 23.259  1.00 98.28 120 A  1 
ATOM   954  C CD1 . PHE A  1  120 ? 8.608   -14.860 23.753  1.00 97.51 120 A  1 
ATOM   955  C CD2 . PHE A  1  120 ? 8.600   -13.259 21.914  1.00 97.39 120 A  1 
ATOM   956  C CE1 . PHE A  1  120 ? 8.045   -15.820 22.918  1.00 97.37 120 A  1 
ATOM   957  C CE2 . PHE A  1  120 ? 8.022   -14.224 21.077  1.00 97.03 120 A  1 
ATOM   958  C CZ  . PHE A  1  120 ? 7.743   -15.503 21.576  1.00 97.75 120 A  1 
ATOM   959  N N   . GLU A  1  121 ? 7.159   -12.013 26.391  1.00 98.12 121 A  1 
ATOM   960  C CA  . GLU A  1  121 ? 5.964   -12.377 27.148  1.00 98.03 121 A  1 
ATOM   961  C C   . GLU A  1  121 ? 4.857   -11.318 27.027  1.00 98.19 121 A  1 
ATOM   962  O O   . GLU A  1  121 ? 3.687   -11.650 26.824  1.00 97.84 121 A  1 
ATOM   963  C CB  . GLU A  1  121 ? 6.325   -12.577 28.622  1.00 97.48 121 A  1 
ATOM   964  C CG  . GLU A  1  121 ? 7.119   -13.866 28.868  1.00 93.11 121 A  1 
ATOM   965  C CD  . GLU A  1  121 ? 7.529   -14.047 30.332  1.00 88.07 121 A  1 
ATOM   966  O OE1 . GLU A  1  121 ? 8.176   -15.073 30.622  1.00 80.32 121 A  1 
ATOM   967  O OE2 . GLU A  1  121 ? 7.170   -13.195 31.179  1.00 82.17 121 A  1 
ATOM   968  N N   . SER A  1  122 ? 5.227   -10.045 27.089  1.00 98.26 122 A  1 
ATOM   969  C CA  . SER A  1  122 ? 4.287   -8.936  26.878  1.00 98.25 122 A  1 
ATOM   970  C C   . SER A  1  122 ? 3.705   -8.958  25.467  1.00 98.48 122 A  1 
ATOM   971  O O   . SER A  1  122 ? 2.488   -8.776  25.306  1.00 98.10 122 A  1 
ATOM   972  C CB  . SER A  1  122 ? 4.984   -7.602  27.143  1.00 98.05 122 A  1 
ATOM   973  O OG  . SER A  1  122 ? 4.054   -6.537  27.003  1.00 96.19 122 A  1 
ATOM   974  N N   . LEU A  1  123 ? 4.534   -9.229  24.463  1.00 98.37 123 A  1 
ATOM   975  C CA  . LEU A  1  123 ? 4.096   -9.369  23.076  1.00 98.45 123 A  1 
ATOM   976  C C   . LEU A  1  123 ? 3.104   -10.525 22.931  1.00 98.42 123 A  1 
ATOM   977  O O   . LEU A  1  123 ? 2.023   -10.333 22.380  1.00 98.14 123 A  1 
ATOM   978  C CB  . LEU A  1  123 ? 5.328   -9.535  22.176  1.00 98.27 123 A  1 
ATOM   979  C CG  . LEU A  1  123 ? 5.023   -9.601  20.665  1.00 97.29 123 A  1 
ATOM   980  C CD1 . LEU A  1  123 ? 6.291   -9.255  19.896  1.00 93.20 123 A  1 
ATOM   981  C CD2 . LEU A  1  123 ? 4.587   -10.997 20.186  1.00 92.29 123 A  1 
ATOM   982  N N   . VAL A  1  124 ? 3.432   -11.709 23.456  1.00 98.40 124 A  1 
ATOM   983  C CA  . VAL A  1  124 ? 2.570   -12.892 23.355  1.00 98.41 124 A  1 
ATOM   984  C C   . VAL A  1  124 ? 1.225   -12.648 24.038  1.00 98.36 124 A  1 
ATOM   985  O O   . VAL A  1  124 ? 0.179   -12.991 23.482  1.00 97.99 124 A  1 
ATOM   986  C CB  . VAL A  1  124 ? 3.278   -14.128 23.941  1.00 98.30 124 A  1 
ATOM   987  C CG1 . VAL A  1  124 ? 2.360   -15.347 23.979  1.00 97.28 124 A  1 
ATOM   988  C CG2 . VAL A  1  124 ? 4.491   -14.517 23.079  1.00 97.32 124 A  1 
ATOM   989  N N   . SER A  1  125 ? 1.228   -11.994 25.191  1.00 98.37 125 A  1 
ATOM   990  C CA  . SER A  1  125 ? 0.006   -11.613 25.896  1.00 98.16 125 A  1 
ATOM   991  C C   . SER A  1  125 ? -0.858  -10.657 25.070  1.00 98.19 125 A  1 
ATOM   992  O O   . SER A  1  125 ? -2.081  -10.833 24.989  1.00 97.70 125 A  1 
ATOM   993  C CB  . SER A  1  125 ? 0.363   -10.977 27.235  1.00 97.71 125 A  1 
ATOM   994  O OG  . SER A  1  125 ? -0.813  -10.688 27.960  1.00 86.39 125 A  1 
ATOM   995  N N   . ASN A  1  126 ? -0.241  -9.669  24.409  1.00 98.12 126 A  1 
ATOM   996  C CA  . ASN A  1  126 ? -0.977  -8.745  23.551  1.00 98.14 126 A  1 
ATOM   997  C C   . ASN A  1  126 ? -1.486  -9.425  22.281  1.00 98.01 126 A  1 
ATOM   998  O O   . ASN A  1  126 ? -2.655  -9.266  21.934  1.00 97.50 126 A  1 
ATOM   999  C CB  . ASN A  1  126 ? -0.106  -7.531  23.234  1.00 98.08 126 A  1 
ATOM   1000 C CG  . ASN A  1  126 ? -0.954  -6.462  22.579  1.00 97.20 126 A  1 
ATOM   1001 O OD1 . ASN A  1  126 ? -1.000  -6.308  21.384  1.00 85.39 126 A  1 
ATOM   1002 N ND2 . ASN A  1  126 ? -1.709  -5.728  23.366  1.00 85.50 126 A  1 
ATOM   1003 N N   . ALA A  1  127 ? -0.660  -10.248 21.643  1.00 98.39 127 A  1 
ATOM   1004 C CA  . ALA A  1  127 ? -1.045  -11.002 20.459  1.00 98.29 127 A  1 
ATOM   1005 C C   . ALA A  1  127 ? -2.247  -11.914 20.723  1.00 97.94 127 A  1 
ATOM   1006 O O   . ALA A  1  127 ? -3.137  -12.037 19.882  1.00 97.13 127 A  1 
ATOM   1007 C CB  . ALA A  1  127 ? 0.171   -11.790 19.971  1.00 98.12 127 A  1 
ATOM   1008 N N   . LYS A  1  128 ? -2.329  -12.490 21.930  1.00 98.10 128 A  1 
ATOM   1009 C CA  . LYS A  1  128 ? -3.503  -13.256 22.358  1.00 97.91 128 A  1 
ATOM   1010 C C   . LYS A  1  128 ? -4.751  -12.388 22.475  1.00 97.56 128 A  1 
ATOM   1011 O O   . LYS A  1  128 ? -5.848  -12.860 22.163  1.00 96.23 128 A  1 
ATOM   1012 C CB  . LYS A  1  128 ? -3.196  -13.966 23.684  1.00 97.53 128 A  1 
ATOM   1013 C CG  . LYS A  1  128 ? -4.345  -14.828 24.226  1.00 95.50 128 A  1 
ATOM   1014 C CD  . LYS A  1  128 ? -4.727  -15.951 23.261  1.00 92.94 128 A  1 
ATOM   1015 C CE  . LYS A  1  128 ? -5.824  -16.824 23.855  1.00 90.57 128 A  1 
ATOM   1016 N NZ  . LYS A  1  128 ? -6.142  -17.947 22.953  1.00 85.29 128 A  1 
ATOM   1017 N N   . GLN A  1  129 ? -4.628  -11.146 22.928  1.00 97.40 129 A  1 
ATOM   1018 C CA  . GLN A  1  129 ? -5.755  -10.222 23.022  1.00 97.07 129 A  1 
ATOM   1019 C C   . GLN A  1  129 ? -6.225  -9.730  21.652  1.00 96.65 129 A  1 
ATOM   1020 O O   . GLN A  1  129 ? -7.424  -9.625  21.430  1.00 94.92 129 A  1 
ATOM   1021 C CB  . GLN A  1  129 ? -5.380  -9.012  23.892  1.00 96.43 129 A  1 
ATOM   1022 C CG  . GLN A  1  129 ? -5.381  -9.353  25.390  1.00 88.37 129 A  1 
ATOM   1023 C CD  . GLN A  1  129 ? -5.081  -8.135  26.271  1.00 82.74 129 A  1 
ATOM   1024 O OE1 . GLN A  1  129 ? -4.658  -7.082  25.833  1.00 74.98 129 A  1 
ATOM   1025 N NE2 . GLN A  1  129 ? -5.299  -8.235  27.553  1.00 70.42 129 A  1 
ATOM   1026 N N   . THR A  1  130 ? -5.297  -9.431  20.754  1.00 96.70 130 A  1 
ATOM   1027 C CA  . THR A  1  130 ? -5.630  -8.868  19.436  1.00 95.54 130 A  1 
ATOM   1028 C C   . THR A  1  130 ? -6.056  -9.932  18.427  1.00 94.76 130 A  1 
ATOM   1029 O O   . THR A  1  130 ? -6.845  -9.633  17.530  1.00 91.78 130 A  1 
ATOM   1030 C CB  . THR A  1  130 ? -4.457  -8.072  18.858  1.00 94.54 130 A  1 
ATOM   1031 O OG1 . THR A  1  130 ? -3.300  -8.859  18.764  1.00 88.30 130 A  1 
ATOM   1032 C CG2 . THR A  1  130 ? -4.132  -6.857  19.730  1.00 87.95 130 A  1 
ATOM   1033 N N   . ASN A  1  131 ? -5.564  -11.148 18.575  1.00 95.21 131 A  1 
ATOM   1034 C CA  . ASN A  1  131 ? -5.879  -12.255 17.685  1.00 93.95 131 A  1 
ATOM   1035 C C   . ASN A  1  131 ? -6.080  -13.538 18.491  1.00 93.63 131 A  1 
ATOM   1036 O O   . ASN A  1  131 ? -5.169  -14.355 18.647  1.00 89.11 131 A  1 
ATOM   1037 C CB  . ASN A  1  131 ? -4.771  -12.355 16.628  1.00 90.90 131 A  1 
ATOM   1038 C CG  . ASN A  1  131 ? -5.164  -13.278 15.495  1.00 82.17 131 A  1 
ATOM   1039 O OD1 . ASN A  1  131 ? -6.306  -13.674 15.341  1.00 71.30 131 A  1 
ATOM   1040 N ND2 . ASN A  1  131 ? -4.235  -13.623 14.639  1.00 71.31 131 A  1 
ATOM   1041 N N   . GLU A  1  132 ? -7.279  -13.707 19.047  1.00 93.87 132 A  1 
ATOM   1042 C CA  . GLU A  1  132 ? -7.546  -14.755 20.038  1.00 93.51 132 A  1 
ATOM   1043 C C   . GLU A  1  132 ? -7.410  -16.181 19.486  1.00 93.70 132 A  1 
ATOM   1044 O O   . GLU A  1  132 ? -7.006  -17.097 20.208  1.00 90.47 132 A  1 
ATOM   1045 C CB  . GLU A  1  132 ? -8.949  -14.530 20.625  1.00 91.44 132 A  1 
ATOM   1046 C CG  . GLU A  1  132 ? -9.125  -15.256 21.962  1.00 81.24 132 A  1 
ATOM   1047 C CD  . GLU A  1  132 ? -10.550 -15.253 22.503  1.00 75.12 132 A  1 
ATOM   1048 O OE1 . GLU A  1  132 ? -10.742 -15.900 23.564  1.00 68.21 132 A  1 
ATOM   1049 O OE2 . GLU A  1  132 ? -11.455 -14.700 21.849  1.00 70.62 132 A  1 
ATOM   1050 N N   . LYS A  1  133 ? -7.753  -16.362 18.204  1.00 94.75 133 A  1 
ATOM   1051 C CA  . LYS A  1  133 ? -7.767  -17.658 17.518  1.00 94.97 133 A  1 
ATOM   1052 C C   . LYS A  1  133 ? -7.137  -17.562 16.128  1.00 95.98 133 A  1 
ATOM   1053 O O   . LYS A  1  133 ? -7.851  -17.695 15.130  1.00 94.20 133 A  1 
ATOM   1054 C CB  . LYS A  1  133 ? -9.192  -18.213 17.456  1.00 92.42 133 A  1 
ATOM   1055 C CG  . LYS A  1  133 ? -9.736  -18.591 18.832  1.00 82.23 133 A  1 
ATOM   1056 C CD  . LYS A  1  133 ? -11.124 -19.225 18.672  1.00 73.73 133 A  1 
ATOM   1057 C CE  . LYS A  1  133 ? -11.667 -19.584 20.049  1.00 63.05 133 A  1 
ATOM   1058 N NZ  . LYS A  1  133 ? -13.054 -20.078 19.950  1.00 53.45 133 A  1 
ATOM   1059 N N   . PRO A  1  134 ? -5.825  -17.341 16.034  1.00 97.11 134 A  1 
ATOM   1060 C CA  . PRO A  1  134 ? -5.147  -17.464 14.753  1.00 97.51 134 A  1 
ATOM   1061 C C   . PRO A  1  134 ? -5.241  -18.912 14.260  1.00 97.43 134 A  1 
ATOM   1062 O O   . PRO A  1  134 ? -5.214  -19.851 15.058  1.00 96.56 134 A  1 
ATOM   1063 C CB  . PRO A  1  134 ? -3.707  -17.022 15.007  1.00 97.19 134 A  1 
ATOM   1064 C CG  . PRO A  1  134 ? -3.479  -17.378 16.472  1.00 95.50 134 A  1 
ATOM   1065 C CD  . PRO A  1  134 ? -4.860  -17.155 17.102  1.00 97.14 134 A  1 
ATOM   1066 N N   . ALA A  1  135 ? -5.346  -19.089 12.951  1.00 97.55 135 A  1 
ATOM   1067 C CA  . ALA A  1  135 ? -5.334  -20.417 12.335  1.00 97.22 135 A  1 
ATOM   1068 C C   . ALA A  1  135 ? -3.989  -21.128 12.550  1.00 97.51 135 A  1 
ATOM   1069 O O   . ALA A  1  135 ? -3.940  -22.340 12.722  1.00 96.77 135 A  1 
ATOM   1070 C CB  . ALA A  1  135 ? -5.654  -20.261 10.851  1.00 96.66 135 A  1 
ATOM   1071 N N   . PHE A  1  136 ? -2.919  -20.346 12.568  1.00 98.06 136 A  1 
ATOM   1072 C CA  . PHE A  1  136 ? -1.567  -20.808 12.863  1.00 98.29 136 A  1 
ATOM   1073 C C   . PHE A  1  136 ? -0.668  -19.643 13.280  1.00 98.34 136 A  1 
ATOM   1074 O O   . PHE A  1  136 ? -1.041  -18.470 13.174  1.00 98.19 136 A  1 
ATOM   1075 C CB  . PHE A  1  136 ? -0.987  -21.547 11.646  1.00 98.11 136 A  1 
ATOM   1076 C CG  . PHE A  1  136 ? -0.869  -20.720 10.387  1.00 98.22 136 A  1 
ATOM   1077 C CD1 . PHE A  1  136 ? -1.967  -20.584 9.518   1.00 97.30 136 A  1 
ATOM   1078 C CD2 . PHE A  1  136 ? 0.363   -20.128 10.046  1.00 96.94 136 A  1 
ATOM   1079 C CE1 . PHE A  1  136 ? -1.836  -19.869 8.318   1.00 96.96 136 A  1 
ATOM   1080 C CE2 . PHE A  1  136 ? 0.492   -19.418 8.841   1.00 96.57 136 A  1 
ATOM   1081 C CZ  . PHE A  1  136 ? -0.607  -19.293 7.977   1.00 97.56 136 A  1 
ATOM   1082 N N   . ILE A  1  137 ? 0.516   -19.964 13.738  1.00 98.59 137 A  1 
ATOM   1083 C CA  . ILE A  1  137 ? 1.590   -19.014 14.026  1.00 98.61 137 A  1 
ATOM   1084 C C   . ILE A  1  137 ? 2.756   -19.351 13.102  1.00 98.65 137 A  1 
ATOM   1085 O O   . ILE A  1  137 ? 3.150   -20.512 13.003  1.00 98.51 137 A  1 
ATOM   1086 C CB  . ILE A  1  137 ? 1.989   -19.066 15.511  1.00 98.65 137 A  1 
ATOM   1087 C CG1 . ILE A  1  137 ? 0.774   -18.768 16.420  1.00 97.96 137 A  1 
ATOM   1088 C CG2 . ILE A  1  137 ? 3.139   -18.070 15.784  1.00 98.26 137 A  1 
ATOM   1089 C CD1 . ILE A  1  137 ? 1.031   -19.005 17.910  1.00 96.95 137 A  1 
ATOM   1090 N N   . LEU A  1  138 ? 3.320   -18.349 12.443  1.00 98.60 138 A  1 
ATOM   1091 C CA  . LEU A  1  138 ? 4.529   -18.483 11.643  1.00 98.66 138 A  1 
ATOM   1092 C C   . LEU A  1  138 ? 5.659   -17.695 12.293  1.00 98.65 138 A  1 
ATOM   1093 O O   . LEU A  1  138 ? 5.554   -16.488 12.506  1.00 98.34 138 A  1 
ATOM   1094 C CB  . LEU A  1  138 ? 4.249   -18.044 10.200  1.00 98.60 138 A  1 
ATOM   1095 C CG  . LEU A  1  138 ? 5.477   -18.089 9.278   1.00 98.20 138 A  1 
ATOM   1096 C CD1 . LEU A  1  138 ? 6.061   -19.497 9.154   1.00 96.65 138 A  1 
ATOM   1097 C CD2 . LEU A  1  138 ? 5.078   -17.615 7.876   1.00 96.76 138 A  1 
ATOM   1098 N N   . LEU A  1  139 ? 6.751   -18.393 12.588  1.00 98.63 139 A  1 
ATOM   1099 C CA  . LEU A  1  139 ? 7.987   -17.798 13.065  1.00 98.63 139 A  1 
ATOM   1100 C C   . LEU A  1  139 ? 8.908   -17.574 11.864  1.00 98.51 139 A  1 
ATOM   1101 O O   . LEU A  1  139 ? 9.259   -18.521 11.158  1.00 97.99 139 A  1 
ATOM   1102 C CB  . LEU A  1  139 ? 8.613   -18.701 14.136  1.00 98.49 139 A  1 
ATOM   1103 C CG  . LEU A  1  139 ? 7.696   -18.995 15.341  1.00 98.01 139 A  1 
ATOM   1104 C CD1 . LEU A  1  139 ? 8.419   -19.891 16.340  1.00 97.30 139 A  1 
ATOM   1105 C CD2 . LEU A  1  139 ? 7.275   -17.722 16.066  1.00 97.28 139 A  1 
ATOM   1106 N N   . GLY A  1  140 ? 9.285   -16.327 11.628  1.00 98.29 140 A  1 
ATOM   1107 C CA  . GLY A  1  140 ? 10.104  -15.903 10.490  1.00 98.05 140 A  1 
ATOM   1108 C C   . GLY A  1  140 ? 11.603  -16.124 10.655  1.00 97.84 140 A  1 
ATOM   1109 O O   . GLY A  1  140 ? 12.373  -15.594 9.854   1.00 94.69 140 A  1 
ATOM   1110 N N   . GLY A  1  141 ? 12.019  -16.901 11.664  1.00 97.67 141 A  1 
ATOM   1111 C CA  . GLY A  1  141 ? 13.415  -17.217 11.949  1.00 97.68 141 A  1 
ATOM   1112 C C   . GLY A  1  141 ? 14.082  -16.261 12.925  1.00 97.61 141 A  1 
ATOM   1113 O O   . GLY A  1  141 ? 13.451  -15.343 13.448  1.00 95.88 141 A  1 
ATOM   1114 N N   . ASP A  1  142 ? 15.360  -16.527 13.189  1.00 98.03 142 A  1 
ATOM   1115 C CA  . ASP A  1  142 ? 16.197  -15.833 14.167  1.00 97.86 142 A  1 
ATOM   1116 C C   . ASP A  1  142 ? 15.529  -15.720 15.546  1.00 97.96 142 A  1 
ATOM   1117 O O   . ASP A  1  142 ? 15.348  -14.642 16.120  1.00 96.80 142 A  1 
ATOM   1118 C CB  . ASP A  1  142 ? 16.753  -14.514 13.592  1.00 97.13 142 A  1 
ATOM   1119 C CG  . ASP A  1  142 ? 18.008  -14.704 12.730  1.00 95.73 142 A  1 
ATOM   1120 O OD1 . ASP A  1  142 ? 18.387  -15.858 12.440  1.00 92.27 142 A  1 
ATOM   1121 O OD2 . ASP A  1  142 ? 18.660  -13.682 12.416  1.00 92.09 142 A  1 
ATOM   1122 N N   . LEU A  1  143 ? 15.158  -16.872 16.096  1.00 97.69 143 A  1 
ATOM   1123 C CA  . LEU A  1  143 ? 14.521  -16.943 17.411  1.00 97.79 143 A  1 
ATOM   1124 C C   . LEU A  1  143 ? 15.517  -16.691 18.552  1.00 97.63 143 A  1 
ATOM   1125 O O   . LEU A  1  143 ? 15.116  -16.377 19.673  1.00 96.27 143 A  1 
ATOM   1126 C CB  . LEU A  1  143 ? 13.878  -18.323 17.594  1.00 97.48 143 A  1 
ATOM   1127 C CG  . LEU A  1  143 ? 12.889  -18.738 16.491  1.00 95.59 143 A  1 
ATOM   1128 C CD1 . LEU A  1  143 ? 12.223  -20.052 16.901  1.00 90.05 143 A  1 
ATOM   1129 C CD2 . LEU A  1  143 ? 11.781  -17.709 16.269  1.00 89.94 143 A  1 
ATOM   1130 N N   . ILE A  1  144 ? 16.790  -16.883 18.276  1.00 96.38 144 A  1 
ATOM   1131 C CA  . ILE A  1  144 ? 17.864  -16.943 19.257  1.00 95.90 144 A  1 
ATOM   1132 C C   . ILE A  1  144 ? 18.608  -15.612 19.253  1.00 96.20 144 A  1 
ATOM   1133 O O   . ILE A  1  144 ? 18.999  -15.129 18.194  1.00 94.56 144 A  1 
ATOM   1134 C CB  . ILE A  1  144 ? 18.799  -18.117 18.935  1.00 93.34 144 A  1 
ATOM   1135 C CG1 . ILE A  1  144 ? 17.997  -19.433 18.976  1.00 78.65 144 A  1 
ATOM   1136 C CG2 . ILE A  1  144 ? 19.979  -18.175 19.929  1.00 79.46 144 A  1 
ATOM   1137 C CD1 . ILE A  1  144 ? 18.755  -20.621 18.415  1.00 76.25 144 A  1 
ATOM   1138 N N   . ALA A  1  145 ? 18.844  -15.074 20.442  1.00 95.94 145 A  1 
ATOM   1139 C CA  . ALA A  1  145 ? 19.638  -13.864 20.586  1.00 95.87 145 A  1 
ATOM   1140 C C   . ALA A  1  145 ? 21.066  -14.057 20.058  1.00 95.29 145 A  1 
ATOM   1141 O O   . ALA A  1  145 ? 21.641  -15.146 20.144  1.00 93.15 145 A  1 
ATOM   1142 C CB  . ALA A  1  145 ? 19.641  -13.434 22.048  1.00 95.36 145 A  1 
ATOM   1143 N N   . HIS A  1  146 ? 21.638  -12.982 19.547  1.00 95.23 146 A  1 
ATOM   1144 C CA  . HIS A  1  146 ? 22.985  -12.997 18.989  1.00 94.89 146 A  1 
ATOM   1145 C C   . HIS A  1  146 ? 24.016  -13.550 19.990  1.00 94.32 146 A  1 
ATOM   1146 O O   . HIS A  1  146 ? 24.073  -13.156 21.156  1.00 91.87 146 A  1 
ATOM   1147 C CB  . HIS A  1  146 ? 23.374  -11.589 18.536  1.00 94.10 146 A  1 
ATOM   1148 C CG  . HIS A  1  146 ? 22.561  -11.105 17.356  1.00 94.26 146 A  1 
ATOM   1149 N ND1 . HIS A  1  146 ? 21.370  -10.441 17.424  1.00 88.35 146 A  1 
ATOM   1150 C CD2 . HIS A  1  146 ? 22.856  -11.256 16.024  1.00 88.77 146 A  1 
ATOM   1151 C CE1 . HIS A  1  146 ? 20.952  -10.194 16.167  1.00 89.47 146 A  1 
ATOM   1152 N NE2 . HIS A  1  146 ? 21.839  -10.673 15.284  1.00 90.33 146 A  1 
ATOM   1153 N N   . GLY A  1  147 ? 24.852  -14.457 19.497  1.00 93.36 147 A  1 
ATOM   1154 C CA  . GLY A  1  147 ? 25.933  -15.062 20.278  1.00 92.32 147 A  1 
ATOM   1155 C C   . GLY A  1  147 ? 25.517  -16.230 21.187  1.00 92.62 147 A  1 
ATOM   1156 O O   . GLY A  1  147 ? 26.385  -16.805 21.838  1.00 88.94 147 A  1 
ATOM   1157 N N   . LEU A  1  148 ? 24.244  -16.621 21.225  1.00 93.80 148 A  1 
ATOM   1158 C CA  . LEU A  1  148 ? 23.773  -17.754 22.033  1.00 93.13 148 A  1 
ATOM   1159 C C   . LEU A  1  148 ? 23.698  -19.085 21.275  1.00 92.60 148 A  1 
ATOM   1160 O O   . LEU A  1  148 ? 23.558  -20.142 21.894  1.00 88.61 148 A  1 
ATOM   1161 C CB  . LEU A  1  148 ? 22.428  -17.414 22.678  1.00 92.01 148 A  1 
ATOM   1162 C CG  . LEU A  1  148 ? 22.439  -16.203 23.629  1.00 90.57 148 A  1 
ATOM   1163 C CD1 . LEU A  1  148 ? 21.086  -16.134 24.337  1.00 87.30 148 A  1 
ATOM   1164 C CD2 . LEU A  1  148 ? 23.521  -16.293 24.703  1.00 87.05 148 A  1 
ATOM   1165 N N   . ASN A  1  149 ? 23.824  -19.058 19.953  1.00 91.54 149 A  1 
ATOM   1166 C CA  . ASN A  1  149 ? 23.726  -20.228 19.076  1.00 91.76 149 A  1 
ATOM   1167 C C   . ASN A  1  149 ? 25.030  -21.053 19.035  1.00 91.40 149 A  1 
ATOM   1168 O O   . ASN A  1  149 ? 25.585  -21.338 17.970  1.00 86.76 149 A  1 
ATOM   1169 C CB  . ASN A  1  149 ? 23.227  -19.770 17.694  1.00 89.73 149 A  1 
ATOM   1170 C CG  . ASN A  1  149 ? 24.146  -18.782 16.992  1.00 89.62 149 A  1 
ATOM   1171 O OD1 . ASN A  1  149 ? 24.867  -18.003 17.602  1.00 81.10 149 A  1 
ATOM   1172 N ND2 . ASN A  1  149 ? 24.106  -18.766 15.679  1.00 82.49 149 A  1 
ATOM   1173 N N   . THR A  1  150 ? 25.542  -21.420 20.206  1.00 91.59 150 A  1 
ATOM   1174 C CA  . THR A  1  150 ? 26.859  -22.062 20.329  1.00 89.99 150 A  1 
ATOM   1175 C C   . THR A  1  150 ? 26.824  -23.579 20.206  1.00 89.76 150 A  1 
ATOM   1176 O O   . THR A  1  150 ? 27.775  -24.182 19.711  1.00 85.41 150 A  1 
ATOM   1177 C CB  . THR A  1  150 ? 27.514  -21.680 21.661  1.00 87.87 150 A  1 
ATOM   1178 O OG1 . THR A  1  150 ? 26.667  -21.993 22.746  1.00 82.40 150 A  1 
ATOM   1179 C CG2 . THR A  1  150 ? 27.821  -20.186 21.738  1.00 80.84 150 A  1 
ATOM   1180 N N   . ASP A  1  151 ? 25.743  -24.201 20.656  1.00 93.02 151 A  1 
ATOM   1181 C CA  . ASP A  1  151 ? 25.584  -25.648 20.645  1.00 93.16 151 A  1 
ATOM   1182 C C   . ASP A  1  151 ? 24.109  -26.063 20.557  1.00 93.80 151 A  1 
ATOM   1183 O O   . ASP A  1  151 ? 23.185  -25.270 20.757  1.00 92.83 151 A  1 
ATOM   1184 C CB  . ASP A  1  151 ? 26.290  -26.266 21.869  1.00 91.46 151 A  1 
ATOM   1185 C CG  . ASP A  1  151 ? 25.637  -25.907 23.197  1.00 88.10 151 A  1 
ATOM   1186 O OD1 . ASP A  1  151 ? 24.469  -26.318 23.393  1.00 81.25 151 A  1 
ATOM   1187 O OD2 . ASP A  1  151 ? 26.301  -25.278 24.047  1.00 81.23 151 A  1 
ATOM   1188 N N   . SER A  1  152 ? 23.888  -27.340 20.290  1.00 95.07 152 A  1 
ATOM   1189 C CA  . SER A  1  152 ? 22.548  -27.886 20.106  1.00 95.34 152 A  1 
ATOM   1190 C C   . SER A  1  152 ? 21.662  -27.812 21.354  1.00 95.58 152 A  1 
ATOM   1191 O O   . SER A  1  152 ? 20.436  -27.820 21.256  1.00 94.67 152 A  1 
ATOM   1192 C CB  . SER A  1  152 ? 22.655  -29.344 19.642  1.00 94.23 152 A  1 
ATOM   1193 O OG  . SER A  1  152 ? 23.283  -30.151 20.617  1.00 80.05 152 A  1 
ATOM   1194 N N   . LYS A  1  153 ? 22.257  -27.732 22.531  1.00 95.83 153 A  1 
ATOM   1195 C CA  . LYS A  1  153 ? 21.528  -27.665 23.790  1.00 95.65 153 A  1 
ATOM   1196 C C   . LYS A  1  153 ? 20.997  -26.259 24.033  1.00 95.73 153 A  1 
ATOM   1197 O O   . LYS A  1  153 ? 19.820  -26.109 24.369  1.00 94.82 153 A  1 
ATOM   1198 C CB  . LYS A  1  153 ? 22.443  -28.167 24.917  1.00 95.29 153 A  1 
ATOM   1199 C CG  . LYS A  1  153 ? 21.653  -28.699 26.116  1.00 84.03 153 A  1 
ATOM   1200 C CD  . LYS A  1  153 ? 22.643  -29.133 27.207  1.00 79.22 153 A  1 
ATOM   1201 C CE  . LYS A  1  153 ? 21.922  -29.745 28.397  1.00 67.69 153 A  1 
ATOM   1202 N NZ  . LYS A  1  153 ? 22.881  -30.018 29.499  1.00 58.47 153 A  1 
ATOM   1203 N N   . MET A  1  154 ? 21.851  -25.257 23.807  1.00 95.28 154 A  1 
ATOM   1204 C CA  . MET A  1  154 ? 21.465  -23.846 23.799  1.00 94.33 154 A  1 
ATOM   1205 C C   . MET A  1  154 ? 20.422  -23.567 22.719  1.00 95.07 154 A  1 
ATOM   1206 O O   . MET A  1  154 ? 19.366  -23.025 23.030  1.00 94.12 154 A  1 
ATOM   1207 C CB  . MET A  1  154 ? 22.698  -22.961 23.600  1.00 92.60 154 A  1 
ATOM   1208 C CG  . MET A  1  154 ? 23.491  -22.788 24.894  1.00 83.78 154 A  1 
ATOM   1209 S SD  . MET A  1  154 ? 22.606  -21.905 26.225  1.00 76.67 154 A  1 
ATOM   1210 C CE  . MET A  1  154 ? 22.603  -20.225 25.554  1.00 66.87 154 A  1 
ATOM   1211 N N   . LEU A  1  155 ? 20.658  -24.063 21.514  1.00 95.67 155 A  1 
ATOM   1212 C CA  . LEU A  1  155 ? 19.730  -23.927 20.393  1.00 96.04 155 A  1 
ATOM   1213 C C   . LEU A  1  155 ? 18.329  -24.440 20.749  1.00 96.68 155 A  1 
ATOM   1214 O O   . LEU A  1  155 ? 17.331  -23.731 20.637  1.00 96.33 155 A  1 
ATOM   1215 C CB  . LEU A  1  155 ? 20.303  -24.710 19.192  1.00 95.10 155 A  1 
ATOM   1216 C CG  . LEU A  1  155 ? 20.023  -24.008 17.859  1.00 90.05 155 A  1 
ATOM   1217 C CD1 . LEU A  1  155 ? 21.150  -23.029 17.561  1.00 87.93 155 A  1 
ATOM   1218 C CD2 . LEU A  1  155 ? 19.945  -25.000 16.714  1.00 87.72 155 A  1 
ATOM   1219 N N   . LYS A  1  156 ? 18.248  -25.652 21.251  1.00 96.38 156 A  1 
ATOM   1220 C CA  . LYS A  1  156 ? 16.982  -26.272 21.646  1.00 96.91 156 A  1 
ATOM   1221 C C   . LYS A  1  156 ? 16.290  -25.519 22.781  1.00 97.16 156 A  1 
ATOM   1222 O O   . LYS A  1  156 ? 15.062  -25.440 22.797  1.00 97.05 156 A  1 
ATOM   1223 C CB  . LYS A  1  156 ? 17.246  -27.734 22.030  1.00 97.07 156 A  1 
ATOM   1224 C CG  . LYS A  1  156 ? 15.943  -28.482 22.356  1.00 94.97 156 A  1 
ATOM   1225 C CD  . LYS A  1  156 ? 16.242  -29.913 22.779  1.00 93.11 156 A  1 
ATOM   1226 C CE  . LYS A  1  156 ? 14.920  -30.578 23.154  1.00 85.98 156 A  1 
ATOM   1227 N NZ  . LYS A  1  156 ? 15.139  -31.935 23.687  1.00 79.62 156 A  1 
ATOM   1228 N N   . GLN A  1  157 ? 17.058  -25.020 23.747  1.00 96.83 157 A  1 
ATOM   1229 C CA  . GLN A  1  157 ? 16.495  -24.253 24.854  1.00 96.77 157 A  1 
ATOM   1230 C C   . GLN A  1  157 ? 15.957  -22.906 24.367  1.00 96.75 157 A  1 
ATOM   1231 O O   . GLN A  1  157 ? 14.847  -22.550 24.736  1.00 96.26 157 A  1 
ATOM   1232 C CB  . GLN A  1  157 ? 17.540  -24.093 25.964  1.00 96.50 157 A  1 
ATOM   1233 C CG  . GLN A  1  157 ? 16.937  -23.452 27.230  1.00 91.51 157 A  1 
ATOM   1234 C CD  . GLN A  1  157 ? 15.773  -24.268 27.810  1.00 87.19 157 A  1 
ATOM   1235 O OE1 . GLN A  1  157 ? 15.830  -25.481 27.952  1.00 80.65 157 A  1 
ATOM   1236 N NE2 . GLN A  1  157 ? 14.679  -23.635 28.135  1.00 75.21 157 A  1 
ATOM   1237 N N   . SER A  1  158 ? 16.687  -22.231 23.492  1.00 96.25 158 A  1 
ATOM   1238 C CA  . SER A  1  158 ? 16.259  -20.957 22.912  1.00 95.97 158 A  1 
ATOM   1239 C C   . SER A  1  158 ? 14.988  -21.096 22.078  1.00 96.61 158 A  1 
ATOM   1240 O O   . SER A  1  158 ? 14.072  -20.300 22.234  1.00 96.24 158 A  1 
ATOM   1241 C CB  . SER A  1  158 ? 17.391  -20.376 22.072  1.00 94.75 158 A  1 
ATOM   1242 O OG  . SER A  1  158 ? 18.508  -20.123 22.894  1.00 82.03 158 A  1 
ATOM   1243 N N   . PHE A  1  159 ? 14.862  -22.165 21.291  1.00 97.39 159 A  1 
ATOM   1244 C CA  . PHE A  1  159 ? 13.593  -22.461 20.613  1.00 97.79 159 A  1 
ATOM   1245 C C   . PHE A  1  159 ? 12.438  -22.658 21.592  1.00 97.96 159 A  1 
ATOM   1246 O O   . PHE A  1  159 ? 11.336  -22.153 21.379  1.00 97.66 159 A  1 
ATOM   1247 C CB  . PHE A  1  159 ? 13.749  -23.706 19.727  1.00 97.67 159 A  1 
ATOM   1248 C CG  . PHE A  1  159 ? 14.703  -23.583 18.575  1.00 97.59 159 A  1 
ATOM   1249 C CD1 . PHE A  1  159 ? 14.811  -22.393 17.830  1.00 96.21 159 A  1 
ATOM   1250 C CD2 . PHE A  1  159 ? 15.476  -24.698 18.180  1.00 95.93 159 A  1 
ATOM   1251 C CE1 . PHE A  1  159 ? 15.677  -22.308 16.736  1.00 95.70 159 A  1 
ATOM   1252 C CE2 . PHE A  1  159 ? 16.339  -24.615 17.088  1.00 95.35 159 A  1 
ATOM   1253 C CZ  . PHE A  1  159 ? 16.446  -23.419 16.360  1.00 96.41 159 A  1 
ATOM   1254 N N   . LYS A  1  160 ? 12.679  -23.355 22.716  1.00 97.85 160 A  1 
ATOM   1255 C CA  . LYS A  1  160 ? 11.659  -23.543 23.751  1.00 97.88 160 A  1 
ATOM   1256 C C   . LYS A  1  160 ? 11.302  -22.256 24.479  1.00 98.04 160 A  1 
ATOM   1257 O O   . LYS A  1  160 ? 10.144  -22.119 24.862  1.00 97.54 160 A  1 
ATOM   1258 C CB  . LYS A  1  160 ? 12.094  -24.584 24.772  1.00 97.39 160 A  1 
ATOM   1259 C CG  . LYS A  1  160 ? 11.830  -26.000 24.272  1.00 90.77 160 A  1 
ATOM   1260 C CD  . LYS A  1  160 ? 12.047  -26.967 25.444  1.00 85.64 160 A  1 
ATOM   1261 C CE  . LYS A  1  160 ? 11.490  -28.327 25.106  1.00 76.16 160 A  1 
ATOM   1262 N NZ  . LYS A  1  160 ? 11.294  -29.108 26.344  1.00 66.89 160 A  1 
ATOM   1263 N N   . ASN A  1  161 ? 12.242  -21.334 24.667  1.00 97.59 161 A  1 
ATOM   1264 C CA  . ASN A  1  161 ? 11.966  -20.035 25.272  1.00 97.23 161 A  1 
ATOM   1265 C C   . ASN A  1  161 ? 10.933  -19.253 24.455  1.00 97.68 161 A  1 
ATOM   1266 O O   . ASN A  1  161 ? 10.139  -18.515 25.028  1.00 97.15 161 A  1 
ATOM   1267 C CB  . ASN A  1  161 ? 13.268  -19.236 25.411  1.00 96.61 161 A  1 
ATOM   1268 C CG  . ASN A  1  161 ? 14.265  -19.819 26.401  1.00 94.91 161 A  1 
ATOM   1269 O OD1 . ASN A  1  161 ? 14.002  -20.736 27.155  1.00 89.22 161 A  1 
ATOM   1270 N ND2 . ASN A  1  161 ? 15.467  -19.284 26.417  1.00 88.13 161 A  1 
ATOM   1271 N N   . VAL A  1  162 ? 10.899  -19.462 23.139  1.00 97.98 162 A  1 
ATOM   1272 C CA  . VAL A  1  162 ? 9.909   -18.855 22.241  1.00 98.14 162 A  1 
ATOM   1273 C C   . VAL A  1  162 ? 8.635   -19.699 22.153  1.00 98.38 162 A  1 
ATOM   1274 O O   . VAL A  1  162 ? 7.529   -19.180 22.309  1.00 98.06 162 A  1 
ATOM   1275 C CB  . VAL A  1  162 ? 10.532  -18.622 20.854  1.00 97.92 162 A  1 
ATOM   1276 C CG1 . VAL A  1  162 ? 9.498   -18.128 19.838  1.00 96.20 162 A  1 
ATOM   1277 C CG2 . VAL A  1  162 ? 11.651  -17.584 20.948  1.00 96.18 162 A  1 
ATOM   1278 N N   . THR A  1  163 ? 8.755   -21.005 21.921  1.00 98.34 163 A  1 
ATOM   1279 C CA  . THR A  1  163 ? 7.566   -21.833 21.673  1.00 98.48 163 A  1 
ATOM   1280 C C   . THR A  1  163 ? 6.717   -22.076 22.920  1.00 98.36 163 A  1 
ATOM   1281 O O   . THR A  1  163 ? 5.509   -22.219 22.789  1.00 97.99 163 A  1 
ATOM   1282 C CB  . THR A  1  163 ? 7.904   -23.182 21.030  1.00 98.12 163 A  1 
ATOM   1283 O OG1 . THR A  1  163 ? 8.790   -23.927 21.820  1.00 95.57 163 A  1 
ATOM   1284 C CG2 . THR A  1  163 ? 8.519   -23.013 19.643  1.00 94.99 163 A  1 
ATOM   1285 N N   . ALA A  1  164 ? 7.304   -22.114 24.109  1.00 98.25 164 A  1 
ATOM   1286 C CA  . ALA A  1  164 ? 6.550   -22.414 25.324  1.00 98.18 164 A  1 
ATOM   1287 C C   . ALA A  1  164 ? 5.538   -21.312 25.693  1.00 98.29 164 A  1 
ATOM   1288 O O   . ALA A  1  164 ? 4.379   -21.656 25.937  1.00 97.77 164 A  1 
ATOM   1289 C CB  . ALA A  1  164 ? 7.521   -22.774 26.465  1.00 97.72 164 A  1 
ATOM   1290 N N   . PRO A  1  165 ? 5.893   -20.016 25.672  1.00 98.25 165 A  1 
ATOM   1291 C CA  . PRO A  1  165 ? 4.909   -18.946 25.862  1.00 98.15 165 A  1 
ATOM   1292 C C   . PRO A  1  165 ? 3.812   -18.942 24.792  1.00 98.25 165 A  1 
ATOM   1293 O O   . PRO A  1  165 ? 2.633   -18.788 25.119  1.00 97.88 165 A  1 
ATOM   1294 C CB  . PRO A  1  165 ? 5.709   -17.638 25.849  1.00 97.72 165 A  1 
ATOM   1295 C CG  . PRO A  1  165 ? 7.110   -18.063 26.260  1.00 96.24 165 A  1 
ATOM   1296 C CD  . PRO A  1  165 ? 7.231   -19.456 25.641  1.00 97.84 165 A  1 
ATOM   1297 N N   . LEU A  1  166 ? 4.186   -19.177 23.537  1.00 98.40 166 A  1 
ATOM   1298 C CA  . LEU A  1  166 ? 3.226   -19.238 22.437  1.00 98.47 166 A  1 
ATOM   1299 C C   . LEU A  1  166 ? 2.246   -20.404 22.607  1.00 98.49 166 A  1 
ATOM   1300 O O   . LEU A  1  166 ? 1.040   -20.221 22.458  1.00 98.03 166 A  1 
ATOM   1301 C CB  . LEU A  1  166 ? 3.967   -19.356 21.095  1.00 98.37 166 A  1 
ATOM   1302 C CG  . LEU A  1  166 ? 4.710   -18.073 20.658  1.00 97.81 166 A  1 
ATOM   1303 C CD1 . LEU A  1  166 ? 5.560   -18.376 19.437  1.00 96.98 166 A  1 
ATOM   1304 C CD2 . LEU A  1  166 ? 3.735   -16.952 20.297  1.00 96.81 166 A  1 
ATOM   1305 N N   . GLU A  1  167 ? 2.748   -21.560 22.956  1.00 98.17 167 A  1 
ATOM   1306 C CA  . GLU A  1  167 ? 1.910   -22.747 23.159  1.00 97.99 167 A  1 
ATOM   1307 C C   . GLU A  1  167 ? 0.987   -22.604 24.376  1.00 97.90 167 A  1 
ATOM   1308 O O   . GLU A  1  167 ? -0.141  -23.093 24.364  1.00 97.24 167 A  1 
ATOM   1309 C CB  . GLU A  1  167 ? 2.843   -23.960 23.275  1.00 96.96 167 A  1 
ATOM   1310 C CG  . GLU A  1  167 ? 2.093   -25.288 23.179  1.00 90.36 167 A  1 
ATOM   1311 C CD  . GLU A  1  167 ? 3.058   -26.480 23.144  1.00 90.49 167 A  1 
ATOM   1312 O OE1 . GLU A  1  167 ? 2.662   -27.560 22.660  1.00 84.36 167 A  1 
ATOM   1313 O OE2 . GLU A  1  167 ? 4.242   -26.371 23.526  1.00 86.97 167 A  1 
ATOM   1314 N N   . ALA A  1  168 ? 1.433   -21.874 25.392  1.00 97.95 168 A  1 
ATOM   1315 C CA  . ALA A  1  168 ? 0.600   -21.571 26.545  1.00 97.91 168 A  1 
ATOM   1316 C C   . ALA A  1  168 ? -0.526  -20.574 26.202  1.00 97.93 168 A  1 
ATOM   1317 O O   . ALA A  1  168 ? -1.664  -20.750 26.639  1.00 97.28 168 A  1 
ATOM   1318 C CB  . ALA A  1  168 ? 1.494   -21.039 27.666  1.00 97.67 168 A  1 
ATOM   1319 N N   . ALA A  1  169 ? -0.219  -19.565 25.417  1.00 98.14 169 A  1 
ATOM   1320 C CA  . ALA A  1  169 ? -1.193  -18.556 25.001  1.00 98.13 169 A  1 
ATOM   1321 C C   . ALA A  1  169 ? -2.153  -19.077 23.917  1.00 98.08 169 A  1 
ATOM   1322 O O   . ALA A  1  169 ? -3.350  -18.762 23.949  1.00 97.16 169 A  1 
ATOM   1323 C CB  . ALA A  1  169 ? -0.434  -17.322 24.524  1.00 97.99 169 A  1 
ATOM   1324 N N   . PHE A  1  170 ? -1.657  -19.884 23.002  1.00 98.27 170 A  1 
ATOM   1325 C CA  . PHE A  1  170 ? -2.377  -20.401 21.838  1.00 98.00 170 A  1 
ATOM   1326 C C   . PHE A  1  170 ? -2.403  -21.937 21.829  1.00 97.78 170 A  1 
ATOM   1327 O O   . PHE A  1  170 ? -1.805  -22.573 20.954  1.00 96.43 170 A  1 
ATOM   1328 C CB  . PHE A  1  170 ? -1.760  -19.820 20.562  1.00 97.89 170 A  1 
ATOM   1329 C CG  . PHE A  1  170 ? -1.742  -18.312 20.512  1.00 98.16 170 A  1 
ATOM   1330 C CD1 . PHE A  1  170 ? -2.902  -17.596 20.157  1.00 97.29 170 A  1 
ATOM   1331 C CD2 . PHE A  1  170 ? -0.558  -17.609 20.812  1.00 97.32 170 A  1 
ATOM   1332 C CE1 . PHE A  1  170 ? -2.874  -16.200 20.080  1.00 97.13 170 A  1 
ATOM   1333 C CE2 . PHE A  1  170 ? -0.529  -16.213 20.747  1.00 97.07 170 A  1 
ATOM   1334 C CZ  . PHE A  1  170 ? -1.682  -15.504 20.374  1.00 97.80 170 A  1 
ATOM   1335 N N   . PRO A  1  171 ? -3.079  -22.559 22.800  1.00 97.17 171 A  1 
ATOM   1336 C CA  . PRO A  1  171 ? -3.166  -24.012 22.835  1.00 95.75 171 A  1 
ATOM   1337 C C   . PRO A  1  171 ? -3.871  -24.533 21.585  1.00 93.30 171 A  1 
ATOM   1338 O O   . PRO A  1  171 ? -4.846  -23.938 21.107  1.00 84.97 171 A  1 
ATOM   1339 C CB  . PRO A  1  171 ? -3.930  -24.334 24.121  1.00 94.79 171 A  1 
ATOM   1340 C CG  . PRO A  1  171 ? -4.779  -23.086 24.353  1.00 93.49 171 A  1 
ATOM   1341 C CD  . PRO A  1  171 ? -3.885  -21.958 23.835  1.00 96.57 171 A  1 
ATOM   1342 N N   . ASN A  1  172 ? -3.398  -25.659 21.072  1.00 94.20 172 A  1 
ATOM   1343 C CA  . ASN A  1  172 ? -3.883  -26.292 19.843  1.00 93.48 172 A  1 
ATOM   1344 C C   . ASN A  1  172 ? -3.655  -25.485 18.553  1.00 94.11 172 A  1 
ATOM   1345 O O   . ASN A  1  172 ? -4.221  -25.823 17.515  1.00 91.36 172 A  1 
ATOM   1346 C CB  . ASN A  1  172 ? -5.354  -26.732 19.989  1.00 90.98 172 A  1 
ATOM   1347 C CG  . ASN A  1  172 ? -5.622  -27.519 21.259  1.00 84.31 172 A  1 
ATOM   1348 O OD1 . ASN A  1  172 ? -4.863  -28.367 21.672  1.00 75.02 172 A  1 
ATOM   1349 N ND2 . ASN A  1  172 ? -6.729  -27.258 21.916  1.00 72.35 172 A  1 
ATOM   1350 N N   . THR A  1  173 ? -2.826  -24.452 18.585  1.00 96.93 173 A  1 
ATOM   1351 C CA  . THR A  1  173 ? -2.432  -23.701 17.393  1.00 97.60 173 A  1 
ATOM   1352 C C   . THR A  1  173 ? -1.086  -24.210 16.884  1.00 97.81 173 A  1 
ATOM   1353 O O   . THR A  1  173 ? -0.124  -24.285 17.645  1.00 97.23 173 A  1 
ATOM   1354 C CB  . THR A  1  173 ? -2.387  -22.199 17.676  1.00 97.40 173 A  1 
ATOM   1355 O OG1 . THR A  1  173 ? -3.628  -21.787 18.200  1.00 93.18 173 A  1 
ATOM   1356 C CG2 . THR A  1  173 ? -2.142  -21.375 16.414  1.00 92.99 173 A  1 
ATOM   1357 N N   . SER A  1  174 ? -1.020  -24.561 15.606  1.00 97.93 174 A  1 
ATOM   1358 C CA  . SER A  1  174 ? 0.232   -24.997 14.993  1.00 98.18 174 A  1 
ATOM   1359 C C   . SER A  1  174 ? 1.229   -23.850 14.895  1.00 98.32 174 A  1 
ATOM   1360 O O   . SER A  1  174 ? 0.863   -22.734 14.527  1.00 97.99 174 A  1 
ATOM   1361 C CB  . SER A  1  174 ? -0.018  -25.592 13.608  1.00 97.49 174 A  1 
ATOM   1362 O OG  . SER A  1  174 ? -0.829  -26.737 13.719  1.00 92.37 174 A  1 
ATOM   1363 N N   . ILE A  1  175 ? 2.483   -24.135 15.191  1.00 98.57 175 A  1 
ATOM   1364 C CA  . ILE A  1  175 ? 3.601   -23.192 15.062  1.00 98.63 175 A  1 
ATOM   1365 C C   . ILE A  1  175 ? 4.527   -23.702 13.964  1.00 98.64 175 A  1 
ATOM   1366 O O   . ILE A  1  175 ? 5.099   -24.791 14.068  1.00 98.33 175 A  1 
ATOM   1367 C CB  . ILE A  1  175 ? 4.339   -22.999 16.402  1.00 98.53 175 A  1 
ATOM   1368 C CG1 . ILE A  1  175 ? 3.364   -22.563 17.529  1.00 97.67 175 A  1 
ATOM   1369 C CG2 . ILE A  1  175 ? 5.459   -21.952 16.216  1.00 97.93 175 A  1 
ATOM   1370 C CD1 . ILE A  1  175 ? 4.013   -22.404 18.904  1.00 97.12 175 A  1 
ATOM   1371 N N   . TYR A  1  176 ? 4.675   -22.917 12.925  1.00 98.76 176 A  1 
ATOM   1372 C CA  . TYR A  1  176 ? 5.587   -23.164 11.817  1.00 98.78 176 A  1 
ATOM   1373 C C   . TYR A  1  176 ? 6.803   -22.244 11.912  1.00 98.63 176 A  1 
ATOM   1374 O O   . TYR A  1  176 ? 6.756   -21.213 12.582  1.00 98.36 176 A  1 
ATOM   1375 C CB  . TYR A  1  176 ? 4.838   -22.990 10.498  1.00 98.60 176 A  1 
ATOM   1376 C CG  . TYR A  1  176 ? 3.603   -23.860 10.370  1.00 98.47 176 A  1 
ATOM   1377 C CD1 . TYR A  1  176 ? 3.733   -25.254 10.255  1.00 97.02 176 A  1 
ATOM   1378 C CD2 . TYR A  1  176 ? 2.323   -23.275 10.382  1.00 96.80 176 A  1 
ATOM   1379 C CE1 . TYR A  1  176 ? 2.586   -26.064 10.139  1.00 96.26 176 A  1 
ATOM   1380 C CE2 . TYR A  1  176 ? 1.179   -24.077 10.270  1.00 96.18 176 A  1 
ATOM   1381 C CZ  . TYR A  1  176 ? 1.308   -25.474 10.146  1.00 97.17 176 A  1 
ATOM   1382 O OH  . TYR A  1  176 ? 0.191   -26.262 10.022  1.00 95.87 176 A  1 
ATOM   1383 N N   . ILE A  1  177 ? 7.873   -22.614 11.233  1.00 98.64 177 A  1 
ATOM   1384 C CA  . ILE A  1  177 ? 9.128   -21.854 11.255  1.00 98.60 177 A  1 
ATOM   1385 C C   . ILE A  1  177 ? 9.778   -21.814 9.879   1.00 98.68 177 A  1 
ATOM   1386 O O   . ILE A  1  177 ? 9.844   -22.815 9.175   1.00 98.26 177 A  1 
ATOM   1387 C CB  . ILE A  1  177 ? 10.080  -22.394 12.349  1.00 98.12 177 A  1 
ATOM   1388 C CG1 . ILE A  1  177 ? 11.322  -21.500 12.482  1.00 96.22 177 A  1 
ATOM   1389 C CG2 . ILE A  1  177 ? 10.466  -23.871 12.106  1.00 95.40 177 A  1 
ATOM   1390 C CD1 . ILE A  1  177 ? 12.235  -21.831 13.664  1.00 94.16 177 A  1 
ATOM   1391 N N   . THR A  1  178 ? 10.316  -20.663 9.524   1.00 98.54 178 A  1 
ATOM   1392 C CA  . THR A  1  178 ? 11.379  -20.539 8.519   1.00 98.38 178 A  1 
ATOM   1393 C C   . THR A  1  178 ? 12.686  -20.330 9.268   1.00 98.27 178 A  1 
ATOM   1394 O O   . THR A  1  178 ? 12.783  -19.377 10.033  1.00 96.63 178 A  1 
ATOM   1395 C CB  . THR A  1  178 ? 11.117  -19.362 7.571   1.00 97.01 178 A  1 
ATOM   1396 O OG1 . THR A  1  178 ? 10.861  -18.171 8.286   1.00 83.72 178 A  1 
ATOM   1397 C CG2 . THR A  1  178 ? 9.901   -19.626 6.697   1.00 84.29 178 A  1 
ATOM   1398 N N   . LEU A  1  179 ? 13.650  -21.201 9.081   1.00 98.40 179 A  1 
ATOM   1399 C CA  . LEU A  1  179 ? 14.908  -21.120 9.819   1.00 98.37 179 A  1 
ATOM   1400 C C   . LEU A  1  179 ? 15.672  -19.838 9.468   1.00 98.11 179 A  1 
ATOM   1401 O O   . LEU A  1  179 ? 15.845  -19.516 8.289   1.00 97.38 179 A  1 
ATOM   1402 C CB  . LEU A  1  179 ? 15.768  -22.356 9.538   1.00 98.09 179 A  1 
ATOM   1403 C CG  . LEU A  1  179 ? 15.184  -23.679 10.071  1.00 97.61 179 A  1 
ATOM   1404 C CD1 . LEU A  1  179 ? 16.051  -24.843 9.605   1.00 96.86 179 A  1 
ATOM   1405 C CD2 . LEU A  1  179 ? 15.123  -23.725 11.601  1.00 96.62 179 A  1 
ATOM   1406 N N   . GLY A  1  180 ? 16.149  -19.165 10.496  1.00 97.92 180 A  1 
ATOM   1407 C CA  . GLY A  1  180 ? 17.048  -18.027 10.389  1.00 97.97 180 A  1 
ATOM   1408 C C   . GLY A  1  180 ? 18.513  -18.432 10.518  1.00 97.74 180 A  1 
ATOM   1409 O O   . GLY A  1  180 ? 18.838  -19.567 10.865  1.00 96.89 180 A  1 
ATOM   1410 N N   . ASN A  1  181 ? 19.412  -17.511 10.220  1.00 97.13 181 A  1 
ATOM   1411 C CA  . ASN A  1  181 ? 20.852  -17.771 10.272  1.00 96.57 181 A  1 
ATOM   1412 C C   . ASN A  1  181 ? 21.364  -18.021 11.695  1.00 96.51 181 A  1 
ATOM   1413 O O   . ASN A  1  181 ? 22.317  -18.773 11.868  1.00 95.07 181 A  1 
ATOM   1414 C CB  . ASN A  1  181 ? 21.610  -16.649 9.565   1.00 95.39 181 A  1 
ATOM   1415 C CG  . ASN A  1  181 ? 21.255  -15.266 10.077  1.00 93.97 181 A  1 
ATOM   1416 O OD1 . ASN A  1  181 ? 20.323  -14.642 9.607   1.00 87.65 181 A  1 
ATOM   1417 N ND2 . ASN A  1  181 ? 21.991  -14.739 11.025  1.00 86.67 181 A  1 
ATOM   1418 N N   . ASN A  1  182 ? 20.712  -17.431 12.704  1.00 96.93 182 A  1 
ATOM   1419 C CA  . ASN A  1  182 ? 21.040  -17.680 14.103  1.00 96.79 182 A  1 
ATOM   1420 C C   . ASN A  1  182 ? 20.365  -18.941 14.662  1.00 96.85 182 A  1 
ATOM   1421 O O   . ASN A  1  182 ? 20.724  -19.386 15.749  1.00 95.13 182 A  1 
ATOM   1422 C CB  . ASN A  1  182 ? 20.739  -16.422 14.939  1.00 95.64 182 A  1 
ATOM   1423 C CG  . ASN A  1  182 ? 21.630  -15.255 14.541  1.00 91.11 182 A  1 
ATOM   1424 O OD1 . ASN A  1  182 ? 21.189  -14.240 14.031  1.00 77.37 182 A  1 
ATOM   1425 N ND2 . ASN A  1  182 ? 22.918  -15.362 14.746  1.00 76.39 182 A  1 
ATOM   1426 N N   . ASP A  1  183 ? 19.470  -19.581 13.908  1.00 97.44 183 A  1 
ATOM   1427 C CA  . ASP A  1  183 ? 18.809  -20.834 14.305  1.00 97.48 183 A  1 
ATOM   1428 C C   . ASP A  1  183 ? 19.677  -22.086 14.060  1.00 97.39 183 A  1 
ATOM   1429 O O   . ASP A  1  183 ? 19.182  -23.222 14.029  1.00 96.17 183 A  1 
ATOM   1430 C CB  . ASP A  1  183 ? 17.430  -20.946 13.632  1.00 97.51 183 A  1 
ATOM   1431 C CG  . ASP A  1  183 ? 16.467  -19.821 14.012  1.00 97.43 183 A  1 
ATOM   1432 O OD1 . ASP A  1  183 ? 16.464  -19.388 15.185  1.00 95.72 183 A  1 
ATOM   1433 O OD2 . ASP A  1  183 ? 15.661  -19.431 13.141  1.00 95.86 183 A  1 
ATOM   1434 N N   . PHE A  1  184 ? 20.981  -21.886 13.907  1.00 96.82 184 A  1 
ATOM   1435 C CA  . PHE A  1  184 ? 21.983  -22.925 13.709  1.00 96.71 184 A  1 
ATOM   1436 C C   . PHE A  1  184 ? 23.064  -22.847 14.792  1.00 95.96 184 A  1 
ATOM   1437 O O   . PHE A  1  184 ? 23.456  -21.756 15.222  1.00 92.31 184 A  1 
ATOM   1438 C CB  . PHE A  1  184 ? 22.604  -22.804 12.304  1.00 96.54 184 A  1 
ATOM   1439 C CG  . PHE A  1  184 ? 21.649  -23.100 11.161  1.00 96.99 184 A  1 
ATOM   1440 C CD1 . PHE A  1  184 ? 21.736  -24.322 10.458  1.00 95.41 184 A  1 
ATOM   1441 C CD2 . PHE A  1  184 ? 20.666  -22.163 10.788  1.00 95.40 184 A  1 
ATOM   1442 C CE1 . PHE A  1  184 ? 20.855  -24.604 9.410   1.00 94.91 184 A  1 
ATOM   1443 C CE2 . PHE A  1  184 ? 19.774  -22.449 9.746   1.00 95.07 184 A  1 
ATOM   1444 C CZ  . PHE A  1  184 ? 19.864  -23.672 9.053   1.00 95.90 184 A  1 
ATOM   1445 N N   . ALA A  1  185 ? 23.587  -23.985 15.212  1.00 94.67 185 A  1 
ATOM   1446 C CA  . ALA A  1  185 ? 24.776  -24.027 16.043  1.00 93.10 185 A  1 
ATOM   1447 C C   . ALA A  1  185 ? 26.004  -23.712 15.182  1.00 90.59 185 A  1 
ATOM   1448 O O   . ALA A  1  185 ? 26.407  -24.526 14.351  1.00 80.81 185 A  1 
ATOM   1449 C CB  . ALA A  1  185 ? 24.877  -25.382 16.740  1.00 90.99 185 A  1 
ATOM   1450 N N   . SER A  1  186 ? 26.589  -22.581 15.423  1.00 89.80 186 A  1 
ATOM   1451 C CA  . SER A  1  186 ? 27.377  -21.747 14.519  1.00 89.41 186 A  1 
ATOM   1452 C C   . SER A  1  186 ? 26.494  -21.060 13.473  1.00 90.77 186 A  1 
ATOM   1453 O O   . SER A  1  186 ? 25.669  -21.696 12.815  1.00 85.34 186 A  1 
ATOM   1454 C CB  . SER A  1  186 ? 28.611  -22.427 13.918  1.00 82.91 186 A  1 
ATOM   1455 O OG  . SER A  1  186 ? 28.306  -23.317 12.868  1.00 70.42 186 A  1 
ATOM   1456 N N   . ASP A  1  187 ? 26.652  -19.760 13.390  1.00 92.47 187 A  1 
ATOM   1457 C CA  . ASP A  1  187 ? 25.841  -18.899 12.537  1.00 92.70 187 A  1 
ATOM   1458 C C   . ASP A  1  187 ? 25.898  -19.353 11.066  1.00 93.56 187 A  1 
ATOM   1459 O O   . ASP A  1  187 ? 26.966  -19.714 10.567  1.00 91.50 187 A  1 
ATOM   1460 C CB  . ASP A  1  187 ? 26.305  -17.445 12.721  1.00 90.32 187 A  1 
ATOM   1461 C CG  . ASP A  1  187 ? 25.257  -16.408 12.321  1.00 83.41 187 A  1 
ATOM   1462 O OD1 . ASP A  1  187 ? 24.059  -16.759 12.305  1.00 77.84 187 A  1 
ATOM   1463 O OD2 . ASP A  1  187 ? 25.628  -15.244 12.049  1.00 77.56 187 A  1 
ATOM   1464 N N   . TYR A  1  188 ? 24.754  -19.357 10.393  1.00 94.43 188 A  1 
ATOM   1465 C CA  . TYR A  1  188 ? 24.536  -19.863 9.026   1.00 94.91 188 A  1 
ATOM   1466 C C   . TYR A  1  188 ? 24.680  -21.389 8.834   1.00 95.23 188 A  1 
ATOM   1467 O O   . TYR A  1  188 ? 24.273  -21.902 7.780   1.00 93.26 188 A  1 
ATOM   1468 C CB  . TYR A  1  188 ? 25.394  -19.091 8.000   1.00 94.07 188 A  1 
ATOM   1469 C CG  . TYR A  1  188 ? 25.162  -17.601 7.985   1.00 93.60 188 A  1 
ATOM   1470 C CD1 . TYR A  1  188 ? 24.226  -17.045 7.093   1.00 91.66 188 A  1 
ATOM   1471 C CD2 . TYR A  1  188 ? 25.838  -16.755 8.886   1.00 91.86 188 A  1 
ATOM   1472 C CE1 . TYR A  1  188 ? 23.937  -15.679 7.114   1.00 90.94 188 A  1 
ATOM   1473 C CE2 . TYR A  1  188 ? 25.553  -15.377 8.925   1.00 90.78 188 A  1 
ATOM   1474 C CZ  . TYR A  1  188 ? 24.595  -14.849 8.042   1.00 91.30 188 A  1 
ATOM   1475 O OH  . TYR A  1  188 ? 24.280  -13.513 8.106   1.00 89.22 188 A  1 
ATOM   1476 N N   . GLY A  1  189 ? 25.229  -22.130 9.800   1.00 94.36 189 A  1 
ATOM   1477 C CA  . GLY A  1  189 ? 25.482  -23.560 9.636   1.00 94.01 189 A  1 
ATOM   1478 C C   . GLY A  1  189 ? 26.466  -23.886 8.499   1.00 93.90 189 A  1 
ATOM   1479 O O   . GLY A  1  189 ? 27.163  -23.027 7.959   1.00 91.14 189 A  1 
ATOM   1480 N N   . SER A  1  190 ? 26.527  -25.173 8.162   1.00 94.14 190 A  1 
ATOM   1481 C CA  . SER A  1  190 ? 27.312  -25.690 7.041   1.00 94.19 190 A  1 
ATOM   1482 C C   . SER A  1  190 ? 26.715  -27.008 6.576   1.00 94.67 190 A  1 
ATOM   1483 O O   . SER A  1  190 ? 25.981  -27.649 7.335   1.00 93.81 190 A  1 
ATOM   1484 C CB  . SER A  1  190 ? 28.776  -25.902 7.463   1.00 92.64 190 A  1 
ATOM   1485 O OG  . SER A  1  190 ? 28.882  -26.941 8.414   1.00 88.41 190 A  1 
ATOM   1486 N N   . PHE A  1  191 ? 27.067  -27.462 5.377   1.00 93.56 191 A  1 
ATOM   1487 C CA  . PHE A  1  191 ? 26.596  -28.757 4.883   1.00 93.45 191 A  1 
ATOM   1488 C C   . PHE A  1  191 ? 26.924  -29.919 5.832   1.00 93.64 191 A  1 
ATOM   1489 O O   . PHE A  1  191 ? 26.136  -30.855 5.953   1.00 92.37 191 A  1 
ATOM   1490 C CB  . PHE A  1  191 ? 27.174  -29.022 3.490   1.00 92.25 191 A  1 
ATOM   1491 C CG  . PHE A  1  191 ? 26.461  -28.263 2.388   1.00 89.25 191 A  1 
ATOM   1492 C CD1 . PHE A  1  191 ? 25.254  -28.770 1.871   1.00 85.64 191 A  1 
ATOM   1493 C CD2 . PHE A  1  191 ? 26.975  -27.060 1.896   1.00 84.87 191 A  1 
ATOM   1494 C CE1 . PHE A  1  191 ? 24.574  -28.083 0.861   1.00 83.19 191 A  1 
ATOM   1495 C CE2 . PHE A  1  191 ? 26.295  -26.366 0.880   1.00 82.01 191 A  1 
ATOM   1496 C CZ  . PHE A  1  191 ? 25.089  -26.870 0.362   1.00 82.55 191 A  1 
ATOM   1497 N N   . ASP A  1  192 ? 28.024  -29.832 6.563   1.00 93.12 192 A  1 
ATOM   1498 C CA  . ASP A  1  192 ? 28.438  -30.862 7.514   1.00 93.19 192 A  1 
ATOM   1499 C C   . ASP A  1  192 ? 27.602  -30.849 8.809   1.00 94.02 192 A  1 
ATOM   1500 O O   . ASP A  1  192 ? 27.451  -31.876 9.465   1.00 92.79 192 A  1 
ATOM   1501 C CB  . ASP A  1  192 ? 29.926  -30.678 7.853   1.00 91.46 192 A  1 
ATOM   1502 C CG  . ASP A  1  192 ? 30.850  -30.802 6.643   1.00 82.96 192 A  1 
ATOM   1503 O OD1 . ASP A  1  192 ? 30.569  -31.628 5.743   1.00 76.88 192 A  1 
ATOM   1504 O OD2 . ASP A  1  192 ? 31.856  -30.054 6.608   1.00 75.85 192 A  1 
ATOM   1505 N N   . THR A  1  193 ? 27.047  -29.686 9.181   1.00 94.31 193 A  1 
ATOM   1506 C CA  . THR A  1  193 ? 26.320  -29.510 10.447  1.00 94.74 193 A  1 
ATOM   1507 C C   . THR A  1  193 ? 24.806  -29.360 10.272  1.00 95.59 193 A  1 
ATOM   1508 O O   . THR A  1  193 ? 24.067  -29.468 11.252  1.00 95.16 193 A  1 
ATOM   1509 C CB  . THR A  1  193 ? 26.867  -28.317 11.250  1.00 93.72 193 A  1 
ATOM   1510 O OG1 . THR A  1  193 ? 26.750  -27.120 10.528  1.00 90.36 193 A  1 
ATOM   1511 C CG2 . THR A  1  193 ? 28.342  -28.498 11.608  1.00 89.47 193 A  1 
ATOM   1512 N N   . ASP A  1  194 ? 24.333  -29.138 9.049   1.00 95.81 194 A  1 
ATOM   1513 C CA  . ASP A  1  194 ? 22.926  -28.870 8.764   1.00 96.22 194 A  1 
ATOM   1514 C C   . ASP A  1  194 ? 21.991  -29.976 9.273   1.00 96.96 194 A  1 
ATOM   1515 O O   . ASP A  1  194 ? 21.008  -29.694 9.951   1.00 96.77 194 A  1 
ATOM   1516 C CB  . ASP A  1  194 ? 22.723  -28.719 7.253   1.00 95.68 194 A  1 
ATOM   1517 C CG  . ASP A  1  194 ? 23.194  -27.381 6.695   1.00 95.11 194 A  1 
ATOM   1518 O OD1 . ASP A  1  194 ? 23.356  -26.392 7.443   1.00 92.98 194 A  1 
ATOM   1519 O OD2 . ASP A  1  194 ? 23.363  -27.304 5.461   1.00 92.71 194 A  1 
ATOM   1520 N N   . ALA A  1  195 ? 22.326  -31.235 9.015   1.00 96.22 195 A  1 
ATOM   1521 C CA  . ALA A  1  195 ? 21.496  -32.366 9.425   1.00 96.60 195 A  1 
ATOM   1522 C C   . ALA A  1  195 ? 21.264  -32.416 10.948  1.00 97.22 195 A  1 
ATOM   1523 O O   . ALA A  1  195 ? 20.166  -32.728 11.396  1.00 96.97 195 A  1 
ATOM   1524 C CB  . ALA A  1  195 ? 22.148  -33.650 8.913   1.00 95.93 195 A  1 
ATOM   1525 N N   . ASP A  1  196 ? 22.282  -32.081 11.733  1.00 97.02 196 A  1 
ATOM   1526 C CA  . ASP A  1  196 ? 22.176  -32.035 13.191  1.00 97.00 196 A  1 
ATOM   1527 C C   . ASP A  1  196 ? 21.389  -30.808 13.677  1.00 97.50 196 A  1 
ATOM   1528 O O   . ASP A  1  196 ? 20.609  -30.902 14.632  1.00 97.22 196 A  1 
ATOM   1529 C CB  . ASP A  1  196 ? 23.570  -32.082 13.831  1.00 96.47 196 A  1 
ATOM   1530 C CG  . ASP A  1  196 ? 24.158  -33.493 13.908  1.00 86.89 196 A  1 
ATOM   1531 O OD1 . ASP A  1  196 ? 23.376  -34.476 13.911  1.00 80.28 196 A  1 
ATOM   1532 O OD2 . ASP A  1  196 ? 25.399  -33.592 14.043  1.00 78.64 196 A  1 
ATOM   1533 N N   . ASN A  1  197 ? 21.531  -29.682 12.986  1.00 97.53 197 A  1 
ATOM   1534 C CA  . ASN A  1  197 ? 20.746  -28.484 13.238  1.00 97.68 197 A  1 
ATOM   1535 C C   . ASN A  1  197 ? 19.259  -28.718 12.947  1.00 98.05 197 A  1 
ATOM   1536 O O   . ASN A  1  197 ? 18.418  -28.468 13.807  1.00 97.79 197 A  1 
ATOM   1537 C CB  . ASN A  1  197 ? 21.326  -27.315 12.432  1.00 97.21 197 A  1 
ATOM   1538 C CG  . ASN A  1  197 ? 22.559  -26.742 13.110  1.00 96.27 197 A  1 
ATOM   1539 O OD1 . ASN A  1  197 ? 22.485  -26.210 14.202  1.00 88.72 197 A  1 
ATOM   1540 N ND2 . ASN A  1  197 ? 23.711  -26.841 12.507  1.00 87.80 197 A  1 
ATOM   1541 N N   . PHE A  1  198 ? 18.941  -29.318 11.800  1.00 98.11 198 A  1 
ATOM   1542 C CA  . PHE A  1  198 ? 17.561  -29.672 11.459  1.00 98.38 198 A  1 
ATOM   1543 C C   . PHE A  1  198 ? 16.961  -30.649 12.470  1.00 98.44 198 A  1 
ATOM   1544 O O   . PHE A  1  198 ? 15.835  -30.464 12.929  1.00 98.22 198 A  1 
ATOM   1545 C CB  . PHE A  1  198 ? 17.493  -30.271 10.042  1.00 98.30 198 A  1 
ATOM   1546 C CG  . PHE A  1  198 ? 18.070  -29.430 8.930   1.00 98.22 198 A  1 
ATOM   1547 C CD1 . PHE A  1  198 ? 18.069  -28.025 8.987   1.00 97.39 198 A  1 
ATOM   1548 C CD2 . PHE A  1  198 ? 18.643  -30.069 7.805   1.00 97.19 198 A  1 
ATOM   1549 C CE1 . PHE A  1  198 ? 18.652  -27.266 7.954   1.00 97.04 198 A  1 
ATOM   1550 C CE2 . PHE A  1  198 ? 19.216  -29.326 6.772   1.00 96.63 198 A  1 
ATOM   1551 C CZ  . PHE A  1  198 ? 19.226  -27.921 6.850   1.00 97.32 198 A  1 
ATOM   1552 N N   . LYS A  1  199 ? 17.733  -31.646 12.924  1.00 98.27 199 A  1 
ATOM   1553 C CA  . LYS A  1  199 ? 17.317  -32.558 13.997  1.00 98.26 199 A  1 
ATOM   1554 C C   . LYS A  1  199 ? 17.066  -31.838 15.320  1.00 98.25 199 A  1 
ATOM   1555 O O   . LYS A  1  199 ? 16.207  -32.270 16.098  1.00 97.92 199 A  1 
ATOM   1556 C CB  . LYS A  1  199 ? 18.394  -33.630 14.209  1.00 97.78 199 A  1 
ATOM   1557 C CG  . LYS A  1  199 ? 17.929  -35.015 13.803  1.00 84.00 199 A  1 
ATOM   1558 C CD  . LYS A  1  199 ? 19.098  -35.993 13.957  1.00 85.37 199 A  1 
ATOM   1559 C CE  . LYS A  1  199 ? 18.712  -37.393 13.499  1.00 73.07 199 A  1 
ATOM   1560 N NZ  . LYS A  1  199 ? 19.920  -38.263 13.431  1.00 64.98 199 A  1 
ATOM   1561 N N   . THR A  1  200 ? 17.857  -30.821 15.616  1.00 98.03 200 A  1 
ATOM   1562 C CA  . THR A  1  200 ? 17.719  -30.035 16.847  1.00 98.03 200 A  1 
ATOM   1563 C C   . THR A  1  200 ? 16.448  -29.198 16.822  1.00 98.18 200 A  1 
ATOM   1564 O O   . THR A  1  200 ? 15.662  -29.283 17.775  1.00 97.74 200 A  1 
ATOM   1565 C CB  . THR A  1  200 ? 18.969  -29.184 17.096  1.00 97.47 200 A  1 
ATOM   1566 O OG1 . THR A  1  200 ? 20.065  -30.055 17.265  1.00 94.29 200 A  1 
ATOM   1567 C CG2 . THR A  1  200 ? 18.849  -28.361 18.375  1.00 94.78 200 A  1 
ATOM   1568 N N   . ALA A  1  201 ? 16.200  -28.484 15.731  1.00 98.13 201 A  1 
ATOM   1569 C CA  . ALA A  1  201 ? 14.962  -27.750 15.515  1.00 98.20 201 A  1 
ATOM   1570 C C   . ALA A  1  201 ? 13.739  -28.690 15.502  1.00 98.32 201 A  1 
ATOM   1571 O O   . ALA A  1  201 ? 12.751  -28.436 16.187  1.00 98.05 201 A  1 
ATOM   1572 C CB  . ALA A  1  201 ? 15.099  -26.953 14.214  1.00 98.01 201 A  1 
ATOM   1573 N N   . TYR A  1  202 ? 13.855  -29.849 14.840  1.00 98.42 202 A  1 
ATOM   1574 C CA  . TYR A  1  202 ? 12.784  -30.849 14.778  1.00 98.59 202 A  1 
ATOM   1575 C C   . TYR A  1  202 ? 12.353  -31.378 16.152  1.00 98.54 202 A  1 
ATOM   1576 O O   . TYR A  1  202 ? 11.175  -31.651 16.371  1.00 98.27 202 A  1 
ATOM   1577 C CB  . TYR A  1  202 ? 13.232  -32.006 13.890  1.00 98.56 202 A  1 
ATOM   1578 C CG  . TYR A  1  202 ? 12.126  -33.003 13.622  1.00 98.56 202 A  1 
ATOM   1579 C CD1 . TYR A  1  202 ? 12.075  -34.231 14.299  1.00 97.90 202 A  1 
ATOM   1580 C CD2 . TYR A  1  202 ? 11.115  -32.667 12.702  1.00 97.96 202 A  1 
ATOM   1581 C CE1 . TYR A  1  202 ? 11.028  -35.127 14.061  1.00 97.79 202 A  1 
ATOM   1582 C CE2 . TYR A  1  202 ? 10.057  -33.563 12.455  1.00 97.71 202 A  1 
ATOM   1583 C CZ  . TYR A  1  202 ? 10.014  -34.789 13.140  1.00 98.09 202 A  1 
ATOM   1584 O OH  . TYR A  1  202 ? 8.976   -35.657 12.905  1.00 97.49 202 A  1 
ATOM   1585 N N   . LYS A  1  203 ? 13.266  -31.446 17.111  1.00 98.47 203 A  1 
ATOM   1586 C CA  . LYS A  1  203 ? 12.918  -31.837 18.495  1.00 98.26 203 A  1 
ATOM   1587 C C   . LYS A  1  203 ? 11.959  -30.856 19.184  1.00 98.39 203 A  1 
ATOM   1588 O O   . LYS A  1  203 ? 11.365  -31.234 20.199  1.00 97.66 203 A  1 
ATOM   1589 C CB  . LYS A  1  203 ? 14.191  -31.977 19.334  1.00 98.03 203 A  1 
ATOM   1590 C CG  . LYS A  1  203 ? 14.991  -33.249 19.016  1.00 94.85 203 A  1 
ATOM   1591 C CD  . LYS A  1  203 ? 16.385  -33.170 19.659  1.00 89.94 203 A  1 
ATOM   1592 C CE  . LYS A  1  203 ? 17.231  -34.370 19.255  1.00 82.43 203 A  1 
ATOM   1593 N NZ  . LYS A  1  203 ? 18.659  -34.207 19.639  1.00 72.02 203 A  1 
ATOM   1594 N N   . VAL A  1  204 ? 11.850  -29.652 18.690  1.00 98.38 204 A  1 
ATOM   1595 C CA  . VAL A  1  204 ? 10.943  -28.619 19.203  1.00 98.33 204 A  1 
ATOM   1596 C C   . VAL A  1  204 ? 9.736   -28.458 18.279  1.00 98.26 204 A  1 
ATOM   1597 O O   . VAL A  1  204 ? 8.608   -28.565 18.749  1.00 97.59 204 A  1 
ATOM   1598 C CB  . VAL A  1  204 ? 11.681  -27.277 19.412  1.00 98.04 204 A  1 
ATOM   1599 C CG1 . VAL A  1  204 ? 10.755  -26.232 20.033  1.00 96.39 204 A  1 
ATOM   1600 C CG2 . VAL A  1  204 ? 12.872  -27.459 20.354  1.00 96.50 204 A  1 
ATOM   1601 N N   . PHE A  1  205 ? 9.968   -28.285 16.983  1.00 98.58 205 A  1 
ATOM   1602 C CA  . PHE A  1  205 ? 8.919   -27.973 16.010  1.00 98.57 205 A  1 
ATOM   1603 C C   . PHE A  1  205 ? 8.229   -29.202 15.403  1.00 98.42 205 A  1 
ATOM   1604 O O   . PHE A  1  205 ? 7.107   -29.091 14.915  1.00 97.69 205 A  1 
ATOM   1605 C CB  . PHE A  1  205 ? 9.507   -27.081 14.910  1.00 98.44 205 A  1 
ATOM   1606 C CG  . PHE A  1  205 ? 9.967   -25.744 15.433  1.00 98.39 205 A  1 
ATOM   1607 C CD1 . PHE A  1  205 ? 9.022   -24.743 15.746  1.00 97.41 205 A  1 
ATOM   1608 C CD2 . PHE A  1  205 ? 11.331  -25.490 15.673  1.00 97.33 205 A  1 
ATOM   1609 C CE1 . PHE A  1  205 ? 9.431   -23.526 16.297  1.00 96.96 205 A  1 
ATOM   1610 C CE2 . PHE A  1  205 ? 11.745  -24.263 16.224  1.00 96.78 205 A  1 
ATOM   1611 C CZ  . PHE A  1  205 ? 10.790  -23.298 16.543  1.00 97.40 205 A  1 
ATOM   1612 N N   . GLY A  1  206 ? 8.849   -30.375 15.488  1.00 98.31 206 A  1 
ATOM   1613 C CA  . GLY A  1  206 ? 8.357   -31.585 14.832  1.00 98.20 206 A  1 
ATOM   1614 C C   . GLY A  1  206 ? 6.974   -32.058 15.283  1.00 98.31 206 A  1 
ATOM   1615 O O   . GLY A  1  206 ? 6.287   -32.742 14.527  1.00 97.60 206 A  1 
ATOM   1616 N N   . LYS A  1  207 ? 6.519   -31.669 16.480  1.00 98.06 207 A  1 
ATOM   1617 C CA  . LYS A  1  207 ? 5.153   -31.967 16.946  1.00 97.63 207 A  1 
ATOM   1618 C C   . LYS A  1  207 ? 4.053   -31.250 16.149  1.00 97.99 207 A  1 
ATOM   1619 O O   . LYS A  1  207 ? 2.900   -31.641 16.252  1.00 97.07 207 A  1 
ATOM   1620 C CB  . LYS A  1  207 ? 5.040   -31.677 18.441  1.00 96.14 207 A  1 
ATOM   1621 C CG  . LYS A  1  207 ? 5.131   -30.180 18.780  1.00 92.22 207 A  1 
ATOM   1622 C CD  . LYS A  1  207 ? 4.994   -29.993 20.297  1.00 91.38 207 A  1 
ATOM   1623 C CE  . LYS A  1  207 ? 5.119   -28.527 20.641  1.00 86.04 207 A  1 
ATOM   1624 N NZ  . LYS A  1  207 ? 5.038   -28.317 22.099  1.00 82.28 207 A  1 
ATOM   1625 N N   . TRP A  1  208 ? 4.407   -30.212 15.391  1.00 98.17 208 A  1 
ATOM   1626 C CA  . TRP A  1  208 ? 3.518   -29.489 14.485  1.00 98.18 208 A  1 
ATOM   1627 C C   . TRP A  1  208 ? 3.766   -29.844 13.010  1.00 98.09 208 A  1 
ATOM   1628 O O   . TRP A  1  208 ? 3.308   -29.132 12.115  1.00 97.25 208 A  1 
ATOM   1629 C CB  . TRP A  1  208 ? 3.660   -27.985 14.726  1.00 98.01 208 A  1 
ATOM   1630 C CG  . TRP A  1  208 ? 3.351   -27.534 16.119  1.00 98.01 208 A  1 
ATOM   1631 C CD1 . TRP A  1  208 ? 2.141   -27.571 16.711  1.00 97.06 208 A  1 
ATOM   1632 C CD2 . TRP A  1  208 ? 4.263   -26.917 17.083  1.00 97.90 208 A  1 
ATOM   1633 N NE1 . TRP A  1  208 ? 2.228   -27.002 17.981  1.00 97.10 208 A  1 
ATOM   1634 C CE2 . TRP A  1  208 ? 3.504   -26.574 18.238  1.00 97.58 208 A  1 
ATOM   1635 C CE3 . TRP A  1  208 ? 5.634   -26.590 17.063  1.00 97.64 208 A  1 
ATOM   1636 C CZ2 . TRP A  1  208 ? 4.093   -25.918 19.338  1.00 97.29 208 A  1 
ATOM   1637 C CZ3 . TRP A  1  208 ? 6.227   -25.947 18.177  1.00 96.81 208 A  1 
ATOM   1638 C CH2 . TRP A  1  208 ? 5.449   -25.609 19.293  1.00 96.76 208 A  1 
ATOM   1639 N N   . MET A  1  209 ? 4.485   -30.928 12.761  1.00 98.10 209 A  1 
ATOM   1640 C CA  . MET A  1  209 ? 4.787   -31.405 11.418  1.00 98.20 209 A  1 
ATOM   1641 C C   . MET A  1  209 ? 4.184   -32.794 11.204  1.00 98.17 209 A  1 
ATOM   1642 O O   . MET A  1  209 ? 4.344   -33.686 12.035  1.00 97.24 209 A  1 
ATOM   1643 C CB  . MET A  1  209 ? 6.307   -31.435 11.186  1.00 98.09 209 A  1 
ATOM   1644 C CG  . MET A  1  209 ? 6.956   -30.051 11.291  1.00 97.60 209 A  1 
ATOM   1645 S SD  . MET A  1  209 ? 8.760   -30.089 11.053  1.00 97.73 209 A  1 
ATOM   1646 C CE  . MET A  1  209 ? 9.154   -28.378 11.462  1.00 94.39 209 A  1 
ATOM   1647 N N   . ASN A  1  210 ? 3.521   -32.976 10.081  1.00 97.82 210 A  1 
ATOM   1648 C CA  . ASN A  1  210 ? 3.136   -34.304 9.610   1.00 97.75 210 A  1 
ATOM   1649 C C   . ASN A  1  210 ? 4.348   -35.061 9.029   1.00 98.23 210 A  1 
ATOM   1650 O O   . ASN A  1  210 ? 5.471   -34.542 9.000   1.00 97.92 210 A  1 
ATOM   1651 C CB  . ASN A  1  210 ? 1.936   -34.167 8.640   1.00 97.07 210 A  1 
ATOM   1652 C CG  . ASN A  1  210 ? 2.279   -33.498 7.320   1.00 96.71 210 A  1 
ATOM   1653 O OD1 . ASN A  1  210 ? 3.367   -33.603 6.808   1.00 92.77 210 A  1 
ATOM   1654 N ND2 . ASN A  1  210 ? 1.338   -32.814 6.709   1.00 91.19 210 A  1 
ATOM   1655 N N   . ASP A  1  211 ? 4.136   -36.283 8.566   1.00 97.82 211 A  1 
ATOM   1656 C CA  . ASP A  1  211 ? 5.230   -37.113 8.044   1.00 97.85 211 A  1 
ATOM   1657 C C   . ASP A  1  211 ? 5.914   -36.503 6.817   1.00 98.14 211 A  1 
ATOM   1658 O O   . ASP A  1  211 ? 7.141   -36.574 6.680   1.00 97.77 211 A  1 
ATOM   1659 C CB  . ASP A  1  211 ? 4.701   -38.512 7.697   1.00 97.46 211 A  1 
ATOM   1660 C CG  . ASP A  1  211 ? 4.346   -39.363 8.917   1.00 91.01 211 A  1 
ATOM   1661 O OD1 . ASP A  1  211 ? 4.826   -39.047 10.026  1.00 85.83 211 A  1 
ATOM   1662 O OD2 . ASP A  1  211 ? 3.615   -40.360 8.714   1.00 85.55 211 A  1 
ATOM   1663 N N   . GLU A  1  212 ? 5.161   -35.898 5.922   1.00 97.73 212 A  1 
ATOM   1664 C CA  . GLU A  1  212 ? 5.698   -35.292 4.708   1.00 97.45 212 A  1 
ATOM   1665 C C   . GLU A  1  212 ? 6.523   -34.033 5.025   1.00 98.00 212 A  1 
ATOM   1666 O O   . GLU A  1  212 ? 7.659   -33.884 4.566   1.00 97.52 212 A  1 
ATOM   1667 C CB  . GLU A  1  212 ? 4.533   -34.995 3.752   1.00 96.27 212 A  1 
ATOM   1668 C CG  . GLU A  1  212 ? 5.030   -34.587 2.363   1.00 83.75 212 A  1 
ATOM   1669 C CD  . GLU A  1  212 ? 3.881   -34.386 1.353   1.00 75.20 212 A  1 
ATOM   1670 O OE1 . GLU A  1  212 ? 4.202   -34.346 0.137   1.00 67.44 212 A  1 
ATOM   1671 O OE2 . GLU A  1  212 ? 2.715   -34.288 1.784   1.00 68.05 212 A  1 
ATOM   1672 N N   . GLN A  1  213 ? 5.985   -33.191 5.902   1.00 98.17 213 A  1 
ATOM   1673 C CA  . GLN A  1  213 ? 6.678   -32.016 6.435   1.00 98.38 213 A  1 
ATOM   1674 C C   . GLN A  1  213 ? 7.951   -32.420 7.187   1.00 98.53 213 A  1 
ATOM   1675 O O   . GLN A  1  213 ? 9.008   -31.843 6.973   1.00 98.33 213 A  1 
ATOM   1676 C CB  . GLN A  1  213 ? 5.732   -31.268 7.386   1.00 98.18 213 A  1 
ATOM   1677 C CG  . GLN A  1  213 ? 4.582   -30.559 6.657   1.00 97.87 213 A  1 
ATOM   1678 C CD  . GLN A  1  213 ? 3.531   -30.005 7.622   1.00 97.97 213 A  1 
ATOM   1679 O OE1 . GLN A  1  213 ? 3.371   -30.458 8.749   1.00 95.02 213 A  1 
ATOM   1680 N NE2 . GLN A  1  213 ? 2.777   -29.026 7.210   1.00 93.94 213 A  1 
ATOM   1681 N N   . SER A  1  214 ? 7.848   -33.446 8.017   1.00 98.45 214 A  1 
ATOM   1682 C CA  . SER A  1  214 ? 8.991   -33.960 8.771   1.00 98.48 214 A  1 
ATOM   1683 C C   . SER A  1  214 ? 10.110  -34.443 7.854   1.00 98.55 214 A  1 
ATOM   1684 O O   . SER A  1  214 ? 11.282  -34.209 8.124   1.00 98.22 214 A  1 
ATOM   1685 C CB  . SER A  1  214 ? 8.554   -35.134 9.658   1.00 98.30 214 A  1 
ATOM   1686 O OG  . SER A  1  214 ? 7.586   -34.725 10.596  1.00 95.75 214 A  1 
ATOM   1687 N N   . LYS A  1  215 ? 9.753   -35.101 6.765   1.00 98.60 215 A  1 
ATOM   1688 C CA  . LYS A  1  215 ? 10.714  -35.665 5.820   1.00 98.48 215 A  1 
ATOM   1689 C C   . LYS A  1  215 ? 11.523  -34.587 5.107   1.00 98.52 215 A  1 
ATOM   1690 O O   . LYS A  1  215 ? 12.743  -34.710 5.004   1.00 98.07 215 A  1 
ATOM   1691 C CB  . LYS A  1  215 ? 9.945   -36.554 4.833   1.00 97.89 215 A  1 
ATOM   1692 C CG  . LYS A  1  215 ? 10.816  -37.646 4.212   1.00 84.93 215 A  1 
ATOM   1693 C CD  . LYS A  1  215 ? 9.934   -38.493 3.298   1.00 82.38 215 A  1 
ATOM   1694 C CE  . LYS A  1  215 ? 10.690  -39.706 2.772   1.00 69.95 215 A  1 
ATOM   1695 N NZ  . LYS A  1  215 ? 9.822   -40.504 1.862   1.00 61.84 215 A  1 
ATOM   1696 N N   . THR A  1  216 ? 10.858  -33.527 4.647   1.00 98.51 216 A  1 
ATOM   1697 C CA  . THR A  1  216 ? 11.537  -32.405 3.972   1.00 98.55 216 A  1 
ATOM   1698 C C   . THR A  1  216 ? 12.296  -31.526 4.964   1.00 98.50 216 A  1 
ATOM   1699 O O   . THR A  1  216 ? 13.429  -31.150 4.691   1.00 97.98 216 A  1 
ATOM   1700 C CB  . THR A  1  216 ? 10.558  -31.563 3.153   1.00 98.05 216 A  1 
ATOM   1701 O OG1 . THR A  1  216 ? 9.472   -31.149 3.945   1.00 94.90 216 A  1 
ATOM   1702 C CG2 . THR A  1  216 ? 9.980   -32.349 1.977   1.00 94.62 216 A  1 
ATOM   1703 N N   . PHE A  1  217 ? 11.742  -31.309 6.153   1.00 98.63 217 A  1 
ATOM   1704 C CA  . PHE A  1  217 ? 12.407  -30.519 7.186   1.00 98.79 217 A  1 
ATOM   1705 C C   . PHE A  1  217 ? 13.695  -31.180 7.685   1.00 98.62 217 A  1 
ATOM   1706 O O   . PHE A  1  217 ? 14.733  -30.524 7.776   1.00 98.42 217 A  1 
ATOM   1707 C CB  . PHE A  1  217 ? 11.450  -30.268 8.350   1.00 98.64 217 A  1 
ATOM   1708 C CG  . PHE A  1  217 ? 11.986  -29.247 9.333   1.00 98.67 217 A  1 
ATOM   1709 C CD1 . PHE A  1  217 ? 12.663  -29.653 10.493  1.00 98.19 217 A  1 
ATOM   1710 C CD2 . PHE A  1  217 ? 11.843  -27.870 9.055   1.00 98.11 217 A  1 
ATOM   1711 C CE1 . PHE A  1  217 ? 13.194  -28.698 11.374  1.00 98.01 217 A  1 
ATOM   1712 C CE2 . PHE A  1  217 ? 12.368  -26.916 9.942   1.00 97.75 217 A  1 
ATOM   1713 C CZ  . PHE A  1  217 ? 13.044  -27.324 11.094  1.00 98.20 217 A  1 
ATOM   1714 N N   . LEU A  1  218 ? 13.660  -32.473 7.930   1.00 98.64 218 A  1 
ATOM   1715 C CA  . LEU A  1  218 ? 14.866  -33.204 8.335   1.00 98.53 218 A  1 
ATOM   1716 C C   . LEU A  1  218 ? 15.904  -33.331 7.217   1.00 98.34 218 A  1 
ATOM   1717 O O   . LEU A  1  218 ? 17.084  -33.521 7.508   1.00 97.81 218 A  1 
ATOM   1718 C CB  . LEU A  1  218 ? 14.461  -34.607 8.835   1.00 98.60 218 A  1 
ATOM   1719 C CG  . LEU A  1  218 ? 13.743  -34.604 10.199  1.00 98.03 218 A  1 
ATOM   1720 C CD1 . LEU A  1  218 ? 13.171  -35.999 10.471  1.00 96.73 218 A  1 
ATOM   1721 C CD2 . LEU A  1  218 ? 14.696  -34.251 11.345  1.00 96.42 218 A  1 
ATOM   1722 N N   . LYS A  1  219 ? 15.487  -33.229 5.958   1.00 98.22 219 A  1 
ATOM   1723 C CA  . LYS A  1  219 ? 16.380  -33.264 4.803   1.00 97.94 219 A  1 
ATOM   1724 C C   . LYS A  1  219 ? 17.097  -31.930 4.593   1.00 97.86 219 A  1 
ATOM   1725 O O   . LYS A  1  219 ? 18.306  -31.938 4.404   1.00 97.09 219 A  1 
ATOM   1726 C CB  . LYS A  1  219 ? 15.588  -33.680 3.554   1.00 97.34 219 A  1 
ATOM   1727 C CG  . LYS A  1  219 ? 16.469  -33.746 2.285   1.00 95.60 219 A  1 
ATOM   1728 C CD  . LYS A  1  219 ? 15.632  -34.032 1.026   1.00 94.00 219 A  1 
ATOM   1729 C CE  . LYS A  1  219 ? 16.546  -33.947 -0.196  1.00 90.22 219 A  1 
ATOM   1730 N NZ  . LYS A  1  219 ? 15.801  -33.948 -1.484  1.00 86.37 219 A  1 
ATOM   1731 N N   . GLY A  1  220 ? 16.346  -30.827 4.598   1.00 98.10 220 A  1 
ATOM   1732 C CA  . GLY A  1  220 ? 16.860  -29.531 4.149   1.00 98.15 220 A  1 
ATOM   1733 C C   . GLY A  1  220 ? 16.397  -28.322 4.957   1.00 98.39 220 A  1 
ATOM   1734 O O   . GLY A  1  220 ? 16.686  -27.195 4.577   1.00 97.67 220 A  1 
ATOM   1735 N N   . GLY A  1  221 ? 15.668  -28.534 6.049   1.00 98.44 221 A  1 
ATOM   1736 C CA  . GLY A  1  221 ? 15.170  -27.449 6.888   1.00 98.48 221 A  1 
ATOM   1737 C C   . GLY A  1  221 ? 14.001  -26.674 6.279   1.00 98.66 221 A  1 
ATOM   1738 O O   . GLY A  1  221 ? 13.735  -25.553 6.702   1.00 98.12 221 A  1 
ATOM   1739 N N   . TYR A  1  222 ? 13.322  -27.250 5.292   1.00 98.60 222 A  1 
ATOM   1740 C CA  . TYR A  1  222 ? 12.178  -26.644 4.619   1.00 98.70 222 A  1 
ATOM   1741 C C   . TYR A  1  222 ? 10.977  -27.590 4.602   1.00 98.74 222 A  1 
ATOM   1742 O O   . TYR A  1  222 ? 11.117  -28.813 4.683   1.00 98.50 222 A  1 
ATOM   1743 C CB  . TYR A  1  222 ? 12.563  -26.219 3.201   1.00 98.60 222 A  1 
ATOM   1744 C CG  . TYR A  1  222 ? 12.974  -27.359 2.290   1.00 98.62 222 A  1 
ATOM   1745 C CD1 . TYR A  1  222 ? 14.342  -27.630 2.057   1.00 97.60 222 A  1 
ATOM   1746 C CD2 . TYR A  1  222 ? 12.006  -28.155 1.656   1.00 97.43 222 A  1 
ATOM   1747 C CE1 . TYR A  1  222 ? 14.731  -28.685 1.212   1.00 97.23 222 A  1 
ATOM   1748 C CE2 . TYR A  1  222 ? 12.383  -29.223 0.815   1.00 96.87 222 A  1 
ATOM   1749 C CZ  . TYR A  1  222 ? 13.746  -29.478 0.585   1.00 97.89 222 A  1 
ATOM   1750 O OH  . TYR A  1  222 ? 14.118  -30.518 -0.244  1.00 97.03 222 A  1 
ATOM   1751 N N   . TYR A  1  223 ? 9.795   -27.025 4.474   1.00 98.63 223 A  1 
ATOM   1752 C CA  . TYR A  1  223 ? 8.541   -27.763 4.377   1.00 98.74 223 A  1 
ATOM   1753 C C   . TYR A  1  223 ? 7.429   -26.849 3.872   1.00 98.74 223 A  1 
ATOM   1754 O O   . TYR A  1  223 ? 7.635   -25.648 3.700   1.00 98.46 223 A  1 
ATOM   1755 C CB  . TYR A  1  223 ? 8.186   -28.396 5.731   1.00 98.54 223 A  1 
ATOM   1756 C CG  . TYR A  1  223 ? 7.984   -27.458 6.907   1.00 98.64 223 A  1 
ATOM   1757 C CD1 . TYR A  1  223 ? 9.048   -26.642 7.375   1.00 97.74 223 A  1 
ATOM   1758 C CD2 . TYR A  1  223 ? 6.762   -27.449 7.589   1.00 97.51 223 A  1 
ATOM   1759 C CE1 . TYR A  1  223 ? 8.891   -25.844 8.512   1.00 97.21 223 A  1 
ATOM   1760 C CE2 . TYR A  1  223 ? 6.598   -26.652 8.738   1.00 97.11 223 A  1 
ATOM   1761 C CZ  . TYR A  1  223 ? 7.662   -25.854 9.195   1.00 97.92 223 A  1 
ATOM   1762 O OH  . TYR A  1  223 ? 7.512   -25.097 10.324  1.00 96.97 223 A  1 
ATOM   1763 N N   . TYR A  1  224 ? 6.252   -27.387 3.632   1.00 98.78 224 A  1 
ATOM   1764 C CA  . TYR A  1  224 ? 5.059   -26.597 3.354   1.00 98.76 224 A  1 
ATOM   1765 C C   . TYR A  1  224 ? 3.901   -27.037 4.240   1.00 98.77 224 A  1 
ATOM   1766 O O   . TYR A  1  224 ? 3.883   -28.170 4.737   1.00 98.41 224 A  1 
ATOM   1767 C CB  . TYR A  1  224 ? 4.704   -26.642 1.854   1.00 98.60 224 A  1 
ATOM   1768 C CG  . TYR A  1  224 ? 4.135   -27.960 1.370   1.00 98.53 224 A  1 
ATOM   1769 C CD1 . TYR A  1  224 ? 4.968   -28.917 0.754   1.00 97.34 224 A  1 
ATOM   1770 C CD2 . TYR A  1  224 ? 2.766   -28.232 1.512   1.00 96.79 224 A  1 
ATOM   1771 C CE1 . TYR A  1  224 ? 4.444   -30.146 0.320   1.00 96.48 224 A  1 
ATOM   1772 C CE2 . TYR A  1  224 ? 2.232   -29.466 1.090   1.00 96.02 224 A  1 
ATOM   1773 C CZ  . TYR A  1  224 ? 3.077   -30.428 0.500   1.00 96.86 224 A  1 
ATOM   1774 O OH  . TYR A  1  224 ? 2.552   -31.631 0.122   1.00 95.08 224 A  1 
ATOM   1775 N N   . ALA A  1  225 ? 2.923   -26.157 4.420   1.00 98.54 225 A  1 
ATOM   1776 C CA  . ALA A  1  225 ? 1.646   -26.489 5.010   1.00 98.37 225 A  1 
ATOM   1777 C C   . ALA A  1  225 ? 0.520   -26.079 4.063   1.00 98.24 225 A  1 
ATOM   1778 O O   . ALA A  1  225 ? 0.611   -25.055 3.382   1.00 97.49 225 A  1 
ATOM   1779 C CB  . ALA A  1  225 ? 1.522   -25.818 6.376   1.00 98.14 225 A  1 
ATOM   1780 N N   . ASP A  1  226 ? -0.529  -26.892 4.038   1.00 97.93 226 A  1 
ATOM   1781 C CA  . ASP A  1  226 ? -1.736  -26.601 3.279   1.00 97.55 226 A  1 
ATOM   1782 C C   . ASP A  1  226 ? -2.839  -26.118 4.220   1.00 97.20 226 A  1 
ATOM   1783 O O   . ASP A  1  226 ? -3.101  -26.724 5.263   1.00 96.26 226 A  1 
ATOM   1784 C CB  . ASP A  1  226 ? -2.188  -27.831 2.469   1.00 97.24 226 A  1 
ATOM   1785 C CG  . ASP A  1  226 ? -1.299  -28.144 1.267   1.00 97.22 226 A  1 
ATOM   1786 O OD1 . ASP A  1  226 ? -0.552  -27.253 0.795   1.00 95.43 226 A  1 
ATOM   1787 O OD2 . ASP A  1  226 ? -1.347  -29.274 0.734   1.00 95.39 226 A  1 
ATOM   1788 N N   . PHE A  1  227 ? -3.499  -25.041 3.818   1.00 96.92 227 A  1 
ATOM   1789 C CA  . PHE A  1  227 ? -4.644  -24.438 4.497   1.00 96.55 227 A  1 
ATOM   1790 C C   . PHE A  1  227 ? -5.836  -24.444 3.538   1.00 96.02 227 A  1 
ATOM   1791 O O   . PHE A  1  227 ? -6.113  -23.443 2.872   1.00 94.52 227 A  1 
ATOM   1792 C CB  . PHE A  1  227 ? -4.272  -23.031 4.982   1.00 96.34 227 A  1 
ATOM   1793 C CG  . PHE A  1  227 ? -3.046  -22.996 5.862   1.00 96.75 227 A  1 
ATOM   1794 C CD1 . PHE A  1  227 ? -3.128  -23.422 7.197   1.00 95.12 227 A  1 
ATOM   1795 C CD2 . PHE A  1  227 ? -1.814  -22.587 5.328   1.00 95.28 227 A  1 
ATOM   1796 C CE1 . PHE A  1  227 ? -1.973  -23.429 8.000   1.00 94.84 227 A  1 
ATOM   1797 C CE2 . PHE A  1  227 ? -0.664  -22.593 6.123   1.00 94.93 227 A  1 
ATOM   1798 C CZ  . PHE A  1  227 ? -0.737  -23.023 7.462   1.00 96.17 227 A  1 
ATOM   1799 N N   . PRO A  1  228 ? -6.526  -25.600 3.399   1.00 95.11 228 A  1 
ATOM   1800 C CA  . PRO A  1  228 ? -7.583  -25.770 2.405   1.00 94.31 228 A  1 
ATOM   1801 C C   . PRO A  1  228 ? -8.776  -24.841 2.633   1.00 93.93 228 A  1 
ATOM   1802 O O   . PRO A  1  228 ? -9.416  -24.436 1.673   1.00 91.86 228 A  1 
ATOM   1803 C CB  . PRO A  1  228 ? -7.979  -27.250 2.501   1.00 93.03 228 A  1 
ATOM   1804 C CG  . PRO A  1  228 ? -7.539  -27.664 3.904   1.00 91.39 228 A  1 
ATOM   1805 C CD  . PRO A  1  228 ? -6.303  -26.811 4.143   1.00 94.37 228 A  1 
ATOM   1806 N N   . GLU A  1  229 ? -9.035  -24.449 3.869   1.00 93.82 229 A  1 
ATOM   1807 C CA  . GLU A  1  229 ? -10.071 -23.492 4.237   1.00 93.21 229 A  1 
ATOM   1808 C C   . GLU A  1  229 ? -9.849  -22.102 3.626   1.00 94.10 229 A  1 
ATOM   1809 O O   . GLU A  1  229 ? -10.819 -21.367 3.437   1.00 92.43 229 A  1 
ATOM   1810 C CB  . GLU A  1  229 ? -10.207 -23.415 5.769   1.00 91.35 229 A  1 
ATOM   1811 C CG  . GLU A  1  229 ? -8.984  -22.905 6.552   1.00 78.24 229 A  1 
ATOM   1812 C CD  . GLU A  1  229 ? -7.847  -23.924 6.726   1.00 69.43 229 A  1 
ATOM   1813 O OE1 . GLU A  1  229 ? -6.793  -23.524 7.264   1.00 61.37 229 A  1 
ATOM   1814 O OE2 . GLU A  1  229 ? -7.999  -25.093 6.307   1.00 63.35 229 A  1 
ATOM   1815 N N   . VAL A  1  230 ? -8.623  -21.763 3.258   1.00 94.75 230 A  1 
ATOM   1816 C CA  . VAL A  1  230 ? -8.301  -20.499 2.571   1.00 95.47 230 A  1 
ATOM   1817 C C   . VAL A  1  230 ? -7.633  -20.713 1.210   1.00 95.71 230 A  1 
ATOM   1818 O O   . VAL A  1  230 ? -7.046  -19.785 0.669   1.00 94.56 230 A  1 
ATOM   1819 C CB  . VAL A  1  230 ? -7.490  -19.531 3.462   1.00 94.95 230 A  1 
ATOM   1820 C CG1 . VAL A  1  230 ? -8.333  -19.044 4.635   1.00 91.40 230 A  1 
ATOM   1821 C CG2 . VAL A  1  230 ? -6.206  -20.159 3.996   1.00 91.35 230 A  1 
ATOM   1822 N N   . ASN A  1  231 ? -7.711  -21.912 0.649   1.00 95.63 231 A  1 
ATOM   1823 C CA  . ASN A  1  231 ? -7.098  -22.271 -0.643  1.00 95.60 231 A  1 
ATOM   1824 C C   . ASN A  1  231 ? -5.616  -21.872 -0.757  1.00 96.48 231 A  1 
ATOM   1825 O O   . ASN A  1  231 ? -5.187  -21.338 -1.784  1.00 94.68 231 A  1 
ATOM   1826 C CB  . ASN A  1  231 ? -7.959  -21.729 -1.795  1.00 93.17 231 A  1 
ATOM   1827 C CG  . ASN A  1  231 ? -9.246  -22.498 -2.016  1.00 83.29 231 A  1 
ATOM   1828 O OD1 . ASN A  1  231 ? -9.406  -23.639 -1.658  1.00 73.89 231 A  1 
ATOM   1829 N ND2 . ASN A  1  231 ? -10.197 -21.882 -2.669  1.00 71.58 231 A  1 
ATOM   1830 N N   . LEU A  1  232 ? -4.848  -22.114 0.290   1.00 96.59 232 A  1 
ATOM   1831 C CA  . LEU A  1  232 ? -3.453  -21.709 0.338   1.00 97.19 232 A  1 
ATOM   1832 C C   . LEU A  1  232 ? -2.529  -22.889 0.641   1.00 97.33 232 A  1 
ATOM   1833 O O   . LEU A  1  232 ? -2.690  -23.571 1.649   1.00 96.81 232 A  1 
ATOM   1834 C CB  . LEU A  1  232 ? -3.295  -20.582 1.373   1.00 97.10 232 A  1 
ATOM   1835 C CG  . LEU A  1  232 ? -1.872  -20.024 1.484   1.00 96.63 232 A  1 
ATOM   1836 C CD1 . LEU A  1  232 ? -1.450  -19.280 0.217   1.00 94.64 232 A  1 
ATOM   1837 C CD2 . LEU A  1  232 ? -1.778  -19.051 2.648   1.00 94.51 232 A  1 
ATOM   1838 N N   . ARG A  1  233 ? -1.493  -23.056 -0.190  1.00 97.80 233 A  1 
ATOM   1839 C CA  . ARG A  1  233 ? -0.268  -23.769 0.166   1.00 98.20 233 A  1 
ATOM   1840 C C   . ARG A  1  233 ? 0.794   -22.750 0.553   1.00 98.17 233 A  1 
ATOM   1841 O O   . ARG A  1  233 ? 1.091   -21.838 -0.226  1.00 97.85 233 A  1 
ATOM   1842 C CB  . ARG A  1  233 ? 0.186   -24.674 -0.973  1.00 98.19 233 A  1 
ATOM   1843 C CG  . ARG A  1  233 ? 1.531   -25.342 -0.653  1.00 97.89 233 A  1 
ATOM   1844 C CD  . ARG A  1  233 ? 1.853   -26.470 -1.633  1.00 97.57 233 A  1 
ATOM   1845 N NE  . ARG A  1  233 ? 0.971   -27.616 -1.383  1.00 97.52 233 A  1 
ATOM   1846 C CZ  . ARG A  1  233 ? 0.941   -28.769 -2.017  1.00 97.93 233 A  1 
ATOM   1847 N NH1 . ARG A  1  233 ? 1.740   -29.034 -3.010  1.00 95.35 233 A  1 
ATOM   1848 N NH2 . ARG A  1  233 ? 0.088   -29.667 -1.646  1.00 95.70 233 A  1 
ATOM   1849 N N   . PHE A  1  234 ? 1.390   -22.919 1.714   1.00 98.23 234 A  1 
ATOM   1850 C CA  . PHE A  1  234 ? 2.421   -22.020 2.213   1.00 98.48 234 A  1 
ATOM   1851 C C   . PHE A  1  234 ? 3.752   -22.759 2.328   1.00 98.59 234 A  1 
ATOM   1852 O O   . PHE A  1  234 ? 3.881   -23.701 3.110   1.00 98.23 234 A  1 
ATOM   1853 C CB  . PHE A  1  234 ? 1.945   -21.401 3.531   1.00 98.13 234 A  1 
ATOM   1854 C CG  . PHE A  1  234 ? 2.486   -20.030 3.864   1.00 98.28 234 A  1 
ATOM   1855 C CD1 . PHE A  1  234 ? 3.643   -19.495 3.260   1.00 96.59 234 A  1 
ATOM   1856 C CD2 . PHE A  1  234 ? 1.786   -19.231 4.793   1.00 96.13 234 A  1 
ATOM   1857 C CE1 . PHE A  1  234 ? 4.087   -18.197 3.575   1.00 95.88 234 A  1 
ATOM   1858 C CE2 . PHE A  1  234 ? 2.230   -17.938 5.115   1.00 95.00 234 A  1 
ATOM   1859 C CZ  . PHE A  1  234 ? 3.373   -17.427 4.506   1.00 97.15 234 A  1 
ATOM   1860 N N   . LEU A  1  235 ? 4.743   -22.346 1.534   1.00 98.63 235 A  1 
ATOM   1861 C CA  . LEU A  1  235 ? 6.085   -22.903 1.553   1.00 98.77 235 A  1 
ATOM   1862 C C   . LEU A  1  235 ? 6.951   -22.158 2.575   1.00 98.76 235 A  1 
ATOM   1863 O O   . LEU A  1  235 ? 7.071   -20.940 2.507   1.00 98.56 235 A  1 
ATOM   1864 C CB  . LEU A  1  235 ? 6.721   -22.829 0.151   1.00 98.66 235 A  1 
ATOM   1865 C CG  . LEU A  1  235 ? 5.883   -23.358 -1.028  1.00 97.44 235 A  1 
ATOM   1866 C CD1 . LEU A  1  235 ? 6.713   -23.306 -2.317  1.00 95.45 235 A  1 
ATOM   1867 C CD2 . LEU A  1  235 ? 5.433   -24.794 -0.829  1.00 95.52 235 A  1 
ATOM   1868 N N   . PHE A  1  236 ? 7.561   -22.894 3.483   1.00 98.72 236 A  1 
ATOM   1869 C CA  . PHE A  1  236 ? 8.488   -22.383 4.490   1.00 98.75 236 A  1 
ATOM   1870 C C   . PHE A  1  236 ? 9.903   -22.795 4.108   1.00 98.79 236 A  1 
ATOM   1871 O O   . PHE A  1  236 ? 10.307  -23.944 4.310   1.00 98.29 236 A  1 
ATOM   1872 C CB  . PHE A  1  236 ? 8.081   -22.921 5.869   1.00 98.72 236 A  1 
ATOM   1873 C CG  . PHE A  1  236 ? 6.626   -22.715 6.234   1.00 98.68 236 A  1 
ATOM   1874 C CD1 . PHE A  1  236 ? 6.011   -21.461 6.096   1.00 97.63 236 A  1 
ATOM   1875 C CD2 . PHE A  1  236 ? 5.863   -23.804 6.704   1.00 97.59 236 A  1 
ATOM   1876 C CE1 . PHE A  1  236 ? 4.658   -21.285 6.427   1.00 97.57 236 A  1 
ATOM   1877 C CE2 . PHE A  1  236 ? 4.517   -23.635 7.043   1.00 97.26 236 A  1 
ATOM   1878 C CZ  . PHE A  1  236 ? 3.907   -22.374 6.907   1.00 98.10 236 A  1 
ATOM   1879 N N   . LEU A  1  237 ? 10.644  -21.880 3.498   1.00 98.78 237 A  1 
ATOM   1880 C CA  . LEU A  1  237 ? 11.937  -22.180 2.913   1.00 98.63 237 A  1 
ATOM   1881 C C   . LEU A  1  237 ? 13.078  -22.101 3.932   1.00 98.57 237 A  1 
ATOM   1882 O O   . LEU A  1  237 ? 13.049  -21.298 4.859   1.00 98.11 237 A  1 
ATOM   1883 C CB  . LEU A  1  237 ? 12.223  -21.254 1.719   1.00 98.48 237 A  1 
ATOM   1884 C CG  . LEU A  1  237 ? 11.166  -21.250 0.604   1.00 97.57 237 A  1 
ATOM   1885 C CD1 . LEU A  1  237 ? 11.695  -20.441 -0.579  1.00 96.25 237 A  1 
ATOM   1886 C CD2 . LEU A  1  237 ? 10.817  -22.653 0.109   1.00 96.17 237 A  1 
ATOM   1887 N N   . ASN A  1  238 ? 14.125  -22.882 3.685   1.00 98.58 238 A  1 
ATOM   1888 C CA  . ASN A  1  238 ? 15.437  -22.634 4.249   1.00 98.43 238 A  1 
ATOM   1889 C C   . ASN A  1  238 ? 16.226  -21.736 3.284   1.00 98.29 238 A  1 
ATOM   1890 O O   . ASN A  1  238 ? 16.731  -22.198 2.265   1.00 97.51 238 A  1 
ATOM   1891 C CB  . ASN A  1  238 ? 16.124  -23.975 4.537   1.00 98.12 238 A  1 
ATOM   1892 C CG  . ASN A  1  238 ? 17.516  -23.798 5.112   1.00 97.78 238 A  1 
ATOM   1893 O OD1 . ASN A  1  238 ? 18.019  -22.706 5.326   1.00 94.88 238 A  1 
ATOM   1894 N ND2 . ASN A  1  238 ? 18.195  -24.886 5.368   1.00 93.31 238 A  1 
ATOM   1895 N N   . SER A  1  239 ? 16.320  -20.456 3.614   1.00 97.92 239 A  1 
ATOM   1896 C CA  . SER A  1  239 ? 17.120  -19.495 2.850   1.00 97.44 239 A  1 
ATOM   1897 C C   . SER A  1  239 ? 18.566  -19.399 3.324   1.00 97.07 239 A  1 
ATOM   1898 O O   . SER A  1  239 ? 19.405  -18.835 2.633   1.00 95.75 239 A  1 
ATOM   1899 C CB  . SER A  1  239 ? 16.454  -18.118 2.932   1.00 96.93 239 A  1 
ATOM   1900 O OG  . SER A  1  239 ? 16.345  -17.708 4.280   1.00 95.66 239 A  1 
ATOM   1901 N N   . VAL A  1  240 ? 18.866  -19.964 4.492   1.00 97.41 240 A  1 
ATOM   1902 C CA  . VAL A  1  240 ? 20.169  -19.815 5.147   1.00 97.10 240 A  1 
ATOM   1903 C C   . VAL A  1  240 ? 21.282  -20.465 4.333   1.00 96.38 240 A  1 
ATOM   1904 O O   . VAL A  1  240 ? 22.373  -19.913 4.220   1.00 95.09 240 A  1 
ATOM   1905 C CB  . VAL A  1  240 ? 20.124  -20.387 6.574   1.00 96.93 240 A  1 
ATOM   1906 C CG1 . VAL A  1  240 ? 21.458  -20.213 7.294   1.00 95.44 240 A  1 
ATOM   1907 C CG2 . VAL A  1  240 ? 19.039  -19.686 7.401   1.00 95.47 240 A  1 
ATOM   1908 N N   . MET A  1  241 ? 20.990  -21.593 3.687   1.00 95.97 241 A  1 
ATOM   1909 C CA  . MET A  1  241 ? 21.944  -22.290 2.826   1.00 95.20 241 A  1 
ATOM   1910 C C   . MET A  1  241 ? 22.325  -21.522 1.550   1.00 95.39 241 A  1 
ATOM   1911 O O   . MET A  1  241 ? 23.331  -21.853 0.924   1.00 93.42 241 A  1 
ATOM   1912 C CB  . MET A  1  241 ? 21.424  -23.690 2.514   1.00 92.85 241 A  1 
ATOM   1913 C CG  . MET A  1  241 ? 20.088  -23.702 1.765   1.00 90.57 241 A  1 
ATOM   1914 S SD  . MET A  1  241 ? 19.452  -25.384 1.653   1.00 90.39 241 A  1 
ATOM   1915 C CE  . MET A  1  241 ? 17.914  -25.084 0.797   1.00 85.89 241 A  1 
ATOM   1916 N N   . TYR A  1  242 ? 21.567  -20.480 1.202   1.00 95.91 242 A  1 
ATOM   1917 C CA  . TYR A  1  242 ? 21.874  -19.592 0.087   1.00 95.84 242 A  1 
ATOM   1918 C C   . TYR A  1  242 ? 22.662  -18.341 0.496   1.00 95.06 242 A  1 
ATOM   1919 O O   . TYR A  1  242 ? 23.110  -17.593 -0.372  1.00 93.90 242 A  1 
ATOM   1920 C CB  . TYR A  1  242 ? 20.566  -19.191 -0.608  1.00 96.30 242 A  1 
ATOM   1921 C CG  . TYR A  1  242 ? 19.680  -20.339 -1.042  1.00 96.96 242 A  1 
ATOM   1922 C CD1 . TYR A  1  242 ? 20.229  -21.512 -1.588  1.00 96.35 242 A  1 
ATOM   1923 C CD2 . TYR A  1  242 ? 18.283  -20.226 -0.916  1.00 96.35 242 A  1 
ATOM   1924 C CE1 . TYR A  1  242 ? 19.400  -22.566 -2.012  1.00 96.51 242 A  1 
ATOM   1925 C CE2 . TYR A  1  242 ? 17.448  -21.270 -1.340  1.00 96.30 242 A  1 
ATOM   1926 C CZ  . TYR A  1  242 ? 18.008  -22.435 -1.898  1.00 97.12 242 A  1 
ATOM   1927 O OH  . TYR A  1  242 ? 17.214  -23.449 -2.332  1.00 96.76 242 A  1 
ATOM   1928 N N   . ALA A  1  243 ? 22.813  -18.106 1.788   1.00 94.97 243 A  1 
ATOM   1929 C CA  . ALA A  1  243 ? 23.335  -16.857 2.308   1.00 94.46 243 A  1 
ATOM   1930 C C   . ALA A  1  243 ? 24.751  -16.555 1.794   1.00 93.70 243 A  1 
ATOM   1931 O O   . ALA A  1  243 ? 25.638  -17.411 1.818   1.00 92.61 243 A  1 
ATOM   1932 C CB  . ALA A  1  243 ? 23.300  -16.885 3.828   1.00 94.05 243 A  1 
ATOM   1933 N N   . ALA A  1  244 ? 24.989  -15.306 1.418   1.00 92.56 244 A  1 
ATOM   1934 C CA  . ALA A  1  244 ? 26.304  -14.841 0.985   1.00 91.22 244 A  1 
ATOM   1935 C C   . ALA A  1  244 ? 27.370  -14.966 2.088   1.00 90.52 244 A  1 
ATOM   1936 O O   . ALA A  1  244 ? 28.559  -15.073 1.790   1.00 87.97 244 A  1 
ATOM   1937 C CB  . ALA A  1  244 ? 26.165  -13.388 0.525   1.00 89.89 244 A  1 
ATOM   1938 N N   . LYS A  1  245 ? 26.965  -14.947 3.354   1.00 91.72 245 A  1 
ATOM   1939 C CA  . LYS A  1  245 ? 27.861  -15.120 4.505   1.00 90.75 245 A  1 
ATOM   1940 C C   . LYS A  1  245 ? 28.120  -16.582 4.885   1.00 90.66 245 A  1 
ATOM   1941 O O   . LYS A  1  245 ? 28.995  -16.821 5.706   1.00 88.52 245 A  1 
ATOM   1942 C CB  . LYS A  1  245 ? 27.296  -14.388 5.717   1.00 89.63 245 A  1 
ATOM   1943 C CG  . LYS A  1  245 ? 27.497  -12.868 5.686   1.00 85.23 245 A  1 
ATOM   1944 C CD  . LYS A  1  245 ? 27.019  -12.353 7.040   1.00 80.25 245 A  1 
ATOM   1945 C CE  . LYS A  1  245 ? 27.231  -10.861 7.259   1.00 73.31 245 A  1 
ATOM   1946 N NZ  . LYS A  1  245 ? 26.723  -10.518 8.612   1.00 65.51 245 A  1 
ATOM   1947 N N   . ARG A  1  246 ? 27.348  -17.506 4.344   1.00 92.29 246 A  1 
ATOM   1948 C CA  . ARG A  1  246 ? 27.550  -18.926 4.616   1.00 92.58 246 A  1 
ATOM   1949 C C   . ARG A  1  246 ? 28.801  -19.418 3.910   1.00 91.39 246 A  1 
ATOM   1950 O O   . ARG A  1  246 ? 29.101  -18.981 2.802   1.00 88.12 246 A  1 
ATOM   1951 C CB  . ARG A  1  246 ? 26.288  -19.694 4.198   1.00 92.35 246 A  1 
ATOM   1952 C CG  . ARG A  1  246 ? 26.381  -21.193 4.460   1.00 91.49 246 A  1 
ATOM   1953 C CD  . ARG A  1  246 ? 25.043  -21.844 4.133   1.00 90.72 246 A  1 
ATOM   1954 N NE  . ARG A  1  246 ? 25.166  -23.279 4.011   1.00 91.42 246 A  1 
ATOM   1955 C CZ  . ARG A  1  246 ? 24.657  -24.230 4.783   1.00 92.85 246 A  1 
ATOM   1956 N NH1 . ARG A  1  246 ? 24.057  -23.997 5.897   1.00 88.71 246 A  1 
ATOM   1957 N NH2 . ARG A  1  246 ? 24.746  -25.448 4.410   1.00 89.03 246 A  1 
ATOM   1958 N N   . ASP A  1  247 ? 29.510  -20.351 4.544   1.00 87.99 247 A  1 
ATOM   1959 C CA  . ASP A  1  247 ? 30.611  -21.041 3.880   1.00 85.53 247 A  1 
ATOM   1960 C C   . ASP A  1  247 ? 30.076  -21.843 2.688   1.00 84.13 247 A  1 
ATOM   1961 O O   . ASP A  1  247 ? 29.281  -22.773 2.842   1.00 77.61 247 A  1 
ATOM   1962 C CB  . ASP A  1  247 ? 31.368  -21.921 4.884   1.00 82.29 247 A  1 
ATOM   1963 C CG  . ASP A  1  247 ? 32.591  -22.586 4.263   1.00 77.21 247 A  1 
ATOM   1964 O OD1 . ASP A  1  247 ? 32.891  -22.330 3.073   1.00 69.45 247 A  1 
ATOM   1965 O OD2 . ASP A  1  247 ? 33.240  -23.394 4.957   1.00 68.58 247 A  1 
ATOM   1966 N N   . GLN A  1  248 ? 30.516  -21.459 1.497   1.00 79.65 248 A  1 
ATOM   1967 C CA  . GLN A  1  248 ? 30.118  -22.064 0.227   1.00 77.50 248 A  1 
ATOM   1968 C C   . GLN A  1  248 ? 31.197  -22.998 -0.336  1.00 78.17 248 A  1 
ATOM   1969 O O   . GLN A  1  248 ? 31.156  -23.338 -1.520  1.00 71.85 248 A  1 
ATOM   1970 C CB  . GLN A  1  248 ? 29.719  -20.951 -0.765  1.00 71.96 248 A  1 
ATOM   1971 C CG  . GLN A  1  248 ? 28.481  -20.136 -0.326  1.00 66.98 248 A  1 
ATOM   1972 C CD  . GLN A  1  248 ? 27.160  -20.912 -0.427  1.00 62.27 248 A  1 
ATOM   1973 O OE1 . GLN A  1  248 ? 27.031  -21.912 -1.112  1.00 58.59 248 A  1 
ATOM   1974 N NE2 . GLN A  1  248 ? 26.127  -20.445 0.228   1.00 58.02 248 A  1 
ATOM   1975 N N   . THR A  1  249 ? 32.154  -23.430 0.471   1.00 79.04 249 A  1 
ATOM   1976 C CA  . THR A  1  249 ? 33.199  -24.379 0.028   1.00 78.20 249 A  1 
ATOM   1977 C C   . THR A  1  249 ? 32.620  -25.674 -0.530  1.00 78.75 249 A  1 
ATOM   1978 O O   . THR A  1  249 ? 33.125  -26.194 -1.522  1.00 74.30 249 A  1 
ATOM   1979 C CB  . THR A  1  249 ? 34.176  -24.733 1.164   1.00 75.84 249 A  1 
ATOM   1980 O OG1 . THR A  1  249 ? 33.517  -24.971 2.371   1.00 68.25 249 A  1 
ATOM   1981 C CG2 . THR A  1  249 ? 35.221  -23.646 1.375   1.00 66.55 249 A  1 
ATOM   1982 N N   . GLN A  1  250 ? 31.524  -26.168 0.043   1.00 79.03 250 A  1 
ATOM   1983 C CA  . GLN A  1  250 ? 30.736  -27.274 -0.501  1.00 77.69 250 A  1 
ATOM   1984 C C   . GLN A  1  250 ? 29.535  -26.746 -1.296  1.00 78.37 250 A  1 
ATOM   1985 O O   . GLN A  1  250 ? 28.385  -26.985 -0.938  1.00 72.68 250 A  1 
ATOM   1986 C CB  . GLN A  1  250 ? 30.324  -28.240 0.615   1.00 73.13 250 A  1 
ATOM   1987 C CG  . GLN A  1  250 ? 31.511  -28.961 1.260   1.00 65.88 250 A  1 
ATOM   1988 C CD  . GLN A  1  250 ? 31.065  -30.012 2.285   1.00 60.17 250 A  1 
ATOM   1989 O OE1 . GLN A  1  250 ? 29.911  -30.362 2.390   1.00 55.96 250 A  1 
ATOM   1990 N NE2 . GLN A  1  250 ? 31.969  -30.552 3.075   1.00 53.52 250 A  1 
ATOM   1991 N N   . HIS A  1  251 ? 29.801  -26.009 -2.356  1.00 81.43 251 A  1 
ATOM   1992 C CA  . HIS A  1  251 ? 28.726  -25.469 -3.184  1.00 81.28 251 A  1 
ATOM   1993 C C   . HIS A  1  251 ? 27.905  -26.586 -3.847  1.00 83.68 251 A  1 
ATOM   1994 O O   . HIS A  1  251 ? 28.454  -27.509 -4.444  1.00 78.76 251 A  1 
ATOM   1995 C CB  . HIS A  1  251 ? 29.312  -24.512 -4.226  1.00 74.33 251 A  1 
ATOM   1996 C CG  . HIS A  1  251 ? 28.247  -23.798 -5.010  1.00 67.56 251 A  1 
ATOM   1997 N ND1 . HIS A  1  251 ? 27.527  -22.701 -4.592  1.00 57.70 251 A  1 
ATOM   1998 C CD2 . HIS A  1  251 ? 27.802  -24.125 -6.265  1.00 57.75 251 A  1 
ATOM   1999 C CE1 . HIS A  1  251 ? 26.668  -22.364 -5.576  1.00 53.25 251 A  1 
ATOM   2000 N NE2 . HIS A  1  251 ? 26.805  -23.210 -6.603  1.00 54.06 251 A  1 
ATOM   2001 N N   . ALA A  1  252 ? 26.596  -26.466 -3.769  1.00 87.60 252 A  1 
ATOM   2002 C CA  . ALA A  1  252 ? 25.667  -27.318 -4.494  1.00 89.59 252 A  1 
ATOM   2003 C C   . ALA A  1  252 ? 24.812  -26.451 -5.429  1.00 91.19 252 A  1 
ATOM   2004 O O   . ALA A  1  252 ? 24.413  -25.352 -5.071  1.00 89.49 252 A  1 
ATOM   2005 C CB  . ALA A  1  252 ? 24.820  -28.102 -3.492  1.00 87.01 252 A  1 
ATOM   2006 N N   . GLU A  1  253 ? 24.501  -26.975 -6.616  1.00 92.98 253 A  1 
ATOM   2007 C CA  . GLU A  1  253 ? 23.651  -26.237 -7.559  1.00 93.50 253 A  1 
ATOM   2008 C C   . GLU A  1  253 ? 22.211  -26.051 -7.061  1.00 94.89 253 A  1 
ATOM   2009 O O   . GLU A  1  253 ? 21.611  -25.007 -7.302  1.00 93.39 253 A  1 
ATOM   2010 C CB  . GLU A  1  253 ? 23.603  -26.940 -8.919  1.00 91.65 253 A  1 
ATOM   2011 C CG  . GLU A  1  253 ? 24.828  -26.648 -9.783  1.00 79.54 253 A  1 
ATOM   2012 C CD  . GLU A  1  253 ? 24.535  -26.900 -11.278 1.00 69.90 253 A  1 
ATOM   2013 O OE1 . GLU A  1  253 ? 25.174  -26.215 -12.105 1.00 61.97 253 A  1 
ATOM   2014 O OE2 . GLU A  1  253 ? 23.642  -27.712 -11.577 1.00 62.79 253 A  1 
ATOM   2015 N N   . ASP A  1  254 ? 21.683  -27.065 -6.393  1.00 95.54 254 A  1 
ATOM   2016 C CA  . ASP A  1  254 ? 20.385  -27.056 -5.736  1.00 96.60 254 A  1 
ATOM   2017 C C   . ASP A  1  254 ? 20.528  -27.716 -4.354  1.00 96.94 254 A  1 
ATOM   2018 O O   . ASP A  1  254 ? 20.330  -28.923 -4.210  1.00 96.04 254 A  1 
ATOM   2019 C CB  . ASP A  1  254 ? 19.339  -27.741 -6.626  1.00 96.64 254 A  1 
ATOM   2020 C CG  . ASP A  1  254 ? 17.922  -27.611 -6.044  1.00 97.18 254 A  1 
ATOM   2021 O OD1 . ASP A  1  254 ? 17.743  -26.876 -5.050  1.00 96.23 254 A  1 
ATOM   2022 O OD2 . ASP A  1  254 ? 16.989  -28.204 -6.627  1.00 96.27 254 A  1 
ATOM   2023 N N   . PRO A  1  255 ? 20.930  -26.958 -3.334  1.00 96.63 255 A  1 
ATOM   2024 C CA  . PRO A  1  255 ? 21.117  -27.482 -1.993  1.00 96.67 255 A  1 
ATOM   2025 C C   . PRO A  1  255 ? 19.861  -28.190 -1.480  1.00 97.18 255 A  1 
ATOM   2026 O O   . PRO A  1  255 ? 18.777  -27.599 -1.429  1.00 96.62 255 A  1 
ATOM   2027 C CB  . PRO A  1  255 ? 21.494  -26.281 -1.123  1.00 95.77 255 A  1 
ATOM   2028 C CG  . PRO A  1  255 ? 22.139  -25.314 -2.116  1.00 94.24 255 A  1 
ATOM   2029 C CD  . PRO A  1  255 ? 21.342  -25.561 -3.392  1.00 95.85 255 A  1 
ATOM   2030 N N   . TYR A  1  256 ? 20.010  -29.446 -1.113  1.00 96.97 256 A  1 
ATOM   2031 C CA  . TYR A  1  256 ? 18.926  -30.306 -0.617  1.00 97.29 256 A  1 
ATOM   2032 C C   . TYR A  1  256 ? 17.706  -30.420 -1.546  1.00 97.76 256 A  1 
ATOM   2033 O O   . TYR A  1  256 ? 16.628  -30.804 -1.091  1.00 96.80 256 A  1 
ATOM   2034 C CB  . TYR A  1  256 ? 18.549  -29.901 0.815   1.00 96.61 256 A  1 
ATOM   2035 C CG  . TYR A  1  256 ? 19.726  -29.804 1.764   1.00 96.23 256 A  1 
ATOM   2036 C CD1 . TYR A  1  256 ? 20.514  -30.944 2.016   1.00 94.10 256 A  1 
ATOM   2037 C CD2 . TYR A  1  256 ? 20.053  -28.581 2.376   1.00 94.25 256 A  1 
ATOM   2038 C CE1 . TYR A  1  256 ? 21.624  -30.866 2.874   1.00 93.13 256 A  1 
ATOM   2039 C CE2 . TYR A  1  256 ? 21.152  -28.492 3.239   1.00 92.90 256 A  1 
ATOM   2040 C CZ  . TYR A  1  256 ? 21.942  -29.634 3.485   1.00 93.77 256 A  1 
ATOM   2041 O OH  . TYR A  1  256 ? 23.030  -29.566 4.312   1.00 92.01 256 A  1 
ATOM   2042 N N   . ASP A  1  257 ? 17.893  -30.115 -2.818  1.00 97.29 257 A  1 
ATOM   2043 C CA  . ASP A  1  257 ? 16.868  -30.113 -3.869  1.00 97.86 257 A  1 
ATOM   2044 C C   . ASP A  1  257 ? 15.722  -29.102 -3.617  1.00 98.35 257 A  1 
ATOM   2045 O O   . ASP A  1  257 ? 14.598  -29.314 -4.067  1.00 98.09 257 A  1 
ATOM   2046 C CB  . ASP A  1  257 ? 16.349  -31.536 -4.145  1.00 97.29 257 A  1 
ATOM   2047 C CG  . ASP A  1  257 ? 17.439  -32.609 -4.247  1.00 95.68 257 A  1 
ATOM   2048 O OD1 . ASP A  1  257 ? 18.339  -32.467 -5.079  1.00 91.15 257 A  1 
ATOM   2049 O OD2 . ASP A  1  257 ? 17.334  -33.599 -3.480  1.00 90.02 257 A  1 
ATOM   2050 N N   . GLN A  1  258 ? 15.982  -28.022 -2.888  1.00 98.25 258 A  1 
ATOM   2051 C CA  . GLN A  1  258 ? 14.921  -27.081 -2.530  1.00 98.53 258 A  1 
ATOM   2052 C C   . GLN A  1  258 ? 14.314  -26.374 -3.741  1.00 98.65 258 A  1 
ATOM   2053 O O   . GLN A  1  258 ? 13.097  -26.198 -3.781  1.00 98.48 258 A  1 
ATOM   2054 C CB  . GLN A  1  258 ? 15.410  -26.062 -1.485  1.00 98.31 258 A  1 
ATOM   2055 C CG  . GLN A  1  258 ? 14.233  -25.227 -0.941  1.00 97.99 258 A  1 
ATOM   2056 C CD  . GLN A  1  258 ? 14.616  -24.283 0.186   1.00 98.26 258 A  1 
ATOM   2057 O OE1 . GLN A  1  258 ? 14.165  -24.403 1.315   1.00 94.37 258 A  1 
ATOM   2058 N NE2 . GLN A  1  258 ? 15.447  -23.293 -0.061  1.00 94.24 258 A  1 
ATOM   2059 N N   . PHE A  1  259 ? 15.107  -25.980 -4.740  1.00 98.46 259 A  1 
ATOM   2060 C CA  . PHE A  1  259 ? 14.556  -25.324 -5.929  1.00 98.49 259 A  1 
ATOM   2061 C C   . PHE A  1  259 ? 13.637  -26.260 -6.720  1.00 98.55 259 A  1 
ATOM   2062 O O   . PHE A  1  259 ? 12.517  -25.872 -7.064  1.00 98.32 259 A  1 
ATOM   2063 C CB  . PHE A  1  259 ? 15.679  -24.782 -6.821  1.00 98.12 259 A  1 
ATOM   2064 C CG  . PHE A  1  259 ? 16.481  -23.640 -6.237  1.00 97.78 259 A  1 
ATOM   2065 C CD1 . PHE A  1  259 ? 15.841  -22.529 -5.650  1.00 96.16 259 A  1 
ATOM   2066 C CD2 . PHE A  1  259 ? 17.893  -23.649 -6.318  1.00 95.88 259 A  1 
ATOM   2067 C CE1 . PHE A  1  259 ? 16.588  -21.457 -5.141  1.00 95.18 259 A  1 
ATOM   2068 C CE2 . PHE A  1  259 ? 18.644  -22.577 -5.810  1.00 94.75 259 A  1 
ATOM   2069 C CZ  . PHE A  1  259 ? 17.994  -21.483 -5.221  1.00 95.78 259 A  1 
ATOM   2070 N N   . ALA A  1  260 ? 14.049  -27.505 -6.923  1.00 98.34 260 A  1 
ATOM   2071 C CA  . ALA A  1  260 ? 13.208  -28.510 -7.565  1.00 98.30 260 A  1 
ATOM   2072 C C   . ALA A  1  260 ? 11.943  -28.808 -6.740  1.00 98.53 260 A  1 
ATOM   2073 O O   . ALA A  1  260 ? 10.856  -29.005 -7.291  1.00 98.28 260 A  1 
ATOM   2074 C CB  . ALA A  1  260 ? 14.050  -29.775 -7.769  1.00 98.13 260 A  1 
ATOM   2075 N N   . TRP A  1  261 ? 12.072  -28.796 -5.416  1.00 98.46 261 A  1 
ATOM   2076 C CA  . TRP A  1  261 ? 10.949  -28.972 -4.505  1.00 98.62 261 A  1 
ATOM   2077 C C   . TRP A  1  261 ? 9.980   -27.790 -4.535  1.00 98.67 261 A  1 
ATOM   2078 O O   . TRP A  1  261 ? 8.771   -28.016 -4.488  1.00 98.47 261 A  1 
ATOM   2079 C CB  . TRP A  1  261 ? 11.471  -29.231 -3.099  1.00 98.60 261 A  1 
ATOM   2080 C CG  . TRP A  1  261 ? 10.407  -29.315 -2.064  1.00 98.64 261 A  1 
ATOM   2081 C CD1 . TRP A  1  261 ? 9.699   -30.413 -1.734  1.00 98.26 261 A  1 
ATOM   2082 C CD2 . TRP A  1  261 ? 9.890   -28.230 -1.228  1.00 98.58 261 A  1 
ATOM   2083 N NE1 . TRP A  1  261 ? 8.779   -30.103 -0.738  1.00 98.16 261 A  1 
ATOM   2084 C CE2 . TRP A  1  261 ? 8.871   -28.772 -0.404  1.00 98.42 261 A  1 
ATOM   2085 C CE3 . TRP A  1  261 ? 10.196  -26.861 -1.094  1.00 98.38 261 A  1 
ATOM   2086 C CZ2 . TRP A  1  261 ? 8.174   -27.973 0.542   1.00 98.23 261 A  1 
ATOM   2087 C CZ3 . TRP A  1  261 ? 9.503   -26.071 -0.157  1.00 98.05 261 A  1 
ATOM   2088 C CH2 . TRP A  1  261 ? 8.506   -26.619 0.646   1.00 98.03 261 A  1 
ATOM   2089 N N   . ILE A  1  262 ? 10.457  -26.557 -4.658  1.00 98.62 262 A  1 
ATOM   2090 C CA  . ILE A  1  262 ? 9.583   -25.384 -4.814  1.00 98.68 262 A  1 
ATOM   2091 C C   . ILE A  1  262 ? 8.738   -25.528 -6.079  1.00 98.64 262 A  1 
ATOM   2092 O O   . ILE A  1  262 ? 7.518   -25.398 -6.001  1.00 98.40 262 A  1 
ATOM   2093 C CB  . ILE A  1  262 ? 10.389  -24.060 -4.837  1.00 98.53 262 A  1 
ATOM   2094 C CG1 . ILE A  1  262 ? 11.024  -23.763 -3.464  1.00 97.89 262 A  1 
ATOM   2095 C CG2 . ILE A  1  262 ? 9.484   -22.872 -5.221  1.00 97.88 262 A  1 
ATOM   2096 C CD1 . ILE A  1  262 ? 12.142  -22.711 -3.523  1.00 97.37 262 A  1 
ATOM   2097 N N   . GLU A  1  263 ? 9.358   -25.830 -7.205  1.00 98.57 263 A  1 
ATOM   2098 C CA  . GLU A  1  263 ? 8.627   -25.988 -8.470  1.00 98.32 263 A  1 
ATOM   2099 C C   . GLU A  1  263 ? 7.604   -27.140 -8.398  1.00 98.33 263 A  1 
ATOM   2100 O O   . GLU A  1  263 ? 6.438   -26.939 -8.731  1.00 98.02 263 A  1 
ATOM   2101 C CB  . GLU A  1  263 ? 9.585   -26.208 -9.657  1.00 97.94 263 A  1 
ATOM   2102 C CG  . GLU A  1  263 ? 10.432  -24.972 -10.001 1.00 94.76 263 A  1 
ATOM   2103 C CD  . GLU A  1  263 ? 10.905  -24.953 -11.467 1.00 92.08 263 A  1 
ATOM   2104 O OE1 . GLU A  1  263 ? 11.167  -23.845 -12.001 1.00 84.96 263 A  1 
ATOM   2105 O OE2 . GLU A  1  263 ? 10.884  -25.981 -12.170 1.00 86.82 263 A  1 
ATOM   2106 N N   . SER A  1  264 ? 8.009   -28.308 -7.920  1.00 98.59 264 A  1 
ATOM   2107 C CA  . SER A  1  264 ? 7.104   -29.457 -7.824  1.00 98.43 264 A  1 
ATOM   2108 C C   . SER A  1  264 ? 5.969   -29.241 -6.816  1.00 98.56 264 A  1 
ATOM   2109 O O   . SER A  1  264 ? 4.829   -29.633 -7.077  1.00 98.19 264 A  1 
ATOM   2110 C CB  . SER A  1  264 ? 7.871   -30.736 -7.504  1.00 98.03 264 A  1 
ATOM   2111 O OG  . SER A  1  264 ? 8.619   -30.612 -6.309  1.00 90.92 264 A  1 
ATOM   2112 N N   . SER A  1  265 ? 6.249   -28.575 -5.701  1.00 98.55 265 A  1 
ATOM   2113 C CA  . SER A  1  265 ? 5.228   -28.241 -4.696  1.00 98.53 265 A  1 
ATOM   2114 C C   . SER A  1  265 ? 4.259   -27.178 -5.208  1.00 98.58 265 A  1 
ATOM   2115 O O   . SER A  1  265 ? 3.084   -27.215 -4.853  1.00 98.02 265 A  1 
ATOM   2116 C CB  . SER A  1  265 ? 5.868   -27.745 -3.393  1.00 98.43 265 A  1 
ATOM   2117 O OG  . SER A  1  265 ? 6.720   -28.730 -2.860  1.00 95.20 265 A  1 
ATOM   2118 N N   . TYR A  1  266 ? 4.748   -26.255 -6.020  1.00 98.56 266 A  1 
ATOM   2119 C CA  . TYR A  1  266 ? 3.915   -25.266 -6.689  1.00 98.51 266 A  1 
ATOM   2120 C C   . TYR A  1  266 ? 2.987   -25.930 -7.708  1.00 98.43 266 A  1 
ATOM   2121 O O   . TYR A  1  266 ? 1.775   -25.726 -7.632  1.00 98.15 266 A  1 
ATOM   2122 C CB  . TYR A  1  266 ? 4.807   -24.204 -7.352  1.00 98.35 266 A  1 
ATOM   2123 C CG  . TYR A  1  266 ? 4.027   -23.198 -8.169  1.00 98.20 266 A  1 
ATOM   2124 C CD1 . TYR A  1  266 ? 3.806   -23.421 -9.544  1.00 97.18 266 A  1 
ATOM   2125 C CD2 . TYR A  1  266 ? 3.474   -22.059 -7.553  1.00 97.43 266 A  1 
ATOM   2126 C CE1 . TYR A  1  266 ? 3.039   -22.515 -10.290 1.00 97.01 266 A  1 
ATOM   2127 C CE2 . TYR A  1  266 ? 2.704   -21.145 -8.292  1.00 96.86 266 A  1 
ATOM   2128 C CZ  . TYR A  1  266 ? 2.489   -21.383 -9.660  1.00 97.11 266 A  1 
ATOM   2129 O OH  . TYR A  1  266 ? 1.722   -20.499 -10.382 1.00 95.99 266 A  1 
ATOM   2130 N N   . ASP A  1  267 ? 3.516   -26.756 -8.596  1.00 98.46 267 A  1 
ATOM   2131 C CA  . ASP A  1  267 ? 2.729   -27.427 -9.636  1.00 98.21 267 A  1 
ATOM   2132 C C   . ASP A  1  267 ? 1.637   -28.325 -9.031  1.00 98.21 267 A  1 
ATOM   2133 O O   . ASP A  1  267 ? 0.477   -28.281 -9.458  1.00 97.86 267 A  1 
ATOM   2134 C CB  . ASP A  1  267 ? 3.665   -28.231 -10.560 1.00 98.04 267 A  1 
ATOM   2135 C CG  . ASP A  1  267 ? 4.519   -27.383 -11.500 1.00 95.88 267 A  1 
ATOM   2136 O OD1 . ASP A  1  267 ? 4.183   -26.202 -11.747 1.00 92.91 267 A  1 
ATOM   2137 O OD2 . ASP A  1  267 ? 5.505   -27.945 -12.055 1.00 92.61 267 A  1 
ATOM   2138 N N   . ASP A  1  268 ? 1.960   -29.080 -7.985  1.00 98.13 268 A  1 
ATOM   2139 C CA  . ASP A  1  268 ? 0.993   -29.912 -7.261  1.00 97.98 268 A  1 
ATOM   2140 C C   . ASP A  1  268 ? -0.100  -29.066 -6.569  1.00 97.85 268 A  1 
ATOM   2141 O O   . ASP A  1  268 ? -1.285  -29.415 -6.605  1.00 97.18 268 A  1 
ATOM   2142 C CB  . ASP A  1  268 ? 1.745   -30.780 -6.235  1.00 97.68 268 A  1 
ATOM   2143 C CG  . ASP A  1  268 ? 0.808   -31.582 -5.328  1.00 96.53 268 A  1 
ATOM   2144 O OD1 . ASP A  1  268 ? 0.168   -32.559 -5.768  1.00 91.38 268 A  1 
ATOM   2145 O OD2 . ASP A  1  268 ? 0.687   -31.244 -4.125  1.00 90.88 268 A  1 
ATOM   2146 N N   . ALA A  1  269 ? 0.275   -27.934 -5.984  1.00 98.01 269 A  1 
ATOM   2147 C CA  . ALA A  1  269 ? -0.681  -27.036 -5.346  1.00 97.81 269 A  1 
ATOM   2148 C C   . ALA A  1  269 ? -1.648  -26.417 -6.362  1.00 97.43 269 A  1 
ATOM   2149 O O   . ALA A  1  269 ? -2.856  -26.396 -6.125  1.00 96.57 269 A  1 
ATOM   2150 C CB  . ALA A  1  269 ? 0.078   -25.951 -4.588  1.00 97.70 269 A  1 
ATOM   2151 N N   . VAL A  1  270 ? -1.138  -25.956 -7.506  1.00 97.74 270 A  1 
ATOM   2152 C CA  . VAL A  1  270 ? -1.953  -25.378 -8.578  1.00 97.13 270 A  1 
ATOM   2153 C C   . VAL A  1  270 ? -2.918  -26.419 -9.141  1.00 96.68 270 A  1 
ATOM   2154 O O   . VAL A  1  270 ? -4.099  -26.118 -9.322  1.00 95.33 270 A  1 
ATOM   2155 C CB  . VAL A  1  270 ? -1.052  -24.784 -9.676  1.00 96.42 270 A  1 
ATOM   2156 C CG1 . VAL A  1  270 ? -1.851  -24.348 -10.907 1.00 90.67 270 A  1 
ATOM   2157 C CG2 . VAL A  1  270 ? -0.329  -23.538 -9.151  1.00 90.96 270 A  1 
ATOM   2158 N N   . GLN A  1  271 ? -2.473  -27.662 -9.332  1.00 96.93 271 A  1 
ATOM   2159 C CA  . GLN A  1  271 ? -3.367  -28.754 -9.740  1.00 96.77 271 A  1 
ATOM   2160 C C   . GLN A  1  271 ? -4.486  -29.017 -8.726  1.00 96.20 271 A  1 
ATOM   2161 O O   . GLN A  1  271 ? -5.597  -29.367 -9.122  1.00 94.68 271 A  1 
ATOM   2162 C CB  . GLN A  1  271 ? -2.572  -30.053 -9.935  1.00 96.36 271 A  1 
ATOM   2163 C CG  . GLN A  1  271 ? -1.975  -30.136 -11.347 1.00 85.22 271 A  1 
ATOM   2164 C CD  . GLN A  1  271 ? -1.341  -31.498 -11.630 1.00 77.74 271 A  1 
ATOM   2165 O OE1 . GLN A  1  271 ? -1.262  -32.390 -10.803 1.00 70.24 271 A  1 
ATOM   2166 N NE2 . GLN A  1  271 ? -0.894  -31.729 -12.839 1.00 66.43 271 A  1 
ATOM   2167 N N   . LYS A  1  272 ? -4.226  -28.823 -7.444  1.00 95.57 272 A  1 
ATOM   2168 C CA  . LYS A  1  272 ? -5.215  -28.961 -6.370  1.00 94.39 272 A  1 
ATOM   2169 C C   . LYS A  1  272 ? -6.092  -27.720 -6.182  1.00 93.65 272 A  1 
ATOM   2170 O O   . LYS A  1  272 ? -6.995  -27.747 -5.349  1.00 92.10 272 A  1 
ATOM   2171 C CB  . LYS A  1  272 ? -4.493  -29.356 -5.077  1.00 94.45 272 A  1 
ATOM   2172 C CG  . LYS A  1  272 ? -3.979  -30.802 -5.155  1.00 93.45 272 A  1 
ATOM   2173 C CD  . LYS A  1  272 ? -3.075  -31.120 -3.973  1.00 91.55 272 A  1 
ATOM   2174 C CE  . LYS A  1  272 ? -2.592  -32.570 -4.104  1.00 88.56 272 A  1 
ATOM   2175 N NZ  . LYS A  1  272 ? -1.439  -32.852 -3.234  1.00 82.31 272 A  1 
ATOM   2176 N N   . GLY A  1  273 ? -5.856  -26.657 -6.940  1.00 94.89 273 A  1 
ATOM   2177 C CA  . GLY A  1  273 ? -6.619  -25.414 -6.876  1.00 93.86 273 A  1 
ATOM   2178 C C   . GLY A  1  273 ? -6.178  -24.454 -5.770  1.00 94.37 273 A  1 
ATOM   2179 O O   . GLY A  1  273 ? -6.913  -23.507 -5.474  1.00 92.10 273 A  1 
ATOM   2180 N N   . PHE A  1  274 ? -5.014  -24.678 -5.181  1.00 96.58 274 A  1 
ATOM   2181 C CA  . PHE A  1  274 ? -4.445  -23.758 -4.201  1.00 96.60 274 A  1 
ATOM   2182 C C   . PHE A  1  274 ? -3.687  -22.615 -4.873  1.00 96.91 274 A  1 
ATOM   2183 O O   . PHE A  1  274 ? -3.024  -22.784 -5.902  1.00 95.75 274 A  1 
ATOM   2184 C CB  . PHE A  1  274 ? -3.521  -24.507 -3.234  1.00 95.91 274 A  1 
ATOM   2185 C CG  . PHE A  1  274 ? -4.239  -25.498 -2.339  1.00 95.69 274 A  1 
ATOM   2186 C CD1 . PHE A  1  274 ? -4.900  -25.051 -1.185  1.00 91.41 274 A  1 
ATOM   2187 C CD2 . PHE A  1  274 ? -4.249  -26.872 -2.651  1.00 90.42 274 A  1 
ATOM   2188 C CE1 . PHE A  1  274 ? -5.577  -25.959 -0.357  1.00 89.38 274 A  1 
ATOM   2189 C CE2 . PHE A  1  274 ? -4.933  -27.782 -1.829  1.00 89.34 274 A  1 
ATOM   2190 C CZ  . PHE A  1  274 ? -5.599  -27.324 -0.679  1.00 92.04 274 A  1 
ATOM   2191 N N   . LYS A  1  275 ? -3.723  -21.452 -4.249  1.00 97.49 275 A  1 
ATOM   2192 C CA  . LYS A  1  275 ? -2.677  -20.444 -4.419  1.00 97.52 275 A  1 
ATOM   2193 C C   . LYS A  1  275 ? -1.452  -20.837 -3.586  1.00 97.86 275 A  1 
ATOM   2194 O O   . LYS A  1  275 ? -1.581  -21.555 -2.598  1.00 97.27 275 A  1 
ATOM   2195 C CB  . LYS A  1  275 ? -3.197  -19.053 -4.042  1.00 96.91 275 A  1 
ATOM   2196 C CG  . LYS A  1  275 ? -4.167  -18.449 -5.092  1.00 92.54 275 A  1 
ATOM   2197 C CD  . LYS A  1  275 ? -3.410  -18.054 -6.365  1.00 84.01 275 A  1 
ATOM   2198 C CE  . LYS A  1  275 ? -4.289  -17.306 -7.376  1.00 78.20 275 A  1 
ATOM   2199 N NZ  . LYS A  1  275 ? -3.473  -16.877 -8.556  1.00 68.36 275 A  1 
ATOM   2200 N N   . VAL A  1  276 ? -0.291  -20.360 -4.000  1.00 97.80 276 A  1 
ATOM   2201 C CA  . VAL A  1  276 ? 0.967   -20.677 -3.322  1.00 98.19 276 A  1 
ATOM   2202 C C   . VAL A  1  276 ? 1.631   -19.398 -2.834  1.00 98.06 276 A  1 
ATOM   2203 O O   . VAL A  1  276 ? 1.754   -18.426 -3.579  1.00 97.44 276 A  1 
ATOM   2204 C CB  . VAL A  1  276 ? 1.919   -21.496 -4.209  1.00 98.16 276 A  1 
ATOM   2205 C CG1 . VAL A  1  276 ? 3.102   -22.025 -3.390  1.00 96.67 276 A  1 
ATOM   2206 C CG2 . VAL A  1  276 ? 1.214   -22.708 -4.824  1.00 96.24 276 A  1 
ATOM   2207 N N   . SER A  1  277 ? 2.052   -19.421 -1.590  1.00 98.43 277 A  1 
ATOM   2208 C CA  . SER A  1  277 ? 2.821   -18.352 -0.961  1.00 98.49 277 A  1 
ATOM   2209 C C   . SER A  1  277 ? 4.121   -18.907 -0.386  1.00 98.57 277 A  1 
ATOM   2210 O O   . SER A  1  277 ? 4.255   -20.102 -0.157  1.00 98.07 277 A  1 
ATOM   2211 C CB  . SER A  1  277 ? 1.994   -17.667 0.122   1.00 97.87 277 A  1 
ATOM   2212 O OG  . SER A  1  277 ? 0.939   -16.985 -0.506  1.00 90.08 277 A  1 
ATOM   2213 N N   . VAL A  1  278 ? 5.072   -18.025 -0.167  1.00 98.35 278 A  1 
ATOM   2214 C CA  . VAL A  1  278 ? 6.404   -18.386 0.316   1.00 98.30 278 A  1 
ATOM   2215 C C   . VAL A  1  278 ? 6.763   -17.518 1.515   1.00 98.34 278 A  1 
ATOM   2216 O O   . VAL A  1  278 ? 6.586   -16.301 1.478   1.00 97.81 278 A  1 
ATOM   2217 C CB  . VAL A  1  278 ? 7.448   -18.256 -0.802  1.00 97.98 278 A  1 
ATOM   2218 C CG1 . VAL A  1  278 ? 8.857   -18.602 -0.321  1.00 95.82 278 A  1 
ATOM   2219 C CG2 . VAL A  1  278 ? 7.132   -19.168 -1.994  1.00 95.98 278 A  1 
ATOM   2220 N N   . ALA A  1  279 ? 7.307   -18.136 2.549   1.00 98.51 279 A  1 
ATOM   2221 C CA  . ALA A  1  279 ? 8.032   -17.431 3.591   1.00 98.68 279 A  1 
ATOM   2222 C C   . ALA A  1  279 ? 9.477   -17.919 3.628   1.00 98.50 279 A  1 
ATOM   2223 O O   . ALA A  1  279 ? 9.763   -19.106 3.451   1.00 98.17 279 A  1 
ATOM   2224 C CB  . ALA A  1  279 ? 7.317   -17.588 4.928   1.00 98.50 279 A  1 
ATOM   2225 N N   . LEU A  1  280 ? 10.404  -16.989 3.838   1.00 98.25 280 A  1 
ATOM   2226 C CA  . LEU A  1  280 ? 11.825  -17.246 3.966   1.00 97.88 280 A  1 
ATOM   2227 C C   . LEU A  1  280 ? 12.434  -16.246 4.949   1.00 97.89 280 A  1 
ATOM   2228 O O   . LEU A  1  280 ? 11.865  -15.183 5.177   1.00 96.60 280 A  1 
ATOM   2229 C CB  . LEU A  1  280 ? 12.479  -17.213 2.571   1.00 96.44 280 A  1 
ATOM   2230 C CG  . LEU A  1  280 ? 12.268  -15.920 1.749   1.00 95.41 280 A  1 
ATOM   2231 C CD1 . LEU A  1  280 ? 13.319  -14.861 2.052   1.00 90.35 280 A  1 
ATOM   2232 C CD2 . LEU A  1  280 ? 12.350  -16.230 0.259   1.00 90.45 280 A  1 
ATOM   2233 N N   . HIS A  1  281 ? 13.586  -16.573 5.524   1.00 97.64 281 A  1 
ATOM   2234 C CA  . HIS A  1  281 ? 14.229  -15.674 6.475   1.00 97.47 281 A  1 
ATOM   2235 C C   . HIS A  1  281 ? 15.067  -14.611 5.765   1.00 97.09 281 A  1 
ATOM   2236 O O   . HIS A  1  281 ? 14.695  -13.438 5.748   1.00 96.02 281 A  1 
ATOM   2237 C CB  . HIS A  1  281 ? 15.019  -16.488 7.500   1.00 97.23 281 A  1 
ATOM   2238 C CG  . HIS A  1  281 ? 15.707  -15.601 8.495   1.00 97.23 281 A  1 
ATOM   2239 N ND1 . HIS A  1  281 ? 15.113  -14.898 9.512   1.00 95.34 281 A  1 
ATOM   2240 C CD2 . HIS A  1  281 ? 17.045  -15.306 8.514   1.00 95.37 281 A  1 
ATOM   2241 C CE1 . HIS A  1  281 ? 16.072  -14.199 10.138  1.00 95.49 281 A  1 
ATOM   2242 N NE2 . HIS A  1  281 ? 17.259  -14.416 9.555   1.00 95.53 281 A  1 
ATOM   2243 N N   . ILE A  1  282 ? 16.144  -15.015 5.120   1.00 96.59 282 A  1 
ATOM   2244 C CA  . ILE A  1  282 ? 17.067  -14.100 4.444   1.00 96.16 282 A  1 
ATOM   2245 C C   . ILE A  1  282 ? 16.497  -13.741 3.063   1.00 96.15 282 A  1 
ATOM   2246 O O   . ILE A  1  282 ? 16.379  -14.634 2.220   1.00 95.55 282 A  1 
ATOM   2247 C CB  . ILE A  1  282 ? 18.482  -14.707 4.334   1.00 95.70 282 A  1 
ATOM   2248 C CG1 . ILE A  1  282 ? 18.993  -15.165 5.720   1.00 94.52 282 A  1 
ATOM   2249 C CG2 . ILE A  1  282 ? 19.448  -13.678 3.718   1.00 94.52 282 A  1 
ATOM   2250 C CD1 . ILE A  1  282 ? 20.379  -15.800 5.712   1.00 92.92 282 A  1 
ATOM   2251 N N   . PRO A  1  283 ? 16.188  -12.469 2.798   1.00 95.38 283 A  1 
ATOM   2252 C CA  . PRO A  1  283 ? 15.780  -12.064 1.458   1.00 94.89 283 A  1 
ATOM   2253 C C   . PRO A  1  283 ? 16.961  -12.181 0.481   1.00 94.61 283 A  1 
ATOM   2254 O O   . PRO A  1  283 ? 18.113  -11.935 0.873   1.00 93.24 283 A  1 
ATOM   2255 C CB  . PRO A  1  283 ? 15.268  -10.631 1.613   1.00 93.63 283 A  1 
ATOM   2256 C CG  . PRO A  1  283 ? 16.068  -10.105 2.807   1.00 91.60 283 A  1 
ATOM   2257 C CD  . PRO A  1  283 ? 16.241  -11.335 3.692   1.00 94.06 283 A  1 
ATOM   2258 N N   . PRO A  1  284 ? 16.709  -12.529 -0.788  1.00 94.99 284 A  1 
ATOM   2259 C CA  . PRO A  1  284 ? 17.783  -12.874 -1.718  1.00 94.37 284 A  1 
ATOM   2260 C C   . PRO A  1  284 ? 18.682  -11.693 -2.085  1.00 93.09 284 A  1 
ATOM   2261 O O   . PRO A  1  284 ? 19.905  -11.810 -2.050  1.00 88.32 284 A  1 
ATOM   2262 C CB  . PRO A  1  284 ? 17.076  -13.474 -2.946  1.00 93.27 284 A  1 
ATOM   2263 C CG  . PRO A  1  284 ? 15.662  -12.912 -2.878  1.00 91.12 284 A  1 
ATOM   2264 C CD  . PRO A  1  284 ? 15.410  -12.769 -1.380  1.00 94.00 284 A  1 
ATOM   2265 N N   . GLY A  1  285 ? 18.083  -10.565 -2.413  1.00 90.87 285 A  1 
ATOM   2266 C CA  . GLY A  1  285 ? 18.789  -9.397  -2.921  1.00 88.86 285 A  1 
ATOM   2267 C C   . GLY A  1  285 ? 19.380  -8.501  -1.835  1.00 87.50 285 A  1 
ATOM   2268 O O   . GLY A  1  285 ? 19.785  -8.941  -0.761  1.00 81.57 285 A  1 
ATOM   2269 N N   . VAL A  1  286 ? 19.433  -7.219  -2.135  1.00 83.05 286 A  1 
ATOM   2270 C CA  . VAL A  1  286 ? 19.903  -6.195  -1.201  1.00 79.69 286 A  1 
ATOM   2271 C C   . VAL A  1  286 ? 18.850  -5.947  -0.127  1.00 77.52 286 A  1 
ATOM   2272 O O   . VAL A  1  286 ? 17.682  -5.730  -0.433  1.00 71.12 286 A  1 
ATOM   2273 C CB  . VAL A  1  286 ? 20.248  -4.894  -1.949  1.00 75.43 286 A  1 
ATOM   2274 C CG1 . VAL A  1  286 ? 20.610  -3.753  -0.999  1.00 65.99 286 A  1 
ATOM   2275 C CG2 . VAL A  1  286 ? 21.443  -5.099  -2.890  1.00 67.87 286 A  1 
ATOM   2276 N N   . TYR A  1  287 ? 19.288  -5.919  1.126   1.00 75.25 287 A  1 
ATOM   2277 C CA  . TYR A  1  287 ? 18.518  -5.315  2.211   1.00 71.23 287 A  1 
ATOM   2278 C C   . TYR A  1  287 ? 19.100  -3.922  2.491   1.00 70.38 287 A  1 
ATOM   2279 O O   . TYR A  1  287 ? 20.289  -3.760  2.799   1.00 63.11 287 A  1 
ATOM   2280 C CB  . TYR A  1  287 ? 18.462  -6.241  3.434   1.00 64.89 287 A  1 
ATOM   2281 C CG  . TYR A  1  287 ? 19.799  -6.731  3.942   1.00 62.59 287 A  1 
ATOM   2282 C CD1 . TYR A  1  287 ? 20.389  -7.891  3.386   1.00 57.90 287 A  1 
ATOM   2283 C CD2 . TYR A  1  287 ? 20.457  -6.053  4.979   1.00 58.23 287 A  1 
ATOM   2284 C CE1 . TYR A  1  287 ? 21.624  -8.370  3.861   1.00 55.13 287 A  1 
ATOM   2285 C CE2 . TYR A  1  287 ? 21.688  -6.518  5.461   1.00 54.87 287 A  1 
ATOM   2286 C CZ  . TYR A  1  287 ? 22.280  -7.678  4.907   1.00 56.30 287 A  1 
ATOM   2287 O OH  . TYR A  1  287 ? 23.477  -8.134  5.378   1.00 50.28 287 A  1 
ATOM   2288 N N   . TYR A  1  288 ? 18.252  -2.908  2.317   1.00 67.50 288 A  1 
ATOM   2289 C CA  . TYR A  1  288 ? 18.679  -1.534  2.061   1.00 63.90 288 A  1 
ATOM   2290 C C   . TYR A  1  288 ? 19.598  -0.923  3.125   1.00 64.53 288 A  1 
ATOM   2291 O O   . TYR A  1  288 ? 20.596  -0.304  2.771   1.00 57.25 288 A  1 
ATOM   2292 C CB  . TYR A  1  288 ? 17.435  -0.654  1.884   1.00 56.87 288 A  1 
ATOM   2293 C CG  . TYR A  1  288 ? 16.471  -1.116  0.815   1.00 54.46 288 A  1 
ATOM   2294 C CD1 . TYR A  1  288 ? 16.925  -1.410  -0.490  1.00 49.65 288 A  1 
ATOM   2295 C CD2 . TYR A  1  288 ? 15.095  -1.236  1.107   1.00 49.78 288 A  1 
ATOM   2296 C CE1 . TYR A  1  288 ? 16.018  -1.823  -1.488  1.00 45.53 288 A  1 
ATOM   2297 C CE2 . TYR A  1  288 ? 14.190  -1.647  0.116   1.00 44.95 288 A  1 
ATOM   2298 C CZ  . TYR A  1  288 ? 14.657  -1.931  -1.172  1.00 45.36 288 A  1 
ATOM   2299 O OH  . TYR A  1  288 ? 13.769  -2.321  -2.151  1.00 38.76 288 A  1 
ATOM   2300 N N   . TYR A  1  289 ? 19.301  -1.111  4.404   1.00 62.64 289 A  1 
ATOM   2301 C CA  . TYR A  1  289 ? 20.006  -0.379  5.456   1.00 61.21 289 A  1 
ATOM   2302 C C   . TYR A  1  289 ? 21.503  -0.734  5.562   1.00 62.77 289 A  1 
ATOM   2303 O O   . TYR A  1  289 ? 22.312  0.082   5.981   1.00 57.67 289 A  1 
ATOM   2304 C CB  . TYR A  1  289 ? 19.280  -0.567  6.792   1.00 55.99 289 A  1 
ATOM   2305 C CG  . TYR A  1  289 ? 19.889  -1.569  7.742   1.00 52.17 289 A  1 
ATOM   2306 C CD1 . TYR A  1  289 ? 19.578  -2.944  7.654   1.00 47.63 289 A  1 
ATOM   2307 C CD2 . TYR A  1  289 ? 20.752  -1.114  8.756   1.00 47.70 289 A  1 
ATOM   2308 C CE1 . TYR A  1  289 ? 20.108  -3.852  8.592   1.00 43.26 289 A  1 
ATOM   2309 C CE2 . TYR A  1  289 ? 21.283  -2.019  9.699   1.00 43.67 289 A  1 
ATOM   2310 C CZ  . TYR A  1  289 ? 20.945  -3.374  9.616   1.00 42.91 289 A  1 
ATOM   2311 O OH  . TYR A  1  289 ? 21.435  -4.245  10.560  1.00 37.78 289 A  1 
ATOM   2312 N N   . LYS A  1  290 ? 21.892  -1.945  5.153   1.00 64.32 290 A  1 
ATOM   2313 C CA  . LYS A  1  290 ? 23.296  -2.379  5.093   1.00 64.32 290 A  1 
ATOM   2314 C C   . LYS A  1  290 ? 23.875  -2.378  3.674   1.00 66.38 290 A  1 
ATOM   2315 O O   . LYS A  1  290 ? 25.075  -2.596  3.538   1.00 61.36 290 A  1 
ATOM   2316 C CB  . LYS A  1  290 ? 23.469  -3.754  5.764   1.00 59.44 290 A  1 
ATOM   2317 C CG  . LYS A  1  290 ? 23.463  -3.620  7.292   1.00 54.13 290 A  1 
ATOM   2318 C CD  . LYS A  1  290 ? 23.583  -4.971  8.017   1.00 50.62 290 A  1 
ATOM   2319 C CE  . LYS A  1  290 ? 23.525  -4.721  9.521   1.00 45.45 290 A  1 
ATOM   2320 N NZ  . LYS A  1  290 ? 23.016  -5.866  10.323  1.00 41.22 290 A  1 
ATOM   2321 N N   . ASN A  1  291 ? 23.054  -2.177  2.672   1.00 67.26 291 A  1 
ATOM   2322 C CA  . ASN A  1  291 ? 23.406  -2.243  1.255   1.00 67.03 291 A  1 
ATOM   2323 C C   . ASN A  1  291 ? 24.258  -3.488  0.911   1.00 69.72 291 A  1 
ATOM   2324 O O   . ASN A  1  291 ? 25.315  -3.389  0.279   1.00 64.48 291 A  1 
ATOM   2325 C CB  . ASN A  1  291 ? 24.012  -0.898  0.824   1.00 61.53 291 A  1 
ATOM   2326 C CG  . ASN A  1  291 ? 23.982  -0.729  -0.684  1.00 54.99 291 A  1 
ATOM   2327 O OD1 . ASN A  1  291 ? 23.146  -1.258  -1.384  1.00 49.85 291 A  1 
ATOM   2328 N ND2 . ASN A  1  291 ? 24.894  0.043   -1.228  1.00 50.06 291 A  1 
ATOM   2329 N N   . LYS A  1  292 ? 23.810  -4.653  1.375   1.00 78.85 292 A  1 
ATOM   2330 C CA  . LYS A  1  292 ? 24.498  -5.937  1.150   1.00 79.42 292 A  1 
ATOM   2331 C C   . LYS A  1  292 ? 23.542  -6.956  0.545   1.00 81.72 292 A  1 
ATOM   2332 O O   . LYS A  1  292 ? 22.347  -6.939  0.833   1.00 78.69 292 A  1 
ATOM   2333 C CB  . LYS A  1  292 ? 25.101  -6.467  2.456   1.00 74.62 292 A  1 
ATOM   2334 C CG  . LYS A  1  292 ? 26.362  -5.686  2.845   1.00 67.80 292 A  1 
ATOM   2335 C CD  . LYS A  1  292 ? 27.049  -6.328  4.043   1.00 63.10 292 A  1 
ATOM   2336 C CE  . LYS A  1  292 ? 28.318  -5.535  4.362   1.00 55.45 292 A  1 
ATOM   2337 N NZ  . LYS A  1  292 ? 29.111  -6.164  5.459   1.00 48.73 292 A  1 
ATOM   2338 N N   . LEU A  1  293 ? 24.119  -7.862  -0.252  1.00 83.83 293 A  1 
ATOM   2339 C CA  . LEU A  1  293 ? 23.395  -9.015  -0.772  1.00 86.67 293 A  1 
ATOM   2340 C C   . LEU A  1  293 ? 23.099  -10.011 0.359   1.00 88.50 293 A  1 
ATOM   2341 O O   . LEU A  1  293 ? 23.985  -10.311 1.170   1.00 86.70 293 A  1 
ATOM   2342 C CB  . LEU A  1  293 ? 24.213  -9.685  -1.890  1.00 83.45 293 A  1 
ATOM   2343 C CG  . LEU A  1  293 ? 24.214  -8.893  -3.209  1.00 80.02 293 A  1 
ATOM   2344 C CD1 . LEU A  1  293 ? 25.281  -9.447  -4.143  1.00 75.47 293 A  1 
ATOM   2345 C CD2 . LEU A  1  293 ? 22.870  -8.979  -3.920  1.00 76.30 293 A  1 
ATOM   2346 N N   . GLY A  1  294 ? 21.874  -10.516 0.379   1.00 89.55 294 A  1 
ATOM   2347 C CA  . GLY A  1  294 ? 21.478  -11.583 1.279   1.00 90.56 294 A  1 
ATOM   2348 C C   . GLY A  1  294 ? 22.049  -12.936 0.856   1.00 91.77 294 A  1 
ATOM   2349 O O   . GLY A  1  294 ? 22.593  -13.660 1.691   1.00 90.64 294 A  1 
ATOM   2350 N N   . TRP A  1  295 ? 21.975  -13.260 -0.421  1.00 93.56 295 A  1 
ATOM   2351 C CA  . TRP A  1  295 ? 22.380  -14.563 -0.950  1.00 93.99 295 A  1 
ATOM   2352 C C   . TRP A  1  295 ? 23.561  -14.467 -1.904  1.00 93.34 295 A  1 
ATOM   2353 O O   . TRP A  1  295 ? 23.875  -13.409 -2.449  1.00 91.72 295 A  1 
ATOM   2354 C CB  . TRP A  1  295 ? 21.192  -15.229 -1.657  1.00 94.45 295 A  1 
ATOM   2355 C CG  . TRP A  1  295 ? 19.965  -15.527 -0.861  1.00 94.98 295 A  1 
ATOM   2356 C CD1 . TRP A  1  295 ? 19.712  -15.165 0.416   1.00 93.34 295 A  1 
ATOM   2357 C CD2 . TRP A  1  295 ? 18.776  -16.242 -1.313  1.00 95.76 295 A  1 
ATOM   2358 N NE1 . TRP A  1  295 ? 18.444  -15.591 0.782   1.00 94.74 295 A  1 
ATOM   2359 C CE2 . TRP A  1  295 ? 17.834  -16.251 -0.255  1.00 95.76 295 A  1 
ATOM   2360 C CE3 . TRP A  1  295 ? 18.422  -16.865 -2.532  1.00 95.57 295 A  1 
ATOM   2361 C CZ2 . TRP A  1  295 ? 16.561  -16.850 -0.392  1.00 95.77 295 A  1 
ATOM   2362 C CZ3 . TRP A  1  295 ? 17.150  -17.468 -2.661  1.00 95.24 295 A  1 
ATOM   2363 C CH2 . TRP A  1  295 ? 16.232  -17.454 -1.608  1.00 95.35 295 A  1 
ATOM   2364 N N   . ASN A  1  296 ? 24.169  -15.616 -2.161  1.00 93.28 296 A  1 
ATOM   2365 C CA  . ASN A  1  296 ? 25.068  -15.778 -3.287  1.00 92.87 296 A  1 
ATOM   2366 C C   . ASN A  1  296 ? 24.303  -15.539 -4.609  1.00 93.21 296 A  1 
ATOM   2367 O O   . ASN A  1  296 ? 23.185  -16.032 -4.782  1.00 92.39 296 A  1 
ATOM   2368 C CB  . ASN A  1  296 ? 25.686  -17.182 -3.198  1.00 91.29 296 A  1 
ATOM   2369 C CG  . ASN A  1  296 ? 26.748  -17.419 -4.257  1.00 82.21 296 A  1 
ATOM   2370 O OD1 . ASN A  1  296 ? 26.539  -17.234 -5.436  1.00 72.34 296 A  1 
ATOM   2371 N ND2 . ASN A  1  296 ? 27.931  -17.820 -3.862  1.00 69.98 296 A  1 
ATOM   2372 N N   . GLU A  1  297 ? 24.906  -14.796 -5.531  1.00 92.18 297 A  1 
ATOM   2373 C CA  . GLU A  1  297 ? 24.253  -14.364 -6.777  1.00 91.72 297 A  1 
ATOM   2374 C C   . GLU A  1  297 ? 23.750  -15.526 -7.649  1.00 92.57 297 A  1 
ATOM   2375 O O   . GLU A  1  297 ? 22.735  -15.392 -8.330  1.00 91.54 297 A  1 
ATOM   2376 C CB  . GLU A  1  297 ? 25.219  -13.500 -7.611  1.00 89.77 297 A  1 
ATOM   2377 C CG  . GLU A  1  297 ? 25.445  -12.117 -6.996  1.00 79.35 297 A  1 
ATOM   2378 C CD  . GLU A  1  297 ? 26.293  -11.181 -7.876  1.00 74.65 297 A  1 
ATOM   2379 O OE1 . GLU A  1  297 ? 26.364  -9.975  -7.517  1.00 69.85 297 A  1 
ATOM   2380 O OE2 . GLU A  1  297 ? 26.859  -11.645 -8.882  1.00 69.98 297 A  1 
ATOM   2381 N N   . ASP A  1  298 ? 24.422  -16.659 -7.609  1.00 92.96 298 A  1 
ATOM   2382 C CA  . ASP A  1  298 ? 24.013  -17.833 -8.376  1.00 92.82 298 A  1 
ATOM   2383 C C   . ASP A  1  298 ? 22.643  -18.361 -7.907  1.00 94.09 298 A  1 
ATOM   2384 O O   . ASP A  1  298 ? 21.752  -18.659 -8.710  1.00 93.42 298 A  1 
ATOM   2385 C CB  . ASP A  1  298 ? 25.119  -18.899 -8.262  1.00 91.04 298 A  1 
ATOM   2386 C CG  . ASP A  1  298 ? 25.122  -19.806 -9.481  1.00 75.82 298 A  1 
ATOM   2387 O OD1 . ASP A  1  298 ? 25.233  -19.255 -10.601 1.00 67.32 298 A  1 
ATOM   2388 O OD2 . ASP A  1  298 ? 24.965  -21.033 -9.300  1.00 66.68 298 A  1 
ATOM   2389 N N   . TYR A  1  299 ? 22.426  -18.379 -6.590  1.00 94.77 299 A  1 
ATOM   2390 C CA  . TYR A  1  299 ? 21.137  -18.737 -6.002  1.00 95.35 299 A  1 
ATOM   2391 C C   . TYR A  1  299 ? 20.076  -17.660 -6.228  1.00 95.43 299 A  1 
ATOM   2392 O O   . TYR A  1  299 ? 18.926  -17.996 -6.523  1.00 95.09 299 A  1 
ATOM   2393 C CB  . TYR A  1  299 ? 21.307  -19.028 -4.509  1.00 95.54 299 A  1 
ATOM   2394 C CG  . TYR A  1  299 ? 22.245  -20.170 -4.176  1.00 95.58 299 A  1 
ATOM   2395 C CD1 . TYR A  1  299 ? 22.172  -21.395 -4.871  1.00 94.64 299 A  1 
ATOM   2396 C CD2 . TYR A  1  299 ? 23.185  -20.015 -3.144  1.00 94.65 299 A  1 
ATOM   2397 C CE1 . TYR A  1  299 ? 23.029  -22.461 -4.536  1.00 94.22 299 A  1 
ATOM   2398 C CE2 . TYR A  1  299 ? 24.046  -21.073 -2.797  1.00 94.07 299 A  1 
ATOM   2399 C CZ  . TYR A  1  299 ? 23.966  -22.293 -3.494  1.00 94.75 299 A  1 
ATOM   2400 O OH  . TYR A  1  299 ? 24.797  -23.326 -3.165  1.00 93.80 299 A  1 
ATOM   2401 N N   . ILE A  1  300 ? 20.453  -16.385 -6.196  1.00 95.12 300 A  1 
ATOM   2402 C CA  . ILE A  1  300 ? 19.539  -15.286 -6.542  1.00 94.80 300 A  1 
ATOM   2403 C C   . ILE A  1  300 ? 19.011  -15.470 -7.957  1.00 94.99 300 A  1 
ATOM   2404 O O   . ILE A  1  300 ? 17.806  -15.347 -8.195  1.00 94.45 300 A  1 
ATOM   2405 C CB  . ILE A  1  300 ? 20.226  -13.898 -6.412  1.00 94.06 300 A  1 
ATOM   2406 C CG1 . ILE A  1  300 ? 20.650  -13.632 -4.960  1.00 92.02 300 A  1 
ATOM   2407 C CG2 . ILE A  1  300 ? 19.288  -12.774 -6.906  1.00 91.85 300 A  1 
ATOM   2408 C CD1 . ILE A  1  300 ? 21.418  -12.324 -4.755  1.00 90.20 300 A  1 
ATOM   2409 N N   . THR A  1  301 ? 19.889  -15.796 -8.891  1.00 94.70 301 A  1 
ATOM   2410 C CA  . THR A  1  301 ? 19.530  -15.973 -10.303 1.00 94.43 301 A  1 
ATOM   2411 C C   . THR A  1  301 ? 18.542  -17.122 -10.479 1.00 94.85 301 A  1 
ATOM   2412 O O   . THR A  1  301 ? 17.512  -16.956 -11.136 1.00 94.31 301 A  1 
ATOM   2413 C CB  . THR A  1  301 ? 20.792  -16.200 -11.150 1.00 93.41 301 A  1 
ATOM   2414 O OG1 . THR A  1  301 ? 21.653  -15.103 -11.007 1.00 86.44 301 A  1 
ATOM   2415 C CG2 . THR A  1  301 ? 20.466  -16.311 -12.641 1.00 84.49 301 A  1 
ATOM   2416 N N   . LYS A  1  302 ? 18.808  -18.275 -9.868  1.00 95.25 302 A  1 
ATOM   2417 C CA  . LYS A  1  302 ? 17.917  -19.445 -9.900  1.00 95.51 302 A  1 
ATOM   2418 C C   . LYS A  1  302 ? 16.570  -19.146 -9.250  1.00 96.07 302 A  1 
ATOM   2419 O O   . LYS A  1  302 ? 15.521  -19.386 -9.860  1.00 95.82 302 A  1 
ATOM   2420 C CB  . LYS A  1  302 ? 18.603  -20.642 -9.214  1.00 95.42 302 A  1 
ATOM   2421 C CG  . LYS A  1  302 ? 19.768  -21.188 -10.059 1.00 89.14 302 A  1 
ATOM   2422 C CD  . LYS A  1  302 ? 20.590  -22.214 -9.280  1.00 85.87 302 A  1 
ATOM   2423 C CE  . LYS A  1  302 ? 21.796  -22.637 -10.119 1.00 78.67 302 A  1 
ATOM   2424 N NZ  . LYS A  1  302 ? 22.866  -23.274 -9.310  1.00 70.94 302 A  1 
ATOM   2425 N N   . PHE A  1  303 ? 16.580  -18.548 -8.070  1.00 96.45 303 A  1 
ATOM   2426 C CA  . PHE A  1  303 ? 15.361  -18.199 -7.348  1.00 96.50 303 A  1 
ATOM   2427 C C   . PHE A  1  303 ? 14.528  -17.158 -8.100  1.00 96.49 303 A  1 
ATOM   2428 O O   . PHE A  1  303 ? 13.329  -17.343 -8.275  1.00 95.86 303 A  1 
ATOM   2429 C CB  . PHE A  1  303 ? 15.723  -17.704 -5.955  1.00 96.39 303 A  1 
ATOM   2430 C CG  . PHE A  1  303 ? 14.514  -17.545 -5.058  1.00 96.49 303 A  1 
ATOM   2431 C CD1 . PHE A  1  303 ? 14.096  -16.268 -4.643  1.00 94.98 303 A  1 
ATOM   2432 C CD2 . PHE A  1  303 ? 13.815  -18.687 -4.612  1.00 94.96 303 A  1 
ATOM   2433 C CE1 . PHE A  1  303 ? 13.001  -16.132 -3.775  1.00 94.24 303 A  1 
ATOM   2434 C CE2 . PHE A  1  303 ? 12.726  -18.544 -3.754  1.00 93.86 303 A  1 
ATOM   2435 C CZ  . PHE A  1  303 ? 12.323  -17.280 -3.327  1.00 94.86 303 A  1 
ATOM   2436 N N   . SER A  1  304 ? 15.163  -16.126 -8.655  1.00 95.61 304 A  1 
ATOM   2437 C CA  . SER A  1  304 ? 14.491  -15.116 -9.467  1.00 94.89 304 A  1 
ATOM   2438 C C   . SER A  1  304 ? 13.784  -15.722 -10.682 1.00 94.77 304 A  1 
ATOM   2439 O O   . SER A  1  304 ? 12.713  -15.250 -11.080 1.00 93.72 304 A  1 
ATOM   2440 C CB  . SER A  1  304 ? 15.484  -14.070 -9.974  1.00 93.46 304 A  1 
ATOM   2441 O OG  . SER A  1  304 ? 16.070  -13.365 -8.913  1.00 77.96 304 A  1 
ATOM   2442 N N   . LYS A  1  305 ? 14.360  -16.768 -11.264 1.00 95.02 305 A  1 
ATOM   2443 C CA  . LYS A  1  305 ? 13.753  -17.487 -12.386 1.00 94.80 305 A  1 
ATOM   2444 C C   . LYS A  1  305 ? 12.471  -18.208 -11.959 1.00 94.95 305 A  1 
ATOM   2445 O O   . LYS A  1  305 ? 11.480  -18.137 -12.678 1.00 94.18 305 A  1 
ATOM   2446 C CB  . LYS A  1  305 ? 14.794  -18.445 -12.974 1.00 94.39 305 A  1 
ATOM   2447 C CG  . LYS A  1  305 ? 14.680  -18.575 -14.494 1.00 80.69 305 A  1 
ATOM   2448 C CD  . LYS A  1  305 ? 15.781  -19.501 -15.009 1.00 78.16 305 A  1 
ATOM   2449 C CE  . LYS A  1  305 ? 15.799  -19.553 -16.534 1.00 66.10 305 A  1 
ATOM   2450 N NZ  . LYS A  1  305 ? 16.860  -20.467 -17.012 1.00 58.71 305 A  1 
ATOM   2451 N N   . ILE A  1  306 ? 12.478  -18.832 -10.788 1.00 96.00 306 A  1 
ATOM   2452 C CA  . ILE A  1  306 ? 11.296  -19.473 -10.195 1.00 96.43 306 A  1 
ATOM   2453 C C   . ILE A  1  306 ? 10.235  -18.423 -9.849  1.00 96.24 306 A  1 
ATOM   2454 O O   . ILE A  1  306 ? 9.073   -18.573 -10.225 1.00 95.48 306 A  1 
ATOM   2455 C CB  . ILE A  1  306 ? 11.696  -20.324 -8.966  1.00 97.00 306 A  1 
ATOM   2456 C CG1 . ILE A  1  306 ? 12.665  -21.455 -9.388  1.00 96.25 306 A  1 
ATOM   2457 C CG2 . ILE A  1  306 ? 10.442  -20.914 -8.285  1.00 96.19 306 A  1 
ATOM   2458 C CD1 . ILE A  1  306 ? 13.268  -22.228 -8.204  1.00 95.06 306 A  1 
ATOM   2459 N N   . MET A  1  307 ? 10.631  -17.304 -9.235  1.00 95.69 307 A  1 
ATOM   2460 C CA  . MET A  1  307 ? 9.718   -16.207 -8.877  1.00 94.85 307 A  1 
ATOM   2461 C C   . MET A  1  307 ? 9.045   -15.556 -10.088 1.00 94.11 307 A  1 
ATOM   2462 O O   . MET A  1  307 ? 7.937   -15.034 -9.980  1.00 92.41 307 A  1 
ATOM   2463 C CB  . MET A  1  307 ? 10.487  -15.128 -8.100  1.00 94.49 307 A  1 
ATOM   2464 C CG  . MET A  1  307 ? 10.988  -15.566 -6.716  1.00 92.35 307 A  1 
ATOM   2465 S SD  . MET A  1  307 ? 9.689   -16.067 -5.558  1.00 90.57 307 A  1 
ATOM   2466 C CE  . MET A  1  307 ? 9.858   -17.854 -5.616  1.00 83.95 307 A  1 
ATOM   2467 N N   . LYS A  1  308 ? 9.698   -15.575 -11.252 1.00 93.74 308 A  1 
ATOM   2468 C CA  . LYS A  1  308 ? 9.117   -15.099 -12.516 1.00 92.62 308 A  1 
ATOM   2469 C C   . LYS A  1  308 ? 8.208   -16.130 -13.182 1.00 92.33 308 A  1 
ATOM   2470 O O   . LYS A  1  308 ? 7.301   -15.746 -13.903 1.00 90.63 308 A  1 
ATOM   2471 C CB  . LYS A  1  308 ? 10.225  -14.689 -13.490 1.00 91.48 308 A  1 
ATOM   2472 C CG  . LYS A  1  308 ? 10.864  -13.353 -13.099 1.00 85.60 308 A  1 
ATOM   2473 C CD  . LYS A  1  308 ? 11.973  -12.969 -14.086 1.00 82.03 308 A  1 
ATOM   2474 C CE  . LYS A  1  308 ? 12.557  -11.629 -13.657 1.00 74.66 308 A  1 
ATOM   2475 N NZ  . LYS A  1  308 ? 13.578  -11.114 -14.600 1.00 67.56 308 A  1 
ATOM   2476 N N   . LYS A  1  309 ? 8.499   -17.408 -12.993 1.00 93.00 309 A  1 
ATOM   2477 C CA  . LYS A  1  309 ? 7.785   -18.513 -13.633 1.00 92.79 309 A  1 
ATOM   2478 C C   . LYS A  1  309 ? 6.470   -18.837 -12.918 1.00 93.00 309 A  1 
ATOM   2479 O O   . LYS A  1  309 ? 5.482   -19.133 -13.573 1.00 91.54 309 A  1 
ATOM   2480 C CB  . LYS A  1  309 ? 8.726   -19.730 -13.674 1.00 91.71 309 A  1 
ATOM   2481 C CG  . LYS A  1  309 ? 8.126   -20.984 -14.335 1.00 84.53 309 A  1 
ATOM   2482 C CD  . LYS A  1  309 ? 9.097   -22.154 -14.179 1.00 81.96 309 A  1 
ATOM   2483 C CE  . LYS A  1  309 ? 8.471   -23.483 -14.592 1.00 73.06 309 A  1 
ATOM   2484 N NZ  . LYS A  1  309 ? 9.304   -24.630 -14.121 1.00 66.22 309 A  1 
ATOM   2485 N N   . CYS A  1  310 ? 6.483   -18.797 -11.598 1.00 94.78 310 A  1 
ATOM   2486 C CA  . CYS A  1  310 ? 5.364   -19.182 -10.754 1.00 94.66 310 A  1 
ATOM   2487 C C   . CYS A  1  310 ? 4.532   -17.956 -10.337 1.00 94.04 310 A  1 
ATOM   2488 O O   . CYS A  1  310 ? 5.070   -16.877 -10.088 1.00 91.78 310 A  1 
ATOM   2489 C CB  . CYS A  1  310 ? 5.899   -19.938 -9.531  1.00 95.01 310 A  1 
ATOM   2490 S SG  . CYS A  1  310 ? 6.834   -21.420 -10.028 1.00 93.88 310 A  1 
ATOM   2491 N N   . ASP A  1  311 ? 3.214   -18.144 -10.238 1.00 95.07 311 A  1 
ATOM   2492 C CA  . ASP A  1  311 ? 2.286   -17.110 -9.767  1.00 94.91 311 A  1 
ATOM   2493 C C   . ASP A  1  311 ? 2.106   -17.197 -8.245  1.00 95.80 311 A  1 
ATOM   2494 O O   . ASP A  1  311 ? 1.083   -17.661 -7.733  1.00 94.45 311 A  1 
ATOM   2495 C CB  . ASP A  1  311 ? 0.954   -17.201 -10.538 1.00 93.00 311 A  1 
ATOM   2496 C CG  . ASP A  1  311 ? -0.028  -16.097 -10.139 1.00 88.43 311 A  1 
ATOM   2497 O OD1 . ASP A  1  311 ? 0.428   -14.943 -9.960  1.00 83.60 311 A  1 
ATOM   2498 O OD2 . ASP A  1  311 ? -1.246  -16.394 -10.014 1.00 81.99 311 A  1 
ATOM   2499 N N   . PHE A  1  312 ? 3.135   -16.793 -7.509  1.00 96.37 312 A  1 
ATOM   2500 C CA  . PHE A  1  312 ? 3.050   -16.734 -6.058  1.00 96.56 312 A  1 
ATOM   2501 C C   . PHE A  1  312 ? 2.132   -15.603 -5.593  1.00 96.04 312 A  1 
ATOM   2502 O O   . PHE A  1  312 ? 2.194   -14.488 -6.109  1.00 94.21 312 A  1 
ATOM   2503 C CB  . PHE A  1  312 ? 4.445   -16.612 -5.426  1.00 96.69 312 A  1 
ATOM   2504 C CG  . PHE A  1  312 ? 5.324   -17.820 -5.657  1.00 97.03 312 A  1 
ATOM   2505 C CD1 . PHE A  1  312 ? 5.038   -19.029 -5.013  1.00 95.22 312 A  1 
ATOM   2506 C CD2 . PHE A  1  312 ? 6.423   -17.741 -6.525  1.00 95.23 312 A  1 
ATOM   2507 C CE1 . PHE A  1  312 ? 5.839   -20.161 -5.236  1.00 94.88 312 A  1 
ATOM   2508 C CE2 . PHE A  1  312 ? 7.224   -18.873 -6.752  1.00 94.57 312 A  1 
ATOM   2509 C CZ  . PHE A  1  312 ? 6.933   -20.082 -6.112  1.00 95.94 312 A  1 
ATOM   2510 N N   . SER A  1  313 ? 1.313   -15.897 -4.594  1.00 97.12 313 A  1 
ATOM   2511 C CA  . SER A  1  313 ? 0.349   -14.943 -4.051  1.00 96.91 313 A  1 
ATOM   2512 C C   . SER A  1  313 ? 1.030   -13.831 -3.251  1.00 96.44 313 A  1 
ATOM   2513 O O   . SER A  1  313 ? 0.769   -12.646 -3.479  1.00 94.03 313 A  1 
ATOM   2514 C CB  . SER A  1  313 ? -0.665  -15.699 -3.187  1.00 96.40 313 A  1 
ATOM   2515 O OG  . SER A  1  313 ? -1.637  -14.820 -2.668  1.00 92.17 313 A  1 
ATOM   2516 N N   . PHE A  1  314 ? 1.905   -14.208 -2.331  1.00 96.72 314 A  1 
ATOM   2517 C CA  . PHE A  1  314 ? 2.714   -13.275 -1.542  1.00 96.96 314 A  1 
ATOM   2518 C C   . PHE A  1  314 ? 3.987   -13.961 -1.046  1.00 97.37 314 A  1 
ATOM   2519 O O   . PHE A  1  314 ? 4.036   -15.185 -0.914  1.00 96.83 314 A  1 
ATOM   2520 C CB  . PHE A  1  314 ? 1.903   -12.702 -0.371  1.00 96.34 314 A  1 
ATOM   2521 C CG  . PHE A  1  314 ? 1.410   -13.729 0.626   1.00 96.14 314 A  1 
ATOM   2522 C CD1 . PHE A  1  314 ? 0.180   -14.394 0.427   1.00 92.74 314 A  1 
ATOM   2523 C CD2 . PHE A  1  314 ? 2.169   -14.026 1.779   1.00 93.14 314 A  1 
ATOM   2524 C CE1 . PHE A  1  314 ? -0.278  -15.337 1.354   1.00 91.45 314 A  1 
ATOM   2525 C CE2 . PHE A  1  314 ? 1.712   -14.968 2.710   1.00 91.13 314 A  1 
ATOM   2526 C CZ  . PHE A  1  314 ? 0.486   -15.621 2.498   1.00 92.70 314 A  1 
ATOM   2527 N N   . ILE A  1  315 ? 5.007   -13.158 -0.760  1.00 97.78 315 A  1 
ATOM   2528 C CA  . ILE A  1  315 ? 6.290   -13.623 -0.233  1.00 97.74 315 A  1 
ATOM   2529 C C   . ILE A  1  315 ? 6.592   -12.866 1.057   1.00 97.85 315 A  1 
ATOM   2530 O O   . ILE A  1  315 ? 6.523   -11.642 1.075   1.00 97.02 315 A  1 
ATOM   2531 C CB  . ILE A  1  315 ? 7.429   -13.440 -1.257  1.00 97.02 315 A  1 
ATOM   2532 C CG1 . ILE A  1  315 ? 7.110   -13.933 -2.693  1.00 93.92 315 A  1 
ATOM   2533 C CG2 . ILE A  1  315 ? 8.715   -14.102 -0.746  1.00 95.14 315 A  1 
ATOM   2534 C CD1 . ILE A  1  315 ? 6.958   -15.438 -2.860  1.00 86.71 315 A  1 
ATOM   2535 N N   . LEU A  1  316 ? 6.942   -13.580 2.117   1.00 98.04 316 A  1 
ATOM   2536 C CA  . LEU A  1  316 ? 7.379   -12.985 3.378   1.00 98.19 316 A  1 
ATOM   2537 C C   . LEU A  1  316 ? 8.874   -13.188 3.574   1.00 98.04 316 A  1 
ATOM   2538 O O   . LEU A  1  316 ? 9.406   -14.247 3.243   1.00 97.48 316 A  1 
ATOM   2539 C CB  . LEU A  1  316 ? 6.589   -13.570 4.561   1.00 98.01 316 A  1 
ATOM   2540 C CG  . LEU A  1  316 ? 5.055   -13.464 4.452   1.00 97.07 316 A  1 
ATOM   2541 C CD1 . LEU A  1  316 ? 4.419   -13.962 5.740   1.00 95.60 316 A  1 
ATOM   2542 C CD2 . LEU A  1  316 ? 4.571   -12.045 4.200   1.00 95.75 316 A  1 
ATOM   2543 N N   . SER A  1  317 ? 9.534   -12.185 4.144   1.00 97.43 317 A  1 
ATOM   2544 C CA  . SER A  1  317 ? 10.929  -12.285 4.562   1.00 97.09 317 A  1 
ATOM   2545 C C   . SER A  1  317 ? 11.148  -11.633 5.926   1.00 96.83 317 A  1 
ATOM   2546 O O   . SER A  1  317 ? 10.383  -10.766 6.344   1.00 95.65 317 A  1 
ATOM   2547 C CB  . SER A  1  317 ? 11.865  -11.701 3.492   1.00 96.11 317 A  1 
ATOM   2548 O OG  . SER A  1  317 ? 11.554  -10.354 3.190   1.00 93.82 317 A  1 
ATOM   2549 N N   . GLY A  1  318 ? 12.192  -12.066 6.616   1.00 96.36 318 A  1 
ATOM   2550 C CA  . GLY A  1  318 ? 12.698  -11.456 7.844   1.00 95.76 318 A  1 
ATOM   2551 C C   . GLY A  1  318 ? 14.119  -10.921 7.643   1.00 94.81 318 A  1 
ATOM   2552 O O   . GLY A  1  318 ? 14.424  -10.345 6.593   1.00 92.02 318 A  1 
ATOM   2553 N N   . HIS A  1  319 ? 14.978  -11.130 8.613   1.00 95.34 319 A  1 
ATOM   2554 C CA  . HIS A  1  319 ? 16.424  -10.874 8.599   1.00 94.68 319 A  1 
ATOM   2555 C C   . HIS A  1  319 ? 16.844  -9.402  8.544   1.00 94.13 319 A  1 
ATOM   2556 O O   . HIS A  1  319 ? 17.841  -9.017  9.160   1.00 91.31 319 A  1 
ATOM   2557 C CB  . HIS A  1  319 ? 17.070  -11.681 7.461   1.00 93.84 319 A  1 
ATOM   2558 C CG  . HIS A  1  319 ? 18.566  -11.606 7.431   1.00 93.73 319 A  1 
ATOM   2559 N ND1 . HIS A  1  319 ? 19.410  -12.200 8.335   1.00 90.11 319 A  1 
ATOM   2560 C CD2 . HIS A  1  319 ? 19.355  -10.954 6.518   1.00 90.14 319 A  1 
ATOM   2561 C CE1 . HIS A  1  319 ? 20.674  -11.911 7.974   1.00 89.24 319 A  1 
ATOM   2562 N NE2 . HIS A  1  319 ? 20.678  -11.156 6.871   1.00 89.92 319 A  1 
ATOM   2563 N N   . SER A  1  320 ? 16.141  -8.566  7.794   1.00 93.49 320 A  1 
ATOM   2564 C CA  . SER A  1  320 ? 16.481  -7.152  7.683   1.00 92.22 320 A  1 
ATOM   2565 C C   . SER A  1  320 ? 16.116  -6.346  8.934   1.00 91.13 320 A  1 
ATOM   2566 O O   . SER A  1  320 ? 16.668  -5.267  9.130   1.00 87.81 320 A  1 
ATOM   2567 C CB  . SER A  1  320 ? 15.820  -6.547  6.438   1.00 91.21 320 A  1 
ATOM   2568 O OG  . SER A  1  320 ? 14.467  -6.249  6.674   1.00 84.51 320 A  1 
ATOM   2569 N N   . HIS A  1  321 ? 15.203  -6.865  9.751   1.00 94.02 321 A  1 
ATOM   2570 C CA  . HIS A  1  321 ? 14.603  -6.183  10.907  1.00 94.23 321 A  1 
ATOM   2571 C C   . HIS A  1  321 ? 13.807  -4.922  10.552  1.00 94.39 321 A  1 
ATOM   2572 O O   . HIS A  1  321 ? 13.465  -4.134  11.432  1.00 92.29 321 A  1 
ATOM   2573 C CB  . HIS A  1  321 ? 15.663  -5.920  11.991  1.00 93.96 321 A  1 
ATOM   2574 C CG  . HIS A  1  321 ? 16.333  -7.127  12.575  1.00 94.00 321 A  1 
ATOM   2575 N ND1 . HIS A  1  321 ? 16.732  -7.232  13.896  1.00 88.45 321 A  1 
ATOM   2576 C CD2 . HIS A  1  321 ? 16.688  -8.292  11.973  1.00 88.41 321 A  1 
ATOM   2577 C CE1 . HIS A  1  321 ? 17.305  -8.432  14.062  1.00 89.10 321 A  1 
ATOM   2578 N NE2 . HIS A  1  321 ? 17.301  -9.104  12.912  1.00 89.99 321 A  1 
ATOM   2579 N N   . THR A  1  322 ? 13.520  -4.719  9.269   1.00 93.29 322 A  1 
ATOM   2580 C CA  . THR A  1  322 ? 12.901  -3.495  8.765   1.00 92.97 322 A  1 
ATOM   2581 C C   . THR A  1  322 ? 11.618  -3.787  8.002   1.00 93.69 322 A  1 
ATOM   2582 O O   . THR A  1  322 ? 11.503  -4.807  7.314   1.00 92.63 322 A  1 
ATOM   2583 C CB  . THR A  1  322 ? 13.869  -2.716  7.869   1.00 90.93 322 A  1 
ATOM   2584 O OG1 . THR A  1  322 ? 14.381  -3.521  6.835   1.00 85.70 322 A  1 
ATOM   2585 C CG2 . THR A  1  322 ? 15.058  -2.162  8.642   1.00 84.35 322 A  1 
ATOM   2586 N N   . ASP A  1  323 ? 10.667  -2.866  8.083   1.00 95.02 323 A  1 
ATOM   2587 C CA  . ASP A  1  323 ? 9.443   -2.912  7.288   1.00 95.67 323 A  1 
ATOM   2588 C C   . ASP A  1  323 ? 9.723   -2.372  5.884   1.00 95.20 323 A  1 
ATOM   2589 O O   . ASP A  1  323 ? 9.845   -1.163  5.675   1.00 93.94 323 A  1 
ATOM   2590 C CB  . ASP A  1  323 ? 8.328   -2.148  7.999   1.00 96.06 323 A  1 
ATOM   2591 C CG  . ASP A  1  323 ? 6.942   -2.455  7.434   1.00 96.37 323 A  1 
ATOM   2592 O OD1 . ASP A  1  323 ? 6.831   -2.937  6.277   1.00 94.66 323 A  1 
ATOM   2593 O OD2 . ASP A  1  323 ? 5.946   -2.286  8.171   1.00 94.74 323 A  1 
ATOM   2594 N N   . MET A  1  324 ? 9.889   -3.266  4.918   1.00 94.81 324 A  1 
ATOM   2595 C CA  . MET A  1  324 ? 10.274  -2.895  3.560   1.00 94.40 324 A  1 
ATOM   2596 C C   . MET A  1  324 ? 9.639   -3.795  2.496   1.00 95.36 324 A  1 
ATOM   2597 O O   . MET A  1  324 ? 9.388   -4.986  2.709   1.00 94.78 324 A  1 
ATOM   2598 C CB  . MET A  1  324 ? 11.808  -2.937  3.397   1.00 92.20 324 A  1 
ATOM   2599 C CG  . MET A  1  324 ? 12.537  -1.883  4.241   1.00 85.80 324 A  1 
ATOM   2600 S SD  . MET A  1  324 ? 14.289  -1.723  3.828   1.00 79.73 324 A  1 
ATOM   2601 C CE  . MET A  1  324 ? 14.756  -0.419  4.966   1.00 70.29 324 A  1 
ATOM   2602 N N   . PHE A  1  325 ? 9.485   -3.230  1.311   1.00 94.94 325 A  1 
ATOM   2603 C CA  . PHE A  1  325 ? 9.244   -3.987  0.080   1.00 95.01 325 A  1 
ATOM   2604 C C   . PHE A  1  325 ? 10.591  -4.305  -0.574  1.00 94.22 325 A  1 
ATOM   2605 O O   . PHE A  1  325 ? 11.294  -3.399  -1.027  1.00 92.94 325 A  1 
ATOM   2606 C CB  . PHE A  1  325 ? 8.337   -3.178  -0.859  1.00 95.53 325 A  1 
ATOM   2607 C CG  . PHE A  1  325 ? 7.040   -2.699  -0.245  1.00 96.25 325 A  1 
ATOM   2608 C CD1 . PHE A  1  325 ? 6.175   -3.599  0.400   1.00 94.94 325 A  1 
ATOM   2609 C CD2 . PHE A  1  325 ? 6.697   -1.332  -0.302  1.00 94.92 325 A  1 
ATOM   2610 C CE1 . PHE A  1  325 ? 4.984   -3.147  0.989   1.00 95.11 325 A  1 
ATOM   2611 C CE2 . PHE A  1  325 ? 5.506   -0.880  0.282   1.00 94.80 325 A  1 
ATOM   2612 C CZ  . PHE A  1  325 ? 4.649   -1.784  0.931   1.00 96.34 325 A  1 
ATOM   2613 N N   . LEU A  1  326 ? 10.954  -5.576  -0.624  1.00 94.43 326 A  1 
ATOM   2614 C CA  . LEU A  1  326 ? 12.224  -6.012  -1.192  1.00 94.16 326 A  1 
ATOM   2615 C C   . LEU A  1  326 ? 12.000  -6.714  -2.534  1.00 94.27 326 A  1 
ATOM   2616 O O   . LEU A  1  326 ? 11.384  -7.779  -2.557  1.00 93.57 326 A  1 
ATOM   2617 C CB  . LEU A  1  326 ? 12.965  -6.916  -0.185  1.00 93.50 326 A  1 
ATOM   2618 C CG  . LEU A  1  326 ? 13.274  -6.262  1.169   1.00 92.49 326 A  1 
ATOM   2619 C CD1 . LEU A  1  326 ? 14.004  -7.263  2.055   1.00 90.69 326 A  1 
ATOM   2620 C CD2 . LEU A  1  326 ? 14.167  -5.030  1.044   1.00 90.72 326 A  1 
ATOM   2621 N N   . PRO A  1  327 ? 12.484  -6.157  -3.652  1.00 93.05 327 A  1 
ATOM   2622 C CA  . PRO A  1  327 ? 12.344  -6.785  -4.958  1.00 92.55 327 A  1 
ATOM   2623 C C   . PRO A  1  327 ? 13.045  -8.142  -5.017  1.00 92.58 327 A  1 
ATOM   2624 O O   . PRO A  1  327 ? 14.194  -8.274  -4.594  1.00 90.66 327 A  1 
ATOM   2625 C CB  . PRO A  1  327 ? 12.946  -5.808  -5.974  1.00 90.85 327 A  1 
ATOM   2626 C CG  . PRO A  1  327 ? 12.969  -4.468  -5.240  1.00 88.78 327 A  1 
ATOM   2627 C CD  . PRO A  1  327 ? 13.121  -4.858  -3.777  1.00 91.39 327 A  1 
ATOM   2628 N N   . LEU A  1  328 ? 12.380  -9.139  -5.612  1.00 93.16 328 A  1 
ATOM   2629 C CA  . LEU A  1  328 ? 12.952  -10.471 -5.821  1.00 93.10 328 A  1 
ATOM   2630 C C   . LEU A  1  328 ? 13.669  -10.618 -7.163  1.00 92.04 328 A  1 
ATOM   2631 O O   . LEU A  1  328 ? 14.361  -11.599 -7.413  1.00 87.88 328 A  1 
ATOM   2632 C CB  . LEU A  1  328 ? 11.841  -11.516 -5.673  1.00 93.08 328 A  1 
ATOM   2633 C CG  . LEU A  1  328 ? 11.212  -11.552 -4.270  1.00 93.18 328 A  1 
ATOM   2634 C CD1 . LEU A  1  328 ? 10.062  -12.543 -4.274  1.00 90.90 328 A  1 
ATOM   2635 C CD2 . LEU A  1  328 ? 12.209  -11.988 -3.197  1.00 91.12 328 A  1 
ATOM   2636 N N   . TYR A  1  329 ? 13.501  -9.643  -8.034  1.00 90.33 329 A  1 
ATOM   2637 C CA  . TYR A  1  329 ? 14.233  -9.491  -9.284  1.00 89.45 329 A  1 
ATOM   2638 C C   . TYR A  1  329 ? 14.144  -8.038  -9.746  1.00 88.88 329 A  1 
ATOM   2639 O O   . TYR A  1  329 ? 13.215  -7.319  -9.386  1.00 85.65 329 A  1 
ATOM   2640 C CB  . TYR A  1  329 ? 13.684  -10.444 -10.353 1.00 87.87 329 A  1 
ATOM   2641 C CG  . TYR A  1  329 ? 12.178  -10.414 -10.532 1.00 88.67 329 A  1 
ATOM   2642 C CD1 . TYR A  1  329 ? 11.374  -11.400 -9.909  1.00 82.91 329 A  1 
ATOM   2643 C CD2 . TYR A  1  329 ? 11.567  -9.430  -11.321 1.00 82.83 329 A  1 
ATOM   2644 C CE1 . TYR A  1  329 ? 9.993   -11.407 -10.090 1.00 80.63 329 A  1 
ATOM   2645 C CE2 . TYR A  1  329 ? 10.172  -9.426  -11.505 1.00 80.89 329 A  1 
ATOM   2646 C CZ  . TYR A  1  329 ? 9.385   -10.421 -10.893 1.00 84.67 329 A  1 
ATOM   2647 O OH  . TYR A  1  329 ? 8.036   -10.430 -11.091 1.00 81.15 329 A  1 
ATOM   2648 N N   . SER A  1  330 ? 15.100  -7.634  -10.583 1.00 86.61 330 A  1 
ATOM   2649 C CA  . SER A  1  330 ? 15.055  -6.312  -11.203 1.00 84.77 330 A  1 
ATOM   2650 C C   . SER A  1  330 ? 14.045  -6.300  -12.363 1.00 84.30 330 A  1 
ATOM   2651 O O   . SER A  1  330 ? 14.003  -7.264  -13.134 1.00 80.53 330 A  1 
ATOM   2652 C CB  . SER A  1  330 ? 16.439  -5.903  -11.707 1.00 81.46 330 A  1 
ATOM   2653 O OG  . SER A  1  330 ? 17.362  -5.914  -10.635 1.00 74.04 330 A  1 
ATOM   2654 N N   . PRO A  1  331 ? 13.251  -5.230  -12.501 1.00 84.93 331 A  1 
ATOM   2655 C CA  . PRO A  1  331 ? 12.369  -5.076  -13.649 1.00 84.13 331 A  1 
ATOM   2656 C C   . PRO A  1  331 ? 13.184  -4.776  -14.912 1.00 84.48 331 A  1 
ATOM   2657 O O   . PRO A  1  331 ? 14.326  -4.309  -14.856 1.00 79.95 331 A  1 
ATOM   2658 C CB  . PRO A  1  331 ? 11.439  -3.921  -13.277 1.00 80.80 331 A  1 
ATOM   2659 C CG  . PRO A  1  331 ? 12.314  -3.040  -12.392 1.00 79.99 331 A  1 
ATOM   2660 C CD  . PRO A  1  331 ? 13.193  -4.053  -11.656 1.00 83.93 331 A  1 
ATOM   2661 N N   . THR A  1  332 ? 12.579  -5.050  -16.071 1.00 83.91 332 A  1 
ATOM   2662 C CA  . THR A  1  332 ? 13.187  -4.735  -17.366 1.00 83.65 332 A  1 
ATOM   2663 C C   . THR A  1  332 ? 13.067  -3.255  -17.705 1.00 83.94 332 A  1 
ATOM   2664 O O   . THR A  1  332 ? 13.999  -2.664  -18.248 1.00 78.75 332 A  1 
ATOM   2665 C CB  . THR A  1  332 ? 12.534  -5.552  -18.503 1.00 80.96 332 A  1 
ATOM   2666 O OG1 . THR A  1  332 ? 11.894  -6.709  -18.029 1.00 73.29 332 A  1 
ATOM   2667 C CG2 . THR A  1  332 ? 13.577  -6.008  -19.522 1.00 71.60 332 A  1 
ATOM   2668 N N   . ALA A  1  333 ? 11.945  -2.664  -17.359 1.00 84.82 333 A  1 
ATOM   2669 C CA  . ALA A  1  333 ? 11.680  -1.237  -17.460 1.00 85.35 333 A  1 
ATOM   2670 C C   . ALA A  1  333 ? 11.208  -0.694  -16.110 1.00 85.56 333 A  1 
ATOM   2671 O O   . ALA A  1  333 ? 10.659  -1.421  -15.287 1.00 82.26 333 A  1 
ATOM   2672 C CB  . ALA A  1  333 ? 10.649  -0.997  -18.566 1.00 83.41 333 A  1 
ATOM   2673 N N   . ASP A  1  334 ? 11.397  0.590   -15.891 1.00 83.75 334 A  1 
ATOM   2674 C CA  . ASP A  1  334 ? 11.096  1.235   -14.608 1.00 83.00 334 A  1 
ATOM   2675 C C   . ASP A  1  334 ? 9.614   1.114   -14.186 1.00 82.63 334 A  1 
ATOM   2676 O O   . ASP A  1  334 ? 9.289   1.089   -13.003 1.00 78.10 334 A  1 
ATOM   2677 C CB  . ASP A  1  334 ? 11.503  2.710   -14.717 1.00 80.69 334 A  1 
ATOM   2678 C CG  . ASP A  1  334 ? 11.433  3.415   -13.361 1.00 76.82 334 A  1 
ATOM   2679 O OD1 . ASP A  1  334 ? 12.193  3.010   -12.454 1.00 70.08 334 A  1 
ATOM   2680 O OD2 . ASP A  1  334 ? 10.594  4.315   -13.185 1.00 70.76 334 A  1 
ATOM   2681 N N   . LYS A  1  335 ? 8.723   1.008   -15.172 1.00 82.40 335 A  1 
ATOM   2682 C CA  . LYS A  1  335 ? 7.279   0.867   -14.943 1.00 82.10 335 A  1 
ATOM   2683 C C   . LYS A  1  335 ? 6.812   -0.587  -14.825 1.00 83.91 335 A  1 
ATOM   2684 O O   . LYS A  1  335 ? 5.625   -0.811  -14.578 1.00 79.32 335 A  1 
ATOM   2685 C CB  . LYS A  1  335 ? 6.502   1.598   -16.037 1.00 77.82 335 A  1 
ATOM   2686 C CG  . LYS A  1  335 ? 6.753   3.104   -15.988 1.00 69.22 335 A  1 
ATOM   2687 C CD  . LYS A  1  335 ? 5.787   3.826   -16.927 1.00 61.09 335 A  1 
ATOM   2688 C CE  . LYS A  1  335 ? 6.005   5.332   -16.796 1.00 52.66 335 A  1 
ATOM   2689 N NZ  . LYS A  1  335 ? 5.012   6.098   -17.589 1.00 45.55 335 A  1 
ATOM   2690 N N   . ASP A  1  336 ? 7.694   -1.553  -15.029 1.00 84.83 336 A  1 
ATOM   2691 C CA  . ASP A  1  336 ? 7.307   -2.953  -14.957 1.00 85.43 336 A  1 
ATOM   2692 C C   . ASP A  1  336 ? 7.001   -3.353  -13.513 1.00 86.75 336 A  1 
ATOM   2693 O O   . ASP A  1  336 ? 7.684   -2.958  -12.569 1.00 84.81 336 A  1 
ATOM   2694 C CB  . ASP A  1  336 ? 8.398   -3.870  -15.545 1.00 83.08 336 A  1 
ATOM   2695 C CG  . ASP A  1  336 ? 8.577   -3.768  -17.058 1.00 79.45 336 A  1 
ATOM   2696 O OD1 . ASP A  1  336 ? 7.695   -3.222  -17.742 1.00 75.41 336 A  1 
ATOM   2697 O OD2 . ASP A  1  336 ? 9.607   -4.298  -17.535 1.00 75.84 336 A  1 
ATOM   2698 N N   . SER A  1  337 ? 5.989   -4.192  -13.355 1.00 87.62 337 A  1 
ATOM   2699 C CA  . SER A  1  337 ? 5.666   -4.749  -12.048 1.00 87.71 337 A  1 
ATOM   2700 C C   . SER A  1  337 ? 6.739   -5.736  -11.591 1.00 89.21 337 A  1 
ATOM   2701 O O   . SER A  1  337 ? 7.239   -6.547  -12.376 1.00 86.02 337 A  1 
ATOM   2702 C CB  . SER A  1  337 ? 4.286   -5.406  -12.050 1.00 83.74 337 A  1 
ATOM   2703 O OG  . SER A  1  337 ? 4.281   -6.606  -12.800 1.00 73.64 337 A  1 
ATOM   2704 N N   . VAL A  1  338 ? 7.017   -5.716  -10.298 1.00 91.67 338 A  1 
ATOM   2705 C CA  . VAL A  1  338 ? 7.983   -6.611  -9.653  1.00 92.55 338 A  1 
ATOM   2706 C C   . VAL A  1  338 ? 7.261   -7.476  -8.621  1.00 93.84 338 A  1 
ATOM   2707 O O   . VAL A  1  338 ? 6.248   -7.070  -8.067  1.00 91.88 338 A  1 
ATOM   2708 C CB  . VAL A  1  338 ? 9.130   -5.801  -9.008  1.00 89.29 338 A  1 
ATOM   2709 C CG1 . VAL A  1  338 ? 10.352  -6.689  -8.768  1.00 80.17 338 A  1 
ATOM   2710 C CG2 . VAL A  1  338 ? 9.602   -4.640  -9.884  1.00 80.49 338 A  1 
ATOM   2711 N N   . LEU A  1  339 ? 7.761   -8.677  -8.374  1.00 93.06 339 A  1 
ATOM   2712 C CA  . LEU A  1  339 ? 7.339   -9.423  -7.196  1.00 93.95 339 A  1 
ATOM   2713 C C   . LEU A  1  339 ? 8.220   -8.987  -6.026  1.00 94.46 339 A  1 
ATOM   2714 O O   . LEU A  1  339 ? 9.443   -9.063  -6.109  1.00 93.44 339 A  1 
ATOM   2715 C CB  . LEU A  1  339 ? 7.417   -10.923 -7.475  1.00 93.12 339 A  1 
ATOM   2716 C CG  . LEU A  1  339 ? 6.903   -11.799 -6.314  1.00 90.92 339 A  1 
ATOM   2717 C CD1 . LEU A  1  339 ? 5.414   -11.601 -6.058  1.00 87.82 339 A  1 
ATOM   2718 C CD2 . LEU A  1  339 ? 7.121   -13.269 -6.653  1.00 88.40 339 A  1 
ATOM   2719 N N   . TYR A  1  340 ? 7.593   -8.548  -4.968  1.00 95.52 340 A  1 
ATOM   2720 C CA  . TYR A  1  340 ? 8.268   -8.135  -3.748  1.00 95.97 340 A  1 
ATOM   2721 C C   . TYR A  1  340 ? 8.119   -9.194  -2.657  1.00 96.29 340 A  1 
ATOM   2722 O O   . TYR A  1  340 ? 7.074   -9.839  -2.560  1.00 95.29 340 A  1 
ATOM   2723 C CB  . TYR A  1  340 ? 7.704   -6.791  -3.268  1.00 95.53 340 A  1 
ATOM   2724 C CG  . TYR A  1  340 ? 7.979   -5.632  -4.198  1.00 95.50 340 A  1 
ATOM   2725 C CD1 . TYR A  1  340 ? 9.150   -4.871  -4.042  1.00 93.48 340 A  1 
ATOM   2726 C CD2 . TYR A  1  340 ? 7.075   -5.300  -5.228  1.00 93.87 340 A  1 
ATOM   2727 C CE1 . TYR A  1  340 ? 9.420   -3.791  -4.903  1.00 93.33 340 A  1 
ATOM   2728 C CE2 . TYR A  1  340 ? 7.340   -4.225  -6.093  1.00 93.10 340 A  1 
ATOM   2729 C CZ  . TYR A  1  340 ? 8.512   -3.467  -5.927  1.00 94.20 340 A  1 
ATOM   2730 O OH  . TYR A  1  340 ? 8.782   -2.425  -6.767  1.00 92.82 340 A  1 
ATOM   2731 N N   . SER A  1  341 ? 9.128   -9.325  -1.803  1.00 96.33 341 A  1 
ATOM   2732 C CA  . SER A  1  341 ? 8.911   -9.878  -0.483  1.00 96.34 341 A  1 
ATOM   2733 C C   . SER A  1  341 ? 8.507   -8.759  0.481   1.00 96.43 341 A  1 
ATOM   2734 O O   . SER A  1  341 ? 9.035   -7.643  0.408   1.00 95.66 341 A  1 
ATOM   2735 C CB  . SER A  1  341 ? 10.114  -10.672 0.040   1.00 95.68 341 A  1 
ATOM   2736 O OG  . SER A  1  341 ? 11.199  -9.850  0.396   1.00 92.16 341 A  1 
ATOM   2737 N N   . LEU A  1  342 ? 7.579   -9.066  1.370   1.00 97.16 342 A  1 
ATOM   2738 C CA  . LEU A  1  342 ? 7.233   -8.203  2.492   1.00 97.35 342 A  1 
ATOM   2739 C C   . LEU A  1  342 ? 8.196   -8.520  3.636   1.00 97.32 342 A  1 
ATOM   2740 O O   . LEU A  1  342 ? 8.042   -9.543  4.306   1.00 96.49 342 A  1 
ATOM   2741 C CB  . LEU A  1  342 ? 5.771   -8.442  2.902   1.00 97.23 342 A  1 
ATOM   2742 C CG  . LEU A  1  342 ? 4.732   -8.182  1.799   1.00 95.86 342 A  1 
ATOM   2743 C CD1 . LEU A  1  342 ? 3.337   -8.505  2.326   1.00 94.45 342 A  1 
ATOM   2744 C CD2 . LEU A  1  342 ? 4.748   -6.721  1.334   1.00 94.30 342 A  1 
ATOM   2745 N N   . SER A  1  343 ? 9.189   -7.677  3.824   1.00 96.33 343 A  1 
ATOM   2746 C CA  . SER A  1  343 ? 10.043  -7.734  5.006   1.00 95.99 343 A  1 
ATOM   2747 C C   . SER A  1  343 ? 9.296   -7.102  6.163   1.00 95.89 343 A  1 
ATOM   2748 O O   . SER A  1  343 ? 8.981   -5.914  6.111   1.00 94.21 343 A  1 
ATOM   2749 C CB  . SER A  1  343 ? 11.363  -7.010  4.748   1.00 94.72 343 A  1 
ATOM   2750 O OG  . SER A  1  343 ? 12.202  -7.151  5.864   1.00 87.50 343 A  1 
ATOM   2751 N N   . ALA A  1  344 ? 8.982   -7.887  7.178   1.00 95.93 344 A  1 
ATOM   2752 C CA  . ALA A  1  344 ? 8.348   -7.365  8.379   1.00 95.72 344 A  1 
ATOM   2753 C C   . ALA A  1  344 ? 9.416   -6.873  9.369   1.00 95.53 344 A  1 
ATOM   2754 O O   . ALA A  1  344 ? 10.514  -7.434  9.413   1.00 93.53 344 A  1 
ATOM   2755 C CB  . ALA A  1  344 ? 7.439   -8.438  8.977   1.00 94.92 344 A  1 
ATOM   2756 N N   . PRO A  1  345 ? 9.100   -5.847  10.186  1.00 95.78 345 A  1 
ATOM   2757 C CA  . PRO A  1  345 ? 9.990   -5.425  11.261  1.00 95.54 345 A  1 
ATOM   2758 C C   . PRO A  1  345 ? 10.133  -6.533  12.308  1.00 96.14 345 A  1 
ATOM   2759 O O   . PRO A  1  345 ? 9.223   -7.345  12.514  1.00 94.47 345 A  1 
ATOM   2760 C CB  . PRO A  1  345 ? 9.354   -4.160  11.837  1.00 93.35 345 A  1 
ATOM   2761 C CG  . PRO A  1  345 ? 7.873   -4.356  11.548  1.00 90.34 345 A  1 
ATOM   2762 C CD  . PRO A  1  345 ? 7.863   -5.097  10.216  1.00 93.68 345 A  1 
ATOM   2763 N N   . SER A  1  346 ? 11.271  -6.552  12.962  1.00 96.95 346 A  1 
ATOM   2764 C CA  . SER A  1  346 ? 11.600  -7.554  13.964  1.00 97.36 346 A  1 
ATOM   2765 C C   . SER A  1  346 ? 10.868  -7.337  15.291  1.00 97.63 346 A  1 
ATOM   2766 O O   . SER A  1  346 ? 10.425  -6.236  15.625  1.00 97.13 346 A  1 
ATOM   2767 C CB  . SER A  1  346 ? 13.104  -7.598  14.187  1.00 96.36 346 A  1 
ATOM   2768 O OG  . SER A  1  346 ? 13.597  -6.341  14.591  1.00 92.45 346 A  1 
ATOM   2769 N N   . VAL A  1  347 ? 10.793  -8.397  16.079  1.00 97.87 347 A  1 
ATOM   2770 C CA  . VAL A  1  347 ? 10.461  -8.288  17.505  1.00 98.03 347 A  1 
ATOM   2771 C C   . VAL A  1  347 ? 11.631  -7.671  18.267  1.00 97.80 347 A  1 
ATOM   2772 O O   . VAL A  1  347 ? 11.419  -6.819  19.129  1.00 97.26 347 A  1 
ATOM   2773 C CB  . VAL A  1  347 ? 10.111  -9.670  18.091  1.00 97.94 347 A  1 
ATOM   2774 C CG1 . VAL A  1  347 ? 9.844   -9.602  19.598  1.00 96.53 347 A  1 
ATOM   2775 C CG2 . VAL A  1  347 ? 8.885   -10.270 17.405  1.00 96.48 347 A  1 
ATOM   2776 N N   . SER A  1  348 ? 12.862  -8.074  17.943  1.00 97.62 348 A  1 
ATOM   2777 C CA  . SER A  1  348 ? 14.067  -7.555  18.585  1.00 97.52 348 A  1 
ATOM   2778 C C   . SER A  1  348 ? 14.299  -6.086  18.222  1.00 97.13 348 A  1 
ATOM   2779 O O   . SER A  1  348 ? 14.295  -5.749  17.049  1.00 96.33 348 A  1 
ATOM   2780 C CB  . SER A  1  348 ? 15.285  -8.384  18.180  1.00 97.30 348 A  1 
ATOM   2781 O OG  . SER A  1  348 ? 16.432  -7.863  18.816  1.00 95.34 348 A  1 
ATOM   2782 N N   . PRO A  1  349 ? 14.554  -5.214  19.214  1.00 96.37 349 A  1 
ATOM   2783 C CA  . PRO A  1  349 ? 14.891  -3.810  18.971  1.00 95.47 349 A  1 
ATOM   2784 C C   . PRO A  1  349 ? 16.389  -3.580  18.712  1.00 93.79 349 A  1 
ATOM   2785 O O   . PRO A  1  349 ? 16.871  -2.455  18.801  1.00 91.76 349 A  1 
ATOM   2786 C CB  . PRO A  1  349 ? 14.364  -3.091  20.221  1.00 95.39 349 A  1 
ATOM   2787 C CG  . PRO A  1  349 ? 14.608  -4.111  21.329  1.00 94.53 349 A  1 
ATOM   2788 C CD  . PRO A  1  349 ? 14.384  -5.458  20.631  1.00 95.82 349 A  1 
ATOM   2789 N N   . VAL A  1  350 ? 17.153  -4.633  18.387  1.00 94.67 350 A  1 
ATOM   2790 C CA  . VAL A  1  350 ? 18.621  -4.580  18.262  1.00 93.69 350 A  1 
ATOM   2791 C C   . VAL A  1  350 ? 19.120  -3.624  17.171  1.00 91.03 350 A  1 
ATOM   2792 O O   . VAL A  1  350 ? 20.216  -3.093  17.273  1.00 88.90 350 A  1 
ATOM   2793 C CB  . VAL A  1  350 ? 19.173  -6.003  18.059  1.00 93.95 350 A  1 
ATOM   2794 C CG1 . VAL A  1  350 ? 18.876  -6.575  16.663  1.00 91.15 350 A  1 
ATOM   2795 C CG2 . VAL A  1  350 ? 20.669  -6.079  18.319  1.00 91.22 350 A  1 
ATOM   2796 N N   . ASN A  1  351 ? 18.332  -3.387  16.141  1.00 92.30 351 A  1 
ATOM   2797 C CA  . ASN A  1  351 ? 18.696  -2.476  15.055  1.00 90.08 351 A  1 
ATOM   2798 C C   . ASN A  1  351 ? 18.091  -1.077  15.224  1.00 88.98 351 A  1 
ATOM   2799 O O   . ASN A  1  351 ? 17.809  -0.408  14.226  1.00 84.52 351 A  1 
ATOM   2800 C CB  . ASN A  1  351 ? 18.368  -3.121  13.701  1.00 87.27 351 A  1 
ATOM   2801 C CG  . ASN A  1  351 ? 19.375  -4.163  13.262  1.00 79.76 351 A  1 
ATOM   2802 O OD1 . ASN A  1  351 ? 20.561  -4.138  13.543  1.00 70.08 351 A  1 
ATOM   2803 N ND2 . ASN A  1  351 ? 18.935  -5.106  12.468  1.00 69.78 351 A  1 
ATOM   2804 N N   . TYR A  1  352 ? 17.910  -0.640  16.451  1.00 88.10 352 A  1 
ATOM   2805 C CA  . TYR A  1  352 ? 17.321  0.672   16.758  1.00 87.18 352 A  1 
ATOM   2806 C C   . TYR A  1  352 ? 15.874  0.820   16.259  1.00 88.13 352 A  1 
ATOM   2807 O O   . TYR A  1  352 ? 15.446  1.894   15.831  1.00 86.52 352 A  1 
ATOM   2808 C CB  . TYR A  1  352 ? 18.265  1.798   16.312  1.00 83.89 352 A  1 
ATOM   2809 C CG  . TYR A  1  352 ? 18.494  2.852   17.370  1.00 79.17 352 A  1 
ATOM   2810 C CD1 . TYR A  1  352 ? 17.467  3.746   17.744  1.00 74.44 352 A  1 
ATOM   2811 C CD2 . TYR A  1  352 ? 19.754  2.944   17.991  1.00 74.11 352 A  1 
ATOM   2812 C CE1 . TYR A  1  352 ? 17.690  4.722   18.729  1.00 70.75 352 A  1 
ATOM   2813 C CE2 . TYR A  1  352 ? 19.997  3.917   18.966  1.00 69.30 352 A  1 
ATOM   2814 C CZ  . TYR A  1  352 ? 18.962  4.803   19.343  1.00 70.10 352 A  1 
ATOM   2815 O OH  . TYR A  1  352 ? 19.197  5.756   20.294  1.00 63.80 352 A  1 
ATOM   2816 N N   . ASN A  1  353 ? 15.131  -0.269  16.302  1.00 90.97 353 A  1 
ATOM   2817 C CA  . ASN A  1  353 ? 13.722  -0.320  15.939  1.00 91.97 353 A  1 
ATOM   2818 C C   . ASN A  1  353 ? 12.860  -0.590  17.173  1.00 92.77 353 A  1 
ATOM   2819 O O   . ASN A  1  353 ? 13.310  -1.215  18.131  1.00 92.55 353 A  1 
ATOM   2820 C CB  . ASN A  1  353 ? 13.512  -1.375  14.838  1.00 92.14 353 A  1 
ATOM   2821 C CG  . ASN A  1  353 ? 13.878  -2.767  15.303  1.00 92.15 353 A  1 
ATOM   2822 O OD1 . ASN A  1  353 ? 15.040  -3.145  15.361  1.00 85.69 353 A  1 
ATOM   2823 N ND2 . ASN A  1  353 ? 12.899  -3.568  15.657  1.00 86.00 353 A  1 
ATOM   2824 N N   . ASN A  1  354 ? 11.615  -0.155  17.143  1.00 94.61 354 A  1 
ATOM   2825 C CA  . ASN A  1  354 ? 10.647  -0.611  18.131  1.00 95.46 354 A  1 
ATOM   2826 C C   . ASN A  1  354 ? 10.282  -2.079  17.873  1.00 96.37 354 A  1 
ATOM   2827 O O   . ASN A  1  354 ? 10.250  -2.508  16.716  1.00 96.40 354 A  1 
ATOM   2828 C CB  . ASN A  1  354 ? 9.420   0.298   18.117  1.00 94.96 354 A  1 
ATOM   2829 C CG  . ASN A  1  354 ? 9.643   1.588   18.887  1.00 94.05 354 A  1 
ATOM   2830 O OD1 . ASN A  1  354 ? 10.197  1.601   19.970  1.00 90.70 354 A  1 
ATOM   2831 N ND2 . ASN A  1  354 ? 9.176   2.698   18.356  1.00 89.98 354 A  1 
ATOM   2832 N N   . PRO A  1  355 ? 9.981   -2.861  18.922  1.00 97.30 355 A  1 
ATOM   2833 C CA  . PRO A  1  355 ? 9.497   -4.215  18.735  1.00 97.72 355 A  1 
ATOM   2834 C C   . PRO A  1  355 ? 8.134   -4.214  18.056  1.00 97.86 355 A  1 
ATOM   2835 O O   . PRO A  1  355 ? 7.260   -3.403  18.389  1.00 97.33 355 A  1 
ATOM   2836 C CB  . PRO A  1  355 ? 9.430   -4.818  20.140  1.00 97.39 355 A  1 
ATOM   2837 C CG  . PRO A  1  355 ? 9.209   -3.599  21.027  1.00 95.84 355 A  1 
ATOM   2838 C CD  . PRO A  1  355 ? 10.008  -2.513  20.321  1.00 97.19 355 A  1 
ATOM   2839 N N   . GLY A  1  356 ? 7.932   -5.153  17.149  1.00 97.84 356 A  1 
ATOM   2840 C CA  . GLY A  1  356 ? 6.693   -5.280  16.419  1.00 97.95 356 A  1 
ATOM   2841 C C   . GLY A  1  356 ? 6.319   -6.724  16.109  1.00 98.14 356 A  1 
ATOM   2842 O O   . GLY A  1  356 ? 7.140   -7.639  16.169  1.00 97.53 356 A  1 
ATOM   2843 N N   . TYR A  1  357 ? 5.065   -6.922  15.772  1.00 98.09 357 A  1 
ATOM   2844 C CA  . TYR A  1  357 ? 4.563   -8.177  15.227  1.00 98.17 357 A  1 
ATOM   2845 C C   . TYR A  1  357 ? 3.457   -7.896  14.212  1.00 98.28 357 A  1 
ATOM   2846 O O   . TYR A  1  357 ? 2.809   -6.845  14.259  1.00 97.85 357 A  1 
ATOM   2847 C CB  . TYR A  1  357 ? 4.092   -9.115  16.344  1.00 97.95 357 A  1 
ATOM   2848 C CG  . TYR A  1  357 ? 2.830   -8.677  17.058  1.00 98.16 357 A  1 
ATOM   2849 C CD1 . TYR A  1  357 ? 2.901   -7.872  18.225  1.00 96.09 357 A  1 
ATOM   2850 C CD2 . TYR A  1  357 ? 1.577   -9.092  16.584  1.00 96.43 357 A  1 
ATOM   2851 C CE1 . TYR A  1  357 ? 1.737   -7.508  18.906  1.00 96.04 357 A  1 
ATOM   2852 C CE2 . TYR A  1  357 ? 0.398   -8.733  17.260  1.00 95.85 357 A  1 
ATOM   2853 C CZ  . TYR A  1  357 ? 0.487   -7.942  18.424  1.00 97.64 357 A  1 
ATOM   2854 O OH  . TYR A  1  357 ? -0.667  -7.612  19.091  1.00 97.06 357 A  1 
ATOM   2855 N N   . ARG A  1  358 ? 3.222   -8.843  13.320  1.00 98.49 358 A  1 
ATOM   2856 C CA  . ARG A  1  358 ? 2.264   -8.670  12.234  1.00 98.47 358 A  1 
ATOM   2857 C C   . ARG A  1  358 ? 1.207   -9.768  12.258  1.00 98.52 358 A  1 
ATOM   2858 O O   . ARG A  1  358 ? 1.511   -10.948 12.388  1.00 98.06 358 A  1 
ATOM   2859 C CB  . ARG A  1  358 ? 3.048   -8.580  10.913  1.00 98.04 358 A  1 
ATOM   2860 C CG  . ARG A  1  358 ? 2.187   -8.127  9.737   1.00 96.40 358 A  1 
ATOM   2861 C CD  . ARG A  1  358 ? 3.044   -7.859  8.489   1.00 96.48 358 A  1 
ATOM   2862 N NE  . ARG A  1  358 ? 3.802   -6.599  8.597   1.00 96.49 358 A  1 
ATOM   2863 C CZ  . ARG A  1  358 ? 4.649   -6.084  7.721   1.00 96.72 358 A  1 
ATOM   2864 N NH1 . ARG A  1  358 ? 4.947   -6.682  6.616   1.00 94.14 358 A  1 
ATOM   2865 N NH2 . ARG A  1  358 ? 5.208   -4.942  7.946   1.00 93.79 358 A  1 
ATOM   2866 N N   . VAL A  1  359 ? -0.050  -9.369  12.114  1.00 98.32 359 A  1 
ATOM   2867 C CA  . VAL A  1  359 ? -1.172  -10.289 11.956  1.00 98.32 359 A  1 
ATOM   2868 C C   . VAL A  1  359 ? -1.675  -10.188 10.524  1.00 98.36 359 A  1 
ATOM   2869 O O   . VAL A  1  359 ? -2.066  -9.107  10.088  1.00 97.97 359 A  1 
ATOM   2870 C CB  . VAL A  1  359 ? -2.292  -10.015 12.967  1.00 98.07 359 A  1 
ATOM   2871 C CG1 . VAL A  1  359 ? -3.476  -10.971 12.760  1.00 96.34 359 A  1 
ATOM   2872 C CG2 . VAL A  1  359 ? -1.788  -10.192 14.407  1.00 96.33 359 A  1 
ATOM   2873 N N   . PHE A  1  360 ? -1.652  -11.296 9.811   1.00 98.59 360 A  1 
ATOM   2874 C CA  . PHE A  1  360 ? -2.154  -11.390 8.449   1.00 98.43 360 A  1 
ATOM   2875 C C   . PHE A  1  360 ? -3.564  -11.972 8.438   1.00 98.36 360 A  1 
ATOM   2876 O O   . PHE A  1  360 ? -3.842  -12.923 9.156   1.00 97.77 360 A  1 
ATOM   2877 C CB  . PHE A  1  360 ? -1.218  -12.256 7.607   1.00 98.40 360 A  1 
ATOM   2878 C CG  . PHE A  1  360 ? 0.128   -11.625 7.315   1.00 98.41 360 A  1 
ATOM   2879 C CD1 . PHE A  1  360 ? 0.305   -10.883 6.128   1.00 97.00 360 A  1 
ATOM   2880 C CD2 . PHE A  1  360 ? 1.211   -11.794 8.193   1.00 97.07 360 A  1 
ATOM   2881 C CE1 . PHE A  1  360 ? 1.559   -10.329 5.819   1.00 96.96 360 A  1 
ATOM   2882 C CE2 . PHE A  1  360 ? 2.463   -11.238 7.886   1.00 96.73 360 A  1 
ATOM   2883 C CZ  . PHE A  1  360 ? 2.645   -10.506 6.691   1.00 97.68 360 A  1 
ATOM   2884 N N   . GLU A  1  361 ? -4.421  -11.415 7.587   1.00 98.19 361 A  1 
ATOM   2885 C CA  . GLU A  1  361 ? -5.738  -11.953 7.277   1.00 97.94 361 A  1 
ATOM   2886 C C   . GLU A  1  361 ? -5.699  -12.589 5.886   1.00 97.95 361 A  1 
ATOM   2887 O O   . GLU A  1  361 ? -5.401  -11.933 4.889   1.00 97.40 361 A  1 
ATOM   2888 C CB  . GLU A  1  361 ? -6.797  -10.840 7.349   1.00 97.30 361 A  1 
ATOM   2889 C CG  . GLU A  1  361 ? -6.986  -10.261 8.764   1.00 90.52 361 A  1 
ATOM   2890 C CD  . GLU A  1  361 ? -7.929  -9.045  8.808   1.00 83.73 361 A  1 
ATOM   2891 O OE1 . GLU A  1  361 ? -7.793  -8.231  9.755   1.00 76.01 361 A  1 
ATOM   2892 O OE2 . GLU A  1  361 ? -8.773  -8.885  7.904   1.00 77.33 361 A  1 
ATOM   2893 N N   . LEU A  1  362 ? -5.984  -13.884 5.831   1.00 97.69 362 A  1 
ATOM   2894 C CA  . LEU A  1  362 ? -6.011  -14.660 4.602   1.00 97.54 362 A  1 
ATOM   2895 C C   . LEU A  1  362 ? -7.445  -14.832 4.122   1.00 96.97 362 A  1 
ATOM   2896 O O   . LEU A  1  362 ? -8.345  -15.107 4.912   1.00 95.66 362 A  1 
ATOM   2897 C CB  . LEU A  1  362 ? -5.359  -16.036 4.839   1.00 97.37 362 A  1 
ATOM   2898 C CG  . LEU A  1  362 ? -3.856  -15.986 5.156   1.00 96.90 362 A  1 
ATOM   2899 C CD1 . LEU A  1  362 ? -3.379  -17.384 5.547   1.00 95.63 362 A  1 
ATOM   2900 C CD2 . LEU A  1  362 ? -3.035  -15.511 3.954   1.00 95.60 362 A  1 
ATOM   2901 N N   . SER A  1  363 ? -7.629  -14.736 2.815   1.00 96.54 363 A  1 
ATOM   2902 C CA  . SER A  1  363 ? -8.906  -15.009 2.167   1.00 95.88 363 A  1 
ATOM   2903 C C   . SER A  1  363 ? -8.656  -15.550 0.769   1.00 95.43 363 A  1 
ATOM   2904 O O   . SER A  1  363 ? -8.037  -14.890 -0.065  1.00 92.37 363 A  1 
ATOM   2905 C CB  . SER A  1  363 ? -9.738  -13.728 2.119   1.00 93.60 363 A  1 
ATOM   2906 O OG  . SER A  1  363 ? -10.978 -13.973 1.494   1.00 84.82 363 A  1 
ATOM   2907 N N   . ASN A  1  364 ? -9.132  -16.758 0.500   1.00 94.21 364 A  1 
ATOM   2908 C CA  . ASN A  1  364 ? -9.098  -17.363 -0.824  1.00 94.19 364 A  1 
ATOM   2909 C C   . ASN A  1  364 ? -7.705  -17.362 -1.502  1.00 94.92 364 A  1 
ATOM   2910 O O   . ASN A  1  364 ? -7.560  -17.008 -2.675  1.00 92.44 364 A  1 
ATOM   2911 C CB  . ASN A  1  364 ? -10.230 -16.740 -1.659  1.00 91.44 364 A  1 
ATOM   2912 C CG  . ASN A  1  364 ? -10.865 -17.717 -2.628  1.00 84.61 364 A  1 
ATOM   2913 O OD1 . ASN A  1  364 ? -10.826 -18.918 -2.472  1.00 76.13 364 A  1 
ATOM   2914 N ND2 . ASN A  1  364 ? -11.533 -17.215 -3.641  1.00 73.72 364 A  1 
ATOM   2915 N N   . GLY A  1  365 ? -6.691  -17.718 -0.739  1.00 95.34 365 A  1 
ATOM   2916 C CA  . GLY A  1  365 ? -5.309  -17.841 -1.216  1.00 95.86 365 A  1 
ATOM   2917 C C   . GLY A  1  365 ? -4.517  -16.542 -1.282  1.00 96.59 365 A  1 
ATOM   2918 O O   . GLY A  1  365 ? -3.339  -16.572 -1.653  1.00 95.19 365 A  1 
ATOM   2919 N N   . ILE A  1  366 ? -5.113  -15.424 -0.912  1.00 96.87 366 A  1 
ATOM   2920 C CA  . ILE A  1  366 ? -4.426  -14.130 -0.859  1.00 96.97 366 A  1 
ATOM   2921 C C   . ILE A  1  366 ? -4.426  -13.568 0.563   1.00 97.39 366 A  1 
ATOM   2922 O O   . ILE A  1  366 ? -5.246  -13.939 1.400   1.00 96.69 366 A  1 
ATOM   2923 C CB  . ILE A  1  366 ? -5.006  -13.125 -1.880  1.00 96.18 366 A  1 
ATOM   2924 C CG1 . ILE A  1  366 ? -6.444  -12.696 -1.540  1.00 92.30 366 A  1 
ATOM   2925 C CG2 . ILE A  1  366 ? -4.915  -13.705 -3.307  1.00 90.53 366 A  1 
ATOM   2926 C CD1 . ILE A  1  366 ? -6.954  -11.517 -2.368  1.00 89.04 366 A  1 
ATOM   2927 N N   . VAL A  1  367 ? -3.547  -12.615 0.806   1.00 97.58 367 A  1 
ATOM   2928 C CA  . VAL A  1  367 ? -3.653  -11.752 1.976   1.00 97.78 367 A  1 
ATOM   2929 C C   . VAL A  1  367 ? -4.689  -10.673 1.678   1.00 97.58 367 A  1 
ATOM   2930 O O   . VAL A  1  367 ? -4.535  -9.877  0.760   1.00 96.80 367 A  1 
ATOM   2931 C CB  . VAL A  1  367 ? -2.299  -11.139 2.368   1.00 97.62 367 A  1 
ATOM   2932 C CG1 . VAL A  1  367 ? -2.429  -10.186 3.559   1.00 95.85 367 A  1 
ATOM   2933 C CG2 . VAL A  1  367 ? -1.303  -12.226 2.768   1.00 95.91 367 A  1 
ATOM   2934 N N   . LYS A  1  368 ? -5.754  -10.667 2.455   1.00 97.62 368 A  1 
ATOM   2935 C CA  . LYS A  1  368 ? -6.807  -9.639  2.384   1.00 97.35 368 A  1 
ATOM   2936 C C   . LYS A  1  368 ? -6.328  -8.319  2.983   1.00 97.61 368 A  1 
ATOM   2937 O O   . LYS A  1  368 ? -6.536  -7.274  2.400   1.00 96.76 368 A  1 
ATOM   2938 C CB  . LYS A  1  368 ? -8.031  -10.186 3.130   1.00 95.87 368 A  1 
ATOM   2939 C CG  . LYS A  1  368 ? -9.215  -9.212  3.130   1.00 87.43 368 A  1 
ATOM   2940 C CD  . LYS A  1  368 ? -10.303 -9.810  4.018   1.00 81.26 368 A  1 
ATOM   2941 C CE  . LYS A  1  368 ? -11.473 -8.864  4.240   1.00 71.20 368 A  1 
ATOM   2942 N NZ  . LYS A  1  368 ? -12.365 -9.451  5.262   1.00 62.37 368 A  1 
ATOM   2943 N N   . ASP A  1  369 ? -5.693  -8.412  4.135   1.00 97.73 369 A  1 
ATOM   2944 C CA  . ASP A  1  369 ? -5.070  -7.279  4.818   1.00 98.06 369 A  1 
ATOM   2945 C C   . ASP A  1  369 ? -4.011  -7.809  5.798   1.00 98.26 369 A  1 
ATOM   2946 O O   . ASP A  1  369 ? -3.968  -9.007  6.102   1.00 97.95 369 A  1 
ATOM   2947 C CB  . ASP A  1  369 ? -6.146  -6.455  5.550   1.00 97.87 369 A  1 
ATOM   2948 C CG  . ASP A  1  369 ? -5.701  -5.027  5.891   1.00 97.84 369 A  1 
ATOM   2949 O OD1 . ASP A  1  369 ? -4.587  -4.621  5.494   1.00 96.47 369 A  1 
ATOM   2950 O OD2 . ASP A  1  369 ? -6.494  -4.301  6.528   1.00 96.36 369 A  1 
ATOM   2951 N N   . TYR A  1  370 ? -3.183  -6.933  6.316   1.00 98.32 370 A  1 
ATOM   2952 C CA  . TYR A  1  370 ? -2.430  -7.214  7.524   1.00 98.45 370 A  1 
ATOM   2953 C C   . TYR A  1  370 ? -2.459  -6.003  8.458   1.00 98.43 370 A  1 
ATOM   2954 O O   . TYR A  1  370 ? -2.579  -4.856  8.030   1.00 98.19 370 A  1 
ATOM   2955 C CB  . TYR A  1  370 ? -1.004  -7.705  7.218   1.00 98.26 370 A  1 
ATOM   2956 C CG  . TYR A  1  370 ? -0.041  -6.654  6.695   1.00 98.31 370 A  1 
ATOM   2957 C CD1 . TYR A  1  370 ? 0.383   -6.684  5.356   1.00 96.62 370 A  1 
ATOM   2958 C CD2 . TYR A  1  370 ? 0.473   -5.667  7.558   1.00 96.20 370 A  1 
ATOM   2959 C CE1 . TYR A  1  370 ? 1.304   -5.745  4.875   1.00 96.35 370 A  1 
ATOM   2960 C CE2 . TYR A  1  370 ? 1.386   -4.710  7.087   1.00 95.46 370 A  1 
ATOM   2961 C CZ  . TYR A  1  370 ? 1.805   -4.744  5.746   1.00 97.18 370 A  1 
ATOM   2962 O OH  . TYR A  1  370 ? 2.699   -3.824  5.282   1.00 95.85 370 A  1 
ATOM   2963 N N   . THR A  1  371 ? -2.323  -6.272  9.739   1.00 98.32 371 A  1 
ATOM   2964 C CA  . THR A  1  371 ? -2.176  -5.251  10.774  1.00 98.35 371 A  1 
ATOM   2965 C C   . THR A  1  371 ? -0.793  -5.376  11.394  1.00 98.39 371 A  1 
ATOM   2966 O O   . THR A  1  371 ? -0.441  -6.443  11.903  1.00 98.05 371 A  1 
ATOM   2967 C CB  . THR A  1  371 ? -3.269  -5.389  11.833  1.00 98.18 371 A  1 
ATOM   2968 O OG1 . THR A  1  371 ? -4.547  -5.393  11.228  1.00 96.17 371 A  1 
ATOM   2969 C CG2 . THR A  1  371 ? -3.254  -4.222  12.817  1.00 96.19 371 A  1 
ATOM   2970 N N   . GLN A  1  372 ? -0.037  -4.296  11.357  1.00 98.48 372 A  1 
ATOM   2971 C CA  . GLN A  1  372 ? 1.231   -4.185  12.064  1.00 98.51 372 A  1 
ATOM   2972 C C   . GLN A  1  372 ? 0.971   -3.643  13.471  1.00 98.43 372 A  1 
ATOM   2973 O O   . GLN A  1  372 ? 0.364   -2.592  13.639  1.00 98.13 372 A  1 
ATOM   2974 C CB  . GLN A  1  372 ? 2.183   -3.273  11.268  1.00 98.23 372 A  1 
ATOM   2975 C CG  . GLN A  1  372 ? 3.581   -3.163  11.893  1.00 97.19 372 A  1 
ATOM   2976 C CD  . GLN A  1  372 ? 4.297   -4.509  11.943  1.00 97.47 372 A  1 
ATOM   2977 O OE1 . GLN A  1  372 ? 4.304   -5.276  10.993  1.00 93.80 372 A  1 
ATOM   2978 N NE2 . GLN A  1  372 ? 4.912   -4.850  13.051  1.00 93.34 372 A  1 
ATOM   2979 N N   . TYR A  1  373 ? 1.450   -4.364  14.455  1.00 98.49 373 A  1 
ATOM   2980 C CA  . TYR A  1  373 ? 1.451   -3.945  15.853  1.00 98.45 373 A  1 
ATOM   2981 C C   . TYR A  1  373 ? 2.871   -3.598  16.285  1.00 98.34 373 A  1 
ATOM   2982 O O   . TYR A  1  373 ? 3.829   -4.212  15.822  1.00 97.91 373 A  1 
ATOM   2983 C CB  . TYR A  1  373 ? 0.866   -5.037  16.736  1.00 98.42 373 A  1 
ATOM   2984 C CG  . TYR A  1  373 ? -0.596  -5.326  16.492  1.00 98.41 373 A  1 
ATOM   2985 C CD1 . TYR A  1  373 ? -1.590  -4.661  17.236  1.00 97.01 373 A  1 
ATOM   2986 C CD2 . TYR A  1  373 ? -0.986  -6.263  15.510  1.00 97.02 373 A  1 
ATOM   2987 C CE1 . TYR A  1  373 ? -2.947  -4.920  17.020  1.00 96.93 373 A  1 
ATOM   2988 C CE2 . TYR A  1  373 ? -2.343  -6.530  15.276  1.00 96.84 373 A  1 
ATOM   2989 C CZ  . TYR A  1  373 ? -3.326  -5.858  16.034  1.00 97.70 373 A  1 
ATOM   2990 O OH  . TYR A  1  373 ? -4.655  -6.107  15.800  1.00 96.88 373 A  1 
ATOM   2991 N N   . TYR A  1  374 ? 2.984   -2.666  17.218  1.00 98.35 374 A  1 
ATOM   2992 C CA  . TYR A  1  374 ? 4.255   -2.293  17.820  1.00 98.35 374 A  1 
ATOM   2993 C C   . TYR A  1  374 ? 4.067   -1.821  19.257  1.00 98.37 374 A  1 
ATOM   2994 O O   . TYR A  1  374 ? 2.955   -1.508  19.694  1.00 97.72 374 A  1 
ATOM   2995 C CB  . TYR A  1  374 ? 4.949   -1.213  16.970  1.00 97.65 374 A  1 
ATOM   2996 C CG  . TYR A  1  374 ? 4.516   0.215   17.251  1.00 97.31 374 A  1 
ATOM   2997 C CD1 . TYR A  1  374 ? 3.199   0.645   16.979  1.00 96.11 374 A  1 
ATOM   2998 C CD2 . TYR A  1  374 ? 5.434   1.129   17.794  1.00 96.10 374 A  1 
ATOM   2999 C CE1 . TYR A  1  374 ? 2.799   1.954   17.258  1.00 95.08 374 A  1 
ATOM   3000 C CE2 . TYR A  1  374 ? 5.049   2.445   18.079  1.00 94.81 374 A  1 
ATOM   3001 C CZ  . TYR A  1  374 ? 3.732   2.867   17.803  1.00 94.83 374 A  1 
ATOM   3002 O OH  . TYR A  1  374 ? 3.354   4.155   18.079  1.00 93.00 374 A  1 
ATOM   3003 N N   . ALA A  1  375 ? 5.175   -1.750  19.992  1.00 97.94 375 A  1 
ATOM   3004 C CA  . ALA A  1  375 ? 5.246   -1.060  21.271  1.00 97.65 375 A  1 
ATOM   3005 C C   . ALA A  1  375 ? 6.401   -0.059  21.245  1.00 97.13 375 A  1 
ATOM   3006 O O   . ALA A  1  375 ? 7.480   -0.363  20.748  1.00 96.22 375 A  1 
ATOM   3007 C CB  . ALA A  1  375 ? 5.393   -2.081  22.386  1.00 97.47 375 A  1 
ATOM   3008 N N   . ASP A  1  376 ? 6.169   1.128   21.782  1.00 95.57 376 A  1 
ATOM   3009 C CA  . ASP A  1  376 ? 7.174   2.185   21.805  1.00 94.09 376 A  1 
ATOM   3010 C C   . ASP A  1  376 ? 8.059   2.071   23.048  1.00 93.67 376 A  1 
ATOM   3011 O O   . ASP A  1  376 ? 7.580   2.177   24.179  1.00 92.33 376 A  1 
ATOM   3012 C CB  . ASP A  1  376 ? 6.478   3.542   21.697  1.00 91.73 376 A  1 
ATOM   3013 C CG  . ASP A  1  376 ? 7.439   4.688   21.403  1.00 89.64 376 A  1 
ATOM   3014 O OD1 . ASP A  1  376 ? 8.665   4.465   21.458  1.00 86.87 376 A  1 
ATOM   3015 O OD2 . ASP A  1  376 ? 6.928   5.793   21.122  1.00 85.13 376 A  1 
ATOM   3016 N N   . LEU A  1  377 ? 9.351   1.848   22.831  1.00 93.16 377 A  1 
ATOM   3017 C CA  . LEU A  1  377 ? 10.366  1.754   23.885  1.00 92.20 377 A  1 
ATOM   3018 C C   . LEU A  1  377 ? 11.007  3.096   24.225  1.00 89.81 377 A  1 
ATOM   3019 O O   . LEU A  1  377 ? 11.722  3.177   25.226  1.00 87.62 377 A  1 
ATOM   3020 C CB  . LEU A  1  377 ? 11.445  0.736   23.483  1.00 93.05 377 A  1 
ATOM   3021 C CG  . LEU A  1  377 ? 10.967  -0.715  23.314  1.00 93.03 377 A  1 
ATOM   3022 C CD1 . LEU A  1  377 ? 12.183  -1.593  22.989  1.00 92.32 377 A  1 
ATOM   3023 C CD2 . LEU A  1  377 ? 10.312  -1.268  24.575  1.00 92.27 377 A  1 
ATOM   3024 N N   . LEU A  1  378 ? 10.760  4.148   23.449  1.00 88.07 378 A  1 
ATOM   3025 C CA  . LEU A  1  378 ? 11.492  5.413   23.510  1.00 85.43 378 A  1 
ATOM   3026 C C   . LEU A  1  378 ? 11.575  5.998   24.925  1.00 83.65 378 A  1 
ATOM   3027 O O   . LEU A  1  378 ? 12.634  6.449   25.353  1.00 81.24 378 A  1 
ATOM   3028 C CB  . LEU A  1  378 ? 10.801  6.405   22.555  1.00 83.38 378 A  1 
ATOM   3029 C CG  . LEU A  1  378 ? 11.402  7.825   22.560  1.00 81.38 378 A  1 
ATOM   3030 C CD1 . LEU A  1  378 ? 12.853  7.837   22.105  1.00 77.77 378 A  1 
ATOM   3031 C CD2 . LEU A  1  378 ? 10.585  8.723   21.632  1.00 77.71 378 A  1 
ATOM   3032 N N   . MET A  1  379 ? 10.474  5.975   25.659  1.00 84.36 379 A  1 
ATOM   3033 C CA  . MET A  1  379 ? 10.375  6.581   26.989  1.00 83.49 379 A  1 
ATOM   3034 C C   . MET A  1  379 ? 10.546  5.576   28.140  1.00 84.16 379 A  1 
ATOM   3035 O O   . MET A  1  379 ? 10.159  5.888   29.269  1.00 82.31 379 A  1 
ATOM   3036 C CB  . MET A  1  379 ? 9.069   7.378   27.093  1.00 81.75 379 A  1 
ATOM   3037 C CG  . MET A  1  379 ? 9.016   8.560   26.132  1.00 78.76 379 A  1 
ATOM   3038 S SD  . MET A  1  379 ? 10.370  9.777   26.279  1.00 75.45 379 A  1 
ATOM   3039 C CE  . MET A  1  379 ? 10.134  10.354  27.973  1.00 69.58 379 A  1 
ATOM   3040 N N   . ASN A  1  380 ? 11.113  4.404   27.864  1.00 85.85 380 A  1 
ATOM   3041 C CA  . ASN A  1  380 ? 11.279  3.326   28.845  1.00 87.07 380 A  1 
ATOM   3042 C C   . ASN A  1  380 ? 9.996   3.080   29.670  1.00 86.91 380 A  1 
ATOM   3043 O O   . ASN A  1  380 ? 9.964   3.310   30.885  1.00 85.88 380 A  1 
ATOM   3044 C CB  . ASN A  1  380 ? 12.528  3.617   29.695  1.00 87.48 380 A  1 
ATOM   3045 C CG  . ASN A  1  380 ? 12.827  2.498   30.682  1.00 88.54 380 A  1 
ATOM   3046 O OD1 . ASN A  1  380 ? 12.386  1.372   30.552  1.00 86.39 380 A  1 
ATOM   3047 N ND2 . ASN A  1  380 ? 13.605  2.792   31.706  1.00 86.01 380 A  1 
ATOM   3048 N N   . PRO A  1  381 ? 8.903   2.679   29.046  1.00 89.32 381 A  1 
ATOM   3049 C CA  . PRO A  1  381 ? 7.616   2.579   29.709  1.00 89.92 381 A  1 
ATOM   3050 C C   . PRO A  1  381 ? 7.621   1.496   30.791  1.00 90.54 381 A  1 
ATOM   3051 O O   . PRO A  1  381 ? 8.101   0.376   30.596  1.00 89.35 381 A  1 
ATOM   3052 C CB  . PRO A  1  381 ? 6.611   2.298   28.596  1.00 89.66 381 A  1 
ATOM   3053 C CG  . PRO A  1  381 ? 7.451   1.580   27.543  1.00 89.14 381 A  1 
ATOM   3054 C CD  . PRO A  1  381 ? 8.807   2.274   27.660  1.00 90.59 381 A  1 
ATOM   3055 N N   . SER A  1  382 ? 7.001   1.805   31.924  1.00 91.79 382 A  1 
ATOM   3056 C CA  . SER A  1  382 ? 6.830   0.840   33.020  1.00 91.87 382 A  1 
ATOM   3057 C C   . SER A  1  382 ? 5.788   -0.241  32.721  1.00 92.92 382 A  1 
ATOM   3058 O O   . SER A  1  382 ? 5.796   -1.311  33.347  1.00 91.40 382 A  1 
ATOM   3059 C CB  . SER A  1  382 ? 6.435   1.589   34.295  1.00 90.48 382 A  1 
ATOM   3060 O OG  . SER A  1  382 ? 5.245   2.321   34.093  1.00 80.13 382 A  1 
ATOM   3061 N N   . VAL A  1  383 ? 4.910   0.039   31.788  1.00 94.16 383 A  1 
ATOM   3062 C CA  . VAL A  1  383 ? 3.953   -0.906  31.221  1.00 93.87 383 A  1 
ATOM   3063 C C   . VAL A  1  383 ? 4.040   -0.771  29.711  1.00 94.23 383 A  1 
ATOM   3064 O O   . VAL A  1  383 ? 3.777   0.301   29.172  1.00 92.56 383 A  1 
ATOM   3065 C CB  . VAL A  1  383 ? 2.517   -0.641  31.709  1.00 92.14 383 A  1 
ATOM   3066 C CG1 . VAL A  1  383 ? 1.524   -1.627  31.087  1.00 83.00 383 A  1 
ATOM   3067 C CG2 . VAL A  1  383 ? 2.413   -0.774  33.236  1.00 83.45 383 A  1 
ATOM   3068 N N   . LEU A  1  384 ? 4.395   -1.855  29.048  1.00 95.04 384 A  1 
ATOM   3069 C CA  . LEU A  1  384 ? 4.541   -1.852  27.604  1.00 95.79 384 A  1 
ATOM   3070 C C   . LEU A  1  384 ? 3.166   -1.774  26.936  1.00 96.43 384 A  1 
ATOM   3071 O O   . LEU A  1  384 ? 2.285   -2.592  27.201  1.00 95.03 384 A  1 
ATOM   3072 C CB  . LEU A  1  384 ? 5.325   -3.100  27.181  1.00 94.17 384 A  1 
ATOM   3073 C CG  . LEU A  1  384 ? 5.973   -2.945  25.800  1.00 90.31 384 A  1 
ATOM   3074 C CD1 . LEU A  1  384 ? 7.091   -1.910  25.821  1.00 89.29 384 A  1 
ATOM   3075 C CD2 . LEU A  1  384 ? 6.576   -4.275  25.377  1.00 89.34 384 A  1 
ATOM   3076 N N   . LYS A  1  385 ? 2.991   -0.768  26.095  1.00 97.05 385 A  1 
ATOM   3077 C CA  . LYS A  1  385 ? 1.701   -0.474  25.479  1.00 96.86 385 A  1 
ATOM   3078 C C   . LYS A  1  385 ? 1.748   -0.817  23.992  1.00 97.24 385 A  1 
ATOM   3079 O O   . LYS A  1  385 ? 2.237   -0.033  23.183  1.00 96.38 385 A  1 
ATOM   3080 C CB  . LYS A  1  385 ? 1.326   0.977   25.778  1.00 95.52 385 A  1 
ATOM   3081 C CG  . LYS A  1  385 ? -0.194  1.161   25.761  1.00 81.21 385 A  1 
ATOM   3082 C CD  . LYS A  1  385 ? -0.547  2.624   26.030  1.00 76.94 385 A  1 
ATOM   3083 C CE  . LYS A  1  385 ? -2.066  2.795   26.107  1.00 63.70 385 A  1 
ATOM   3084 N NZ  . LYS A  1  385 ? -2.426  4.228   26.183  1.00 54.06 385 A  1 
ATOM   3085 N N   . TRP A  1  386 ? 1.222   -1.971  23.653  1.00 97.82 386 A  1 
ATOM   3086 C CA  . TRP A  1  386 ? 1.071   -2.408  22.272  1.00 97.91 386 A  1 
ATOM   3087 C C   . TRP A  1  386 ? -0.053  -1.635  21.583  1.00 97.98 386 A  1 
ATOM   3088 O O   . TRP A  1  386 ? -1.117  -1.417  22.162  1.00 96.78 386 A  1 
ATOM   3089 C CB  . TRP A  1  386 ? 0.827   -3.911  22.225  1.00 97.81 386 A  1 
ATOM   3090 C CG  . TRP A  1  386 ? 1.981   -4.705  22.744  1.00 97.91 386 A  1 
ATOM   3091 C CD1 . TRP A  1  386 ? 2.140   -5.135  24.015  1.00 97.23 386 A  1 
ATOM   3092 C CD2 . TRP A  1  386 ? 3.189   -5.094  22.021  1.00 97.94 386 A  1 
ATOM   3093 N NE1 . TRP A  1  386 ? 3.367   -5.774  24.137  1.00 97.41 386 A  1 
ATOM   3094 C CE2 . TRP A  1  386 ? 4.042   -5.757  22.944  1.00 97.69 386 A  1 
ATOM   3095 C CE3 . TRP A  1  386 ? 3.630   -4.934  20.696  1.00 97.75 386 A  1 
ATOM   3096 C CZ2 . TRP A  1  386 ? 5.320   -6.226  22.561  1.00 97.40 386 A  1 
ATOM   3097 C CZ3 . TRP A  1  386 ? 4.906   -5.416  20.311  1.00 97.16 386 A  1 
ATOM   3098 C CH2 . TRP A  1  386 ? 5.736   -6.047  21.244  1.00 97.13 386 A  1 
ATOM   3099 N N   . GLN A  1  387 ? 0.205   -1.213  20.364  1.00 98.11 387 A  1 
ATOM   3100 C CA  . GLN A  1  387 ? -0.705  -0.407  19.558  1.00 97.83 387 A  1 
ATOM   3101 C C   . GLN A  1  387 ? -0.670  -0.892  18.109  1.00 98.23 387 A  1 
ATOM   3102 O O   . GLN A  1  387 ? 0.273   -1.556  17.691  1.00 97.79 387 A  1 
ATOM   3103 C CB  . GLN A  1  387 ? -0.327  1.083   19.648  1.00 95.80 387 A  1 
ATOM   3104 C CG  . GLN A  1  387 ? -0.157  1.572   21.097  1.00 86.51 387 A  1 
ATOM   3105 C CD  . GLN A  1  387 ? 0.063   3.076   21.227  1.00 82.59 387 A  1 
ATOM   3106 O OE1 . GLN A  1  387 ? -0.392  3.883   20.454  1.00 73.16 387 A  1 
ATOM   3107 N NE2 . GLN A  1  387 ? 0.732   3.511   22.271  1.00 69.01 387 A  1 
ATOM   3108 N N   . VAL A  1  388 ? -1.700  -0.541  17.358  1.00 98.28 388 A  1 
ATOM   3109 C CA  . VAL A  1  388 ? -1.650  -0.678  15.909  1.00 98.27 388 A  1 
ATOM   3110 C C   . VAL A  1  388 ? -0.746  0.419   15.359  1.00 98.16 388 A  1 
ATOM   3111 O O   . VAL A  1  388 ? -0.997  1.599   15.618  1.00 97.47 388 A  1 
ATOM   3112 C CB  . VAL A  1  388 ? -3.061  -0.606  15.298  1.00 97.95 388 A  1 
ATOM   3113 C CG1 . VAL A  1  388 ? -3.026  -0.646  13.768  1.00 96.35 388 A  1 
ATOM   3114 C CG2 . VAL A  1  388 ? -3.924  -1.776  15.779  1.00 96.30 388 A  1 
ATOM   3115 N N   . GLU A  1  389 ? 0.286   0.047   14.637  1.00 98.24 389 A  1 
ATOM   3116 C CA  . GLU A  1  389 ? 1.095   1.005   13.881  1.00 97.95 389 A  1 
ATOM   3117 C C   . GLU A  1  389 ? 0.336   1.444   12.632  1.00 97.86 389 A  1 
ATOM   3118 O O   . GLU A  1  389 ? 0.098   2.636   12.422  1.00 96.79 389 A  1 
ATOM   3119 C CB  . GLU A  1  389 ? 2.450   0.380   13.528  1.00 97.56 389 A  1 
ATOM   3120 C CG  . GLU A  1  389 ? 3.381   1.420   12.891  1.00 96.54 389 A  1 
ATOM   3121 C CD  . GLU A  1  389 ? 4.680   0.820   12.355  1.00 96.29 389 A  1 
ATOM   3122 O OE1 . GLU A  1  389 ? 5.419   1.585   11.683  1.00 93.09 389 A  1 
ATOM   3123 O OE2 . GLU A  1  389 ? 4.921   -0.384  12.559  1.00 93.78 389 A  1 
ATOM   3124 N N   . TYR A  1  390 ? -0.100  0.463   11.840  1.00 98.12 390 A  1 
ATOM   3125 C CA  . TYR A  1  390 ? -0.915  0.680   10.652  1.00 98.06 390 A  1 
ATOM   3126 C C   . TYR A  1  390 ? -1.579  -0.627  10.191  1.00 98.20 390 A  1 
ATOM   3127 O O   . TYR A  1  390 ? -1.142  -1.721  10.525  1.00 97.96 390 A  1 
ATOM   3128 C CB  . TYR A  1  390 ? -0.054  1.285   9.534   1.00 97.67 390 A  1 
ATOM   3129 C CG  . TYR A  1  390 ? 0.969   0.343   8.912   1.00 97.77 390 A  1 
ATOM   3130 C CD1 . TYR A  1  390 ? 2.226   0.120   9.517   1.00 96.91 390 A  1 
ATOM   3131 C CD2 . TYR A  1  390 ? 0.662   -0.305  7.707   1.00 97.04 390 A  1 
ATOM   3132 C CE1 . TYR A  1  390 ? 3.161   -0.734  8.914   1.00 96.53 390 A  1 
ATOM   3133 C CE2 . TYR A  1  390 ? 1.584   -1.162  7.093   1.00 96.56 390 A  1 
ATOM   3134 C CZ  . TYR A  1  390 ? 2.837   -1.379  7.698   1.00 97.13 390 A  1 
ATOM   3135 O OH  . TYR A  1  390 ? 3.725   -2.208  7.078   1.00 96.38 390 A  1 
ATOM   3136 N N   . LYS A  1  391 ? -2.619  -0.497  9.373   1.00 98.34 391 A  1 
ATOM   3137 C CA  . LYS A  1  391 ? -3.120  -1.572  8.514   1.00 98.20 391 A  1 
ATOM   3138 C C   . LYS A  1  391 ? -2.664  -1.305  7.078   1.00 98.23 391 A  1 
ATOM   3139 O O   . LYS A  1  391 ? -2.627  -0.157  6.655   1.00 97.80 391 A  1 
ATOM   3140 C CB  . LYS A  1  391 ? -4.646  -1.685  8.577   1.00 97.87 391 A  1 
ATOM   3141 C CG  . LYS A  1  391 ? -5.195  -1.860  9.996   1.00 91.89 391 A  1 
ATOM   3142 C CD  . LYS A  1  391 ? -6.664  -2.332  9.987   1.00 91.42 391 A  1 
ATOM   3143 C CE  . LYS A  1  391 ? -6.706  -3.824  9.615   1.00 83.90 391 A  1 
ATOM   3144 N NZ  . LYS A  1  391 ? -8.043  -4.345  9.278   1.00 76.02 391 A  1 
ATOM   3145 N N   . PHE A  1  392 ? -2.352  -2.356  6.311   1.00 98.29 392 A  1 
ATOM   3146 C CA  . PHE A  1  392 ? -1.928  -2.188  4.920   1.00 98.23 392 A  1 
ATOM   3147 C C   . PHE A  1  392 ? -2.994  -1.479  4.078   1.00 98.19 392 A  1 
ATOM   3148 O O   . PHE A  1  392 ? -2.667  -0.575  3.315   1.00 97.59 392 A  1 
ATOM   3149 C CB  . PHE A  1  392 ? -1.578  -3.553  4.314   1.00 98.18 392 A  1 
ATOM   3150 C CG  . PHE A  1  392 ? -1.031  -3.463  2.905   1.00 98.25 392 A  1 
ATOM   3151 C CD1 . PHE A  1  392 ? -1.896  -3.464  1.795   1.00 97.49 392 A  1 
ATOM   3152 C CD2 . PHE A  1  392 ? 0.359   -3.349  2.687   1.00 97.47 392 A  1 
ATOM   3153 C CE1 . PHE A  1  392 ? -1.383  -3.364  0.490   1.00 97.29 392 A  1 
ATOM   3154 C CE2 . PHE A  1  392 ? 0.878   -3.253  1.384   1.00 97.05 392 A  1 
ATOM   3155 C CZ  . PHE A  1  392 ? -0.000  -3.260  0.293   1.00 97.57 392 A  1 
ATOM   3156 N N   . SER A  1  393 ? -4.257  -1.839  4.282   1.00 97.80 393 A  1 
ATOM   3157 C CA  . SER A  1  393 ? -5.397  -1.227  3.601   1.00 97.67 393 A  1 
ATOM   3158 C C   . SER A  1  393 ? -5.445  0.293   3.780   1.00 97.49 393 A  1 
ATOM   3159 O O   . SER A  1  393 ? -5.580  1.026   2.799   1.00 96.72 393 A  1 
ATOM   3160 C CB  . SER A  1  393 ? -6.703  -1.835  4.110   1.00 97.43 393 A  1 
ATOM   3161 O OG  . SER A  1  393 ? -6.828  -1.740  5.520   1.00 95.48 393 A  1 
ATOM   3162 N N   . ASP A  1  394 ? -5.268  0.763   4.999   1.00 97.83 394 A  1 
ATOM   3163 C CA  . ASP A  1  394 ? -5.316  2.186   5.327   1.00 97.43 394 A  1 
ATOM   3164 C C   . ASP A  1  394 ? -4.043  2.910   4.869   1.00 97.48 394 A  1 
ATOM   3165 O O   . ASP A  1  394 ? -4.085  4.006   4.318   1.00 96.49 394 A  1 
ATOM   3166 C CB  . ASP A  1  394 ? -5.486  2.364   6.848   1.00 96.67 394 A  1 
ATOM   3167 C CG  . ASP A  1  394 ? -6.751  1.723   7.442   1.00 87.62 394 A  1 
ATOM   3168 O OD1 . ASP A  1  394 ? -7.736  1.538   6.698   1.00 83.68 394 A  1 
ATOM   3169 O OD2 . ASP A  1  394 ? -6.703  1.406   8.642   1.00 82.81 394 A  1 
ATOM   3170 N N   . ALA A  1  395 ? -2.901  2.270   5.076   1.00 97.65 395 A  1 
ATOM   3171 C CA  . ALA A  1  395 ? -1.601  2.863   4.801   1.00 97.46 395 A  1 
ATOM   3172 C C   . ALA A  1  395 ? -1.326  3.082   3.314   1.00 97.48 395 A  1 
ATOM   3173 O O   . ALA A  1  395 ? -0.648  4.048   2.950   1.00 96.32 395 A  1 
ATOM   3174 C CB  . ALA A  1  395 ? -0.541  1.957   5.413   1.00 96.99 395 A  1 
ATOM   3175 N N   . TYR A  1  396 ? -1.834  2.196   2.469   1.00 97.89 396 A  1 
ATOM   3176 C CA  . TYR A  1  396 ? -1.572  2.188   1.025   1.00 97.60 396 A  1 
ATOM   3177 C C   . TYR A  1  396 ? -2.842  2.272   0.176   1.00 97.40 396 A  1 
ATOM   3178 O O   . TYR A  1  396 ? -2.781  2.064   -1.034  1.00 95.39 396 A  1 
ATOM   3179 C CB  . TYR A  1  396 ? -0.712  0.966   0.691   1.00 97.33 396 A  1 
ATOM   3180 C CG  . TYR A  1  396 ? 0.615   0.941   1.424   1.00 97.45 396 A  1 
ATOM   3181 C CD1 . TYR A  1  396 ? 1.624   1.878   1.109   1.00 96.19 396 A  1 
ATOM   3182 C CD2 . TYR A  1  396 ? 0.868   -0.016  2.425   1.00 96.39 396 A  1 
ATOM   3183 C CE1 . TYR A  1  396 ? 2.858   1.858   1.769   1.00 95.94 396 A  1 
ATOM   3184 C CE2 . TYR A  1  396 ? 2.100   -0.047  3.098   1.00 95.89 396 A  1 
ATOM   3185 C CZ  . TYR A  1  396 ? 3.099   0.895   2.761   1.00 96.45 396 A  1 
ATOM   3186 O OH  . TYR A  1  396 ? 4.299   0.873   3.413   1.00 95.27 396 A  1 
ATOM   3187 N N   . SER A  1  397 ? -3.981  2.585   0.796   1.00 97.33 397 A  1 
ATOM   3188 C CA  . SER A  1  397 ? -5.280  2.715   0.112   1.00 96.82 397 A  1 
ATOM   3189 C C   . SER A  1  397 ? -5.603  1.502   -0.769  1.00 97.08 397 A  1 
ATOM   3190 O O   . SER A  1  397 ? -5.975  1.634   -1.937  1.00 94.77 397 A  1 
ATOM   3191 C CB  . SER A  1  397 ? -5.353  4.035   -0.659  1.00 95.73 397 A  1 
ATOM   3192 O OG  . SER A  1  397 ? -5.172  5.119   0.224   1.00 83.72 397 A  1 
ATOM   3193 N N   . ALA A  1  398 ? -5.414  0.313   -0.212  1.00 96.93 398 A  1 
ATOM   3194 C CA  . ALA A  1  398 ? -5.567  -0.944  -0.922  1.00 96.98 398 A  1 
ATOM   3195 C C   . ALA A  1  398 ? -6.677  -1.802  -0.311  1.00 96.80 398 A  1 
ATOM   3196 O O   . ALA A  1  398 ? -6.935  -1.759  0.885   1.00 94.90 398 A  1 
ATOM   3197 C CB  . ALA A  1  398 ? -4.216  -1.665  -0.915  1.00 96.31 398 A  1 
ATOM   3198 N N   . SER A  1  399 ? -7.328  -2.619  -1.141  1.00 96.98 399 A  1 
ATOM   3199 C CA  . SER A  1  399 ? -8.389  -3.529  -0.694  1.00 96.14 399 A  1 
ATOM   3200 C C   . SER A  1  399 ? -7.895  -4.943  -0.368  1.00 96.41 399 A  1 
ATOM   3201 O O   . SER A  1  399 ? -8.680  -5.779  0.070   1.00 93.87 399 A  1 
ATOM   3202 C CB  . SER A  1  399 ? -9.489  -3.588  -1.752  1.00 94.02 399 A  1 
ATOM   3203 O OG  . SER A  1  399 ? -8.969  -4.004  -2.993  1.00 82.62 399 A  1 
ATOM   3204 N N   . ASN A  1  400 ? -6.640  -5.223  -0.642  1.00 96.98 400 A  1 
ATOM   3205 C CA  . ASN A  1  400 ? -5.961  -6.491  -0.388  1.00 97.15 400 A  1 
ATOM   3206 C C   . ASN A  1  400 ? -4.437  -6.279  -0.424  1.00 97.58 400 A  1 
ATOM   3207 O O   . ASN A  1  400 ? -3.964  -5.163  -0.679  1.00 96.68 400 A  1 
ATOM   3208 C CB  . ASN A  1  400 ? -6.441  -7.535  -1.413  1.00 96.05 400 A  1 
ATOM   3209 C CG  . ASN A  1  400 ? -6.234  -7.144  -2.863  1.00 95.44 400 A  1 
ATOM   3210 O OD1 . ASN A  1  400 ? -5.271  -6.531  -3.254  1.00 91.13 400 A  1 
ATOM   3211 N ND2 . ASN A  1  400 ? -7.144  -7.525  -3.731  1.00 89.57 400 A  1 
ATOM   3212 N N   . VAL A  1  401 ? -3.681  -7.333  -0.199  1.00 97.55 401 A  1 
ATOM   3213 C CA  . VAL A  1  401 ? -2.214  -7.340  -0.242  1.00 97.52 401 A  1 
ATOM   3214 C C   . VAL A  1  401 ? -1.763  -8.344  -1.291  1.00 97.26 401 A  1 
ATOM   3215 O O   . VAL A  1  401 ? -1.482  -9.502  -1.012  1.00 95.84 401 A  1 
ATOM   3216 C CB  . VAL A  1  401 ? -1.604  -7.640  1.139   1.00 97.39 401 A  1 
ATOM   3217 C CG1 . VAL A  1  401 ? -0.102  -7.385  1.124   1.00 96.01 401 A  1 
ATOM   3218 C CG2 . VAL A  1  401 ? -2.225  -6.783  2.250   1.00 95.94 401 A  1 
ATOM   3219 N N   . THR A  1  402 ? -1.724  -7.899  -2.543  1.00 96.82 402 A  1 
ATOM   3220 C CA  . THR A  1  402 ? -1.349  -8.711  -3.697  1.00 96.36 402 A  1 
ATOM   3221 C C   . THR A  1  402 ? -0.183  -8.067  -4.428  1.00 96.57 402 A  1 
ATOM   3222 O O   . THR A  1  402 ? 0.179   -6.920  -4.168  1.00 95.95 402 A  1 
ATOM   3223 C CB  . THR A  1  402 ? -2.516  -8.886  -4.672  1.00 95.22 402 A  1 
ATOM   3224 O OG1 . THR A  1  402 ? -2.900  -7.644  -5.204  1.00 90.85 402 A  1 
ATOM   3225 C CG2 . THR A  1  402 ? -3.731  -9.556  -4.037  1.00 90.79 402 A  1 
ATOM   3226 N N   . ARG A  1  403 ? 0.364   -8.781  -5.391  1.00 95.64 403 A  1 
ATOM   3227 C CA  . ARG A  1  403 ? 1.426   -8.241  -6.250  1.00 95.12 403 A  1 
ATOM   3228 C C   . ARG A  1  403 ? 1.067   -6.874  -6.825  1.00 95.77 403 A  1 
ATOM   3229 O O   . ARG A  1  403 ? 1.908   -5.978  -6.840  1.00 94.69 403 A  1 
ATOM   3230 C CB  . ARG A  1  403 ? 1.730   -9.256  -7.356  1.00 92.69 403 A  1 
ATOM   3231 C CG  . ARG A  1  403 ? 2.823   -8.757  -8.297  1.00 83.78 403 A  1 
ATOM   3232 C CD  . ARG A  1  403 ? 3.166   -9.808  -9.338  1.00 81.36 403 A  1 
ATOM   3233 N NE  . ARG A  1  403 ? 4.172   -9.306  -10.281 1.00 76.23 403 A  1 
ATOM   3234 C CZ  . ARG A  1  403 ? 4.882   -10.016 -11.119 1.00 70.78 403 A  1 
ATOM   3235 N NH1 . ARG A  1  403 ? 4.746   -11.310 -11.212 1.00 64.28 403 A  1 
ATOM   3236 N NH2 . ARG A  1  403 ? 5.756   -9.439  -11.886 1.00 63.28 403 A  1 
ATOM   3237 N N   . GLU A  1  404 ? -0.155  -6.704  -7.279  1.00 93.82 404 A  1 
ATOM   3238 C CA  . GLU A  1  404 ? -0.614  -5.451  -7.867  1.00 94.43 404 A  1 
ATOM   3239 C C   . GLU A  1  404 ? -0.652  -4.317  -6.831  1.00 95.79 404 A  1 
ATOM   3240 O O   . GLU A  1  404 ? -0.049  -3.263  -7.046  1.00 95.88 404 A  1 
ATOM   3241 C CB  . GLU A  1  404 ? -1.995  -5.689  -8.494  1.00 93.86 404 A  1 
ATOM   3242 C CG  . GLU A  1  404 ? -2.505  -4.460  -9.248  1.00 81.53 404 A  1 
ATOM   3243 C CD  . GLU A  1  404 ? -3.895  -4.693  -9.872  1.00 73.43 404 A  1 
ATOM   3244 O OE1 . GLU A  1  404 ? -4.378  -3.760  -10.542 1.00 66.50 404 A  1 
ATOM   3245 O OE2 . GLU A  1  404 ? -4.472  -5.786  -9.664  1.00 68.51 404 A  1 
ATOM   3246 N N   . THR A  1  405 ? -1.290  -4.542  -5.697  1.00 96.65 405 A  1 
ATOM   3247 C CA  . THR A  1  405 ? -1.413  -3.499  -4.663  1.00 97.29 405 A  1 
ATOM   3248 C C   . THR A  1  405 ? -0.075  -3.170  -3.996  1.00 97.66 405 A  1 
ATOM   3249 O O   . THR A  1  405 ? 0.154   -2.020  -3.650  1.00 97.49 405 A  1 
ATOM   3250 C CB  . THR A  1  405 ? -2.447  -3.867  -3.598  1.00 97.27 405 A  1 
ATOM   3251 O OG1 . THR A  1  405 ? -2.132  -5.090  -2.995  1.00 94.00 405 A  1 
ATOM   3252 C CG2 . THR A  1  405 ? -3.848  -3.985  -4.202  1.00 93.29 405 A  1 
ATOM   3253 N N   . ILE A  1  406 ? 0.827   -4.142  -3.883  1.00 97.24 406 A  1 
ATOM   3254 C CA  . ILE A  1  406 ? 2.186   -3.896  -3.398  1.00 97.36 406 A  1 
ATOM   3255 C C   . ILE A  1  406 ? 2.979   -3.068  -4.428  1.00 97.20 406 A  1 
ATOM   3256 O O   . ILE A  1  406 ? 3.697   -2.152  -4.034  1.00 96.96 406 A  1 
ATOM   3257 C CB  . ILE A  1  406 ? 2.909   -5.211  -3.051  1.00 97.52 406 A  1 
ATOM   3258 C CG1 . ILE A  1  406 ? 2.198   -5.954  -1.894  1.00 96.70 406 A  1 
ATOM   3259 C CG2 . ILE A  1  406 ? 4.367   -4.942  -2.638  1.00 96.75 406 A  1 
ATOM   3260 C CD1 . ILE A  1  406 ? 2.631   -7.417  -1.765  1.00 95.40 406 A  1 
ATOM   3261 N N   . ASN A  1  407 ? 2.833   -3.341  -5.727  1.00 96.53 407 A  1 
ATOM   3262 C CA  . ASN A  1  407 ? 3.461   -2.506  -6.757  1.00 96.29 407 A  1 
ATOM   3263 C C   . ASN A  1  407 ? 2.914   -1.073  -6.724  1.00 96.49 407 A  1 
ATOM   3264 O O   . ASN A  1  407 ? 3.702   -0.133  -6.778  1.00 95.98 407 A  1 
ATOM   3265 C CB  . ASN A  1  407 ? 3.286   -3.128  -8.151  1.00 95.72 407 A  1 
ATOM   3266 C CG  . ASN A  1  407 ? 4.382   -4.114  -8.467  1.00 94.57 407 A  1 
ATOM   3267 O OD1 . ASN A  1  407 ? 5.427   -3.793  -9.011  1.00 86.07 407 A  1 
ATOM   3268 N ND2 . ASN A  1  407 ? 4.195   -5.365  -8.133  1.00 85.43 407 A  1 
ATOM   3269 N N   . ASN A  1  408 ? 1.610   -0.903  -6.558  1.00 96.32 408 A  1 
ATOM   3270 C CA  . ASN A  1  408 ? 1.009   0.419   -6.417  1.00 96.47 408 A  1 
ATOM   3271 C C   . ASN A  1  408 ? 1.522   1.153   -5.164  1.00 96.90 408 A  1 
ATOM   3272 O O   . ASN A  1  408 ? 1.835   2.341   -5.228  1.00 96.78 408 A  1 
ATOM   3273 C CB  . ASN A  1  408 ? -0.524  0.281   -6.376  1.00 96.20 408 A  1 
ATOM   3274 C CG  . ASN A  1  408 ? -1.119  -0.184  -7.697  1.00 93.28 408 A  1 
ATOM   3275 O OD1 . ASN A  1  408 ? -0.506  -0.155  -8.738  1.00 88.14 408 A  1 
ATOM   3276 N ND2 . ASN A  1  408 ? -2.363  -0.618  -7.682  1.00 87.18 408 A  1 
ATOM   3277 N N   . ALA A  1  409 ? 1.655   0.438   -4.046  1.00 97.21 409 A  1 
ATOM   3278 C CA  . ALA A  1  409 ? 2.230   0.995   -2.826  1.00 97.40 409 A  1 
ATOM   3279 C C   . ALA A  1  409 ? 3.698   1.408   -3.031  1.00 97.35 409 A  1 
ATOM   3280 O O   . ALA A  1  409 ? 4.078   2.525   -2.675  1.00 96.98 409 A  1 
ATOM   3281 C CB  . ALA A  1  409 ? 2.091   -0.050  -1.705  1.00 97.68 409 A  1 
ATOM   3282 N N   . ALA A  1  410 ? 4.502   0.543   -3.646  1.00 97.02 410 A  1 
ATOM   3283 C CA  . ALA A  1  410 ? 5.889   0.842   -3.949  1.00 96.46 410 A  1 
ATOM   3284 C C   . ALA A  1  410 ? 6.025   2.045   -4.886  1.00 96.10 410 A  1 
ATOM   3285 O O   . ALA A  1  410 ? 6.844   2.922   -4.635  1.00 95.31 410 A  1 
ATOM   3286 C CB  . ALA A  1  410 ? 6.547   -0.412  -4.541  1.00 95.93 410 A  1 
ATOM   3287 N N   . GLU A  1  411 ? 5.181   2.140   -5.895  1.00 96.08 411 A  1 
ATOM   3288 C CA  . GLU A  1  411 ? 5.201   3.265   -6.832  1.00 95.41 411 A  1 
ATOM   3289 C C   . GLU A  1  411 ? 4.777   4.580   -6.166  1.00 95.86 411 A  1 
ATOM   3290 O O   . GLU A  1  411 ? 5.407   5.618   -6.388  1.00 95.46 411 A  1 
ATOM   3291 C CB  . GLU A  1  411 ? 4.330   2.936   -8.054  1.00 94.34 411 A  1 
ATOM   3292 C CG  . GLU A  1  411 ? 4.577   3.870   -9.250  1.00 87.99 411 A  1 
ATOM   3293 C CD  . GLU A  1  411 ? 6.022   3.817   -9.804  1.00 86.22 411 A  1 
ATOM   3294 O OE1 . GLU A  1  411 ? 6.384   4.715   -10.597 1.00 80.25 411 A  1 
ATOM   3295 O OE2 . GLU A  1  411 ? 6.797   2.908   -9.435  1.00 80.86 411 A  1 
ATOM   3296 N N   . TRP A  1  412 ? 3.786   4.534   -5.286  1.00 96.08 412 A  1 
ATOM   3297 C CA  . TRP A  1  412 ? 3.413   5.698   -4.467  1.00 96.73 412 A  1 
ATOM   3298 C C   . TRP A  1  412 ? 4.562   6.169   -3.575  1.00 97.08 412 A  1 
ATOM   3299 O O   . TRP A  1  412 ? 4.838   7.369   -3.502  1.00 96.40 412 A  1 
ATOM   3300 C CB  . TRP A  1  412 ? 2.171   5.356   -3.636  1.00 96.71 412 A  1 
ATOM   3301 C CG  . TRP A  1  412 ? 1.722   6.455   -2.728  1.00 96.61 412 A  1 
ATOM   3302 C CD1 . TRP A  1  412 ? 1.188   7.628   -3.127  1.00 95.40 412 A  1 
ATOM   3303 C CD2 . TRP A  1  412 ? 1.763   6.501   -1.270  1.00 96.68 412 A  1 
ATOM   3304 N NE1 . TRP A  1  412 ? 0.878   8.399   -2.012  1.00 95.03 412 A  1 
ATOM   3305 C CE2 . TRP A  1  412 ? 1.216   7.738   -0.862  1.00 96.10 412 A  1 
ATOM   3306 C CE3 . TRP A  1  412 ? 2.193   5.600   -0.266  1.00 95.66 412 A  1 
ATOM   3307 C CZ2 . TRP A  1  412 ? 1.078   8.084   0.510   1.00 95.54 412 A  1 
ATOM   3308 C CZ3 . TRP A  1  412 ? 2.061   5.942   1.097   1.00 94.89 412 A  1 
ATOM   3309 C CH2 . TRP A  1  412 ? 1.511   7.170   1.469   1.00 94.68 412 A  1 
ATOM   3310 N N   . VAL A  1  413 ? 5.299   5.239   -2.964  1.00 96.80 413 A  1 
ATOM   3311 C CA  . VAL A  1  413 ? 6.496   5.554   -2.176  1.00 96.29 413 A  1 
ATOM   3312 C C   . VAL A  1  413 ? 7.611   6.120   -3.055  1.00 95.99 413 A  1 
ATOM   3313 O O   . VAL A  1  413 ? 8.273   7.080   -2.662  1.00 95.05 413 A  1 
ATOM   3314 C CB  . VAL A  1  413 ? 6.985   4.305   -1.421  1.00 95.59 413 A  1 
ATOM   3315 C CG1 . VAL A  1  413 ? 8.340   4.520   -0.734  1.00 93.83 413 A  1 
ATOM   3316 C CG2 . VAL A  1  413 ? 5.981   3.899   -0.340  1.00 94.29 413 A  1 
ATOM   3317 N N   . ARG A  1  414 ? 7.816   5.571   -4.237  1.00 94.84 414 A  1 
ATOM   3318 C CA  . ARG A  1  414 ? 8.861   6.030   -5.161  1.00 93.81 414 A  1 
ATOM   3319 C C   . ARG A  1  414 ? 8.618   7.441   -5.683  1.00 93.77 414 A  1 
ATOM   3320 O O   . ARG A  1  414 ? 9.580   8.182   -5.881  1.00 92.40 414 A  1 
ATOM   3321 C CB  . ARG A  1  414 ? 8.954   5.059   -6.356  1.00 92.40 414 A  1 
ATOM   3322 C CG  . ARG A  1  414 ? 9.568   3.708   -5.983  1.00 89.17 414 A  1 
ATOM   3323 C CD  . ARG A  1  414 ? 9.534   2.745   -7.177  1.00 88.94 414 A  1 
ATOM   3324 N NE  . ARG A  1  414 ? 10.560  3.113   -8.173  1.00 87.89 414 A  1 
ATOM   3325 C CZ  . ARG A  1  414 ? 10.434  3.266   -9.485  1.00 88.31 414 A  1 
ATOM   3326 N NH1 . ARG A  1  414 ? 9.332   3.063   -10.139 1.00 82.31 414 A  1 
ATOM   3327 N NH2 . ARG A  1  414 ? 11.461  3.624   -10.167 1.00 83.69 414 A  1 
ATOM   3328 N N   . THR A  1  415 ? 7.370   7.795   -5.928  1.00 94.80 415 A  1 
ATOM   3329 C CA  . THR A  1  415 ? 7.014   8.964   -6.751  1.00 94.80 415 A  1 
ATOM   3330 C C   . THR A  1  415 ? 6.389   10.125  -5.985  1.00 95.56 415 A  1 
ATOM   3331 O O   . THR A  1  415 ? 6.216   11.197  -6.561  1.00 94.35 415 A  1 
ATOM   3332 C CB  . THR A  1  415 ? 6.105   8.563   -7.914  1.00 93.86 415 A  1 
ATOM   3333 O OG1 . THR A  1  415 ? 4.905   8.010   -7.445  1.00 91.54 415 A  1 
ATOM   3334 C CG2 . THR A  1  415 ? 6.773   7.556   -8.844  1.00 90.07 415 A  1 
ATOM   3335 N N   . THR A  1  416 ? 6.086   9.963   -4.696  1.00 96.14 416 A  1 
ATOM   3336 C CA  . THR A  1  416 ? 5.485   11.037  -3.893  1.00 96.46 416 A  1 
ATOM   3337 C C   . THR A  1  416 ? 6.261   11.291  -2.608  1.00 96.42 416 A  1 
ATOM   3338 O O   . THR A  1  416 ? 6.756   10.372  -1.963  1.00 95.85 416 A  1 
ATOM   3339 C CB  . THR A  1  416 ? 4.006   10.782  -3.574  1.00 96.23 416 A  1 
ATOM   3340 O OG1 . THR A  1  416 ? 3.854   9.767   -2.632  1.00 92.87 416 A  1 
ATOM   3341 C CG2 . THR A  1  416 ? 3.175   10.425  -4.802  1.00 92.60 416 A  1 
ATOM   3342 N N   . GLY A  1  417 ? 6.343   12.570  -2.215  1.00 95.72 417 A  1 
ATOM   3343 C CA  . GLY A  1  417 ? 6.965   12.948  -0.947  1.00 94.89 417 A  1 
ATOM   3344 C C   . GLY A  1  417 ? 6.225   12.371  0.256   1.00 94.75 417 A  1 
ATOM   3345 O O   . GLY A  1  417 ? 6.861   11.833  1.158   1.00 93.11 417 A  1 
ATOM   3346 N N   . GLU A  1  418 ? 4.902   12.407  0.233   1.00 96.51 418 A  1 
ATOM   3347 C CA  . GLU A  1  418 ? 4.100   11.800  1.293   1.00 96.08 418 A  1 
ATOM   3348 C C   . GLU A  1  418 ? 4.369   10.290  1.411   1.00 95.67 418 A  1 
ATOM   3349 O O   . GLU A  1  418 ? 4.609   9.800   2.511   1.00 94.63 418 A  1 
ATOM   3350 C CB  . GLU A  1  418 ? 2.610   12.069  1.056   1.00 95.26 418 A  1 
ATOM   3351 C CG  . GLU A  1  418 ? 1.767   11.512  2.203   1.00 90.70 418 A  1 
ATOM   3352 C CD  . GLU A  1  418 ? 0.266   11.768  2.079   1.00 88.64 418 A  1 
ATOM   3353 O OE1 . GLU A  1  418 ? -0.443  11.466  3.072   1.00 83.63 418 A  1 
ATOM   3354 O OE2 . GLU A  1  418 ? -0.178  12.258  1.022   1.00 84.95 418 A  1 
ATOM   3355 N N   . GLY A  1  419 ? 4.398   9.576   0.296   1.00 97.31 419 A  1 
ATOM   3356 C CA  . GLY A  1  419 ? 4.705   8.151   0.268   1.00 97.07 419 A  1 
ATOM   3357 C C   . GLY A  1  419 ? 6.057   7.823   0.882   1.00 96.61 419 A  1 
ATOM   3358 O O   . GLY A  1  419 ? 6.150   6.938   1.734   1.00 95.61 419 A  1 
ATOM   3359 N N   . GLN A  1  420 ? 7.075   8.580   0.512   1.00 95.80 420 A  1 
ATOM   3360 C CA  . GLN A  1  420 ? 8.425   8.416   1.060   1.00 94.46 420 A  1 
ATOM   3361 C C   . GLN A  1  420 ? 8.476   8.653   2.579   1.00 93.24 420 A  1 
ATOM   3362 O O   . GLN A  1  420 ? 9.072   7.859   3.299   1.00 91.32 420 A  1 
ATOM   3363 C CB  . GLN A  1  420 ? 9.387   9.393   0.357   1.00 92.38 420 A  1 
ATOM   3364 C CG  . GLN A  1  420 ? 9.651   8.977   -1.091  1.00 87.08 420 A  1 
ATOM   3365 C CD  . GLN A  1  420 ? 10.423  10.022  -1.892  1.00 84.90 420 A  1 
ATOM   3366 O OE1 . GLN A  1  420 ? 11.005  10.950  -1.373  1.00 81.69 420 A  1 
ATOM   3367 N NE2 . GLN A  1  420 ? 10.447  9.893   -3.190  1.00 77.80 420 A  1 
ATOM   3368 N N   . TRP A  1  421 ? 7.824   9.705   3.073   1.00 94.06 421 A  1 
ATOM   3369 C CA  . TRP A  1  421 ? 7.778   10.006  4.507   1.00 92.49 421 A  1 
ATOM   3370 C C   . TRP A  1  421 ? 7.006   8.950   5.304   1.00 92.10 421 A  1 
ATOM   3371 O O   . TRP A  1  421 ? 7.481   8.507   6.351   1.00 89.89 421 A  1 
ATOM   3372 C CB  . TRP A  1  421 ? 7.195   11.399  4.716   1.00 89.80 421 A  1 
ATOM   3373 C CG  . TRP A  1  421 ? 8.202   12.491  4.587   1.00 85.76 421 A  1 
ATOM   3374 C CD1 . TRP A  1  421 ? 8.395   13.287  3.515   1.00 78.18 421 A  1 
ATOM   3375 C CD2 . TRP A  1  421 ? 9.200   12.902  5.581   1.00 81.83 421 A  1 
ATOM   3376 N NE1 . TRP A  1  421 ? 9.437   14.179  3.772   1.00 76.48 421 A  1 
ATOM   3377 C CE2 . TRP A  1  421 ? 9.949   13.975  5.027   1.00 78.54 421 A  1 
ATOM   3378 C CE3 . TRP A  1  421 ? 9.515   12.474  6.885   1.00 75.69 421 A  1 
ATOM   3379 C CZ2 . TRP A  1  421 ? 10.984  14.602  5.755   1.00 75.24 421 A  1 
ATOM   3380 C CZ3 . TRP A  1  421 ? 10.549  13.106  7.606   1.00 73.46 421 A  1 
ATOM   3381 C CH2 . TRP A  1  421 ? 11.272  14.155  7.042   1.00 73.59 421 A  1 
ATOM   3382 N N   . ARG A  1  422 ? 5.866   8.517   4.786   1.00 95.77 422 A  1 
ATOM   3383 C CA  . ARG A  1  422 ? 5.066   7.469   5.439   1.00 95.35 422 A  1 
ATOM   3384 C C   . ARG A  1  422 ? 5.764   6.114   5.429   1.00 95.20 422 A  1 
ATOM   3385 O O   . ARG A  1  422 ? 5.667   5.377   6.402   1.00 93.99 422 A  1 
ATOM   3386 C CB  . ARG A  1  422 ? 3.698   7.357   4.752   1.00 95.30 422 A  1 
ATOM   3387 C CG  . ARG A  1  422 ? 2.796   8.577   4.937   1.00 92.02 422 A  1 
ATOM   3388 C CD  . ARG A  1  422 ? 2.439   8.809   6.397   1.00 88.17 422 A  1 
ATOM   3389 N NE  . ARG A  1  422 ? 1.484   9.903   6.528   1.00 83.18 422 A  1 
ATOM   3390 C CZ  . ARG A  1  422 ? 1.197   10.550  7.637   1.00 78.62 422 A  1 
ATOM   3391 N NH1 . ARG A  1  422 ? 1.737   10.218  8.782   1.00 70.60 422 A  1 
ATOM   3392 N NH2 . ARG A  1  422 ? 0.356   11.540  7.601   1.00 72.16 422 A  1 
ATOM   3393 N N   . TYR A  1  423 ? 6.471   5.795   4.367   1.00 95.18 423 A  1 
ATOM   3394 C CA  . TYR A  1  423 ? 7.273   4.576   4.305   1.00 94.80 423 A  1 
ATOM   3395 C C   . TYR A  1  423 ? 8.445   4.642   5.296   1.00 94.57 423 A  1 
ATOM   3396 O O   . TYR A  1  423 ? 8.633   3.715   6.072   1.00 93.30 423 A  1 
ATOM   3397 C CB  . TYR A  1  423 ? 7.755   4.374   2.874   1.00 94.35 423 A  1 
ATOM   3398 C CG  . TYR A  1  423 ? 8.462   3.055   2.643   1.00 94.39 423 A  1 
ATOM   3399 C CD1 . TYR A  1  423 ? 9.861   3.013   2.520   1.00 92.57 423 A  1 
ATOM   3400 C CD2 . TYR A  1  423 ? 7.711   1.868   2.520   1.00 92.81 423 A  1 
ATOM   3401 C CE1 . TYR A  1  423 ? 10.502  1.805   2.245   1.00 92.17 423 A  1 
ATOM   3402 C CE2 . TYR A  1  423 ? 8.348   0.655   2.241   1.00 91.78 423 A  1 
ATOM   3403 C CZ  . TYR A  1  423 ? 9.748   0.624   2.094   1.00 93.13 423 A  1 
ATOM   3404 O OH  . TYR A  1  423 ? 10.376  -0.550  1.788   1.00 92.21 423 A  1 
ATOM   3405 N N   . ARG A  1  424 ? 9.158   5.759   5.334   1.00 92.17 424 A  1 
ATOM   3406 C CA  . ARG A  1  424 ? 10.264  5.980   6.265   1.00 90.78 424 A  1 
ATOM   3407 C C   . ARG A  1  424 ? 9.834   5.832   7.726   1.00 91.18 424 A  1 
ATOM   3408 O O   . ARG A  1  424 ? 10.571  5.225   8.494   1.00 89.84 424 A  1 
ATOM   3409 C CB  . ARG A  1  424 ? 10.886  7.357   5.999   1.00 87.85 424 A  1 
ATOM   3410 C CG  . ARG A  1  424 ? 12.077  7.621   6.930   1.00 71.90 424 A  1 
ATOM   3411 C CD  . ARG A  1  424 ? 12.721  8.978   6.663   1.00 69.44 424 A  1 
ATOM   3412 N NE  . ARG A  1  424 ? 13.753  9.247   7.678   1.00 60.99 424 A  1 
ATOM   3413 C CZ  . ARG A  1  424 ? 13.770  10.211  8.575   1.00 54.38 424 A  1 
ATOM   3414 N NH1 . ARG A  1  424 ? 12.920  11.196  8.559   1.00 49.37 424 A  1 
ATOM   3415 N NH2 . ARG A  1  424 ? 14.646  10.187  9.536   1.00 45.05 424 A  1 
ATOM   3416 N N   . GLU A  1  425 ? 8.669   6.333   8.088   1.00 92.63 425 A  1 
ATOM   3417 C CA  . GLU A  1  425 ? 8.096   6.176   9.436   1.00 91.98 425 A  1 
ATOM   3418 C C   . GLU A  1  425 ? 8.011   4.697   9.854   1.00 92.27 425 A  1 
ATOM   3419 O O   . GLU A  1  425 ? 8.255   4.360   11.008  1.00 90.76 425 A  1 
ATOM   3420 C CB  . GLU A  1  425 ? 6.699   6.825   9.441   1.00 89.21 425 A  1 
ATOM   3421 C CG  . GLU A  1  425 ? 5.978   6.789   10.805  1.00 82.94 425 A  1 
ATOM   3422 C CD  . GLU A  1  425 ? 4.522   7.309   10.766  1.00 83.29 425 A  1 
ATOM   3423 O OE1 . GLU A  1  425 ? 3.781   7.090   11.756  1.00 78.24 425 A  1 
ATOM   3424 O OE2 . GLU A  1  425 ? 4.102   7.917   9.765   1.00 80.31 425 A  1 
ATOM   3425 N N   . ARG A  1  426 ? 7.723   3.812   8.904   1.00 94.58 426 A  1 
ATOM   3426 C CA  . ARG A  1  426 ? 7.502   2.380   9.148   1.00 94.93 426 A  1 
ATOM   3427 C C   . ARG A  1  426 ? 8.782   1.550   9.171   1.00 94.97 426 A  1 
ATOM   3428 O O   . ARG A  1  426 ? 8.820   0.558   9.897   1.00 93.64 426 A  1 
ATOM   3429 C CB  . ARG A  1  426 ? 6.529   1.840   8.097   1.00 94.98 426 A  1 
ATOM   3430 C CG  . ARG A  1  426 ? 5.158   2.507   8.200   1.00 93.22 426 A  1 
ATOM   3431 C CD  . ARG A  1  426 ? 4.298   2.178   6.982   1.00 91.41 426 A  1 
ATOM   3432 N NE  . ARG A  1  426 ? 3.132   3.061   6.929   1.00 88.31 426 A  1 
ATOM   3433 C CZ  . ARG A  1  426 ? 2.564   3.551   5.849   1.00 86.63 426 A  1 
ATOM   3434 N NH1 . ARG A  1  426 ? 2.953   3.228   4.652   1.00 79.96 426 A  1 
ATOM   3435 N NH2 . ARG A  1  426 ? 1.596   4.399   5.956   1.00 81.54 426 A  1 
ATOM   3436 N N   . ILE A  1  427 ? 9.819   1.952   8.437   1.00 93.43 427 A  1 
ATOM   3437 C CA  . ILE A  1  427 ? 11.047  1.153   8.253   1.00 92.79 427 A  1 
ATOM   3438 C C   . ILE A  1  427 ? 11.594  0.615   9.582   1.00 92.33 427 A  1 
ATOM   3439 O O   . ILE A  1  427 ? 11.902  -0.572  9.678   1.00 91.06 427 A  1 
ATOM   3440 C CB  . ILE A  1  427 ? 12.130  1.965   7.502   1.00 91.98 427 A  1 
ATOM   3441 C CG1 . ILE A  1  427 ? 11.725  2.187   6.035   1.00 90.15 427 A  1 
ATOM   3442 C CG2 . ILE A  1  427 ? 13.501  1.271   7.552   1.00 89.96 427 A  1 
ATOM   3443 C CD1 . ILE A  1  427 ? 12.659  3.092   5.231   1.00 86.78 427 A  1 
ATOM   3444 N N   . TYR A  1  428 ? 11.700  1.464   10.590  1.00 92.00 428 A  1 
ATOM   3445 C CA  . TYR A  1  428 ? 12.207  1.138   11.922  1.00 91.59 428 A  1 
ATOM   3446 C C   . TYR A  1  428 ? 11.097  1.117   12.985  1.00 92.17 428 A  1 
ATOM   3447 O O   . TYR A  1  428 ? 11.364  1.316   14.167  1.00 90.31 428 A  1 
ATOM   3448 C CB  . TYR A  1  428 ? 13.348  2.087   12.295  1.00 89.54 428 A  1 
ATOM   3449 C CG  . TYR A  1  428 ? 14.546  1.984   11.380  1.00 87.00 428 A  1 
ATOM   3450 C CD1 . TYR A  1  428 ? 15.428  0.892   11.499  1.00 82.35 428 A  1 
ATOM   3451 C CD2 . TYR A  1  428 ? 14.781  2.967   10.404  1.00 81.78 428 A  1 
ATOM   3452 C CE1 . TYR A  1  428 ? 16.542  0.787   10.654  1.00 79.69 428 A  1 
ATOM   3453 C CE2 . TYR A  1  428 ? 15.894  2.868   9.551   1.00 79.26 428 A  1 
ATOM   3454 C CZ  . TYR A  1  428 ? 16.769  1.774   9.684   1.00 79.96 428 A  1 
ATOM   3455 O OH  . TYR A  1  428 ? 17.855  1.682   8.847   1.00 76.05 428 A  1 
ATOM   3456 N N   . THR A  1  429 ? 9.845   0.895   12.567  1.00 94.53 429 A  1 
ATOM   3457 C CA  . THR A  1  429 ? 8.703   0.783   13.486  1.00 95.23 429 A  1 
ATOM   3458 C C   . THR A  1  429 ? 8.577   2.022   14.392  1.00 94.88 429 A  1 
ATOM   3459 O O   . THR A  1  429 ? 8.458   1.920   15.609  1.00 92.67 429 A  1 
ATOM   3460 C CB  . THR A  1  429 ? 8.769   -0.531  14.274  1.00 94.91 429 A  1 
ATOM   3461 O OG1 . THR A  1  429 ? 9.236   -1.587  13.467  1.00 88.39 429 A  1 
ATOM   3462 C CG2 . THR A  1  429 ? 7.412   -0.959  14.799  1.00 86.57 429 A  1 
ATOM   3463 N N   . ARG A  1  430 ? 8.642   3.201   13.783  1.00 92.46 430 A  1 
ATOM   3464 C CA  . ARG A  1  430 ? 8.572   4.512   14.452  1.00 92.10 430 A  1 
ATOM   3465 C C   . ARG A  1  430 ? 9.703   4.795   15.452  1.00 90.51 430 A  1 
ATOM   3466 O O   . ARG A  1  430 ? 9.564   5.690   16.294  1.00 87.00 430 A  1 
ATOM   3467 C CB  . ARG A  1  430 ? 7.198   4.731   15.091  1.00 92.82 430 A  1 
ATOM   3468 C CG  . ARG A  1  430 ? 6.061   4.646   14.077  1.00 92.50 430 A  1 
ATOM   3469 C CD  . ARG A  1  430 ? 4.737   4.862   14.812  1.00 91.42 430 A  1 
ATOM   3470 N NE  . ARG A  1  430 ? 3.665   5.068   13.845  1.00 91.53 430 A  1 
ATOM   3471 C CZ  . ARG A  1  430 ? 2.377   5.141   14.107  1.00 91.16 430 A  1 
ATOM   3472 N NH1 . ARG A  1  430 ? 1.921   4.969   15.316  1.00 88.40 430 A  1 
ATOM   3473 N NH2 . ARG A  1  430 ? 1.554   5.392   13.137  1.00 88.48 430 A  1 
ATOM   3474 N N   . ALA A  1  431 ? 10.814  4.085   15.354  1.00 89.78 431 A  1 
ATOM   3475 C CA  . ALA A  1  431 ? 12.037  4.459   16.043  1.00 88.32 431 A  1 
ATOM   3476 C C   . ALA A  1  431 ? 12.964  5.229   15.092  1.00 85.35 431 A  1 
ATOM   3477 O O   . ALA A  1  431 ? 12.979  5.010   13.882  1.00 82.15 431 A  1 
ATOM   3478 C CB  . ALA A  1  431 ? 12.693  3.217   16.628  1.00 89.05 431 A  1 
ATOM   3479 N N   . ASP A  1  432 ? 13.737  6.151   15.661  1.00 82.20 432 A  1 
ATOM   3480 C CA  . ASP A  1  432 ? 14.721  6.943   14.941  1.00 79.09 432 A  1 
ATOM   3481 C C   . ASP A  1  432 ? 15.902  7.224   15.883  1.00 77.68 432 A  1 
ATOM   3482 O O   . ASP A  1  432 ? 15.696  7.560   17.050  1.00 73.04 432 A  1 
ATOM   3483 C CB  . ASP A  1  432 ? 14.067  8.236   14.407  1.00 75.69 432 A  1 
ATOM   3484 C CG  . ASP A  1  432 ? 14.920  9.034   13.412  1.00 72.65 432 A  1 
ATOM   3485 O OD1 . ASP A  1  432 ? 16.128  9.170   13.658  1.00 68.50 432 A  1 
ATOM   3486 O OD2 . ASP A  1  432 ? 14.374  9.529   12.399  1.00 67.55 432 A  1 
ATOM   3487 N N   . GLU A  1  433 ? 17.125  7.106   15.387  1.00 75.37 433 A  1 
ATOM   3488 C CA  . GLU A  1  433 ? 18.329  7.410   16.165  1.00 73.39 433 A  1 
ATOM   3489 C C   . GLU A  1  433 ? 18.359  8.872   16.644  1.00 71.88 433 A  1 
ATOM   3490 O O   . GLU A  1  433 ? 18.995  9.189   17.638  1.00 67.62 433 A  1 
ATOM   3491 C CB  . GLU A  1  433 ? 19.585  7.105   15.332  1.00 70.59 433 A  1 
ATOM   3492 C CG  . GLU A  1  433 ? 19.757  5.611   14.997  1.00 64.21 433 A  1 
ATOM   3493 C CD  . GLU A  1  433 ? 21.114  5.281   14.328  1.00 61.55 433 A  1 
ATOM   3494 O OE1 . GLU A  1  433 ? 21.476  4.083   14.305  1.00 56.51 433 A  1 
ATOM   3495 O OE2 . GLU A  1  433 ? 21.793  6.218   13.847  1.00 56.91 433 A  1 
ATOM   3496 N N   . HIS A  1  434 ? 17.621  9.756   15.989  1.00 71.66 434 A  1 
ATOM   3497 C CA  . HIS A  1  434 ? 17.517  11.165  16.352  1.00 69.79 434 A  1 
ATOM   3498 C C   . HIS A  1  434 ? 16.391  11.466  17.359  1.00 69.51 434 A  1 
ATOM   3499 O O   . HIS A  1  434 ? 16.179  12.633  17.702  1.00 65.49 434 A  1 
ATOM   3500 C CB  . HIS A  1  434 ? 17.399  12.005  15.082  1.00 66.95 434 A  1 
ATOM   3501 C CG  . HIS A  1  434 ? 18.573  11.836  14.163  1.00 63.06 434 A  1 
ATOM   3502 N ND1 . HIS A  1  434 ? 19.895  11.987  14.507  1.00 55.01 434 A  1 
ATOM   3503 C CD2 . HIS A  1  434 ? 18.556  11.471  12.841  1.00 55.25 434 A  1 
ATOM   3504 C CE1 . HIS A  1  434 ? 20.645  11.721  13.425  1.00 53.62 434 A  1 
ATOM   3505 N NE2 . HIS A  1  434 ? 19.858  11.406  12.390  1.00 53.57 434 A  1 
ATOM   3506 N N   . ASN A  1  435 ? 15.702  10.467  17.874  1.00 72.62 435 A  1 
ATOM   3507 C CA  . ASN A  1  435 ? 14.594  10.666  18.811  1.00 71.85 435 A  1 
ATOM   3508 C C   . ASN A  1  435 ? 14.998  11.496  20.043  1.00 73.47 435 A  1 
ATOM   3509 O O   . ASN A  1  435 ? 14.244  12.359  20.482  1.00 70.70 435 A  1 
ATOM   3510 C CB  . ASN A  1  435 ? 14.046  9.299   19.236  1.00 67.37 435 A  1 
ATOM   3511 C CG  . ASN A  1  435 ? 13.095  8.696   18.211  1.00 60.25 435 A  1 
ATOM   3512 O OD1 . ASN A  1  435 ? 12.574  9.368   17.350  1.00 53.91 435 A  1 
ATOM   3513 N ND2 . ASN A  1  435 ? 12.819  7.418   18.310  1.00 53.31 435 A  1 
ATOM   3514 N N   . ALA A  1  436 ? 16.194  11.279  20.579  1.00 71.19 436 A  1 
ATOM   3515 C CA  . ALA A  1  436 ? 16.656  12.051  21.722  1.00 71.69 436 A  1 
ATOM   3516 C C   . ALA A  1  436 ? 16.953  13.509  21.364  1.00 74.08 436 A  1 
ATOM   3517 O O   . ALA A  1  436 ? 16.721  14.385  22.191  1.00 73.36 436 A  1 
ATOM   3518 C CB  . ALA A  1  436 ? 17.867  11.379  22.335  1.00 68.45 436 A  1 
ATOM   3519 N N   . PHE A  1  437 ? 17.380  13.778  20.131  1.00 71.46 437 A  1 
ATOM   3520 C CA  . PHE A  1  437 ? 17.502  15.150  19.659  1.00 72.22 437 A  1 
ATOM   3521 C C   . PHE A  1  437 ? 16.143  15.851  19.699  1.00 74.10 437 A  1 
ATOM   3522 O O   . PHE A  1  437 ? 16.044  16.928  20.277  1.00 74.07 437 A  1 
ATOM   3523 C CB  . PHE A  1  437 ? 18.104  15.196  18.256  1.00 70.21 437 A  1 
ATOM   3524 C CG  . PHE A  1  437 ? 17.999  16.569  17.653  1.00 68.22 437 A  1 
ATOM   3525 C CD1 . PHE A  1  437 ? 17.036  16.844  16.664  1.00 64.20 437 A  1 
ATOM   3526 C CD2 . PHE A  1  437 ? 18.798  17.622  18.149  1.00 64.20 437 A  1 
ATOM   3527 C CE1 . PHE A  1  437 ? 16.885  18.153  16.158  1.00 61.46 437 A  1 
ATOM   3528 C CE2 . PHE A  1  437 ? 18.649  18.926  17.648  1.00 61.03 437 A  1 
ATOM   3529 C CZ  . PHE A  1  437 ? 17.697  19.177  16.658  1.00 62.09 437 A  1 
ATOM   3530 N N   . TYR A  1  438 ? 15.102  15.230  19.190  1.00 76.28 438 A  1 
ATOM   3531 C CA  . TYR A  1  438 ? 13.766  15.827  19.225  1.00 77.64 438 A  1 
ATOM   3532 C C   . TYR A  1  438 ? 13.278  16.037  20.665  1.00 79.09 438 A  1 
ATOM   3533 O O   . TYR A  1  438 ? 12.765  17.111  20.993  1.00 78.09 438 A  1 
ATOM   3534 C CB  . TYR A  1  438 ? 12.774  14.954  18.448  1.00 76.44 438 A  1 
ATOM   3535 C CG  . TYR A  1  438 ? 13.153  14.668  17.011  1.00 75.56 438 A  1 
ATOM   3536 C CD1 . TYR A  1  438 ? 13.525  15.711  16.139  1.00 72.04 438 A  1 
ATOM   3537 C CD2 . TYR A  1  438 ? 13.139  13.339  16.536  1.00 72.39 438 A  1 
ATOM   3538 C CE1 . TYR A  1  438 ? 13.898  15.435  14.815  1.00 70.37 438 A  1 
ATOM   3539 C CE2 . TYR A  1  438 ? 13.502  13.055  15.215  1.00 70.04 438 A  1 
ATOM   3540 C CZ  . TYR A  1  438 ? 13.885  14.107  14.359  1.00 70.75 438 A  1 
ATOM   3541 O OH  . TYR A  1  438 ? 14.267  13.820  13.069  1.00 67.94 438 A  1 
ATOM   3542 N N   . TYR A  1  439 ? 13.499  15.057  21.523  1.00 77.81 439 A  1 
ATOM   3543 C CA  . TYR A  1  439 ? 13.138  15.145  22.935  1.00 79.67 439 A  1 
ATOM   3544 C C   . TYR A  1  439 ? 13.818  16.327  23.633  1.00 80.20 439 A  1 
ATOM   3545 O O   . TYR A  1  439 ? 13.169  17.064  24.381  1.00 79.64 439 A  1 
ATOM   3546 C CB  . TYR A  1  439 ? 13.501  13.821  23.617  1.00 79.57 439 A  1 
ATOM   3547 C CG  . TYR A  1  439 ? 13.197  13.809  25.103  1.00 80.39 439 A  1 
ATOM   3548 C CD1 . TYR A  1  439 ? 14.210  14.098  26.035  1.00 77.92 439 A  1 
ATOM   3549 C CD2 . TYR A  1  439 ? 11.892  13.557  25.546  1.00 78.14 439 A  1 
ATOM   3550 C CE1 . TYR A  1  439 ? 13.918  14.127  27.411  1.00 77.19 439 A  1 
ATOM   3551 C CE2 . TYR A  1  439 ? 11.592  13.579  26.922  1.00 77.04 439 A  1 
ATOM   3552 C CZ  . TYR A  1  439 ? 12.606  13.869  27.844  1.00 77.70 439 A  1 
ATOM   3553 O OH  . TYR A  1  439 ? 12.314  13.910  29.184  1.00 75.63 439 A  1 
ATOM   3554 N N   . CYS A  1  440 ? 15.096  16.516  23.369  1.00 79.87 440 A  1 
ATOM   3555 C CA  . CYS A  1  440 ? 15.891  17.558  24.004  1.00 80.17 440 A  1 
ATOM   3556 C C   . CYS A  1  440 ? 15.673  18.937  23.373  1.00 80.82 440 A  1 
ATOM   3557 O O   . CYS A  1  440 ? 15.393  19.898  24.098  1.00 79.37 440 A  1 
ATOM   3558 C CB  . CYS A  1  440 ? 17.357  17.129  23.986  1.00 79.93 440 A  1 
ATOM   3559 S SG  . CYS A  1  440 ? 17.671  15.692  25.059  1.00 79.20 440 A  1 
ATOM   3560 N N   . ALA A  1  441 ? 15.725  19.044  22.069  1.00 79.04 441 A  1 
ATOM   3561 C CA  . ALA A  1  441 ? 15.633  20.316  21.357  1.00 78.95 441 A  1 
ATOM   3562 C C   . ALA A  1  441 ? 14.294  21.033  21.588  1.00 80.56 441 A  1 
ATOM   3563 O O   . ALA A  1  441 ? 14.271  22.251  21.724  1.00 79.76 441 A  1 
ATOM   3564 C CB  . ALA A  1  441 ? 15.873  20.069  19.865  1.00 76.51 441 A  1 
ATOM   3565 N N   . LEU A  1  442 ? 13.200  20.296  21.697  1.00 81.62 442 A  1 
ATOM   3566 C CA  . LEU A  1  442 ? 11.874  20.882  21.945  1.00 83.79 442 A  1 
ATOM   3567 C C   . LEU A  1  442 ? 11.709  21.497  23.346  1.00 84.07 442 A  1 
ATOM   3568 O O   . LEU A  1  442 ? 10.690  22.136  23.612  1.00 82.25 442 A  1 
ATOM   3569 C CB  . LEU A  1  442 ? 10.795  19.821  21.672  1.00 84.44 442 A  1 
ATOM   3570 C CG  . LEU A  1  442 ? 10.596  19.506  20.178  1.00 84.57 442 A  1 
ATOM   3571 C CD1 . LEU A  1  442 ? 9.677   18.290  20.030  1.00 82.31 442 A  1 
ATOM   3572 C CD2 . LEU A  1  442 ? 9.950   20.670  19.422  1.00 81.86 442 A  1 
ATOM   3573 N N   . LYS A  1  443 ? 12.681  21.318  24.239  1.00 84.72 443 A  1 
ATOM   3574 C CA  . LYS A  1  443 ? 12.723  21.969  25.560  1.00 85.38 443 A  1 
ATOM   3575 C C   . LYS A  1  443 ? 14.022  22.727  25.835  1.00 84.71 443 A  1 
ATOM   3576 O O   . LYS A  1  443 ? 14.188  23.242  26.943  1.00 81.55 443 A  1 
ATOM   3577 C CB  . LYS A  1  443 ? 12.424  20.944  26.664  1.00 85.64 443 A  1 
ATOM   3578 C CG  . LYS A  1  443 ? 10.959  20.507  26.634  1.00 84.67 443 A  1 
ATOM   3579 C CD  . LYS A  1  443 ? 10.488  20.086  28.033  1.00 82.03 443 A  1 
ATOM   3580 C CE  . LYS A  1  443 ? 8.990   19.800  27.982  1.00 80.03 443 A  1 
ATOM   3581 N NZ  . LYS A  1  443 ? 8.439   19.636  29.342  1.00 74.42 443 A  1 
ATOM   3582 N N   . ALA A  1  444 ? 14.903  22.823  24.864  1.00 84.61 444 A  1 
ATOM   3583 C CA  . ALA A  1  444 ? 16.163  23.525  24.988  1.00 84.32 444 A  1 
ATOM   3584 C C   . ALA A  1  444 ? 16.060  24.923  24.368  1.00 85.84 444 A  1 
ATOM   3585 O O   . ALA A  1  444 ? 15.525  25.094  23.277  1.00 84.42 444 A  1 
ATOM   3586 C CB  . ALA A  1  444 ? 17.256  22.685  24.336  1.00 81.83 444 A  1 
ATOM   3587 N N   . LEU A  1  445 ? 16.615  25.902  25.080  1.00 87.72 445 A  1 
ATOM   3588 C CA  . LEU A  1  445 ? 16.790  27.246  24.545  1.00 87.64 445 A  1 
ATOM   3589 C C   . LEU A  1  445 ? 18.210  27.453  24.003  1.00 86.74 445 A  1 
ATOM   3590 O O   . LEU A  1  445 ? 18.394  28.133  22.999  1.00 83.98 445 A  1 
ATOM   3591 C CB  . LEU A  1  445 ? 16.460  28.258  25.658  1.00 88.00 445 A  1 
ATOM   3592 C CG  . LEU A  1  445 ? 16.534  29.728  25.208  1.00 86.16 445 A  1 
ATOM   3593 C CD1 . LEU A  1  445 ? 15.449  30.075  24.185  1.00 82.78 445 A  1 
ATOM   3594 C CD2 . LEU A  1  445 ? 16.350  30.639  26.410  1.00 84.19 445 A  1 
ATOM   3595 N N   . LEU A  1  446 ? 19.197  26.866  24.672  1.00 88.62 446 A  1 
ATOM   3596 C CA  . LEU A  1  446 ? 20.608  27.008  24.344  1.00 88.47 446 A  1 
ATOM   3597 C C   . LEU A  1  446 ? 21.184  25.680  23.837  1.00 87.05 446 A  1 
ATOM   3598 O O   . LEU A  1  446 ? 20.700  24.619  24.218  1.00 85.22 446 A  1 
ATOM   3599 C CB  . LEU A  1  446 ? 21.366  27.517  25.580  1.00 88.94 446 A  1 
ATOM   3600 C CG  . LEU A  1  446 ? 20.846  28.832  26.172  1.00 87.36 446 A  1 
ATOM   3601 C CD1 . LEU A  1  446 ? 21.617  29.164  27.448  1.00 83.13 446 A  1 
ATOM   3602 C CD2 . LEU A  1  446 ? 21.010  30.005  25.203  1.00 84.50 446 A  1 
ATOM   3603 N N   . PRO A  1  447 ? 22.251  25.711  23.025  1.00 84.18 447 A  1 
ATOM   3604 C CA  . PRO A  1  447 ? 22.925  24.490  22.575  1.00 81.87 447 A  1 
ATOM   3605 C C   . PRO A  1  447 ? 23.400  23.598  23.725  1.00 81.57 447 A  1 
ATOM   3606 O O   . PRO A  1  447 ? 23.266  22.375  23.648  1.00 79.56 447 A  1 
ATOM   3607 C CB  . PRO A  1  447 ? 24.111  24.972  21.739  1.00 80.65 447 A  1 
ATOM   3608 C CG  . PRO A  1  447 ? 23.682  26.347  21.258  1.00 79.18 447 A  1 
ATOM   3609 C CD  . PRO A  1  447 ? 22.823  26.880  22.411  1.00 81.73 447 A  1 
ATOM   3610 N N   . ASP A  1  448 ? 23.907  24.206  24.811  1.00 84.48 448 A  1 
ATOM   3611 C CA  . ASP A  1  448 ? 24.369  23.472  25.986  1.00 84.72 448 A  1 
ATOM   3612 C C   . ASP A  1  448 ? 23.222  22.723  26.678  1.00 84.57 448 A  1 
ATOM   3613 O O   . ASP A  1  448 ? 23.433  21.609  27.163  1.00 83.10 448 A  1 
ATOM   3614 C CB  . ASP A  1  448 ? 25.067  24.431  26.966  1.00 84.44 448 A  1 
ATOM   3615 C CG  . ASP A  1  448 ? 26.381  25.018  26.435  1.00 80.75 448 A  1 
ATOM   3616 O OD1 . ASP A  1  448 ? 26.975  24.440  25.497  1.00 75.46 448 A  1 
ATOM   3617 O OD2 . ASP A  1  448 ? 26.802  26.073  26.962  1.00 75.60 448 A  1 
ATOM   3618 N N   . ASP A  1  449 ? 22.007  23.256  26.645  1.00 84.77 449 A  1 
ATOM   3619 C CA  . ASP A  1  449 ? 20.832  22.576  27.198  1.00 84.08 449 A  1 
ATOM   3620 C C   . ASP A  1  449 ? 20.507  21.283  26.433  1.00 82.81 449 A  1 
ATOM   3621 O O   . ASP A  1  449 ? 20.076  20.298  27.040  1.00 81.73 449 A  1 
ATOM   3622 C CB  . ASP A  1  449 ? 19.594  23.488  27.151  1.00 85.66 449 A  1 
ATOM   3623 C CG  . ASP A  1  449 ? 19.708  24.813  27.911  1.00 85.14 449 A  1 
ATOM   3624 O OD1 . ASP A  1  449 ? 20.319  24.828  28.996  1.00 81.82 449 A  1 
ATOM   3625 O OD2 . ASP A  1  449 ? 19.122  25.799  27.423  1.00 82.90 449 A  1 
ATOM   3626 N N   . ILE A  1  450 ? 20.734  21.281  25.119  1.00 82.65 450 A  1 
ATOM   3627 C CA  . ILE A  1  450 ? 20.560  20.089  24.283  1.00 80.33 450 A  1 
ATOM   3628 C C   . ILE A  1  450 ? 21.592  19.039  24.683  1.00 79.11 450 A  1 
ATOM   3629 O O   . ILE A  1  450 ? 21.221  17.906  24.984  1.00 77.65 450 A  1 
ATOM   3630 C CB  . ILE A  1  450 ? 20.650  20.414  22.775  1.00 78.87 450 A  1 
ATOM   3631 C CG1 . ILE A  1  450 ? 19.570  21.442  22.374  1.00 75.35 450 A  1 
ATOM   3632 C CG2 . ILE A  1  450 ? 20.523  19.133  21.936  1.00 74.69 450 A  1 
ATOM   3633 C CD1 . ILE A  1  450 ? 19.601  21.870  20.907  1.00 71.12 450 A  1 
ATOM   3634 N N   . VAL A  1  451 ? 22.869  19.418  24.754  1.00 79.57 451 A  1 
ATOM   3635 C CA  . VAL A  1  451 ? 23.972  18.517  25.103  1.00 78.45 451 A  1 
ATOM   3636 C C   . VAL A  1  451 ? 23.779  17.925  26.504  1.00 78.32 451 A  1 
ATOM   3637 O O   . VAL A  1  451 ? 23.951  16.721  26.705  1.00 77.15 451 A  1 
ATOM   3638 C CB  . VAL A  1  451 ? 25.324  19.251  24.991  1.00 77.11 451 A  1 
ATOM   3639 C CG1 . VAL A  1  451 ? 26.496  18.379  25.439  1.00 73.06 451 A  1 
ATOM   3640 C CG2 . VAL A  1  451 ? 25.594  19.677  23.546  1.00 73.80 451 A  1 
ATOM   3641 N N   . ASP A  1  452 ? 23.372  18.735  27.464  1.00 81.85 452 A  1 
ATOM   3642 C CA  . ASP A  1  452 ? 23.102  18.275  28.824  1.00 81.49 452 A  1 
ATOM   3643 C C   . ASP A  1  452 ? 21.909  17.316  28.904  1.00 80.25 452 A  1 
ATOM   3644 O O   . ASP A  1  452 ? 21.922  16.358  29.681  1.00 78.99 452 A  1 
ATOM   3645 C CB  . ASP A  1  452 ? 22.849  19.483  29.738  1.00 82.54 452 A  1 
ATOM   3646 C CG  . ASP A  1  452 ? 24.097  20.038  30.430  1.00 78.52 452 A  1 
ATOM   3647 O OD1 . ASP A  1  452 ? 25.201  19.490  30.228  1.00 74.25 452 A  1 
ATOM   3648 O OD2 . ASP A  1  452 ? 23.897  20.926  31.299  1.00 73.60 452 A  1 
ATOM   3649 N N   . CYS A  1  453 ? 20.905  17.568  28.115  1.00 82.98 453 A  1 
ATOM   3650 C CA  . CYS A  1  453 ? 19.745  16.688  28.014  1.00 81.74 453 A  1 
ATOM   3651 C C   . CYS A  1  453 ? 20.122  15.346  27.376  1.00 79.90 453 A  1 
ATOM   3652 O O   . CYS A  1  453 ? 19.804  14.298  27.936  1.00 77.51 453 A  1 
ATOM   3653 C CB  . CYS A  1  453 ? 18.651  17.413  27.237  1.00 81.79 453 A  1 
ATOM   3654 S SG  . CYS A  1  453 ? 17.187  16.398  26.890  1.00 80.98 453 A  1 
ATOM   3655 N N   . GLU A  1  454 ? 20.851  15.358  26.263  1.00 78.26 454 A  1 
ATOM   3656 C CA  . GLU A  1  454 ? 21.295  14.141  25.572  1.00 76.08 454 A  1 
ATOM   3657 C C   . GLU A  1  454 ? 22.218  13.290  26.458  1.00 74.02 454 A  1 
ATOM   3658 O O   . GLU A  1  454 ? 22.040  12.080  26.571  1.00 71.45 454 A  1 
ATOM   3659 C CB  . GLU A  1  454 ? 22.010  14.515  24.270  1.00 74.59 454 A  1 
ATOM   3660 C CG  . GLU A  1  454 ? 21.045  15.024  23.188  1.00 70.09 454 A  1 
ATOM   3661 C CD  . GLU A  1  454 ? 21.749  15.428  21.886  1.00 68.83 454 A  1 
ATOM   3662 O OE1 . GLU A  1  454 ? 21.031  15.568  20.859  1.00 64.21 454 A  1 
ATOM   3663 O OE2 . GLU A  1  454 ? 22.990  15.599  21.886  1.00 65.14 454 A  1 
ATOM   3664 N N   . ASN A  1  455 ? 23.136  13.929  27.168  1.00 77.63 455 A  1 
ATOM   3665 C CA  . ASN A  1  455 ? 24.016  13.246  28.111  1.00 75.64 455 A  1 
ATOM   3666 C C   . ASN A  1  455 ? 23.248  12.573  29.259  1.00 73.39 455 A  1 
ATOM   3667 O O   . ASN A  1  455 ? 23.636  11.490  29.706  1.00 70.90 455 A  1 
ATOM   3668 C CB  . ASN A  1  455 ? 25.017  14.256  28.674  1.00 75.59 455 A  1 
ATOM   3669 C CG  . ASN A  1  455 ? 26.152  14.573  27.718  1.00 72.46 455 A  1 
ATOM   3670 O OD1 . ASN A  1  455 ? 26.657  13.736  27.009  1.00 68.07 455 A  1 
ATOM   3671 N ND2 . ASN A  1  455 ? 26.637  15.786  27.740  1.00 67.96 455 A  1 
ATOM   3672 N N   . LYS A  1  456 ? 22.159  13.179  29.728  1.00 77.86 456 A  1 
ATOM   3673 C CA  . LYS A  1  456 ? 21.303  12.568  30.761  1.00 75.81 456 A  1 
ATOM   3674 C C   . LYS A  1  456 ? 20.538  11.350  30.257  1.00 72.90 456 A  1 
ATOM   3675 O O   . LYS A  1  456 ? 20.257  10.464  31.059  1.00 68.92 456 A  1 
ATOM   3676 C CB  . LYS A  1  456 ? 20.314  13.602  31.299  1.00 76.55 456 A  1 
ATOM   3677 C CG  . LYS A  1  456 ? 20.969  14.569  32.278  1.00 71.78 456 A  1 
ATOM   3678 C CD  . LYS A  1  456 ? 19.990  15.691  32.620  1.00 68.36 456 A  1 
ATOM   3679 C CE  . LYS A  1  456 ? 20.692  16.732  33.485  1.00 63.15 456 A  1 
ATOM   3680 N NZ  . LYS A  1  456 ? 19.907  17.987  33.554  1.00 57.97 456 A  1 
ATOM   3681 N N   . LEU A  1  457 ? 20.232  11.311  28.974  1.00 74.18 457 A  1 
ATOM   3682 C CA  . LEU A  1  457 ? 19.533  10.182  28.371  1.00 70.21 457 A  1 
ATOM   3683 C C   . LEU A  1  457 ? 20.439  8.959   28.159  1.00 66.11 457 A  1 
ATOM   3684 O O   . LEU A  1  457 ? 19.927  7.892   27.848  1.00 61.76 457 A  1 
ATOM   3685 C CB  . LEU A  1  457 ? 18.852  10.637  27.072  1.00 69.36 457 A  1 
ATOM   3686 C CG  . LEU A  1  457 ? 17.650  11.572  27.289  1.00 67.06 457 A  1 
ATOM   3687 C CD1 . LEU A  1  457 ? 17.198  12.140  25.952  1.00 64.80 457 A  1 
ATOM   3688 C CD2 . LEU A  1  457 ? 16.467  10.854  27.923  1.00 64.30 457 A  1 
ATOM   3689 N N   . ASN A  1  458 ? 21.760  9.094   28.372  1.00 59.60 458 A  1 
ATOM   3690 C CA  . ASN A  1  458 ? 22.722  7.998   28.225  1.00 56.89 458 A  1 
ATOM   3691 C C   . ASN A  1  458 ? 22.715  7.333   26.836  1.00 55.71 458 A  1 
ATOM   3692 O O   . ASN A  1  458 ? 23.117  6.178   26.694  1.00 51.66 458 A  1 
ATOM   3693 C CB  . ASN A  1  458 ? 22.554  6.994   29.385  1.00 53.03 458 A  1 
ATOM   3694 C CG  . ASN A  1  458 ? 23.613  7.041   30.461  1.00 48.57 458 A  1 
ATOM   3695 O OD1 . ASN A  1  458 ? 24.670  7.629   30.376  1.00 45.26 458 A  1 
ATOM   3696 N ND2 . ASN A  1  458 ? 23.359  6.353   31.556  1.00 43.49 458 A  1 
ATOM   3697 N N   . ILE A  1  459 ? 22.279  8.054   25.836  1.00 53.55 459 A  1 
ATOM   3698 C CA  . ILE A  1  459 ? 22.251  7.561   24.463  1.00 51.55 459 A  1 
ATOM   3699 C C   . ILE A  1  459 ? 23.613  7.892   23.834  1.00 51.19 459 A  1 
ATOM   3700 O O   . ILE A  1  459 ? 23.840  8.992   23.353  1.00 47.68 459 A  1 
ATOM   3701 C CB  . ILE A  1  459 ? 21.035  8.123   23.697  1.00 47.86 459 A  1 
ATOM   3702 C CG1 . ILE A  1  459 ? 19.727  7.742   24.425  1.00 44.47 459 A  1 
ATOM   3703 C CG2 . ILE A  1  459 ? 21.033  7.572   22.266  1.00 43.09 459 A  1 
ATOM   3704 C CD1 . ILE A  1  459 ? 18.459  8.383   23.846  1.00 40.71 459 A  1 
ATOM   3705 N N   . ASP A  1  460 ? 24.521  6.901   23.862  1.00 45.36 460 A  1 
ATOM   3706 C CA  . ASP A  1  460 ? 25.928  7.067   23.456  1.00 43.97 460 A  1 
ATOM   3707 C C   . ASP A  1  460 ? 26.122  7.607   22.024  1.00 44.45 460 A  1 
ATOM   3708 O O   . ASP A  1  460 ? 27.069  8.351   21.758  1.00 41.37 460 A  1 
ATOM   3709 C CB  . ASP A  1  460 ? 26.665  5.708   23.567  1.00 40.20 460 A  1 
ATOM   3710 C CG  . ASP A  1  460 ? 27.397  5.408   24.883  1.00 36.78 460 A  1 
ATOM   3711 O OD1 . ASP A  1  460 ? 27.703  6.346   25.653  1.00 34.58 460 A  1 
ATOM   3712 O OD2 . ASP A  1  460 ? 27.734  4.224   25.137  1.00 33.67 460 A  1 
ATOM   3713 N N   . LYS A  1  461 ? 25.287  7.170   21.087  1.00 42.78 461 A  1 
ATOM   3714 C CA  . LYS A  1  461 ? 25.565  7.371   19.653  1.00 41.17 461 A  1 
ATOM   3715 C C   . LYS A  1  461 ? 25.028  8.657   19.052  1.00 41.67 461 A  1 
ATOM   3716 O O   . LYS A  1  461 ? 25.386  8.945   17.909  1.00 39.21 461 A  1 
ATOM   3717 C CB  . LYS A  1  461 ? 25.050  6.193   18.836  1.00 37.86 461 A  1 
ATOM   3718 C CG  . LYS A  1  461 ? 26.061  5.046   18.757  1.00 34.51 461 A  1 
ATOM   3719 C CD  . LYS A  1  461 ? 25.494  4.059   17.742  1.00 32.33 461 A  1 
ATOM   3720 C CE  . LYS A  1  461 ? 26.321  2.796   17.623  1.00 29.49 461 A  1 
ATOM   3721 N NZ  . LYS A  1  461 ? 25.514  1.787   16.910  1.00 26.98 461 A  1 
ATOM   3722 N N   . LEU A  1  462 ? 24.198  9.391   19.754  1.00 40.81 462 A  1 
ATOM   3723 C CA  . LEU A  1  462 ? 23.754  10.664  19.208  1.00 39.57 462 A  1 
ATOM   3724 C C   . LEU A  1  462 ? 24.963  11.580  19.127  1.00 39.90 462 A  1 
ATOM   3725 O O   . LEU A  1  462 ? 25.496  12.043  20.139  1.00 37.50 462 A  1 
ATOM   3726 C CB  . LEU A  1  462 ? 22.614  11.250  20.037  1.00 36.09 462 A  1 
ATOM   3727 C CG  . LEU A  1  462 ? 21.284  10.601  19.639  1.00 33.08 462 A  1 
ATOM   3728 C CD1 . LEU A  1  462 ? 20.270  10.823  20.729  1.00 30.67 462 A  1 
ATOM   3729 C CD2 . LEU A  1  462 ? 20.710  11.193  18.339  1.00 30.65 462 A  1 
ATOM   3730 N N   . SER A  1  463 ? 25.437  11.773  17.913  1.00 35.63 463 A  1 
ATOM   3731 C CA  . SER A  1  463 ? 26.562  12.654  17.694  1.00 34.05 463 A  1 
ATOM   3732 C C   . SER A  1  463 ? 26.114  14.042  18.125  1.00 34.95 463 A  1 
ATOM   3733 O O   . SER A  1  463 ? 25.324  14.683  17.430  1.00 33.18 463 A  1 
ATOM   3734 C CB  . SER A  1  463 ? 27.026  12.605  16.240  1.00 31.01 463 A  1 
ATOM   3735 O OG  . SER A  1  463 ? 26.054  13.102  15.350  1.00 28.53 463 A  1 
ATOM   3736 N N   . ALA A  1  464 ? 26.661  14.515  19.240  1.00 36.87 464 A  1 
ATOM   3737 C CA  . ALA A  1  464 ? 26.573  15.899  19.672  1.00 35.45 464 A  1 
ATOM   3738 C C   . ALA A  1  464 ? 27.376  16.805  18.722  1.00 36.11 464 A  1 
ATOM   3739 O O   . ALA A  1  464 ? 28.211  17.596  19.142  1.00 34.03 464 A  1 
ATOM   3740 C CB  . ALA A  1  464 ? 27.042  15.985  21.130  1.00 32.55 464 A  1 
ATOM   3741 N N   . GLN A  1  465 ? 27.190  16.643  17.420  1.00 36.02 465 A  1 
ATOM   3742 C CA  . GLN A  1  465 ? 27.637  17.683  16.518  1.00 35.51 465 A  1 
ATOM   3743 C C   . GLN A  1  465 ? 26.790  18.904  16.835  1.00 36.12 465 A  1 
ATOM   3744 O O   . GLN A  1  465 ? 25.560  18.812  16.776  1.00 34.42 465 A  1 
ATOM   3745 C CB  . GLN A  1  465 ? 27.544  17.282  15.047  1.00 33.16 465 A  1 
ATOM   3746 C CG  . GLN A  1  465 ? 28.713  16.360  14.663  1.00 29.91 465 A  1 
ATOM   3747 C CD  . GLN A  1  465 ? 29.003  16.337  13.162  1.00 27.81 465 A  1 
ATOM   3748 O OE1 . GLN A  1  465 ? 28.341  16.937  12.340  1.00 26.29 465 A  1 
ATOM   3749 N NE2 . GLN A  1  465 ? 30.044  15.659  12.751  1.00 25.25 465 A  1 
ATOM   3750 N N   . PRO A  1  466 ? 27.434  20.024  17.195  1.00 38.09 466 A  1 
ATOM   3751 C CA  . PRO A  1  466 ? 26.689  21.232  17.468  1.00 36.97 466 A  1 
ATOM   3752 C C   . PRO A  1  466 ? 25.923  21.611  16.207  1.00 37.87 466 A  1 
ATOM   3753 O O   . PRO A  1  466 ? 26.525  21.886  15.160  1.00 36.39 466 A  1 
ATOM   3754 C CB  . PRO A  1  466 ? 27.741  22.272  17.895  1.00 34.33 466 A  1 
ATOM   3755 C CG  . PRO A  1  466 ? 29.039  21.754  17.278  1.00 33.29 466 A  1 
ATOM   3756 C CD  . PRO A  1  466 ? 28.865  20.244  17.282  1.00 34.80 466 A  1 
ATOM   3757 N N   . TYR A  1  467 ? 24.617  21.615  16.318  1.00 39.37 467 A  1 
ATOM   3758 C CA  . TYR A  1  467 ? 23.737  21.941  15.193  1.00 38.89 467 A  1 
ATOM   3759 C C   . TYR A  1  467 ? 23.987  23.347  14.658  1.00 39.13 467 A  1 
ATOM   3760 O O   . TYR A  1  467 ? 23.853  23.604  13.464  1.00 37.12 467 A  1 
ATOM   3761 C CB  . TYR A  1  467 ? 22.274  21.800  15.638  1.00 37.08 467 A  1 
ATOM   3762 C CG  . TYR A  1  467 ? 21.765  20.379  15.565  1.00 34.78 467 A  1 
ATOM   3763 C CD1 . TYR A  1  467 ? 21.090  19.951  14.401  1.00 32.43 467 A  1 
ATOM   3764 C CD2 . TYR A  1  467 ? 21.971  19.488  16.627  1.00 31.64 467 A  1 
ATOM   3765 C CE1 . TYR A  1  467 ? 20.610  18.632  14.311  1.00 29.22 467 A  1 
ATOM   3766 C CE2 . TYR A  1  467 ? 21.506  18.167  16.545  1.00 29.26 467 A  1 
ATOM   3767 C CZ  . TYR A  1  467 ? 20.819  17.747  15.384  1.00 28.38 467 A  1 
ATOM   3768 O OH  . TYR A  1  467 ? 20.352  16.456  15.310  1.00 27.19 467 A  1 
ATOM   3769 N N   . TYR A  1  468 ? 24.400  24.261  15.538  1.00 37.40 468 A  1 
ATOM   3770 C CA  . TYR A  1  468 ? 24.733  25.620  15.149  1.00 37.01 468 A  1 
ATOM   3771 C C   . TYR A  1  468 ? 26.122  25.657  14.520  1.00 37.49 468 A  1 
ATOM   3772 O O   . TYR A  1  468 ? 27.132  25.856  15.195  1.00 35.37 468 A  1 
ATOM   3773 C CB  . TYR A  1  468 ? 24.593  26.553  16.355  1.00 35.14 468 A  1 
ATOM   3774 C CG  . TYR A  1  468 ? 23.167  26.689  16.829  1.00 32.44 468 A  1 
ATOM   3775 C CD1 . TYR A  1  468 ? 22.287  27.559  16.164  1.00 29.94 468 A  1 
ATOM   3776 C CD2 . TYR A  1  468 ? 22.709  25.944  17.929  1.00 29.15 468 A  1 
ATOM   3777 C CE1 . TYR A  1  468 ? 20.952  27.690  16.590  1.00 26.69 468 A  1 
ATOM   3778 C CE2 . TYR A  1  468 ? 21.375  26.069  18.365  1.00 26.89 468 A  1 
ATOM   3779 C CZ  . TYR A  1  468 ? 20.504  26.941  17.691  1.00 26.06 468 A  1 
ATOM   3780 O OH  . TYR A  1  468 ? 19.199  27.074  18.111  1.00 24.92 468 A  1 
ATOM   3781 N N   . LYS A  1  469 ? 26.179  25.567  13.200  1.00 38.86 469 A  1 
ATOM   3782 C CA  . LYS A  1  469 ? 27.323  26.126  12.481  1.00 38.55 469 A  1 
ATOM   3783 C C   . LYS A  1  469 ? 27.354  27.628  12.765  1.00 38.64 469 A  1 
ATOM   3784 O O   . LYS A  1  469 ? 26.355  28.314  12.598  1.00 36.32 469 A  1 
ATOM   3785 C CB  . LYS A  1  469 ? 27.253  25.839  10.974  1.00 37.55 469 A  1 
ATOM   3786 C CG  . LYS A  1  469 ? 27.679  24.404  10.650  1.00 34.63 469 A  1 
ATOM   3787 C CD  . LYS A  1  469 ? 27.671  24.186  9.133   1.00 32.41 469 A  1 
ATOM   3788 C CE  . LYS A  1  469 ? 28.146  22.777  8.790   1.00 29.47 469 A  1 
ATOM   3789 N NZ  . LYS A  1  469 ? 28.063  22.523  7.330   1.00 27.01 469 A  1 
ATOM   3790 N N   . LYS A  1  470 ? 28.514  28.131  13.133  1.00 38.55 470 A  1 
ATOM   3791 C CA  . LYS A  1  470 ? 28.753  29.545  13.478  1.00 37.45 470 A  1 
ATOM   3792 C C   . LYS A  1  470 ? 28.229  30.573  12.463  1.00 37.58 470 A  1 
ATOM   3793 O O   . LYS A  1  470 ? 28.020  31.712  12.847  1.00 35.41 470 A  1 
ATOM   3794 C CB  . LYS A  1  470 ? 30.276  29.773  13.607  1.00 36.39 470 A  1 
ATOM   3795 C CG  . LYS A  1  470 ? 30.771  29.937  15.037  1.00 33.01 470 A  1 
ATOM   3796 C CD  . LYS A  1  470 ? 32.272  30.248  15.043  1.00 30.87 470 A  1 
ATOM   3797 C CE  . LYS A  1  470 ? 32.759  30.515  16.456  1.00 27.91 470 A  1 
ATOM   3798 N NZ  . LYS A  1  470 ? 34.196  30.831  16.497  1.00 25.98 470 A  1 
ATOM   3799 N N   . ALA A  1  471 ? 28.209  30.210  11.201  1.00 40.89 471 A  1 
ATOM   3800 C CA  . ALA A  1  471 ? 28.183  31.201  10.135  1.00 39.22 471 A  1 
ATOM   3801 C C   . ALA A  1  471 ? 26.859  31.975  10.015  1.00 39.54 471 A  1 
ATOM   3802 O O   . ALA A  1  471 ? 26.903  33.175  9.776   1.00 37.48 471 A  1 
ATOM   3803 C CB  . ALA A  1  471 ? 28.539  30.504  8.824   1.00 36.94 471 A  1 
ATOM   3804 N N   . ASP A  1  472 ? 25.733  31.305  10.144  1.00 38.63 472 A  1 
ATOM   3805 C CA  . ASP A  1  472 ? 24.489  31.888  9.610   1.00 37.25 472 A  1 
ATOM   3806 C C   . ASP A  1  472 ? 23.807  32.904  10.537  1.00 36.41 472 A  1 
ATOM   3807 O O   . ASP A  1  472 ? 22.924  33.641  10.090  1.00 34.36 472 A  1 
ATOM   3808 C CB  . ASP A  1  472 ? 23.526  30.767  9.204   1.00 36.25 472 A  1 
ATOM   3809 C CG  . ASP A  1  472 ? 24.045  29.943  8.023   1.00 33.68 472 A  1 
ATOM   3810 O OD1 . ASP A  1  472 ? 24.852  30.466  7.221   1.00 31.79 472 A  1 
ATOM   3811 O OD2 . ASP A  1  472 ? 23.667  28.747  7.941   1.00 30.98 472 A  1 
ATOM   3812 N N   . PHE A  1  473 ? 24.217  33.013  11.794  1.00 34.63 473 A  1 
ATOM   3813 C CA  . PHE A  1  473 ? 23.730  34.069  12.693  1.00 33.36 473 A  1 
ATOM   3814 C C   . PHE A  1  473 ? 24.552  35.358  12.603  1.00 32.30 473 A  1 
ATOM   3815 O O   . PHE A  1  473 ? 24.756  36.050  13.604  1.00 30.84 473 A  1 
ATOM   3816 C CB  . PHE A  1  473 ? 23.568  33.551  14.123  1.00 33.08 473 A  1 
ATOM   3817 C CG  . PHE A  1  473 ? 22.388  32.622  14.289  1.00 31.40 473 A  1 
ATOM   3818 C CD1 . PHE A  1  473 ? 21.096  33.155  14.424  1.00 29.57 473 A  1 
ATOM   3819 C CD2 . PHE A  1  473 ? 22.576  31.236  14.318  1.00 29.08 473 A  1 
ATOM   3820 C CE1 . PHE A  1  473 ? 19.991  32.310  14.589  1.00 26.81 473 A  1 
ATOM   3821 C CE2 . PHE A  1  473 ? 21.475  30.379  14.474  1.00 27.01 473 A  1 
ATOM   3822 C CZ  . PHE A  1  473 ? 20.181  30.916  14.613  1.00 26.19 473 A  1 
ATOM   3823 N N   . LEU A  1  474 ? 25.015  35.697  11.412  1.00 34.23 474 A  1 
ATOM   3824 C CA  . LEU A  1  474 ? 25.380  37.083  11.163  1.00 32.71 474 A  1 
ATOM   3825 C C   . LEU A  1  474 ? 24.080  37.870  11.005  1.00 31.44 474 A  1 
ATOM   3826 O O   . LEU A  1  474 ? 23.552  38.003  9.900   1.00 29.95 474 A  1 
ATOM   3827 C CB  . LEU A  1  474 ? 26.305  37.204  9.927   1.00 32.31 474 A  1 
ATOM   3828 C CG  . LEU A  1  474 ? 27.752  36.776  10.204  1.00 30.03 474 A  1 
ATOM   3829 C CD1 . LEU A  1  474 ? 28.506  36.636  8.876   1.00 28.00 474 A  1 
ATOM   3830 C CD2 . LEU A  1  474 ? 28.508  37.797  11.053  1.00 29.67 474 A  1 
ATOM   3831 N N   . ILE A  1  475 ? 23.566  38.352  12.126  1.00 35.02 475 A  1 
ATOM   3832 C CA  . ILE A  1  475 ? 22.774  39.590  12.146  1.00 32.25 475 A  1 
ATOM   3833 C C   . ILE A  1  475 ? 23.755  40.751  12.010  1.00 29.59 475 A  1 
ATOM   3834 O O   . ILE A  1  475 ? 24.803  40.737  12.686  1.00 26.28 475 A  1 
ATOM   3835 C CB  . ILE A  1  475 ? 21.908  39.709  13.409  1.00 31.42 475 A  1 
ATOM   3836 C CG1 . ILE A  1  475 ? 20.916  38.532  13.493  1.00 29.23 475 A  1 
ATOM   3837 C CG2 . ILE A  1  475 ? 21.165  41.063  13.402  1.00 29.90 475 A  1 
ATOM   3838 C CD1 . ILE A  1  475 ? 20.051  38.532  14.776  1.00 27.06 475 A  1 
ATOM   3839 O OXT . ILE A  1  475 ? 23.424  41.679  11.191  1.00 26.29 475 A  1 
HETATM 3840 C C1  . OLA B  2  .   ? -30.268 0.857   -4.706  1.00 7.76  1   B  1 
HETATM 3841 O O1  . OLA B  2  .   ? -29.245 1.075   -4.096  1.00 7.81  1   B  1 
HETATM 3842 O O2  . OLA B  2  .   ? -31.209 0.226   -4.276  1.00 6.19  1   B  1 
HETATM 3843 C C2  . OLA B  2  .   ? -30.387 1.427   -5.998  1.00 8.42  1   B  1 
HETATM 3844 C C3  . OLA B  2  .   ? -31.648 1.952   -6.257  1.00 9.32  1   B  1 
HETATM 3845 C C4  . OLA B  2  .   ? -31.606 2.625   -7.519  1.00 9.88  1   B  1 
HETATM 3846 C C5  . OLA B  2  .   ? -32.775 3.359   -7.766  1.00 10.85 1   B  1 
HETATM 3847 C C6  . OLA B  2  .   ? -32.639 4.011   -9.019  1.00 11.40 1   B  1 
HETATM 3848 C C7  . OLA B  2  .   ? -33.719 4.866   -9.240  1.00 10.17 1   B  1 
HETATM 3849 C C8  . OLA B  2  .   ? -33.632 5.392   -10.526 1.00 10.52 1   B  1 
HETATM 3850 C C9  . OLA B  2  .   ? -34.521 6.267   -10.733 1.00 10.29 1   B  1 
HETATM 3851 C C10 . OLA B  2  .   ? -34.821 6.791   -11.775 1.00 8.86  1   B  1 
HETATM 3852 C C11 . OLA B  2  .   ? -35.335 7.841   -12.026 1.00 9.19  1   B  1 
HETATM 3853 C C12 . OLA B  2  .   ? -35.833 7.994   -13.289 1.00 8.40  1   B  1 
HETATM 3854 C C13 . OLA B  2  .   ? -36.236 9.310   -13.475 1.00 8.97  1   B  1 
HETATM 3855 C C14 . OLA B  2  .   ? -36.983 9.441   -14.652 1.00 8.22  1   B  1 
HETATM 3856 C C15 . OLA B  2  .   ? -37.325 10.779  -14.835 1.00 8.34  1   B  1 
HETATM 3857 C C16 . OLA B  2  .   ? -38.218 10.904  -15.929 1.00 7.45  1   B  1 
HETATM 3858 C C17 . OLA B  2  .   ? -38.488 12.274  -16.197 1.00 5.99  1   B  1 
HETATM 3859 C C18 . OLA B  2  .   ? -39.452 12.467  -17.260 1.00 5.56  1   B  1 
HETATM 3860 C C1  . OLA C  3  .   ? -30.825 5.802   -1.624  1.00 5.85  1   C  1 
HETATM 3861 O O1  . OLA C  3  .   ? -31.809 5.255   -1.157  1.00 6.38  1   C  1 
HETATM 3862 O O2  . OLA C  3  .   ? -29.697 5.566   -1.270  1.00 5.24  1   C  1 
HETATM 3863 C C2  . OLA C  3  .   ? -30.985 6.787   -2.615  1.00 6.19  1   C  1 
HETATM 3864 C C3  . OLA C  3  .   ? -32.219 6.717   -3.318  1.00 7.40  1   C  1 
HETATM 3865 C C4  . OLA C  3  .   ? -32.197 7.766   -4.290  1.00 8.74  1   C  1 
HETATM 3866 C C5  . OLA C  3  .   ? -33.386 7.824   -5.048  1.00 9.39  1   C  1 
HETATM 3867 C C6  . OLA C  3  .   ? -33.226 8.896   -5.978  1.00 10.31 1   C  1 
HETATM 3868 C C7  . OLA C  3  .   ? -34.373 9.059   -6.747  1.00 9.93  1   C  1 
HETATM 3869 C C8  . OLA C  3  .   ? -34.114 10.118  -7.607  1.00 10.72 1   C  1 
HETATM 3870 C C9  . OLA C  3  .   ? -35.110 10.411  -8.323  1.00 9.77  1   C  1 
HETATM 3871 C C10 . OLA C  3  .   ? -35.113 11.368  -9.131  1.00 8.52  1   C  1 
HETATM 3872 C C11 . OLA C  3  .   ? -35.991 11.803  -9.816  1.00 8.53  1   C  1 
HETATM 3873 C C12 . OLA C  3  .   ? -35.662 12.900  -10.562 1.00 8.27  1   C  1 
HETATM 3874 C C13 . OLA C  3  .   ? -36.815 13.350  -11.183 1.00 8.45  1   C  1 
HETATM 3875 C C14 . OLA C  3  .   ? -36.548 14.524  -11.896 1.00 7.69  1   C  1 
HETATM 3876 C C15 . OLA C  3  .   ? -37.765 14.991  -12.408 1.00 8.05  1   C  1 
HETATM 3877 C C16 . OLA C  3  .   ? -37.595 16.213  -13.131 1.00 7.19  1   C  1 
HETATM 3878 C C17 . OLA C  3  .   ? -38.850 16.695  -13.574 1.00 5.92  1   C  1 
HETATM 3879 C C18 . OLA C  3  .   ? -38.751 17.907  -14.329 1.00 5.57  1   C  1 
HETATM 3880 C C1  . OLA D  4  .   ? -28.247 -2.171  -8.157  1.00 7.16  1   D  1 
HETATM 3881 O O1  . OLA D  4  .   ? -28.309 -1.415  -7.207  1.00 7.48  1   D  1 
HETATM 3882 O O2  . OLA D  4  .   ? -27.894 -3.331  -8.074  1.00 6.12  1   D  1 
HETATM 3883 C C2  . OLA D  4  .   ? -28.553 -1.682  -9.446  1.00 7.20  1   D  1 
HETATM 3884 C C3  . OLA D  4  .   ? -29.423 -0.564  -9.469  1.00 9.09  1   D  1 
HETATM 3885 C C4  . OLA D  4  .   ? -29.416 0.010   -10.787 1.00 11.21 1   D  1 
HETATM 3886 C C5  . OLA D  4  .   ? -30.260 1.113   -10.904 1.00 11.32 1   D  1 
HETATM 3887 C C6  . OLA D  4  .   ? -30.012 1.761   -12.156 1.00 12.67 1   D  1 
HETATM 3888 C C7  . OLA D  4  .   ? -30.771 2.923   -12.246 1.00 12.14 1   D  1 
HETATM 3889 C C8  . OLA D  4  .   ? -30.452 3.603   -13.410 1.00 12.08 1   D  1 
HETATM 3890 C C9  . OLA D  4  .   ? -30.948 4.769   -13.434 1.00 11.76 1   D  1 
HETATM 3891 C C10 . OLA D  4  .   ? -30.835 5.687   -14.265 1.00 10.26 1   D  1 
HETATM 3892 C C11 . OLA D  4  .   ? -30.981 6.860   -14.046 1.00 10.32 1   D  1 
HETATM 3893 C C12 . OLA D  4  .   ? -30.991 7.732   -15.066 1.00 9.37  1   D  1 
HETATM 3894 C C13 . OLA D  4  .   ? -31.008 9.005   -14.543 1.00 9.54  1   D  1 
HETATM 3895 C C14 . OLA D  4  .   ? -31.268 9.972   -15.508 1.00 8.56  1   D  1 
HETATM 3896 C C15 . OLA D  4  .   ? -31.209 11.247  -14.894 1.00 8.71  1   D  1 
HETATM 3897 C C16 . OLA D  4  .   ? -31.651 12.252  -15.793 1.00 8.05  1   D  1 
HETATM 3898 C C17 . OLA D  4  .   ? -31.482 13.546  -15.224 1.00 6.17  1   D  1 
HETATM 3899 C C18 . OLA D  4  .   ? -31.969 14.594  -16.073 1.00 5.66  1   D  1 
HETATM 3900 C C1  . OLA E  5  .   ? -34.162 2.545   -3.072  1.00 5.25  1   E  1 
HETATM 3901 O O1  . OLA E  5  .   ? -34.983 1.658   -2.888  1.00 4.80  1   E  1 
HETATM 3902 O O2  . OLA E  5  .   ? -33.080 2.568   -2.498  1.00 4.00  1   E  1 
HETATM 3903 C C2  . OLA E  5  .   ? -34.431 3.595   -3.955  1.00 5.04  1   E  1 
HETATM 3904 C C3  . OLA E  5  .   ? -35.611 3.430   -4.696  1.00 5.50  1   E  1 
HETATM 3905 C C4  . OLA E  5  .   ? -35.793 4.594   -5.498  1.00 7.20  1   E  1 
HETATM 3906 C C5  . OLA E  5  .   ? -36.920 4.522   -6.343  1.00 6.77  1   E  1 
HETATM 3907 C C6  . OLA E  5  .   ? -37.005 5.739   -7.072  1.00 7.75  1   E  1 
HETATM 3908 C C7  . OLA E  5  .   ? -38.045 5.698   -7.989  1.00 6.93  1   E  1 
HETATM 3909 C C8  . OLA E  5  .   ? -38.108 6.898   -8.640  1.00 7.21  1   E  1 
HETATM 3910 C C9  . OLA E  5  .   ? -39.031 6.937   -9.496  1.00 6.63  1   E  1 
HETATM 3911 C C10 . OLA E  5  .   ? -39.396 7.802   -10.160 1.00 6.01  1   E  1 
HETATM 3912 C C11 . OLA E  5  .   ? -39.374 8.925   -10.480 1.00 6.06  1   E  1 
HETATM 3913 C C12 . OLA E  5  .   ? -40.280 9.354   -11.378 1.00 5.92  1   E  1 
HETATM 3914 C C13 . OLA E  5  .   ? -40.159 10.723  -11.561 1.00 6.52  1   E  1 
HETATM 3915 C C14 . OLA E  5  .   ? -41.159 11.174  -12.403 1.00 5.82  1   E  1 
HETATM 3916 C C15 . OLA E  5  .   ? -41.019 12.551  -12.609 1.00 5.96  1   E  1 
HETATM 3917 C C16 . OLA E  5  .   ? -42.100 13.017  -13.427 1.00 5.08  1   E  1 
HETATM 3918 C C17 . OLA E  5  .   ? -41.965 14.416  -13.687 1.00 4.39  1   E  1 
HETATM 3919 C C18 . OLA E  5  .   ? -43.015 14.946  -14.498 1.00 3.79  1   E  1 
HETATM 3920 C C1  . OLA F  6  .   ? -28.363 -4.726  -13.849 1.00 7.47  1   F  1 
HETATM 3921 O O1  . OLA F  6  .   ? -28.959 -5.771  -14.125 1.00 7.08  1   F  1 
HETATM 3922 O O2  . OLA F  6  .   ? -27.519 -4.649  -12.981 1.00 6.34  1   F  1 
HETATM 3923 C C2  . OLA F  6  .   ? -28.677 -3.551  -14.559 1.00 7.77  1   F  1 
HETATM 3924 C C3  . OLA F  6  .   ? -30.051 -3.289  -14.659 1.00 8.78  1   F  1 
HETATM 3925 C C4  . OLA F  6  .   ? -30.235 -2.097  -15.435 1.00 9.95  1   F  1 
HETATM 3926 C C5  . OLA F  6  .   ? -31.592 -1.696  -15.508 1.00 9.99  1   F  1 
HETATM 3927 C C6  . OLA F  6  .   ? -31.675 -0.476  -16.256 1.00 10.33 1   F  1 
HETATM 3928 C C7  . OLA F  6  .   ? -32.999 0.009   -16.293 1.00 9.91  1   F  1 
HETATM 3929 C C8  . OLA F  6  .   ? -33.026 1.211   -16.969 1.00 10.56 1   F  1 
HETATM 3930 C C9  . OLA F  6  .   ? -34.169 1.741   -16.981 1.00 9.27  1   F  1 
HETATM 3931 C C10 . OLA F  6  .   ? -34.623 2.742   -17.337 1.00 8.27  1   F  1 
HETATM 3932 C C11 . OLA F  6  .   ? -34.720 3.867   -17.455 1.00 8.34  1   F  1 
HETATM 3933 C C12 . OLA F  6  .   ? -35.882 4.445   -17.795 1.00 7.91  1   F  1 
HETATM 3934 C C13 . OLA F  6  .   ? -35.739 5.808   -17.992 1.00 8.59  1   F  1 
HETATM 3935 C C14 . OLA F  6  .   ? -36.951 6.387   -18.379 1.00 7.08  1   F  1 
HETATM 3936 C C15 . OLA F  6  .   ? -36.755 7.738   -18.736 1.00 7.78  1   F  1 
HETATM 3937 C C16 . OLA F  6  .   ? -37.961 8.309   -19.214 1.00 6.64  1   F  1 
HETATM 3938 C C17 . OLA F  6  .   ? -37.737 9.635   -19.697 1.00 6.05  1   F  1 
HETATM 3939 C C18 . OLA F  6  .   ? -38.913 10.238  -20.277 1.00 4.99  1   F  1 
HETATM 3940 C C1  . OLA G  7  .   ? -21.209 7.830   -2.862  1.00 7.31  1   G  1 
HETATM 3941 O O1  . OLA G  7  .   ? -22.089 7.540   -2.073  1.00 7.01  1   G  1 
HETATM 3942 O O2  . OLA G  7  .   ? -20.033 7.483   -2.733  1.00 6.09  1   G  1 
HETATM 3943 C C2  . OLA G  7  .   ? -21.502 8.662   -3.961  1.00 7.38  1   G  1 
HETATM 3944 C C3  . OLA G  7  .   ? -22.852 8.682   -4.322  1.00 9.00  1   G  1 
HETATM 3945 C C4  . OLA G  7  .   ? -23.019 9.712   -5.288  1.00 11.17 1   G  1 
HETATM 3946 C C5  . OLA G  7  .   ? -24.353 9.859   -5.741  1.00 10.91 1   G  1 
HETATM 3947 C C6  . OLA G  7  .   ? -24.436 11.052  -6.564  1.00 11.58 1   G  1 
HETATM 3948 C C7  . OLA G  7  .   ? -25.712 11.230  -7.119  1.00 11.16 1   G  1 
HETATM 3949 C C8  . OLA G  7  .   ? -25.757 12.492  -7.745  1.00 11.71 1   G  1 
HETATM 3950 C C9  . OLA G  7  .   ? -26.863 12.759  -8.314  1.00 11.72 1   G  1 
HETATM 3951 C C10 . OLA G  7  .   ? -27.334 13.757  -8.735  1.00 10.41 1   G  1 
HETATM 3952 C C11 . OLA G  7  .   ? -27.607 14.326  -9.721  1.00 10.45 1   G  1 
HETATM 3953 C C12 . OLA G  7  .   ? -28.658 15.175  -9.784  1.00 9.74  1   G  1 
HETATM 3954 C C13 . OLA G  7  .   ? -28.718 15.781  -11.044 1.00 9.76  1   G  1 
HETATM 3955 C C14 . OLA G  7  .   ? -29.883 16.520  -11.201 1.00 8.05  1   G  1 
HETATM 3956 C C15 . OLA G  7  .   ? -29.893 17.126  -12.485 1.00 8.61  1   G  1 
HETATM 3957 C C16 . OLA G  7  .   ? -31.117 17.781  -12.734 1.00 7.67  1   G  1 
HETATM 3958 C C17 . OLA G  7  .   ? -31.089 18.422  -14.010 1.00 6.45  1   G  1 
HETATM 3959 C C18 . OLA G  7  .   ? -32.345 19.029  -14.390 1.00 6.09  1   G  1 
HETATM 3960 C C1  . OLA H  8  .   ? -19.178 -3.022  -17.609 1.00 6.48  1   H  1 
HETATM 3961 O O1  . OLA H  8  .   ? -20.022 -3.690  -17.015 1.00 6.55  1   H  1 
HETATM 3962 O O2  . OLA H  8  .   ? -18.001 -3.318  -17.642 1.00 5.43  1   H  1 
HETATM 3963 C C2  . OLA H  8  .   ? -19.575 -1.846  -18.298 1.00 7.68  1   H  1 
HETATM 3964 C C3  . OLA H  8  .   ? -20.963 -1.569  -18.245 1.00 8.85  1   H  1 
HETATM 3965 C C4  . OLA H  8  .   ? -21.226 -0.336  -18.938 1.00 10.91 1   H  1 
HETATM 3966 C C5  . OLA H  8  .   ? -22.589 0.075   -18.851 1.00 11.79 1   H  1 
HETATM 3967 C C6  . OLA H  8  .   ? -22.733 1.335   -19.508 1.00 12.68 1   H  1 
HETATM 3968 C C7  . OLA H  8  .   ? -24.049 1.799   -19.419 1.00 12.70 1   H  1 
HETATM 3969 C C8  . OLA H  8  .   ? -24.110 3.064   -20.025 1.00 12.98 1   H  1 
HETATM 3970 C C9  . OLA H  8  .   ? -25.310 3.558   -20.047 1.00 11.79 1   H  1 
HETATM 3971 C C10 . OLA H  8  .   ? -25.602 4.700   -20.462 1.00 10.58 1   H  1 
HETATM 3972 C C11 . OLA H  8  .   ? -26.727 5.161   -20.656 1.00 10.43 1   H  1 
HETATM 3973 C C12 . OLA H  8  .   ? -26.750 6.477   -21.055 1.00 10.15 1   H  1 
HETATM 3974 C C13 . OLA H  8  .   ? -28.072 6.813   -21.326 1.00 9.79  1   H  1 
HETATM 3975 C C14 . OLA H  8  .   ? -28.189 8.185   -21.687 1.00 8.95  1   H  1 
HETATM 3976 C C15 . OLA H  8  .   ? -29.518 8.452   -22.027 1.00 9.01  1   H  1 
HETATM 3977 C C16 . OLA H  8  .   ? -29.711 9.836   -22.341 1.00 8.35  1   H  1 
HETATM 3978 C C17 . OLA H  8  .   ? -31.032 10.072  -22.784 1.00 7.01  1   H  1 
HETATM 3979 C C18 . OLA H  8  .   ? -31.300 11.450  -23.118 1.00 6.38  1   H  1 
HETATM 3980 C C1  . OLA I  9  .   ? -23.511 -2.631  -12.987 1.00 7.42  1   I  1 
HETATM 3981 O O1  . OLA I  9  .   ? -22.423 -2.491  -12.463 1.00 7.89  1   I  1 
HETATM 3982 O O2  . OLA I  9  .   ? -24.230 -3.597  -12.752 1.00 6.59  1   I  1 
HETATM 3983 C C2  . OLA I  9  .   ? -23.924 -1.645  -13.915 1.00 8.78  1   I  1 
HETATM 3984 C C3  . OLA I  9  .   ? -25.311 -1.436  -14.014 1.00 9.58  1   I  1 
HETATM 3985 C C4  . OLA I  9  .   ? -25.508 -0.320  -14.895 1.00 11.25 1   I  1 
HETATM 3986 C C5  . OLA I  9  .   ? -26.861 0.012   -15.112 1.00 10.81 1   I  1 
HETATM 3987 C C6  . OLA I  9  .   ? -26.896 1.162   -15.967 1.00 11.75 1   I  1 
HETATM 3988 C C7  . OLA I  9  .   ? -28.237 1.505   -16.298 1.00 12.18 1   I  1 
HETATM 3989 C C8  . OLA I  9  .   ? -28.223 2.664   -17.102 1.00 12.95 1   I  1 
HETATM 3990 C C9  . OLA I  9  .   ? -29.411 3.004   -17.507 1.00 12.18 1   I  1 
HETATM 3991 C C10 . OLA I  9  .   ? -29.722 3.993   -18.171 1.00 11.45 1   I  1 
HETATM 3992 C C11 . OLA I  9  .   ? -30.838 4.239   -18.637 1.00 11.64 1   I  1 
HETATM 3993 C C12 . OLA I  9  .   ? -30.980 5.463   -19.241 1.00 10.93 1   I  1 
HETATM 3994 C C13 . OLA I  9  .   ? -32.258 5.504   -19.823 1.00 10.45 1   I  1 
HETATM 3995 C C14 . OLA I  9  .   ? -32.496 6.749   -20.427 1.00 9.68  1   I  1 
HETATM 3996 C C15 . OLA I  9  .   ? -33.769 6.719   -21.073 1.00 9.88  1   I  1 
HETATM 3997 C C16 . OLA I  9  .   ? -34.075 7.967   -21.687 1.00 9.00  1   I  1 
HETATM 3998 C C17 . OLA I  9  .   ? -35.326 7.902   -22.360 1.00 7.04  1   I  1 
HETATM 3999 C C18 . OLA I  9  .   ? -35.692 9.139   -23.035 1.00 5.76  1   I  1 
HETATM 4000 C C1  . OLA J  10 .   ? -23.820 -4.887  -17.685 1.00 6.64  1   J  1 
HETATM 4001 O O1  . OLA J  10 .   ? -24.753 -5.593  -17.293 1.00 6.49  1   J  1 
HETATM 4002 O O2  . OLA J  10 .   ? -22.672 -5.067  -17.353 1.00 5.06  1   J  1 
HETATM 4003 C C2  . OLA J  10 .   ? -24.069 -3.795  -18.553 1.00 6.94  1   J  1 
HETATM 4004 C C3  . OLA J  10 .   ? -25.437 -3.591  -18.819 1.00 7.64  1   J  1 
HETATM 4005 C C4  . OLA J  10 .   ? -25.560 -2.441  -19.668 1.00 8.75  1   J  1 
HETATM 4006 C C5  . OLA J  10 .   ? -26.913 -2.132  -19.953 1.00 8.93  1   J  1 
HETATM 4007 C C6  . OLA J  10 .   ? -26.937 -0.925  -20.727 1.00 9.86  1   J  1 
HETATM 4008 C C7  . OLA J  10 .   ? -28.246 -0.548  -21.026 1.00 9.55  1   J  1 
HETATM 4009 C C8  . OLA J  10 .   ? -28.186 0.665   -21.705 1.00 10.68 1   J  1 
HETATM 4010 C C9  . OLA J  10 .   ? -29.349 1.093   -22.067 1.00 9.75  1   J  1 
HETATM 4011 C C10 . OLA J  10 .   ? -29.554 2.177   -22.571 1.00 9.53  1   J  1 
HETATM 4012 C C11 . OLA J  10 .   ? -30.507 2.721   -23.039 1.00 9.66  1   J  1 
HETATM 4013 C C12 . OLA J  10 .   ? -30.381 4.039   -23.287 1.00 9.23  1   J  1 
HETATM 4014 C C13 . OLA J  10 .   ? -31.437 4.454   -24.041 1.00 8.68  1   J  1 
HETATM 4015 C C14 . OLA J  10 .   ? -31.437 5.845   -24.181 1.00 8.18  1   J  1 
HETATM 4016 C C15 . OLA J  10 .   ? -32.232 6.216   -25.261 1.00 8.19  1   J  1 
HETATM 4017 C C16 . OLA J  10 .   ? -32.437 7.625   -25.307 1.00 7.59  1   J  1 
HETATM 4018 C C17 . OLA J  10 .   ? -32.964 8.014   -26.566 1.00 6.14  1   J  1 
HETATM 4019 C C18 . OLA J  10 .   ? -33.458 9.376   -26.619 1.00 5.80  1   J  1 
HETATM 4020 C C1  . OLA K  11 .   ? -23.570 11.326  -1.099  1.00 5.37  1   K  1 
HETATM 4021 O O1  . OLA K  11 .   ? -24.311 10.371  -0.829  1.00 6.04  1   K  1 
HETATM 4022 O O2  . OLA K  11 .   ? -22.577 11.609  -0.434  1.00 4.87  1   K  1 
HETATM 4023 C C2  . OLA K  11 .   ? -23.891 12.157  -2.203  1.00 5.82  1   K  1 
HETATM 4024 C C3  . OLA K  11 .   ? -25.180 12.722  -2.116  1.00 6.45  1   K  1 
HETATM 4025 C C4  . OLA K  11 .   ? -25.452 13.416  -3.344  1.00 8.18  1   K  1 
HETATM 4026 C C5  . OLA K  11 .   ? -26.688 14.079  -3.313  1.00 8.09  1   K  1 
HETATM 4027 C C6  . OLA K  11 .   ? -26.880 14.763  -4.548  1.00 9.23  1   K  1 
HETATM 4028 C C7  . OLA K  11 .   ? -28.117 15.435  -4.569  1.00 8.60  1   K  1 
HETATM 4029 C C8  . OLA K  11 .   ? -28.237 16.161  -5.744  1.00 10.37 1   K  1 
HETATM 4030 C C9  . OLA K  11 .   ? -29.365 16.745  -5.866  1.00 8.62  1   K  1 
HETATM 4031 C C10 . OLA K  11 .   ? -29.778 17.565  -6.632  1.00 8.47  1   K  1 
HETATM 4032 C C11 . OLA K  11 .   ? -30.717 17.639  -7.348  1.00 8.87  1   K  1 
HETATM 4033 C C12 . OLA K  11 .   ? -31.121 18.835  -7.822  1.00 8.87  1   K  1 
HETATM 4034 C C13 . OLA K  11 .   ? -32.076 18.626  -8.806  1.00 9.26  1   K  1 
HETATM 4035 C C14 . OLA K  11 .   ? -32.646 19.838  -9.251  1.00 8.12  1   K  1 
HETATM 4036 C C15 . OLA K  11 .   ? -33.549 19.569  -10.284 1.00 8.53  1   K  1 
HETATM 4037 C C16 . OLA K  11 .   ? -34.212 20.756  -10.712 1.00 7.51  1   K  1 
HETATM 4038 C C17 . OLA K  11 .   ? -35.090 20.482  -11.820 1.00 6.40  1   K  1 
HETATM 4039 C C18 . OLA K  11 .   ? -35.798 21.637  -12.302 1.00 5.34  1   K  1 
HETATM 4040 C C1  . OLA L  12 .   ? -20.624 -4.821  -21.836 1.00 5.60  1   L  1 
HETATM 4041 O O1  . OLA L  12 .   ? -20.681 -5.654  -22.742 1.00 5.20  1   L  1 
HETATM 4042 O O2  . OLA L  12 .   ? -20.238 -5.085  -20.707 1.00 4.81  1   L  1 
HETATM 4043 C C2  . OLA L  12 .   ? -20.988 -3.492  -22.103 1.00 6.04  1   L  1 
HETATM 4044 C C3  . OLA L  12 .   ? -22.233 -3.371  -22.763 1.00 7.22  1   L  1 
HETATM 4045 C C4  . OLA L  12 .   ? -22.404 -2.004  -23.138 1.00 7.73  1   L  1 
HETATM 4046 C C5  . OLA L  12 .   ? -23.670 -1.766  -23.734 1.00 7.82  1   L  1 
HETATM 4047 C C6  . OLA L  12 .   ? -23.707 -0.394  -24.171 1.00 8.31  1   L  1 
HETATM 4048 C C7  . OLA L  12 .   ? -24.943 -0.082  -24.704 1.00 7.86  1   L  1 
HETATM 4049 C C8  . OLA L  12 .   ? -24.897 1.227   -25.194 1.00 8.55  1   L  1 
HETATM 4050 C C9  . OLA L  12 .   ? -26.002 1.601   -25.656 1.00 8.14  1   L  1 
HETATM 4051 C C10 . OLA L  12 .   ? -26.276 2.675   -26.167 1.00 8.30  1   L  1 
HETATM 4052 C C11 . OLA L  12 .   ? -27.376 3.032   -26.529 1.00 8.18  1   L  1 
HETATM 4053 C C12 . OLA L  12 .   ? -27.480 4.242   -27.133 1.00 8.04  1   L  1 
HETATM 4054 C C13 . OLA L  12 .   ? -28.808 4.390   -27.527 1.00 7.64  1   L  1 
HETATM 4055 C C14 . OLA L  12 .   ? -29.001 5.581   -28.255 1.00 7.24  1   L  1 
HETATM 4056 C C15 . OLA L  12 .   ? -30.330 5.607   -28.701 1.00 7.20  1   L  1 
HETATM 4057 C C16 . OLA L  12 .   ? -30.579 6.753   -29.530 1.00 6.81  1   L  1 
HETATM 4058 C C17 . OLA L  12 .   ? -31.923 6.721   -30.036 1.00 5.18  1   L  1 
HETATM 4059 C C18 . OLA L  12 .   ? -32.236 7.826   -30.904 1.00 4.52  1   L  1 
HETATM 4060 C C1  . OLA M  13 .   ? -17.705 10.719  -3.408  1.00 6.68  1   M  1 
HETATM 4061 O O1  . OLA M  13 .   ? -17.185 9.848   -4.086  1.00 6.59  1   M  1 
HETATM 4062 O O2  . OLA M  13 .   ? -17.233 11.122  -2.346  1.00 5.38  1   M  1 
HETATM 4063 C C2  . OLA M  13 .   ? -18.886 11.310  -3.880  1.00 6.71  1   M  1 
HETATM 4064 C C3  . OLA M  13 .   ? -18.704 12.117  -5.004  1.00 7.76  1   M  1 
HETATM 4065 C C4  . OLA M  13 .   ? -19.971 12.653  -5.413  1.00 8.64  1   M  1 
HETATM 4066 C C5  . OLA M  13 .   ? -19.876 13.440  -6.600  1.00 8.74  1   M  1 
HETATM 4067 C C6  . OLA M  13 .   ? -21.169 13.911  -6.926  1.00 9.66  1   M  1 
HETATM 4068 C C7  . OLA M  13 .   ? -21.122 14.677  -8.116  1.00 9.53  1   M  1 
HETATM 4069 C C8  . OLA M  13 .   ? -22.420 15.131  -8.392  1.00 11.01 1   M  1 
HETATM 4070 C C9  . OLA M  13 .   ? -22.504 15.807  -9.487  1.00 9.96  1   M  1 
HETATM 4071 C C10 . OLA M  13 .   ? -23.511 16.318  -9.937  1.00 9.65  1   M  1 
HETATM 4072 C C11 . OLA M  13 .   ? -23.642 17.004  -10.943 1.00 9.62  1   M  1 
HETATM 4073 C C12 . OLA M  13 .   ? -24.910 17.453  -11.189 1.00 9.10  1   M  1 
HETATM 4074 C C13 . OLA M  13 .   ? -24.888 18.293  -12.298 1.00 9.07  1   M  1 
HETATM 4075 C C14 . OLA M  13 .   ? -26.150 18.839  -12.511 1.00 8.21  1   M  1 
HETATM 4076 C C15 . OLA M  13 .   ? -26.104 19.671  -13.646 1.00 8.67  1   M  1 
HETATM 4077 C C16 . OLA M  13 .   ? -27.387 20.241  -13.894 1.00 7.77  1   M  1 
HETATM 4078 C C17 . OLA M  13 .   ? -27.377 20.993  -15.115 1.00 6.20  1   M  1 
HETATM 4079 C C18 . OLA M  13 .   ? -28.663 21.584  -15.430 1.00 5.59  1   M  1 
HETATM 4080 C C1  . OLA N  14 .   ? -10.758 2.000   -17.405 1.00 7.04  1   N  1 
HETATM 4081 O O1  . OLA N  14 .   ? -11.465 2.138   -16.417 1.00 6.89  1   N  1 
HETATM 4082 O O2  . OLA N  14 .   ? -10.184 0.948   -17.702 1.00 5.48  1   N  1 
HETATM 4083 C C2  . OLA N  14 .   ? -10.624 3.095   -18.276 1.00 7.11  1   N  1 
HETATM 4084 C C3  . OLA N  14 .   ? -11.787 3.353   -19.017 1.00 7.63  1   N  1 
HETATM 4085 C C4  . OLA N  14 .   ? -11.578 4.548   -19.779 1.00 7.20  1   N  1 
HETATM 4086 C C5  . OLA N  14 .   ? -12.684 4.866   -20.611 1.00 7.76  1   N  1 
HETATM 4087 C C6  . OLA N  14 .   ? -12.430 6.136   -21.223 1.00 7.19  1   N  1 
HETATM 4088 C C7  . OLA N  14 .   ? -13.468 6.507   -22.059 1.00 7.02  1   N  1 
HETATM 4089 C C8  . OLA N  14 .   ? -13.208 7.809   -22.545 1.00 7.53  1   N  1 
HETATM 4090 C C9  . OLA N  14 .   ? -14.097 8.227   -23.328 1.00 7.19  1   N  1 
HETATM 4091 C C10 . OLA N  14 .   ? -14.171 9.347   -23.837 1.00 7.16  1   N  1 
HETATM 4092 C C11 . OLA N  14 .   ? -14.960 9.729   -24.657 1.00 7.38  1   N  1 
HETATM 4093 C C12 . OLA N  14 .   ? -14.923 11.059  -25.000 1.00 6.87  1   N  1 
HETATM 4094 C C13 . OLA N  14 .   ? -15.855 11.266  -26.003 1.00 7.08  1   N  1 
HETATM 4095 C C14 . OLA N  14 .   ? -15.950 12.619  -26.368 1.00 6.32  1   N  1 
HETATM 4096 C C15 . OLA N  14 .   ? -16.736 12.720  -27.527 1.00 6.48  1   N  1 
HETATM 4097 C C16 . OLA N  14 .   ? -16.975 14.065  -27.884 1.00 5.76  1   N  1 
HETATM 4098 C C17 . OLA N  14 .   ? -17.598 14.126  -29.162 1.00 4.43  1   N  1 
HETATM 4099 C C18 . OLA N  14 .   ? -18.020 15.453  -29.527 1.00 4.16  1   N  1 
HETATM 4100 C C1  . OLA O  15 .   ? -16.021 3.084   -13.168 1.00 7.74  1   O  1 
HETATM 4101 O O1  . OLA O  15 .   ? -16.393 1.910   -13.199 1.00 7.44  1   O  1 
HETATM 4102 O O2  . OLA O  15 .   ? -15.235 3.505   -12.320 1.00 6.88  1   O  1 
HETATM 4103 C C2  . OLA O  15 .   ? -16.500 4.005   -14.140 1.00 8.67  1   O  1 
HETATM 4104 C C3  . OLA O  15 .   ? -17.506 3.496   -14.991 1.00 8.90  1   O  1 
HETATM 4105 C C4  . OLA O  15 .   ? -17.820 4.497   -15.966 1.00 10.08 1   O  1 
HETATM 4106 C C5  . OLA O  15 .   ? -18.835 4.085   -16.865 1.00 9.84  1   O  1 
HETATM 4107 C C6  . OLA O  15 .   ? -19.011 5.101   -17.860 1.00 10.74 1   O  1 
HETATM 4108 C C7  . OLA O  15 .   ? -19.967 4.728   -18.825 1.00 10.44 1   O  1 
HETATM 4109 C C8  . OLA O  15 .   ? -20.062 5.745   -19.791 1.00 11.17 1   O  1 
HETATM 4110 C C9  . OLA O  15 .   ? -20.878 5.465   -20.766 1.00 10.37 1   O  1 
HETATM 4111 C C10 . OLA O  15 .   ? -21.150 6.177   -21.720 1.00 9.80  1   O  1 
HETATM 4112 C C11 . OLA O  15 .   ? -21.831 5.956   -22.727 1.00 9.79  1   O  1 
HETATM 4113 C C12 . OLA O  15 .   ? -22.025 7.033   -23.542 1.00 9.65  1   O  1 
HETATM 4114 C C13 . OLA O  15 .   ? -22.688 6.670   -24.729 1.00 9.26  1   O  1 
HETATM 4115 C C14 . OLA O  15 .   ? -22.910 7.799   -25.520 1.00 8.54  1   O  1 
HETATM 4116 C C15 . OLA O  15 .   ? -23.437 7.424   -26.764 1.00 8.54  1   O  1 
HETATM 4117 C C16 . OLA O  15 .   ? -23.689 8.586   -27.577 1.00 7.71  1   O  1 
HETATM 4118 C C17 . OLA O  15 .   ? -24.168 8.219   -28.890 1.00 6.42  1   O  1 
HETATM 4119 C C18 . OLA O  15 .   ? -24.497 9.374   -29.705 1.00 5.31  1   O  1 
HETATM 4120 C C1  . OLA P  16 .   ? -10.712 6.340   -14.483 1.00 8.25  1   P  1 
HETATM 4121 O O1  . OLA P  16 .   ? -10.953 5.138   -14.572 1.00 7.47  1   P  1 
HETATM 4122 O O2  . OLA P  16 .   ? -9.868  6.803   -13.735 1.00 6.75  1   P  1 
HETATM 4123 C C2  . OLA P  16 .   ? -11.419 7.266   -15.296 1.00 8.27  1   P  1 
HETATM 4124 C C3  . OLA P  16 .   ? -12.433 6.700   -16.089 1.00 9.00  1   P  1 
HETATM 4125 C C4  . OLA P  16 .   ? -13.027 7.750   -16.856 1.00 9.37  1   P  1 
HETATM 4126 C C5  . OLA P  16 .   ? -14.099 7.332   -17.652 1.00 9.92  1   P  1 
HETATM 4127 C C6  . OLA P  16 .   ? -14.608 8.464   -18.353 1.00 10.09 1   P  1 
HETATM 4128 C C7  . OLA P  16 .   ? -15.667 8.107   -19.187 1.00 9.49  1   P  1 
HETATM 4129 C C8  . OLA P  16 .   ? -16.141 9.255   -19.837 1.00 10.61 1   P  1 
HETATM 4130 C C9  . OLA P  16 .   ? -17.028 8.981   -20.732 1.00 9.65  1   P  1 
HETATM 4131 C C10 . OLA P  16 .   ? -17.619 9.764   -21.436 1.00 9.31  1   P  1 
HETATM 4132 C C11 . OLA P  16 .   ? -18.260 9.556   -22.446 1.00 9.40  1   P  1 
HETATM 4133 C C12 . OLA P  16 .   ? -18.849 10.635  -23.022 1.00 8.76  1   P  1 
HETATM 4134 C C13 . OLA P  16 .   ? -19.314 10.296  -24.299 1.00 8.67  1   P  1 
HETATM 4135 C C14 . OLA P  16 .   ? -19.931 11.400  -24.916 1.00 8.33  1   P  1 
HETATM 4136 C C15 . OLA P  16 .   ? -20.262 11.096  -26.264 1.00 8.34  1   P  1 
HETATM 4137 C C16 . OLA P  16 .   ? -20.918 12.202  -26.890 1.00 8.12  1   P  1 
HETATM 4138 C C17 . OLA P  16 .   ? -21.172 11.935  -28.270 1.00 6.37  1   P  1 
HETATM 4139 C C18 . OLA P  16 .   ? -21.918 13.004  -28.936 1.00 5.72  1   P  1 
HETATM 4140 C C1  . OLA Q  17 .   ? -15.398 15.209  -3.585  1.00 4.37  1   Q  1 
HETATM 4141 O O1  . OLA Q  17 .   ? -15.730 14.027  -3.627  1.00 4.66  1   Q  1 
HETATM 4142 O O2  . OLA Q  17 .   ? -14.999 15.764  -2.561  1.00 3.83  1   Q  1 
HETATM 4143 C C2  . OLA Q  17 .   ? -15.540 15.995  -4.749  1.00 4.79  1   Q  1 
HETATM 4144 C C3  . OLA Q  17 .   ? -16.876 16.298  -5.057  1.00 5.50  1   Q  1 
HETATM 4145 C C4  . OLA Q  17 .   ? -16.906 17.062  -6.260  1.00 6.13  1   Q  1 
HETATM 4146 C C5  . OLA Q  17 .   ? -18.217 17.480  -6.598  1.00 5.99  1   Q  1 
HETATM 4147 C C6  . OLA Q  17 .   ? -18.155 18.282  -7.779  1.00 6.43  1   Q  1 
HETATM 4148 C C7  . OLA Q  17 .   ? -19.434 18.723  -8.136  1.00 6.38  1   Q  1 
HETATM 4149 C C8  . OLA Q  17 .   ? -19.329 19.531  -9.278  1.00 7.63  1   Q  1 
HETATM 4150 C C9  . OLA Q  17 .   ? -20.466 19.992  -9.664  1.00 7.14  1   Q  1 
HETATM 4151 C C10 . OLA Q  17 .   ? -20.678 20.698  -10.628 1.00 7.11  1   Q  1 
HETATM 4152 C C11 . OLA Q  17 .   ? -21.740 21.125  -11.030 1.00 7.51  1   Q  1 
HETATM 4153 C C12 . OLA Q  17 .   ? -21.704 21.836  -12.197 1.00 7.29  1   Q  1 
HETATM 4154 C C13 . OLA Q  17 .   ? -22.985 22.244  -12.493 1.00 7.58  1   Q  1 
HETATM 4155 C C14 . OLA Q  17 .   ? -23.041 22.860  -13.747 1.00 6.99  1   Q  1 
HETATM 4156 C C15 . OLA Q  17 .   ? -24.362 23.254  -14.000 1.00 7.34  1   Q  1 
HETATM 4157 C C16 . OLA Q  17 .   ? -24.515 23.773  -15.318 1.00 6.76  1   Q  1 
HETATM 4158 C C17 . OLA Q  17 .   ? -25.886 24.147  -15.563 1.00 5.73  1   Q  1 
HETATM 4159 C C18 . OLA Q  17 .   ? -26.156 24.645  -16.901 1.00 4.68  1   Q  1 
HETATM 4160 C C1  . OLA R  18 .   ? -12.509 7.794   -11.405 1.00 8.09  1   R  1 
HETATM 4161 O O1  . OLA R  18 .   ? -13.283 6.925   -11.026 1.00 6.82  1   R  1 
HETATM 4162 O O2  . OLA R  18 .   ? -11.364 7.863   -10.999 1.00 6.07  1   R  1 
HETATM 4163 C C2  . OLA R  18 .   ? -12.934 8.774   -12.340 1.00 7.49  1   R  1 
HETATM 4164 C C3  . OLA R  18 .   ? -14.251 8.623   -12.806 1.00 8.16  1   R  1 
HETATM 4165 C C4  . OLA R  18 .   ? -14.512 9.677   -13.742 1.00 8.27  1   R  1 
HETATM 4166 C C5  . OLA R  18 .   ? -15.801 9.619   -14.306 1.00 9.06  1   R  1 
HETATM 4167 C C6  . OLA R  18 .   ? -15.947 10.741  -15.194 1.00 9.14  1   R  1 
HETATM 4168 C C7  . OLA R  18 .   ? -17.174 10.707  -15.866 1.00 9.32  1   R  1 
HETATM 4169 C C8  . OLA R  18 .   ? -17.249 11.827  -16.708 1.00 10.16 1   R  1 
HETATM 4170 C C9  . OLA R  18 .   ? -18.294 11.859  -17.420 1.00 9.41  1   R  1 
HETATM 4171 C C10 . OLA R  18 .   ? -18.733 12.614  -18.212 1.00 9.14  1   R  1 
HETATM 4172 C C11 . OLA R  18 .   ? -18.659 13.062  -19.295 1.00 9.12  1   R  1 
HETATM 4173 C C12 . OLA R  18 .   ? -19.745 13.628  -19.872 1.00 8.29  1   R  1 
HETATM 4174 C C13 . OLA R  18 .   ? -19.471 13.995  -21.178 1.00 8.16  1   R  1 
HETATM 4175 C C14 . OLA R  18 .   ? -20.636 14.427  -21.837 1.00 7.44  1   R  1 
HETATM 4176 C C15 . OLA R  18 .   ? -20.332 14.843  -23.158 1.00 7.90  1   R  1 
HETATM 4177 C C16 . OLA R  18 .   ? -21.529 15.212  -23.862 1.00 7.37  1   R  1 
HETATM 4178 C C17 . OLA R  18 .   ? -21.230 15.735  -25.155 1.00 6.32  1   R  1 
HETATM 4179 C C18 . OLA R  18 .   ? -22.424 16.200  -25.857 1.00 5.88  1   R  1 
HETATM 4180 C C1  . OLA S  19 .   ? -13.417 12.172  -6.723  1.00 5.21  1   S  1 
HETATM 4181 O O1  . OLA S  19 .   ? -12.535 11.756  -7.455  1.00 4.74  1   S  1 
HETATM 4182 O O2  . OLA S  19 .   ? -13.427 11.958  -5.516  1.00 4.48  1   S  1 
HETATM 4183 C C2  . OLA S  19 .   ? -14.492 12.901  -7.271  1.00 5.66  1   S  1 
HETATM 4184 C C3  . OLA S  19 .   ? -14.330 13.310  -8.597  1.00 5.99  1   S  1 
HETATM 4185 C C4  . OLA S  19 .   ? -15.558 13.869  -9.028  1.00 6.13  1   S  1 
HETATM 4186 C C5  . OLA S  19 .   ? -15.515 14.451  -10.314 1.00 6.60  1   S  1 
HETATM 4187 C C6  . OLA S  19 .   ? -16.827 14.917  -10.597 1.00 6.39  1   S  1 
HETATM 4188 C C7  . OLA S  19 .   ? -16.854 15.628  -11.810 1.00 6.33  1   S  1 
HETATM 4189 C C8  . OLA S  19 .   ? -18.177 16.084  -12.001 1.00 7.33  1   S  1 
HETATM 4190 C C9  . OLA S  19 .   ? -18.313 16.790  -13.060 1.00 7.01  1   S  1 
HETATM 4191 C C10 . OLA S  19 .   ? -19.345 17.324  -13.462 1.00 7.18  1   S  1 
HETATM 4192 C C11 . OLA S  19 .   ? -19.465 18.021  -14.462 1.00 7.19  1   S  1 
HETATM 4193 C C12 . OLA S  19 .   ? -20.711 18.481  -14.764 1.00 7.25  1   S  1 
HETATM 4194 C C13 . OLA S  19 .   ? -20.643 19.143  -15.993 1.00 7.20  1   S  1 
HETATM 4195 C C14 . OLA S  19 .   ? -21.913 19.571  -16.416 1.00 7.12  1   S  1 
HETATM 4196 C C15 . OLA S  19 .   ? -21.792 20.140  -17.701 1.00 7.29  1   S  1 
HETATM 4197 C C16 . OLA S  19 .   ? -23.072 20.591  -18.173 1.00 6.97  1   S  1 
HETATM 4198 C C17 . OLA S  19 .   ? -22.926 21.200  -19.445 1.00 5.75  1   S  1 
HETATM 4199 C C18 . OLA S  19 .   ? -24.172 21.763  -19.960 1.00 4.75  1   S  1 
HETATM 4200 C C1  . OLA T  20 .   ? -10.309 11.245  -10.579 1.00 6.48  1   T  1 
HETATM 4201 O O1  . OLA T  20 .   ? -10.663 10.797  -9.484  1.00 5.73  1   T  1 
HETATM 4202 O O2  . OLA T  20 .   ? -9.191  11.053  -11.052 1.00 4.95  1   T  1 
HETATM 4203 C C2  . OLA T  20 .   ? -11.254 11.998  -11.281 1.00 6.09  1   T  1 
HETATM 4204 C C3  . OLA T  20 .   ? -10.970 12.228  -12.634 1.00 7.05  1   T  1 
HETATM 4205 C C4  . OLA T  20 .   ? -12.028 12.980  -13.171 1.00 6.89  1   T  1 
HETATM 4206 C C5  . OLA T  20 .   ? -11.943 13.152  -14.575 1.00 6.80  1   T  1 
HETATM 4207 C C6  . OLA T  20 .   ? -13.047 13.932  -15.026 1.00 7.62  1   T  1 
HETATM 4208 C C7  . OLA T  20 .   ? -13.024 14.092  -16.416 1.00 7.04  1   T  1 
HETATM 4209 C C8  . OLA T  20 .   ? -14.067 14.894  -16.805 1.00 8.05  1   T  1 
HETATM 4210 C C9  . OLA T  20 .   ? -14.131 15.070  -18.055 1.00 7.47  1   T  1 
HETATM 4211 C C10 . OLA T  20 .   ? -14.814 15.687  -18.778 1.00 7.46  1   T  1 
HETATM 4212 C C11 . OLA T  20 .   ? -15.824 16.208  -19.035 1.00 7.67  1   T  1 
HETATM 4213 C C12 . OLA T  20 .   ? -15.982 16.762  -20.274 1.00 7.37  1   T  1 
HETATM 4214 C C13 . OLA T  20 .   ? -17.214 17.363  -20.370 1.00 7.88  1   T  1 
HETATM 4215 C C14 . OLA T  20 .   ? -17.392 17.925  -21.637 1.00 7.35  1   T  1 
HETATM 4216 C C15 . OLA T  20 .   ? -18.658 18.515  -21.718 1.00 8.02  1   T  1 
HETATM 4217 C C16 . OLA T  20 .   ? -18.868 19.048  -23.028 1.00 7.48  1   T  1 
HETATM 4218 C C17 . OLA T  20 .   ? -20.154 19.660  -23.122 1.00 6.29  1   T  1 
HETATM 4219 C C18 . OLA T  20 .   ? -20.453 20.187  -24.456 1.00 5.59  1   T  1 
HETATM 4220 C C1  . OLA U  21 .   ? -18.755 17.649  -1.349  1.00 3.19  1   U  1 
HETATM 4221 O O1  . OLA U  21 .   ? -18.555 16.454  -1.495  1.00 3.24  1   U  1 
HETATM 4222 O O2  . OLA U  21 .   ? -18.085 18.363  -0.601  1.00 2.65  1   U  1 
HETATM 4223 C C2  . OLA U  21 .   ? -19.820 18.234  -2.082  1.00 3.68  1   U  1 
HETATM 4224 C C3  . OLA U  21 .   ? -19.486 19.372  -2.847  1.00 4.02  1   U  1 
HETATM 4225 C C4  . OLA U  21 .   ? -20.641 19.780  -3.552  1.00 4.23  1   U  1 
HETATM 4226 C C5  . OLA U  21 .   ? -20.401 20.880  -4.413  1.00 4.23  1   U  1 
HETATM 4227 C C6  . OLA U  21 .   ? -21.612 21.199  -5.099  1.00 4.48  1   U  1 
HETATM 4228 C C7  . OLA U  21 .   ? -21.421 22.254  -6.001  1.00 4.03  1   U  1 
HETATM 4229 C C8  . OLA U  21 .   ? -22.612 22.562  -6.639  1.00 4.53  1   U  1 
HETATM 4230 C C9  . OLA U  21 .   ? -22.475 23.556  -7.436  1.00 4.10  1   U  1 
HETATM 4231 C C10 . OLA U  21 .   ? -23.160 24.157  -8.169  1.00 3.96  1   U  1 
HETATM 4232 C C11 . OLA U  21 .   ? -24.163 24.256  -8.749  1.00 4.44  1   U  1 
HETATM 4233 C C12 . OLA U  21 .   ? -24.344 25.345  -9.555  1.00 4.40  1   U  1 
HETATM 4234 C C13 . OLA U  21 .   ? -25.611 25.310  -10.089 1.00 4.68  1   U  1 
HETATM 4235 C C14 . OLA U  21 .   ? -25.846 26.424  -10.909 1.00 4.29  1   U  1 
HETATM 4236 C C15 . OLA U  21 .   ? -27.200 26.408  -11.317 1.00 4.58  1   U  1 
HETATM 4237 C C16 . OLA U  21 .   ? -27.500 27.530  -12.163 1.00 4.13  1   U  1 
HETATM 4238 C C17 . OLA U  21 .   ? -28.915 27.574  -12.482 1.00 3.55  1   U  1 
HETATM 4239 C C18 . OLA U  21 .   ? -29.286 28.625  -13.412 1.00 3.35  1   U  1 
HETATM 4240 C C1  . OLA V  22 .   ? -7.751  8.832   -16.007 1.00 4.69  1   V  1 
HETATM 4241 O O1  . OLA V  22 .   ? -6.811  8.558   -16.742 1.00 3.42  1   V  1 
HETATM 4242 O O2  . OLA V  22 .   ? -7.761  8.513   -14.829 1.00 3.52  1   V  1 
HETATM 4243 C C2  . OLA V  22 .   ? -8.886  9.494   -16.518 1.00 4.24  1   V  1 
HETATM 4244 C C3  . OLA V  22 .   ? -8.593  10.513  -17.452 1.00 4.63  1   V  1 
HETATM 4245 C C4  . OLA V  22 .   ? -9.815  10.958  -18.060 1.00 4.60  1   V  1 
HETATM 4246 C C5  . OLA V  22 .   ? -9.616  11.997  -19.002 1.00 4.31  1   V  1 
HETATM 4247 C C6  . OLA V  22 .   ? -10.869 12.301  -19.596 1.00 4.57  1   V  1 
HETATM 4248 C C7  . OLA V  22 .   ? -10.715 13.331  -20.537 1.00 4.18  1   V  1 
HETATM 4249 C C8  . OLA V  22 .   ? -11.980 13.592  -21.084 1.00 5.05  1   V  1 
HETATM 4250 C C9  . OLA V  22 .   ? -11.982 14.482  -22.007 1.00 4.31  1   V  1 
HETATM 4251 C C10 . OLA V  22 .   ? -12.962 14.923  -22.619 1.00 5.21  1   V  1 
HETATM 4252 C C11 . OLA V  22 .   ? -13.043 15.733  -23.519 1.00 4.88  1   V  1 
HETATM 4253 C C12 . OLA V  22 .   ? -14.290 16.035  -23.983 1.00 5.27  1   V  1 
HETATM 4254 C C13 . OLA V  22 .   ? -14.179 16.907  -25.059 1.00 5.31  1   V  1 
HETATM 4255 C C14 . OLA V  22 .   ? -15.432 17.335  -25.515 1.00 5.47  1   V  1 
HETATM 4256 C C15 . OLA V  22 .   ? -15.257 18.125  -26.661 1.00 5.34  1   V  1 
HETATM 4257 C C16 . OLA V  22 .   ? -16.510 18.661  -27.116 1.00 5.25  1   V  1 
HETATM 4258 C C17 . OLA V  22 .   ? -16.332 19.410  -28.354 1.00 3.96  1   V  1 
HETATM 4259 C C18 . OLA V  22 .   ? -17.545 20.045  -28.833 1.00 4.12  1   V  1 
HETATM 4260 C C1  . OLA W  23 .   ? -11.704 16.758  -6.060  1.00 2.90  1   W  1 
HETATM 4261 O O1  . OLA W  23 .   ? -11.134 15.949  -6.768  1.00 2.86  1   W  1 
HETATM 4262 O O2  . OLA W  23 .   ? -11.713 16.684  -4.833  1.00 2.61  1   W  1 
HETATM 4263 C C2  . OLA W  23 .   ? -12.376 17.844  -6.662  1.00 3.19  1   W  1 
HETATM 4264 C C3  . OLA W  23 .   ? -12.876 17.584  -7.941  1.00 3.86  1   W  1 
HETATM 4265 C C4  . OLA W  23 .   ? -13.474 18.750  -8.457  1.00 4.03  1   W  1 
HETATM 4266 C C5  . OLA W  23 .   ? -14.173 18.545  -9.668  1.00 4.34  1   W  1 
HETATM 4267 C C6  . OLA W  23 .   ? -14.676 19.782  -10.127 1.00 4.51  1   W  1 
HETATM 4268 C C7  . OLA W  23 .   ? -15.516 19.630  -11.228 1.00 4.61  1   W  1 
HETATM 4269 C C8  . OLA W  23 .   ? -15.860 20.872  -11.706 1.00 4.92  1   W  1 
HETATM 4270 C C9  . OLA W  23 .   ? -16.725 20.832  -12.603 1.00 5.03  1   W  1 
HETATM 4271 C C10 . OLA W  23 .   ? -17.089 21.722  -13.348 1.00 4.90  1   W  1 
HETATM 4272 C C11 . OLA W  23 .   ? -18.101 21.885  -13.909 1.00 5.29  1   W  1 
HETATM 4273 C C12 . OLA W  23 .   ? -18.153 22.817  -14.888 1.00 4.98  1   W  1 
HETATM 4274 C C13 . OLA W  23 .   ? -19.453 22.972  -15.287 1.00 5.70  1   W  1 
HETATM 4275 C C14 . OLA W  23 .   ? -19.548 23.739  -16.437 1.00 5.41  1   W  1 
HETATM 4276 C C15 . OLA W  23 .   ? -20.880 23.940  -16.737 1.00 5.94  1   W  1 
HETATM 4277 C C16 . OLA W  23 .   ? -21.043 24.609  -17.965 1.00 5.96  1   W  1 
HETATM 4278 C C17 . OLA W  23 .   ? -22.426 24.864  -18.212 1.00 5.14  1   W  1 
HETATM 4279 C C18 . OLA W  23 .   ? -22.714 25.478  -19.508 1.00 4.24  1   W  1 
HETATM 4280 C C1  . OLA X  24 .   ? -9.475  15.529  -9.941  1.00 4.13  1   X  1 
HETATM 4281 O O1  . OLA X  24 .   ? -8.539  15.146  -10.619 1.00 3.21  1   X  1 
HETATM 4282 O O2  . OLA X  24 .   ? -9.435  15.555  -8.722  1.00 3.31  1   X  1 
HETATM 4283 C C2  . OLA X  24 .   ? -10.655 15.964  -10.576 1.00 4.11  1   X  1 
HETATM 4284 C C3  . OLA X  24 .   ? -10.450 16.708  -11.750 1.00 4.84  1   X  1 
HETATM 4285 C C4  . OLA X  24 .   ? -11.724 17.013  -12.294 1.00 5.16  1   X  1 
HETATM 4286 C C5  . OLA X  24 .   ? -11.654 17.800  -13.462 1.00 4.88  1   X  1 
HETATM 4287 C C6  . OLA X  24 .   ? -12.987 18.039  -13.889 1.00 5.07  1   X  1 
HETATM 4288 C C7  . OLA X  24 .   ? -13.025 18.840  -15.035 1.00 4.55  1   X  1 
HETATM 4289 C C8  . OLA X  24 .   ? -14.363 19.017  -15.396 1.00 5.82  1   X  1 
HETATM 4290 C C9  . OLA X  24 .   ? -14.501 19.736  -16.429 1.00 5.23  1   X  1 
HETATM 4291 C C10 . OLA X  24 .   ? -15.558 20.041  -16.968 1.00 5.36  1   X  1 
HETATM 4292 C C11 . OLA X  24 .   ? -15.730 20.791  -17.894 1.00 5.39  1   X  1 
HETATM 4293 C C12 . OLA X  24 .   ? -17.004 20.925  -18.367 1.00 5.76  1   X  1 
HETATM 4294 C C13 . OLA X  24 .   ? -16.992 21.884  -19.362 1.00 5.92  1   X  1 
HETATM 4295 C C14 . OLA X  24 .   ? -18.273 22.057  -19.910 1.00 5.64  1   X  1 
HETATM 4296 C C15 . OLA X  24 .   ? -18.220 23.082  -20.872 1.00 5.67  1   X  1 
HETATM 4297 C C16 . OLA X  24 .   ? -19.490 23.269  -21.510 1.00 5.54  1   X  1 
HETATM 4298 C C17 . OLA X  24 .   ? -19.408 24.318  -22.485 1.00 4.48  1   X  1 
HETATM 4299 C C18 . OLA X  24 .   ? -20.675 24.576  -23.205 1.00 4.39  1   X  1 
HETATM 4300 C C1  . OLA Y  25 .   ? -10.329 22.061  -5.453  1.00 1.84  1   Y  1 
HETATM 4301 O O1  . OLA Y  25 .   ? -10.941 22.387  -4.445  1.00 1.72  1   Y  1 
HETATM 4302 O O2  . OLA Y  25 .   ? -9.105  21.980  -5.489  1.00 1.60  1   Y  1 
HETATM 4303 C C2  . OLA Y  25 .   ? -11.057 21.848  -6.637  1.00 1.89  1   Y  1 
HETATM 4304 C C3  . OLA Y  25 .   ? -10.928 22.885  -7.583  1.00 2.14  1   Y  1 
HETATM 4305 C C4  . OLA Y  25 .   ? -11.998 22.782  -8.524  1.00 2.19  1   Y  1 
HETATM 4306 C C5  . OLA Y  25 .   ? -11.943 23.786  -9.521  1.00 2.33  1   Y  1 
HETATM 4307 C C6  . OLA Y  25 .   ? -13.148 23.723  -10.273 1.00 2.53  1   Y  1 
HETATM 4308 C C7  . OLA Y  25 .   ? -13.169 24.707  -11.265 1.00 2.47  1   Y  1 
HETATM 4309 C C8  . OLA Y  25 .   ? -14.414 24.665  -11.886 1.00 2.88  1   Y  1 
HETATM 4310 C C9  . OLA Y  25 .   ? -14.508 25.472  -12.857 1.00 2.62  1   Y  1 
HETATM 4311 C C10 . OLA Y  25 .   ? -15.478 25.629  -13.561 1.00 2.74  1   Y  1 
HETATM 4312 C C11 . OLA Y  25 .   ? -15.637 26.320  -14.526 1.00 2.79  1   Y  1 
HETATM 4313 C C12 . OLA Y  25 .   ? -16.866 26.270  -15.102 1.00 3.09  1   Y  1 
HETATM 4314 C C13 . OLA Y  25 .   ? -16.859 27.079  -16.226 1.00 2.95  1   Y  1 
HETATM 4315 C C14 . OLA Y  25 .   ? -18.102 27.072  -16.853 1.00 3.38  1   Y  1 
HETATM 4316 C C15 . OLA Y  25 .   ? -18.048 27.898  -17.974 1.00 3.51  1   Y  1 
HETATM 4317 C C16 . OLA Y  25 .   ? -19.317 27.963  -18.630 1.00 3.66  1   Y  1 
HETATM 4318 C C17 . OLA Y  25 .   ? -19.231 28.778  -19.790 1.00 3.05  1   Y  1 
HETATM 4319 C C18 . OLA Y  25 .   ? -20.514 29.006  -20.460 1.00 3.20  1   Y  1 
HETATM 4320 C C1  . OLA Z  26 .   ? -5.399  24.885  -9.902  1.00 1.86  1   Z  1 
HETATM 4321 O O1  . OLA Z  26 .   ? -4.388  25.111  -9.224  1.00 1.66  1   Z  1 
HETATM 4322 O O2  . OLA Z  26 .   ? -5.773  23.761  -10.142 1.00 1.66  1   Z  1 
HETATM 4323 C C2  . OLA Z  26 .   ? -6.111  25.983  -10.394 1.00 1.82  1   Z  1 
HETATM 4324 C C3  . OLA Z  26 .   ? -6.734  25.791  -11.639 1.00 1.96  1   Z  1 
HETATM 4325 C C4  . OLA Z  26 .   ? -7.407  26.990  -12.020 1.00 2.01  1   Z  1 
HETATM 4326 C C5  . OLA Z  26 .   ? -8.075  26.917  -13.271 1.00 2.11  1   Z  1 
HETATM 4327 C C6  . OLA Z  26 .   ? -8.718  28.156  -13.525 1.00 2.07  1   Z  1 
HETATM 4328 C C7  . OLA Z  26 .   ? -9.442  28.110  -14.716 1.00 2.08  1   Z  1 
HETATM 4329 C C8  . OLA Z  26 .   ? -10.004 29.355  -14.962 1.00 2.25  1   Z  1 
HETATM 4330 C C9  . OLA Z  26 .   ? -10.777 29.379  -15.937 1.00 1.94  1   Z  1 
HETATM 4331 C C10 . OLA Z  26 .   ? -11.328 30.240  -16.527 1.00 1.90  1   Z  1 
HETATM 4332 C C11 . OLA Z  26 .   ? -12.426 30.528  -16.870 1.00 2.04  1   Z  1 
HETATM 4333 C C12 . OLA Z  26 .   ? -12.624 31.373  -17.915 1.00 1.95  1   Z  1 
HETATM 4334 C C13 . OLA Z  26 .   ? -13.958 31.703  -18.028 1.00 2.01  1   Z  1 
HETATM 4335 C C14 . OLA Z  26 .   ? -14.218 32.384  -19.217 1.00 1.93  1   Z  1 
HETATM 4336 C C15 . OLA Z  26 .   ? -15.546 32.834  -19.234 1.00 2.06  1   Z  1 
HETATM 4337 C C16 . OLA Z  26 .   ? -15.865 33.454  -20.472 1.00 1.93  1   Z  1 
HETATM 4338 C C17 . OLA Z  26 .   ? -17.170 34.047  -20.446 1.00 1.78  1   Z  1 
HETATM 4339 C C18 . OLA Z  26 .   ? -17.597 34.596  -21.715 1.00 1.77  1   Z  1 
HETATM 4340 C C1  . OLA AA 27 .   ? -7.519  19.783  -9.478  1.00 1.92  1   AA 1 
HETATM 4341 O O1  . OLA AA 27 .   ? -6.715  19.182  -10.170 1.00 1.76  1   AA 1 
HETATM 4342 O O2  . OLA AA 27 .   ? -7.540  19.682  -8.251  1.00 1.67  1   AA 1 
HETATM 4343 C C2  . OLA AA 27 .   ? -8.474  20.618  -10.089 1.00 2.01  1   AA 1 
HETATM 4344 C C3  . OLA AA 27 .   ? -8.300  20.816  -11.461 1.00 2.16  1   AA 1 
HETATM 4345 C C4  . OLA AA 27 .   ? -9.369  21.625  -11.938 1.00 2.20  1   AA 1 
HETATM 4346 C C5  . OLA AA 27 .   ? -9.257  21.962  -13.303 1.00 2.28  1   AA 1 
HETATM 4347 C C6  . OLA AA 27 .   ? -10.380 22.772  -13.644 1.00 2.45  1   AA 1 
HETATM 4348 C C7  . OLA AA 27 .   ? -10.349 23.204  -14.989 1.00 2.50  1   AA 1 
HETATM 4349 C C8  . OLA AA 27 .   ? -11.454 24.022  -15.209 1.00 2.55  1   AA 1 
HETATM 4350 C C9  . OLA AA 27 .   ? -11.559 24.458  -16.403 1.00 2.40  1   AA 1 
HETATM 4351 C C10 . OLA AA 27 .   ? -12.444 25.149  -16.859 1.00 2.38  1   AA 1 
HETATM 4352 C C11 . OLA AA 27 .   ? -12.632 25.556  -17.978 1.00 2.48  1   AA 1 
HETATM 4353 C C12 . OLA AA 27 .   ? -13.752 26.295  -18.194 1.00 2.55  1   AA 1 
HETATM 4354 C C13 . OLA AA 27 .   ? -13.853 26.596  -19.543 1.00 2.50  1   AA 1 
HETATM 4355 C C14 . OLA AA 27 .   ? -14.980 27.371  -19.803 1.00 2.60  1   AA 1 
HETATM 4356 C C15 . OLA AA 27 .   ? -15.066 27.638  -21.186 1.00 2.75  1   AA 1 
HETATM 4357 C C16 . OLA AA 27 .   ? -16.200 28.437  -21.501 1.00 2.68  1   AA 1 
HETATM 4358 C C17 . OLA AA 27 .   ? -16.305 28.664  -22.915 1.00 2.39  1   AA 1 
HETATM 4359 C C18 . OLA AA 27 .   ? -17.428 29.497  -23.318 1.00 2.45  1   AA 1 
HETATM 4360 C C1  . OLA BA 28 .   ? -3.458  22.465  -13.360 1.00 1.86  1   BA 1 
HETATM 4361 O O1  . OLA BA 28 .   ? -3.425  22.335  -12.139 1.00 1.69  1   BA 1 
HETATM 4362 O O2  . OLA BA 28 .   ? -2.740  21.819  -14.105 1.00 1.58  1   BA 1 
HETATM 4363 C C2  . OLA BA 28 .   ? -4.341  23.416  -13.868 1.00 1.83  1   BA 1 
HETATM 4364 C C3  . OLA BA 28 .   ? -4.646  23.307  -15.225 1.00 1.93  1   BA 1 
HETATM 4365 C C4  . OLA BA 28 .   ? -5.585  24.316  -15.553 1.00 2.04  1   BA 1 
HETATM 4366 C C5  . OLA BA 28 .   ? -5.972  24.348  -16.902 1.00 2.11  1   BA 1 
HETATM 4367 C C6  . OLA BA 28 .   ? -6.925  25.406  -17.070 1.00 2.03  1   BA 1 
HETATM 4368 C C7  . OLA BA 28 .   ? -7.304  25.546  -18.401 1.00 2.09  1   BA 1 
HETATM 4369 C C8  . OLA BA 28 .   ? -8.231  26.578  -18.501 1.00 2.27  1   BA 1 
HETATM 4370 C C9  . OLA BA 28 .   ? -8.662  26.759  -19.666 1.00 2.06  1   BA 1 
HETATM 4371 C C10 . OLA BA 28 .   ? -9.426  27.452  -20.165 1.00 1.97  1   BA 1 
HETATM 4372 C C11 . OLA BA 28 .   ? -10.103 28.397  -20.265 1.00 1.99  1   BA 1 
HETATM 4373 C C12 . OLA BA 28 .   ? -10.785 28.602  -21.442 1.00 2.02  1   BA 1 
HETATM 4374 C C13 . OLA BA 28 .   ? -11.545 29.745  -21.365 1.00 2.06  1   BA 1 
HETATM 4375 C C14 . OLA BA 28 .   ? -12.225 29.959  -22.567 1.00 2.02  1   BA 1 
HETATM 4376 C C15 . OLA BA 28 .   ? -13.039 31.106  -22.479 1.00 2.16  1   BA 1 
HETATM 4377 C C16 . OLA BA 28 .   ? -13.741 31.349  -23.688 1.00 1.97  1   BA 1 
HETATM 4378 C C17 . OLA BA 28 .   ? -14.602 32.467  -23.580 1.00 1.80  1   BA 1 
HETATM 4379 C C18 . OLA BA 28 .   ? -15.372 32.761  -24.792 1.00 1.72  1   BA 1 
HETATM 4380 C C1  . OLA CA 29 .   ? -14.509 32.054  -1.592  1.00 1.55  1   CA 1 
HETATM 4381 O O1  . OLA CA 29 .   ? -14.211 30.950  -1.167  1.00 1.54  1   CA 1 
HETATM 4382 O O2  . OLA CA 29 .   ? -14.014 33.083  -1.136  1.00 1.43  1   CA 1 
HETATM 4383 C C2  . OLA CA 29 .   ? -15.443 32.130  -2.642  1.00 1.62  1   CA 1 
HETATM 4384 C C3  . OLA CA 29 .   ? -14.974 32.841  -3.760  1.00 1.73  1   CA 1 
HETATM 4385 C C4  . OLA CA 29 .   ? -16.014 32.882  -4.730  1.00 1.88  1   CA 1 
HETATM 4386 C C5  . OLA CA 29 .   ? -15.624 33.517  -5.926  1.00 1.89  1   CA 1 
HETATM 4387 C C6  . OLA CA 29 .   ? -16.725 33.516  -6.799  1.00 1.98  1   CA 1 
HETATM 4388 C C7  . OLA CA 29 .   ? -16.389 34.137  -7.988  1.00 1.90  1   CA 1 
HETATM 4389 C C8  . OLA CA 29 .   ? -17.503 34.133  -8.790  1.00 2.17  1   CA 1 
HETATM 4390 C C9  . OLA CA 29 .   ? -17.290 34.694  -9.913  1.00 1.98  1   CA 1 
HETATM 4391 C C10 . OLA CA 29 .   ? -17.970 34.862  -10.836 1.00 1.89  1   CA 1 
HETATM 4392 C C11 . OLA CA 29 .   ? -19.011 34.705  -11.329 1.00 2.03  1   CA 1 
HETATM 4393 C C12 . OLA CA 29 .   ? -19.187 35.204  -12.578 1.00 2.02  1   CA 1 
HETATM 4394 C C13 . OLA CA 29 .   ? -20.521 35.162  -12.905 1.00 1.97  1   CA 1 
HETATM 4395 C C14 . OLA CA 29 .   ? -20.751 35.739  -14.158 1.00 1.88  1   CA 1 
HETATM 4396 C C15 . OLA CA 29 .   ? -22.130 35.851  -14.380 1.00 2.05  1   CA 1 
HETATM 4397 C C16 . OLA CA 29 .   ? -22.388 36.521  -15.590 1.00 1.93  1   CA 1 
HETATM 4398 C C17 . OLA CA 29 .   ? -23.787 36.775  -15.735 1.00 1.77  1   CA 1 
HETATM 4399 C C18 . OLA CA 29 .   ? -24.140 37.444  -16.962 1.00 1.72  1   CA 1 
HETATM 4400 C C1  . OLA DA 30 .   ? -6.772  14.176  -13.550 1.00 2.41  1   DA 1 
HETATM 4401 O O1  . OLA DA 30 .   ? -6.693  13.064  -13.038 1.00 2.22  1   DA 1 
HETATM 4402 O O2  . OLA DA 30 .   ? -6.084  15.120  -13.170 1.00 1.87  1   DA 1 
HETATM 4403 C C2  . OLA DA 30 .   ? -7.687  14.331  -14.602 1.00 2.27  1   DA 1 
HETATM 4404 C C3  . OLA DA 30 .   ? -7.761  15.627  -15.134 1.00 2.55  1   DA 1 
HETATM 4405 C C4  . OLA DA 30 .   ? -8.753  15.646  -16.163 1.00 2.97  1   DA 1 
HETATM 4406 C C5  . OLA DA 30 .   ? -8.877  16.923  -16.776 1.00 2.83  1   DA 1 
HETATM 4407 C C6  . OLA DA 30 .   ? -9.907  16.874  -17.767 1.00 2.89  1   DA 1 
HETATM 4408 C C7  . OLA DA 30 .   ? -10.084 18.130  -18.408 1.00 2.84  1   DA 1 
HETATM 4409 C C8  . OLA DA 30 .   ? -11.105 18.041  -19.355 1.00 3.24  1   DA 1 
HETATM 4410 C C9  . OLA DA 30 .   ? -11.314 19.142  -19.971 1.00 2.91  1   DA 1 
HETATM 4411 C C10 . OLA DA 30 .   ? -12.125 19.415  -20.850 1.00 2.99  1   DA 1 
HETATM 4412 C C11 . OLA DA 30 .   ? -12.386 20.505  -21.354 1.00 3.04  1   DA 1 
HETATM 4413 C C12 . OLA DA 30 .   ? -13.303 20.532  -22.351 1.00 3.49  1   DA 1 
HETATM 4414 C C13 . OLA DA 30 .   ? -13.504 21.860  -22.767 1.00 3.36  1   DA 1 
HETATM 4415 C C14 . OLA DA 30 .   ? -14.429 21.951  -23.814 1.00 3.60  1   DA 1 
HETATM 4416 C C15 . OLA DA 30 .   ? -14.627 23.301  -24.147 1.00 3.37  1   DA 1 
HETATM 4417 C C16 . OLA DA 30 .   ? -15.543 23.430  -25.236 1.00 3.53  1   DA 1 
HETATM 4418 C C17 . OLA DA 30 .   ? -15.765 24.809  -25.573 1.00 2.81  1   DA 1 
HETATM 4419 C C18 . OLA DA 30 .   ? -16.694 25.032  -26.660 1.00 2.80  1   DA 1 
HETATM 4420 C C1  . OLA EA 31 .   ? -19.890 24.436  -2.043  1.00 1.73  1   EA 1 
HETATM 4421 O O1  . OLA EA 31 .   ? -20.625 23.691  -1.399  1.00 1.63  1   EA 1 
HETATM 4422 O O2  . OLA EA 31 .   ? -18.838 24.874  -1.579  1.00 1.51  1   EA 1 
HETATM 4423 C C2  . OLA EA 31 .   ? -20.303 24.865  -3.323  1.00 1.82  1   EA 1 
HETATM 4424 C C3  . OLA EA 31 .   ? -20.973 26.091  -3.325  1.00 1.93  1   EA 1 
HETATM 4425 C C4  . OLA EA 31 .   ? -21.484 26.343  -4.624  1.00 2.09  1   EA 1 
HETATM 4426 C C5  . OLA EA 31 .   ? -22.087 27.605  -4.735  1.00 2.08  1   EA 1 
HETATM 4427 C C6  . OLA EA 31 .   ? -22.668 27.760  -6.019  1.00 2.19  1   EA 1 
HETATM 4428 C C7  . OLA EA 31 .   ? -23.308 29.008  -6.143  1.00 2.20  1   EA 1 
HETATM 4429 C C8  . OLA EA 31 .   ? -23.925 29.111  -7.372  1.00 2.40  1   EA 1 
HETATM 4430 C C9  . OLA EA 31 .   ? -24.592 30.159  -7.532  1.00 2.22  1   EA 1 
HETATM 4431 C C10 . OLA EA 31 .   ? -25.239 30.601  -8.417  1.00 2.16  1   EA 1 
HETATM 4432 C C11 . OLA EA 31 .   ? -26.286 30.527  -8.931  1.00 2.39  1   EA 1 
HETATM 4433 C C12 . OLA EA 31 .   ? -26.593 31.448  -9.881  1.00 2.36  1   EA 1 
HETATM 4434 C C13 . OLA EA 31 .   ? -27.894 31.294  -10.312 1.00 2.42  1   EA 1 
HETATM 4435 C C14 . OLA EA 31 .   ? -28.215 32.247  -11.289 1.00 2.29  1   EA 1 
HETATM 4436 C C15 . OLA EA 31 .   ? -29.569 32.149  -11.661 1.00 2.41  1   EA 1 
HETATM 4437 C C16 . OLA EA 31 .   ? -29.906 33.178  -12.587 1.00 2.22  1   EA 1 
HETATM 4438 C C17 . OLA EA 31 .   ? -31.317 33.182  -12.858 1.00 1.91  1   EA 1 
HETATM 4439 C C18 . OLA EA 31 .   ? -31.726 34.234  -13.787 1.00 1.78  1   EA 1 
HETATM 4440 C C1  . OLA FA 32 .   ? -13.485 26.882  -3.119  1.00 1.74  1   FA 1 
HETATM 4441 O O1  . OLA FA 32 .   ? -14.369 26.522  -2.350  1.00 1.61  1   FA 1 
HETATM 4442 O O2  . OLA FA 32 .   ? -12.302 26.678  -2.908  1.00 1.45  1   FA 1 
HETATM 4443 C C2  . OLA FA 32 .   ? -13.831 27.600  -4.287  1.00 1.71  1   FA 1 
HETATM 4444 C C3  . OLA FA 32 .   ? -15.212 27.642  -4.539  1.00 1.84  1   FA 1 
HETATM 4445 C C4  . OLA FA 32 .   ? -15.463 28.410  -5.725  1.00 1.91  1   FA 1 
HETATM 4446 C C5  . OLA FA 32 .   ? -16.846 28.509  -5.993  1.00 2.01  1   FA 1 
HETATM 4447 C C6  . OLA FA 32 .   ? -17.032 29.270  -7.157  1.00 1.97  1   FA 1 
HETATM 4448 C C7  . OLA FA 32 .   ? -18.399 29.338  -7.450  1.00 2.07  1   FA 1 
HETATM 4449 C C8  . OLA FA 32 .   ? -18.591 30.102  -8.603  1.00 2.23  1   FA 1 
HETATM 4450 C C9  . OLA FA 32 .   ? -19.819 30.152  -8.974  1.00 2.13  1   FA 1 
HETATM 4451 C C10 . OLA FA 32 .   ? -20.292 30.697  -9.944  1.00 2.09  1   FA 1 
HETATM 4452 C C11 . OLA FA 32 .   ? -21.449 30.684  -10.336 1.00 2.22  1   FA 1 
HETATM 4453 C C12 . OLA FA 32 .   ? -21.685 31.361  -11.476 1.00 2.29  1   FA 1 
HETATM 4454 C C13 . OLA FA 32 .   ? -23.027 31.287  -11.792 1.00 2.26  1   FA 1 
HETATM 4455 C C14 . OLA FA 32 .   ? -23.301 31.993  -12.968 1.00 2.15  1   FA 1 
HETATM 4456 C C15 . OLA FA 32 .   ? -24.690 32.048  -13.191 1.00 2.36  1   FA 1 
HETATM 4457 C C16 . OLA FA 32 .   ? -24.984 32.850  -14.334 1.00 2.29  1   FA 1 
HETATM 4458 C C17 . OLA FA 32 .   ? -26.403 32.993  -14.502 1.00 2.07  1   FA 1 
HETATM 4459 C C18 . OLA FA 32 .   ? -26.786 33.819  -15.648 1.00 2.09  1   FA 1 
HETATM 4460 C C1  . OLA GA 33 .   ? -15.148 22.319  -3.176  1.00 1.77  1   GA 1 
HETATM 4461 O O1  . OLA GA 33 .   ? -15.582 21.191  -3.038  1.00 1.64  1   GA 1 
HETATM 4462 O O2  . OLA GA 33 .   ? -14.075 22.684  -2.688  1.00 1.43  1   GA 1 
HETATM 4463 C C2  . OLA GA 33 .   ? -15.894 23.259  -3.915  1.00 1.73  1   GA 1 
HETATM 4464 C C3  . OLA GA 33 .   ? -16.269 22.840  -5.197  1.00 2.23  1   GA 1 
HETATM 4465 C C4  . OLA GA 33 .   ? -17.101 23.811  -5.792  1.00 2.18  1   GA 1 
HETATM 4466 C C5  . OLA GA 33 .   ? -17.351 23.589  -7.143  1.00 2.49  1   GA 1 
HETATM 4467 C C6  . OLA GA 33 .   ? -18.258 24.572  -7.600  1.00 2.53  1   GA 1 
HETATM 4468 C C7  . OLA GA 33 .   ? -18.422 24.522  -8.984  1.00 2.54  1   GA 1 
HETATM 4469 C C8  . OLA GA 33 .   ? -19.441 25.408  -9.362  1.00 2.82  1   GA 1 
HETATM 4470 C C9  . OLA GA 33 .   ? -19.501 25.649  -10.620 1.00 2.78  1   GA 1 
HETATM 4471 C C10 . OLA GA 33 .   ? -20.348 26.248  -11.259 1.00 3.01  1   GA 1 
HETATM 4472 C C11 . OLA GA 33 .   ? -20.284 26.855  -12.313 1.00 3.13  1   GA 1 
HETATM 4473 C C12 . OLA GA 33 .   ? -21.453 27.195  -12.902 1.00 3.44  1   GA 1 
HETATM 4474 C C13 . OLA GA 33 .   ? -21.203 27.954  -14.038 1.00 3.39  1   GA 1 
HETATM 4475 C C14 . OLA GA 33 .   ? -22.380 28.270  -14.716 1.00 3.65  1   GA 1 
HETATM 4476 C C15 . OLA GA 33 .   ? -22.097 29.115  -15.809 1.00 3.67  1   GA 1 
HETATM 4477 C C16 . OLA GA 33 .   ? -23.281 29.460  -16.521 1.00 3.80  1   GA 1 
HETATM 4478 C C17 . OLA GA 33 .   ? -22.984 30.313  -17.647 1.00 3.28  1   GA 1 
HETATM 4479 C C18 . OLA GA 33 .   ? -24.170 30.710  -18.440 1.00 3.06  1   GA 1 
HETATM 4480 C C1  . OLA HA 34 .   ? -9.945  28.707  -7.248  1.00 1.62  1   HA 1 
HETATM 4481 O O1  . OLA HA 34 .   ? -10.240 27.533  -7.207  1.00 1.46  1   HA 1 
HETATM 4482 O O2  . OLA HA 34 .   ? -9.106  29.190  -6.493  1.00 1.33  1   HA 1 
HETATM 4483 C C2  . OLA HA 34 .   ? -10.560 29.562  -8.168  1.00 1.54  1   HA 1 
HETATM 4484 C C3  . OLA HA 34 .   ? -11.492 28.927  -8.993  1.00 1.69  1   HA 1 
HETATM 4485 C C4  . OLA HA 34 .   ? -12.034 29.878  -9.895  1.00 1.72  1   HA 1 
HETATM 4486 C C5  . OLA HA 34 .   ? -13.050 29.349  -10.719 1.00 1.91  1   HA 1 
HETATM 4487 C C6  . OLA HA 34 .   ? -13.567 30.366  -11.552 1.00 1.95  1   HA 1 
HETATM 4488 C C7  . OLA HA 34 .   ? -14.635 29.903  -12.297 1.00 2.09  1   HA 1 
HETATM 4489 C C8  . OLA HA 34 .   ? -15.154 30.913  -13.077 1.00 2.23  1   HA 1 
HETATM 4490 C C9  . OLA HA 34 .   ? -16.182 30.573  -13.709 1.00 2.07  1   HA 1 
HETATM 4491 C C10 . OLA HA 34 .   ? -16.947 31.026  -14.429 1.00 2.09  1   HA 1 
HETATM 4492 C C11 . OLA HA 34 .   ? -17.333 31.739  -15.224 1.00 2.20  1   HA 1 
HETATM 4493 C C12 . OLA HA 34 .   ? -18.545 31.580  -15.803 1.00 2.43  1   HA 1 
HETATM 4494 C C13 . OLA HA 34 .   ? -18.767 32.580  -16.709 1.00 2.31  1   HA 1 
HETATM 4495 C C14 . OLA HA 34 .   ? -20.007 32.456  -17.348 1.00 2.34  1   HA 1 
HETATM 4496 C C15 . OLA HA 34 .   ? -20.265 33.565  -18.163 1.00 2.41  1   HA 1 
HETATM 4497 C C16 . OLA HA 34 .   ? -21.545 33.482  -18.806 1.00 2.18  1   HA 1 
HETATM 4498 C C17 . OLA HA 34 .   ? -21.877 34.701  -19.486 1.00 2.02  1   HA 1 
HETATM 4499 C C18 . OLA HA 34 .   ? -23.149 34.679  -20.206 1.00 1.93  1   HA 1 
HETATM 4500 C C1  . OLA IA 35 .   ? -37.319 39.414  -25.224 1.00 3.75  1   IA 1 
HETATM 4501 O O1  . OLA IA 35 .   ? -37.694 38.907  -26.258 1.00 3.49  1   IA 1 
HETATM 4502 O O2  . OLA IA 35 .   ? -37.881 40.388  -24.736 1.00 2.92  1   IA 1 
HETATM 4503 C C2  . OLA IA 35 .   ? -36.249 38.864  -24.557 1.00 3.70  1   IA 1 
HETATM 4504 C C3  . OLA IA 35 .   ? -36.377 37.573  -24.063 1.00 4.29  1   IA 1 
HETATM 4505 C C4  . OLA IA 35 .   ? -35.160 37.225  -23.413 1.00 4.50  1   IA 1 
HETATM 4506 C C5  . OLA IA 35 .   ? -35.127 35.988  -22.808 1.00 4.57  1   IA 1 
HETATM 4507 C C6  . OLA IA 35 .   ? -33.874 35.843  -22.227 1.00 4.32  1   IA 1 
HETATM 4508 C C7  . OLA IA 35 .   ? -33.772 34.697  -21.531 1.00 4.19  1   IA 1 
HETATM 4509 C C8  . OLA IA 35 .   ? -32.551 34.651  -20.987 1.00 4.26  1   IA 1 
HETATM 4510 C C9  . OLA IA 35 .   ? -32.362 33.643  -20.308 1.00 4.54  1   IA 1 
HETATM 4511 C C10 . OLA IA 35 .   ? -31.423 33.323  -19.680 1.00 4.56  1   IA 1 
HETATM 4512 C C11 . OLA IA 35 .   ? -31.240 32.365  -19.100 1.00 4.88  1   IA 1 
HETATM 4513 C C12 . OLA IA 35 .   ? -30.069 32.307  -18.469 1.00 4.55  1   IA 1 
HETATM 4514 C C13 . OLA IA 35 .   ? -29.938 31.051  -17.994 1.00 4.65  1   IA 1 
HETATM 4515 C C14 . OLA IA 35 .   ? -28.713 30.887  -17.387 1.00 4.41  1   IA 1 
HETATM 4516 C C15 . OLA IA 35 .   ? -28.577 29.567  -17.000 1.00 4.52  1   IA 1 
HETATM 4517 C C16 . OLA IA 35 .   ? -27.327 29.332  -16.400 1.00 4.12  1   IA 1 
HETATM 4518 C C17 . OLA IA 35 .   ? -27.199 27.978  -16.051 1.00 3.77  1   IA 1 
HETATM 4519 C C18 . OLA IA 35 .   ? -25.949 27.666  -15.391 1.00 3.20  1   IA 1 
HETATM 4520 C C1  . OLA JA 36 .   ? -31.702 41.777  -29.837 1.00 3.26  1   JA 1 
HETATM 4521 O O1  . OLA JA 36 .   ? -32.075 41.144  -30.810 1.00 3.12  1   JA 1 
HETATM 4522 O O2  . OLA JA 36 .   ? -32.132 42.856  -29.558 1.00 2.34  1   JA 1 
HETATM 4523 C C2  . OLA JA 36 .   ? -30.762 41.213  -28.996 1.00 2.65  1   JA 1 
HETATM 4524 C C3  . OLA JA 36 .   ? -30.874 39.829  -28.800 1.00 3.69  1   JA 1 
HETATM 4525 C C4  . OLA JA 36 .   ? -29.831 39.415  -27.972 1.00 3.38  1   JA 1 
HETATM 4526 C C5  . OLA JA 36 .   ? -29.853 38.047  -27.674 1.00 3.52  1   JA 1 
HETATM 4527 C C6  . OLA JA 36 .   ? -28.752 37.810  -26.865 1.00 3.35  1   JA 1 
HETATM 4528 C C7  . OLA JA 36 .   ? -28.752 36.555  -26.462 1.00 3.43  1   JA 1 
HETATM 4529 C C8  . OLA JA 36 .   ? -27.684 36.424  -25.657 1.00 3.41  1   JA 1 
HETATM 4530 C C9  . OLA JA 36 .   ? -27.513 35.308  -25.241 1.00 3.69  1   JA 1 
HETATM 4531 C C10 . OLA JA 36 .   ? -26.687 34.868  -24.559 1.00 3.70  1   JA 1 
HETATM 4532 C C11 . OLA JA 36 .   ? -26.518 33.821  -24.231 1.00 3.78  1   JA 1 
HETATM 4533 C C12 . OLA JA 36 .   ? -25.473 33.545  -23.494 1.00 4.07  1   JA 1 
HETATM 4534 C C13 . OLA JA 36 .   ? -25.385 32.207  -23.488 1.00 4.20  1   JA 1 
HETATM 4535 C C14 . OLA JA 36 .   ? -24.323 31.758  -22.756 1.00 3.90  1   JA 1 
HETATM 4536 C C15 . OLA JA 36 .   ? -24.301 30.382  -22.834 1.00 4.06  1   JA 1 
HETATM 4537 C C16 . OLA JA 36 .   ? -23.292 29.831  -22.046 1.00 3.83  1   JA 1 
HETATM 4538 C C17 . OLA JA 36 .   ? -23.372 28.428  -22.072 1.00 3.42  1   JA 1 
HETATM 4539 C C18 . OLA JA 36 .   ? -22.416 27.786  -21.211 1.00 3.30  1   JA 1 
HETATM 4540 C C1  . OLA KA 37 .   ? -40.466 35.168  -26.748 1.00 4.03  1   KA 1 
HETATM 4541 O O1  . OLA KA 37 .   ? -40.115 34.752  -27.821 1.00 3.60  1   KA 1 
HETATM 4542 O O2  . OLA KA 37 .   ? -40.990 36.259  -26.616 1.00 3.09  1   KA 1 
HETATM 4543 C C2  . OLA KA 37 .   ? -40.223 34.406  -25.605 1.00 3.81  1   KA 1 
HETATM 4544 C C3  . OLA KA 37 .   ? -38.873 34.176  -25.328 1.00 4.31  1   KA 1 
HETATM 4545 C C4  . OLA KA 37 .   ? -38.738 33.278  -24.234 1.00 4.78  1   KA 1 
HETATM 4546 C C5  . OLA KA 37 .   ? -37.411 33.078  -23.875 1.00 4.76  1   KA 1 
HETATM 4547 C C6  . OLA KA 37 .   ? -37.341 32.130  -22.828 1.00 4.96  1   KA 1 
HETATM 4548 C C7  . OLA KA 37 .   ? -36.071 31.926  -22.467 1.00 4.99  1   KA 1 
HETATM 4549 C C8  . OLA KA 37 .   ? -36.047 30.996  -21.485 1.00 5.24  1   KA 1 
HETATM 4550 C C9  . OLA KA 37 .   ? -34.945 30.762  -21.041 1.00 5.13  1   KA 1 
HETATM 4551 C C10 . OLA KA 37 .   ? -34.451 30.134  -20.248 1.00 5.49  1   KA 1 
HETATM 4552 C C11 . OLA KA 37 .   ? -34.292 29.120  -19.846 1.00 5.70  1   KA 1 
HETATM 4553 C C12 . OLA KA 37 .   ? -33.307 28.893  -18.973 1.00 5.69  1   KA 1 
HETATM 4554 C C13 . OLA KA 37 .   ? -33.175 27.558  -18.802 1.00 5.65  1   KA 1 
HETATM 4555 C C14 . OLA KA 37 .   ? -32.114 27.263  -17.991 1.00 4.91  1   KA 1 
HETATM 4556 C C15 . OLA KA 37 .   ? -32.013 25.893  -17.855 1.00 4.92  1   KA 1 
HETATM 4557 C C16 . OLA KA 37 .   ? -30.928 25.550  -17.050 1.00 4.54  1   KA 1 
HETATM 4558 C C17 . OLA KA 37 .   ? -30.874 24.143  -16.872 1.00 3.86  1   KA 1 
HETATM 4559 C C18 . OLA KA 37 .   ? -29.840 23.737  -15.997 1.00 3.40  1   KA 1 
HETATM 4560 C C1  . OLA LA 38 .   ? -33.782 34.826  -32.446 1.00 3.82  1   LA 1 
HETATM 4561 O O1  . OLA LA 38 .   ? -32.823 35.161  -33.098 1.00 3.26  1   LA 1 
HETATM 4562 O O2  . OLA LA 38 .   ? -34.914 35.158  -32.723 1.00 2.86  1   LA 1 
HETATM 4563 C C2  . OLA LA 38 .   ? -33.602 34.002  -31.305 1.00 3.60  1   LA 1 
HETATM 4564 C C3  . OLA LA 38 .   ? -32.542 33.173  -31.346 1.00 3.88  1   LA 1 
HETATM 4565 C C4  . OLA LA 38 .   ? -32.565 32.377  -30.184 1.00 4.45  1   LA 1 
HETATM 4566 C C5  . OLA LA 38 .   ? -31.525 31.504  -30.121 1.00 4.66  1   LA 1 
HETATM 4567 C C6  . OLA LA 38 .   ? -31.602 30.843  -28.901 1.00 4.70  1   LA 1 
HETATM 4568 C C7  . OLA LA 38 .   ? -30.628 29.932  -28.815 1.00 4.84  1   LA 1 
HETATM 4569 C C8  . OLA LA 38 .   ? -30.660 29.389  -27.607 1.00 5.07  1   LA 1 
HETATM 4570 C C9  . OLA LA 38 .   ? -29.848 28.493  -27.459 1.00 5.02  1   LA 1 
HETATM 4571 C C10 . OLA LA 38 .   ? -29.529 27.887  -26.541 1.00 5.41  1   LA 1 
HETATM 4572 C C11 . OLA LA 38 .   ? -28.882 26.942  -26.520 1.00 5.72  1   LA 1 
HETATM 4573 C C12 . OLA LA 38 .   ? -28.454 26.508  -25.369 1.00 5.79  1   LA 1 
HETATM 4574 C C13 . OLA LA 38 .   ? -27.710 25.396  -25.596 1.00 5.59  1   LA 1 
HETATM 4575 C C14 . OLA LA 38 .   ? -27.117 24.949  -24.467 1.00 4.93  1   LA 1 
HETATM 4576 C C15 . OLA LA 38 .   ? -26.453 23.766  -24.715 1.00 4.98  1   LA 1 
HETATM 4577 C C16 . OLA LA 38 .   ? -25.732 23.329  -23.603 1.00 4.78  1   LA 1
[truncated: 21,225 more chars]
