# Supplementary material for: Theoretical Study of Sphingomyelinases from Entamoeba histolytica and Trichomonas vaginalis Sheds Light on the Evolution of Enzymes Needed for Survival and Colonization
Source: Pathogens. 2025 Jan 5;14(1):32. doi: 10.3390/pathogens14010032 (PMC11768322; doi:10.3390/pathogens14010032)
Supplement: Supplementary file 1 [file pathogens-14-00032-s001.zip › Supplementary structural Files/Trichomonas vaginalis/Trichomonas XP_001579639/fold_xp001579639oliec50x/fold_xp001579639oliec50x_model.cif]

# By using this file you agree to the legally binding terms of use found at alphafoldserver.com/output-terms
data_6a88c9f527991478
#
_entry.id 6a88c9f527991478
#
loop_
_atom_type.symbol
C  
CO 
N  
O  
S  
#
loop_
_audit_author.name
_audit_author.pdbx_ordinal
"Google DeepMind" 1 
"Isomorphic Labs" 2 
#
_audit_conform.dict_location https://raw.githubusercontent.com/ihmwg/ModelCIF/master/dist/mmcif_ma.dic
_audit_conform.dict_name     mmcif_ma.dic
_audit_conform.dict_version  1.4.5
#
loop_
_chem_comp.formula
_chem_comp.formula_weight
_chem_comp.id
_chem_comp.mon_nstd_flag
_chem_comp.name
_chem_comp.pdbx_smiles
_chem_comp.pdbx_synonyms
_chem_comp.type
"C3 H7 N O2"    89.093  ALA y ALANINE           C[C@H](N)C(O)=O                  ? "L-PEPTIDE LINKING" 
"C6 H15 N4 O2"  175.209 ARG y ARGININE          N[C@@H](CCCNC(N)=[NH2+])C(O)=O   ? "L-PEPTIDE LINKING" 
"C4 H8 N2 O3"   132.118 ASN y ASPARAGINE        N[C@@H](CC(N)=O)C(O)=O           ? "L-PEPTIDE LINKING" 
"C4 H7 N O4"    133.103 ASP y "ASPARTIC ACID"   N[C@@H](CC(O)=O)C(O)=O           ? "L-PEPTIDE LINKING" 
Co              58.933  CO  . "COBALT (II) ION" "[Co++]"                         ? NON-POLYMER         
"C3 H7 N O2 S"  121.158 CYS y CYSTEINE          N[C@@H](CS)C(O)=O                ? "L-PEPTIDE LINKING" 
"C5 H10 N2 O3"  146.144 GLN y GLUTAMINE         N[C@@H](CCC(N)=O)C(O)=O          ? "L-PEPTIDE LINKING" 
"C5 H9 N O4"    147.129 GLU y "GLUTAMIC ACID"   N[C@@H](CCC(O)=O)C(O)=O          ? "L-PEPTIDE LINKING" 
"C2 H5 N O2"    75.067  GLY y GLYCINE           NCC(O)=O                         ? "PEPTIDE LINKING"   
"C6 H10 N3 O2"  156.162 HIS y HISTIDINE         N[C@@H](Cc1c[nH]c[nH+]1)C(O)=O   ? "L-PEPTIDE LINKING" 
"C6 H13 N O2"   131.173 ILE y ISOLEUCINE        CC[C@H](C)[C@H](N)C(O)=O         ? "L-PEPTIDE LINKING" 
"C6 H13 N O2"   131.173 LEU y LEUCINE           CC(C)C[C@H](N)C(O)=O             ? "L-PEPTIDE LINKING" 
"C6 H15 N2 O2"  147.195 LYS y LYSINE            N[C@@H](CCCC[NH3+])C(O)=O        ? "L-PEPTIDE LINKING" 
"C5 H11 N O2 S" 149.211 MET y METHIONINE        CSCC[C@H](N)C(O)=O               ? "L-PEPTIDE LINKING" 
"C18 H34 O2"    282.461 OLA . "OLEIC ACID"      CCCCCCCC\C=C/CCCCCCCC(O)=O       ? NON-POLYMER         
"C9 H11 N O2"   165.189 PHE y PHENYLALANINE     N[C@@H](Cc1ccccc1)C(O)=O         ? "L-PEPTIDE LINKING" 
"C5 H9 N O2"    115.130 PRO y PROLINE           OC(=O)[C@@H]1CCCN1               ? "L-PEPTIDE LINKING" 
"C3 H7 N O3"    105.093 SER y SERINE            N[C@@H](CO)C(O)=O                ? "L-PEPTIDE LINKING" 
"C4 H9 N O3"    119.119 THR y THREONINE         C[C@@H](O)[C@H](N)C(O)=O         ? "L-PEPTIDE LINKING" 
"C11 H12 N2 O2" 204.225 TRP y TRYPTOPHAN        N[C@@H](Cc1c[nH]c2ccccc12)C(O)=O ? "L-PEPTIDE LINKING" 
"C9 H11 N O3"   181.189 TYR y TYROSINE          N[C@@H](Cc1ccc(O)cc1)C(O)=O      ? "L-PEPTIDE LINKING" 
"C5 H11 N O2"   117.146 VAL y VALINE            CC(C)[C@H](N)C(O)=O              ? "L-PEPTIDE LINKING" 
#
_citation.book_publisher          ?
_citation.country                 UK
_citation.id                      primary
_citation.journal_full            Nature
_citation.journal_id_ASTM         NATUAS
_citation.journal_id_CSD          0006
_citation.journal_id_ISSN         0028-0836
_citation.journal_volume          ?
_citation.page_first              ?
_citation.page_last               ?
_citation.pdbx_database_id_DOI    ?
_citation.pdbx_database_id_PubMed ?
_citation.title                   "Accurate structure prediction of biomolecular interactions with AlphaFold 3"
_citation.year                    2024
#
loop_
_citation_author.citation_id
_citation_author.name
_citation_author.ordinal
primary "Google DeepMind" 1 
primary "Isomorphic Labs" 2 
#
loop_
_entity.id
_entity.pdbx_description
_entity.type
1  . polymer     
2  . non-polymer 
3  . non-polymer 
4  . non-polymer 
5  . non-polymer 
6  . non-polymer 
7  . non-polymer 
8  . non-polymer 
9  . non-polymer 
10 . non-polymer 
11 . non-polymer 
12 . non-polymer 
13 . non-polymer 
14 . non-polymer 
15 . non-polymer 
16 . non-polymer 
17 . non-polymer 
18 . non-polymer 
19 . non-polymer 
20 . non-polymer 
21 . non-polymer 
22 . non-polymer 
23 . non-polymer 
24 . non-polymer 
25 . non-polymer 
26 . non-polymer 
27 . non-polymer 
28 . non-polymer 
29 . non-polymer 
30 . non-polymer 
31 . non-polymer 
32 . non-polymer 
33 . non-polymer 
34 . non-polymer 
35 . non-polymer 
36 . non-polymer 
37 . non-polymer 
38 . non-polymer 
39 . non-polymer 
40 . non-polymer 
41 . non-polymer 
42 . non-polymer 
43 . non-polymer 
44 . non-polymer 
45 . non-polymer 
46 . non-polymer 
47 . non-polymer 
48 . non-polymer 
49 . non-polymer 
50 . non-polymer 
51 . non-polymer 
52 . non-polymer 
53 . non-polymer 
#
_entity_poly.entity_id      1
_entity_poly.pdbx_strand_id A
_entity_poly.type           polypeptide(L)
#
loop_
_entity_poly_seq.entity_id
_entity_poly_seq.hetero
_entity_poly_seq.mon_id
_entity_poly_seq.num
1 n MET 1   
1 n GLU 2   
1 n THR 3   
1 n ASP 4   
1 n LEU 5   
1 n LEU 6   
1 n SER 7   
1 n SER 8   
1 n HIS 9   
1 n ALA 10  
1 n GLN 11  
1 n ASP 12  
1 n PRO 13  
1 n LEU 14  
1 n THR 15  
1 n TYR 16  
1 n ASP 17  
1 n SER 18  
1 n ILE 19  
1 n GLU 20  
1 n LYS 21  
1 n VAL 22  
1 n HIS 23  
1 n HIS 24  
1 n SER 25  
1 n ASP 26  
1 n LYS 27  
1 n ARG 28  
1 n LYS 29  
1 n ILE 30  
1 n ILE 31  
1 n ILE 32  
1 n LEU 33  
1 n GLY 34  
1 n LEU 35  
1 n LEU 36  
1 n SER 37  
1 n LEU 38  
1 n ILE 39  
1 n PHE 40  
1 n VAL 41  
1 n VAL 42  
1 n SER 43  
1 n LEU 44  
1 n ILE 45  
1 n VAL 46  
1 n ALA 47  
1 n GLY 48  
1 n ILE 49  
1 n ILE 50  
1 n TYR 51  
1 n ARG 52  
1 n ALA 53  
1 n ARG 54  
1 n SER 55  
1 n HIS 56  
1 n ARG 57  
1 n ALA 58  
1 n ALA 59  
1 n ALA 60  
1 n ASN 61  
1 n THR 62  
1 n ILE 63  
1 n ARG 64  
1 n ARG 65  
1 n ILE 66  
1 n ALA 67  
1 n PRO 68  
1 n SER 69  
1 n GLU 70  
1 n ALA 71  
1 n SER 72  
1 n PHE 73  
1 n LEU 74  
1 n TYR 75  
1 n LEU 76  
1 n ASN 77  
1 n ASP 78  
1 n ILE 79  
1 n HIS 80  
1 n ALA 81  
1 n ASP 82  
1 n PRO 83  
1 n LEU 84  
1 n TYR 85  
1 n SER 86  
1 n PRO 87  
1 n ILE 88  
1 n ILE 89  
1 n PRO 90  
1 n SER 91  
1 n LYS 92  
1 n HIS 93  
1 n ASP 94  
1 n CYS 95  
1 n ARG 96  
1 n GLY 97  
1 n ASP 98  
1 n HIS 99  
1 n LYS 100 
1 n LYS 101 
1 n THR 102 
1 n ILE 103 
1 n ASP 104 
1 n PRO 105 
1 n HIS 106 
1 n LYS 107 
1 n TYR 108 
1 n GLY 109 
1 n GLN 110 
1 n TYR 111 
1 n GLU 112 
1 n CYS 113 
1 n ASP 114 
1 n SER 115 
1 n PRO 116 
1 n MET 117 
1 n GLU 118 
1 n LEU 119 
1 n PHE 120 
1 n GLU 121 
1 n SER 122 
1 n LEU 123 
1 n VAL 124 
1 n SER 125 
1 n ASN 126 
1 n ALA 127 
1 n LYS 128 
1 n GLN 129 
1 n THR 130 
1 n ASN 131 
1 n GLU 132 
1 n LYS 133 
1 n PRO 134 
1 n ALA 135 
1 n PHE 136 
1 n ILE 137 
1 n LEU 138 
1 n LEU 139 
1 n GLY 140 
1 n GLY 141 
1 n ASP 142 
1 n LEU 143 
1 n ILE 144 
1 n ALA 145 
1 n HIS 146 
1 n GLY 147 
1 n LEU 148 
1 n ASN 149 
1 n THR 150 
1 n ASP 151 
1 n SER 152 
1 n LYS 153 
1 n MET 154 
1 n LEU 155 
1 n LYS 156 
1 n GLN 157 
1 n SER 158 
1 n PHE 159 
1 n LYS 160 
1 n ASN 161 
1 n VAL 162 
1 n THR 163 
1 n ALA 164 
1 n PRO 165 
1 n LEU 166 
1 n GLU 167 
1 n ALA 168 
1 n ALA 169 
1 n PHE 170 
1 n PRO 171 
1 n ASN 172 
1 n THR 173 
1 n SER 174 
1 n ILE 175 
1 n TYR 176 
1 n ILE 177 
1 n THR 178 
1 n LEU 179 
1 n GLY 180 
1 n ASN 181 
1 n ASN 182 
1 n ASP 183 
1 n PHE 184 
1 n ALA 185 
1 n SER 186 
1 n ASP 187 
1 n TYR 188 
1 n GLY 189 
1 n SER 190 
1 n PHE 191 
1 n ASP 192 
1 n THR 193 
1 n ASP 194 
1 n ALA 195 
1 n ASP 196 
1 n ASN 197 
1 n PHE 198 
1 n LYS 199 
1 n THR 200 
1 n ALA 201 
1 n TYR 202 
1 n LYS 203 
1 n VAL 204 
1 n PHE 205 
1 n GLY 206 
1 n LYS 207 
1 n TRP 208 
1 n MET 209 
1 n ASN 210 
1 n ASP 211 
1 n GLU 212 
1 n GLN 213 
1 n SER 214 
1 n LYS 215 
1 n THR 216 
1 n PHE 217 
1 n LEU 218 
1 n LYS 219 
1 n GLY 220 
1 n GLY 221 
1 n TYR 222 
1 n TYR 223 
1 n TYR 224 
1 n ALA 225 
1 n ASP 226 
1 n PHE 227 
1 n PRO 228 
1 n GLU 229 
1 n VAL 230 
1 n ASN 231 
1 n LEU 232 
1 n ARG 233 
1 n PHE 234 
1 n LEU 235 
1 n PHE 236 
1 n LEU 237 
1 n ASN 238 
1 n SER 239 
1 n VAL 240 
1 n MET 241 
1 n TYR 242 
1 n ALA 243 
1 n ALA 244 
1 n LYS 245 
1 n ARG 246 
1 n ASP 247 
1 n GLN 248 
1 n THR 249 
1 n GLN 250 
1 n HIS 251 
1 n ALA 252 
1 n GLU 253 
1 n ASP 254 
1 n PRO 255 
1 n TYR 256 
1 n ASP 257 
1 n GLN 258 
1 n PHE 259 
1 n ALA 260 
1 n TRP 261 
1 n ILE 262 
1 n GLU 263 
1 n SER 264 
1 n SER 265 
1 n TYR 266 
1 n ASP 267 
1 n ASP 268 
1 n ALA 269 
1 n VAL 270 
1 n GLN 271 
1 n LYS 272 
1 n GLY 273 
1 n PHE 274 
1 n LYS 275 
1 n VAL 276 
1 n SER 277 
1 n VAL 278 
1 n ALA 279 
1 n LEU 280 
1 n HIS 281 
1 n ILE 282 
1 n PRO 283 
1 n PRO 284 
1 n GLY 285 
1 n VAL 286 
1 n TYR 287 
1 n TYR 288 
1 n TYR 289 
1 n LYS 290 
1 n ASN 291 
1 n LYS 292 
1 n LEU 293 
1 n GLY 294 
1 n TRP 295 
1 n ASN 296 
1 n GLU 297 
1 n ASP 298 
1 n TYR 299 
1 n ILE 300 
1 n THR 301 
1 n LYS 302 
1 n PHE 303 
1 n SER 304 
1 n LYS 305 
1 n ILE 306 
1 n MET 307 
1 n LYS 308 
1 n LYS 309 
1 n CYS 310 
1 n ASP 311 
1 n PHE 312 
1 n SER 313 
1 n PHE 314 
1 n ILE 315 
1 n LEU 316 
1 n SER 317 
1 n GLY 318 
1 n HIS 319 
1 n SER 320 
1 n HIS 321 
1 n THR 322 
1 n ASP 323 
1 n MET 324 
1 n PHE 325 
1 n LEU 326 
1 n PRO 327 
1 n LEU 328 
1 n TYR 329 
1 n SER 330 
1 n PRO 331 
1 n THR 332 
1 n ALA 333 
1 n ASP 334 
1 n LYS 335 
1 n ASP 336 
1 n SER 337 
1 n VAL 338 
1 n LEU 339 
1 n TYR 340 
1 n SER 341 
1 n LEU 342 
1 n SER 343 
1 n ALA 344 
1 n PRO 345 
1 n SER 346 
1 n VAL 347 
1 n SER 348 
1 n PRO 349 
1 n VAL 350 
1 n ASN 351 
1 n TYR 352 
1 n ASN 353 
1 n ASN 354 
1 n PRO 355 
1 n GLY 356 
1 n TYR 357 
1 n ARG 358 
1 n VAL 359 
1 n PHE 360 
1 n GLU 361 
1 n LEU 362 
1 n SER 363 
1 n ASN 364 
1 n GLY 365 
1 n ILE 366 
1 n VAL 367 
1 n LYS 368 
1 n ASP 369 
1 n TYR 370 
1 n THR 371 
1 n GLN 372 
1 n TYR 373 
1 n TYR 374 
1 n ALA 375 
1 n ASP 376 
1 n LEU 377 
1 n LEU 378 
1 n MET 379 
1 n ASN 380 
1 n PRO 381 
1 n SER 382 
1 n VAL 383 
1 n LEU 384 
1 n LYS 385 
1 n TRP 386 
1 n GLN 387 
1 n VAL 388 
1 n GLU 389 
1 n TYR 390 
1 n LYS 391 
1 n PHE 392 
1 n SER 393 
1 n ASP 394 
1 n ALA 395 
1 n TYR 396 
1 n SER 397 
1 n ALA 398 
1 n SER 399 
1 n ASN 400 
1 n VAL 401 
1 n THR 402 
1 n ARG 403 
1 n GLU 404 
1 n THR 405 
1 n ILE 406 
1 n ASN 407 
1 n ASN 408 
1 n ALA 409 
1 n ALA 410 
1 n GLU 411 
1 n TRP 412 
1 n VAL 413 
1 n ARG 414 
1 n THR 415 
1 n THR 416 
1 n GLY 417 
1 n GLU 418 
1 n GLY 419 
1 n GLN 420 
1 n TRP 421 
1 n ARG 422 
1 n TYR 423 
1 n ARG 424 
1 n GLU 425 
1 n ARG 426 
1 n ILE 427 
1 n TYR 428 
1 n THR 429 
1 n ARG 430 
1 n ALA 431 
1 n ASP 432 
1 n GLU 433 
1 n HIS 434 
1 n ASN 435 
1 n ALA 436 
1 n PHE 437 
1 n TYR 438 
1 n TYR 439 
1 n CYS 440 
1 n ALA 441 
1 n LEU 442 
1 n LYS 443 
1 n ALA 444 
1 n LEU 445 
1 n LEU 446 
1 n PRO 447 
1 n ASP 448 
1 n ASP 449 
1 n ILE 450 
1 n VAL 451 
1 n ASP 452 
1 n CYS 453 
1 n GLU 454 
1 n ASN 455 
1 n LYS 456 
1 n LEU 457 
1 n ASN 458 
1 n ILE 459 
1 n ASP 460 
1 n LYS 461 
1 n LEU 462 
1 n SER 463 
1 n ALA 464 
1 n GLN 465 
1 n PRO 466 
1 n TYR 467 
1 n TYR 468 
1 n LYS 469 
1 n LYS 470 
1 n ALA 471 
1 n ASP 472 
1 n PHE 473 
1 n LEU 474 
1 n ILE 475 
#
_ma_data.content_type "model coordinates"
_ma_data.id           1
_ma_data.name         Model
#
_ma_model_list.data_id          1
_ma_model_list.model_group_id   1
_ma_model_list.model_group_name "AlphaFold-beta-20231127 (7a14c934-fe78-43c1-a552-7fb305b0ebd1 @ 2024-09-17 17:38:17)"
_ma_model_list.model_id         1
_ma_model_list.model_name       "Top ranked model"
_ma_model_list.model_type       "Ab initio model"
_ma_model_list.ordinal_id       1
#
loop_
_ma_protocol_step.method_type
_ma_protocol_step.ordinal_id
_ma_protocol_step.protocol_id
_ma_protocol_step.step_id
"coevolution MSA" 1 1 1 
"template search" 2 1 2 
modeling          3 1 3 
#
loop_
_ma_qa_metric.id
_ma_qa_metric.mode
_ma_qa_metric.name
_ma_qa_metric.software_group_id
_ma_qa_metric.type
1 global pLDDT 1 pLDDT 
2 local  pLDDT 1 pLDDT 
#
_ma_qa_metric_global.metric_id    1
_ma_qa_metric_global.metric_value 66.82
_ma_qa_metric_global.model_id     1
_ma_qa_metric_global.ordinal_id   1
#
_ma_software_group.group_id    1
_ma_software_group.ordinal_id  1
_ma_software_group.software_id 1
#
loop_
_ma_target_entity.data_id
_ma_target_entity.entity_id
_ma_target_entity.origin
1 1  . 
1 2  . 
1 3  . 
1 4  . 
1 5  . 
1 6  . 
1 7  . 
1 8  . 
1 9  . 
1 10 . 
1 11 . 
1 12 . 
1 13 . 
1 14 . 
1 15 . 
1 16 . 
1 17 . 
1 18 . 
1 19 . 
1 20 . 
1 21 . 
1 22 . 
1 23 . 
1 24 . 
1 25 . 
1 26 . 
1 27 . 
1 28 . 
1 29 . 
1 30 . 
1 31 . 
1 32 . 
1 33 . 
1 34 . 
1 35 . 
1 36 . 
1 37 . 
1 38 . 
1 39 . 
1 40 . 
1 41 . 
1 42 . 
1 43 . 
1 44 . 
1 45 . 
1 46 . 
1 47 . 
1 48 . 
1 49 . 
1 50 . 
1 51 . 
1 52 . 
1 53 . 
#
loop_
_ma_target_entity_instance.asym_id
_ma_target_entity_instance.details
_ma_target_entity_instance.entity_id
A  . 1  
B  . 2  
C  . 3  
D  . 4  
E  . 5  
F  . 6  
G  . 7  
H  . 8  
I  . 9  
J  . 10 
K  . 11 
L  . 12 
M  . 13 
N  . 14 
O  . 15 
P  . 16 
Q  . 17 
R  . 18 
S  . 19 
T  . 20 
U  . 21 
V  . 22 
W  . 23 
X  . 24 
Y  . 25 
Z  . 26 
AA . 27 
BA . 28 
CA . 29 
DA . 30 
EA . 31 
FA . 32 
GA . 33 
HA . 34 
IA . 35 
JA . 36 
KA . 37 
LA . 38 
MA . 39 
NA . 40 
OA . 41 
PA . 42 
QA . 43 
RA . 44 
SA . 45 
TA . 46 
UA . 47 
VA . 48 
WA . 49 
XA . 50 
YA . 51 
ZA . 52 
AB . 53 
#
loop_
_pdbx_data_usage.details
_pdbx_data_usage.id
_pdbx_data_usage.type
_pdbx_data_usage.url
;NON-COMMERCIAL USE ONLY, BY USING THIS FILE YOU AGREE TO THE TERMS OF USE FOUND
AT alphafoldserver.com/output-terms.
;
1 license    ? 
;THE INFORMATION IS NOT INTENDED FOR, HAS NOT BEEN VALIDATED FOR, AND IS NOT
APPROVED FOR CLINICAL USE. IT SHOULD NOT BE USED FOR CLINICAL PURPOSE OR RELIED
ON FOR MEDICAL OR OTHER PROFESSIONAL ADVICE. IT IS THEORETICAL MODELLING ONLY
AND CAUTION SHOULD BE EXERCISED IN ITS USE. IT IS PROVIDED "AS-IS" WITHOUT ANY
WARRANTY OF ANY KIND, WHETHER EXPRESSED OR IMPLIED. NO WARRANTY IS GIVEN THAT
USE OF THE INFORMATION SHALL NOT INFRINGE THE RIGHTS OF ANY THIRD PARTY.
;
2 disclaimer ? 
#
loop_
_pdbx_nonpoly_scheme.asym_id
_pdbx_nonpoly_scheme.auth_seq_num
_pdbx_nonpoly_scheme.entity_id
_pdbx_nonpoly_scheme.mon_id
_pdbx_nonpoly_scheme.pdb_ins_code
_pdbx_nonpoly_scheme.pdb_seq_num
_pdbx_nonpoly_scheme.pdb_strand_id
B  1 2  OLA . 1 B  
C  1 3  OLA . 1 C  
D  1 4  OLA . 1 D  
E  1 5  OLA . 1 E  
F  1 6  OLA . 1 F  
G  1 7  OLA . 1 G  
H  1 8  OLA . 1 H  
I  1 9  OLA . 1 I  
J  1 10 OLA . 1 J  
K  1 11 OLA . 1 K  
L  1 12 OLA . 1 L  
M  1 13 OLA . 1 M  
N  1 14 OLA . 1 N  
O  1 15 OLA . 1 O  
P  1 16 OLA . 1 P  
Q  1 17 OLA . 1 Q  
R  1 18 OLA . 1 R  
S  1 19 OLA . 1 S  
T  1 20 OLA . 1 T  
U  1 21 OLA . 1 U  
V  1 22 OLA . 1 V  
W  1 23 OLA . 1 W  
X  1 24 OLA . 1 X  
Y  1 25 OLA . 1 Y  
Z  1 26 OLA . 1 Z  
AA 1 27 OLA . 1 AA 
BA 1 28 OLA . 1 BA 
CA 1 29 OLA . 1 CA 
DA 1 30 OLA . 1 DA 
EA 1 31 OLA . 1 EA 
FA 1 32 OLA . 1 FA 
GA 1 33 OLA . 1 GA 
HA 1 34 OLA . 1 HA 
IA 1 35 OLA . 1 IA 
JA 1 36 OLA . 1 JA 
KA 1 37 OLA . 1 KA 
LA 1 38 OLA . 1 LA 
MA 1 39 OLA . 1 MA 
NA 1 40 OLA . 1 NA 
OA 1 41 OLA . 1 OA 
PA 1 42 OLA . 1 PA 
QA 1 43 OLA . 1 QA 
RA 1 44 OLA . 1 RA 
SA 1 45 OLA . 1 SA 
TA 1 46 OLA . 1 TA 
UA 1 47 OLA . 1 UA 
VA 1 48 OLA . 1 VA 
WA 1 49 OLA . 1 WA 
XA 1 50 OLA . 1 XA 
YA 1 51 OLA . 1 YA 
ZA 1 52 CO  . 1 ZA 
AB 1 53 CO  . 1 AB 
#
loop_
_pdbx_poly_seq_scheme.asym_id
_pdbx_poly_seq_scheme.auth_seq_num
_pdbx_poly_seq_scheme.entity_id
_pdbx_poly_seq_scheme.hetero
_pdbx_poly_seq_scheme.mon_id
_pdbx_poly_seq_scheme.pdb_ins_code
_pdbx_poly_seq_scheme.pdb_seq_num
_pdbx_poly_seq_scheme.pdb_strand_id
_pdbx_poly_seq_scheme.seq_id
A 1   1 n MET . 1   A 1   
A 2   1 n GLU . 2   A 2   
A 3   1 n THR . 3   A 3   
A 4   1 n ASP . 4   A 4   
A 5   1 n LEU . 5   A 5   
A 6   1 n LEU . 6   A 6   
A 7   1 n SER . 7   A 7   
A 8   1 n SER . 8   A 8   
A 9   1 n HIS . 9   A 9   
A 10  1 n ALA . 10  A 10  
A 11  1 n GLN . 11  A 11  
A 12  1 n ASP . 12  A 12  
A 13  1 n PRO . 13  A 13  
A 14  1 n LEU . 14  A 14  
A 15  1 n THR . 15  A 15  
A 16  1 n TYR . 16  A 16  
A 17  1 n ASP . 17  A 17  
A 18  1 n SER . 18  A 18  
A 19  1 n ILE . 19  A 19  
A 20  1 n GLU . 20  A 20  
A 21  1 n LYS . 21  A 21  
A 22  1 n VAL . 22  A 22  
A 23  1 n HIS . 23  A 23  
A 24  1 n HIS . 24  A 24  
A 25  1 n SER . 25  A 25  
A 26  1 n ASP . 26  A 26  
A 27  1 n LYS . 27  A 27  
A 28  1 n ARG . 28  A 28  
A 29  1 n LYS . 29  A 29  
A 30  1 n ILE . 30  A 30  
A 31  1 n ILE . 31  A 31  
A 32  1 n ILE . 32  A 32  
A 33  1 n LEU . 33  A 33  
A 34  1 n GLY . 34  A 34  
A 35  1 n LEU . 35  A 35  
A 36  1 n LEU . 36  A 36  
A 37  1 n SER . 37  A 37  
A 38  1 n LEU . 38  A 38  
A 39  1 n ILE . 39  A 39  
A 40  1 n PHE . 40  A 40  
A 41  1 n VAL . 41  A 41  
A 42  1 n VAL . 42  A 42  
A 43  1 n SER . 43  A 43  
A 44  1 n LEU . 44  A 44  
A 45  1 n ILE . 45  A 45  
A 46  1 n VAL . 46  A 46  
A 47  1 n ALA . 47  A 47  
A 48  1 n GLY . 48  A 48  
A 49  1 n ILE . 49  A 49  
A 50  1 n ILE . 50  A 50  
A 51  1 n TYR . 51  A 51  
A 52  1 n ARG . 52  A 52  
A 53  1 n ALA . 53  A 53  
A 54  1 n ARG . 54  A 54  
A 55  1 n SER . 55  A 55  
A 56  1 n HIS . 56  A 56  
A 57  1 n ARG . 57  A 57  
A 58  1 n ALA . 58  A 58  
A 59  1 n ALA . 59  A 59  
A 60  1 n ALA . 60  A 60  
A 61  1 n ASN . 61  A 61  
A 62  1 n THR . 62  A 62  
A 63  1 n ILE . 63  A 63  
A 64  1 n ARG . 64  A 64  
A 65  1 n ARG . 65  A 65  
A 66  1 n ILE . 66  A 66  
A 67  1 n ALA . 67  A 67  
A 68  1 n PRO . 68  A 68  
A 69  1 n SER . 69  A 69  
A 70  1 n GLU . 70  A 70  
A 71  1 n ALA . 71  A 71  
A 72  1 n SER . 72  A 72  
A 73  1 n PHE . 73  A 73  
A 74  1 n LEU . 74  A 74  
A 75  1 n TYR . 75  A 75  
A 76  1 n LEU . 76  A 76  
A 77  1 n ASN . 77  A 77  
A 78  1 n ASP . 78  A 78  
A 79  1 n ILE . 79  A 79  
A 80  1 n HIS . 80  A 80  
A 81  1 n ALA . 81  A 81  
A 82  1 n ASP . 82  A 82  
A 83  1 n PRO . 83  A 83  
A 84  1 n LEU . 84  A 84  
A 85  1 n TYR . 85  A 85  
A 86  1 n SER . 86  A 86  
A 87  1 n PRO . 87  A 87  
A 88  1 n ILE . 88  A 88  
A 89  1 n ILE . 89  A 89  
A 90  1 n PRO . 90  A 90  
A 91  1 n SER . 91  A 91  
A 92  1 n LYS . 92  A 92  
A 93  1 n HIS . 93  A 93  
A 94  1 n ASP . 94  A 94  
A 95  1 n CYS . 95  A 95  
A 96  1 n ARG . 96  A 96  
A 97  1 n GLY . 97  A 97  
A 98  1 n ASP . 98  A 98  
A 99  1 n HIS . 99  A 99  
A 100 1 n LYS . 100 A 100 
A 101 1 n LYS . 101 A 101 
A 102 1 n THR . 102 A 102 
A 103 1 n ILE . 103 A 103 
A 104 1 n ASP . 104 A 104 
A 105 1 n PRO . 105 A 105 
A 106 1 n HIS . 106 A 106 
A 107 1 n LYS . 107 A 107 
A 108 1 n TYR . 108 A 108 
A 109 1 n GLY . 109 A 109 
A 110 1 n GLN . 110 A 110 
A 111 1 n TYR . 111 A 111 
A 112 1 n GLU . 112 A 112 
A 113 1 n CYS . 113 A 113 
A 114 1 n ASP . 114 A 114 
A 115 1 n SER . 115 A 115 
A 116 1 n PRO . 116 A 116 
A 117 1 n MET . 117 A 117 
A 118 1 n GLU . 118 A 118 
A 119 1 n LEU . 119 A 119 
A 120 1 n PHE . 120 A 120 
A 121 1 n GLU . 121 A 121 
A 122 1 n SER . 122 A 122 
A 123 1 n LEU . 123 A 123 
A 124 1 n VAL . 124 A 124 
A 125 1 n SER . 125 A 125 
A 126 1 n ASN . 126 A 126 
A 127 1 n ALA . 127 A 127 
A 128 1 n LYS . 128 A 128 
A 129 1 n GLN . 129 A 129 
A 130 1 n THR . 130 A 130 
A 131 1 n ASN . 131 A 131 
A 132 1 n GLU . 132 A 132 
A 133 1 n LYS . 133 A 133 
A 134 1 n PRO . 134 A 134 
A 135 1 n ALA . 135 A 135 
A 136 1 n PHE . 136 A 136 
A 137 1 n ILE . 137 A 137 
A 138 1 n LEU . 138 A 138 
A 139 1 n LEU . 139 A 139 
A 140 1 n GLY . 140 A 140 
A 141 1 n GLY . 141 A 141 
A 142 1 n ASP . 142 A 142 
A 143 1 n LEU . 143 A 143 
A 144 1 n ILE . 144 A 144 
A 145 1 n ALA . 145 A 145 
A 146 1 n HIS . 146 A 146 
A 147 1 n GLY . 147 A 147 
A 148 1 n LEU . 148 A 148 
A 149 1 n ASN . 149 A 149 
A 150 1 n THR . 150 A 150 
A 151 1 n ASP . 151 A 151 
A 152 1 n SER . 152 A 152 
A 153 1 n LYS . 153 A 153 
A 154 1 n MET . 154 A 154 
A 155 1 n LEU . 155 A 155 
A 156 1 n LYS . 156 A 156 
A 157 1 n GLN . 157 A 157 
A 158 1 n SER . 158 A 158 
A 159 1 n PHE . 159 A 159 
A 160 1 n LYS . 160 A 160 
A 161 1 n ASN . 161 A 161 
A 162 1 n VAL . 162 A 162 
A 163 1 n THR . 163 A 163 
A 164 1 n ALA . 164 A 164 
A 165 1 n PRO . 165 A 165 
A 166 1 n LEU . 166 A 166 
A 167 1 n GLU . 167 A 167 
A 168 1 n ALA . 168 A 168 
A 169 1 n ALA . 169 A 169 
A 170 1 n PHE . 170 A 170 
A 171 1 n PRO . 171 A 171 
A 172 1 n ASN . 172 A 172 
A 173 1 n THR . 173 A 173 
A 174 1 n SER . 174 A 174 
A 175 1 n ILE . 175 A 175 
A 176 1 n TYR . 176 A 176 
A 177 1 n ILE . 177 A 177 
A 178 1 n THR . 178 A 178 
A 179 1 n LEU . 179 A 179 
A 180 1 n GLY . 180 A 180 
A 181 1 n ASN . 181 A 181 
A 182 1 n ASN . 182 A 182 
A 183 1 n ASP . 183 A 183 
A 184 1 n PHE . 184 A 184 
A 185 1 n ALA . 185 A 185 
A 186 1 n SER . 186 A 186 
A 187 1 n ASP . 187 A 187 
A 188 1 n TYR . 188 A 188 
A 189 1 n GLY . 189 A 189 
A 190 1 n SER . 190 A 190 
A 191 1 n PHE . 191 A 191 
A 192 1 n ASP . 192 A 192 
A 193 1 n THR . 193 A 193 
A 194 1 n ASP . 194 A 194 
A 195 1 n ALA . 195 A 195 
A 196 1 n ASP . 196 A 196 
A 197 1 n ASN . 197 A 197 
A 198 1 n PHE . 198 A 198 
A 199 1 n LYS . 199 A 199 
A 200 1 n THR . 200 A 200 
A 201 1 n ALA . 201 A 201 
A 202 1 n TYR . 202 A 202 
A 203 1 n LYS . 203 A 203 
A 204 1 n VAL . 204 A 204 
A 205 1 n PHE . 205 A 205 
A 206 1 n GLY . 206 A 206 
A 207 1 n LYS . 207 A 207 
A 208 1 n TRP . 208 A 208 
A 209 1 n MET . 209 A 209 
A 210 1 n ASN . 210 A 210 
A 211 1 n ASP . 211 A 211 
A 212 1 n GLU . 212 A 212 
A 213 1 n GLN . 213 A 213 
A 214 1 n SER . 214 A 214 
A 215 1 n LYS . 215 A 215 
A 216 1 n THR . 216 A 216 
A 217 1 n PHE . 217 A 217 
A 218 1 n LEU . 218 A 218 
A 219 1 n LYS . 219 A 219 
A 220 1 n GLY . 220 A 220 
A 221 1 n GLY . 221 A 221 
A 222 1 n TYR . 222 A 222 
A 223 1 n TYR . 223 A 223 
A 224 1 n TYR . 224 A 224 
A 225 1 n ALA . 225 A 225 
A 226 1 n ASP . 226 A 226 
A 227 1 n PHE . 227 A 227 
A 228 1 n PRO . 228 A 228 
A 229 1 n GLU . 229 A 229 
A 230 1 n VAL . 230 A 230 
A 231 1 n ASN . 231 A 231 
A 232 1 n LEU . 232 A 232 
A 233 1 n ARG . 233 A 233 
A 234 1 n PHE . 234 A 234 
A 235 1 n LEU . 235 A 235 
A 236 1 n PHE . 236 A 236 
A 237 1 n LEU . 237 A 237 
A 238 1 n ASN . 238 A 238 
A 239 1 n SER . 239 A 239 
A 240 1 n VAL . 240 A 240 
A 241 1 n MET . 241 A 241 
A 242 1 n TYR . 242 A 242 
A 243 1 n ALA . 243 A 243 
A 244 1 n ALA . 244 A 244 
A 245 1 n LYS . 245 A 245 
A 246 1 n ARG . 246 A 246 
A 247 1 n ASP . 247 A 247 
A 248 1 n GLN . 248 A 248 
A 249 1 n THR . 249 A 249 
A 250 1 n GLN . 250 A 250 
A 251 1 n HIS . 251 A 251 
A 252 1 n ALA . 252 A 252 
A 253 1 n GLU . 253 A 253 
A 254 1 n ASP . 254 A 254 
A 255 1 n PRO . 255 A 255 
A 256 1 n TYR . 256 A 256 
A 257 1 n ASP . 257 A 257 
A 258 1 n GLN . 258 A 258 
A 259 1 n PHE . 259 A 259 
A 260 1 n ALA . 260 A 260 
A 261 1 n TRP . 261 A 261 
A 262 1 n ILE . 262 A 262 
A 263 1 n GLU . 263 A 263 
A 264 1 n SER . 264 A 264 
A 265 1 n SER . 265 A 265 
A 266 1 n TYR . 266 A 266 
A 267 1 n ASP . 267 A 267 
A 268 1 n ASP . 268 A 268 
A 269 1 n ALA . 269 A 269 
A 270 1 n VAL . 270 A 270 
A 271 1 n GLN . 271 A 271 
A 272 1 n LYS . 272 A 272 
A 273 1 n GLY . 273 A 273 
A 274 1 n PHE . 274 A 274 
A 275 1 n LYS . 275 A 275 
A 276 1 n VAL . 276 A 276 
A 277 1 n SER . 277 A 277 
A 278 1 n VAL . 278 A 278 
A 279 1 n ALA . 279 A 279 
A 280 1 n LEU . 280 A 280 
A 281 1 n HIS . 281 A 281 
A 282 1 n ILE . 282 A 282 
A 283 1 n PRO . 283 A 283 
A 284 1 n PRO . 284 A 284 
A 285 1 n GLY . 285 A 285 
A 286 1 n VAL . 286 A 286 
A 287 1 n TYR . 287 A 287 
A 288 1 n TYR . 288 A 288 
A 289 1 n TYR . 289 A 289 
A 290 1 n LYS . 290 A 290 
A 291 1 n ASN . 291 A 291 
A 292 1 n LYS . 292 A 292 
A 293 1 n LEU . 293 A 293 
A 294 1 n GLY . 294 A 294 
A 295 1 n TRP . 295 A 295 
A 296 1 n ASN . 296 A 296 
A 297 1 n GLU . 297 A 297 
A 298 1 n ASP . 298 A 298 
A 299 1 n TYR . 299 A 299 
A 300 1 n ILE . 300 A 300 
A 301 1 n THR . 301 A 301 
A 302 1 n LYS . 302 A 302 
A 303 1 n PHE . 303 A 303 
A 304 1 n SER . 304 A 304 
A 305 1 n LYS . 305 A 305 
A 306 1 n ILE . 306 A 306 
A 307 1 n MET . 307 A 307 
A 308 1 n LYS . 308 A 308 
A 309 1 n LYS . 309 A 309 
A 310 1 n CYS . 310 A 310 
A 311 1 n ASP . 311 A 311 
A 312 1 n PHE . 312 A 312 
A 313 1 n SER . 313 A 313 
A 314 1 n PHE . 314 A 314 
A 315 1 n ILE . 315 A 315 
A 316 1 n LEU . 316 A 316 
A 317 1 n SER . 317 A 317 
A 318 1 n GLY . 318 A 318 
A 319 1 n HIS . 319 A 319 
A 320 1 n SER . 320 A 320 
A 321 1 n HIS . 321 A 321 
A 322 1 n THR . 322 A 322 
A 323 1 n ASP . 323 A 323 
A 324 1 n MET . 324 A 324 
A 325 1 n PHE . 325 A 325 
A 326 1 n LEU . 326 A 326 
A 327 1 n PRO . 327 A 327 
A 328 1 n LEU . 328 A 328 
A 329 1 n TYR . 329 A 329 
A 330 1 n SER . 330 A 330 
A 331 1 n PRO . 331 A 331 
A 332 1 n THR . 332 A 332 
A 333 1 n ALA . 333 A 333 
A 334 1 n ASP . 334 A 334 
A 335 1 n LYS . 335 A 335 
A 336 1 n ASP . 336 A 336 
A 337 1 n SER . 337 A 337 
A 338 1 n VAL . 338 A 338 
A 339 1 n LEU . 339 A 339 
A 340 1 n TYR . 340 A 340 
A 341 1 n SER . 341 A 341 
A 342 1 n LEU . 342 A 342 
A 343 1 n SER . 343 A 343 
A 344 1 n ALA . 344 A 344 
A 345 1 n PRO . 345 A 345 
A 346 1 n SER . 346 A 346 
A 347 1 n VAL . 347 A 347 
A 348 1 n SER . 348 A 348 
A 349 1 n PRO . 349 A 349 
A 350 1 n VAL . 350 A 350 
A 351 1 n ASN . 351 A 351 
A 352 1 n TYR . 352 A 352 
A 353 1 n ASN . 353 A 353 
A 354 1 n ASN . 354 A 354 
A 355 1 n PRO . 355 A 355 
A 356 1 n GLY . 356 A 356 
A 357 1 n TYR . 357 A 357 
A 358 1 n ARG . 358 A 358 
A 359 1 n VAL . 359 A 359 
A 360 1 n PHE . 360 A 360 
A 361 1 n GLU . 361 A 361 
A 362 1 n LEU . 362 A 362 
A 363 1 n SER . 363 A 363 
A 364 1 n ASN . 364 A 364 
A 365 1 n GLY . 365 A 365 
A 366 1 n ILE . 366 A 366 
A 367 1 n VAL . 367 A 367 
A 368 1 n LYS . 368 A 368 
A 369 1 n ASP . 369 A 369 
A 370 1 n TYR . 370 A 370 
A 371 1 n THR . 371 A 371 
A 372 1 n GLN . 372 A 372 
A 373 1 n TYR . 373 A 373 
A 374 1 n TYR . 374 A 374 
A 375 1 n ALA . 375 A 375 
A 376 1 n ASP . 376 A 376 
A 377 1 n LEU . 377 A 377 
A 378 1 n LEU . 378 A 378 
A 379 1 n MET . 379 A 379 
A 380 1 n ASN . 380 A 380 
A 381 1 n PRO . 381 A 381 
A 382 1 n SER . 382 A 382 
A 383 1 n VAL . 383 A 383 
A 384 1 n LEU . 384 A 384 
A 385 1 n LYS . 385 A 385 
A 386 1 n TRP . 386 A 386 
A 387 1 n GLN . 387 A 387 
A 388 1 n VAL . 388 A 388 
A 389 1 n GLU . 389 A 389 
A 390 1 n TYR . 390 A 390 
A 391 1 n LYS . 391 A 391 
A 392 1 n PHE . 392 A 392 
A 393 1 n SER . 393 A 393 
A 394 1 n ASP . 394 A 394 
A 395 1 n ALA . 395 A 395 
A 396 1 n TYR . 396 A 396 
A 397 1 n SER . 397 A 397 
A 398 1 n ALA . 398 A 398 
A 399 1 n SER . 399 A 399 
A 400 1 n ASN . 400 A 400 
A 401 1 n VAL . 401 A 401 
A 402 1 n THR . 402 A 402 
A 403 1 n ARG . 403 A 403 
A 404 1 n GLU . 404 A 404 
A 405 1 n THR . 405 A 405 
A 406 1 n ILE . 406 A 406 
A 407 1 n ASN . 407 A 407 
A 408 1 n ASN . 408 A 408 
A 409 1 n ALA . 409 A 409 
A 410 1 n ALA . 410 A 410 
A 411 1 n GLU . 411 A 411 
A 412 1 n TRP . 412 A 412 
A 413 1 n VAL . 413 A 413 
A 414 1 n ARG . 414 A 414 
A 415 1 n THR . 415 A 415 
A 416 1 n THR . 416 A 416 
A 417 1 n GLY . 417 A 417 
A 418 1 n GLU . 418 A 418 
A 419 1 n GLY . 419 A 419 
A 420 1 n GLN . 420 A 420 
A 421 1 n TRP . 421 A 421 
A 422 1 n ARG . 422 A 422 
A 423 1 n TYR . 423 A 423 
A 424 1 n ARG . 424 A 424 
A 425 1 n GLU . 425 A 425 
A 426 1 n ARG . 426 A 426 
A 427 1 n ILE . 427 A 427 
A 428 1 n TYR . 428 A 428 
A 429 1 n THR . 429 A 429 
A 430 1 n ARG . 430 A 430 
A 431 1 n ALA . 431 A 431 
A 432 1 n ASP . 432 A 432 
A 433 1 n GLU . 433 A 433 
A 434 1 n HIS . 434 A 434 
A 435 1 n ASN . 435 A 435 
A 436 1 n ALA . 436 A 436 
A 437 1 n PHE . 437 A 437 
A 438 1 n TYR . 438 A 438 
A 439 1 n TYR . 439 A 439 
A 440 1 n CYS . 440 A 440 
A 441 1 n ALA . 441 A 441 
A 442 1 n LEU . 442 A 442 
A 443 1 n LYS . 443 A 443 
A 444 1 n ALA . 444 A 444 
A 445 1 n LEU . 445 A 445 
A 446 1 n LEU . 446 A 446 
A 447 1 n PRO . 447 A 447 
A 448 1 n ASP . 448 A 448 
A 449 1 n ASP . 449 A 449 
A 450 1 n ILE . 450 A 450 
A 451 1 n VAL . 451 A 451 
A 452 1 n ASP . 452 A 452 
A 453 1 n CYS . 453 A 453 
A 454 1 n GLU . 454 A 454 
A 455 1 n ASN . 455 A 455 
A 456 1 n LYS . 456 A 456 
A 457 1 n LEU . 457 A 457 
A 458 1 n ASN . 458 A 458 
A 459 1 n ILE . 459 A 459 
A 460 1 n ASP . 460 A 460 
A 461 1 n LYS . 461 A 461 
A 462 1 n LEU . 462 A 462 
A 463 1 n SER . 463 A 463 
A 464 1 n ALA . 464 A 464 
A 465 1 n GLN . 465 A 465 
A 466 1 n PRO . 466 A 466 
A 467 1 n TYR . 467 A 467 
A 468 1 n TYR . 468 A 468 
A 469 1 n LYS . 469 A 469 
A 470 1 n LYS . 470 A 470 
A 471 1 n ALA . 471 A 471 
A 472 1 n ASP . 472 A 472 
A 473 1 n PHE . 473 A 473 
A 474 1 n LEU . 474 A 474 
A 475 1 n ILE . 475 A 475 
#
_software.classification other
_software.date           ?
_software.description    "Structure prediction"
_software.name           AlphaFold
_software.pdbx_ordinal   1
_software.type           package
_software.version        "AlphaFold-beta-20231127 (7a14c934-fe78-43c1-a552-7fb305b0ebd1 @ 2024-09-17 17:38:17)"
#
loop_
_struct_asym.entity_id
_struct_asym.id
1  A  
2  B  
3  C  
4  D  
5  E  
6  F  
7  G  
8  H  
9  I  
10 J  
11 K  
12 L  
13 M  
14 N  
15 O  
16 P  
17 Q  
18 R  
19 S  
20 T  
21 U  
22 V  
23 W  
24 X  
25 Y  
26 Z  
27 AA 
28 BA 
29 CA 
30 DA 
31 EA 
32 FA 
33 GA 
34 HA 
35 IA 
36 JA 
37 KA 
38 LA 
39 MA 
40 NA 
41 OA 
42 PA 
43 QA 
44 RA 
45 SA 
46 TA 
47 UA 
48 VA 
49 WA 
50 XA 
51 YA 
52 ZA 
53 AB 
#
loop_
_atom_site.group_PDB
_atom_site.id
_atom_site.type_symbol
_atom_site.label_atom_id
_atom_site.label_alt_id
_atom_site.label_comp_id
_atom_site.label_asym_id
_atom_site.label_entity_id
_atom_site.label_seq_id
_atom_site.pdbx_PDB_ins_code
_atom_site.Cartn_x
_atom_site.Cartn_y
_atom_site.Cartn_z
_atom_site.occupancy
_atom_site.B_iso_or_equiv
_atom_site.auth_seq_id
_atom_site.auth_asym_id
_atom_site.pdbx_PDB_model_num
ATOM   1    N  N   . MET A  1  1   ? 37.249  -99.022  37.944  1.00 26.75 1   A  1 
ATOM   2    C  CA  . MET A  1  1   ? 37.192  -97.558  37.895  1.00 35.41 1   A  1 
ATOM   3    C  C   . MET A  1  1   ? 36.024  -97.217  36.985  1.00 37.00 1   A  1 
ATOM   4    O  O   . MET A  1  1   ? 36.200  -97.140  35.781  1.00 35.05 1   A  1 
ATOM   5    C  CB  . MET A  1  1   ? 38.495  -96.944  37.377  1.00 35.35 1   A  1 
ATOM   6    C  CG  . MET A  1  1   ? 39.519  -96.769  38.503  1.00 31.73 1   A  1 
ATOM   7    S  SD  . MET A  1  1   ? 41.143  -96.216  37.914  1.00 28.41 1   A  1 
ATOM   8    C  CE  . MET A  1  1   ? 41.876  -95.640  39.465  1.00 25.45 1   A  1 
ATOM   9    N  N   . GLU A  1  2   ? 34.861  -97.222  37.583  1.00 22.95 2   A  1 
ATOM   10   C  CA  . GLU A  1  2   ? 33.635  -96.842  36.888  1.00 27.67 2   A  1 
ATOM   11   C  C   . GLU A  1  2   ? 33.655  -95.324  36.728  1.00 26.48 2   A  1 
ATOM   12   O  O   . GLU A  1  2   ? 33.653  -94.576  37.699  1.00 26.02 2   A  1 
ATOM   13   C  CB  . GLU A  1  2   ? 32.409  -97.339  37.667  1.00 27.78 2   A  1 
ATOM   14   C  CG  . GLU A  1  2   ? 32.225  -98.858  37.491  1.00 25.61 2   A  1 
ATOM   15   C  CD  . GLU A  1  2   ? 31.145  -99.466  38.397  1.00 23.92 2   A  1 
ATOM   16   O  OE1 . GLU A  1  2   ? 30.525  -100.455 37.941  1.00 22.04 2   A  1 
ATOM   17   O  OE2 . GLU A  1  2   ? 31.005  -98.984  39.529  1.00 28.67 2   A  1 
ATOM   18   N  N   . THR A  1  3   ? 33.813  -94.888  35.530  1.00 25.36 3   A  1 
ATOM   19   C  CA  . THR A  1  3   ? 33.756  -93.471  35.197  1.00 25.83 3   A  1 
ATOM   20   C  C   . THR A  1  3   ? 32.293  -93.045  35.176  1.00 24.80 3   A  1 
ATOM   21   O  O   . THR A  1  3   ? 31.601  -93.302  34.195  1.00 23.16 3   A  1 
ATOM   22   C  CB  . THR A  1  3   ? 34.410  -93.204  33.836  1.00 24.01 3   A  1 
ATOM   23   O  OG1 . THR A  1  3   ? 34.020  -94.172  32.897  1.00 21.68 3   A  1 
ATOM   24   C  CG2 . THR A  1  3   ? 35.940  -93.253  33.924  1.00 21.90 3   A  1 
ATOM   25   N  N   . ASP A  1  4   ? 31.861  -92.484  36.296  1.00 24.12 4   A  1 
ATOM   26   C  CA  . ASP A  1  4   ? 30.530  -91.884  36.392  1.00 28.03 4   A  1 
ATOM   27   C  C   . ASP A  1  4   ? 30.356  -90.810  35.315  1.00 27.25 4   A  1 
ATOM   28   O  O   . ASP A  1  4   ? 30.986  -89.745  35.330  1.00 26.27 4   A  1 
ATOM   29   C  CB  . ASP A  1  4   ? 30.291  -91.304  37.798  1.00 27.09 4   A  1 
ATOM   30   C  CG  . ASP A  1  4   ? 29.685  -92.298  38.789  1.00 23.97 4   A  1 
ATOM   31   O  OD1 . ASP A  1  4   ? 28.922  -93.176  38.333  1.00 23.58 4   A  1 
ATOM   32   O  OD2 . ASP A  1  4   ? 29.969  -92.144  39.998  1.00 24.39 4   A  1 
ATOM   33   N  N   . LEU A  1  5   ? 29.499  -91.127  34.374  1.00 25.16 5   A  1 
ATOM   34   C  CA  . LEU A  1  5   ? 29.047  -90.197  33.345  1.00 28.00 5   A  1 
ATOM   35   C  C   . LEU A  1  5   ? 28.133  -89.156  34.009  1.00 26.90 5   A  1 
ATOM   36   O  O   . LEU A  1  5   ? 26.921  -89.328  34.082  1.00 26.25 5   A  1 
ATOM   37   C  CB  . LEU A  1  5   ? 28.322  -90.972  32.228  1.00 28.40 5   A  1 
ATOM   38   C  CG  . LEU A  1  5   ? 29.266  -91.606  31.197  1.00 25.83 5   A  1 
ATOM   39   C  CD1 . LEU A  1  5   ? 28.561  -92.744  30.453  1.00 25.33 5   A  1 
ATOM   40   C  CD2 . LEU A  1  5   ? 29.730  -90.568  30.164  1.00 28.30 5   A  1 
ATOM   41   N  N   . LEU A  1  6   ? 28.733  -88.106  34.529  1.00 28.42 6   A  1 
ATOM   42   C  CA  . LEU A  1  6   ? 27.985  -86.935  34.976  1.00 30.25 6   A  1 
ATOM   43   C  C   . LEU A  1  6   ? 27.224  -86.353  33.783  1.00 28.94 6   A  1 
ATOM   44   O  O   . LEU A  1  6   ? 27.795  -85.670  32.926  1.00 27.70 6   A  1 
ATOM   45   C  CB  . LEU A  1  6   ? 28.947  -85.908  35.603  1.00 29.73 6   A  1 
ATOM   46   C  CG  . LEU A  1  6   ? 29.305  -86.220  37.065  1.00 26.59 6   A  1 
ATOM   47   C  CD1 . LEU A  1  6   ? 30.544  -85.432  37.498  1.00 25.27 6   A  1 
ATOM   48   C  CD2 . LEU A  1  6   ? 28.161  -85.857  38.018  1.00 27.74 6   A  1 
ATOM   49   N  N   . SER A  1  7   ? 25.945  -86.651  33.753  1.00 28.68 7   A  1 
ATOM   50   C  CA  . SER A  1  7   ? 25.021  -86.063  32.783  1.00 30.55 7   A  1 
ATOM   51   C  C   . SER A  1  7   ? 24.892  -84.566  33.061  1.00 30.03 7   A  1 
ATOM   52   O  O   . SER A  1  7   ? 24.155  -84.148  33.956  1.00 28.72 7   A  1 
ATOM   53   C  CB  . SER A  1  7   ? 23.662  -86.769  32.864  1.00 28.87 7   A  1 
ATOM   54   O  OG  . SER A  1  7   ? 23.126  -86.688  34.167  1.00 25.85 7   A  1 
ATOM   55   N  N   . SER A  1  8   ? 25.618  -83.791  32.335  1.00 28.27 8   A  1 
ATOM   56   C  CA  . SER A  1  8   ? 25.443  -82.344  32.368  1.00 30.19 8   A  1 
ATOM   57   C  C   . SER A  1  8   ? 24.059  -82.005  31.828  1.00 29.63 8   A  1 
ATOM   58   O  O   . SER A  1  8   ? 23.822  -82.103  30.625  1.00 28.15 8   A  1 
ATOM   59   C  CB  . SER A  1  8   ? 26.543  -81.650  31.562  1.00 28.23 8   A  1 
ATOM   60   O  OG  . SER A  1  8   ? 26.538  -82.091  30.217  1.00 26.24 8   A  1 
ATOM   61   N  N   . HIS A  1  9   ? 23.154  -81.652  32.737  1.00 30.34 9   A  1 
ATOM   62   C  CA  . HIS A  1  9   ? 21.880  -81.075  32.334  1.00 32.87 9   A  1 
ATOM   63   C  C   . HIS A  1  9   ? 22.167  -79.801  31.544  1.00 31.43 9   A  1 
ATOM   64   O  O   . HIS A  1  9   ? 22.582  -78.792  32.105  1.00 29.17 9   A  1 
ATOM   65   C  CB  . HIS A  1  9   ? 21.000  -80.800  33.552  1.00 31.27 9   A  1 
ATOM   66   C  CG  . HIS A  1  9   ? 20.156  -81.967  33.968  1.00 28.64 9   A  1 
ATOM   67   N  ND1 . HIS A  1  9   ? 19.197  -82.564  33.184  1.00 27.24 9   A  1 
ATOM   68   C  CD2 . HIS A  1  9   ? 20.137  -82.602  35.170  1.00 27.20 9   A  1 
ATOM   69   C  CE1 . HIS A  1  9   ? 18.612  -83.534  33.902  1.00 30.11 9   A  1 
ATOM   70   N  NE2 . HIS A  1  9   ? 19.164  -83.589  35.119  1.00 29.79 9   A  1 
ATOM   71   N  N   . ALA A  1  10  ? 21.958  -79.880  30.256  1.00 33.69 10  A  1 
ATOM   72   C  CA  . ALA A  1  10  ? 21.914  -78.704  29.407  1.00 35.62 10  A  1 
ATOM   73   C  C   . ALA A  1  10  ? 20.709  -77.862  29.855  1.00 36.12 10  A  1 
ATOM   74   O  O   . ALA A  1  10  ? 19.565  -78.239  29.627  1.00 34.60 10  A  1 
ATOM   75   C  CB  . ALA A  1  10  ? 21.823  -79.146  27.942  1.00 33.78 10  A  1 
ATOM   76   N  N   . GLN A  1  11  ? 20.960  -76.795  30.576  1.00 31.03 11  A  1 
ATOM   77   C  CA  . GLN A  1  11  ? 19.912  -75.824  30.860  1.00 34.88 11  A  1 
ATOM   78   C  C   . GLN A  1  11  ? 19.464  -75.223  29.536  1.00 34.54 11  A  1 
ATOM   79   O  O   . GLN A  1  11  ? 20.288  -74.677  28.802  1.00 32.50 11  A  1 
ATOM   80   C  CB  . GLN A  1  11  ? 20.396  -74.744  31.831  1.00 34.82 11  A  1 
ATOM   81   C  CG  . GLN A  1  11  ? 20.416  -75.234  33.269  1.00 32.63 11  A  1 
ATOM   82   C  CD  . GLN A  1  11  ? 20.806  -74.139  34.281  1.00 29.44 11  A  1 
ATOM   83   O  OE1 . GLN A  1  11  ? 21.418  -73.142  33.970  1.00 30.10 11  A  1 
ATOM   84   N  NE2 . GLN A  1  11  ? 20.461  -74.297  35.531  1.00 31.33 11  A  1 
ATOM   85   N  N   . ASP A  1  12  ? 18.185  -75.326  29.261  1.00 32.23 12  A  1 
ATOM   86   C  CA  . ASP A  1  12  ? 17.571  -74.699  28.095  1.00 35.96 12  A  1 
ATOM   87   C  C   . ASP A  1  12  ? 17.869  -73.202  28.111  1.00 34.47 12  A  1 
ATOM   88   O  O   . ASP A  1  12  ? 17.614  -72.535  29.118  1.00 32.66 12  A  1 
ATOM   89   C  CB  . ASP A  1  12  ? 16.052  -74.934  28.078  1.00 34.76 12  A  1 
ATOM   90   C  CG  . ASP A  1  12  ? 15.608  -76.072  27.167  1.00 30.26 12  A  1 
ATOM   91   O  OD1 . ASP A  1  12  ? 16.285  -76.301  26.144  1.00 29.73 12  A  1 
ATOM   92   O  OD2 . ASP A  1  12  ? 14.557  -76.682  27.486  1.00 30.93 12  A  1 
ATOM   93   N  N   . PRO A  1  13  ? 18.412  -72.679  27.049  1.00 32.13 13  A  1 
ATOM   94   C  CA  . PRO A  1  13  ? 18.666  -71.255  26.977  1.00 35.22 13  A  1 
ATOM   95   C  C   . PRO A  1  13  ? 17.309  -70.549  26.988  1.00 36.81 13  A  1 
ATOM   96   O  O   . PRO A  1  13  ? 16.532  -70.667  26.050  1.00 35.12 13  A  1 
ATOM   97   C  CB  . PRO A  1  13  ? 19.472  -71.047  25.696  1.00 32.92 13  A  1 
ATOM   98   C  CG  . PRO A  1  13  ? 19.065  -72.219  24.815  1.00 33.10 13  A  1 
ATOM   99   C  CD  . PRO A  1  13  ? 18.752  -73.335  25.818  1.00 38.55 13  A  1 
ATOM   100  N  N   . LEU A  1  14  ? 17.033  -69.823  28.075  1.00 33.93 14  A  1 
ATOM   101  C  CA  . LEU A  1  14  ? 15.871  -68.955  28.139  1.00 37.08 14  A  1 
ATOM   102  C  C   . LEU A  1  14  ? 15.914  -68.018  26.946  1.00 35.90 14  A  1 
ATOM   103  O  O   . LEU A  1  14  ? 16.855  -67.248  26.772  1.00 34.87 14  A  1 
ATOM   104  C  CB  . LEU A  1  14  ? 15.890  -68.169  29.465  1.00 37.26 14  A  1 
ATOM   105  C  CG  . LEU A  1  14  ? 15.207  -68.916  30.615  1.00 34.95 14  A  1 
ATOM   106  C  CD1 . LEU A  1  14  ? 15.705  -68.400  31.957  1.00 33.31 14  A  1 
ATOM   107  C  CD2 . LEU A  1  14  ? 13.692  -68.722  30.568  1.00 35.95 14  A  1 
ATOM   108  N  N   . THR A  1  15  ? 14.898  -68.132  26.134  1.00 34.76 15  A  1 
ATOM   109  C  CA  . THR A  1  15  ? 14.804  -67.366  24.901  1.00 36.22 15  A  1 
ATOM   110  C  C   . THR A  1  15  ? 14.655  -65.882  25.233  1.00 35.47 15  A  1 
ATOM   111  O  O   . THR A  1  15  ? 13.550  -65.388  25.458  1.00 33.48 15  A  1 
ATOM   112  C  CB  . THR A  1  15  ? 13.627  -67.858  24.039  1.00 34.50 15  A  1 
ATOM   113  O  OG1 . THR A  1  15  ? 12.483  -68.071  24.830  1.00 30.86 15  A  1 
ATOM   114  C  CG2 . THR A  1  15  ? 13.940  -69.175  23.344  1.00 30.70 15  A  1 
ATOM   115  N  N   . TYR A  1  16  ? 15.743  -65.176  25.206  1.00 39.23 16  A  1 
ATOM   116  C  CA  . TYR A  1  16  ? 15.835  -63.714  25.290  1.00 39.93 16  A  1 
ATOM   117  C  C   . TYR A  1  16  ? 14.910  -63.004  24.302  1.00 38.72 16  A  1 
ATOM   118  O  O   . TYR A  1  16  ? 14.454  -61.892  24.552  1.00 37.63 16  A  1 
ATOM   119  C  CB  . TYR A  1  16  ? 17.292  -63.310  25.039  1.00 39.68 16  A  1 
ATOM   120  C  CG  . TYR A  1  16  ? 18.030  -62.892  26.286  1.00 38.71 16  A  1 
ATOM   121  C  CD1 . TYR A  1  16  ? 18.093  -61.525  26.629  1.00 35.80 16  A  1 
ATOM   122  C  CD2 . TYR A  1  16  ? 18.648  -63.842  27.115  1.00 35.10 16  A  1 
ATOM   123  C  CE1 . TYR A  1  16  ? 18.780  -61.116  27.783  1.00 34.32 16  A  1 
ATOM   124  C  CE2 . TYR A  1  16  ? 19.325  -63.442  28.269  1.00 33.29 16  A  1 
ATOM   125  C  CZ  . TYR A  1  16  ? 19.393  -62.073  28.607  1.00 35.89 16  A  1 
ATOM   126  O  OH  . TYR A  1  16  ? 20.065  -61.678  29.737  1.00 35.14 16  A  1 
ATOM   127  N  N   . ASP A  1  17  ? 14.591  -63.701  23.256  1.00 42.29 17  A  1 
ATOM   128  C  CA  . ASP A  1  17  ? 13.772  -63.234  22.136  1.00 45.41 17  A  1 
ATOM   129  C  C   . ASP A  1  17  ? 12.371  -62.750  22.561  1.00 43.81 17  A  1 
ATOM   130  O  O   . ASP A  1  17  ? 11.780  -61.870  21.919  1.00 42.78 17  A  1 
ATOM   131  C  CB  . ASP A  1  17  ? 13.659  -64.418  21.160  1.00 44.86 17  A  1 
ATOM   132  C  CG  . ASP A  1  17  ? 13.926  -64.054  19.709  1.00 41.44 17  A  1 
ATOM   133  O  OD1 . ASP A  1  17  ? 14.697  -63.105  19.467  1.00 39.90 17  A  1 
ATOM   134  O  OD2 . ASP A  1  17  ? 13.315  -64.708  18.838  1.00 40.62 17  A  1 
ATOM   135  N  N   . SER A  1  18  ? 11.806  -63.286  23.623  1.00 40.45 18  A  1 
ATOM   136  C  CA  . SER A  1  18  ? 10.468  -62.903  24.074  1.00 42.44 18  A  1 
ATOM   137  C  C   . SER A  1  18  ? 10.440  -61.558  24.783  1.00 40.50 18  A  1 
ATOM   138  O  O   . SER A  1  18  ? 9.510   -60.776  24.580  1.00 39.93 18  A  1 
ATOM   139  C  CB  . SER A  1  18  ? 9.867   -63.996  24.966  1.00 41.54 18  A  1 
ATOM   140  O  OG  . SER A  1  18  ? 10.619  -64.169  26.139  1.00 38.81 18  A  1 
ATOM   141  N  N   . ILE A  1  19  ? 11.441  -61.276  25.580  1.00 46.59 19  A  1 
ATOM   142  C  CA  . ILE A  1  19  ? 11.515  -60.034  26.355  1.00 47.64 19  A  1 
ATOM   143  C  C   . ILE A  1  19  ? 11.762  -58.840  25.431  1.00 47.67 19  A  1 
ATOM   144  O  O   . ILE A  1  19  ? 11.103  -57.814  25.577  1.00 46.69 19  A  1 
ATOM   145  C  CB  . ILE A  1  19  ? 12.576  -60.154  27.471  1.00 46.61 19  A  1 
ATOM   146  C  CG1 . ILE A  1  19  ? 12.204  -61.284  28.449  1.00 44.43 19  A  1 
ATOM   147  C  CG2 . ILE A  1  19  ? 12.725  -58.813  28.220  1.00 47.07 19  A  1 
ATOM   148  C  CD1 . ILE A  1  19  ? 13.249  -61.554  29.535  1.00 44.84 19  A  1 
ATOM   149  N  N   . GLU A  1  20  ? 12.620  -59.011  24.461  1.00 45.83 20  A  1 
ATOM   150  C  CA  . GLU A  1  20  ? 12.873  -57.952  23.479  1.00 49.97 20  A  1 
ATOM   151  C  C   . GLU A  1  20  ? 11.632  -57.617  22.648  1.00 48.49 20  A  1 
ATOM   152  O  O   . GLU A  1  20  ? 11.337  -56.435  22.430  1.00 48.76 20  A  1 
ATOM   153  C  CB  . GLU A  1  20  ? 14.031  -58.312  22.557  1.00 50.11 20  A  1 
ATOM   154  C  CG  . GLU A  1  20  ? 15.381  -57.994  23.187  1.00 47.65 20  A  1 
ATOM   155  C  CD  . GLU A  1  20  ? 16.536  -58.034  22.170  1.00 44.00 20  A  1 
ATOM   156  O  OE1 . GLU A  1  20  ? 17.536  -57.319  22.423  1.00 40.25 20  A  1 
ATOM   157  O  OE2 . GLU A  1  20  ? 16.390  -58.740  21.160  1.00 44.65 20  A  1 
ATOM   158  N  N   . LYS A  1  21  ? 10.859  -58.601  22.239  1.00 49.12 21  A  1 
ATOM   159  C  CA  . LYS A  1  21  ? 9.619   -58.369  21.486  1.00 51.77 21  A  1 
ATOM   160  C  C   . LYS A  1  21  ? 8.586   -57.564  22.268  1.00 49.12 21  A  1 
ATOM   161  O  O   . LYS A  1  21  ? 7.958   -56.675  21.691  1.00 48.57 21  A  1 
ATOM   162  C  CB  . LYS A  1  21  ? 9.015   -59.691  21.017  1.00 51.62 21  A  1 
ATOM   163  C  CG  . LYS A  1  21  ? 9.673   -60.151  19.716  1.00 48.63 21  A  1 
ATOM   164  C  CD  . LYS A  1  21  ? 9.168   -61.524  19.298  1.00 46.14 21  A  1 
ATOM   165  C  CE  . LYS A  1  21  ? 9.850   -61.904  17.986  1.00 41.12 21  A  1 
ATOM   166  N  NZ  . LYS A  1  21  ? 9.897   -63.362  17.781  1.00 38.44 21  A  1 
ATOM   167  N  N   . VAL A  1  22  ? 8.418   -57.853  23.552  1.00 51.35 22  A  1 
ATOM   168  C  CA  . VAL A  1  22  ? 7.474   -57.122  24.397  1.00 52.78 22  A  1 
ATOM   169  C  C   . VAL A  1  22  ? 7.915   -55.669  24.555  1.00 52.02 22  A  1 
ATOM   170  O  O   . VAL A  1  22  ? 7.139   -54.758  24.271  1.00 49.81 22  A  1 
ATOM   171  C  CB  . VAL A  1  22  ? 7.273   -57.818  25.752  1.00 50.43 22  A  1 
ATOM   172  C  CG1 . VAL A  1  22  ? 6.354   -57.017  26.668  1.00 45.59 22  A  1 
ATOM   173  C  CG2 . VAL A  1  22  ? 6.627   -59.192  25.558  1.00 49.63 22  A  1 
ATOM   174  N  N   . HIS A  1  23  ? 9.168   -55.448  24.875  1.00 53.43 23  A  1 
ATOM   175  C  CA  . HIS A  1  23  ? 9.690   -54.087  25.019  1.00 55.17 23  A  1 
ATOM   176  C  C   . HIS A  1  23  ? 9.642   -53.275  23.727  1.00 53.17 23  A  1 
ATOM   177  O  O   . HIS A  1  23  ? 9.368   -52.070  23.763  1.00 52.89 23  A  1 
ATOM   178  C  CB  . HIS A  1  23  ? 11.107  -54.125  25.582  1.00 53.72 23  A  1 
ATOM   179  C  CG  . HIS A  1  23  ? 11.150  -53.890  27.060  1.00 51.94 23  A  1 
ATOM   180  N  ND1 . HIS A  1  23  ? 10.496  -52.881  27.717  1.00 46.57 23  A  1 
ATOM   181  C  CD2 . HIS A  1  23  ? 11.844  -54.585  28.010  1.00 46.90 23  A  1 
ATOM   182  C  CE1 . HIS A  1  23  ? 10.789  -52.977  29.022  1.00 47.43 23  A  1 
ATOM   183  N  NE2 . HIS A  1  23  ? 11.605  -53.991  29.232  1.00 45.61 23  A  1 
ATOM   184  N  N   . HIS A  1  24  ? 9.850   -53.900  22.601  1.00 58.60 24  A  1 
ATOM   185  C  CA  . HIS A  1  24  ? 9.707   -53.214  21.320  1.00 60.26 24  A  1 
ATOM   186  C  C   . HIS A  1  24  ? 8.259   -52.852  20.996  1.00 57.86 24  A  1 
ATOM   187  O  O   . HIS A  1  24  ? 8.019   -51.802  20.397  1.00 57.29 24  A  1 
ATOM   188  C  CB  . HIS A  1  24  ? 10.312  -54.059  20.197  1.00 58.55 24  A  1 
ATOM   189  C  CG  . HIS A  1  24  ? 11.728  -53.678  19.899  1.00 55.77 24  A  1 
ATOM   190  N  ND1 . HIS A  1  24  ? 12.163  -52.418  19.569  1.00 50.29 24  A  1 
ATOM   191  C  CD2 . HIS A  1  24  ? 12.827  -54.481  19.879  1.00 50.21 24  A  1 
ATOM   192  C  CE1 . HIS A  1  24  ? 13.490  -52.466  19.358  1.00 50.76 24  A  1 
ATOM   193  N  NE2 . HIS A  1  24  ? 13.921  -53.705  19.537  1.00 48.64 24  A  1 
ATOM   194  N  N   . SER A  1  25  ? 7.317   -53.704  21.373  1.00 64.28 25  A  1 
ATOM   195  C  CA  . SER A  1  25  ? 5.910   -53.418  21.129  1.00 66.60 25  A  1 
ATOM   196  C  C   . SER A  1  25  ? 5.402   -52.249  21.959  1.00 66.18 25  A  1 
ATOM   197  O  O   . SER A  1  25  ? 4.701   -51.379  21.425  1.00 62.06 25  A  1 
ATOM   198  C  CB  . SER A  1  25  ? 5.050   -54.670  21.340  1.00 63.17 25  A  1 
ATOM   199  O  OG  . SER A  1  25  ? 4.778   -54.927  22.691  1.00 56.96 25  A  1 
ATOM   200  N  N   . ASP A  1  26  ? 5.802   -52.161  23.205  1.00 65.19 26  A  1 
ATOM   201  C  CA  . ASP A  1  26  ? 5.406   -51.064  24.077  1.00 69.33 26  A  1 
ATOM   202  C  C   . ASP A  1  26  ? 6.052   -49.748  23.668  1.00 70.02 26  A  1 
ATOM   203  O  O   . ASP A  1  26  ? 5.358   -48.727  23.588  1.00 68.07 26  A  1 
ATOM   204  C  CB  . ASP A  1  26  ? 5.703   -51.407  25.541  1.00 64.73 26  A  1 
ATOM   205  C  CG  . ASP A  1  26  ? 4.634   -52.287  26.179  1.00 59.00 26  A  1 
ATOM   206  O  OD1 . ASP A  1  26  ? 3.504   -52.338  25.630  1.00 55.00 26  A  1 
ATOM   207  O  OD2 . ASP A  1  26  ? 4.931   -52.888  27.224  1.00 53.87 26  A  1 
ATOM   208  N  N   . LYS A  1  27  ? 7.299   -49.751  23.287  1.00 71.33 27  A  1 
ATOM   209  C  CA  . LYS A  1  27  ? 7.944   -48.554  22.737  1.00 76.37 27  A  1 
ATOM   210  C  C   . LYS A  1  27  ? 7.242   -48.044  21.488  1.00 75.81 27  A  1 
ATOM   211  O  O   . LYS A  1  27  ? 7.018   -46.845  21.368  1.00 76.39 27  A  1 
ATOM   212  C  CB  . LYS A  1  27  ? 9.421   -48.802  22.440  1.00 73.39 27  A  1 
ATOM   213  C  CG  . LYS A  1  27  ? 10.287  -48.676  23.697  1.00 67.06 27  A  1 
ATOM   214  C  CD  . LYS A  1  27  ? 11.761  -48.862  23.344  1.00 62.21 27  A  1 
ATOM   215  C  CE  . LYS A  1  27  ? 12.638  -48.681  24.582  1.00 52.70 27  A  1 
ATOM   216  N  NZ  . LYS A  1  27  ? 14.075  -48.824  24.260  1.00 49.91 27  A  1 
ATOM   217  N  N   . ARG A  1  28  ? 6.847   -48.939  20.590  1.00 65.90 28  A  1 
ATOM   218  C  CA  . ARG A  1  28  ? 6.078   -48.540  19.417  1.00 70.53 28  A  1 
ATOM   219  C  C   . ARG A  1  28  ? 4.736   -47.929  19.792  1.00 71.31 28  A  1 
ATOM   220  O  O   . ARG A  1  28  ? 4.368   -46.915  19.216  1.00 72.91 28  A  1 
ATOM   221  C  CB  . ARG A  1  28  ? 5.860   -49.707  18.454  1.00 69.41 28  A  1 
ATOM   222  C  CG  . ARG A  1  28  ? 7.029   -49.862  17.484  1.00 63.17 28  A  1 
ATOM   223  C  CD  . ARG A  1  28  ? 6.713   -50.962  16.485  1.00 61.56 28  A  1 
ATOM   224  N  NE  . ARG A  1  28  ? 7.770   -51.102  15.473  1.00 51.27 28  A  1 
ATOM   225  C  CZ  . ARG A  1  28  ? 7.748   -51.892  14.417  1.00 48.27 28  A  1 
ATOM   226  N  NH1 . ARG A  1  28  ? 6.735   -52.670  14.176  1.00 42.61 28  A  1 
ATOM   227  N  NH2 . ARG A  1  28  ? 8.744   -51.923  13.591  1.00 42.62 28  A  1 
ATOM   228  N  N   . LYS A  1  29  ? 4.037   -48.507  20.753  1.00 67.78 29  A  1 
ATOM   229  C  CA  . LYS A  1  29  ? 2.776   -47.943  21.233  1.00 71.28 29  A  1 
ATOM   230  C  C   . LYS A  1  29  ? 2.967   -46.572  21.861  1.00 71.14 29  A  1 
ATOM   231  O  O   . LYS A  1  29  ? 2.175   -45.681  21.570  1.00 74.70 29  A  1 
ATOM   232  C  CB  . LYS A  1  29  ? 2.104   -48.876  22.233  1.00 71.20 29  A  1 
ATOM   233  C  CG  . LYS A  1  29  ? 1.385   -50.033  21.554  1.00 67.59 29  A  1 
ATOM   234  C  CD  . LYS A  1  29  ? 0.795   -50.926  22.636  1.00 64.20 29  A  1 
ATOM   235  C  CE  . LYS A  1  29  ? 0.043   -52.106  22.047  1.00 54.67 29  A  1 
ATOM   236  N  NZ  . LYS A  1  29  ? -0.362  -53.034  23.123  1.00 50.27 29  A  1 
ATOM   237  N  N   . ILE A  1  30  ? 3.995   -46.388  22.651  1.00 67.82 30  A  1 
ATOM   238  C  CA  . ILE A  1  30  ? 4.299   -45.106  23.278  1.00 71.49 30  A  1 
ATOM   239  C  C   . ILE A  1  30  ? 4.637   -44.044  22.228  1.00 74.16 30  A  1 
ATOM   240  O  O   . ILE A  1  30  ? 4.134   -42.931  22.320  1.00 74.31 30  A  1 
ATOM   241  C  CB  . ILE A  1  30  ? 5.423   -45.268  24.319  1.00 70.65 30  A  1 
ATOM   242  C  CG1 . ILE A  1  30  ? 4.920   -46.105  25.511  1.00 68.47 30  A  1 
ATOM   243  C  CG2 . ILE A  1  30  ? 5.934   -43.904  24.810  1.00 68.81 30  A  1 
ATOM   244  C  CD1 . ILE A  1  30  ? 6.038   -46.638  26.403  1.00 62.29 30  A  1 
ATOM   245  N  N   . ILE A  1  31  ? 5.411   -44.395  21.239  1.00 67.25 31  A  1 
ATOM   246  C  CA  . ILE A  1  31  ? 5.724   -43.470  20.149  1.00 69.55 31  A  1 
ATOM   247  C  C   . ILE A  1  31  ? 4.461   -43.091  19.370  1.00 71.61 31  A  1 
ATOM   248  O  O   . ILE A  1  31  ? 4.239   -41.912  19.104  1.00 74.75 31  A  1 
ATOM   249  C  CB  . ILE A  1  31  ? 6.807   -44.064  19.231  1.00 69.96 31  A  1 
ATOM   250  C  CG1 . ILE A  1  31  ? 8.152   -44.138  19.979  1.00 68.06 31  A  1 
ATOM   251  C  CG2 . ILE A  1  31  ? 6.958   -43.240  17.945  1.00 68.60 31  A  1 
ATOM   252  C  CD1 . ILE A  1  31  ? 9.187   -45.034  19.296  1.00 62.60 31  A  1 
ATOM   253  N  N   . ILE A  1  32  ? 3.630   -44.070  19.050  1.00 63.88 32  A  1 
ATOM   254  C  CA  . ILE A  1  32  ? 2.370   -43.814  18.351  1.00 66.66 32  A  1 
ATOM   255  C  C   . ILE A  1  32  ? 1.438   -42.956  19.207  1.00 68.70 32  A  1 
ATOM   256  O  O   . ILE A  1  32  ? 0.858   -42.005  18.700  1.00 72.21 32  A  1 
ATOM   257  C  CB  . ILE A  1  32  ? 1.711   -45.146  17.930  1.00 67.94 32  A  1 
ATOM   258  C  CG1 . ILE A  1  32  ? 2.534   -45.808  16.808  1.00 67.25 32  A  1 
ATOM   259  C  CG2 . ILE A  1  32  ? 0.261   -44.937  17.464  1.00 67.13 32  A  1 
ATOM   260  C  CD1 . ILE A  1  32  ? 2.181   -47.281  16.572  1.00 61.27 32  A  1 
ATOM   261  N  N   . LEU A  1  33  ? 1.336   -43.257  20.486  1.00 68.48 33  A  1 
ATOM   262  C  CA  . LEU A  1  33  ? 0.539   -42.456  21.412  1.00 70.89 33  A  1 
ATOM   263  C  C   . LEU A  1  33  ? 1.090   -41.037  21.564  1.00 71.63 33  A  1 
ATOM   264  O  O   . LEU A  1  33  ? 0.309   -40.097  21.614  1.00 74.84 33  A  1 
ATOM   265  C  CB  . LEU A  1  33  ? 0.482   -43.167  22.773  1.00 72.12 33  A  1 
ATOM   266  C  CG  . LEU A  1  33  ? -0.689  -44.149  22.880  1.00 66.76 33  A  1 
ATOM   267  C  CD1 . LEU A  1  33  ? -0.393  -45.251  23.872  1.00 59.49 33  A  1 
ATOM   268  C  CD2 . LEU A  1  33  ? -1.950  -43.411  23.342  1.00 63.67 33  A  1 
ATOM   269  N  N   . GLY A  1  34  ? 2.384   -40.892  21.615  1.00 68.12 34  A  1 
ATOM   270  C  CA  . GLY A  1  34  ? 3.025   -39.586  21.666  1.00 70.77 34  A  1 
ATOM   271  C  C   . GLY A  1  34  ? 2.761   -38.762  20.413  1.00 72.59 34  A  1 
ATOM   272  O  O   . GLY A  1  34  ? 2.366   -37.608  20.513  1.00 75.63 34  A  1 
ATOM   273  N  N   . LEU A  1  35  ? 2.881   -39.389  19.278  1.00 66.68 35  A  1 
ATOM   274  C  CA  . LEU A  1  35  ? 2.549   -38.760  17.999  1.00 71.67 35  A  1 
ATOM   275  C  C   . LEU A  1  35  ? 1.067   -38.379  17.921  1.00 71.97 35  A  1 
ATOM   276  O  O   . LEU A  1  35  ? 0.751   -37.260  17.541  1.00 75.81 35  A  1 
ATOM   277  C  CB  . LEU A  1  35  ? 2.931   -39.704  16.851  1.00 71.85 35  A  1 
ATOM   278  C  CG  . LEU A  1  35  ? 4.361   -39.481  16.360  1.00 67.35 35  A  1 
ATOM   279  C  CD1 . LEU A  1  35  ? 4.940   -40.752  15.767  1.00 59.22 35  A  1 
ATOM   280  C  CD2 . LEU A  1  35  ? 4.388   -38.399  15.274  1.00 63.37 35  A  1 
ATOM   281  N  N   . LEU A  1  36  ? 0.191   -39.268  18.317  1.00 65.50 36  A  1 
ATOM   282  C  CA  . LEU A  1  36  ? -1.241  -38.980  18.354  1.00 70.86 36  A  1 
ATOM   283  C  C   . LEU A  1  36  ? -1.568  -37.862  19.339  1.00 71.63 36  A  1 
ATOM   284  O  O   . LEU A  1  36  ? -2.385  -37.005  19.032  1.00 74.51 36  A  1 
ATOM   285  C  CB  . LEU A  1  36  ? -2.010  -40.254  18.738  1.00 70.96 36  A  1 
ATOM   286  C  CG  . LEU A  1  36  ? -2.211  -41.225  17.560  1.00 68.92 36  A  1 
ATOM   287  C  CD1 . LEU A  1  36  ? -2.622  -42.589  18.084  1.00 60.43 36  A  1 
ATOM   288  C  CD2 . LEU A  1  36  ? -3.316  -40.732  16.614  1.00 64.00 36  A  1 
ATOM   289  N  N   . SER A  1  37  ? -0.915  -37.843  20.467  1.00 67.29 37  A  1 
ATOM   290  C  CA  . SER A  1  37  ? -1.093  -36.775  21.451  1.00 71.07 37  A  1 
ATOM   291  C  C   . SER A  1  37  ? -0.603  -35.440  20.915  1.00 70.55 37  A  1 
ATOM   292  O  O   . SER A  1  37  ? -1.270  -34.431  21.091  1.00 72.56 37  A  1 
ATOM   293  C  CB  . SER A  1  37  ? -0.358  -37.098  22.750  1.00 68.56 37  A  1 
ATOM   294  O  OG  . SER A  1  37  ? -0.796  -38.318  23.282  1.00 63.70 37  A  1 
ATOM   295  N  N   . LEU A  1  38  ? 0.501   -35.447  20.232  1.00 64.00 38  A  1 
ATOM   296  C  CA  . LEU A  1  38  ? 1.030   -34.239  19.613  1.00 73.92 38  A  1 
ATOM   297  C  C   . LEU A  1  38  ? 0.102   -33.726  18.506  1.00 73.99 38  A  1 
ATOM   298  O  O   . LEU A  1  38  ? -0.206  -32.544  18.471  1.00 76.07 38  A  1 
ATOM   299  C  CB  . LEU A  1  38  ? 2.443   -34.525  19.082  1.00 72.62 38  A  1 
ATOM   300  C  CG  . LEU A  1  38  ? 3.285   -33.241  18.973  1.00 68.17 38  A  1 
ATOM   301  C  CD1 . LEU A  1  38  ? 3.923   -32.903  20.309  1.00 60.40 38  A  1 
ATOM   302  C  CD2 . LEU A  1  38  ? 4.399   -33.420  17.956  1.00 65.37 38  A  1 
ATOM   303  N  N   . ILE A  1  39  ? -0.375  -34.632  17.672  1.00 64.59 39  A  1 
ATOM   304  C  CA  . ILE A  1  39  ? -1.386  -34.309  16.653  1.00 68.70 39  A  1 
ATOM   305  C  C   . ILE A  1  39  ? -2.623  -33.720  17.314  1.00 68.51 39  A  1 
ATOM   306  O  O   . ILE A  1  39  ? -3.151  -32.706  16.847  1.00 71.97 39  A  1 
ATOM   307  C  CB  . ILE A  1  39  ? -1.752  -35.545  15.813  1.00 69.63 39  A  1 
ATOM   308  C  CG1 . ILE A  1  39  ? -0.566  -35.961  14.918  1.00 69.88 39  A  1 
ATOM   309  C  CG2 . ILE A  1  39  ? -2.987  -35.284  14.929  1.00 67.59 39  A  1 
ATOM   310  C  CD1 . ILE A  1  39  ? -0.700  -37.370  14.345  1.00 61.16 39  A  1 
ATOM   311  N  N   . PHE A  1  40  ? -3.064  -34.324  18.399  1.00 59.43 40  A  1 
ATOM   312  C  CA  . PHE A  1  40  ? -4.250  -33.867  19.113  1.00 66.19 40  A  1 
ATOM   313  C  C   . PHE A  1  40  ? -4.046  -32.481  19.723  1.00 64.42 40  A  1 
ATOM   314  O  O   . PHE A  1  40  ? -4.911  -31.618  19.582  1.00 69.45 40  A  1 
ATOM   315  C  CB  . PHE A  1  40  ? -4.622  -34.906  20.162  1.00 66.17 40  A  1 
ATOM   316  C  CG  . PHE A  1  40  ? -6.011  -34.707  20.711  1.00 62.92 40  A  1 
ATOM   317  C  CD1 . PHE A  1  40  ? -6.195  -34.104  21.954  1.00 56.69 40  A  1 
ATOM   318  C  CD2 . PHE A  1  40  ? -7.117  -35.133  19.964  1.00 55.90 40  A  1 
ATOM   319  C  CE1 . PHE A  1  40  ? -7.490  -33.923  22.460  1.00 53.96 40  A  1 
ATOM   320  C  CE2 . PHE A  1  40  ? -8.408  -34.952  20.465  1.00 50.70 40  A  1 
ATOM   321  C  CZ  . PHE A  1  40  ? -8.601  -34.350  21.712  1.00 54.25 40  A  1 
ATOM   322  N  N   . VAL A  1  41  ? -2.919  -32.253  20.334  1.00 63.32 41  A  1 
ATOM   323  C  CA  . VAL A  1  41  ? -2.594  -30.942  20.911  1.00 69.66 41  A  1 
ATOM   324  C  C   . VAL A  1  41  ? -2.484  -29.868  19.834  1.00 69.09 41  A  1 
ATOM   325  O  O   . VAL A  1  41  ? -3.080  -28.803  19.969  1.00 69.40 41  A  1 
ATOM   326  C  CB  . VAL A  1  41  ? -1.316  -31.022  21.757  1.00 67.81 41  A  1 
ATOM   327  C  CG1 . VAL A  1  41  ? -0.805  -29.644  22.187  1.00 62.46 41  A  1 
ATOM   328  C  CG2 . VAL A  1  41  ? -1.570  -31.825  23.028  1.00 63.75 41  A  1 
ATOM   329  N  N   . VAL A  1  42  ? -1.783  -30.154  18.780  1.00 63.51 42  A  1 
ATOM   330  C  CA  . VAL A  1  42  ? -1.672  -29.194  17.682  1.00 67.74 42  A  1 
ATOM   331  C  C   . VAL A  1  42  ? -3.028  -28.962  17.019  1.00 66.55 42  A  1 
ATOM   332  O  O   . VAL A  1  42  ? -3.379  -27.817  16.738  1.00 67.85 42  A  1 
ATOM   333  C  CB  . VAL A  1  42  ? -0.606  -29.634  16.670  1.00 66.81 42  A  1 
ATOM   334  C  CG1 . VAL A  1  42  ? -0.550  -28.684  15.482  1.00 61.43 42  A  1 
ATOM   335  C  CG2 . VAL A  1  42  ? 0.785   -29.629  17.312  1.00 61.71 42  A  1 
ATOM   336  N  N   . SER A  1  43  ? -3.801  -30.015  16.848  1.00 60.61 43  A  1 
ATOM   337  C  CA  . SER A  1  43  ? -5.157  -29.887  16.323  1.00 64.14 43  A  1 
ATOM   338  C  C   . SER A  1  43  ? -6.054  -29.068  17.246  1.00 62.17 43  A  1 
ATOM   339  O  O   . SER A  1  43  ? -6.838  -28.256  16.763  1.00 66.63 43  A  1 
ATOM   340  C  CB  . SER A  1  43  ? -5.805  -31.254  16.105  1.00 62.81 43  A  1 
ATOM   341  O  OG  . SER A  1  43  ? -5.047  -32.020  15.210  1.00 59.56 43  A  1 
ATOM   342  N  N   . LEU A  1  44  ? -5.918  -29.226  18.537  1.00 58.63 44  A  1 
ATOM   343  C  CA  . LEU A  1  44  ? -6.633  -28.405  19.514  1.00 69.60 44  A  1 
ATOM   344  C  C   . LEU A  1  44  ? -6.203  -26.948  19.456  1.00 69.98 44  A  1 
ATOM   345  O  O   . LEU A  1  44  ? -7.056  -26.068  19.538  1.00 73.16 44  A  1 
ATOM   346  C  CB  . LEU A  1  44  ? -6.403  -28.958  20.926  1.00 69.00 44  A  1 
ATOM   347  C  CG  . LEU A  1  44  ? -7.436  -30.017  21.356  1.00 65.69 44  A  1 
ATOM   348  C  CD1 . LEU A  1  44  ? -6.914  -30.777  22.553  1.00 59.19 44  A  1 
ATOM   349  C  CD2 . LEU A  1  44  ? -8.763  -29.360  21.747  1.00 62.84 44  A  1 
ATOM   350  N  N   . ILE A  1  45  ? -4.938  -26.694  19.318  1.00 59.26 45  A  1 
ATOM   351  C  CA  . ILE A  1  45  ? -4.431  -25.325  19.185  1.00 64.05 45  A  1 
ATOM   352  C  C   . ILE A  1  45  ? -4.973  -24.693  17.904  1.00 64.02 45  A  1 
ATOM   353  O  O   . ILE A  1  45  ? -5.524  -23.586  17.952  1.00 67.43 45  A  1 
ATOM   354  C  CB  . ILE A  1  45  ? -2.891  -25.306  19.248  1.00 64.42 45  A  1 
ATOM   355  C  CG1 . ILE A  1  45  ? -2.414  -25.683  20.666  1.00 66.00 45  A  1 
ATOM   356  C  CG2 . ILE A  1  45  ? -2.344  -23.923  18.853  1.00 65.70 45  A  1 
ATOM   357  C  CD1 . ILE A  1  45  ? -0.922  -26.006  20.747  1.00 59.71 45  A  1 
ATOM   358  N  N   . VAL A  1  46  ? -4.883  -25.400  16.806  1.00 58.44 46  A  1 
ATOM   359  C  CA  . VAL A  1  46  ? -5.405  -24.911  15.528  1.00 63.71 46  A  1 
ATOM   360  C  C   . VAL A  1  46  ? -6.919  -24.734  15.593  1.00 63.05 46  A  1 
ATOM   361  O  O   . VAL A  1  46  ? -7.434  -23.694  15.184  1.00 64.14 46  A  1 
ATOM   362  C  CB  . VAL A  1  46  ? -4.989  -25.849  14.383  1.00 62.67 46  A  1 
ATOM   363  C  CG1 . VAL A  1  46  ? -5.640  -25.452  13.052  1.00 58.49 46  A  1 
ATOM   364  C  CG2 . VAL A  1  46  ? -3.477  -25.791  14.182  1.00 59.13 46  A  1 
ATOM   365  N  N   . ALA A  1  47  ? -7.623  -25.696  16.156  1.00 57.37 47  A  1 
ATOM   366  C  CA  . ALA A  1  47  ? -9.058  -25.589  16.351  1.00 65.41 47  A  1 
ATOM   367  C  C   . ALA A  1  47  ? -9.406  -24.424  17.285  1.00 66.22 47  A  1 
ATOM   368  O  O   . ALA A  1  47  ? -10.362 -23.703  17.018  1.00 64.63 47  A  1 
ATOM   369  C  CB  . ALA A  1  47  ? -9.605  -26.911  16.887  1.00 64.88 47  A  1 
ATOM   370  N  N   . GLY A  1  48  ? -8.628  -24.210  18.329  1.00 65.39 48  A  1 
ATOM   371  C  CA  . GLY A  1  48  ? -8.793  -23.090  19.236  1.00 68.18 48  A  1 
ATOM   372  C  C   . GLY A  1  48  ? -8.579  -21.741  18.553  1.00 69.37 48  A  1 
ATOM   373  O  O   . GLY A  1  48  ? -9.374  -20.825  18.757  1.00 70.21 48  A  1 
ATOM   374  N  N   . ILE A  1  49  ? -7.577  -21.645  17.711  1.00 60.03 49  A  1 
ATOM   375  C  CA  . ILE A  1  49  ? -7.325  -20.436  16.907  1.00 63.34 49  A  1 
ATOM   376  C  C   . ILE A  1  49  ? -8.481  -20.197  15.925  1.00 64.05 49  A  1 
ATOM   377  O  O   . ILE A  1  49  ? -9.021  -19.095  15.869  1.00 65.47 49  A  1 
ATOM   378  C  CB  . ILE A  1  49  ? -5.965  -20.533  16.195  1.00 62.90 49  A  1 
ATOM   379  C  CG1 . ILE A  1  49  ? -4.810  -20.503  17.225  1.00 63.42 49  A  1 
ATOM   380  C  CG2 . ILE A  1  49  ? -5.789  -19.392  15.180  1.00 63.78 49  A  1 
ATOM   381  C  CD1 . ILE A  1  49  ? -3.445  -20.921  16.644  1.00 59.48 49  A  1 
ATOM   382  N  N   . ILE A  1  50  ? -8.885  -21.236  15.208  1.00 59.88 50  A  1 
ATOM   383  C  CA  . ILE A  1  50  ? -10.011 -21.149  14.268  1.00 60.41 50  A  1 
ATOM   384  C  C   . ILE A  1  50  ? -11.313 -20.831  15.005  1.00 61.49 50  A  1 
ATOM   385  O  O   . ILE A  1  50  ? -12.097 -20.002  14.546  1.00 61.59 50  A  1 
ATOM   386  C  CB  . ILE A  1  50  ? -10.128 -22.451  13.448  1.00 59.47 50  A  1 
ATOM   387  C  CG1 . ILE A  1  50  ? -8.912  -22.599  12.505  1.00 60.49 50  A  1 
ATOM   388  C  CG2 . ILE A  1  50  ? -11.429 -22.483  12.633  1.00 61.67 50  A  1 
ATOM   389  C  CD1 . ILE A  1  50  ? -8.807  -23.970  11.834  1.00 57.98 50  A  1 
ATOM   390  N  N   . TYR A  1  51  ? -11.536 -21.462  16.148  1.00 56.19 51  A  1 
ATOM   391  C  CA  . TYR A  1  51  ? -12.725 -21.226  16.963  1.00 55.40 51  A  1 
ATOM   392  C  C   . TYR A  1  51  ? -12.744 -19.806  17.514  1.00 55.82 51  A  1 
ATOM   393  O  O   . TYR A  1  51  ? -13.773 -19.136  17.410  1.00 57.18 51  A  1 
ATOM   394  C  CB  . TYR A  1  51  ? -12.808 -22.256  18.085  1.00 54.16 51  A  1 
ATOM   395  C  CG  . TYR A  1  51  ? -14.089 -22.150  18.881  1.00 54.96 51  A  1 
ATOM   396  C  CD1 . TYR A  1  51  ? -14.137 -21.408  20.077  1.00 51.05 51  A  1 
ATOM   397  C  CD2 . TYR A  1  51  ? -15.262 -22.784  18.418  1.00 54.97 51  A  1 
ATOM   398  C  CE1 . TYR A  1  51  ? -15.326 -21.298  20.799  1.00 49.89 51  A  1 
ATOM   399  C  CE2 . TYR A  1  51  ? -16.455 -22.676  19.137  1.00 50.29 51  A  1 
ATOM   400  C  CZ  . TYR A  1  51  ? -16.485 -21.938  20.324  1.00 54.48 51  A  1 
ATOM   401  O  OH  . TYR A  1  51  ? -17.662 -21.826  21.029  1.00 54.16 51  A  1 
ATOM   402  N  N   . ARG A  1  52  ? -11.643 -19.321  18.001  1.00 60.42 52  A  1 
ATOM   403  C  CA  . ARG A  1  52  ? -11.535 -17.938  18.474  1.00 61.20 52  A  1 
ATOM   404  C  C   . ARG A  1  52  ? -11.749 -16.934  17.344  1.00 60.01 52  A  1 
ATOM   405  O  O   . ARG A  1  52  ? -12.438 -15.936  17.530  1.00 60.31 52  A  1 
ATOM   406  C  CB  . ARG A  1  52  ? -10.178 -17.733  19.173  1.00 59.24 52  A  1 
ATOM   407  C  CG  . ARG A  1  52  ? -10.342 -17.072  20.535  1.00 54.22 52  A  1 
ATOM   408  C  CD  . ARG A  1  52  ? -8.982  -16.872  21.198  1.00 54.22 52  A  1 
ATOM   409  N  NE  . ARG A  1  52  ? -9.113  -16.359  22.573  1.00 46.36 52  A  1 
ATOM   410  C  CZ  . ARG A  1  52  ? -8.126  -15.930  23.351  1.00 44.38 52  A  1 
ATOM   411  N  NH1 . ARG A  1  52  ? -6.886  -15.927  22.932  1.00 39.11 52  A  1 
ATOM   412  N  NH2 . ARG A  1  52  ? -8.369  -15.506  24.549  1.00 39.16 52  A  1 
ATOM   413  N  N   . ALA A  1  53  ? -11.214 -17.234  16.187  1.00 56.59 53  A  1 
ATOM   414  C  CA  . ALA A  1  53  ? -11.448 -16.416  15.007  1.00 57.22 53  A  1 
ATOM   415  C  C   . ALA A  1  53  ? -12.916 -16.454  14.555  1.00 57.70 53  A  1 
ATOM   416  O  O   . ALA A  1  53  ? -13.445 -15.450  14.077  1.00 55.28 53  A  1 
ATOM   417  C  CB  . ALA A  1  53  ? -10.505 -16.881  13.897  1.00 55.16 53  A  1 
ATOM   418  N  N   . ARG A  1  54  ? -13.583 -17.582  14.718  1.00 58.23 54  A  1 
ATOM   419  C  CA  . ARG A  1  54  ? -15.013 -17.718  14.399  1.00 57.66 54  A  1 
ATOM   420  C  C   . ARG A  1  54  ? -15.918 -17.113  15.471  1.00 55.73 54  A  1 
ATOM   421  O  O   . ARG A  1  54  ? -16.910 -16.488  15.104  1.00 55.55 54  A  1 
ATOM   422  C  CB  . ARG A  1  54  ? -15.389 -19.182  14.165  1.00 56.47 54  A  1 
ATOM   423  C  CG  . ARG A  1  54  ? -15.032 -19.659  12.751  1.00 53.10 54  A  1 
ATOM   424  C  CD  . ARG A  1  54  ? -15.548 -21.079  12.537  1.00 52.61 54  A  1 
ATOM   425  N  NE  . ARG A  1  54  ? -15.334 -21.543  11.158  1.00 45.78 54  A  1 
ATOM   426  C  CZ  . ARG A  1  54  ? -15.757 -22.688  10.629  1.00 44.67 54  A  1 
ATOM   427  N  NH1 . ARG A  1  54  ? -16.425 -23.554  11.346  1.00 39.23 54  A  1 
ATOM   428  N  NH2 . ARG A  1  54  ? -15.515 -22.994  9.388   1.00 39.33 54  A  1 
ATOM   429  N  N   . SER A  1  55  ? -15.619 -17.314  16.733  1.00 54.88 55  A  1 
ATOM   430  C  CA  . SER A  1  55  ? -16.480 -16.837  17.824  1.00 55.43 55  A  1 
ATOM   431  C  C   . SER A  1  55  ? -16.512 -15.315  17.899  1.00 56.09 55  A  1 
ATOM   432  O  O   . SER A  1  55  ? -17.582 -14.737  18.033  1.00 53.72 55  A  1 
ATOM   433  C  CB  . SER A  1  55  ? -16.065 -17.441  19.166  1.00 52.62 55  A  1 
ATOM   434  O  OG  . SER A  1  55  ? -14.794 -16.986  19.574  1.00 48.81 55  A  1 
ATOM   435  N  N   . HIS A  1  56  ? -15.382 -14.676  17.698  1.00 54.49 56  A  1 
ATOM   436  C  CA  . HIS A  1  56  ? -15.349 -13.223  17.577  1.00 53.90 56  A  1 
ATOM   437  C  C   . HIS A  1  56  ? -16.090 -12.708  16.337  1.00 52.16 56  A  1 
ATOM   438  O  O   . HIS A  1  56  ? -16.624 -11.598  16.379  1.00 51.54 56  A  1 
ATOM   439  C  CB  . HIS A  1  56  ? -13.906 -12.724  17.606  1.00 52.37 56  A  1 
ATOM   440  C  CG  . HIS A  1  56  ? -13.404 -12.508  19.003  1.00 50.71 56  A  1 
ATOM   441  N  ND1 . HIS A  1  56  ? -13.928 -11.625  19.914  1.00 46.45 56  A  1 
ATOM   442  C  CD2 . HIS A  1  56  ? -12.342 -13.129  19.623  1.00 46.53 56  A  1 
ATOM   443  C  CE1 . HIS A  1  56  ? -13.206 -11.722  21.047  1.00 47.63 56  A  1 
ATOM   444  N  NE2 . HIS A  1  56  ? -12.237 -12.619  20.901  1.00 45.33 56  A  1 
ATOM   445  N  N   . ARG A  1  57  ? -16.182 -13.494  15.297  1.00 49.10 57  A  1 
ATOM   446  C  CA  . ARG A  1  57  ? -17.029 -13.133  14.150  1.00 51.06 57  A  1 
ATOM   447  C  C   . ARG A  1  57  ? -18.519 -13.312  14.445  1.00 50.45 57  A  1 
ATOM   448  O  O   . ARG A  1  57  ? -19.305 -12.510  13.967  1.00 50.11 57  A  1 
ATOM   449  C  CB  . ARG A  1  57  ? -16.637 -13.919  12.890  1.00 50.08 57  A  1 
ATOM   450  C  CG  . ARG A  1  57  ? -15.456 -13.280  12.165  1.00 46.09 57  A  1 
ATOM   451  C  CD  . ARG A  1  57  ? -15.182 -14.040  10.854  1.00 44.96 57  A  1 
ATOM   452  N  NE  . ARG A  1  57  ? -14.103 -13.417  10.078  1.00 39.33 57  A  1 
ATOM   453  C  CZ  . ARG A  1  57  ? -13.676 -13.780  8.874   1.00 37.76 57  A  1 
ATOM   454  N  NH1 . ARG A  1  57  ? -14.215 -14.789  8.245   1.00 33.95 57  A  1 
ATOM   455  N  NH2 . ARG A  1  57  ? -12.703 -13.139  8.284   1.00 33.87 57  A  1 
ATOM   456  N  N   . ALA A  1  58  ? -18.881 -14.329  15.188  1.00 49.83 58  A  1 
ATOM   457  C  CA  . ALA A  1  58  ? -20.294 -14.668  15.389  1.00 50.01 58  A  1 
ATOM   458  C  C   . ALA A  1  58  ? -21.092 -13.583  16.125  1.00 49.66 58  A  1 
ATOM   459  O  O   . ALA A  1  58  ? -22.226 -13.316  15.755  1.00 47.54 58  A  1 
ATOM   460  C  CB  . ALA A  1  58  ? -20.374 -16.012  16.112  1.00 48.15 58  A  1 
ATOM   461  N  N   . ALA A  1  59  ? -20.494 -12.940  17.117  1.00 45.11 59  A  1 
ATOM   462  C  CA  . ALA A  1  59  ? -21.189 -11.912  17.889  1.00 45.22 59  A  1 
ATOM   463  C  C   . ALA A  1  59  ? -21.540 -10.644  17.079  1.00 45.20 59  A  1 
ATOM   464  O  O   . ALA A  1  59  ? -22.501 -9.957   17.396  1.00 43.93 59  A  1 
ATOM   465  C  CB  . ALA A  1  59  ? -20.331 -11.572  19.111  1.00 44.04 59  A  1 
ATOM   466  N  N   . ALA A  1  60  ? -20.783 -10.347  16.041  1.00 44.12 60  A  1 
ATOM   467  C  CA  . ALA A  1  60  ? -20.998 -9.158   15.218  1.00 44.18 60  A  1 
ATOM   468  C  C   . ALA A  1  60  ? -21.927 -9.394   14.002  1.00 43.86 60  A  1 
ATOM   469  O  O   . ALA A  1  60  ? -22.116 -8.499   13.184  1.00 42.65 60  A  1 
ATOM   470  C  CB  . ALA A  1  60  ? -19.629 -8.611   14.801  1.00 43.43 60  A  1 
ATOM   471  N  N   . ASN A  1  61  ? -22.471 -10.610  13.859  1.00 43.38 61  A  1 
ATOM   472  C  CA  . ASN A  1  61  ? -23.060 -11.077  12.594  1.00 44.99 61  A  1 
ATOM   473  C  C   . ASN A  1  61  ? -24.561 -10.785  12.409  1.00 43.81 61  A  1 
ATOM   474  O  O   . ASN A  1  61  ? -25.160 -11.352  11.495  1.00 41.84 61  A  1 
ATOM   475  C  CB  . ASN A  1  61  ? -22.754 -12.571  12.413  1.00 43.55 61  A  1 
ATOM   476  C  CG  . ASN A  1  61  ? -21.605 -12.871  11.470  1.00 39.36 61  A  1 
ATOM   477  O  OD1 . ASN A  1  61  ? -21.020 -12.031  10.819  1.00 38.82 61  A  1 
ATOM   478  N  ND2 . ASN A  1  61  ? -21.251 -14.129  11.347  1.00 38.93 61  A  1 
ATOM   479  N  N   . THR A  1  62  ? -25.198 -9.961   13.229  1.00 35.48 62  A  1 
ATOM   480  C  CA  . THR A  1  62  ? -26.627 -9.698   13.016  1.00 37.31 62  A  1 
ATOM   481  C  C   . THR A  1  62  ? -26.919 -8.933   11.732  1.00 38.10 62  A  1 
ATOM   482  O  O   . THR A  1  62  ? -27.882 -9.264   11.034  1.00 36.69 62  A  1 
ATOM   483  C  CB  . THR A  1  62  ? -27.279 -8.944   14.190  1.00 35.25 62  A  1 
ATOM   484  O  OG1 . THR A  1  62  ? -26.343 -8.140   14.854  1.00 31.54 62  A  1 
ATOM   485  C  CG2 . THR A  1  62  ? -27.877 -9.917   15.206  1.00 31.94 62  A  1 
ATOM   486  N  N   . ILE A  1  63  ? -26.125 -7.958   11.397  1.00 45.26 63  A  1 
ATOM   487  C  CA  . ILE A  1  63  ? -26.192 -7.379   10.058  1.00 45.30 63  A  1 
ATOM   488  C  C   . ILE A  1  63  ? -25.511 -8.388   9.130   1.00 45.97 63  A  1 
ATOM   489  O  O   . ILE A  1  63  ? -24.403 -8.829   9.410   1.00 43.96 63  A  1 
ATOM   490  C  CB  . ILE A  1  63  ? -25.581 -5.963   10.016  1.00 43.02 63  A  1 
ATOM   491  C  CG1 . ILE A  1  63  ? -26.332 -5.045   11.011  1.00 40.65 63  A  1 
ATOM   492  C  CG2 . ILE A  1  63  ? -25.641 -5.393   8.592   1.00 40.89 63  A  1 
ATOM   493  C  CD1 . ILE A  1  63  ? -25.748 -3.634   11.151  1.00 38.11 63  A  1 
ATOM   494  N  N   . ARG A  1  64  ? -26.173 -8.754   8.039   1.00 42.96 64  A  1 
ATOM   495  C  CA  . ARG A  1  64  ? -25.547 -9.507   6.953   1.00 44.01 64  A  1 
ATOM   496  C  C   . ARG A  1  64  ? -24.343 -8.702   6.463   1.00 45.21 64  A  1 
ATOM   497  O  O   . ARG A  1  64  ? -24.484 -7.878   5.564   1.00 44.13 64  A  1 
ATOM   498  C  CB  . ARG A  1  64  ? -26.532 -9.737   5.782   1.00 41.77 64  A  1 
ATOM   499  C  CG  . ARG A  1  64  ? -27.203 -11.113  5.762   1.00 38.44 64  A  1 
ATOM   500  C  CD  . ARG A  1  64  ? -28.074 -11.223  4.503   1.00 36.34 64  A  1 
ATOM   501  N  NE  . ARG A  1  64  ? -28.660 -12.561  4.328   1.00 32.14 64  A  1 
ATOM   502  C  CZ  . ARG A  1  64  ? -29.469 -12.931  3.346   1.00 29.32 64  A  1 
ATOM   503  N  NH1 . ARG A  1  64  ? -29.847 -12.092  2.417   1.00 27.56 64  A  1 
ATOM   504  N  NH2 . ARG A  1  64  ? -29.909 -14.148  3.276   1.00 26.21 64  A  1 
ATOM   505  N  N   . ARG A  1  65  ? -23.205 -8.957   7.057   1.00 52.07 65  A  1 
ATOM   506  C  CA  . ARG A  1  65  ? -21.939 -8.550   6.466   1.00 51.75 65  A  1 
ATOM   507  C  C   . ARG A  1  65  ? -21.866 -9.313   5.153   1.00 51.55 65  A  1 
ATOM   508  O  O   . ARG A  1  65  ? -21.590 -10.516  5.146   1.00 49.82 65  A  1 
ATOM   509  C  CB  . ARG A  1  65  ? -20.747 -8.837   7.377   1.00 48.50 65  A  1 
ATOM   510  C  CG  . ARG A  1  65  ? -20.582 -7.743   8.445   1.00 45.06 65  A  1 
ATOM   511  C  CD  . ARG A  1  65  ? -19.303 -7.981   9.261   1.00 43.00 65  A  1 
ATOM   512  N  NE  . ARG A  1  65  ? -19.055 -6.870   10.188  1.00 39.30 65  A  1 
ATOM   513  C  CZ  . ARG A  1  65  ? -18.013 -6.728   10.981  1.00 36.07 65  A  1 
ATOM   514  N  NH1 . ARG A  1  65  ? -17.062 -7.631   11.041  1.00 34.24 65  A  1 
ATOM   515  N  NH2 . ARG A  1  65  ? -17.890 -5.673   11.736  1.00 32.89 65  A  1 
ATOM   516  N  N   . ILE A  1  66  ? -22.217 -8.626   4.092   1.00 53.30 66  A  1 
ATOM   517  C  CA  . ILE A  1  66  ? -21.806 -9.037   2.761   1.00 54.07 66  A  1 
ATOM   518  C  C   . ILE A  1  66  ? -20.312 -9.288   2.897   1.00 54.38 66  A  1 
ATOM   519  O  O   . ILE A  1  66  ? -19.619 -8.499   3.552   1.00 51.34 66  A  1 
ATOM   520  C  CB  . ILE A  1  66  ? -22.143 -7.931   1.732   1.00 50.71 66  A  1 
ATOM   521  C  CG1 . ILE A  1  66  ? -23.667 -7.669   1.711   1.00 48.45 66  A  1 
ATOM   522  C  CG2 . ILE A  1  66  ? -21.641 -8.339   0.343   1.00 47.24 66  A  1 
ATOM   523  C  CD1 . ILE A  1  66  ? -24.094 -6.483   0.839   1.00 44.24 66  A  1 
ATOM   524  N  N   . ALA A  1  67  ? -19.858 -10.428  2.429   1.00 55.04 67  A  1 
ATOM   525  C  CA  . ALA A  1  67  ? -18.430 -10.713  2.464   1.00 55.48 67  A  1 
ATOM   526  C  C   . ALA A  1  67  ? -17.748 -9.534   1.774   1.00 56.82 67  A  1 
ATOM   527  O  O   . ALA A  1  67  ? -18.089 -9.283   0.620   1.00 53.81 67  A  1 
ATOM   528  C  CB  . ALA A  1  67  ? -18.161 -12.036  1.748   1.00 50.74 67  A  1 
ATOM   529  N  N   . PRO A  1  68  ? -16.933 -8.757   2.490   1.00 61.26 68  A  1 
ATOM   530  C  CA  . PRO A  1  68  ? -16.433 -7.505   1.958   1.00 61.92 68  A  1 
ATOM   531  C  C   . PRO A  1  68  ? -15.662 -7.817   0.686   1.00 65.42 68  A  1 
ATOM   532  O  O   . PRO A  1  68  ? -14.669 -8.543   0.710   1.00 62.27 68  A  1 
ATOM   533  C  CB  . PRO A  1  68  ? -15.576 -6.889   3.071   1.00 56.52 68  A  1 
ATOM   534  C  CG  . PRO A  1  68  ? -15.243 -8.066   3.971   1.00 54.55 68  A  1 
ATOM   535  C  CD  . PRO A  1  68  ? -16.434 -8.995   3.825   1.00 57.00 68  A  1 
ATOM   536  N  N   . SER A  1  69  ? -16.197 -7.332   -0.414  1.00 76.70 69  A  1 
ATOM   537  C  CA  . SER A  1  69  ? -15.540 -7.460   -1.692  1.00 83.16 69  A  1 
ATOM   538  C  C   . SER A  1  69  ? -14.444 -6.407   -1.803  1.00 87.62 69  A  1 
ATOM   539  O  O   . SER A  1  69  ? -14.411 -5.423   -1.065  1.00 84.48 69  A  1 
ATOM   540  C  CB  . SER A  1  69  ? -16.557 -7.378   -2.840  1.00 73.32 69  A  1 
ATOM   541  O  OG  . SER A  1  69  ? -17.324 -6.206   -2.778  1.00 62.19 69  A  1 
ATOM   542  N  N   . GLU A  1  70  ? -13.550 -6.653   -2.716  1.00 90.26 70  A  1 
ATOM   543  C  CA  . GLU A  1  70  ? -12.626 -5.613   -3.143  1.00 92.30 70  A  1 
ATOM   544  C  C   . GLU A  1  70  ? -13.278 -4.839   -4.291  1.00 93.64 70  A  1 
ATOM   545  O  O   . GLU A  1  70  ? -13.955 -5.415   -5.147  1.00 91.45 70  A  1 
ATOM   546  C  CB  . GLU A  1  70  ? -11.255 -6.205   -3.502  1.00 88.81 70  A  1 
ATOM   547  C  CG  . GLU A  1  70  ? -10.628 -6.897   -2.280  1.00 81.39 70  A  1 
ATOM   548  C  CD  . GLU A  1  70  ? -9.179  -7.365   -2.459  1.00 78.70 70  A  1 
ATOM   549  O  OE1 . GLU A  1  70  ? -8.606  -7.912   -1.482  1.00 70.41 70  A  1 
ATOM   550  O  OE2 . GLU A  1  70  ? -8.547  -7.150   -3.509  1.00 72.05 70  A  1 
ATOM   551  N  N   . ALA A  1  71  ? -13.079 -3.541   -4.291  1.00 95.02 71  A  1 
ATOM   552  C  CA  . ALA A  1  71  ? -13.528 -2.679   -5.361  1.00 96.07 71  A  1 
ATOM   553  C  C   . ALA A  1  71  ? -12.447 -1.652   -5.644  1.00 97.17 71  A  1 
ATOM   554  O  O   . ALA A  1  71  ? -11.719 -1.244   -4.742  1.00 96.52 71  A  1 
ATOM   555  C  CB  . ALA A  1  71  ? -14.854 -2.022   -4.960  1.00 94.44 71  A  1 
ATOM   556  N  N   . SER A  1  72  ? -12.365 -1.212   -6.881  1.00 97.59 72  A  1 
ATOM   557  C  CA  . SER A  1  72  ? -11.460 -0.138   -7.250  1.00 97.79 72  A  1 
ATOM   558  C  C   . SER A  1  72  ? -12.238 1.102    -7.666  1.00 98.07 72  A  1 
ATOM   559  O  O   . SER A  1  72  ? -13.398 1.004    -8.091  1.00 97.52 72  A  1 
ATOM   560  C  CB  . SER A  1  72  ? -10.479 -0.587   -8.334  1.00 96.66 72  A  1 
ATOM   561  O  OG  . SER A  1  72  ? -11.176 -0.979   -9.501  1.00 88.64 72  A  1 
ATOM   562  N  N   . PHE A  1  73  ? -11.618 2.258    -7.576  1.00 98.26 73  A  1 
ATOM   563  C  CA  . PHE A  1  73  ? -12.137 3.467    -8.182  1.00 98.46 73  A  1 
ATOM   564  C  C   . PHE A  1  73  ? -11.033 4.263    -8.868  1.00 98.40 73  A  1 
ATOM   565  O  O   . PHE A  1  73  ? -9.878  4.279    -8.439  1.00 98.19 73  A  1 
ATOM   566  C  CB  . PHE A  1  73  ? -12.927 4.315    -7.183  1.00 98.34 73  A  1 
ATOM   567  C  CG  . PHE A  1  73  ? -12.105 5.024    -6.129  1.00 98.47 73  A  1 
ATOM   568  C  CD1 . PHE A  1  73  ? -11.823 4.388    -4.900  1.00 97.62 73  A  1 
ATOM   569  C  CD2 . PHE A  1  73  ? -11.691 6.347    -6.331  1.00 97.57 73  A  1 
ATOM   570  C  CE1 . PHE A  1  73  ? -11.142 5.074    -3.884  1.00 97.51 73  A  1 
ATOM   571  C  CE2 . PHE A  1  73  ? -11.005 7.038    -5.326  1.00 97.13 73  A  1 
ATOM   572  C  CZ  . PHE A  1  73  ? -10.736 6.409    -4.097  1.00 98.10 73  A  1 
ATOM   573  N  N   . LEU A  1  74  ? -11.406 4.919    -9.952  1.00 98.55 74  A  1 
ATOM   574  C  CA  . LEU A  1  74  ? -10.553 5.842    -10.685 1.00 98.63 74  A  1 
ATOM   575  C  C   . LEU A  1  74  ? -10.697 7.241    -10.074 1.00 98.68 74  A  1 
ATOM   576  O  O   . LEU A  1  74  ? -11.811 7.753    -9.986  1.00 98.41 74  A  1 
ATOM   577  C  CB  . LEU A  1  74  ? -10.965 5.790    -12.161 1.00 98.43 74  A  1 
ATOM   578  C  CG  . LEU A  1  74  ? -10.198 6.764    -13.074 1.00 97.35 74  A  1 
ATOM   579  C  CD1 . LEU A  1  74  ? -8.712  6.425    -13.147 1.00 95.56 74  A  1 
ATOM   580  C  CD2 . LEU A  1  74  ? -10.775 6.680    -14.488 1.00 95.82 74  A  1 
ATOM   581  N  N   . TYR A  1  75  ? -9.585  7.849    -9.705  1.00 98.77 75  A  1 
ATOM   582  C  CA  . TYR A  1  75  ? -9.527  9.219    -9.208  1.00 98.75 75  A  1 
ATOM   583  C  C   . TYR A  1  75  ? -8.800  10.124   -10.206 1.00 98.61 75  A  1 
ATOM   584  O  O   . TYR A  1  75  ? -7.647  9.871    -10.562 1.00 98.26 75  A  1 
ATOM   585  C  CB  . TYR A  1  75  ? -8.865  9.242    -7.821  1.00 98.62 75  A  1 
ATOM   586  C  CG  . TYR A  1  75  ? -8.839  10.619   -7.190  1.00 98.53 75  A  1 
ATOM   587  C  CD1 . TYR A  1  75  ? -7.622  11.315   -7.006  1.00 97.47 75  A  1 
ATOM   588  C  CD2 . TYR A  1  75  ? -10.042 11.212   -6.768  1.00 97.60 75  A  1 
ATOM   589  C  CE1 . TYR A  1  75  ? -7.609  12.576   -6.401  1.00 97.24 75  A  1 
ATOM   590  C  CE2 . TYR A  1  75  ? -10.038 12.487   -6.169  1.00 97.07 75  A  1 
ATOM   591  C  CZ  . TYR A  1  75  ? -8.825  13.163   -5.989  1.00 97.56 75  A  1 
ATOM   592  O  OH  . TYR A  1  75  ? -8.823  14.407   -5.399  1.00 96.50 75  A  1 
ATOM   593  N  N   . LEU A  1  76  ? -9.490  11.156   -10.654 1.00 98.66 76  A  1 
ATOM   594  C  CA  . LEU A  1  76  ? -8.982  12.160   -11.580 1.00 98.63 76  A  1 
ATOM   595  C  C   . LEU A  1  76  ? -9.214  13.539   -10.969 1.00 98.62 76  A  1 
ATOM   596  O  O   . LEU A  1  76  ? -10.364 13.906   -10.725 1.00 97.98 76  A  1 
ATOM   597  C  CB  . LEU A  1  76  ? -9.720  12.067   -12.932 1.00 98.25 76  A  1 
ATOM   598  C  CG  . LEU A  1  76  ? -9.724  10.695   -13.622 1.00 96.70 76  A  1 
ATOM   599  C  CD1 . LEU A  1  76  ? -10.541 10.768   -14.910 1.00 94.73 76  A  1 
ATOM   600  C  CD2 . LEU A  1  76  ? -8.322  10.238   -13.990 1.00 95.01 76  A  1 
ATOM   601  N  N   . ASN A  1  77  ? -8.159  14.308   -10.732 1.00 98.30 77  A  1 
ATOM   602  C  CA  . ASN A  1  77  ? -8.269  15.653   -10.178 1.00 98.27 77  A  1 
ATOM   603  C  C   . ASN A  1  77  ? -7.540  16.670   -11.053 1.00 98.27 77  A  1 
ATOM   604  O  O   . ASN A  1  77  ? -6.602  16.304   -11.761 1.00 97.28 77  A  1 
ATOM   605  C  CB  . ASN A  1  77  ? -7.773  15.674   -8.725  1.00 97.64 77  A  1 
ATOM   606  C  CG  . ASN A  1  77  ? -6.286  15.386   -8.618  1.00 97.19 77  A  1 
ATOM   607  O  OD1 . ASN A  1  77  ? -5.850  14.256   -8.696  1.00 88.36 77  A  1 
ATOM   608  N  ND2 . ASN A  1  77  ? -5.478  16.404   -8.413  1.00 87.77 77  A  1 
ATOM   609  N  N   . ASP A  1  78  ? -7.983  17.913   -10.984 1.00 98.00 78  A  1 
ATOM   610  C  CA  . ASP A  1  78  ? -7.339  19.029   -11.664 1.00 97.87 78  A  1 
ATOM   611  C  C   . ASP A  1  78  ? -7.080  18.724   -13.153 1.00 97.88 78  A  1 
ATOM   612  O  O   . ASP A  1  78  ? -5.973  18.833   -13.669 1.00 96.95 78  A  1 
ATOM   613  C  CB  . ASP A  1  78  ? -6.093  19.469   -10.882 1.00 97.49 78  A  1 
ATOM   614  C  CG  . ASP A  1  78  ? -6.433  19.779   -9.424  1.00 96.77 78  A  1 
ATOM   615  O  OD1 . ASP A  1  78  ? -6.879  20.903   -9.148  1.00 94.17 78  A  1 
ATOM   616  O  OD2 . ASP A  1  78  ? -6.262  18.872   -8.573  1.00 94.46 78  A  1 
ATOM   617  N  N   . ILE A  1  79  ? -8.136  18.253   -13.825 1.00 98.14 79  A  1 
ATOM   618  C  CA  . ILE A  1  79  ? -8.064  17.870   -15.238 1.00 98.25 79  A  1 
ATOM   619  C  C   . ILE A  1  79  ? -7.773  19.097   -16.089 1.00 97.94 79  A  1 
ATOM   620  O  O   . ILE A  1  79  ? -6.989  19.004   -17.030 1.00 97.28 79  A  1 
ATOM   621  C  CB  . ILE A  1  79  ? -9.370  17.165   -15.672 1.00 98.24 79  A  1 
ATOM   622  C  CG1 . ILE A  1  79  ? -9.549  15.835   -14.907 1.00 97.23 79  A  1 
ATOM   623  C  CG2 . ILE A  1  79  ? -9.381  16.901   -17.194 1.00 97.24 79  A  1 
ATOM   624  C  CD1 . ILE A  1  79  ? -10.942 15.214   -15.044 1.00 95.52 79  A  1 
ATOM   625  N  N   . HIS A  1  80  ? -8.406  20.234   -15.779 1.00 97.74 80  A  1 
ATOM   626  C  CA  . HIS A  1  80  ? -8.276  21.492   -16.497 1.00 97.31 80  A  1 
ATOM   627  C  C   . HIS A  1  80  ? -8.298  21.310   -18.026 1.00 97.15 80  A  1 
ATOM   628  O  O   . HIS A  1  80  ? -7.402  21.750   -18.742 1.00 96.16 80  A  1 
ATOM   629  C  CB  . HIS A  1  80  ? -7.044  22.247   -16.003 1.00 96.90 80  A  1 
ATOM   630  C  CG  . HIS A  1  80  ? -7.178  22.779   -14.605 1.00 96.88 80  A  1 
ATOM   631  N  ND1 . HIS A  1  80  ? -7.987  23.828   -14.222 1.00 95.61 80  A  1 
ATOM   632  C  CD2 . HIS A  1  80  ? -6.482  22.372   -13.495 1.00 95.87 80  A  1 
ATOM   633  C  CE1 . HIS A  1  80  ? -7.769  24.050   -12.915 1.00 95.48 80  A  1 
ATOM   634  N  NE2 . HIS A  1  80  ? -6.860  23.188   -12.447 1.00 95.60 80  A  1 
ATOM   635  N  N   . ALA A  1  81  ? -9.311  20.612   -18.536 1.00 97.31 81  A  1 
ATOM   636  C  CA  . ALA A  1  81  ? -9.399  20.313   -19.957 1.00 97.28 81  A  1 
ATOM   637  C  C   . ALA A  1  81  ? -9.544  21.601   -20.772 1.00 96.90 81  A  1 
ATOM   638  O  O   . ALA A  1  81  ? -10.502 22.363   -20.594 1.00 95.56 81  A  1 
ATOM   639  C  CB  . ALA A  1  81  ? -10.558 19.349   -20.201 1.00 96.74 81  A  1 
ATOM   640  N  N   . ASP A  1  82  ? -8.613  21.824   -21.695 1.00 97.31 82  A  1 
ATOM   641  C  CA  . ASP A  1  82  ? -8.566  23.022   -22.526 1.00 97.13 82  A  1 
ATOM   642  C  C   . ASP A  1  82  ? -8.946  22.730   -23.985 1.00 97.18 82  A  1 
ATOM   643  O  O   . ASP A  1  82  ? -8.106  22.286   -24.774 1.00 96.44 82  A  1 
ATOM   644  C  CB  . ASP A  1  82  ? -7.198  23.707   -22.434 1.00 96.78 82  A  1 
ATOM   645  C  CG  . ASP A  1  82  ? -7.239  25.099   -23.070 1.00 96.27 82  A  1 
ATOM   646  O  OD1 . ASP A  1  82  ? -8.327  25.538   -23.523 1.00 94.29 82  A  1 
ATOM   647  O  OD2 . ASP A  1  82  ? -6.218  25.816   -23.055 1.00 93.86 82  A  1 
ATOM   648  N  N   . PRO A  1  83  ? -10.182 23.025   -24.402 1.00 96.70 83  A  1 
ATOM   649  C  CA  . PRO A  1  83  ? -10.581 22.882   -25.797 1.00 96.20 83  A  1 
ATOM   650  C  C   . PRO A  1  83  ? -9.946  23.922   -26.731 1.00 96.22 83  A  1 
ATOM   651  O  O   . PRO A  1  83  ? -10.090 23.817   -27.940 1.00 94.58 83  A  1 
ATOM   652  C  CB  . PRO A  1  83  ? -12.107 22.997   -25.764 1.00 95.20 83  A  1 
ATOM   653  C  CG  . PRO A  1  83  ? -12.353 23.939   -24.591 1.00 92.94 83  A  1 
ATOM   654  C  CD  . PRO A  1  83  ? -11.268 23.545   -23.594 1.00 95.74 83  A  1 
ATOM   655  N  N   . LEU A  1  84  ? -9.265  24.930   -26.185 1.00 96.67 84  A  1 
ATOM   656  C  CA  . LEU A  1  84  ? -8.597  25.989   -26.941 1.00 96.53 84  A  1 
ATOM   657  C  C   . LEU A  1  84  ? -7.089  25.756   -27.094 1.00 96.72 84  A  1 
ATOM   658  O  O   . LEU A  1  84  ? -6.409  26.593   -27.699 1.00 95.61 84  A  1 
ATOM   659  C  CB  . LEU A  1  84  ? -8.878  27.356   -26.294 1.00 95.90 84  A  1 
ATOM   660  C  CG  . LEU A  1  84  ? -10.359 27.722   -26.126 1.00 94.34 84  A  1 
ATOM   661  C  CD1 . LEU A  1  84  ? -10.452 29.121   -25.511 1.00 91.54 84  A  1 
ATOM   662  C  CD2 . LEU A  1  84  ? -11.109 27.735   -27.457 1.00 90.97 84  A  1 
ATOM   663  N  N   . TYR A  1  85  ? -6.569  24.643   -26.577 1.00 96.73 85  A  1 
ATOM   664  C  CA  . TYR A  1  85  ? -5.157  24.304   -26.676 1.00 97.06 85  A  1 
ATOM   665  C  C   . TYR A  1  85  ? -4.692  24.262   -28.136 1.00 97.15 85  A  1 
ATOM   666  O  O   . TYR A  1  85  ? -5.296  23.611   -28.990 1.00 96.51 85  A  1 
ATOM   667  C  CB  . TYR A  1  85  ? -4.900  22.967   -25.989 1.00 96.81 85  A  1 
ATOM   668  C  CG  . TYR A  1  85  ? -3.456  22.513   -26.086 1.00 96.93 85  A  1 
ATOM   669  C  CD1 . TYR A  1  85  ? -3.039  21.665   -27.132 1.00 96.39 85  A  1 
ATOM   670  C  CD2 . TYR A  1  85  ? -2.506  22.967   -25.150 1.00 96.44 85  A  1 
ATOM   671  C  CE1 . TYR A  1  85  ? -1.703  21.272   -27.241 1.00 96.14 85  A  1 
ATOM   672  C  CE2 . TYR A  1  85  ? -1.163  22.573   -25.247 1.00 95.94 85  A  1 
ATOM   673  C  CZ  . TYR A  1  85  ? -0.764  21.727   -26.291 1.00 96.28 85  A  1 
ATOM   674  O  OH  . TYR A  1  85  ? 0.552   21.342   -26.397 1.00 95.52 85  A  1 
ATOM   675  N  N   . SER A  1  86  ? -3.578  24.938   -28.402 1.00 96.43 86  A  1 
ATOM   676  C  CA  . SER A  1  86  ? -2.907  24.917   -29.693 1.00 96.25 86  A  1 
ATOM   677  C  C   . SER A  1  86  ? -1.534  24.254   -29.562 1.00 96.11 86  A  1 
ATOM   678  O  O   . SER A  1  86  ? -0.666  24.789   -28.865 1.00 95.38 86  A  1 
ATOM   679  C  CB  . SER A  1  86  ? -2.772  26.321   -30.242 1.00 95.93 86  A  1 
ATOM   680  O  OG  . SER A  1  86  ? -2.166  26.266   -31.526 1.00 91.40 86  A  1 
ATOM   681  N  N   . PRO A  1  87  ? -1.284  23.159   -30.280 1.00 95.75 87  A  1 
ATOM   682  C  CA  . PRO A  1  87  ? -0.040  22.402   -30.134 1.00 95.18 87  A  1 
ATOM   683  C  C   . PRO A  1  87  ? 1.204   23.135   -30.638 1.00 94.41 87  A  1 
ATOM   684  O  O   . PRO A  1  87  ? 2.318   22.719   -30.343 1.00 92.85 87  A  1 
ATOM   685  C  CB  . PRO A  1  87  ? -0.282  21.098   -30.909 1.00 94.67 87  A  1 
ATOM   686  C  CG  . PRO A  1  87  ? -1.314  21.495   -31.953 1.00 92.87 87  A  1 
ATOM   687  C  CD  . PRO A  1  87  ? -2.178  22.521   -31.214 1.00 95.52 87  A  1 
ATOM   688  N  N   . ILE A  1  88  ? 1.040   24.224   -31.381 1.00 94.68 88  A  1 
ATOM   689  C  CA  . ILE A  1  88  ? 2.134   24.997   -31.988 1.00 93.92 88  A  1 
ATOM   690  C  C   . ILE A  1  88  ? 2.383   26.343   -31.297 1.00 93.17 88  A  1 
ATOM   691  O  O   . ILE A  1  88  ? 3.242   27.106   -31.743 1.00 91.36 88  A  1 
ATOM   692  C  CB  . ILE A  1  88  ? 1.897   25.184   -33.504 1.00 94.10 88  A  1 
ATOM   693  C  CG1 . ILE A  1  88  ? 0.587   25.942   -33.781 1.00 93.12 88  A  1 
ATOM   694  C  CG2 . ILE A  1  88  ? 1.934   23.822   -34.213 1.00 92.18 88  A  1 
ATOM   695  C  CD1 . ILE A  1  88  ? 0.459   26.430   -35.232 1.00 91.32 88  A  1 
ATOM   696  N  N   . ILE A  1  89  ? 1.636   26.648   -30.248 1.00 92.99 89  A  1 
ATOM   697  C  CA  . ILE A  1  89  ? 1.777   27.897   -29.503 1.00 92.95 89  A  1 
ATOM   698  C  C   . ILE A  1  89  ? 2.475   27.592   -28.170 1.00 91.83 89  A  1 
ATOM   699  O  O   . ILE A  1  89  ? 2.043   26.685   -27.473 1.00 91.07 89  A  1 
ATOM   700  C  CB  . ILE A  1  89  ? 0.410   28.581   -29.309 1.00 93.52 89  A  1 
ATOM   701  C  CG1 . ILE A  1  89  ? -0.263  28.926   -30.653 1.00 91.82 89  A  1 
ATOM   702  C  CG2 . ILE A  1  89  ? 0.538   29.845   -28.448 1.00 92.60 89  A  1 
ATOM   703  C  CD1 . ILE A  1  89  ? 0.539   29.837   -31.590 1.00 88.61 89  A  1 
ATOM   704  N  N   . PRO A  1  90  ? 3.551   28.315   -27.825 1.00 91.30 90  A  1 
ATOM   705  C  CA  . PRO A  1  90  ? 4.311   28.024   -26.615 1.00 89.95 90  A  1 
ATOM   706  C  C   . PRO A  1  90  ? 3.559   28.398   -25.335 1.00 90.14 90  A  1 
ATOM   707  O  O   . PRO A  1  90  ? 2.716   29.299   -25.336 1.00 89.35 90  A  1 
ATOM   708  C  CB  . PRO A  1  90  ? 5.615   28.805   -26.770 1.00 87.59 90  A  1 
ATOM   709  C  CG  . PRO A  1  90  ? 5.206   29.995   -27.636 1.00 85.02 90  A  1 
ATOM   710  C  CD  . PRO A  1  90  ? 4.154   29.400   -28.563 1.00 88.53 90  A  1 
ATOM   711  N  N   . SER A  1  91  ? 3.966   27.784   -24.238 1.00 89.42 91  A  1 
ATOM   712  C  CA  . SER A  1  91  ? 3.387   27.940   -22.900 1.00 88.51 91  A  1 
ATOM   713  C  C   . SER A  1  91  ? 3.341   29.385   -22.392 1.00 88.16 91  A  1 
ATOM   714  O  O   . SER A  1  91  ? 2.386   29.784   -21.733 1.00 86.37 91  A  1 
ATOM   715  C  CB  . SER A  1  91  ? 4.218   27.127   -21.910 1.00 86.98 91  A  1 
ATOM   716  O  OG  . SER A  1  91  ? 5.519   27.680   -21.901 1.00 81.05 91  A  1 
ATOM   717  N  N   . LYS A  1  92  ? 4.298   30.233   -22.770 1.00 88.13 92  A  1 
ATOM   718  C  CA  . LYS A  1  92  ? 4.303   31.665   -22.425 1.00 87.31 92  A  1 
ATOM   719  C  C   . LYS A  1  92  ? 3.076   32.441   -22.917 1.00 87.97 92  A  1 
ATOM   720  O  O   . LYS A  1  92  ? 2.902   33.606   -22.569 1.00 86.06 92  A  1 
ATOM   721  C  CB  . LYS A  1  92  ? 5.585   32.313   -22.950 1.00 84.94 92  A  1 
ATOM   722  C  CG  . LYS A  1  92  ? 5.565   32.422   -24.475 1.00 76.58 92  A  1 
ATOM   723  C  CD  . LYS A  1  92  ? 6.825   33.112   -24.978 1.00 72.93 92  A  1 
ATOM   724  C  CE  . LYS A  1  92  ? 6.678   33.245   -26.480 1.00 62.60 92  A  1 
ATOM   725  N  NZ  . LYS A  1  92  ? 7.834   33.932   -27.055 1.00 55.78 92  A  1 
ATOM   726  N  N   . HIS A  1  93  ? 2.275   31.836   -23.777 1.00 88.99 93  A  1 
ATOM   727  C  CA  . HIS A  1  93  ? 1.009   32.350   -24.281 1.00 89.51 93  A  1 
ATOM   728  C  C   . HIS A  1  93  ? -0.163  31.440   -23.887 1.00 89.87 93  A  1 
ATOM   729  O  O   . HIS A  1  93  ? -1.163  31.388   -24.598 1.00 87.62 93  A  1 
ATOM   730  C  CB  . HIS A  1  93  ? 1.106   32.535   -25.801 1.00 89.31 93  A  1 
ATOM   731  C  CG  . HIS A  1  93  ? 2.129   33.544   -26.227 1.00 88.27 93  A  1 
ATOM   732  N  ND1 . HIS A  1  93  ? 2.198   34.849   -25.804 1.00 79.39 93  A  1 
ATOM   733  C  CD2 . HIS A  1  93  ? 3.143   33.376   -27.137 1.00 79.46 93  A  1 
ATOM   734  C  CE1 . HIS A  1  93  ? 3.219   35.443   -26.451 1.00 81.49 93  A  1 
ATOM   735  N  NE2 . HIS A  1  93  ? 3.821   34.583   -27.275 1.00 82.47 93  A  1 
ATOM   736  N  N   . ASP A  1  94  ? -0.006  30.695   -22.804 1.00 91.42 94  A  1 
ATOM   737  C  CA  . ASP A  1  94  ? -0.968  29.724   -22.286 1.00 91.66 94  A  1 
ATOM   738  C  C   . ASP A  1  94  ? -1.375  28.649   -23.318 1.00 92.75 94  A  1 
ATOM   739  O  O   . ASP A  1  94  ? -2.461  28.085   -23.268 1.00 91.04 94  A  1 
ATOM   740  C  CB  . ASP A  1  94  ? -2.167  30.443   -21.640 1.00 89.93 94  A  1 
ATOM   741  C  CG  . ASP A  1  94  ? -1.739  31.459   -20.583 1.00 85.05 94  A  1 
ATOM   742  O  OD1 . ASP A  1  94  ? -0.822  31.136   -19.800 1.00 79.56 94  A  1 
ATOM   743  O  OD2 . ASP A  1  94  ? -2.312  32.571   -20.581 1.00 77.84 94  A  1 
ATOM   744  N  N   . CYS A  1  95  ? -0.480  28.411   -24.304 1.00 92.90 95  A  1 
ATOM   745  C  CA  . CYS A  1  95  ? -0.741  27.506   -25.425 1.00 93.48 95  A  1 
ATOM   746  C  C   . CYS A  1  95  ? -2.032  27.840   -26.197 1.00 93.95 95  A  1 
ATOM   747  O  O   . CYS A  1  95  ? -2.695  26.951   -26.736 1.00 92.26 95  A  1 
ATOM   748  C  CB  . CYS A  1  95  ? -0.671  26.054   -24.932 1.00 93.07 95  A  1 
ATOM   749  S  SG  . CYS A  1  95  ? 0.929   25.601   -24.194 1.00 91.43 95  A  1 
ATOM   750  N  N   . ARG A  1  96  ? -2.388  29.123   -26.265 1.00 94.36 96  A  1 
ATOM   751  C  CA  . ARG A  1  96  ? -3.620  29.605   -26.897 1.00 94.34 96  A  1 
ATOM   752  C  C   . ARG A  1  96  ? -3.365  30.750   -27.877 1.00 93.39 96  A  1 
ATOM   753  O  O   . ARG A  1  96  ? -2.397  31.496   -27.783 1.00 89.56 96  A  1 
ATOM   754  C  CB  . ARG A  1  96  ? -4.626  30.051   -25.822 1.00 93.23 96  A  1 
ATOM   755  C  CG  . ARG A  1  96  ? -5.141  28.902   -24.940 1.00 91.40 96  A  1 
ATOM   756  C  CD  . ARG A  1  96  ? -6.117  29.452   -23.902 1.00 91.10 96  A  1 
ATOM   757  N  NE  . ARG A  1  96  ? -6.539  28.422   -22.949 1.00 90.95 96  A  1 
ATOM   758  C  CZ  . ARG A  1  96  ? -6.982  28.613   -21.728 1.00 92.21 96  A  1 
ATOM   759  N  NH1 . ARG A  1  96  ? -7.184  29.798   -21.238 1.00 87.44 96  A  1 
ATOM   760  N  NH2 . ARG A  1  96  ? -7.215  27.601   -20.968 1.00 87.56 96  A  1 
ATOM   761  N  N   . GLY A  1  97  ? -4.314  30.938   -28.773 1.00 92.98 97  A  1 
ATOM   762  C  CA  . GLY A  1  97  ? -4.357  32.055   -29.709 1.00 92.35 97  A  1 
ATOM   763  C  C   . GLY A  1  97  ? -3.453  31.891   -30.927 1.00 92.96 97  A  1 
ATOM   764  O  O   . GLY A  1  97  ? -2.931  30.813   -31.208 1.00 89.16 97  A  1 
ATOM   765  N  N   . ASP A  1  98  ? -3.277  32.998   -31.660 1.00 90.73 98  A  1 
ATOM   766  C  CA  . ASP A  1  98  ? -2.427  33.069   -32.843 1.00 89.56 98  A  1 
ATOM   767  C  C   . ASP A  1  98  ? -1.204  33.933   -32.561 1.00 89.38 98  A  1 
ATOM   768  O  O   . ASP A  1  98  ? -1.307  35.137   -32.288 1.00 84.20 98  A  1 
ATOM   769  C  CB  . ASP A  1  98  ? -3.210  33.618   -34.046 1.00 86.19 98  A  1 
ATOM   770  C  CG  . ASP A  1  98  ? -3.924  32.548   -34.857 1.00 77.11 98  A  1 
ATOM   771  O  OD1 . ASP A  1  98  ? -3.348  31.453   -35.012 1.00 70.01 98  A  1 
ATOM   772  O  OD2 . ASP A  1  98  ? -5.009  32.867   -35.394 1.00 69.89 98  A  1 
ATOM   773  N  N   . HIS A  1  99  ? -0.026  33.335   -32.682 1.00 88.79 99  A  1 
ATOM   774  C  CA  . HIS A  1  99  ? 1.242   34.020   -32.473 1.00 88.81 99  A  1 
ATOM   775  C  C   . HIS A  1  99  ? 2.182   33.797   -33.652 1.00 88.05 99  A  1 
ATOM   776  O  O   . HIS A  1  99  ? 2.237   32.734   -34.252 1.00 83.06 99  A  1 
ATOM   777  C  CB  . HIS A  1  99  ? 1.855   33.579   -31.140 1.00 86.79 99  A  1 
ATOM   778  C  CG  . HIS A  1  99  ? 1.087   34.090   -29.959 1.00 84.80 99  A  1 
ATOM   779  N  ND1 . HIS A  1  99  ? 1.206   35.343   -29.391 1.00 72.65 99  A  1 
ATOM   780  C  CD2 . HIS A  1  99  ? 0.097   33.430   -29.282 1.00 73.51 99  A  1 
ATOM   781  C  CE1 . HIS A  1  99  ? 0.298   35.424   -28.398 1.00 74.97 99  A  1 
ATOM   782  N  NE2 . HIS A  1  99  ? -0.383  34.290   -28.312 1.00 76.21 99  A  1 
ATOM   783  N  N   . LYS A  1  100 ? 2.992   34.845   -33.979 1.00 89.85 100 A  1 
ATOM   784  C  CA  . LYS A  1  100 ? 3.954   34.771   -35.100 1.00 88.32 100 A  1 
ATOM   785  C  C   . LYS A  1  100 ? 5.045   33.718   -34.904 1.00 87.68 100 A  1 
ATOM   786  O  O   . LYS A  1  100 ? 5.553   33.206   -35.897 1.00 82.95 100 A  1 
ATOM   787  C  CB  . LYS A  1  100 ? 4.641   36.135   -35.309 1.00 86.19 100 A  1 
ATOM   788  C  CG  . LYS A  1  100 ? 3.822   37.081   -36.179 1.00 76.14 100 A  1 
ATOM   789  C  CD  . LYS A  1  100 ? 4.643   38.343   -36.471 1.00 68.90 100 A  1 
ATOM   790  C  CE  . LYS A  1  100 ? 3.884   39.264   -37.427 1.00 59.82 100 A  1 
ATOM   791  N  NZ  . LYS A  1  100 ? 4.642   40.491   -37.724 1.00 51.27 100 A  1 
ATOM   792  N  N   . LYS A  1  101 ? 5.493   33.509   -33.675 1.00 86.19 101 A  1 
ATOM   793  C  CA  . LYS A  1  101 ? 6.468   32.470   -33.354 1.00 85.87 101 A  1 
ATOM   794  C  C   . LYS A  1  101 ? 5.720   31.230   -32.907 1.00 87.50 101 A  1 
ATOM   795  O  O   . LYS A  1  101 ? 5.132   31.244   -31.826 1.00 85.26 101 A  1 
ATOM   796  C  CB  . LYS A  1  101 ? 7.477   32.927   -32.288 1.00 81.66 101 A  1 
ATOM   797  C  CG  . LYS A  1  101 ? 8.713   33.593   -32.914 1.00 70.91 101 A  1 
ATOM   798  C  CD  . LYS A  1  101 ? 9.776   33.835   -31.837 1.00 64.56 101 A  1 
ATOM   799  C  CE  . LYS A  1  101 ? 11.073  34.338   -32.474 1.00 56.15 101 A  1 
ATOM   800  N  NZ  . LYS A  1  101 ? 12.183  34.429   -31.488 1.00 48.64 101 A  1 
ATOM   801  N  N   . THR A  1  102 ? 5.800   30.222   -33.755 1.00 88.05 102 A  1 
ATOM   802  C  CA  . THR A  1  102 ? 5.320   28.881   -33.451 1.00 88.51 102 A  1 
ATOM   803  C  C   . THR A  1  102 ? 6.480   27.985   -33.031 1.00 87.34 102 A  1 
ATOM   804  O  O   . THR A  1  102 ? 7.644   28.291   -33.289 1.00 85.18 102 A  1 
ATOM   805  C  CB  . THR A  1  102 ? 4.579   28.284   -34.657 1.00 88.60 102 A  1 
ATOM   806  O  OG1 . THR A  1  102 ? 5.409   28.297   -35.800 1.00 80.84 102 A  1 
ATOM   807  C  CG2 . THR A  1  102 ? 3.336   29.101   -35.000 1.00 81.82 102 A  1 
ATOM   808  N  N   . ILE A  1  103 ? 6.138   26.892   -32.384 1.00 89.12 103 A  1 
ATOM   809  C  CA  . ILE A  1  103 ? 7.042   25.804   -32.010 1.00 88.68 103 A  1 
ATOM   810  C  C   . ILE A  1  103 ? 6.648   24.524   -32.754 1.00 89.03 103 A  1 
ATOM   811  O  O   . ILE A  1  103 ? 5.602   24.481   -33.416 1.00 88.39 103 A  1 
ATOM   812  C  CB  . ILE A  1  103 ? 7.046   25.603   -30.483 1.00 87.85 103 A  1 
ATOM   813  C  CG1 . ILE A  1  103 ? 5.629   25.320   -29.933 1.00 85.78 103 A  1 
ATOM   814  C  CG2 . ILE A  1  103 ? 7.689   26.829   -29.809 1.00 85.42 103 A  1 
ATOM   815  C  CD1 . ILE A  1  103 ? 5.616   24.905   -28.466 1.00 85.09 103 A  1 
ATOM   816  N  N   . ASP A  1  104 ? 7.479   23.505   -32.651 1.00 88.98 104 A  1 
ATOM   817  C  CA  . ASP A  1  104 ? 7.100   22.182   -33.129 1.00 88.15 104 A  1 
ATOM   818  C  C   . ASP A  1  104 ? 5.822   21.696   -32.424 1.00 89.43 104 A  1 
ATOM   819  O  O   . ASP A  1  104 ? 5.603   22.022   -31.251 1.00 88.90 104 A  1 
ATOM   820  C  CB  . ASP A  1  104 ? 8.244   21.183   -32.915 1.00 86.12 104 A  1 
ATOM   821  C  CG  . ASP A  1  104 ? 9.405   21.395   -33.893 1.00 77.58 104 A  1 
ATOM   822  O  OD1 . ASP A  1  104 ? 9.137   21.844   -35.034 1.00 72.76 104 A  1 
ATOM   823  O  OD2 . ASP A  1  104 ? 10.547  21.064   -33.514 1.00 71.75 104 A  1 
ATOM   824  N  N   . PRO A  1  105 ? 4.969   20.926   -33.095 1.00 91.90 105 A  1 
ATOM   825  C  CA  . PRO A  1  105 ? 3.707   20.482   -32.508 1.00 92.41 105 A  1 
ATOM   826  C  C   . PRO A  1  105 ? 3.906   19.637   -31.248 1.00 92.71 105 A  1 
ATOM   827  O  O   . PRO A  1  105 ? 4.545   18.594   -31.282 1.00 91.40 105 A  1 
ATOM   828  C  CB  . PRO A  1  105 ? 2.993   19.695   -33.608 1.00 91.37 105 A  1 
ATOM   829  C  CG  . PRO A  1  105 ? 3.612   20.230   -34.892 1.00 89.29 105 A  1 
ATOM   830  C  CD  . PRO A  1  105 ? 5.047   20.554   -34.488 1.00 92.60 105 A  1 
ATOM   831  N  N   . HIS A  1  106 ? 3.282   20.050   -30.149 1.00 94.20 106 A  1 
ATOM   832  C  CA  . HIS A  1  106 ? 3.224   19.333   -28.879 1.00 94.32 106 A  1 
ATOM   833  C  C   . HIS A  1  106 ? 1.804   18.807   -28.663 1.00 95.12 106 A  1 
ATOM   834  O  O   . HIS A  1  106 ? 0.999   19.382   -27.932 1.00 94.35 106 A  1 
ATOM   835  C  CB  . HIS A  1  106 ? 3.690   20.251   -27.737 1.00 93.28 106 A  1 
ATOM   836  C  CG  . HIS A  1  106 ? 5.153   20.569   -27.795 1.00 91.54 106 A  1 
ATOM   837  N  ND1 . HIS A  1  106 ? 5.799   21.299   -28.764 1.00 79.65 106 A  1 
ATOM   838  C  CD2 . HIS A  1  106 ? 6.119   20.180   -26.899 1.00 80.19 106 A  1 
ATOM   839  C  CE1 . HIS A  1  106 ? 7.110   21.332   -28.465 1.00 82.00 106 A  1 
ATOM   840  N  NE2 . HIS A  1  106 ? 7.331   20.674   -27.342 1.00 84.60 106 A  1 
ATOM   841  N  N   . LYS A  1  107 ? 1.489   17.709   -29.356 1.00 95.48 107 A  1 
ATOM   842  C  CA  . LYS A  1  107 ? 0.120   17.187   -29.440 1.00 95.80 107 A  1 
ATOM   843  C  C   . LYS A  1  107 ? -0.518  16.902   -28.080 1.00 96.23 107 A  1 
ATOM   844  O  O   . LYS A  1  107 ? -1.707  17.132   -27.907 1.00 95.65 107 A  1 
ATOM   845  C  CB  . LYS A  1  107 ? 0.124   15.916   -30.309 1.00 95.25 107 A  1 
ATOM   846  C  CG  . LYS A  1  107 ? -1.297  15.376   -30.519 1.00 90.85 107 A  1 
ATOM   847  C  CD  . LYS A  1  107 ? -1.316  14.063   -31.300 1.00 89.19 107 A  1 
ATOM   848  C  CE  . LYS A  1  107 ? -2.781  13.607   -31.334 1.00 81.72 107 A  1 
ATOM   849  N  NZ  . LYS A  1  107 ? -2.939  12.217   -31.789 1.00 74.47 107 A  1 
ATOM   850  N  N   . TYR A  1  108 ? 0.262   16.346   -27.157 1.00 96.64 108 A  1 
ATOM   851  C  CA  . TYR A  1  108 ? -0.246  15.849   -25.881 1.00 96.81 108 A  1 
ATOM   852  C  C   . TYR A  1  108 ? -0.040  16.810   -24.708 1.00 96.77 108 A  1 
ATOM   853  O  O   . TYR A  1  108 ? -0.262  16.419   -23.563 1.00 95.48 108 A  1 
ATOM   854  C  CB  . TYR A  1  108 ? 0.340   14.462   -25.610 1.00 96.91 108 A  1 
ATOM   855  C  CG  . TYR A  1  108 ? -0.146  13.412   -26.578 1.00 97.07 108 A  1 
ATOM   856  C  CD1 . TYR A  1  108 ? -1.491  12.993   -26.544 1.00 96.06 108 A  1 
ATOM   857  C  CD2 . TYR A  1  108 ? 0.730   12.850   -27.517 1.00 96.07 108 A  1 
ATOM   858  C  CE1 . TYR A  1  108 ? -1.959  12.011   -27.425 1.00 95.57 108 A  1 
ATOM   859  C  CE2 . TYR A  1  108 ? 0.271   11.852   -28.406 1.00 95.50 108 A  1 
ATOM   860  C  CZ  . TYR A  1  108 ? -1.070  11.442   -28.356 1.00 96.16 108 A  1 
ATOM   861  O  OH  . TYR A  1  108 ? -1.521  10.480   -29.220 1.00 94.88 108 A  1 
ATOM   862  N  N   . GLY A  1  109 ? 0.353   18.033   -24.973 1.00 95.89 109 A  1 
ATOM   863  C  CA  . GLY A  1  109 ? 0.521   19.036   -23.935 1.00 95.50 109 A  1 
ATOM   864  C  C   . GLY A  1  109 ? 1.935   19.569   -23.836 1.00 95.30 109 A  1 
ATOM   865  O  O   . GLY A  1  109 ? 2.892   19.023   -24.391 1.00 93.92 109 A  1 
ATOM   866  N  N   . GLN A  1  110 ? 2.024   20.666   -23.115 1.00 94.20 110 A  1 
ATOM   867  C  CA  . GLN A  1  110 ? 3.262   21.327   -22.754 1.00 93.73 110 A  1 
ATOM   868  C  C   . GLN A  1  110 ? 3.238   21.563   -21.244 1.00 93.34 110 A  1 
ATOM   869  O  O   . GLN A  1  110 ? 2.165   21.756   -20.669 1.00 92.32 110 A  1 
ATOM   870  C  CB  . GLN A  1  110 ? 3.386   22.659   -23.506 1.00 92.74 110 A  1 
ATOM   871  C  CG  . GLN A  1  110 ? 3.577   22.457   -25.010 1.00 90.29 110 A  1 
ATOM   872  C  CD  . GLN A  1  110 ? 3.477   23.768   -25.787 1.00 90.67 110 A  1 
ATOM   873  O  OE1 . GLN A  1  110 ? 4.270   24.681   -25.637 1.00 85.01 110 A  1 
ATOM   874  N  NE2 . GLN A  1  110 ? 2.491   23.903   -26.645 1.00 83.48 110 A  1 
ATOM   875  N  N   . TYR A  1  111 ? 4.415   21.546   -20.619 1.00 93.00 111 A  1 
ATOM   876  C  CA  . TYR A  1  111 ? 4.510   22.024   -19.246 1.00 91.94 111 A  1 
ATOM   877  C  C   . TYR A  1  111 ? 4.067   23.493   -19.177 1.00 89.29 111 A  1 
ATOM   878  O  O   . TYR A  1  111 ? 4.242   24.242   -20.139 1.00 84.00 111 A  1 
ATOM   879  C  CB  . TYR A  1  111 ? 5.934   21.837   -18.726 1.00 91.98 111 A  1 
ATOM   880  C  CG  . TYR A  1  111 ? 6.403   20.393   -18.682 1.00 92.93 111 A  1 
ATOM   881  C  CD1 . TYR A  1  111 ? 5.683   19.431   -17.946 1.00 91.61 111 A  1 
ATOM   882  C  CD2 . TYR A  1  111 ? 7.568   20.003   -19.375 1.00 91.90 111 A  1 
ATOM   883  C  CE1 . TYR A  1  111 ? 6.121   18.092   -17.897 1.00 91.81 111 A  1 
ATOM   884  C  CE2 . TYR A  1  111 ? 8.016   18.671   -19.333 1.00 91.91 111 A  1 
ATOM   885  C  CZ  . TYR A  1  111 ? 7.288   17.724   -18.590 1.00 93.08 111 A  1 
ATOM   886  O  OH  . TYR A  1  111 ? 7.720   16.423   -18.550 1.00 92.25 111 A  1 
ATOM   887  N  N   . GLU A  1  112 ? 3.474   23.872   -18.062 1.00 90.73 112 A  1 
ATOM   888  C  CA  . GLU A  1  112 ? 2.886   25.200   -17.829 1.00 89.95 112 A  1 
ATOM   889  C  C   . GLU A  1  112 ? 1.632   25.532   -18.674 1.00 90.77 112 A  1 
ATOM   890  O  O   . GLU A  1  112 ? 1.149   26.658   -18.631 1.00 88.65 112 A  1 
ATOM   891  C  CB  . GLU A  1  112 ? 3.943   26.322   -17.873 1.00 87.03 112 A  1 
ATOM   892  C  CG  . GLU A  1  112 ? 5.204   26.018   -17.055 1.00 82.10 112 A  1 
ATOM   893  C  CD  . GLU A  1  112 ? 6.100   27.249   -16.891 1.00 76.09 112 A  1 
ATOM   894  O  OE1 . GLU A  1  112 ? 6.458   27.552   -15.735 1.00 68.97 112 A  1 
ATOM   895  O  OE2 . GLU A  1  112 ? 6.428   27.924   -17.890 1.00 68.93 112 A  1 
ATOM   896  N  N   . CYS A  1  113 ? 1.075   24.556   -19.394 1.00 92.99 113 A  1 
ATOM   897  C  CA  . CYS A  1  113 ? -0.222  24.677   -20.041 1.00 93.65 113 A  1 
ATOM   898  C  C   . CYS A  1  113 ? -1.218  23.647   -19.508 1.00 94.46 113 A  1 
ATOM   899  O  O   . CYS A  1  113 ? -0.837  22.552   -19.104 1.00 93.70 113 A  1 
ATOM   900  C  CB  . CYS A  1  113 ? -0.080  24.555   -21.558 1.00 93.13 113 A  1 
ATOM   901  S  SG  . CYS A  1  113 ? 0.645   26.037   -22.299 1.00 91.67 113 A  1 
ATOM   902  N  N   . ASP A  1  114 ? -2.501  23.996   -19.558 1.00 95.02 114 A  1 
ATOM   903  C  CA  . ASP A  1  114 ? -3.570  23.065   -19.231 1.00 95.89 114 A  1 
ATOM   904  C  C   . ASP A  1  114 ? -3.699  21.924   -20.254 1.00 96.34 114 A  1 
ATOM   905  O  O   . ASP A  1  114 ? -3.121  21.944   -21.343 1.00 96.00 114 A  1 
ATOM   906  C  CB  . ASP A  1  114 ? -4.894  23.825   -19.079 1.00 95.94 114 A  1 
ATOM   907  C  CG  . ASP A  1  114 ? -5.014  24.506   -17.728 1.00 95.54 114 A  1 
ATOM   908  O  OD1 . ASP A  1  114 ? -4.531  23.941   -16.722 1.00 93.31 114 A  1 
ATOM   909  O  OD2 . ASP A  1  114 ? -5.675  25.571   -17.671 1.00 93.18 114 A  1 
ATOM   910  N  N   . SER A  1  115 ? -4.474  20.905   -19.889 1.00 96.90 115 A  1 
ATOM   911  C  CA  . SER A  1  115 ? -4.584  19.664   -20.640 1.00 97.52 115 A  1 
ATOM   912  C  C   . SER A  1  115 ? -5.256  19.861   -21.998 1.00 97.59 115 A  1 
ATOM   913  O  O   . SER A  1  115 ? -6.438  20.215   -22.043 1.00 96.92 115 A  1 
ATOM   914  C  CB  . SER A  1  115 ? -5.415  18.647   -19.858 1.00 97.19 115 A  1 
ATOM   915  O  OG  . SER A  1  115 ? -4.865  18.398   -18.589 1.00 93.17 115 A  1 
ATOM   916  N  N   . PRO A  1  116 ? -4.581  19.542   -23.117 1.00 97.78 116 A  1 
ATOM   917  C  CA  . PRO A  1  116 ? -5.286  19.379   -24.379 1.00 97.87 116 A  1 
ATOM   918  C  C   . PRO A  1  116 ? -6.275  18.210   -24.307 1.00 98.07 116 A  1 
ATOM   919  O  O   . PRO A  1  116 ? -6.069  17.256   -23.553 1.00 97.66 116 A  1 
ATOM   920  C  CB  . PRO A  1  116 ? -4.207  19.139   -25.429 1.00 97.07 116 A  1 
ATOM   921  C  CG  . PRO A  1  116 ? -3.039  18.562   -24.634 1.00 94.88 116 A  1 
ATOM   922  C  CD  . PRO A  1  116 ? -3.190  19.172   -23.248 1.00 97.24 116 A  1 
ATOM   923  N  N   . MET A  1  117 ? -7.309  18.247   -25.135 1.00 97.90 117 A  1 
ATOM   924  C  CA  . MET A  1  117 ? -8.280  17.150   -25.184 1.00 97.81 117 A  1 
ATOM   925  C  C   . MET A  1  117 ? -7.621  15.815   -25.563 1.00 97.93 117 A  1 
ATOM   926  O  O   . MET A  1  117 ? -7.980  14.788   -24.992 1.00 97.53 117 A  1 
ATOM   927  C  CB  . MET A  1  117 ? -9.421  17.489   -26.149 1.00 97.10 117 A  1 
ATOM   928  C  CG  . MET A  1  117 ? -10.380 18.541   -25.587 1.00 92.67 117 A  1 
ATOM   929  S  SD  . MET A  1  117 ? -11.195 18.132   -24.002 1.00 89.37 117 A  1 
ATOM   930  C  CE  . MET A  1  117 ? -11.902 16.515   -24.367 1.00 80.19 117 A  1 
ATOM   931  N  N   . GLU A  1  118 ? -6.618  15.819   -26.433 1.00 97.63 118 A  1 
ATOM   932  C  CA  . GLU A  1  118 ? -5.865  14.610   -26.799 1.00 97.52 118 A  1 
ATOM   933  C  C   . GLU A  1  118 ? -5.151  13.955   -25.605 1.00 97.99 118 A  1 
ATOM   934  O  O   . GLU A  1  118 ? -5.045  12.731   -25.547 1.00 97.41 118 A  1 
ATOM   935  C  CB  . GLU A  1  118 ? -4.815  14.922   -27.872 1.00 96.68 118 A  1 
ATOM   936  C  CG  . GLU A  1  118 ? -5.392  15.114   -29.278 1.00 86.90 118 A  1 
ATOM   937  C  CD  . GLU A  1  118 ? -5.878  16.529   -29.600 1.00 80.62 118 A  1 
ATOM   938  O  OE1 . GLU A  1  118 ? -6.133  16.754   -30.802 1.00 73.23 118 A  1 
ATOM   939  O  OE2 . GLU A  1  118 ? -5.973  17.375   -28.675 1.00 73.24 118 A  1 
ATOM   940  N  N   . LEU A  1  119 ? -4.663  14.758   -24.664 1.00 98.15 119 A  1 
ATOM   941  C  CA  . LEU A  1  119 ? -4.078  14.244   -23.428 1.00 98.31 119 A  1 
ATOM   942  C  C   . LEU A  1  119 ? -5.143  13.518   -22.613 1.00 98.49 119 A  1 
ATOM   943  O  O   . LEU A  1  119 ? -4.935  12.377   -22.189 1.00 98.24 119 A  1 
ATOM   944  C  CB  . LEU A  1  119 ? -3.438  15.401   -22.634 1.00 98.02 119 A  1 
ATOM   945  C  CG  . LEU A  1  119 ? -3.017  15.054   -21.198 1.00 96.90 119 A  1 
ATOM   946  C  CD1 . LEU A  1  119 ? -1.981  13.944   -21.149 1.00 95.12 119 A  1 
ATOM   947  C  CD2 . LEU A  1  119 ? -2.421  16.275   -20.509 1.00 94.90 119 A  1 
ATOM   948  N  N   . PHE A  1  120 ? -6.293  14.155   -22.418 1.00 98.26 120 A  1 
ATOM   949  C  CA  . PHE A  1  120 ? -7.370  13.587   -21.623 1.00 98.34 120 A  1 
ATOM   950  C  C   . PHE A  1  120 ? -7.957  12.322   -22.259 1.00 98.37 120 A  1 
ATOM   951  O  O   . PHE A  1  120 ? -8.148  11.319   -21.576 1.00 98.10 120 A  1 
ATOM   952  C  CB  . PHE A  1  120 ? -8.442  14.653   -21.381 1.00 98.33 120 A  1 
ATOM   953  C  CG  . PHE A  1  120 ? -9.526  14.174   -20.442 1.00 98.44 120 A  1 
ATOM   954  C  CD1 . PHE A  1  120 ? -10.841 14.000   -20.895 1.00 97.88 120 A  1 
ATOM   955  C  CD2 . PHE A  1  120 ? -9.196  13.847   -19.115 1.00 97.85 120 A  1 
ATOM   956  C  CE1 . PHE A  1  120 ? -11.828 13.511   -20.032 1.00 97.73 120 A  1 
ATOM   957  C  CE2 . PHE A  1  120 ? -10.185 13.350   -18.245 1.00 97.55 120 A  1 
ATOM   958  C  CZ  . PHE A  1  120 ? -11.493 13.182   -18.705 1.00 98.00 120 A  1 
ATOM   959  N  N   . GLU A  1  121 ? -8.159  12.313   -23.580 1.00 98.13 121 A  1 
ATOM   960  C  CA  . GLU A  1  121 ? -8.627  11.127   -24.305 1.00 98.00 121 A  1 
ATOM   961  C  C   . GLU A  1  121 ? -7.631  9.958    -24.197 1.00 98.26 121 A  1 
ATOM   962  O  O   . GLU A  1  121 ? -8.033  8.815    -23.958 1.00 97.88 121 A  1 
ATOM   963  C  CB  . GLU A  1  121 ? -8.861  11.483   -25.776 1.00 97.37 121 A  1 
ATOM   964  C  CG  . GLU A  1  121 ? -10.104 12.354   -25.986 1.00 92.60 121 A  1 
ATOM   965  C  CD  . GLU A  1  121 ? -10.309 12.777   -27.442 1.00 88.06 121 A  1 
ATOM   966  O  OE1 . GLU A  1  121 ? -11.307 13.484   -27.698 1.00 80.20 121 A  1 
ATOM   967  O  OE2 . GLU A  1  121 ? -9.506  12.374   -28.307 1.00 81.90 121 A  1 
ATOM   968  N  N   . SER A  1  122 ? -6.340  10.250   -24.316 1.00 98.37 122 A  1 
ATOM   969  C  CA  . SER A  1  122 ? -5.286  9.247    -24.130 1.00 98.49 122 A  1 
ATOM   970  C  C   . SER A  1  122 ? -5.302  8.678    -22.710 1.00 98.56 122 A  1 
ATOM   971  O  O   . SER A  1  122 ? -5.178  7.460    -22.533 1.00 98.23 122 A  1 
ATOM   972  C  CB  . SER A  1  122 ? -3.924  9.854    -24.446 1.00 98.15 122 A  1 
ATOM   973  O  OG  . SER A  1  122 ? -2.903  8.877    -24.308 1.00 96.41 122 A  1 
ATOM   974  N  N   . LEU A  1  123 ? -5.487  9.533    -21.706 1.00 98.55 123 A  1 
ATOM   975  C  CA  . LEU A  1  123 ? -5.603  9.123    -20.313 1.00 98.56 123 A  1 
ATOM   976  C  C   . LEU A  1  123 ? -6.813  8.212    -20.104 1.00 98.61 123 A  1 
ATOM   977  O  O   . LEU A  1  123 ? -6.667  7.137    -19.535 1.00 98.34 123 A  1 
ATOM   978  C  CB  . LEU A  1  123 ? -5.642  10.377   -19.424 1.00 98.38 123 A  1 
ATOM   979  C  CG  . LEU A  1  123 ? -5.672  10.088   -17.909 1.00 97.51 123 A  1 
ATOM   980  C  CD1 . LEU A  1  123 ? -5.176  11.327   -17.170 1.00 93.52 123 A  1 
ATOM   981  C  CD2 . LEU A  1  123 ? -7.084  9.796    -17.372 1.00 92.41 123 A  1 
ATOM   982  N  N   . VAL A  1  124 ? -7.988  8.592    -20.584 1.00 98.52 124 A  1 
ATOM   983  C  CA  . VAL A  1  124 ? -9.216  7.809    -20.423 1.00 98.52 124 A  1 
ATOM   984  C  C   . VAL A  1  124 ? -9.079  6.438    -21.095 1.00 98.49 124 A  1 
ATOM   985  O  O   . VAL A  1  124 ? -9.468  5.426    -20.508 1.00 98.14 124 A  1 
ATOM   986  C  CB  . VAL A  1  124 ? -10.431 8.580    -20.973 1.00 98.39 124 A  1 
ATOM   987  C  CG1 . VAL A  1  124 ? -11.702 7.730    -20.972 1.00 97.39 124 A  1 
ATOM   988  C  CG2 . VAL A  1  124 ? -10.719 9.814    -20.119 1.00 97.49 124 A  1 
ATOM   989  N  N   . SER A  1  125 ? -8.468  6.384    -22.267 1.00 98.46 125 A  1 
ATOM   990  C  CA  . SER A  1  125 ? -8.188  5.125    -22.956 1.00 98.27 125 A  1 
ATOM   991  C  C   . SER A  1  125 ? -7.262  4.212    -22.142 1.00 98.29 125 A  1 
ATOM   992  O  O   . SER A  1  125 ? -7.524  3.010    -22.036 1.00 97.80 125 A  1 
ATOM   993  C  CB  . SER A  1  125 ? -7.574  5.422    -24.327 1.00 97.82 125 A  1 
ATOM   994  O  OG  . SER A  1  125 ? -7.369  4.217    -25.040 1.00 87.95 125 A  1 
ATOM   995  N  N   . ASN A  1  126 ? -6.226  4.777    -21.542 1.00 98.22 126 A  1 
ATOM   996  C  CA  . ASN A  1  126 ? -5.322  4.004    -20.704 1.00 98.13 126 A  1 
ATOM   997  C  C   . ASN A  1  126 ? -5.974  3.562    -19.392 1.00 98.03 126 A  1 
ATOM   998  O  O   . ASN A  1  126 ? -5.860  2.395    -19.006 1.00 97.50 126 A  1 
ATOM   999  C  CB  . ASN A  1  126 ? -4.037  4.793    -20.455 1.00 98.09 126 A  1 
ATOM   1000 C  CG  . ASN A  1  126 ? -2.990  3.886    -19.831 1.00 97.11 126 A  1 
ATOM   1001 O  OD1 . ASN A  1  126 ? -2.792  3.834    -18.647 1.00 84.94 126 A  1 
ATOM   1002 N  ND2 . ASN A  1  126 ? -2.325  3.089    -20.650 1.00 85.55 126 A  1 
ATOM   1003 N  N   . ALA A  1  127 ? -6.737  4.440    -18.747 1.00 98.48 127 A  1 
ATOM   1004 C  CA  . ALA A  1  127 ? -7.471  4.125    -17.532 1.00 98.35 127 A  1 
ATOM   1005 C  C   . ALA A  1  127 ? -8.462  2.972    -17.742 1.00 98.00 127 A  1 
ATOM   1006 O  O   . ALA A  1  127 ? -8.599  2.103    -16.884 1.00 97.18 127 A  1 
ATOM   1007 C  CB  . ALA A  1  127 ? -8.173  5.395    -17.042 1.00 98.19 127 A  1 
ATOM   1008 N  N   . LYS A  1  128 ? -9.098  2.910    -18.915 1.00 98.23 128 A  1 
ATOM   1009 C  CA  . LYS A  1  128 ? -9.953  1.781    -19.299 1.00 97.93 128 A  1 
ATOM   1010 C  C   . LYS A  1  128 ? -9.167  0.479    -19.429 1.00 97.57 128 A  1 
ATOM   1011 O  O   . LYS A  1  128 ? -9.678  -0.578   -19.070 1.00 96.23 128 A  1 
ATOM   1012 C  CB  . LYS A  1  128 ? -10.689 2.120    -20.603 1.00 97.51 128 A  1 
ATOM   1013 C  CG  . LYS A  1  128 ? -11.638 1.017    -21.108 1.00 95.54 128 A  1 
ATOM   1014 C  CD  . LYS A  1  128 ? -12.750 0.721    -20.112 1.00 93.02 128 A  1 
ATOM   1015 C  CE  . LYS A  1  128 ? -13.690 -0.336   -20.674 1.00 90.59 128 A  1 
ATOM   1016 N  NZ  . LYS A  1  128 ? -14.803 -0.621   -19.733 1.00 85.20 128 A  1 
ATOM   1017 N  N   . GLN A  1  129 ? -7.936  0.533    -19.934 1.00 97.53 129 A  1 
ATOM   1018 C  CA  . GLN A  1  129 ? -7.074  -0.639   -20.052 1.00 97.19 129 A  1 
ATOM   1019 C  C   . GLN A  1  129 ? -6.576  -1.134   -18.693 1.00 96.85 129 A  1 
ATOM   1020 O  O   . GLN A  1  129 ? -6.534  -2.342   -18.469 1.00 95.02 129 A  1 
ATOM   1021 C  CB  . GLN A  1  129 ? -5.869  -0.328   -20.953 1.00 96.35 129 A  1 
ATOM   1022 C  CG  . GLN A  1  129 ? -6.103  -0.776   -22.396 1.00 87.47 129 A  1 
ATOM   1023 C  CD  . GLN A  1  129 ? -4.894  -0.534   -23.299 1.00 82.26 129 A  1 
ATOM   1024 O  OE1 . GLN A  1  129 ? -3.940  0.138    -22.967 1.00 74.25 129 A  1 
ATOM   1025 N  NE2 . GLN A  1  129 ? -4.890  -1.082   -24.482 1.00 69.37 129 A  1 
ATOM   1026 N  N   . THR A  1  130 ? -6.195  -0.225   -17.812 1.00 96.63 130 A  1 
ATOM   1027 C  CA  . THR A  1  130 ? -5.622  -0.595   -16.508 1.00 95.50 130 A  1 
ATOM   1028 C  C   . THR A  1  130 ? -6.678  -0.972   -15.481 1.00 94.68 130 A  1 
ATOM   1029 O  O   . THR A  1  130 ? -6.409  -1.790   -14.608 1.00 91.48 130 A  1 
ATOM   1030 C  CB  . THR A  1  130 ? -4.744  0.537    -15.948 1.00 94.52 130 A  1 
ATOM   1031 O  OG1 . THR A  1  130 ? -5.459  1.745    -15.843 1.00 88.41 130 A  1 
ATOM   1032 C  CG2 . THR A  1  130 ? -3.527  0.787    -16.838 1.00 88.22 130 A  1 
ATOM   1033 N  N   . ASN A  1  131 ? -7.873  -0.402   -15.591 1.00 95.31 131 A  1 
ATOM   1034 C  CA  . ASN A  1  131 ? -8.983  -0.704   -14.704 1.00 94.29 131 A  1 
ATOM   1035 C  C   . ASN A  1  131 ? -10.293 -0.762   -15.496 1.00 94.00 131 A  1 
ATOM   1036 O  O   . ASN A  1  131 ? -11.009 0.228    -15.635 1.00 90.29 131 A  1 
ATOM   1037 C  CB  . ASN A  1  131 ? -9.005  0.316    -13.564 1.00 91.68 131 A  1 
ATOM   1038 C  CG  . ASN A  1  131 ? -9.970  -0.079   -12.463 1.00 82.86 131 A  1 
ATOM   1039 O  OD1 . ASN A  1  131 ? -10.593 -1.124   -12.485 1.00 72.43 131 A  1 
ATOM   1040 N  ND2 . ASN A  1  131 ? -10.099 0.740    -11.450 1.00 72.61 131 A  1 
ATOM   1041 N  N   . GLU A  1  132 ? -10.610 -1.941   -16.028 1.00 94.07 132 A  1 
ATOM   1042 C  CA  . GLU A  1  132 ? -11.714 -2.098   -16.970 1.00 93.53 132 A  1 
ATOM   1043 C  C   . GLU A  1  132 ? -13.098 -1.839   -16.349 1.00 93.83 132 A  1 
ATOM   1044 O  O   . GLU A  1  132 ? -14.006 -1.350   -17.021 1.00 90.39 132 A  1 
ATOM   1045 C  CB  . GLU A  1  132 ? -11.655 -3.506   -17.578 1.00 91.51 132 A  1 
ATOM   1046 C  CG  . GLU A  1  132 ? -12.428 -3.565   -18.895 1.00 81.80 132 A  1 
ATOM   1047 C  CD  . GLU A  1  132 ? -12.668 -4.975   -19.436 1.00 76.64 132 A  1 
ATOM   1048 O  OE1 . GLU A  1  132 ? -13.428 -5.052   -20.427 1.00 69.42 132 A  1 
ATOM   1049 O  OE2 . GLU A  1  132 ? -12.188 -5.949   -18.829 1.00 72.45 132 A  1 
ATOM   1050 N  N   . LYS A  1  133 ? -13.255 -2.182   -15.058 1.00 95.09 133 A  1 
ATOM   1051 C  CA  . LYS A  1  133 ? -14.510 -2.092   -14.312 1.00 95.05 133 A  1 
ATOM   1052 C  C   . LYS A  1  133 ? -14.293 -1.484   -12.921 1.00 96.05 133 A  1 
ATOM   1053 O  O   . LYS A  1  133 ? -14.427 -2.191   -11.921 1.00 94.77 133 A  1 
ATOM   1054 C  CB  . LYS A  1  133 ? -15.177 -3.469   -14.220 1.00 92.74 133 A  1 
ATOM   1055 C  CG  . LYS A  1  133 ? -15.731 -3.938   -15.565 1.00 82.57 133 A  1 
ATOM   1056 C  CD  . LYS A  1  133 ? -16.476 -5.255   -15.375 1.00 74.74 133 A  1 
ATOM   1057 C  CE  . LYS A  1  133 ? -17.050 -5.709   -16.709 1.00 63.95 133 A  1 
ATOM   1058 N  NZ  . LYS A  1  133 ? -17.674 -7.044   -16.585 1.00 54.79 133 A  1 
ATOM   1059 N  N   . PRO A  1  134 ? -13.980 -0.193   -12.832 1.00 97.03 134 A  1 
ATOM   1060 C  CA  . PRO A  1  134 ? -13.999 0.481    -11.548 1.00 97.41 134 A  1 
ATOM   1061 C  C   . PRO A  1  134 ? -15.423 0.489    -10.985 1.00 97.42 134 A  1 
ATOM   1062 O  O   . PRO A  1  134 ? -16.396 0.574    -11.739 1.00 96.55 134 A  1 
ATOM   1063 C  CB  . PRO A  1  134 ? -13.460 1.890    -11.814 1.00 97.21 134 A  1 
ATOM   1064 C  CG  . PRO A  1  134 ? -13.870 2.151    -13.262 1.00 95.69 134 A  1 
ATOM   1065 C  CD  . PRO A  1  134 ? -13.775 0.764    -13.909 1.00 97.23 134 A  1 
ATOM   1066 N  N   . ALA A  1  135 ? -15.548 0.410    -9.670  1.00 97.78 135 A  1 
ATOM   1067 C  CA  . ALA A  1  135 ? -16.840 0.510    -8.996  1.00 97.31 135 A  1 
ATOM   1068 C  C   . ALA A  1  135 ? -17.473 1.892    -9.187  1.00 97.51 135 A  1 
ATOM   1069 O  O   . ALA A  1  135 ? -18.693 2.020    -9.296  1.00 96.87 135 A  1 
ATOM   1070 C  CB  . ALA A  1  135 ? -16.638 0.187    -7.517  1.00 96.72 135 A  1 
ATOM   1071 N  N   . PHE A  1  136 ? -16.638 2.918    -9.254  1.00 98.15 136 A  1 
ATOM   1072 C  CA  . PHE A  1  136 ? -17.028 4.294    -9.543  1.00 98.38 136 A  1 
ATOM   1073 C  C   . PHE A  1  136 ? -15.826 5.116    -10.020 1.00 98.42 136 A  1 
ATOM   1074 O  O   . PHE A  1  136 ? -14.678 4.669    -9.962  1.00 98.30 136 A  1 
ATOM   1075 C  CB  . PHE A  1  136 ? -17.671 4.929    -8.296  1.00 98.22 136 A  1 
ATOM   1076 C  CG  . PHE A  1  136 ? -16.780 5.000    -7.075  1.00 98.32 136 A  1 
ATOM   1077 C  CD1 . PHE A  1  136 ? -16.684 3.906    -6.201  1.00 97.53 136 A  1 
ATOM   1078 C  CD2 . PHE A  1  136 ? -16.092 6.189    -6.775  1.00 97.35 136 A  1 
ATOM   1079 C  CE1 . PHE A  1  136 ? -15.915 3.989    -5.032  1.00 97.28 136 A  1 
ATOM   1080 C  CE2 . PHE A  1  136 ? -15.324 6.280    -5.604  1.00 97.03 136 A  1 
ATOM   1081 C  CZ  . PHE A  1  136 ? -15.237 5.189    -4.731  1.00 97.77 136 A  1 
ATOM   1082 N  N   . ILE A  1  137 ? -16.100 6.308    -10.488 1.00 98.67 137 A  1 
ATOM   1083 C  CA  . ILE A  1  137 ? -15.104 7.323    -10.826 1.00 98.74 137 A  1 
ATOM   1084 C  C   . ILE A  1  137 ? -15.331 8.518    -9.906  1.00 98.75 137 A  1 
ATOM   1085 O  O   . ILE A  1  137 ? -16.467 8.977    -9.761  1.00 98.65 137 A  1 
ATOM   1086 C  CB  . ILE A  1  137 ? -15.189 7.709    -12.314 1.00 98.73 137 A  1 
ATOM   1087 C  CG1 . ILE A  1  137 ? -14.987 6.470    -13.217 1.00 98.13 137 A  1 
ATOM   1088 C  CG2 . ILE A  1  137 ? -14.159 8.808    -12.640 1.00 98.38 137 A  1 
ATOM   1089 C  CD1 . ILE A  1  137 ? -15.262 6.719    -14.703 1.00 97.29 137 A  1 
ATOM   1090 N  N   . LEU A  1  138 ? -14.273 9.036    -9.307  1.00 98.82 138 A  1 
ATOM   1091 C  CA  . LEU A  1  138 ? -14.306 10.259   -8.522  1.00 98.89 138 A  1 
ATOM   1092 C  C   . LEU A  1  138 ? -13.470 11.332   -9.220  1.00 98.86 138 A  1 
ATOM   1093 O  O   . LEU A  1  138 ? -12.279 11.153   -9.458  1.00 98.58 138 A  1 
ATOM   1094 C  CB  . LEU A  1  138 ? -13.828 9.971    -7.091  1.00 98.78 138 A  1 
ATOM   1095 C  CG  . LEU A  1  138 ? -13.767 11.210   -6.183  1.00 98.50 138 A  1 
ATOM   1096 C  CD1 . LEU A  1  138 ? -15.125 11.889   -6.019  1.00 97.44 138 A  1 
ATOM   1097 C  CD2 . LEU A  1  138 ? -13.277 10.796   -4.798  1.00 97.53 138 A  1 
ATOM   1098 N  N   . LEU A  1  139 ? -14.116 12.449   -9.517  1.00 98.82 139 A  1 
ATOM   1099 C  CA  . LEU A  1  139 ? -13.453 13.648   -10.017 1.00 98.82 139 A  1 
ATOM   1100 C  C   . LEU A  1  139 ? -13.132 14.563   -8.834  1.00 98.72 139 A  1 
ATOM   1101 O  O   . LEU A  1  139 ? -14.030 14.958   -8.087  1.00 98.40 139 A  1 
ATOM   1102 C  CB  . LEU A  1  139 ? -14.347 14.327   -11.061 1.00 98.69 139 A  1 
ATOM   1103 C  CG  . LEU A  1  139 ? -14.743 13.434   -12.257 1.00 98.26 139 A  1 
ATOM   1104 C  CD1 . LEU A  1  139 ? -15.606 14.223   -13.235 1.00 97.82 139 A  1 
ATOM   1105 C  CD2 . LEU A  1  139 ? -13.532 12.908   -13.016 1.00 97.74 139 A  1 
ATOM   1106 N  N   . GLY A  1  140 ? -11.861 14.893   -8.666  1.00 98.59 140 A  1 
ATOM   1107 C  CA  . GLY A  1  140 ? -11.356 15.710   -7.564  1.00 98.46 140 A  1 
ATOM   1108 C  C   . GLY A  1  140 ? -11.553 17.218   -7.739  1.00 98.30 140 A  1 
ATOM   1109 O  O   . GLY A  1  140 ? -11.060 17.984   -6.913  1.00 96.21 140 A  1 
ATOM   1110 N  N   . GLY A  1  141 ? -12.283 17.640   -8.771  1.00 98.18 141 A  1 
ATOM   1111 C  CA  . GLY A  1  141 ? -12.547 19.043   -9.091  1.00 98.18 141 A  1 
ATOM   1112 C  C   . GLY A  1  141 ? -11.566 19.640   -10.091 1.00 97.92 141 A  1 
ATOM   1113 O  O   . GLY A  1  141 ? -10.698 18.942   -10.621 1.00 96.81 141 A  1 
ATOM   1114 N  N   . ASP A  1  142 ? -11.751 20.929   -10.361 1.00 98.22 142 A  1 
ATOM   1115 C  CA  . ASP A  1  142 ? -11.008 21.696   -11.357 1.00 97.98 142 A  1 
ATOM   1116 C  C   . ASP A  1  142 ? -10.999 21.035   -12.744 1.00 97.85 142 A  1 
ATOM   1117 O  O   . ASP A  1  142 ? -9.968  20.786   -13.367 1.00 96.85 142 A  1 
ATOM   1118 C  CB  . ASP A  1  142 ? -9.630  22.127   -10.825 1.00 97.29 142 A  1 
ATOM   1119 C  CG  . ASP A  1  142 ? -9.688  23.344   -9.898  1.00 96.40 142 A  1 
ATOM   1120 O  OD1 . ASP A  1  142 ? -10.800 23.799   -9.550  1.00 94.34 142 A  1 
ATOM   1121 O  OD2 . ASP A  1  142 ? -8.602  23.889   -9.569  1.00 94.29 142 A  1 
ATOM   1122 N  N   . LEU A  1  143 ? -12.195 20.749   -13.244 1.00 97.88 143 A  1 
ATOM   1123 C  CA  . LEU A  1  143 ? -12.368 20.139   -14.558 1.00 97.95 143 A  1 
ATOM   1124 C  C   . LEU A  1  143 ? -12.085 21.121   -15.701 1.00 97.71 143 A  1 
ATOM   1125 O  O   . LEU A  1  143 ? -11.793 20.704   -16.819 1.00 96.51 143 A  1 
ATOM   1126 C  CB  . LEU A  1  143 ? -13.798 19.587   -14.684 1.00 97.73 143 A  1 
ATOM   1127 C  CG  . LEU A  1  143 ? -13.999 18.191   -14.069 1.00 95.92 143 A  1 
ATOM   1128 C  CD1 . LEU A  1  143 ? -13.849 18.159   -12.547 1.00 90.65 143 A  1 
ATOM   1129 C  CD2 . LEU A  1  143 ? -15.400 17.699   -14.402 1.00 90.44 143 A  1 
ATOM   1130 N  N   . ILE A  1  144 ? -12.226 22.403   -15.420 1.00 96.35 144 A  1 
ATOM   1131 C  CA  . ILE A  1  144 ? -12.217 23.470   -16.410 1.00 95.91 144 A  1 
ATOM   1132 C  C   . ILE A  1  144 ? -10.836 24.114   -16.461 1.00 96.11 144 A  1 
ATOM   1133 O  O   . ILE A  1  144 ? -10.283 24.459   -15.423 1.00 95.12 144 A  1 
ATOM   1134 C  CB  . ILE A  1  144 ? -13.309 24.507   -16.083 1.00 93.79 144 A  1 
ATOM   1135 C  CG1 . ILE A  1  144 ? -14.671 23.791   -16.079 1.00 75.59 144 A  1 
ATOM   1136 C  CG2 . ILE A  1  144 ? -13.288 25.681   -17.085 1.00 77.92 144 A  1 
ATOM   1137 C  CD1 . ILE A  1  144 ? -15.852 24.693   -15.763 1.00 74.35 144 A  1 
ATOM   1138 N  N   . ALA A  1  145 ? -10.330 24.323   -17.671 1.00 95.94 145 A  1 
ATOM   1139 C  CA  . ALA A  1  145 ? -9.075  25.021   -17.878 1.00 95.76 145 A  1 
ATOM   1140 C  C   . ALA A  1  145 ? -9.114  26.449   -17.322 1.00 95.16 145 A  1 
ATOM   1141 O  O   . ALA A  1  145 ? -10.154 27.121   -17.337 1.00 93.65 145 A  1 
ATOM   1142 C  CB  . ALA A  1  145 ? -8.748  25.016   -19.369 1.00 95.30 145 A  1 
ATOM   1143 N  N   . HIS A  1  146 ? -7.963  26.924   -16.858 1.00 94.93 146 A  1 
ATOM   1144 C  CA  . HIS A  1  146 ? -7.827  28.262   -16.305 1.00 94.37 146 A  1 
ATOM   1145 C  C   . HIS A  1  146 ? -8.316  29.337   -17.286 1.00 93.60 146 A  1 
ATOM   1146 O  O   . HIS A  1  146 ? -7.989  29.348   -18.477 1.00 91.46 146 A  1 
ATOM   1147 C  CB  . HIS A  1  146 ? -6.372  28.515   -15.910 1.00 93.88 146 A  1 
ATOM   1148 C  CG  . HIS A  1  146 ? -5.928  27.688   -14.737 1.00 94.25 146 A  1 
ATOM   1149 N  ND1 . HIS A  1  146 ? -5.410  26.425   -14.790 1.00 89.87 146 A  1 
ATOM   1150 C  CD2 . HIS A  1  146 ? -5.967  28.035   -13.405 1.00 90.27 146 A  1 
ATOM   1151 C  CE1 . HIS A  1  146 ? -5.145  26.014   -13.531 1.00 90.39 146 A  1 
ATOM   1152 N  NE2 . HIS A  1  146 ? -5.468  26.977   -12.656 1.00 91.10 146 A  1 
ATOM   1153 N  N   . GLY A  1  147 ? -9.124  30.273   -16.773 1.00 93.26 147 A  1 
ATOM   1154 C  CA  . GLY A  1  147 ? -9.659  31.386   -17.543 1.00 92.00 147 A  1 
ATOM   1155 C  C   . GLY A  1  147 ? -10.883 31.059   -18.420 1.00 92.34 147 A  1 
ATOM   1156 O  O   . GLY A  1  147 ? -11.409 31.968   -19.061 1.00 88.99 147 A  1 
ATOM   1157 N  N   . LEU A  1  148 ? -11.359 29.815   -18.440 1.00 94.01 148 A  1 
ATOM   1158 C  CA  . LEU A  1  148 ? -12.559 29.432   -19.192 1.00 93.51 148 A  1 
ATOM   1159 C  C   . LEU A  1  148 ? -13.836 29.364   -18.343 1.00 93.33 148 A  1 
ATOM   1160 O  O   . LEU A  1  148 ? -14.938 29.230   -18.889 1.00 89.96 148 A  1 
ATOM   1161 C  CB  . LEU A  1  148 ? -12.314 28.106   -19.932 1.00 92.62 148 A  1 
ATOM   1162 C  CG  . LEU A  1  148 ? -11.161 28.113   -20.949 1.00 91.12 148 A  1 
ATOM   1163 C  CD1 . LEU A  1  148 ? -11.189 26.802   -21.734 1.00 87.82 148 A  1 
ATOM   1164 C  CD2 . LEU A  1  148 ? -11.265 29.263   -21.963 1.00 87.39 148 A  1 
ATOM   1165 N  N   . ASN A  1  149 ? -13.719 29.475   -17.036 1.00 92.72 149 A  1 
ATOM   1166 C  CA  . ASN A  1  149 ? -14.831 29.435   -16.083 1.00 93.08 149 A  1 
ATOM   1167 C  C   . ASN A  1  149 ? -15.548 30.794   -15.959 1.00 92.61 149 A  1 
ATOM   1168 O  O   . ASN A  1  149 ? -15.718 31.343   -14.877 1.00 88.38 149 A  1 
ATOM   1169 C  CB  . ASN A  1  149 ? -14.318 28.883   -14.747 1.00 91.50 149 A  1 
ATOM   1170 C  CG  . ASN A  1  149 ? -13.213 29.711   -14.115 1.00 91.53 149 A  1 
ATOM   1171 O  OD1 . ASN A  1  149 ? -12.413 30.356   -14.779 1.00 83.25 149 A  1 
ATOM   1172 N  ND2 . ASN A  1  149 ? -13.129 29.669   -12.806 1.00 84.48 149 A  1 
ATOM   1173 N  N   . THR A  1  150 ? -15.950 31.353   -17.099 1.00 93.07 150 A  1 
ATOM   1174 C  CA  . THR A  1  150 ? -16.493 32.718   -17.167 1.00 91.95 150 A  1 
ATOM   1175 C  C   . THR A  1  150 ? -18.002 32.790   -16.997 1.00 91.86 150 A  1 
ATOM   1176 O  O   . THR A  1  150 ? -18.521 33.787   -16.496 1.00 87.83 150 A  1 
ATOM   1177 C  CB  . THR A  1  150 ? -16.105 33.372   -18.495 1.00 90.14 150 A  1 
ATOM   1178 O  OG1 . THR A  1  150 ? -16.517 32.578   -19.588 1.00 84.34 150 A  1 
ATOM   1179 C  CG2 . THR A  1  150 ? -14.596 33.571   -18.616 1.00 83.14 150 A  1 
ATOM   1180 N  N   . ASP A  1  151 ? -18.716 31.751   -17.417 1.00 94.01 151 A  1 
ATOM   1181 C  CA  . ASP A  1  151 ? -20.174 31.707   -17.365 1.00 94.39 151 A  1 
ATOM   1182 C  C   . ASP A  1  151 ? -20.704 30.267   -17.262 1.00 95.01 151 A  1 
ATOM   1183 O  O   . ASP A  1  151 ? -19.994 29.280   -17.471 1.00 94.16 151 A  1 
ATOM   1184 C  CB  . ASP A  1  151 ? -20.763 32.470   -18.571 1.00 92.93 151 A  1 
ATOM   1185 C  CG  . ASP A  1  151 ? -20.500 31.786   -19.911 1.00 90.12 151 A  1 
ATOM   1186 O  OD1 . ASP A  1  151 ? -21.001 30.650   -20.088 1.00 83.07 151 A  1 
ATOM   1187 O  OD2 . ASP A  1  151 ? -19.861 32.393   -20.785 1.00 83.04 151 A  1 
ATOM   1188 N  N   . SER A  1  152 ? -21.989 30.142   -16.969 1.00 95.58 152 A  1 
ATOM   1189 C  CA  . SER A  1  152 ? -22.646 28.848   -16.772 1.00 95.83 152 A  1 
ATOM   1190 C  C   . SER A  1  152 ? -22.691 27.968   -18.029 1.00 96.19 152 A  1 
ATOM   1191 O  O   . SER A  1  152 ? -22.826 26.746   -17.937 1.00 95.28 152 A  1 
ATOM   1192 C  CB  . SER A  1  152 ? -24.064 29.083   -16.263 1.00 94.79 152 A  1 
ATOM   1193 O  OG  . SER A  1  152 ? -24.849 29.783   -17.213 1.00 80.59 152 A  1 
ATOM   1194 N  N   . LYS A  1  153 ? -22.591 28.568   -19.212 1.00 96.21 153 A  1 
ATOM   1195 C  CA  . LYS A  1  153 ? -22.623 27.843   -20.479 1.00 96.07 153 A  1 
ATOM   1196 C  C   . LYS A  1  153 ? -21.274 27.186   -20.753 1.00 96.02 153 A  1 
ATOM   1197 O  O   . LYS A  1  153 ? -21.239 26.005   -21.110 1.00 95.27 153 A  1 
ATOM   1198 C  CB  . LYS A  1  153 ? -23.055 28.811   -21.589 1.00 95.48 153 A  1 
ATOM   1199 C  CG  . LYS A  1  153 ? -23.770 28.100   -22.738 1.00 84.59 153 A  1 
ATOM   1200 C  CD  . LYS A  1  153 ? -24.123 29.134   -23.806 1.00 79.61 153 A  1 
ATOM   1201 C  CE  . LYS A  1  153 ? -24.924 28.517   -24.946 1.00 68.04 153 A  1 
ATOM   1202 N  NZ  . LYS A  1  153 ? -25.135 29.508   -26.036 1.00 58.91 153 A  1 
ATOM   1203 N  N   . MET A  1  154 ? -20.188 27.937   -20.514 1.00 95.89 154 A  1 
ATOM   1204 C  CA  . MET A  1  154 ? -18.818 27.429   -20.564 1.00 94.90 154 A  1 
ATOM   1205 C  C   . MET A  1  154 ? -18.597 26.346   -19.505 1.00 95.57 154 A  1 
ATOM   1206 O  O   . MET A  1  154 ? -18.172 25.249   -19.854 1.00 94.62 154 A  1 
ATOM   1207 C  CB  . MET A  1  154 ? -17.818 28.577   -20.392 1.00 93.29 154 A  1 
ATOM   1208 C  CG  . MET A  1  154 ? -17.714 29.429   -21.659 1.00 85.53 154 A  1 
ATOM   1209 S  SD  . MET A  1  154 ? -17.065 28.549   -23.114 1.00 79.67 154 A  1 
ATOM   1210 C  CE  . MET A  1  154 ? -15.329 28.396   -22.649 1.00 69.74 154 A  1 
ATOM   1211 N  N   . LEU A  1  155 ? -19.039 26.590   -18.280 1.00 96.08 155 A  1 
ATOM   1212 C  CA  . LEU A  1  155 ? -19.024 25.600   -17.199 1.00 96.30 155 A  1 
ATOM   1213 C  C   . LEU A  1  155 ? -19.664 24.281   -17.623 1.00 97.06 155 A  1 
ATOM   1214 O  O   . LEU A  1  155 ? -19.043 23.224   -17.579 1.00 96.67 155 A  1 
ATOM   1215 C  CB  . LEU A  1  155 ? -19.779 26.179   -15.983 1.00 95.25 155 A  1 
ATOM   1216 C  CG  . LEU A  1  155 ? -18.858 26.865   -14.966 1.00 89.02 155 A  1 
ATOM   1217 C  CD1 . LEU A  1  155 ? -19.656 27.836   -14.125 1.00 86.65 155 A  1 
ATOM   1218 C  CD2 . LEU A  1  155 ? -18.258 25.835   -14.023 1.00 86.54 155 A  1 
ATOM   1219 N  N   . LYS A  1  156 ? -20.902 24.334   -18.080 1.00 96.65 156 A  1 
ATOM   1220 C  CA  . LYS A  1  156 ? -21.650 23.139   -18.479 1.00 97.14 156 A  1 
ATOM   1221 C  C   . LYS A  1  156 ? -20.982 22.402   -19.638 1.00 97.35 156 A  1 
ATOM   1222 O  O   . LYS A  1  156 ? -21.027 21.170   -19.675 1.00 97.23 156 A  1 
ATOM   1223 C  CB  . LYS A  1  156 ? -23.083 23.549   -18.816 1.00 97.08 156 A  1 
ATOM   1224 C  CG  . LYS A  1  156 ? -23.957 22.325   -19.111 1.00 93.85 156 A  1 
ATOM   1225 C  CD  . LYS A  1  156 ? -25.370 22.769   -19.475 1.00 91.90 156 A  1 
ATOM   1226 C  CE  . LYS A  1  156 ? -26.193 21.536   -19.830 1.00 83.95 156 A  1 
ATOM   1227 N  NZ  . LYS A  1  156 ? -27.535 21.914   -20.296 1.00 76.98 156 A  1 
ATOM   1228 N  N   . GLN A  1  157 ? -20.425 23.133   -20.604 1.00 97.01 157 A  1 
ATOM   1229 C  CA  . GLN A  1  157 ? -19.736 22.522   -21.730 1.00 96.96 157 A  1 
ATOM   1230 C  C   . GLN A  1  157 ? -18.434 21.861   -21.291 1.00 97.06 157 A  1 
ATOM   1231 O  O   . GLN A  1  157 ? -18.186 20.718   -21.668 1.00 96.54 157 A  1 
ATOM   1232 C  CB  . GLN A  1  157 ? -19.511 23.565   -22.836 1.00 96.57 157 A  1 
ATOM   1233 C  CG  . GLN A  1  157 ? -18.958 22.925   -24.122 1.00 91.11 157 A  1 
ATOM   1234 C  CD  . GLN A  1  157 ? -19.880 21.836   -24.691 1.00 86.24 157 A  1 
ATOM   1235 O  OE1 . GLN A  1  157 ? -21.084 21.994   -24.799 1.00 79.71 157 A  1 
ATOM   1236 N  NE2 . GLN A  1  157 ? -19.347 20.698   -25.028 1.00 73.53 157 A  1 
ATOM   1237 N  N   . SER A  1  158 ? -17.662 22.522   -20.438 1.00 96.79 158 A  1 
ATOM   1238 C  CA  . SER A  1  158 ? -16.405 21.984   -19.905 1.00 96.47 158 A  1 
ATOM   1239 C  C   . SER A  1  158 ? -16.622 20.734   -19.051 1.00 97.11 158 A  1 
ATOM   1240 O  O   . SER A  1  158 ? -15.913 19.747   -19.224 1.00 96.72 158 A  1 
ATOM   1241 C  CB  . SER A  1  158 ? -15.679 23.057   -19.111 1.00 95.26 158 A  1 
ATOM   1242 O  OG  . SER A  1  158 ? -15.364 24.141   -19.953 1.00 83.19 158 A  1 
ATOM   1243 N  N   . PHE A  1  159 ? -17.665 20.710   -18.231 1.00 97.69 159 A  1 
ATOM   1244 C  CA  . PHE A  1  159 ? -18.045 19.478   -17.526 1.00 98.08 159 A  1 
ATOM   1245 C  C   . PHE A  1  159 ? -18.363 18.335   -18.491 1.00 98.19 159 A  1 
ATOM   1246 O  O   . PHE A  1  159 ? -17.932 17.206   -18.286 1.00 97.91 159 A  1 
ATOM   1247 C  CB  . PHE A  1  159 ? -19.247 19.742   -16.613 1.00 97.94 159 A  1 
ATOM   1248 C  CG  . PHE A  1  159 ? -19.015 20.700   -15.466 1.00 97.82 159 A  1 
ATOM   1249 C  CD1 . PHE A  1  159 ? -17.805 20.704   -14.755 1.00 96.55 159 A  1 
ATOM   1250 C  CD2 . PHE A  1  159 ? -20.043 21.578   -15.071 1.00 96.34 159 A  1 
ATOM   1251 C  CE1 . PHE A  1  159 ? -17.614 21.571   -13.677 1.00 96.04 159 A  1 
ATOM   1252 C  CE2 . PHE A  1  159 ? -19.853 22.444   -13.989 1.00 95.76 159 A  1 
ATOM   1253 C  CZ  . PHE A  1  159 ? -18.640 22.444   -13.298 1.00 96.69 159 A  1 
ATOM   1254 N  N   . LYS A  1  160 ? -19.082 18.610   -19.588 1.00 97.99 160 A  1 
ATOM   1255 C  CA  . LYS A  1  160 ? -19.377 17.600   -20.602 1.00 98.09 160 A  1 
ATOM   1256 C  C   . LYS A  1  160 ? -18.146 17.141   -21.375 1.00 98.14 160 A  1 
ATOM   1257 O  O   . LYS A  1  160 ? -18.108 15.975   -21.742 1.00 97.71 160 A  1 
ATOM   1258 C  CB  . LYS A  1  160 ? -20.421 18.110   -21.596 1.00 97.54 160 A  1 
ATOM   1259 C  CG  . LYS A  1  160 ? -21.836 17.989   -21.035 1.00 91.21 160 A  1 
ATOM   1260 C  CD  . LYS A  1  160 ? -22.815 18.329   -22.158 1.00 86.10 160 A  1 
ATOM   1261 C  CE  . LYS A  1  160 ? -24.224 17.937   -21.766 1.00 76.57 160 A  1 
ATOM   1262 N  NZ  . LYS A  1  160 ? -25.075 17.865   -22.969 1.00 67.51 160 A  1 
ATOM   1263 N  N   . ASN A  1  161 ? -17.172 18.021   -21.610 1.00 97.89 161 A  1 
ATOM   1264 C  CA  . ASN A  1  161 ? -15.914 17.645   -22.259 1.00 97.51 161 A  1 
ATOM   1265 C  C   . ASN A  1  161 ? -15.177 16.573   -21.448 1.00 97.96 161 A  1 
ATOM   1266 O  O   . ASN A  1  161 ? -14.524 15.716   -22.031 1.00 97.38 161 A  1 
ATOM   1267 C  CB  . ASN A  1  161 ? -15.031 18.883   -22.447 1.00 96.89 161 A  1 
ATOM   1268 C  CG  . ASN A  1  161 ? -15.570 19.904   -23.434 1.00 95.18 161 A  1 
ATOM   1269 O  OD1 . ASN A  1  161 ? -16.537 19.700   -24.154 1.00 89.36 161 A  1 
ATOM   1270 N  ND2 . ASN A  1  161 ? -14.937 21.056   -23.501 1.00 88.35 161 A  1 
ATOM   1271 N  N   . VAL A  1  162 ? -15.335 16.581   -20.120 1.00 98.15 162 A  1 
ATOM   1272 C  CA  . VAL A  1  162 ? -14.772 15.569   -19.233 1.00 98.32 162 A  1 
ATOM   1273 C  C   . VAL A  1  162 ? -15.682 14.348   -19.099 1.00 98.58 162 A  1 
ATOM   1274 O  O   . VAL A  1  162 ? -15.228 13.214   -19.244 1.00 98.27 162 A  1 
ATOM   1275 C  CB  . VAL A  1  162 ? -14.460 16.184   -17.857 1.00 98.08 162 A  1 
ATOM   1276 C  CG1 . VAL A  1  162 ? -14.007 15.130   -16.845 1.00 96.34 162 A  1 
ATOM   1277 C  CG2 . VAL A  1  162 ? -13.356 17.236   -17.996 1.00 96.34 162 A  1 
ATOM   1278 N  N   . THR A  1  163 ? -16.973 14.541   -18.846 1.00 98.50 163 A  1 
ATOM   1279 C  CA  . THR A  1  163 ? -17.857 13.397   -18.575 1.00 98.55 163 A  1 
ATOM   1280 C  C   . THR A  1  163 ? -18.159 12.559   -19.807 1.00 98.57 163 A  1 
ATOM   1281 O  O   . THR A  1  163 ? -18.341 11.354   -19.665 1.00 98.23 163 A  1 
ATOM   1282 C  CB  . THR A  1  163 ? -19.174 13.792   -17.905 1.00 98.32 163 A  1 
ATOM   1283 O  OG1 . THR A  1  163 ? -19.932 14.683   -18.688 1.00 96.06 163 A  1 
ATOM   1284 C  CG2 . THR A  1  163 ? -18.942 14.444   -16.537 1.00 95.65 163 A  1 
ATOM   1285 N  N   . ALA A  1  164 ? -18.208 13.127   -21.001 1.00 98.36 164 A  1 
ATOM   1286 C  CA  . ALA A  1  164 ? -18.576 12.383   -22.201 1.00 98.26 164 A  1 
ATOM   1287 C  C   . ALA A  1  164 ? -17.554 11.289   -22.577 1.00 98.35 164 A  1 
ATOM   1288 O  O   . ALA A  1  164 ? -17.980 10.155   -22.804 1.00 97.96 164 A  1 
ATOM   1289 C  CB  . ALA A  1  164 ? -18.883 13.359   -23.352 1.00 97.87 164 A  1 
ATOM   1290 N  N   . PRO A  1  165 ? -16.238 11.556   -22.579 1.00 98.45 165 A  1 
ATOM   1291 C  CA  . PRO A  1  165 ? -15.246 10.495   -22.777 1.00 98.36 165 A  1 
ATOM   1292 C  C   . PRO A  1  165 ? -15.304 9.412    -21.693 1.00 98.47 165 A  1 
ATOM   1293 O  O   . PRO A  1  165 ? -15.213 8.221    -21.995 1.00 98.02 165 A  1 
ATOM   1294 C  CB  . PRO A  1  165 ? -13.886 11.198   -22.800 1.00 97.86 165 A  1 
ATOM   1295 C  CG  . PRO A  1  165 ? -14.220 12.627   -23.217 1.00 96.34 165 A  1 
ATOM   1296 C  CD  . PRO A  1  165 ? -15.581 12.853   -22.571 1.00 97.96 165 A  1 
ATOM   1297 N  N   . LEU A  1  166 ? -15.514 9.820    -20.436 1.00 98.52 166 A  1 
ATOM   1298 C  CA  . LEU A  1  166 ? -15.627 8.882    -19.328 1.00 98.55 166 A  1 
ATOM   1299 C  C   . LEU A  1  166 ? -16.864 7.986    -19.453 1.00 98.59 166 A  1 
ATOM   1300 O  O   . LEU A  1  166 ? -16.759 6.775    -19.267 1.00 98.17 166 A  1 
ATOM   1301 C  CB  . LEU A  1  166 ? -15.643 9.636    -17.989 1.00 98.46 166 A  1 
ATOM   1302 C  CG  . LEU A  1  166 ? -14.301 10.300   -17.613 1.00 97.90 166 A  1 
ATOM   1303 C  CD1 . LEU A  1  166 ? -14.492 11.163   -16.379 1.00 97.19 166 A  1 
ATOM   1304 C  CD2 . LEU A  1  166 ? -13.222 9.258    -17.298 1.00 96.98 166 A  1 
ATOM   1305 N  N   . GLU A  1  167 ? -17.997 8.529    -19.822 1.00 98.45 167 A  1 
ATOM   1306 C  CA  . GLU A  1  167 ? -19.213 7.735    -20.062 1.00 98.29 167 A  1 
ATOM   1307 C  C   . GLU A  1  167 ? -19.073 6.791    -21.254 1.00 98.22 167 A  1 
ATOM   1308 O  O   . GLU A  1  167 ? -19.620 5.685    -21.227 1.00 97.52 167 A  1 
ATOM   1309 C  CB  . GLU A  1  167 ? -20.409 8.655    -20.320 1.00 97.60 167 A  1 
ATOM   1310 C  CG  . GLU A  1  167 ? -20.922 9.281    -19.035 1.00 92.37 167 A  1 
ATOM   1311 C  CD  . GLU A  1  167 ? -22.204 10.046   -19.312 1.00 92.49 167 A  1 
ATOM   1312 O  OE1 . GLU A  1  167 ? -23.297 9.477    -19.140 1.00 86.12 167 A  1 
ATOM   1313 O  OE2 . GLU A  1  167 ? -22.170 11.250   -19.665 1.00 88.56 167 A  1 
ATOM   1314 N  N   . ALA A  1  168 ? -18.348 7.192    -22.284 1.00 98.18 168 A  1 
ATOM   1315 C  CA  . ALA A  1  168 ? -18.093 6.335    -23.428 1.00 98.01 168 A  1 
ATOM   1316 C  C   . ALA A  1  168 ? -17.202 5.135    -23.042 1.00 98.11 168 A  1 
ATOM   1317 O  O   . ALA A  1  168 ? -17.471 4.002    -23.456 1.00 97.42 168 A  1 
ATOM   1318 C  CB  . ALA A  1  168 ? -17.474 7.174    -24.545 1.00 97.76 168 A  1 
ATOM   1319 N  N   . ALA A  1  169 ? -16.188 5.375    -22.225 1.00 98.30 169 A  1 
ATOM   1320 C  CA  . ALA A  1  169 ? -15.288 4.324    -21.757 1.00 98.24 169 A  1 
ATOM   1321 C  C   . ALA A  1  169 ? -15.917 3.450    -20.653 1.00 98.05 169 A  1 
ATOM   1322 O  O   . ALA A  1  169 ? -15.718 2.225    -20.639 1.00 97.21 169 A  1 
ATOM   1323 C  CB  . ALA A  1  169 ? -13.986 4.985    -21.290 1.00 98.07 169 A  1 
ATOM   1324 N  N   . PHE A  1  170 ? -16.696 4.054    -19.758 1.00 98.37 170 A  1 
ATOM   1325 C  CA  . PHE A  1  170 ? -17.264 3.434    -18.559 1.00 98.10 170 A  1 
ATOM   1326 C  C   . PHE A  1  170 ? -18.794 3.649    -18.476 1.00 97.89 170 A  1 
ATOM   1327 O  O   . PHE A  1  170 ? -19.284 4.306    -17.558 1.00 96.58 170 A  1 
ATOM   1328 C  CB  . PHE A  1  170 ? -16.541 3.988    -17.325 1.00 98.00 170 A  1 
ATOM   1329 C  CG  . PHE A  1  170 ? -15.036 3.841    -17.350 1.00 98.24 170 A  1 
ATOM   1330 C  CD1 . PHE A  1  170 ? -14.432 2.611    -17.037 1.00 97.38 170 A  1 
ATOM   1331 C  CD2 . PHE A  1  170 ? -14.225 4.952    -17.668 1.00 97.46 170 A  1 
ATOM   1332 C  CE1 . PHE A  1  170 ? -13.038 2.491    -17.026 1.00 97.25 170 A  1 
ATOM   1333 C  CE2 . PHE A  1  170 ? -12.831 4.835    -17.651 1.00 97.21 170 A  1 
ATOM   1334 C  CZ  . PHE A  1  170 ? -12.234 3.604    -17.331 1.00 97.89 170 A  1 
ATOM   1335 N  N   . PRO A  1  171 ? -19.571 3.081    -19.406 1.00 97.29 171 A  1 
ATOM   1336 C  CA  . PRO A  1  171 ? -20.970 3.477    -19.623 1.00 95.89 171 A  1 
ATOM   1337 C  C   . PRO A  1  171 ? -21.919 3.197    -18.456 1.00 93.34 171 A  1 
ATOM   1338 O  O   . PRO A  1  171 ? -22.959 3.829    -18.341 1.00 84.33 171 A  1 
ATOM   1339 C  CB  . PRO A  1  171 ? -21.399 2.713    -20.878 1.00 94.91 171 A  1 
ATOM   1340 C  CG  . PRO A  1  171 ? -20.431 1.534    -20.946 1.00 93.66 171 A  1 
ATOM   1341 C  CD  . PRO A  1  171 ? -19.145 2.128    -20.398 1.00 96.69 171 A  1 
ATOM   1342 N  N   . ASN A  1  172 ? -21.581 2.253    -17.589 1.00 94.54 172 A  1 
ATOM   1343 C  CA  . ASN A  1  172 ? -22.403 1.871    -16.445 1.00 93.55 172 A  1 
ATOM   1344 C  C   . ASN A  1  172 ? -21.761 2.259    -15.106 1.00 94.42 172 A  1 
ATOM   1345 O  O   . ASN A  1  172 ? -22.104 1.693    -14.068 1.00 91.57 172 A  1 
ATOM   1346 C  CB  . ASN A  1  172 ? -22.710 0.363    -16.527 1.00 90.87 172 A  1 
ATOM   1347 C  CG  . ASN A  1  172 ? -23.540 -0.006   -17.739 1.00 83.65 172 A  1 
ATOM   1348 O  OD1 . ASN A  1  172 ? -24.394 0.712    -18.218 1.00 74.21 172 A  1 
ATOM   1349 N  ND2 . ASN A  1  172 ? -23.328 -1.181   -18.278 1.00 71.69 172 A  1 
ATOM   1350 N  N   . THR A  1  173 ? -20.813 3.178    -15.127 1.00 96.92 173 A  1 
ATOM   1351 C  CA  . THR A  1  173 ? -20.047 3.565    -13.943 1.00 97.73 173 A  1 
ATOM   1352 C  C   . THR A  1  173 ? -20.492 4.942    -13.455 1.00 97.92 173 A  1 
ATOM   1353 O  O   . THR A  1  173 ? -20.524 5.893    -14.225 1.00 97.45 173 A  1 
ATOM   1354 C  CB  . THR A  1  173 ? -18.548 3.531    -14.233 1.00 97.43 173 A  1 
ATOM   1355 O  OG1 . THR A  1  173 ? -18.201 2.257    -14.722 1.00 92.86 173 A  1 
ATOM   1356 C  CG2 . THR A  1  173 ? -17.709 3.764    -12.978 1.00 93.12 173 A  1 
ATOM   1357 N  N   . SER A  1  174 ? -20.824 5.039    -12.173 1.00 98.13 174 A  1 
ATOM   1358 C  CA  . SER A  1  174 ? -21.180 6.322    -11.573 1.00 98.37 174 A  1 
ATOM   1359 C  C   . SER A  1  174 ? -19.976 7.253    -11.508 1.00 98.52 174 A  1 
ATOM   1360 O  O   . SER A  1  174 ? -18.875 6.826    -11.162 1.00 98.19 174 A  1 
ATOM   1361 C  CB  . SER A  1  174 ? -21.755 6.125    -10.169 1.00 97.70 174 A  1 
ATOM   1362 O  OG  . SER A  1  174 ? -22.948 5.369    -10.243 1.00 92.50 174 A  1 
ATOM   1363 N  N   . ILE A  1  175 ? -20.211 8.515    -11.813 1.00 98.69 175 A  1 
ATOM   1364 C  CA  . ILE A  1  175 ? -19.209 9.577    -11.721 1.00 98.72 175 A  1 
ATOM   1365 C  C   . ILE A  1  175 ? -19.619 10.528   -10.594 1.00 98.74 175 A  1 
ATOM   1366 O  O   . ILE A  1  175 ? -20.691 11.137   -10.644 1.00 98.49 175 A  1 
ATOM   1367 C  CB  . ILE A  1  175 ? -19.022 10.313   -13.063 1.00 98.65 175 A  1 
ATOM   1368 C  CG1 . ILE A  1  175 ? -18.678 9.317    -14.205 1.00 97.89 175 A  1 
ATOM   1369 C  CG2 . ILE A  1  175 ? -17.919 11.375   -12.916 1.00 98.11 175 A  1 
ATOM   1370 C  CD1 . ILE A  1  175 ? -18.537 9.962    -15.591 1.00 97.45 175 A  1 
ATOM   1371 N  N   . TYR A  1  176 ? -18.759 10.663   -9.606  1.00 98.87 176 A  1 
ATOM   1372 C  CA  . TYR A  1  176 ? -18.903 11.602   -8.497  1.00 98.88 176 A  1 
ATOM   1373 C  C   . TYR A  1  176 ? -17.910 12.756   -8.652  1.00 98.82 176 A  1 
ATOM   1374 O  O   . TYR A  1  176 ? -16.926 12.645   -9.376  1.00 98.60 176 A  1 
ATOM   1375 C  CB  . TYR A  1  176 ? -18.710 10.856   -7.176  1.00 98.71 176 A  1 
ATOM   1376 C  CG  . TYR A  1  176 ? -19.644 9.681    -6.991  1.00 98.57 176 A  1 
ATOM   1377 C  CD1 . TYR A  1  176 ? -21.011 9.892    -6.743  1.00 97.25 176 A  1 
ATOM   1378 C  CD2 . TYR A  1  176 ? -19.155 8.367    -7.088  1.00 97.10 176 A  1 
ATOM   1379 C  CE1 . TYR A  1  176 ? -21.889 8.807    -6.584  1.00 96.54 176 A  1 
ATOM   1380 C  CE2 . TYR A  1  176 ? -20.026 7.273    -6.927  1.00 96.51 176 A  1 
ATOM   1381 C  CZ  . TYR A  1  176 ? -21.387 7.493    -6.671  1.00 97.39 176 A  1 
ATOM   1382 O  OH  . TYR A  1  176 ? -22.242 6.428    -6.513  1.00 96.08 176 A  1 
ATOM   1383 N  N   . ILE A  1  177 ? -18.169 13.859   -7.959  1.00 98.71 177 A  1 
ATOM   1384 C  CA  . ILE A  1  177 ? -17.325 15.053   -8.036  1.00 98.70 177 A  1 
ATOM   1385 C  C   . ILE A  1  177 ? -17.202 15.737   -6.668  1.00 98.89 177 A  1 
ATOM   1386 O  O   . ILE A  1  177 ? -18.175 15.871   -5.940  1.00 98.55 177 A  1 
ATOM   1387 C  CB  . ILE A  1  177 ? -17.823 16.013   -9.138  1.00 98.47 177 A  1 
ATOM   1388 C  CG1 . ILE A  1  177 ? -16.830 17.167   -9.354  1.00 97.03 177 A  1 
ATOM   1389 C  CG2 . ILE A  1  177 ? -19.252 16.543   -8.857  1.00 96.33 177 A  1 
ATOM   1390 C  CD1 . ILE A  1  177 ? -17.117 18.057   -10.576 1.00 95.34 177 A  1 
ATOM   1391 N  N   . THR A  1  178 ? -16.017 16.210   -6.365  1.00 98.71 178 A  1 
ATOM   1392 C  CA  . THR A  1  178 ? -15.800 17.284   -5.391  1.00 98.67 178 A  1 
ATOM   1393 C  C   . THR A  1  178 ? -15.548 18.561   -6.176  1.00 98.58 178 A  1 
ATOM   1394 O  O   . THR A  1  178 ? -14.618 18.592   -6.981  1.00 97.46 178 A  1 
ATOM   1395 C  CB  . THR A  1  178 ? -14.611 16.984   -4.476  1.00 97.95 178 A  1 
ATOM   1396 O  OG1 . THR A  1  178 ? -13.439 16.703   -5.217  1.00 88.34 178 A  1 
ATOM   1397 C  CG2 . THR A  1  178 ? -14.884 15.779   -3.590  1.00 90.00 178 A  1 
ATOM   1398 N  N   . LEU A  1  179 ? -16.360 19.590   -5.974  1.00 98.52 179 A  1 
ATOM   1399 C  CA  . LEU A  1  179 ? -16.224 20.826   -6.742  1.00 98.47 179 A  1 
ATOM   1400 C  C   . LEU A  1  179 ? -14.884 21.511   -6.461  1.00 98.34 179 A  1 
ATOM   1401 O  O   . LEU A  1  179 ? -14.502 21.682   -5.299  1.00 97.65 179 A  1 
ATOM   1402 C  CB  . LEU A  1  179 ? -17.391 21.773   -6.428  1.00 98.25 179 A  1 
ATOM   1403 C  CG  . LEU A  1  179 ? -18.771 21.271   -6.896  1.00 97.72 179 A  1 
ATOM   1404 C  CD1 . LEU A  1  179 ? -19.852 22.228   -6.408  1.00 97.00 179 A  1 
ATOM   1405 C  CD2 . LEU A  1  179 ? -18.876 21.181   -8.423  1.00 96.74 179 A  1 
ATOM   1406 N  N   . GLY A  1  180 ? -14.212 21.904   -7.522  1.00 98.12 180 A  1 
ATOM   1407 C  CA  . GLY A  1  180 ? -13.020 22.731   -7.485  1.00 98.07 180 A  1 
ATOM   1408 C  C   . GLY A  1  180 ? -13.334 24.216   -7.637  1.00 97.81 180 A  1 
ATOM   1409 O  O   . GLY A  1  180 ? -14.462 24.607   -7.950  1.00 97.20 180 A  1 
ATOM   1410 N  N   . ASN A  1  181 ? -12.350 25.070   -7.391  1.00 97.40 181 A  1 
ATOM   1411 C  CA  . ASN A  1  181 ? -12.515 26.515   -7.502  1.00 96.96 181 A  1 
ATOM   1412 C  C   . ASN A  1  181 ? -12.746 26.985   -8.948  1.00 96.80 181 A  1 
ATOM   1413 O  O   . ASN A  1  181 ? -13.458 27.968   -9.148  1.00 95.59 181 A  1 
ATOM   1414 C  CB  . ASN A  1  181 ? -11.326 27.239   -6.844  1.00 96.22 181 A  1 
ATOM   1415 C  CG  . ASN A  1  181 ? -9.981  26.759   -7.359  1.00 95.39 181 A  1 
ATOM   1416 O  OD1 . ASN A  1  181 ? -9.432  25.805   -6.849  1.00 92.04 181 A  1 
ATOM   1417 N  ND2 . ASN A  1  181 ? -9.426  27.400   -8.365  1.00 91.08 181 A  1 
ATOM   1418 N  N   . ASN A  1  182 ? -12.204 26.264   -9.929  1.00 96.92 182 A  1 
ATOM   1419 C  CA  . ASN A  1  182 ? -12.437 26.540   -11.342 1.00 96.76 182 A  1 
ATOM   1420 C  C   . ASN A  1  182 ? -13.785 25.987   -11.826 1.00 96.99 182 A  1 
ATOM   1421 O  O   . ASN A  1  182 ? -14.229 26.346   -12.913 1.00 95.07 182 A  1 
ATOM   1422 C  CB  . ASN A  1  182 ? -11.255 26.010   -12.174 1.00 95.57 182 A  1 
ATOM   1423 C  CG  . ASN A  1  182 ? -10.015 26.876   -12.054 1.00 90.34 182 A  1 
ATOM   1424 O  OD1 . ASN A  1  182 ? -9.497  27.139   -10.993 1.00 76.80 182 A  1 
ATOM   1425 N  ND2 . ASN A  1  182 ? -9.505  27.359   -13.167 1.00 76.88 182 A  1 
ATOM   1426 N  N   . ASP A  1  183 ? -14.480 25.180   -11.024 1.00 97.41 183 A  1 
ATOM   1427 C  CA  . ASP A  1  183 ? -15.805 24.647   -11.360 1.00 97.56 183 A  1 
ATOM   1428 C  C   . ASP A  1  183 ? -16.949 25.635   -11.065 1.00 97.49 183 A  1 
ATOM   1429 O  O   . ASP A  1  183 ? -18.138 25.267   -11.063 1.00 96.47 183 A  1 
ATOM   1430 C  CB  . ASP A  1  183 ? -16.021 23.292   -10.663 1.00 97.63 183 A  1 
ATOM   1431 C  CG  . ASP A  1  183 ? -14.992 22.230   -11.049 1.00 97.52 183 A  1 
ATOM   1432 O  OD1 . ASP A  1  183 ? -14.597 22.164   -12.238 1.00 96.07 183 A  1 
ATOM   1433 O  OD2 . ASP A  1  183 ? -14.643 21.420   -10.167 1.00 96.18 183 A  1 
ATOM   1434 N  N   . PHE A  1  184 ? -16.616 26.898   -10.838 1.00 97.03 184 A  1 
ATOM   1435 C  CA  . PHE A  1  184 ? -17.532 28.001   -10.595 1.00 96.94 184 A  1 
ATOM   1436 C  C   . PHE A  1  184 ? -17.394 29.059   -11.690 1.00 96.15 184 A  1 
ATOM   1437 O  O   . PHE A  1  184 ? -16.298 29.301   -12.211 1.00 93.13 184 A  1 
ATOM   1438 C  CB  . PHE A  1  184 ? -17.278 28.611   -9.207  1.00 96.90 184 A  1 
ATOM   1439 C  CG  . PHE A  1  184 ? -17.628 27.700   -8.036  1.00 97.27 184 A  1 
ATOM   1440 C  CD1 . PHE A  1  184 ? -18.781 27.946   -7.272  1.00 95.77 184 A  1 
ATOM   1441 C  CD2 . PHE A  1  184 ? -16.806 26.616   -7.707  1.00 95.75 184 A  1 
ATOM   1442 C  CE1 . PHE A  1  184 ? -19.116 27.119   -6.193  1.00 95.44 184 A  1 
ATOM   1443 C  CE2 . PHE A  1  184 ? -17.138 25.772   -6.630  1.00 95.58 184 A  1 
ATOM   1444 C  CZ  . PHE A  1  184 ? -18.294 26.023   -5.877  1.00 96.39 184 A  1 
ATOM   1445 N  N   . ALA A  1  185 ? -18.480 29.723   -12.021 1.00 95.08 185 A  1 
ATOM   1446 C  CA  . ALA A  1  185 ? -18.428 30.903   -12.874 1.00 93.72 185 A  1 
ATOM   1447 C  C   . ALA A  1  185 ? -17.793 32.053   -12.089 1.00 91.59 185 A  1 
ATOM   1448 O  O   . ALA A  1  185 ? -18.417 32.616   -11.193 1.00 82.12 185 A  1 
ATOM   1449 C  CB  . ALA A  1  185 ? -19.830 31.248   -13.386 1.00 91.55 185 A  1 
ATOM   1450 N  N   . SER A  1  186 ? -16.595 32.403   -12.479 1.00 90.03 186 A  1 
ATOM   1451 C  CA  . SER A  1  186 ? -15.576 33.124   -11.716 1.00 89.52 186 A  1 
ATOM   1452 C  C   . SER A  1  186 ? -14.985 32.254   -10.606 1.00 90.76 186 A  1 
ATOM   1453 O  O   . SER A  1  186 ? -15.707 31.563   -9.896  1.00 85.00 186 A  1 
ATOM   1454 C  CB  . SER A  1  186 ? -16.053 34.468   -11.164 1.00 83.31 186 A  1 
ATOM   1455 O  OG  . SER A  1  186 ? -16.674 35.232   -12.175 1.00 71.96 186 A  1 
ATOM   1456 N  N   . ASP A  1  187 ? -13.675 32.306   -10.501 1.00 91.39 187 A  1 
ATOM   1457 C  CA  . ASP A  1  187 ? -12.917 31.509   -9.542  1.00 91.92 187 A  1 
ATOM   1458 C  C   . ASP A  1  187 ? -13.467 31.626   -8.121  1.00 93.16 187 A  1 
ATOM   1459 O  O   . ASP A  1  187 ? -13.757 32.725   -7.638  1.00 91.25 187 A  1 
ATOM   1460 C  CB  . ASP A  1  187 ? -11.437 31.932   -9.531  1.00 89.38 187 A  1 
ATOM   1461 C  CG  . ASP A  1  187 ? -10.554 31.212   -10.541 1.00 84.77 187 A  1 
ATOM   1462 O  OD1 . ASP A  1  187 ? -11.012 30.204   -11.110 1.00 78.18 187 A  1 
ATOM   1463 O  OD2 . ASP A  1  187 ? -9.401  31.664   -10.717 1.00 77.48 187 A  1 
ATOM   1464 N  N   . TYR A  1  188 ? -13.562 30.480   -7.449  1.00 94.33 188 A  1 
ATOM   1465 C  CA  . TYR A  1  188 ? -14.029 30.334   -6.064  1.00 94.71 188 A  1 
ATOM   1466 C  C   . TYR A  1  188 ? -15.519 30.654   -5.838  1.00 95.11 188 A  1 
ATOM   1467 O  O   . TYR A  1  188 ? -16.054 30.307   -4.785  1.00 93.41 188 A  1 
ATOM   1468 C  CB  . TYR A  1  188 ? -13.124 31.115   -5.098  1.00 94.22 188 A  1 
ATOM   1469 C  CG  . TYR A  1  188 ? -11.655 30.749   -5.156  1.00 93.90 188 A  1 
ATOM   1470 C  CD1 . TYR A  1  188 ? -11.128 29.785   -4.271  1.00 92.32 188 A  1 
ATOM   1471 C  CD2 . TYR A  1  188 ? -10.798 31.335   -6.116  1.00 92.38 188 A  1 
ATOM   1472 C  CE1 . TYR A  1  188 ? -9.790  29.396   -4.352  1.00 91.75 188 A  1 
ATOM   1473 C  CE2 . TYR A  1  188 ? -9.446  30.947   -6.209  1.00 91.64 188 A  1 
ATOM   1474 C  CZ  . TYR A  1  188 ? -8.953  29.967   -5.325  1.00 92.00 188 A  1 
ATOM   1475 O  OH  . TYR A  1  188 ? -7.655  29.562   -5.430  1.00 90.15 188 A  1 
ATOM   1476 N  N   . GLY A  1  189 ? -16.199 31.285   -6.794  1.00 94.48 189 A  1 
ATOM   1477 C  CA  . GLY A  1  189 ? -17.586 31.701   -6.618  1.00 94.01 189 A  1 
ATOM   1478 C  C   . GLY A  1  189 ? -17.787 32.690   -5.468  1.00 94.04 189 A  1 
ATOM   1479 O  O   . GLY A  1  189 ? -16.857 33.335   -4.977  1.00 91.06 189 A  1 
ATOM   1480 N  N   . SER A  1  190 ? -19.043 32.823   -5.053  1.00 94.23 190 A  1 
ATOM   1481 C  CA  . SER A  1  190 ? -19.447 33.631   -3.901  1.00 94.38 190 A  1 
ATOM   1482 C  C   . SER A  1  190 ? -20.775 33.112   -3.358  1.00 94.85 190 A  1 
ATOM   1483 O  O   . SER A  1  190 ? -21.488 32.398   -4.070  1.00 93.81 190 A  1 
ATOM   1484 C  CB  . SER A  1  190 ? -19.587 35.108   -4.309  1.00 92.84 190 A  1 
ATOM   1485 O  OG  . SER A  1  190 ? -20.668 35.279   -5.207  1.00 89.40 190 A  1 
ATOM   1486 N  N   . PHE A  1  191 ? -21.153 33.505   -2.147  1.00 93.88 191 A  1 
ATOM   1487 C  CA  . PHE A  1  191 ? -22.448 33.112   -1.583  1.00 93.69 191 A  1 
ATOM   1488 C  C   . PHE A  1  191 ? -23.634 33.501   -2.479  1.00 93.91 191 A  1 
ATOM   1489 O  O   . PHE A  1  191 ? -24.612 32.765   -2.549  1.00 92.68 191 A  1 
ATOM   1490 C  CB  . PHE A  1  191 ? -22.606 33.714   -0.184  1.00 92.33 191 A  1 
ATOM   1491 C  CG  . PHE A  1  191 ? -21.765 33.024   0.869   1.00 87.82 191 A  1 
ATOM   1492 C  CD1 . PHE A  1  191 ? -22.162 31.768   1.355   1.00 83.71 191 A  1 
ATOM   1493 C  CD2 . PHE A  1  191 ? -20.594 33.620   1.353   1.00 82.43 191 A  1 
ATOM   1494 C  CE1 . PHE A  1  191 ? -21.391 31.107   2.325   1.00 80.27 191 A  1 
ATOM   1495 C  CE2 . PHE A  1  191 ? -19.813 32.961   2.320   1.00 78.64 191 A  1 
ATOM   1496 C  CZ  . PHE A  1  191 ? -20.211 31.701   2.807   1.00 78.83 191 A  1 
ATOM   1497 N  N   . ASP A  1  192 ? -23.518 34.594   -3.226  1.00 93.62 192 A  1 
ATOM   1498 C  CA  . ASP A  1  192 ? -24.575 35.054   -4.130  1.00 93.69 192 A  1 
ATOM   1499 C  C   . ASP A  1  192 ? -24.677 34.211   -5.412  1.00 94.50 192 A  1 
ATOM   1500 O  O   . ASP A  1  192 ? -25.745 34.138   -6.028  1.00 93.41 192 A  1 
ATOM   1501 C  CB  . ASP A  1  192 ? -24.327 36.529   -4.481  1.00 91.94 192 A  1 
ATOM   1502 C  CG  . ASP A  1  192 ? -24.316 37.468   -3.274  1.00 83.23 192 A  1 
ATOM   1503 O  OD1 . ASP A  1  192 ? -25.003 37.183   -2.265  1.00 77.13 192 A  1 
ATOM   1504 O  OD2 . ASP A  1  192 ? -23.599 38.496   -3.352  1.00 76.33 192 A  1 
ATOM   1505 N  N   . THR A  1  193 ? -23.594 33.574   -5.828  1.00 94.71 193 A  1 
ATOM   1506 C  CA  . THR A  1  193 ? -23.522 32.818   -7.090  1.00 95.11 193 A  1 
ATOM   1507 C  C   . THR A  1  193 ? -23.503 31.299   -6.890  1.00 95.98 193 A  1 
ATOM   1508 O  O   . THR A  1  193 ? -23.715 30.555   -7.851  1.00 95.61 193 A  1 
ATOM   1509 C  CB  . THR A  1  193 ? -22.317 33.250   -7.941  1.00 94.13 193 A  1 
ATOM   1510 O  OG1 . THR A  1  193 ? -21.108 33.058   -7.252  1.00 91.07 193 A  1 
ATOM   1511 C  CG2 . THR A  1  193 ? -22.397 34.723   -8.337  1.00 90.38 193 A  1 
ATOM   1512 N  N   . ASP A  1  194 ? -23.293 30.819   -5.671  1.00 96.13 194 A  1 
ATOM   1513 C  CA  . ASP A  1  194 ? -23.166 29.396   -5.359  1.00 96.42 194 A  1 
ATOM   1514 C  C   . ASP A  1  194 ? -24.361 28.563   -5.834  1.00 97.16 194 A  1 
ATOM   1515 O  O   . ASP A  1  194 ? -24.189 27.549   -6.507  1.00 97.03 194 A  1 
ATOM   1516 C  CB  . ASP A  1  194 ? -23.034 29.212   -3.846  1.00 95.88 194 A  1 
ATOM   1517 C  CG  . ASP A  1  194 ? -21.654 29.539   -3.297  1.00 95.12 194 A  1 
ATOM   1518 O  OD1 . ASP A  1  194 ? -20.648 29.520   -4.028  1.00 92.98 194 A  1 
ATOM   1519 O  OD2 . ASP A  1  194 ? -21.572 29.767   -2.071  1.00 92.68 194 A  1 
ATOM   1520 N  N   . ALA A  1  195 ? -25.573 28.996   -5.538  1.00 96.44 195 A  1 
ATOM   1521 C  CA  . ALA A  1  195 ? -26.775 28.251   -5.886  1.00 96.80 195 A  1 
ATOM   1522 C  C   . ALA A  1  195 ? -26.904 28.008   -7.400  1.00 97.42 195 A  1 
ATOM   1523 O  O   . ALA A  1  195 ? -27.340 26.935   -7.825  1.00 97.20 195 A  1 
ATOM   1524 C  CB  . ALA A  1  195 ? -27.990 29.010   -5.336  1.00 96.11 195 A  1 
ATOM   1525 N  N   . ASP A  1  196 ? -26.514 28.985   -8.218  1.00 97.24 196 A  1 
ATOM   1526 C  CA  . ASP A  1  196 ? -26.537 28.861   -9.675  1.00 97.31 196 A  1 
ATOM   1527 C  C   . ASP A  1  196 ? -25.392 27.975   -10.192 1.00 97.74 196 A  1 
ATOM   1528 O  O   . ASP A  1  196 ? -25.591 27.193   -11.132 1.00 97.44 196 A  1 
ATOM   1529 C  CB  . ASP A  1  196 ? -26.509 30.251   -10.323 1.00 96.69 196 A  1 
ATOM   1530 C  CG  . ASP A  1  196 ? -27.865 30.960   -10.290 1.00 86.12 196 A  1 
ATOM   1531 O  OD1 . ASP A  1  196 ? -28.910 30.268   -10.188 1.00 79.71 196 A  1 
ATOM   1532 O  OD2 . ASP A  1  196 ? -27.864 32.202   -10.442 1.00 78.00 196 A  1 
ATOM   1533 N  N   . ASN A  1  197 ? -24.231 28.047   -9.554  1.00 97.70 197 A  1 
ATOM   1534 C  CA  . ASN A  1  197 ? -23.111 27.154   -9.838  1.00 97.99 197 A  1 
ATOM   1535 C  C   . ASN A  1  197 ? -23.463 25.698   -9.520  1.00 98.29 197 A  1 
ATOM   1536 O  O   . ASN A  1  197 ? -23.314 24.831   -10.381 1.00 98.04 197 A  1 
ATOM   1537 C  CB  . ASN A  1  197 ? -21.867 27.649   -9.083  1.00 97.51 197 A  1 
ATOM   1538 C  CG  . ASN A  1  197 ? -21.234 28.838   -9.785  1.00 96.63 197 A  1 
ATOM   1539 O  OD1 . ASN A  1  197 ? -20.840 28.748   -10.935 1.00 89.11 197 A  1 
ATOM   1540 N  ND2 . ASN A  1  197 ? -21.128 29.966   -9.136  1.00 88.21 197 A  1 
ATOM   1541 N  N   . PHE A  1  198 ? -24.048 25.433   -8.353  1.00 98.23 198 A  1 
ATOM   1542 C  CA  . PHE A  1  198 ? -24.501 24.089   -7.975  1.00 98.48 198 A  1 
ATOM   1543 C  C   . PHE A  1  198 ? -25.564 23.557   -8.947  1.00 98.50 198 A  1 
ATOM   1544 O  O   . PHE A  1  198 ? -25.470 22.415   -9.398  1.00 98.32 198 A  1 
ATOM   1545 C  CB  . PHE A  1  198 ? -25.048 24.086   -6.542  1.00 98.40 198 A  1 
ATOM   1546 C  CG  . PHE A  1  198 ? -24.121 24.597   -5.462  1.00 98.30 198 A  1 
ATOM   1547 C  CD1 . PHE A  1  198 ? -22.721 24.494   -5.580  1.00 97.52 198 A  1 
ATOM   1548 C  CD2 . PHE A  1  198 ? -24.665 25.212   -4.317  1.00 97.33 198 A  1 
ATOM   1549 C  CE1 . PHE A  1  198 ? -21.883 25.012   -4.577  1.00 97.15 198 A  1 
ATOM   1550 C  CE2 . PHE A  1  198 ? -23.836 25.719   -3.312  1.00 96.80 198 A  1 
ATOM   1551 C  CZ  . PHE A  1  198 ? -22.440 25.629   -3.449  1.00 97.42 198 A  1 
ATOM   1552 N  N   . LYS A  1  199 ? -26.525 24.386   -9.360  1.00 98.36 199 A  1 
ATOM   1553 C  CA  . LYS A  1  199 ? -27.506 24.015   -10.393 1.00 98.36 199 A  1 
ATOM   1554 C  C   . LYS A  1  199 ? -26.857 23.701   -11.734 1.00 98.46 199 A  1 
ATOM   1555 O  O   . LYS A  1  199 ? -27.367 22.855   -12.472 1.00 98.11 199 A  1 
ATOM   1556 C  CB  . LYS A  1  199 ? -28.508 25.153   -10.609 1.00 97.89 199 A  1 
ATOM   1557 C  CG  . LYS A  1  199 ? -29.787 24.966   -9.798  1.00 84.46 199 A  1 
ATOM   1558 C  CD  . LYS A  1  199 ? -30.689 26.175   -10.023 1.00 85.24 199 A  1 
ATOM   1559 C  CE  . LYS A  1  199 ? -31.995 26.042   -9.238  1.00 72.98 199 A  1 
ATOM   1560 N  NZ  . LYS A  1  199 ? -32.714 27.336   -9.236  1.00 64.94 199 A  1 
ATOM   1561 N  N   . THR A  1  200 ? -25.805 24.411   -12.088 1.00 98.20 200 A  1 
ATOM   1562 C  CA  . THR A  1  200 ? -25.095 24.209   -13.351 1.00 98.20 200 A  1 
ATOM   1563 C  C   . THR A  1  200 ? -24.351 22.877   -13.353 1.00 98.39 200 A  1 
ATOM   1564 O  O   . THR A  1  200 ? -24.540 22.094   -14.290 1.00 98.02 200 A  1 
ATOM   1565 C  CB  . THR A  1  200 ? -24.174 25.389   -13.663 1.00 97.75 200 A  1 
ATOM   1566 O  OG1 . THR A  1  200 ? -24.972 26.548   -13.800 1.00 94.54 200 A  1 
ATOM   1567 C  CG2 . THR A  1  200 ? -23.436 25.201   -14.988 1.00 95.13 200 A  1 
ATOM   1568 N  N   . ALA A  1  201 ? -23.608 22.590   -12.304 1.00 98.43 201 A  1 
ATOM   1569 C  CA  . ALA A  1  201 ? -22.950 21.302   -12.103 1.00 98.54 201 A  1 
ATOM   1570 C  C   . ALA A  1  201 ? -23.974 20.152   -12.030 1.00 98.52 201 A  1 
ATOM   1571 O  O   . ALA A  1  201 ? -23.834 19.141   -12.717 1.00 98.34 201 A  1 
ATOM   1572 C  CB  . ALA A  1  201 ? -22.087 21.393   -10.847 1.00 98.32 201 A  1 
ATOM   1573 N  N   . TYR A  1  202 ? -25.100 20.359   -11.310 1.00 98.64 202 A  1 
ATOM   1574 C  CA  . TYR A  1  202 ? -26.163 19.362   -11.187 1.00 98.68 202 A  1 
ATOM   1575 C  C   . TYR A  1  202 ? -26.789 18.963   -12.522 1.00 98.64 202 A  1 
ATOM   1576 O  O   . TYR A  1  202 ? -27.163 17.800   -12.708 1.00 98.40 202 A  1 
ATOM   1577 C  CB  . TYR A  1  202 ? -27.237 19.891   -10.237 1.00 98.66 202 A  1 
ATOM   1578 C  CG  . TYR A  1  202 ? -28.293 18.862   -9.908  1.00 98.65 202 A  1 
ATOM   1579 C  CD1 . TYR A  1  202 ? -29.565 18.905   -10.522 1.00 98.06 202 A  1 
ATOM   1580 C  CD2 . TYR A  1  202 ? -27.985 17.827   -9.010  1.00 98.16 202 A  1 
ATOM   1581 C  CE1 . TYR A  1  202 ? -30.522 17.923   -10.232 1.00 97.99 202 A  1 
ATOM   1582 C  CE2 . TYR A  1  202 ? -28.943 16.841   -8.715  1.00 97.97 202 A  1 
ATOM   1583 C  CZ  . TYR A  1  202 ? -30.208 16.894   -9.325  1.00 98.28 202 A  1 
ATOM   1584 O  OH  . TYR A  1  202 ? -31.131 15.928   -9.046  1.00 97.72 202 A  1 
ATOM   1585 N  N   . LYS A  1  203 ? -26.843 19.860   -13.501 1.00 98.55 203 A  1 
ATOM   1586 C  CA  . LYS A  1  203 ? -27.338 19.529   -14.850 1.00 98.39 203 A  1 
ATOM   1587 C  C   . LYS A  1  203 ? -26.484 18.489   -15.582 1.00 98.37 203 A  1 
ATOM   1588 O  O   . LYS A  1  203 ? -26.970 17.910   -16.555 1.00 97.71 203 A  1 
ATOM   1589 C  CB  . LYS A  1  203 ? -27.424 20.802   -15.704 1.00 98.05 203 A  1 
ATOM   1590 C  CG  . LYS A  1  203 ? -28.616 21.694   -15.333 1.00 94.96 203 A  1 
ATOM   1591 C  CD  . LYS A  1  203 ? -28.472 23.070   -16.000 1.00 90.18 203 A  1 
ATOM   1592 C  CE  . LYS A  1  203 ? -29.596 24.002   -15.538 1.00 82.82 203 A  1 
ATOM   1593 N  NZ  . LYS A  1  203 ? -29.358 25.404   -15.943 1.00 72.62 203 A  1 
ATOM   1594 N  N   . VAL A  1  204 ? -25.251 18.303   -15.161 1.00 98.56 204 A  1 
ATOM   1595 C  CA  . VAL A  1  204 ? -24.319 17.317   -15.731 1.00 98.44 204 A  1 
ATOM   1596 C  C   . VAL A  1  204 ? -24.181 16.110   -14.809 1.00 98.46 204 A  1 
ATOM   1597 O  O   . VAL A  1  204 ? -24.372 14.981   -15.262 1.00 97.78 204 A  1 
ATOM   1598 C  CB  . VAL A  1  204 ? -22.950 17.950   -16.047 1.00 98.19 204 A  1 
ATOM   1599 C  CG1 . VAL A  1  204 ? -22.008 16.951   -16.716 1.00 96.48 204 A  1 
ATOM   1600 C  CG2 . VAL A  1  204 ? -23.114 19.147   -16.998 1.00 96.61 204 A  1 
ATOM   1601 N  N   . PHE A  1  205 ? -23.929 16.324   -13.527 1.00 98.76 205 A  1 
ATOM   1602 C  CA  . PHE A  1  205 ? -23.631 15.269   -12.559 1.00 98.66 205 A  1 
ATOM   1603 C  C   . PHE A  1  205 ? -24.864 14.676   -11.869 1.00 98.63 205 A  1 
ATOM   1604 O  O   . PHE A  1  205 ? -24.808 13.559   -11.359 1.00 97.96 205 A  1 
ATOM   1605 C  CB  . PHE A  1  205 ? -22.621 15.803   -11.535 1.00 98.61 205 A  1 
ATOM   1606 C  CG  . PHE A  1  205 ? -21.290 16.153   -12.151 1.00 98.55 205 A  1 
ATOM   1607 C  CD1 . PHE A  1  205 ? -20.391 15.124   -12.505 1.00 97.71 205 A  1 
ATOM   1608 C  CD2 . PHE A  1  205 ? -20.957 17.489   -12.444 1.00 97.61 205 A  1 
ATOM   1609 C  CE1 . PHE A  1  205 ? -19.178 15.432   -13.142 1.00 97.23 205 A  1 
ATOM   1610 C  CE2 . PHE A  1  205 ? -19.748 17.798   -13.087 1.00 97.09 205 A  1 
ATOM   1611 C  CZ  . PHE A  1  205 ? -18.861 16.772   -13.443 1.00 97.63 205 A  1 
ATOM   1612 N  N   . GLY A  1  206 ? -25.996 15.375   -11.889 1.00 98.43 206 A  1 
ATOM   1613 C  CA  . GLY A  1  206 ? -27.199 14.968   -11.164 1.00 98.32 206 A  1 
ATOM   1614 C  C   . GLY A  1  206 ? -27.790 13.619   -11.575 1.00 98.41 206 A  1 
ATOM   1615 O  O   . GLY A  1  206 ? -28.480 12.993   -10.781 1.00 97.74 206 A  1 
ATOM   1616 N  N   . LYS A  1  207 ? -27.497 13.129   -12.786 1.00 98.17 207 A  1 
ATOM   1617 C  CA  . LYS A  1  207 ? -27.917 11.788   -13.222 1.00 97.73 207 A  1 
ATOM   1618 C  C   . LYS A  1  207 ? -27.259 10.639   -12.443 1.00 98.09 207 A  1 
ATOM   1619 O  O   . LYS A  1  207 ? -27.757 9.524    -12.498 1.00 97.21 207 A  1 
ATOM   1620 C  CB  . LYS A  1  207 ? -27.684 11.636   -14.733 1.00 96.07 207 A  1 
ATOM   1621 C  CG  . LYS A  1  207 ? -26.198 11.619   -15.107 1.00 91.59 207 A  1 
ATOM   1622 C  CD  . LYS A  1  207 ? -26.065 11.515   -16.625 1.00 90.95 207 A  1 
ATOM   1623 C  CE  . LYS A  1  207 ? -24.602 11.598   -17.003 1.00 85.23 207 A  1 
ATOM   1624 N  NZ  . LYS A  1  207 ? -24.432 11.651   -18.470 1.00 81.59 207 A  1 
ATOM   1625 N  N   . TRP A  1  208 ? -26.167 10.915   -11.752 1.00 98.35 208 A  1 
ATOM   1626 C  CA  . TRP A  1  208 ? -25.484 9.977    -10.864 1.00 98.37 208 A  1 
ATOM   1627 C  C   . TRP A  1  208 ? -25.769 10.249   -9.380  1.00 98.29 208 A  1 
ATOM   1628 O  O   . TRP A  1  208 ? -25.078 9.732    -8.506  1.00 97.55 208 A  1 
ATOM   1629 C  CB  . TRP A  1  208 ? -23.982 10.000   -11.146 1.00 98.21 208 A  1 
ATOM   1630 C  CG  . TRP A  1  208 ? -23.591 9.646    -12.546 1.00 98.19 208 A  1 
ATOM   1631 C  CD1 . TRP A  1  208 ? -23.712 8.430    -13.122 1.00 97.35 208 A  1 
ATOM   1632 C  CD2 . TRP A  1  208 ? -22.963 10.507   -13.546 1.00 98.08 208 A  1 
ATOM   1633 N  NE1 . TRP A  1  208 ? -23.180 8.470    -14.401 1.00 97.37 208 A  1 
ATOM   1634 C  CE2 . TRP A  1  208 ? -22.699 9.718    -14.698 1.00 97.82 208 A  1 
ATOM   1635 C  CE3 . TRP A  1  208 ? -22.561 11.860   -13.559 1.00 97.87 208 A  1 
ATOM   1636 C  CZ2 . TRP A  1  208 ? -22.051 10.255   -15.826 1.00 97.52 208 A  1 
ATOM   1637 C  CZ3 . TRP A  1  208 ? -21.920 12.398   -14.692 1.00 97.05 208 A  1 
ATOM   1638 C  CH2 . TRP A  1  208 ? -21.664 11.600   -15.808 1.00 97.05 208 A  1 
ATOM   1639 N  N   . MET A  1  209 ? -26.778 11.055   -9.086  1.00 98.30 209 A  1 
ATOM   1640 C  CA  . MET A  1  209 ? -27.172 11.403   -7.729  1.00 98.40 209 A  1 
ATOM   1641 C  C   . MET A  1  209 ? -28.600 10.909   -7.452  1.00 98.36 209 A  1 
ATOM   1642 O  O   . MET A  1  209 ? -29.504 11.128   -8.250  1.00 97.53 209 A  1 
ATOM   1643 C  CB  . MET A  1  209 ? -27.074 12.917   -7.511  1.00 98.22 209 A  1 
ATOM   1644 C  CG  . MET A  1  209 ? -25.652 13.453   -7.674  1.00 97.70 209 A  1 
ATOM   1645 S  SD  . MET A  1  209 ? -25.537 15.249   -7.421  1.00 97.88 209 A  1 
ATOM   1646 C  CE  . MET A  1  209 ? -23.826 15.529   -7.918  1.00 94.74 209 A  1 
ATOM   1647 N  N   . ASN A  1  210 ? -28.783 10.286   -6.309  1.00 98.13 210 A  1 
ATOM   1648 C  CA  . ASN A  1  210 ? -30.121 10.015   -5.780  1.00 98.07 210 A  1 
ATOM   1649 C  C   . ASN A  1  210 ? -30.749 11.296   -5.182  1.00 98.42 210 A  1 
ATOM   1650 O  O   . ASN A  1  210 ? -30.127 12.368   -5.171  1.00 98.15 210 A  1 
ATOM   1651 C  CB  . ASN A  1  210 ? -30.048 8.819    -4.807  1.00 97.36 210 A  1 
ATOM   1652 C  CG  . ASN A  1  210 ? -29.301 9.109    -3.521  1.00 96.85 210 A  1 
ATOM   1653 O  OD1 . ASN A  1  210 ? -29.336 10.197   -2.981  1.00 92.94 210 A  1 
ATOM   1654 N  ND2 . ASN A  1  210 ? -28.625 8.134    -2.964  1.00 91.50 210 A  1 
ATOM   1655 N  N   . ASP A  1  211 ? -31.975 11.193   -4.678  1.00 98.10 211 A  1 
ATOM   1656 C  CA  . ASP A  1  211 ? -32.692 12.354   -4.140  1.00 98.15 211 A  1 
ATOM   1657 C  C   . ASP A  1  211 ? -31.993 12.998   -2.931  1.00 98.42 211 A  1 
ATOM   1658 O  O   . ASP A  1  211 ? -31.998 14.220   -2.784  1.00 98.03 211 A  1 
ATOM   1659 C  CB  . ASP A  1  211 ? -34.114 11.943   -3.727  1.00 97.71 211 A  1 
ATOM   1660 C  CG  . ASP A  1  211 ? -35.038 11.643   -4.908  1.00 90.69 211 A  1 
ATOM   1661 O  OD1 . ASP A  1  211 ? -34.724 12.069   -6.039  1.00 84.65 211 A  1 
ATOM   1662 O  OD2 . ASP A  1  211 ? -36.086 11.009   -4.655  1.00 84.23 211 A  1 
ATOM   1663 N  N   . GLU A  1  212 ? -31.399 12.195   -2.074  1.00 98.03 212 A  1 
ATOM   1664 C  CA  . GLU A  1  212 ? -30.720 12.676   -0.871  1.00 97.78 212 A  1 
ATOM   1665 C  C   . GLU A  1  212 ? -29.412 13.397   -1.218  1.00 98.20 212 A  1 
ATOM   1666 O  O   . GLU A  1  212 ? -29.163 14.510   -0.757  1.00 97.77 212 A  1 
ATOM   1667 C  CB  . GLU A  1  212 ? -30.520 11.481   0.072   1.00 96.63 212 A  1 
ATOM   1668 C  CG  . GLU A  1  212 ? -30.261 11.929   1.515   1.00 84.07 212 A  1 
ATOM   1669 C  CD  . GLU A  1  212 ? -30.223 10.741   2.493   1.00 75.35 212 A  1 
ATOM   1670 O  OE1 . GLU A  1  212 ? -30.504 10.986   3.698   1.00 67.87 212 A  1 
ATOM   1671 O  OE2 . GLU A  1  212 ? -29.936 9.611    2.053   1.00 68.81 212 A  1 
ATOM   1672 N  N   . GLN A  1  213 ? -28.638 12.800   -2.133  1.00 98.29 213 A  1 
ATOM   1673 C  CA  . GLN A  1  213 ? -27.436 13.405   -2.716  1.00 98.49 213 A  1 
ATOM   1674 C  C   . GLN A  1  213 ? -27.776 14.699   -3.456  1.00 98.62 213 A  1 
ATOM   1675 O  O   . GLN A  1  213 ? -27.109 15.722   -3.279  1.00 98.44 213 A  1 
ATOM   1676 C  CB  . GLN A  1  213 ? -26.800 12.407   -3.690  1.00 98.33 213 A  1 
ATOM   1677 C  CG  . GLN A  1  213 ? -26.158 11.202   -2.984  1.00 98.00 213 A  1 
ATOM   1678 C  CD  . GLN A  1  213 ? -25.711 10.122   -3.967  1.00 98.05 213 A  1 
ATOM   1679 O  OE1 . GLN A  1  213 ? -26.240 9.964    -5.055  1.00 94.97 213 A  1 
ATOM   1680 N  NE2 . GLN A  1  213 ? -24.733 9.335    -3.615  1.00 93.76 213 A  1 
ATOM   1681 N  N   . SER A  1  214 ? -28.848 14.680   -4.239  1.00 98.58 214 A  1 
ATOM   1682 C  CA  . SER A  1  214 ? -29.305 15.853   -4.980  1.00 98.69 214 A  1 
ATOM   1683 C  C   . SER A  1  214 ? -29.666 17.012   -4.050  1.00 98.68 214 A  1 
ATOM   1684 O  O   . SER A  1  214 ? -29.345 18.159   -4.343  1.00 98.38 214 A  1 
ATOM   1685 C  CB  . SER A  1  214 ? -30.533 15.505   -5.819  1.00 98.48 214 A  1 
ATOM   1686 O  OG  . SER A  1  214 ? -30.237 14.499   -6.764  1.00 95.92 214 A  1 
ATOM   1687 N  N   . LYS A  1  215 ? -30.313 16.727   -2.926  1.00 98.64 215 A  1 
ATOM   1688 C  CA  . LYS A  1  215 ? -30.719 17.736   -1.949  1.00 98.58 215 A  1 
ATOM   1689 C  C   . LYS A  1  215 ? -29.528 18.470   -1.350  1.00 98.53 215 A  1 
ATOM   1690 O  O   . LYS A  1  215 ? -29.538 19.695   -1.290  1.00 98.15 215 A  1 
ATOM   1691 C  CB  . LYS A  1  215 ? -31.548 17.082   -0.840  1.00 97.95 215 A  1 
ATOM   1692 C  CG  . LYS A  1  215 ? -32.943 17.680   -0.740  1.00 86.10 215 A  1 
ATOM   1693 C  CD  . LYS A  1  215 ? -33.718 16.948   0.355   1.00 82.57 215 A  1 
ATOM   1694 C  CE  . LYS A  1  215 ? -35.148 17.474   0.450   1.00 70.36 215 A  1 
ATOM   1695 N  NZ  . LYS A  1  215 ? -35.924 16.682   1.445   1.00 62.00 215 A  1 
ATOM   1696 N  N   . THR A  1  216 ? -28.524 17.727   -0.902  1.00 98.64 216 A  1 
ATOM   1697 C  CA  . THR A  1  216 ? -27.331 18.328   -0.292  1.00 98.68 216 A  1 
ATOM   1698 C  C   . THR A  1  216 ? -26.443 19.000   -1.334  1.00 98.63 216 A  1 
ATOM   1699 O  O   . THR A  1  216 ? -25.968 20.105   -1.092  1.00 98.13 216 A  1 
ATOM   1700 C  CB  . THR A  1  216 ? -26.525 17.304   0.512   1.00 98.20 216 A  1 
ATOM   1701 O  OG1 . THR A  1  216 ? -26.216 16.184   -0.279  1.00 94.85 216 A  1 
ATOM   1702 C  CG2 . THR A  1  216 ? -27.311 16.792   1.725   1.00 94.92 216 A  1 
ATOM   1703 N  N   . PHE A  1  217 ? -26.327 18.420   -2.525  1.00 98.73 217 A  1 
ATOM   1704 C  CA  . PHE A  1  217 ? -25.541 19.017   -3.608  1.00 98.79 217 A  1 
ATOM   1705 C  C   . PHE A  1  217 ? -26.126 20.347   -4.083  1.00 98.70 217 A  1 
ATOM   1706 O  O   . PHE A  1  217 ? -25.404 21.327   -4.215  1.00 98.57 217 A  1 
ATOM   1707 C  CB  . PHE A  1  217 ? -25.429 18.031   -4.768  1.00 98.75 217 A  1 
ATOM   1708 C  CG  . PHE A  1  217 ? -24.417 18.475   -5.803  1.00 98.75 217 A  1 
ATOM   1709 C  CD1 . PHE A  1  217 ? -24.823 19.176   -6.957  1.00 98.36 217 A  1 
ATOM   1710 C  CD2 . PHE A  1  217 ? -23.045 18.237   -5.586  1.00 98.32 217 A  1 
ATOM   1711 C  CE1 . PHE A  1  217 ? -23.876 19.621   -7.882  1.00 98.21 217 A  1 
ATOM   1712 C  CE2 . PHE A  1  217 ? -22.091 18.681   -6.518  1.00 98.03 217 A  1 
ATOM   1713 C  CZ  . PHE A  1  217 ? -22.503 19.370   -7.662  1.00 98.35 217 A  1 
ATOM   1714 N  N   . LEU A  1  218 ? -27.439 20.411   -4.264  1.00 98.72 218 A  1 
ATOM   1715 C  CA  . LEU A  1  218 ? -28.094 21.668   -4.645  1.00 98.62 218 A  1 
ATOM   1716 C  C   . LEU A  1  218 ? -28.089 22.714   -3.525  1.00 98.54 218 A  1 
ATOM   1717 O  O   . LEU A  1  218 ? -28.202 23.903   -3.817  1.00 98.00 218 A  1 
ATOM   1718 C  CB  . LEU A  1  218 ? -29.531 21.367   -5.087  1.00 98.66 218 A  1 
ATOM   1719 C  CG  . LEU A  1  218 ? -29.640 20.643   -6.449  1.00 98.09 218 A  1 
ATOM   1720 C  CD1 . LEU A  1  218 ? -31.079 20.181   -6.663  1.00 96.91 218 A  1 
ATOM   1721 C  CD2 . LEU A  1  218 ? -29.256 21.553   -7.618  1.00 96.54 218 A  1 
ATOM   1722 N  N   . LYS A  1  219 ? -27.978 22.292   -2.278  1.00 98.33 219 A  1 
ATOM   1723 C  CA  . LYS A  1  219 ? -27.899 23.192   -1.121  1.00 98.11 219 A  1 
ATOM   1724 C  C   . LYS A  1  219 ? -26.515 23.804   -0.965  1.00 98.06 219 A  1 
ATOM   1725 O  O   . LYS A  1  219 ? -26.420 25.010   -0.775  1.00 97.20 219 A  1 
ATOM   1726 C  CB  . LYS A  1  219 ? -28.319 22.436   0.150   1.00 97.56 219 A  1 
ATOM   1727 C  CG  . LYS A  1  219 ? -28.277 23.326   1.408   1.00 95.86 219 A  1 
ATOM   1728 C  CD  . LYS A  1  219 ? -28.562 22.526   2.700   1.00 94.29 219 A  1 
ATOM   1729 C  CE  . LYS A  1  219 ? -28.351 23.460   3.895   1.00 90.41 219 A  1 
ATOM   1730 N  NZ  . LYS A  1  219 ? -28.348 22.751   5.203   1.00 86.37 219 A  1 
ATOM   1731 N  N   . GLY A  1  220 ? -25.474 22.982   -1.008  1.00 98.34 220 A  1 
ATOM   1732 C  CA  . GLY A  1  220 ? -24.127 23.397   -0.609  1.00 98.38 220 A  1 
ATOM   1733 C  C   . GLY A  1  220 ? -22.996 22.854   -1.478  1.00 98.45 220 A  1 
ATOM   1734 O  O   . GLY A  1  220 ? -21.832 23.076   -1.160  1.00 97.89 220 A  1 
ATOM   1735 N  N   . GLY A  1  221 ? -23.302 22.125   -2.558  1.00 98.61 221 A  1 
ATOM   1736 C  CA  . GLY A  1  221 ? -22.292 21.546   -3.436  1.00 98.65 221 A  1 
ATOM   1737 C  C   . GLY A  1  221 ? -21.577 20.327   -2.847  1.00 98.77 221 A  1 
ATOM   1738 O  O   . GLY A  1  221 ? -20.487 19.991   -3.299  1.00 98.33 221 A  1 
ATOM   1739 N  N   . TYR A  1  222 ? -22.180 19.685   -1.855  1.00 98.73 222 A  1 
ATOM   1740 C  CA  . TYR A  1  222 ? -21.628 18.507   -1.198  1.00 98.82 222 A  1 
ATOM   1741 C  C   . TYR A  1  222 ? -22.652 17.366   -1.124  1.00 98.82 222 A  1 
ATOM   1742 O  O   . TYR A  1  222 ? -23.863 17.592   -1.147  1.00 98.52 222 A  1 
ATOM   1743 C  CB  . TYR A  1  222 ? -21.111 18.869   0.197   1.00 98.70 222 A  1 
ATOM   1744 C  CG  . TYR A  1  222 ? -22.168 19.391   1.153   1.00 98.72 222 A  1 
ATOM   1745 C  CD1 . TYR A  1  222 ? -22.296 20.773   1.392   1.00 97.66 222 A  1 
ATOM   1746 C  CD2 . TYR A  1  222 ? -23.029 18.501   1.816   1.00 97.57 222 A  1 
ATOM   1747 C  CE1 . TYR A  1  222 ? -23.264 21.260   2.281   1.00 97.43 222 A  1 
ATOM   1748 C  CE2 . TYR A  1  222 ? -24.011 18.979   2.711   1.00 97.07 222 A  1 
ATOM   1749 C  CZ  . TYR A  1  222 ? -24.121 20.360   2.938   1.00 98.04 222 A  1 
ATOM   1750 O  OH  . TYR A  1  222 ? -25.065 20.823   3.814   1.00 97.09 222 A  1 
ATOM   1751 N  N   . TYR A  1  223 ? -22.167 16.153   -1.005  1.00 98.71 223 A  1 
ATOM   1752 C  CA  . TYR A  1  223 ? -22.987 14.948   -0.860  1.00 98.82 223 A  1 
ATOM   1753 C  C   . TYR A  1  223 ? -22.125 13.780   -0.379  1.00 98.82 223 A  1 
ATOM   1754 O  O   . TYR A  1  223 ? -20.906 13.913   -0.243  1.00 98.52 223 A  1 
ATOM   1755 C  CB  . TYR A  1  223 ? -23.696 14.621   -2.182  1.00 98.63 223 A  1 
ATOM   1756 C  CG  . TYR A  1  223 ? -22.816 14.345   -3.389  1.00 98.73 223 A  1 
ATOM   1757 C  CD1 . TYR A  1  223 ? -21.989 15.357   -3.930  1.00 98.06 223 A  1 
ATOM   1758 C  CD2 . TYR A  1  223 ? -22.878 13.097   -4.032  1.00 97.96 223 A  1 
ATOM   1759 C  CE1 . TYR A  1  223 ? -21.242 15.131   -5.089  1.00 97.78 223 A  1 
ATOM   1760 C  CE2 . TYR A  1  223 ? -22.133 12.866   -5.202  1.00 97.66 223 A  1 
ATOM   1761 C  CZ  . TYR A  1  223 ? -21.317 13.879   -5.731  1.00 98.23 223 A  1 
ATOM   1762 O  OH  . TYR A  1  223 ? -20.611 13.658   -6.879  1.00 97.44 223 A  1 
ATOM   1763 N  N   . TYR A  1  224 ? -22.736 12.631   -0.109  1.00 98.76 224 A  1 
ATOM   1764 C  CA  . TYR A  1  224 ? -22.007 11.393   0.153   1.00 98.75 224 A  1 
ATOM   1765 C  C   . TYR A  1  224 ? -22.562 10.255   -0.703  1.00 98.79 224 A  1 
ATOM   1766 O  O   . TYR A  1  224 ? -23.707 10.303   -1.149  1.00 98.46 224 A  1 
ATOM   1767 C  CB  . TYR A  1  224 ? -22.015 11.058   1.655   1.00 98.61 224 A  1 
ATOM   1768 C  CG  . TYR A  1  224 ? -23.342 10.571   2.209   1.00 98.54 224 A  1 
ATOM   1769 C  CD1 . TYR A  1  224 ? -24.210 11.465   2.871   1.00 97.16 224 A  1 
ATOM   1770 C  CD2 . TYR A  1  224 ? -23.714 9.229    2.074   1.00 96.79 224 A  1 
ATOM   1771 C  CE1 . TYR A  1  224 ? -25.451 11.025   3.352   1.00 96.53 224 A  1 
ATOM   1772 C  CE2 . TYR A  1  224 ? -24.964 8.778    2.543   1.00 96.15 224 A  1 
ATOM   1773 C  CZ  . TYR A  1  224 ? -25.836 9.680    3.174   1.00 97.03 224 A  1 
ATOM   1774 O  OH  . TYR A  1  224 ? -27.056 9.246    3.601   1.00 95.36 224 A  1 
ATOM   1775 N  N   . ALA A  1  225 ? -21.758 9.226    -0.895  1.00 98.50 225 A  1 
ATOM   1776 C  CA  . ALA A  1  225 ? -22.196 7.955    -1.458  1.00 98.46 225 A  1 
ATOM   1777 C  C   . ALA A  1  225 ? -21.825 6.817    -0.506  1.00 98.20 225 A  1 
ATOM   1778 O  O   . ALA A  1  225 ? -20.771 6.848    0.132   1.00 97.63 225 A  1 
ATOM   1779 C  CB  . ALA A  1  225 ? -21.586 7.776    -2.843  1.00 98.19 225 A  1 
ATOM   1780 N  N   . ASP A  1  226 ? -22.704 5.821    -0.421  1.00 97.91 226 A  1 
ATOM   1781 C  CA  . ASP A  1  226 ? -22.468 4.609    0.341   1.00 97.56 226 A  1 
ATOM   1782 C  C   . ASP A  1  226 ? -22.107 3.463    -0.612  1.00 97.24 226 A  1 
ATOM   1783 O  O   . ASP A  1  226 ? -22.780 3.236    -1.618  1.00 96.25 226 A  1 
ATOM   1784 C  CB  . ASP A  1  226 ? -23.691 4.247    1.199   1.00 97.26 226 A  1 
ATOM   1785 C  CG  . ASP A  1  226 ? -23.892 5.162    2.408   1.00 97.22 226 A  1 
ATOM   1786 O  OD1 . ASP A  1  226 ? -22.943 5.853    2.841   1.00 95.47 226 A  1 
ATOM   1787 O  OD2 . ASP A  1  226 ? -25.000 5.178    3.000   1.00 95.42 226 A  1 
ATOM   1788 N  N   . PHE A  1  227 ? -21.072 2.726    -0.256  1.00 97.02 227 A  1 
ATOM   1789 C  CA  . PHE A  1  227 ? -20.578 1.547    -0.955  1.00 96.65 227 A  1 
ATOM   1790 C  C   . PHE A  1  227 ? -20.611 0.355    0.011   1.00 96.03 227 A  1 
ATOM   1791 O  O   . PHE A  1  227 ? -19.593 0.011    0.614   1.00 94.66 227 A  1 
ATOM   1792 C  CB  . PHE A  1  227 ? -19.178 1.825    -1.513  1.00 96.50 227 A  1 
ATOM   1793 C  CG  . PHE A  1  227 ? -19.104 3.030    -2.419  1.00 96.89 227 A  1 
ATOM   1794 C  CD1 . PHE A  1  227 ? -19.581 2.956    -3.733  1.00 95.60 227 A  1 
ATOM   1795 C  CD2 . PHE A  1  227 ? -18.598 4.245    -1.928  1.00 95.66 227 A  1 
ATOM   1796 C  CE1 . PHE A  1  227 ? -19.545 4.084    -4.563  1.00 95.26 227 A  1 
ATOM   1797 C  CE2 . PHE A  1  227 ? -18.556 5.382    -2.752  1.00 95.39 227 A  1 
ATOM   1798 C  CZ  . PHE A  1  227 ? -19.037 5.296    -4.066  1.00 96.42 227 A  1 
ATOM   1799 N  N   . PRO A  1  228 ? -21.793 -0.279   0.207   1.00 95.34 228 A  1 
ATOM   1800 C  CA  . PRO A  1  228 ? -21.977 -1.347   1.185   1.00 94.41 228 A  1 
ATOM   1801 C  C   . PRO A  1  228 ? -21.076 -2.560   0.951   1.00 94.00 228 A  1 
ATOM   1802 O  O   . PRO A  1  228 ? -20.635 -3.204   1.896   1.00 92.16 228 A  1 
ATOM   1803 C  CB  . PRO A  1  228 ? -23.452 -1.746   1.086   1.00 93.19 228 A  1 
ATOM   1804 C  CG  . PRO A  1  228 ? -24.125 -0.512   0.496   1.00 91.49 228 A  1 
ATOM   1805 C  CD  . PRO A  1  228 ? -23.054 0.058    -0.419  1.00 94.60 228 A  1 
ATOM   1806 N  N   . GLU A  1  229 ? -20.792 -2.850   -0.305  1.00 94.14 229 A  1 
ATOM   1807 C  CA  . GLU A  1  229 ? -19.942 -3.951   -0.747  1.00 93.50 229 A  1 
ATOM   1808 C  C   . GLU A  1  229 ? -18.492 -3.833   -0.252  1.00 94.21 229 A  1 
ATOM   1809 O  O   . GLU A  1  229 ? -17.826 -4.855   -0.083  1.00 92.72 229 A  1 
ATOM   1810 C  CB  . GLU A  1  229 ? -20.004 -4.073   -2.279  1.00 91.85 229 A  1 
ATOM   1811 C  CG  . GLU A  1  229 ? -19.515 -2.871   -3.111  1.00 79.83 229 A  1 
ATOM   1812 C  CD  . GLU A  1  229 ? -20.479 -1.676   -3.158  1.00 71.42 229 A  1 
ATOM   1813 O  OE1 . GLU A  1  229 ? -20.063 -0.625   -3.690  1.00 63.87 229 A  1 
ATOM   1814 O  OE2 . GLU A  1  229 ? -21.610 -1.784   -2.644  1.00 65.91 229 A  1 
ATOM   1815 N  N   . VAL A  1  230 ? -18.031 -2.620   0.051   1.00 94.96 230 A  1 
ATOM   1816 C  CA  . VAL A  1  230 ? -16.707 -2.365   0.644   1.00 95.47 230 A  1 
ATOM   1817 C  C   . VAL A  1  230 ? -16.799 -1.702   2.021   1.00 95.71 230 A  1 
ATOM   1818 O  O   . VAL A  1  230 ? -15.792 -1.249   2.554   1.00 94.80 230 A  1 
ATOM   1819 C  CB  . VAL A  1  230 ? -15.773 -1.587   -0.300  1.00 95.05 230 A  1 
ATOM   1820 C  CG1 . VAL A  1  230 ? -15.412 -2.434   -1.516  1.00 91.79 230 A  1 
ATOM   1821 C  CG2 . VAL A  1  230 ? -16.378 -0.261   -0.771  1.00 92.12 230 A  1 
ATOM   1822 N  N   . ASN A  1  231 ? -17.982 -1.660   2.600   1.00 95.53 231 A  1 
ATOM   1823 C  CA  . ASN A  1  231 ? -18.218 -1.124   3.941   1.00 95.31 231 A  1 
ATOM   1824 C  C   . ASN A  1  231 ? -17.746 0.341    4.109   1.00 96.09 231 A  1 
ATOM   1825 O  O   . ASN A  1  231 ? -17.145 0.695    5.122   1.00 94.62 231 A  1 
ATOM   1826 C  CB  . ASN A  1  231 ? -17.623 -2.111   4.950   1.00 93.24 231 A  1 
ATOM   1827 C  CG  . ASN A  1  231 ? -18.249 -1.976   6.318   1.00 84.76 231 A  1 
ATOM   1828 O  OD1 . ASN A  1  231 ? -19.450 -2.028   6.462   1.00 75.44 231 A  1 
ATOM   1829 N  ND2 . ASN A  1  231 ? -17.461 -1.884   7.357   1.00 73.16 231 A  1 
ATOM   1830 N  N   . LEU A  1  232 ? -18.008 1.168    3.105   1.00 96.68 232 A  1 
ATOM   1831 C  CA  . LEU A  1  232 ? -17.522 2.539    3.049   1.00 97.27 232 A  1 
ATOM   1832 C  C   . LEU A  1  232 ? -18.647 3.540    2.793   1.00 97.34 232 A  1 
ATOM   1833 O  O   . LEU A  1  232 ? -19.411 3.397    1.842   1.00 96.98 232 A  1 
ATOM   1834 C  CB  . LEU A  1  232 ? -16.440 2.630    1.951   1.00 97.25 232 A  1 
ATOM   1835 C  CG  . LEU A  1  232 ? -15.808 4.020    1.784   1.00 96.91 232 A  1 
ATOM   1836 C  CD1 . LEU A  1  232 ? -14.977 4.415    3.001   1.00 95.43 232 A  1 
ATOM   1837 C  CD2 . LEU A  1  232 ? -14.892 4.037    0.564   1.00 95.32 232 A  1 
ATOM   1838 N  N   . ARG A  1  233 ? -18.691 4.614    3.606   1.00 97.93 233 A  1 
ATOM   1839 C  CA  . ARG A  1  233 ? -19.339 5.878    3.253   1.00 98.20 233 A  1 
ATOM   1840 C  C   . ARG A  1  233 ? -18.275 6.866    2.822   1.00 98.29 233 A  1 
ATOM   1841 O  O   . ARG A  1  233 ? -17.307 7.093    3.538   1.00 97.95 233 A  1 
ATOM   1842 C  CB  . ARG A  1  233 ? -20.165 6.397    4.431   1.00 98.27 233 A  1 
ATOM   1843 C  CG  . ARG A  1  233 ? -20.743 7.787    4.129   1.00 98.07 233 A  1 
ATOM   1844 C  CD  . ARG A  1  233 ? -21.800 8.200    5.168   1.00 97.77 233 A  1 
ATOM   1845 N  NE  . ARG A  1  233 ? -23.008 7.399    5.000   1.00 97.74 233 A  1 
ATOM   1846 C  CZ  . ARG A  1  233 ? -24.127 7.472    5.700   1.00 98.05 233 A  1 
ATOM   1847 N  NH1 . ARG A  1  233 ? -24.269 8.308    6.686   1.00 95.80 233 A  1 
ATOM   1848 N  NH2 . ARG A  1  233 ? -25.117 6.697    5.399   1.00 96.14 233 A  1 
ATOM   1849 N  N   . PHE A  1  234 ? -18.475 7.488    1.667   1.00 98.44 234 A  1 
ATOM   1850 C  CA  . PHE A  1  234 ? -17.542 8.461    1.117   1.00 98.65 234 A  1 
ATOM   1851 C  C   . PHE A  1  234 ? -18.202 9.836    1.015   1.00 98.68 234 A  1 
ATOM   1852 O  O   . PHE A  1  234 ? -19.178 10.003   0.288   1.00 98.33 234 A  1 
ATOM   1853 C  CB  . PHE A  1  234 ? -17.006 7.931    -0.220  1.00 98.39 234 A  1 
ATOM   1854 C  CG  . PHE A  1  234 ? -15.625 8.397    -0.631  1.00 98.52 234 A  1 
ATOM   1855 C  CD1 . PHE A  1  234 ? -14.973 9.488    -0.028  1.00 97.14 234 A  1 
ATOM   1856 C  CD2 . PHE A  1  234 ? -14.949 7.691    -1.648  1.00 96.91 234 A  1 
ATOM   1857 C  CE1 . PHE A  1  234 ? -13.671 9.871    -0.426  1.00 96.77 234 A  1 
ATOM   1858 C  CE2 . PHE A  1  234 ? -13.653 8.063    -2.050  1.00 96.07 234 A  1 
ATOM   1859 C  CZ  . PHE A  1  234 ? -13.024 9.149    -1.437  1.00 97.76 234 A  1 
ATOM   1860 N  N   . LEU A  1  235 ? -17.685 10.804   1.764   1.00 98.72 235 A  1 
ATOM   1861 C  CA  . LEU A  1  235 ? -18.157 12.179   1.756   1.00 98.79 235 A  1 
ATOM   1862 C  C   . LEU A  1  235 ? -17.410 12.986   0.690   1.00 98.86 235 A  1 
ATOM   1863 O  O   . LEU A  1  235 ? -16.187 13.016   0.694   1.00 98.61 235 A  1 
ATOM   1864 C  CB  . LEU A  1  235 ? -17.977 12.824   3.146   1.00 98.69 235 A  1 
ATOM   1865 C  CG  . LEU A  1  235 ? -18.508 12.035   4.356   1.00 97.42 235 A  1 
ATOM   1866 C  CD1 . LEU A  1  235 ? -18.343 12.866   5.632   1.00 95.60 235 A  1 
ATOM   1867 C  CD2 . LEU A  1  235 ? -19.980 11.675   4.220   1.00 95.71 235 A  1 
ATOM   1868 N  N   . PHE A  1  236 ? -18.149 13.653   -0.174  1.00 98.82 236 A  1 
ATOM   1869 C  CA  . PHE A  1  236 ? -17.635 14.536   -1.207  1.00 98.89 236 A  1 
ATOM   1870 C  C   . PHE A  1  236 ? -17.938 15.982   -0.811  1.00 98.89 236 A  1 
ATOM   1871 O  O   . PHE A  1  236 ? -19.076 16.448   -0.934  1.00 98.38 236 A  1 
ATOM   1872 C  CB  . PHE A  1  236 ? -18.258 14.163   -2.556  1.00 98.81 236 A  1 
ATOM   1873 C  CG  . PHE A  1  236 ? -18.155 12.704   -2.924  1.00 98.76 236 A  1 
ATOM   1874 C  CD1 . PHE A  1  236 ? -16.918 12.038   -2.887  1.00 97.85 236 A  1 
ATOM   1875 C  CD2 . PHE A  1  236 ? -19.310 11.985   -3.304  1.00 97.87 236 A  1 
ATOM   1876 C  CE1 . PHE A  1  236 ? -16.830 10.673   -3.219  1.00 97.80 236 A  1 
ATOM   1877 C  CE2 . PHE A  1  236 ? -19.227 10.633   -3.643  1.00 97.61 236 A  1 
ATOM   1878 C  CZ  . PHE A  1  236 ? -17.987 9.969    -3.602  1.00 98.28 236 A  1 
ATOM   1879 N  N   . LEU A  1  237 ? -16.939 16.677   -0.275  1.00 98.77 237 A  1 
ATOM   1880 C  CA  . LEU A  1  237 ? -17.121 18.000   0.304   1.00 98.74 237 A  1 
ATOM   1881 C  C   . LEU A  1  237 ? -17.000 19.117   -0.734  1.00 98.79 237 A  1 
ATOM   1882 O  O   . LEU A  1  237 ? -16.268 19.002   -1.711  1.00 98.32 237 A  1 
ATOM   1883 C  CB  . LEU A  1  237 ? -16.118 18.228   1.452   1.00 98.58 237 A  1 
ATOM   1884 C  CG  . LEU A  1  237 ? -16.135 17.179   2.577   1.00 97.78 237 A  1 
ATOM   1885 C  CD1 . LEU A  1  237 ? -15.250 17.667   3.717   1.00 96.66 237 A  1 
ATOM   1886 C  CD2 . LEU A  1  237 ? -17.538 16.919   3.128   1.00 96.62 237 A  1 
ATOM   1887 N  N   . ASN A  1  238 ? -17.649 20.229   -0.446  1.00 98.68 238 A  1 
ATOM   1888 C  CA  . ASN A  1  238 ? -17.344 21.506   -1.061  1.00 98.54 238 A  1 
ATOM   1889 C  C   . ASN A  1  238 ? -16.377 22.270   -0.147  1.00 98.36 238 A  1 
ATOM   1890 O  O   . ASN A  1  238 ? -16.793 22.853   0.854   1.00 97.76 238 A  1 
ATOM   1891 C  CB  . ASN A  1  238 ? -18.643 22.257   -1.336  1.00 98.28 238 A  1 
ATOM   1892 C  CG  . ASN A  1  238 ? -18.411 23.631   -1.937  1.00 97.97 238 A  1 
ATOM   1893 O  OD1 . ASN A  1  238 ? -17.305 24.052   -2.216  1.00 94.97 238 A  1 
ATOM   1894 N  ND2 . ASN A  1  238 ? -19.460 24.387   -2.131  1.00 93.53 238 A  1 
ATOM   1895 N  N   . SER A  1  239 ? -15.095 22.269   -0.483  1.00 98.11 239 A  1 
ATOM   1896 C  CA  . SER A  1  239 ? -14.083 23.032   0.253   1.00 97.82 239 A  1 
ATOM   1897 C  C   . SER A  1  239 ? -13.850 24.428   -0.321  1.00 97.37 239 A  1 
ATOM   1898 O  O   . SER A  1  239 ? -13.183 25.242   0.307   1.00 95.86 239 A  1 
ATOM   1899 C  CB  . SER A  1  239 ? -12.778 22.245   0.297   1.00 97.28 239 A  1 
ATOM   1900 O  OG  . SER A  1  239 ? -12.292 22.022   -1.009  1.00 95.69 239 A  1 
ATOM   1901 N  N   . VAL A  1  240 ? -14.416 24.722   -1.489  1.00 97.60 240 A  1 
ATOM   1902 C  CA  . VAL A  1  240 ? -14.206 25.999   -2.188  1.00 97.40 240 A  1 
ATOM   1903 C  C   . VAL A  1  240 ? -14.733 27.169   -1.369  1.00 96.75 240 A  1 
ATOM   1904 O  O   . VAL A  1  240 ? -14.089 28.213   -1.295  1.00 95.43 240 A  1 
ATOM   1905 C  CB  . VAL A  1  240 ? -14.857 25.964   -3.580  1.00 97.25 240 A  1 
ATOM   1906 C  CG1 . VAL A  1  240 ? -14.640 27.268   -4.342  1.00 95.92 240 A  1 
ATOM   1907 C  CG2 . VAL A  1  240 ? -14.284 24.817   -4.419  1.00 95.91 240 A  1 
ATOM   1908 N  N   . MET A  1  241 ? -15.854 26.977   -0.678  1.00 96.07 241 A  1 
ATOM   1909 C  CA  . MET A  1  241 ? -16.445 28.000   0.188   1.00 95.40 241 A  1 
ATOM   1910 C  C   . MET A  1  241 ? -15.609 28.342   1.430   1.00 95.46 241 A  1 
ATOM   1911 O  O   . MET A  1  241 ? -15.859 29.364   2.061   1.00 93.37 241 A  1 
ATOM   1912 C  CB  . MET A  1  241 ? -17.864 27.582   0.560   1.00 93.22 241 A  1 
ATOM   1913 C  CG  . MET A  1  241 ? -17.936 26.285   1.360   1.00 91.23 241 A  1 
ATOM   1914 S  SD  . MET A  1  241 ? -19.648 25.735   1.527   1.00 91.22 241 A  1 
ATOM   1915 C  CE  . MET A  1  241 ? -19.421 24.270   2.526   1.00 86.99 241 A  1 
ATOM   1916 N  N   . TYR A  1  242 ? -14.603 27.531   1.748   1.00 96.23 242 A  1 
ATOM   1917 C  CA  . TYR A  1  242 ? -13.666 27.802   2.834   1.00 96.10 242 A  1 
ATOM   1918 C  C   . TYR A  1  242 ? -12.393 28.523   2.378   1.00 95.35 242 A  1 
ATOM   1919 O  O   . TYR A  1  242 ? -11.591 28.938   3.217   1.00 94.13 242 A  1 
ATOM   1920 C  CB  . TYR A  1  242 ? -13.309 26.482   3.529   1.00 96.54 242 A  1 
ATOM   1921 C  CG  . TYR A  1  242 ? -14.475 25.660   4.008   1.00 97.09 242 A  1 
ATOM   1922 C  CD1 . TYR A  1  242 ? -15.606 26.264   4.592   1.00 96.51 242 A  1 
ATOM   1923 C  CD2 . TYR A  1  242 ? -14.439 24.250   3.899   1.00 96.52 242 A  1 
ATOM   1924 C  CE1 . TYR A  1  242 ? -16.678 25.502   5.053   1.00 96.66 242 A  1 
ATOM   1925 C  CE2 . TYR A  1  242 ? -15.504 23.473   4.367   1.00 96.52 242 A  1 
ATOM   1926 C  CZ  . TYR A  1  242 ? -16.630 24.097   4.943   1.00 97.24 242 A  1 
ATOM   1927 O  OH  . TYR A  1  242 ? -17.673 23.355   5.405   1.00 96.87 242 A  1 
ATOM   1928 N  N   . ALA A  1  243 ? -12.186 28.647   1.073   1.00 95.36 243 A  1 
ATOM   1929 C  CA  . ALA A  1  243 ? -10.929 29.100   0.518   1.00 94.95 243 A  1 
ATOM   1930 C  C   . ALA A  1  243 ? -10.574 30.520   0.961   1.00 94.23 243 A  1 
ATOM   1931 O  O   . ALA A  1  243 ? -11.385 31.441   0.892   1.00 93.00 243 A  1 
ATOM   1932 C  CB  . ALA A  1  243 ? -10.983 28.996   -1.004  1.00 94.63 243 A  1 
ATOM   1933 N  N   . ALA A  1  244 ? -9.307  30.724   1.322   1.00 93.07 244 A  1 
ATOM   1934 C  CA  . ALA A  1  244 ? -8.785  32.038   1.690   1.00 91.61 244 A  1 
ATOM   1935 C  C   . ALA A  1  244 ? -8.821  33.050   0.530   1.00 90.82 244 A  1 
ATOM   1936 O  O   . ALA A  1  244 ? -8.786  34.254   0.762   1.00 88.22 244 A  1 
ATOM   1937 C  CB  . ALA A  1  244 ? -7.352  31.849   2.203   1.00 90.27 244 A  1 
ATOM   1938 N  N   . LYS A  1  245 ? -8.875  32.565   -0.711  1.00 92.30 245 A  1 
ATOM   1939 C  CA  . LYS A  1  245 ? -8.974  33.412   -1.913  1.00 91.27 245 A  1 
ATOM   1940 C  C   . LYS A  1  245 ? -10.410 33.737   -2.323  1.00 91.17 245 A  1 
ATOM   1941 O  O   . LYS A  1  245 ? -10.604 34.522   -3.245  1.00 88.93 245 A  1 
ATOM   1942 C  CB  . LYS A  1  245 ? -8.262  32.736   -3.090  1.00 89.90 245 A  1 
ATOM   1943 C  CG  . LYS A  1  245 ? -6.738  32.705   -2.953  1.00 85.30 245 A  1 
ATOM   1944 C  CD  . LYS A  1  245 ? -6.177  32.104   -4.250  1.00 80.71 245 A  1 
ATOM   1945 C  CE  . LYS A  1  245 ? -4.668  32.022   -4.263  1.00 74.04 245 A  1 
ATOM   1946 N  NZ  . LYS A  1  245 ? -4.221  31.347   -5.516  1.00 66.31 245 A  1 
ATOM   1947 N  N   . ARG A  1  246 ? -11.391 33.126   -1.687  1.00 92.48 246 A  1 
ATOM   1948 C  CA  . ARG A  1  246 ? -12.803 33.393   -1.958  1.00 92.57 246 A  1 
ATOM   1949 C  C   . ARG A  1  246 ? -13.187 34.772   -1.439  1.00 91.39 246 A  1 
ATOM   1950 O  O   . ARG A  1  246 ? -12.542 35.293   -0.534  1.00 87.42 246 A  1 
ATOM   1951 C  CB  . ARG A  1  246 ? -13.630 32.264   -1.325  1.00 92.03 246 A  1 
ATOM   1952 C  CG  . ARG A  1  246 ? -15.114 32.330   -1.669  1.00 90.83 246 A  1 
ATOM   1953 C  CD  . ARG A  1  246 ? -15.795 31.079   -1.123  1.00 89.85 246 A  1 
ATOM   1954 N  NE  . ARG A  1  246 ? -17.231 31.205   -1.102  1.00 90.54 246 A  1 
ATOM   1955 C  CZ  . ARG A  1  246 ? -18.131 30.674   -1.903  1.00 92.09 246 A  1 
ATOM   1956 N  NH1 . ARG A  1  246 ? -17.839 30.014   -2.969  1.00 87.19 246 A  1 
ATOM   1957 N  NH2 . ARG A  1  246 ? -19.368 30.790   -1.614  1.00 87.66 246 A  1 
ATOM   1958 N  N   . ASP A  1  247 ? -14.251 35.339   -2.007  1.00 87.17 247 A  1 
ATOM   1959 C  CA  . ASP A  1  247 ? -14.821 36.590   -1.515  1.00 84.34 247 A  1 
ATOM   1960 C  C   . ASP A  1  247 ? -15.128 36.491   -0.008  1.00 82.43 247 A  1 
ATOM   1961 O  O   . ASP A  1  247 ? -15.828 35.589   0.444   1.00 75.77 247 A  1 
ATOM   1962 C  CB  . ASP A  1  247 ? -16.071 36.927   -2.329  1.00 81.28 247 A  1 
ATOM   1963 C  CG  . ASP A  1  247 ? -16.702 38.267   -1.940  1.00 77.07 247 A  1 
ATOM   1964 O  OD1 . ASP A  1  247 ? -16.110 38.998   -1.118  1.00 69.73 247 A  1 
ATOM   1965 O  OD2 . ASP A  1  247 ? -17.810 38.554   -2.432  1.00 68.83 247 A  1 
ATOM   1966 N  N   . GLN A  1  248 ? -14.563 37.432   0.752   1.00 74.95 248 A  1 
ATOM   1967 C  CA  . GLN A  1  248 ? -14.686 37.481   2.210   1.00 72.40 248 A  1 
ATOM   1968 C  C   . GLN A  1  248 ? -15.726 38.506   2.683   1.00 74.17 248 A  1 
ATOM   1969 O  O   . GLN A  1  248 ? -15.844 38.742   3.879   1.00 68.28 248 A  1 
ATOM   1970 C  CB  . GLN A  1  248 ? -13.317 37.754   2.856   1.00 64.80 248 A  1 
ATOM   1971 C  CG  . GLN A  1  248 ? -12.299 36.656   2.536   1.00 57.51 248 A  1 
ATOM   1972 C  CD  . GLN A  1  248 ? -11.018 36.764   3.363   1.00 52.64 248 A  1 
ATOM   1973 O  OE1 . GLN A  1  248 ? -10.829 37.627   4.210   1.00 49.07 248 A  1 
ATOM   1974 N  NE2 . GLN A  1  248 ? -10.087 35.870   3.147   1.00 47.68 248 A  1 
ATOM   1975 N  N   . THR A  1  249 ? -16.464 39.120   1.766   1.00 78.60 249 A  1 
ATOM   1976 C  CA  . THR A  1  249 ? -17.502 40.097   2.134   1.00 78.24 249 A  1 
ATOM   1977 C  C   . THR A  1  249 ? -18.627 39.468   2.950   1.00 79.09 249 A  1 
ATOM   1978 O  O   . THR A  1  249 ? -19.224 40.139   3.796   1.00 75.29 249 A  1 
ATOM   1979 C  CB  . THR A  1  249 ? -18.108 40.775   0.903   1.00 76.30 249 A  1 
ATOM   1980 O  OG1 . THR A  1  249 ? -18.627 39.844   0.003   1.00 69.07 249 A  1 
ATOM   1981 C  CG2 . THR A  1  249 ? -17.098 41.673   0.185   1.00 67.99 249 A  1 
ATOM   1982 N  N   . GLN A  1  250 ? -18.901 38.191   2.739   1.00 81.13 250 A  1 
ATOM   1983 C  CA  . GLN A  1  250 ? -19.831 37.402   3.526   1.00 80.15 250 A  1 
ATOM   1984 C  C   . GLN A  1  250 ? -19.074 36.274   4.224   1.00 81.19 250 A  1 
ATOM   1985 O  O   . GLN A  1  250 ? -18.304 35.544   3.603   1.00 76.46 250 A  1 
ATOM   1986 C  CB  . GLN A  1  250 ? -20.977 36.874   2.654   1.00 75.90 250 A  1 
ATOM   1987 C  CG  . GLN A  1  250 ? -21.823 38.000   2.051   1.00 68.14 250 A  1 
ATOM   1988 C  CD  . GLN A  1  250 ? -23.044 37.484   1.280   1.00 63.15 250 A  1 
ATOM   1989 O  OE1 . GLN A  1  250 ? -23.580 36.429   1.552   1.00 58.42 250 A  1 
ATOM   1990 N  NE2 . GLN A  1  250 ? -23.522 38.217   0.306   1.00 55.91 250 A  1 
ATOM   1991 N  N   . HIS A  1  251 ? -19.346 36.126   5.515   1.00 83.40 251 A  1 
ATOM   1992 C  CA  . HIS A  1  251 ? -18.785 35.051   6.315   1.00 83.58 251 A  1 
ATOM   1993 C  C   . HIS A  1  251 ? -19.910 34.314   7.052   1.00 85.48 251 A  1 
ATOM   1994 O  O   . HIS A  1  251 ? -20.761 34.931   7.684   1.00 81.08 251 A  1 
ATOM   1995 C  CB  . HIS A  1  251 ? -17.734 35.621   7.272   1.00 78.07 251 A  1 
ATOM   1996 C  CG  . HIS A  1  251 ? -16.988 34.546   8.013   1.00 72.52 251 A  1 
ATOM   1997 N  ND1 . HIS A  1  251 ? -17.375 33.925   9.179   1.00 62.63 251 A  1 
ATOM   1998 C  CD2 . HIS A  1  251 ? -15.800 33.969   7.631   1.00 62.01 251 A  1 
ATOM   1999 C  CE1 . HIS A  1  251 ? -16.446 33.009   9.503   1.00 60.37 251 A  1 
ATOM   2000 N  NE2 . HIS A  1  251 ? -15.476 33.008   8.578   1.00 61.09 251 A  1 
ATOM   2001 N  N   . ALA A  1  252 ? -19.900 33.004   6.964   1.00 89.30 252 A  1 
ATOM   2002 C  CA  . ALA A  1  252 ? -20.801 32.150   7.729   1.00 90.78 252 A  1 
ATOM   2003 C  C   . ALA A  1  252 ? -19.977 31.248   8.640   1.00 92.19 252 A  1 
ATOM   2004 O  O   . ALA A  1  252 ? -18.899 30.785   8.276   1.00 90.57 252 A  1 
ATOM   2005 C  CB  . ALA A  1  252 ? -21.687 31.363   6.764   1.00 88.23 252 A  1 
ATOM   2006 N  N   . GLU A  1  253 ? -20.483 30.966   9.830   1.00 93.97 253 A  1 
ATOM   2007 C  CA  . GLU A  1  253 ? -19.799 30.092   10.784  1.00 94.30 253 A  1 
ATOM   2008 C  C   . GLU A  1  253 ? -19.728 28.631   10.322  1.00 95.55 253 A  1 
ATOM   2009 O  O   . GLU A  1  253 ? -18.748 27.942   10.590  1.00 94.12 253 A  1 
ATOM   2010 C  CB  . GLU A  1  253 ? -20.507 30.164   12.135  1.00 92.62 253 A  1 
ATOM   2011 C  CG  . GLU A  1  253 ? -19.744 31.007   13.164  1.00 81.21 253 A  1 
ATOM   2012 C  CD  . GLU A  1  253 ? -19.956 30.437   14.571  1.00 71.94 253 A  1 
ATOM   2013 O  OE1 . GLU A  1  253 ? -18.928 30.029   15.143  1.00 64.06 253 A  1 
ATOM   2014 O  OE2 . GLU A  1  253 ? -21.113 30.269   14.988  1.00 65.18 253 A  1 
ATOM   2015 N  N   . ASP A  1  254 ? -20.780 28.181   9.665   1.00 95.63 254 A  1 
ATOM   2016 C  CA  . ASP A  1  254 ? -20.890 26.873   9.023   1.00 96.64 254 A  1 
ATOM   2017 C  C   . ASP A  1  254 ? -21.609 27.046   7.680   1.00 96.83 254 A  1 
ATOM   2018 O  O   . ASP A  1  254 ? -22.833 26.940   7.605   1.00 95.97 254 A  1 
ATOM   2019 C  CB  . ASP A  1  254 ? -21.593 25.879   9.958   1.00 96.67 254 A  1 
ATOM   2020 C  CG  . ASP A  1  254 ? -21.586 24.451   9.391   1.00 97.22 254 A  1 
ATOM   2021 O  OD1 . ASP A  1  254 ? -20.896 24.212   8.380   1.00 96.45 254 A  1 
ATOM   2022 O  OD2 . ASP A  1  254 ? -22.229 23.575   9.997   1.00 96.58 254 A  1 
ATOM   2023 N  N   . PRO A  1  255 ? -20.877 27.378   6.606   1.00 96.83 255 A  1 
ATOM   2024 C  CA  . PRO A  1  255 ? -21.462 27.592   5.298   1.00 96.75 255 A  1 
ATOM   2025 C  C   . PRO A  1  255 ? -22.287 26.387   4.847   1.00 97.29 255 A  1 
ATOM   2026 O  O   . PRO A  1  255 ? -21.782 25.263   4.786   1.00 96.68 255 A  1 
ATOM   2027 C  CB  . PRO A  1  255 ? -20.290 27.871   4.359   1.00 95.87 255 A  1 
ATOM   2028 C  CG  . PRO A  1  255 ? -19.217 28.446   5.276   1.00 94.21 255 A  1 
ATOM   2029 C  CD  . PRO A  1  255 ? -19.451 27.682   6.574   1.00 95.91 255 A  1 
ATOM   2030 N  N   . TYR A  1  256 ? -23.556 26.620   4.542   1.00 97.17 256 A  1 
ATOM   2031 C  CA  . TYR A  1  256 ? -24.511 25.599   4.110   1.00 97.35 256 A  1 
ATOM   2032 C  C   . TYR A  1  256 ? -24.668 24.399   5.057   1.00 97.85 256 A  1 
ATOM   2033 O  O   . TYR A  1  256 ? -25.154 23.348   4.642   1.00 96.81 256 A  1 
ATOM   2034 C  CB  . TYR A  1  256 ? -24.207 25.170   2.659   1.00 96.75 256 A  1 
ATOM   2035 C  CG  . TYR A  1  256 ? -24.041 26.329   1.703   1.00 96.27 256 A  1 
ATOM   2036 C  CD1 . TYR A  1  256 ? -25.117 27.212   1.481   1.00 93.93 256 A  1 
ATOM   2037 C  CD2 . TYR A  1  256 ? -22.813 26.548   1.050   1.00 94.16 256 A  1 
ATOM   2038 C  CE1 . TYR A  1  256 ? -24.968 28.312   0.620   1.00 92.94 256 A  1 
ATOM   2039 C  CE2 . TYR A  1  256 ? -22.660 27.640   0.179   1.00 92.72 256 A  1 
ATOM   2040 C  CZ  . TYR A  1  256 ? -23.736 28.522   -0.028  1.00 93.64 256 A  1 
ATOM   2041 O  OH  . TYR A  1  256 ? -23.597 29.602   -0.860  1.00 91.65 256 A  1 
ATOM   2042 N  N   . ASP A  1  257 ? -24.287 24.570   6.313   1.00 97.67 257 A  1 
ATOM   2043 C  CA  . ASP A  1  257 ? -24.315 23.555   7.370   1.00 98.08 257 A  1 
ATOM   2044 C  C   . ASP A  1  257 ? -23.412 22.334   7.088   1.00 98.58 257 A  1 
ATOM   2045 O  O   . ASP A  1  257 ? -23.683 21.229   7.561   1.00 98.27 257 A  1 
ATOM   2046 C  CB  . ASP A  1  257 ? -25.759 23.148   7.726   1.00 97.55 257 A  1 
ATOM   2047 C  CG  . ASP A  1  257 ? -26.741 24.322   7.861   1.00 95.94 257 A  1 
ATOM   2048 O  OD1 . ASP A  1  257 ? -26.491 25.227   8.670   1.00 91.07 257 A  1 
ATOM   2049 O  OD2 . ASP A  1  257 ? -27.770 24.279   7.146   1.00 90.06 257 A  1 
ATOM   2050 N  N   . GLN A  1  258 ? -22.352 22.507   6.303   1.00 98.46 258 A  1 
ATOM   2051 C  CA  . GLN A  1  258 ? -21.512 21.366   5.915   1.00 98.64 258 A  1 
ATOM   2052 C  C   . GLN A  1  258 ? -20.789 20.725   7.099   1.00 98.79 258 A  1 
ATOM   2053 O  O   . GLN A  1  258 ? -20.699 19.498   7.142   1.00 98.63 258 A  1 
ATOM   2054 C  CB  . GLN A  1  258 ? -20.508 21.771   4.817   1.00 98.49 258 A  1 
ATOM   2055 C  CG  . GLN A  1  258 ? -19.783 20.533   4.251   1.00 98.19 258 A  1 
ATOM   2056 C  CD  . GLN A  1  258 ? -18.855 20.845   3.081   1.00 98.38 258 A  1 
ATOM   2057 O  OE1 . GLN A  1  258 ? -19.127 20.516   1.941   1.00 94.46 258 A  1 
ATOM   2058 N  NE2 . GLN A  1  258 ? -17.728 21.466   3.316   1.00 94.15 258 A  1 
ATOM   2059 N  N   . PHE A  1  259 ? -20.300 21.490   8.064   1.00 98.58 259 A  1 
ATOM   2060 C  CA  . PHE A  1  259 ? -19.625 20.909   9.228   1.00 98.55 259 A  1 
ATOM   2061 C  C   . PHE A  1  259 ? -20.578 20.070   10.077  1.00 98.67 259 A  1 
ATOM   2062 O  O   . PHE A  1  259 ? -20.261 18.924   10.416  1.00 98.38 259 A  1 
ATOM   2063 C  CB  . PHE A  1  259 ? -18.954 22.002   10.075  1.00 98.22 259 A  1 
ATOM   2064 C  CG  . PHE A  1  259 ? -17.793 22.715   9.418   1.00 97.87 259 A  1 
ATOM   2065 C  CD1 . PHE A  1  259 ? -16.778 21.990   8.758   1.00 96.39 259 A  1 
ATOM   2066 C  CD2 . PHE A  1  259 ? -17.684 24.121   9.501   1.00 96.12 259 A  1 
ATOM   2067 C  CE1 . PHE A  1  259 ? -15.684 22.660   8.176   1.00 95.38 259 A  1 
ATOM   2068 C  CE2 . PHE A  1  259 ? -16.593 24.793   8.924   1.00 95.02 259 A  1 
ATOM   2069 C  CZ  . PHE A  1  259 ? -15.594 24.059   8.259   1.00 95.92 259 A  1 
ATOM   2070 N  N   . ALA A  1  260 ? -21.784 20.573   10.338  1.00 98.52 260 A  1 
ATOM   2071 C  CA  . ALA A  1  260 ? -22.813 19.817   11.035  1.00 98.52 260 A  1 
ATOM   2072 C  C   . ALA A  1  260 ? -23.231 18.558   10.251  1.00 98.62 260 A  1 
ATOM   2073 O  O   . ALA A  1  260 ? -23.477 17.495   10.825  1.00 98.40 260 A  1 
ATOM   2074 C  CB  . ALA A  1  260 ? -24.006 20.742   11.285  1.00 98.22 260 A  1 
ATOM   2075 N  N   . TRP A  1  261 ? -23.284 18.667   8.919   1.00 98.65 261 A  1 
ATOM   2076 C  CA  . TRP A  1  261 ? -23.580 17.549   8.038   1.00 98.72 261 A  1 
ATOM   2077 C  C   . TRP A  1  261 ? -22.466 16.498   8.027   1.00 98.77 261 A  1 
ATOM   2078 O  O   . TRP A  1  261 ? -22.776 15.312   8.003   1.00 98.62 261 A  1 
ATOM   2079 C  CB  . TRP A  1  261 ? -23.875 18.072   6.637   1.00 98.71 261 A  1 
ATOM   2080 C  CG  . TRP A  1  261 ? -24.091 17.003   5.626   1.00 98.72 261 A  1 
ATOM   2081 C  CD1 . TRP A  1  261 ? -25.251 16.373   5.363   1.00 98.43 261 A  1 
ATOM   2082 C  CD2 . TRP A  1  261 ? -23.091 16.394   4.740   1.00 98.67 261 A  1 
ATOM   2083 N  NE1 . TRP A  1  261 ? -25.066 15.423   4.367   1.00 98.32 261 A  1 
ATOM   2084 C  CE2 . TRP A  1  261 ? -23.750 15.413   3.962   1.00 98.52 261 A  1 
ATOM   2085 C  CE3 . TRP A  1  261 ? -21.712 16.605   4.535   1.00 98.51 261 A  1 
ATOM   2086 C  CZ2 . TRP A  1  261 ? -23.054 14.652   2.979   1.00 98.30 261 A  1 
ATOM   2087 C  CZ3 . TRP A  1  261 ? -21.024 15.844   3.560   1.00 98.22 261 A  1 
ATOM   2088 C  CH2 . TRP A  1  261 ? -21.686 14.888   2.799   1.00 98.18 261 A  1 
ATOM   2089 N  N   . ILE A  1  262 ? -21.196 16.886   8.079   1.00 98.72 262 A  1 
ATOM   2090 C  CA  . ILE A  1  262 ? -20.077 15.937   8.199   1.00 98.78 262 A  1 
ATOM   2091 C  C   . ILE A  1  262 ? -20.228 15.116   9.480   1.00 98.70 262 A  1 
ATOM   2092 O  O   . ILE A  1  262 ? -20.180 13.887   9.417   1.00 98.56 262 A  1 
ATOM   2093 C  CB  . ILE A  1  262 ? -18.704 16.644   8.155   1.00 98.64 262 A  1 
ATOM   2094 C  CG1 . ILE A  1  262 ? -18.423 17.246   6.761   1.00 98.02 262 A  1 
ATOM   2095 C  CG2 . ILE A  1  262 ? -17.564 15.662   8.504   1.00 98.00 262 A  1 
ATOM   2096 C  CD1 . ILE A  1  262 ? -17.290 18.285   6.762   1.00 97.60 262 A  1 
ATOM   2097 N  N   . GLU A  1  263 ? -20.455 15.768   10.616  1.00 98.66 263 A  1 
ATOM   2098 C  CA  . GLU A  1  263 ? -20.607 15.067   11.894  1.00 98.43 263 A  1 
ATOM   2099 C  C   . GLU A  1  263 ? -21.821 14.130   11.896  1.00 98.52 263 A  1 
ATOM   2100 O  O   . GLU A  1  263 ? -21.683 12.955   12.239  1.00 98.16 263 A  1 
ATOM   2101 C  CB  . GLU A  1  263 ? -20.686 16.063   13.078  1.00 98.06 263 A  1 
ATOM   2102 C  CG  . GLU A  1  263 ? -19.349 16.774   13.338  1.00 94.79 263 A  1 
ATOM   2103 C  CD  . GLU A  1  263 ? -19.239 17.428   14.723  1.00 92.31 263 A  1 
ATOM   2104 O  OE1 . GLU A  1  263 ? -18.357 18.301   14.905  1.00 85.21 263 A  1 
ATOM   2105 O  OE2 . GLU A  1  263 ? -19.910 16.980   15.682  1.00 87.09 263 A  1 
ATOM   2106 N  N   . SER A  1  264 ? -22.975 14.601   11.450  1.00 98.67 264 A  1 
ATOM   2107 C  CA  . SER A  1  264 ? -24.182 13.769   11.415  1.00 98.54 264 A  1 
ATOM   2108 C  C   . SER A  1  264 ? -24.082 12.609   10.419  1.00 98.66 264 A  1 
ATOM   2109 O  O   . SER A  1  264 ? -24.535 11.503   10.715  1.00 98.34 264 A  1 
ATOM   2110 C  CB  . SER A  1  264 ? -25.423 14.616   11.130  1.00 98.18 264 A  1 
ATOM   2111 O  OG  . SER A  1  264 ? -25.302 15.331   9.919   1.00 91.34 264 A  1 
ATOM   2112 N  N   . SER A  1  265 ? -23.451 12.833   9.271   1.00 98.65 265 A  1 
ATOM   2113 C  CA  . SER A  1  265 ? -23.234 11.780   8.269   1.00 98.62 265 A  1 
ATOM   2114 C  C   . SER A  1  265 ? -22.218 10.747   8.749   1.00 98.59 265 A  1 
ATOM   2115 O  O   . SER A  1  265 ? -22.359 9.565    8.424   1.00 98.12 265 A  1 
ATOM   2116 C  CB  . SER A  1  265 ? -22.743 12.369   6.941   1.00 98.52 265 A  1 
ATOM   2117 O  OG  . SER A  1  265 ? -23.688 13.281   6.433   1.00 95.15 265 A  1 
ATOM   2118 N  N   . TYR A  1  266 ? -21.225 11.178   9.514   1.00 98.67 266 A  1 
ATOM   2119 C  CA  . TYR A  1  266 ? -20.270 10.290   10.154  1.00 98.64 266 A  1 
ATOM   2120 C  C   . TYR A  1  266 ? -20.943 9.419    11.223  1.00 98.53 266 A  1 
ATOM   2121 O  O   . TYR A  1  266 ? -20.826 8.201    11.165  1.00 98.25 266 A  1 
ATOM   2122 C  CB  . TYR A  1  266 ? -19.114 11.119   10.746  1.00 98.45 266 A  1 
ATOM   2123 C  CG  . TYR A  1  266 ? -18.137 10.277   11.543  1.00 98.31 266 A  1 
ATOM   2124 C  CD1 . TYR A  1  266 ? -18.310 10.100   12.928  1.00 97.47 266 A  1 
ATOM   2125 C  CD2 . TYR A  1  266 ? -17.075 9.628    10.878  1.00 97.68 266 A  1 
ATOM   2126 C  CE1 . TYR A  1  266 ? -17.428 9.279    13.655  1.00 97.28 266 A  1 
ATOM   2127 C  CE2 . TYR A  1  266 ? -16.184 8.806    11.601  1.00 97.19 266 A  1 
ATOM   2128 C  CZ  . TYR A  1  266 ? -16.369 8.640    12.985  1.00 97.37 266 A  1 
ATOM   2129 O  OH  . TYR A  1  266 ? -15.515 7.826    13.687  1.00 96.29 266 A  1 
ATOM   2130 N  N   . ASP A  1  267 ? -21.705 10.020   12.124  1.00 98.55 267 A  1 
ATOM   2131 C  CA  . ASP A  1  267 ? -22.374 9.300    13.208  1.00 98.30 267 A  1 
ATOM   2132 C  C   . ASP A  1  267 ? -23.371 8.255    12.668  1.00 98.21 267 A  1 
ATOM   2133 O  O   . ASP A  1  267 ? -23.382 7.104    13.114  1.00 97.82 267 A  1 
ATOM   2134 C  CB  . ASP A  1  267 ? -23.076 10.300   14.146  1.00 98.08 267 A  1 
ATOM   2135 C  CG  . ASP A  1  267 ? -22.131 11.102   15.053  1.00 95.95 267 A  1 
ATOM   2136 O  OD1 . ASP A  1  267 ? -20.978 10.676   15.251  1.00 92.82 267 A  1 
ATOM   2137 O  OD2 . ASP A  1  267 ? -22.602 12.121   15.625  1.00 92.67 267 A  1 
ATOM   2138 N  N   . ASP A  1  268 ? -24.155 8.606    11.654  1.00 98.13 268 A  1 
ATOM   2139 C  CA  . ASP A  1  268 ? -25.070 7.675    10.982  1.00 97.97 268 A  1 
ATOM   2140 C  C   . ASP A  1  268 ? -24.318 6.529    10.281  1.00 97.88 268 A  1 
ATOM   2141 O  O   . ASP A  1  268 ? -24.727 5.357    10.365  1.00 97.10 268 A  1 
ATOM   2142 C  CB  . ASP A  1  268 ? -25.932 8.460    9.971   1.00 97.73 268 A  1 
ATOM   2143 C  CG  . ASP A  1  268 ? -26.817 7.548    9.119   1.00 96.68 268 A  1 
ATOM   2144 O  OD1 . ASP A  1  268 ? -27.784 6.940    9.626   1.00 91.97 268 A  1 
ATOM   2145 O  OD2 . ASP A  1  268 ? -26.556 7.410    7.905   1.00 91.57 268 A  1 
ATOM   2146 N  N   . ALA A  1  269 ? -23.199 6.819    9.642   1.00 97.94 269 A  1 
ATOM   2147 C  CA  . ALA A  1  269 ? -22.380 5.802    8.984   1.00 97.72 269 A  1 
ATOM   2148 C  C   . ALA A  1  269 ? -21.782 4.815    9.992   1.00 97.23 269 A  1 
ATOM   2149 O  O   . ALA A  1  269 ? -21.837 3.600    9.780   1.00 96.31 269 A  1 
ATOM   2150 C  CB  . ALA A  1  269 ? -21.288 6.482    8.174   1.00 97.62 269 A  1 
ATOM   2151 N  N   . VAL A  1  270 ? -21.261 5.311    11.111  1.00 97.73 270 A  1 
ATOM   2152 C  CA  . VAL A  1  270 ? -20.695 4.482    12.181  1.00 97.01 270 A  1 
ATOM   2153 C  C   . VAL A  1  270 ? -21.772 3.595    12.804  1.00 96.45 270 A  1 
ATOM   2154 O  O   . VAL A  1  270 ? -21.529 2.401    12.994  1.00 94.83 270 A  1 
ATOM   2155 C  CB  . VAL A  1  270 ? -20.000 5.361    13.236  1.00 96.18 270 A  1 
ATOM   2156 C  CG1 . VAL A  1  270 ? -19.573 4.565    14.464  1.00 89.75 270 A  1 
ATOM   2157 C  CG2 . VAL A  1  270 ? -18.727 5.994    12.649  1.00 90.12 270 A  1 
ATOM   2158 N  N   . GLN A  1  271 ? -22.975 4.118    13.033  1.00 96.73 271 A  1 
ATOM   2159 C  CA  . GLN A  1  271 ? -24.100 3.302    13.498  1.00 96.29 271 A  1 
ATOM   2160 C  C   . GLN A  1  271 ? -24.470 2.188    12.521  1.00 95.82 271 A  1 
ATOM   2161 O  O   . GLN A  1  271 ? -24.827 1.083    12.943  1.00 94.12 271 A  1 
ATOM   2162 C  CB  . GLN A  1  271 ? -25.338 4.175    13.739  1.00 95.76 271 A  1 
ATOM   2163 C  CG  . GLN A  1  271 ? -25.296 4.843    15.116  1.00 84.46 271 A  1 
ATOM   2164 C  CD  . GLN A  1  271 ? -26.599 5.566    15.451  1.00 77.32 271 A  1 
ATOM   2165 O  OE1 . GLN A  1  271 ? -27.562 5.590    14.704  1.00 70.35 271 A  1 
ATOM   2166 N  NE2 . GLN A  1  271 ? -26.695 6.158    16.615  1.00 66.42 271 A  1 
ATOM   2167 N  N   . LYS A  1  272 ? -24.345 2.426    11.224  1.00 95.25 272 A  1 
ATOM   2168 C  CA  . LYS A  1  272 ? -24.569 1.427    10.174  1.00 94.25 272 A  1 
ATOM   2169 C  C   . LYS A  1  272 ? -23.379 0.476    9.972   1.00 93.36 272 A  1 
ATOM   2170 O  O   . LYS A  1  272 ? -23.492 -0.485   9.207   1.00 91.86 272 A  1 
ATOM   2171 C  CB  . LYS A  1  272 ? -24.961 2.150    8.869   1.00 94.49 272 A  1 
ATOM   2172 C  CG  . LYS A  1  272 ? -26.365 2.752    8.986   1.00 93.56 272 A  1 
ATOM   2173 C  CD  . LYS A  1  272 ? -26.666 3.661    7.797   1.00 91.79 272 A  1 
ATOM   2174 C  CE  . LYS A  1  272 ? -28.074 4.240    7.970   1.00 89.19 272 A  1 
ATOM   2175 N  NZ  . LYS A  1  272 ? -28.311 5.390    7.077   1.00 83.27 272 A  1 
ATOM   2176 N  N   . GLY A  1  273 ? -22.284 0.716    10.667  1.00 94.68 273 A  1 
ATOM   2177 C  CA  . GLY A  1  273 ? -21.077 -0.105   10.605  1.00 93.59 273 A  1 
ATOM   2178 C  C   . GLY A  1  273 ? -20.132 0.239    9.449   1.00 93.96 273 A  1 
ATOM   2179 O  O   . GLY A  1  273 ? -19.223 -0.552   9.182   1.00 91.75 273 A  1 
ATOM   2180 N  N   . PHE A  1  274 ? -20.331 1.354    8.787   1.00 96.26 274 A  1 
ATOM   2181 C  CA  . PHE A  1  274 ? -19.429 1.827    7.741   1.00 96.42 274 A  1 
ATOM   2182 C  C   . PHE A  1  274 ? -18.178 2.495    8.322   1.00 96.62 274 A  1 
ATOM   2183 O  O   . PHE A  1  274 ? -18.236 3.183    9.347   1.00 95.60 274 A  1 
ATOM   2184 C  CB  . PHE A  1  274 ? -20.153 2.789    6.793   1.00 95.76 274 A  1 
ATOM   2185 C  CG  . PHE A  1  274 ? -21.221 2.138    5.949   1.00 95.44 274 A  1 
ATOM   2186 C  CD1 . PHE A  1  274 ? -20.867 1.455    4.769   1.00 91.52 274 A  1 
ATOM   2187 C  CD2 . PHE A  1  274 ? -22.580 2.203    6.314   1.00 90.66 274 A  1 
ATOM   2188 C  CE1 . PHE A  1  274 ? -21.852 0.837    3.984   1.00 89.66 274 A  1 
ATOM   2189 C  CE2 . PHE A  1  274 ? -23.560 1.585    5.528   1.00 89.59 274 A  1 
ATOM   2190 C  CZ  . PHE A  1  274 ? -23.197 0.897    4.359   1.00 91.94 274 A  1 
ATOM   2191 N  N   . LYS A  1  275 ? -17.069 2.353    7.629   1.00 97.39 275 A  1 
ATOM   2192 C  CA  . LYS A  1  275 ? -15.959 3.314    7.719   1.00 97.42 275 A  1 
ATOM   2193 C  C   . LYS A  1  275 ? -16.310 4.554    6.892   1.00 97.87 275 A  1 
ATOM   2194 O  O   . LYS A  1  275 ? -17.066 4.458    5.929   1.00 97.21 275 A  1 
ATOM   2195 C  CB  . LYS A  1  275 ? -14.655 2.665    7.237   1.00 96.69 275 A  1 
ATOM   2196 C  CG  . LYS A  1  275 ? -14.021 1.696    8.269   1.00 92.04 275 A  1 
ATOM   2197 C  CD  . LYS A  1  275 ? -13.329 2.475    9.393   1.00 83.61 275 A  1 
ATOM   2198 C  CE  . LYS A  1  275 ? -12.537 1.575    10.349  1.00 77.82 275 A  1 
ATOM   2199 N  NZ  . LYS A  1  275 ? -11.767 2.396    11.331  1.00 68.11 275 A  1 
ATOM   2200 N  N   . VAL A  1  276 ? -15.749 5.682    7.274   1.00 97.83 276 A  1 
ATOM   2201 C  CA  . VAL A  1  276 ? -16.029 6.957    6.604   1.00 98.18 276 A  1 
ATOM   2202 C  C   . VAL A  1  276 ? -14.740 7.546    6.050   1.00 98.05 276 A  1 
ATOM   2203 O  O   . VAL A  1  276 ? -13.724 7.608    6.740   1.00 97.48 276 A  1 
ATOM   2204 C  CB  . VAL A  1  276 ? -16.746 7.961    7.525   1.00 98.14 276 A  1 
ATOM   2205 C  CG1 . VAL A  1  276 ? -17.249 9.167    6.721   1.00 96.71 276 A  1 
ATOM   2206 C  CG2 . VAL A  1  276 ? -17.960 7.330    8.207   1.00 96.25 276 A  1 
ATOM   2207 N  N   . SER A  1  277 ? -14.800 7.963    4.801   1.00 98.41 277 A  1 
ATOM   2208 C  CA  . SER A  1  277 ? -13.718 8.651    4.105   1.00 98.58 277 A  1 
ATOM   2209 C  C   . SER A  1  277 ? -14.216 9.979    3.543   1.00 98.68 277 A  1 
ATOM   2210 O  O   . SER A  1  277 ? -15.415 10.182   3.374   1.00 98.26 277 A  1 
ATOM   2211 C  CB  . SER A  1  277 ? -13.146 7.767    3.002   1.00 98.10 277 A  1 
ATOM   2212 O  OG  . SER A  1  277 ? -12.550 6.646    3.604   1.00 91.48 277 A  1 
ATOM   2213 N  N   . VAL A  1  278 ? -13.290 10.873   3.263   1.00 98.58 278 A  1 
ATOM   2214 C  CA  . VAL A  1  278 ? -13.593 12.217   2.779   1.00 98.54 278 A  1 
ATOM   2215 C  C   . VAL A  1  278 ? -12.755 12.524   1.551   1.00 98.53 278 A  1 
ATOM   2216 O  O   . VAL A  1  278 ? -11.551 12.270   1.538   1.00 98.07 278 A  1 
ATOM   2217 C  CB  . VAL A  1  278 ? -13.359 13.264   3.891   1.00 98.19 278 A  1 
ATOM   2218 C  CG1 . VAL A  1  278 ? -13.650 14.684   3.417   1.00 96.09 278 A  1 
ATOM   2219 C  CG2 . VAL A  1  278 ? -14.233 13.001   5.124   1.00 96.15 278 A  1 
ATOM   2220 N  N   . ALA A  1  279 ? -13.374 13.105   0.538   1.00 98.72 279 A  1 
ATOM   2221 C  CA  . ALA A  1  279 ? -12.670 13.779   -0.537  1.00 98.79 279 A  1 
ATOM   2222 C  C   . ALA A  1  279 ? -13.063 15.258   -0.558  1.00 98.72 279 A  1 
ATOM   2223 O  O   . ALA A  1  279 ? -14.217 15.623   -0.312  1.00 98.46 279 A  1 
ATOM   2224 C  CB  . ALA A  1  279 ? -12.934 13.074   -1.863  1.00 98.68 279 A  1 
ATOM   2225 N  N   . LEU A  1  280 ? -12.096 16.123   -0.834  1.00 98.66 280 A  1 
ATOM   2226 C  CA  . LEU A  1  280 ? -12.273 17.559   -0.961  1.00 98.39 280 A  1 
ATOM   2227 C  C   . LEU A  1  280 ? -11.275 18.111   -1.981  1.00 98.39 280 A  1 
ATOM   2228 O  O   . LEU A  1  280 ? -10.244 17.496   -2.222  1.00 97.21 280 A  1 
ATOM   2229 C  CB  . LEU A  1  280 ? -12.149 18.212   0.432   1.00 97.24 280 A  1 
ATOM   2230 C  CG  . LEU A  1  280 ? -10.827 17.941   1.178   1.00 96.08 280 A  1 
ATOM   2231 C  CD1 . LEU A  1  280 ? -9.776  19.014   0.913   1.00 90.61 280 A  1 
ATOM   2232 C  CD2 . LEU A  1  280 ? -11.071 17.916   2.685   1.00 90.82 280 A  1 
ATOM   2233 N  N   . HIS A  1  281 ? -11.575 19.258   -2.567  1.00 98.12 281 A  1 
ATOM   2234 C  CA  . HIS A  1  281 ? -10.690 19.840   -3.563  1.00 97.87 281 A  1 
ATOM   2235 C  C   . HIS A  1  281 ? -9.538  20.605   -2.914  1.00 97.58 281 A  1 
ATOM   2236 O  O   . HIS A  1  281 ? -8.394  20.138   -2.924  1.00 96.47 281 A  1 
ATOM   2237 C  CB  . HIS A  1  281 ? -11.507 20.696   -4.534  1.00 97.59 281 A  1 
ATOM   2238 C  CG  . HIS A  1  281 ? -10.647 21.262   -5.622  1.00 97.53 281 A  1 
ATOM   2239 N  ND1 . HIS A  1  281 ? -10.072 20.547   -6.653  1.00 96.50 281 A  1 
ATOM   2240 C  CD2 . HIS A  1  281 ? -10.232 22.560   -5.732  1.00 96.72 281 A  1 
ATOM   2241 C  CE1 . HIS A  1  281 ? -9.335  21.405   -7.368  1.00 96.38 281 A  1 
ATOM   2242 N  NE2 . HIS A  1  281 ? -9.405  22.638   -6.843  1.00 96.43 281 A  1 
ATOM   2243 N  N   . ILE A  1  282 ? -9.832  21.731   -2.293  1.00 96.96 282 A  1 
ATOM   2244 C  CA  . ILE A  1  282 ? -8.828  22.592   -1.667  1.00 96.69 282 A  1 
ATOM   2245 C  C   . ILE A  1  282 ? -8.469  22.046   -0.289  1.00 96.59 282 A  1 
ATOM   2246 O  O   . ILE A  1  282 ? -9.343  21.998   0.582   1.00 96.12 282 A  1 
ATOM   2247 C  CB  . ILE A  1  282 ? -9.309  24.059   -1.596  1.00 96.17 282 A  1 
ATOM   2248 C  CG1 . ILE A  1  282 ? -9.773  24.551   -2.984  1.00 95.19 282 A  1 
ATOM   2249 C  CG2 . ILE A  1  282 ? -8.193  24.959   -1.037  1.00 95.33 282 A  1 
ATOM   2250 C  CD1 . ILE A  1  282 ? -10.273 25.991   -3.020  1.00 93.79 282 A  1 
ATOM   2251 N  N   . PRO A  1  283 ? -7.209  21.678   -0.046  1.00 95.78 283 A  1 
ATOM   2252 C  CA  . PRO A  1  283 ? -6.778  21.288   1.292   1.00 95.28 283 A  1 
ATOM   2253 C  C   . PRO A  1  283 ? -6.715  22.505   2.222   1.00 94.91 283 A  1 
ATOM   2254 O  O   . PRO A  1  283 ? -6.463  23.630   1.763   1.00 93.58 283 A  1 
ATOM   2255 C  CB  . PRO A  1  283 ? -5.414  20.621   1.086   1.00 94.43 283 A  1 
ATOM   2256 C  CG  . PRO A  1  283 ? -4.873  21.326   -0.160  1.00 92.95 283 A  1 
ATOM   2257 C  CD  . PRO A  1  283 ? -6.119  21.601   -0.993  1.00 94.92 283 A  1 
ATOM   2258 N  N   . PRO A  1  284 ? -6.917  22.329   3.536   1.00 95.39 284 A  1 
ATOM   2259 C  CA  . PRO A  1  284 ? -7.093  23.449   4.452   1.00 94.58 284 A  1 
ATOM   2260 C  C   . PRO A  1  284 ? -5.836  24.281   4.675   1.00 92.98 284 A  1 
ATOM   2261 O  O   . PRO A  1  284 ? -5.871  25.508   4.605   1.00 86.84 284 A  1 
ATOM   2262 C  CB  . PRO A  1  284 ? -7.615  22.820   5.753   1.00 93.66 284 A  1 
ATOM   2263 C  CG  . PRO A  1  284 ? -7.143  21.369   5.693   1.00 91.66 284 A  1 
ATOM   2264 C  CD  . PRO A  1  284 ? -7.173  21.065   4.196   1.00 94.46 284 A  1 
ATOM   2265 N  N   . GLY A  1  285 ? -4.716  23.619   4.935   1.00 91.29 285 A  1 
ATOM   2266 C  CA  . GLY A  1  285 ? -3.470  24.283   5.303   1.00 89.46 285 A  1 
ATOM   2267 C  C   . GLY A  1  285 ? -2.625  24.729   4.111   1.00 89.04 285 A  1 
ATOM   2268 O  O   . GLY A  1  285 ? -3.116  25.025   3.026   1.00 84.64 285 A  1 
ATOM   2269 N  N   . VAL A  1  286 ? -1.336  24.771   4.331   1.00 87.09 286 A  1 
ATOM   2270 C  CA  . VAL A  1  286 ? -0.360  25.041   3.270   1.00 85.25 286 A  1 
ATOM   2271 C  C   . VAL A  1  286 ? -0.250  23.808   2.377   1.00 84.24 286 A  1 
ATOM   2272 O  O   . VAL A  1  286 ? 0.075   22.724   2.849   1.00 81.28 286 A  1 
ATOM   2273 C  CB  . VAL A  1  286 ? 1.010   25.413   3.858   1.00 82.41 286 A  1 
ATOM   2274 C  CG1 . VAL A  1  286 ? 2.074   25.584   2.774   1.00 75.14 286 A  1 
ATOM   2275 C  CG2 . VAL A  1  286 ? 0.908   26.726   4.648   1.00 76.64 286 A  1 
ATOM   2276 N  N   . TYR A  1  287 ? -0.499  23.982   1.095   1.00 83.85 287 A  1 
ATOM   2277 C  CA  . TYR A  1  287 ? -0.427  22.916   0.096   1.00 80.84 287 A  1 
ATOM   2278 C  C   . TYR A  1  287 ? 0.628   23.163   -0.988  1.00 77.45 287 A  1 
ATOM   2279 O  O   . TYR A  1  287 ? 0.762   22.384   -1.923  1.00 69.10 287 A  1 
ATOM   2280 C  CB  . TYR A  1  287 ? -1.813  22.747   -0.535  1.00 78.12 287 A  1 
ATOM   2281 C  CG  . TYR A  1  287 ? -2.317  23.992   -1.247  1.00 79.92 287 A  1 
ATOM   2282 C  CD1 . TYR A  1  287 ? -3.163  24.898   -0.578  1.00 72.71 287 A  1 
ATOM   2283 C  CD2 . TYR A  1  287 ? -1.924  24.270   -2.569  1.00 75.28 287 A  1 
ATOM   2284 C  CE1 . TYR A  1  287 ? -3.606  26.065   -1.219  1.00 72.46 287 A  1 
ATOM   2285 C  CE2 . TYR A  1  287 ? -2.356  25.441   -3.226  1.00 71.71 287 A  1 
ATOM   2286 C  CZ  . TYR A  1  287 ? -3.202  26.337   -2.543  1.00 76.17 287 A  1 
ATOM   2287 O  OH  . TYR A  1  287 ? -3.628  27.478   -3.173  1.00 72.02 287 A  1 
ATOM   2288 N  N   . TYR A  1  288 ? 1.341   24.270   -0.902  1.00 75.73 288 A  1 
ATOM   2289 C  CA  . TYR A  1  288 ? 2.284   24.665   -1.933  1.00 71.83 288 A  1 
ATOM   2290 C  C   . TYR A  1  288 ? 3.486   25.395   -1.326  1.00 72.32 288 A  1 
ATOM   2291 O  O   . TYR A  1  288 ? 3.386   26.014   -0.272  1.00 64.69 288 A  1 
ATOM   2292 C  CB  . TYR A  1  288 ? 1.558   25.556   -2.960  1.00 64.07 288 A  1 
ATOM   2293 C  CG  . TYR A  1  288 ? 2.234   25.610   -4.305  1.00 58.90 288 A  1 
ATOM   2294 C  CD1 . TYR A  1  288 ? 2.886   26.781   -4.739  1.00 53.51 288 A  1 
ATOM   2295 C  CD2 . TYR A  1  288 ? 2.213   24.474   -5.144  1.00 53.08 288 A  1 
ATOM   2296 C  CE1 . TYR A  1  288 ? 3.502   26.819   -5.989  1.00 47.91 288 A  1 
ATOM   2297 C  CE2 . TYR A  1  288 ? 2.837   24.503   -6.400  1.00 48.26 288 A  1 
ATOM   2298 C  CZ  . TYR A  1  288 ? 3.478   25.681   -6.828  1.00 47.30 288 A  1 
ATOM   2299 O  OH  . TYR A  1  288 ? 4.084   25.718   -8.055  1.00 40.53 288 A  1 
ATOM   2300 N  N   . TYR A  1  289 ? 4.594   25.389   -2.045  1.00 66.52 289 A  1 
ATOM   2301 C  CA  . TYR A  1  289 ? 5.852   26.034   -1.628  1.00 64.71 289 A  1 
ATOM   2302 C  C   . TYR A  1  289 ? 5.700   27.525   -1.232  1.00 65.99 289 A  1 
ATOM   2303 O  O   . TYR A  1  289 ? 6.474   28.036   -0.431  1.00 60.93 289 A  1 
ATOM   2304 C  CB  . TYR A  1  289 ? 6.855   25.859   -2.779  1.00 59.09 289 A  1 
ATOM   2305 C  CG  . TYR A  1  289 ? 7.759   27.029   -3.036  1.00 53.45 289 A  1 
ATOM   2306 C  CD1 . TYR A  1  289 ? 7.445   27.968   -4.047  1.00 47.91 289 A  1 
ATOM   2307 C  CD2 . TYR A  1  289 ? 8.894   27.233   -2.232  1.00 47.89 289 A  1 
ATOM   2308 C  CE1 . TYR A  1  289 ? 8.249   29.091   -4.252  1.00 42.57 289 A  1 
ATOM   2309 C  CE2 . TYR A  1  289 ? 9.707   28.364   -2.430  1.00 43.58 289 A  1 
ATOM   2310 C  CZ  . TYR A  1  289 ? 9.377   29.290   -3.437  1.00 42.91 289 A  1 
ATOM   2311 O  OH  . TYR A  1  289 ? 10.150  30.391   -3.622  1.00 37.54 289 A  1 
ATOM   2312 N  N   . LYS A  1  290 ? 4.683   28.199   -1.745  1.00 68.04 290 A  1 
ATOM   2313 C  CA  . LYS A  1  290 ? 4.405   29.614   -1.437  1.00 67.84 290 A  1 
ATOM   2314 C  C   . LYS A  1  290 ? 4.018   29.886   0.028   1.00 70.89 290 A  1 
ATOM   2315 O  O   . LYS A  1  290 ? 3.825   31.053   0.369   1.00 65.51 290 A  1 
ATOM   2316 C  CB  . LYS A  1  290 ? 3.340   30.168   -2.397  1.00 61.53 290 A  1 
ATOM   2317 C  CG  . LYS A  1  290 ? 3.861   30.263   -3.840  1.00 53.98 290 A  1 
ATOM   2318 C  CD  . LYS A  1  290 ? 2.815   30.837   -4.803  1.00 48.97 290 A  1 
ATOM   2319 C  CE  . LYS A  1  290 ? 3.412   30.862   -6.217  1.00 42.50 290 A  1 
ATOM   2320 N  NZ  . LYS A  1  290 ? 2.433   31.218   -7.278  1.00 37.61 290 A  1 
ATOM   2321 N  N   . ASN A  1  291 ? 3.878   28.880   0.833   1.00 73.87 291 A  1 
ATOM   2322 C  CA  . ASN A  1  291 ? 3.555   28.975   2.264   1.00 74.01 291 A  1 
ATOM   2323 C  C   . ASN A  1  291 ? 2.318   29.838   2.563   1.00 74.04 291 A  1 
ATOM   2324 O  O   . ASN A  1  291 ? 2.335   30.711   3.428   1.00 70.30 291 A  1 
ATOM   2325 C  CB  . ASN A  1  291 ? 4.833   29.378   3.036   1.00 72.03 291 A  1 
ATOM   2326 C  CG  . ASN A  1  291 ? 4.701   29.146   4.531   1.00 69.32 291 A  1 
ATOM   2327 O  OD1 . ASN A  1  291 ? 3.950   28.314   4.994   1.00 65.06 291 A  1 
ATOM   2328 N  ND2 . ASN A  1  291 ? 5.455   29.864   5.331   1.00 64.50 291 A  1 
ATOM   2329 N  N   . LYS A  1  292 ? 1.242   29.609   1.800   1.00 80.18 292 A  1 
ATOM   2330 C  CA  . LYS A  1  292 ? -0.045  30.278   1.998   1.00 79.72 292 A  1 
ATOM   2331 C  C   . LYS A  1  292 ? -1.120  29.263   2.357   1.00 81.80 292 A  1 
ATOM   2332 O  O   . LYS A  1  292 ? -1.137  28.166   1.810   1.00 79.57 292 A  1 
ATOM   2333 C  CB  . LYS A  1  292 ? -0.452  31.083   0.760   1.00 75.38 292 A  1 
ATOM   2334 C  CG  . LYS A  1  292 ? 0.455   32.302   0.557   1.00 67.99 292 A  1 
ATOM   2335 C  CD  . LYS A  1  292 ? -0.124  33.238   -0.506  1.00 63.13 292 A  1 
ATOM   2336 C  CE  . LYS A  1  292 ? 0.754   34.478   -0.617  1.00 55.08 292 A  1 
ATOM   2337 N  NZ  . LYS A  1  292 ? 0.109   35.536   -1.454  1.00 48.54 292 A  1 
ATOM   2338 N  N   . LEU A  1  293 ? -2.022  29.690   3.240   1.00 83.70 293 A  1 
ATOM   2339 C  CA  . LEU A  1  293 ? -3.164  28.879   3.639   1.00 85.59 293 A  1 
ATOM   2340 C  C   . LEU A  1  293 ? -4.113  28.639   2.459   1.00 87.24 293 A  1 
ATOM   2341 O  O   . LEU A  1  293 ? -4.361  29.553   1.661   1.00 85.35 293 A  1 
ATOM   2342 C  CB  . LEU A  1  293 ? -3.904  29.566   4.796   1.00 82.06 293 A  1 
ATOM   2343 C  CG  . LEU A  1  293 ? -3.091  29.652   6.106   1.00 78.57 293 A  1 
ATOM   2344 C  CD1 . LEU A  1  293 ? -3.853  30.509   7.106   1.00 74.16 293 A  1 
ATOM   2345 C  CD2 . LEU A  1  293 ? -2.849  28.279   6.723   1.00 74.70 293 A  1 
ATOM   2346 N  N   . GLY A  1  294 ? -4.654  27.437   2.380   1.00 89.47 294 A  1 
ATOM   2347 C  CA  . GLY A  1  294 ? -5.727  27.102   1.461   1.00 90.27 294 A  1 
ATOM   2348 C  C   . GLY A  1  294 ? -7.060  27.704   1.901   1.00 91.57 294 A  1 
ATOM   2349 O  O   . GLY A  1  294 ? -7.792  28.256   1.079   1.00 90.43 294 A  1 
ATOM   2350 N  N   . TRP A  1  295 ? -7.343  27.639   3.187   1.00 94.05 295 A  1 
ATOM   2351 C  CA  . TRP A  1  295 ? -8.610  28.114   3.757   1.00 94.39 295 A  1 
ATOM   2352 C  C   . TRP A  1  295 ? -8.411  29.277   4.723   1.00 93.50 295 A  1 
ATOM   2353 O  O   . TRP A  1  295 ? -7.324  29.513   5.237   1.00 91.50 295 A  1 
ATOM   2354 C  CB  . TRP A  1  295 ? -9.317  26.961   4.483   1.00 94.86 295 A  1 
ATOM   2355 C  CG  . TRP A  1  295 ? -9.678  25.734   3.707   1.00 95.40 295 A  1 
ATOM   2356 C  CD1 . TRP A  1  295 ? -9.395  25.470   2.409   1.00 94.19 295 A  1 
ATOM   2357 C  CD2 . TRP A  1  295 ? -10.373 24.559   4.201   1.00 96.13 295 A  1 
ATOM   2358 N  NE1 . TRP A  1  295 ? -9.860  24.217   2.069   1.00 95.29 295 A  1 
ATOM   2359 C  CE2 . TRP A  1  295 ? -10.465 23.612   3.143   1.00 96.12 295 A  1 
ATOM   2360 C  CE3 . TRP A  1  295 ? -10.935 24.204   5.456   1.00 96.08 295 A  1 
ATOM   2361 C  CZ2 . TRP A  1  295 ? -11.066 22.350   3.322   1.00 96.23 295 A  1 
ATOM   2362 C  CZ3 . TRP A  1  295 ? -11.539 22.949   5.625   1.00 95.67 295 A  1 
ATOM   2363 C  CH2 . TRP A  1  295 ? -11.595 22.037   4.569   1.00 95.82 295 A  1 
ATOM   2364 N  N   . ASN A  1  296 ? -9.517  29.943   5.028   1.00 93.86 296 A  1 
ATOM   2365 C  CA  . ASN A  1  296 ? -9.583  30.840   6.172   1.00 93.46 296 A  1 
ATOM   2366 C  C   . ASN A  1  296 ? -9.341  30.041   7.475   1.00 93.83 296 A  1 
ATOM   2367 O  O   . ASN A  1  296 ? -9.855  28.939   7.643   1.00 92.82 296 A  1 
ATOM   2368 C  CB  . ASN A  1  296 ? -10.948 31.550   6.142   1.00 91.90 296 A  1 
ATOM   2369 C  CG  . ASN A  1  296 ? -11.099 32.585   7.236   1.00 82.34 296 A  1 
ATOM   2370 O  OD1 . ASN A  1  296 ? -10.826 32.343   8.389   1.00 73.22 296 A  1 
ATOM   2371 N  ND2 . ASN A  1  296 ? -11.539 33.781   6.924   1.00 70.80 296 A  1 
ATOM   2372 N  N   . GLU A  1  297 ? -8.569  30.619   8.388   1.00 92.15 297 A  1 
ATOM   2373 C  CA  . GLU A  1  297 ? -8.155  29.954   9.634   1.00 91.50 297 A  1 
ATOM   2374 C  C   . GLU A  1  297 ? -9.322  29.497   10.524  1.00 92.45 297 A  1 
ATOM   2375 O  O   . GLU A  1  297 ? -9.226  28.452   11.162  1.00 91.02 297 A  1 
ATOM   2376 C  CB  . GLU A  1  297 ? -7.235  30.881   10.449  1.00 89.17 297 A  1 
ATOM   2377 C  CG  . GLU A  1  297 ? -5.830  30.989   9.844   1.00 79.02 297 A  1 
ATOM   2378 C  CD  . GLU A  1  297 ? -4.842  31.775   10.716  1.00 74.75 297 A  1 
ATOM   2379 O  OE1 . GLU A  1  297 ? -3.631  31.682   10.425  1.00 69.74 297 A  1 
ATOM   2380 O  OE2 . GLU A  1  297 ? -5.271  32.471   11.657  1.00 70.32 297 A  1 
ATOM   2381 N  N   . ASP A  1  298 ? -10.430 30.225   10.528  1.00 92.86 298 A  1 
ATOM   2382 C  CA  . ASP A  1  298 ? -11.609 29.834   11.303  1.00 92.73 298 A  1 
ATOM   2383 C  C   . ASP A  1  298 ? -12.165 28.484   10.831  1.00 94.09 298 A  1 
ATOM   2384 O  O   . ASP A  1  298 ? -12.499 27.610   11.642  1.00 93.39 298 A  1 
ATOM   2385 C  CB  . ASP A  1  298 ? -12.703 30.912   11.181  1.00 90.71 298 A  1 
ATOM   2386 C  CG  . ASP A  1  298 ? -12.371 32.218   11.890  1.00 77.76 298 A  1 
ATOM   2387 O  OD1 . ASP A  1  298 ? -11.595 32.185   12.870  1.00 68.54 298 A  1 
ATOM   2388 O  OD2 . ASP A  1  298 ? -12.963 33.247   11.477  1.00 69.23 298 A  1 
ATOM   2389 N  N   . TYR A  1  299 ? -12.217 28.279   9.518   1.00 94.96 299 A  1 
ATOM   2390 C  CA  . TYR A  1  299 ? -12.665 27.024   8.925   1.00 95.45 299 A  1 
ATOM   2391 C  C   . TYR A  1  299 ? -11.657 25.900   9.146   1.00 95.51 299 A  1 
ATOM   2392 O  O   . TYR A  1  299 ? -12.055 24.782   9.467   1.00 95.05 299 A  1 
ATOM   2393 C  CB  . TYR A  1  299 ? -12.965 27.217   7.442   1.00 95.62 299 A  1 
ATOM   2394 C  CG  . TYR A  1  299 ? -14.045 28.232   7.134   1.00 95.61 299 A  1 
ATOM   2395 C  CD1 . TYR A  1  299 ? -15.258 28.245   7.852   1.00 94.62 299 A  1 
ATOM   2396 C  CD2 . TYR A  1  299 ? -13.853 29.164   6.099   1.00 94.61 299 A  1 
ATOM   2397 C  CE1 . TYR A  1  299 ? -16.269 29.175   7.545   1.00 94.15 299 A  1 
ATOM   2398 C  CE2 . TYR A  1  299 ? -14.860 30.099   5.778   1.00 94.03 299 A  1 
ATOM   2399 C  CZ  . TYR A  1  299 ? -16.059 30.103   6.506   1.00 94.73 299 A  1 
ATOM   2400 O  OH  . TYR A  1  299 ? -17.037 31.009   6.199   1.00 93.71 299 A  1 
ATOM   2401 N  N   . ILE A  1  300 ? -10.359 26.205   9.075   1.00 94.90 300 A  1 
ATOM   2402 C  CA  . ILE A  1  300 ? -9.306  25.234   9.406   1.00 94.64 300 A  1 
ATOM   2403 C  C   . ILE A  1  300 ? -9.479  24.743   10.837  1.00 94.65 300 A  1 
ATOM   2404 O  O   . ILE A  1  300 ? -9.426  23.537   11.088  1.00 94.17 300 A  1 
ATOM   2405 C  CB  . ILE A  1  300 ? -7.895  25.838   9.210   1.00 93.78 300 A  1 
ATOM   2406 C  CG1 . ILE A  1  300 ? -7.672  26.199   7.730   1.00 91.62 300 A  1 
ATOM   2407 C  CG2 . ILE A  1  300 ? -6.800  24.860   9.698   1.00 91.70 300 A  1 
ATOM   2408 C  CD1 . ILE A  1  300 ? -6.336  26.877   7.447   1.00 90.36 300 A  1 
ATOM   2409 N  N   . THR A  1  301 ? -9.728  25.657   11.759  1.00 94.10 301 A  1 
ATOM   2410 C  CA  . THR A  1  301 ? -9.883  25.329   13.183  1.00 93.70 301 A  1 
ATOM   2411 C  C   . THR A  1  301 ? -11.085 24.415   13.414  1.00 94.27 301 A  1 
ATOM   2412 O  O   . THR A  1  301 ? -10.960 23.391   14.093  1.00 93.61 301 A  1 
ATOM   2413 C  CB  . THR A  1  301 ? -10.005 26.610   14.018  1.00 92.50 301 A  1 
ATOM   2414 O  OG1 . THR A  1  301 ? -8.855  27.395   13.839  1.00 84.74 301 A  1 
ATOM   2415 C  CG2 . THR A  1  301 ? -10.097 26.314   15.515  1.00 82.20 301 A  1 
ATOM   2416 N  N   . LYS A  1  302 ? -12.234 24.737   12.815  1.00 95.15 302 A  1 
ATOM   2417 C  CA  . LYS A  1  302 ? -13.442 23.904   12.915  1.00 95.52 302 A  1 
ATOM   2418 C  C   . LYS A  1  302 ? -13.246 22.535   12.265  1.00 96.05 302 A  1 
ATOM   2419 O  O   . LYS A  1  302 ? -13.539 21.515   12.891  1.00 95.86 302 A  1 
ATOM   2420 C  CB  . LYS A  1  302 ? -14.646 24.634   12.297  1.00 95.29 302 A  1 
ATOM   2421 C  CG  . LYS A  1  302 ? -15.126 25.786   13.193  1.00 89.01 302 A  1 
ATOM   2422 C  CD  . LYS A  1  302 ? -16.369 26.466   12.604  1.00 86.12 302 A  1 
ATOM   2423 C  CE  . LYS A  1  302 ? -16.826 27.588   13.544  1.00 78.95 302 A  1 
ATOM   2424 N  NZ  . LYS A  1  302 ? -18.077 28.241   13.094  1.00 71.51 302 A  1 
ATOM   2425 N  N   . PHE A  1  303 ? -12.706 22.505   11.062  1.00 96.35 303 A  1 
ATOM   2426 C  CA  . PHE A  1  303 ? -12.465 21.264   10.337  1.00 96.53 303 A  1 
ATOM   2427 C  C   . PHE A  1  303 ? -11.453 20.371   11.066  1.00 96.38 303 A  1 
ATOM   2428 O  O   . PHE A  1  303 ? -11.709 19.192   11.263  1.00 95.84 303 A  1 
ATOM   2429 C  CB  . PHE A  1  303 ? -11.997 21.587   8.928   1.00 96.49 303 A  1 
ATOM   2430 C  CG  . PHE A  1  303 ? -11.956 20.372   8.023   1.00 96.70 303 A  1 
ATOM   2431 C  CD1 . PHE A  1  303 ? -10.732 19.875   7.538   1.00 95.40 303 A  1 
ATOM   2432 C  CD2 . PHE A  1  303 ? -13.161 19.743   7.642   1.00 95.48 303 A  1 
ATOM   2433 C  CE1 . PHE A  1  303 ? -10.717 18.783   6.669   1.00 94.92 303 A  1 
ATOM   2434 C  CE2 . PHE A  1  303 ? -13.143 18.649   6.769   1.00 94.61 303 A  1 
ATOM   2435 C  CZ  . PHE A  1  303 ? -11.919 18.176   6.274   1.00 95.49 303 A  1 
ATOM   2436 N  N   . SER A  1  304 ? -10.363 20.945   11.567  1.00 95.33 304 A  1 
ATOM   2437 C  CA  . SER A  1  304 ? -9.359  20.217   12.348  1.00 94.45 304 A  1 
ATOM   2438 C  C   . SER A  1  304 ? -9.959  19.556   13.591  1.00 94.47 304 A  1 
ATOM   2439 O  O   . SER A  1  304 ? -9.552  18.460   13.975  1.00 93.51 304 A  1 
ATOM   2440 C  CB  . SER A  1  304 ? -8.242  21.157   12.803  1.00 92.93 304 A  1 
ATOM   2441 O  OG  . SER A  1  304 ? -7.550  21.691   11.709  1.00 78.32 304 A  1 
ATOM   2442 N  N   . LYS A  1  305 ? -10.938 20.209   14.209  1.00 94.72 305 A  1 
ATOM   2443 C  CA  . LYS A  1  305 ? -11.646 19.657   15.372  1.00 94.40 305 A  1 
ATOM   2444 C  C   . LYS A  1  305 ? -12.457 18.413   14.999  1.00 94.78 305 A  1 
ATOM   2445 O  O   . LYS A  1  305 ? -12.405 17.428   15.721  1.00 94.09 305 A  1 
ATOM   2446 C  CB  . LYS A  1  305 ? -12.521 20.757   15.987  1.00 93.98 305 A  1 
ATOM   2447 C  CG  . LYS A  1  305 ? -12.484 20.743   17.508  1.00 80.28 305 A  1 
ATOM   2448 C  CD  . LYS A  1  305 ? -13.337 21.891   18.052  1.00 77.62 305 A  1 
ATOM   2449 C  CE  . LYS A  1  305 ? -13.216 22.013   19.568  1.00 65.63 305 A  1 
ATOM   2450 N  NZ  . LYS A  1  305 ? -14.045 23.131   20.070  1.00 58.22 305 A  1 
ATOM   2451 N  N   . ILE A  1  306 ? -13.140 18.444   13.859  1.00 96.00 306 A  1 
ATOM   2452 C  CA  . ILE A  1  306 ? -13.882 17.300   13.318  1.00 96.51 306 A  1 
ATOM   2453 C  C   . ILE A  1  306 ? -12.916 16.170   12.938  1.00 96.22 306 A  1 
ATOM   2454 O  O   . ILE A  1  306 ? -13.122 15.028   13.351  1.00 95.63 306 A  1 
ATOM   2455 C  CB  . ILE A  1  306 ? -14.759 17.736   12.124  1.00 97.09 306 A  1 
ATOM   2456 C  CG1 . ILE A  1  306 ? -15.809 18.781   12.570  1.00 96.41 306 A  1 
ATOM   2457 C  CG2 . ILE A  1  306 ? -15.454 16.518   11.486  1.00 96.32 306 A  1 
ATOM   2458 C  CD1 . ILE A  1  306 ? -16.578 19.431   11.422  1.00 95.36 306 A  1 
ATOM   2459 N  N   . MET A  1  307 ? -11.815 16.490   12.259  1.00 95.39 307 A  1 
ATOM   2460 C  CA  . MET A  1  307 ? -10.796 15.510   11.857  1.00 94.58 307 A  1 
ATOM   2461 C  C   . MET A  1  307 ? -10.119 14.814   13.041  1.00 93.71 307 A  1 
ATOM   2462 O  O   . MET A  1  307 ? -9.725  13.653   12.937  1.00 92.30 307 A  1 
ATOM   2463 C  CB  . MET A  1  307 ? -9.722  16.200   11.003  1.00 94.32 307 A  1 
ATOM   2464 C  CG  . MET A  1  307 ? -10.207 16.706   9.643   1.00 92.52 307 A  1 
ATOM   2465 S  SD  . MET A  1  307 ? -10.839 15.435   8.526   1.00 91.25 307 A  1 
ATOM   2466 C  CE  . MET A  1  307 ? -12.608 15.727   8.653   1.00 85.26 307 A  1 
ATOM   2467 N  N   . LYS A  1  308 ? -10.004 15.496   14.181  1.00 93.54 308 A  1 
ATOM   2468 C  CA  . LYS A  1  308 ? -9.500  14.901   15.427  1.00 92.31 308 A  1 
ATOM   2469 C  C   . LYS A  1  308 ? -10.547 14.056   16.150  1.00 92.04 308 A  1 
ATOM   2470 O  O   . LYS A  1  308 ? -10.177 13.102   16.828  1.00 90.45 308 A  1 
ATOM   2471 C  CB  . LYS A  1  308 ? -8.977  15.990   16.371  1.00 91.06 308 A  1 
ATOM   2472 C  CG  . LYS A  1  308 ? -7.545  16.412   16.019  1.00 83.06 308 A  1 
ATOM   2473 C  CD  . LYS A  1  308 ? -6.995  17.406   17.043  1.00 79.58 308 A  1 
ATOM   2474 C  CE  . LYS A  1  308 ? -5.515  17.647   16.748  1.00 71.21 308 A  1 
ATOM   2475 N  NZ  . LYS A  1  308 ? -4.835  18.487   17.765  1.00 64.18 308 A  1 
ATOM   2476 N  N   . LYS A  1  309 ? -11.801 14.440   16.072  1.00 93.31 309 A  1 
ATOM   2477 C  CA  . LYS A  1  309 ? -12.898 13.782   16.786  1.00 92.86 309 A  1 
ATOM   2478 C  C   . LYS A  1  309 ? -13.317 12.475   16.124  1.00 93.01 309 A  1 
ATOM   2479 O  O   . LYS A  1  309 ? -13.615 11.509   16.814  1.00 91.73 309 A  1 
ATOM   2480 C  CB  . LYS A  1  309 ? -14.075 14.775   16.862  1.00 91.79 309 A  1 
ATOM   2481 C  CG  . LYS A  1  309 ? -15.312 14.234   17.604  1.00 84.91 309 A  1 
ATOM   2482 C  CD  . LYS A  1  309 ? -16.473 15.221   17.488  1.00 82.65 309 A  1 
ATOM   2483 C  CE  . LYS A  1  309 ? -17.779 14.617   18.008  1.00 74.22 309 A  1 
ATOM   2484 N  NZ  . LYS A  1  309 ? -18.949 15.447   17.631  1.00 68.11 309 A  1 
ATOM   2485 N  N   . CYS A  1  310 ? -13.350 12.450   14.807  1.00 94.99 310 A  1 
ATOM   2486 C  CA  . CYS A  1  310 ? -13.843 11.338   14.010  1.00 94.97 310 A  1 
ATOM   2487 C  C   . CYS A  1  310 ? -12.697 10.412   13.553  1.00 94.22 310 A  1 
ATOM   2488 O  O   . CYS A  1  310 ? -11.579 10.868   13.299  1.00 92.05 310 A  1 
ATOM   2489 C  CB  . CYS A  1  310 ? -14.642 11.891   12.825  1.00 95.27 310 A  1 
ATOM   2490 S  SG  . CYS A  1  310 ? -16.041 12.914   13.384  1.00 94.27 310 A  1 
ATOM   2491 N  N   . ASP A  1  311 ? -13.005 9.122    13.409  1.00 95.35 311 A  1 
ATOM   2492 C  CA  . ASP A  1  311 ? -12.064 8.125    12.876  1.00 95.24 311 A  1 
ATOM   2493 C  C   . ASP A  1  311 ? -12.270 7.944    11.364  1.00 95.84 311 A  1 
ATOM   2494 O  O   . ASP A  1  311 ? -12.850 6.957    10.897  1.00 94.70 311 A  1 
ATOM   2495 C  CB  . ASP A  1  311 ? -12.173 6.803    13.662  1.00 93.68 311 A  1 
ATOM   2496 C  CG  . ASP A  1  311 ? -11.173 5.753    13.175  1.00 90.32 311 A  1 
ATOM   2497 O  OD1 . ASP A  1  311 ? -10.011 6.134    12.901  1.00 86.44 311 A  1 
ATOM   2498 O  OD2 . ASP A  1  311 ? -11.547 4.560    13.077  1.00 84.79 311 A  1 
ATOM   2499 N  N   . PHE A  1  312 ? -11.827 8.926    10.586  1.00 96.48 312 A  1 
ATOM   2500 C  CA  . PHE A  1  312 ? -11.848 8.825    9.132   1.00 96.66 312 A  1 
ATOM   2501 C  C   . PHE A  1  312 ? -10.797 7.833    8.638   1.00 96.04 312 A  1 
ATOM   2502 O  O   . PHE A  1  312 ? -9.661  7.816    9.115   1.00 94.37 312 A  1 
ATOM   2503 C  CB  . PHE A  1  312 ? -11.675 10.201   8.484   1.00 96.77 312 A  1 
ATOM   2504 C  CG  . PHE A  1  312 ? -12.820 11.151   8.760   1.00 97.10 312 A  1 
ATOM   2505 C  CD1 . PHE A  1  312 ? -14.063 10.955   8.146   1.00 95.67 312 A  1 
ATOM   2506 C  CD2 . PHE A  1  312 ? -12.652 12.224   9.652   1.00 95.64 312 A  1 
ATOM   2507 C  CE1 . PHE A  1  312 ? -15.140 11.822   8.410   1.00 95.27 312 A  1 
ATOM   2508 C  CE2 . PHE A  1  312 ? -13.718 13.087   9.930   1.00 95.09 312 A  1 
ATOM   2509 C  CZ  . PHE A  1  312 ? -14.968 12.887   9.309   1.00 96.27 312 A  1 
ATOM   2510 N  N   . SER A  1  313 ? -11.182 7.035    7.649   1.00 97.23 313 A  1 
ATOM   2511 C  CA  . SER A  1  313 ? -10.317 6.012    7.073   1.00 97.13 313 A  1 
ATOM   2512 C  C   . SER A  1  313 ? -9.200  6.624    6.219   1.00 96.62 313 A  1 
ATOM   2513 O  O   . SER A  1  313 ? -8.026  6.325    6.432   1.00 94.29 313 A  1 
ATOM   2514 C  CB  . SER A  1  313 ? -11.168 5.043    6.248   1.00 96.72 313 A  1 
ATOM   2515 O  OG  . SER A  1  313 ? -10.373 4.007    5.698   1.00 93.09 313 A  1 
ATOM   2516 N  N   . PHE A  1  314 ? -9.565  7.477    5.285   1.00 97.13 314 A  1 
ATOM   2517 C  CA  . PHE A  1  314 ? -8.622  8.218    4.440   1.00 97.37 314 A  1 
ATOM   2518 C  C   . PHE A  1  314 ? -9.255  9.520    3.951   1.00 97.58 314 A  1 
ATOM   2519 O  O   . PHE A  1  314 ? -10.479 9.647    3.889   1.00 97.08 314 A  1 
ATOM   2520 C  CB  . PHE A  1  314 ? -8.164  7.347    3.261   1.00 96.99 314 A  1 
ATOM   2521 C  CG  . PHE A  1  314 ? -9.266  6.925    2.311   1.00 96.98 314 A  1 
ATOM   2522 C  CD1 . PHE A  1  314 ? -10.010 5.751    2.551   1.00 94.72 314 A  1 
ATOM   2523 C  CD2 . PHE A  1  314 ? -9.549  7.688    1.156   1.00 95.06 314 A  1 
ATOM   2524 C  CE1 . PHE A  1  314 ? -11.020 5.346    1.668   1.00 93.94 314 A  1 
ATOM   2525 C  CE2 . PHE A  1  314 ? -10.561 7.286    0.266   1.00 93.76 314 A  1 
ATOM   2526 C  CZ  . PHE A  1  314 ? -11.293 6.123    0.524   1.00 94.96 314 A  1 
ATOM   2527 N  N   . ILE A  1  315 ? -8.411  10.489   3.607   1.00 97.99 315 A  1 
ATOM   2528 C  CA  . ILE A  1  315 ? -8.834  11.789   3.094   1.00 97.91 315 A  1 
ATOM   2529 C  C   . ILE A  1  315 ? -8.113  12.046   1.770   1.00 98.09 315 A  1 
ATOM   2530 O  O   . ILE A  1  315 ? -6.892  11.913   1.703   1.00 97.39 315 A  1 
ATOM   2531 C  CB  . ILE A  1  315 ? -8.537  12.920   4.104   1.00 97.24 315 A  1 
ATOM   2532 C  CG1 . ILE A  1  315 ? -8.992  12.635   5.554   1.00 94.17 315 A  1 
ATOM   2533 C  CG2 . ILE A  1  315 ? -9.142  14.240   3.606   1.00 95.27 315 A  1 
ATOM   2534 C  CD1 . ILE A  1  315 ? -10.499 12.610   5.791   1.00 86.60 315 A  1 
ATOM   2535 N  N   . LEU A  1  316 ? -8.854  12.431   0.740   1.00 98.24 316 A  1 
ATOM   2536 C  CA  . LEU A  1  316 ? -8.291  12.820   -0.549  1.00 98.37 316 A  1 
ATOM   2537 C  C   . LEU A  1  316 ? -8.420  14.327   -0.744  1.00 98.33 316 A  1 
ATOM   2538 O  O   . LEU A  1  316 ? -9.428  14.922   -0.357  1.00 97.93 316 A  1 
ATOM   2539 C  CB  . LEU A  1  316 ? -8.968  12.058   -1.699  1.00 98.24 316 A  1 
ATOM   2540 C  CG  . LEU A  1  316 ? -8.955  10.523   -1.574  1.00 97.36 316 A  1 
ATOM   2541 C  CD1 . LEU A  1  316 ? -9.523  9.904    -2.845  1.00 95.98 316 A  1 
ATOM   2542 C  CD2 . LEU A  1  316 ? -7.553  9.955    -1.359  1.00 96.21 316 A  1 
ATOM   2543 N  N   . SER A  1  317 ? -7.411  14.922   -1.369  1.00 97.91 317 A  1 
ATOM   2544 C  CA  . SER A  1  317 ? -7.463  16.311   -1.812  1.00 97.68 317 A  1 
ATOM   2545 C  C   . SER A  1  317 ? -6.864  16.473   -3.207  1.00 97.50 317 A  1 
ATOM   2546 O  O   . SER A  1  317 ? -6.103  15.627   -3.668  1.00 96.46 317 A  1 
ATOM   2547 C  CB  . SER A  1  317 ? -6.787  17.237   -0.787  1.00 96.85 317 A  1 
ATOM   2548 O  OG  . SER A  1  317 ? -5.435  16.889   -0.556  1.00 94.92 317 A  1 
ATOM   2549 N  N   . GLY A  1  318 ? -7.236  17.549   -3.888  1.00 96.98 318 A  1 
ATOM   2550 C  CA  . GLY A  1  318 ? -6.660  17.987   -5.154  1.00 96.48 318 A  1 
ATOM   2551 C  C   . GLY A  1  318 ? -6.033  19.372   -5.007  1.00 95.54 318 A  1 
ATOM   2552 O  O   . GLY A  1  318 ? -5.391  19.667   -3.987  1.00 93.40 318 A  1 
ATOM   2553 N  N   . HIS A  1  319 ? -6.242  20.224   -5.982  1.00 96.34 319 A  1 
ATOM   2554 C  CA  . HIS A  1  319 ? -5.906  21.653   -6.003  1.00 95.55 319 A  1 
ATOM   2555 C  C   . HIS A  1  319 ? -4.409  22.001   -6.016  1.00 95.04 319 A  1 
ATOM   2556 O  O   . HIS A  1  319 ? -4.008  22.963   -6.662  1.00 93.15 319 A  1 
ATOM   2557 C  CB  . HIS A  1  319 ? -6.620  22.356   -4.846  1.00 95.04 319 A  1 
ATOM   2558 C  CG  . HIS A  1  319 ? -6.528  23.850   -4.886  1.00 94.84 319 A  1 
ATOM   2559 N  ND1 . HIS A  1  319 ? -7.112  24.665   -5.816  1.00 93.33 319 A  1 
ATOM   2560 C  CD2 . HIS A  1  319 ? -5.867  24.674   -3.996  1.00 93.31 319 A  1 
ATOM   2561 C  CE1 . HIS A  1  319 ? -6.822  25.948   -5.494  1.00 92.23 319 A  1 
ATOM   2562 N  NE2 . HIS A  1  319 ? -6.067  25.986   -4.394  1.00 92.54 319 A  1 
ATOM   2563 N  N   . SER A  1  320 ? -3.590  21.241   -5.308  1.00 94.35 320 A  1 
ATOM   2564 C  CA  . SER A  1  320 ? -2.150  21.499   -5.275  1.00 93.22 320 A  1 
ATOM   2565 C  C   . SER A  1  320 ? -1.443  21.121   -6.572  1.00 92.01 320 A  1 
ATOM   2566 O  O   . SER A  1  320 ? -0.349  21.617   -6.832  1.00 89.66 320 A  1 
ATOM   2567 C  CB  . SER A  1  320 ? -1.509  20.754   -4.103  1.00 92.67 320 A  1 
ATOM   2568 O  OG  . SER A  1  320 ? -1.416  19.378   -4.379  1.00 89.18 320 A  1 
ATOM   2569 N  N   . HIS A  1  321 ? -2.047  20.233   -7.368  1.00 94.72 321 A  1 
ATOM   2570 C  CA  . HIS A  1  321 ? -1.458  19.595   -8.556  1.00 94.60 321 A  1 
ATOM   2571 C  C   . HIS A  1  321 ? -0.226  18.728   -8.254  1.00 94.57 321 A  1 
ATOM   2572 O  O   . HIS A  1  321 ? 0.476   18.307   -9.163  1.00 93.33 321 A  1 
ATOM   2573 C  CB  . HIS A  1  321 ? -1.170  20.644   -9.642  1.00 94.68 321 A  1 
ATOM   2574 C  CG  . HIS A  1  321 ? -2.364  21.355   -10.204 1.00 94.77 321 A  1 
ATOM   2575 N  ND1 . HIS A  1  321 ? -2.442  21.852   -11.492 1.00 92.63 321 A  1 
ATOM   2576 C  CD2 . HIS A  1  321 ? -3.560  21.639   -9.614  1.00 92.66 321 A  1 
ATOM   2577 C  CE1 . HIS A  1  321 ? -3.652  22.405   -11.651 1.00 92.56 321 A  1 
ATOM   2578 N  NE2 . HIS A  1  321 ? -4.354  22.302   -10.531 1.00 93.06 321 A  1 
ATOM   2579 N  N   . THR A  1  322 ? 0.026   18.461   -6.981  1.00 93.56 322 A  1 
ATOM   2580 C  CA  . THR A  1  322 ? 1.237   17.781   -6.523  1.00 93.07 322 A  1 
ATOM   2581 C  C   . THR A  1  322 ? 0.917   16.567   -5.663  1.00 93.95 322 A  1 
ATOM   2582 O  O   . THR A  1  322 ? -0.087  16.543   -4.943  1.00 93.19 322 A  1 
ATOM   2583 C  CB  . THR A  1  322 ? 2.155   18.741   -5.751  1.00 90.73 322 A  1 
ATOM   2584 O  OG1 . THR A  1  322 ? 1.479   19.334   -4.676  1.00 85.05 322 A  1 
ATOM   2585 C  CG2 . THR A  1  322 ? 2.702   19.868   -6.617  1.00 83.96 322 A  1 
ATOM   2586 N  N   . ASP A  1  323 ? 1.796   15.580   -5.710  1.00 95.14 323 A  1 
ATOM   2587 C  CA  . ASP A  1  323 ? 1.700   14.384   -4.878  1.00 95.75 323 A  1 
ATOM   2588 C  C   . ASP A  1  323 ? 2.313   14.663   -3.493  1.00 95.22 323 A  1 
ATOM   2589 O  O   . ASP A  1  323 ? 3.530   14.727   -3.343  1.00 94.01 323 A  1 
ATOM   2590 C  CB  . ASP A  1  323 ? 2.375   13.208   -5.582  1.00 96.25 323 A  1 
ATOM   2591 C  CG  . ASP A  1  323 ? 1.988   11.855   -4.991  1.00 96.48 323 A  1 
ATOM   2592 O  OD1 . ASP A  1  323 ? 1.599   11.777   -3.799  1.00 94.95 323 A  1 
ATOM   2593 O  OD2 . ASP A  1  323 ? 2.019   10.855   -5.738  1.00 94.95 323 A  1 
ATOM   2594 N  N   . MET A  1  324 ? 1.475   14.881   -2.501  1.00 95.33 324 A  1 
ATOM   2595 C  CA  . MET A  1  324 ? 1.918   15.230   -1.153  1.00 94.81 324 A  1 
ATOM   2596 C  C   . MET A  1  324 ? 1.024   14.640   -0.059  1.00 95.65 324 A  1 
ATOM   2597 O  O   . MET A  1  324 ? -0.175  14.420   -0.247  1.00 95.02 324 A  1 
ATOM   2598 C  CB  . MET A  1  324 ? 1.996   16.757   -0.983  1.00 92.51 324 A  1 
ATOM   2599 C  CG  . MET A  1  324 ? 3.064   17.424   -1.856  1.00 87.19 324 A  1 
ATOM   2600 S  SD  . MET A  1  324 ? 3.482   19.124   -1.384  1.00 83.26 324 A  1 
ATOM   2601 C  CE  . MET A  1  324 ? 1.970   19.980   -1.859  1.00 73.98 324 A  1 
ATOM   2602 N  N   . PHE A  1  325 ? 1.605   14.478   1.124   1.00 95.04 325 A  1 
ATOM   2603 C  CA  . PHE A  1  325 ? 0.869   14.268   2.370   1.00 95.03 325 A  1 
ATOM   2604 C  C   . PHE A  1  325 ? 0.670   15.614   3.057   1.00 94.14 325 A  1 
ATOM   2605 O  O   . PHE A  1  325 ? 1.633   16.245   3.500   1.00 92.70 325 A  1 
ATOM   2606 C  CB  . PHE A  1  325 ? 1.627   13.285   3.271   1.00 95.29 325 A  1 
ATOM   2607 C  CG  . PHE A  1  325 ? 1.969   11.944   2.647   1.00 95.92 325 A  1 
ATOM   2608 C  CD1 . PHE A  1  325 ? 1.004   11.224   1.917   1.00 93.64 325 A  1 
ATOM   2609 C  CD2 . PHE A  1  325 ? 3.266   11.422   2.783   1.00 93.64 325 A  1 
ATOM   2610 C  CE1 . PHE A  1  325 ? 1.337   9.994    1.313   1.00 93.56 325 A  1 
ATOM   2611 C  CE2 . PHE A  1  325 ? 3.597   10.194   2.187   1.00 93.19 325 A  1 
ATOM   2612 C  CZ  . PHE A  1  325 ? 2.629   9.484    1.456   1.00 95.36 325 A  1 
ATOM   2613 N  N   . LEU A  1  326 ? -0.569  16.065   3.153   1.00 94.34 326 A  1 
ATOM   2614 C  CA  . LEU A  1  326 ? -0.892  17.360   3.737   1.00 94.09 326 A  1 
ATOM   2615 C  C   . LEU A  1  326 ? -1.586  17.172   5.091   1.00 94.08 326 A  1 
ATOM   2616 O  O   . LEU A  1  326 ? -2.666  16.593   5.132   1.00 93.14 326 A  1 
ATOM   2617 C  CB  . LEU A  1  326 ? -1.751  18.170   2.761   1.00 93.59 326 A  1 
ATOM   2618 C  CG  . LEU A  1  326 ? -1.090  18.439   1.398   1.00 92.82 326 A  1 
ATOM   2619 C  CD1 . LEU A  1  326 ? -2.058  19.218   0.519   1.00 90.77 326 A  1 
ATOM   2620 C  CD2 . LEU A  1  326 ? 0.199   19.250   1.526   1.00 90.95 326 A  1 
ATOM   2621 N  N   . PRO A  1  327 ? -0.997  17.648   6.194   1.00 92.38 327 A  1 
ATOM   2622 C  CA  . PRO A  1  327 ? -1.605  17.492   7.508   1.00 91.77 327 A  1 
ATOM   2623 C  C   . PRO A  1  327 ? -2.896  18.307   7.616   1.00 91.95 327 A  1 
ATOM   2624 O  O   . PRO A  1  327 ? -2.964  19.462   7.197   1.00 90.34 327 A  1 
ATOM   2625 C  CB  . PRO A  1  327 ? -0.542  17.957   8.504   1.00 89.40 327 A  1 
ATOM   2626 C  CG  . PRO A  1  327 ? 0.298   18.945   7.694   1.00 86.97 327 A  1 
ATOM   2627 C  CD  . PRO A  1  327 ? 0.249   18.381   6.276   1.00 89.93 327 A  1 
ATOM   2628 N  N   . LEU A  1  328 ? -3.917  17.704   8.237   1.00 92.46 328 A  1 
ATOM   2629 C  CA  . LEU A  1  328 ? -5.214  18.354   8.467   1.00 92.33 328 A  1 
ATOM   2630 C  C   . LEU A  1  328 ? -5.290  19.073   9.812   1.00 90.91 328 A  1 
ATOM   2631 O  O   . LEU A  1  328 ? -6.233  19.813   10.078  1.00 86.18 328 A  1 
ATOM   2632 C  CB  . LEU A  1  328 ? -6.312  17.297   8.347   1.00 92.34 328 A  1 
ATOM   2633 C  CG  . LEU A  1  328 ? -6.408  16.672   6.944   1.00 92.60 328 A  1 
ATOM   2634 C  CD1 . LEU A  1  328 ? -7.440  15.557   6.980   1.00 90.15 328 A  1 
ATOM   2635 C  CD2 . LEU A  1  328 ? -6.843  17.688   5.889   1.00 90.15 328 A  1 
ATOM   2636 N  N   . TYR A  1  329 ? -4.303  18.861   10.656  1.00 88.30 329 A  1 
ATOM   2637 C  CA  . TYR A  1  329 ? -4.096  19.588   11.902  1.00 86.55 329 A  1 
ATOM   2638 C  C   . TYR A  1  329 ? -2.636  19.460   12.328  1.00 85.16 329 A  1 
ATOM   2639 O  O   . TYR A  1  329 ? -1.956  18.501   11.967  1.00 80.12 329 A  1 
ATOM   2640 C  CB  . TYR A  1  329 ? -5.036  19.061   12.990  1.00 84.83 329 A  1 
ATOM   2641 C  CG  . TYR A  1  329 ? -5.003  17.562   13.212  1.00 86.46 329 A  1 
ATOM   2642 C  CD1 . TYR A  1  329 ? -5.991  16.734   12.648  1.00 80.35 329 A  1 
ATOM   2643 C  CD2 . TYR A  1  329 ? -3.989  16.984   13.995  1.00 80.37 329 A  1 
ATOM   2644 C  CE1 . TYR A  1  329 ? -5.998  15.355   12.883  1.00 77.91 329 A  1 
ATOM   2645 C  CE2 . TYR A  1  329 ? -3.973  15.606   14.237  1.00 78.17 329 A  1 
ATOM   2646 C  CZ  . TYR A  1  329 ? -4.985  14.791   13.691  1.00 82.39 329 A  1 
ATOM   2647 O  OH  . TYR A  1  329 ? -4.985  13.456   13.970  1.00 79.19 329 A  1 
ATOM   2648 N  N   . SER A  1  330 ? -2.181  20.420   13.132  1.00 82.10 330 A  1 
ATOM   2649 C  CA  . SER A  1  330 ? -0.854  20.330   13.726  1.00 79.48 330 A  1 
ATOM   2650 C  C   . SER A  1  330 ? -0.859  19.337   14.891  1.00 78.64 330 A  1 
ATOM   2651 O  O   . SER A  1  330 ? -1.793  19.367   15.701  1.00 73.40 330 A  1 
ATOM   2652 C  CB  . SER A  1  330 ? -0.379  21.706   14.198  1.00 75.09 330 A  1 
ATOM   2653 O  OG  . SER A  1  330 ? -0.339  22.597   13.104  1.00 67.82 330 A  1 
ATOM   2654 N  N   . PRO A  1  331 ? 0.163   18.483   14.999  1.00 77.41 331 A  1 
ATOM   2655 C  CA  . PRO A  1  331 ? 0.311   17.606   16.152  1.00 74.80 331 A  1 
ATOM   2656 C  C   . PRO A  1  331 ? 0.578   18.428   17.413  1.00 75.67 331 A  1 
ATOM   2657 O  O   . PRO A  1  331 ? 1.190   19.497   17.371  1.00 70.94 331 A  1 
ATOM   2658 C  CB  . PRO A  1  331 ? 1.474   16.680   15.808  1.00 70.21 331 A  1 
ATOM   2659 C  CG  . PRO A  1  331 ? 2.325   17.504   14.846  1.00 68.09 331 A  1 
ATOM   2660 C  CD  . PRO A  1  331 ? 1.295   18.355   14.106  1.00 71.54 331 A  1 
ATOM   2661 N  N   . THR A  1  332 ? 0.107   17.922   18.543  1.00 75.10 332 A  1 
ATOM   2662 C  CA  . THR A  1  332 ? 0.376   18.518   19.854  1.00 73.45 332 A  1 
ATOM   2663 C  C   . THR A  1  332 ? 1.709   18.061   20.443  1.00 73.34 332 A  1 
ATOM   2664 O  O   . THR A  1  332 ? 2.330   18.803   21.195  1.00 66.93 332 A  1 
ATOM   2665 C  CB  . THR A  1  332 ? -0.750  18.208   20.859  1.00 68.95 332 A  1 
ATOM   2666 O  OG1 . THR A  1  332 ? -1.602  17.163   20.441  1.00 62.68 332 A  1 
ATOM   2667 C  CG2 . THR A  1  332 ? -1.660  19.430   21.041  1.00 61.01 332 A  1 
ATOM   2668 N  N   . ALA A  1  333 ? 2.151   16.861   20.074  1.00 70.52 333 A  1 
ATOM   2669 C  CA  . ALA A  1  333 ? 3.451   16.309   20.416  1.00 69.57 333 A  1 
ATOM   2670 C  C   . ALA A  1  333 ? 4.087   15.647   19.187  1.00 69.69 333 A  1 
ATOM   2671 O  O   . ALA A  1  333 ? 3.388   15.207   18.280  1.00 65.70 333 A  1 
ATOM   2672 C  CB  . ALA A  1  333 ? 3.270   15.310   21.571  1.00 66.42 333 A  1 
ATOM   2673 N  N   . ASP A  1  334 ? 5.405   15.533   19.177  1.00 65.96 334 A  1 
ATOM   2674 C  CA  . ASP A  1  334 ? 6.155   15.014   18.023  1.00 64.20 334 A  1 
ATOM   2675 C  C   . ASP A  1  334 ? 5.768   13.589   17.598  1.00 64.90 334 A  1 
ATOM   2676 O  O   . ASP A  1  334 ? 5.937   13.211   16.435  1.00 60.92 334 A  1 
ATOM   2677 C  CB  . ASP A  1  334 ? 7.658   15.016   18.353  1.00 60.16 334 A  1 
ATOM   2678 C  CG  . ASP A  1  334 ? 8.301   16.397   18.311  1.00 54.74 334 A  1 
ATOM   2679 O  OD1 . ASP A  1  334 ? 7.767   17.275   17.606  1.00 50.28 334 A  1 
ATOM   2680 O  OD2 . ASP A  1  334 ? 9.340   16.553   18.981  1.00 50.61 334 A  1 
ATOM   2681 N  N   . LYS A  1  335 ? 5.265   12.791   18.531  1.00 65.62 335 A  1 
ATOM   2682 C  CA  . LYS A  1  335 ? 4.837   11.406   18.284  1.00 65.72 335 A  1 
ATOM   2683 C  C   . LYS A  1  335 ? 3.333   11.266   18.058  1.00 68.73 335 A  1 
ATOM   2684 O  O   . LYS A  1  335 ? 2.839   10.140   17.962  1.00 62.92 335 A  1 
ATOM   2685 C  CB  . LYS A  1  335 ? 5.317   10.492   19.410  1.00 59.68 335 A  1 
ATOM   2686 C  CG  . LYS A  1  335 ? 6.848   10.404   19.455  1.00 53.52 335 A  1 
ATOM   2687 C  CD  . LYS A  1  335 ? 7.276   9.300    20.421  1.00 47.42 335 A  1 
ATOM   2688 C  CE  . LYS A  1  335 ? 8.797   9.179    20.382  1.00 40.34 335 A  1 
ATOM   2689 N  NZ  . LYS A  1  335 ? 9.273   8.056    21.219  1.00 35.49 335 A  1 
ATOM   2690 N  N   . ASP A  1  336 ? 2.607   12.366   18.014  1.00 73.42 336 A  1 
ATOM   2691 C  CA  . ASP A  1  336 ? 1.176   12.296   17.786  1.00 74.64 336 A  1 
ATOM   2692 C  C   . ASP A  1  336 ? 0.876   11.828   16.364  1.00 78.56 336 A  1 
ATOM   2693 O  O   . ASP A  1  336 ? 1.456   12.300   15.382  1.00 75.63 336 A  1 
ATOM   2694 C  CB  . ASP A  1  336 ? 0.496   13.649   18.060  1.00 69.21 336 A  1 
ATOM   2695 C  CG  . ASP A  1  336 ? 0.342   13.992   19.542  1.00 63.85 336 A  1 
ATOM   2696 O  OD1 . ASP A  1  336 ? 0.499   13.102   20.403  1.00 59.45 336 A  1 
ATOM   2697 O  OD2 . ASP A  1  336 ? -0.000  15.170   19.823  1.00 59.47 336 A  1 
ATOM   2698 N  N   . SER A  1  337 ? -0.091  10.931   16.262  1.00 82.11 337 A  1 
ATOM   2699 C  CA  . SER A  1  337 ? -0.635  10.537   14.967  1.00 84.14 337 A  1 
ATOM   2700 C  C   . SER A  1  337 ? -1.380  11.715   14.344  1.00 86.22 337 A  1 
ATOM   2701 O  O   . SER A  1  337 ? -2.299  12.277   14.945  1.00 83.02 337 A  1 
ATOM   2702 C  CB  . SER A  1  337 ? -1.557  9.331    15.136  1.00 80.13 337 A  1 
ATOM   2703 O  OG  . SER A  1  337 ? -2.161  8.965    13.907  1.00 72.87 337 A  1 
ATOM   2704 N  N   . VAL A  1  338 ? -1.001  12.059   13.134  1.00 89.56 338 A  1 
ATOM   2705 C  CA  . VAL A  1  338 ? -1.627  13.111   12.337  1.00 90.89 338 A  1 
ATOM   2706 C  C   . VAL A  1  338 ? -2.513  12.471   11.275  1.00 92.52 338 A  1 
ATOM   2707 O  O   . VAL A  1  338 ? -2.160  11.453   10.686  1.00 91.19 338 A  1 
ATOM   2708 C  CB  . VAL A  1  338 ? -0.561  14.034   11.728  1.00 87.78 338 A  1 
ATOM   2709 C  CG1 . VAL A  1  338 ? -1.169  15.150   10.884  1.00 80.44 338 A  1 
ATOM   2710 C  CG2 . VAL A  1  338 ? 0.267   14.703   12.838  1.00 81.43 338 A  1 
ATOM   2711 N  N   . LEU A  1  339 ? -3.682  13.060   11.026  1.00 91.47 339 A  1 
ATOM   2712 C  CA  . LEU A  1  339 ? -4.453  12.699   9.851   1.00 92.75 339 A  1 
ATOM   2713 C  C   . LEU A  1  339 ? -3.982  13.563   8.680   1.00 93.55 339 A  1 
ATOM   2714 O  O   . LEU A  1  339 ? -4.037  14.784   8.759   1.00 92.66 339 A  1 
ATOM   2715 C  CB  . LEU A  1  339 ? -5.951  12.850   10.135  1.00 92.03 339 A  1 
ATOM   2716 C  CG  . LEU A  1  339 ? -6.855  12.372   8.991   1.00 90.04 339 A  1 
ATOM   2717 C  CD1 . LEU A  1  339 ? -6.729  10.869   8.732   1.00 87.51 339 A  1 
ATOM   2718 C  CD2 . LEU A  1  339 ? -8.319  12.651   9.346   1.00 87.90 339 A  1 
ATOM   2719 N  N   . TYR A  1  340 ? -3.537  12.918   7.631   1.00 95.02 340 A  1 
ATOM   2720 C  CA  . TYR A  1  340 ? -3.119  13.570   6.396   1.00 95.56 340 A  1 
ATOM   2721 C  C   . TYR A  1  340 ? -4.204  13.439   5.327   1.00 96.07 340 A  1 
ATOM   2722 O  O   . TYR A  1  340 ? -4.888  12.419   5.268   1.00 95.22 340 A  1 
ATOM   2723 C  CB  . TYR A  1  340 ? -1.798  12.972   5.903   1.00 94.93 340 A  1 
ATOM   2724 C  CG  . TYR A  1  340 ? -0.616  13.233   6.819   1.00 94.64 340 A  1 
ATOM   2725 C  CD1 . TYR A  1  340 ? 0.179   14.372   6.628   1.00 92.02 340 A  1 
ATOM   2726 C  CD2 . TYR A  1  340 ? -0.307  12.338   7.859   1.00 92.40 340 A  1 
ATOM   2727 C  CE1 . TYR A  1  340 ? 1.275   14.624   7.468   1.00 91.69 340 A  1 
ATOM   2728 C  CE2 . TYR A  1  340 ? 0.793   12.585   8.707   1.00 91.58 340 A  1 
ATOM   2729 C  CZ  . TYR A  1  340 ? 1.583   13.731   8.510   1.00 92.98 340 A  1 
ATOM   2730 O  OH  . TYR A  1  340 ? 2.639   13.981   9.333   1.00 91.55 340 A  1 
ATOM   2731 N  N   . SER A  1  341 ? -4.311  14.432   4.459   1.00 96.33 341 A  1 
ATOM   2732 C  CA  . SER A  1  341 ? -4.929  14.229   3.159   1.00 96.61 341 A  1 
ATOM   2733 C  C   . SER A  1  341 ? -3.875  13.743   2.168   1.00 96.62 341 A  1 
ATOM   2734 O  O   . SER A  1  341 ? -2.731  14.209   2.186   1.00 95.90 341 A  1 
ATOM   2735 C  CB  . SER A  1  341 ? -5.677  15.462   2.649   1.00 96.04 341 A  1 
ATOM   2736 O  OG  . SER A  1  341 ? -4.808  16.503   2.254   1.00 92.70 341 A  1 
ATOM   2737 N  N   . LEU A  1  342 ? -4.267  12.819   1.311   1.00 97.46 342 A  1 
ATOM   2738 C  CA  . LEU A  1  342 ? -3.490  12.417   0.150   1.00 97.65 342 A  1 
ATOM   2739 C  C   . LEU A  1  342 ? -3.799  13.398   -0.979  1.00 97.63 342 A  1 
ATOM   2740 O  O   . LEU A  1  342 ? -4.848  13.292   -1.617  1.00 96.92 342 A  1 
ATOM   2741 C  CB  . LEU A  1  342 ? -3.846  10.972   -0.242  1.00 97.50 342 A  1 
ATOM   2742 C  CG  . LEU A  1  342 ? -3.613  9.919    0.849   1.00 96.42 342 A  1 
ATOM   2743 C  CD1 . LEU A  1  342 ? -4.076  8.553    0.350   1.00 95.24 342 A  1 
ATOM   2744 C  CD2 . LEU A  1  342 ? -2.131  9.814    1.233   1.00 95.07 342 A  1 
ATOM   2745 N  N   . SER A  1  343 ? -2.922  14.371   -1.181  1.00 96.63 343 A  1 
ATOM   2746 C  CA  . SER A  1  343 ? -3.003  15.257   -2.330  1.00 96.35 343 A  1 
ATOM   2747 C  C   . SER A  1  343 ? -2.463  14.513   -3.540  1.00 96.26 343 A  1 
ATOM   2748 O  O   . SER A  1  343 ? -1.296  14.132   -3.544  1.00 94.75 343 A  1 
ATOM   2749 C  CB  . SER A  1  343 ? -2.202  16.536   -2.084  1.00 94.91 343 A  1 
ATOM   2750 O  OG  . SER A  1  343 ? -2.492  17.465   -3.106  1.00 87.53 343 A  1 
ATOM   2751 N  N   . ALA A  1  344 ? -3.315  14.270   -4.524  1.00 96.44 344 A  1 
ATOM   2752 C  CA  . ALA A  1  344 ? -2.906  13.589   -5.740  1.00 96.21 344 A  1 
ATOM   2753 C  C   . ALA A  1  344 ? -2.379  14.592   -6.775  1.00 96.10 344 A  1 
ATOM   2754 O  O   . ALA A  1  344 ? -2.856  15.726   -6.818  1.00 94.46 344 A  1 
ATOM   2755 C  CB  . ALA A  1  344 ? -4.075  12.758   -6.264  1.00 95.52 344 A  1 
ATOM   2756 N  N   . PRO A  1  345 ? -1.414  14.179   -7.620  1.00 96.16 345 A  1 
ATOM   2757 C  CA  . PRO A  1  345 ? -0.978  15.001   -8.737  1.00 95.93 345 A  1 
ATOM   2758 C  C   . PRO A  1  345 ? -2.112  15.177   -9.743  1.00 96.40 345 A  1 
ATOM   2759 O  O   . PRO A  1  345 ? -3.006  14.328   -9.868  1.00 95.36 345 A  1 
ATOM   2760 C  CB  . PRO A  1  345 ? 0.224   14.268   -9.338  1.00 94.38 345 A  1 
ATOM   2761 C  CG  . PRO A  1  345 ? -0.064  12.813   -9.003  1.00 91.18 345 A  1 
ATOM   2762 C  CD  . PRO A  1  345 ? -0.756  12.887   -7.646  1.00 94.53 345 A  1 
ATOM   2763 N  N   . SER A  1  346 ? -2.070  16.282   -10.472 1.00 96.89 346 A  1 
ATOM   2764 C  CA  . SER A  1  346 ? -3.086  16.630   -11.451 1.00 97.18 346 A  1 
ATOM   2765 C  C   . SER A  1  346 ? -2.965  15.848   -12.759 1.00 97.42 346 A  1 
ATOM   2766 O  O   . SER A  1  346 ? -1.915  15.298   -13.099 1.00 97.05 346 A  1 
ATOM   2767 C  CB  . SER A  1  346 ? -3.048  18.132   -11.722 1.00 96.30 346 A  1 
ATOM   2768 O  OG  . SER A  1  346 ? -1.779  18.520   -12.214 1.00 93.67 346 A  1 
ATOM   2769 N  N   . VAL A  1  347 ? -4.047  15.831   -13.513 1.00 97.89 347 A  1 
ATOM   2770 C  CA  . VAL A  1  347 ? -3.999  15.486   -14.939 1.00 97.91 347 A  1 
ATOM   2771 C  C   . VAL A  1  347 ? -3.325  16.614   -15.727 1.00 97.70 347 A  1 
ATOM   2772 O  O   . VAL A  1  347 ? -2.516  16.338   -16.611 1.00 97.07 347 A  1 
ATOM   2773 C  CB  . VAL A  1  347 ? -5.411  15.232   -15.481 1.00 97.91 347 A  1 
ATOM   2774 C  CG1 . VAL A  1  347 ? -5.404  14.942   -16.987 1.00 96.76 347 A  1 
ATOM   2775 C  CG2 . VAL A  1  347 ? -6.083  14.049   -14.769 1.00 96.82 347 A  1 
ATOM   2776 N  N   . SER A  1  348 ? -3.640  17.867   -15.408 1.00 97.42 348 A  1 
ATOM   2777 C  CA  . SER A  1  348 ? -3.057  19.034   -16.079 1.00 97.14 348 A  1 
ATOM   2778 C  C   . SER A  1  348 ? -1.569  19.169   -15.765 1.00 96.50 348 A  1 
ATOM   2779 O  O   . SER A  1  348 ? -1.186  19.137   -14.597 1.00 95.82 348 A  1 
ATOM   2780 C  CB  . SER A  1  348 ? -3.795  20.305   -15.650 1.00 96.88 348 A  1 
ATOM   2781 O  OG  . SER A  1  348 ? -3.236  21.406   -16.330 1.00 95.32 348 A  1 
ATOM   2782 N  N   . PRO A  1  349 ? -0.717  19.370   -16.784 1.00 96.06 349 A  1 
ATOM   2783 C  CA  . PRO A  1  349 ? 0.708   19.629   -16.596 1.00 95.17 349 A  1 
ATOM   2784 C  C   . PRO A  1  349 ? 1.031   21.112   -16.358 1.00 93.75 349 A  1 
ATOM   2785 O  O   . PRO A  1  349 ? 2.184   21.524   -16.472 1.00 91.65 349 A  1 
ATOM   2786 C  CB  . PRO A  1  349 ? 1.354   19.056   -17.861 1.00 95.19 349 A  1 
ATOM   2787 C  CG  . PRO A  1  349 ? 0.319   19.359   -18.939 1.00 94.58 349 A  1 
ATOM   2788 C  CD  . PRO A  1  349 ? -1.019  19.226   -18.195 1.00 95.73 349 A  1 
ATOM   2789 N  N   . VAL A  1  350 ? 0.041   21.938   -16.017 1.00 93.88 350 A  1 
ATOM   2790 C  CA  . VAL A  1  350 ? 0.181   23.397   -15.913 1.00 92.76 350 A  1 
ATOM   2791 C  C   . VAL A  1  350 ? 1.193   23.857   -14.864 1.00 90.13 350 A  1 
ATOM   2792 O  O   . VAL A  1  350 ? 1.792   24.912   -14.989 1.00 87.92 350 A  1 
ATOM   2793 C  CB  . VAL A  1  350 ? -1.203  24.034   -15.664 1.00 93.04 350 A  1 
ATOM   2794 C  CG1 . VAL A  1  350 ? -1.739  23.786   -14.254 1.00 90.72 350 A  1 
ATOM   2795 C  CG2 . VAL A  1  350 ? -1.197  25.533   -15.946 1.00 90.65 350 A  1 
ATOM   2796 N  N   . ASN A  1  351 ? 1.416   23.057   -13.829 1.00 91.71 351 A  1 
ATOM   2797 C  CA  . ASN A  1  351 ? 2.377   23.379   -12.773 1.00 89.56 351 A  1 
ATOM   2798 C  C   . ASN A  1  351 ? 3.726   22.671   -12.963 1.00 88.68 351 A  1 
ATOM   2799 O  O   . ASN A  1  351 ? 4.396   22.346   -11.988 1.00 84.26 351 A  1 
ATOM   2800 C  CB  . ASN A  1  351 ? 1.738   23.128   -11.399 1.00 86.47 351 A  1 
ATOM   2801 C  CG  . ASN A  1  351 ? 0.798   24.233   -10.951 1.00 81.31 351 A  1 
ATOM   2802 O  OD1 . ASN A  1  351 ? 0.756   25.337   -11.450 1.00 71.28 351 A  1 
ATOM   2803 N  ND2 . ASN A  1  351 ? 0.032   23.976   -9.918  1.00 71.59 351 A  1 
ATOM   2804 N  N   . TYR A  1  352 ? 4.132   22.452   -14.210 1.00 88.54 352 A  1 
ATOM   2805 C  CA  . TYR A  1  352 ? 5.353   21.743   -14.576 1.00 87.96 352 A  1 
ATOM   2806 C  C   . TYR A  1  352 ? 5.421   20.324   -13.979 1.00 88.50 352 A  1 
ATOM   2807 O  O   . TYR A  1  352 ? 6.437   19.892   -13.430 1.00 86.82 352 A  1 
ATOM   2808 C  CB  . TYR A  1  352 ? 6.602   22.598   -14.298 1.00 85.82 352 A  1 
ATOM   2809 C  CG  . TYR A  1  352 ? 7.771   22.272   -15.195 1.00 82.98 352 A  1 
ATOM   2810 C  CD1 . TYR A  1  352 ? 8.530   21.105   -14.988 1.00 78.56 352 A  1 
ATOM   2811 C  CD2 . TYR A  1  352 ? 8.096   23.133   -16.255 1.00 78.47 352 A  1 
ATOM   2812 C  CE1 . TYR A  1  352 ? 9.597   20.788   -15.842 1.00 76.19 352 A  1 
ATOM   2813 C  CE2 . TYR A  1  352 ? 9.164   22.834   -17.112 1.00 74.68 352 A  1 
ATOM   2814 C  CZ  . TYR A  1  352 ? 9.909   21.652   -16.910 1.00 76.76 352 A  1 
ATOM   2815 O  OH  . TYR A  1  352 ? 10.942  21.346   -17.758 1.00 71.08 352 A  1 
ATOM   2816 N  N   . ASN A  1  353 ? 4.317   19.625   -14.068 1.00 91.67 353 A  1 
ATOM   2817 C  CA  . ASN A  1  353 ? 4.217   18.231   -13.666 1.00 92.29 353 A  1 
ATOM   2818 C  C   . ASN A  1  353 ? 3.857   17.375   -14.881 1.00 92.99 353 A  1 
ATOM   2819 O  O   . ASN A  1  353 ? 3.207   17.844   -15.811 1.00 92.71 353 A  1 
ATOM   2820 C  CB  . ASN A  1  353 ? 3.206   18.089   -12.519 1.00 92.26 353 A  1 
ATOM   2821 C  CG  . ASN A  1  353 ? 1.810   18.505   -12.928 1.00 92.11 353 A  1 
ATOM   2822 O  OD1 . ASN A  1  353 ? 1.463   19.683   -12.950 1.00 84.37 353 A  1 
ATOM   2823 N  ND2 . ASN A  1  353 ? 0.967   17.563   -13.272 1.00 85.20 353 A  1 
ATOM   2824 N  N   . ASN A  1  354 ? 4.262   16.123   -14.867 1.00 95.22 354 A  1 
ATOM   2825 C  CA  . ASN A  1  354 ? 3.720   15.181   -15.828 1.00 95.95 354 A  1 
ATOM   2826 C  C   . ASN A  1  354 ? 2.247   14.892   -15.506 1.00 96.49 354 A  1 
ATOM   2827 O  O   . ASN A  1  354 ? 1.867   14.894   -14.330 1.00 96.34 354 A  1 
ATOM   2828 C  CB  . ASN A  1  354 ? 4.574   13.914   -15.851 1.00 95.81 354 A  1 
ATOM   2829 C  CG  . ASN A  1  354 ? 5.867   14.109   -16.615 1.00 95.37 354 A  1 
ATOM   2830 O  OD1 . ASN A  1  354 ? 5.895   14.671   -17.698 1.00 92.06 354 A  1 
ATOM   2831 N  ND2 . ASN A  1  354 ? 6.963   13.615   -16.092 1.00 91.42 354 A  1 
ATOM   2832 N  N   . PRO A  1  355 ? 1.404   14.637   -16.515 1.00 97.42 355 A  1 
ATOM   2833 C  CA  . PRO A  1  355 ? 0.021   14.242   -16.261 1.00 97.72 355 A  1 
ATOM   2834 C  C   . PRO A  1  355 ? -0.031  12.891   -15.553 1.00 97.96 355 A  1 
ATOM   2835 O  O   . PRO A  1  355 ? 0.721   11.969   -15.889 1.00 97.37 355 A  1 
ATOM   2836 C  CB  . PRO A  1  355 ? -0.636  14.184   -17.642 1.00 97.43 355 A  1 
ATOM   2837 C  CG  . PRO A  1  355 ? 0.536   13.883   -18.571 1.00 96.11 355 A  1 
ATOM   2838 C  CD  . PRO A  1  355 ? 1.685   14.645   -17.922 1.00 97.28 355 A  1 
ATOM   2839 N  N   . GLY A  1  356 ? -0.952  12.770   -14.612 1.00 98.01 356 A  1 
ATOM   2840 C  CA  . GLY A  1  356 ? -1.126  11.557   -13.846 1.00 98.16 356 A  1 
ATOM   2841 C  C   . GLY A  1  356 ? -2.582  11.266   -13.484 1.00 98.34 356 A  1 
ATOM   2842 O  O   . GLY A  1  356 ? -3.451  12.140   -13.526 1.00 97.76 356 A  1 
ATOM   2843 N  N   . TYR A  1  357 ? -2.840  10.023   -13.133 1.00 98.26 357 A  1 
ATOM   2844 C  CA  . TYR A  1  357 ? -4.107  9.600    -12.551 1.00 98.35 357 A  1 
ATOM   2845 C  C   . TYR A  1  357 ? -3.863  8.490    -11.533 1.00 98.38 357 A  1 
ATOM   2846 O  O   . TYR A  1  357 ? -2.844  7.786    -11.589 1.00 97.96 357 A  1 
ATOM   2847 C  CB  . TYR A  1  357 ? -5.091  9.169    -13.647 1.00 98.14 357 A  1 
ATOM   2848 C  CG  . TYR A  1  357 ? -4.757  7.860    -14.331 1.00 98.30 357 A  1 
ATOM   2849 C  CD1 . TYR A  1  357 ? -3.966  7.837    -15.498 1.00 96.51 357 A  1 
ATOM   2850 C  CD2 . TYR A  1  357 ? -5.265  6.653    -13.816 1.00 96.87 357 A  1 
ATOM   2851 C  CE1 . TYR A  1  357 ? -3.691  6.628    -16.154 1.00 96.56 357 A  1 
ATOM   2852 C  CE2 . TYR A  1  357 ? -4.998  5.437    -14.462 1.00 96.38 357 A  1 
ATOM   2853 C  CZ  . TYR A  1  357 ? -4.214  5.423    -15.635 1.00 97.78 357 A  1 
ATOM   2854 O  OH  . TYR A  1  357 ? -3.974  4.234    -16.270 1.00 97.10 357 A  1 
ATOM   2855 N  N   . ARG A  1  358 ? -4.803  8.304    -10.623 1.00 98.56 358 A  1 
ATOM   2856 C  CA  . ARG A  1  358 ? -4.648  7.353    -9.527  1.00 98.65 358 A  1 
ATOM   2857 C  C   . ARG A  1  358 ? -5.801  6.359    -9.489  1.00 98.62 358 A  1 
ATOM   2858 O  O   . ARG A  1  358 ? -6.971  6.732    -9.569  1.00 98.28 358 A  1 
ATOM   2859 C  CB  . ARG A  1  358 ? -4.459  8.147    -8.229  1.00 98.26 358 A  1 
ATOM   2860 C  CG  . ARG A  1  358 ? -3.998  7.271    -7.060  1.00 96.79 358 A  1 
ATOM   2861 C  CD  . ARG A  1  358 ? -3.641  8.131    -5.834  1.00 96.83 358 A  1 
ATOM   2862 N  NE  . ARG A  1  358 ? -2.349  8.826    -5.985  1.00 96.85 358 A  1 
ATOM   2863 C  CZ  . ARG A  1  358 ? -1.778  9.658    -5.140  1.00 96.96 358 A  1 
ATOM   2864 N  NH1 . ARG A  1  358 ? -2.335  10.013   -4.024  1.00 94.48 358 A  1 
ATOM   2865 N  NH2 . ARG A  1  358 ? -0.607  10.153   -5.395  1.00 94.12 358 A  1 
ATOM   2866 N  N   . VAL A  1  359 ? -5.471  5.081    -9.347  1.00 98.44 359 A  1 
ATOM   2867 C  CA  . VAL A  1  359 ? -6.447  4.011    -9.127  1.00 98.44 359 A  1 
ATOM   2868 C  C   . VAL A  1  359 ? -6.308  3.529    -7.695  1.00 98.47 359 A  1 
ATOM   2869 O  O   . VAL A  1  359 ? -5.229  3.099    -7.295  1.00 98.17 359 A  1 
ATOM   2870 C  CB  . VAL A  1  359 ? -6.280  2.865    -10.130 1.00 98.17 359 A  1 
ATOM   2871 C  CG1 . VAL A  1  359 ? -7.296  1.744    -9.871  1.00 96.44 359 A  1 
ATOM   2872 C  CG2 . VAL A  1  359 ? -6.490  3.360    -11.568 1.00 96.52 359 A  1 
ATOM   2873 N  N   . PHE A  1  360 ? -7.385  3.612    -6.936  1.00 98.65 360 A  1 
ATOM   2874 C  CA  . PHE A  1  360 ? -7.448  3.137    -5.561  1.00 98.54 360 A  1 
ATOM   2875 C  C   . PHE A  1  360 ? -8.112  1.766    -5.497  1.00 98.45 360 A  1 
ATOM   2876 O  O   . PHE A  1  360 ? -9.116  1.536    -6.169  1.00 97.94 360 A  1 
ATOM   2877 C  CB  . PHE A  1  360 ? -8.225  4.133    -4.705  1.00 98.51 360 A  1 
ATOM   2878 C  CG  . PHE A  1  360 ? -7.510  5.452    -4.461  1.00 98.53 360 A  1 
ATOM   2879 C  CD1 . PHE A  1  360 ? -6.724  5.615    -3.309  1.00 97.21 360 A  1 
ATOM   2880 C  CD2 . PHE A  1  360 ? -7.651  6.523    -5.362  1.00 97.25 360 A  1 
ATOM   2881 C  CE1 . PHE A  1  360 ? -6.095  6.840    -3.041  1.00 97.22 360 A  1 
ATOM   2882 C  CE2 . PHE A  1  360 ? -7.023  7.749    -5.099  1.00 97.04 360 A  1 
ATOM   2883 C  CZ  . PHE A  1  360 ? -6.248  7.916    -3.939  1.00 97.93 360 A  1 
ATOM   2884 N  N   . GLU A  1  361 ? -7.591  0.898    -4.637  1.00 98.38 361 A  1 
ATOM   2885 C  CA  . GLU A  1  361 ? -8.213  -0.373   -4.278  1.00 98.12 361 A  1 
ATOM   2886 C  C   . GLU A  1  361 ? -8.795  -0.265   -2.869  1.00 98.29 361 A  1 
ATOM   2887 O  O   . GLU A  1  361 ? -8.098  0.059    -1.908  1.00 97.71 361 A  1 
ATOM   2888 C  CB  . GLU A  1  361 ? -7.198  -1.520   -4.362  1.00 97.57 361 A  1 
ATOM   2889 C  CG  . GLU A  1  361 ? -6.704  -1.776   -5.793  1.00 91.70 361 A  1 
ATOM   2890 C  CD  . GLU A  1  361 ? -5.702  -2.945   -5.895  1.00 85.26 361 A  1 
ATOM   2891 O  OE1 . GLU A  1  361 ? -5.101  -3.078   -6.983  1.00 77.59 361 A  1 
ATOM   2892 O  OE2 . GLU A  1  361 ? -5.530  -3.688   -4.913  1.00 78.57 361 A  1 
ATOM   2893 N  N   . LEU A  1  362 ? -10.082 -0.544   -2.757  1.00 97.96 362 A  1 
ATOM   2894 C  CA  . LEU A  1  362 ? -10.818 -0.507   -1.506  1.00 97.70 362 A  1 
ATOM   2895 C  C   . LEU A  1  362 ? -11.068 -1.929   -1.000  1.00 97.38 362 A  1 
ATOM   2896 O  O   . LEU A  1  362 ? -11.438 -2.814   -1.766  1.00 96.28 362 A  1 
ATOM   2897 C  CB  . LEU A  1  362 ? -12.147 0.235    -1.702  1.00 97.62 362 A  1 
ATOM   2898 C  CG  . LEU A  1  362 ? -12.013 1.725    -2.055  1.00 97.16 362 A  1 
ATOM   2899 C  CD1 . LEU A  1  362 ? -13.393 2.293    -2.385  1.00 96.05 362 A  1 
ATOM   2900 C  CD2 . LEU A  1  362 ? -11.425 2.533    -0.898  1.00 95.93 362 A  1 
ATOM   2901 N  N   . SER A  1  363 ? -10.924 -2.106   0.306   1.00 96.90 363 A  1 
ATOM   2902 C  CA  . SER A  1  363 ? -11.287 -3.347   0.973   1.00 96.25 363 A  1 
ATOM   2903 C  C   . SER A  1  363 ? -11.764 -3.047   2.387   1.00 95.91 363 A  1 
ATOM   2904 O  O   . SER A  1  363 ? -11.036 -2.458   3.185   1.00 93.03 363 A  1 
ATOM   2905 C  CB  . SER A  1  363 ? -10.091 -4.303   0.983   1.00 94.28 363 A  1 
ATOM   2906 O  OG  . SER A  1  363 ? -10.473 -5.558   1.504   1.00 85.65 363 A  1 
ATOM   2907 N  N   . ASN A  1  364 ? -12.986 -3.446   2.706   1.00 95.11 364 A  1 
ATOM   2908 C  CA  . ASN A  1  364 ? -13.546 -3.337   4.053   1.00 94.85 364 A  1 
ATOM   2909 C  C   . ASN A  1  364 ? -13.398 -1.943   4.705   1.00 95.23 364 A  1 
ATOM   2910 O  O   . ASN A  1  364 ? -13.014 -1.814   5.872   1.00 93.19 364 A  1 
ATOM   2911 C  CB  . ASN A  1  364 ? -12.985 -4.500   4.888   1.00 92.56 364 A  1 
ATOM   2912 C  CG  . ASN A  1  364 ? -13.788 -4.763   6.142   1.00 86.85 364 A  1 
ATOM   2913 O  OD1 . ASN A  1  364 ? -14.996 -4.657   6.197   1.00 79.42 364 A  1 
ATOM   2914 N  ND2 . ASN A  1  364 ? -13.128 -5.174   7.196   1.00 77.03 364 A  1 
ATOM   2915 N  N   . GLY A  1  365 ? -13.700 -0.906   3.943   1.00 95.70 365 A  1 
ATOM   2916 C  CA  . GLY A  1  365 ? -13.709 0.481    4.407   1.00 96.06 365 A  1 
ATOM   2917 C  C   . GLY A  1  365 ? -12.352 1.180    4.442   1.00 96.68 365 A  1 
ATOM   2918 O  O   . GLY A  1  365 ? -12.288 2.343    4.836   1.00 95.30 365 A  1 
ATOM   2919 N  N   . ILE A  1  366 ? -11.295 0.513    4.026   1.00 97.19 366 A  1 
ATOM   2920 C  CA  . ILE A  1  366 ? -9.962  1.114    3.915   1.00 97.29 366 A  1 
ATOM   2921 C  C   . ILE A  1  366 ? -9.456  1.059    2.477   1.00 97.66 366 A  1 
ATOM   2922 O  O   . ILE A  1  366 ? -9.925  0.261    1.667   1.00 97.05 366 A  1 
ATOM   2923 C  CB  . ILE A  1  366 ? -8.955  0.480    4.907   1.00 96.30 366 A  1 
ATOM   2924 C  CG1 . ILE A  1  366 ? -8.640  -0.992   4.569   1.00 90.71 366 A  1 
ATOM   2925 C  CG2 . ILE A  1  366 ? -9.467  0.622    6.357   1.00 88.94 366 A  1 
ATOM   2926 C  CD1 . ILE A  1  366 ? -7.461  -1.570   5.356   1.00 87.61 366 A  1 
ATOM   2927 N  N   . VAL A  1  367 ? -8.472  1.878    2.179   1.00 97.89 367 A  1 
ATOM   2928 C  CA  . VAL A  1  367 ? -7.663  1.711    0.973   1.00 98.06 367 A  1 
ATOM   2929 C  C   . VAL A  1  367 ? -6.642  0.605    1.241   1.00 97.98 367 A  1 
ATOM   2930 O  O   . VAL A  1  367 ? -5.828  0.707    2.154   1.00 97.30 367 A  1 
ATOM   2931 C  CB  . VAL A  1  367 ? -6.991  3.019    0.543   1.00 97.89 367 A  1 
ATOM   2932 C  CG1 . VAL A  1  367 ? -6.092  2.813    -0.674  1.00 96.29 367 A  1 
ATOM   2933 C  CG2 . VAL A  1  367 ? -8.032  4.066    0.168   1.00 96.35 367 A  1 
ATOM   2934 N  N   . LYS A  1  368 ? -6.717  -0.448   0.459   1.00 97.91 368 A  1 
ATOM   2935 C  CA  . LYS A  1  368 ? -5.763  -1.560   0.499   1.00 97.68 368 A  1 
ATOM   2936 C  C   . LYS A  1  368 ? -4.439  -1.154   -0.147  1.00 97.83 368 A  1 
ATOM   2937 O  O   . LYS A  1  368 ? -3.389  -1.395   0.424   1.00 97.13 368 A  1 
ATOM   2938 C  CB  . LYS A  1  368 ? -6.406  -2.748   -0.217  1.00 96.42 368 A  1 
ATOM   2939 C  CG  . LYS A  1  368 ? -5.528  -4.012   -0.210  1.00 88.21 368 A  1 
ATOM   2940 C  CD  . LYS A  1  368 ? -6.227  -5.079   -1.042  1.00 81.73 368 A  1 
ATOM   2941 C  CE  . LYS A  1  368 ? -5.391  -6.334   -1.233  1.00 71.94 368 A  1 
ATOM   2942 N  NZ  . LYS A  1  368 ? -6.076  -7.236   -2.188  1.00 62.78 368 A  1 
ATOM   2943 N  N   . ASP A  1  369 ? -4.529  -0.526   -1.300  1.00 98.02 369 A  1 
ATOM   2944 C  CA  . ASP A  1  369 ? -3.394  0.061    -2.015  1.00 98.26 369 A  1 
ATOM   2945 C  C   . ASP A  1  369 ? -3.896  1.137    -2.990  1.00 98.37 369 A  1 
ATOM   2946 O  O   . ASP A  1  369 ? -5.099  1.251    -3.241  1.00 98.06 369 A  1 
ATOM   2947 C  CB  . ASP A  1  369 ? -2.613  -1.045   -2.758  1.00 98.07 369 A  1 
ATOM   2948 C  CG  . ASP A  1  369 ? -1.167  -0.651   -3.080  1.00 98.03 369 A  1 
ATOM   2949 O  OD1 . ASP A  1  369 ? -0.749  0.468    -2.728  1.00 96.70 369 A  1 
ATOM   2950 O  OD2 . ASP A  1  369 ? -0.445  -1.490   -3.653  1.00 96.67 369 A  1 
ATOM   2951 N  N   . TYR A  1  370 ? -2.988  1.910    -3.552  1.00 98.53 370 A  1 
ATOM   2952 C  CA  . TYR A  1  370 ? -3.266  2.660    -4.763  1.00 98.59 370 A  1 
ATOM   2953 C  C   . TYR A  1  370 ? -2.091  2.567    -5.730  1.00 98.64 370 A  1 
ATOM   2954 O  O   . TYR A  1  370 ? -0.933  2.414    -5.330  1.00 98.36 370 A  1 
ATOM   2955 C  CB  . TYR A  1  370 ? -3.672  4.114    -4.460  1.00 98.44 370 A  1 
ATOM   2956 C  CG  . TYR A  1  370 ? -2.553  5.025    -3.990  1.00 98.43 370 A  1 
ATOM   2957 C  CD1 . TYR A  1  370 ? -2.519  5.465    -2.647  1.00 96.93 370 A  1 
ATOM   2958 C  CD2 . TYR A  1  370 ? -1.574  5.492    -4.887  1.00 96.67 370 A  1 
ATOM   2959 C  CE1 . TYR A  1  370 ? -1.519  6.351    -2.208  1.00 96.78 370 A  1 
ATOM   2960 C  CE2 . TYR A  1  370 ? -0.560  6.361    -4.458  1.00 96.06 370 A  1 
ATOM   2961 C  CZ  . TYR A  1  370 ? -0.535  6.793    -3.119  1.00 97.48 370 A  1 
ATOM   2962 O  OH  . TYR A  1  370 ? 0.448   7.655    -2.702  1.00 96.26 370 A  1 
ATOM   2963 N  N   . THR A  1  371 ? -2.393  2.692    -6.997  1.00 98.53 371 A  1 
ATOM   2964 C  CA  . THR A  1  371 ? -1.404  2.783    -8.065  1.00 98.46 371 A  1 
ATOM   2965 C  C   . THR A  1  371 ? -1.475  4.162    -8.705  1.00 98.46 371 A  1 
ATOM   2966 O  O   . THR A  1  371 ? -2.534  4.567    -9.184  1.00 98.18 371 A  1 
ATOM   2967 C  CB  . THR A  1  371 ? -1.627  1.681    -9.113  1.00 98.31 371 A  1 
ATOM   2968 O  OG1 . THR A  1  371 ? -1.662  0.411    -8.496  1.00 96.24 371 A  1 
ATOM   2969 C  CG2 . THR A  1  371 ? -0.498  1.640    -10.139 1.00 96.42 371 A  1 
ATOM   2970 N  N   . GLN A  1  372 ? -0.356  4.867    -8.715  1.00 98.57 372 A  1 
ATOM   2971 C  CA  . GLN A  1  372 ? -0.198  6.114    -9.446  1.00 98.50 372 A  1 
ATOM   2972 C  C   . GLN A  1  372 ? 0.298   5.819    -10.861 1.00 98.53 372 A  1 
ATOM   2973 O  O   . GLN A  1  372 ? 1.317   5.152    -11.045 1.00 98.15 372 A  1 
ATOM   2974 C  CB  . GLN A  1  372 ? 0.785   7.024    -8.681  1.00 98.36 372 A  1 
ATOM   2975 C  CG  . GLN A  1  372 ? 0.939   8.412    -9.328  1.00 97.40 372 A  1 
ATOM   2976 C  CD  . GLN A  1  372 ? -0.358  9.201    -9.345  1.00 97.72 372 A  1 
ATOM   2977 O  OE1 . GLN A  1  372 ? -1.116  9.230    -8.388  1.00 94.09 372 A  1 
ATOM   2978 N  NE2 . GLN A  1  372 ? -0.678  9.858    -10.440 1.00 93.40 372 A  1 
ATOM   2979 N  N   . TYR A  1  373 ? -0.413  6.329    -11.836 1.00 98.56 373 A  1 
ATOM   2980 C  CA  . TYR A  1  373 ? -0.031  6.279    -13.243 1.00 98.47 373 A  1 
ATOM   2981 C  C   . TYR A  1  373 ? 0.380   7.669    -13.721 1.00 98.32 373 A  1 
ATOM   2982 O  O   . TYR A  1  373 ? -0.160  8.673    -13.253 1.00 97.76 373 A  1 
ATOM   2983 C  CB  . TYR A  1  373 ? -1.183  5.744    -14.094 1.00 98.40 373 A  1 
ATOM   2984 C  CG  . TYR A  1  373 ? -1.562  4.311    -13.796 1.00 98.40 373 A  1 
ATOM   2985 C  CD1 . TYR A  1  373 ? -0.983  3.254    -14.529 1.00 96.95 373 A  1 
ATOM   2986 C  CD2 . TYR A  1  373 ? -2.497  4.015    -12.785 1.00 96.94 373 A  1 
ATOM   2987 C  CE1 . TYR A  1  373 ? -1.331  1.922    -14.265 1.00 96.86 373 A  1 
ATOM   2988 C  CE2 . TYR A  1  373 ? -2.852  2.685    -12.505 1.00 96.81 373 A  1 
ATOM   2989 C  CZ  . TYR A  1  373 ? -2.268  1.641    -13.250 1.00 97.72 373 A  1 
ATOM   2990 O  OH  . TYR A  1  373 ? -2.599  0.341    -12.969 1.00 96.88 373 A  1 
ATOM   2991 N  N   . TYR A  1  374 ? 1.297   7.712    -14.674 1.00 98.39 374 A  1 
ATOM   2992 C  CA  . TYR A  1  374 ? 1.735   8.949    -15.304 1.00 98.36 374 A  1 
ATOM   2993 C  C   . TYR A  1  374 ? 2.152   8.718    -16.761 1.00 98.39 374 A  1 
ATOM   2994 O  O   . TYR A  1  374 ? 2.379   7.586    -17.191 1.00 97.79 374 A  1 
ATOM   2995 C  CB  . TYR A  1  374 ? 2.884   9.573    -14.489 1.00 97.79 374 A  1 
ATOM   2996 C  CG  . TYR A  1  374 ? 4.266   9.032    -14.794 1.00 97.55 374 A  1 
ATOM   2997 C  CD1 . TYR A  1  374 ? 4.603   7.692    -14.523 1.00 96.48 374 A  1 
ATOM   2998 C  CD2 . TYR A  1  374 ? 5.241   9.877    -15.362 1.00 96.51 374 A  1 
ATOM   2999 C  CE1 . TYR A  1  374 ? 5.877   7.196    -14.821 1.00 95.64 374 A  1 
ATOM   3000 C  CE2 . TYR A  1  374 ? 6.522   9.403    -15.656 1.00 95.37 374 A  1 
ATOM   3001 C  CZ  . TYR A  1  374 ? 6.848   8.056    -15.387 1.00 95.42 374 A  1 
ATOM   3002 O  OH  . TYR A  1  374 ? 8.099   7.587    -15.679 1.00 93.69 374 A  1 
ATOM   3003 N  N   . ALA A  1  375 ? 2.274   9.803    -17.512 1.00 98.13 375 A  1 
ATOM   3004 C  CA  . ALA A  1  375 ? 2.929   9.826    -18.812 1.00 98.05 375 A  1 
ATOM   3005 C  C   . ALA A  1  375 ? 3.959   10.951   -18.851 1.00 97.73 375 A  1 
ATOM   3006 O  O   . ALA A  1  375 ? 3.694   12.058   -18.391 1.00 96.82 375 A  1 
ATOM   3007 C  CB  . ALA A  1  375 ? 1.877   9.973    -19.912 1.00 97.81 375 A  1 
ATOM   3008 N  N   . ASP A  1  376 ? 5.139   10.672   -19.408 1.00 97.05 376 A  1 
ATOM   3009 C  CA  . ASP A  1  376 ? 6.215   11.651   -19.494 1.00 96.46 376 A  1 
ATOM   3010 C  C   . ASP A  1  376 ? 6.080   12.507   -20.762 1.00 96.39 376 A  1 
ATOM   3011 O  O   . ASP A  1  376 ? 6.059   11.983   -21.883 1.00 94.86 376 A  1 
ATOM   3012 C  CB  . ASP A  1  376 ? 7.564   10.936   -19.415 1.00 95.19 376 A  1 
ATOM   3013 C  CG  . ASP A  1  376 ? 8.737   11.874   -19.149 1.00 93.01 376 A  1 
ATOM   3014 O  OD1 . ASP A  1  376 ? 8.587   13.088   -19.382 1.00 88.79 376 A  1 
ATOM   3015 O  OD2 . ASP A  1  376 ? 9.786   11.357   -18.716 1.00 87.23 376 A  1 
ATOM   3016 N  N   . LEU A  1  377 ? 5.972   13.825   -20.588 1.00 95.97 377 A  1 
ATOM   3017 C  CA  . LEU A  1  377 ? 5.856   14.799   -21.671 1.00 95.44 377 A  1 
ATOM   3018 C  C   . LEU A  1  377 ? 7.210   15.337   -22.143 1.00 94.42 377 A  1 
ATOM   3019 O  O   . LEU A  1  377 ? 7.259   15.955   -23.209 1.00 92.35 377 A  1 
ATOM   3020 C  CB  . LEU A  1  377 ? 4.949   15.960   -21.241 1.00 95.28 377 A  1 
ATOM   3021 C  CG  . LEU A  1  377 ? 3.484   15.595   -20.941 1.00 94.63 377 A  1 
ATOM   3022 C  CD1 . LEU A  1  377 ? 2.724   16.880   -20.611 1.00 93.83 377 A  1 
ATOM   3023 C  CD2 . LEU A  1  377 ? 2.791   14.918   -22.121 1.00 93.46 377 A  1 
ATOM   3024 N  N   . LEU A  1  378 ? 8.293   15.107   -21.404 1.00 94.07 378 A  1 
ATOM   3025 C  CA  . LEU A  1  378 ? 9.597   15.736   -21.643 1.00 93.00 378 A  1 
ATOM   3026 C  C   . LEU A  1  378 ? 10.069  15.581   -23.089 1.00 92.05 378 A  1 
ATOM   3027 O  O   . LEU A  1  378 ? 10.560  16.531   -23.702 1.00 90.10 378 A  1 
ATOM   3028 C  CB  . LEU A  1  378 ? 10.628  15.109   -20.686 1.00 92.21 378 A  1 
ATOM   3029 C  CG  . LEU A  1  378 ? 12.060  15.653   -20.860 1.00 91.01 378 A  1 
ATOM   3030 C  CD1 . LEU A  1  378 ? 12.159  17.135   -20.503 1.00 88.45 378 A  1 
ATOM   3031 C  CD2 . LEU A  1  378 ? 13.027  14.871   -19.974 1.00 87.97 378 A  1 
ATOM   3032 N  N   . MET A  1  379 ? 9.902   14.392   -23.653 1.00 91.18 379 A  1 
ATOM   3033 C  CA  . MET A  1  379 ? 10.393  14.033   -24.981 1.00 89.75 379 A  1 
ATOM   3034 C  C   . MET A  1  379 ? 9.468   14.457   -26.135 1.00 90.15 379 A  1 
ATOM   3035 O  O   . MET A  1  379 ? 9.723   14.065   -27.270 1.00 86.70 379 A  1 
ATOM   3036 C  CB  . MET A  1  379 ? 10.644  12.521   -25.016 1.00 87.62 379 A  1 
ATOM   3037 C  CG  . MET A  1  379 ? 11.750  12.073   -24.048 1.00 82.02 379 A  1 
ATOM   3038 S  SD  . MET A  1  379 ? 13.377  12.846   -24.298 1.00 74.49 379 A  1 
ATOM   3039 C  CE  . MET A  1  379 ? 13.721  12.380   -26.008 1.00 65.12 379 A  1 
ATOM   3040 N  N   . ASN A  1  380 ? 8.405   15.203   -25.841 1.00 91.46 380 A  1 
ATOM   3041 C  CA  . ASN A  1  380 ? 7.357   15.527   -26.807 1.00 91.89 380 A  1 
ATOM   3042 C  C   . ASN A  1  380 ? 6.902   14.289   -27.619 1.00 91.74 380 A  1 
ATOM   3043 O  O   . ASN A  1  380 ? 7.075   14.226   -28.842 1.00 89.98 380 A  1 
ATOM   3044 C  CB  . ASN A  1  380 ? 7.806   16.721   -27.672 1.00 91.07 380 A  1 
ATOM   3045 C  CG  . ASN A  1  380 ? 6.698   17.208   -28.587 1.00 90.49 380 A  1 
ATOM   3046 O  OD1 . ASN A  1  380 ? 5.520   16.934   -28.403 1.00 87.53 380 A  1 
ATOM   3047 N  ND2 . ASN A  1  380 ? 7.040   17.957   -29.612 1.00 86.81 380 A  1 
ATOM   3048 N  N   . PRO A  1  381 ? 6.390   13.256   -26.954 1.00 93.34 381 A  1 
ATOM   3049 C  CA  . PRO A  1  381 ? 6.128   11.975   -27.595 1.00 93.04 381 A  1 
ATOM   3050 C  C   . PRO A  1  381 ? 4.980   12.073   -28.600 1.00 93.41 381 A  1 
ATOM   3051 O  O   . PRO A  1  381 ? 3.956   12.723   -28.371 1.00 91.45 381 A  1 
ATOM   3052 C  CB  . PRO A  1  381 ? 5.823   11.013   -26.444 1.00 91.67 381 A  1 
ATOM   3053 C  CG  . PRO A  1  381 ? 5.235   11.928   -25.377 1.00 89.91 381 A  1 
ATOM   3054 C  CD  . PRO A  1  381 ? 6.033   13.220   -25.550 1.00 92.50 381 A  1 
ATOM   3055 N  N   . SER A  1  382 ? 5.113   11.340   -29.695 1.00 94.26 382 A  1 
ATOM   3056 C  CA  . SER A  1  382 ? 4.040   11.222   -30.698 1.00 94.17 382 A  1 
ATOM   3057 C  C   . SER A  1  382 ? 2.887   10.318   -30.255 1.00 94.91 382 A  1 
ATOM   3058 O  O   . SER A  1  382 ? 1.797   10.361   -30.823 1.00 93.04 382 A  1 
ATOM   3059 C  CB  . SER A  1  382 ? 4.625   10.699   -32.008 1.00 92.72 382 A  1 
ATOM   3060 O  OG  . SER A  1  382 ? 5.253   9.452    -31.808 1.00 81.66 382 A  1 
ATOM   3061 N  N   . VAL A  1  383 ? 3.154   9.478    -29.264 1.00 95.25 383 A  1 
ATOM   3062 C  CA  . VAL A  1  383 ? 2.182   8.623    -28.587 1.00 95.17 383 A  1 
ATOM   3063 C  C   . VAL A  1  383 ? 2.527   8.625    -27.108 1.00 95.41 383 A  1 
ATOM   3064 O  O   . VAL A  1  383 ? 3.668   8.318    -26.756 1.00 93.66 383 A  1 
ATOM   3065 C  CB  . VAL A  1  383 ? 2.200   7.180    -29.133 1.00 93.62 383 A  1 
ATOM   3066 C  CG1 . VAL A  1  383 ? 1.193   6.287    -28.407 1.00 84.88 383 A  1 
ATOM   3067 C  CG2 . VAL A  1  383 ? 1.858   7.127    -30.627 1.00 85.29 383 A  1 
ATOM   3068 N  N   . LEU A  1  384 ? 1.562   8.937    -26.255 1.00 95.61 384 A  1 
ATOM   3069 C  CA  . LEU A  1  384 ? 1.782   8.891    -24.817 1.00 96.17 384 A  1 
ATOM   3070 C  C   . LEU A  1  384 ? 1.921   7.451    -24.335 1.00 96.73 384 A  1 
ATOM   3071 O  O   . LEU A  1  384 ? 1.085   6.595    -24.622 1.00 95.28 384 A  1 
ATOM   3072 C  CB  . LEU A  1  384 ? 0.648   9.600    -24.061 1.00 94.23 384 A  1 
ATOM   3073 C  CG  . LEU A  1  384 ? 0.716   11.129   -24.104 1.00 90.35 384 A  1 
ATOM   3074 C  CD1 . LEU A  1  384 ? -0.439  11.689   -23.276 1.00 89.61 384 A  1 
ATOM   3075 C  CD2 . LEU A  1  384 ? 2.008   11.680   -23.517 1.00 89.57 384 A  1 
ATOM   3076 N  N   . LYS A  1  385 ? 2.972   7.209    -23.558 1.00 97.09 385 A  1 
ATOM   3077 C  CA  . LYS A  1  385 ? 3.162   5.958    -22.838 1.00 96.89 385 A  1 
ATOM   3078 C  C   . LYS A  1  385 ? 2.816   6.166    -21.376 1.00 97.23 385 A  1 
ATOM   3079 O  O   . LYS A  1  385 ? 3.632   6.658    -20.603 1.00 96.50 385 A  1 
ATOM   3080 C  CB  . LYS A  1  385 ? 4.598   5.449    -23.005 1.00 95.32 385 A  1 
ATOM   3081 C  CG  . LYS A  1  385 ? 4.805   4.800    -24.371 1.00 81.66 385 A  1 
ATOM   3082 C  CD  . LYS A  1  385 ? 6.209   4.186    -24.415 1.00 77.58 385 A  1 
ATOM   3083 C  CE  . LYS A  1  385 ? 6.418   3.435    -25.728 1.00 64.69 385 A  1 
ATOM   3084 N  NZ  . LYS A  1  385 ? 7.761   2.812    -25.756 1.00 55.02 385 A  1 
ATOM   3085 N  N   . TRP A  1  386 ? 1.624   5.751    -21.014 1.00 97.74 386 A  1 
ATOM   3086 C  CA  . TRP A  1  386 ? 1.211   5.673    -19.623 1.00 97.91 386 A  1 
ATOM   3087 C  C   . TRP A  1  386 ? 1.919   4.507    -18.937 1.00 97.85 386 A  1 
ATOM   3088 O  O   . TRP A  1  386 ? 1.962   3.398    -19.465 1.00 96.73 386 A  1 
ATOM   3089 C  CB  . TRP A  1  386 ? -0.306  5.535    -19.551 1.00 97.76 386 A  1 
ATOM   3090 C  CG  . TRP A  1  386 ? -1.018  6.738    -20.091 1.00 97.85 386 A  1 
ATOM   3091 C  CD1 . TRP A  1  386 ? -1.469  6.889    -21.362 1.00 97.13 386 A  1 
ATOM   3092 C  CD2 . TRP A  1  386 ? -1.292  7.988    -19.409 1.00 97.87 386 A  1 
ATOM   3093 N  NE1 . TRP A  1  386 ? -2.012  8.153    -21.513 1.00 97.28 386 A  1 
ATOM   3094 C  CE2 . TRP A  1  386 ? -1.915  8.868    -20.334 1.00 97.61 386 A  1 
ATOM   3095 C  CE3 . TRP A  1  386 ? -1.057  8.468    -18.099 1.00 97.70 386 A  1 
ATOM   3096 C  CZ2 . TRP A  1  386 ? -2.278  10.183   -19.988 1.00 97.34 386 A  1 
ATOM   3097 C  CZ3 . TRP A  1  386 ? -1.437  9.782    -17.746 1.00 97.11 386 A  1 
ATOM   3098 C  CH2 . TRP A  1  386 ? -2.031  10.627   -18.687 1.00 97.07 386 A  1 
ATOM   3099 N  N   . GLN A  1  387 ? 2.482   4.790    -17.773 1.00 98.12 387 A  1 
ATOM   3100 C  CA  . GLN A  1  387 ? 3.266   3.847    -16.984 1.00 97.80 387 A  1 
ATOM   3101 C  C   . GLN A  1  387 ? 2.825   3.931    -15.523 1.00 98.23 387 A  1 
ATOM   3102 O  O   . GLN A  1  387 ? 2.252   4.928    -15.098 1.00 97.65 387 A  1 
ATOM   3103 C  CB  . GLN A  1  387 ? 4.765   4.183    -17.108 1.00 96.14 387 A  1 
ATOM   3104 C  CG  . GLN A  1  387 ? 5.294   4.216    -18.552 1.00 88.86 387 A  1 
ATOM   3105 C  CD  . GLN A  1  387 ? 6.156   3.028    -18.982 1.00 84.83 387 A  1 
ATOM   3106 O  OE1 . GLN A  1  387 ? 6.681   2.267    -18.210 1.00 74.94 387 A  1 
ATOM   3107 N  NE2 . GLN A  1  387 ? 6.339   2.833    -20.267 1.00 70.97 387 A  1 
ATOM   3108 N  N   . VAL A  1  388 ? 3.128   2.896    -14.770 1.00 98.19 388 A  1 
ATOM   3109 C  CA  . VAL A  1  388 ? 3.032   2.978    -13.311 1.00 98.25 388 A  1 
ATOM   3110 C  C   . VAL A  1  388 ? 4.189   3.829    -12.809 1.00 98.15 388 A  1 
ATOM   3111 O  O   . VAL A  1  388 ? 5.350   3.511    -13.082 1.00 97.53 388 A  1 
ATOM   3112 C  CB  . VAL A  1  388 ? 3.047   1.581    -12.679 1.00 98.02 388 A  1 
ATOM   3113 C  CG1 . VAL A  1  388 ? 3.051   1.640    -11.148 1.00 96.56 388 A  1 
ATOM   3114 C  CG2 . VAL A  1  388 ? 1.825   0.771    -13.111 1.00 96.53 388 A  1 
ATOM   3115 N  N   . GLU A  1  389 ? 3.900   4.896    -12.104 1.00 98.20 389 A  1 
ATOM   3116 C  CA  . GLU A  1  389 ? 4.914   5.672    -11.395 1.00 98.06 389 A  1 
ATOM   3117 C  C   . GLU A  1  389 ? 5.361   4.917    -10.147 1.00 97.97 389 A  1 
ATOM   3118 O  O   . GLU A  1  389 ? 6.546   4.646    -9.961  1.00 97.07 389 A  1 
ATOM   3119 C  CB  . GLU A  1  389 ? 4.370   7.064    -11.044 1.00 97.69 389 A  1 
ATOM   3120 C  CG  . GLU A  1  389 ? 5.490   7.959    -10.502 1.00 96.81 389 A  1 
ATOM   3121 C  CD  . GLU A  1  389 ? 4.987   9.286    -9.934  1.00 96.61 389 A  1 
ATOM   3122 O  OE1 . GLU A  1  389 ? 5.788   9.941    -9.232  1.00 93.60 389 A  1 
ATOM   3123 O  OE2 . GLU A  1  389 ? 3.813   9.637    -10.157 1.00 94.41 389 A  1 
ATOM   3124 N  N   . TYR A  1  390 ? 4.385   4.536    -9.319  1.00 98.20 390 A  1 
ATOM   3125 C  CA  . TYR A  1  390 ? 4.598   3.740    -8.122  1.00 98.26 390 A  1 
ATOM   3126 C  C   . TYR A  1  390 ? 3.278   3.159    -7.597  1.00 98.32 390 A  1 
ATOM   3127 O  O   . TYR A  1  390 ? 2.191   3.632    -7.926  1.00 98.15 390 A  1 
ATOM   3128 C  CB  . TYR A  1  390 ? 5.282   4.592    -7.038  1.00 97.87 390 A  1 
ATOM   3129 C  CG  . TYR A  1  390 ? 4.417   5.676    -6.423  1.00 97.94 390 A  1 
ATOM   3130 C  CD1 . TYR A  1  390 ? 4.261   6.937    -7.043  1.00 97.25 390 A  1 
ATOM   3131 C  CD2 . TYR A  1  390 ? 3.772   5.435    -5.198  1.00 97.37 390 A  1 
ATOM   3132 C  CE1 . TYR A  1  390 ? 3.476   7.932    -6.447  1.00 96.93 390 A  1 
ATOM   3133 C  CE2 . TYR A  1  390 ? 2.987   6.420    -4.592  1.00 96.90 390 A  1 
ATOM   3134 C  CZ  . TYR A  1  390 ? 2.834   7.670    -5.217  1.00 97.31 390 A  1 
ATOM   3135 O  OH  . TYR A  1  390 ? 2.068   8.622    -4.604  1.00 96.57 390 A  1 
ATOM   3136 N  N   . LYS A  1  391 ? 3.399   2.152    -6.746  1.00 98.34 391 A  1 
ATOM   3137 C  CA  . LYS A  1  391 ? 2.334   1.721    -5.844  1.00 98.33 391 A  1 
ATOM   3138 C  C   . LYS A  1  391 ? 2.658   2.183    -4.424  1.00 98.34 391 A  1 
ATOM   3139 O  O   . LYS A  1  391 ? 3.826   2.179    -4.044  1.00 97.82 391 A  1 
ATOM   3140 C  CB  . LYS A  1  391 ? 2.175   0.202    -5.877  1.00 97.89 391 A  1 
ATOM   3141 C  CG  . LYS A  1  391 ? 1.710   -0.315   -7.242  1.00 91.60 391 A  1 
ATOM   3142 C  CD  . LYS A  1  391 ? 1.394   -1.793   -7.117  1.00 91.79 391 A  1 
ATOM   3143 C  CE  . LYS A  1  391 ? 0.725   -2.296   -8.389  1.00 84.18 391 A  1 
ATOM   3144 N  NZ  . LYS A  1  391 ? 0.111   -3.627   -8.146  1.00 77.06 391 A  1 
ATOM   3145 N  N   . PHE A  1  392 ? 1.644   2.536    -3.639  1.00 98.47 392 A  1 
ATOM   3146 C  CA  . PHE A  1  392 ? 1.873   2.975    -2.258  1.00 98.42 392 A  1 
ATOM   3147 C  C   . PHE A  1  392 ? 2.548   1.878    -1.417  1.00 98.36 392 A  1 
ATOM   3148 O  O   . PHE A  1  392 ? 3.494   2.179    -0.693  1.00 97.75 392 A  1 
ATOM   3149 C  CB  . PHE A  1  392 ? 0.547   3.400    -1.626  1.00 98.32 392 A  1 
ATOM   3150 C  CG  . PHE A  1  392 ? 0.708   3.969    -0.230  1.00 98.33 392 A  1 
ATOM   3151 C  CD1 . PHE A  1  392 ? 0.715   3.122    0.887   1.00 97.58 392 A  1 
ATOM   3152 C  CD2 . PHE A  1  392 ? 0.876   5.355    -0.043  1.00 97.60 392 A  1 
ATOM   3153 C  CE1 . PHE A  1  392 ? 0.887   3.654    2.183   1.00 97.40 392 A  1 
ATOM   3154 C  CE2 . PHE A  1  392 ? 1.043   5.887    1.244   1.00 97.20 392 A  1 
ATOM   3155 C  CZ  . PHE A  1  392 ? 1.052   5.035    2.360   1.00 97.60 392 A  1 
ATOM   3156 N  N   . SER A  1  393 ? 2.097   0.638    -1.570  1.00 98.12 393 A  1 
ATOM   3157 C  CA  . SER A  1  393 ? 2.652   -0.524   -0.887  1.00 98.05 393 A  1 
ATOM   3158 C  C   . SER A  1  393 ? 4.155   -0.672   -1.106  1.00 97.89 393 A  1 
ATOM   3159 O  O   . SER A  1  393 ? 4.906   -0.799   -0.134  1.00 97.11 393 A  1 
ATOM   3160 C  CB  . SER A  1  393 ? 1.937   -1.791   -1.368  1.00 97.80 393 A  1 
ATOM   3161 O  OG  . SER A  1  393 ? 1.969   -1.910   -2.775  1.00 95.73 393 A  1 
ATOM   3162 N  N   . ASP A  1  394 ? 4.602   -0.562   -2.344  1.00 98.00 394 A  1 
ATOM   3163 C  CA  . ASP A  1  394 ? 6.012   -0.694   -2.706  1.00 97.61 394 A  1 
ATOM   3164 C  C   . ASP A  1  394 ? 6.819   0.542    -2.278  1.00 97.57 394 A  1 
ATOM   3165 O  O   . ASP A  1  394 ? 7.917   0.445    -1.740  1.00 96.52 394 A  1 
ATOM   3166 C  CB  . ASP A  1  394 ? 6.145   -0.884   -4.227  1.00 97.06 394 A  1 
ATOM   3167 C  CG  . ASP A  1  394 ? 5.446   -2.124   -4.794  1.00 90.36 394 A  1 
ATOM   3168 O  OD1 . ASP A  1  394 ? 5.251   -3.104   -4.047  1.00 86.43 394 A  1 
ATOM   3169 O  OD2 . ASP A  1  394 ? 5.105   -2.079   -5.997  1.00 85.54 394 A  1 
ATOM   3170 N  N   . ALA A  1  395 ? 6.254   1.721    -2.511  1.00 97.75 395 A  1 
ATOM   3171 C  CA  . ALA A  1  395 ? 6.943   2.983    -2.285  1.00 97.56 395 A  1 
ATOM   3172 C  C   . ALA A  1  395 ? 7.215   3.287    -0.809  1.00 97.39 395 A  1 
ATOM   3173 O  O   . ALA A  1  395 ? 8.222   3.928    -0.486  1.00 96.18 395 A  1 
ATOM   3174 C  CB  . ALA A  1  395 ? 6.100   4.090    -2.903  1.00 97.06 395 A  1 
ATOM   3175 N  N   . TYR A  1  396 ? 6.328   2.849    0.073   1.00 97.89 396 A  1 
ATOM   3176 C  CA  . TYR A  1  396 ? 6.371   3.142    1.500   1.00 97.61 396 A  1 
ATOM   3177 C  C   . TYR A  1  396 ? 6.406   1.889    2.382   1.00 97.43 396 A  1 
ATOM   3178 O  O   . TYR A  1  396 ? 6.213   1.987    3.590   1.00 95.44 396 A  1 
ATOM   3179 C  CB  . TYR A  1  396 ? 5.212   4.083    1.853   1.00 97.21 396 A  1 
ATOM   3180 C  CG  . TYR A  1  396 ? 5.258   5.398    1.109   1.00 97.25 396 A  1 
ATOM   3181 C  CD1 . TYR A  1  396 ? 6.257   6.354    1.403   1.00 95.93 396 A  1 
ATOM   3182 C  CD2 . TYR A  1  396 ? 4.310   5.695    0.106   1.00 96.16 396 A  1 
ATOM   3183 C  CE1 . TYR A  1  396 ? 6.311   7.573    0.718   1.00 95.60 396 A  1 
ATOM   3184 C  CE2 . TYR A  1  396 ? 4.349   6.919    -0.587  1.00 95.55 396 A  1 
ATOM   3185 C  CZ  . TYR A  1  396 ? 5.355   7.854    -0.280  1.00 96.13 396 A  1 
ATOM   3186 O  OH  . TYR A  1  396 ? 5.402   9.046    -0.946  1.00 94.88 396 A  1 
ATOM   3187 N  N   . SER A  1  397 ? 6.652   0.725    1.780   1.00 97.53 397 A  1 
ATOM   3188 C  CA  . SER A  1  397 ? 6.729   -0.562   2.481   1.00 97.20 397 A  1 
ATOM   3189 C  C   . SER A  1  397 ? 5.525   -0.807   3.396   1.00 97.49 397 A  1 
ATOM   3190 O  O   . SER A  1  397 ? 5.662   -1.131   4.576   1.00 95.72 397 A  1 
ATOM   3191 C  CB  . SER A  1  397 ? 8.063   -0.695   3.229   1.00 96.28 397 A  1 
ATOM   3192 O  OG  . SER A  1  397 ? 9.138   -0.572   2.328   1.00 85.09 397 A  1 
ATOM   3193 N  N   . ALA A  1  398 ? 4.329   -0.598   2.849   1.00 97.12 398 A  1 
ATOM   3194 C  CA  . ALA A  1  398 ? 3.082   -0.665   3.586   1.00 97.38 398 A  1 
ATOM   3195 C  C   . ALA A  1  398 ? 2.154   -1.733   3.006   1.00 97.34 398 A  1 
ATOM   3196 O  O   . ALA A  1  398 ? 2.112   -1.958   1.802   1.00 95.84 398 A  1 
ATOM   3197 C  CB  . ALA A  1  398 ? 2.436   0.719    3.577   1.00 96.64 398 A  1 
ATOM   3198 N  N   . SER A  1  399 ? 1.371   -2.360   3.860   1.00 97.49 399 A  1 
ATOM   3199 C  CA  . SER A  1  399 ? 0.393   -3.376   3.445   1.00 96.92 399 A  1 
ATOM   3200 C  C   . SER A  1  399 ? -1.004  -2.813   3.157   1.00 97.12 399 A  1 
ATOM   3201 O  O   . SER A  1  399 ? -1.898  -3.548   2.753   1.00 95.03 399 A  1 
ATOM   3202 C  CB  . SER A  1  399 ? 0.311   -4.471   4.504   1.00 95.15 399 A  1 
ATOM   3203 O  OG  . SER A  1  399 ? -0.032  -3.928   5.757   1.00 84.35 399 A  1 
ATOM   3204 N  N   . ASN A  1  400 ? -1.210  -1.543   3.424   1.00 97.45 400 A  1 
ATOM   3205 C  CA  . ASN A  1  400 ? -2.446  -0.806   3.190   1.00 97.56 400 A  1 
ATOM   3206 C  C   . ASN A  1  400 ? -2.160  0.701    3.202   1.00 97.85 400 A  1 
ATOM   3207 O  O   . ASN A  1  400 ? -1.032  1.127    3.458   1.00 97.10 400 A  1 
ATOM   3208 C  CB  . ASN A  1  400 ? -3.495  -1.224   4.242   1.00 96.70 400 A  1 
ATOM   3209 C  CG  . ASN A  1  400 ? -3.060  -1.017   5.677   1.00 96.15 400 A  1 
ATOM   3210 O  OD1 . ASN A  1  400 ? -2.448  -0.047   6.057   1.00 92.09 400 A  1 
ATOM   3211 N  ND2 . ASN A  1  400 ? -3.403  -1.940   6.551   1.00 90.37 400 A  1 
ATOM   3212 N  N   . VAL A  1  401 ? -3.180  1.504    2.969   1.00 97.88 401 A  1 
ATOM   3213 C  CA  . VAL A  1  401 ? -3.119  2.968    2.992   1.00 97.81 401 A  1 
ATOM   3214 C  C   . VAL A  1  401 ? -4.066  3.479    4.075   1.00 97.55 401 A  1 
ATOM   3215 O  O   . VAL A  1  401 ? -5.221  3.828    3.827   1.00 96.40 401 A  1 
ATOM   3216 C  CB  . VAL A  1  401 ? -3.431  3.576    1.615   1.00 97.65 401 A  1 
ATOM   3217 C  CG1 . VAL A  1  401 ? -3.099  5.064    1.601   1.00 96.28 401 A  1 
ATOM   3218 C  CG2 . VAL A  1  401 ? -2.640  2.898    0.494   1.00 96.25 401 A  1 
ATOM   3219 N  N   . THR A  1  402 ? -3.586  3.494    5.300   1.00 97.00 402 A  1 
ATOM   3220 C  CA  . THR A  1  402 ? -4.343  3.927    6.472   1.00 96.69 402 A  1 
ATOM   3221 C  C   . THR A  1  402 ? -3.630  5.070    7.173   1.00 96.68 402 A  1 
ATOM   3222 O  O   . THR A  1  402 ? -2.466  5.372    6.892   1.00 96.11 402 A  1 
ATOM   3223 C  CB  . THR A  1  402 ? -4.563  2.779    7.472   1.00 95.77 402 A  1 
ATOM   3224 O  OG1 . THR A  1  402 ? -3.332  2.332    7.972   1.00 91.61 402 A  1 
ATOM   3225 C  CG2 . THR A  1  402 ? -5.323  1.609    6.864   1.00 91.63 402 A  1 
ATOM   3226 N  N   . ARG A  1  403 ? -4.303  5.667    8.143   1.00 95.73 403 A  1 
ATOM   3227 C  CA  . ARG A  1  403 ? -3.711  6.705    8.982   1.00 95.03 403 A  1 
ATOM   3228 C  C   . ARG A  1  403 ? -2.342  6.302    9.537   1.00 95.45 403 A  1 
ATOM   3229 O  O   . ARG A  1  403 ? -1.419  7.108    9.534   1.00 94.34 403 A  1 
ATOM   3230 C  CB  . ARG A  1  403 ? -4.690  7.007    10.120  1.00 92.65 403 A  1 
ATOM   3231 C  CG  . ARG A  1  403 ? -4.254  8.207    10.954  1.00 84.73 403 A  1 
ATOM   3232 C  CD  . ARG A  1  403 ? -5.292  8.447    12.056  1.00 82.44 403 A  1 
ATOM   3233 N  NE  . ARG A  1  403 ? -5.215  9.803    12.600  1.00 77.49 403 A  1 
ATOM   3234 C  CZ  . ARG A  1  403 ? -6.223  10.488   13.088  1.00 72.97 403 A  1 
ATOM   3235 N  NH1 . ARG A  1  403 ? -7.407  9.966    13.252  1.00 66.15 403 A  1 
ATOM   3236 N  NH2 . ARG A  1  403 ? -6.084  11.727   13.399  1.00 65.58 403 A  1 
ATOM   3237 N  N   . GLU A  1  404 ? -2.212  5.073    9.985   1.00 93.64 404 A  1 
ATOM   3238 C  CA  . GLU A  1  404 ? -0.977  4.564    10.563  1.00 94.13 404 A  1 
ATOM   3239 C  C   . GLU A  1  404 ? 0.139   4.442    9.518   1.00 95.29 404 A  1 
ATOM   3240 O  O   . GLU A  1  404 ? 1.227   4.975    9.709   1.00 95.41 404 A  1 
ATOM   3241 C  CB  . GLU A  1  404 ? -1.300  3.221    11.238  1.00 93.56 404 A  1 
ATOM   3242 C  CG  . GLU A  1  404 ? -0.131  2.691    12.075  1.00 82.40 404 A  1 
ATOM   3243 C  CD  . GLU A  1  404 ? -0.520  1.436    12.868  1.00 73.72 404 A  1 
ATOM   3244 O  OE1 . GLU A  1  404 ? 0.302   1.018    13.717  1.00 67.31 404 A  1 
ATOM   3245 O  OE2 . GLU A  1  404 ? -1.633  0.897    12.653  1.00 69.55 404 A  1 
ATOM   3246 N  N   . THR A  1  405 ? -0.140  3.832    8.380   1.00 96.58 405 A  1 
ATOM   3247 C  CA  . THR A  1  405 ? 0.870   3.655    7.328   1.00 97.17 405 A  1 
ATOM   3248 C  C   . THR A  1  405 ? 1.254   4.975    6.651   1.00 97.38 405 A  1 
ATOM   3249 O  O   . THR A  1  405 ? 2.412   5.147    6.286   1.00 97.18 405 A  1 
ATOM   3250 C  CB  . THR A  1  405 ? 0.432   2.633    6.273   1.00 97.22 405 A  1 
ATOM   3251 O  OG1 . THR A  1  405 ? -0.782  3.007    5.681   1.00 93.88 405 A  1 
ATOM   3252 C  CG2 . THR A  1  405 ? 0.239   1.243    6.889   1.00 93.45 405 A  1 
ATOM   3253 N  N   . ILE A  1  406 ? 0.334   5.925    6.552   1.00 96.91 406 A  1 
ATOM   3254 C  CA  . ILE A  1  406 ? 0.644   7.272    6.055   1.00 97.06 406 A  1 
ATOM   3255 C  C   . ILE A  1  406 ? 1.522   8.028    7.059   1.00 96.60 406 A  1 
ATOM   3256 O  O   . ILE A  1  406 ? 2.458   8.706    6.658   1.00 96.31 406 A  1 
ATOM   3257 C  CB  . ILE A  1  406 ? -0.636  8.058    5.712   1.00 97.19 406 A  1 
ATOM   3258 C  CG1 . ILE A  1  406 ? -1.427  7.371    4.577   1.00 96.56 406 A  1 
ATOM   3259 C  CG2 . ILE A  1  406 ? -0.288  9.496    5.284   1.00 96.51 406 A  1 
ATOM   3260 C  CD1 . ILE A  1  406 ? -2.866  7.881    4.454   1.00 95.43 406 A  1 
ATOM   3261 N  N   . ASN A  1  407 ? 1.263   7.893    8.374   1.00 95.73 407 A  1 
ATOM   3262 C  CA  . ASN A  1  407 ? 2.154   8.477    9.384   1.00 95.29 407 A  1 
ATOM   3263 C  C   . ASN A  1  407 ? 3.559   7.872    9.310   1.00 95.45 407 A  1 
ATOM   3264 O  O   . ASN A  1  407 ? 4.534   8.627    9.315   1.00 94.82 407 A  1 
ATOM   3265 C  CB  . ASN A  1  407 ? 1.563   8.313    10.798  1.00 94.50 407 A  1 
ATOM   3266 C  CG  . ASN A  1  407 ? 0.630   9.450    11.162  1.00 93.17 407 A  1 
ATOM   3267 O  OD1 . ASN A  1  407 ? 1.001   10.450   11.750  1.00 85.42 407 A  1 
ATOM   3268 N  ND2 . ASN A  1  407 ? -0.632  9.340    10.826  1.00 84.46 407 A  1 
ATOM   3269 N  N   . ASN A  1  408 ? 3.672   6.566    9.142   1.00 95.62 408 A  1 
ATOM   3270 C  CA  . ASN A  1  408 ? 4.963   5.904    8.967   1.00 95.79 408 A  1 
ATOM   3271 C  C   . ASN A  1  408 ? 5.687   6.384    7.698   1.00 96.10 408 A  1 
ATOM   3272 O  O   . ASN A  1  408 ? 6.893   6.635    7.724   1.00 95.99 408 A  1 
ATOM   3273 C  CB  . ASN A  1  408 ? 4.750   4.381    8.936   1.00 95.48 408 A  1 
ATOM   3274 C  CG  . ASN A  1  408 ? 4.260   3.808    10.252  1.00 92.51 408 A  1 
ATOM   3275 O  OD1 . ASN A  1  408 ? 4.302   4.429    11.292  1.00 87.57 408 A  1 
ATOM   3276 N  ND2 . ASN A  1  408 ? 3.797   2.585    10.241  1.00 86.83 408 A  1 
ATOM   3277 N  N   . ALA A  1  409 ? 4.956   6.556    6.603   1.00 96.54 409 A  1 
ATOM   3278 C  CA  . ALA A  1  409 ? 5.505   7.107    5.375   1.00 96.72 409 A  1 
ATOM   3279 C  C   . ALA A  1  409 ? 5.999   8.551    5.565   1.00 96.57 409 A  1 
ATOM   3280 O  O   . ALA A  1  409 ? 7.121   8.878    5.182   1.00 96.03 409 A  1 
ATOM   3281 C  CB  . ALA A  1  409 ? 4.441   7.020    4.271   1.00 97.04 409 A  1 
ATOM   3282 N  N   . ALA A  1  410 ? 5.206   9.395    6.218   1.00 95.61 410 A  1 
ATOM   3283 C  CA  . ALA A  1  410 ? 5.567   10.774   6.511   1.00 94.79 410 A  1 
ATOM   3284 C  C   . ALA A  1  410 ? 6.794   10.868   7.451   1.00 94.11 410 A  1 
ATOM   3285 O  O   . ALA A  1  410 ? 7.667   11.712   7.230   1.00 93.10 410 A  1 
ATOM   3286 C  CB  . ALA A  1  410 ? 4.352   11.489   7.110   1.00 94.02 410 A  1 
ATOM   3287 N  N   . GLU A  1  411 ? 6.878   9.996    8.428   1.00 94.38 411 A  1 
ATOM   3288 C  CA  . GLU A  1  411 ? 8.036   9.879    9.321   1.00 93.63 411 A  1 
ATOM   3289 C  C   . GLU A  1  411 ? 9.305   9.516    8.535   1.00 93.97 411 A  1 
ATOM   3290 O  O   . GLU A  1  411 ? 10.331  10.171   8.666   1.00 93.42 411 A  1 
ATOM   3291 C  CB  . GLU A  1  411 ? 7.741   8.827    10.402  1.00 92.60 411 A  1 
ATOM   3292 C  CG  . GLU A  1  411 ? 8.744   8.818    11.571  1.00 86.08 411 A  1 
ATOM   3293 C  CD  . GLU A  1  411 ? 8.504   9.921    12.636  1.00 78.96 411 A  1 
ATOM   3294 O  OE1 . GLU A  1  411 ? 9.430   10.139   13.447  1.00 72.81 411 A  1 
ATOM   3295 O  OE2 . GLU A  1  411 ? 7.414   10.528   12.637  1.00 72.83 411 A  1 
ATOM   3296 N  N   . TRP A  1  412 ? 9.227   8.507    7.667   1.00 95.27 412 A  1 
ATOM   3297 C  CA  . TRP A  1  412 ? 10.337  8.100    6.809   1.00 95.93 412 A  1 
ATOM   3298 C  C   . TRP A  1  412 ? 10.805  9.228    5.882   1.00 96.15 412 A  1 
ATOM   3299 O  O   . TRP A  1  412 ? 12.008  9.488    5.768   1.00 95.32 412 A  1 
ATOM   3300 C  CB  . TRP A  1  412 ? 9.938   6.862    6.012   1.00 95.93 412 A  1 
ATOM   3301 C  CG  . TRP A  1  412 ? 10.980  6.383    5.051   1.00 95.92 412 A  1 
ATOM   3302 C  CD1 . TRP A  1  412 ? 12.148  5.810    5.391   1.00 95.00 412 A  1 
ATOM   3303 C  CD2 . TRP A  1  412 ? 10.958  6.441    3.588   1.00 96.13 412 A  1 
ATOM   3304 N  NE1 . TRP A  1  412 ? 12.855  5.487    4.236   1.00 94.55 412 A  1 
ATOM   3305 C  CE2 . TRP A  1  412 ? 12.155  5.856    3.114   1.00 95.52 412 A  1 
ATOM   3306 C  CE3 . TRP A  1  412 ? 10.025  6.921    2.640   1.00 95.19 412 A  1 
ATOM   3307 C  CZ2 . TRP A  1  412 ? 12.425  5.732    1.732   1.00 94.96 412 A  1 
ATOM   3308 C  CZ3 . TRP A  1  412 ? 10.297  6.794    1.269   1.00 94.46 412 A  1 
ATOM   3309 C  CH2 . TRP A  1  412 ? 11.483  6.205    0.823   1.00 94.27 412 A  1 
ATOM   3310 N  N   . VAL A  1  413 ? 9.865   9.959    5.281   1.00 95.72 413 A  1 
ATOM   3311 C  CA  . VAL A  1  413 ? 10.158  11.122   4.437   1.00 95.06 413 A  1 
ATOM   3312 C  C   . VAL A  1  413 ? 10.827  12.245   5.239   1.00 94.37 413 A  1 
ATOM   3313 O  O   . VAL A  1  413 ? 11.757  12.879   4.747   1.00 93.22 413 A  1 
ATOM   3314 C  CB  . VAL A  1  413 ? 8.872   11.626   3.758   1.00 94.53 413 A  1 
ATOM   3315 C  CG1 . VAL A  1  413 ? 9.059   12.974   3.048   1.00 92.54 413 A  1 
ATOM   3316 C  CG2 . VAL A  1  413 ? 8.391   10.627   2.709   1.00 93.24 413 A  1 
ATOM   3317 N  N   . ARG A  1  414 ? 10.382  12.490   6.456   1.00 93.32 414 A  1 
ATOM   3318 C  CA  . ARG A  1  414 ? 10.935  13.540   7.314   1.00 91.71 414 A  1 
ATOM   3319 C  C   . ARG A  1  414 ? 12.324  13.218   7.856   1.00 91.76 414 A  1 
ATOM   3320 O  O   . ARG A  1  414 ? 13.095  14.135   8.123   1.00 90.03 414 A  1 
ATOM   3321 C  CB  . ARG A  1  414 ? 9.993   13.783   8.495   1.00 88.93 414 A  1 
ATOM   3322 C  CG  . ARG A  1  414 ? 8.947   14.842   8.221   1.00 81.87 414 A  1 
ATOM   3323 C  CD  . ARG A  1  414 ? 7.863   14.952   9.307   1.00 80.69 414 A  1 
ATOM   3324 N  NE  . ARG A  1  414 ? 8.195   14.379   10.610  1.00 76.11 414 A  1 
ATOM   3325 C  CZ  . ARG A  1  414 ? 8.747   14.967   11.662  1.00 72.83 414 A  1 
ATOM   3326 N  NH1 . ARG A  1  414 ? 9.014   16.244   11.685  1.00 65.40 414 A  1 
ATOM   3327 N  NH2 . ARG A  1  414 ? 9.028   14.259   12.714  1.00 65.84 414 A  1 
ATOM   3328 N  N   . THR A  1  415 ? 12.619  11.946   8.089   1.00 92.90 415 A  1 
ATOM   3329 C  CA  . THR A  1  415 ? 13.780  11.531   8.888   1.00 93.03 415 A  1 
ATOM   3330 C  C   . THR A  1  415 ? 14.927  10.948   8.069   1.00 94.15 415 A  1 
ATOM   3331 O  O   . THR A  1  415 ? 16.039  10.842   8.586   1.00 93.27 415 A  1 
ATOM   3332 C  CB  . THR A  1  415 ? 13.379  10.550   9.988   1.00 91.54 415 A  1 
ATOM   3333 O  OG1 . THR A  1  415 ? 12.773  9.406    9.440   1.00 88.00 415 A  1 
ATOM   3334 C  CG2 . THR A  1  415 ? 12.418  11.175   10.997  1.00 86.34 415 A  1 
ATOM   3335 N  N   . THR A  1  416 ? 14.706  10.617   6.798   1.00 95.74 416 A  1 
ATOM   3336 C  CA  . THR A  1  416 ? 15.743  10.016   5.950   1.00 96.28 416 A  1 
ATOM   3337 C  C   . THR A  1  416 ? 15.961  10.803   4.668   1.00 96.33 416 A  1 
ATOM   3338 O  O   . THR A  1  416 ? 15.026  11.327   4.067   1.00 95.73 416 A  1 
ATOM   3339 C  CB  . THR A  1  416 ? 15.463  8.540    5.636   1.00 96.14 416 A  1 
ATOM   3340 O  OG1 . THR A  1  416 ? 14.401  8.414    4.730   1.00 92.60 416 A  1 
ATOM   3341 C  CG2 . THR A  1  416 ? 15.135  7.705    6.868   1.00 92.17 416 A  1 
ATOM   3342 N  N   . GLY A  1  417 ? 17.222  10.860   4.223   1.00 95.04 417 A  1 
ATOM   3343 C  CA  . GLY A  1  417 ? 17.562  11.490   2.945   1.00 94.15 417 A  1 
ATOM   3344 C  C   . GLY A  1  417 ? 16.933  10.777   1.749   1.00 94.25 417 A  1 
ATOM   3345 O  O   . GLY A  1  417 ? 16.421  11.425   0.847   1.00 92.88 417 A  1 
ATOM   3346 N  N   . GLU A  1  418 ? 16.920  9.454    1.781   1.00 96.30 418 A  1 
ATOM   3347 C  CA  . GLU A  1  418 ? 16.246  8.682    0.742   1.00 95.97 418 A  1 
ATOM   3348 C  C   . GLU A  1  418 ? 14.749  8.995    0.693   1.00 95.66 418 A  1 
ATOM   3349 O  O   . GLU A  1  418 ? 14.221  9.279    -0.382  1.00 94.51 418 A  1 
ATOM   3350 C  CB  . GLU A  1  418 ? 16.492  7.185    0.944   1.00 95.23 418 A  1 
ATOM   3351 C  CG  . GLU A  1  418 ? 15.863  6.380    -0.195  1.00 90.05 418 A  1 
ATOM   3352 C  CD  . GLU A  1  418 ? 16.089  4.869    -0.120  1.00 88.17 418 A  1 
ATOM   3353 O  OE1 . GLU A  1  418 ? 15.780  4.210    -1.137  1.00 82.24 418 A  1 
ATOM   3354 O  OE2 . GLU A  1  418 ? 16.558  4.381    0.927   1.00 83.90 418 A  1 
ATOM   3355 N  N   . GLY A  1  419 ? 14.089  9.017    1.839   1.00 97.11 419 A  1 
ATOM   3356 C  CA  . GLY A  1  419 ? 12.673  9.353    1.930   1.00 96.89 419 A  1 
ATOM   3357 C  C   . GLY A  1  419 ? 12.348  10.725   1.339   1.00 96.52 419 A  1 
ATOM   3358 O  O   . GLY A  1  419 ? 11.422  10.849   0.548   1.00 95.34 419 A  1 
ATOM   3359 N  N   . GLN A  1  420 ? 13.157  11.719   1.672   1.00 94.83 420 A  1 
ATOM   3360 C  CA  . GLN A  1  420 ? 12.998  13.072   1.128   1.00 93.45 420 A  1 
ATOM   3361 C  C   . GLN A  1  420 ? 13.115  13.106   -0.401  1.00 92.52 420 A  1 
ATOM   3362 O  O   . GLN A  1  420 ? 12.291  13.733   -1.064  1.00 90.93 420 A  1 
ATOM   3363 C  CB  . GLN A  1  420 ? 14.059  14.009   1.734   1.00 91.97 420 A  1 
ATOM   3364 C  CG  . GLN A  1  420 ? 13.787  14.313   3.206   1.00 80.99 420 A  1 
ATOM   3365 C  CD  . GLN A  1  420 ? 14.923  15.079   3.881   1.00 76.88 420 A  1 
ATOM   3366 O  OE1 . GLN A  1  420 ? 15.764  15.704   3.253   1.00 71.89 420 A  1 
ATOM   3367 N  NE2 . GLN A  1  420 ? 14.982  15.064   5.179   1.00 67.69 420 A  1 
ATOM   3368 N  N   . TRP A  1  421 ? 14.110  12.411   -0.974  1.00 93.95 421 A  1 
ATOM   3369 C  CA  . TRP A  1  421 ? 14.310  12.385   -2.424  1.00 92.69 421 A  1 
ATOM   3370 C  C   . TRP A  1  421 ? 13.245  11.573   -3.154  1.00 92.40 421 A  1 
ATOM   3371 O  O   . TRP A  1  421 ? 12.757  12.019   -4.187  1.00 90.12 421 A  1 
ATOM   3372 C  CB  . TRP A  1  421 ? 15.719  11.897   -2.737  1.00 90.00 421 A  1 
ATOM   3373 C  CG  . TRP A  1  421 ? 16.739  12.979   -2.632  1.00 82.59 421 A  1 
ATOM   3374 C  CD1 . TRP A  1  421 ? 17.648  13.138   -1.646  1.00 73.78 421 A  1 
ATOM   3375 C  CD2 . TRP A  1  421 ? 16.929  14.112   -3.542  1.00 78.77 421 A  1 
ATOM   3376 N  NE1 . TRP A  1  421 ? 18.397  14.282   -1.879  1.00 70.67 421 A  1 
ATOM   3377 C  CE2 . TRP A  1  421 ? 17.990  14.907   -3.034  1.00 74.26 421 A  1 
ATOM   3378 C  CE3 . TRP A  1  421 ? 16.307  14.518   -4.741  1.00 69.17 421 A  1 
ATOM   3379 C  CZ2 . TRP A  1  421 ? 18.421  16.077   -3.701  1.00 68.98 421 A  1 
ATOM   3380 C  CZ3 . TRP A  1  421 ? 16.741  15.689   -5.401  1.00 65.59 421 A  1 
ATOM   3381 C  CH2 . TRP A  1  421 ? 17.784  16.451   -4.879  1.00 66.24 421 A  1 
ATOM   3382 N  N   . ARG A  1  422 ? 12.843  10.438   -2.598  1.00 95.55 422 A  1 
ATOM   3383 C  CA  . ARG A  1  422 ? 11.746  9.634    -3.169  1.00 95.29 422 A  1 
ATOM   3384 C  C   . ARG A  1  422 ? 10.409  10.375   -3.125  1.00 95.21 422 A  1 
ATOM   3385 O  O   . ARG A  1  422 ? 9.635   10.282   -4.067  1.00 93.92 422 A  1 
ATOM   3386 C  CB  . ARG A  1  422 ? 11.618  8.304    -2.418  1.00 94.92 422 A  1 
ATOM   3387 C  CG  . ARG A  1  422 ? 12.790  7.348    -2.631  1.00 91.50 422 A  1 
ATOM   3388 C  CD  . ARG A  1  422 ? 12.899  6.906    -4.077  1.00 87.91 422 A  1 
ATOM   3389 N  NE  . ARG A  1  422 ? 13.962  5.907    -4.228  1.00 83.04 422 A  1 
ATOM   3390 C  CZ  . ARG A  1  422 ? 14.543  5.557    -5.342  1.00 78.92 422 A  1 
ATOM   3391 N  NH1 . ARG A  1  422 ? 14.175  6.048    -6.510  1.00 71.08 422 A  1 
ATOM   3392 N  NH2 . ARG A  1  422 ? 15.526  4.711    -5.307  1.00 71.86 422 A  1 
ATOM   3393 N  N   . TYR A  1  423 ? 10.167  11.118   -2.068  1.00 94.48 423 A  1 
ATOM   3394 C  CA  . TYR A  1  423 ? 8.987   11.961   -1.974  1.00 94.42 423 A  1 
ATOM   3395 C  C   . TYR A  1  423 ? 9.037   13.099   -2.999  1.00 94.09 423 A  1 
ATOM   3396 O  O   . TYR A  1  423 ? 8.087   13.303   -3.739  1.00 92.82 423 A  1 
ATOM   3397 C  CB  . TYR A  1  423 ? 8.879   12.481   -0.549  1.00 94.11 423 A  1 
ATOM   3398 C  CG  . TYR A  1  423 ? 7.617   13.264   -0.281  1.00 94.24 423 A  1 
ATOM   3399 C  CD1 . TYR A  1  423 ? 7.672   14.666   -0.130  1.00 92.58 423 A  1 
ATOM   3400 C  CD2 . TYR A  1  423 ? 6.392   12.589   -0.146  1.00 92.85 423 A  1 
ATOM   3401 C  CE1 . TYR A  1  423 ? 6.510   15.378   0.180   1.00 92.40 423 A  1 
ATOM   3402 C  CE2 . TYR A  1  423 ? 5.227   13.298   0.165   1.00 92.01 423 A  1 
ATOM   3403 C  CZ  . TYR A  1  423 ? 5.293   14.695   0.339   1.00 93.33 423 A  1 
ATOM   3404 O  OH  . TYR A  1  423 ? 4.170   15.384   0.679   1.00 92.61 423 A  1 
ATOM   3405 N  N   . ARG A  1  424 ? 10.185  13.783   -3.107  1.00 92.18 424 A  1 
ATOM   3406 C  CA  . ARG A  1  424 ? 10.375  14.873   -4.061  1.00 90.68 424 A  1 
ATOM   3407 C  C   . ARG A  1  424 ? 10.233  14.426   -5.517  1.00 91.09 424 A  1 
ATOM   3408 O  O   . ARG A  1  424 ? 9.655   15.166   -6.306  1.00 89.71 424 A  1 
ATOM   3409 C  CB  . ARG A  1  424 ? 11.728  15.545   -3.804  1.00 88.00 424 A  1 
ATOM   3410 C  CG  . ARG A  1  424 ? 11.945  16.743   -4.729  1.00 76.23 424 A  1 
ATOM   3411 C  CD  . ARG A  1  424 ? 13.245  17.456   -4.404  1.00 73.87 424 A  1 
ATOM   3412 N  NE  . ARG A  1  424 ? 13.535  18.467   -5.435  1.00 67.56 424 A  1 
ATOM   3413 C  CZ  . ARG A  1  424 ? 14.574  19.285   -5.481  1.00 61.97 424 A  1 
ATOM   3414 N  NH1 . ARG A  1  424 ? 15.451  19.328   -4.515  1.00 57.87 424 A  1 
ATOM   3415 N  NH2 . ARG A  1  424 ? 14.745  20.051   -6.508  1.00 52.82 424 A  1 
ATOM   3416 N  N   . GLU A  1  425 ? 10.714  13.244   -5.859  1.00 92.90 425 A  1 
ATOM   3417 C  CA  . GLU A  1  425 ? 10.535  12.634   -7.187  1.00 92.46 425 A  1 
ATOM   3418 C  C   . GLU A  1  425 ? 9.047   12.586   -7.590  1.00 93.08 425 A  1 
ATOM   3419 O  O   . GLU A  1  425 ? 8.710   12.807   -8.750  1.00 91.87 425 A  1 
ATOM   3420 C  CB  . GLU A  1  425 ? 11.146  11.216   -7.149  1.00 89.90 425 A  1 
ATOM   3421 C  CG  . GLU A  1  425 ? 10.937  10.376   -8.418  1.00 82.40 425 A  1 
ATOM   3422 C  CD  . GLU A  1  425 ? 11.448  8.921    -8.276  1.00 82.24 425 A  1 
ATOM   3423 O  OE1 . GLU A  1  425 ? 10.820  7.991    -8.838  1.00 77.18 425 A  1 
ATOM   3424 O  OE2 . GLU A  1  425 ? 12.473  8.689    -7.610  1.00 79.01 425 A  1 
ATOM   3425 N  N   . ARG A  1  426 ? 8.169   12.347   -6.625  1.00 94.05 426 A  1 
ATOM   3426 C  CA  . ARG A  1  426 ? 6.728   12.189   -6.843  1.00 94.31 426 A  1 
ATOM   3427 C  C   . ARG A  1  426 ? 5.960   13.512   -6.869  1.00 94.36 426 A  1 
ATOM   3428 O  O   . ARG A  1  426 ? 4.957   13.582   -7.560  1.00 93.06 426 A  1 
ATOM   3429 C  CB  . ARG A  1  426 ? 6.163   11.255   -5.776  1.00 94.53 426 A  1 
ATOM   3430 C  CG  . ARG A  1  426 ? 6.761   9.845    -5.884  1.00 93.14 426 A  1 
ATOM   3431 C  CD  . ARG A  1  426 ? 6.431   9.014    -4.654  1.00 91.63 426 A  1 
ATOM   3432 N  NE  . ARG A  1  426 ? 7.219   7.773    -4.658  1.00 89.31 426 A  1 
ATOM   3433 C  CZ  . ARG A  1  426 ? 7.714   7.139    -3.623  1.00 87.99 426 A  1 
ATOM   3434 N  NH1 . ARG A  1  426 ? 7.469   7.508    -2.394  1.00 81.73 426 A  1 
ATOM   3435 N  NH2 . ARG A  1  426 ? 8.485   6.117    -3.806  1.00 83.56 426 A  1 
ATOM   3436 N  N   . ILE A  1  427 ? 6.448   14.539   -6.176  1.00 93.31 427 A  1 
ATOM   3437 C  CA  . ILE A  1  427 ? 5.728   15.823   -6.022  1.00 92.79 427 A  1 
ATOM   3438 C  C   . ILE A  1  427 ? 5.236   16.363   -7.370  1.00 92.31 427 A  1 
ATOM   3439 O  O   . ILE A  1  427 ? 4.071   16.737   -7.479  1.00 91.05 427 A  1 
ATOM   3440 C  CB  . ILE A  1  427 ? 6.593   16.866   -5.277  1.00 91.73 427 A  1 
ATOM   3441 C  CG1 . ILE A  1  427 ? 6.726   16.476   -3.790  1.00 89.49 427 A  1 
ATOM   3442 C  CG2 . ILE A  1  427 ? 6.001   18.285   -5.382  1.00 89.31 427 A  1 
ATOM   3443 C  CD1 . ILE A  1  427 ? 7.631   17.388   -2.958  1.00 85.44 427 A  1 
ATOM   3444 N  N   . TYR A  1  428 ? 6.086   16.373   -8.387  1.00 92.60 428 A  1 
ATOM   3445 C  CA  . TYR A  1  428 ? 5.776   16.838   -9.738  1.00 92.29 428 A  1 
ATOM   3446 C  C   . TYR A  1  428 ? 5.679   15.688   -10.751 1.00 93.16 428 A  1 
ATOM   3447 O  O   . TYR A  1  428 ? 5.902   15.882   -11.946 1.00 91.59 428 A  1 
ATOM   3448 C  CB  . TYR A  1  428 ? 6.780   17.916   -10.169 1.00 90.23 428 A  1 
ATOM   3449 C  CG  . TYR A  1  428 ? 6.739   19.160   -9.320  1.00 87.79 428 A  1 
ATOM   3450 C  CD1 . TYR A  1  428 ? 5.675   20.078   -9.460  1.00 83.04 428 A  1 
ATOM   3451 C  CD2 . TYR A  1  428 ? 7.751   19.416   -8.379  1.00 82.48 428 A  1 
ATOM   3452 C  CE1 . TYR A  1  428 ? 5.626   21.240   -8.673  1.00 80.25 428 A  1 
ATOM   3453 C  CE2 . TYR A  1  428 ? 7.711   20.575   -7.584  1.00 79.83 428 A  1 
ATOM   3454 C  CZ  . TYR A  1  428 ? 6.645   21.484   -7.742  1.00 80.00 428 A  1 
ATOM   3455 O  OH  . TYR A  1  428 ? 6.604   22.620   -6.969  1.00 76.11 428 A  1 
ATOM   3456 N  N   . THR A  1  429 ? 5.372   14.474   -10.290 1.00 94.11 429 A  1 
ATOM   3457 C  CA  . THR A  1  429 ? 5.163   13.307   -11.156 1.00 95.00 429 A  1 
ATOM   3458 C  C   . THR A  1  429 ? 6.363   13.061   -12.085 1.00 95.19 429 A  1 
ATOM   3459 O  O   . THR A  1  429 ? 6.229   12.884   -13.291 1.00 93.57 429 A  1 
ATOM   3460 C  CB  . THR A  1  429 ? 3.835   13.441   -11.921 1.00 94.76 429 A  1 
ATOM   3461 O  OG1 . THR A  1  429 ? 2.841   14.036   -11.119 1.00 87.92 429 A  1 
ATOM   3462 C  CG2 . THR A  1  429 ? 3.286   12.105   -12.356 1.00 86.37 429 A  1 
ATOM   3463 N  N   . ARG A  1  430 ? 7.559   13.103   -11.507 1.00 93.35 430 A  1 
ATOM   3464 C  CA  . ARG A  1  430 ? 8.864   12.937   -12.175 1.00 93.31 430 A  1 
ATOM   3465 C  C   . ARG A  1  430 ? 9.233   14.012   -13.206 1.00 92.71 430 A  1 
ATOM   3466 O  O   . ARG A  1  430 ? 10.217  13.845   -13.922 1.00 89.84 430 A  1 
ATOM   3467 C  CB  . ARG A  1  430 ? 8.991   11.528   -12.773 1.00 93.44 430 A  1 
ATOM   3468 C  CG  . ARG A  1  430 ? 8.850   10.431   -11.724 1.00 92.65 430 A  1 
ATOM   3469 C  CD  . ARG A  1  430 ? 9.010   9.077    -12.401 1.00 91.16 430 A  1 
ATOM   3470 N  NE  . ARG A  1  430 ? 9.135   8.031    -11.388 1.00 90.08 430 A  1 
ATOM   3471 C  CZ  . ARG A  1  430 ? 9.075   6.734    -11.596 1.00 88.79 430 A  1 
ATOM   3472 N  NH1 . ARG A  1  430 ? 8.875   6.241    -12.785 1.00 85.13 430 A  1 
ATOM   3473 N  NH2 . ARG A  1  430 ? 9.233   5.928    -10.585 1.00 84.45 430 A  1 
ATOM   3474 N  N   . ALA A  1  431 ? 8.508   15.106   -13.266 1.00 92.68 431 A  1 
ATOM   3475 C  CA  . ALA A  1  431 ? 8.932   16.266   -14.025 1.00 92.03 431 A  1 
ATOM   3476 C  C   . ALA A  1  431 ? 9.862   17.140   -13.183 1.00 90.35 431 A  1 
ATOM   3477 O  O   . ALA A  1  431 ? 9.625   17.378   -11.998 1.00 88.09 431 A  1 
ATOM   3478 C  CB  . ALA A  1  431 ? 7.712   17.028   -14.529 1.00 92.52 431 A  1 
ATOM   3479 N  N   . ASP A  1  432 ? 10.930  17.623   -13.813 1.00 88.44 432 A  1 
ATOM   3480 C  CA  . ASP A  1  432 ? 11.857  18.579   -13.221 1.00 86.98 432 A  1 
ATOM   3481 C  C   . ASP A  1  432 ? 12.454  19.431   -14.349 1.00 86.96 432 A  1 
ATOM   3482 O  O   . ASP A  1  432 ? 12.738  18.935   -15.439 1.00 84.95 432 A  1 
ATOM   3483 C  CB  . ASP A  1  432 ? 12.935  17.847   -12.408 1.00 84.21 432 A  1 
ATOM   3484 C  CG  . ASP A  1  432 ? 13.852  18.812   -11.654 1.00 81.37 432 A  1 
ATOM   3485 O  OD1 . ASP A  1  432 ? 14.765  19.365   -12.300 1.00 77.18 432 A  1 
ATOM   3486 O  OD2 . ASP A  1  432 ? 13.651  19.011   -10.441 1.00 76.17 432 A  1 
ATOM   3487 N  N   . GLU A  1  433 ? 12.667  20.717   -14.080 1.00 83.15 433 A  1 
ATOM   3488 C  CA  . GLU A  1  433 ? 13.178  21.670   -15.074 1.00 81.48 433 A  1 
ATOM   3489 C  C   . GLU A  1  433 ? 14.596  21.361   -15.571 1.00 82.45 433 A  1 
ATOM   3490 O  O   . GLU A  1  433 ? 15.011  21.852   -16.619 1.00 80.47 433 A  1 
ATOM   3491 C  CB  . GLU A  1  433 ? 13.066  23.099   -14.513 1.00 77.64 433 A  1 
ATOM   3492 C  CG  . GLU A  1  433 ? 13.857  23.337   -13.216 1.00 69.18 433 A  1 
ATOM   3493 C  CD  . GLU A  1  433 ? 13.666  24.764   -12.662 1.00 66.51 433 A  1 
ATOM   3494 O  OE1 . GLU A  1  433 ? 13.745  24.926   -11.426 1.00 60.53 433 A  1 
ATOM   3495 O  OE2 . GLU A  1  433 ? 13.474  25.716   -13.454 1.00 60.54 433 A  1 
ATOM   3496 N  N   . HIS A  1  434 ? 15.332  20.505   -14.868 1.00 81.68 434 A  1 
ATOM   3497 C  CA  . HIS A  1  434 ? 16.679  20.087   -15.251 1.00 81.76 434 A  1 
ATOM   3498 C  C   . HIS A  1  434 ? 16.704  18.789   -16.069 1.00 83.83 434 A  1 
ATOM   3499 O  O   . HIS A  1  434 ? 17.751  18.426   -16.610 1.00 82.33 434 A  1 
ATOM   3500 C  CB  . HIS A  1  434 ? 17.549  19.955   -13.995 1.00 79.04 434 A  1 
ATOM   3501 C  CG  . HIS A  1  434 ? 17.539  21.167   -13.112 1.00 76.40 434 A  1 
ATOM   3502 N  ND1 . HIS A  1  434 ? 16.640  21.425   -12.103 1.00 66.76 434 A  1 
ATOM   3503 C  CD2 . HIS A  1  434 ? 18.378  22.259   -13.177 1.00 67.47 434 A  1 
ATOM   3504 C  CE1 . HIS A  1  434 ? 16.929  22.633   -11.596 1.00 66.21 434 A  1 
ATOM   3505 N  NE2 . HIS A  1  434 ? 17.977  23.166   -12.207 1.00 67.64 434 A  1 
ATOM   3506 N  N   . ASN A  1  435 ? 15.590  18.102   -16.208 1.00 84.62 435 A  1 
ATOM   3507 C  CA  . ASN A  1  435 ? 15.552  16.813   -16.906 1.00 85.36 435 A  1 
ATOM   3508 C  C   . ASN A  1  435 ? 15.996  16.920   -18.373 1.00 85.48 435 A  1 
ATOM   3509 O  O   . ASN A  1  435 ? 16.698  16.041   -18.873 1.00 85.14 435 A  1 
ATOM   3510 C  CB  . ASN A  1  435 ? 14.132  16.220   -16.809 1.00 85.19 435 A  1 
ATOM   3511 C  CG  . ASN A  1  435 ? 13.803  15.627   -15.454 1.00 82.93 435 A  1 
ATOM   3512 O  OD1 . ASN A  1  435 ? 14.638  15.465   -14.591 1.00 78.12 435 A  1 
ATOM   3513 N  ND2 . ASN A  1  435 ? 12.559  15.240   -15.249 1.00 76.77 435 A  1 
ATOM   3514 N  N   . ALA A  1  436 ? 15.654  18.007   -19.043 1.00 84.89 436 A  1 
ATOM   3515 C  CA  . ALA A  1  436 ? 16.079  18.259   -20.417 1.00 85.58 436 A  1 
ATOM   3516 C  C   . ALA A  1  436 ? 17.604  18.354   -20.527 1.00 86.06 436 A  1 
ATOM   3517 O  O   . ALA A  1  436 ? 18.211  17.703   -21.378 1.00 85.56 436 A  1 
ATOM   3518 C  CB  . ALA A  1  436 ? 15.394  19.537   -20.911 1.00 84.87 436 A  1 
ATOM   3519 N  N   . PHE A  1  437 ? 18.245  19.107   -19.614 1.00 84.37 437 A  1 
ATOM   3520 C  CA  . PHE A  1  437 ? 19.695  19.214   -19.562 1.00 84.81 437 A  1 
ATOM   3521 C  C   . PHE A  1  437 ? 20.348  17.849   -19.334 1.00 84.71 437 A  1 
ATOM   3522 O  O   . PHE A  1  437 ? 21.247  17.480   -20.082 1.00 84.57 437 A  1 
ATOM   3523 C  CB  . PHE A  1  437 ? 20.115  20.199   -18.475 1.00 84.52 437 A  1 
ATOM   3524 C  CG  . PHE A  1  437 ? 21.614  20.215   -18.248 1.00 84.74 437 A  1 
ATOM   3525 C  CD1 . PHE A  1  437 ? 22.189  19.488   -17.189 1.00 83.03 437 A  1 
ATOM   3526 C  CD2 . PHE A  1  437 ? 22.455  20.911   -19.144 1.00 82.91 437 A  1 
ATOM   3527 C  CE1 . PHE A  1  437 ? 23.582  19.448   -17.027 1.00 82.69 437 A  1 
ATOM   3528 C  CE2 . PHE A  1  437 ? 23.848  20.879   -18.983 1.00 81.77 437 A  1 
ATOM   3529 C  CZ  . PHE A  1  437 ? 24.412  20.146   -17.928 1.00 83.39 437 A  1 
ATOM   3530 N  N   . TYR A  1  438 ? 19.884  17.070   -18.358 1.00 87.15 438 A  1 
ATOM   3531 C  CA  . TYR A  1  438 ? 20.475  15.760   -18.088 1.00 87.41 438 A  1 
ATOM   3532 C  C   . TYR A  1  438 ? 20.319  14.788   -19.255 1.00 88.08 438 A  1 
ATOM   3533 O  O   . TYR A  1  438 ? 21.246  14.034   -19.562 1.00 86.32 438 A  1 
ATOM   3534 C  CB  . TYR A  1  438 ? 19.873  15.159   -16.808 1.00 85.54 438 A  1 
ATOM   3535 C  CG  . TYR A  1  438 ? 20.227  15.893   -15.535 1.00 82.53 438 A  1 
ATOM   3536 C  CD1 . TYR A  1  438 ? 21.578  16.136   -15.211 1.00 78.70 438 A  1 
ATOM   3537 C  CD2 . TYR A  1  438 ? 19.211  16.334   -14.660 1.00 78.70 438 A  1 
ATOM   3538 C  CE1 . TYR A  1  438 ? 21.912  16.830   -14.031 1.00 76.50 438 A  1 
ATOM   3539 C  CE2 . TYR A  1  438 ? 19.536  17.020   -13.485 1.00 75.82 438 A  1 
ATOM   3540 C  CZ  . TYR A  1  438 ? 20.887  17.273   -13.172 1.00 76.43 438 A  1 
ATOM   3541 O  OH  . TYR A  1  438 ? 21.204  17.955   -12.032 1.00 72.15 438 A  1 
ATOM   3542 N  N   . TYR A  1  439 ? 19.190  14.836   -19.951 1.00 86.50 439 A  1 
ATOM   3543 C  CA  . TYR A  1  439 ? 18.989  14.042   -21.155 1.00 86.95 439 A  1 
ATOM   3544 C  C   . TYR A  1  439 ? 19.967  14.445   -22.275 1.00 87.54 439 A  1 
ATOM   3545 O  O   . TYR A  1  439 ? 20.575  13.580   -22.910 1.00 87.44 439 A  1 
ATOM   3546 C  CB  . TYR A  1  439 ? 17.535  14.189   -21.610 1.00 86.15 439 A  1 
ATOM   3547 C  CG  . TYR A  1  439 ? 17.261  13.517   -22.936 1.00 83.50 439 A  1 
ATOM   3548 C  CD1 . TYR A  1  439 ? 17.311  14.252   -24.137 1.00 79.00 439 A  1 
ATOM   3549 C  CD2 . TYR A  1  439 ? 17.005  12.130   -22.978 1.00 79.78 439 A  1 
ATOM   3550 C  CE1 . TYR A  1  439 ? 17.099  13.615   -25.374 1.00 76.97 439 A  1 
ATOM   3551 C  CE2 . TYR A  1  439 ? 16.790  11.486   -24.212 1.00 76.05 439 A  1 
ATOM   3552 C  CZ  . TYR A  1  439 ? 16.839  12.237   -25.400 1.00 77.48 439 A  1 
ATOM   3553 O  OH  . TYR A  1  439 ? 16.635  11.607   -26.612 1.00 74.24 439 A  1 
ATOM   3554 N  N   . CYS A  1  440 ? 20.125  15.733   -22.501 1.00 89.25 440 A  1 
ATOM   3555 C  CA  . CYS A  1  440 ? 20.961  16.247   -23.583 1.00 89.37 440 A  1 
ATOM   3556 C  C   . CYS A  1  440 ? 22.461  16.145   -23.281 1.00 89.52 440 A  1 
ATOM   3557 O  O   . CYS A  1  440 ? 23.231  15.789   -24.170 1.00 87.33 440 A  1 
ATOM   3558 C  CB  . CYS A  1  440 ? 20.513  17.666   -23.918 1.00 89.10 440 A  1 
ATOM   3559 S  SG  . CYS A  1  440 ? 18.878  17.662   -24.725 1.00 88.64 440 A  1 
ATOM   3560 N  N   . ALA A  1  441 ? 22.873  16.340   -22.037 1.00 88.14 441 A  1 
ATOM   3561 C  CA  . ALA A  1  441 ? 24.261  16.179   -21.605 1.00 87.75 441 A  1 
ATOM   3562 C  C   . ALA A  1  441 ? 24.773  14.736   -21.731 1.00 87.86 441 A  1 
ATOM   3563 O  O   . ALA A  1  441 ? 25.980  14.511   -21.849 1.00 86.23 441 A  1 
ATOM   3564 C  CB  . ALA A  1  441 ? 24.380  16.687   -20.160 1.00 87.08 441 A  1 
ATOM   3565 N  N   . LEU A  1  442 ? 23.880  13.752   -21.752 1.00 90.90 442 A  1 
ATOM   3566 C  CA  . LEU A  1  442 ? 24.224  12.351   -22.037 1.00 90.78 442 A  1 
ATOM   3567 C  C   . LEU A  1  442 ? 24.356  12.048   -23.543 1.00 89.39 442 A  1 
ATOM   3568 O  O   . LEU A  1  442 ? 24.795  10.953   -23.908 1.00 86.56 442 A  1 
ATOM   3569 C  CB  . LEU A  1  442 ? 23.167  11.440   -21.393 1.00 91.13 442 A  1 
ATOM   3570 C  CG  . LEU A  1  442 ? 23.240  11.387   -19.853 1.00 90.37 442 A  1 
ATOM   3571 C  CD1 . LEU A  1  442 ? 22.005  10.657   -19.317 1.00 87.92 442 A  1 
ATOM   3572 C  CD2 . LEU A  1  442 ? 24.478  10.639   -19.365 1.00 88.19 442 A  1 
ATOM   3573 N  N   . LYS A  1  443 ? 23.969  12.972   -24.413 1.00 90.82 443 A  1 
ATOM   3574 C  CA  . LYS A  1  443 ? 23.970  12.801   -25.868 1.00 88.89 443 A  1 
ATOM   3575 C  C   . LYS A  1  443 ? 24.896  13.740   -26.624 1.00 88.94 443 A  1 
ATOM   3576 O  O   . LYS A  1  443 ? 25.289  13.405   -27.742 1.00 85.29 443 A  1 
ATOM   3577 C  CB  . LYS A  1  443 ? 22.542  12.977   -26.397 1.00 86.19 443 A  1 
ATOM   3578 C  CG  . LYS A  1  443 ? 21.679  11.730   -26.142 1.00 78.55 443 A  1 
ATOM   3579 C  CD  . LYS A  1  443 ? 20.361  11.882   -26.892 1.00 76.41 443 A  1 
ATOM   3580 C  CE  . LYS A  1  443 ? 19.614  10.558   -26.859 1.00 69.55 443 A  1 
ATOM   3581 N  NZ  . LYS A  1  443 ? 18.381  10.643   -27.680 1.00 63.31 443 A  1 
ATOM   3582 N  N   . ALA A  1  444 ? 25.197  14.895   -26.055 1.00 87.81 444 A  1 
ATOM   3583 C  CA  . ALA A  1  444 ? 25.988  15.940   -26.681 1.00 87.63 444 A  1 
ATOM   3584 C  C   . ALA A  1  444 ? 27.169  16.329   -25.789 1.00 88.42 444 A  1 
ATOM   3585 O  O   . ALA A  1  444 ? 27.064  16.333   -24.565 1.00 86.51 444 A  1 
ATOM   3586 C  CB  . ALA A  1  444 ? 25.069  17.123   -26.996 1.00 86.51 444 A  1 
ATOM   3587 N  N   . LEU A  1  445 ? 28.287  16.651   -26.426 1.00 90.30 445 A  1 
ATOM   3588 C  CA  . LEU A  1  445 ? 29.513  17.053   -25.746 1.00 88.01 445 A  1 
ATOM   3589 C  C   . LEU A  1  445 ? 29.662  18.572   -25.679 1.00 87.32 445 A  1 
ATOM   3590 O  O   . LEU A  1  445 ? 30.154  19.103   -24.680 1.00 84.65 445 A  1 
ATOM   3591 C  CB  . LEU A  1  445 ? 30.694  16.408   -26.495 1.00 86.92 445 A  1 
ATOM   3592 C  CG  . LEU A  1  445 ? 32.079  16.733   -25.902 1.00 81.10 445 A  1 
ATOM   3593 C  CD1 . LEU A  1  445 ? 32.265  16.115   -24.522 1.00 75.74 445 A  1 
ATOM   3594 C  CD2 . LEU A  1  445 ? 33.166  16.184   -26.816 1.00 78.75 445 A  1 
ATOM   3595 N  N   . LEU A  1  446 ? 29.291  19.263   -26.748 1.00 88.91 446 A  1 
ATOM   3596 C  CA  . LEU A  1  446 ? 29.511  20.695   -26.871 1.00 88.46 446 A  1 
ATOM   3597 C  C   . LEU A  1  446 ? 28.308  21.483   -26.352 1.00 87.46 446 A  1 
ATOM   3598 O  O   . LEU A  1  446 ? 27.173  21.031   -26.517 1.00 86.79 446 A  1 
ATOM   3599 C  CB  . LEU A  1  446 ? 29.847  21.055   -28.326 1.00 88.74 446 A  1 
ATOM   3600 C  CG  . LEU A  1  446 ? 31.089  20.345   -28.907 1.00 85.45 446 A  1 
ATOM   3601 C  CD1 . LEU A  1  446 ? 31.253  20.735   -30.365 1.00 80.07 446 A  1 
ATOM   3602 C  CD2 . LEU A  1  446 ? 32.368  20.710   -28.157 1.00 81.16 446 A  1 
ATOM   3603 N  N   . PRO A  1  447 ? 28.513  22.678   -25.777 1.00 88.09 447 A  1 
ATOM   3604 C  CA  . PRO A  1  447 ? 27.430  23.499   -25.250 1.00 85.78 447 A  1 
ATOM   3605 C  C   . PRO A  1  447 ? 26.330  23.816   -26.267 1.00 85.45 447 A  1 
ATOM   3606 O  O   . PRO A  1  447 ? 25.149  23.703   -25.934 1.00 83.42 447 A  1 
ATOM   3607 C  CB  . PRO A  1  447 ? 28.100  24.776   -24.749 1.00 84.72 447 A  1 
ATOM   3608 C  CG  . PRO A  1  447 ? 29.517  24.332   -24.419 1.00 84.16 447 A  1 
ATOM   3609 C  CD  . PRO A  1  447 ? 29.801  23.254   -25.463 1.00 85.91 447 A  1 
ATOM   3610 N  N   . ASP A  1  448 ? 26.719  24.171   -27.505 1.00 85.25 448 A  1 
ATOM   3611 C  CA  . ASP A  1  448 ? 25.749  24.515   -28.546 1.00 84.83 448 A  1 
ATOM   3612 C  C   . ASP A  1  448 ? 24.895  23.301   -28.950 1.00 84.15 448 A  1 
ATOM   3613 O  O   . ASP A  1  448 ? 23.675  23.422   -29.096 1.00 83.02 448 A  1 
ATOM   3614 C  CB  . ASP A  1  448 ? 26.470  25.106   -29.770 1.00 84.99 448 A  1 
ATOM   3615 C  CG  . ASP A  1  448 ? 27.158  26.450   -29.501 1.00 81.27 448 A  1 
ATOM   3616 O  OD1 . ASP A  1  448 ? 26.785  27.141   -28.529 1.00 75.19 448 A  1 
ATOM   3617 O  OD2 . ASP A  1  448 ? 28.080  26.792   -30.269 1.00 74.82 448 A  1 
ATOM   3618 N  N   . ASP A  1  449 ? 25.490  22.121   -29.015 1.00 89.09 449 A  1 
ATOM   3619 C  CA  . ASP A  1  449 ? 24.765  20.880   -29.321 1.00 88.69 449 A  1 
ATOM   3620 C  C   . ASP A  1  449 ? 23.799  20.486   -28.189 1.00 88.30 449 A  1 
ATOM   3621 O  O   . ASP A  1  449 ? 22.730  19.923   -28.448 1.00 87.38 449 A  1 
ATOM   3622 C  CB  . ASP A  1  449 ? 25.748  19.726   -29.543 1.00 89.30 449 A  1 
ATOM   3623 C  CG  . ASP A  1  449 ? 26.694  19.881   -30.742 1.00 87.04 449 A  1 
ATOM   3624 O  OD1 . ASP A  1  449 ? 26.309  20.513   -31.749 1.00 82.71 449 A  1 
ATOM   3625 O  OD2 . ASP A  1  449 ? 27.810  19.305   -30.655 1.00 83.57 449 A  1 
ATOM   3626 N  N   . ILE A  1  450 ? 24.163  20.785   -26.946 1.00 87.68 450 A  1 
ATOM   3627 C  CA  . ILE A  1  450 ? 23.276  20.583   -25.794 1.00 86.22 450 A  1 
ATOM   3628 C  C   . ILE A  1  450 ? 22.066  21.514   -25.899 1.00 84.72 450 A  1 
ATOM   3629 O  O   . ILE A  1  450 ? 20.937  21.048   -25.783 1.00 83.45 450 A  1 
ATOM   3630 C  CB  . ILE A  1  450 ? 24.030  20.759   -24.454 1.00 86.02 450 A  1 
ATOM   3631 C  CG1 . ILE A  1  450 ? 25.058  19.618   -24.283 1.00 84.85 450 A  1 
ATOM   3632 C  CG2 . ILE A  1  450 ? 23.057  20.786   -23.264 1.00 84.33 450 A  1 
ATOM   3633 C  CD1 . ILE A  1  450 ? 26.007  19.783   -23.082 1.00 80.50 450 A  1 
ATOM   3634 N  N   . VAL A  1  451 ? 22.278  22.800   -26.179 1.00 85.87 451 A  1 
ATOM   3635 C  CA  . VAL A  1  451 ? 21.196  23.780   -26.352 1.00 83.16 451 A  1 
ATOM   3636 C  C   . VAL A  1  451 ? 20.277  23.396   -27.517 1.00 82.30 451 A  1 
ATOM   3637 O  O   . VAL A  1  451 ? 19.055  23.439   -27.384 1.00 81.33 451 A  1 
ATOM   3638 C  CB  . VAL A  1  451 ? 21.781  25.194   -26.540 1.00 81.74 451 A  1 
ATOM   3639 C  CG1 . VAL A  1  451 ? 20.714  26.226   -26.916 1.00 76.93 451 A  1 
ATOM   3640 C  CG2 . VAL A  1  451 ? 22.441  25.678   -25.253 1.00 78.03 451 A  1 
ATOM   3641 N  N   . ASP A  1  452 ? 20.843  22.952   -28.640 1.00 85.76 452 A  1 
ATOM   3642 C  CA  . ASP A  1  452 ? 20.062  22.483   -29.791 1.00 85.27 452 A  1 
ATOM   3643 C  C   . ASP A  1  452 ? 19.251  21.207   -29.488 1.00 84.26 452 A  1 
ATOM   3644 O  O   . ASP A  1  452 ? 18.182  20.987   -30.068 1.00 83.43 452 A  1 
ATOM   3645 C  CB  . ASP A  1  452 ? 20.997  22.210   -30.975 1.00 85.80 452 A  1 
ATOM   3646 C  CG  . ASP A  1  452 ? 21.311  23.432   -31.838 1.00 81.09 452 A  1 
ATOM   3647 O  OD1 . ASP A  1  452 ? 20.767  24.525   -31.578 1.00 76.47 452 A  1 
ATOM   3648 O  OD2 . ASP A  1  452 ? 22.019  23.220   -32.857 1.00 75.06 452 A  1 
ATOM   3649 N  N   . CYS A  1  453 ? 19.767  20.370   -28.611 1.00 88.88 453 A  1 
ATOM   3650 C  CA  . CYS A  1  453 ? 19.042  19.217   -28.106 1.00 88.54 453 A  1 
ATOM   3651 C  C   . CYS A  1  453 ? 17.890  19.641   -27.196 1.00 87.83 453 A  1 
ATOM   3652 O  O   . CYS A  1  453 ? 16.766  19.185   -27.401 1.00 86.00 453 A  1 
ATOM   3653 C  CB  . CYS A  1  453 ? 20.025  18.276   -27.409 1.00 88.70 453 A  1 
ATOM   3654 S  SG  . CYS A  1  453 ? 19.260  16.873   -26.551 1.00 88.27 453 A  1 
ATOM   3655 N  N   . GLU A  1  454 ? 18.145  20.526   -26.227 1.00 85.57 454 A  1 
ATOM   3656 C  CA  . GLU A  1  454 ? 17.134  20.998   -25.276 1.00 84.47 454 A  1 
ATOM   3657 C  C   . GLU A  1  454 ? 15.966  21.699   -25.980 1.00 82.90 454 A  1 
ATOM   3658 O  O   . GLU A  1  454 ? 14.810  21.434   -25.655 1.00 81.35 454 A  1 
ATOM   3659 C  CB  . GLU A  1  454 ? 17.764  21.966   -24.259 1.00 84.00 454 A  1 
ATOM   3660 C  CG  . GLU A  1  454 ? 18.663  21.264   -23.226 1.00 82.26 454 A  1 
ATOM   3661 C  CD  . GLU A  1  454 ? 19.190  22.255   -22.178 1.00 82.61 454 A  1 
ATOM   3662 O  OE1 . GLU A  1  454 ? 19.187  21.885   -20.989 1.00 76.34 454 A  1 
ATOM   3663 O  OE2 . GLU A  1  454 ? 19.579  23.383   -22.549 1.00 77.96 454 A  1 
ATOM   3664 N  N   . ASN A  1  455 ? 16.242  22.490   -27.018 1.00 83.33 455 A  1 
ATOM   3665 C  CA  . ASN A  1  455 ? 15.225  23.204   -27.795 1.00 80.71 455 A  1 
ATOM   3666 C  C   . ASN A  1  455 ? 14.220  22.284   -28.517 1.00 79.17 455 A  1 
ATOM   3667 O  O   . ASN A  1  455 ? 13.215  22.769   -29.039 1.00 76.97 455 A  1 
ATOM   3668 C  CB  . ASN A  1  455 ? 15.934  24.110   -28.808 1.00 79.78 455 A  1 
ATOM   3669 C  CG  . ASN A  1  455 ? 16.549  25.352   -28.186 1.00 76.00 455 A  1 
ATOM   3670 O  OD1 . ASN A  1  455 ? 16.063  25.925   -27.232 1.00 70.01 455 A  1 
ATOM   3671 N  ND2 . ASN A  1  455 ? 17.622  25.840   -28.753 1.00 69.01 455 A  1 
ATOM   3672 N  N   . LYS A  1  456 ? 14.474  20.975   -28.586 1.00 84.05 456 A  1 
ATOM   3673 C  CA  . LYS A  1  456 ? 13.550  19.978   -29.153 1.00 83.04 456 A  1 
ATOM   3674 C  C   . LYS A  1  456 ? 12.673  19.308   -28.098 1.00 82.14 456 A  1 
ATOM   3675 O  O   . LYS A  1  456 ? 11.841  18.471   -28.457 1.00 78.90 456 A  1 
ATOM   3676 C  CB  . LYS A  1  456 ? 14.353  18.921   -29.923 1.00 82.62 456 A  1 
ATOM   3677 C  CG  . LYS A  1  456 ? 15.117  19.539   -31.093 1.00 78.63 456 A  1 
ATOM   3678 C  CD  . LYS A  1  456 ? 16.021  18.495   -31.754 1.00 73.68 456 A  1 
ATOM   3679 C  CE  . LYS A  1  456 ? 16.855  19.215   -32.801 1.00 67.34 456 A  1 
ATOM   3680 N  NZ  . LYS A  1  456 ? 17.912  18.338   -33.365 1.00 60.31 456 A  1 
ATOM   3681 N  N   . LEU A  1  457 ? 12.874  19.631   -26.827 1.00 83.77 457 A  1 
ATOM   3682 C  CA  . LEU A  1  457 ? 12.180  19.043   -25.691 1.00 83.00 457 A  1 
ATOM   3683 C  C   . LEU A  1  457 ? 11.219  20.063   -25.060 1.00 80.83 457 A  1 
ATOM   3684 O  O   . LEU A  1  457 ? 11.239  21.242   -25.393 1.00 76.76 457 A  1 
ATOM   3685 C  CB  . LEU A  1  457 ? 13.214  18.529   -24.671 1.00 83.24 457 A  1 
ATOM   3686 C  CG  . LEU A  1  457 ? 14.279  17.563   -25.218 1.00 82.99 457 A  1 
ATOM   3687 C  CD1 . LEU A  1  457 ? 15.159  17.068   -24.070 1.00 79.58 457 A  1 
ATOM   3688 C  CD2 . LEU A  1  457 ? 13.670  16.333   -25.902 1.00 79.65 457 A  1 
ATOM   3689 N  N   . ASN A  1  458 ? 10.410  19.601   -24.123 1.00 78.23 458 A  1 
ATOM   3690 C  CA  . ASN A  1  458 ? 9.686   20.500   -23.238 1.00 76.99 458 A  1 
ATOM   3691 C  C   . ASN A  1  458 ? 10.665  21.084   -22.209 1.00 76.03 458 A  1 
ATOM   3692 O  O   . ASN A  1  458 ? 11.059  20.400   -21.265 1.00 71.68 458 A  1 
ATOM   3693 C  CB  . ASN A  1  458 ? 8.532   19.735   -22.569 1.00 73.87 458 A  1 
ATOM   3694 C  CG  . ASN A  1  458 ? 7.288   19.660   -23.440 1.00 70.83 458 A  1 
ATOM   3695 O  OD1 . ASN A  1  458 ? 6.805   20.654   -23.944 1.00 66.77 458 A  1 
ATOM   3696 N  ND2 . ASN A  1  458 ? 6.715   18.490   -23.607 1.00 64.35 458 A  1 
ATOM   3697 N  N   . ILE A  1  459 ? 11.079  22.336   -22.418 1.00 68.19 459 A  1 
ATOM   3698 C  CA  . ILE A  1  459 ? 12.078  23.023   -21.580 1.00 64.38 459 A  1 
ATOM   3699 C  C   . ILE A  1  459 ? 11.507  24.201   -20.792 1.00 63.55 459 A  1 
ATOM   3700 O  O   . ILE A  1  459 ? 12.259  24.966   -20.185 1.00 58.20 459 A  1 
ATOM   3701 C  CB  . ILE A  1  459 ? 13.290  23.478   -22.418 1.00 58.87 459 A  1 
ATOM   3702 C  CG1 . ILE A  1  459 ? 12.894  24.480   -23.529 1.00 54.56 459 A  1 
ATOM   3703 C  CG2 . ILE A  1  459 ? 14.017  22.257   -22.996 1.00 53.14 459 A  1 
ATOM   3704 C  CD1 . ILE A  1  459 ? 14.084  25.247   -24.104 1.00 50.57 459 A  1 
ATOM   3705 N  N   . ASP A  1  460 ? 10.196  24.373   -20.830 1.00 61.79 460 A  1 
ATOM   3706 C  CA  . ASP A  1  460 ? 9.551   25.503   -20.173 1.00 59.18 460 A  1 
ATOM   3707 C  C   . ASP A  1  460 ? 9.819   25.462   -18.669 1.00 58.89 460 A  1 
ATOM   3708 O  O   . ASP A  1  460 ? 9.569   24.463   -18.008 1.00 54.19 460 A  1 
ATOM   3709 C  CB  . ASP A  1  460 ? 8.054   25.511   -20.487 1.00 53.71 460 A  1 
ATOM   3710 C  CG  . ASP A  1  460 ? 7.794   25.929   -21.933 1.00 48.77 460 A  1 
ATOM   3711 O  OD1 . ASP A  1  460 ? 8.477   26.865   -22.414 1.00 46.07 460 A  1 
ATOM   3712 O  OD2 . ASP A  1  460 ? 6.872   25.373   -22.558 1.00 45.11 460 A  1 
ATOM   3713 N  N   . LYS A  1  461 ? 10.369  26.548   -18.138 1.00 52.86 461 A  1 
ATOM   3714 C  CA  . LYS A  1  461 ? 10.822  26.606   -16.747 1.00 50.57 461 A  1 
ATOM   3715 C  C   . LYS A  1  461 ? 9.694   27.052   -15.847 1.00 50.85 461 A  1 
ATOM   3716 O  O   . LYS A  1  461 ? 9.149   28.147   -16.041 1.00 46.79 461 A  1 
ATOM   3717 C  CB  . LYS A  1  461 ? 12.023  27.538   -16.598 1.00 45.99 461 A  1 
ATOM   3718 C  CG  . LYS A  1  461 ? 13.230  26.960   -17.338 1.00 42.25 461 A  1 
ATOM   3719 C  CD  . LYS A  1  461 ? 14.482  27.807   -17.085 1.00 39.39 461 A  1 
ATOM   3720 C  CE  . LYS A  1  461 ? 15.614  27.137   -17.845 1.00 35.32 461 A  1 
ATOM   3721 N  NZ  . LYS A  1  461 ? 16.920  27.741   -17.532 1.00 32.81 461 A  1 
ATOM   3722 N  N   . LEU A  1  462 ? 9.440   26.281   -14.816 1.00 48.34 462 A  1 
ATOM   3723 C  CA  . LEU A  1  462 ? 8.503   26.708   -13.796 1.00 47.48 462 A  1 
ATOM   3724 C  C   . LEU A  1  462 ? 9.032   27.965   -13.104 1.00 48.30 462 A  1 
ATOM   3725 O  O   . LEU A  1  462 ? 9.996   27.925   -12.335 1.00 44.86 462 A  1 
ATOM   3726 C  CB  . LEU A  1  462 ? 8.260   25.566   -12.790 1.00 42.72 462 A  1 
ATOM   3727 C  CG  . LEU A  1  462 ? 6.958   25.781   -12.007 1.00 40.03 462 A  1 
ATOM   3728 C  CD1 . LEU A  1  462 ? 5.752   25.307   -12.799 1.00 36.82 462 A  1 
ATOM   3729 C  CD2 . LEU A  1  462 ? 6.964   25.016   -10.690 1.00 37.27 462 A  1 
ATOM   3730 N  N   . SER A  1  463 ? 8.383   29.089   -13.339 1.00 43.11 463 A  1 
ATOM   3731 C  CA  . SER A  1  463 ? 8.789   30.387   -12.772 1.00 41.69 463 A  1 
ATOM   3732 C  C   . SER A  1  463 ? 8.804   30.409   -11.241 1.00 42.59 463 A  1 
ATOM   3733 O  O   . SER A  1  463 ? 9.444   31.266   -10.630 1.00 39.66 463 A  1 
ATOM   3734 C  CB  . SER A  1  463 ? 7.833   31.466   -13.296 1.00 37.10 463 A  1 
ATOM   3735 O  OG  . SER A  1  463 ? 6.508   31.219   -12.872 1.00 33.76 463 A  1 
ATOM   3736 N  N   . ALA A  1  464 ? 8.084   29.486   -10.622 1.00 41.56 464 A  1 
ATOM   3737 C  CA  . ALA A  1  464 ? 7.933   29.409   -9.177  1.00 40.19 464 A  1 
ATOM   3738 C  C   . ALA A  1  464 ? 8.876   28.405   -8.491  1.00 41.33 464 A  1 
ATOM   3739 O  O   . ALA A  1  464 ? 8.902   28.400   -7.259  1.00 38.66 464 A  1 
ATOM   3740 C  CB  . ALA A  1  464 ? 6.466   29.086   -8.877  1.00 36.31 464 A  1 
ATOM   3741 N  N   . GLN A  1  465 ? 9.600   27.575   -9.213  1.00 44.73 465 A  1 
ATOM   3742 C  CA  . GLN A  1  465 ? 10.563  26.689   -8.553  1.00 44.34 465 A  1 
ATOM   3743 C  C   . GLN A  1  465 ? 11.766  27.509   -8.057  1.00 44.30 465 A  1 
ATOM   3744 O  O   . GLN A  1  465 ? 12.230  28.423   -8.744  1.00 41.95 465 A  1 
ATOM   3745 C  CB  . GLN A  1  465 ? 10.994  25.518   -9.430  1.00 42.15 465 A  1 
ATOM   3746 C  CG  . GLN A  1  465 ? 9.957   24.373   -9.376  1.00 38.90 465 A  1 
ATOM   3747 C  CD  . GLN A  1  465 ? 10.492  23.037   -9.903  1.00 36.56 465 A  1 
ATOM   3748 O  OE1 . GLN A  1  465 ? 11.664  22.866   -10.157 1.00 35.99 465 A  1 
ATOM   3749 N  NE2 . GLN A  1  465 ? 9.665   22.039   -10.055 1.00 35.16 465 A  1 
ATOM   3750 N  N   . PRO A  1  466 ? 12.269  27.233   -6.850  1.00 40.89 466 A  1 
ATOM   3751 C  CA  . PRO A  1  466 ? 13.484  27.867   -6.385  1.00 39.68 466 A  1 
ATOM   3752 C  C   . PRO A  1  466 ? 14.632  27.410   -7.290  1.00 40.26 466 A  1 
ATOM   3753 O  O   . PRO A  1  466 ? 15.037  26.249   -7.259  1.00 37.90 466 A  1 
ATOM   3754 C  CB  . PRO A  1  466 ? 13.641  27.435   -4.919  1.00 36.47 466 A  1 
ATOM   3755 C  CG  . PRO A  1  466 ? 12.866  26.114   -4.846  1.00 35.47 466 A  1 
ATOM   3756 C  CD  . PRO A  1  466 ? 11.764  26.274   -5.891  1.00 37.14 466 A  1 
ATOM   3757 N  N   . TYR A  1  467 ? 15.148  28.339   -8.081  1.00 37.57 467 A  1 
ATOM   3758 C  CA  . TYR A  1  467 ? 16.326  28.095   -8.901  1.00 36.36 467 A  1 
ATOM   3759 C  C   . TYR A  1  467 ? 17.464  27.583   -8.023  1.00 36.20 467 A  1 
ATOM   3760 O  O   . TYR A  1  467 ? 17.762  28.159   -6.976  1.00 33.83 467 A  1 
ATOM   3761 C  CB  . TYR A  1  467 ? 16.764  29.385   -9.608  1.00 34.16 467 A  1 
ATOM   3762 C  CG  . TYR A  1  467 ? 15.898  29.763   -10.792 1.00 32.00 467 A  1 
ATOM   3763 C  CD1 . TYR A  1  467 ? 16.234  29.303   -12.078 1.00 29.72 467 A  1 
ATOM   3764 C  CD2 . TYR A  1  467 ? 14.754  30.568   -10.619 1.00 28.77 467 A  1 
ATOM   3765 C  CE1 . TYR A  1  467 ? 15.438  29.632   -13.186 1.00 26.78 467 A  1 
ATOM   3766 C  CE2 . TYR A  1  467 ? 13.944  30.897   -11.726 1.00 26.98 467 A  1 
ATOM   3767 C  CZ  . TYR A  1  467 ? 14.287  30.428   -13.009 1.00 26.22 467 A  1 
ATOM   3768 O  OH  . TYR A  1  467 ? 13.502  30.740   -14.089 1.00 25.10 467 A  1 
ATOM   3769 N  N   . TYR A  1  468 ? 18.143  26.548   -8.505  1.00 38.74 468 A  1 
ATOM   3770 C  CA  . TYR A  1  468 ? 19.480  26.264   -8.007  1.00 38.23 468 A  1 
ATOM   3771 C  C   . TYR A  1  468 ? 20.295  27.550   -8.155  1.00 38.39 468 A  1 
ATOM   3772 O  O   . TYR A  1  468 ? 20.471  28.066   -9.262  1.00 36.22 468 A  1 
ATOM   3773 C  CB  . TYR A  1  468 ? 20.117  25.105   -8.782  1.00 36.40 468 A  1 
ATOM   3774 C  CG  . TYR A  1  468 ? 19.621  23.744   -8.347  1.00 33.89 468 A  1 
ATOM   3775 C  CD1 . TYR A  1  468 ? 20.292  23.028   -7.331  1.00 31.23 468 A  1 
ATOM   3776 C  CD2 . TYR A  1  468 ? 18.482  23.172   -8.955  1.00 30.45 468 A  1 
ATOM   3777 C  CE1 . TYR A  1  468 ? 19.845  21.766   -6.919  1.00 28.11 468 A  1 
ATOM   3778 C  CE2 . TYR A  1  468 ? 18.021  21.908   -8.546  1.00 28.27 468 A  1 
ATOM   3779 C  CZ  . TYR A  1  468 ? 18.711  21.210   -7.534  1.00 27.49 468 A  1 
ATOM   3780 O  OH  . TYR A  1  468 ? 18.259  19.965   -7.129  1.00 26.45 468 A  1 
ATOM   3781 N  N   . LYS A  1  469 ? 20.783  28.095   -7.040  1.00 35.69 469 A  1 
ATOM   3782 C  CA  . LYS A  1  469 ? 21.802  29.137   -7.122  1.00 34.97 469 A  1 
ATOM   3783 C  C   . LYS A  1  469 ? 22.936  28.559   -7.955  1.00 34.51 469 A  1 
ATOM   3784 O  O   . LYS A  1  469 ? 23.294  27.398   -7.763  1.00 32.10 469 A  1 
ATOM   3785 C  CB  . LYS A  1  469 ? 22.303  29.557   -5.730  1.00 34.44 469 A  1 
ATOM   3786 C  CG  . LYS A  1  469 ? 21.320  30.493   -5.021  1.00 31.49 469 A  1 
ATOM   3787 C  CD  . LYS A  1  469 ? 21.915  30.975   -3.686  1.00 29.38 469 A  1 
ATOM   3788 C  CE  . LYS A  1  469 ? 20.981  31.968   -3.006  1.00 26.47 469 A  1 
ATOM   3789 N  NZ  . LYS A  1  469 ? 21.529  32.429   -1.712  1.00 24.22 469 A  1 
ATOM   3790 N  N   . LYS A  1  470 ? 23.512  29.368   -8.840  1.00 35.89 470 A  1 
ATOM   3791 C  CA  . LYS A  1  470 ? 24.776  29.041   -9.500  1.00 34.35 470 A  1 
ATOM   3792 C  C   . LYS A  1  470 ? 25.791  28.737   -8.403  1.00 33.88 470 A  1 
ATOM   3793 O  O   . LYS A  1  470 ? 26.341  29.660   -7.811  1.00 31.53 470 A  1 
ATOM   3794 C  CB  . LYS A  1  470 ? 25.270  30.215   -10.369 1.00 33.44 470 A  1 
ATOM   3795 C  CG  . LYS A  1  470 ? 24.557  30.336   -11.723 1.00 30.18 470 A  1 
ATOM   3796 C  CD  . LYS A  1  470 ? 25.179  31.501   -12.519 1.00 28.06 470 A  1 
ATOM   3797 C  CE  . LYS A  1  470 ? 24.594  31.573   -13.929 1.00 25.19 470 A  1 
ATOM   3798 N  NZ  . LYS A  1  470 ? 25.212  32.657   -14.716 1.00 23.40 470 A  1 
ATOM   3799 N  N   . ALA A  1  471 ? 25.960  27.474   -8.106  1.00 41.76 471 A  1 
ATOM   3800 C  CA  . ALA A  1  471 ? 27.114  27.050   -7.348  1.00 40.50 471 A  1 
ATOM   3801 C  C   . ALA A  1  471 ? 28.322  27.280   -8.264  1.00 40.40 471 A  1 
ATOM   3802 O  O   . ALA A  1  471 ? 28.242  27.016   -9.466  1.00 38.04 471 A  1 
ATOM   3803 C  CB  . ALA A  1  471 ? 26.951  25.596   -6.921  1.00 38.38 471 A  1 
ATOM   3804 N  N   . ASP A  1  472 ? 29.390  27.813   -7.710  1.00 35.71 472 A  1 
ATOM   3805 C  CA  . ASP A  1  472 ? 30.644  27.849   -8.432  1.00 34.87 472 A  1 
ATOM   3806 C  C   . ASP A  1  472 ? 31.001  26.417   -8.814  1.00 34.44 472 A  1 
ATOM   3807 O  O   . ASP A  1  472 ? 31.039  25.525   -7.960  1.00 32.36 472 A  1 
ATOM   3808 C  CB  . ASP A  1  472 ? 31.745  28.509   -7.583  1.00 33.65 472 A  1 
ATOM   3809 C  CG  . ASP A  1  472 ? 31.585  30.033   -7.496  1.00 30.91 472 A  1 
ATOM   3810 O  OD1 . ASP A  1  472 ? 31.232  30.648   -8.525  1.00 29.64 472 A  1 
ATOM   3811 O  OD2 . ASP A  1  472 ? 31.808  30.579   -6.392  1.00 29.39 472 A  1 
ATOM   3812 N  N   . PHE A  1  473 ? 31.207  26.194   -10.112 1.00 35.41 473 A  1 
ATOM   3813 C  CA  . PHE A  1  473 ? 31.727  24.933   -10.595 1.00 35.88 473 A  1 
ATOM   3814 C  C   . PHE A  1  473 ? 33.135  24.776   -10.017 1.00 34.82 473 A  1 
ATOM   3815 O  O   . PHE A  1  473 ? 34.088  25.365   -10.530 1.00 33.07 473 A  1 
ATOM   3816 C  CB  . PHE A  1  473 ? 31.740  24.910   -12.130 1.00 35.77 473 A  1 
ATOM   3817 C  CG  . PHE A  1  473 ? 30.390  24.694   -12.781 1.00 34.05 473 A  1 
ATOM   3818 C  CD1 . PHE A  1  473 ? 29.984  23.393   -13.124 1.00 31.85 473 A  1 
ATOM   3819 C  CD2 . PHE A  1  473 ? 29.545  25.779   -13.063 1.00 31.45 473 A  1 
ATOM   3820 C  CE1 . PHE A  1  473 ? 28.748  23.175   -13.757 1.00 29.55 473 A  1 
ATOM   3821 C  CE2 . PHE A  1  473 ? 28.301  25.571   -13.691 1.00 29.99 473 A  1 
ATOM   3822 C  CZ  . PHE A  1  473 ? 27.908  24.266   -14.039 1.00 28.55 473 A  1 
ATOM   3823 N  N   . LEU A  1  474 ? 33.255  24.019   -8.944  1.00 37.53 474 A  1 
ATOM   3824 C  CA  . LEU A  1  474 ? 34.545  23.475   -8.571  1.00 37.94 474 A  1 
ATOM   3825 C  C   . LEU A  1  474 ? 34.892  22.438   -9.635  1.00 36.23 474 A  1 
ATOM   3826 O  O   . LEU A  1  474 ? 34.324  21.343   -9.649  1.00 34.47 474 A  1 
ATOM   3827 C  CB  . LEU A  1  474 ? 34.495  22.895   -7.146  1.00 37.81 474 A  1 
ATOM   3828 C  CG  . LEU A  1  474 ? 34.475  23.980   -6.045  1.00 34.60 474 A  1 
ATOM   3829 C  CD1 . LEU A  1  474 ? 34.122  23.343   -4.701  1.00 33.00 474 A  1 
ATOM   3830 C  CD2 . LEU A  1  474 ? 35.832  24.668   -5.897  1.00 35.30 474 A  1 
ATOM   3831 N  N   . ILE A  1  475 ? 35.746  22.846   -10.562 1.00 36.81 475 A  1 
ATOM   3832 C  CA  . ILE A  1  475 ? 36.466  21.951   -11.462 1.00 34.97 475 A  1 
ATOM   3833 C  C   . ILE A  1  475 ? 37.599  21.303   -10.667 1.00 30.95 475 A  1 
ATOM   3834 O  O   . ILE A  1  475 ? 38.250  22.022   -9.884  1.00 26.17 475 A  1 
ATOM   3835 C  CB  . ILE A  1  475 ? 36.984  22.701   -12.705 1.00 32.85 475 A  1 
ATOM   3836 C  CG1 . ILE A  1  475 ? 35.807  23.331   -13.493 1.00 30.33 475 A  1 
ATOM   3837 C  CG2 . ILE A  1  475 ? 37.787  21.744   -13.606 1.00 31.24 475 A  1 
ATOM   3838 C  CD1 . ILE A  1  475 ? 36.236  24.181   -14.691 1.00 28.29 475 A  1 
ATOM   3839 O  OXT . ILE A  1  475 ? 37.799  20.072   -10.865 1.00 27.27 475 A  1 
HETATM 3840 C  C1  . OLA B  2  .   ? -1.547  -16.658  3.272   1.00 10.27 1   B  1 
HETATM 3841 O  O1  . OLA B  2  .   ? -1.351  -15.871  2.371   1.00 11.71 1   B  1 
HETATM 3842 O  O2  . OLA B  2  .   ? -2.582  -16.771  3.895   1.00 8.73  1   B  1 
HETATM 3843 C  C2  . OLA B  2  .   ? -0.475  -17.496  3.635   1.00 8.68  1   B  1 
HETATM 3844 C  C3  . OLA B  2  .   ? -0.934  -18.814  3.874   1.00 8.92  1   B  1 
HETATM 3845 C  C4  . OLA B  2  .   ? 0.163   -19.547  4.404   1.00 10.25 1   B  1 
HETATM 3846 C  C5  . OLA B  2  .   ? -0.196  -20.914  4.606   1.00 9.07  1   B  1 
HETATM 3847 C  C6  . OLA B  2  .   ? 0.912   -21.523  5.257   1.00 8.52  1   B  1 
HETATM 3848 C  C7  . OLA B  2  .   ? 0.648   -22.850  5.513   1.00 8.23  1   B  1 
HETATM 3849 C  C8  . OLA B  2  .   ? 1.737   -23.317  6.243   1.00 8.67  1   B  1 
HETATM 3850 C  C9  . OLA B  2  .   ? 1.644   -24.555  6.584   1.00 8.20  1   B  1 
HETATM 3851 C  C10 . OLA B  2  .   ? 2.418   -25.068  7.374   1.00 7.45  1   B  1 
HETATM 3852 C  C11 . OLA B  2  .   ? 2.514   -26.201  7.711   1.00 7.36  1   B  1 
HETATM 3853 C  C12 . OLA B  2  .   ? 3.335   -26.394  8.781   1.00 8.16  1   B  1 
HETATM 3854 C  C13 . OLA B  2  .   ? 3.436   -27.725  9.043   1.00 9.08  1   B  1 
HETATM 3855 C  C14 . OLA B  2  .   ? 4.097   -27.937  10.258  1.00 8.28  1   B  1 
HETATM 3856 C  C15 . OLA B  2  .   ? 4.194   -29.304  10.472  1.00 9.32  1   B  1 
HETATM 3857 C  C16 . OLA B  2  .   ? 4.759   -29.583  11.735  1.00 8.74  1   B  1 
HETATM 3858 C  C17 . OLA B  2  .   ? 4.865   -30.985  11.910  1.00 6.97  1   B  1 
HETATM 3859 C  C18 . OLA B  2  .   ? 5.431   -31.368  13.166  1.00 6.33  1   B  1 
HETATM 3860 C  C1  . OLA C  3  .   ? -6.170  -22.226  3.767   1.00 7.53  1   C  1 
HETATM 3861 O  O1  . OLA C  3  .   ? -6.290  -21.028  3.806   1.00 6.91  1   C  1 
HETATM 3862 O  O2  . OLA C  3  .   ? -6.763  -22.949  2.980   1.00 5.50  1   C  1 
HETATM 3863 C  C2  . OLA C  3  .   ? -5.279  -22.799  4.698   1.00 6.93  1   C  1 
HETATM 3864 C  C3  . OLA C  3  .   ? -5.207  -24.197  4.539   1.00 6.66  1   C  1 
HETATM 3865 C  C4  . OLA C  3  .   ? -4.243  -24.654  5.481   1.00 8.46  1   C  1 
HETATM 3866 C  C5  . OLA C  3  .   ? -4.067  -26.058  5.392   1.00 8.47  1   C  1 
HETATM 3867 C  C6  . OLA C  3  .   ? -3.003  -26.412  6.291   1.00 9.67  1   C  1 
HETATM 3868 C  C7  . OLA C  3  .   ? -2.806  -27.770  6.307   1.00 9.22  1   C  1 
HETATM 3869 C  C8  . OLA C  3  .   ? -1.684  -28.036  7.062   1.00 9.64  1   C  1 
HETATM 3870 C  C9  . OLA C  3  .   ? -1.515  -29.264  7.277   1.00 8.79  1   C  1 
HETATM 3871 C  C10 . OLA C  3  .   ? -0.600  -29.853  7.729   1.00 8.38  1   C  1 
HETATM 3872 C  C11 . OLA C  3  .   ? -0.575  -30.803  8.416   1.00 9.06  1   C  1 
HETATM 3873 C  C12 . OLA C  3  .   ? 0.526   -31.574  8.469   1.00 9.55  1   C  1 
HETATM 3874 C  C13 . OLA C  3  .   ? 0.311   -32.554  9.420   1.00 9.85  1   C  1 
HETATM 3875 C  C14 . OLA C  3  .   ? 1.307   -33.532  9.389   1.00 9.60  1   C  1 
HETATM 3876 C  C15 . OLA C  3  .   ? 0.951   -34.509  10.333  1.00 9.91  1   C  1 
HETATM 3877 C  C16 . OLA C  3  .   ? 1.880   -35.563  10.345  1.00 9.56  1   C  1 
HETATM 3878 C  C17 . OLA C  3  .   ? 1.477   -36.534  11.307  1.00 7.68  1   C  1 
HETATM 3879 C  C18 . OLA C  3  .   ? 2.365   -37.634  11.430  1.00 6.25  1   C  1 
HETATM 3880 C  C1  . OLA D  4  .   ? -0.114  -13.405  11.369  1.00 9.69  1   D  1 
HETATM 3881 O  O1  . OLA D  4  .   ? -1.075  -12.853  10.861  1.00 9.66  1   D  1 
HETATM 3882 O  O2  . OLA D  4  .   ? 0.848   -12.832  11.826  1.00 7.63  1   D  1 
HETATM 3883 C  C2  . OLA D  4  .   ? -0.132  -14.819  11.405  1.00 8.63  1   D  1 
HETATM 3884 C  C3  . OLA D  4  .   ? 0.431   -15.319  12.615  1.00 8.92  1   D  1 
HETATM 3885 C  C4  . OLA D  4  .   ? 0.468   -16.732  12.515  1.00 10.18 1   D  1 
HETATM 3886 C  C5  . OLA D  4  .   ? 0.994   -17.311  13.698  1.00 9.91  1   D  1 
HETATM 3887 C  C6  . OLA D  4  .   ? 1.023   -18.718  13.499  1.00 11.06 1   D  1 
HETATM 3888 C  C7  . OLA D  4  .   ? 1.672   -19.329  14.545  1.00 10.34 1   D  1 
HETATM 3889 C  C8  . OLA D  4  .   ? 1.731   -20.708  14.257  1.00 10.67 1   D  1 
HETATM 3890 C  C9  . OLA D  4  .   ? 2.550   -21.345  15.019  1.00 10.54 1   D  1 
HETATM 3891 C  C10 . OLA D  4  .   ? 2.847   -22.515  14.873  1.00 9.05  1   D  1 
HETATM 3892 C  C11 . OLA D  4  .   ? 3.759   -23.106  15.443  1.00 9.52  1   D  1 
HETATM 3893 C  C12 . OLA D  4  .   ? 3.945   -24.356  14.981  1.00 8.72  1   D  1 
HETATM 3894 C  C13 . OLA D  4  .   ? 5.014   -24.927  15.680  1.00 8.78  1   D  1 
HETATM 3895 C  C14 . OLA D  4  .   ? 5.192   -26.258  15.271  1.00 8.21  1   D  1 
HETATM 3896 C  C15 . OLA D  4  .   ? 6.120   -26.857  16.130  1.00 8.71  1   D  1 
HETATM 3897 C  C16 . OLA D  4  .   ? 6.188   -28.259  15.865  1.00 8.11  1   D  1 
HETATM 3898 C  C17 . OLA D  4  .   ? 6.970   -28.887  16.849  1.00 6.03  1   D  1 
HETATM 3899 C  C18 . OLA D  4  .   ? 7.020   -30.308  16.695  1.00 5.22  1   D  1 
HETATM 3900 C  C1  . OLA E  5  .   ? -4.798  -18.598  7.312   1.00 8.80  1   E  1 
HETATM 3901 O  O1  . OLA E  5  .   ? -5.097  -17.449  7.616   1.00 9.50  1   E  1 
HETATM 3902 O  O2  . OLA E  5  .   ? -5.129  -19.128  6.269   1.00 8.27  1   E  1 
HETATM 3903 C  C2  . OLA E  5  .   ? -4.013  -19.320  8.231   1.00 9.01  1   E  1 
HETATM 3904 C  C3  . OLA E  5  .   ? -4.129  -20.721  8.042   1.00 8.16  1   E  1 
HETATM 3905 C  C4  . OLA E  5  .   ? -3.245  -21.340  8.975   1.00 10.55 1   E  1 
HETATM 3906 C  C5  . OLA E  5  .   ? -3.327  -22.770  8.911   1.00 9.88  1   E  1 
HETATM 3907 C  C6  . OLA E  5  .   ? -2.404  -23.299  9.858   1.00 10.41 1   E  1 
HETATM 3908 C  C7  . OLA E  5  .   ? -2.452  -24.678  9.863   1.00 11.25 1   E  1 
HETATM 3909 C  C8  . OLA E  5  .   ? -1.520  -25.122  10.787  1.00 11.28 1   E  1 
HETATM 3910 C  C9  . OLA E  5  .   ? -1.509  -26.416  10.889  1.00 10.24 1   E  1 
HETATM 3911 C  C10 . OLA E  5  .   ? -0.761  -27.056  11.593  1.00 9.54  1   E  1 
HETATM 3912 C  C11 . OLA E  5  .   ? -0.790  -28.294  11.765  1.00 9.79  1   E  1 
HETATM 3913 C  C12 . OLA E  5  .   ? 0.232   -28.797  12.519  1.00 9.58  1   E  1 
HETATM 3914 C  C13 . OLA E  5  .   ? 0.063   -30.167  12.642  1.00 9.60  1   E  1 
HETATM 3915 C  C14 . OLA E  5  .   ? 1.069   -30.726  13.449  1.00 9.13  1   E  1 
HETATM 3916 C  C15 . OLA E  5  .   ? 0.805   -32.090  13.609  1.00 9.68  1   E  1 
HETATM 3917 C  C16 . OLA E  5  .   ? 1.780   -32.679  14.449  1.00 9.42  1   E  1 
HETATM 3918 C  C17 . OLA E  5  .   ? 1.511   -34.058  14.617  1.00 7.44  1   E  1 
HETATM 3919 C  C18 . OLA E  5  .   ? 2.445   -34.753  15.443  1.00 5.97  1   E  1 
HETATM 3920 C  C1  . OLA F  6  .   ? 8.271   -9.188   6.902   1.00 15.92 1   F  1 
HETATM 3921 O  O1  . OLA F  6  .   ? 7.710   -8.519   6.043   1.00 17.49 1   F  1 
HETATM 3922 O  O2  . OLA F  6  .   ? 8.844   -8.692   7.848   1.00 14.22 1   F  1 
HETATM 3923 C  C2  . OLA F  6  .   ? 8.247   -10.602  6.769   1.00 13.44 1   F  1 
HETATM 3924 C  C3  . OLA F  6  .   ? 8.683   -11.218  7.962   1.00 12.26 1   F  1 
HETATM 3925 C  C4  . OLA F  6  .   ? 8.713   -12.633  7.748   1.00 10.75 1   F  1 
HETATM 3926 C  C5  . OLA F  6  .   ? 9.201   -13.291  8.905   1.00 8.94  1   F  1 
HETATM 3927 C  C6  . OLA F  6  .   ? 9.165   -14.666  8.637   1.00 6.93  1   F  1 
HETATM 3928 C  C7  . OLA F  6  .   ? 9.689   -15.348  9.743   1.00 6.06  1   F  1 
HETATM 3929 C  C8  . OLA F  6  .   ? 9.607   -16.733  9.493   1.00 4.85  1   F  1 
HETATM 3930 C  C9  . OLA F  6  .   ? 10.031  -17.435  10.480  1.00 3.94  1   F  1 
HETATM 3931 C  C10 . OLA F  6  .   ? 10.018  -18.664  10.560  1.00 3.27  1   F  1 
HETATM 3932 C  C11 . OLA F  6  .   ? 10.424  -19.324  11.530  1.00 3.55  1   F  1 
HETATM 3933 C  C12 . OLA F  6  .   ? 10.232  -20.660  11.364  1.00 3.52  1   F  1 
HETATM 3934 C  C13 . OLA F  6  .   ? 10.569  -21.311  12.540  1.00 3.72  1   F  1 
HETATM 3935 C  C14 . OLA F  6  .   ? 10.332  -22.676  12.378  1.00 3.59  1   F  1 
HETATM 3936 C  C15 . OLA F  6  .   ? 10.574  -23.333  13.587  1.00 4.04  1   F  1 
HETATM 3937 C  C16 . OLA F  6  .   ? 10.347  -24.735  13.421  1.00 4.27  1   F  1 
HETATM 3938 C  C17 . OLA F  6  .   ? 10.479  -25.401  14.658  1.00 3.57  1   F  1 
HETATM 3939 C  C18 . OLA F  6  .   ? 10.364  -26.841  14.548  1.00 3.44  1   F  1 
HETATM 3940 C  C1  . OLA G  7  .   ? 2.431   -15.536  0.663   1.00 4.91  1   G  1 
HETATM 3941 O  O1  . OLA G  7  .   ? 2.513   -14.331  0.791   1.00 5.14  1   G  1 
HETATM 3942 O  O2  . OLA G  7  .   ? 1.566   -16.089  -0.001  1.00 3.87  1   G  1 
HETATM 3943 C  C2  . OLA G  7  .   ? 3.384   -16.316  1.329   1.00 4.89  1   G  1 
HETATM 3944 C  C3  . OLA G  7  .   ? 3.249   -17.694  1.052   1.00 4.40  1   G  1 
HETATM 3945 C  C4  . OLA G  7  .   ? 4.238   -18.390  1.815   1.00 4.19  1   G  1 
HETATM 3946 C  C5  . OLA G  7  .   ? 4.050   -19.805  1.761   1.00 3.97  1   G  1 
HETATM 3947 C  C6  . OLA G  7  .   ? 5.030   -20.392  2.621   1.00 4.49  1   G  1 
HETATM 3948 C  C7  . OLA G  7  .   ? 4.825   -21.763  2.741   1.00 4.45  1   G  1 
HETATM 3949 C  C8  . OLA G  7  .   ? 5.771   -22.252  3.638   1.00 4.65  1   G  1 
HETATM 3950 C  C9  . OLA G  7  .   ? 5.707   -23.490  3.845   1.00 4.40  1   G  1 
HETATM 3951 C  C10 . OLA G  7  .   ? 6.332   -24.173  4.608   1.00 3.84  1   G  1 
HETATM 3952 C  C11 . OLA G  7  .   ? 7.254   -24.933  4.512   1.00 3.68  1   G  1 
HETATM 3953 C  C12 . OLA G  7  .   ? 7.450   -25.743  5.558   1.00 3.97  1   G  1 
HETATM 3954 C  C13 . OLA G  7  .   ? 8.455   -26.646  5.279   1.00 3.86  1   G  1 
HETATM 3955 C  C14 . OLA G  7  .   ? 8.528   -27.593  6.280   1.00 3.78  1   G  1 
HETATM 3956 C  C15 . OLA G  7  .   ? 9.435   -28.588  5.934   1.00 3.88  1   G  1 
HETATM 3957 C  C16 . OLA G  7  .   ? 9.394   -29.619  6.883   1.00 4.14  1   G  1 
HETATM 3958 C  C17 . OLA G  7  .   ? 10.260  -30.662  6.522   1.00 3.32  1   G  1 
HETATM 3959 C  C18 . OLA G  7  .   ? 10.275  -31.746  7.455   1.00 3.09  1   G  1 
HETATM 3960 C  C1  . OLA H  8  .   ? 2.704   -11.692  15.441  1.00 6.39  1   H  1 
HETATM 3961 O  O1  . OLA H  8  .   ? 2.299   -11.409  14.323  1.00 6.36  1   H  1 
HETATM 3962 O  O2  . OLA H  8  .   ? 3.276   -10.913  16.160  1.00 4.96  1   H  1 
HETATM 3963 C  C2  . OLA H  8  .   ? 2.507   -13.002  15.892  1.00 6.44  1   H  1 
HETATM 3964 C  C3  . OLA H  8  .   ? 3.686   -13.752  15.771  1.00 6.65  1   H  1 
HETATM 3965 C  C4  . OLA H  8  .   ? 3.454   -15.044  16.310  1.00 8.35  1   H  1 
HETATM 3966 C  C5  . OLA H  8  .   ? 4.624   -15.846  16.267  1.00 7.94  1   H  1 
HETATM 3967 C  C6  . OLA H  8  .   ? 4.324   -17.123  16.827  1.00 8.58  1   H  1 
HETATM 3968 C  C7  . OLA H  8  .   ? 5.456   -17.915  16.952  1.00 8.97  1   H  1 
HETATM 3969 C  C8  . OLA H  8  .   ? 5.089   -19.150  17.461  1.00 9.19  1   H  1 
HETATM 3970 C  C9  . OLA H  8  .   ? 6.085   -19.876  17.815  1.00 8.58  1   H  1 
HETATM 3971 C  C10 . OLA H  8  .   ? 6.070   -21.018  18.212  1.00 7.60  1   H  1 
HETATM 3972 C  C11 . OLA H  8  .   ? 7.003   -21.634  18.728  1.00 7.73  1   H  1 
HETATM 3973 C  C12 . OLA H  8  .   ? 6.775   -22.959  18.959  1.00 7.95  1   H  1 
HETATM 3974 C  C13 . OLA H  8  .   ? 7.854   -23.499  19.649  1.00 7.88  1   H  1 
HETATM 3975 C  C14 . OLA H  8  .   ? 7.685   -24.874  19.796  1.00 7.44  1   H  1 
HETATM 3976 C  C15 . OLA H  8  .   ? 8.732   -25.370  20.583  1.00 8.07  1   H  1 
HETATM 3977 C  C16 . OLA H  8  .   ? 8.611   -26.778  20.736  1.00 7.55  1   H  1 
HETATM 3978 C  C17 . OLA H  8  .   ? 9.628   -27.270  21.598  1.00 6.41  1   H  1 
HETATM 3979 C  C18 . OLA H  8  .   ? 9.569   -28.698  21.804  1.00 5.57  1   H  1 
HETATM 3980 C  C1  . OLA I  9  .   ? 4.367   -12.670  4.431   1.00 6.31  1   I  1 
HETATM 3981 O  O1  . OLA I  9  .   ? 4.447   -11.466  4.613   1.00 6.77  1   I  1 
HETATM 3982 O  O2  . OLA I  9  .   ? 3.635   -13.189  3.610   1.00 5.41  1   I  1 
HETATM 3983 C  C2  . OLA I  9  .   ? 5.166   -13.485  5.258   1.00 5.55  1   I  1 
HETATM 3984 C  C3  . OLA I  9  .   ? 5.178   -14.838  4.825   1.00 4.59  1   I  1 
HETATM 3985 C  C4  . OLA I  9  .   ? 5.935   -15.571  5.765   1.00 4.43  1   I  1 
HETATM 3986 C  C5  . OLA I  9  .   ? 5.992   -16.953  5.413   1.00 3.97  1   I  1 
HETATM 3987 C  C6  . OLA I  9  .   ? 6.729   -17.635  6.433   1.00 3.94  1   I  1 
HETATM 3988 C  C7  . OLA I  9  .   ? 6.874   -18.981  6.127   1.00 3.74  1   I  1 
HETATM 3989 C  C8  . OLA I  9  .   ? 7.605   -19.569  7.157   1.00 3.97  1   I  1 
HETATM 3990 C  C9  . OLA I  9  .   ? 7.920   -20.792  6.926   1.00 3.47  1   I  1 
HETATM 3991 C  C10 . OLA I  9  .   ? 8.572   -21.475  7.667   1.00 3.33  1   I  1 
HETATM 3992 C  C11 . OLA I  9  .   ? 9.054   -22.586  7.462   1.00 3.15  1   I  1 
HETATM 3993 C  C12 . OLA I  9  .   ? 9.763   -23.047  8.515   1.00 3.16  1   I  1 
HETATM 3994 C  C13 . OLA I  9  .   ? 10.379  -24.234  8.188   1.00 3.17  1   I  1 
HETATM 3995 C  C14 . OLA I  9  .   ? 11.033  -24.734  9.310   1.00 2.96  1   I  1 
HETATM 3996 C  C15 . OLA I  9  .   ? 11.644  -25.946  8.993   1.00 2.98  1   I  1 
HETATM 3997 C  C16 . OLA I  9  .   ? 12.156  -26.536  10.181  1.00 2.94  1   I  1 
HETATM 3998 C  C17 . OLA I  9  .   ? 12.710  -27.813  9.911   1.00 2.67  1   I  1 
HETATM 3999 C  C18 . OLA I  9  .   ? 13.098  -28.547  11.100  1.00 2.54  1   I  1 
HETATM 4000 C  C1  . OLA J  10 .   ? 9.183   -7.545   13.799  1.00 3.86  1   J  1 
HETATM 4001 O  O1  . OLA J  10 .   ? 8.040   -7.510   14.217  1.00 4.03  1   J  1 
HETATM 4002 O  O2  . OLA J  10 .   ? 9.822   -6.557   13.514  1.00 3.59  1   J  1 
HETATM 4003 C  C2  . OLA J  10 .   ? 9.809   -8.799   13.646  1.00 3.40  1   J  1 
HETATM 4004 C  C3  . OLA J  10 .   ? 9.741   -9.570   14.829  1.00 3.07  1   J  1 
HETATM 4005 C  C4  . OLA J  10 .   ? 10.586  -10.700  14.651  1.00 3.21  1   J  1 
HETATM 4006 C  C5  . OLA J  10 .   ? 10.485  -11.602  15.757  1.00 3.08  1   J  1 
HETATM 4007 C  C6  . OLA J  10 .   ? 11.411  -12.686  15.546  1.00 3.08  1   J  1 
HETATM 4008 C  C7  . OLA J  10 .   ? 11.351  -13.602  16.593  1.00 3.07  1   J  1 
HETATM 4009 C  C8  . OLA J  10 .   ? 12.312  -14.586  16.365  1.00 3.17  1   J  1 
HETATM 4010 C  C9  . OLA J  10 .   ? 12.354  -15.461  17.310  1.00 2.81  1   J  1 
HETATM 4011 C  C10 . OLA J  10 .   ? 13.127  -16.402  17.372  1.00 2.66  1   J  1 
HETATM 4012 C  C11 . OLA J  10 .   ? 13.229  -17.204  18.318  1.00 2.77  1   J  1 
HETATM 4013 C  C12 . OLA J  10 .   ? 14.229  -18.102  18.187  1.00 2.92  1   J  1 
HETATM 4014 C  C13 . OLA J  10 .   ? 14.260  -18.918  19.329  1.00 2.86  1   J  1 
HETATM 4015 C  C14 . OLA J  10 .   ? 15.310  -19.818  19.251  1.00 2.72  1   J  1 
HETATM 4016 C  C15 . OLA J  10 .   ? 15.327  -20.603  20.415  1.00 3.03  1   J  1 
HETATM 4017 C  C16 . OLA J  10 .   ? 16.385  -21.546  20.372  1.00 3.24  1   J  1 
HETATM 4018 C  C17 . OLA J  10 .   ? 16.430  -22.297  21.584  1.00 2.69  1   J  1 
HETATM 4019 C  C18 . OLA J  10 .   ? 17.444  -23.308  21.581  1.00 2.47  1   J  1 
HETATM 4020 C  C1  . OLA K  11 .   ? 2.263   -19.381  -4.018  1.00 2.66  1   K  1 
HETATM 4021 O  O1  . OLA K  11 .   ? 1.139   -19.001  -4.303  1.00 2.97  1   K  1 
HETATM 4022 O  O2  . OLA K  11 .   ? 3.217   -19.265  -4.758  1.00 2.58  1   K  1 
HETATM 4023 C  C2  . OLA K  11 .   ? 2.448   -20.013  -2.771  1.00 2.67  1   K  1 
HETATM 4024 C  C3  . OLA K  11 .   ? 2.739   -21.396  -2.936  1.00 2.29  1   K  1 
HETATM 4025 C  C4  . OLA K  11 .   ? 2.918   -21.952  -1.627  1.00 2.98  1   K  1 
HETATM 4026 C  C5  . OLA K  11 .   ? 3.260   -23.329  -1.707  1.00 2.92  1   K  1 
HETATM 4027 C  C6  . OLA K  11 .   ? 3.359   -23.811  -0.361  1.00 3.54  1   K  1 
HETATM 4028 C  C7  . OLA K  11 .   ? 3.741   -25.166  -0.320  1.00 3.75  1   K  1 
HETATM 4029 C  C8  . OLA K  11 .   ? 3.694   -25.554  1.016   1.00 4.35  1   K  1 
HETATM 4030 C  C9  . OLA K  11 .   ? 4.139   -26.715  1.264   1.00 3.76  1   K  1 
HETATM 4031 C  C10 . OLA K  11 .   ? 4.091   -27.286  2.335   1.00 3.98  1   K  1 
HETATM 4032 C  C11 . OLA K  11 .   ? 4.799   -28.109  2.850   1.00 4.04  1   K  1 
HETATM 4033 C  C12 . OLA K  11 .   ? 4.294   -28.718  3.962   1.00 4.74  1   K  1 
HETATM 4034 C  C13 . OLA K  11 .   ? 5.295   -29.407  4.629   1.00 4.50  1   K  1 
HETATM 4035 C  C14 . OLA K  11 .   ? 4.761   -30.155  5.680   1.00 5.28  1   K  1 
HETATM 4036 C  C15 . OLA K  11 .   ? 5.799   -30.762  6.392   1.00 5.64  1   K  1 
HETATM 4037 C  C16 . OLA K  11 .   ? 5.275   -31.659  7.368   1.00 5.84  1   K  1 
HETATM 4038 C  C17 . OLA K  11 .   ? 6.329   -32.211  8.143   1.00 4.93  1   K  1 
HETATM 4039 C  C18 . OLA K  11 .   ? 5.903   -33.231  9.054   1.00 4.46  1   K  1 
HETATM 4040 C  C1  . OLA L  12 .   ? 14.818  -12.460  -0.446  1.00 3.85  1   L  1 
HETATM 4041 O  O1  . OLA L  12 .   ? 15.334  -11.356  -0.589  1.00 3.59  1   L  1 
HETATM 4042 O  O2  . OLA L  12 .   ? 13.627  -12.676  -0.582  1.00 3.00  1   L  1 
HETATM 4043 C  C2  . OLA L  12 .   ? 15.644  -13.544  -0.080  1.00 3.13  1   L  1 
HETATM 4044 C  C3  . OLA L  12 .   ? 15.360  -13.975  1.227   1.00 2.78  1   L  1 
HETATM 4045 C  C4  . OLA L  12 .   ? 15.988  -15.226  1.436   1.00 2.72  1   L  1 
HETATM 4046 C  C5  . OLA L  12 .   ? 15.881  -15.659  2.804   1.00 2.92  1   L  1 
HETATM 4047 C  C6  . OLA L  12 .   ? 16.342  -17.016  2.881   1.00 2.82  1   L  1 
HETATM 4048 C  C7  . OLA L  12 .   ? 16.353  -17.475  4.217   1.00 2.77  1   L  1 
HETATM 4049 C  C8  . OLA L  12 .   ? 16.675  -18.828  4.180   1.00 2.84  1   L  1 
HETATM 4050 C  C9  . OLA L  12 .   ? 16.732  -19.395  5.329   1.00 2.71  1   L  1 
HETATM 4051 C  C10 . OLA L  12 .   ? 16.888  -20.602  5.508   1.00 2.61  1   L  1 
HETATM 4052 C  C11 . OLA L  12 .   ? 17.047  -21.190  6.602   1.00 2.57  1   L  1 
HETATM 4053 C  C12 . OLA L  12 .   ? 17.069  -22.544  6.516   1.00 2.42  1   L  1 
HETATM 4054 C  C13 . OLA L  12 .   ? 17.296  -23.073  7.782   1.00 2.43  1   L  1 
HETATM 4055 C  C14 . OLA L  12 .   ? 17.194  -24.465  7.772   1.00 2.39  1   L  1 
HETATM 4056 C  C15 . OLA L  12 .   ? 17.483  -24.955  9.048   1.00 2.59  1   L  1 
HETATM 4057 C  C16 . OLA L  12 .   ? 17.318  -26.365  9.103   1.00 2.48  1   L  1 
HETATM 4058 C  C17 . OLA L  12 .   ? 17.616  -26.846  10.410  1.00 2.38  1   L  1 
HETATM 4059 C  C18 . OLA L  12 .   ? 17.479  -28.280  10.575  1.00 2.23  1   L  1 
HETATM 4060 C  C1  . OLA M  13 .   ? 13.151  -15.283  -3.846  1.00 2.43  1   M  1 
HETATM 4061 O  O1  . OLA M  13 .   ? 12.239  -14.524  -4.114  1.00 2.75  1   M  1 
HETATM 4062 O  O2  . OLA M  13 .   ? 14.178  -15.353  -4.498  1.00 2.38  1   M  1 
HETATM 4063 C  C2  . OLA M  13 .   ? 13.015  -16.111  -2.721  1.00 2.51  1   M  1 
HETATM 4064 C  C3  . OLA M  13 .   ? 13.361  -17.449  -3.024  1.00 2.26  1   M  1 
HETATM 4065 C  C4  . OLA M  13 .   ? 13.420  -18.172  -1.795  1.00 2.74  1   M  1 
HETATM 4066 C  C5  . OLA M  13 .   ? 13.531  -19.574  -2.015  1.00 2.78  1   M  1 
HETATM 4067 C  C6  . OLA M  13 .   ? 13.671  -20.225  -0.747  1.00 2.98  1   M  1 
HETATM 4068 C  C7  . OLA M  13 .   ? 13.573  -21.599  -0.889  1.00 3.09  1   M  1 
HETATM 4069 C  C8  . OLA M  13 .   ? 13.825  -22.183  0.347   1.00 3.22  1   M  1 
HETATM 4070 C  C9  . OLA M  13 .   ? 13.610  -23.446  0.368   1.00 2.83  1   M  1 
HETATM 4071 C  C10 . OLA M  13 .   ? 13.893  -24.190  1.259   1.00 2.83  1   M  1 
HETATM 4072 C  C11 . OLA M  13 .   ? 13.437  -25.276  1.554   1.00 2.76  1   M  1 
HETATM 4073 C  C12 . OLA M  13 .   ? 14.074  -25.937  2.525   1.00 2.66  1   M  1 
HETATM 4074 C  C13 . OLA M  13 .   ? 13.363  -27.072  2.873   1.00 2.68  1   M  1 
HETATM 4075 C  C14 . OLA M  13 .   ? 14.096  -27.845  3.764   1.00 2.51  1   M  1 
HETATM 4076 C  C15 . OLA M  13 .   ? 13.342  -28.959  4.143   1.00 2.73  1   M  1 
HETATM 4077 C  C16 . OLA M  13 .   ? 14.114  -29.811  4.967   1.00 2.60  1   M  1 
HETATM 4078 C  C17 . OLA M  13 .   ? 13.353  -30.912  5.425   1.00 2.38  1   M  1 
HETATM 4079 C  C18 . OLA M  13 .   ? 14.083  -31.853  6.243   1.00 2.22  1   M  1 
HETATM 4080 C  C1  . OLA N  14 .   ? 11.130  -37.508  25.915  1.00 8.90  1   N  1 
HETATM 4081 O  O1  . OLA N  14 .   ? 11.940  -37.004  26.678  1.00 9.49  1   N  1 
HETATM 4082 O  O2  . OLA N  14 .   ? 10.482  -38.469  26.220  1.00 8.25  1   N  1 
HETATM 4083 C  C2  . OLA N  14 .   ? 10.908  -36.944  24.661  1.00 8.26  1   N  1 
HETATM 4084 C  C3  . OLA N  14 .   ? 11.707  -35.812  24.407  1.00 7.91  1   N  1 
HETATM 4085 C  C4  . OLA N  14 .   ? 11.366  -35.297  23.122  1.00 10.27 1   N  1 
HETATM 4086 C  C5  . OLA N  14 .   ? 12.108  -34.142  22.822  1.00 9.94  1   N  1 
HETATM 4087 C  C6  . OLA N  14 .   ? 11.725  -33.695  21.539  1.00 10.20 1   N  1 
HETATM 4088 C  C7  . OLA N  14 .   ? 12.437  -32.539  21.186  1.00 9.17  1   N  1 
HETATM 4089 C  C8  . OLA N  14 .   ? 12.046  -32.158  19.919  1.00 8.83  1   N  1 
HETATM 4090 C  C9  . OLA N  14 .   ? 12.682  -31.146  19.467  1.00 6.94  1   N  1 
HETATM 4091 C  C10 . OLA N  14 .   ? 12.557  -30.610  18.406  1.00 6.18  1   N  1 
HETATM 4092 C  C11 . OLA N  14 .   ? 13.270  -29.750  17.944  1.00 6.18  1   N  1 
HETATM 4093 C  C12 . OLA N  14 .   ? 12.904  -29.288  16.730  1.00 5.91  1   N  1 
HETATM 4094 C  C13 . OLA N  14 .   ? 13.899  -28.453  16.247  1.00 4.48  1   N  1 
HETATM 4095 C  C14 . OLA N  14 .   ? 13.496  -27.798  15.077  1.00 3.93  1   N  1 
HETATM 4096 C  C15 . OLA N  14 .   ? 14.521  -26.955  14.602  1.00 3.43  1   N  1 
HETATM 4097 C  C16 . OLA N  14 .   ? 14.032  -26.053  13.600  1.00 3.26  1   N  1 
HETATM 4098 C  C17 . OLA N  14 .   ? 15.055  -25.231  13.086  1.00 2.92  1   N  1 
HETATM 4099 C  C18 . OLA N  14 .   ? 14.597  -24.179  12.224  1.00 2.47  1   N  1 
HETATM 4100 C  C1  . OLA O  15 .   ? 16.277  -10.043  4.716   1.00 3.81  1   O  1 
HETATM 4101 O  O1  . OLA O  15 .   ? 16.859  -9.177   4.066   1.00 3.78  1   O  1 
HETATM 4102 O  O2  . OLA O  15 .   ? 15.164  -9.891   5.179   1.00 3.29  1   O  1 
HETATM 4103 C  C2  . OLA O  15 .   ? 16.919  -11.284  4.930   1.00 3.17  1   O  1 
HETATM 4104 C  C3  . OLA O  15 .   ? 16.882  -11.629  6.292   1.00 2.82  1   O  1 
HETATM 4105 C  C4  . OLA O  15 .   ? 17.346  -12.963  6.406   1.00 2.79  1   O  1 
HETATM 4106 C  C5  . OLA O  15 .   ? 17.422  -13.361  7.770   1.00 2.68  1   O  1 
HETATM 4107 C  C6  . OLA O  15 .   ? 17.769  -14.730  7.791   1.00 2.62  1   O  1 
HETATM 4108 C  C7  . OLA O  15 .   ? 17.940  -15.167  9.108   1.00 2.57  1   O  1 
HETATM 4109 C  C8  . OLA O  15 .   ? 18.232  -16.522  9.061   1.00 2.81  1   O  1 
HETATM 4110 C  C9  . OLA O  15 .   ? 18.421  -17.056  10.212  1.00 2.55  1   O  1 
HETATM 4111 C  C10 . OLA O  15 .   ? 18.639  -18.237  10.417  1.00 2.56  1   O  1 
HETATM 4112 C  C11 . OLA O  15 .   ? 18.842  -18.775  11.495  1.00 2.57  1   O  1 
HETATM 4113 C  C12 . OLA O  15 .   ? 18.975  -20.109  11.462  1.00 2.42  1   O  1 
HETATM 4114 C  C13 . OLA O  15 .   ? 19.140  -20.581  12.757  1.00 2.38  1   O  1 
HETATM 4115 C  C14 . OLA O  15 .   ? 19.238  -21.961  12.776  1.00 2.29  1   O  1 
HETATM 4116 C  C15 . OLA O  15 .   ? 19.441  -22.374  14.108  1.00 2.44  1   O  1 
HETATM 4117 C  C16 . OLA O  15 .   ? 19.512  -23.783  14.205  1.00 2.44  1   O  1 
HETATM 4118 C  C17 . OLA O  15 .   ? 19.731  -24.164  15.571  1.00 2.30  1   O  1 
HETATM 4119 C  C18 . OLA O  15 .   ? 19.808  -25.595  15.790  1.00 2.26  1   O  1 
HETATM 4120 C  C1  . OLA P  16 .   ? 10.769  -41.677  23.175  1.00 8.60  1   P  1 
HETATM 4121 O  O1  . OLA P  16 .   ? 11.056  -42.665  22.538  1.00 7.08  1   P  1 
HETATM 4122 O  O2  . OLA P  16 .   ? 10.796  -41.643  24.374  1.00 6.12  1   P  1 
HETATM 4123 C  C2  . OLA P  16 .   ? 10.393  -40.510  22.491  1.00 8.06  1   P  1 
HETATM 4124 C  C3  . OLA P  16 .   ? 11.231  -40.238  21.380  1.00 8.18  1   P  1 
HETATM 4125 C  C4  . OLA P  16 .   ? 10.735  -39.093  20.740  1.00 9.74  1   P  1 
HETATM 4126 C  C5  . OLA P  16 .   ? 11.517  -38.726  19.620  1.00 9.81  1   P  1 
HETATM 4127 C  C6  . OLA P  16 .   ? 10.865  -37.658  19.000  1.00 10.01 1   P  1 
HETATM 4128 C  C7  . OLA P  16 .   ? 11.598  -37.211  17.914  1.00 9.90  1   P  1 
HETATM 4129 C  C8  . OLA P  16 .   ? 10.823  -36.309  17.317  1.00 10.43 1   P  1 
HETATM 4130 C  C9  . OLA P  16 .   ? 11.338  -35.699  16.361  1.00 8.36  1   P  1 
HETATM 4131 C  C10 . OLA P  16 .   ? 10.795  -34.971  15.624  1.00 8.08  1   P  1 
HETATM 4132 C  C11 . OLA P  16 .   ? 11.208  -34.114  14.927  1.00 7.87  1   P  1 
HETATM 4133 C  C12 . OLA P  16 .   ? 10.312  -33.605  14.060  1.00 8.24  1   P  1 
HETATM 4134 C  C13 . OLA P  16 .   ? 10.811  -32.452  13.509  1.00 7.41  1   P  1 
HETATM 4135 C  C14 . OLA P  16 .   ? 9.898   -31.914  12.612  1.00 7.19  1   P  1 
HETATM 4136 C  C15 . OLA P  16 .   ? 10.309  -30.635  12.239  1.00 6.84  1   P  1 
HETATM 4137 C  C16 . OLA P  16 .   ? 9.364   -30.018  11.380  1.00 7.05  1   P  1 
HETATM 4138 C  C17 . OLA P  16 .   ? 9.714   -28.684  11.143  1.00 5.95  1   P  1 
HETATM 4139 C  C18 . OLA P  16 .   ? 8.858   -28.014  10.212  1.00 4.57  1   P  1 
HETATM 4140 C  C1  . OLA Q  17 .   ? 12.848  -8.768   7.993   1.00 3.97  1   Q  1 
HETATM 4141 O  O1  . OLA Q  17 .   ? 12.898  -8.296   6.882   1.00 3.73  1   Q  1 
HETATM 4142 O  O2  . OLA Q  17 .   ? 12.618  -8.107   8.995   1.00 3.10  1   Q  1 
HETATM 4143 C  C2  . OLA Q  17 .   ? 13.041  -10.166  8.116   1.00 3.52  1   Q  1 
HETATM 4144 C  C3  . OLA Q  17 .   ? 13.236  -10.563  9.469   1.00 2.84  1   Q  1 
HETATM 4145 C  C4  . OLA Q  17 .   ? 13.369  -11.984  9.494   1.00 3.29  1   Q  1 
HETATM 4146 C  C5  . OLA Q  17 .   ? 13.569  -12.469  10.823  1.00 3.64  1   Q  1 
HETATM 4147 C  C6  . OLA Q  17 .   ? 13.602  -13.893  10.755  1.00 3.34  1   Q  1 
HETATM 4148 C  C7  . OLA Q  17 .   ? 13.844  -14.448  12.013  1.00 3.16  1   Q  1 
HETATM 4149 C  C8  . OLA Q  17 .   ? 13.770  -15.836  11.879  1.00 3.38  1   Q  1 
HETATM 4150 C  C9  . OLA Q  17 .   ? 14.120  -16.478  12.928  1.00 2.88  1   Q  1 
HETATM 4151 C  C10 . OLA Q  17 .   ? 14.088  -17.701  13.083  1.00 2.67  1   Q  1 
HETATM 4152 C  C11 . OLA Q  17 .   ? 14.720  -18.359  13.921  1.00 2.93  1   Q  1 
HETATM 4153 C  C12 . OLA Q  17 .   ? 14.441  -19.694  13.963  1.00 2.73  1   Q  1 
HETATM 4154 C  C13 . OLA Q  17 .   ? 15.299  -20.293  14.877  1.00 2.52  1   Q  1 
HETATM 4155 C  C14 . OLA Q  17 .   ? 14.983  -21.638  15.062  1.00 2.44  1   Q  1 
HETATM 4156 C  C15 . OLA Q  17 .   ? 15.850  -22.170  16.042  1.00 2.58  1   Q  1 
HETATM 4157 C  C16 . OLA Q  17 .   ? 15.558  -23.545  16.295  1.00 2.54  1   Q  1 
HETATM 4158 C  C17 . OLA Q  17 .   ? 16.425  -24.061  17.302  1.00 2.35  1   Q  1 
HETATM 4159 C  C18 . OLA Q  17 .   ? 16.223  -25.454  17.588  1.00 2.17  1   Q  1 
HETATM 4160 C  C1  . OLA R  18 .   ? 9.915   -17.800  -6.310  1.00 2.16  1   R  1 
HETATM 4161 O  O1  . OLA R  18 .   ? 9.739   -17.590  -7.498  1.00 2.21  1   R  1 
HETATM 4162 O  O2  . OLA R  18 .   ? 9.256   -17.279  -5.429  1.00 2.09  1   R  1 
HETATM 4163 C  C2  . OLA R  18 .   ? 10.903  -18.718  -5.932  1.00 2.22  1   R  1 
HETATM 4164 C  C3  . OLA R  18 .   ? 10.349  -19.983  -5.593  1.00 2.14  1   R  1 
HETATM 4165 C  C4  . OLA R  18 .   ? 11.408  -20.820  -5.160  1.00 2.41  1   R  1 
HETATM 4166 C  C5  . OLA R  18 .   ? 10.955  -22.119  -4.781  1.00 2.71  1   R  1 
HETATM 4167 C  C6  . OLA R  18 .   ? 12.078  -22.841  -4.300  1.00 2.64  1   R  1 
HETATM 4168 C  C7  . OLA R  18 .   ? 11.742  -24.133  -3.926  1.00 2.73  1   R  1 
HETATM 4169 C  C8  . OLA R  18 .   ? 12.861  -24.704  -3.331  1.00 3.00  1   R  1 
HETATM 4170 C  C9  . OLA R  18 .   ? 12.739  -25.912  -3.001  1.00 2.49  1   R  1 
HETATM 4171 C  C10 . OLA R  18 .   ? 13.457  -26.548  -2.290  1.00 2.51  1   R  1 
HETATM 4172 C  C11 . OLA R  18 .   ? 13.809  -27.681  -2.267  1.00 2.49  1   R  1 
HETATM 4173 C  C12 . OLA R  18 .   ? 14.367  -28.094  -1.115  1.00 2.37  1   R  1 
HETATM 4174 C  C13 . OLA R  18 .   ? 14.796  -29.394  -1.238  1.00 2.38  1   R  1 
HETATM 4175 C  C14 . OLA R  18 .   ? 15.024  -29.965  0.010   1.00 2.43  1   R  1 
HETATM 4176 C  C15 . OLA R  18 .   ? 15.412  -31.300  -0.146  1.00 2.54  1   R  1 
HETATM 4177 C  C16 . OLA R  18 .   ? 15.398  -31.976  1.096   1.00 2.58  1   R  1 
HETATM 4178 C  C17 . OLA R  18 .   ? 15.784  -33.331  0.933   1.00 2.39  1   R  1 
HETATM 4179 C  C18 . OLA R  18 .   ? 15.735  -34.104  2.148   1.00 2.20  1   R  1 
HETATM 4180 C  C1  . OLA S  19 .   ? 16.380  -42.209  23.846  1.00 7.44  1   S  1 
HETATM 4181 O  O1  . OLA S  19 .   ? 17.448  -42.551  24.301  1.00 6.32  1   S  1 
HETATM 4182 O  O2  . OLA S  19 .   ? 15.328  -42.328  24.447  1.00 6.10  1   S  1 
HETATM 4183 C  C2  . OLA S  19 .   ? 16.367  -41.547  22.615  1.00 6.73  1   S  1 
HETATM 4184 C  C3  . OLA S  19 .   ? 16.258  -40.167  22.787  1.00 6.41  1   S  1 
HETATM 4185 C  C4  . OLA S  19 .   ? 16.213  -39.559  21.488  1.00 6.97  1   S  1 
HETATM 4186 C  C5  . OLA S  19 .   ? 16.097  -38.164  21.555  1.00 6.95  1   S  1 
HETATM 4187 C  C6  . OLA S  19 .   ? 15.984  -37.690  20.229  1.00 6.09  1   S  1 
HETATM 4188 C  C7  . OLA S  19 .   ? 15.950  -36.343  20.208  1.00 5.18  1   S  1 
HETATM 4189 C  C8  . OLA S  19 .   ? 15.824  -35.973  18.911  1.00 5.09  1   S  1 
HETATM 4190 C  C9  . OLA S  19 .   ? 16.063  -34.771  18.704  1.00 4.00  1   S  1 
HETATM 4191 C  C10 . OLA S  19 .   ? 16.078  -34.155  17.673  1.00 3.71  1   S  1 
HETATM 4192 C  C11 . OLA S  19 .   ? 16.627  -33.099  17.498  1.00 3.54  1   S  1 
HETATM 4193 C  C12 . OLA S  19 .   ? 16.512  -32.560  16.302  1.00 3.19  1   S  1 
HETATM 4194 C  C13 . OLA S  19 .   ? 17.382  -31.488  16.258  1.00 2.79  1   S  1 
HETATM 4195 C  C14 . OLA S  19 .   ? 17.258  -30.791  15.070  1.00 2.53  1   S  1 
HETATM 4196 C  C15 . OLA S  19 .   ? 18.196  -29.750  15.071  1.00 2.53  1   S  1 
HETATM 4197 C  C16 . OLA S  19 .   ? 18.049  -28.932  13.924  1.00 2.27  1   S  1 
HETATM 4198 C  C17 . OLA S  19 .   ? 18.996  -27.893  13.940  1.00 2.13  1   S  1 
HETATM 4199 C  C18 . OLA S  19 .   ? 18.854  -26.951  12.858  1.00 2.06  1   S  1 
HETATM 4200 C  C1  . OLA T  20 .   ? 15.491  -45.311  17.865  1.00 6.20  1   T  1 
HETATM 4201 O  O1  . OLA T  20 .   ? 16.260  -45.365  18.799  1.00 5.86  1   T  1 
HETATM 4202 O  O2  . OLA T  20 .   ? 15.235  -46.252  17.151  1.00 5.25  1   T  1 
HETATM 4203 C  C2  . OLA T  20 .   ? 14.934  -44.070  17.539  1.00 5.91  1   T  1 
HETATM 4204 C  C3  . OLA T  20 .   ? 15.865  -43.200  16.939  1.00 6.14  1   T  1 
HETATM 4205 C  C4  . OLA T  20 .   ? 15.177  -42.042  16.516  1.00 6.55  1   T  1 
HETATM 4206 C  C5  . OLA T  20 .   ? 16.030  -41.083  15.909  1.00 5.48  1   T  1 
HETATM 4207 C  C6  . OLA T  20 .   ? 15.228  -40.002  15.555  1.00 5.39  1   T  1 
HETATM 4208 C  C7  . OLA T  20 .   ? 15.962  -39.014  14.947  1.00 4.89  1   T  1 
HETATM 4209 C  C8  . OLA T  20 .   ? 15.103  -38.002  14.667  1.00 5.12  1   T  1 
HETATM 4210 C  C9  . OLA T  20 .   ? 15.620  -37.041  14.076  1.00 3.94  1   T  1 
HETATM 4211 C  C10 . OLA T  20 .   ? 15.100  -36.081  13.650  1.00 3.74  1   T  1 
HETATM 4212 C  C11 . OLA T  20 .   ? 15.630  -35.158  13.090  1.00 3.88  1   T  1 
HETATM 4213 C  C12 . OLA T  20 .   ? 14.815  -34.232  12.572  1.00 3.96  1   T  1 
HETATM 4214 C  C13 . OLA T  20 .   ? 15.561  -33.364  11.808  1.00 3.42  1   T  1 
HETATM 4215 C  C14 . OLA T  20 .   ? 14.781  -32.421  11.194  1.00 3.23  1   T  1 
HETATM 4216 C  C15 . OLA T  20 .   ? 15.575  -31.660  10.319  1.00 3.29  1   T  1 
HETATM 4217 C  C16 . OLA T  20 .   ? 14.805  -30.679  9.636   1.00 3.16  1   T  1 
HETATM 4218 C  C17 . OLA T  20 .   ? 15.595  -29.954  8.691   1.00 2.72  1   T  1 
HETATM 4219 C  C18 . OLA T  20 .   ? 14.899  -28.923  7.973   1.00 2.31  1   T  1 
HETATM 4220 C  C1  . OLA U  21 .   ? 25.985  -40.844  22.520  1.00 2.57  1   U  1 
HETATM 4221 O  O1  . OLA U  21 .   ? 25.064  -41.630  22.623  1.00 2.42  1   U  1 
HETATM 4222 O  O2  . OLA U  21 .   ? 27.146  -41.164  22.546  1.00 2.08  1   U  1 
HETATM 4223 C  C2  . OLA U  21 .   ? 25.681  -39.508  22.317  1.00 2.24  1   U  1 
HETATM 4224 C  C3  . OLA U  21 .   ? 24.987  -39.303  21.118  1.00 2.33  1   U  1 
HETATM 4225 C  C4  . OLA U  21 .   ? 24.715  -37.916  21.006  1.00 2.49  1   U  1 
HETATM 4226 C  C5  . OLA U  21 .   ? 24.301  -37.541  19.726  1.00 2.62  1   U  1 
HETATM 4227 C  C6  . OLA U  21 .   ? 24.054  -36.160  19.733  1.00 2.58  1   U  1 
HETATM 4228 C  C7  . OLA U  21 .   ? 23.898  -35.688  18.472  1.00 2.66  1   U  1 
HETATM 4229 C  C8  . OLA U  21 .   ? 23.530  -34.394  18.575  1.00 2.81  1   U  1 
HETATM 4230 C  C9  . OLA U  21 .   ? 23.570  -33.756  17.515  1.00 2.49  1   U  1 
HETATM 4231 C  C10 . OLA U  21 .   ? 23.153  -32.702  17.272  1.00 2.49  1   U  1 
HETATM 4232 C  C11 . OLA U  21 .   ? 23.539  -31.886  16.511  1.00 2.53  1   U  1 
HETATM 4233 C  C12 . OLA U  21 .   ? 22.745  -30.857  16.286  1.00 2.43  1   U  1 
HETATM 4234 C  C13 . OLA U  21 .   ? 23.429  -29.940  15.533  1.00 2.43  1   U  1 
HETATM 4235 C  C14 . OLA U  21 .   ? 22.688  -28.820  15.271  1.00 2.29  1   U  1 
HETATM 4236 C  C15 . OLA U  21 .   ? 23.490  -27.853  14.689  1.00 2.38  1   U  1 
HETATM 4237 C  C16 . OLA U  21 .   ? 22.777  -26.664  14.399  1.00 2.38  1   U  1 
HETATM 4238 C  C17 . OLA U  21 .   ? 23.647  -25.660  13.900  1.00 2.12  1   U  1 
HETATM 4239 C  C18 . OLA U  21 .   ? 23.002  -24.443  13.496  1.00 2.04  1   U  1 
HETATM 4240 C  C1  . OLA V  22 .   ? 21.638  -17.855  -9.337  1.00 2.08  1   V  1 
HETATM 4241 O  O1  . OLA V  22 .   ? 20.853  -16.973  -9.644  1.00 2.03  1   V  1 
HETATM 4242 O  O2  . OLA V  22 .   ? 22.677  -18.049  -9.952  1.00 1.84  1   V  1 
HETATM 4243 C  C2  . OLA V  22 .   ? 21.320  -18.676  -8.245  1.00 2.29  1   V  1 
HETATM 4244 C  C3  . OLA V  22 .   ? 22.459  -18.945  -7.453  1.00 2.01  1   V  1 
HETATM 4245 C  C4  . OLA V  22 .   ? 22.093  -19.882  -6.450  1.00 2.26  1   V  1 
HETATM 4246 C  C5  . OLA V  22 .   ? 23.169  -20.160  -5.570  1.00 2.23  1   V  1 
HETATM 4247 C  C6  . OLA V  22 .   ? 22.736  -21.162  -4.650  1.00 2.29  1   V  1 
HETATM 4248 C  C7  . OLA V  22 .   ? 23.749  -21.495  -3.746  1.00 2.39  1   V  1 
HETATM 4249 C  C8  . OLA V  22 .   ? 23.292  -22.515  -2.925  1.00 2.66  1   V  1 
HETATM 4250 C  C9  . OLA V  22 .   ? 24.141  -22.960  -2.068  1.00 2.28  1   V  1 
HETATM 4251 C  C10 . OLA V  22 .   ? 24.104  -23.842  -1.307  1.00 2.41  1   V  1 
HETATM 4252 C  C11 . OLA V  22 .   ? 23.401  -24.690  -0.821  1.00 2.44  1   V  1 
HETATM 4253 C  C12 . OLA V  22 .   ? 24.020  -25.603  -0.043  1.00 2.42  1   V  1 
HETATM 4254 C  C13 . OLA V  22 .   ? 23.112  -26.521  0.427   1.00 2.44  1   V  1 
HETATM 4255 C  C14 . OLA V  22 .   ? 23.727  -27.493  1.199   1.00 2.32  1   V  1 
HETATM 4256 C  C15 . OLA V  22 .   ? 22.757  -28.352  1.710   1.00 2.51  1   V  1 
HETATM 4257 C  C16 . OLA V  22 .   ? 23.370  -29.376  2.491   1.00 2.37  1   V  1 
HETATM 4258 C  C17 . OLA V  22 .   ? 22.372  -30.224  3.055   1.00 2.07  1   V  1 
HETATM 4259 C  C18 . OLA V  22 .   ? 22.891  -31.347  3.821   1.00 1.88  1   V  1 
HETATM 4260 C  C1  . OLA W  23 .   ? 21.845  -43.143  20.589  1.00 3.86  1   W  1 
HETATM 4261 O  O1  . OLA W  23 .   ? 21.216  -43.955  19.956  1.00 3.33  1   W  1 
HETATM 4262 O  O2  . OLA W  23 .   ? 22.546  -43.442  21.507  1.00 2.49  1   W  1 
HETATM 4263 C  C2  . OLA W  23 .   ? 21.751  -41.780  20.266  1.00 3.15  1   W  1 
HETATM 4264 C  C3  . OLA W  23 .   ? 21.180  -41.555  19.001  1.00 3.44  1   W  1 
HETATM 4265 C  C4  . OLA W  23 .   ? 21.201  -40.170  18.773  1.00 3.15  1   W  1 
HETATM 4266 C  C5  . OLA W  23 .   ? 20.742  -39.812  17.503  1.00 3.20  1   W  1 
HETATM 4267 C  C6  . OLA W  23 .   ? 20.836  -38.405  17.377  1.00 2.91  1   W  1 
HETATM 4268 C  C7  . OLA W  23 .   ? 20.521  -38.018  16.119  1.00 2.89  1   W  1 
HETATM 4269 C  C8  . OLA W  23 .   ? 20.589  -36.680  16.080  1.00 3.06  1   W  1 
HETATM 4270 C  C9  . OLA W  23 .   ? 20.588  -36.194  14.923  1.00 2.64  1   W  1 
HETATM 4271 C  C10 . OLA W  23 .   ? 20.482  -35.103  14.532  1.00 2.47  1   W  1 
HETATM 4272 C  C11 . OLA W  23 .   ? 21.032  -34.541  13.642  1.00 2.50  1   W  1 
HETATM 4273 C  C12 . OLA W  23 .   ? 20.460  -33.452  13.195  1.00 2.38  1   W  1 
HETATM 4274 C  C13 . OLA W  23 .   ? 21.295  -32.825  12.304  1.00 2.37  1   W  1 
HETATM 4275 C  C14 . OLA W  23 .   ? 20.672  -31.772  11.687  1.00 2.19  1   W  1 
HETATM 4276 C  C15 . OLA W  23 .   ? 21.578  -31.083  10.889  1.00 2.41  1   W  1 
HETATM 4277 C  C16 . OLA W  23 .   ? 20.944  -30.052  10.167  1.00 2.24  1   W  1 
HETATM 4278 C  C17 . OLA W  23 .   ? 21.888  -29.325  9.409   1.00 2.06  1   W  1 
HETATM 4279 C  C18 . OLA W  23 .   ? 21.330  -28.273  8.606   1.00 1.86  1   W  1 
HETATM 4280 C  C1  . OLA X  24 .   ? 31.693  -39.578  20.447  1.00 2.18  1   X  1 
HETATM 4281 O  O1  . OLA X  24 .   ? 31.593  -40.722  20.054  1.00 2.03  1   X  1 
HETATM 4282 O  O2  . OLA X  24 .   ? 32.667  -39.169  21.054  1.00 1.88  1   X  1 
HETATM 4283 C  C2  . OLA X  24 .   ? 30.712  -38.635  20.074  1.00 2.02  1   X  1 
HETATM 4284 C  C3  . OLA X  24 .   ? 31.099  -37.964  18.912  1.00 1.83  1   X  1 
HETATM 4285 C  C4  . OLA X  24 .   ? 30.312  -36.785  18.775  1.00 2.17  1   X  1 
HETATM 4286 C  C5  . OLA X  24 .   ? 30.585  -36.123  17.578  1.00 2.11  1   X  1 
HETATM 4287 C  C6  . OLA X  24 .   ? 29.951  -34.876  17.636  1.00 2.15  1   X  1 
HETATM 4288 C  C7  . OLA X  24 .   ? 30.129  -34.195  16.455  1.00 2.11  1   X  1 
HETATM 4289 C  C8  . OLA X  24 .   ? 29.688  -32.931  16.657  1.00 2.34  1   X  1 
HETATM 4290 C  C9  . OLA X  24 .   ? 29.604  -32.226  15.651  1.00 2.17  1   X  1 
HETATM 4291 C  C10 . OLA X  24 .   ? 29.378  -31.051  15.531  1.00 2.18  1   X  1 
HETATM 4292 C  C11 . OLA X  24 .   ? 28.690  -30.477  14.813  1.00 2.22  1   X  1 
HETATM 4293 C  C12 . OLA X  24 .   ? 28.860  -29.138  14.707  1.00 2.12  1   X  1 
HETATM 4294 C  C13 . OLA X  24 .   ? 27.824  -28.621  13.984  1.00 2.17  1   X  1 
HETATM 4295 C  C14 . OLA X  24 .   ? 28.036  -27.290  13.656  1.00 2.00  1   X  1 
HETATM 4296 C  C15 . OLA X  24 .   ? 26.944  -26.797  12.899  1.00 2.13  1   X  1 
HETATM 4297 C  C16 . OLA X  24 .   ? 27.174  -25.497  12.423  1.00 1.98  1   X  1 
HETATM 4298 C  C17 . OLA X  24 .   ? 26.069  -25.051  11.671  1.00 1.88  1   X  1 
HETATM 4299 C  C18 . OLA X  24 .   ? 26.238  -23.780  11.049  1.00 1.88  1   X  1 
HETATM 4300 C  C1  . OLA Y  25 .   ? 19.578  -46.802  16.644  1.00 3.76  1   Y  1 
HETATM 4301 O  O1  . OLA Y  25 .   ? 20.201  -46.799  17.681  1.00 3.19  1   Y  1 
HETATM 4302 O  O2  . OLA Y  25 .   ? 19.343  -47.789  15.985  1.00 3.02  1   Y  1 
HETATM 4303 C  C2  . OLA Y  25 .   ? 19.141  -45.572  16.136  1.00 3.28  1   Y  1 
HETATM 4304 C  C3  . OLA Y  25 .   ? 20.172  -44.822  15.575  1.00 3.26  1   Y  1 
HETATM 4305 C  C4  . OLA Y  25 .   ? 19.618  -43.669  15.031  1.00 3.29  1   Y  1 
HETATM 4306 C  C5  . OLA Y  25 .   ? 20.565  -42.808  14.431  1.00 2.91  1   Y  1 
HETATM 4307 C  C6  . OLA Y  25 .   ? 19.864  -41.744  13.849  1.00 3.26  1   Y  1 
HETATM 4308 C  C7  . OLA Y  25 .   ? 20.699  -40.835  13.237  1.00 3.17  1   Y  1 
HETATM 4309 C  C8  . OLA Y  25 .   ? 19.883  -39.925  12.681  1.00 3.30  1   Y  1 
HETATM 4310 C  C9  . OLA Y  25 .   ? 20.391  -38.989  12.042  1.00 2.74  1   Y  1 
HETATM 4311 C  C10 . OLA Y  25 .   ? 19.807  -38.179  11.438  1.00 2.78  1   Y  1 
HETATM 4312 C  C11 . OLA Y  25 .   ? 20.084  -37.211  10.874  1.00 2.88  1   Y  1 
HETATM 4313 C  C12 . OLA Y  25 .   ? 19.069  -36.677  10.182  1.00 2.92  1   Y  1 
HETATM 4314 C  C13 . OLA Y  25 .   ? 19.471  -35.552  9.549   1.00 2.83  1   Y  1 
HETATM 4315 C  C14 . OLA Y  25 .   ? 18.438  -35.062  8.758   1.00 2.72  1   Y  1 
HETATM 4316 C  C15 . OLA Y  25 .   ? 18.820  -33.894  8.098   1.00 2.92  1   Y  1 
HETATM 4317 C  C16 . OLA Y  25 .   ? 17.815  -33.464  7.209   1.00 2.85  1   Y  1 
HETATM 4318 C  C17 . OLA Y  25 .   ? 18.191  -32.296  6.555   1.00 2.50  1   Y  1 
HETATM 4319 C  C18 . OLA Y  25 .   ? 17.248  -31.848  5.578   1.00 2.17  1   Y  1 
HETATM 4320 C  C1  . OLA Z  26 .   ? 20.121  -10.416  0.408   1.00 2.52  1   Z  1 
HETATM 4321 O  O1  . OLA Z  26 .   ? 19.217  -9.877   -0.187  1.00 2.16  1   Z  1 
HETATM 4322 O  O2  . OLA Z  26 .   ? 21.171  -9.853   0.657   1.00 1.96  1   Z  1 
HETATM 4323 C  C2  . OLA Z  26 .   ? 19.940  -11.750  0.789   1.00 2.34  1   Z  1 
HETATM 4324 C  C3  . OLA Z  26 .   ? 20.530  -12.007  2.043   1.00 2.21  1   Z  1 
HETATM 4325 C  C4  . OLA Z  26 .   ? 20.476  -13.414  2.272   1.00 2.53  1   Z  1 
HETATM 4326 C  C5  . OLA Z  26 .   ? 20.819  -13.763  3.606   1.00 2.55  1   Z  1 
HETATM 4327 C  C6  . OLA Z  26 .   ? 20.733  -15.173  3.693   1.00 2.53  1   Z  1 
HETATM 4328 C  C7  . OLA Z  26 .   ? 20.962  -15.618  5.014   1.00 2.50  1   Z  1 
HETATM 4329 C  C8  . OLA Z  26 .   ? 20.842  -17.019  4.993   1.00 2.62  1   Z  1 
HETATM 4330 C  C9  . OLA Z  26 .   ? 20.968  -17.578  6.132   1.00 2.41  1   Z  1 
HETATM 4331 C  C10 . OLA Z  26 .   ? 20.903  -18.788  6.329   1.00 2.38  1   Z  1 
HETATM 4332 C  C11 . OLA Z  26 .   ? 21.065  -19.413  7.382   1.00 2.66  1   Z  1 
HETATM 4333 C  C12 . OLA Z  26 .   ? 21.007  -20.765  7.247   1.00 2.59  1   Z  1 
HETATM 4334 C  C13 . OLA Z  26 .   ? 21.251  -21.343  8.464   1.00 2.47  1   Z  1 
HETATM 4335 C  C14 . OLA Z  26 .   ? 21.230  -22.732  8.365   1.00 2.28  1   Z  1 
HETATM 4336 C  C15 . OLA Z  26 .   ? 21.549  -23.293  9.620   1.00 2.41  1   Z  1 
HETATM 4337 C  C16 . OLA Z  26 .   ? 21.546  -24.716  9.567   1.00 2.19  1   Z  1 
HETATM 4338 C  C17 . OLA Z  26 .   ? 21.871  -25.268  10.838  1.00 2.17  1   Z  1 
HETATM 4339 C  C18 . OLA Z  26 .   ? 21.905  -26.723  10.889  1.00 1.95  1   Z  1 
HETATM 4340 C  C1  . OLA AA 27 .   ? 23.675  -47.981  15.644  1.00 2.06  1   AA 1 
HETATM 4341 O  O1  . OLA AA 27 .   ? 24.144  -48.157  16.746  1.00 1.77  1   AA 1 
HETATM 4342 O  O2  . OLA AA 27 .   ? 23.199  -48.865  14.945  1.00 1.63  1   AA 1 
HETATM 4343 C  C2  . OLA AA 27 .   ? 23.652  -46.682  15.162  1.00 1.81  1   AA 1 
HETATM 4344 C  C3  . OLA AA 27 .   ? 23.352  -46.608  13.786  1.00 1.88  1   AA 1 
HETATM 4345 C  C4  . OLA AA 27 .   ? 23.516  -45.235  13.411  1.00 2.10  1   AA 1 
HETATM 4346 C  C5  . OLA AA 27 .   ? 23.193  -44.957  12.068  1.00 2.15  1   AA 1 
HETATM 4347 C  C6  . OLA AA 27 .   ? 23.411  -43.581  11.905  1.00 2.29  1   AA 1 
HETATM 4348 C  C7  . OLA AA 27 .   ? 23.115  -43.190  10.653  1.00 2.36  1   AA 1 
HETATM 4349 C  C8  . OLA AA 27 .   ? 23.328  -41.841  10.635  1.00 2.68  1   AA 1 
HETATM 4350 C  C9  . OLA AA 27 .   ? 23.104  -41.262  9.566   1.00 2.38  1   AA 1 
HETATM 4351 C  C10 . OLA AA 27 .   ? 23.134  -40.087  9.374   1.00 2.33  1   AA 1 
HETATM 4352 C  C11 . OLA AA 27 .   ? 23.057  -39.528  8.343   1.00 2.38  1   AA 1 
HETATM 4353 C  C12 . OLA AA 27 .   ? 23.042  -38.206  8.388   1.00 2.46  1   AA 1 
HETATM 4354 C  C13 . OLA AA 27 .   ? 23.051  -37.756  7.110   1.00 2.43  1   AA 1 
HETATM 4355 C  C14 . OLA AA 27 .   ? 23.030  -36.378  7.055   1.00 2.36  1   AA 1 
HETATM 4356 C  C15 . OLA AA 27 .   ? 23.159  -35.975  5.727   1.00 2.49  1   AA 1 
HETATM 4357 C  C16 . OLA AA 27 .   ? 23.104  -34.599  5.579   1.00 2.44  1   AA 1 
HETATM 4358 C  C17 . OLA AA 27 .   ? 23.313  -34.243  4.231   1.00 2.25  1   AA 1 
HETATM 4359 C  C18 . OLA AA 27 .   ? 23.207  -32.839  3.923   1.00 2.05  1   AA 1 
HETATM 4360 C  C1  . OLA BA 28 .   ? 20.855  -50.433  9.994   1.00 2.04  1   BA 1 
HETATM 4361 O  O1  . OLA BA 28 .   ? 21.288  -51.503  9.650   1.00 1.90  1   BA 1 
HETATM 4362 O  O2  . OLA BA 28 .   ? 20.665  -50.151  11.166  1.00 1.78  1   BA 1 
HETATM 4363 C  C2  . OLA BA 28 .   ? 20.555  -49.481  9.017   1.00 1.79  1   BA 1 
HETATM 4364 C  C3  . OLA BA 28 .   ? 20.565  -48.173  9.515   1.00 1.93  1   BA 1 
HETATM 4365 C  C4  . OLA BA 28 .   ? 20.287  -47.281  8.449   1.00 1.96  1   BA 1 
HETATM 4366 C  C5  . OLA BA 28 .   ? 20.316  -45.943  8.863   1.00 2.12  1   BA 1 
HETATM 4367 C  C6  . OLA BA 28 .   ? 20.068  -45.129  7.744   1.00 2.16  1   BA 1 
HETATM 4368 C  C7  . OLA BA 28 .   ? 20.069  -43.826  8.091   1.00 2.23  1   BA 1 
HETATM 4369 C  C8  . OLA BA 28 .   ? 19.862  -43.106  6.950   1.00 2.45  1   BA 1 
HETATM 4370 C  C9  . OLA BA 28 .   ? 19.828  -41.882  7.136   1.00 2.17  1   BA 1 
HETATM 4371 C  C10 . OLA BA 28 .   ? 19.690  -41.045  6.308   1.00 2.19  1   BA 1 
HETATM 4372 C  C11 . OLA BA 28 .   ? 19.641  -39.848  6.426   1.00 2.25  1   BA 1 
HETATM 4373 C  C12 . OLA BA 28 .   ? 19.480  -39.186  5.261   1.00 2.18  1   BA 1 
HETATM 4374 C  C13 . OLA BA 28 .   ? 19.469  -37.841  5.493   1.00 2.26  1   BA 1 
HETATM 4375 C  C14 . OLA BA 28 .   ? 19.336  -37.135  4.284   1.00 2.10  1   BA 1 
HETATM 4376 C  C15 . OLA BA 28 .   ? 19.338  -35.769  4.519   1.00 2.23  1   BA 1 
HETATM 4377 C  C16 . OLA BA 28 .   ? 19.150  -35.060  3.308   1.00 2.21  1   BA 1 
HETATM 4378 C  C17 . OLA BA 28 .   ? 19.199  -33.671  3.533   1.00 2.11  1   BA 1 
HETATM 4379 C  C18 . OLA BA 28 .   ? 18.979  -32.873  2.359   1.00 1.91  1   BA 1 
HETATM 4380 C  C1  . OLA CA 29 .   ? 22.806  -52.469  5.969   1.00 1.73  1   CA 1 
HETATM 4381 O  O1  . OLA CA 29 .   ? 23.175  -53.125  5.012   1.00 1.59  1   CA 1 
HETATM 4382 O  O2  . OLA CA 29 .   ? 23.240  -52.636  7.079   1.00 1.48  1   CA 1 
HETATM 4383 C  C2  . OLA CA 29 .   ? 21.921  -51.399  5.739   1.00 1.63  1   CA 1 
HETATM 4384 C  C3  . OLA CA 29 .   ? 22.504  -50.432  4.944   1.00 1.69  1   CA 1 
HETATM 4385 C  C4  . OLA CA 29 .   ? 21.620  -49.324  4.874   1.00 1.88  1   CA 1 
HETATM 4386 C  C5  . OLA CA 29 .   ? 22.024  -48.383  3.917   1.00 2.01  1   CA 1 
HETATM 4387 C  C6  . OLA CA 29 .   ? 21.158  -47.322  3.979   1.00 2.06  1   CA 1 
HETATM 4388 C  C7  . OLA CA 29 .   ? 21.440  -46.431  2.965   1.00 2.10  1   CA 1 
HETATM 4389 C  C8  . OLA CA 29 .   ? 20.698  -45.320  3.146   1.00 2.30  1   CA 1 
HETATM 4390 C  C9  . OLA CA 29 .   ? 20.731  -44.517  2.215   1.00 2.10  1   CA 1 
HETATM 4391 C  C10 . OLA CA 29 .   ? 20.343  -43.419  2.148   1.00 2.09  1   CA 1 
HETATM 4392 C  C11 . OLA CA 29 .   ? 20.022  -42.764  1.228   1.00 2.15  1   CA 1 
HETATM 4393 C  C12 . OLA CA 29 .   ? 19.844  -41.473  1.444   1.00 2.10  1   CA 1 
HETATM 4394 C  C13 . OLA CA 29 .   ? 19.303  -40.907  0.327   1.00 2.07  1   CA 1 
HETATM 4395 C  C14 . OLA CA 29 .   ? 19.313  -39.523  0.366   1.00 2.05  1   CA 1 
HETATM 4396 C  C15 . OLA CA 29 .   ? 18.617  -39.010  -0.729  1.00 2.21  1   CA 1 
HETATM 4397 C  C16 . OLA CA 29 .   ? 18.743  -37.622  -0.826  1.00 2.20  1   CA 1 
HETATM 4398 C  C17 . OLA CA 29 .   ? 17.981  -37.138  -1.919  1.00 2.10  1   CA 1 
HETATM 4399 C  C18 . OLA CA 29 .   ? 18.167  -35.747  -2.203  1.00 1.87  1   CA 1 
HETATM 4400 C  C1  . OLA DA 30 .   ? 27.854  -46.156  15.252  1.00 1.87  1   DA 1 
HETATM 4401 O  O1  . OLA DA 30 .   ? 27.590  -46.587  16.346  1.00 1.68  1   DA 1 
HETATM 4402 O  O2  . OLA DA 30 .   ? 28.884  -46.417  14.687  1.00 1.57  1   DA 1 
HETATM 4403 C  C2  . OLA DA 30 .   ? 26.986  -45.252  14.658  1.00 1.75  1   DA 1 
HETATM 4404 C  C3  . OLA DA 30 .   ? 27.616  -44.071  14.230  1.00 1.86  1   DA 1 
HETATM 4405 C  C4  . OLA DA 30 .   ? 26.640  -43.207  13.724  1.00 1.91  1   DA 1 
HETATM 4406 C  C5  . OLA DA 30 .   ? 27.169  -41.982  13.283  1.00 2.08  1   DA 1 
HETATM 4407 C  C6  . OLA DA 30 .   ? 26.122  -41.189  12.854  1.00 2.14  1   DA 1 
HETATM 4408 C  C7  . OLA DA 30 .   ? 26.571  -39.987  12.370  1.00 2.26  1   DA 1 
HETATM 4409 C  C8  . OLA DA 30 .   ? 25.498  -39.262  12.025  1.00 2.41  1   DA 1 
HETATM 4410 C  C9  . OLA DA 30 .   ? 25.755  -38.141  11.547  1.00 2.26  1   DA 1 
HETATM 4411 C  C10 . OLA DA 30 .   ? 24.992  -37.324  11.180  1.00 2.25  1   DA 1 
HETATM 4412 C  C11 . OLA DA 30 .   ? 25.242  -36.272  10.671  1.00 2.22  1   DA 1 
HETATM 4413 C  C12 . OLA DA 30 .   ? 24.190  -35.564  10.291  1.00 2.23  1   DA 1 
HETATM 4414 C  C13 . OLA DA 30 .   ? 24.613  -34.452  9.618   1.00 2.19  1   DA 1 
HETATM 4415 C  C14 . OLA DA 30 .   ? 23.540  -33.740  9.111   1.00 2.16  1   DA 1 
HETATM 4416 C  C15 . OLA DA 30 .   ? 23.986  -32.659  8.368   1.00 2.25  1   DA 1 
HETATM 4417 C  C16 . OLA DA 30 .   ? 22.908  -31.998  7.726   1.00 2.25  1   DA 1 
HETATM 4418 C  C17 . OLA DA 30 .   ? 23.361  -30.889  6.968   1.00 2.06  1   DA 1 
HETATM 4419 C  C18 . OLA DA 30 .   ? 22.349  -30.186  6.240   1.00 1.85  1   DA 1 
HETATM 4420 C  C1  . OLA EA 31 .   ? 27.053  -43.402  18.682  1.00 1.98  1   EA 1 
HETATM 4421 O  O1  . OLA EA 31 .   ? 27.979  -44.157  18.533  1.00 1.70  1   EA 1 
HETATM 4422 O  O2  . OLA EA 31 .   ? 26.485  -43.266  19.753  1.00 1.56  1   EA 1 
HETATM 4423 C  C2  . OLA EA 31 .   ? 26.687  -42.559  17.625  1.00 1.78  1   EA 1 
HETATM 4424 C  C3  . OLA EA 31 .   ? 26.983  -41.206  17.902  1.00 1.87  1   EA 1 
HETATM 4425 C  C4  . OLA EA 31 .   ? 26.811  -40.458  16.714  1.00 2.01  1   EA 1 
HETATM 4426 C  C5  . OLA EA 31 .   ? 26.768  -39.090  16.974  1.00 2.10  1   EA 1 
HETATM 4427 C  C6  . OLA EA 31 .   ? 26.684  -38.420  15.755  1.00 2.15  1   EA 1 
HETATM 4428 C  C7  . OLA EA 31 .   ? 26.366  -37.102  15.951  1.00 2.30  1   EA 1 
HETATM 4429 C  C8  . OLA EA 31 .   ? 26.478  -36.459  14.756  1.00 2.47  1   EA 1 
HETATM 4430 C  C9  . OLA EA 31 .   ? 26.107  -35.258  14.754  1.00 2.28  1   EA 1 
HETATM 4431 C  C10 . OLA EA 31 .   ? 26.204  -34.469  13.858  1.00 2.21  1   EA 1 
HETATM 4432 C  C11 . OLA EA 31 .   ? 25.755  -33.408  13.691  1.00 2.29  1   EA 1 
HETATM 4433 C  C12 . OLA EA 31 .   ? 26.211  -32.761  12.607  1.00 2.24  1   EA 1 
HETATM 4434 C  C13 . OLA EA 31 .   ? 25.604  -31.556  12.443  1.00 2.24  1   EA 1 
HETATM 4435 C  C14 . OLA EA 31 .   ? 26.058  -30.912  11.290  1.00 2.17  1   EA 1 
HETATM 4436 C  C15 . OLA EA 31 .   ? 25.414  -29.713  11.075  1.00 2.29  1   EA 1 
HETATM 4437 C  C16 . OLA EA 31 .   ? 25.796  -29.121  9.855   1.00 2.16  1   EA 1 
HETATM 4438 C  C17 . OLA EA 31 .   ? 25.176  -27.889  9.661   1.00 2.08  1   EA 1 
HETATM 4439 C  C18 . OLA EA 31 .   ? 25.454  -27.260  8.403   1.00 1.91  1   EA 1 
HETATM 4440 C  C1  . OLA FA 32 .   ? 32.553  -44.692  14.004  1.00 1.87  1   FA 1 
HETATM 4441 O  O1  . OLA FA 32 .   ? 31.903  -45.683  13.834  1.00 1.65  1   FA 1 
HETATM 4442 O  O2  . OLA FA 32 .   ? 33.264  -44.524  14.984  1.00 1.53  1   FA 1 
HETATM 4443 C  C2  . OLA FA 32 .   ? 32.411  -43.611  13.128  1.00 1.73  1   FA 1 
HETATM 4444 C  C3  . OLA FA 32 .   ? 31.517  -42.648  13.610  1.00 1.81  1   FA 1 
HETATM 4445 C  C4  . OLA FA 32 .   ? 31.560  -41.534  12.724  1.00 1.86  1   FA 1 
HETATM 4446 C  C5  . OLA FA 32 .   ? 30.586  -40.583  12.990  1.00 1.99  1   FA 1 
HETATM 4447 C  C6  . OLA FA 32 .   ? 30.791  -39.518  12.078  1.00 1.96  1   FA 1 
HETATM 4448 C  C7  . OLA FA 32 .   ? 29.828  -38.599  12.166  1.00 2.01  1   FA 1 
HETATM 4449 C  C8  . OLA FA 32 .   ? 30.182  -37.552  11.367  1.00 2.19  1   FA 1 
HETATM 4450 C  C9  . OLA FA 32 .   ? 29.288  -36.719  11.120  1.00 2.00  1   FA 1 
HETATM 4451 C  C10 . OLA FA 32 .   ? 29.362  -35.709  10.550  1.00 2.01  1   FA 1 
HETATM 4452 C  C11 . OLA FA 32 .   ? 28.558  -35.129  9.899   1.00 2.02  1   FA 1 
HETATM 4453 C  C12 . OLA FA 32 .   ? 28.928  -33.950  9.380   1.00 2.10  1   FA 1 
HETATM 4454 C  C13 . OLA FA 32 .   ? 27.950  -33.519  8.545   1.00 2.10  1   FA 1 
HETATM 4455 C  C14 . OLA FA 32 .   ? 28.265  -32.309  7.966   1.00 2.02  1   FA 1 
HETATM 4456 C  C15 . OLA FA 32 .   ? 27.258  -31.928  7.085   1.00 2.14  1   FA 1 
HETATM 4457 C  C16 . OLA FA 32 .   ? 27.523  -30.688  6.464   1.00 2.03  1   FA 1 
HETATM 4458 C  C17 . OLA FA 32 .   ? 26.470  -30.331  5.603   1.00 1.90  1   FA 1 
HETATM 4459 C  C18 . OLA FA 32 .   ? 26.613  -29.040  4.948   1.00 1.77  1   FA 1 
HETATM 4460 C  C1  . OLA GA 33 .   ? 25.213  -50.089  11.069  1.00 1.83  1   GA 1 
HETATM 4461 O  O1  . OLA GA 33 .   ? 25.323  -50.174  12.258  1.00 1.58  1   GA 1 
HETATM 4462 O  O2  . OLA GA 33 .   ? 24.601  -50.909  10.390  1.00 1.43  1   GA 1 
HETATM 4463 C  C2  . OLA GA 33 .   ? 25.717  -48.957  10.422  1.00 1.68  1   GA 1
[truncated: 31,377 more chars]
